# Supplementary material for: Virtual Double-System Single-Box: A Nonequilibrium Alchemical Technique for Absolute Binding Free Energy Calculations: Application to Ligands of the SARS-CoV-2 Main Protease
Source: J Chem Theory Comput. 2020 Oct 22;16(11):7160–72. doi: 10.1021/acs.jctc.0c00634 (PMC8015232; doi:10.1021/acs.jctc.0c00634)
Supplement: Supplementary file 1 — ct0c00634_si_001.zip [file ct0c00634_si_001.zip]

Archive with 109 entries (84 files):
- data/
- data/FField/
- data/FField/cn27/
- data/FField/cn27/cn27.prm
- data/FField/cn27/cn27.tpg
- data/FField/co77/
- data/FField/co77/co77.prm
- data/FField/co77/co77.tpg
- data/FField/co30/
- data/FField/co30/co30.tpg
- data/FField/co30/co30.prm
- data/FField/0b12/
- data/FField/0b12/0b12.prm
- data/FField/co27/
- data/FField/co27/co27.tpg
- data/FField/co27/co27.prm
- data/FField/cmma/
- data/FField/cmma/cmma.prm
- data/FField/cmma/cmma.tpg
- data/FField/1d45/
- data/FField/1d45/1d45.prm
- data/FField/1d45/1d45.tpg
- data/FField/dolu/
- data/FField/dolu/dolu.tpg
- data/FField/dolu/dolu.prm
- data/FField/copa/
- data/FField/copa/copa.tpg
- data/FField/copa/copa.prm
- data/FField/cppa/
- data/FField/cppa/cppa.tpg
- data/FField/cppa/cppa.prm
- data/FField/co39/
- data/FField/co39/co39.tpg
- data/FField/co39/co39.prm
- data/FField/pari/
- data/FField/pari/pari.tpg
- data/FField/pari/pari.prm
- data/FField/coml/
- data/FField/coml/coml.prm
- data/FField/coml/coml.tpg
- data/FField/co19/
- data/FField/co19/co19.prm
- data/FField/co19/co19.tpg
- data/FField/cop2/
- data/FField/cop2/cop2.prm
- data/FField/cop2/cop2.tpg
- data/FField/cmp2/
- data/FField/cmp2/cmp2.prm
- data/FField/cmp2/cmp2.tpg
- data/FField/2913/
- data/FField/2913/2913.prm
- data/FField/2913/2913.tpg
- data/FField/smiles.txt
- data/FField/cnml/
- data/FField/cnml/cnml.prm
- data/FField/cnml/cnml.tpg
- data/FField/cop3/
- data/FField/cop3/cop3.prm
- data/FField/cop3/cop3.tpg
- data/FField/cmpa/
- data/FField/cmpa/cmpa.tpg
- data/FField/cmpa/cmpa.prm
- data/FField/co79/
- data/FField/co79/co79.tpg
- data/FField/co79/co79.prm
- data/docking_struct/
- data/docking_struct/1d45.pdb
- data/docking_struct/cmma.pdb
- data/docking_struct/co77.pdb
- data/docking_struct/co27.pdb
- data/docking_struct/co79.pdb
- data/docking_struct/0b12.pdb
- data/docking_struct/cn27.pdb
- data/docking_struct/cmp2.pdb
- data/docking_struct/copa.pdb
- data/docking_struct/cnml.pdb
- data/docking_struct/cop3.pdb
- data/docking_struct/cppa.pdb
- data/docking_struct/co39.pdb
- data/docking_struct/pari.pdb
- data/docking_struct/co19.pdb
- data/docking_struct/cmpa.pdb
- data/docking_struct/cop2.pdb
- data/docking_struct/coml.pdb
- data/docking_struct/2913.pdb
- data/docking_struct/co30.pdb
- data/docking_struct/dolu.pdb
- data/NPT_struct/
- data/NPT_struct/1d45.pdb
- data/NPT_struct/cmma.pdb
- data/NPT_struct/co77.pdb
- data/NPT_struct/co27.pdb
- data/NPT_struct/co79.pdb
- data/NPT_struct/0b12.pdb
- data/NPT_struct/cn27.pdb
- data/NPT_struct/cmp2.pdb
- data/NPT_struct/copa.pdb
- data/NPT_struct/cnml.pdb
- data/NPT_struct/cop3.pdb
- data/NPT_struct/cppa.pdb
- data/NPT_struct/co39.pdb
- data/NPT_struct/pari.pdb
- data/NPT_struct/co19.pdb
- data/NPT_struct/cmpa.pdb
- data/NPT_struct/cop2.pdb
- data/NPT_struct/coml.pdb
- data/NPT_struct/2913.pdb
- data/NPT_struct/co30.pdb
- data/NPT_struct/dolu.pdb
