# Supplementary material for: Virtual Double-System Single-Box: A Nonequilibrium Alchemical Technique for Absolute Binding Free Energy Calculations: Application to Ligands of the SARS-CoV-2 Main Protease
Source: J Chem Theory Comput. 2020 Oct 22;16(11):7160–72. doi: 10.1021/acs.jctc.0c00634 (PMC8015232; doi:10.1021/acs.jctc.0c00634)
Supplement: Supplementary file 1 — ct0c00634_si_001.zip [file ct0c00634_si_001.zip › data/FField/cn27/cn27.prm]

#
# ------ Done with primadorac1.0 --------
#
# WARNING!!!: the following parameters were not found in official amber.orf gaff2016.prm file
# WARNING!!!: and are *GUESSED*  by primadoroc according  to simple rules.
# Bendings: h1  c3  nb              52.47   108.40
BOND
ca      nb         414.240     1.339
ca      h4         390.150     1.089
c3      ca         250.320     1.516
c3      h1         375.920     1.097
c3      nb         334.700     1.456
c3      c3         232.520     1.538
c3      oh         293.400     1.423
c3      h2         377.330     1.096
ca      ca         378.570     1.398
ca      ha         395.720     1.086
c3      hc         375.920     1.097
oh      ho         563.510     0.973
ca      oh         365.550     1.364
#   Constrained stretchings follow
END
BENDINGS
ca      nb      ca          70.356   117.220
ca      nb      c3          65.000   123.400
h4      ca      nb          64.066   116.030
c3      ca      nb          84.916   116.680
c3      ca      ca          65.583   120.770
h1      c3      ca          47.477   109.560
h1      c3      h1          38.802   108.460
c3      c3      oh          84.642   110.190
c3      c3      ca          65.183   112.070
c3      c3      h2          46.730   110.220
h1      c3      nb          52.470   108.400
h1      c3      c3          46.868   109.560
c3      c3      nb          65.000   112.300
c3      oh      ho          49.027   107.260
h2      c3      oh          62.785   109.430
h2      c3      ca          47.451   109.700
ca      ca      ca          68.767   120.020
ca      ca      ha          48.680   119.880
h4      ca      ca          48.561   120.340
ca      ca      oh          87.211   119.900
c3      c3      hc          46.816   109.800
hc      c3      ca          47.281   110.470
hc      c3      hc          38.960   107.580
nb      ca      nb         109.369   127.260
nb      ca      ca          86.849   122.940
oh      c3      ca          85.192   110.620
ca      oh      ho          50.712   108.580
END
TORSION PROPER
x       nb      ca      x           4.8000    2    180.00
x       nb      c3      x           0.0000    2      0.00
x       ca      ca      x           3.6250    2    180.00
x       c3      ca      x           0.0000    2      0.00
c3      c3      oh      ho          0.0000    3      0.00
c3      c3      ca      ca          0.2450    2    180.00
h1      c3      c3      oh          0.0000    3      0.00
h1      c3      c3      oh          0.2500    1      0.00
x       c3      c3      x           0.1560    3      0.00
x       c3      oh      x           0.1670    3      0.00
ca      ca      oh      ho          0.8350    2    180.00
hc      c3      c3      hc          0.1200    3      0.00
END
TORSION IMPROPER
nb      nb      ca      h4          1.1000    2    180.00 COSINE
c3      nb      ca      ca          1.1000    2    180.00 COSINE
ca      nb      ca      ca          1.1000    2    180.00 COSINE
c3      ca      ca      ca          1.1000    2    180.00 COSINE
ca      ca      ca      h4          1.1000    2    180.00 COSINE
ca      ca      ca      ha          1.1000    2    180.00 COSINE
ca      ca      ca      oh          1.1000    2    180.00 COSINE
ca      ca      ca      ca          1.1000    2    180.00 COSINE
END
NONBONDED MIXRULE
#   Warning! Mixrules always assumed
ca         1.86060    0.09880    1.86060    0.04940   12.01000
h4         1.42350    0.01610    1.42350    0.00805    1.00800
c3         1.90690    0.10780    1.90690    0.05390   12.01000
h1         1.35930    0.02080    1.35930    0.01040    1.00800
h2         1.25930    0.02080    1.25930    0.01040    1.00800
ha         1.47350    0.01610    1.47350    0.00805    1.00800
hc         1.45930    0.02080    1.45930    0.01040    1.00800
nb         1.89930    0.09410    1.89930    0.04705   14.01000
oh         1.82000    0.09300    1.82000    0.04650   16.00000
ho         0.30190    0.00470    0.30190    0.00235    1.00800
END
