# Supplementary material for: Virtual Double-System Single-Box: A Nonequilibrium Alchemical Technique for Absolute Binding Free Energy Calculations: Application to Ligands of the SARS-CoV-2 Main Protease
Source: J Chem Theory Comput. 2020 Oct 22;16(11):7160–72. doi: 10.1021/acs.jctc.0c00634 (PMC8015232; doi:10.1021/acs.jctc.0c00634)
Supplement: Supplementary file 1 — ct0c00634_si_001.zip [file ct0c00634_si_001.zip › data/FField/cn27/cn27.tpg]

#
# ------ Done with primadorac1.0 --------
#
 RESIDUE lig
 atoms
 group
   c01    ca          0.214497
   h01    h4          0.051249
 group
   c02    c3         -0.115753
   h02    h1          0.044339
   h03    h1          0.044339
   h04    h1          0.044339
 group
   c03    c3         -0.034314
   h05    h1          0.062447
   h06    h1          0.062447
 group
   c04    c3          0.166865
   h07    h2          0.101034
 group
   c05    ca         -0.070573
   h08    h4          0.133230
 group
   c06    ca         -0.291365
   h09    ha          0.132687
 group
   c07    ca         -0.221242
   h10    ha          0.147313
 group
   c08    ca         -0.073555
   h11    h4          0.141061
 group
   c09    ca         -0.100727
   h12    ha          0.130029
 group
   c10    ca         -0.128833
   h13    ha          0.128922
 group
   c11    ca         -0.130192
   h14    ha          0.132403
 group
   c12    ca         -0.097105
   h15    ha          0.134460
 group
   c13    c3         -0.037464
   h16    hc          0.053170
   h17    hc          0.053170
 group
   c14    c3         -0.091867
   h18    hc          0.036713
   h19    hc          0.036713
   h20    hc          0.036713
 group
   n15    nb         -0.303248
   c16    ca          0.135935
 group
   n17    nb         -0.204963
   c18    ca         -0.150966
 group
   o19    oh         -0.464185
   h21    ho          0.418836
 group
   c20    ca         -0.230564
 group
   c21    ca          0.262184
   o22    oh         -0.499918
   h22    ho          0.438631
 group
   c23    ca         -0.026975
 group
   c24    ca         -0.069915
 end
 bonds
   c01   n15       c01   n17       c01   h01       c02   c16 
   c02   h02       c02   h03       c02   h04       n15   c16 
   c16   c18       n17   c18       n17   c03       c18   c23 
   c03   c04       c03   h05       c03   h06       c04   o19 
   c04   c20       c04   h07       o19   h21       c20   c05 
   c20   c08       c05   c06       c05   h08       c06   c21 
   c06   h09       c21   c07       c21   o22       c07   c08 
   c07   h10       c08   h11       o22   h22       c23   c09 
   c23   c12       c09   c10       c09   h12       c10   c24 
   c10   h13       c24   c11       c24   c13       c11   c12 
   c11   h14       c12   h15       c13   c14       c13   h16 
   c13   h17       c14   h18       c14   h19       c14   h20 
 end
 imphd
   n15  n17  c01  h01     c02  n15  c16  c18 
   c16  n17  c18  c23     c04  c05  c20  c08 
   c20  c06  c05  h08     c05  c21  c06  h09 
   c06  c07  c21  o22     c21  c08  c07  h10 
   c20  c07  c08  h11     c18  c09  c23  c12 
   c23  c10  c09  h12     c09  c24  c10  h13 
   c10  c11  c24  c13     c24  c12  c11  h14 
   c23  c11  c12  h15 
 end
 termatom * *
 RESIDUE_END
