# Supplementary material for: Virtual Double-System Single-Box: A Nonequilibrium Alchemical Technique for Absolute Binding Free Energy Calculations: Application to Ligands of the SARS-CoV-2 Main Protease
Source: J Chem Theory Comput. 2020 Oct 22;16(11):7160–72. doi: 10.1021/acs.jctc.0c00634 (PMC8015232; doi:10.1021/acs.jctc.0c00634)
Supplement: Supplementary file 1 — ct0c00634_si_001.zip [file ct0c00634_si_001.zip › data/FField/co77/co77.prm]

#
# ------ Done with primadorac1.0 --------
#
# WARNING!!!: the following parameters were not found in official amber.orf gaff2016.prm file
# WARNING!!!: and are *GUESSED*  by primadoroc according  to simple rules.
# Bonds: nb  hn            391.86     1.02
# Bonds: nb  os            411.55     1.40
# Bendings: nb  os  ca              79.04   101.85
# Bendings: hn  nb  os              38.35   127.65
# Bendings: hn  nb  ca              40.83   124.79
# Bendings: c3  ca  os              58.21   119.77
# Bendings: hn  nb  nb              36.11   133.24
# Bendings: os  nb  ca              77.80   106.28
# Proper Torsions:  x  nb  os    x             0.00   2    180.00
# Improper Torsions: hn  nb  nb   ca             1.10   2    180.00 cosine
BOND
nb      hn         391.860     1.020
nb      os         411.550     1.400
nb      ca         414.240     1.339
c3      h1         375.920     1.097
c3      ca         250.320     1.516
nb      nb         327.230     1.333
c3      c3         232.520     1.538
c3      os         284.760     1.432
c3      hc         375.920     1.097
ca      ha         395.720     1.086
ca      ca         378.570     1.398
nh      hn         529.460     1.012
nh      ca         347.060     1.386
ca      os         357.530     1.370
ca      c          272.660     1.491
c       o          652.570     1.218
c       os         372.940     1.358
#   Constrained stretchings follow
END
BENDINGS
nb      os      ca          79.040   101.850
nb      ca      nb         109.369   127.260
nb      ca      ca          86.849   122.940
hn      nb      os          38.350   127.650
hn      nb      ca          40.830   124.790
c3      ca      nb          84.916   116.680
c3      ca      os          58.210   119.770
c3      ca      ca          65.583   120.770
h1      c3      h1          38.802   108.460
h1      c3      ca          47.477   109.560
nb      nb      ca          87.237   120.050
hn      nb      nb          36.110   133.240
c3      c3      hc          46.816   109.800
c3      os      c           66.906   115.980
h1      c3      c3          46.868   109.560
h1      c3      os          62.377   109.780
c3      c3      os          85.306   107.970
hc      c3      hc          38.960   107.580
ca      ca      ca          68.767   120.020
ca      ca      nh          86.163   120.950
ha      ca      ca          48.680   119.880
hn      nh      hn          39.519   115.120
hn      nh      ca          48.787   116.070
ca      c3      ca          65.611   112.240
ca      nb      ca          70.356   117.220
nb      ca      os         111.458   119.720
os      nb      ca          77.800   106.280
ca      ca      c           66.351   120.330
ca      c       o           86.207   122.600
ca      c       os          86.963   112.440
o       c       os         114.822   123.250
END
TORSION PROPER
x       os      ca      x           0.9000    2    180.00
x       ca      nb      x           4.8000    2    180.00
x       ca      ca      x           3.6250    2    180.00
x       nb      os      x           0.0000    2      0.00
x       c3      ca      x           0.0000    2      0.00
x       nb      nb      x           3.6250    2    180.00
c3      os      c       ca          2.6850    2    180.00
c3      os      c       o           2.7000    2    180.00
c3      os      c       o           1.4000    1    180.00
h1      c3      c3      hc          0.1560    3      0.00
x       c3      os      x           0.3830    3      0.00
c3      c3      os      c           0.8000    1    180.00
hc      c3      c3      os          0.0000    3      0.00
hc      c3      c3      os          0.2500    1      0.00
ca      ca      nh      hn          1.0500    2    180.00
ca      ca      c       o           0.5220    2    180.00
ca      ca      c       os          1.0000    2    180.00
END
TORSION IMPROPER
hn      nb      nb      ca          1.1000    2    180.00 COSINE
ha      ca      ca      ca          1.1000    2    180.00 COSINE
ca      ha      ca      ca          1.1000    2    180.00 COSINE
c3      nb      ca      os          1.1000    2    180.00 COSINE
nb      nb      ca      ca          1.1000    2    180.00 COSINE
ca      ca      ca      ca          1.1000    2    180.00 COSINE
c3      nb      ca      ca          1.1000    2    180.00 COSINE
ca      ca      ca      c           1.1000    2    180.00 COSINE
nb      c3      ca      ca          1.1000    2    180.00 COSINE
ca      o       c       os         10.5000    2    180.00 COSINE
ca      ca      ca      nh          1.1000    2    180.00 COSINE
END
NONBONDED MIXRULE
#   Warning! Mixrules always assumed
nb         1.89930    0.09410    1.89930    0.04705   14.01000
hn         0.62100    0.01000    0.62100    0.00500    1.00800
c3         1.90690    0.10780    1.90690    0.05390   12.01000
h1         1.35930    0.02080    1.35930    0.01040    1.00800
hc         1.45930    0.02080    1.45930    0.01040    1.00800
ca         1.86060    0.09880    1.86060    0.04940   12.01000
ha         1.47350    0.01610    1.47350    0.00805    1.00800
nh         1.79030    0.21500    1.79030    0.10750   14.01000
os         1.77130    0.07260    1.77130    0.03630   16.00000
c          1.86060    0.09880    1.86060    0.04940   12.01000
o          1.71070    0.14630    1.71070    0.07315   16.00000
END
