# Supplementary material for: Virtual Double-System Single-Box: A Nonequilibrium Alchemical Technique for Absolute Binding Free Energy Calculations: Application to Ligands of the SARS-CoV-2 Main Protease
Source: J Chem Theory Comput. 2020 Oct 22;16(11):7160–72. doi: 10.1021/acs.jctc.0c00634 (PMC8015232; doi:10.1021/acs.jctc.0c00634)
Supplement: Supplementary file 1 — ct0c00634_si_001.zip [file ct0c00634_si_001.zip › data/FField/co77/co77.tpg]

#
# ------ Done with primadorac1.0 --------
#
 RESIDUE lig
 atoms
 group
   n01    nb         -0.221969
   h01    hn          0.194328
 group
   c02    c3         -0.143380
   h02    h1          0.084973
   h03    h1          0.084973
 group
   n03    nb         -0.167186
   h04    hn          0.340064
 group
   c04    c3         -0.040624
   h05    h1          0.057065
   h06    h1          0.057065
   h07    h1          0.057065
 group
   c05    c3          0.146486
   h08    h1          0.048504
   h09    h1          0.048504
 group
   c06    c3         -0.096554
   h10    hc          0.045577
   h11    hc          0.045577
   h12    hc          0.045577
 group
   c07    ca         -0.149365
   h13    ha          0.149167
 group
   c08    ca         -0.166057
   h14    ha          0.137417
 group
   c09    ca         -0.103300
   h15    ha          0.128176
 group
   c10    ca         -0.157832
   h16    ha          0.132263
 group
   n11    nh         -0.907794
   h17    hn          0.416646
   h18    hn          0.416646
 group
   c12    ca          0.432830
   n13    nb         -0.342668
   o14    os         -0.356784
 group
   c15    ca          0.291841
   c16    ca         -0.098031
 group
   c17    ca          0.209818
   n18    nb         -0.146144
   c19    ca         -0.310973
 group
   c20    ca         -0.063114
 group
   c21    c           0.693126
   o22    o          -0.543023
   o23    os         -0.432924
 group
   c24    ca          0.184036
 end
 bonds
   n01   h01       n01   o14       n01   c15       c02   h02 
   c02   h03       c02   c12       c02   c17       n03   h04 
   n03   n18       n03   c20       c04   h05       c04   h06 
   c04   h07       c04   c20       c05   h08       c05   h09 
   c05   c06       c05   o23       c06   h10       c06   h11 
   c06   h12       c07   h13       c07   c16       c07   c24 
   c08   h14       c08   c09       c08   c24       c09   h15 
   c09   c10       c10   h16       c10   c16       n11   h17 
   n11   h18       n11   c24       c12   n13       c12   o14 
   n13   c15       c15   c16       c17   n18       c17   c19 
   c19   c20       c19   c21       c21   o22       c21   o23 
 end
 imphd
   h04  n18  n03  c20     h13  c16  c07  c24 
   h14  c09  c08  c24     c08  h15  c09  c10 
   c09  h16  c10  c16     c02  n13  c12  o14 
   n01  n13  c15  c16     c07  c10  c16  c15 
   c02  n18  c17  c19     c17  c20  c19  c21 
   n03  c04  c20  c19     c19  o22  c21  o23 
   c07  c08  c24  n11 
 end
 termatom * *
 RESIDUE_END
