# Supplementary material for: Virtual Double-System Single-Box: A Nonequilibrium Alchemical Technique for Absolute Binding Free Energy Calculations: Application to Ligands of the SARS-CoV-2 Main Protease
Source: J Chem Theory Comput. 2020 Oct 22;16(11):7160–72. doi: 10.1021/acs.jctc.0c00634 (PMC8015232; doi:10.1021/acs.jctc.0c00634)
Supplement: Supplementary file 1 — ct0c00634_si_001.zip [file ct0c00634_si_001.zip › data/FField/co30/co30.tpg]

#
# ------ Done with primadorac1.0 --------
#
 RESIDUE lig
 atoms
 group
   c01    ca          0.289342
   h01    h5          0.060296
 group
   c02    c3         -0.137764
   h02    h1          0.051601
   h03    h1          0.051601
   h04    h1          0.051601
 group
   c03    ca         -0.270440
   h05    ha          0.152426
 group
   c04    ca         -0.049668
   h06    h5          0.161803
 group
   n05    na         -0.436749
   h07    hn          0.340161
 group
   c06    ca         -0.168617
   h08    ha          0.138336
 group
   c07    ca         -0.083421
   h09    ha          0.122605
 group
   c08    ca         -0.111087
   h10    ha          0.133787
 group
   c09    ca         -0.189162
   h11    ha          0.147423
 group
   c10    c3         -0.032144
   h12    hc          0.065991
   h13    hc          0.065991
 group
   c11    c3          0.064066
   h14    hc         -0.001599
   h15    hc         -0.001599
 group
   c12    c3          0.142286
   h16    h1          0.060413
   h17    h1          0.060413
 group
   c13    c3         -0.128278
   h18    hc          0.048140
   h19    hc          0.048140
   h20    hc          0.048140
 group
   c14    ca         -0.231746
   c15    ca          0.185444
   c16    c           0.622745
   o17    o          -0.550793
 group
   n18    nb         -0.314153
   c19    ca          0.338104
 group
   n20    nb         -0.329968
   c21    ca          0.295584
 group
   c22    ca         -0.228997
 group
   c23    ca          0.108489
 group
   c24    ca         -0.102260
 group
   o25    oh         -0.507436
   h21    ho          0.408236
 group
   o26    os         -0.387281
 end
 bonds
   c01   h01       c01   c14       c01   n18       c02   h02 
   c02   h03       c02   h04       c02   c21       c03   h05 
   c03   c04       c03   c21       c04   h06       c04   c22 
   n05   h07       n05   c15       n05   c23       c06   h08 
   c06   c07       c06   c23       c07   h09       c07   c24 
   c08   h10       c08   c09       c08   c24       c09   h11 
   c09   c23       c10   h12       c10   h13       c10   c11 
   c10   c24       c11   h14       c11   h15       c11   o25 
   c12   h16       c12   h17       c12   c13       c12   o26 
   c13   h18       c13   h19       c13   h20       c14   c15 
   c14   c16       c15   c22       c16   o17       c16   o26 
   n18   c19       c19   n20       c19   c22       n20   c21 
   o25   h21 
 end
 imphd
   h01  c14  c01  n18     h05  c04  c03  c21 
   c03  h06  c04  c22     h07  c15  n05  c23 
   h08  c07  c06  c23     c06  h09  c07  c24 
   h10  c09  c08  c24     c08  h11  c09  c23 
   c01  c15  c14  c16     n05  c14  c15  c22 
   c14  o17  c16  o26     n18  n20  c19  c22 
   c02  c03  c21  n20     c04  c15  c22  c19 
   n05  c06  c23  c09     c07  c08  c24  c10 
 end
 termatom * *
 RESIDUE_END
