# Supplementary material for: Virtual Double-System Single-Box: A Nonequilibrium Alchemical Technique for Absolute Binding Free Energy Calculations: Application to Ligands of the SARS-CoV-2 Main Protease
Source: J Chem Theory Comput. 2020 Oct 22;16(11):7160–72. doi: 10.1021/acs.jctc.0c00634 (PMC8015232; doi:10.1021/acs.jctc.0c00634)
Supplement: Supplementary file 1 — ct0c00634_si_001.zip [file ct0c00634_si_001.zip › data/FField/co30/co30.prm]

#
# ------ Done with primadorac1.0 --------
#
BOND
ca      h5         392.370     1.088
ca      ca         378.570     1.398
ca      nb         414.240     1.339
c3      h1         375.920     1.097
c3      ca         250.320     1.516
ca      ha         395.720     1.086
na      hn         535.140     1.010
na      ca         349.520     1.384
c3      hc         375.920     1.097
c3      c3         232.520     1.538
c3      oh         293.400     1.423
c3      os         284.760     1.432
ca      c          272.660     1.491
c       o          652.570     1.218
c       os         372.940     1.358
oh      ho         563.510     0.973
#   Constrained stretchings follow
END
BENDINGS
ca      ca      ca          68.767   120.020
ca      ca      c           66.351   120.330
ca      nb      ca          70.356   117.220
h5      ca      ca          51.900   114.650
h5      ca      nb          64.141   115.820
c3      ca      ca          65.583   120.770
c3      ca      nb          84.916   116.680
h1      c3      h1          38.802   108.460
h1      c3      ca          47.477   109.560
ca      ca      nb          86.849   122.940
ha      ca      ca          48.680   119.880
na      ca      ca          87.167   118.340
hn      na      ca          46.979   125.540
c3      c3      hc          46.816   109.800
c3      c3      oh          84.642   110.190
hc      c3      hc          38.960   107.580
hc      c3      ca          47.281   110.470
c3      c3      ca          65.183   112.070
c3      oh      ho          49.027   107.260
hc      c3      oh          62.756   109.500
c3      os      c           66.906   115.980
h1      c3      c3          46.868   109.560
h1      c3      os          62.377   109.780
c3      c3      os          85.306   107.970
ca      c       o           86.207   122.600
ca      c       os          86.963   112.440
ca      na      ca          67.261   120.050
o       c       os         114.822   123.250
nb      ca      nb         109.369   127.260
END
TORSION PROPER
x       ca      ca      x           3.6250    2    180.00
ca      ca      c       o           0.5220    2    180.00
ca      ca      c       os          1.0000    2    180.00
x       nb      ca      x           4.8000    2    180.00
x       c3      ca      x           0.0000    2      0.00
x       na      ca      x           0.3000    2    180.00
ca      ca      c3      c3          0.2450    2    180.00
c3      c3      oh      ho          0.0000    3      0.00
hc      c3      c3      hc          0.1200    3      0.00
hc      c3      c3      oh          0.1800    3      0.00
hc      c3      c3      oh          0.5100    1      0.00
x       c3      c3      x           0.1560    3      0.00
hc      c3      oh      ho          0.1670    3      0.00
c3      os      c       ca          2.6850    2    180.00
c3      os      c       o           2.7000    2    180.00
c3      os      c       o           1.4000    1    180.00
x       c3      os      x           0.3830    3      0.00
c3      c3      os      c           0.8000    1    180.00
hc      c3      c3      os          0.0000    3      0.00
hc      c3      c3      os          0.2500    1      0.00
END
TORSION IMPROPER
h5      ca      ca      nb          1.1000    2    180.00 COSINE
ha      ca      ca      ca          1.1000    2    180.00 COSINE
ca      h5      ca      ca          1.1000    2    180.00 COSINE
hn      ca      na      ca          1.1000    2    180.00 COSINE
ca      ha      ca      ca          1.1000    2    180.00 COSINE
ca      ca      ca      c           1.1000    2    180.00 COSINE
na      ca      ca      ca          1.1000    2    180.00 COSINE
ca      o       c       os         10.5000    2    180.00 COSINE
nb      nb      ca      ca          1.1000    2    180.00 COSINE
c3      ca      ca      nb          1.1000    2    180.00 COSINE
ca      ca      ca      ca          1.1000    2    180.00 COSINE
ca      ca      ca      c3          1.1000    2    180.00 COSINE
END
NONBONDED MIXRULE
#   Warning! Mixrules always assumed
ca         1.86060    0.09880    1.86060    0.04940   12.01000
h5         1.37350    0.01610    1.37350    0.00805    1.00800
c3         1.90690    0.10780    1.90690    0.05390   12.01000
h1         1.35930    0.02080    1.35930    0.01040    1.00800
ha         1.47350    0.01610    1.47350    0.00805    1.00800
na         1.79920    0.20420    1.79920    0.10210   14.01000
hn         0.62100    0.01000    0.62100    0.00500    1.00800
hc         1.45930    0.02080    1.45930    0.01040    1.00800
c          1.86060    0.09880    1.86060    0.04940   12.01000
o          1.71070    0.14630    1.71070    0.07315   16.00000
nb         1.89930    0.09410    1.89930    0.04705   14.01000
oh         1.82000    0.09300    1.82000    0.04650   16.00000
ho         0.30190    0.00470    0.30190    0.00235    1.00800
os         1.77130    0.07260    1.77130    0.03630   16.00000
END
