# Supplementary material for: Virtual Double-System Single-Box: A Nonequilibrium Alchemical Technique for Absolute Binding Free Energy Calculations: Application to Ligands of the SARS-CoV-2 Main Protease
Source: J Chem Theory Comput. 2020 Oct 22;16(11):7160–72. doi: 10.1021/acs.jctc.0c00634 (PMC8015232; doi:10.1021/acs.jctc.0c00634)
Supplement: Supplementary file 1 — ct0c00634_si_001.zip [file ct0c00634_si_001.zip › data/FField/0b12/0b12.prm]

#
# ------ Done with primadorac1.0 --------
#
# WARNING!!!: the following parameters were not found in official amber.orf gaff2016.prm file
# WARNING!!!: and are *GUESSED*  by primadoroc according  to simple rules.
# Improper Torsions: c3   c   n   ca             1.10   2    180.00 cosine
BOND
n       hn         527.310     1.013
n       c          356.210     1.379
n       ca         315.210     1.412
c3      h1         375.920     1.097
c3      c3         232.520     1.538
c3      n          263.770     1.462
c3      hc         375.920     1.097
ca      h5         392.370     1.088
ca      ca         378.570     1.398
ca      ha         395.720     1.086
ca      h4         390.150     1.089
ca      nb         414.240     1.339
c       o          652.570     1.218
ca      cl         181.970     1.750
#   Constrained stretchings follow
END
BENDINGS
n       c       o          113.811   123.050
n       c       n          112.428   113.560
n       ca      ca          85.629   120.190
hn      n       c           48.691   117.550
hn      n       ca          47.989   116.000
c3      c3      hc          46.816   109.800
c3      c3      c3          64.888   111.510
c3      n       c           65.252   120.690
c3      n       ca          64.801   119.830
h1      c3      h1          38.802   108.460
h1      c3      c3          46.868   109.560
h1      c3      n           61.544   108.880
c3      c3      n           83.161   111.610
hc      c3      hc          38.960   107.580
ca      ca      ha          48.680   119.880
ca      ca      ca          68.767   120.020
h5      ca      ca          51.900   114.650
ca      ca      cl          72.112   119.390
h4      ca      ca          48.561   120.340
ca      ca      nb          86.849   122.940
ca      nb      ca          70.356   117.220
h4      ca      nb          64.066   116.030
ha      ca      nb          45.000   120.000
c       n       ca          65.694   123.710
END
TORSION PROPER
n       c       n       c3          2.5000    2    180.00
n       c       n       ca          2.5000    2    180.00
n       ca      ca      h4          3.6250    2    180.00
n       ca      ca      ca          3.6250    2    180.00
n       ca      ca      ha          3.6250    2    180.00
n       ca      ca      nb          3.6250    2    180.00
hn      n       c       o           2.5000    2    180.00
hn      n       c       o           2.0000    1      0.00
hn      n       c       n           2.5000    2    180.00
hn      n       ca      ca          0.4500    2    180.00
c3      c3      c3      hc          0.0800    3      0.00
c3      c3      c3      c3          0.1300    3      0.00
c3      c3      c3      c3          0.2900    2    180.00
c3      c3      c3      c3          0.1100    1      0.00
c3      n       c       o           2.5000    2    180.00
c3      n       ca      ca          0.4500    2    180.00
h1      c3      c3      hc          0.1560    3      0.00
h1      c3      c3      c3          0.1560    3      0.00
h1      c3      n       c           0.0000    2      0.00
h1      c3      n       ca          0.0000    2      0.00
c3      c3      n       c           0.1000    4    180.00
c3      c3      n       c           0.1700    3      0.00
c3      c3      n       c           1.0200    1    180.00
c3      c3      n       c           0.6500    4    180.00
c3      c3      n       c           0.0300    3    180.00
c3      c3      n       c           2.2600    1      0.00
c3      c3      n       ca          0.0000    2      0.00
hc      c3      c3      n           0.1560    3      0.00
hc      c3      c3      hc          0.1200    3      0.00
c3      c3      c3      n           0.1000    3      0.00
ca      ca      ca      h5          3.6250    2    180.00
ca      ca      ca      ca          3.6250    2    180.00
ca      ca      ca      h4          3.6250    2    180.00
ca      ca      n       c           0.9500    2    180.00
h5      ca      ca      ha          3.6250    2    180.00
h5      ca      ca      n           3.6250    2    180.00
ca      ca      ca      cl          3.6250    2    180.00
ha      ca      ca      ca          3.6250    2    180.00
h5      ca      ca      cl          3.6250    2    180.00
h4      ca      ca      cl          3.6250    2    180.00
ca      ca      ca      nb          3.6250    2    180.00
h4      ca      ca      ha          3.6250    2    180.00
ca      ca      nb      ca          4.8000    2    180.00
ha      ca      ca      nb          3.6250    2    180.00
ca      nb      ca      ha          4.8000    2    180.00
h4      ca      nb      ca          4.8000    2    180.00
o       c       n       ca          2.5000    2    180.00
END
TORSION IMPROPER
hn      c       n       ca          1.1000    2    180.00 COSINE
h5      ca      ca      ca          1.1000    2    180.00 COSINE
ca      ha      ca      ca          1.1000    2    180.00 COSINE
ca      h5      ca      ca          1.1000    2    180.00 COSINE
h4      ca      ca      ca          1.1000    2    180.00 COSINE
ca      h4      ca      nb          1.1000    2    180.00 COSINE
ha      ca      ca      nb          1.1000    2    180.00 COSINE
n       o       c       n          10.5000    2    180.00 COSINE
c3      c       n       ca          1.1000    2    180.00 COSINE
ca      ca      ca      n           1.1000    2    180.00 COSINE
ca      ca      ca      cl          1.1000    2    180.00 COSINE
END
NONBONDED MIXRULE
#   Warning! Mixrules always assumed
n          1.78520    0.16360    1.78520    0.08180   14.01000
hn         0.62100    0.01000    0.62100    0.00500    1.00800
c3         1.90690    0.10780    1.90690    0.05390   12.01000
h1         1.35930    0.02080    1.35930    0.01040    1.00800
hc         1.45930    0.02080    1.45930    0.01040    1.00800
ca         1.86060    0.09880    1.86060    0.04940   12.01000
h5         1.37350    0.01610    1.37350    0.00805    1.00800
ha         1.47350    0.01610    1.47350    0.00805    1.00800
h4         1.42350    0.01610    1.42350    0.00805    1.00800
c          1.86060    0.09880    1.86060    0.04940   12.01000
o          1.71070    0.14630    1.71070    0.07315   16.00000
cl         1.94520    0.26380    1.94520    0.13190   35.45000
nb         1.89930    0.09410    1.89930    0.04705   14.01000
END
