# Supplementary material for: Virtual Double-System Single-Box: A Nonequilibrium Alchemical Technique for Absolute Binding Free Energy Calculations: Application to Ligands of the SARS-CoV-2 Main Protease
Source: J Chem Theory Comput. 2020 Oct 22;16(11):7160–72. doi: 10.1021/acs.jctc.0c00634 (PMC8015232; doi:10.1021/acs.jctc.0c00634)
Supplement: Supplementary file 1 — ct0c00634_si_001.zip [file ct0c00634_si_001.zip › data/FField/co27/co27.tpg]

#
# ------ Done with primadorac1.0 --------
#
 RESIDUE lig
 atoms
 group
   n01    nb         -0.323229
   h01    hn          0.264596
 group
   n02    nb         -0.194716
   h02    hn          0.251357
 group
   c03    c3         -0.051281
   h03    h1          0.064342
   h04    h1          0.064342
   h05    h1          0.064342
 group
   c04    cc         -0.108704
   h06    hc          0.139809
 group
   c05    cd         -0.105547
   h07    hc          0.140545
 group
   c06    cd         -0.103535
   h08    hc          0.139041
 group
   c07    cc         -0.109459
   h09    hc          0.140960
 group
   c08    ca         -0.255882
   h10    ha          0.156823
 group
   c09    ca          0.248332
   h11    h5          0.025899
 group
   c10    ca         -0.207839
   h12    ha          0.179149
 group
   c11    c3          0.107689
   h13    h1          0.068642
   h14    h1          0.068642
 group
   c12    c3          0.098919
   h15    h1          0.063119
   h16    h1          0.063119
 group
   c13    c3          0.111318
   h17    h1          0.032401
   h18    h1          0.032401
   h19    h1          0.032401
 group
   c14    c           0.316032
   o15    o          -0.298214
   n16    n2         -0.255328
   c17    ca         -0.070869
 group
   c18    ca          0.331134
   c19    ca         -0.207970
 group
   c20    ca         -0.058781
 group
   c21    cc          0.001739
 group
   c22    cc         -0.173749
   cl01   cl          0.093349
 group
   n23    nb         -0.375823
   c24    ca          0.444890
 group
   o25    os         -0.433917
 group
   o26    os         -0.410487
 end
 bonds
   n01   h01       n01   n02       n01   c18       n02   h02 
   n02   c20       c03   h03       c03   h04       c03   h05 
   c03   c20       c04   h06       c04   c05       c04   c21 
   c05   h07       c05   c22       c06   h08       c06   c07 
   c06   c22       c07   h09       c07   c21       c08   h10 
   c08   c09       c08   c17       c09   h11       c09   n23 
   c10   h12       c10   c17       c10   c24       c11   h13 
   c11   h14       c11   c12       c11   o25       c12   h15 
   c12   h16       c12   o26       c13   h17       c13   h18 
   c13   h19       c13   o26       c14   o15       c14   n16 
   c14   c17       n16   c18       c18   c19       c19   c20 
   c19   c21       c22   cl01      n23   c24       c24   o25 
 end
 imphd
   h06  c05  c04  c21     c04  h07  c05  c22 
   h08  c07  c06  c22     c06  h09  c07  c21 
   h10  c09  c08  c17     c08  h11  c09  n23 
   h12  c17  c10  c24     o15  n16  c14  c17 
   c08  c10  c17  c14     n01  n16  c18  c19 
   c18  c20  c19  c21     n02  c03  c20  c19 
   c04  c07  c21  c19     c05  c06  c22  cl01
   c10  n23  c24  o25 
 end
 termatom * *
 RESIDUE_END
