# Supplementary material for: Virtual Double-System Single-Box: A Nonequilibrium Alchemical Technique for Absolute Binding Free Energy Calculations: Application to Ligands of the SARS-CoV-2 Main Protease
Source: J Chem Theory Comput. 2020 Oct 22;16(11):7160–72. doi: 10.1021/acs.jctc.0c00634 (PMC8015232; doi:10.1021/acs.jctc.0c00634)
Supplement: Supplementary file 1 — ct0c00634_si_001.zip [file ct0c00634_si_001.zip › data/FField/co27/co27.prm]

#
# ------ Done with primadorac1.0 --------
#
# WARNING!!!: the following parameters were not found in official amber.orf gaff2016.prm file
# WARNING!!!: and are *GUESSED*  by primadoroc according  to simple rules.
# Bonds: nb  hn            478.32     0.98
# Bendings: nb  nb  hn              44.64   118.38
# Bendings: nb  ca  n2              67.12   116.35
# Bendings: hn  nb  ca              36.34   129.58
BOND
nb      hn         478.320     0.980
nb      nb         327.230     1.333
nb      ca         414.240     1.339
c3      h1         375.920     1.097
c3      ca         250.320     1.516
cc      hc         350.100     1.083
cc      cd         416.130     1.373
cc      cc         340.180     1.428
cd      hc         350.100     1.083
ca      ha         395.720     1.086
ca      ca         378.570     1.398
ca      h5         392.370     1.088
c3      c3         232.520     1.538
c3      os         284.760     1.432
c       o          652.570     1.218
c       n2         306.300     1.420
c       ca         272.660     1.491
n2      ca         476.530     1.303
ca      cc         308.190     1.456
cc      cl         190.080     1.735
ca      os         357.530     1.370
#   Constrained stretchings follow
END
BENDINGS
nb      nb      hn          44.640   118.380
nb      nb      ca          87.237   120.050
nb      ca      n2          67.120   116.350
nb      ca      ca          86.849   122.940
hn      nb      ca          36.340   129.580
nb      ca      c3          84.916   116.680
c3      ca      ca          65.583   120.770
h1      c3      h1          38.802   108.460
h1      c3      ca          47.477   109.560
cc      cd      hc          45.000   120.000
cc      cd      cc          70.027   120.080
cc      cc      cc          70.129   110.700
cc      cc      ca          69.336   111.040
hc      cc      cd          45.000   120.000
hc      cc      cc          48.500   125.000
cd      cc      cc          70.348   114.190
cd      cc      cd          70.027   120.080
cd      cc      cl          71.687   123.410
ca      ca      h5          51.900   114.650
ca      ca      ca          68.767   120.020
ca      ca      c           66.351   120.330
ha      ca      ca          48.680   119.880
ca      nb      ca          70.356   117.220
h5      ca      nb          64.141   115.820
ca      ca      os          87.289   119.200
c3      c3      h1          46.868   109.560
c3      c3      os          85.306   107.970
c3      os      ca          66.103   117.960
h1      c3      os          62.377   109.780
c3      os      c3          66.293   112.480
c       n2      ca          67.993   120.500
o       c       n2         111.836   122.500
o       c       ca          86.207   122.600
n2      c       ca          67.200   120.000
n2      ca      ca          89.100   119.570
ca      ca      cc          67.122   120.790
nb      ca      os         111.458   119.720
END
TORSION PROPER
x       nb      ca      x           4.8000    2    180.00
x       ca      n2      x           0.0000    3      0.00
x       ca      ca      x           3.6250    2    180.00
x       nb      nb      x           3.6250    2    180.00
x       ca      c3      x           0.0000    2      0.00
x       cd      cc      x           4.0000    2    180.00
x       cc      cc      x           4.0000    2    180.00
cc      cc      ca      ca          3.6250    2    180.00
ca      ca      c       o           0.5220    2    180.00
ca      ca      c       n2          1.0000    2    180.00
ca      ca      os      c3          1.6100    2    180.00
c3      c3      os      c3          0.2400    3      0.00
c3      c3      os      c3          0.1600    2      0.00
c3      c3      os      c3          0.9100    3      0.00
c3      c3      os      c3          1.0000    2      0.00
c3      c3      os      c3          0.0000    1      0.00
c3      os      ca      nb          0.9000    2    180.00
h1      c3      c3      h1          0.1560    3      0.00
x       c3      c3      x           0.0000    3      0.00
h1      c3      c3      os          0.2500    1      0.00
x       c3      os      x           0.3830    3      0.00
c3      os      c3      h1          0.3370    3      0.00
x       c       n2      x           4.1500    2    180.00
os      c3      c3      os          0.0000    2      0.00
os      c3      c3      os          0.1700    1    180.00
END
TORSION IMPROPER
hc      cd      cc      cc          1.1000    2    180.00 COSINE
cc      hc      cd      cc          1.1000    2    180.00 COSINE
hc      cc      cd      cc          1.1000    2    180.00 COSINE
cd      hc      cc      cc          1.1000    2    180.00 COSINE
ha      ca      ca      ca          1.1000    2    180.00 COSINE
ca      h5      ca      nb          1.1000    2    180.00 COSINE
o       n2      c       ca         10.5000    2    180.00 COSINE
ca      ca      ca      c           1.1000    2    180.00 COSINE
nb      n2      ca      ca          1.1000    2    180.00 COSINE
ca      ca      ca      cc          1.1000    2    180.00 COSINE
nb      c3      ca      ca          1.1000    2    180.00 COSINE
cc      cc      cc      ca          1.1000    2    180.00 COSINE
cd      cd      cc      cl          1.1000    2    180.00 COSINE
ca      nb      ca      os          1.1000    2    180.00 COSINE
END
NONBONDED MIXRULE
#   Warning! Mixrules always assumed
nb         1.89930    0.09410    1.89930    0.04705   14.01000
hn         0.62100    0.01000    0.62100    0.00500    1.00800
c3         1.90690    0.10780    1.90690    0.05390   12.01000
h1         1.35930    0.02080    1.35930    0.01040    1.00800
cc         1.86060    0.09880    1.86060    0.04940   12.01000
hc         1.45930    0.02080    1.45930    0.01040    1.00800
cd         1.86060    0.09880    1.86060    0.04940   12.01000
ca         1.86060    0.09880    1.86060    0.04940   12.01000
ha         1.47350    0.01610    1.47350    0.00805    1.00800
h5         1.37350    0.01610    1.37350    0.00805    1.00800
c          1.86060    0.09880    1.86060    0.04940   12.01000
o          1.71070    0.14630    1.71070    0.07315   16.00000
n2         1.89930    0.09410    1.89930    0.04705   14.01000
cl         1.94520    0.26380    1.94520    0.13190   35.45000
os         1.77130    0.07260    1.77130    0.03630   16.00000
END
