# Supplementary material for: Virtual Double-System Single-Box: A Nonequilibrium Alchemical Technique for Absolute Binding Free Energy Calculations: Application to Ligands of the SARS-CoV-2 Main Protease
Source: J Chem Theory Comput. 2020 Oct 22;16(11):7160–72. doi: 10.1021/acs.jctc.0c00634 (PMC8015232; doi:10.1021/acs.jctc.0c00634)
Supplement: Supplementary file 1 — ct0c00634_si_001.zip [file ct0c00634_si_001.zip › data/FField/cmma/cmma.prm]

#
# ------ Done with primadorac1.0 --------
#
# WARNING!!!: the following parameters were not found in official amber.orf gaff2016.prm file
# WARNING!!!: and are *GUESSED*  by primadoroc according  to simple rules.
# Bendings: h1  c3  nb              52.08   109.55
# Bendings:  n  ca  nb              58.39   123.53
# Improper Torsions: ca  c3  nb   ca             1.10   2    180.00 cosine
BOND
ca      nb         414.240     1.339
ca      h5         392.370     1.088
c3      nb         334.700     1.456
c3      h1         375.920     1.097
n       ca         315.210     1.412
n       c          356.210     1.379
n       hn         527.310     1.013
ca      ca         378.570     1.398
ca      ha         395.720     1.086
c3      c3         232.520     1.538
c3      hc         375.920     1.097
c       o          652.570     1.218
c       ca         272.660     1.491
ca      oh         365.550     1.364
oh      ho         563.510     0.973
ca      c3         250.320     1.516
#   Constrained stretchings follow
END
BENDINGS
ca      nb      ca          70.356   117.220
ca      nb      c3          65.000   123.400
h5      ca      nb          64.141   115.820
h1      c3      nb          52.080   109.550
h1      c3      h1          38.802   108.460
n       ca      nb          58.390   123.530
n       ca      ca          85.629   120.190
n       c       o          113.811   123.050
n       c       ca          85.392   115.250
hn      n       ca          47.989   116.000
hn      n       c           48.691   117.550
ca      ca      ca          68.767   120.020
ca      ca      c           66.351   120.330
ca      ca      oh          87.211   119.900
ha      ca      ca          48.680   119.880
ca      ca      c3          65.583   120.770
c3      c3      c3          64.888   111.510
c3      c3      ca          65.183   112.070
hc      c3      c3          46.816   109.800
hc      c3      hc          38.960   107.580
nb      ca      nb         109.369   127.260
nb      ca      ca          86.849   122.940
ca      n       c           65.694   123.710
o       c       ca          86.207   122.600
ca      oh      ho          50.712   108.580
END
TORSION PROPER
x       nb      ca      x           4.8000    2    180.00
ca      nb      c3      h1          0.0000    2      0.00
x       ca      ca      x           3.6250    2    180.00
n       c       ca      ca          1.0000    2    180.00
x       n       ca      x           0.4500    2    180.00
x       n       c       x           2.5000    2    180.00
hn      n       c       o           2.0000    1      0.00
ca      ca      c       o           0.5220    2    180.00
ca      ca      oh      ho          0.8350    2    180.00
ca      ca      c3      c3          0.2450    2    180.00
c3      c3      c3      hc          0.0800    3      0.00
hc      c3      c3      ca          0.1560    3      0.00
ca      ca      n       c           0.9500    2    180.00
END
TORSION IMPROPER
nb      nb      ca      h5          1.1000    2    180.00 COSINE
ca      c       n       hn          1.1000    2    180.00 COSINE
ca      ca      ca      ha          1.1000    2    180.00 COSINE
n       nb      ca      ca          1.1000    2    180.00 COSINE
ca      c3      nb      ca          1.1000    2    180.00 COSINE
ca      nb      ca      ca          1.1000    2    180.00 COSINE
n       o       c       ca         10.5000    2    180.00 COSINE
ca      ca      ca      c           1.1000    2    180.00 COSINE
ca      ca      ca      oh          1.1000    2    180.00 COSINE
ca      ca      ca      ca          1.1000    2    180.00 COSINE
ca      ca      ca      c3          1.1000    2    180.00 COSINE
END
NONBONDED MIXRULE
#   Warning! Mixrules always assumed
ca         1.86060    0.09880    1.86060    0.04940   12.01000
h5         1.37350    0.01610    1.37350    0.00805    1.00800
c3         1.90690    0.10780    1.90690    0.05390   12.01000
h1         1.35930    0.02080    1.35930    0.01040    1.00800
n          1.78520    0.16360    1.78520    0.08180   14.01000
hn         0.62100    0.01000    0.62100    0.00500    1.00800
ha         1.47350    0.01610    1.47350    0.00805    1.00800
hc         1.45930    0.02080    1.45930    0.01040    1.00800
nb         1.89930    0.09410    1.89930    0.04705   14.01000
c          1.86060    0.09880    1.86060    0.04940   12.01000
o          1.71070    0.14630    1.71070    0.07315   16.00000
oh         1.82000    0.09300    1.82000    0.04650   16.00000
ho         0.30190    0.00470    0.30190    0.00235    1.00800
END
