# Supplementary material for: Virtual Double-System Single-Box: A Nonequilibrium Alchemical Technique for Absolute Binding Free Energy Calculations: Application to Ligands of the SARS-CoV-2 Main Protease
Source: J Chem Theory Comput. 2020 Oct 22;16(11):7160–72. doi: 10.1021/acs.jctc.0c00634 (PMC8015232; doi:10.1021/acs.jctc.0c00634)
Supplement: Supplementary file 1 — ct0c00634_si_001.zip [file ct0c00634_si_001.zip › data/FField/cmma/cmma.tpg]

#
# ------ Done with primadorac1.0 --------
#
 RESIDUE tri
 atoms
 group
   c01    ca          0.236902
   h01    h5          0.054375
 group
   c02    c3          0.038212
   h02    h1          0.053269
   h03    h1          0.053269
   h04    h1          0.053269
 group
   n03    n          -0.389584
   h05    hn          0.292531
 group
   c04    ca         -0.259176
   h06    ha          0.141144
 group
   c05    ca         -0.202879
   h07    ha          0.144351
 group
   c06    ca         -0.089565
   h08    ha          0.134635
 group
   c07    ca         -0.136708
   h09    ha          0.136169
 group
   c08    ca         -0.101081
   h10    ha          0.135701
 group
   c09    ca         -0.117310
   h11    ha          0.128919
 group
   c10    ca         -0.123960
   h12    ha          0.130737
 group
   c11    ca         -0.133293
   h13    ha          0.127627
 group
   c12    c3         -0.078502
   h14    hc          0.037065
   h15    hc          0.037065
   h16    hc          0.037065
 group
   c13    c3         -0.078251
   h17    hc          0.036918
   h18    hc          0.036918
   h19    hc          0.036918
 group
   c14    c3         -0.081354
   h20    hc          0.037221
   h21    hc          0.037221
   h22    hc          0.037221
 group
   n15    nb         -0.297171
   c16    ca          0.226393
 group
   n17    nb         -0.202610
   c18    ca         -0.147282
 group
   c19    c           0.513724
   o20    o          -0.499939
   c21    ca         -0.096367
 group
   c22    ca          0.249586
   o23    oh         -0.494921
   h23    ho          0.444004
 group
   c24    ca         -0.011410
 group
   c25    ca         -0.063197
   c26    c3         -0.023864
 end
 bonds
   c01   n15       c01   n17       c01   h01       c02   n17 
   c02   h02       c02   h03       c02   h04       n03   c16 
   n03   c19       n03   h05       c04   c21       c04   c22 
   c04   h06       c05   c06       c05   c22       c05   h07 
   c06   c07       c06   h08       c07   c21       c07   h09 
   c08   c09       c08   c24       c08   h10       c09   c25 
   c09   h11       c10   c11       c10   c25       c10   h12 
   c11   c24       c11   h13       c12   c26       c12   h14 
   c12   h15       c12   h16       c13   c26       c13   h17 
   c13   h18       c13   h19       c14   c26       c14   h20 
   c14   h21       c14   h22       n15   c16       c16   c18 
   n17   c18       c18   c24       c19   o20       c19   c21 
   c22   o23       o23   h23       c25   c26 
 end
 imphd
   n15  n17  c01  h01     c16  c19  n03  h05 
   c21  c22  c04  h06     c06  c22  c05  h07 
   c05  c07  c06  h08     c06  c21  c07  h09 
   c09  c24  c08  h10     c08  c25  c09  h11 
   c11  c25  c10  h12     c10  c24  c11  h13 
   n03  n15  c16  c18     c01  c02  n17  c18 
   c16  n17  c18  c24     n03  o20  c19  c21 
   c04  c07  c21  c19     c04  c05  c22  o23 
   c08  c11  c24  c18     c09  c10  c25  c26 
 end
 termatom * *
 RESIDUE_END
