# Supplementary material for: Virtual Double-System Single-Box: A Nonequilibrium Alchemical Technique for Absolute Binding Free Energy Calculations: Application to Ligands of the SARS-CoV-2 Main Protease
Source: J Chem Theory Comput. 2020 Oct 22;16(11):7160–72. doi: 10.1021/acs.jctc.0c00634 (PMC8015232; doi:10.1021/acs.jctc.0c00634)
Supplement: Supplementary file 1 — ct0c00634_si_001.zip [file ct0c00634_si_001.zip › data/FField/1d45/1d45.prm]

#
# ------ Done with primadorac1.0 --------
#
# WARNING!!!: the following parameters were not found in official amber.orf gaff2016.prm file
# WARNING!!!: and are *GUESSED*  by primadoroc according  to simple rules.
# Bonds: nb  hn            457.85     0.98
# Bendings: hn  nb  ca              39.85   124.89
# Improper Torsions: hn  ca  nb   ca             1.10   2    180.00 cosine
BOND
ca      h4         390.150     1.089
ca      ca         378.570     1.398
ca      ha         395.720     1.086
nb      hn         457.850     0.980
nb      ca         414.240     1.339
ca      h5         392.370     1.088
ca      c          272.660     1.491
c       o          652.570     1.218
c       os         372.940     1.358
os      ca         357.530     1.370
ca      cl         181.970     1.750
#   Constrained stretchings follow
END
BENDINGS
ca      ca      ha          48.680   119.880
ca      ca      ca          68.767   120.020
ca      ca      c           66.351   120.330
h4      ca      ca          48.561   120.340
ca      ca      nb          86.849   122.940
nb      ca      h4          64.066   116.030
hn      nb      ca          39.850   124.890
ca      nb      ca          70.356   117.220
ca      ca      os          87.289   119.200
h5      ca      ca          51.900   114.650
h5      ca      nb          64.141   115.820
ca      ca      cl          72.112   119.390
ca      c       o           86.207   122.600
ca      c       os          86.963   112.440
c       os      ca          67.041   121.150
o       c       os         114.822   123.250
END
TORSION PROPER
ca      ca      ca      ha          3.6250    2    180.00
ca      ca      ca      ca          3.6250    2    180.00
ca      ca      c       o           0.5220    2    180.00
ca      ca      c       os          1.0000    2    180.00
h4      ca      ca      ha          3.6250    2    180.00
h4      ca      ca      ca          3.6250    2    180.00
h4      ca      ca      c           3.6250    2    180.00
ca      ca      ca      c           3.6250    2    180.00
ca      ca      ca      nb          3.6250    2    180.00
ha      ca      ca      ha          3.6250    2    180.00
ca      ca      nb      hn          4.8000    2    180.00
ca      ca      nb      ca          4.8000    2    180.00
ha      ca      ca      nb          3.6250    2    180.00
hn      nb      ca      h4          4.8000    2    180.00
h4      ca      nb      ca          4.8000    2    180.00
ca      ca      ca      h5          3.6250    2    180.00
ca      ca      os      c           0.6500    2    180.00
ca      nb      ca      h5          4.8000    2    180.00
h5      ca      ca      os          3.6250    2    180.00
h5      ca      ca      cl          3.6250    2    180.00
ca      c       os      ca          2.7000    2    180.00
o       c       os      ca          1.2750    2    180.00
os      ca      ca      nb          3.6250    2    180.00
os      ca      ca      ca          3.6250    2    180.00
ca      ca      ca      cl          3.6250    2    180.00
nb      ca      ca      cl          3.6250    2    180.00
END
TORSION IMPROPER
h4      ca      ca      ca          1.1000    2    180.00 COSINE
ca      ha      ca      ca          1.1000    2    180.00 COSINE
hn      ca      nb      ca          1.1000    2    180.00 COSINE
nb      h4      ca      ca          1.1000    2    180.00 COSINE
h5      ca      ca      nb          1.1000    2    180.00 COSINE
h5      nb      ca      ca          1.1000    2    180.00 COSINE
h5      ca      ca      ca          1.1000    2    180.00 COSINE
ca      ca      ca      c           1.1000    2    180.00 COSINE
ca      ca      ca      ca          1.1000    2    180.00 COSINE
ca      o       c       os         10.5000    2    180.00 COSINE
ca      nb      ca      ca          1.1000    2    180.00 COSINE
ca      ca      ca      os          1.1000    2    180.00 COSINE
ca      ca      ca      cl          1.1000    2    180.00 COSINE
END
NONBONDED MIXRULE
#   Warning! Mixrules always assumed
ca         1.86060    0.09880    1.86060    0.04940   12.01000
h4         1.42350    0.01610    1.42350    0.00805    1.00800
ha         1.47350    0.01610    1.47350    0.00805    1.00800
nb         1.89930    0.09410    1.89930    0.04705   14.01000
hn         0.62100    0.01000    0.62100    0.00500    1.00800
h5         1.37350    0.01610    1.37350    0.00805    1.00800
c          1.86060    0.09880    1.86060    0.04940   12.01000
o          1.71070    0.14630    1.71070    0.07315   16.00000
os         1.77130    0.07260    1.77130    0.03630   16.00000
cl         1.94520    0.26380    1.94520    0.13190   35.45000
END
