# Supplementary material for: Virtual Double-System Single-Box: A Nonequilibrium Alchemical Technique for Absolute Binding Free Energy Calculations: Application to Ligands of the SARS-CoV-2 Main Protease
Source: J Chem Theory Comput. 2020 Oct 22;16(11):7160–72. doi: 10.1021/acs.jctc.0c00634 (PMC8015232; doi:10.1021/acs.jctc.0c00634)
Supplement: Supplementary file 1 — ct0c00634_si_001.zip [file ct0c00634_si_001.zip › data/FField/1d45/1d45.tpg]

#
# ------ Done with primadorac1.0 --------
#
 RESIDUE lig
 atoms
 group
   c01    ca         -0.093659
   h01    h4          0.156554
 group
   c02    ca         -0.130910
   h02    ha          0.140858
 group
   c03    ca         -0.108284
   h03    ha          0.138714
 group
   n04    nb         -0.216930
   h04    hn          0.302379
 group
   c05    ca         -0.100989
   h05    h4          0.170391
 group
   c06    ca         -0.184461
   h06    ha          0.174989
 group
   c07    ca          0.227526
   h07    h5          0.041420
 group
   c08    ca          0.311674
   h08    h5          0.040187
 group
   c09    ca         -0.062418
   h09    h5          0.165850
 group
   c10    ca         -0.089700
   c11    ca         -0.032682
   c12    c           0.654419
   o13    o          -0.519767
 group
   c14    ca         -0.045334
 group
   o15    os         -0.484100
   c16    ca          0.208240
 group
   n17    nb         -0.335969
 group
   c18    ca         -0.298265
   cl01   cl         -0.029735
 end
 bonds
   c01   h01       c01   c02       c01   c10       c02   h02 
   c02   c03       c03   h03       c03   c14       n04   h04 
   n04   c05       n04   c14       c05   h05       c05   c06 
   c06   h06       c06   c11       c07   h07       c07   c16 
   c07   n17       c08   h08       c08   n17       c08   c18 
   c09   h09       c09   c16       c09   c18       c10   c11 
   c10   c12       c11   c14       c12   o13       c12   o15 
   o15   c16       c18   cl01
 end
 imphd
   h01  c02  c01  c10     c01  h02  c02  c03 
   c02  h03  c03  c14     h04  c05  n04  c14 
   n04  h05  c05  c06     c05  h06  c06  c11 
   h07  c16  c07  n17     h08  n17  c08  c18 
   h09  c16  c09  c18     c01  c11  c10  c12 
   c06  c10  c11  c14     c10  o13  c12  o15 
   c03  n04  c14  c11     c07  c09  c16  o15 
   c08  c09  c18  cl01
 end
 termatom * *
 RESIDUE_END
