# Supplementary material for: Virtual Double-System Single-Box: A Nonequilibrium Alchemical Technique for Absolute Binding Free Energy Calculations: Application to Ligands of the SARS-CoV-2 Main Protease
Source: J Chem Theory Comput. 2020 Oct 22;16(11):7160–72. doi: 10.1021/acs.jctc.0c00634 (PMC8015232; doi:10.1021/acs.jctc.0c00634)
Supplement: Supplementary file 1 — ct0c00634_si_001.zip [file ct0c00634_si_001.zip › data/FField/dolu/dolu.tpg]

#
# ------ Done with primadorac1.0 --------
#
 RESIDUE tes
 atoms
 group
   c01    c3         -0.092101
   h01    hc          0.055011
   h02    hc          0.055011
   h03    hc          0.055011
 group
   c02    c3          0.058923
   h04    h1          0.063562
 group
   c03    c3         -0.137897
   h05    hc          0.063751
   h06    hc          0.063751
 group
   c04    c3          0.123475
   h07    h1          0.057004
   h08    h1          0.057004
 group
   c05    c3          0.235484
   h09    h2          0.097393
 group
   c06    ca          0.046704
   h10    h5          0.164913
 group
   c07    c3         -0.006041
   h11    h1          0.074910
   h12    h1          0.074910
 group
   n08    n          -0.412082
   h13    hn          0.282092
 group
   c09    c3          0.086370
   h14    h1          0.075224
   h15    h1          0.075224
 group
   c10    ca         -0.065977
   h16    h4          0.155156
 group
   c11    ca         -0.179044
   h17    ha          0.156505
 group
   c12    ca         -0.209049
   h18    ha          0.164337
 group
   o13    os         -0.412061
 group
   n14    n          -0.255020
   c15    c           0.624582
   o16    o          -0.649306
 group
   c17    ca         -0.268146
   c18    ca          0.301331
   n19    nb         -0.101915
 group
   c20    ca          0.382473
   o21    o          -0.265347
   c22    ca         -0.400229
 group
   c23    c           0.589358
   o24    o          -0.534367
 group
   c25    ca         -0.155859
   c26    ca          0.150419
   f01    f          -0.142584
 group
   c27    ca          0.152539
   f02    f          -0.134047
 group
   o28    oh         -0.580352
   h19    ho          0.458999
 end
 bonds
   c01   c02       c01   h01       c01   h02       c01   h03 
   c02   c03       c02   n14       c02   h04       c03   c04 
   c03   h05       c03   h06       c04   o13       c04   h07 
   c04   h08       c05   c07       c05   o13       c05   n14 
   c05   h09       c06   n19       c06   c22       c06   h10 
   c07   n19       c07   h11       c07   h12       n14   c15 
   c15   o16       c15   c17       c17   c18       c17   n19 
   c18   c20       c18   o28       c20   o21       c20   c22 
   c22   c23       c23   n08       c23   o24       n08   c09 
   n08   h13       c09   c25       c09   h14       c09   h15 
   c25   c10       c25   c26       c10   c11       c10   h16 
   c11   c27       c11   h17       c27   f02       c27   c12 
   c12   c26       c12   h18       c26   f01       o28   h19 
 end
 imphd
   n19  c22  c06  h10     n14  o16  c15  c17 
   c15  c18  c17  n19     c17  c20  c18  o28 
   c18  o21  c20  c22     c06  c20  c22  c23 
   c22  n08  c23  o24     c23  c09  n08  h13 
   c09  c10  c25  c26     c25  c11  c10  h16 
   c10  c27  c11  h17     c11  f02  c27  c12 
   c27  c26  c12  h18     c25  c12  c26  f01 
 end
 termatom * *
 RESIDUE_END
