# Supplementary material for: Virtual Double-System Single-Box: A Nonequilibrium Alchemical Technique for Absolute Binding Free Energy Calculations: Application to Ligands of the SARS-CoV-2 Main Protease
Source: J Chem Theory Comput. 2020 Oct 22;16(11):7160–72. doi: 10.1021/acs.jctc.0c00634 (PMC8015232; doi:10.1021/acs.jctc.0c00634)
Supplement: Supplementary file 1 — ct0c00634_si_001.zip [file ct0c00634_si_001.zip › data/FField/dolu/dolu.prm]

#
# ------ Done with primadorac1.0 --------
#
# WARNING!!!: the following parameters were not found in official amber.orf gaff2016.prm file
# WARNING!!!: and are *GUESSED*  by primadoroc according  to simple rules.
# Bendings: h1  c3  nb              50.86   109.21
BOND
c3      c3         232.520     1.538
c3      hc         375.920     1.097
c3      n          263.770     1.462
c3      h1         375.920     1.097
c3      os         284.760     1.432
c3      h2         377.330     1.096
ca      nb         414.240     1.339
ca      ca         378.570     1.398
ca      h5         392.370     1.088
c3      nb         334.700     1.456
n       c          356.210     1.379
n       hn         527.310     1.013
c3      ca         250.320     1.516
ca      h4         390.150     1.089
ca      ha         395.720     1.086
c       o          652.570     1.218
c       ca         272.660     1.491
ca      oh         365.550     1.364
ca      o          606.450     1.236
ca      f          353.590     1.349
oh      ho         563.510     0.973
#   Constrained stretchings follow
END
BENDINGS
c3      c3      c3          64.888   111.510
c3      c3      n           83.161   111.610
c3      c3      h1          46.868   109.560
hc      c3      c3          46.816   109.800
hc      c3      hc          38.960   107.580
c3      n       c3          64.880   115.640
c3      n       c           65.252   120.690
h1      c3      n           61.544   108.880
c3      c3      os          85.306   107.970
c3      os      c3          66.293   112.480
h1      c3      os          62.377   109.780
h1      c3      h1          38.802   108.460
c3      c3      nb          65.000   112.300
h2      c3      c3          46.730   110.220
h2      c3      os          62.442   109.580
h2      c3      n           62.008   107.280
ca      nb      c3          65.000   123.400
ca      nb      ca          70.356   117.220
ca      ca      ca          68.767   120.020
ca      ca      c           66.351   120.330
h5      ca      nb          64.141   115.820
h5      ca      ca          51.900   114.650
h1      c3      nb          50.860   109.210
n       c       ca          85.392   115.250
n       c       o          113.811   123.050
n       c3      ca          83.537   112.380
hn      n       c           48.691   117.550
hn      n       c3          46.147   117.680
c3      ca      ca          65.583   120.770
h1      c3      ca          47.477   109.560
ca      ca      ha          48.680   119.880
h4      ca      ca          48.561   120.340
ca      ca      f           89.261   118.960
os      c3      n          109.285   109.130
c       ca      nb          85.429   117.780
o       c       ca          86.207   122.600
ca      ca      oh          87.211   119.900
ca      ca      nb          86.849   122.940
ca      ca      o           89.534   123.260
ca      oh      ho          50.712   108.580
END
TORSION PROPER
c3      c3      c3      c3          0.1300    3      0.00
c3      c3      c3      c3          0.2900    2    180.00
c3      c3      c3      c3          0.1100    1      0.00
c3      c3      c3      hc          0.0800    3      0.00
x       c3      n       x           0.0000    2      0.00
c3      c3      n       c           0.1000    4    180.00
c3      c3      n       c           0.1700    3      0.00
c3      c3      n       c           1.0200    1    180.00
c3      c3      n       c           0.6500    4    180.00
c3      c3      n       c           0.0300    3    180.00
c3      c3      n       c           2.2600    1      0.00
x       c3      c3      x           0.1560    3      0.00
x       n       c       x           2.5000    2    180.00
c3      c3      os      c3          0.2400    3      0.00
c3      c3      os      c3          0.1600    2      0.00
c3      c3      os      c3          0.9100    3      0.00
c3      c3      os      c3          1.0000    2      0.00
c3      c3      os      c3          0.0000    1      0.00
x       c3      c3      x           0.0000    3      0.00
x       c3      c3      x           0.2500    1      0.00
c3      c3      c3      n           0.1000    3      0.00
x       os      c3      x           0.3830    3      0.00
h1      c3      os      c3          0.3370    3      0.00
x       c3      nb      x           0.0000    2      0.00
x       nb      ca      x           4.8000    2    180.00
x       ca      ca      x           3.6250    2    180.00
x       ca      c       x           1.0000    2    180.00
ca      ca      c       o           0.5220    2    180.00
x       c3      ca      x           0.0000    2      0.00
hn      n       c       o           2.0000    1      0.00
ca      ca      oh      ho          0.8350    2    180.00
END
TORSION IMPROPER
nb      ca      ca      h5          1.1000    2    180.00 COSINE
n       o       c       ca         10.5000    2    180.00 COSINE
c       ca      ca      nb          1.1000    2    180.00 COSINE
ca      ca      ca      oh          1.1000    2    180.00 COSINE
ca      o       ca      ca          1.1000    2    180.00 COSINE
ca      ca      ca      c           1.1000    2    180.00 COSINE
ca      n       c       o          10.5000    2    180.00 COSINE
c       c3      n       hn          1.1000    2    180.00 COSINE
c3      ca      ca      ca          1.1000    2    180.00 COSINE
ca      ca      ca      h4          1.1000    2    180.00 COSINE
ca      ca      ca      ha          1.1000    2    180.00 COSINE
ca      f       ca      ca          1.1000    2    180.00 COSINE
ca      ca      ca      f           1.1000    2    180.00 COSINE
END
NONBONDED MIXRULE
#   Warning! Mixrules always assumed
c3         1.90690    0.10780    1.90690    0.05390   12.01000
hc         1.45930    0.02080    1.45930    0.01040    1.00800
h1         1.35930    0.02080    1.35930    0.01040    1.00800
h2         1.25930    0.02080    1.25930    0.01040    1.00800
ca         1.86060    0.09880    1.86060    0.04940   12.01000
h5         1.37350    0.01610    1.37350    0.00805    1.00800
n          1.78520    0.16360    1.78520    0.08180   14.01000
hn         0.62100    0.01000    0.62100    0.00500    1.00800
h4         1.42350    0.01610    1.42350    0.00805    1.00800
ha         1.47350    0.01610    1.47350    0.00805    1.00800
os         1.77130    0.07260    1.77130    0.03630   16.00000
c          1.86060    0.09880    1.86060    0.04940   12.01000
o          1.71070    0.14630    1.71070    0.07315   16.00000
nb         1.89930    0.09410    1.89930    0.04705   14.01000
f          1.70290    0.08320    1.70290    0.04160   19.00000
oh         1.82000    0.09300    1.82000    0.04650   16.00000
ho         0.30190    0.00470    0.30190    0.00235    1.00800
END
