# Supplementary material for: Virtual Double-System Single-Box: A Nonequilibrium Alchemical Technique for Absolute Binding Free Energy Calculations: Application to Ligands of the SARS-CoV-2 Main Protease
Source: J Chem Theory Comput. 2020 Oct 22;16(11):7160–72. doi: 10.1021/acs.jctc.0c00634 (PMC8015232; doi:10.1021/acs.jctc.0c00634)
Supplement: Supplementary file 1 — ct0c00634_si_001.zip [file ct0c00634_si_001.zip › data/FField/copa/copa.tpg]

#
# ------ Done with primadorac1.0 --------
#
 RESIDUE cop
 atoms
 group
   n01    na         -0.111139
   h01    hn          0.218828
 group
   n02    na         -0.354219
   h02    hn          0.361703
 group
   c03    ca         -0.103431
   h03    ha          0.139780
 group
   c04    ca         -0.119308
   h04    ha          0.127672
 group
   c05    ca         -0.100403
   h05    ha          0.141943
 group
   c06    ca         -0.247652
   h06    ha          0.130511
 group
   n07    n          -0.340373
   h07    hn          0.269903
 group
   c08    ca         -0.226225
   h08    ha          0.134267
 group
   c09    ca          0.245931
   h09    h5          0.028922
 group
   c10    ca         -0.195708
   h10    ha          0.154158
 group
   c11    c3         -0.130893
   h11    hc          0.064861
   h12    hc          0.064861
 group
   c12    c3         -0.131496
   h13    hc          0.056907
   h14    hc          0.056907
 group
   c13    c3          0.145776
   h15    h1          0.044218
   h16    h1          0.044218
 group
   c14    c3         -0.075895
   h17    hc          0.036785
   h18    hc          0.036785
   h19    hc          0.036785
 group
   c15    c3         -0.077892
   h20    hc          0.035994
   h21    hc          0.035994
   h22    hc          0.035994
 group
   c16    c3         -0.084910
   h23    hc          0.036806
   h24    hc          0.036806
   h25    hc          0.036806
 group
   c17    cc          0.002155
   c18    ca         -0.039116
 group
   c19    ca         -0.110786
 group
   c20    ca          0.017794
   c21    ca         -0.074427
 group
   c22    ca         -0.073328
   c23    c3         -0.018617
 group
   c24    ca          0.216071
   o25    oh         -0.485123
   h26    ho          0.442092
 group
   c26    c           0.557496
   o27    o          -0.509043
   c28    ca         -0.101974
 group
   c29    ca          0.242721
   n30    nb         -0.332490
 group
   o31    oh         -0.603333
   h27    ho          0.409334
 end
 bonds
   n01   h01       n01   n02       n01   c19       n02   h02 
   n02   c17       c03   h03       c03   c04       c03   c20 
   c04   h04       c04   c22       c05   h05       c05   c21 
   c05   c22       c06   h06       c06   c19       c06   c24 
   n07   h07       n07   c17       n07   c26       c08   h08 
   c08   c28       c08   c29       c09   h09       c09   c10 
   c09   n30       c10   h10       c10   c28       c11   h11 
   c11   h12       c11   c12       c11   c29       c12   h13 
   c12   h14       c12   c13       c13   h15       c13   h16 
   c13   o31       c14   h17       c14   h18       c14   h19 
   c14   c23       c15   h20       c15   h21       c15   h22 
   c15   c23       c16   h23       c16   h24       c16   h25 
   c16   c23       c17   c18       c18   c19       c18   c20 
   c20   c21       c21   c24       c22   c23       c24   o25 
   o25   h26       c26   o27       c26   c28       c29   n30 
   o31   h27 
 end
 imphd
   n01  h02  n02  c17     h03  c04  c03  c20 
   c03  h04  c04  c22     h05  c21  c05  c22 
   h06  c19  c06  c24     h07  c17  n07  c26 
   h08  c28  c08  c29     h09  c10  c09  n30 
   c09  h10  c10  c28     n02  n07  c17  c18 
   c17  c19  c18  c20     n01  c06  c19  c18 
   c03  c18  c20  c21     c05  c20  c21  c24 
   c04  c05  c22  c23     c06  c21  c24  o25 
   n07  o27  c26  c28     c08  c10  c28  c26 
   c08  c11  c29  n30 
 end
 termatom * *
 RESIDUE_END
