# Supplementary material for: Virtual Double-System Single-Box: A Nonequilibrium Alchemical Technique for Absolute Binding Free Energy Calculations: Application to Ligands of the SARS-CoV-2 Main Protease
Source: J Chem Theory Comput. 2020 Oct 22;16(11):7160–72. doi: 10.1021/acs.jctc.0c00634 (PMC8015232; doi:10.1021/acs.jctc.0c00634)
Supplement: Supplementary file 1 — ct0c00634_si_001.zip [file ct0c00634_si_001.zip › data/FField/copa/copa.prm]

#
# ------ Done with primadorac1.0 --------
#
# WARNING!!!: the following parameters were not found in official amber.orf gaff2016.prm file
# WARNING!!!: and are *GUESSED*  by primadoroc according  to simple rules.
# Bonds: n3  cc            367.25     1.43
# Bendings: na  na  hn              44.13   124.98
# Proper Torsions:  x  n3  cc    x             0.00   2    180.00
BOND
na      hn         535.140     1.010
na      na         253.880     1.401
na      ca         349.520     1.384
na      cc         354.490     1.380
ca      ha         395.720     1.086
ca      ca         378.570     1.398
n       hn         527.310     1.013
n       cc         353.830     1.381
n       c          356.210     1.379
ca      h5         392.370     1.088
ca      nb         414.240     1.339
c3      hc         375.920     1.097
c3      c3         232.520     1.538
c3      ca         250.320     1.516
c3      h1         375.920     1.097
c3      oh         293.400     1.423
cc      ca         308.190     1.456
ca      oh         365.550     1.364
oh      ho         563.510     0.973
c       o          652.570     1.218
c       ca         272.660     1.491
#   Constrained stretchings follow
END
BENDINGS
na      na      hn          44.130   124.980
na      na      cc          84.774   117.360
na      ca      ca          87.167   118.340
hn      na      ca          46.979   125.540
na      na      ca          82.443   123.760
na      cc      n          108.295   122.120
na      cc      ca          83.626   123.450
hn      na      cc          47.101   125.500
ca      ca      ha          48.680   119.880
ca      ca      ca          68.767   120.020
ca      ca      c3          65.583   120.770
ca      ca      oh          87.211   119.900
n       cc      ca          85.642   117.670
n       c       o          113.811   123.050
n       c       ca          85.392   115.250
hn      n       cc          48.285   119.260
hn      n       c           48.691   117.550
ca      ca      c           66.351   120.330
ca      ca      nb          86.849   122.940
ca      nb      ca          70.356   117.220
h5      ca      ca          51.900   114.650
h5      ca      nb          64.141   115.820
c3      c3      hc          46.816   109.800
c3      c3      c3          64.888   111.510
c3      ca      nb          84.916   116.680
hc      c3      hc          38.960   107.580
hc      c3      ca          47.281   110.470
c3      c3      ca          65.183   112.070
c3      c3      h1          46.868   109.560
c3      c3      oh          84.642   110.190
c3      oh      ho          49.027   107.260
h1      c3      h1          38.802   108.460
h1      c3      oh          62.540   110.260
cc      n       c           66.579   123.270
cc      ca      ca          67.122   120.790
ca      oh      ho          50.712   108.580
o       c       ca          86.207   122.600
END
TORSION PROPER
x       na      cc      x           1.7000    2    180.00
x       ca      ca      x           3.6250    2    180.00
x       na      na      x           0.9000    2      0.00
x       na      ca      x           0.3000    2    180.00
x       cc      n       x           1.6500    2    180.00
x       cc      ca      x           3.6250    2    180.00
ca      ca      c3      c3          0.2450    2    180.00
ca      ca      oh      ho          0.8350    2    180.00
n       c       ca      ca          1.0000    2    180.00
x       n       c       x           2.5000    2    180.00
hn      n       c       o           2.0000    1      0.00
ca      ca      c       o           0.5220    2    180.00
x       ca      c3      x           0.0000    2      0.00
x       ca      nb      x           4.8000    2    180.00
x       c3      c3      x           0.1560    3      0.00
c3      c3      c3      oh          0.2100    3      0.00
hc      c3      c3      hc          0.1200    3      0.00
hc      c3      c3      c3          0.0800    3      0.00
c3      c3      oh      ho          0.0000    3      0.00
hc      c3      c3      oh          0.1800    3      0.00
hc      c3      c3      oh          0.5100    1      0.00
h1      c3      oh      ho          0.1130    3      0.00
END
TORSION IMPROPER
na      hn      na      cc          1.1000    2    180.00 COSINE
ha      ca      ca      ca          1.1000    2    180.00 COSINE
ca      ha      ca      ca          1.1000    2    180.00 COSINE
hn      cc      n       c           1.1000    2    180.00 COSINE
h5      ca      ca      nb          1.1000    2    180.00 COSINE
na      n       cc      ca          1.1000    2    180.00 COSINE
cc      ca      ca      ca          1.1000    2    180.00 COSINE
na      ca      ca      ca          1.1000    2    180.00 COSINE
ca      ca      ca      ca          1.1000    2    180.00 COSINE
ca      ca      ca      c3          1.1000    2    180.00 COSINE
ca      ca      ca      oh          1.1000    2    180.00 COSINE
n       o       c       ca         10.5000    2    180.00 COSINE
ca      ca      ca      c           1.1000    2    180.00 COSINE
ca      c3      ca      nb          1.1000    2    180.00 COSINE
END
NONBONDED MIXRULE
#   Warning! Mixrules always assumed
na         1.79920    0.20420    1.79920    0.10210   14.01000
hn         0.62100    0.01000    0.62100    0.00500    1.00800
ca         1.86060    0.09880    1.86060    0.04940   12.01000
ha         1.47350    0.01610    1.47350    0.00805    1.00800
n          1.78520    0.16360    1.78520    0.08180   14.01000
h5         1.37350    0.01610    1.37350    0.00805    1.00800
c3         1.90690    0.10780    1.90690    0.05390   12.01000
hc         1.45930    0.02080    1.45930    0.01040    1.00800
h1         1.35930    0.02080    1.35930    0.01040    1.00800
cc         1.86060    0.09880    1.86060    0.04940   12.01000
oh         1.82000    0.09300    1.82000    0.04650   16.00000
ho         0.30190    0.00470    0.30190    0.00235    1.00800
c          1.86060    0.09880    1.86060    0.04940   12.01000
o          1.71070    0.14630    1.71070    0.07315   16.00000
nb         1.89930    0.09410    1.89930    0.04705   14.01000
END
