# Supplementary material for: Virtual Double-System Single-Box: A Nonequilibrium Alchemical Technique for Absolute Binding Free Energy Calculations: Application to Ligands of the SARS-CoV-2 Main Protease
Source: J Chem Theory Comput. 2020 Oct 22;16(11):7160–72. doi: 10.1021/acs.jctc.0c00634 (PMC8015232; doi:10.1021/acs.jctc.0c00634)
Supplement: Supplementary file 1 — ct0c00634_si_001.zip [file ct0c00634_si_001.zip › data/FField/cppa/cppa.tpg]

#
# ------ Done with primadorac1.0 --------
#
 RESIDUE lig
 atoms
 group
   n01    nb         -0.204904
   h01    hn          0.338122
 group
   n02    nb         -0.118111
   h02    hn          0.352794
 group
   c03    cc         -0.236616
   h03    hc          0.173924
 group
   c04    ca         -0.149772
   h04    ha          0.119910
 group
   c05    ca         -0.182989
   h05    ha          0.112003
 group
   c06    ca         -0.087387
   h06    ha          0.111004
 group
   c07    ca         -0.177799
   h07    h4          0.169310
 group
   c08    ca          0.232952
   h08    h5          0.034312
 group
   c09    ca         -0.220554
   h09    ha          0.141147
 group
   n10    n          -0.366672
   h10    hn          0.304001
 group
   c11    ca         -0.083009
   h11    ha          0.127341
 group
   c12    ca          0.225116
   h12    h4          0.016925
 group
   c13    c           0.218913
   o14    o          -0.540006
   c15    cc          0.064166
 group
   c16    ca          0.041984
   c17    ca         -0.130330
 group
   c18    c           0.534698
   o19    o          -0.479521
   c20    ca         -0.118374
 group
   c21    ca          0.118662
   c22    cc         -0.063803
 group
   n23    nb         -0.277439
 end
 bonds
   n01   h01       n01   n02       n01   c21       n02   h02 
   n02   c15       c03   h03       c03   c13       c03   c16 
   c04   h04       c04   c11       c04   c16       c05   h05 
   c05   c06       c05   c11       c06   h06       c06   c17 
   c07   h07       c07   c08       c07   c20       c08   h08 
   c08   n23       c09   h09       c09   c12       c09   c20 
   n10   h10       n10   c18       n10   c21       c11   h11 
   c12   h12       c12   n23       c13   o14       c13   c15 
   c15   c22       c16   c17       c17   c22       c18   o19 
   c18   c20       c21   c22 
 end
 imphd
   h01  n02  n01  c21     n01  h02  n02  c15 
   h03  c13  c03  c16     h04  c11  c04  c16 
   h05  c06  c05  c11     c05  h06  c06  c17 
   h07  c08  c07  c20     c07  h08  c08  n23 
   h09  c12  c09  c20     h10  c18  n10  c21 
   c04  c05  c11  h11     c09  h12  c12  n23 
   c03  o14  c13  c15     n02  c13  c15  c22 
   c03  c04  c16  c17     c06  c16  c17  c22 
   n10  o19  c18  c20     c07  c09  c20  c18 
   n01  n10  c21  c22     c15  c17  c22  c21 
 end
 termatom * *
 RESIDUE_END
