# Supplementary material for: Virtual Double-System Single-Box: A Nonequilibrium Alchemical Technique for Absolute Binding Free Energy Calculations: Application to Ligands of the SARS-CoV-2 Main Protease
Source: J Chem Theory Comput. 2020 Oct 22;16(11):7160–72. doi: 10.1021/acs.jctc.0c00634 (PMC8015232; doi:10.1021/acs.jctc.0c00634)
Supplement: Supplementary file 1 — ct0c00634_si_001.zip [file ct0c00634_si_001.zip › data/FField/cppa/cppa.prm]

#
# ------ Done with primadorac1.0 --------
#
# WARNING!!!: the following parameters were not found in official amber.orf gaff2016.prm file
# WARNING!!!: and are *GUESSED*  by primadoroc according  to simple rules.
# Bonds: nb  hn            468.13     0.98
# Bonds: nb  cc            498.26     1.33
# Bendings: nb  nb  hn              43.50   121.38
# Bendings: nb  nb  cc              72.23   110.68
# Bendings: nb  ca   n              63.86   121.10
# Bendings: hn  nb  ca              36.57   130.48
# Bendings: nb  cc   c              39.33   144.82
# Bendings: nb  cc  cc              77.24   107.09
# Bendings: hn  nb  cc              38.71   128.11
# Bendings: hc  cc   c              37.33   124.00
# Bendings:  n  ca  cc              56.35   127.22
# Proper Torsions:  x  nb  cc    x             4.50   2    180.00
# Improper Torsions: hn  nb  nb   ca             1.10   2    180.00 cosine
# Improper Torsions: nb  hn  nb   cc             1.10   2    180.00 cosine
# Improper Torsions: nb   c  cc   cc             1.10   2    180.00 cosine
BOND
nb      hn         468.130     0.980
nb      nb         327.230     1.333
nb      ca         414.240     1.339
nb      cc         498.260     1.330
cc      hc         350.100     1.083
cc      c          295.350     1.468
cc      ca         308.190     1.456
ca      ha         395.720     1.086
ca      ca         378.570     1.398
ca      h4         390.150     1.089
ca      h5         392.370     1.088
n       hn         527.310     1.013
n       c          356.210     1.379
n       ca         315.210     1.412
c       o          652.570     1.218
cc      cc         340.180     1.428
c       ca         272.660     1.491
#   Constrained stretchings follow
END
BENDINGS
nb      nb      hn          43.500   121.380
nb      nb      cc          72.230   110.680
nb      ca      n           63.860   121.100
nb      ca      cc          86.709   117.750
hn      nb      ca          36.570   130.480
nb      nb      ca          87.237   120.050
nb      cc      c           39.330   144.820
nb      cc      cc          77.240   107.090
hn      nb      cc          38.710   128.110
cc      c       o           86.736   123.930
cc      c       cc          66.696   115.840
cc      ca      ca          67.122   120.790
hc      cc      c           37.330   124.000
hc      cc      ca          45.000   120.000
ca      ca      ca          68.767   120.020
ca      ca      ha          48.680   119.880
ca      ca      h5          51.900   114.650
ca      ca      nb          86.849   122.940
ca      ca      c           66.351   120.330
h4      ca      ca          48.561   120.340
ca      nb      ca          70.356   117.220
h5      ca      nb          64.141   115.820
n       c       o          113.811   123.050
n       c       ca          85.392   115.250
n       ca      cc          56.350   127.220
hn      n       c           48.691   117.550
hn      n       ca          47.989   116.000
h4      ca      nb          64.066   116.030
c       cc      ca          65.005   122.950
c       cc      cc          65.674   122.690
cc      cc      ca          69.336   111.040
ca      cc      ca          65.280   122.940
c       n       ca          65.694   123.710
o       c       ca          86.207   122.600
END
TORSION PROPER
x       nb      cc      x           4.5000    2    180.00
x       ca      n       x           0.4500    2    180.00
x       ca      cc      x           3.6250    2    180.00
x       nb      nb      x           3.6250    2    180.00
x       nb      ca      x           4.8000    2    180.00
x       cc      c       x           2.8750    2    180.00
x       cc      cc      x           4.0000    2    180.00
x       ca      ca      x           3.6250    2    180.00
ca      ca      c       n           1.0000    2    180.00
ca      ca      c       o           0.5220    2    180.00
x       n       c       x           2.5000    2    180.00
hn      n       c       o           2.0000    1      0.00
END
TORSION IMPROPER
hn      nb      nb      ca          1.1000    2    180.00 COSINE
nb      hn      nb      cc          1.1000    2    180.00 COSINE
hc      c       cc      ca          1.1000    2    180.00 COSINE
ha      ca      ca      ca          1.1000    2    180.00 COSINE
ca      ha      ca      ca          1.1000    2    180.00 COSINE
h4      ca      ca      ca          1.1000    2    180.00 COSINE
ca      h5      ca      nb          1.1000    2    180.00 COSINE
hn      c       n       ca          1.1000    2    180.00 COSINE
ca      h4      ca      nb          1.1000    2    180.00 COSINE
cc      o       c       cc         10.5000    2    180.00 COSINE
nb      c       cc      cc          1.1000    2    180.00 COSINE
cc      ca      ca      ca          1.1000    2    180.00 COSINE
n       o       c       ca         10.5000    2    180.00 COSINE
ca      ca      ca      c           1.1000    2    180.00 COSINE
nb      n       ca      cc          1.1000    2    180.00 COSINE
cc      ca      cc      ca          1.1000    2    180.00 COSINE
END
NONBONDED MIXRULE
#   Warning! Mixrules always assumed
nb         1.89930    0.09410    1.89930    0.04705   14.01000
hn         0.62100    0.01000    0.62100    0.00500    1.00800
cc         1.86060    0.09880    1.86060    0.04940   12.01000
hc         1.45930    0.02080    1.45930    0.01040    1.00800
ca         1.86060    0.09880    1.86060    0.04940   12.01000
ha         1.47350    0.01610    1.47350    0.00805    1.00800
h4         1.42350    0.01610    1.42350    0.00805    1.00800
h5         1.37350    0.01610    1.37350    0.00805    1.00800
n          1.78520    0.16360    1.78520    0.08180   14.01000
c          1.86060    0.09880    1.86060    0.04940   12.01000
o          1.71070    0.14630    1.71070    0.07315   16.00000
END
