# Supplementary material for: Virtual Double-System Single-Box: A Nonequilibrium Alchemical Technique for Absolute Binding Free Energy Calculations: Application to Ligands of the SARS-CoV-2 Main Protease
Source: J Chem Theory Comput. 2020 Oct 22;16(11):7160–72. doi: 10.1021/acs.jctc.0c00634 (PMC8015232; doi:10.1021/acs.jctc.0c00634)
Supplement: Supplementary file 1 — ct0c00634_si_001.zip [file ct0c00634_si_001.zip › data/FField/co39/co39.tpg]

#
# ------ Done with primadorac1.0 --------
#
 RESIDUE lig
 atoms
 group
   c01    c3          0.052017
   h01    h1          0.131101
 group
   c02    c3         -0.072514
   h02    hc          0.044407
 group
   c03    c3         -0.085882
   h03    hc          0.049236
   h04    hc          0.049236
   h05    hc          0.049236
 group
   c04    c3         -0.062218
   h06    hc          0.037022
   h07    hc          0.037022
 group
   c05    c3         -0.097356
   h08    hc          0.030581
   h09    hc          0.030581
   h10    hc          0.030581
 group
   n06    n3         -0.304723
   h11    hn          0.314310
 group
   c07    ca         -0.084116
   h12    h4          0.152039
 group
   c08    ca         -0.104690
   h13    ha          0.128946
 group
   c09    ca         -0.161276
   h14    ha          0.157016
 group
   c10    ca         -0.013704
   h15    h5          0.159563
 group
   n11    n3         -0.580643
   h16    hn          0.372844
 group
   c12    c3         -0.089604
   h17    hc          0.049586
   h18    hc          0.049586
   h19    hc          0.049586
 group
   c13    c3         -0.135267
   h20    hc          0.058095
   h21    hc          0.058095
   h22    hc          0.058095
 group
   c14    c3         -0.112810
   h23    hc          0.042495
   h24    hc          0.042495
   h25    hc          0.042495
 group
   c15    c           0.335772
   o16    o          -0.304576
   n17    n2         -0.322806
 group
   c18    cc          0.341758
   c19    ca         -0.216659
 group
   s20    ss         -0.061171
   c21    ca         -0.038047
 group
   c22    c           0.757300
   o23    o          -0.594616
   o24    os         -0.499982
 group
   c25    c3          0.231564
 end
 bonds
   c01   h01       c01   c02       c01   n11       c01   c15 
   c02   h02       c02   c03       c02   c04       c03   h03 
   c03   h04       c03   h05       c04   h06       c04   h07 
   c04   c05       c05   h08       c05   h09       c05   h10 
   n06   h11       n06   c18       n06   s20       c07   h12 
   c07   c08       c07   c21       c08   h13       c08   c09 
   c09   h14       c09   c10       c10   h15       c10   c19 
   n11   h16       n11   c22       c12   h17       c12   h18 
   c12   h19       c12   c25       c13   h20       c13   h21 
   c13   h22       c13   c25       c14   h23       c14   h24 
   c14   h25       c14   c25       c15   o16       c15   n17 
   n17   c18       c18   c19       c19   c21       s20   c21 
   c22   o23       c22   o24       o24   c25 
 end
 imphd
   h12  c08  c07  c21     c07  h13  c08  c09 
   c08  h14  c09  c10     c09  h15  c10  c19 
   c01  o16  c15  n17     n06  n17  c18  c19 
   c10  c18  c19  c21     c07  c19  c21  s20 
   n11  o23  c22  o24 
 end
 termatom * *
 RESIDUE_END
