# Supplementary material for: Virtual Double-System Single-Box: A Nonequilibrium Alchemical Technique for Absolute Binding Free Energy Calculations: Application to Ligands of the SARS-CoV-2 Main Protease
Source: J Chem Theory Comput. 2020 Oct 22;16(11):7160–72. doi: 10.1021/acs.jctc.0c00634 (PMC8015232; doi:10.1021/acs.jctc.0c00634)
Supplement: Supplementary file 1 — ct0c00634_si_001.zip [file ct0c00634_si_001.zip › data/FField/co39/co39.prm]

#
# ------ Done with primadorac1.0 --------
#
# WARNING!!!: the following parameters were not found in official amber.orf gaff2016.prm file
# WARNING!!!: and are *GUESSED*  by primadoroc according  to simple rules.
# Bonds: n3  cc            376.64     1.42
# Bonds: n3   c            388.53     1.41
# Bendings: c3  n3   c              55.93   121.39
# Bendings: n3  cc  n2              57.19   127.53
# Bendings: n3  cc  ca              67.45   112.81
# Bendings: n3  ss  ca              87.18    94.10
# Bendings: hn  n3  cc              47.62   111.94
# Bendings: n3   c   o              57.78   127.57
# Bendings: n3   c  os              82.13   104.99
# Bendings: hn  n3   c              41.60   120.32
# Bendings: n2  cc  ca              64.45   118.19
# Bendings: cc  n3  ss              70.24   107.74
# Proper Torsions:  x  n3   c    x             0.00   2    180.00
# Proper Torsions:  x  n3  cc    x             0.00   2    180.00
BOND
c3      h1         375.920     1.097
c3      c3         232.520     1.538
c3      n3         261.190     1.465
c3      c          243.220     1.524
c3      hc         375.920     1.097
n3      hn         511.280     1.019
n3      cc         376.640     1.420
n3      ss         279.140     1.724
ca      h4         390.150     1.089
ca      ca         378.570     1.398
ca      ha         395.720     1.086
ca      h5         392.370     1.088
n3      c          388.530     1.410
c       o          652.570     1.218
c       n2         306.300     1.420
n2      cc         500.740     1.290
cc      ca         308.190     1.456
ss      ca         216.100     1.781
c       os         372.940     1.358
os      c3         284.760     1.432
#   Constrained stretchings follow
END
BENDINGS
c3      c3      hc          46.816   109.800
c3      c3      c3          64.888   111.510
c3      n3      hn          47.782   109.290
c3      n3      c           55.930   121.390
c3      c       o           84.552   123.200
c3      c       n2          83.534   114.530
h1      c3      c3          46.868   109.560
h1      c3      n3          61.163   109.880
h1      c3      c           47.531   108.220
c3      c3      n3          83.305   111.040
c3      c3      c           65.307   111.040
hc      c3      hc          38.960   107.580
n3      cc      n2          57.190   127.530
n3      cc      ca          67.450   112.810
n3      ss      ca          87.180    94.100
hn      n3      cc          47.620   111.940
hn      n3      ss          43.417   110.830
ca      ca      ha          48.680   119.880
ca      ca      ca          68.767   120.020
ca      ca      ss          63.530   120.060
h4      ca      ca          48.561   120.340
ca      ca      h5          51.900   114.650
ca      ca      cc          67.122   120.790
n3      c3      c           83.673   111.140
n3      c       o           57.780   127.570
n3      c       os          82.130   104.990
hn      n3      c           41.600   120.320
c3      c3      os          85.306   107.970
c       n2      cc          67.200   120.000
o       c       n2         111.836   122.500
n2      cc      ca          64.450   118.190
cc      n3      ss          70.240   107.740
c       os      c3          66.906   115.980
o       c       os         114.822   123.250
END
TORSION PROPER
c3      c3      c3      hc          0.0800    3      0.00
c3      c3      c3      c3          0.1300    3      0.00
c3      c3      c3      c3          0.2900    2    180.00
c3      c3      c3      c3          0.1100    1      0.00
x       n3      c       x           0.0000    2      0.00
x       c       n2      x           4.1500    2    180.00
x       c3      c3      x           0.1560    3      0.00
x       c3      n3      x           0.3000    3      0.00
h1      c3      c       o           0.8000    1      0.00
h1      c3      c       o           0.0800    3    180.00
x       c3      c       x           0.0000    2      0.00
c3      c3      n3      hn          0.2170    3      0.00
c3      c3      c       o           0.2700    2    180.00
c3      c3      c       o           0.0300    2    180.00
c3      c3      c       o           0.5500    3    180.00
c3      c3      c       o           0.7400    1      0.00
x       c3      c3      x           0.1000    3      0.00
hc      c3      c3      hc          0.1200    3      0.00
c3      c3      c3      n3          0.2100    3      0.00
x       cc      n2      x           2.8750    2    180.00
x       cc      ca      x           3.6250    2    180.00
n3      ss      ca      ca          0.4000    2    180.00
x       n3      cc      x           0.0000    2      0.00
x       n3      ss      x           2.6000    2      0.00
x       ca      ca      x           3.6250    2    180.00
x       c       os      x           2.7000    2    180.00
c3      c3      os      c           0.3830    3      0.00
c3      c3      os      c           0.8000    1    180.00
hc      c3      c3      os          0.0000    3      0.00
hc      c3      c3      os          0.2500    1      0.00
o       c       os      c3          1.4000    1    180.00
END
TORSION IMPROPER
h4      ca      ca      ca          1.1000    2    180.00 COSINE
ca      ha      ca      ca          1.1000    2    180.00 COSINE
ca      h5      ca      ca          1.1000    2    180.00 COSINE
c3      o       c       n2         10.5000    2    180.00 COSINE
n3      n2      cc      ca          1.1000    2    180.00 COSINE
ca      cc      ca      ca          1.1000    2    180.00 COSINE
ca      ca      ca      ss          1.1000    2    180.00 COSINE
n3      o       c       os         10.5000    2    180.00 COSINE
END
NONBONDED MIXRULE
#   Warning! Mixrules always assumed
c3         1.90690    0.10780    1.90690    0.05390   12.01000
h1         1.35930    0.02080    1.35930    0.01040    1.00800
hc         1.45930    0.02080    1.45930    0.01040    1.00800
n3         1.88860    0.08580    1.88860    0.04290   14.01000
hn         0.62100    0.01000    0.62100    0.00500    1.00800
ca         1.86060    0.09880    1.86060    0.04940   12.01000
h4         1.42350    0.01610    1.42350    0.00805    1.00800
ha         1.47350    0.01610    1.47350    0.00805    1.00800
h5         1.37350    0.01610    1.37350    0.00805    1.00800
c          1.86060    0.09880    1.86060    0.04940   12.01000
o          1.71070    0.14630    1.71070    0.07315   16.00000
n2         1.89930    0.09410    1.89930    0.04705   14.01000
cc         1.86060    0.09880    1.86060    0.04940   12.01000
ss         1.98250    0.28240    1.98250    0.14120   32.06000
os         1.77130    0.07260    1.77130    0.03630   16.00000
END
