# Supplementary material for: Virtual Double-System Single-Box: A Nonequilibrium Alchemical Technique for Absolute Binding Free Energy Calculations: Application to Ligands of the SARS-CoV-2 Main Protease
Source: J Chem Theory Comput. 2020 Oct 22;16(11):7160–72. doi: 10.1021/acs.jctc.0c00634 (PMC8015232; doi:10.1021/acs.jctc.0c00634)
Supplement: Supplementary file 1 — ct0c00634_si_001.zip [file ct0c00634_si_001.zip › data/FField/pari/pari.tpg]

#
# ------ Done with primadorac1.0 --------
#
 RESIDUE tes
 atoms
 group
   c01    c3         -0.010971
   h01    h1          0.129635
 group
   c02    c3         -0.086074
   h02    hc          0.058471
   h03    hc          0.058471
 group
   c03    c3         -0.077738
   h04    hc          0.047477
   h05    hc          0.047477
 group
   c04    c3         -0.087416
   h06    hc          0.049750
   h07    hc          0.049750
 group
   c05    c3         -0.070743
   h08    hc          0.043009
   h09    hc          0.043009
 group
   c06    c3         -0.048047
   h10    hc          0.045294
   h11    hc          0.045294
 group
   c07    ce         -0.143235
   h12    hc          0.120216
 group
   c08    cf         -0.161691
   h13    hc          0.141878
 group
   c09    cx         -0.075956
   h14    hc          0.093802
 group
   c10    cx         -0.106611
   h15    hc          0.091864
   h16    hc          0.091864
 group
   n11    n          -0.353826
   h17    hn          0.300319
 group
   c12    c3         -0.058307
   h18    h1          0.103451
 group
   c13    c3         -0.108378
   h19    hc          0.077483
   h20    hc          0.077483
 group
   c14    c3          0.130585
   h21    h1          0.090502
 group
   c15    c3         -0.021309
   h22    h1          0.075431
   h23    h1          0.075431
 group
   c16    ca         -0.175976
   h24    ha          0.147466
 group
   c17    ca         -0.101662
   h25    ha          0.134061
 group
   c18    ca         -0.136648
   h26    ha          0.136191
 group
   c19    ca         -0.116293
   h27    ha          0.135818
 group
   c20    ca         -0.131721
   h28    ha          0.138944
 group
   c21    ca         -0.077224
   h29    h4          0.151412
 group
   c22    ca         -0.139154
   h30    ha          0.140446
 group
   c23    ca         -0.101827
   h31    ha          0.137752
 group
   n24    n          -0.340295
   h32    hn          0.293320
 group
   c25    ca          0.176183
   h33    h5          0.066742
 group
   c26    c3         -0.153204
   h34    h1          0.062306
   h35    h1          0.062306
   h36    h1          0.062306
 group
   c27    ca          0.094939
   h37    ha          0.036627
 group
   n28    n          -0.503343
   h38    hn          0.328885
 group
   c29    cx         -0.425343
   h39    h3          0.141218
 group
   c30    cx         -0.052678
   h40    h1          0.091875
   h41    h1          0.091875
 group
   c31    cx         -0.051986
   h42    h1          0.089818
   h43    h1          0.089818
 group
   c32    cx         -0.074672
   c33    c           0.561415
   o34    o          -0.523730
 group
   c35    c           0.549919
   o36    o          -0.551329
 group
   n37    n          -0.206160
   c38    c           0.469768
   o39    o          -0.516644
 group
   o40    os         -0.454011
   c41    ca          0.488634
 group
   n42    nb         -0.401208
   c43    ca          0.248482
 group
   c44    ca         -0.144800
   c45    ca          0.013546
 group
   c46    ca         -0.155224
 group
   c47    c           0.426276
   o48    o          -0.547563
   c49    ca          0.051392
 group
   n50    nb         -0.290139
   c51    ca          0.155522
 group
   n52    nb         -0.270782
 group
   s53    s6          1.475159
   o54    o          -0.644298
   o55    o          -0.640148
 end
 bonds
   c01   c02       c01   c38       c01   n24       c01   h01 
   c02   c03       c02   h02       c02   h03       c03   c04 
   c03   h04       c03   h05       c04   c05       c04   h06 
   c04   h07       c05   c06       c05   h08       c05   h09 
   c06   c07       c06   h10       c06   h11       c07   c08 
   c07   h12       c08   c09       c08   h13       c09   c10 
   c09   c32       c09   h14       c10   c32       c10   h15 
   c10   h16       n11   c32       n11   c35       n11   h17 
   c12   c13       c12   c35       c12   n37       c12   h18 
   c13   c14       c13   h19       c13   h20       c14   c15 
   c14   o40       c14   h21       c15   n37       c15   h22 
   c15   h23       c32   c33       c35   o36       n37   c38 
   c38   o39       o40   c41       c41   n42       c41   c46 
   n42   c43       c43   c44       c43   c16       c44   c17 
   c44   c45       c16   c19       c16   h24       c17   c18 
   c17   h25       c45   c46       c45   c20       c18   c19 
   c18   h26       c19   h27       c46   c21       c20   c23 
   c20   h28       c21   c22       c21   h29       c22   c23 
   c22   h30       c23   h31       n24   c47       n24   h32 
   c47   o48       c47   c49       c49   c25       c49   n52 
   c25   n50       c25   h33       n50   c51       c51   c26 
   c51   c27       c26   h34       c26   h35       c26   h36 
   c27   n52       c27   h37       c33   o34       c33   n28 
   n28   s53       n28   h38       s53   o54       s53   o55 
   s53   c29       c29   c30       c29   c31       c29   h39 
   c30   c31       c30   h40       c30   h41       c31   h42 
   c31   h43 
 end
 imphd
   c06  c08  c07  h12     c07  c09  c08  h13 
   c32  c35  n11  h17     n11  c12  c35  o36 
   c01  n37  c38  o39     o40  n42  c41  c46 
   n42  c44  c43  c16     c43  c17  c44  c45 
   c43  c19  c16  h24     c44  c18  c17  h25 
   c44  c46  c45  c20     c17  c19  c18  h26 
   c16  c18  c19  h27     c41  c45  c46  c21 
   c45  c23  c20  h28     c46  c22  c21  h29 
   c21  c23  c22  h30     c20  c22  c23  h31 
   c01  c47  n24  h32     n24  o48  c47  c49 
   c47  c25  c49  n52     c49  n50  c25  h33 
   n50  c26  c51  c27     c51  n52  c27  h37 
   c32  o34  c33  n28     c33  s53  n28  h38 
 end
 termatom * *
 RESIDUE_END
