# Supplementary material for: Virtual Double-System Single-Box: A Nonequilibrium Alchemical Technique for Absolute Binding Free Energy Calculations: Application to Ligands of the SARS-CoV-2 Main Protease
Source: J Chem Theory Comput. 2020 Oct 22;16(11):7160–72. doi: 10.1021/acs.jctc.0c00634 (PMC8015232; doi:10.1021/acs.jctc.0c00634)
Supplement: Supplementary file 1 — ct0c00634_si_001.zip [file ct0c00634_si_001.zip › data/FField/pari/pari.prm]

#
# ------ Done with primadorac1.0 --------
#
# WARNING!!!: the following parameters were not found in official amber.orf gaff2016.prm file
# WARNING!!!: and are *GUESSED*  by primadoroc according  to simple rules.
# Bonds: cx  h3            369.88     1.07
# Bendings: ce  cf  cx              52.99   126.42
# Bendings: cf  cx  hc              72.40    90.58
# Bendings: hc  cf  cx              43.63   116.87
# Bendings: cx  cx   n              55.72   121.45
# Bendings:  n  s6  cx              70.05   103.88
# Bendings: cx  s6   o              69.28   106.98
# Bendings: h3  cx  s6              55.77    96.23
# Bendings: h3  cx  cx              31.42   136.03
# Bendings: cx  cx  s6              58.84   113.82
# Proper Torsions:  x  cf  cx    x             0.00   2    180.00
# Proper Torsions:  x  s6  cx    x             0.00   2    180.00
BOND
c3      c3         232.520     1.538
c3      c          243.220     1.524
c3      n          263.770     1.462
c3      h1         375.920     1.097
c3      hc         375.920     1.097
c3      ce         250.060     1.516
ce      cf         452.160     1.351
ce      hc         344.300     1.087
cf      cx         261.830     1.502
cf      hc         344.300     1.087
cx      cx         260.310     1.504
cx      hc         393.860     1.087
n       cx         283.330     1.442
n       c          356.210     1.379
n       hn         527.310     1.013
c3      os         284.760     1.432
ca      ca         378.570     1.398
ca      ha         395.720     1.086
ca      h4         390.150     1.089
ca      nb         414.240     1.339
ca      h5         392.370     1.088
c3      ca         250.320     1.516
n       s6         283.340     1.719
cx      s6         249.870     1.731
cx      h3         369.880     1.070
cx      h1         390.150     1.089
cx      c          265.900     1.498
c       o          652.570     1.218
os      ca         357.530     1.370
c       ca         272.660     1.491
s6      o          683.030     1.453
#   Constrained stretchings follow
END
BENDINGS
c3      c3      c3          64.888   111.510
c3      c3      hc          46.816   109.800
c3      c       n           84.266   115.180
c3      c       o           84.552   123.200
c3      n       c           65.252   120.690
c3      n       hn          46.147   117.680
h1      c3      c3          46.868   109.560
h1      c3      c           47.531   108.220
h1      c3      n           61.544   108.880
c3      c3      c           65.307   111.040
c3      c3      n           83.161   111.610
hc      c3      hc          38.960   107.580
c3      c3      ce          65.514   110.920
c3      ce      cf          65.999   122.380
c3      ce      hc          47.000   110.490
hc      c3      ce          47.247   110.590
ce      cf      cx          52.990   126.420
ce      cf      hc          47.000   120.000
hc      ce      cf          47.000   120.000
cf      cx      cx          64.347   118.620
cf      cx      hc          72.400    90.580
hc      cf      cx          43.630   116.870
cx      cx      hc          46.163   117.700
cx      cx      n           55.720   121.450
cx      cx      c           64.620   117.970
hc      cx      hc          38.120   114.430
n       cx      c           81.704   120.510
n       c       o          113.811   123.050
hn      n       cx          46.588   118.500
hn      n       c           48.691   117.550
c3      n       c3          64.880   115.640
c3      c3      os          85.306   107.970
c3      os      ca          66.103   117.960
h1      c3      os          62.377   109.780
h1      c3      h1          38.802   108.460
ca      ca      nb          86.849   122.940
ca      ca      ca          68.767   120.020
ca      ca      ha          48.680   119.880
h4      ca      ca          48.561   120.340
n       c3      c           84.540   109.060
n       c       ca          85.392   115.250
ca      ca      c           66.351   120.330
ca      nb      ca          70.356   117.220
h5      ca      ca          51.900   114.650
h5      ca      nb          64.141   115.820
c3      ca      nb          84.916   116.680
c3      ca      ca          65.583   120.770
h1      c3      ca          47.477   109.560
ha      ca      nb          45.000   120.000
n       c       cx          85.409   114.530
n       s6      o          122.694   107.020
n       s6      cx          70.050   103.880
hn      n       s6          43.193   112.560
cx      s6      o           69.280   106.980
cx      cx      h1          45.959   118.700
h3      cx      s6          55.770    96.230
h3      cx      cx          31.420   136.030
cx      cx      s6          58.840   113.820
h1      cx      h1          37.880   115.460
cx      n       c           65.394   122.070
cx      c       o           85.839   122.750
c       n       s6          62.226   124.760
os      ca      nb         111.458   119.720
os      ca      ca          87.289   119.200
c       ca      nb          85.429   117.780
o       c       ca          86.207   122.600
o       s6      o          128.200   120.050
END
TORSION PROPER
c3      c3      c3      c3          0.1300    3      0.00
c3      c3      c3      c3          0.2900    2    180.00
c3      c3      c3      c3          0.1100    1      0.00
c3      c3      c3      hc          0.0800    3      0.00
c3      c       n       c3          0.2600    2    180.00
c3      c       n       c3          0.5000    1      0.00
c3      n       c       o           2.5000    2    180.00
c3      n       c       ca          2.5000    2    180.00
h1      c3      c3      c3          0.1560    3      0.00
h1      c3      c3      hc          0.1560    3      0.00
h1      c3      c       n           0.0000    2      0.00
h1      c3      c       o           0.8000    1      0.00
h1      c3      c       o           0.0800    3    180.00
h1      c3      n       c           0.0000    2      0.00
h1      c3      n       hn          0.0000    2      0.00
c3      c3      c       n           0.0000    4      0.00
c3      c3      c       n           0.7100    2    180.00
c3      c3      c       o           0.2700    2    180.00
c3      c3      c       o           0.0300    2    180.00
c3      c3      c       o           0.5500    3    180.00
c3      c3      c       o           0.7400    1      0.00
c3      c3      n       c           0.1000    4    180.00
c3      c3      n       c           0.1700    3      0.00
c3      c3      n       c           1.0200    1    180.00
c3      c3      n       c           0.6500    4    180.00
c3      c3      n       c           0.0300    3    180.00
c3      c3      n       c           2.2600    1      0.00
c3      c3      n       hn          0.0000    2      0.00
hc      c3      c3      c           0.1560    3      0.00
hc      c3      c3      n           0.1560    3      0.00
hc      c3      c3      hc          0.1200    3      0.00
c3      c3      c3      c           0.1000    3      0.00
c3      c3      c3      n           0.1000    3      0.00
c3      c3      c3      ce          0.1560    3      0.00
c3      c3      ce      cf          0.0000    2      0.00
c3      c3      ce      hc          0.0000    2      0.00
hc      c3      c3      ce          0.1560    3      0.00
c3      ce      cf      cx          6.6500    2    180.00
c3      ce      cf      hc          6.6500    2    180.00
hc      c3      ce      cf          0.0000    2      0.00
hc      c3      ce      hc          0.0000    2      0.00
ce      cf      cx      cx          0.0000    2      0.00
ce      cf      cx      hc          0.0000    2      0.00
hc      ce      cf      cx          6.6500    2    180.00
hc      ce      cf      hc          6.6500    2    180.00
cf      cx      cx      cx          0.1560    3      0.00
cf      cx      cx      hc          0.1560    3      0.00
cf      cx      cx      n           0.1560    3      0.00
cf      cx      cx      c           0.1560    3      0.00
hc      cf      cx      cx          0.0000    2      0.00
hc      cf      cx      hc          0.0000    2      0.00
cx      cx      cx      n           0.1560    3      0.00
cx      cx      cx      c           0.1560    3      0.00
cx      cx      cx      hc          0.1560    3      0.00
cx      cx      n       c           0.0000    2      0.00
cx      cx      n       hn          0.0000    2      0.00
cx      cx      c       o           0.0000    2      0.00
cx      cx      c       n           0.0000    2      0.00
hc      cx      cx      hc          0.1560    3      0.00
hc      cx      cx      n           0.1560    3      0.00
hc      cx      cx      c           0.1560    3      0.00
n       cx      c       o           0.0000    2      0.00
n       cx      c       n           0.0000    2      0.00
n       c       c3      n           0.1000    1    180.00
n       c       c3      n           2.1200    2    180.00
hn      n       cx      c           0.0000    2      0.00
hn      n       c       c3          2.5000    2    180.00
hn      n       c       o           2.5000    2    180.00
hn      n       c       o           2.0000    1      0.00
c3      c3      c3      os          0.1560    3      0.00
c3      c       n       cx          2.5000    2    180.00
c3      n       c3      c3          0.0000    2      0.00
c3      n       c3      h1          0.0000    2      0.00
c3      c3      os      ca          0.3830    3      0.00
hc      c3      c3      os          0.0000    3      0.00
hc      c3      c3      os          0.2500    1      0.00
c3      os      ca      nb          0.9000    2    180.00
c3      os      ca      ca          1.6100    2    180.00
h1      c3      c3      n           0.1560    3      0.00
h1      c3      c3      h1          0.1560    3      0.00
h1      c3      os      ca          0.3830    3      0.00
c3      n       c3      c           0.0000    2      0.00
h1      c3      c3      os          0.0000    3      0.00
h1      c3      c3      os          0.2500    1      0.00
ca      ca      nb      ca          4.8000    2    180.00
ca      ca      ca      ca          3.6250    2    180.00
ca      ca      ca      ha          3.6250    2    180.00
ha      ca      ca      nb          3.6250    2    180.00
ha      ca      ca      ha          3.6250    2    180.00
ca      ca      ca      nb          3.6250    2    180.00
ca      ca      ca      os          3.6250    2    180.00
h4      ca      ca      ca          3.6250    2    180.00
h4      ca      ca      ha          3.6250    2    180.00
n       c3      c       o           0.0000    2      0.00
n       c       ca      ca          1.0000    2    180.00
n       c       ca      nb          1.0000    2    180.00
hn      n       c3      c           0.0000    2      0.00
hn      n       c       ca          2.5000    2    180.00
ca      ca      c       o           0.5220    2    180.00
ca      nb      ca      c3          4.8000    2    180.00
h5      ca      ca      c           3.6250    2    180.00
h5      ca      ca      nb          3.6250    2    180.00
h5      ca      nb      ca          4.8000    2    180.00
c3      ca      ca      nb          3.6250    2    180.00
c3      ca      ca      ha          3.6250    2    180.00
h1      c3      ca      nb          0.0000    2      0.00
h1      c3      ca      ca          0.0000    2      0.00
ca      nb      ca      c           4.8000    2    180.00
ha      ca      nb      ca          4.8000    2    180.00
n       s6      cx      cx          0.0000    2      0.00
n       s6      cx      h3          0.0000    2      0.00
hn      n       c       cx          2.5000    2    180.00
hn      n       s6      o           1.1000    2    180.00
hn      n       s6      cx          1.1000    2    180.00
cx      s6      n       c           1.1000    2    180.00
cx      cx      cx      h1          0.1560    3      0.00
h3      cx      s6      o           0.0000    2      0.00
h3      cx      cx      cx          0.1560    3      0.00
h3      cx      cx      h1          0.1560    3      0.00
cx      cx      s6      o           0.0000    2      0.00
cx      cx      cx      s6          0.1560    3      0.00
h1      cx      cx      s6          0.1560    3      0.00
h1      cx      cx      h1          0.1560    3      0.00
cx      n       c       o           2.5000    2    180.00
cx      c       n       s6          2.5000    2    180.00
c       cx      n       c           0.0000    2      0.00
c       n       s6      o           1.1000    2    180.00
o       c       n       s6          2.5000    2    180.00
c       c3      n       c           0.3900    2    180.00
c       c3      n       c           0.6400    1      0.00
n       c3      c3      os          0.1560    3      0.00
os      ca      nb      ca          4.8000    2    180.00
c       ca      ca      nb          3.6250    2    180.00
o       c       ca      nb          1.0000    2    180.00
nb      ca      ca      nb          3.6250    2    180.00
END
TORSION IMPROPER
c3      cf      ce      hc          1.1000    2    180.00 COSINE
ce      cx      cf      hc          1.1000    2    180.00 COSINE
cx      c       n       hn          1.1000    2    180.00 COSINE
n       c3      c       o          10.5000    2    180.00 COSINE
c3      n       c       o          10.5000    2    180.00 COSINE
os      nb      ca      ca          1.1000    2    180.00 COSINE
nb      ca      ca      ca          1.1000    2    180.00 COSINE
ca      ca      ca      ca          1.1000    2    180.00 COSINE
ca      ca      ca      ha          1.1000    2    180.00 COSINE
ca      ca      ca      h4          1.1000    2    180.00 COSINE
c3      c       n       hn          1.1000    2    180.00 COSINE
n       o       c       ca         10.5000    2    180.00 COSINE
c       ca      ca      nb          1.1000    2    180.00 COSINE
ca      nb      ca      h5          1.1000    2    180.00 COSINE
nb      c3      ca      ca          1.1000    2    180.00 COSINE
ca      nb      ca      ha          1.1000    2    180.00 COSINE
cx      o       c       n          10.5000    2    180.00 COSINE
c       s6      n       hn          1.1000    2    180.00 COSINE
END
NONBONDED MIXRULE
#   Warning! Mixrules always assumed
c3         1.90690    0.10780    1.90690    0.05390   12.01000
h1         1.35930    0.02080    1.35930    0.01040    1.00800
hc         1.45930    0.02080    1.45930    0.01040    1.00800
ce         1.86060    0.09880    1.86060    0.04940   12.01000
cf         1.86060    0.09880    1.86060    0.04940   12.01000
cx         1.90690    0.10780    1.90690    0.05390   12.01000
n          1.78520    0.16360    1.78520    0.08180   14.01000
hn         0.62100    0.01000    0.62100    0.00500    1.00800
ca         1.86060    0.09880    1.86060    0.04940   12.01000
ha         1.47350    0.01610    1.47350    0.00805    1.00800
h4         1.42350    0.01610    1.42350    0.00805    1.00800
h5         1.37350    0.01610    1.37350    0.00805    1.00800
h3         1.15930    0.02080    1.15930    0.01040    1.00800
c          1.86060    0.09880    1.86060    0.04940   12.01000
o          1.71070    0.14630    1.71070    0.07315   16.00000
os         1.77130    0.07260    1.77130    0.03630   16.00000
nb         1.89930    0.09410    1.89930    0.04705   14.01000
s6         1.98250    0.28240    1.98250    0.14120   32.06000
END
