# Supplementary material for: Virtual Double-System Single-Box: A Nonequilibrium Alchemical Technique for Absolute Binding Free Energy Calculations: Application to Ligands of the SARS-CoV-2 Main Protease
Source: J Chem Theory Comput. 2020 Oct 22;16(11):7160–72. doi: 10.1021/acs.jctc.0c00634 (PMC8015232; doi:10.1021/acs.jctc.0c00634)
Supplement: Supplementary file 1 — ct0c00634_si_001.zip [file ct0c00634_si_001.zip › data/FField/coml/coml.prm]

#
# ------ Done with primadorac1.0 --------
#
# WARNING!!!: the following parameters were not found in official amber.orf gaff2016.prm file
# WARNING!!!: and are *GUESSED*  by primadoroc according  to simple rules.
# Bonds: nh   c            438.15     1.37
# Bendings: c3  nh   c              59.45   117.91
# Bendings: nh   c   o              62.98   123.96
# Bendings: nh   c  ca              67.63   112.55
# Bendings:  c  nh  ca              57.37   120.41
# Bendings:  c  ca  os              58.87   121.08
# Proper Torsions:  x  nh   c    x             4.50   2    180.00
BOND
c3      h1         375.920     1.097
c3      nh         261.840     1.464
c3      c          243.220     1.524
c3      ca         250.320     1.516
n       hn         527.310     1.013
n       c          356.210     1.379
n       c3         263.770     1.462
c3      hc         375.920     1.097
c3      c3         232.520     1.538
ca      h5         392.370     1.088
ca      ca         378.570     1.398
ca      ha         395.720     1.086
ca      nb         414.240     1.339
ca      os         357.530     1.370
nh      c          438.150     1.370
nh      ca         347.060     1.386
c       o          652.570     1.218
c       ca         272.660     1.491
#   Constrained stretchings follow
END
BENDINGS
c3      nh      c           59.450   117.910
c3      nh      ca          65.249   119.980
c3      c       n           84.266   115.180
c3      c       o           84.552   123.200
c3      ca      ca          65.583   120.770
h1      c3      nh          61.213   109.790
h1      c3      c           47.531   108.220
h1      c3      ca          47.477   109.560
n       c       o          113.811   123.050
n       c3      c3          83.161   111.610
hn      n       c           48.691   117.550
hn      n       c3          46.147   117.680
c3      c3      c3          64.888   111.510
hc      c3      hc          38.960   107.580
hc      c3      c3          46.816   109.800
ca      ca      ha          48.680   119.880
ca      ca      ca          68.767   120.020
h5      ca      ca          51.900   114.650
ca      ca      nb          86.849   122.940
ca      nb      ca          70.356   117.220
h5      ca      nb          64.141   115.820
ca      ca      nh          86.163   120.950
c3      c3      ca          65.183   112.070
ca      os      ca          67.119   119.890
h5      ca      os          65.000   121.000
ca      ca      os          87.289   119.200
ca      ca      c           66.351   120.330
nh      c3      c           84.373   109.350
nh      c3      ca          83.853   111.390
nh      c       o           62.980   123.960
nh      c       ca          67.630   112.550
c       nh      ca          57.370   120.410
c       ca      os          58.870   121.080
o       c       ca          86.207   122.600
c       c3      ca          65.788   111.010
c       n       c3          65.252   120.690
END
TORSION PROPER
x       nh      c       x           4.5000    2    180.00
c3      nh      ca      ca          0.7330    2    180.00
x       c       n       x           2.5000    2    180.00
c3      c       n       c3          0.2600    2    180.00
c3      c       n       c3          0.5000    1      0.00
x       ca      ca      x           3.6250    2    180.00
x       c3      nh      x           0.0000    2      0.00
h1      c3      nh      ca          0.3320    2      0.00
x       c3      c       x           0.0000    2      0.00
h1      c3      c       o           0.8000    1      0.00
h1      c3      c       o           0.0800    3    180.00
x       c3      ca      x           0.0000    2      0.00
x       c3      c3      x           0.1560    3      0.00
hn      n       c       o           2.0000    1      0.00
hn      n       c3      c3          0.0000    2      0.00
c3      c3      n       c           0.1000    4    180.00
c3      c3      n       c           0.1700    3      0.00
c3      c3      n       c           1.0200    1    180.00
c3      c3      n       c           0.6500    4    180.00
c3      c3      n       c           0.0300    3    180.00
c3      c3      n       c           2.2600    1      0.00
c3      c3      c3      hc          0.0800    3      0.00
x       ca      nb      x           4.8000    2    180.00
ca      ca      nh      c           1.0500    2    180.00
ca      ca      c3      c3          0.2450    2    180.00
x       os      ca      x           0.9000    2    180.00
x       ca      c       x           1.0000    2    180.00
ca      ca      c       o           0.5220    2    180.00
END
TORSION IMPROPER
hn      c       n       c3          1.1000    2    180.00 COSINE
h5      ca      ca      ca          1.1000    2    180.00 COSINE
ca      ha      ca      ca          1.1000    2    180.00 COSINE
ca      h5      ca      nb          1.1000    2    180.00 COSINE
h5      ca      ca      nb          1.1000    2    180.00 COSINE
ha      ca      ca      ca          1.1000    2    180.00 COSINE
h5      ca      ca      os          1.1000    2    180.00 COSINE
nh      o       c       ca         10.5000    2    180.00 COSINE
ca      ca      ca      nh          1.1000    2    180.00 COSINE
c3      n       c       o          10.5000    2    180.00 COSINE
c3      ca      ca      ca          1.1000    2    180.00 COSINE
ca      c       ca      os          1.1000    2    180.00 COSINE
END
NONBONDED MIXRULE
#   Warning! Mixrules always assumed
c3         1.90690    0.10780    1.90690    0.05390   12.01000
h1         1.35930    0.02080    1.35930    0.01040    1.00800
n          1.78520    0.16360    1.78520    0.08180   14.01000
hn         0.62100    0.01000    0.62100    0.00500    1.00800
hc         1.45930    0.02080    1.45930    0.01040    1.00800
ca         1.86060    0.09880    1.86060    0.04940   12.01000
h5         1.37350    0.01610    1.37350    0.00805    1.00800
ha         1.47350    0.01610    1.47350    0.00805    1.00800
nh         1.79030    0.21500    1.79030    0.10750   14.01000
c          1.86060    0.09880    1.86060    0.04940   12.01000
o          1.71070    0.14630    1.71070    0.07315   16.00000
nb         1.89930    0.09410    1.89930    0.04705   14.01000
os         1.77130    0.07260    1.77130    0.03630   16.00000
END
