# Supplementary material for: Virtual Double-System Single-Box: A Nonequilibrium Alchemical Technique for Absolute Binding Free Energy Calculations: Application to Ligands of the SARS-CoV-2 Main Protease
Source: J Chem Theory Comput. 2020 Oct 22;16(11):7160–72. doi: 10.1021/acs.jctc.0c00634 (PMC8015232; doi:10.1021/acs.jctc.0c00634)
Supplement: Supplementary file 1 — ct0c00634_si_001.zip [file ct0c00634_si_001.zip › data/FField/coml/coml.tpg]

#
# ------ Done with primadorac1.0 --------
#
 RESIDUE lig
 atoms
 group
   c01    c3          0.217320
   h01    h1          0.087206
 group
   n02    n          -0.438798
   h02    hn          0.296736
 group
   c03    c3         -0.106395
   h03    hc          0.041185
   h04    hc          0.041185
   h05    hc          0.041185
 group
   c04    c3         -0.095757
   h06    hc          0.043683
   h07    hc          0.043683
   h08    hc          0.043683
 group
   c05    c3         -0.102112
   h09    hc          0.041372
   h10    hc          0.041372
   h11    hc          0.041372
 group
   c06    ca         -0.052290
   h12    h5          0.163710
 group
   c07    ca         -0.256562
   h13    ha          0.143650
 group
   c08    ca          0.234067
   h14    h5          0.020268
 group
   c09    ca          0.239684
   h15    h5          0.016093
 group
   c10    ca         -0.126759
   h16    ha          0.140810
 group
   c11    ca         -0.121438
   h17    ha          0.134552
 group
   c12    ca         -0.129352
   h18    ha          0.134154
 group
   c13    ca         -0.104890
   h19    ha          0.146900
 group
   c14    c3         -0.083143
   h20    hc          0.035841
   h21    hc          0.035841
   h22    hc          0.035841
 group
   c15    c3         -0.085003
   h23    hc          0.035672
   h24    hc          0.035672
   h25    hc          0.035672
 group
   c16    c3         -0.085238
   h26    hc          0.037675
   h27    hc          0.037675
   h28    hc          0.037675
 group
   c17    ca          0.283436
   h29    h5          0.063302
 group
   c18    ca         -0.287568
   h30    ha          0.164718
 group
   c19    ca         -0.188986
   h31    ha          0.172149
 group
   n20    nh         -0.549190
   c21    c           0.512872
   c22    ca          0.122806
   o23    o          -0.526735
 group
   c24    c           0.536350
   o25    o          -0.544793
 group
   c26    c3          0.094807
 group
   c27    ca         -0.203148
 group
   n28    nb         -0.325612
 group
   c29    ca         -0.046711
   c30    c3         -0.004940
 group
   c31    ca          0.192513
   o32    os         -0.358965
 end
 bonds
   c01   h01       c01   n20       c01   c24       c01   c27 
   n02   h02       n02   c24       n02   c26       c03   h03 
   c03   h04       c03   h05       c03   c26       c04   h06 
   c04   h07       c04   h08       c04   c26       c05   h09 
   c05   h10       c05   h11       c05   c26       c06   h12 
   c06   c07       c06   c27       c07   h13       c07   c08 
   c08   h14       c08   n28       c09   h15       c09   c27 
   c09   n28       c10   h16       c10   c11       c10   c22 
   c11   h17       c11   c29       c12   h18       c12   c13 
   c12   c29       c13   h19       c13   c22       c14   h20 
   c14   h21       c14   h22       c14   c30       c15   h23 
   c15   h24       c15   h25       c15   c30       c16   h26 
   c16   h27       c16   h28       c16   c30       c17   h29 
   c17   c18       c17   o32       c18   h30       c18   c19 
   c19   h31       c19   c31       n20   c21       n20   c22 
   c21   o23       c21   c31       c24   o25       c29   c30 
   c31   o32 
 end
 imphd
   h02  c24  n02  c26     h12  c07  c06  c27 
   c06  h13  c07  c08     c07  h14  c08  n28 
   h15  c27  c09  n28     h16  c11  c10  c22 
   c10  h17  c11  c29     h18  c13  c12  c29 
   c12  h19  c13  c22     h29  c18  c17  o32 
   c17  h30  c18  c19     c18  h31  c19  c31 
   n20  o23  c21  c31     c10  c13  c22  n20 
   c01  n02  c24  o25     c01  c06  c27  c09 
   c11  c12  c29  c30     c19  c21  c31  o32 
 end
 termatom * *
 RESIDUE_END
