# Supplementary material for: Virtual Double-System Single-Box: A Nonequilibrium Alchemical Technique for Absolute Binding Free Energy Calculations: Application to Ligands of the SARS-CoV-2 Main Protease
Source: J Chem Theory Comput. 2020 Oct 22;16(11):7160–72. doi: 10.1021/acs.jctc.0c00634 (PMC8015232; doi:10.1021/acs.jctc.0c00634)
Supplement: Supplementary file 1 — ct0c00634_si_001.zip [file ct0c00634_si_001.zip › data/FField/co19/co19.prm]

#
# ------ Done with primadorac1.0 --------
#
# WARNING!!!: the following parameters were not found in official amber.orf gaff2016.prm file
# WARNING!!!: and are *GUESSED*  by primadoroc according  to simple rules.
# Bonds: n3   c            422.43     1.38
# Bonds: n3  cd            431.93     1.38
# Bendings: n3   c   o              63.98   122.62
# Bendings: n3   c  ca              62.28   116.93
# Bendings: n3  cd  nd              60.70   123.87
# Bendings: n3  cd  ss              52.19   125.38
# Bendings: hn  n3   c              43.22   119.04
# Bendings: hn  n3  cd              48.22   112.95
# Bendings:  c  n3  cd              52.59   126.53
# Proper Torsions:  x  n3   c    x             0.00   2    180.00
# Proper Torsions:  x  n3  cd    x             0.00   2    180.00
# Improper Torsions: n3  nd  cd   ss             1.10   2    180.00 cosine
BOND
n3      hn         511.280     1.019
n3      c          422.430     1.380
n3      cd         431.930     1.380
na      hn         535.140     1.010
na      ss         271.850     1.732
na      cd         354.490     1.380
ca      h5         392.370     1.088
ca      ca         378.570     1.398
ca      ha         395.720     1.086
c3      hc         375.920     1.097
c3      c3         232.520     1.538
c3      c          243.220     1.524
ca      h4         390.150     1.089
c3      h1         375.920     1.097
c3      os         284.760     1.432
c       o          652.570     1.218
c       ca         272.660     1.491
cd      nd         369.100     1.369
cd      ss         231.980     1.756
cd      ca         308.190     1.456
ca      f          353.590     1.349
ca      os         357.530     1.370
#   Constrained stretchings follow
END
BENDINGS
n3      c       o           63.980   122.620
n3      c       ca          62.280   116.930
n3      cd      nd          60.700   123.870
n3      cd      ss          52.190   125.380
hn      n3      c           43.220   119.040
hn      n3      cd          48.220   112.950
na      ss      cd          93.760    99.330
na      cd      nd         108.812   121.950
na      cd      ca          83.626   123.450
hn      na      ss          42.530   113.950
hn      na      cd          47.101   125.500
ca      ca      ha          48.680   119.880
ca      ca      ca          68.767   120.020
ca      ca      c           66.351   120.330
h5      ca      ca          51.900   114.650
ca      ca      f           89.261   118.960
c3      c3      hc          46.816   109.800
c3      c       ca          64.216   118.400
c3      c       o           84.552   123.200
hc      c3      hc          38.960   107.580
hc      c3      c           47.411   108.770
c3      c3      c           65.307   111.040
ca      ca      cd          67.122   120.790
h4      ca      ca          48.561   120.340
ca      ca      os          87.289   119.200
c3      os      ca          66.103   117.960
h1      c3      h1          38.802   108.460
h1      c3      os          62.377   109.780
c       n3      cd          52.590   126.530
o       c       ca          86.207   122.600
cd      nd      cd          73.120   103.760
nd      cd      ss          79.922   122.640
nd      cd      ca          84.897   120.590
ss      na      cd          62.745   121.130
END
TORSION PROPER
n3      c       ca      ca          1.0000    2    180.00
x       cd      nd      x           4.7500    2    180.00
x       cd      ss      x           1.3000    1    180.00
x       n3      c       x           0.0000    2      0.00
x       n3      cd      x           0.0000    2      0.00
x       cd      ca      x           3.6250    2    180.00
x       na      ss      x           7.8000    2      0.00
x       na      cd      x           1.7000    2    180.00
x       ca      ca      x           3.6250    2    180.00
ca      ca      c       o           0.5220    2    180.00
ca      ca      c       c3          0.5520    2    180.00
hc      c3      c3      hc          0.1200    3      0.00
x       c3      c       x           0.0000    2      0.00
hc      c3      c       o           0.8300    1      0.00
hc      c3      c       o           0.0400    3    180.00
c3      c3      c       o           0.2700    2    180.00
c3      c3      c       o           0.0300    2    180.00
c3      c3      c       o           0.5500    3    180.00
c3      c3      c       o           0.7400    1      0.00
hc      c3      c3      c           0.1560    3      0.00
ca      ca      os      c3          1.6100    2    180.00
h1      c3      os      ca          0.3830    3      0.00
END
TORSION IMPROPER
h5      ca      ca      ca          1.1000    2    180.00 COSINE
ca      ha      ca      ca          1.1000    2    180.00 COSINE
h4      ca      ca      ca          1.1000    2    180.00 COSINE
ha      ca      ca      ca          1.1000    2    180.00 COSINE
n3      o       c       ca         10.5000    2    180.00 COSINE
ca      ca      ca      c           1.1000    2    180.00 COSINE
n3      nd      cd      ss          1.1000    2    180.00 COSINE
na      nd      cd      ca          1.1000    2    180.00 COSINE
ca      ca      ca      cd          1.1000    2    180.00 COSINE
ca      ca      ca      f           1.1000    2    180.00 COSINE
c3      ca      c       o          10.5000    2    180.00 COSINE
ca      ca      ca      os          1.1000    2    180.00 COSINE
END
NONBONDED MIXRULE
#   Warning! Mixrules always assumed
n3         1.88860    0.08580    1.88860    0.04290   14.01000
hn         0.62100    0.01000    0.62100    0.00500    1.00800
na         1.79920    0.20420    1.79920    0.10210   14.01000
ca         1.86060    0.09880    1.86060    0.04940   12.01000
h5         1.37350    0.01610    1.37350    0.00805    1.00800
ha         1.47350    0.01610    1.47350    0.00805    1.00800
c3         1.90690    0.10780    1.90690    0.05390   12.01000
hc         1.45930    0.02080    1.45930    0.01040    1.00800
h4         1.42350    0.01610    1.42350    0.00805    1.00800
h1         1.35930    0.02080    1.35930    0.01040    1.00800
c          1.86060    0.09880    1.86060    0.04940   12.01000
o          1.71070    0.14630    1.71070    0.07315   16.00000
cd         1.86060    0.09880    1.86060    0.04940   12.01000
nd         1.89930    0.09410    1.89930    0.04705   14.01000
ss         1.98250    0.28240    1.98250    0.14120   32.06000
f          1.70290    0.08320    1.70290    0.04160   19.00000
os         1.77130    0.07260    1.77130    0.03630   16.00000
END
