# Supplementary material for: Virtual Double-System Single-Box: A Nonequilibrium Alchemical Technique for Absolute Binding Free Energy Calculations: Application to Ligands of the SARS-CoV-2 Main Protease
Source: J Chem Theory Comput. 2020 Oct 22;16(11):7160–72. doi: 10.1021/acs.jctc.0c00634 (PMC8015232; doi:10.1021/acs.jctc.0c00634)
Supplement: Supplementary file 1 — ct0c00634_si_001.zip [file ct0c00634_si_001.zip › data/FField/co19/co19.tpg]

#
# ------ Done with primadorac1.0 --------
#
 RESIDUE lig
 atoms
 group
   n01    n3         -0.428608
   h01    hn          0.336355
 group
   n02    na         -0.338484
   h02    hn          0.311945
 group
   c03    ca         -0.043401
   h03    h5          0.166985
 group
   c04    ca         -0.173218
   h04    ha          0.161314
 group
   c05    ca         -0.049187
   h05    h5          0.157839
 group
   c06    c3         -0.179562
   h06    hc          0.074996
   h07    hc          0.074996
 group
   c07    c3         -0.088226
   h08    hc          0.043573
   h09    hc          0.043573
   h10    hc          0.043573
 group
   c08    ca         -0.082606
   h11    h4          0.153939
 group
   c09    ca         -0.210562
   h12    ha          0.151733
 group
   c10    ca         -0.253214
   h13    ha          0.138716
 group
   c11    ca         -0.097570
   h14    ha          0.138048
 group
   c12    c3          0.112763
   h15    h1          0.045170
   h16    h1          0.045170
   h17    h1          0.045170
 group
   c13    c           0.625803
   o14    o          -0.522349
   c15    ca         -0.155994
 group
   c16    cd         -0.029111
   n17    nd         -0.110334
   s18    ss          0.106239
 group
   c19    cd          0.064040
   c20    ca         -0.114297
 group
   c21    ca          0.173026
   c22    ca         -0.197091
   f01    f          -0.128213
 group
   c23    c           0.531255
   o24    o          -0.459309
 group
   c25    ca          0.362127
   o26    os         -0.447010
 end
 bonds
   n01   h01       n01   c13       n01   c16       n02   h02 
   n02   s18       n02   c19       c03   h03       c03   c04 
   c03   c15       c04   h04       c04   c21       c05   h05 
   c05   c15       c05   c22       c06   h06       c06   h07 
   c06   c07       c06   c23       c07   h08       c07   h09 
   c07   h10       c08   h11       c08   c09       c08   c20 
   c09   h12       c09   c25       c10   h13       c10   c11 
   c10   c25       c11   h14       c11   c20       c12   h15 
   c12   h16       c12   h17       c12   o26       c13   o14 
   c13   c15       c16   n17       c16   s18       n17   c19 
   c19   c20       c21   c22       c21   f01       c22   c23 
   c23   o24       c25   o26 
 end
 imphd
   h03  c04  c03  c15     c03  h04  c04  c21 
   h05  c15  c05  c22     h11  c09  c08  c20 
   c08  h12  c09  c25     h13  c11  c10  c25 
   c10  h14  c11  c20     n01  o14  c13  c15 
   c03  c05  c15  c13     n01  n17  c16  s18 
   n02  n17  c19  c20     c08  c11  c20  c19 
   c04  c22  c21  f01     c05  c21  c22  c23 
   c06  c22  c23  o24     c09  c10  c25  o26 
 end
 termatom * *
 RESIDUE_END
