# Supplementary material for: Virtual Double-System Single-Box: A Nonequilibrium Alchemical Technique for Absolute Binding Free Energy Calculations: Application to Ligands of the SARS-CoV-2 Main Protease
Source: J Chem Theory Comput. 2020 Oct 22;16(11):7160–72. doi: 10.1021/acs.jctc.0c00634 (PMC8015232; doi:10.1021/acs.jctc.0c00634)
Supplement: Supplementary file 1 — ct0c00634_si_001.zip [file ct0c00634_si_001.zip › data/FField/cop2/cop2.tpg]

#
# ------ Done with primadorac1.0 --------
#
 RESIDUE cop
 atoms
 group
   n01    nb         -0.186920
   h01    hn          0.303098
 group
   c02    ca         -0.142296
   h02    h4          0.199202
 group
   c03    ca         -0.146942
   h03    ha          0.121257
 group
   c04    ca         -0.101307
   h04    ha          0.131597
 group
   c05    ca         -0.081005
   h05    h4          0.153147
 group
   c06    ca         -0.302806
   h06    ha          0.137564
 group
   n07    n          -0.297941
   h07    hn          0.290748
 group
   c08    ca         -0.223482
   h08    ha          0.152287
 group
   c09    ca          0.223258
   h09    h4          0.028503
 group
   c10    ca         -0.213733
   h10    ha          0.158259
 group
   c11    c3         -0.135565
   h11    hc          0.065121
   h12    hc          0.065121
 group
   c12    c3         -0.073253
   h13    hc          0.046512
   h14    hc          0.046512
 group
   c13    c3         -0.120336
   h15    hc          0.048592
   h16    hc          0.048592
 group
   c14    c3          0.125692
   h17    h1          0.047654
   h18    h1          0.047654
 group
   c15    c3         -0.088631
   h19    hc          0.038253
   h20    hc          0.038253
   h21    hc          0.038253
 group
   c16    c3         -0.084841
   h22    hc          0.036278
   h23    hc          0.036278
   h24    hc          0.036278
 group
   c17    c3         -0.085243
   h25    hc          0.036696
   h26    hc          0.036696
   h27    hc          0.036696
 group
   c18    ca         -0.051811
   c19    ca         -0.124732
 group
   c20    ca          0.003899
 group
   c21    ca          0.049161
   c22    ca         -0.137102
 group
   c23    ca         -0.088546
   c24    c3         -0.006003
 group
   c25    ca          0.245761
   o26    oh         -0.453361
   h28    ho          0.420599
 group
   c27    c           0.552679
   o28    o          -0.532682
   c29    ca         -0.098855
 group
   c30    ca          0.237238
   n31    nb         -0.304676
 group
   o32    oh         -0.597058
   h29    ho          0.395744
 end
 bonds
   n01   h01       n01   c02       n01   c20       c02   h02 
   c02   c18       c03   h03       c03   c04       c03   c21 
   c04   h04       c04   c23       c05   h05       c05   c22 
   c05   c23       c06   h06       c06   c20       c06   c25 
   n07   h07       n07   c18       n07   c27       c08   h08 
   c08   c29       c08   c30       c09   h09       c09   c10 
   c09   n31       c10   h10       c10   c29       c11   h11 
   c11   h12       c11   c12       c11   c30       c12   h13 
   c12   h14       c12   c13       c13   h15       c13   h16 
   c13   c14       c14   h17       c14   h18       c14   o32 
   c15   h19       c15   h20       c15   h21       c15   c24 
   c16   h22       c16   h23       c16   h24       c16   c24 
   c17   h25       c17   h26       c17   h27       c17   c24 
   c18   c19       c19   c20       c19   c21       c21   c22 
   c22   c25       c23   c24       c25   o26       o26   h28 
   c27   o28       c27   c29       c30   n31       o32   h29 
 end
 imphd
   h01  c02  n01  c20     n01  h02  c02  c18 
   h03  c04  c03  c21     c03  h04  c04  c23 
   h05  c22  c05  c23     h06  c20  c06  c25 
   h07  c18  n07  c27     h08  c29  c08  c30 
   h09  c10  c09  n31     c09  h10  c10  c29 
   c02  n07  c18  c19     c18  c20  c19  c21 
   n01  c06  c20  c19     c03  c19  c21  c22 
   c05  c21  c22  c25     c04  c05  c23  c24 
   c06  c22  c25  o26     n07  o28  c27  c29 
   c08  c10  c29  c27     c08  c11  c30  n31 
 end
 termatom * *
 RESIDUE_END
