# Supplementary material for: Virtual Double-System Single-Box: A Nonequilibrium Alchemical Technique for Absolute Binding Free Energy Calculations: Application to Ligands of the SARS-CoV-2 Main Protease
Source: J Chem Theory Comput. 2020 Oct 22;16(11):7160–72. doi: 10.1021/acs.jctc.0c00634 (PMC8015232; doi:10.1021/acs.jctc.0c00634)
Supplement: Supplementary file 1 — ct0c00634_si_001.zip [file ct0c00634_si_001.zip › data/FField/cmp2/cmp2.prm]

#
# ------ Done with primadorac1.0 --------
#
# WARNING!!!: the following parameters were not found in official amber.orf gaff2016.prm file
# WARNING!!!: and are *GUESSED*  by primadoroc according  to simple rules.
# Bonds: nb  hn            458.97     0.98
# Bendings: hn  nb  nb              42.99   122.92
# Bendings: hn  nb  ca              40.87   122.90
# Bendings:  n  ca  nb              58.63   125.67
# Improper Torsions: nb  ca  nb   hn             1.10   2    180.00 cosine
# Improper Torsions: ca  ca  nb   hn             1.10   2    180.00 cosine
BOND
nb      nb         327.230     1.333
nb      ca         414.240     1.339
nb      hn         458.970     0.980
n       ca         315.210     1.412
n       c          356.210     1.379
n       hn         527.310     1.013
ca      ca         378.570     1.398
ca      h5         392.370     1.088
ca      ha         395.720     1.086
ca      h4         390.150     1.089
cx      cx         260.310     1.504
cx      c          265.900     1.498
cx      os         279.500     1.437
cx      h1         390.150     1.089
cx      hc         393.860     1.087
c3      c          243.220     1.524
c3      hc         375.920     1.097
ca      c          272.660     1.491
c       o          652.570     1.218
#   Constrained stretchings follow
END
BENDINGS
nb      nb      ca          87.237   120.050
nb      ca      ca          86.849   122.940
nb      ca      c           85.429   117.780
hn      nb      nb          42.990   122.920
hn      nb      ca          40.870   122.900
n       ca      nb          58.630   125.670
n       ca      ca          85.629   120.190
n       c       o          113.811   123.050
n       c       ca          85.392   115.250
hn      n       ca          47.989   116.000
hn      n       c           48.691   117.550
ca      ca      ca          68.767   120.020
ca      ca      c           66.351   120.330
h5      ca      ca          51.900   114.650
ca      ca      h4          48.561   120.340
ha      ca      ca          48.680   119.880
ca      nb      ca          70.356   117.220
h4      ca      nb          64.066   116.030
cx      cx      c           64.620   117.970
cx      cx      hc          46.163   117.700
cx      c       ca          64.997   117.660
cx      c       o           85.839   122.750
h1      cx      cx          45.959   118.700
h1      cx      c           46.552   116.550
h1      cx      os          60.853   114.930
cx      c       c3          64.715   116.040
hc      cx      os          61.092   114.100
hc      cx      c           46.546   116.630
c3      c       o           84.552   123.200
hc      c3      c           47.411   108.770
hc      c3      hc          38.960   107.580
ca      n       c           65.694   123.710
ca      c       o           86.207   122.600
c       cx      os          83.552   115.590
END
TORSION PROPER
x       nb      ca      x           4.8000    2    180.00
x       ca      ca      x           3.6250    2    180.00
x       ca      c       x           1.0000    2    180.00
x       nb      nb      x           3.6250    2    180.00
x       n       ca      x           0.4500    2    180.00
x       n       c       x           2.5000    2    180.00
hn      n       c       o           2.0000    1      0.00
ca      ca      c       o           0.5220    2    180.00
x       cx      c       x           0.0000    2      0.00
x       os      cx      x           0.0000    2      0.00
x       cx      cx      x           0.1560    3      0.00
cx      c       c3      hc          0.0000    2      0.00
hc      c3      c       o           0.8300    1      0.00
hc      c3      c       o           0.0400    3    180.00
ca      ca      n       c           0.9500    2    180.00
END
TORSION IMPROPER
nb      ca      nb      hn          1.1000    2    180.00 COSINE
ca      c       n       hn          1.1000    2    180.00 COSINE
ca      ca      ca      h5          1.1000    2    180.00 COSINE
ca      ca      ca      ha          1.1000    2    180.00 COSINE
ca      nb      ca      h4          1.1000    2    180.00 COSINE
ca      ca      nb      hn          1.1000    2    180.00 COSINE
n       nb      ca      ca          1.1000    2    180.00 COSINE
ca      ca      ca      ca          1.1000    2    180.00 COSINE
nb      ca      ca      c           1.1000    2    180.00 COSINE
cx      ca      c       o          10.5000    2    180.00 COSINE
n       o       c       ca         10.5000    2    180.00 COSINE
ca      ca      ca      c           1.1000    2    180.00 COSINE
nb      ca      ca      ca          1.1000    2    180.00 COSINE
cx      c3      c       o          10.5000    2    180.00 COSINE
END
NONBONDED MIXRULE
#   Warning! Mixrules always assumed
nb         1.89930    0.09410    1.89930    0.04705   14.01000
hn         0.62100    0.01000    0.62100    0.00500    1.00800
n          1.78520    0.16360    1.78520    0.08180   14.01000
ca         1.86060    0.09880    1.86060    0.04940   12.01000
h5         1.37350    0.01610    1.37350    0.00805    1.00800
ha         1.47350    0.01610    1.47350    0.00805    1.00800
h4         1.42350    0.01610    1.42350    0.00805    1.00800
cx         1.90690    0.10780    1.90690    0.05390   12.01000
h1         1.35930    0.02080    1.35930    0.01040    1.00800
hc         1.45930    0.02080    1.45930    0.01040    1.00800
c3         1.90690    0.10780    1.90690    0.05390   12.01000
c          1.86060    0.09880    1.86060    0.04940   12.01000
o          1.71070    0.14630    1.71070    0.07315   16.00000
os         1.77130    0.07260    1.77130    0.03630   16.00000
END
