# Supplementary material for: Virtual Double-System Single-Box: A Nonequilibrium Alchemical Technique for Absolute Binding Free Energy Calculations: Application to Ligands of the SARS-CoV-2 Main Protease
Source: J Chem Theory Comput. 2020 Oct 22;16(11):7160–72. doi: 10.1021/acs.jctc.0c00634 (PMC8015232; doi:10.1021/acs.jctc.0c00634)
Supplement: Supplementary file 1 — ct0c00634_si_001.zip [file ct0c00634_si_001.zip › data/FField/cmp2/cmp2.tpg]

#
# ------ Done with primadorac1.0 --------
#
 RESIDUE 27m
 atoms
 group
   n01    nb         -0.160618
   h01    hn          0.325947
 group
   n02    n          -0.427931
   h02    hn          0.295479
 group
   c03    ca          0.000522
   h03    h5          0.150047
 group
   c04    ca         -0.197862
   h04    ha          0.152549
 group
   c05    ca         -0.101281
   h05    h4          0.167608
 group
   n06    nb         -0.196094
   h06    hn          0.293869
 group
   c07    ca         -0.143565
   h07    ha          0.131976
 group
   c08    ca         -0.096698
   h08    ha          0.122301
 group
   c09    ca         -0.092850
   h09    ha          0.128716
 group
   c10    ca         -0.115234
   h10    ha          0.132814
 group
   c11    ca         -0.119982
   h11    ha          0.124450
 group
   c12    ca         -0.127953
   h12    ha          0.124795
 group
   c13    ca         -0.105144
   h13    ha          0.125831
 group
   c14    cx         -0.007287
   h14    h1          0.155786
 group
   c15    cx         -0.049589
   h15    hc          0.132254
 group
   c16    c3         -0.182408
   h16    hc          0.067636
   h17    hc          0.067636
   h18    hc          0.067636
 group
   c17    ca          0.255538
   n18    nb         -0.165118
   c19    ca         -0.174684
 group
   c20    ca         -0.171752
   c21    c           0.543156
   o22    o          -0.414930
 group
   c23    c           0.580923
   o24    o          -0.514028
   c25    ca         -0.189875
 group
   c26    ca         -0.095211
   c27    ca         -0.010358
 group
   c28    ca         -0.019866
 group
   o29    os         -0.306790
 group
   c30    c           0.497909
   o31    o          -0.458267
 end
 bonds
   n01   n18       n01   c20       n01   h01       n02   c17 
   n02   c23       n02   h02       c03   c25       c03   c26 
   c03   h03       c04   c05       c04   c26       c04   h04 
   c05   n06       c05   h05       n06   c27       n06   h06 
   c07   c08       c07   c27       c07   h07       c08   c25 
   c08   h08       c09   c10       c09   c28       c09   h09 
   c10   c11       c10   h10       c11   c12       c11   h11 
   c12   c13       c12   h12       c13   c28       c13   h13 
   c14   c15       c14   c21       c14   o29       c14   h14 
   c15   o29       c15   c30       c15   h15       c16   c30 
   c16   h16       c16   h17       c16   h18       c17   n18 
   c17   c19       c19   c20       c19   c28       c20   c21 
   c21   o22       c23   o24       c23   c25       c26   c27 
   c30   o31 
 end
 imphd
   n18  c20  n01  h01     c17  c23  n02  h02 
   c25  c26  c03  h03     c05  c26  c04  h04 
   c04  n06  c05  h05     c05  c27  n06  h06 
   c08  c27  c07  h07     c07  c25  c08  h08 
   c10  c28  c09  h09     c09  c11  c10  h10 
   c10  c12  c11  h11     c11  c13  c12  h12 
   c12  c28  c13  h13     n02  n18  c17  c19 
   c17  c20  c19  c28     n01  c19  c20  c21 
   c14  c20  c21  o22     n02  o24  c23  c25 
   c03  c08  c25  c23     c03  c04  c26  c27 
   n06  c07  c27  c26     c09  c13  c28  c19 
   c15  c16  c30  o31 
 end
 termatom * *
 RESIDUE_END
