# Supplementary material for: Virtual Double-System Single-Box: A Nonequilibrium Alchemical Technique for Absolute Binding Free Energy Calculations: Application to Ligands of the SARS-CoV-2 Main Protease
Source: J Chem Theory Comput. 2020 Oct 22;16(11):7160–72. doi: 10.1021/acs.jctc.0c00634 (PMC8015232; doi:10.1021/acs.jctc.0c00634)
Supplement: Supplementary file 1 — ct0c00634_si_001.zip [file ct0c00634_si_001.zip › data/FField/2913/2913.prm]

#
# ------ Done with primadorac1.0 --------
#
# WARNING!!!: the following parameters were not found in official amber.orf gaff2016.prm file
# WARNING!!!: and are *GUESSED*  by primadoroc according  to simple rules.
# Bendings: h1  c3  n4              51.38   108.36
BOND
c3      hc         375.920     1.097
c3      c3         232.520     1.538
c3      h1         375.920     1.097
c3      n          263.770     1.462
c3      n4         222.580     1.511
n4      hn         482.870     1.030
c3      ca         250.320     1.516
ca      h5         392.370     1.088
ca      ca         378.570     1.398
ca      ha         395.720     1.086
c3      cl         155.520     1.804
c3      c          243.220     1.524
n       c          356.210     1.379
c       o          652.570     1.218
ca      cl         181.970     1.750
#   Constrained stretchings follow
END
BENDINGS
c3      c3      h1          46.868   109.560
c3      c3      c3          64.888   111.510
c3      c3      n           83.161   111.610
hc      c3      hc          38.960   107.580
hc      c3      c3          46.816   109.800
c3      c3      n4          80.976   114.210
c3      n       c3          64.880   115.640
c3      n       c           65.252   120.690
h1      c3      n           61.544   108.880
c3      n4      hn          46.193   110.110
c3      n4      c3          64.460   109.660
h1      c3      h1          38.802   108.460
h1      c3      n4          51.380   108.360
n4      c3      ca          81.721   113.800
c3      ca      ca          65.583   120.770
h1      c3      ca          47.477   109.560
ca      ca      ha          48.680   119.880
ca      ca      ca          68.767   120.020
h5      ca      ca          51.900   114.650
ca      ca      cl          72.112   119.390
c3      c       n           84.266   115.180
c3      c       o           84.552   123.200
hc      c3      cl          48.661   107.650
hc      c3      c           47.411   108.770
cl      c3      c           71.700   110.410
n       c       o          113.811   123.050
END
TORSION PROPER
c3      c3      c3      h1          0.1560    3      0.00
c3      c3      c3      n4          0.2100    3      0.00
c3      c3      n       c3          0.0000    2      0.00
c3      c3      n       c           0.1000    4    180.00
c3      c3      n       c           0.1700    3      0.00
c3      c3      n       c           1.0200    1    180.00
c3      c3      n       c           0.6500    4    180.00
c3      c3      n       c           0.0300    3    180.00
c3      c3      n       c           2.2600    1      0.00
hc      c3      c3      h1          0.1560    3      0.00
hc      c3      c3      c3          0.0800    3      0.00
hc      c3      c3      n           0.1560    3      0.00
c3      c3      n4      hn          0.1560    3      0.00
c3      c3      n4      c3          0.1560    3      0.00
c3      n       c3      h1          0.0000    2      0.00
c3      n       c       c3          0.2600    2    180.00
c3      n       c       c3          0.5000    1      0.00
c3      n       c       o           2.5000    2    180.00
h1      c3      c3      h1          0.1560    3      0.00
h1      c3      c3      n4          0.1560    3      0.00
h1      c3      n       c           0.0000    2      0.00
c3      n4      c3      h1          0.1560    3      0.00
c3      n4      c3      ca          0.1560    3      0.00
c3      n4      c3      ca          0.7000    2      0.00
h1      c3      c3      n           0.1560    3      0.00
h1      c3      n4      hn          0.1560    3      0.00
n4      c3      c3      n           0.1560    3      0.00
n4      c3      ca      ca          0.0000    2      0.00
hn      n4      c3      ca          0.1560    3      0.00
c3      ca      ca      h5          3.6250    2    180.00
c3      ca      ca      ca          3.6250    2    180.00
h1      c3      ca      ca          0.0000    2      0.00
ca      ca      ca      h5          3.6250    2    180.00
ca      ca      ca      ca          3.6250    2    180.00
h5      ca      ca      ha          3.6250    2    180.00
ca      ca      ca      cl          3.6250    2    180.00
ha      ca      ca      ca          3.6250    2    180.00
h5      ca      ca      cl          3.6250    2    180.00
hc      c3      c       n           0.0000    2      0.00
hc      c3      c       o           0.8300    1      0.00
hc      c3      c       o           0.0400    3    180.00
cl      c3      c       n           0.0000    2      0.00
cl      c3      c       o           0.0000    2      0.00
END
TORSION IMPROPER
h5      ca      ca      ca          1.1000    2    180.00 COSINE
ca      ha      ca      ca          1.1000    2    180.00 COSINE
ca      h5      ca      ca          1.1000    2    180.00 COSINE
c3      c3      n       c           1.1000    2    180.00 COSINE
c3      n       c       o          10.5000    2    180.00 COSINE
c3      ca      ca      ca          1.1000    2    180.00 COSINE
ca      ca      ca      cl          1.1000    2    180.00 COSINE
END
NONBONDED MIXRULE
#   Warning! Mixrules always assumed
c3         1.90690    0.10780    1.90690    0.05390   12.01000
hc         1.45930    0.02080    1.45930    0.01040    1.00800
h1         1.35930    0.02080    1.35930    0.01040    1.00800
n4         1.40280    3.87480    1.40280    1.93740   14.01000
hn         0.62100    0.01000    0.62100    0.00500    1.00800
ca         1.86060    0.09880    1.86060    0.04940   12.01000
h5         1.37350    0.01610    1.37350    0.00805    1.00800
ha         1.47350    0.01610    1.47350    0.00805    1.00800
cl         1.94520    0.26380    1.94520    0.13190   35.45000
n          1.78520    0.16360    1.78520    0.08180   14.01000
c          1.86060    0.09880    1.86060    0.04940   12.01000
o          1.71070    0.14630    1.71070    0.07315   16.00000
END
