# Supplementary material for: Virtual Double-System Single-Box: A Nonequilibrium Alchemical Technique for Absolute Binding Free Energy Calculations: Application to Ligands of the SARS-CoV-2 Main Protease
Source: J Chem Theory Comput. 2020 Oct 22;16(11):7160–72. doi: 10.1021/acs.jctc.0c00634 (PMC8015232; doi:10.1021/acs.jctc.0c00634)
Supplement: Supplementary file 1 — ct0c00634_si_001.zip [file ct0c00634_si_001.zip › data/FField/2913/2913.tpg]

#
# ------ Done with primadorac1.0 --------
#
 RESIDUE lig
 atoms
 group
   c01    c3         -0.131344
   h01    hc          0.060080
   h02    hc          0.060080
   h03    hc          0.060080
 group
   c02    c3          0.024327
   h04    h1          0.138982
 group
   c03    c3         -0.083664
   h05    h1          0.109512
   h06    h1          0.109512
 group
   n04    n4          0.002849
   h07    hn          0.295988
 group
   c05    c3         -0.025954
   h08    h1          0.064739
   h09    h1          0.064739
 group
   c06    c3          0.028297
   h10    h1          0.081441
   h11    h1          0.081441
 group
   c07    c3          0.007635
   h12    h1          0.109116
   h13    h1          0.109116
 group
   c08    ca         -0.011713
   h14    h5          0.160373
 group
   c09    ca         -0.151460
   h15    ha          0.170568
 group
   c10    ca         -0.041970
   h16    h5          0.165154
 group
   c11    ca          0.006766
   h17    h5          0.137990
 group
   c12    c3         -0.166836
   h18    hc          0.151038
   h19    hc          0.151038
   cl01   cl         -0.094067
 group
   n13    n          -0.277782
   c14    c           0.479412
   o15    o          -0.501502
 group
   c16    ca         -0.229418
 group
   c17    ca         -0.325673
   cl02   cl          0.211114
 end
 bonds
   c01   h01       c01   h02       c01   h03       c01   c02 
   c02   h04       c02   c03       c02   n13       c03   h05 
   c03   h06       c03   n04       n04   h07       n04   c05 
   n04   c07       c05   h08       c05   h09       c05   c06 
   c06   h10       c06   h11       c06   n13       c07   h12 
   c07   h13       c07   c16       c08   h14       c08   c09 
   c08   c16       c09   h15       c09   c10       c10   h16 
   c10   c17       c11   h17       c11   c16       c11   c17 
   c12   h18       c12   h19       c12   cl01      c12   c14 
   n13   c14       c14   o15       c17   cl02
 end
 imphd
   h14  c09  c08  c16     c08  h15  c09  c10 
   c09  h16  c10  c17     h17  c16  c11  c17 
   c02  c06  n13  c14     c12  n13  c14  o15 
   c07  c08  c16  c11     c10  c11  c17  cl02
 end
 termatom * *
 RESIDUE_END
