# Supplementary material for: Virtual Double-System Single-Box: A Nonequilibrium Alchemical Technique for Absolute Binding Free Energy Calculations: Application to Ligands of the SARS-CoV-2 Main Protease
Source: J Chem Theory Comput. 2020 Oct 22;16(11):7160–72. doi: 10.1021/acs.jctc.0c00634 (PMC8015232; doi:10.1021/acs.jctc.0c00634)
Supplement: Supplementary file 1 — ct0c00634_si_001.zip [file ct0c00634_si_001.zip › data/FField/smiles.txt]

ligand         SMILES CODE
pari     [C@H]1(CCCCC/C=C\[C@@H]2C[C@@]2(NC(=O)[C@@H]2C[C@@H](CN2C1=O)Oc1nc2ccccc2c2ccccc12)C(=O)NS(=O)(=O)C1CC1)NC(=O)c1cnc(C)cn1
opa      N1N[C@H](NC(=O)c2cc(CCCO)ncc2)c2c1cc(c1cc(ccc21)C(C)(C)C)O	
oml      [C@H](N(C(=O)c1ccco1)c1ccc(cc1)C(C)(C)C)(C(=O)NC(C)(C)C)c1cccnc1
op3      [nH]1cc(NC(=O)c2ccnc(c2)C/C=C/CO)c2c1cc(c1cc(ccc21)C(C)(C)C)O
 27      N1N[C@H](C)[C@H](/C/1=N\C(=O)c1ccnc(c1)OCCOC)c1ccc(cc1)Cl
 39      [C@H]([C@H](C)CC)(NC(=O)OC(C)(C)C)[C@H](O)/N=c/1\[nH]sc2ccccc12
mma      c1nc(NC(=O)c2cc(ccc2)O)c(n1C)c1ccc(cc1)C(C)(C)C
ppa      N1NC2=C(c3ccccc3CC2=O)[C@@H]1NC(=O)c1ccncc1
op2      [nH]1cc(NC(=O)c2cc(CCCCO)ncc2)c2c1cc(c1cc(ccc21)C(C)(C)C)O
dolu      C[C@H]1CCO[C@H]2Cn3cc(c(=O)c(c3C(=O)N12)O)C(=O)NCc1ccc(cc1F)F
 19      N(C(=O)c1ccc(c(c1)C(=O)CC)F)[C@@H]1N[C@@H](NS1)c1ccc(cc1)OC
 30      c1c(c(Nc2ccc(cc2)CCO)c2ccc(C)nc2n1)[C@H](O)OCC
mp2      [nH]1nc(NC(=O)c2cc3cc[nH]c3cc2)c(c1C(=O)[C@H]1[C@@H](O1)C(=O)C)c1ccccc1
mpa      [C@@H](N(C(=O)c1ccco1)c1ccc(cc1)OC(=O)C)(c1cnccc1)C(=O)NC(C)(C)C
 77      N1O[C@@H](Cc2n[nH]c(C)c2C(=O)OCC)N=C1c1cc(ccc1)N
 27      c1nc(C)c(n1C[C@H](O)c1ccc(cc1)O)c1ccc(cc1)CC
 79      N1O[C@H](N=C1c1cccn2ccnc12)c1ccc(cc1)OCC(=O)N	co79/lig.pdb
nml      c1cc(ccc1N([C@@H](C(=O)NCC)c1cccnc1)C(=O)c1ccco1)O
1d45     O=C(Oc1cncc(Cl)c1)c1cccc2[nH]ccc12
0b12     O=C(Nc1cccnc1)N(CCC1CCCCC1)c1cccc(Cl)c1
2913     CC1CN(Cc2cccc(Cl)c2)CCN1C(=O)CCl
