# Supplementary material for: Virtual Double-System Single-Box: A Nonequilibrium Alchemical Technique for Absolute Binding Free Energy Calculations: Application to Ligands of the SARS-CoV-2 Main Protease
Source: J Chem Theory Comput. 2020 Oct 22;16(11):7160–72. doi: 10.1021/acs.jctc.0c00634 (PMC8015232; doi:10.1021/acs.jctc.0c00634)
Supplement: Supplementary file 1 — ct0c00634_si_001.zip [file ct0c00634_si_001.zip › data/FField/cnml/cnml.prm]

#
# ------ Done with primadorac1.0 --------
#
# WARNING!!!: the following parameters were not found in official amber.orf gaff2016.prm file
# WARNING!!!: and are *GUESSED*  by primadoroc according  to simple rules.
# Bendings:  c  ca  os              62.34   117.93
# Improper Torsions:  c  ca   n   c3             1.10   2    180.00 cosine
BOND
ca      ca         378.570     1.398
ca      h5         392.370     1.088
ca      ha         395.720     1.086
c3      n          263.770     1.462
c3      c          243.220     1.524
c3      ca         250.320     1.516
c3      h1         375.920     1.097
n       c          356.210     1.379
n       hn         527.310     1.013
c3      c3         232.520     1.538
c3      hc         375.920     1.097
ca      h4         390.150     1.089
ca      nb         414.240     1.339
ca      os         357.530     1.370
n       ca         315.210     1.412
c       o          652.570     1.218
c       ca         272.660     1.491
ca      oh         365.550     1.364
oh      ho         563.510     0.973
#   Constrained stretchings follow
END
BENDINGS
ca      ca      n           85.629   120.190
ca      ca      ca          68.767   120.020
ca      ca      ha          48.680   119.880
h5      ca      ca          51.900   114.650
ca      ca      oh          87.211   119.900
c3      n       c           65.252   120.690
c3      n       ca          64.801   119.830
c3      c       o           84.552   123.200
c3      c       n           84.266   115.180
c3      ca      ca          65.583   120.770
h1      c3      n           61.544   108.880
h1      c3      c           47.531   108.220
h1      c3      ca          47.477   109.560
n       c       o          113.811   123.050
n       c3      c3          83.161   111.610
hn      n       c           48.691   117.550
hn      n       c3          46.147   117.680
c3      c3      hc          46.816   109.800
h1      c3      c3          46.868   109.560
h1      c3      h1          38.802   108.460
hc      c3      hc          38.960   107.580
h4      ca      ca          48.561   120.340
ca      ca      nb          86.849   122.940
ca      nb      ca          70.356   117.220
h4      ca      nb          64.066   116.030
h5      ca      nb          64.141   115.820
ca      os      ca          67.119   119.890
h4      ca      os          64.330   111.150
ca      ca      os          87.289   119.200
ca      ca      c           66.351   120.330
n       c       ca          85.392   115.250
n       c3      c           84.540   109.060
n       c3      ca          83.537   112.380
c       n       ca          65.694   123.710
c       ca      os          62.340   117.930
o       c       ca          86.207   122.600
ca      oh      ho          50.712   108.580
c       c3      ca          65.788   111.010
END
TORSION PROPER
ca      ca      n       c           0.9500    2    180.00
ca      ca      n       c3          0.4500    2    180.00
x       ca      ca      x           3.6250    2    180.00
ca      ca      oh      ho          0.8350    2    180.00
x       n       c       x           2.5000    2    180.00
c3      c       n       c3          0.2600    2    180.00
c3      c       n       c3          0.5000    1      0.00
x       c3      n       x           0.0000    2      0.00
h1      c3      c       o           0.8000    1      0.00
h1      c3      c       o           0.0800    3    180.00
x       c3      c       x           0.0000    2      0.00
x       c3      ca      x           0.0000    2      0.00
n       c       c3      n           0.1000    1    180.00
n       c       c3      n           2.1200    2    180.00
x       c3      c3      x           0.1560    3      0.00
hn      n       c       o           2.0000    1      0.00
c3      c3      n       c           0.1000    4    180.00
c3      c3      n       c           0.1700    3      0.00
c3      c3      n       c           1.0200    1    180.00
c3      c3      n       c           0.6500    4    180.00
c3      c3      n       c           0.0300    3    180.00
c3      c3      n       c           2.2600    1      0.00
x       ca      nb      x           4.8000    2    180.00
x       os      ca      x           0.9000    2    180.00
x       ca      c       x           1.0000    2    180.00
ca      ca      c       o           0.5220    2    180.00
c       n       c3      c           0.3900    2    180.00
c       n       c3      c           0.6400    1      0.00
END
TORSION IMPROPER
c       ca      n       c3          1.1000    2    180.00 COSINE
n       o       c       ca         10.5000    2    180.00 COSINE
n       ca      ca      ca          1.1000    2    180.00 COSINE
ca      ca      ca      h5          1.1000    2    180.00 COSINE
ca      ca      ca      ha          1.1000    2    180.00 COSINE
ca      ca      ca      oh          1.1000    2    180.00 COSINE
c3      o       c       n          10.5000    2    180.00 COSINE
c       c3      n       hn          1.1000    2    180.00 COSINE
c3      ca      ca      ca          1.1000    2    180.00 COSINE
ca      ca      ca      h4          1.1000    2    180.00 COSINE
ca      nb      ca      h4          1.1000    2    180.00 COSINE
ca      nb      ca      h5          1.1000    2    180.00 COSINE
c       os      ca      ca          1.1000    2    180.00 COSINE
os      ca      ca      h4          1.1000    2    180.00 COSINE
END
NONBONDED MIXRULE
#   Warning! Mixrules always assumed
ca         1.86060    0.09880    1.86060    0.04940   12.01000
h5         1.37350    0.01610    1.37350    0.00805    1.00800
ha         1.47350    0.01610    1.47350    0.00805    1.00800
c3         1.90690    0.10780    1.90690    0.05390   12.01000
h1         1.35930    0.02080    1.35930    0.01040    1.00800
n          1.78520    0.16360    1.78520    0.08180   14.01000
hn         0.62100    0.01000    0.62100    0.00500    1.00800
hc         1.45930    0.02080    1.45930    0.01040    1.00800
h4         1.42350    0.01610    1.42350    0.00805    1.00800
c          1.86060    0.09880    1.86060    0.04940   12.01000
o          1.71070    0.14630    1.71070    0.07315   16.00000
oh         1.82000    0.09300    1.82000    0.04650   16.00000
ho         0.30190    0.00470    0.30190    0.00235    1.00800
nb         1.89930    0.09410    1.89930    0.04705   14.01000
os         1.77130    0.07260    1.77130    0.03630   16.00000
END
