# Supplementary material for: Virtual Double-System Single-Box: A Nonequilibrium Alchemical Technique for Absolute Binding Free Energy Calculations: Application to Ligands of the SARS-CoV-2 Main Protease
Source: J Chem Theory Comput. 2020 Oct 22;16(11):7160–72. doi: 10.1021/acs.jctc.0c00634 (PMC8015232; doi:10.1021/acs.jctc.0c00634)
Supplement: Supplementary file 1 — ct0c00634_si_001.zip [file ct0c00634_si_001.zip › data/FField/cnml/cnml.tpg]

#
# ------ Done with primadorac1.0 --------
#
 RESIDUE lig
 atoms
 group
   c01    ca          0.002569
   h01    h5          0.129947
 group
   c02    ca         -0.503972
   h02    ha          0.131240
 group
   c03    ca         -0.376442
   h03    ha          0.143353
 group
   c04    ca         -0.009161
   h04    h5          0.138020
 group
   c05    c3          0.056393
   h05    h1          0.081939
 group
   n06    n          -0.397443
   h06    hn          0.278477
 group
   c07    c3          0.046512
   h07    h1          0.051768
   h08    h1          0.051768
 group
   c08    c3         -0.111952
   h09    hc          0.043423
   h10    hc          0.043423
   h11    hc          0.043423
 group
   c09    ca         -0.060493
   h12    h4          0.132937
 group
   c10    ca         -0.241880
   h13    ha          0.138710
 group
   c11    ca          0.231775
   h14    h4          0.010781
 group
   c12    ca          0.234145
   h15    h5          0.023448
 group
   c13    ca          0.269178
   h16    h4          0.045604
 group
   c14    ca         -0.275683
   h17    ha          0.154882
 group
   c15    ca         -0.207743
   h18    ha          0.167769
 group
   n16    n          -0.208470
   c17    c           0.478122
   c18    ca         -0.122736
   o19    o          -0.479714
 group
   c20    ca          0.417245
   o21    oh         -0.318810
   h19    ho          0.467467
 group
   c22    c           0.494820
   o23    o          -0.518837
 group
   c24    ca         -0.223336
 group
   n25    nb         -0.301969
 group
   c26    ca          0.235756
   o27    os         -0.386256
 end
 bonds
   n16   c17       n16   c18       n16   c05       c17   o19 
   c17   c26       c18   c01       c18   c04       c01   c02 
   c01   h01       c02   c20       c02   h02       c20   c03 
   c20   o21       c03   c04       c03   h03       c04   h04 
   o21   h19       c05   c22       c05   c24       c05   h05 
   c22   o23       c22   n06       n06   c07       n06   h06 
   c07   c08       c07   h07       c07   h08       c08   h09 
   c08   h10       c08   h11       c24   c09       c24   c12 
   c09   c10       c09   h12       c10   c11       c10   h13 
   c11   n25       c11   h14       n25   c12       c12   h15 
   c26   o27       c26   c15       o27   c13       c13   c14 
   c13   h16       c14   c15       c14   h17       c15   h18 
 end
 imphd
   c17  c18  n16  c05     n16  o19  c17  c26 
   n16  c01  c18  c04     c18  c02  c01  h01 
   c01  c20  c02  h02     c02  c03  c20  o21 
   c20  c04  c03  h03     c18  c03  c04  h04 
   c05  o23  c22  n06     c22  c07  n06  h06 
   c05  c09  c24  c12     c24  c10  c09  h12 
   c09  c11  c10  h13     c10  n25  c11  h14 
   c24  n25  c12  h15     c17  o27  c26  c15 
   o27  c14  c13  h16     c13  c15  c14  h17 
   c26  c14  c15  h18 
 end
 termatom * *
 RESIDUE_END
