# Supplementary material for: Virtual Double-System Single-Box: A Nonequilibrium Alchemical Technique for Absolute Binding Free Energy Calculations: Application to Ligands of the SARS-CoV-2 Main Protease
Source: J Chem Theory Comput. 2020 Oct 22;16(11):7160–72. doi: 10.1021/acs.jctc.0c00634 (PMC8015232; doi:10.1021/acs.jctc.0c00634)
Supplement: Supplementary file 1 — ct0c00634_si_001.zip [file ct0c00634_si_001.zip › data/FField/cop3/cop3.prm]

#
# ------ Done with primadorac1.0 --------
#
# WARNING!!!: the following parameters were not found in official amber.orf gaff2016.prm file
# WARNING!!!: and are *GUESSED*  by primadoroc according  to simple rules.
# Bonds: nb  hn            459.62     0.98
# Bendings: hn  nb  ca              39.52   126.39
# Improper Torsions: ca  ca  nb   hn             1.10   2    180.00 cosine
BOND
nb      ca         414.240     1.339
nb      hn         459.620     0.980
ca      ca         378.570     1.398
ca      ha         395.720     1.086
ca      h4         390.150     1.089
n       ca         315.210     1.412
n       c          356.210     1.379
n       hn         527.310     1.013
ca      h5         392.370     1.088
c3      ca         250.320     1.516
c3      c2         255.560     1.510
c3      h1         375.920     1.097
c2      c2         481.830     1.334
c2      hc         393.860     1.087
c3      oh         293.400     1.423
c3      c3         232.520     1.538
c3      hc         375.920     1.097
ca      oh         365.550     1.364
oh      ho         563.510     0.973
c       o          652.570     1.218
c       ca         272.660     1.491
#   Constrained stretchings follow
END
BENDINGS
nb      ca      ca          86.849   122.940
nb      ca      ha          45.000   120.000
hn      nb      ca          39.520   126.390
ca      nb      ca          70.356   117.220
ca      ca      ca          68.767   120.020
ca      ca      n           85.629   120.190
ha      ca      ca          48.680   119.880
ca      ca      c3          65.583   120.770
h4      ca      ca          48.561   120.340
ca      ca      oh          87.211   119.900
n       c       o          113.811   123.050
n       c       ca          85.392   115.250
hn      n       ca          47.989   116.000
hn      n       c           48.691   117.550
ca      ca      c           66.351   120.330
ca      ca      h5          51.900   114.650
h5      ca      nb          64.141   115.820
c3      ca      nb          84.916   116.680
c3      c2      c2          66.132   123.630
c3      c2      hc          45.572   120.000
h1      c3      ca          47.477   109.560
h1      c3      c2          47.561   109.960
h1      c3      h1          38.802   108.460
c2      c3      ca          65.670   112.490
c2      c2      hc          50.527   119.700
c2      c3      oh          85.495   110.350
c3      oh      ho          49.027   107.260
h1      c3      oh          62.540   110.260
c3      c3      ca          65.183   112.070
c3      c3      c3          64.888   111.510
hc      c3      c3          46.816   109.800
hc      c3      hc          38.960   107.580
ca      n       c           65.694   123.710
ca      oh      ho          50.712   108.580
o       c       ca          86.207   122.600
END
TORSION PROPER
x       ca      ca      x           3.6250    2    180.00
x       nb      ca      x           4.8000    2    180.00
ca      ca      n       c           0.9500    2    180.00
ca      ca      n       hn          0.4500    2    180.00
ca      ca      c3      c3          0.2450    2    180.00
ca      ca      oh      ho          0.8350    2    180.00
n       c       ca      ca          1.0000    2    180.00
x       n       c       x           2.5000    2    180.00
hn      n       c       o           2.0000    1      0.00
ca      ca      c       o           0.5220    2    180.00
x       ca      c3      x           0.0000    2      0.00
c3      c2      c2      c3          5.2900    2    180.00
c3      c2      c2      c3          0.4000    1    180.00
x       c2      c2      x           6.6500    2    180.00
x       c3      c2      x           0.0000    2      0.00
c2      c3      oh      ho          0.1670    3      0.00
h1      c3      oh      ho          0.1130    3      0.00
c3      c3      c3      hc          0.0800    3      0.00
hc      c3      c3      ca          0.1560    3      0.00
END
TORSION IMPROPER
ca      ca      nb      hn          1.1000    2    180.00 COSINE
nb      ca      ca      ha          1.1000    2    180.00 COSINE
ca      ca      ca      ha          1.1000    2    180.00 COSINE
ca      ca      ca      h4          1.1000    2    180.00 COSINE
ca      ca      ca      n           1.1000    2    180.00 COSINE
ca      ca      ca      ca          1.1000    2    180.00 COSINE
nb      ca      ca      ca          1.1000    2    180.00 COSINE
ca      ca      ca      c3          1.1000    2    180.00 COSINE
ca      ca      ca      oh          1.1000    2    180.00 COSINE
ca      c       n       hn          1.1000    2    180.00 COSINE
n       o       c       ca         10.5000    2    180.00 COSINE
c       ca      ca      ca          1.1000    2    180.00 COSINE
ca      nb      ca      h5          1.1000    2    180.00 COSINE
nb      ca      ca      c3          1.1000    2    180.00 COSINE
c3      c2      c2      hc          1.1000    2    180.00 COSINE
c2      c3      c2      hc          1.1000    2    180.00 COSINE
END
NONBONDED MIXRULE
#   Warning! Mixrules always assumed
nb         1.89930    0.09410    1.89930    0.04705   14.01000
hn         0.62100    0.01000    0.62100    0.00500    1.00800
ca         1.86060    0.09880    1.86060    0.04940   12.01000
ha         1.47350    0.01610    1.47350    0.00805    1.00800
h4         1.42350    0.01610    1.42350    0.00805    1.00800
n          1.78520    0.16360    1.78520    0.08180   14.01000
h5         1.37350    0.01610    1.37350    0.00805    1.00800
c3         1.90690    0.10780    1.90690    0.05390   12.01000
h1         1.35930    0.02080    1.35930    0.01040    1.00800
c2         1.86060    0.09880    1.86060    0.04940   12.01000
hc         1.45930    0.02080    1.45930    0.01040    1.00800
oh         1.82000    0.09300    1.82000    0.04650   16.00000
ho         0.30190    0.00470    0.30190    0.00235    1.00800
c          1.86060    0.09880    1.86060    0.04940   12.01000
o          1.71070    0.14630    1.71070    0.07315   16.00000
END
