# Supplementary material for: Virtual Double-System Single-Box: A Nonequilibrium Alchemical Technique for Absolute Binding Free Energy Calculations: Application to Ligands of the SARS-CoV-2 Main Protease
Source: J Chem Theory Comput. 2020 Oct 22;16(11):7160–72. doi: 10.1021/acs.jctc.0c00634 (PMC8015232; doi:10.1021/acs.jctc.0c00634)
Supplement: Supplementary file 1 — ct0c00634_si_001.zip [file ct0c00634_si_001.zip › data/FField/cop3/cop3.tpg]

#
# ------ Done with primadorac1.0 --------
#
 RESIDUE cop
 atoms
 group
   n01    nb         -0.140934
   h01    hn          0.305546
 group
   c02    ca         -0.158526
   h02    ha          0.161617
 group
   c03    ca         -0.112486
   h03    ha          0.133597
 group
   c04    ca         -0.105042
   h04    ha          0.122692
 group
   c05    ca         -0.082305
   h05    h4          0.139068
 group
   c06    ca         -0.342869
   h06    ha          0.124191
 group
   n07    n          -0.323661
   h07    hn          0.275720
 group
   c08    ca         -0.197843
   h08    ha          0.150887
 group
   c09    ca          0.243885
   h09    h5          0.027639
 group
   c10    ca         -0.233156
   h10    ha          0.138379
 group
   c11    c3         -0.089508
   h11    h1          0.073498
   h12    h1          0.073498
 group
   c12    c2         -0.166989
   h13    hc          0.128004
 group
   c13    c2         -0.218123
   h14    hc          0.131819
 group
   c14    c3          0.177464
   h15    h1          0.048384
   h16    h1          0.048384
 group
   c15    c3         -0.081114
   h17    hc          0.036650
   h18    hc          0.036650
   h19    hc          0.036650
 group
   c16    c3         -0.078742
   h20    hc          0.036476
   h21    hc          0.036476
   h22    hc          0.036476
 group
   c17    c3         -0.078549
   h23    hc          0.035679
   h24    hc          0.035679
   h25    hc          0.035679
 group
   c18    ca         -0.045558
   c19    ca         -0.092320
 group
   c20    ca         -0.009004
 group
   c21    ca          0.050744
   c22    ca         -0.125536
 group
   c23    ca         -0.085083
   c24    c3         -0.018199
 group
   c25    ca          0.289896
   o26    oh         -0.484084
   h26    ho          0.444874
 group
   c27    c           0.545864
   o28    o          -0.520227
   c29    ca         -0.097408
 group
   n30    nb         -0.327791
   c31    ca          0.243513
 group
   o32    oh         -0.596467
   h27    ho          0.405950
 end
 bonds
   n01   c02       n01   c20       n01   h01       c02   c18 
   c02   h02       c03   c04       c03   c21       c03   h03 
   c04   c23       c04   h04       c05   c22       c05   c23 
   c05   h05       c06   c20       c06   c25       c06   h06 
   c18   c19       c18   n07       c19   c20       c19   c21 
   c21   c22       c22   c25       c23   c24       c25   o26 
   n07   c27       n07   h07       c27   o28       c27   c29 
   c29   c08       c29   c10       c08   c09       c08   h08 
   c09   n30       c09   h09       n30   c31       c31   c10 
   c31   c11       c10   h10       c11   c12       c11   h11 
   c11   h12       c12   c13       c12   h13       c13   c14 
   c13   h14       c14   o32       c14   h15       c14   h16 
   o32   h27       o26   h26       c24   c15       c24   c16 
   c24   c17       c15   h17       c15   h18       c15   h19 
   c16   h20       c16   h21       c16   h22       c17   h23 
   c17   h24       c17   h25 
 end
 imphd
   c02  c20  n01  h01     n01  c18  c02  h02 
   c04  c21  c03  h03     c03  c23  c04  h04 
   c22  c23  c05  h05     c20  c25  c06  h06 
   c02  c19  c18  n07     c18  c20  c19  c21 
   n01  c06  c20  c19     c03  c19  c21  c22 
   c05  c21  c22  c25     c04  c05  c23  c24 
   c06  c22  c25  o26     c18  c27  n07  h07 
   n07  o28  c27  c29     c27  c08  c29  c10 
   c29  c09  c08  h08     c08  n30  c09  h09 
   n30  c10  c31  c11     c29  c31  c10  h10 
   c11  c13  c12  h13     c12  c14  c13  h14 
 end
 termatom * *
 RESIDUE_END
