# Supplementary material for: Virtual Double-System Single-Box: A Nonequilibrium Alchemical Technique for Absolute Binding Free Energy Calculations: Application to Ligands of the SARS-CoV-2 Main Protease
Source: J Chem Theory Comput. 2020 Oct 22;16(11):7160–72. doi: 10.1021/acs.jctc.0c00634 (PMC8015232; doi:10.1021/acs.jctc.0c00634)
Supplement: Supplementary file 1 — ct0c00634_si_001.zip [file ct0c00634_si_001.zip › data/FField/cmpa/cmpa.tpg]

#
# ------ Done with primadorac1.0 --------
#
 RESIDUE mlb
 atoms
 group
   c01    c3          0.027855
   h01    h1          0.087169
 group
   c02    ca          0.262664
   h02    h5          0.036971
 group
   c03    ca          0.233918
   h03    h4          0.014399
 group
   c04    ca         -0.251743
   h04    ha          0.137227
 group
   c05    ca         -0.075631
   h05    h4          0.136097
 group
   n06    n          -0.412138
   h06    hn          0.269922
 group
   c07    c3         -0.103045
   h07    hc          0.042154
   h08    hc          0.042154
   h09    hc          0.042154
 group
   c08    c3         -0.099344
   h10    hc          0.051449
   h11    hc          0.051449
   h12    hc          0.051449
 group
   c09    c3         -0.093297
   h13    hc          0.043322
   h14    hc          0.043322
   h15    hc          0.043322
 group
   c10    ca         -0.067383
   h16    h4          0.144618
 group
   c11    ca         -0.244048
   h17    ha          0.135622
 group
   c12    ca         -0.197226
   h18    ha          0.146502
 group
   c13    ca         -0.087035
   h19    h4          0.137949
 group
   c14    c3         -0.176855
   h20    hc          0.069901
   h21    hc          0.069901
   h22    hc          0.069901
 group
   c15    ca         -0.211437
   h23    ha          0.161036
 group
   c16    ca         -0.265555
   h24    ha          0.163540
 group
   c17    ca          0.289656
   h25    h5          0.045955
 group
   n18    n          -0.241164
   c19    c           0.504941
   c20    ca         -0.031664
   o21    o          -0.511963
 group
   c22    ca         -0.215304
 group
   n23    nb         -0.309717
 group
   c24    c           0.550387
   o25    o          -0.530937
 group
   c26    c3          0.060260
 group
   c27    ca          0.430497
   o28    os         -0.533727
 group
   c29    c           0.671153
   o30    o          -0.457728
 group
   c31    ca          0.219362
   o32    os         -0.371237
 end
 bonds
   c01   n18       c01   c22       c01   c24       c01   h01 
   c02   c22       c02   n23       c02   h02       c03   c04 
   c03   n23       c03   h03       c04   c05       c04   h04 
   c05   c22       c05   h05       n06   c24       n06   c26 
   n06   h06       c07   c26       c07   h07       c07   h08 
   c07   h09       c08   c26       c08   h10       c08   h11 
   c08   h12       c09   c26       c09   h13       c09   h14 
   c09   h15       c10   c11       c10   c20       c10   h16 
   c11   c27       c11   h17       c12   c13       c12   c27 
   c12   h18       c13   c20       c13   h19       c14   c29 
   c14   h20       c14   h21       c14   h22       c15   c16 
   c15   c31       c15   h23       c16   c17       c16   h24 
   c17   o32       c17   h25       n18   c19       n18   c20 
   c19   o21       c19   c31       c24   o25       c27   o28 
   o28   c29       c29   o30       c31   o32 
 end
 imphd
   c22  n23  c02  h02     c04  n23  c03  h03 
   c03  c05  c04  h04     c04  c22  c05  h05 
   c24  c26  n06  h06     c11  c20  c10  h16 
   c10  c27  c11  h17     c13  c27  c12  h18 
   c12  c20  c13  h19     c16  c31  c15  h23 
   c15  c17  c16  h24     c16  o32  c17  h25 
   c01  c19  n18  c20     n18  o21  c19  c31 
   c10  c13  c20  n18     c01  c02  c22  c05 
   c01  n06  c24  o25     c11  c12  c27  o28 
   c14  o28  c29  o30     c15  c19  c31  o32 
 end
 termatom * *
 RESIDUE_END
