# Supplementary material for: Virtual Double-System Single-Box: A Nonequilibrium Alchemical Technique for Absolute Binding Free Energy Calculations: Application to Ligands of the SARS-CoV-2 Main Protease
Source: J Chem Theory Comput. 2020 Oct 22;16(11):7160–72. doi: 10.1021/acs.jctc.0c00634 (PMC8015232; doi:10.1021/acs.jctc.0c00634)
Supplement: Supplementary file 1 — ct0c00634_si_001.zip [file ct0c00634_si_001.zip › data/FField/cmpa/cmpa.prm]

#
# ------ Done with primadorac1.0 --------
#
# WARNING!!!: the following parameters were not found in official amber.orf gaff2016.prm file
# WARNING!!!: and are *GUESSED*  by primadoroc according  to simple rules.
# Bendings:  c  ca  os              53.70   126.24
# Improper Torsions: c3   c   n   ca             1.10   2    180.00 cosine
BOND
c3      n          263.770     1.462
c3      ca         250.320     1.516
c3      c          243.220     1.524
c3      h1         375.920     1.097
ca      ca         378.570     1.398
ca      nb         414.240     1.339
ca      h5         392.370     1.088
ca      h4         390.150     1.089
ca      ha         395.720     1.086
n       c          356.210     1.379
n       hn         527.310     1.013
c3      c3         232.520     1.538
c3      hc         375.920     1.097
ca      os         357.530     1.370
n       ca         315.210     1.412
c       o          652.570     1.218
c       ca         272.660     1.491
os      c          372.940     1.358
#   Constrained stretchings follow
END
BENDINGS
c3      n       c           65.252   120.690
c3      n       ca          64.801   119.830
c3      ca      ca          65.583   120.770
c3      c       n           84.266   115.180
c3      c       o           84.552   123.200
h1      c3      n           61.544   108.880
h1      c3      ca          47.477   109.560
h1      c3      c           47.531   108.220
ca      ca      ca          68.767   120.020
ca      nb      ca          70.356   117.220
h5      ca      ca          51.900   114.650
h5      ca      nb          64.141   115.820
ca      ca      ha          48.680   119.880
h4      ca      ca          48.561   120.340
h4      ca      nb          64.066   116.030
ca      ca      nb          86.849   122.940
n       c       o          113.811   123.050
n       c3      c3          83.161   111.610
hn      n       c           48.691   117.550
hn      n       c3          46.147   117.680
c3      c3      c3          64.888   111.510
hc      c3      c3          46.816   109.800
hc      c3      hc          38.960   107.580
ca      ca      n           85.629   120.190
ca      ca      os          87.289   119.200
c3      c       os          86.419   110.720
hc      c3      c           47.411   108.770
ca      ca      c           66.351   120.330
ca      os      ca          67.119   119.890
h5      ca      os          65.000   121.000
n       c3      ca          83.537   112.380
n       c3      c           84.540   109.060
n       c       ca          85.392   115.250
c       n       ca          65.694   123.710
c       ca      os          53.700   126.240
o       c       ca          86.207   122.600
ca      c3      c           65.788   111.010
ca      os      c           67.041   121.150
os      c       o          114.822   123.250
END
TORSION PROPER
x       n       c       x           2.5000    2    180.00
c3      n       ca      ca          0.4500    2    180.00
x       ca      ca      x           3.6250    2    180.00
c3      c       n       c3          0.2600    2    180.00
c3      c       n       c3          0.5000    1      0.00
x       c3      n       x           0.0000    2      0.00
x       c3      ca      x           0.0000    2      0.00
x       c3      c       x           0.0000    2      0.00
h1      c3      c       o           0.8000    1      0.00
h1      c3      c       o           0.0800    3    180.00
x       nb      ca      x           4.8000    2    180.00
n       c       c3      n           0.1000    1    180.00
n       c       c3      n           2.1200    2    180.00
n       c3      c3      hc          0.1560    3      0.00
hn      n       c       o           2.0000    1      0.00
c3      c3      n       c           0.1000    4    180.00
c3      c3      n       c           0.1700    3      0.00
c3      c3      n       c           1.0200    1    180.00
c3      c3      n       c           0.6500    4    180.00
c3      c3      n       c           0.0300    3    180.00
c3      c3      n       c           2.2600    1      0.00
c3      c3      c3      hc          0.0800    3      0.00
ca      ca      n       c           0.9500    2    180.00
ca      ca      os      c           0.6500    2    180.00
c3      c       os      ca          2.7000    2    180.00
hc      c3      c       o           0.8300    1      0.00
hc      c3      c       o           0.0400    3    180.00
x       ca      c       x           1.0000    2    180.00
ca      ca      c       o           0.5220    2    180.00
x       ca      os      x           0.9000    2    180.00
c       n       c3      c           0.3900    2    180.00
c       n       c3      c           0.6400    1      0.00
ca      os      c       o           1.2750    2    180.00
END
TORSION IMPROPER
ca      nb      ca      h5          1.1000    2    180.00 COSINE
ca      nb      ca      h4          1.1000    2    180.00 COSINE
ca      ca      ca      ha          1.1000    2    180.00 COSINE
ca      ca      ca      h4          1.1000    2    180.00 COSINE
c       c3      n       hn          1.1000    2    180.00 COSINE
ca      os      ca      h5          1.1000    2    180.00 COSINE
c3      c       n       ca          1.1000    2    180.00 COSINE
n       o       c       ca         10.5000    2    180.00 COSINE
ca      ca      ca      n           1.1000    2    180.00 COSINE
c3      ca      ca      ca          1.1000    2    180.00 COSINE
c3      n       c       o          10.5000    2    180.00 COSINE
ca      ca      ca      os          1.1000    2    180.00 COSINE
c3      os      c       o          10.5000    2    180.00 COSINE
ca      c       ca      os          1.1000    2    180.00 COSINE
END
NONBONDED MIXRULE
#   Warning! Mixrules always assumed
c3         1.90690    0.10780    1.90690    0.05390   12.01000
h1         1.35930    0.02080    1.35930    0.01040    1.00800
ca         1.86060    0.09880    1.86060    0.04940   12.01000
h5         1.37350    0.01610    1.37350    0.00805    1.00800
h4         1.42350    0.01610    1.42350    0.00805    1.00800
ha         1.47350    0.01610    1.47350    0.00805    1.00800
n          1.78520    0.16360    1.78520    0.08180   14.01000
hn         0.62100    0.01000    0.62100    0.00500    1.00800
hc         1.45930    0.02080    1.45930    0.01040    1.00800
c          1.86060    0.09880    1.86060    0.04940   12.01000
o          1.71070    0.14630    1.71070    0.07315   16.00000
nb         1.89930    0.09410    1.89930    0.04705   14.01000
os         1.77130    0.07260    1.77130    0.03630   16.00000
END
