# Supplementary material for: Virtual Double-System Single-Box: A Nonequilibrium Alchemical Technique for Absolute Binding Free Energy Calculations: Application to Ligands of the SARS-CoV-2 Main Protease
Source: J Chem Theory Comput. 2020 Oct 22;16(11):7160–72. doi: 10.1021/acs.jctc.0c00634 (PMC8015232; doi:10.1021/acs.jctc.0c00634)
Supplement: Supplementary file 1 — ct0c00634_si_001.zip [file ct0c00634_si_001.zip › data/FField/co79/co79.tpg]

#
# ------ Done with primadorac1.0 --------
#
 RESIDUE lig
 atoms
 group
   n01    nb         -0.163960
   h01    hn          0.235121
 group
   c02    ca         -0.062415
   h02    h4          0.149884
 group
   c03    ca         -0.249328
   h03    ha          0.131850
 group
   c04    ca         -0.199819
   h04    ha          0.148080
 group
   c05    ca         -0.076218
   h05    h4          0.143891
 group
   c06    c3          0.061755
   h06    h1          0.054734
   h07    h1          0.054734
 group
   n07    n          -0.537225
   h08    hn          0.278097
   h09    hn          0.278097
 group
   c08    ca          0.151950
   h10    ha          0.034767
 group
   c09    ca         -0.276475
   h11    ha          0.176456
 group
   c10    ca         -0.063464
   h12    h5          0.157077
 group
   c11    ca         -0.149447
   h13    ha          0.148355
 group
   c12    ca         -0.132603
   h14    ha          0.127405
 group
   c13    ca          0.353086
   n14    nb         -0.237063
   o15    os         -0.326534
   c16    ca         -0.101446
 group
   c17    ca          0.140015
   c18    ca         -0.077714
 group
   c19    ca          0.370412
   o20    os         -0.419100
 group
   c21    c           0.536336
   o22    o          -0.522934
 group
   c23    ca          0.259727
   n24    nb         -0.280732
   n25    nb         -0.115349
 end
 bonds
   n01   h01       n01   o15       n01   c17       c02   h02 
   c02   c03       c02   c16       c03   h03       c03   c19 
   c04   h04       c04   c05       c04   c19       c05   h05 
   c05   c16       c06   h06       c06   h07       c06   o20 
   c06   c21       n07   h08       n07   h09       n07   c21 
   c08   h10       c08   c09       c08   n24       c09   h11 
   c09   n25       c10   h12       c10   c11       c10   n25 
   c11   h13       c11   c12       c12   h14       c12   c18 
   c13   n14       c13   o15       c13   c16       n14   c17 
   c17   c18       c18   c23       c19   o20       c21   o22 
   c23   n24       c23   n25 
 end
 imphd
   h02  c03  c02  c16     c02  h03  c03  c19 
   h04  c05  c04  c19     c04  h05  c05  c16 
   h08  h09  n07  c21     h10  c09  c08  n24 
   c08  h11  c09  n25     h12  c11  c10  n25 
   c10  h13  c11  c12     c11  h14  c12  c18 
   n14  o15  c13  c16     c02  c05  c16  c13 
   n01  n14  c17  c18     c12  c17  c18  c23 
   c03  c04  c19  o20     c06  n07  c21  o22 
   c18  n24  c23  n25     c09  c10  n25  c23 
 end
 termatom * *
 RESIDUE_END
