# Supplementary material for: Virtual Double-System Single-Box: A Nonequilibrium Alchemical Technique for Absolute Binding Free Energy Calculations: Application to Ligands of the SARS-CoV-2 Main Protease
Source: J Chem Theory Comput. 2020 Oct 22;16(11):7160–72. doi: 10.1021/acs.jctc.0c00634 (PMC8015232; doi:10.1021/acs.jctc.0c00634)
Supplement: Supplementary file 1 — ct0c00634_si_001.zip [file ct0c00634_si_001.zip › data/FField/co79/co79.prm]

#
# ------ Done with primadorac1.0 --------
#
# WARNING!!!: the following parameters were not found in official amber.orf gaff2016.prm file
# WARNING!!!: and are *GUESSED*  by primadoroc according  to simple rules.
# Bonds: nb  hn            390.11     1.02
# Bonds: nb  os            432.57     1.38
# Bendings: nb  os  ca              72.23   107.34
# Bendings: hn  nb  os              51.35   110.85
# Bendings: hn  nb  ca              51.15   110.81
# Bendings: os  nb  ca              80.77   104.28
# Proper Torsions:  x  nb  os    x             0.00   2    180.00
# Improper Torsions: ca  ca  nb   ca             1.10   2    180.00 cosine
BOND
nb      hn         390.110     1.020
nb      os         432.570     1.380
nb      ca         414.240     1.339
ca      h4         390.150     1.089
ca      ca         378.570     1.398
ca      ha         395.720     1.086
c3      h1         375.920     1.097
c3      os         284.760     1.432
c3      c          243.220     1.524
n       hn         527.310     1.013
n       c          356.210     1.379
ca      h5         392.370     1.088
ca      os         357.530     1.370
c       o          652.570     1.218
#   Constrained stretchings follow
END
BENDINGS
nb      os      ca          72.230   107.340
nb      ca      nb         109.369   127.260
nb      ca      ca          86.849   122.940
hn      nb      os          51.350   110.850
hn      nb      ca          51.150   110.810
ca      ca      ha          48.680   119.880
ca      ca      ca          68.767   120.020
h4      ca      ca          48.561   120.340
ca      ca      os          87.289   119.200
c3      os      ca          66.103   117.960
c3      c       n           84.266   115.180
c3      c       o           84.552   123.200
h1      c3      h1          38.802   108.460
h1      c3      os          62.377   109.780
h1      c3      c           47.531   108.220
n       c       o          113.811   123.050
hn      n       hn          39.011   117.950
hn      n       c           48.691   117.550
ca      nb      ca          70.356   117.220
ha      ca      nb          45.000   120.000
h5      ca      ca          51.900   114.650
h5      ca      nb          64.141   115.820
nb      ca      os         111.458   119.720
os      nb      ca          80.770   104.280
os      c3      c           85.254   109.210
END
TORSION PROPER
x       os      ca      x           0.9000    2    180.00
x       ca      nb      x           4.8000    2    180.00
x       ca      ca      x           3.6250    2    180.00
x       nb      os      x           0.0000    2      0.00
ca      ca      os      c3          1.6100    2    180.00
x       c       n       x           2.5000    2    180.00
x       c3      os      x           0.3830    3      0.00
x       c3      c       x           0.0000    2      0.00
h1      c3      c       o           0.8000    1      0.00
h1      c3      c       o           0.0800    3    180.00
hn      n       c       o           2.0000    1      0.00
os      c3      c       o           0.6300    2    180.00
os      c3      c       o           1.0000    3    180.00
os      c3      c       o           0.0800    1      0.00
END
TORSION IMPROPER
h4      ca      ca      ca          1.1000    2    180.00 COSINE
ca      ha      ca      ca          1.1000    2    180.00 COSINE
ha      ca      ca      ca          1.1000    2    180.00 COSINE
ca      h4      ca      ca          1.1000    2    180.00 COSINE
hn      hn      n       c           1.1000    2    180.00 COSINE
ha      ca      ca      nb          1.1000    2    180.00 COSINE
ca      ha      ca      nb          1.1000    2    180.00 COSINE
h5      ca      ca      nb          1.1000    2    180.00 COSINE
nb      os      ca      ca          1.1000    2    180.00 COSINE
ca      ca      ca      ca          1.1000    2    180.00 COSINE
nb      nb      ca      ca          1.1000    2    180.00 COSINE
ca      ca      ca      os          1.1000    2    180.00 COSINE
c3      n       c       o          10.5000    2    180.00 COSINE
ca      nb      ca      nb          1.1000    2    180.00 COSINE
ca      ca      nb      ca          1.1000    2    180.00 COSINE
END
NONBONDED MIXRULE
#   Warning! Mixrules always assumed
nb         1.89930    0.09410    1.89930    0.04705   14.01000
hn         0.62100    0.01000    0.62100    0.00500    1.00800
ca         1.86060    0.09880    1.86060    0.04940   12.01000
h4         1.42350    0.01610    1.42350    0.00805    1.00800
ha         1.47350    0.01610    1.47350    0.00805    1.00800
c3         1.90690    0.10780    1.90690    0.05390   12.01000
h1         1.35930    0.02080    1.35930    0.01040    1.00800
n          1.78520    0.16360    1.78520    0.08180   14.01000
h5         1.37350    0.01610    1.37350    0.00805    1.00800
os         1.77130    0.07260    1.77130    0.03630   16.00000
c          1.86060    0.09880    1.86060    0.04940   12.01000
o          1.71070    0.14630    1.71070    0.07315   16.00000
END
