# Supplementary material for: Virtual Double-System Single-Box: A Nonequilibrium Alchemical Technique for Absolute Binding Free Energy Calculations: Application to Ligands of the SARS-CoV-2 Main Protease
Source: J Chem Theory Comput. 2020 Oct 22;16(11):7160–72. doi: 10.1021/acs.jctc.0c00634 (PMC8015232; doi:10.1021/acs.jctc.0c00634)
Supplement: Supplementary file 1 — ct0c00634_si_001.zip [file ct0c00634_si_001.zip › data/docking_struct/1d45.pdb]

HETATM    1 c01  lig     1      44.977  29.747  40.523    -0.093659
HETATM    2 h01  lig     1      44.447  29.048  41.067     0.156554
HETATM    3 c02  lig     1      44.813  29.804  39.142    -0.130910
HETATM    4 h02  lig     1      44.166  29.148  38.676     0.140858
HETATM    5 c03  lig     1      45.514  30.739  38.382    -0.108284
HETATM    6 h03  lig     1      45.400  30.783  37.357     0.138714
HETATM    7 n04  lig     1      47.168  32.622  38.539    -0.216930
HETATM    8 h04  lig     1      47.233  32.857  37.585     0.302379
HETATM    9 c05  lig     1      47.850  33.246  39.544    -0.100989
HETATM   10 h05  lig     1      48.511  34.031  39.436     0.170391
HETATM   11 c06  lig     1      47.497  32.640  40.725    -0.184461
HETATM   12 h06  lig     1      47.845  32.897  41.662     0.174989
HETATM   13 c07  lig     1      47.215  32.059  45.535     0.227526
HETATM   14 h07  lig     1      48.105  31.537  45.515     0.041420
HETATM   15 c08  lig     1      45.673  33.333  46.671     0.311674
HETATM   16 h08  lig     1      45.384  33.828  47.529     0.040187
HETATM   17 c09  lig     1      45.218  32.751  44.398    -0.062418
HETATM   18 h09  lig     1      44.610  32.760  43.564     0.165850
HETATM   19 c10  lig     1      45.853  30.626  41.192    -0.089700
HETATM   20 c11  lig     1      46.566  31.593  40.439    -0.032682
HETATM   21 c12  lig     1      45.957  30.483  42.664     0.654419
HETATM   22 o13  lig     1      45.356  29.627  43.290    -0.519767
HETATM   23 c14  lig     1      46.377  31.617  39.050    -0.045334
HETATM   24 o15  lig     1      46.806  31.441  43.193    -0.484100
HETATM   25 c16  lig     1      46.449  32.100  44.377     0.208240
HETATM   26 n17  lig     1      46.853  32.668  46.687    -0.335969
HETATM   27 c18  lig     1      44.828  33.389  45.570    -0.298265
HETATM   28 cl01 lig     1      43.334  34.229  45.654    -0.029735
REMARK 12 -6.87
COMPND    traj_1d45.pdb 
AUTHOR    GENERATED BY OPEN BABEL 2.4.1
ATOM     21  N   PHE X   8      31.630  36.930  23.110  1.00  0.00           N  
ATOM     22  CA  PHE X   8      31.200  38.300  23.050  1.00  0.00           C  
ATOM     23  CB  PHE X   8      30.490  38.740  24.310  1.00  0.00           C  
ATOM     24  CG  PHE X   8      29.120  38.120  24.560  1.00  0.00           C  
ATOM     25  CD1 PHE X   8      28.120  38.230  23.590  1.00  0.00           C  
ATOM     26  CE1 PHE X   8      26.970  37.360  23.650  1.00  0.00           C  
ATOM     27  CZ  PHE X   8      26.860  36.380  24.590  1.00  0.00           C  
ATOM     28  CE2 PHE X   8      27.840  36.330  25.620  1.00  0.00           C  
ATOM     29  CD2 PHE X   8      28.980  37.180  25.580  1.00  0.00           C  
ATOM     30  C   PHE X   8      32.370  39.240  22.680  1.00  0.00           C  
ATOM     31  O   PHE X   8      33.530  38.840  23.010  1.00  0.00           O  
ATOM     32  N   PRO X   9      32.100  40.410  21.980  1.00  0.00           N  
ATOM     33  CD  PRO X   9      30.870  40.870  21.400  1.00  0.00           C  
ATOM     34  CG  PRO X   9      30.990  42.220  20.860  1.00  0.00           C  
ATOM     35  CB  PRO X   9      32.490  42.410  20.680  1.00  0.00           C  
ATOM     36  CA  PRO X   9      33.180  41.300  21.580  1.00  0.00           C  
ATOM     37  C   PRO X   9      33.810  41.890  22.810  1.00  0.00           C  
ATOM     38  O   PRO X   9      33.070  42.350  23.710  1.00  0.00           O  
ATOM     39  N   SER X  10      35.180  42.020  22.860  1.00  0.00           N  
ATOM     40  H   SER X  10      35.780  41.810  22.030  1.00  0.00           H  
ATOM     41  CA  SER X  10      35.880  42.360  24.080  1.00  0.00           C  
ATOM     42  CB  SER X  10      37.130  41.510  24.110  1.00  0.00           C  
ATOM     43  OG  SER X  10      37.900  41.840  22.940  1.00  0.00           O  
ATOM     44  HG  SER X  10      38.430  42.680  23.140  1.00  0.00           H  
ATOM     45  C   SER X  10      36.150  43.830  24.300  1.00  0.00           C  
ATOM     46  O   SER X  10      36.520  44.210  25.430  1.00  0.00           O  
ATOM     47  N   GLY X  11      36.120  44.720  23.320  1.00  0.00           N  
ATOM     48  H   GLY X  11      35.900  44.380  22.380  1.00  0.00           H  
ATOM     49  CA  GLY X  11      36.660  46.100  23.360  1.00  0.00           C  
ATOM     50  C   GLY X  11      36.460  46.890  24.600  1.00  0.00           C  
ATOM     51  O   GLY X  11      37.460  47.550  25.040  1.00  0.00           O  
ATOM     52  N   LYS X  12      35.210  47.050  25.110  1.00  0.00           N  
ATOM     53  H   LYS X  12      34.520  46.590  24.680  1.00  0.00           H  
ATOM     54  CA  LYS X  12      34.910  47.980  26.190  1.00  0.00           C  
ATOM     55  CB  LYS X  12      33.500  48.260  26.200  1.00  0.00           C  
ATOM     56  CG  LYS X  12      32.890  49.060  24.990  1.00  0.00           C  
ATOM     57  CD  LYS X  12      31.390  49.170  25.230  1.00  0.00           C  
ATOM     58  CE  LYS X  12      30.650  49.940  24.150  1.00  0.00           C  
ATOM     59  NZ  LYS X  12      30.720  49.320  22.760  1.00  0.00           N  
ATOM     60  HZ1 LYS X  12      30.320  49.930  22.040  1.00  0.00           H  
ATOM     61  HZ2 LYS X  12      31.730  49.130  22.550  1.00  0.00           H  
ATOM     62  HZ3 LYS X  12      30.260  48.400  22.660  1.00  0.00           H  
ATOM     63  C   LYS X  12      35.380  47.430  27.570  1.00  0.00           C  
ATOM     64  O   LYS X  12      35.440  48.240  28.470  1.00  0.00           O  
ATOM     65  N   VAL X  13      35.810  46.210  27.590  1.00  0.00           N  
ATOM     66  H   VAL X  13      35.830  45.710  26.700  1.00  0.00           H  
ATOM     67  CA  VAL X  13      36.400  45.460  28.770  1.00  0.00           C  
ATOM     68  CB  VAL X  13      36.000  43.970  28.710  1.00  0.00           C  
ATOM     69  CG1 VAL X  13      36.150  43.250  30.030  1.00  0.00           C  
ATOM     70  CG2 VAL X  13      34.520  43.750  28.380  1.00  0.00           C  
ATOM     71  C   VAL X  13      37.870  45.600  28.820  1.00  0.00           C  
ATOM     72  O   VAL X  13      38.490  45.770  29.870  1.00  0.00           O  
ATOM     73  N   GLU X  14      38.500  45.590  27.710  1.00  0.00           N  
ATOM     74  H   GLU X  14      37.970  45.450  26.900  1.00  0.00           H  
ATOM     75  CA  GLU X  14      39.950  45.850  27.640  1.00  0.00           C  
ATOM     76  CB  GLU X  14      40.460  45.630  26.230  1.00  0.00           C  
ATOM     77  CG  GLU X  14      40.380  44.170  25.720  1.00  0.00           C  
ATOM     78  CD  GLU X  14      40.480  44.200  24.170  1.00  0.00           C  
ATOM     79  OE1 GLU X  14      39.600  43.540  23.530  1.00  0.00           O  
ATOM     80  OE2 GLU X  14      41.340  44.910  23.610  1.00  0.00           O  
ATOM     81  C   GLU X  14      40.380  47.230  28.100  1.00  0.00           C  
ATOM     82  O   GLU X  14      41.390  47.400  28.730  1.00  0.00           O  
ATOM     83  N   GLY X  15      39.610  48.250  27.770  1.00  0.00           N  
ATOM     84  H   GLY X  15      38.860  48.110  27.080  1.00  0.00           H  
ATOM     85  CA  GLY X  15      39.920  49.660  28.170  1.00  0.00           C  
ATOM     86  C   GLY X  15      39.830  50.070  29.670  1.00  0.00           C  
ATOM     87  O   GLY X  15      40.060  51.200  30.100  1.00  0.00           O  
ATOM     88  N   CYS X  16      39.490  49.050  30.470  1.00  0.00           N  
ATOM     89  H   CYS X  16      39.110  48.250  29.980  1.00  0.00           H  
ATOM     90  CA  CYS X  16      39.480  49.060  31.940  1.00  0.00           C  
ATOM     91  CB  CYS X  16      37.980  48.880  32.360  1.00  0.00           C  
ATOM     92  SG  CYS X  16      36.970  50.310  31.880  1.00  0.00           S  
ATOM     93  HG  CYS X  16      37.610  51.040  32.850  1.00  0.00           H  
ATOM     94  C   CYS X  16      40.470  48.150  32.640  1.00  0.00           C  
ATOM     95  O   CYS X  16      40.790  48.340  33.840  1.00  0.00           O  
ATOM     96  N   MET X  17      41.020  47.130  31.870  1.00  0.00           N  
ATOM     97  H   MET X  17      40.800  47.040  30.880  1.00  0.00           H  
ATOM     98  CA  MET X  17      42.030  46.200  32.420  1.00  0.00           C  
ATOM     99  CB  MET X  17      42.200  45.010  31.470  1.00  0.00           C  
ATOM    100  CG  MET X  17      41.120  43.950  31.510  1.00  0.00           C  
ATOM    101  SD  MET X  17      40.280  43.620  33.110  1.00  0.00           S  
ATOM    102  CE  MET X  17      41.490  42.640  33.950  1.00  0.00           C  
ATOM    103  C   MET X  17      43.360  47.020  32.690  1.00  0.00           C  
ATOM    104  O   MET X  17      43.940  47.750  31.890  1.00  0.00           O  
ATOM    105  N   VAL X  18      43.850  46.910  33.930  1.00  0.00           N  
ATOM    106  H   VAL X  18      43.290  46.410  34.630  1.00  0.00           H  
ATOM    107  CA  VAL X  18      45.110  47.510  34.390  1.00  0.00           C  
ATOM    108  CB  VAL X  18      45.010  48.890  35.090  1.00  0.00           C  
ATOM    109  CG1 VAL X  18      44.350  50.070  34.220  1.00  0.00           C  
ATOM    110  CG2 VAL X  18      44.360  48.870  36.380  1.00  0.00           C  
ATOM    111  C   VAL X  18      45.930  46.570  35.260  1.00  0.00           C  
ATOM    112  O   VAL X  18      45.400  45.690  35.930  1.00  0.00           O  
ATOM    113  N   GLN X  19      47.280  46.750  35.350  1.00  0.00           N  
ATOM    114  H   GLN X  19      47.690  47.560  34.880  1.00  0.00           H  
ATOM    115  CA  GLN X  19      48.180  46.020  36.260  1.00  0.00           C  
ATOM    116  CB  GLN X  19      49.580  46.040  35.740  1.00  0.00           C  
ATOM    117  CG  GLN X  19      50.580  44.880  36.240  1.00  0.00           C  
ATOM    118  CD  GLN X  19      51.950  45.050  35.760  1.00  0.00           C  
ATOM    119  OE1 GLN X  19      52.470  44.230  35.030  1.00  0.00           O  
ATOM    120  NE2 GLN X  19      52.570  46.140  36.180  1.00  0.00           N  
ATOM    121 1HE2 GLN X  19      52.190  46.810  36.900  1.00  0.00           H  
ATOM    122 2HE2 GLN X  19      53.480  46.320  35.870  1.00  0.00           H  
ATOM    123  C   GLN X  19      48.170  46.630  37.670  1.00  0.00           C  
ATOM    124  O   GLN X  19      48.230  47.880  37.750  1.00  0.00           O  
ATOM    125  N   VAL X  20      48.140  45.800  38.670  1.00  0.00           N  
ATOM    126  H   VAL X  20      47.970  44.750  38.520  1.00  0.00           H  
ATOM    127  CA  VAL X  20      48.260  46.220  40.060  1.00  0.00           C  
ATOM    128  CB  VAL X  20      46.860  46.060  40.730  1.00  0.00           C  
ATOM    129  CG1 VAL X  20      46.900  46.140  42.270  1.00  0.00           C  
ATOM    130  CG2 VAL X  20      45.750  47.010  40.230  1.00  0.00           C  
ATOM    131  C   VAL X  20      49.180  45.340  40.900  1.00  0.00           C  
ATOM    132  O   VAL X  20      49.010  44.080  41.060  1.00  0.00           O  
ATOM    133  N   THR X  21      50.040  46.050  41.660  1.00  0.00           N  
ATOM    134  H   THR X  21      50.030  47.070  41.640  1.00  0.00           H  
ATOM    135  CA  THR X  21      51.200  45.530  42.390  1.00  0.00           C  
ATOM    136  CB  THR X  21      52.430  45.870  41.510  1.00  0.00           C  
ATOM    137  CG2 THR X  21      53.740  45.620  42.220  1.00  0.00           C  
ATOM    138  OG1 THR X  21      52.440  45.170  40.310  1.00  0.00           O  
ATOM    139  HG1 THR X  21      52.790  44.260  40.420  1.00  0.00           H  
ATOM    140  C   THR X  21      51.330  46.160  43.780  1.00  0.00           C  
ATOM    141  O   THR X  21      51.100  47.360  43.930  1.00  0.00           O  
ATOM    142  N   CYS X  22      51.690  45.380  44.800  1.00  0.00           N  
ATOM    143  H   CYS X  22      51.890  44.380  44.600  1.00  0.00           H  
ATOM    144  CA  CYS X  22      51.900  45.890  46.120  1.00  0.00           C  
ATOM    145  CB  CYS X  22      50.630  45.660  46.890  1.00  0.00           C  
ATOM    146  SG  CYS X  22      50.780  46.430  48.480  1.00  0.00           S  
ATOM    147  HG  CYS X  22      50.340  47.710  48.200  1.00  0.00           H  
ATOM    148  C   CYS X  22      53.060  45.010  46.720  1.00  0.00           C  
ATOM    149  O   CYS X  22      53.000  43.780  46.670  1.00  0.00           O  
ATOM    150  N   GLY X  23      54.050  45.650  47.280  1.00  0.00           N  
ATOM    151  H   GLY X  23      54.020  46.660  47.190  1.00  0.00           H  
ATOM    152  CA  GLY X  23      55.250  44.970  47.860  1.00  0.00           C  
ATOM    153  C   GLY X  23      56.200  44.290  46.790  1.00  0.00           C  
ATOM    154  O   GLY X  23      57.010  44.940  46.140  1.00  0.00           O  
ATOM    155  N   THR X  24      56.000  42.970  46.570  1.00  0.00           N  
ATOM    156  H   THR X  24      55.390  42.450  47.280  1.00  0.00           H  
ATOM    157  CA  THR X  24      56.620  42.080  45.620  1.00  0.00           C  
ATOM    158  CB  THR X  24      57.680  41.230  46.340  1.00  0.00           C  
ATOM    159  CG2 THR X  24      58.870  42.090  46.670  1.00  0.00           C  
ATOM    160  OG1 THR X  24      57.060  40.870  47.560  1.00  0.00           O  
ATOM    161  HG1 THR X  24      56.820  39.920  47.450  1.00  0.00           H  
ATOM    162  C   THR X  24      55.650  41.190  44.800  1.00  0.00           C  
ATOM    163  O   THR X  24      56.030  40.210  44.090  1.00  0.00           O  
ATOM    164  N   THR X  25      54.340  41.530  44.900  1.00  0.00           N  
ATOM    165  H   THR X  25      53.960  42.340  45.410  1.00  0.00           H  
ATOM    166  CA  THR X  25      53.280  40.630  44.310  1.00  0.00           C  
ATOM    167  CB  THR X  25      52.480  39.960  45.490  1.00  0.00           C  
ATOM    168  CG2 THR X  25      51.480  38.850  45.120  1.00  0.00           C  
ATOM    169  OG1 THR X  25      53.390  39.300  46.270  1.00  0.00           O  
ATOM    170  HG1 THR X  25      53.090  39.370  47.230  1.00  0.00           H  
ATOM    171  C   THR X  25      52.370  41.340  43.340  1.00  0.00           C  
ATOM    172  O   THR X  25      51.920  42.440  43.700  1.00  0.00           O  
ATOM    173  N   THR X  26      51.940  40.730  42.220  1.00  0.00           N  
ATOM    174  H   THR X  26      52.330  39.830  41.980  1.00  0.00           H  
ATOM    175  CA  THR X  26      51.240  41.500  41.120  1.00  0.00           C  
ATOM    176  CB  THR X  26      52.240  41.860  40.040  1.00  0.00           C  
ATOM    177  CG2 THR X  26      51.630  42.550  38.790  1.00  0.00           C  
ATOM    178  OG1 THR X  26      53.300  42.590  40.540  1.00  0.00           O  
ATOM    179  HG1 THR X  26      53.730  41.960  41.170  1.00  0.00           H  
ATOM    180  C   THR X  26      50.120  40.680  40.550  1.00  0.00           C  
ATOM    181  O   THR X  26      50.190  39.470  40.370  1.00  0.00           O  
ATOM    182  N   LEU X  27      49.080  41.330  40.110  1.00  0.00           N  
ATOM    183  H   LEU X  27      48.890  42.310  40.380  1.00  0.00           H  
ATOM    184  CA  LEU X  27      47.980  40.820  39.430  1.00  0.00           C  
ATOM    185  CB  LEU X  27      47.070  39.970  40.340  1.00  0.00           C  
ATOM    186  CG  LEU X  27      46.750  40.650  41.660  1.00  0.00           C  
ATOM    187  CD1 LEU X  27      45.970  41.910  41.610  1.00  0.00           C  
ATOM    188  CD2 LEU X  27      45.790  39.640  42.360  1.00  0.00           C  
ATOM    189  C   LEU X  27      47.210  41.860  38.520  1.00  0.00           C  
ATOM    190  O   LEU X  27      47.400  43.120  38.510  1.00  0.00           O  
ATOM    191  N   ASN X  28      46.230  41.390  37.770  1.00  0.00           N  
ATOM    192  H   ASN X  28      46.030  40.430  37.740  1.00  0.00           H  
ATOM    193  CA  ASN X  28      45.420  42.270  36.940  1.00  0.00           C  
ATOM    194  CB  ASN X  28      44.880  41.500  35.720  1.00  0.00           C  
ATOM    195  CG  ASN X  28      46.000  40.870  34.900  1.00  0.00           C  
ATOM    196  OD1 ASN X  28      46.410  41.440  33.910  1.00  0.00           O  
ATOM    197  ND2 ASN X  28      46.590  39.770  35.210  1.00  0.00           N  
ATOM    198 1HD2 ASN X  28      46.180  39.300  36.030  1.00  0.00           H  
ATOM    199 2HD2 ASN X  28      47.380  39.400  34.650  1.00  0.00           H  
ATOM    200  C   ASN X  28      44.270  42.830  37.810  1.00  0.00           C  
ATOM    201  O   ASN X  28      43.950  42.350  38.940  1.00  0.00           O  
ATOM    202  N   GLY X  29      43.610  43.760  37.160  1.00  0.00           N  
ATOM    203  H   GLY X  29      44.050  44.130  36.340  1.00  0.00           H  
ATOM    204  CA  GLY X  29      42.490  44.530  37.820  1.00  0.00           C  
ATOM    205  C   GLY X  29      41.650  45.350  36.890  1.00  0.00           C  
ATOM    206  O   GLY X  29      42.120  45.590  35.770  1.00  0.00           O  
ATOM    207  N   LEU X  30      40.480  45.790  37.310  1.00  0.00           N  
ATOM    208  H   LEU X  30      40.190  45.370  38.220  1.00  0.00           H  
ATOM    209  CA  LEU X  30      39.480  46.530  36.600  1.00  0.00           C  
ATOM    210  CB  LEU X  30      38.100  45.940  36.680  1.00  0.00           C  
ATOM    211  CG  LEU X  30      37.100  46.410  35.660  1.00  0.00           C  
ATOM    212  CD1 LEU X  30      37.420  45.850  34.280  1.00  0.00           C  
ATOM    213  CD2 LEU X  30      35.760  46.000  36.160  1.00  0.00           C  
ATOM    214  C   LEU X  30      39.490  47.980  37.100  1.00  0.00           C  
ATOM    215  O   LEU X  30      39.660  48.250  38.310  1.00  0.00           O  
ATOM    216  N   TRP X  31      39.250  48.950  36.180  1.00  0.00           N  
ATOM    217  H   TRP X  31      39.130  48.590  35.250  1.00  0.00           H  
ATOM    218  CA  TRP X  31      39.340  50.380  36.410  1.00  0.00           C  
ATOM    219  CB  TRP X  31      40.640  50.950  35.730  1.00  0.00           C  
ATOM    220  CG  TRP X  31      41.080  52.350  36.090  1.00  0.00           C  
ATOM    221  CD1 TRP X  31      40.730  53.100  37.150  1.00  0.00           C  
ATOM    222  NE1 TRP X  31      41.270  54.410  36.980  1.00  0.00           N  
ATOM    223  HE1 TRP X  31      41.150  55.230  37.540  1.00  0.00           H  
ATOM    224  CE2 TRP X  31      42.010  54.500  35.740  1.00  0.00           C  
ATOM    225  CZ2 TRP X  31      42.590  55.560  35.060  1.00  0.00           C  
ATOM    226  CH2 TRP X  31      43.170  55.370  33.820  1.00  0.00           C  
ATOM    227  CZ3 TRP X  31      43.180  54.070  33.250  1.00  0.00           C  
ATOM    228  CE3 TRP X  31      42.430  53.070  33.930  1.00  0.00           C  
ATOM    229  CD2 TRP X  31      41.860  53.240  35.210  1.00  0.00           C  
ATOM    230  C   TRP X  31      38.170  51.120  35.820  1.00  0.00           C  
ATOM    231  O   TRP X  31      37.820  50.950  34.640  1.00  0.00           O  
ATOM    232  N   LEU X  32      37.510  51.900  36.730  1.00  0.00           N  
ATOM    233  H   LEU X  32      37.950  51.940  37.670  1.00  0.00           H  
ATOM    234  CA  LEU X  32      36.190  52.570  36.550  1.00  0.00           C  
ATOM    235  CB  LEU X  32      35.030  51.700  36.990  1.00  0.00           C  
ATOM    236  CG  LEU X  32      34.860  50.340  36.250  1.00  0.00           C  
ATOM    237  CD1 LEU X  32      34.010  49.340  36.900  1.00  0.00           C  
ATOM    238  CD2 LEU X  32      34.180  50.490  34.890  1.00  0.00           C  
ATOM    239  C   LEU X  32      36.250  53.950  37.270  1.00  0.00           C  
ATOM    240  O   LEU X  32      36.260  54.000  38.510  1.00  0.00           O  
ATOM    241  N   ASP X  33      36.280  54.990  36.420  1.00  0.00           N  
ATOM    242  H   ASP X  33      36.380  54.830  35.460  1.00  0.00           H  
ATOM    243  CA  ASP X  33      36.750  56.280  36.790  1.00  0.00           C  
ATOM    244  CB  ASP X  33      35.650  57.230  37.420  1.00  0.00           C  
ATOM    245  CG  ASP X  33      34.380  57.390  36.600  1.00  0.00           C  
ATOM    246  OD1 ASP X  33      34.460  57.580  35.360  1.00  0.00           O  
ATOM    247  OD2 ASP X  33      33.260  57.370  37.170  1.00  0.00           O  
ATOM    248  C   ASP X  33      38.000  56.240  37.710  1.00  0.00           C  
ATOM    249  O   ASP X  33      39.130  56.140  37.210  1.00  0.00           O  
ATOM    250  N   ASP X  34      37.870  56.440  39.060  1.00  0.00           N  
ATOM    251  H   ASP X  34      36.930  56.600  39.420  1.00  0.00           H  
ATOM    252  CA  ASP X  34      38.910  56.800  40.000  1.00  0.00           C  
ATOM    253  CB  ASP X  34      38.580  58.120  40.770  1.00  0.00           C  
ATOM    254  CG  ASP X  34      37.190  58.200  41.460  1.00  0.00           C  
ATOM    255  OD1 ASP X  34      36.330  57.280  41.400  1.00  0.00           O  
ATOM    256  OD2 ASP X  34      36.940  59.300  42.050  1.00  0.00           O  
ATOM    257  C   ASP X  34      39.300  55.590  40.930  1.00  0.00           C  
ATOM    258  O   ASP X  34      40.250  55.720  41.720  1.00  0.00           O  
ATOM    259  N   VAL X  35      38.590  54.460  40.770  1.00  0.00           N  
ATOM    260  H   VAL X  35      37.770  54.460  40.140  1.00  0.00           H  
ATOM    261  CA  VAL X  35      38.740  53.270  41.620  1.00  0.00           C  
ATOM    262  CB  VAL X  35      37.410  52.970  42.350  1.00  0.00           C  
ATOM    263  CG1 VAL X  35      37.580  51.720  43.240  1.00  0.00           C  
ATOM    264  CG2 VAL X  35      36.950  54.140  43.240  1.00  0.00           C  
ATOM    265  C   VAL X  35      39.220  52.130  40.730  1.00  0.00           C  
ATOM    266  O   VAL X  35      38.650  51.960  39.660  1.00  0.00           O  
ATOM    267  N   VAL X  36      40.180  51.430  41.260  1.00  0.00           N  
ATOM    268  H   VAL X  36      40.480  51.690  42.180  1.00  0.00           H  
ATOM    269  CA  VAL X  36      40.770  50.190  40.820  1.00  0.00           C  
ATOM    270  CB  VAL X  36      42.230  50.210  40.690  1.00  0.00           C  
ATOM    271  CG1 VAL X  36      42.760  49.120  39.800  1.00  0.00           C  
ATOM    272  CG2 VAL X  36      42.730  51.470  40.040  1.00  0.00           C  
ATOM    273  C   VAL X  36      40.420  49.040  41.740  1.00  0.00           C  
ATOM    274  O   VAL X  36      40.410  49.230  42.960  1.00  0.00           O  
ATOM    275  N   TYR X  37      40.070  47.870  41.190  1.00  0.00           N  
ATOM    276  H   TYR X  37      40.100  47.920  40.170  1.00  0.00           H  
ATOM    277  CA  TYR X  37      39.560  46.680  41.770  1.00  0.00           C  
ATOM    278  CB  TYR X  37      38.110  46.460  41.240  1.00  0.00           C  
ATOM    279  CG  TYR X  37      37.060  47.590  41.350  1.00  0.00           C  
ATOM    280  CD1 TYR X  37      37.150  48.670  40.470  1.00  0.00           C  
ATOM    281  CE1 TYR X  37      36.140  49.690  40.460  1.00  0.00           C  
ATOM    282  CZ  TYR X  37      35.060  49.620  41.340  1.00  0.00           C  
ATOM    283  OH  TYR X  37      34.150  50.590  41.240  1.00  0.00           O  
ATOM    284  HH  TYR X  37      33.320  50.290  41.760  1.00  0.00           H  
ATOM    285  CE2 TYR X  37      34.950  48.500  42.230  1.00  0.00           C  
ATOM    286  CD2 TYR X  37      35.900  47.510  42.170  1.00  0.00           C  
ATOM    287  C   TYR X  37      40.410  45.390  41.500  1.00  0.00           C  
ATOM    288  O   TYR X  37      40.660  45.060  40.360  1.00  0.00           O  
ATOM    289  N   CYS X  38      40.750  44.570  42.490  1.00  0.00           N  
ATOM    290  H   CYS X  38      40.650  44.890  43.470  1.00  0.00           H  
ATOM    291  CA  CYS X  38      41.540  43.330  42.360  1.00  0.00           C  
ATOM    292  CB  CYS X  38      43.050  43.700  42.270  1.00  0.00           C  
ATOM    293  SG  CYS X  38      43.690  44.230  43.840  1.00  0.00           S  
ATOM    294  HG  CYS X  38      43.390  43.100  44.420  1.00  0.00           H  
ATOM    295  C   CYS X  38      41.260  42.280  43.430  1.00  0.00           C  
ATOM    296  O   CYS X  38      40.630  42.690  44.410  1.00  0.00           O  
ATOM    297  N   PRO X  39      41.910  41.100  43.270  1.00  0.00           N  
ATOM    298  CD  PRO X  39      42.350  40.340  42.070  1.00  0.00           C  
ATOM    299  CG  PRO X  39      42.330  38.840  42.420  1.00  0.00           C  
ATOM    300  CB  PRO X  39      42.620  38.870  43.920  1.00  0.00           C  
ATOM    301  CA  PRO X  39      42.050  40.180  44.430  1.00  0.00           C  
ATOM    302  C   PRO X  39      42.910  40.820  45.590  1.00  0.00           C  
ATOM    303  O   PRO X  39      43.790  41.610  45.370  1.00  0.00           O  
ATOM    304  N   ARG X  40      42.550  40.490  46.840  1.00  0.00           N  
ATOM    305  H   ARG X  40      41.850  39.770  46.930  1.00  0.00           H  
ATOM    306  CA  ARG X  40      43.260  41.050  48.060  1.00  0.00           C  
ATOM    307  CB  ARG X  40      42.340  41.180  49.290  1.00  0.00           C  
ATOM    308  CG  ARG X  40      42.060  39.850  49.930  1.00  0.00           C  
ATOM    309  CD  ARG X  40      41.220  40.170  51.210  1.00  0.00           C  
ATOM    310  NE  ARG X  40      40.460  39.050  51.710  1.00  0.00           N  
ATOM    311  HE  ARG X  40      40.380  38.250  51.190  1.00  0.00           H  
ATOM    312  CZ  ARG X  40      39.670  39.040  52.750  1.00  0.00           C  
ATOM    313  NH1 ARG X  40      39.350  40.050  53.490  1.00  0.00           N  
ATOM    314 1HH1 ARG X  40      39.870  40.910  53.410  1.00  0.00           H  
ATOM    315 2HH1 ARG X  40      38.830  39.890  54.370  1.00  0.00           H  
ATOM    316  NH2 ARG X  40      39.120  37.980  53.120  1.00  0.00           N  
ATOM    317 1HH2 ARG X  40      39.350  37.120  52.590  1.00  0.00           H  
ATOM    318 2HH2 ARG X  40      38.490  37.930  53.840  1.00  0.00           H  
ATOM    319  C   ARG X  40      44.660  40.400  48.450  1.00  0.00           C  
ATOM    320  O   ARG X  40      45.490  41.080  49.050  1.00  0.00           O  
ATOM    321  N   HID X  41      44.900  39.150  48.120  1.00  0.00           N  
ATOM    322  H   HID X  41      44.140  38.590  47.770  1.00  0.00           H  
ATOM    323  CA  HID X  41      46.240  38.550  48.390  1.00  0.00           C  
ATOM    324  CB  HID X  41      46.210  37.070  47.910  1.00  0.00           C  
ATOM    325  CG  HID X  41      46.530  36.820  46.440  1.00  0.00           C  
ATOM    326  ND1 HID X  41      47.360  35.880  45.910  1.00  0.00           N  
ATOM    328  CE1 HID X  41      47.180  35.740  44.600  1.00  0.00           C  
ATOM    329  NE2 HID X  41      46.130  36.400  44.240  1.00  0.00           N  
ATOM    330  CD2 HID X  41      45.700  37.090  45.390  1.00  0.00           C  
ATOM    331  C   HID X  41      47.440  39.370  47.880  1.00  0.00           C  
ATOM    332  O   HID X  41      48.510  39.240  48.490  1.00  0.00           O  
ATOM    333  N   VAL X  42      47.280  40.280  46.950  1.00  0.00           N  
ATOM    334  H   VAL X  42      46.340  40.390  46.560  1.00  0.00           H  
ATOM    335  CA  VAL X  42      48.320  41.160  46.460  1.00  0.00           C  
ATOM    336  CB  VAL X  42      47.670  42.100  45.420  1.00  0.00           C  
ATOM    337  CG1 VAL X  42      46.960  43.340  45.990  1.00  0.00           C  
ATOM    338  CG2 VAL X  42      48.750  42.630  44.490  1.00  0.00           C  
ATOM    339  C   VAL X  42      49.100  41.900  47.580  1.00  0.00           C  
ATOM    340  O   VAL X  42      50.300  41.990  47.450  1.00  0.00           O  
ATOM    341  N   ILE X  43      48.480  42.390  48.660  1.00  0.00           N  
ATOM    342  H   ILE X  43      47.560  42.330  48.700  1.00  0.00           H  
ATOM    343  CA  ILE X  43      49.170  42.990  49.830  1.00  0.00           C  
ATOM    344  CB  ILE X  43      48.240  43.820  50.740  1.00  0.00           C  
ATOM    345  CG2 ILE X  43      47.520  44.850  49.880  1.00  0.00           C  
ATOM    346  CG1 ILE X  43      47.330  42.960  51.610  1.00  0.00           C  
ATOM    347  CD  ILE X  43      46.390  43.710  52.560  1.00  0.00           C  
ATOM    348  C   ILE X  43      50.060  42.030  50.610  1.00  0.00           C  
ATOM    349  O   ILE X  43      50.690  42.410  51.570  1.00  0.00           O  
ATOM    350  N   CYS X  44      50.060  40.740  50.280  1.00  0.00           N  
ATOM    351  H   CYS X  44      49.530  40.450  49.450  1.00  0.00           H  
ATOM    352  CA  CYS X  44      50.850  39.720  51.020  1.00  0.00           C  
ATOM    353  CB  CYS X  44      49.940  38.520  51.380  1.00  0.00           C  
ATOM    354  SG  CYS X  44      48.900  39.090  52.790  1.00  0.00           S  
ATOM    355  HG  CYS X  44      50.000  39.550  53.400  1.00  0.00           H  
ATOM    356  C   CYS X  44      52.060  39.150  50.180  1.00  0.00           C  
ATOM    357  O   CYS X  44      52.070  39.150  48.920  1.00  0.00           O  
ATOM    358  N   THR X  45      53.010  38.590  50.950  1.00  0.00           N  
ATOM    359  H   THR X  45      52.950  38.660  52.000  1.00  0.00           H  
ATOM    360  CA  THR X  45      53.880  37.500  50.530  1.00  0.00           C  
ATOM    361  CB  THR X  45      55.280  37.480  51.160  1.00  0.00           C  
ATOM    362  CG2 THR X  45      56.030  38.770  51.150  1.00  0.00           C  
ATOM    363  OG1 THR X  45      55.160  37.010  52.460  1.00  0.00           O  
ATOM    364  HG1 THR X  45      54.390  37.420  52.920  1.00  0.00           H  
ATOM    365  C   THR X  45      53.220  36.130  50.700  1.00  0.00           C  
ATOM    366  O   THR X  45      52.260  35.930  51.450  1.00  0.00           O  
ATOM    367  N   SER X  46      53.720  35.120  49.950  1.00  0.00           N  
ATOM    368  H   SER X  46      54.450  35.280  49.300  1.00  0.00           H  
ATOM    369  CA  SER X  46      53.160  33.710  49.980  1.00  0.00           C  
ATOM    370  CB  SER X  46      53.630  32.940  48.750  1.00  0.00           C  
ATOM    371  OG  SER X  46      53.160  33.520  47.540  1.00  0.00           O  
ATOM    372  HG  SER X  46      53.610  33.100  46.820  1.00  0.00           H  
ATOM    373  C   SER X  46      53.350  32.920  51.310  1.00  0.00           C  
ATOM    374  O   SER X  46      52.510  32.050  51.520  1.00  0.00           O  
ATOM    375  N   GLU X  47      54.460  33.100  52.070  1.00  0.00           N  
ATOM    376  H   GLU X  47      55.240  33.630  51.670  1.00  0.00           H  
ATOM    377  CA  GLU X  47      54.470  32.820  53.520  1.00  0.00           C  
ATOM    378  CB  GLU X  47      55.790  33.360  54.050  1.00  0.00           C  
ATOM    379  CG  GLU X  47      57.180  32.840  53.520  1.00  0.00           C  
ATOM    380  CD  GLU X  47      58.350  33.090  54.510  1.00  0.00           C  
ATOM    381  OE1 GLU X  47      59.110  33.990  54.140  1.00  0.00           O  
ATOM    382  OE2 GLU X  47      58.590  32.340  55.500  1.00  0.00           O  
ATOM    383  C   GLU X  47      53.320  33.450  54.420  1.00  0.00           C  
ATOM    384  O   GLU X  47      53.150  32.960  55.550  1.00  0.00           O  
ATOM    385  N   ASP X  48      52.680  34.490  53.900  1.00  0.00           N  
ATOM    386  H   ASP X  48      53.050  34.950  53.120  1.00  0.00           H  
ATOM    387  CA  ASP X  48      51.580  35.050  54.660  1.00  0.00           C  
ATOM    388  CB  ASP X  48      51.540  36.520  54.420  1.00  0.00           C  
ATOM    389  CG  ASP X  48      52.840  37.370  54.700  1.00  0.00           C  
ATOM    390  OD1 ASP X  48      53.370  37.370  55.870  1.00  0.00           O  
ATOM    391  OD2 ASP X  48      53.210  38.100  53.770  1.00  0.00           O  
ATOM    392  C   ASP X  48      50.160  34.480  54.210  1.00  0.00           C  
ATOM    393  O   ASP X  48      49.140  34.450  54.910  1.00  0.00           O  
ATOM    394  N   MET X  49      50.100  33.930  53.020  1.00  0.00           N  
ATOM    395  H   MET X  49      50.980  33.870  52.500  1.00  0.00           H  
ATOM    396  CA  MET X  49      48.890  33.380  52.440  1.00  0.00           C  
ATOM    397  CB  MET X  49      48.880  33.370  50.880  1.00  0.00           C  
ATOM    398  CG  MET X  49      49.360  34.660  50.290  1.00  0.00           C  
ATOM    399  SD  MET X  49      49.380  34.780  48.380  1.00  0.00           S  
ATOM    400  CE  MET X  49      50.210  36.400  48.360  1.00  0.00           C  
ATOM    401  C   MET X  49      48.390  32.040  52.910  1.00  0.00           C  
ATOM    402  O   MET X  49      47.340  31.600  52.460  1.00  0.00           O  
ATOM    403  N   LEU X  50      48.970  31.380  53.920  1.00  0.00           N  
ATOM    404  H   LEU X  50      49.830  31.750  54.320  1.00  0.00           H  
ATOM    405  CA  LEU X  50      48.420  30.160  54.500  1.00  0.00           C  
ATOM    406  CB  LEU X  50      49.590  29.250  54.830  1.00  0.00           C  
ATOM    407  CG  LEU X  50      49.160  27.900  55.540  1.00  0.00           C  
ATOM    408  CD1 LEU X  50      48.250  27.000  54.750  1.00  0.00           C  
ATOM    409  CD2 LEU X  50      50.430  27.100  55.810  1.00  0.00           C  
ATOM    410  C   LEU X  50      47.430  30.430  55.670  1.00  0.00           C  
ATOM    411  O   LEU X  50      46.430  29.750  55.790  1.00  0.00           O  
ATOM    412  N   ASN X  51      47.700  31.550  56.410  1.00  0.00           N  
ATOM    413  H   ASN X  51      48.570  32.020  56.090  1.00  0.00           H  
ATOM    414  CA  ASN X  51      46.950  32.260  57.410  1.00  0.00           C  
ATOM    415  CB  ASN X  51      47.340  31.530  58.720  1.00  0.00           C  
ATOM    416  CG  ASN X  51      46.610  31.980  59.920  1.00  0.00           C  
ATOM    417  OD1 ASN X  51      45.450  32.360  59.950  1.00  0.00           O  
ATOM    418  ND2 ASN X  51      47.240  32.180  61.040  1.00  0.00           N  
ATOM    419 1HD2 ASN X  51      48.260  31.840  61.020  1.00  0.00           H  
ATOM    420 2HD2 ASN X  51      46.810  32.430  61.940  1.00  0.00           H  
ATOM    421  C   ASN X  51      47.010  33.860  57.430  1.00  0.00           C  
ATOM    422  O   ASN X  51      47.580  34.510  58.320  1.00  0.00           O  
ATOM    423  N   PRO X  52      46.390  34.590  56.490  1.00  0.00           N  
ATOM    424  CD  PRO X  52      45.890  33.920  55.290  1.00  0.00           C  
ATOM    425  CG  PRO X  52      45.420  35.130  54.460  1.00  0.00           C  
ATOM    426  CB  PRO X  52      46.340  36.300  54.710  1.00  0.00           C  
ATOM    427  CA  PRO X  52      46.580  36.080  56.200  1.00  0.00           C  
ATOM    428  C   PRO X  52      45.610  36.960  57.080  1.00  0.00           C  
ATOM    429  O   PRO X  52      44.470  36.610  57.340  1.00  0.00           O  
ATOM    430  N   ASN X  53      46.020  38.150  57.530  1.00  0.00           N  
ATOM    431  H   ASN X  53      47.010  38.400  57.310  1.00  0.00           H  
ATOM    432  CA  ASN X  53      45.280  39.150  58.260  1.00  0.00           C  
ATOM    433  CB  ASN X  53      45.680  39.350  59.680  1.00  0.00           C  
ATOM    434  CG  ASN X  53      44.810  40.480  60.360  1.00  0.00           C  
ATOM    435  OD1 ASN X  53      43.820  41.000  59.860  1.00  0.00           O  
ATOM    436  ND2 ASN X  53      45.170  40.790  61.600  1.00  0.00           N  
ATOM    437 1HD2 ASN X  53      45.900  40.200  61.970  1.00  0.00           H  
ATOM    438 2HD2 ASN X  53      44.560  41.380  62.110  1.00  0.00           H  
ATOM    439  C   ASN X  53      45.480  40.440  57.500  1.00  0.00           C  
ATOM    440  O   ASN X  53      46.440  41.110  57.680  1.00  0.00           O  
ATOM    441  N   TYR X  54      44.430  40.760  56.740  1.00  0.00           N  
ATOM    442  H   TYR X  54      43.660  40.120  56.680  1.00  0.00           H  
ATOM    443  CA  TYR X  54      44.420  41.870  55.780  1.00  0.00           C  
ATOM    444  CB  TYR X  54      43.480  41.520  54.630  1.00  0.00           C  
ATOM    445  CG  TYR X  54      43.760  40.130  53.990  1.00  0.00           C  
ATOM    446  CD1 TYR X  54      44.940  40.050  53.180  1.00  0.00           C  
ATOM    447  CE1 TYR X  54      45.190  38.860  52.490  1.00  0.00           C  
ATOM    448  CZ  TYR X  54      44.230  37.800  52.490  1.00  0.00           C  
ATOM    449  OH  TYR X  54      44.310  36.780  51.610  1.00  0.00           O  
ATOM    450  HH  TYR X  54      43.440  36.320  51.620  1.00  0.00           H  
ATOM    451  CE2 TYR X  54      43.060  37.900  53.270  1.00  0.00           C  
ATOM    452  CD2 TYR X  54      42.880  39.010  54.080  1.00  0.00           C  
ATOM    453  C   TYR X  54      43.990  43.240  56.380  1.00  0.00           C  
ATOM    454  O   TYR X  54      44.510  44.250  56.000  1.00  0.00           O  
ATOM    455  N   GLU X  55      43.060  43.310  57.340  1.00  0.00           N  
ATOM    456  H   GLU X  55      42.570  42.490  57.570  1.00  0.00           H  
ATOM    457  CA  GLU X  55      42.650  44.610  57.850  1.00  0.00           C  
ATOM    458  CB  GLU X  55      41.570  44.440  58.920  1.00  0.00           C  
ATOM    459  CG  GLU X  55      40.580  45.570  59.070  1.00  0.00           C  
ATOM    460  CD  GLU X  55      39.590  45.310  60.160  1.00  0.00           C  
ATOM    461  OE1 GLU X  55      38.680  44.430  59.860  1.00  0.00           O  
ATOM    462  OE2 GLU X  55      39.770  45.780  61.330  1.00  0.00           O  
ATOM    463  C   GLU X  55      43.820  45.360  58.560  1.00  0.00           C  
ATOM    464  O   GLU X  55      43.830  46.570  58.620  1.00  0.00           O  
ATOM    465  N   ASP X  56      44.780  44.640  59.130  1.00  0.00           N  
ATOM    466  H   ASP X  56      44.650  43.620  59.210  1.00  0.00           H  
ATOM    467  CA  ASP X  56      46.030  45.170  59.750  1.00  0.00           C  
ATOM    468  CB  ASP X  56      46.480  43.970  60.710  1.00  0.00           C  
ATOM    469  CG  ASP X  56      47.840  44.240  61.520  1.00  0.00           C  
ATOM    470  OD1 ASP X  56      48.090  45.360  61.910  1.00  0.00           O  
ATOM    471  OD2 ASP X  56      48.730  43.340  61.390  1.00  0.00           O  
ATOM    472  C   ASP X  56      47.160  45.520  58.720  1.00  0.00           C  
ATOM    473  O   ASP X  56      48.020  46.340  58.920  1.00  0.00           O  
ATOM    474  N   LEU X  57      47.240  44.800  57.540  1.00  0.00           N  
ATOM    475  H   LEU X  57      46.440  44.280  57.200  1.00  0.00           H  
ATOM    476  CA  LEU X  57      48.200  45.140  56.520  1.00  0.00           C  
ATOM    477  CB  LEU X  57      48.300  43.880  55.570  1.00  0.00           C  
ATOM    478  CG  LEU X  57      49.370  42.800  56.140  1.00  0.00           C  
ATOM    479  CD1 LEU X  57      49.110  41.470  55.430  1.00  0.00           C  
ATOM    480  CD2 LEU X  57      50.820  43.200  56.140  1.00  0.00           C  
ATOM    481  C   LEU X  57      47.730  46.350  55.760  1.00  0.00           C  
ATOM    482  O   LEU X  57      48.530  47.190  55.460  1.00  0.00           O  
ATOM    483  N   LEU X  58      46.440  46.570  55.670  1.00  0.00           N  
ATOM    484  H   LEU X  58      45.810  45.870  56.030  1.00  0.00           H  
ATOM    485  CA  LEU X  58      45.760  47.690  54.970  1.00  0.00           C  
ATOM    486  CB  LEU X  58      44.270  47.380  55.070  1.00  0.00           C  
ATOM    487  CG  LEU X  58      43.420  48.180  54.090  1.00  0.00           C  
ATOM    488  CD1 LEU X  58      43.570  47.770  52.590  1.00  0.00           C  
ATOM    489  CD2 LEU X  58      41.950  48.150  54.430  1.00  0.00           C  
ATOM    490  C   LEU X  58      46.030  49.080  55.610  1.00  0.00           C  
ATOM    491  O   LEU X  58      45.980  50.090  54.880  1.00  0.00           O  
ATOM    492  N   ILE X  59      46.370  49.120  56.860  1.00  0.00           N  
ATOM    493  H   ILE X  59      46.260  48.190  57.370  1.00  0.00           H  
ATOM    494  CA  ILE X  59      46.850  50.280  57.590  1.00  0.00           C  
ATOM    495  CB  ILE X  59      45.880  50.410  58.810  1.00  0.00           C  
ATOM    496  CG2 ILE X  59      46.120  49.230  59.780  1.00  0.00           C  
ATOM    497  CG1 ILE X  59      46.130  51.790  59.560  1.00  0.00           C  
ATOM    498  CD  ILE X  59      45.190  52.190  60.650  1.00  0.00           C  
ATOM    499  C   ILE X  59      48.370  50.340  57.740  1.00  0.00           C  
ATOM    500  O   ILE X  59      48.940  51.440  57.670  1.00  0.00           O  
ATOM    501  N   ARG X  60      48.960  49.170  57.860  1.00  0.00           N  
ATOM    502  H   ARG X  60      48.420  48.310  58.050  1.00  0.00           H  
ATOM    503  CA  ARG X  60      50.440  49.120  57.950  1.00  0.00           C  
ATOM    504  CB  ARG X  60      50.900  47.930  58.720  1.00  0.00           C  
ATOM    505  CG  ARG X  60      50.460  48.120  60.210  1.00  0.00           C  
ATOM    506  CD  ARG X  60      51.160  47.210  61.230  1.00  0.00           C  
ATOM    507  NE  ARG X  60      50.900  45.750  60.870  1.00  0.00           N  
ATOM    508  HE  ARG X  60      50.060  45.400  61.310  1.00  0.00           H  
ATOM    509  CZ  ARG X  60      51.660  44.790  60.380  1.00  0.00           C  
ATOM    510  NH1 ARG X  60      52.860  45.100  59.950  1.00  0.00           N  
ATOM    511 1HH1 ARG X  60      53.150  46.050  59.760  1.00  0.00           H  
ATOM    512 2HH1 ARG X  60      53.410  44.360  59.580  1.00  0.00           H  
ATOM    513  NH2 ARG X  60      51.230  43.560  60.420  1.00  0.00           N  
ATOM    514 1HH2 ARG X  60      50.340  43.410  60.780  1.00  0.00           H  
ATOM    515 2HH2 ARG X  60      51.870  42.850  60.050  1.00  0.00           H  
ATOM    516  C   ARG X  60      51.240  49.270  56.620  1.00  0.00           C  
ATOM    517  O   ARG X  60      52.280  49.890  56.730  1.00  0.00           O  
ATOM    518  N   LYS X  61      50.630  48.910  55.460  1.00  0.00           N  
ATOM    519  H   LYS X  61      49.780  48.450  55.540  1.00  0.00           H  
ATOM    520  CA  LYS X  61      50.940  49.420  54.110  1.00  0.00           C  
ATOM    521  CB  LYS X  61      50.310  48.580  52.940  1.00  0.00           C  
ATOM    522  CG  LYS X  61      50.890  47.150  53.020  1.00  0.00           C  
ATOM    523  CD  LYS X  61      52.380  46.930  52.670  1.00  0.00           C  
ATOM    524  CE  LYS X  61      52.730  45.490  52.820  1.00  0.00           C  
ATOM    525  NZ  LYS X  61      54.210  45.230  52.890  1.00  0.00           N  
ATOM    526  HZ1 LYS X  61      54.670  45.610  52.080  1.00  0.00           H  
ATOM    527  HZ2 LYS X  61      54.600  45.790  53.590  1.00  0.00           H  
ATOM    528  HZ3 LYS X  61      54.450  44.270  53.110  1.00  0.00           H  
ATOM    529  C   LYS X  61      50.580  50.910  53.910  1.00  0.00           C  
ATOM    530  O   LYS X  61      49.620  51.400  54.560  1.00  0.00           O  
ATOM    531  N   SER X  62      51.280  51.600  53.030  1.00  0.00           N  
ATOM    532  H   SER X  62      51.970  51.060  52.500  1.00  0.00           H  
ATOM    533  CA  SER X  62      51.120  53.000  52.590  1.00  0.00           C  
ATOM    534  CB  SER X  62      52.210  53.920  53.190  1.00  0.00           C  
ATOM    535  OG  SER X  62      52.560  53.670  54.590  1.00  0.00           O  
ATOM    536  HG  SER X  62      51.700  53.530  55.170  1.00  0.00           H  
ATOM    537  C   SER X  62      51.260  53.110  51.070  1.00  0.00           C  
ATOM    538  O   SER X  62      51.720  52.160  50.380  1.00  0.00           O  
ATOM    539  N   ASN X  63      50.770  54.180  50.450  1.00  0.00           N  
ATOM    540  H   ASN X  63      50.570  54.890  51.100  1.00  0.00           H  
ATOM    541  CA  ASN X  63      50.660  54.450  49.000  1.00  0.00           C  
ATOM    542  CB  ASN X  63      50.450  55.870  48.850  1.00  0.00           C  
ATOM    543  CG  ASN X  63      49.080  56.350  49.290  1.00  0.00           C  
ATOM    544  OD1 ASN X  63      48.170  55.600  49.620  1.00  0.00           O  
ATOM    545  ND2 ASN X  63      48.920  57.660  49.370  1.00  0.00           N  
ATOM    546 1HD2 ASN X  63      49.600  58.310  49.020  1.00  0.00           H  
ATOM    547 2HD2 ASN X  63      48.100  58.090  49.840  1.00  0.00           H  
ATOM    548  C   ASN X  63      51.860  54.020  48.150  1.00  0.00           C  
ATOM    549  O   ASN X  63      51.660  53.520  47.080  1.00  0.00           O  
ATOM    550  N   HIS X  64      53.090  54.270  48.650  1.00  0.00           N  
ATOM    551  H   HIS X  64      53.080  54.670  49.560  1.00  0.00           H  
ATOM    552  CA  HIS X  64      54.350  54.050  47.920  1.00  0.00           C  
ATOM    553  CB  HIS X  64      55.600  54.750  48.620  1.00  0.00           C  
ATOM    554  CG  HIS X  64      55.870  54.070  49.970  1.00  0.00           C  
ATOM    555  ND1 HIS X  64      54.980  53.810  51.010  1.00  0.00           N  
ATOM    556  CE1 HIS X  64      55.680  53.240  52.000  1.00  0.00           C  
ATOM    557  NE2 HIS X  64      56.940  53.160  51.610  1.00  0.00           N  
ATOM    558  HE2 HIS X  64      57.670  52.780  52.220  1.00  0.00           H  
ATOM    559  CD2 HIS X  64      57.120  53.630  50.310  1.00  0.00           C  
ATOM    560  C   HIS X  64      54.710  52.550  47.800  1.00  0.00           C  
ATOM    561  O   HIS X  64      55.330  52.120  46.870  1.00  0.00           O  
ATOM    562  N   ASN X  65      54.110  51.700  48.690  1.00  0.00           N  
ATOM    563  H   ASN X  65      53.500  52.110  49.420  1.00  0.00           H  
ATOM    564  CA  ASN X  65      54.270  50.280  48.620  1.00  0.00           C  
ATOM    565  CB  ASN X  65      53.830  49.480  49.900  1.00  0.00           C  
ATOM    566  CG  ASN X  65      54.580  49.780  51.220  1.00  0.00           C  
ATOM    567  OD1 ASN X  65      53.990  49.990  52.240  1.00  0.00           O  
ATOM    568  ND2 ASN X  65      55.880  49.780  51.220  1.00  0.00           N  
ATOM    569 1HD2 ASN X  65      56.330  49.480  50.340  1.00  0.00           H  
ATOM    570 2HD2 ASN X  65      56.260  50.190  52.020  1.00  0.00           H  
ATOM    571  C   ASN X  65      53.600  49.650  47.370  1.00  0.00           C  
ATOM    572  O   ASN X  65      53.760  48.420  47.110  1.00  0.00           O  
ATOM    573  N   PHE X  66      52.840  50.510  46.650  1.00  0.00           N  
ATOM    574  H   PHE X  66      52.570  51.340  47.080  1.00  0.00           H  
ATOM    575  CA  PHE X  66      52.000  50.090  45.510  1.00  0.00           C  
ATOM    576  CB  PHE X  66      50.490  50.660  45.660  1.00  0.00           C  
ATOM    577  CG  PHE X  66      49.670  50.120  46.780  1.00  0.00           C  
ATOM    578  CD1 PHE X  66      48.900  48.970  46.540  1.00  0.00           C  
ATOM    579  CE1 PHE X  66      48.380  48.280  47.650  1.00  0.00           C  
ATOM    580  CZ  PHE X  66      48.480  48.860  48.910  1.00  0.00           C  
ATOM    581  CE2 PHE X  66      49.210  50.000  49.180  1.00  0.00           C  
ATOM    582  CD2 PHE X  66      49.770  50.660  48.100  1.00  0.00           C  
ATOM    583  C   PHE X  66      52.700  50.590  44.150  1.00  0.00           C  
ATOM    584  O   PHE X  66      53.360  51.610  44.080  1.00  0.00           O  
ATOM    585  N   LEU X  67      52.260  49.980  43.080  1.00  0.00           N  
ATOM    586  H   LEU X  67      51.640  49.190  43.140  1.00  0.00           H  
ATOM    587  CA  LEU X  67      52.580  50.270  41.670  1.00  0.00           C  
ATOM    588  CB  LEU X  67      53.960  49.600  41.320  1.00  0.00           C  
ATOM    589  CG  LEU X  67      54.690  50.280  40.040  1.00  0.00           C  
ATOM    590  CD1 LEU X  67      56.130  49.800  40.000  1.00  0.00           C  
ATOM    591  CD2 LEU X  67      53.980  49.780  38.710  1.00  0.00           C  
ATOM    592  C   LEU X  67      51.450  49.940  40.670  1.00  0.00           C  
ATOM    593  O   LEU X  67      51.090  48.780  40.560  1.00  0.00           O  
ATOM    594  N   VAL X  68      50.890  50.960  39.970  1.00  0.00           N  
ATOM    595  H   VAL X  68      51.260  51.890  40.220  1.00  0.00           H  
ATOM    596  CA  VAL X  68      49.670  50.820  39.160  1.00  0.00           C  
ATOM    597  CB  VAL X  68      48.470  51.530  39.820  1.00  0.00           C  
ATOM    598  CG1 VAL X  68      47.170  51.110  39.100  1.00  0.00           C  
ATOM    599  CG2 VAL X  68      48.330  51.220  41.320  1.00  0.00           C  
ATOM    600  C   VAL X  68      50.000  51.260  37.740  1.00  0.00           C  
ATOM    601  O   VAL X  68      50.400  52.380  37.570  1.00  0.00           O  
ATOM    602  N   GLN X  69      49.750  50.430  36.680  1.00  0.00           N  
ATOM    603  H   GLN X  69      49.390  49.520  36.840  1.00  0.00           H  
ATOM    604  CA  GLN X  69      50.320  50.650  35.360  1.00  0.00           C  
ATOM    605  CB  GLN X  69      51.680  49.960  35.270  1.00  0.00           C  
ATOM    606  CG  GLN X  69      52.460  50.420  34.020  1.00  0.00           C  
ATOM    607  CD  GLN X  69      53.860  49.850  33.990  1.00  0.00           C  
ATOM    608  OE1 GLN X  69      54.130  48.830  34.520  1.00  0.00           O  
ATOM    609  NE2 GLN X  69      54.800  50.480  33.340  1.00  0.00           N  
ATOM    610 1HE2 GLN X  69      54.580  51.430  33.020  1.00  0.00           H  
ATOM    611 2HE2 GLN X  69      55.760  50.140  33.330  1.00  0.00           H  
ATOM    612  C   GLN X  69      49.250  50.460  34.260  1.00  0.00           C  
ATOM    613  O   GLN X  69      48.530  49.450  34.230  1.00  0.00           O  
ATOM    614  N   ALA X  70      49.230  51.290  33.290  1.00  0.00           N  
ATOM    615  H   ALA X  70      49.760  52.090  33.480  1.00  0.00           H  
ATOM    616  CA  ALA X  70      48.370  51.230  32.100  1.00  0.00           C  
ATOM    617  CB  ALA X  70      47.360  52.460  32.110  1.00  0.00           C  
ATOM    618  C   ALA X  70      49.230  51.310  30.830  1.00  0.00           C  
ATOM    619  O   ALA X  70      49.760  52.360  30.520  1.00  0.00           O  
ATOM    620  N   GLY X  71      49.380  50.190  30.110  1.00  0.00           N  
ATOM    621  H   GLY X  71      48.910  49.350  30.380  1.00  0.00           H  
ATOM    622  CA  GLY X  71      50.360  50.060  29.070  1.00  0.00           C  
ATOM    623  C   GLY X  71      51.740  50.440  29.620  1.00  0.00           C  
ATOM    624  O   GLY X  71      52.240  49.670  30.500  1.00  0.00           O  
ATOM    625  N   ASN X  72      52.510  51.520  29.160  1.00  0.00           N  
ATOM    626  H   ASN X  72      52.290  51.950  28.270  1.00  0.00           H  
ATOM    627  CA  ASN X  72      53.740  51.870  29.830  1.00  0.00           C  
ATOM    628  CB  ASN X  72      54.710  52.440  28.780  1.00  0.00           C  
ATOM    629  CG  ASN X  72      56.050  52.370  29.450  1.00  0.00           C  
ATOM    630  OD1 ASN X  72      56.620  51.310  29.670  1.00  0.00           O  
ATOM    631  ND2 ASN X  72      56.650  53.490  29.780  1.00  0.00           N  
ATOM    632 1HD2 ASN X  72      56.280  54.420  29.610  1.00  0.00           H  
ATOM    633 2HD2 ASN X  72      57.630  53.380  30.030  1.00  0.00           H  
ATOM    634  C   ASN X  72      53.530  52.840  31.000  1.00  0.00           C  
ATOM    635  O   ASN X  72      54.410  52.900  31.900  1.00  0.00           O  
ATOM    636  N   VAL X  73      52.400  53.570  31.030  1.00  0.00           N  
ATOM    637  H   VAL X  73      51.710  53.340  30.310  1.00  0.00           H  
ATOM    638  CA  VAL X  73      52.210  54.710  31.940  1.00  0.00           C  
ATOM    639  CB  VAL X  73      51.100  55.650  31.430  1.00  0.00           C  
ATOM    640  CG1 VAL X  73      50.890  56.860  32.350  1.00  0.00           C  
ATOM    641  CG2 VAL X  73      51.380  56.230  30.020  1.00  0.00           C  
ATOM    642  C   VAL X  73      51.820  54.210  33.340  1.00  0.00           C  
ATOM    643  O   VAL X  73      50.790  53.570  33.530  1.00  0.00           O  
ATOM    644  N   GLN X  74      52.480  54.650  34.410  1.00  0.00           N  
ATOM    645  H   GLN X  74      53.270  55.260  34.240  1.00  0.00           H  
ATOM    646  CA  GLN X  74      52.110  54.600  35.800  1.00  0.00           C  
ATOM    647  CB  GLN X  74      53.400  54.750  36.750  1.00  0.00           C  
ATOM    648  CG  GLN X  74      53.120  54.180  38.200  1.00  0.00           C  
ATOM    649  CD  GLN X  74      54.180  54.400  39.260  1.00  0.00           C  
ATOM    650  OE1 GLN X  74      55.300  54.760  38.890  1.00  0.00           O  
ATOM    651  NE2 GLN X  74      53.930  53.980  40.450  1.00  0.00           N  
ATOM    652 1HE2 GLN X  74      52.960  53.770  40.630  1.00  0.00           H  
ATOM    653 2HE2 GLN X  74      54.580  54.100  41.220  1.00  0.00           H  
ATOM    654  C   GLN X  74      50.990  55.560  36.200  1.00  0.00           C  
ATOM    655  O   GLN X  74      51.100  56.770  35.920  1.00  0.00           O  
ATOM    656  N   LEU X  75      50.020  55.030  36.980  1.00  0.00           N  
ATOM    657  H   LEU X  75      50.120  54.060  37.170  1.00  0.00           H  
ATOM    658  CA  LEU X  75      48.880  55.680  37.640  1.00  0.00           C  
ATOM    659  CB  LEU X  75      47.600  54.890  37.480  1.00  0.00           C  
ATOM    660  CG  LEU X  75      47.060  54.600  36.080  1.00  0.00           C  
ATOM    661  CD1 LEU X  75      45.630  54.100  36.080  1.00  0.00           C  
ATOM    662  CD2 LEU X  75      47.130  55.820  35.220  1.00  0.00           C  
ATOM    663  C   LEU X  75      49.130  55.960  39.060  1.00  0.00           C  
ATOM    664  O   LEU X  75      49.490  55.030  39.790  1.00  0.00           O  
ATOM    665  N   ARG X  76      49.080  57.250  39.460  1.00  0.00           N  
ATOM    666  H   ARG X  76      48.900  57.930  38.750  1.00  0.00           H  
ATOM    667  CA  ARG X  76      49.370  57.740  40.870  1.00  0.00           C  
ATOM    668  CB  ARG X  76      49.930  59.240  40.880  1.00  0.00           C  
ATOM    669  CG  ARG X  76      50.070  59.840  42.260  1.00  0.00           C  
ATOM    670  CD  ARG X  76      50.000  61.340  42.100  1.00  0.00           C  
ATOM    671  NE  ARG X  76      50.130  61.980  43.510  1.00  0.00           N  
ATOM    672  HE  ARG X  76      51.040  61.860  43.910  1.00  0.00           H  
ATOM    673  CZ  ARG X  76      49.220  62.500  44.290  1.00  0.00           C  
ATOM    674  NH1 ARG X  76      48.170  63.070  43.790  1.00  0.00           N  
ATOM    675 1HH1 ARG X  76      48.020  63.370  42.830  1.00  0.00           H  
ATOM    676 2HH1 ARG X  76      47.530  63.420  44.440  1.00  0.00           H  
ATOM    677  NH2 ARG X  76      49.340  62.530  45.580  1.00  0.00           N  
ATOM    678 1HH2 ARG X  76      50.200  62.160  45.980  1.00  0.00           H  
ATOM    679 2HH2 ARG X  76      48.650  62.880  46.220  1.00  0.00           H  
ATOM    680  C   ARG X  76      48.270  57.320  41.850  1.00  0.00           C  
ATOM    681  O   ARG X  76      47.120  57.720  41.550  1.00  0.00           O  
ATOM    682  N   VAL X  77      48.590  56.820  43.070  1.00  0.00           N  
ATOM    683  H   VAL X  77      49.560  56.930  43.330  1.00  0.00           H  
ATOM    684  CA  VAL X  77      47.630  56.370  44.090  1.00  0.00           C  
ATOM    685  CB  VAL X  77      48.070  55.020  44.750  1.00  0.00           C  
ATOM    686  CG1 VAL X  77      47.310  54.470  45.920  1.00  0.00           C  
ATOM    687  CG2 VAL X  77      48.070  53.970  43.600  1.00  0.00           C  
ATOM    688  C   VAL X  77      47.380  57.490  45.120  1.00  0.00           C  
ATOM    689  O   VAL X  77      48.220  58.280  45.500  1.00  0.00           O  
ATOM    690  N   ILE X  78      46.190  57.520  45.770  1.00  0.00           N  
ATOM    691  H   ILE X  78      45.490  56.810  45.480  1.00  0.00           H  
ATOM    692  CA  ILE X  78      45.950  58.410  46.960  1.00  0.00           C  
ATOM    693  CB  ILE X  78      45.110  59.600  46.430  1.00  0.00           C  
ATOM    694  CG2 ILE X  78      45.940  60.460  45.490  1.00  0.00           C  
ATOM    695  CG1 ILE X  78      43.790  59.200  45.830  1.00  0.00           C  
ATOM    696  CD  ILE X  78      42.830  60.220  45.250  1.00  0.00           C  
ATOM    697  C   ILE X  78      45.250  57.740  48.230  1.00  0.00           C  
ATOM    698  O   ILE X  78      45.420  58.240  49.370  1.00  0.00           O  
ATOM    699  N   GLY X  79      44.610  56.580  48.130  1.00  0.00           N  
ATOM    700  H   GLY X  79      44.550  56.190  47.240  1.00  0.00           H  
ATOM    701  CA  GLY X  79      43.980  55.720  49.160  1.00  0.00           C  
ATOM    702  C   GLY X  79      43.840  54.200  48.870  1.00  0.00           C  
ATOM    703  O   GLY X  79      43.830  53.880  47.650  1.00  0.00           O  
ATOM    704  N   HIS X  80      43.830  53.280  49.820  1.00  0.00           N  
ATOM    705  H   HIS X  80      43.860  53.630  50.750  1.00  0.00           H  
ATOM    706  CA  HIS X  80      43.670  51.860  49.520  1.00  0.00           C  
ATOM    707  CB  HIS X  80      45.020  51.060  49.490  1.00  0.00           C  
ATOM    708  CG  HIS X  80      46.080  51.440  50.470  1.00  0.00           C  
ATOM    709  ND1 HIS X  80      46.050  51.280  51.850  1.00  0.00           N  
ATOM    711  CE1 HIS X  80      47.250  51.790  52.300  1.00  0.00           C  
ATOM    712  NE2 HIS X  80      47.940  52.370  51.250  1.00  0.00           N  
ATOM    713  CD2 HIS X  80      47.200  52.140  50.120  1.00  0.00           C  
ATOM    714  C   HIS X  80      42.750  51.240  50.590  1.00  0.00           C  
ATOM    715  O   HIS X  80      42.920  51.360  51.820  1.00  0.00           O  
ATOM    716  N   SER X  81      41.960  50.270  50.170  1.00  0.00           N  
ATOM    717  H   SER X  81      42.010  49.970  49.200  1.00  0.00           H  
ATOM    718  CA  SER X  81      40.760  49.810  50.920  1.00  0.00           C  
ATOM    719  CB  SER X  81      39.590  50.740  50.620  1.00  0.00           C  
ATOM    720  OG  SER X  81      38.910  50.470  49.370  1.00  0.00           O  
ATOM    721  HG  SER X  81      37.970  50.550  49.530  1.00  0.00           H  
ATOM    722  C   SER X  81      40.220  48.420  50.570  1.00  0.00           C  
ATOM    723  O   SER X  81      40.550  47.830  49.530  1.00  0.00           O  
ATOM    724  N   MET X  82      39.400  47.780  51.450  1.00  0.00           N  
ATOM    725  H   MET X  82      39.070  48.350  52.190  1.00  0.00           H  
ATOM    726  CA  MET X  82      39.050  46.330  51.370  1.00  0.00           C  
ATOM    727  CB  MET X  82      39.820  45.520  52.470  1.00  0.00           C  
ATOM    728  CG  MET X  82      39.720  44.020  52.350  1.00  0.00           C  
ATOM    729  SD  MET X  82      40.650  43.270  53.800  1.00  0.00           S  
ATOM    730  CE  MET X  82      39.420  43.620  55.120  1.00  0.00           C  
ATOM    731  C   MET X  82      37.530  46.170  51.630  1.00  0.00           C  
ATOM    732  O   MET X  82      37.050  46.760  52.580  1.00  0.00           O  
ATOM    733  N   GLN X  83      36.800  45.440  50.840  1.00  0.00           N  
ATOM    734  H   GLN X  83      37.210  44.730  50.210  1.00  0.00           H  
ATOM    735  CA  GLN X  83      35.410  45.220  50.880  1.00  0.00           C  
ATOM    736  CB  GLN X  83      34.680  46.000  49.760  1.00  0.00           C  
ATOM    737  CG  GLN X  83      33.220  46.040  50.090  1.00  0.00           C  
ATOM    738  CD  GLN X  83      32.390  46.580  48.970  1.00  0.00           C  
ATOM    739  OE1 GLN X  83      31.710  47.580  49.120  1.00  0.00           O  
ATOM    740  NE2 GLN X  83      32.150  45.980  47.860  1.00  0.00           N  
ATOM    741 1HE2 GLN X  83      32.700  45.150  47.540  1.00  0.00           H  
ATOM    742 2HE2 GLN X  83      31.420  46.330  47.290  1.00  0.00           H  
ATOM    743  C   GLN X  83      35.170  43.750  50.690  1.00  0.00           C  
ATOM    744  O   GLN X  83      35.690  43.170  49.720  1.00  0.00           O  
ATOM    745  N   ASN X  84      34.460  43.160  51.630  1.00  0.00           N  
ATOM    746  H   ASN X  84      33.920  43.660  52.340  1.00  0.00           H  
ATOM    747  CA  ASN X  84      34.230  41.710  51.630  1.00  0.00           C  
ATOM    748  CB  ASN X  84      33.330  41.180  50.570  1.00  0.00           C  
ATOM    749  CG  ASN X  84      31.970  41.940  50.580  1.00  0.00           C  
ATOM    750  OD1 ASN X  84      31.240  41.920  51.550  1.00  0.00           O  
ATOM    751  ND2 ASN X  84      31.550  42.490  49.480  1.00  0.00           N  
ATOM    752 1HD2 ASN X  84      32.130  42.530  48.710  1.00  0.00           H  
ATOM    753 2HD2 ASN X  84      30.770  43.140  49.600  1.00  0.00           H  
ATOM    754  C   ASN X  84      35.590  40.950  51.640  1.00  0.00           C  
ATOM    755  O   ASN X  84      36.530  41.240  52.390  1.00  0.00           O  
ATOM    756  N   CYS X  85      35.800  40.020  50.690  1.00  0.00           N  
ATOM    757  H   CYS X  85      35.100  39.760  50.050  1.00  0.00           H  
ATOM    758  CA  CYS X  85      37.010  39.220  50.580  1.00  0.00           C  
ATOM    759  CB  CYS X  85      36.630  37.790  50.340  1.00  0.00           C  
ATOM    760  SG  CYS X  85      35.570  37.300  51.750  1.00  0.00           S  
ATOM    761  HG  CYS X  85      35.800  35.970  51.760  1.00  0.00           H  
ATOM    762  C   CYS X  85      38.040  39.790  49.540  1.00  0.00           C  
ATOM    763  O   CYS X  85      38.990  39.140  49.130  1.00  0.00           O  
ATOM    764  N   VAL X  86      37.810  40.990  48.950  1.00  0.00           N  
ATOM    765  H   VAL X  86      37.040  41.530  49.310  1.00  0.00           H  
ATOM    766  CA  VAL X  86      38.600  41.640  47.850  1.00  0.00           C  
ATOM    767  CB  VAL X  86      37.780  41.710  46.570  1.00  0.00           C  
ATOM    768  CG1 VAL X  86      37.340  40.290  46.280  1.00  0.00           C  
ATOM    769  CG2 VAL X  86      36.520  42.540  46.680  1.00  0.00           C  
ATOM    770  C   VAL X  86      39.210  43.040  48.180  1.00  0.00           C  
ATOM    771  O   VAL X  86      38.950  43.630  49.200  1.00  0.00           O  
ATOM    772  N   LEU X  87      39.930  43.670  47.270  1.00  0.00           N  
ATOM    773  H   LEU X  87      40.030  43.170  46.410  1.00  0.00           H  
ATOM    774  CA  LEU X  87      40.680  44.890  47.490  1.00  0.00           C  
ATOM    775  CB  LEU X  87      42.160  44.480  47.660  1.00  0.00           C  
ATOM    776  CG  LEU X  87      43.080  45.630  48.070  1.00  0.00           C  
ATOM    777  CD1 LEU X  87      43.350  45.640  49.560  1.00  0.00           C  
ATOM    778  CD2 LEU X  87      44.510  45.610  47.430  1.00  0.00           C  
ATOM    779  C   LEU X  87      40.450  45.960  46.390  1.00  0.00           C  
ATOM    780  O   LEU X  87      40.500  45.700  45.270  1.00  0.00           O  
ATOM    781  N   LYS X  88      40.190  47.210  46.800  1.00  0.00           N  
ATOM    782  H   LYS X  88      40.260  47.340  47.780  1.00  0.00           H  
ATOM    783  CA  LYS X  88      40.160  48.400  45.990  1.00  0.00           C  
ATOM    784  CB  LYS X  88      38.780  49.020  46.090  1.00  0.00           C  
ATOM    785  CG  LYS X  88      37.610  48.200  45.370  1.00  0.00           C  
ATOM    786  CD  LYS X  88      36.290  48.920  45.740  1.00  0.00           C  
ATOM    787  CE  LYS X  88      35.730  48.610  47.150  1.00  0.00           C  
ATOM    788  NZ  LYS X  88      34.480  49.350  47.340  1.00  0.00           N  
ATOM    789  HZ1 LYS X  88      34.180  49.550  48.320  1.00  0.00           H  
ATOM    790  HZ2 LYS X  88      34.500  50.210  46.930  1.00  0.00           H  
ATOM    791  HZ3 LYS X  88      33.630  48.890  46.970  1.00  0.00           H  
ATOM    792  C   LYS X  88      41.260  49.370  46.320  1.00  0.00           C  
ATOM    793  O   LYS X  88      41.620  49.560  47.510  1.00  0.00           O  
ATOM    794  N   LEU X  89      41.650  50.090  45.260  1.00  0.00           N  
ATOM    795  H   LEU X  89      41.330  49.730  44.370  1.00  0.00           H  
ATOM    796  CA  LEU X  89      42.610  51.170  45.270  1.00  0.00           C  
ATOM    797  CB  LEU X  89      43.740  50.720  44.320  1.00  0.00           C  
ATOM    798  CG  LEU X  89      44.860  49.950  45.040  1.00  0.00           C  
ATOM    799  CD1 LEU X  89      45.700  49.180  43.930  1.00  0.00           C  
ATOM    800  CD2 LEU X  89      45.810  51.030  45.620  1.00  0.00           C  
ATOM    801  C   LEU X  89      41.940  52.450  44.680  1.00  0.00           C  
ATOM    802  O   LEU X  89      41.400  52.400  43.570  1.00  0.00           O  
ATOM    803  N   LYS X  90      42.240  53.630  45.250  1.00  0.00           N  
ATOM    804  H   LYS X  90      42.790  53.600  46.080  1.00  0.00           H  
ATOM    805  CA  LYS X  90      41.890  54.910  44.700  1.00  0.00           C  
ATOM    806  CB  LYS X  90      41.270  55.760  45.860  1.00  0.00           C  
ATOM    807  CG  LYS X  90      40.410  56.870  45.340  1.00  0.00           C  
ATOM    808  CD  LYS X  90      40.030  57.810  46.500  1.00  0.00           C  
ATOM    809  CE  LYS X  90      39.080  58.860  45.970  1.00  0.00           C  
ATOM    810  NZ  LYS X  90      38.800  59.890  47.090  1.00  0.00           N  
ATOM    811  HZ1 LYS X  90      39.600  60.130  47.640  1.00  0.00           H  
ATOM    812  HZ2 LYS X  90      38.440  60.760  46.720  1.00  0.00           H  
ATOM    813  HZ3 LYS X  90      38.090  59.530  47.800  1.00  0.00           H  
ATOM    814  C   LYS X  90      43.060  55.690  44.130  1.00  0.00           C  
ATOM    815  O   LYS X  90      44.080  55.920  44.840  1.00  0.00           O  
ATOM    816  N   VAL X  91      42.830  56.040  42.840  1.00  0.00           N  
ATOM    817  H   VAL X  91      41.960  55.810  42.370  1.00  0.00           H  
ATOM    818  CA  VAL X  91      43.840  56.660  41.980  1.00  0.00           C  
ATOM    819  CB  VAL X  91      44.150  55.920  40.680  1.00  0.00           C  
ATOM    820  CG1 VAL X  91      45.000  54.670  41.110  1.00  0.00           C  
ATOM    821  CG2 VAL X  91      42.960  55.380  39.850  1.00  0.00           C  
ATOM    822  C   VAL X  91      43.540  58.110  41.770  1.00  0.00           C  
ATOM    823  O   VAL X  91      42.400  58.600  41.940  1.00  0.00           O  
ATOM    824  N   ASP X  92      44.540  58.820  41.390  1.00  0.00           N  
ATOM    825  H   ASP X  92      45.460  58.380  41.330  1.00  0.00           H  
ATOM    826  CA  ASP X  92      44.530  60.340  41.140  1.00  0.00           C  
ATOM    827  CB  ASP X  92      45.930  60.910  41.510  1.00  0.00           C  
ATOM    828  CG  ASP X  92      46.020  62.460  41.680  1.00  0.00           C  
ATOM    829  OD1 ASP X  92      45.050  63.070  42.150  1.00  0.00           O  
ATOM    830  OD2 ASP X  92      47.050  63.020  41.260  1.00  0.00           O  
ATOM    831  C   ASP X  92      44.100  60.690  39.710  1.00  0.00           C  
ATOM    832  O   ASP X  92      43.800  61.850  39.360  1.00  0.00           O  
ATOM    833  N   THR X  93      44.010  59.700  38.840  1.00  0.00           N  
ATOM    834  H   THR X  93      43.990  58.760  39.240  1.00  0.00           H  
ATOM    835  CA  THR X  93      43.660  59.810  37.390  1.00  0.00           C  
ATOM    836  CB  THR X  93      44.650  59.070  36.480  1.00  0.00           C  
ATOM    837  CG2 THR X  93      44.440  59.360  35.030  1.00  0.00           C  
ATOM    838  OG1 THR X  93      45.940  59.580  36.760  1.00  0.00           O  
ATOM    839  HG1 THR X  93      46.530  58.910  36.430  1.00  0.00           H  
ATOM    840  C   THR X  93      42.320  59.220  37.260  1.00  0.00           C  
ATOM    841  O   THR X  93      42.150  58.020  37.580  1.00  0.00           O  
ATOM    842  N   ALA X  94      41.370  59.940  36.720  1.00  0.00           N  
ATOM    843  H   ALA X  94      41.650  60.800  36.290  1.00  0.00           H  
ATOM    844  CA  ALA X  94      40.120  59.430  36.370  1.00  0.00           C  
ATOM    845  CB  ALA X  94      39.140  60.580  36.470  1.00  0.00           C  
ATOM    846  C   ALA X  94      40.180  58.880  34.900  1.00  0.00           C  
ATOM    847  O   ALA X  94      40.520  59.570  33.930  1.00  0.00           O  
ATOM    848  N   ASN X  95      39.740  57.650  34.790  1.00  0.00           N  
ATOM    849  H   ASN X  95      39.500  57.120  35.660  1.00  0.00           H  
ATOM    850  CA  ASN X  95      39.670  56.940  33.530  1.00  0.00           C  
ATOM    851  CB  ASN X  95      39.050  55.560  33.870  1.00  0.00           C  
ATOM    852  CG  ASN X  95      39.210  54.560  32.760  1.00  0.00           C  
ATOM    853  OD1 ASN X  95      39.930  54.780  31.810  1.00  0.00           O  
ATOM    854  ND2 ASN X  95      38.600  53.430  32.720  1.00  0.00           N  
ATOM    855 1HD2 ASN X  95      37.970  53.170  33.460  1.00  0.00           H  
ATOM    856 2HD2 ASN X  95      38.940  52.840  31.990  1.00  0.00           H  
ATOM    857  C   ASN X  95      38.970  57.740  32.390  1.00  0.00           C  
ATOM    858  O   ASN X  95      37.800  58.140  32.460  1.00  0.00           O  
ATOM    859  N   PRO X  96      39.710  58.020  31.260  1.00  0.00           N  
ATOM    860  CD  PRO X  96      41.170  57.820  31.080  1.00  0.00           C  
ATOM    861  CG  PRO X  96      41.470  58.020  29.600  1.00  0.00           C  
ATOM    862  CB  PRO X  96      40.350  58.960  29.200  1.00  0.00           C  
ATOM    863  CA  PRO X  96      39.150  58.500  30.030  1.00  0.00           C  
ATOM    864  C   PRO X  96      38.360  57.450  29.210  1.00  0.00           C  
ATOM    865  O   PRO X  96      37.570  57.820  28.370  1.00  0.00           O  
ATOM    866  N   LYS X  97      38.500  56.180  29.540  1.00  0.00           N  
ATOM    867  H   LYS X  97      39.160  55.950  30.240  1.00  0.00           H  
ATOM    868  CA  LYS X  97      37.810  55.150  28.860  1.00  0.00           C  
ATOM    869  CB  LYS X  97      38.900  54.180  28.280  1.00  0.00           C  
ATOM    870  CG  LYS X  97      39.630  54.800  27.160  1.00  0.00           C  
ATOM    871  CD  LYS X  97      40.690  53.860  26.650  1.00  0.00           C  
ATOM    872  CE  LYS X  97      41.410  54.580  25.500  1.00  0.00           C  
ATOM    873  NZ  LYS X  97      42.380  53.700  24.830  1.00  0.00           N  
ATOM    874  HZ1 LYS X  97      41.950  52.900  24.480  1.00  0.00           H  
ATOM    875  HZ2 LYS X  97      42.790  54.150  24.000  1.00  0.00           H  
ATOM    876  HZ3 LYS X  97      43.190  53.450  25.340  1.00  0.00           H  
ATOM    877  C   LYS X  97      36.710  54.390  29.710  1.00  0.00           C  
ATOM    878  O   LYS X  97      36.440  53.180  29.460  1.00  0.00           O  
ATOM    879  N   THR X  98      36.120  55.080  30.710  1.00  0.00           N  
ATOM    880  H   THR X  98      36.390  56.010  30.930  1.00  0.00           H  
ATOM    881  CA  THR X  98      35.000  54.550  31.470  1.00  0.00           C  
ATOM    882  CB  THR X  98      34.450  55.590  32.480  1.00  0.00           C  
ATOM    883  CG2 THR X  98      33.290  55.130  33.350  1.00  0.00           C  
ATOM    884  OG1 THR X  98      35.560  55.790  33.340  1.00  0.00           O  
ATOM    885  HG1 THR X  98      35.210  56.450  33.960  1.00  0.00           H  
ATOM    886  C   THR X  98      33.830  54.200  30.540  1.00  0.00           C  
ATOM    887  O   THR X  98      33.330  55.100  29.840  1.00  0.00           O  
ATOM    888  N   PRO X  99      33.420  52.940  30.410  1.00  0.00           N  
ATOM    889  CD  PRO X  99      33.940  51.840  31.080  1.00  0.00           C  
ATOM    890  CG  PRO X  99      33.130  50.630  30.640  1.00  0.00           C  
ATOM    891  CB  PRO X  99      32.440  51.020  29.280  1.00  0.00           C  
ATOM    892  CA  PRO X  99      32.220  52.510  29.640  1.00  0.00           C  
ATOM    893  C   PRO X  99      30.950  52.790  30.450  1.00  0.00           C  
ATOM    894  O   PRO X  99      31.060  53.090  31.660  1.00  0.00           O  
ATOM    895  N   LYS X 100      29.740  52.540  29.950  1.00  0.00           N  
ATOM    896  H   LYS X 100      29.750  52.330  28.880  1.00  0.00           H  
ATOM    897  CA  LYS X 100      28.640  51.980  30.750  1.00  0.00           C  
ATOM    898  CB  LYS X 100      27.380  52.060  29.910  1.00  0.00           C  
ATOM    899  CG  LYS X 100      26.190  51.900  30.900  1.00  0.00           C  
ATOM    900  CD  LYS X 100      24.910  51.940  30.020  1.00  0.00           C  
ATOM    901  CE  LYS X 100      23.580  51.920  30.840  1.00  0.00           C  
ATOM    902  NZ  LYS X 100      22.370  52.100  29.980  1.00  0.00           N  
ATOM    903  HZ1 LYS X 100      22.120  51.350  29.330  1.00  0.00           H  
ATOM    904  HZ2 LYS X 100      21.570  52.260  30.520  1.00  0.00           H  
ATOM    905  HZ3 LYS X 100      22.500  52.900  29.370  1.00  0.00           H  
ATOM    906  C   LYS X 100      28.980  50.580  31.270  1.00  0.00           C  
ATOM    907  O   LYS X 100      29.540  49.740  30.550  1.00  0.00           O  
ATOM    908  N   TYR X 101      28.600  50.320  32.540  1.00  0.00           N  
ATOM    909  H   TYR X 101      28.050  51.080  32.940  1.00  0.00           H  
ATOM    910  CA  TYR X 101      28.800  49.020  33.140  1.00  0.00           C  
ATOM    911  CB  TYR X 101      30.140  49.100  33.960  1.00  0.00           C  
ATOM    912  CG  TYR X 101      30.050  49.690  35.300  1.00  0.00           C  
ATOM    913  CD1 TYR X 101      30.040  51.100  35.360  1.00  0.00           C  
ATOM    914  CE1 TYR X 101      30.190  51.760  36.580  1.00  0.00           C  
ATOM    915  CZ  TYR X 101      30.100  50.960  37.740  1.00  0.00           C  
ATOM    916  OH  TYR X 101      30.110  51.580  38.930  1.00  0.00           O  
ATOM    917  HH  TYR X 101      30.030  50.980  39.700  1.00  0.00           H  
ATOM    918  CE2 TYR X 101      30.190  49.490  37.690  1.00  0.00           C  
ATOM    919  CD2 TYR X 101      30.090  48.880  36.470  1.00  0.00           C  
ATOM    920  C   TYR X 101      27.660  48.590  34.120  1.00  0.00           C  
ATOM    921  O   TYR X 101      26.760  49.360  34.470  1.00  0.00           O  
ATOM    922  N   LYS X 102      27.760  47.350  34.710  1.00  0.00           N  
ATOM    923  H   LYS X 102      28.310  46.610  34.210  1.00  0.00           H  
ATOM    924  CA  LYS X 102      26.970  46.900  35.900  1.00  0.00           C  
ATOM    925  CB  LYS X 102      25.620  46.350  35.510  1.00  0.00           C  
ATOM    926  CG  LYS X 102      24.450  47.400  35.420  1.00  0.00           C  
ATOM    927  CD  LYS X 102      22.980  46.860  35.520  1.00  0.00           C  
ATOM    928  CE  LYS X 102      21.910  47.940  35.260  1.00  0.00           C  
ATOM    929  NZ  LYS X 102      20.560  47.400  35.390  1.00  0.00           N  
ATOM    930  HZ1 LYS X 102      20.340  46.920  34.490  1.00  0.00           H  
ATOM    931  HZ2 LYS X 102      20.440  46.630  36.090  1.00  0.00           H  
ATOM    932  HZ3 LYS X 102      19.880  48.200  35.530  1.00  0.00           H  
ATOM    933  C   LYS X 102      27.860  45.860  36.580  1.00  0.00           C  
ATOM    934  O   LYS X 102      28.680  45.210  35.900  1.00  0.00           O  
ATOM    935  N   PHE X 103      27.640  45.710  37.870  1.00  0.00           N  
ATOM    936  H   PHE X 103      26.930  46.270  38.340  1.00  0.00           H  
ATOM    937  CA  PHE X 103      28.060  44.470  38.510  1.00  0.00           C  
ATOM    938  CB  PHE X 103      28.720  44.760  39.800  1.00  0.00           C  
ATOM    939  CG  PHE X 103      30.030  45.560  39.820  1.00  0.00           C  
ATOM    940  CD1 PHE X 103      30.780  45.650  38.590  1.00  0.00           C  
ATOM    941  CE1 PHE X 103      32.020  46.350  38.540  1.00  0.00           C  
ATOM    942  CZ  PHE X 103      32.660  46.810  39.720  1.00  0.00           C  
ATOM    943  CE2 PHE X 103      31.920  46.620  40.920  1.00  0.00           C  
ATOM    944  CD2 PHE X 103      30.630  46.010  40.960  1.00  0.00           C  
ATOM    945  C   PHE X 103      26.840  43.550  38.740  1.00  0.00           C  
ATOM    946  O   PHE X 103      25.900  44.050  39.320  1.00  0.00           O  
ATOM    947  N   VAL X 104      26.980  42.230  38.560  1.00  0.00           N  
ATOM    948  H   VAL X 104      27.770  41.800  38.090  1.00  0.00           H  
ATOM    949  CA  VAL X 104      25.930  41.260  38.560  1.00  0.00           C  
ATOM    950  CB  VAL X 104      25.190  41.160  37.180  1.00  0.00           C  
ATOM    951  CG1 VAL X 104      24.450  42.460  36.760  1.00  0.00           C  
ATOM    952  CG2 VAL X 104      26.030  40.570  35.970  1.00  0.00           C  
ATOM    953  C   VAL X 104      26.280  39.860  39.090  1.00  0.00           C  
ATOM    954  O   VAL X 104      27.480  39.470  39.020  1.00  0.00           O  
ATOM    955  N   ARG X 105      25.430  38.990  39.650  1.00  0.00           N  
ATOM    956  H   ARG X 105      24.410  39.270  39.690  1.00  0.00           H  
ATOM    957  CA  ARG X 105      25.730  37.710  40.270  1.00  0.00           C  
ATOM    958  CB  ARG X 105      25.760  37.790  41.820  1.00  0.00           C  
ATOM    959  CG  ARG X 105      26.160  36.380  42.400  1.00  0.00           C  
ATOM    960  CD  ARG X 105      26.140  36.430  43.930  1.00  0.00           C  
ATOM    961  NE  ARG X 105      26.960  35.300  44.470  1.00  0.00           N  
ATOM    962  HE  ARG X 105      26.550  34.320  44.480  1.00  0.00           H  
ATOM    963  CZ  ARG X 105      28.160  35.250  45.020  1.00  0.00           C  
ATOM    964  NH1 ARG X 105      29.020  36.230  44.880  1.00  0.00           N  
ATOM    965 1HH1 ARG X 105      28.650  37.170  44.760  1.00  0.00           H  
ATOM    966 2HH1 ARG X 105      29.960  36.120  45.260  1.00  0.00           H  
ATOM    967  NH2 ARG X 105      28.640  34.130  45.450  1.00  0.00           N  
ATOM    968 1HH2 ARG X 105      27.950  33.410  45.630  1.00  0.00           H  
ATOM    969 2HH2 ARG X 105      29.520  33.980  46.020  1.00  0.00           H  
ATOM    970  C   ARG X 105      24.700  36.600  39.910  1.00  0.00           C  
ATOM    971  O   ARG X 105      23.480  36.800  40.080  1.00  0.00           O  
ATOM    972  N   ILE X 106      25.260  35.580  39.290  1.00  0.00           N  
ATOM    973  H   ILE X 106      26.210  35.650  39.200  1.00  0.00           H  
ATOM    974  CA  ILE X 106      24.530  34.840  38.310  1.00  0.00           C  
ATOM    975  CB  ILE X 106      25.280  34.860  36.960  1.00  0.00           C  
ATOM    976  CG2 ILE X 106      25.350  36.320  36.420  1.00  0.00           C  
ATOM    977  CG1 ILE X 106      26.660  34.190  36.910  1.00  0.00           C  
ATOM    978  CD  ILE X 106      26.880  33.610  35.500  1.00  0.00           C  
ATOM    979  C   ILE X 106      24.300  33.350  38.720  1.00  0.00           C  
ATOM    980  O   ILE X 106      24.840  32.940  39.720  1.00  0.00           O  
ATOM    981  N   GLN X 107      23.590  32.550  37.970  1.00  0.00           N  
ATOM    982  H   GLN X 107      23.150  33.020  37.190  1.00  0.00           H  
ATOM    983  CA  GLN X 107      23.550  31.080  38.110  1.00  0.00           C  
ATOM    984  CB  GLN X 107      22.170  30.460  37.900  1.00  0.00           C  
ATOM    985  CG  GLN X 107      21.070  30.980  38.880  1.00  0.00           C  
ATOM    986  CD  GLN X 107      21.400  30.580  40.290  1.00  0.00           C  
ATOM    987  OE1 GLN X 107      21.430  29.370  40.580  1.00  0.00           O  
ATOM    988  NE2 GLN X 107      21.770  31.480  41.230  1.00  0.00           N  
ATOM    989 1HE2 GLN X 107      21.960  32.390  40.940  1.00  0.00           H  
ATOM    990 2HE2 GLN X 107      22.040  31.130  42.120  1.00  0.00           H  
ATOM    991  C   GLN X 107      24.600  30.260  37.300  1.00  0.00           C  
ATOM    992  O   GLN X 107      25.080  30.770  36.270  1.00  0.00           O  
ATOM    993  N   PRO X 108      24.960  29.060  37.760  1.00  0.00           N  
ATOM    994  CD  PRO X 108      24.880  28.600  39.060  1.00  0.00           C  
ATOM    995  CG  PRO X 108      24.820  27.120  38.900  1.00  0.00           C  
ATOM    996  CB  PRO X 108      25.800  26.860  37.780  1.00  0.00           C  
ATOM    997  CA  PRO X 108      25.630  28.070  36.850  1.00  0.00           C  
ATOM    998  C   PRO X 108      24.880  27.680  35.560  1.00  0.00           C  
ATOM    999  O   PRO X 108      23.640  27.640  35.460  1.00  0.00           O  
ATOM   1000  N   GLY X 109      25.680  27.420  34.530  1.00  0.00           N  
ATOM   1001  H   GLY X 109      26.730  27.450  34.800  1.00  0.00           H  
ATOM   1002  CA  GLY X 109      25.300  27.010  33.170  1.00  0.00           C  
ATOM   1003  C   GLY X 109      24.700  28.100  32.360  1.00  0.00           C  
ATOM   1004  O   GLY X 109      24.490  27.830  31.190  1.00  0.00           O  
ATOM   1005  N   GLN X 110      24.540  29.290  32.950  1.00  0.00           N  
ATOM   1006  H   GLN X 110      24.760  29.390  33.880  1.00  0.00           H  
ATOM   1007  CA  GLN X 110      24.220  30.520  32.110  1.00  0.00           C  
ATOM   1008  CB  GLN X 110      23.370  31.550  32.880  1.00  0.00           C  
ATOM   1009  CG  GLN X 110      22.310  30.770  33.690  1.00  0.00           C  
ATOM   1010  CD  GLN X 110      21.040  30.400  32.880  1.00  0.00           C  
ATOM   1011  OE1 GLN X 110      20.910  30.700  31.720  1.00  0.00           O  
ATOM   1012  NE2 GLN X 110      20.070  29.730  33.510  1.00  0.00           N  
ATOM   1013 1HE2 GLN X 110      20.220  29.420  34.460  1.00  0.00           H  
ATOM   1014 2HE2 GLN X 110      19.200  29.680  32.980  1.00  0.00           H  
ATOM   1015  C   GLN X 110      25.480  31.170  31.550  1.00  0.00           C  
ATOM   1016  O   GLN X 110      26.450  31.250  32.300  1.00  0.00           O  
ATOM   1017  N   THR X 111      25.530  31.550  30.260  1.00  0.00           N  
ATOM   1018  H   THR X 111      24.730  31.590  29.720  1.00  0.00           H  
ATOM   1019  CA  THR X 111      26.760  31.930  29.500  1.00  0.00           C  
ATOM   1020  CB  THR X 111      26.480  31.750  28.040  1.00  0.00           C  
ATOM   1021  CG2 THR X 111      26.350  30.240  27.650  1.00  0.00           C  
ATOM   1022  OG1 THR X 111      25.300  32.420  27.750  1.00  0.00           O  
ATOM   1023  HG1 THR X 111      25.030  32.220  26.790  1.00  0.00           H  
ATOM   1024  C   THR X 111      27.290  33.360  29.820  1.00  0.00           C  
ATOM   1025  O   THR X 111      26.550  34.340  29.890  1.00  0.00           O  
ATOM   1026  N   PHE X 112      28.620  33.440  29.800  1.00  0.00           N  
ATOM   1027  H   PHE X 112      29.170  32.570  29.560  1.00  0.00           H  
ATOM   1028  CA  PHE X 112      29.480  34.630  29.910  1.00  0.00           C  
ATOM   1029  CB  PHE X 112      29.720  34.960  31.410  1.00  0.00           C  
ATOM   1030  CG  PHE X 112      30.320  33.860  32.260  1.00  0.00           C  
ATOM   1031  CD1 PHE X 112      29.460  33.060  33.110  1.00  0.00           C  
ATOM   1032  CE1 PHE X 112      30.050  31.980  33.810  1.00  0.00           C  
ATOM   1033  CZ  PHE X 112      31.460  31.740  33.840  1.00  0.00           C  
ATOM   1034  CE2 PHE X 112      32.200  32.670  33.090  1.00  0.00           C  
ATOM   1035  CD2 PHE X 112      31.660  33.610  32.290  1.00  0.00           C  
ATOM   1036  C   PHE X 112      30.840  34.450  29.200  1.00  0.00           C  
ATOM   1037  O   PHE X 112      31.390  33.360  29.060  1.00  0.00           O  
ATOM   1038  N   SER X 113      31.430  35.580  28.720  1.00  0.00           N  
ATOM   1039  H   SER X 113      30.940  36.450  28.800  1.00  0.00           H  
ATOM   1040  CA  SER X 113      32.790  35.540  28.300  1.00  0.00           C  
ATOM   1041  CB  SER X 113      32.960  36.550  27.250  1.00  0.00           C  
ATOM   1042  OG  SER X 113      32.490  36.050  25.970  1.00  0.00           O  
ATOM   1043  HG  SER X 113      31.740  35.460  26.080  1.00  0.00           H  
ATOM   1044  C   SER X 113      33.770  35.850  29.390  1.00  0.00           C  
ATOM   1045  O   SER X 113      33.540  36.500  30.390  1.00  0.00           O  
ATOM   1046  N   VAL X 114      34.970  35.470  29.080  1.00  0.00           N  
ATOM   1047  H   VAL X 114      35.050  34.930  28.200  1.00  0.00           H  
ATOM   1048  CA  VAL X 114      36.210  35.490  29.990  1.00  0.00           C  
ATOM   1049  CB  VAL X 114      36.590  34.200  30.690  1.00  0.00           C  
ATOM   1050  CG1 VAL X 114      37.770  34.330  31.630  1.00  0.00           C  
ATOM   1051  CG2 VAL X 114      35.430  33.620  31.520  1.00  0.00           C  
ATOM   1052  C   VAL X 114      37.420  36.200  29.320  1.00  0.00           C  
ATOM   1053  O   VAL X 114      37.880  35.690  28.290  1.00  0.00           O  
ATOM   1054  N   LEU X 115      37.920  37.350  29.860  1.00  0.00           N  
ATOM   1055  H   LEU X 115      37.640  37.670  30.810  1.00  0.00           H  
ATOM   1056  CA  LEU X 115      38.970  38.190  29.360  1.00  0.00           C  
ATOM   1057  CB  LEU X 115      38.560  39.690  29.250  1.00  0.00           C  
ATOM   1058  CG  LEU X 115      39.740  40.610  28.720  1.00  0.00           C  
ATOM   1059  CD1 LEU X 115      40.240  40.390  27.260  1.00  0.00           C  
ATOM   1060  CD2 LEU X 115      39.440  42.060  28.940  1.00  0.00           C  
ATOM   1061  C   LEU X 115      40.250  37.770  30.090  1.00  0.00           C  
ATOM   1062  O   LEU X 115      40.560  38.230  31.230  1.00  0.00           O  
ATOM   1063  N   ALA X 116      41.070  36.860  29.510  1.00  0.00           N  
ATOM   1064  H   ALA X 116      40.810  36.420  28.620  1.00  0.00           H  
ATOM   1065  CA  ALA X 116      42.500  36.600  29.930  1.00  0.00           C  
ATOM   1066  CB  ALA X 116      43.020  35.360  29.180  1.00  0.00           C  
ATOM   1067  C   ALA X 116      43.420  37.800  29.760  1.00  0.00           C  
ATOM   1068  O   ALA X 116      43.430  38.430  28.720  1.00  0.00           O  
ATOM   1069  N   CYS X 117      44.170  38.250  30.820  1.00  0.00           N  
ATOM   1070  H   CYS X 117      44.160  37.680  31.660  1.00  0.00           H  
ATOM   1071  CA  CYS X 117      45.110  39.400  30.800  1.00  0.00           C  
ATOM   1072  CB  CYS X 117      44.520  40.580  31.460  1.00  0.00           C  
ATOM   1073  SG  CYS X 117      43.180  41.010  30.260  1.00  0.00           S  
ATOM   1074  HG  CYS X 117      42.290  40.070  30.550  1.00  0.00           H  
ATOM   1075  C   CYS X 117      46.560  39.170  31.350  1.00  0.00           C  
ATOM   1076  O   CYS X 117      46.750  38.170  32.070  1.00  0.00           O  
ATOM   1077  N   TYR X 118      47.480  40.140  31.050  1.00  0.00           N  
ATOM   1078  H   TYR X 118      47.250  40.860  30.380  1.00  0.00           H  
ATOM   1079  CA  TYR X 118      48.880  40.120  31.370  1.00  0.00           C  
ATOM   1080  CB  TYR X 118      49.660  39.070  30.470  1.00  0.00           C  
ATOM   1081  CG  TYR X 118      50.170  37.800  31.160  1.00  0.00           C  
ATOM   1082  CD1 TYR X 118      49.530  36.570  30.920  1.00  0.00           C  
ATOM   1083  CE1 TYR X 118      50.020  35.410  31.490  1.00  0.00           C  
ATOM   1084  CZ  TYR X 118      51.230  35.380  32.220  1.00  0.00           C  
ATOM   1085  OH  TYR X 118      51.550  34.190  32.750  1.00  0.00           O  
ATOM   1086  HH  TYR X 118      52.240  34.450  33.430  1.00  0.00           H  
ATOM   1087  CE2 TYR X 118      51.850  36.610  32.530  1.00  0.00           C  
ATOM   1088  CD2 TYR X 118      51.280  37.820  32.010  1.00  0.00           C  
ATOM   1089  C   TYR X 118      49.480  41.540  31.190  1.00  0.00           C  
ATOM   1090  O   TYR X 118      49.370  42.110  30.080  1.00  0.00           O  
ATOM   1091  N   ASN X 119      50.020  42.040  32.300  1.00  0.00           N  
ATOM   1092  H   ASN X 119      50.180  41.420  33.060  1.00  0.00           H  
ATOM   1093  CA  ASN X 119      50.360  43.460  32.560  1.00  0.00           C  
ATOM   1094  CB  ASN X 119      51.530  44.050  31.620  1.00  0.00           C  
ATOM   1095  CG  ASN X 119      52.700  43.160  31.560  1.00  0.00           C  
ATOM   1096  OD1 ASN X 119      53.090  42.610  30.560  1.00  0.00           O  
ATOM   1097  ND2 ASN X 119      53.230  42.890  32.690  1.00  0.00           N  
ATOM   1098 1HD2 ASN X 119      52.850  43.280  33.500  1.00  0.00           H  
ATOM   1099 2HD2 ASN X 119      53.750  41.990  32.750  1.00  0.00           H  
ATOM   1100  C   ASN X 119      49.100  44.300  32.580  1.00  0.00           C  
ATOM   1101  O   ASN X 119      49.180  45.510  32.400  1.00  0.00           O  
ATOM   1102  N   GLY X 120      47.930  43.730  32.720  1.00  0.00           N  
ATOM   1103  H   GLY X 120      47.720  42.890  33.230  1.00  0.00           H  
ATOM   1104  CA  GLY X 120      46.670  44.410  32.440  1.00  0.00           C  
ATOM   1105  C   GLY X 120      46.270  44.720  30.920  1.00  0.00           C  
ATOM   1106  O   GLY X 120      45.470  45.550  30.650  1.00  0.00           O  
ATOM   1107  N   SER X 121      47.040  44.090  29.990  1.00  0.00           N  
ATOM   1108  H   SER X 121      47.880  43.600  30.280  1.00  0.00           H  
ATOM   1109  CA  SER X 121      46.760  44.020  28.520  1.00  0.00           C  
ATOM   1110  CB  SER X 121      48.050  44.240  27.730  1.00  0.00           C  
ATOM   1111  OG  SER X 121      48.490  45.570  27.790  1.00  0.00           O  
ATOM   1112  HG  SER X 121      49.470  45.620  27.580  1.00  0.00           H  
ATOM   1113  C   SER X 121      46.070  42.660  28.130  1.00  0.00           C  
ATOM   1114  O   SER X 121      46.450  41.700  28.770  1.00  0.00           O  
ATOM   1115  N   PRO X 122      45.290  42.530  27.070  1.00  0.00           N  
ATOM   1116  CD  PRO X 122      45.070  43.610  26.150  1.00  0.00           C  
ATOM   1117  CG  PRO X 122      44.470  42.890  24.870  1.00  0.00           C  
ATOM   1118  CB  PRO X 122      43.610  41.780  25.630  1.00  0.00           C  
ATOM   1119  CA  PRO X 122      44.600  41.270  26.630  1.00  0.00           C  
ATOM   1120  C   PRO X 122      45.520  40.060  26.070  1.00  0.00           C  
ATOM   1121  O   PRO X 122      46.500  40.250  25.290  1.00  0.00           O  
ATOM   1122  N   SER X 123      45.210  38.820  26.510  1.00  0.00           N  
ATOM   1123  H   SER X 123      44.450  38.730  27.130  1.00  0.00           H  
ATOM   1124  CA  SER X 123      45.940  37.560  26.200  1.00  0.00           C  
ATOM   1125  CB  SER X 123      46.950  37.290  27.330  1.00  0.00           C  
ATOM   1126  OG  SER X 123      46.150  36.710  28.390  1.00  0.00           O  
ATOM   1127  HG  SER X 123      46.610  35.920  28.690  1.00  0.00           H  
ATOM   1128  C   SER X 123      45.020  36.430  25.790  1.00  0.00           C  
ATOM   1129  O   SER X 123      45.480  35.410  25.300  1.00  0.00           O  
ATOM   1130  N   GLY X 124      43.710  36.640  25.850  1.00  0.00           N  
ATOM   1131  H   GLY X 124      43.380  37.440  26.310  1.00  0.00           H  
ATOM   1132  CA  GLY X 124      42.730  35.650  25.330  1.00  0.00           C  
ATOM   1133  C   GLY X 124      41.290  36.010  25.630  1.00  0.00           C  
ATOM   1134  O   GLY X 124      41.000  36.590  26.700  1.00  0.00           O  
ATOM   1135  N   VAL X 125      40.300  35.690  24.810  1.00  0.00           N  
ATOM   1136  H   VAL X 125      40.490  35.300  23.860  1.00  0.00           H  
ATOM   1137  CA  VAL X 125      38.940  35.850  25.220  1.00  0.00           C  
ATOM   1138  CB  VAL X 125      38.230  37.110  24.730  1.00  0.00           C  
ATOM   1139  CG1 VAL X 125      38.160  37.170  23.180  1.00  0.00           C  
ATOM   1140  CG2 VAL X 125      36.880  37.410  25.440  1.00  0.00           C  
ATOM   1141  C   VAL X 125      38.180  34.530  24.860  1.00  0.00           C  
ATOM   1142  O   VAL X 125      38.490  33.870  23.850  1.00  0.00           O  
ATOM   1143  N   TYR X 126      37.270  34.050  25.750  1.00  0.00           N  
ATOM   1144  H   TYR X 126      37.210  34.420  26.700  1.00  0.00           H  
ATOM   1145  CA  TYR X 126      36.580  32.750  25.560  1.00  0.00           C  
ATOM   1146  CB  TYR X 126      37.420  31.510  25.940  1.00  0.00           C  
ATOM   1147  CG  TYR X 126      37.760  31.320  27.420  1.00  0.00           C  
ATOM   1148  CD1 TYR X 126      37.000  30.450  28.260  1.00  0.00           C  
ATOM   1149  CE1 TYR X 126      37.330  30.290  29.630  1.00  0.00           C  
ATOM   1150  CZ  TYR X 126      38.470  30.980  30.170  1.00  0.00           C  
ATOM   1151  OH  TYR X 126      38.850  30.610  31.450  1.00  0.00           O  
ATOM   1152  HH  TYR X 126      39.780  30.740  31.550  1.00  0.00           H  
ATOM   1153  CE2 TYR X 126      39.230  31.830  29.330  1.00  0.00           C  
ATOM   1154  CD2 TYR X 126      38.920  32.020  27.930  1.00  0.00           C  
ATOM   1155  C   TYR X 126      35.170  32.650  26.090  1.00  0.00           C  
ATOM   1156  O   TYR X 126      34.950  33.250  27.050  1.00  0.00           O  
ATOM   1157  N   GLN X 127      34.210  31.970  25.460  1.00  0.00           N  
ATOM   1158  H   GLN X 127      34.410  31.460  24.600  1.00  0.00           H  
ATOM   1159  CA  GLN X 127      32.800  31.840  25.940  1.00  0.00           C  
ATOM   1160  CB  GLN X 127      31.920  31.700  24.670  1.00  0.00           C  
ATOM   1161  CG  GLN X 127      30.400  31.890  24.870  1.00  0.00           C  
ATOM   1162  CD  GLN X 127      30.000  33.310  24.930  1.00  0.00           C  
ATOM   1163  OE1 GLN X 127      30.630  34.220  25.460  1.00  0.00           O  
ATOM   1164  NE2 GLN X 127      28.910  33.570  24.300  1.00  0.00           N  
ATOM   1165 1HE2 GLN X 127      28.430  32.720  24.030  1.00  0.00           H  
ATOM   1166 2HE2 GLN X 127      28.580  34.570  24.190  1.00  0.00           H  
ATOM   1167  C   GLN X 127      32.830  30.720  26.970  1.00  0.00           C  
ATOM   1168  O   GLN X 127      33.360  29.620  26.690  1.00  0.00           O  
ATOM   1169  N   CYS X 128      32.290  30.960  28.180  1.00  0.00           N  
ATOM   1170  H   CYS X 128      31.690  31.760  28.250  1.00  0.00           H  
ATOM   1171  CA  CYS X 128      32.350  30.140  29.300  1.00  0.00           C  
ATOM   1172  CB  CYS X 128      33.520  30.710  30.190  1.00  0.00           C  
ATOM   1173  SG  CYS X 128      33.960  29.440  31.380  1.00  0.00           S  
ATOM   1174  HG  CYS X 128      34.750  30.230  32.200  1.00  0.00           H  
ATOM   1175  C   CYS X 128      30.950  30.170  30.070  1.00  0.00           C  
ATOM   1176  O   CYS X 128      30.020  30.980  29.860  1.00  0.00           O  
ATOM   1177  N   ALA X 129      30.840  29.210  30.970  1.00  0.00           N  
ATOM   1178  H   ALA X 129      31.550  28.520  30.990  1.00  0.00           H  
ATOM   1179  CA  ALA X 129      29.720  29.120  31.970  1.00  0.00           C  
ATOM   1180  CB  ALA X 129      28.670  28.270  31.310  1.00  0.00           C  
ATOM   1181  C   ALA X 129      30.240  28.460  33.330  1.00  0.00           C  
ATOM   1182  O   ALA X 129      31.320  27.820  33.360  1.00  0.00           O  
ATOM   1183  N   MET X 130      29.510  28.610  34.430  1.00  0.00           N  
ATOM   1184  H   MET X 130      28.700  29.230  34.470  1.00  0.00           H  
ATOM   1185  CA  MET X 130      30.000  28.190  35.750  1.00  0.00           C  
ATOM   1186  CB  MET X 130      29.530  29.290  36.710  1.00  0.00           C  
ATOM   1187  CG  MET X 130      30.160  29.150  38.070  1.00  0.00           C  
ATOM   1188  SD  MET X 130      29.270  29.830  39.510  1.00  0.00           S  
ATOM   1189  CE  MET X 130      28.670  31.400  38.790  1.00  0.00           C  
ATOM   1190  C   MET X 130      29.310  26.840  36.030  1.00  0.00           C  
ATOM   1191  O   MET X 130      28.150  26.620  35.640  1.00  0.00           O  
ATOM   1192  N   ARG X 131      30.010  25.960  36.740  1.00  0.00           N  
ATOM   1193  H   ARG X 131      30.860  26.300  37.240  1.00  0.00           H  
ATOM   1194  CA  ARG X 131      29.740  24.530  37.050  1.00  0.00           C  
ATOM   1195  CB  ARG X 131      31.090  23.760  37.100  1.00  0.00           C  
ATOM   1196  CG  ARG X 131      31.970  23.880  35.820  1.00  0.00           C  
ATOM   1197  CD  ARG X 131      31.260  23.430  34.510  1.00  0.00           C  
ATOM   1198  NE  ARG X 131      30.570  22.110  34.540  1.00  0.00           N  
ATOM   1199  HE  ARG X 131      30.630  21.540  35.360  1.00  0.00           H  
ATOM   1200  CZ  ARG X 131      30.010  21.570  33.450  1.00  0.00           C  
ATOM   1201  NH1 ARG X 131      29.980  22.190  32.300  1.00  0.00           N  
ATOM   1202 1HH1 ARG X 131      30.380  23.160  32.190  1.00  0.00           H  
ATOM   1203 2HH1 ARG X 131      29.420  21.780  31.580  1.00  0.00           H  
ATOM   1204  NH2 ARG X 131      29.410  20.390  33.490  1.00  0.00           N  
ATOM   1205 1HH2 ARG X 131      29.690  19.860  34.330  1.00  0.00           H  
ATOM   1206 2HH2 ARG X 131      29.140  19.970  32.630  1.00  0.00           H  
ATOM   1207  C   ARG X 131      29.060  24.330  38.400  1.00  0.00           C  
ATOM   1208  O   ARG X 131      29.190  25.260  39.180  1.00  0.00           O  
ATOM   1209  N   PRO X 132      28.310  23.220  38.620  1.00  0.00           N  
ATOM   1210  CD  PRO X 132      28.000  22.200  37.660  1.00  0.00           C  
ATOM   1211  CG  PRO X 132      26.720  21.550  38.030  1.00  0.00           C  
ATOM   1212  CB  PRO X 132      26.760  21.620  39.500  1.00  0.00           C  
ATOM   1213  CA  PRO X 132      27.310  23.010  39.680  1.00  0.00           C  
ATOM   1214  C   PRO X 132      27.830  23.150  41.220  1.00  0.00           C  
ATOM   1215  O   PRO X 132      27.240  23.750  42.070  1.00  0.00           O  
ATOM   1216  N   ASN X 133      29.100  22.730  41.410  1.00  0.00           N  
ATOM   1217  H   ASN X 133      29.570  22.350  40.600  1.00  0.00           H  
ATOM   1218  CA  ASN X 133      29.930  22.960  42.530  1.00  0.00           C  
ATOM   1219  CB  ASN X 133      31.120  21.960  42.400  1.00  0.00           C  
ATOM   1220  CG  ASN X 133      32.010  22.190  41.150  1.00  0.00           C  
ATOM   1221  OD1 ASN X 133      31.700  22.960  40.230  1.00  0.00           O  
ATOM   1222  ND2 ASN X 133      33.230  21.670  41.120  1.00  0.00           N  
ATOM   1223 1HD2 ASN X 133      33.670  21.260  41.940  1.00  0.00           H  
ATOM   1224 2HD2 ASN X 133      33.840  21.850  40.280  1.00  0.00           H  
ATOM   1225  C   ASN X 133      30.330  24.420  42.740  1.00  0.00           C  
ATOM   1226  O   ASN X 133      31.060  24.690  43.730  1.00  0.00           O  
ATOM   1227  N   PHE X 134      29.950  25.410  41.930  1.00  0.00           N  
ATOM   1228  H   PHE X 134      29.360  25.170  41.190  1.00  0.00           H  
ATOM   1229  CA  PHE X 134      30.520  26.740  41.880  1.00  0.00           C  
ATOM   1230  CB  PHE X 134      29.970  27.640  43.050  1.00  0.00           C  
ATOM   1231  CG  PHE X 134      28.470  27.540  43.330  1.00  0.00           C  
ATOM   1232  CD1 PHE X 134      27.550  28.240  42.380  1.00  0.00           C  
ATOM   1233  CE1 PHE X 134      26.170  27.970  42.650  1.00  0.00           C  
ATOM   1234  CZ  PHE X 134      25.780  27.110  43.690  1.00  0.00           C  
ATOM   1235  CE2 PHE X 134      26.720  26.390  44.470  1.00  0.00           C  
ATOM   1236  CD2 PHE X 134      28.040  26.600  44.280  1.00  0.00           C  
ATOM   1237  C   PHE X 134      31.890  27.050  41.360  1.00  0.00           C  
ATOM   1238  O   PHE X 134      32.600  27.900  41.960  1.00  0.00           O  
ATOM   1239  N   THR X 135      32.320  26.260  40.320  1.00  0.00           N  
ATOM   1240  H   THR X 135      31.710  25.540  39.960  1.00  0.00           H  
ATOM   1241  CA  THR X 135      33.610  26.340  39.690  1.00  0.00           C  
ATOM   1242  CB  THR X 135      34.490  25.140  40.130  1.00  0.00           C  
ATOM   1243  CG2 THR X 135      34.480  24.720  41.610  1.00  0.00           C  
ATOM   1244  OG1 THR X 135      34.020  24.060  39.370  1.00  0.00           O  
ATOM   1245  HG1 THR X 135      33.260  23.650  39.800  1.00  0.00           H  
ATOM   1246  C   THR X 135      33.580  26.590  38.190  1.00  0.00           C  
ATOM   1247  O   THR X 135      32.560  26.770  37.490  1.00  0.00           O  
ATOM   1248  N   ILE X 136      34.760  26.770  37.660  1.00  0.00           N  
ATOM   1249  H   ILE X 136      35.540  26.880  38.300  1.00  0.00           H  
ATOM   1250  CA  ILE X 136      35.070  26.900  36.170  1.00  0.00           C  
ATOM   1251  CB  ILE X 136      35.200  28.400  35.670  1.00  0.00           C  
ATOM   1252  CG2 ILE X 136      33.870  29.040  35.560  1.00  0.00           C  
ATOM   1253  CG1 ILE X 136      36.250  29.250  36.480  1.00  0.00           C  
ATOM   1254  CD  ILE X 136      36.860  30.340  35.540  1.00  0.00           C  
ATOM   1255  C   ILE X 136      36.380  26.110  35.900  1.00  0.00           C  
ATOM   1256  O   ILE X 136      37.040  25.590  36.820  1.00  0.00           O  
ATOM   1257  N   LYS X 137      36.680  26.060  34.590  1.00  0.00           N  
ATOM   1258  H   LYS X 137      36.090  26.400  33.850  1.00  0.00           H  
ATOM   1259  CA  LYS X 137      37.840  25.440  34.020  1.00  0.00           C  
ATOM   1260  CB  LYS X 137      37.560  24.200  33.140  1.00  0.00           C  
ATOM   1261  CG  LYS X 137      36.910  23.000  33.880  1.00  0.00           C  
ATOM   1262  CD  LYS X 137      36.430  21.870  32.980  1.00  0.00           C  
ATOM   1263  CE  LYS X 137      35.890  20.740  33.780  1.00  0.00           C  
ATOM   1264  NZ  LYS X 137      35.360  19.550  33.110  1.00  0.00           N  
ATOM   1265  HZ1 LYS X 137      36.050  18.970  32.810  1.00  0.00           H  
ATOM   1266  HZ2 LYS X 137      34.640  19.100  33.720  1.00  0.00           H  
ATOM   1267  HZ3 LYS X 137      34.830  19.900  32.290  1.00  0.00           H  
ATOM   1268  C   LYS X 137      38.650  26.450  33.220  1.00  0.00           C  
ATOM   1269  O   LYS X 137      38.080  27.130  32.410  1.00  0.00           O  
ATOM   1270  N   GLY X 138      39.930  26.530  33.450  1.00  0.00           N  
ATOM   1271  H   GLY X 138      40.260  25.760  34.010  1.00  0.00           H  
ATOM   1272  CA  GLY X 138      40.870  27.530  32.890  1.00  0.00           C  
ATOM   1273  C   GLY X 138      42.370  27.370  33.230  1.00  0.00           C  
ATOM   1274  O   GLY X 138      42.720  26.380  33.880  1.00  0.00           O  
ATOM   1275  N   SER X 139      43.190  28.310  32.690  1.00  0.00           N  
ATOM   1276  H   SER X 139      42.840  28.940  31.970  1.00  0.00           H  
ATOM   1277  CA  SER X 139      44.570  28.020  32.530  1.00  0.00           C  
ATOM   1278  CB  SER X 139      44.820  27.650  31.020  1.00  0.00           C  
ATOM   1279  OG  SER X 139      44.530  28.800  30.240  1.00  0.00           O  
ATOM   1280  HG  SER X 139      45.030  28.570  29.420  1.00  0.00           H  
ATOM   1281  C   SER X 139      45.510  29.110  33.150  1.00  0.00           C  
ATOM   1282  O   SER X 139      46.580  29.260  32.640  1.00  0.00           O  
ATOM   1283  N   PHE X 140      45.080  29.940  34.150  1.00  0.00           N  
ATOM   1284  H   PHE X 140      44.210  29.720  34.590  1.00  0.00           H  
ATOM   1285  CA  PHE X 140      45.880  31.060  34.600  1.00  0.00           C  
ATOM   1286  CB  PHE X 140      45.050  32.000  35.480  1.00  0.00           C  
ATOM   1287  CG  PHE X 140      43.770  32.520  34.840  1.00  0.00           C  
ATOM   1288  CD1 PHE X 140      43.820  33.260  33.700  1.00  0.00           C  
ATOM   1289  CE1 PHE X 140      42.650  33.610  33.000  1.00  0.00           C  
ATOM   1290  CZ  PHE X 140      41.390  33.140  33.470  1.00  0.00           C  
ATOM   1291  CE2 PHE X 140      41.360  32.260  34.540  1.00  0.00           C  
ATOM   1292  CD2 PHE X 140      42.540  31.950  35.210  1.00  0.00           C  
ATOM   1293  C   PHE X 140      47.150  30.580  35.290  1.00  0.00           C  
ATOM   1294  O   PHE X 140      47.070  29.700  36.180  1.00  0.00           O  
ATOM   1295  N   LEU X 141      48.240  31.280  35.000  1.00  0.00           N  
ATOM   1296  H   LEU X 141      48.060  32.040  34.340  1.00  0.00           H  
ATOM   1297  CA  LEU X 141      49.560  31.130  35.750  1.00  0.00           C  
ATOM   1298  CB  LEU X 141      50.570  30.520  34.710  1.00  0.00           C  
ATOM   1299  CG  LEU X 141      50.270  29.000  34.440  1.00  0.00           C  
ATOM   1300  CD1 LEU X 141      51.120  28.530  33.220  1.00  0.00           C  
ATOM   1301  CD2 LEU X 141      50.380  28.210  35.700  1.00  0.00           C  
ATOM   1302  C   LEU X 141      49.980  32.440  36.410  1.00  0.00           C  
ATOM   1303  O   LEU X 141      49.150  33.290  36.720  1.00  0.00           O  
ATOM   1304  N   ASN X 142      51.270  32.720  36.640  1.00  0.00           N  
ATOM   1305  H   ASN X 142      52.050  32.130  36.300  1.00  0.00           H  
ATOM   1306  CA  ASN X 142      51.780  33.850  37.430  1.00  0.00           C  
ATOM   1307  CB  ASN X 142      53.120  33.490  38.030  1.00  0.00           C  
ATOM   1308  CG  ASN X 142      53.130  32.330  39.030  1.00  0.00           C  
ATOM   1309  OD1 ASN X 142      52.400  32.200  39.990  1.00  0.00           O  
ATOM   1310  ND2 ASN X 142      53.920  31.280  38.690  1.00  0.00           N  
ATOM   1311 1HD2 ASN X 142      54.630  31.390  37.930  1.00  0.00           H  
ATOM   1312 2HD2 ASN X 142      53.980  30.600  39.450  1.00  0.00           H  
ATOM   1313  C   ASN X 142      51.850  35.050  36.510  1.00  0.00           C  
ATOM   1314  O   ASN X 142      52.780  35.180  35.710  1.00  0.00           O  
ATOM   1315  N   GLY X 143      50.870  35.910  36.710  1.00  0.00           N  
ATOM   1316  H   GLY X 143      50.210  35.680  37.410  1.00  0.00           H  
ATOM   1317  CA  GLY X 143      50.740  37.220  36.070  1.00  0.00           C  
ATOM   1318  C   GLY X 143      49.370  37.550  35.520  1.00  0.00           C  
ATOM   1319  O   GLY X 143      49.070  38.710  35.280  1.00  0.00           O  
ATOM   1320  N   SER X 144      48.480  36.560  35.320  1.00  0.00           N  
ATOM   1321  H   SER X 144      48.830  35.640  35.450  1.00  0.00           H  
ATOM   1322  CA  SER X 144      47.180  36.630  34.660  1.00  0.00           C  
ATOM   1323  CB  SER X 144      47.190  35.540  33.640  1.00  0.00           C  
ATOM   1324  OG  SER X 144      47.540  34.310  34.190  1.00  0.00           O  
ATOM   1325  HG  SER X 144      47.690  33.720  33.400  1.00  0.00           H  
ATOM   1326  C   SER X 144      46.020  36.400  35.690  1.00  0.00           C  
ATOM   1327  O   SER X 144      44.810  36.410  35.400  1.00  0.00           O  
ATOM   1328  N   CYS X 145      46.340  36.190  36.980  1.00  0.00           N  
ATOM   1329  H   CYS X 145      47.330  36.020  37.150  1.00  0.00           H  
ATOM   1330  CA  CYS X 145      45.430  36.340  38.170  1.00  0.00           C  
ATOM   1331  CB  CYS X 145      46.160  36.100  39.520  1.00  0.00           C  
ATOM   1332  SG  CYS X 145      44.900  36.240  40.790  1.00  0.00           S  
ATOM   1333  HG  CYS X 145      45.200  35.520  41.820  1.00  0.00           H  
ATOM   1334  C   CYS X 145      44.670  37.710  38.050  1.00  0.00           C  
ATOM   1335  O   CYS X 145      45.240  38.750  37.680  1.00  0.00           O  
ATOM   1336  N   GLY X 146      43.300  37.750  38.340  1.00  0.00           N  
ATOM   1337  H   GLY X 146      42.870  36.940  38.730  1.00  0.00           H  
ATOM   1338  CA  GLY X 146      42.470  38.940  38.330  1.00  0.00           C  
ATOM   1339  C   GLY X 146      41.870  39.240  36.970  1.00  0.00           C  
ATOM   1340  O   GLY X 146      41.210  40.240  36.800  1.00  0.00           O  
ATOM   1341  N   SER X 147      42.080  38.360  36.000  1.00  0.00           N  
ATOM   1342  H   SER X 147      42.600  37.600  36.240  1.00  0.00           H  
ATOM   1343  CA  SER X 147      41.360  38.280  34.760  1.00  0.00           C  
ATOM   1344  CB  SER X 147      41.920  37.100  33.880  1.00  0.00           C  
ATOM   1345  OG  SER X 147      43.270  37.370  33.520  1.00  0.00           O  
ATOM   1346  HG  SER X 147      43.810  37.020  34.280  1.00  0.00           H  
ATOM   1347  C   SER X 147      39.900  38.090  35.030  1.00  0.00           C  
ATOM   1348  O   SER X 147      39.540  37.350  35.960  1.00  0.00           O  
ATOM   1349  N   VAL X 148      39.020  38.840  34.380  1.00  0.00           N  
ATOM   1350  H   VAL X 148      39.350  39.310  33.560  1.00  0.00           H  
ATOM   1351  CA  VAL X 148      37.550  39.030  34.700  1.00  0.00           C  
ATOM   1352  CB  VAL X 148      37.310  40.530  34.830  1.00  0.00           C  
ATOM   1353  CG1 VAL X 148      38.070  41.290  35.970  1.00  0.00           C  
ATOM   1354  CG2 VAL X 148      37.660  41.230  33.530  1.00  0.00           C  
ATOM   1355  C   VAL X 148      36.640  38.480  33.600  1.00  0.00           C  
ATOM   1356  O   VAL X 148      37.060  38.450  32.460  1.00  0.00           O  
ATOM   1357  N   GLY X 149      35.490  37.970  33.980  1.00  0.00           N  
ATOM   1358  H   GLY X 149      35.320  38.020  35.010  1.00  0.00           H  
ATOM   1359  CA  GLY X 149      34.360  37.470  33.180  1.00  0.00           C  
ATOM   1360  C   GLY X 149      33.180  38.460  33.130  1.00  0.00           C  
ATOM   1361  O   GLY X 149      32.800  39.220  34.030  1.00  0.00           O  
ATOM   1362  N   PHE X 150      32.550  38.470  31.930  1.00  0.00           N  
ATOM   1363  H   PHE X 150      32.690  37.610  31.390  1.00  0.00           H  
ATOM   1364  CA  PHE X 150      31.530  39.500  31.520  1.00  0.00           C  
ATOM   1365  CB  PHE X 150      32.360  40.650  31.020  1.00  0.00           C  
ATOM   1366  CG  PHE X 150      32.920  40.440  29.600  1.00  0.00           C  
ATOM   1367  CD1 PHE X 150      34.080  39.700  29.380  1.00  0.00           C  
ATOM   1368  CE1 PHE X 150      34.520  39.410  28.060  1.00  0.00           C  
ATOM   1369  CZ  PHE X 150      33.810  39.880  26.910  1.00  0.00           C  
ATOM   1370  CE2 PHE X 150      32.600  40.590  27.150  1.00  0.00           C  
ATOM   1371  CD2 PHE X 150      32.240  40.930  28.490  1.00  0.00           C  
ATOM   1372  C   PHE X 150      30.410  39.060  30.560  1.00  0.00           C  
ATOM   1373  O   PHE X 150      30.590  38.190  29.700  1.00  0.00           O  
ATOM   1374  N   ASN X 151      29.240  39.760  30.640  1.00  0.00           N  
ATOM   1375  H   ASN X 151      29.060  40.330  31.440  1.00  0.00           H  
ATOM   1376  CA  ASN X 151      28.310  39.790  29.480  1.00  0.00           C  
ATOM   1377  CB  ASN X 151      26.970  39.100  29.910  1.00  0.00           C  
ATOM   1378  CG  ASN X 151      26.850  37.630  29.800  1.00  0.00           C  
ATOM   1379  OD1 ASN X 151      26.770  37.150  28.700  1.00  0.00           O  
ATOM   1380  ND2 ASN X 151      26.630  36.960  30.860  1.00  0.00           N  
ATOM   1381 1HD2 ASN X 151      26.790  37.390  31.810  1.00  0.00           H  
ATOM   1382 2HD2 ASN X 151      26.520  35.930  30.700  1.00  0.00           H  
ATOM   1383  C   ASN X 151      28.070  41.290  29.000  1.00  0.00           C  
ATOM   1384  O   ASN X 151      28.300  42.230  29.740  1.00  0.00           O  
ATOM   1385  N   ILE X 152      27.700  41.500  27.770  1.00  0.00           N  
ATOM   1386  H   ILE X 152      27.350  40.710  27.260  1.00  0.00           H  
ATOM   1387  CA  ILE X 152      27.430  42.780  27.130  1.00  0.00           C  
ATOM   1388  CB  ILE X 152      28.730  43.520  26.600  1.00  0.00           C  
ATOM   1389  CG2 ILE X 152      29.720  42.570  25.870  1.00  0.00           C  
ATOM   1390  CG1 ILE X 152      28.390  44.760  25.770  1.00  0.00           C  
ATOM   1391  CD  ILE X 152      29.510  45.730  25.340  1.00  0.00           C  
ATOM   1392  C   ILE X 152      26.390  42.550  26.040  1.00  0.00           C  
ATOM   1393  O   ILE X 152      26.460  41.450  25.440  1.00  0.00           O  
ATOM   1394  N   ASP X 153      25.420  43.420  25.790  1.00  0.00           N  
ATOM   1395  H   ASP X 153      25.330  44.250  26.300  1.00  0.00           H  
ATOM   1396  CA  ASP X 153      24.540  43.150  24.580  1.00  0.00           C  
ATOM   1397  CB  ASP X 153      23.120  43.000  25.010  1.00  0.00           C  
ATOM   1398  CG  ASP X 153      22.140  42.540  23.910  1.00  0.00           C  
ATOM   1399  OD1 ASP X 153      22.540  42.140  22.780  1.00  0.00           O  
ATOM   1400  OD2 ASP X 153      20.930  42.430  24.260  1.00  0.00           O  
ATOM   1401  C   ASP X 153      24.690  44.190  23.470  1.00  0.00           C  
ATOM   1402  O   ASP X 153      24.850  43.830  22.290  1.00  0.00           O  
ATOM   1403  N   TYR X 154      24.780  45.480  23.840  1.00  0.00           N  
ATOM   1404  H   TYR X 154      24.840  45.580  24.840  1.00  0.00           H  
ATOM   1405  CA  TYR X 154      25.180  46.630  23.000  1.00  0.00           C  
ATOM   1406  CB  TYR X 154      23.910  47.440  22.690  1.00  0.00           C  
ATOM   1407  CG  TYR X 154      22.990  46.750  21.800  1.00  0.00           C  
ATOM   1408  CD1 TYR X 154      22.060  45.860  22.360  1.00  0.00           C  
ATOM   1409  CE1 TYR X 154      21.080  45.280  21.560  1.00  0.00           C  
ATOM   1410  CZ  TYR X 154      21.230  45.340  20.150  1.00  0.00           C  
ATOM   1411  OH  TYR X 154      20.370  44.600  19.380  1.00  0.00           O  
ATOM   1412  HH  TYR X 154      20.470  44.800  18.410  1.00  0.00           H  
ATOM   1413  CE2 TYR X 154      22.190  46.160  19.570  1.00  0.00           C  
ATOM   1414  CD2 TYR X 154      23.020  46.930  20.430  1.00  0.00           C  
ATOM   1415  C   TYR X 154      26.170  47.690  23.510  1.00  0.00           C  
ATOM   1416  O   TYR X 154      26.930  48.200  22.680  1.00  0.00           O  
ATOM   1417  N   ASP X 155      26.260  48.030  24.790  1.00  0.00           N  
ATOM   1418  H   ASP X 155      25.520  47.580  25.350  1.00  0.00           H  
ATOM   1419  CA  ASP X 155      27.090  49.100  25.400  1.00  0.00           C  
ATOM   1420  CB  ASP X 155      26.230  50.420  25.420  1.00  0.00           C  
ATOM   1421  CG  ASP X 155      24.730  50.320  25.740  1.00  0.00           C  
ATOM   1422  OD1 ASP X 155      24.280  49.180  26.120  1.00  0.00           O  
ATOM   1423  OD2 ASP X 155      23.970  51.290  25.790  1.00  0.00           O  
ATOM   1424  C   ASP X 155      27.530  48.770  26.840  1.00  0.00           C  
ATOM   1425  O   ASP X 155      28.670  48.940  27.200  1.00  0.00           O  
ATOM   1426  N   CYS X 156      26.570  48.260  27.620  1.00  0.00           N  
ATOM   1427  H   CYS X 156      25.610  48.230  27.200  1.00  0.00           H  
ATOM   1428  CA  CYS X 156      26.640  48.100  29.040  1.00  0.00           C  
ATOM   1429  CB  CYS X 156      25.210  47.920  29.610  1.00  0.00           C  
ATOM   1430  SG  CYS X 156      25.250  47.790  31.410  1.00  0.00           S  
ATOM   1431  HG  CYS X 156      23.890  47.470  31.510  1.00  0.00           H  
ATOM   1432  C   CYS X 156      27.480  46.860  29.320  1.00  0.00           C  
ATOM   1433  O   CYS X 156      27.080  45.760  29.070  1.00  0.00           O  
ATOM   1434  N   VAL X 157      28.650  47.010  30.040  1.00  0.00           N  
ATOM   1435  H   VAL X 157      28.960  47.950  30.290  1.00  0.00           H  
ATOM   1436  CA  VAL X 157      29.460  45.770  30.380  1.00  0.00           C  
ATOM   1437  CB  VAL X 157      30.970  45.930  30.420  1.00  0.00           C  
ATOM   1438  CG1 VAL X 157      31.720  44.610  30.750  1.00  0.00           C  
ATOM   1439  CG2 VAL X 157      31.430  46.530  29.110  1.00  0.00           C  
ATOM   1440  C   VAL X 157      28.970  45.290  31.760  1.00  0.00           C  
ATOM   1441  O   VAL X 157      29.340  45.760  32.800  1.00  0.00           O  
ATOM   1442  N   SER X 158      28.240  44.160  31.760  1.00  0.00           N  
ATOM   1443  H   SER X 158      28.150  43.630  30.900  1.00  0.00           H  
ATOM   1444  CA  SER X 158      27.780  43.430  32.930  1.00  0.00           C  
ATOM   1445  CB  SER X 158      26.460  42.630  32.640  1.00  0.00           C  
ATOM   1446  OG  SER X 158      25.310  43.520  32.610  1.00  0.00           O  
ATOM   1447  HG  SER X 158      25.240  43.880  31.710  1.00  0.00           H  
ATOM   1448  C   SER X 158      28.900  42.480  33.410  1.00  0.00           C  
ATOM   1449  O   SER X 158      29.020  41.360  32.940  1.00  0.00           O  
ATOM   1450  N   PHE X 159      29.750  42.990  34.280  1.00  0.00           N  
ATOM   1451  H   PHE X 159      29.650  43.910  34.650  1.00  0.00           H  
ATOM   1452  CA  PHE X 159      30.810  42.340  34.990  1.00  0.00           C  
ATOM   1453  CB  PHE X 159      31.840  43.240  35.580  1.00  0.00           C  
ATOM   1454  CG  PHE X 159      32.580  44.180  34.680  1.00  0.00           C  
ATOM   1455  CD1 PHE X 159      33.830  43.810  34.190  1.00  0.00           C  
ATOM   1456  CE1 PHE X 159      34.540  44.690  33.400  1.00  0.00           C  
ATOM   1457  CZ  PHE X 159      33.990  45.950  33.090  1.00  0.00           C  
ATOM   1458  CE2 PHE X 159      32.740  46.390  33.610  1.00  0.00           C  
ATOM   1459  CD2 PHE X 159      32.020  45.420  34.360  1.00  0.00           C  
ATOM   1460  C   PHE X 159      30.210  41.290  35.980  1.00  0.00           C  
ATOM   1461  O   PHE X 159      29.590  41.750  36.950  1.00  0.00           O  
ATOM   1462  N   CYS X 160      30.520  39.990  35.750  1.00  0.00           N  
ATOM   1463  H   CYS X 160      31.090  39.830  34.920  1.00  0.00           H  
ATOM   1464  CA  CYS X 160      29.910  38.850  36.500  1.00  0.00           C  
ATOM   1465  CB  CYS X 160      29.240  37.880  35.540  1.00  0.00           C  
ATOM   1466  SG  CYS X 160      30.310  36.870  34.520  1.00  0.00           S  
ATOM   1467  HG  CYS X 160      30.600  35.860  35.330  1.00  0.00           H  
ATOM   1468  C   CYS X 160      30.910  38.290  37.510  1.00  0.00           C  
ATOM   1469  O   CYS X 160      30.540  37.990  38.640  1.00  0.00           O  
ATOM   1470  N   TYR X 161      32.250  38.130  37.070  1.00  0.00           N  
ATOM   1471  H   TYR X 161      32.450  38.320  36.120  1.00  0.00           H  
ATOM   1472  CA  TYR X 161      33.270  37.380  37.810  1.00  0.00           C  
ATOM   1473  CB  TYR X 161      33.290  35.940  37.200  1.00  0.00           C  
ATOM   1474  CG  TYR X 161      34.270  34.910  37.720  1.00  0.00           C  
ATOM   1475  CD1 TYR X 161      34.100  34.300  38.980  1.00  0.00           C  
ATOM   1476  CE1 TYR X 161      34.860  33.100  39.310  1.00  0.00           C  
ATOM   1477  CZ  TYR X 161      35.980  32.830  38.530  1.00  0.00           C  
ATOM   1478  OH  TYR X 161      36.940  31.910  38.890  1.00  0.00           O  
ATOM   1479  HH  TYR X 161      37.750  31.940  38.390  1.00  0.00           H  
ATOM   1480  CE2 TYR X 161      36.280  33.560  37.400  1.00  0.00           C  
ATOM   1481  CD2 TYR X 161      35.360  34.510  36.990  1.00  0.00           C  
ATOM   1482  C   TYR X 161      34.630  38.000  37.730  1.00  0.00           C  
ATOM   1483  O   TYR X 161      34.980  38.530  36.700  1.00  0.00           O  
ATOM   1484  N   MET X 162      35.420  37.810  38.800  1.00  0.00           N  
ATOM   1485  H   MET X 162      35.110  37.300  39.580  1.00  0.00           H  
ATOM   1486  CA  MET X 162      36.890  38.120  38.780  1.00  0.00           C  
ATOM   1487  CB  MET X 162      37.070  39.380  39.620  1.00  0.00           C  
ATOM   1488  CG  MET X 162      38.500  39.780  39.880  1.00  0.00           C  
ATOM   1489  SD  MET X 162      38.930  41.340  40.700  1.00  0.00           S  
ATOM   1490  CE  MET X 162      38.400  42.590  39.400  1.00  0.00           C  
ATOM   1491  C   MET X 162      37.690  36.910  39.350  1.00  0.00           C  
ATOM   1492  O   MET X 162      37.300  36.390  40.390  1.00  0.00           O  
ATOM   1493  N   HIS X 163      38.690  36.510  38.580  1.00  0.00           N  
ATOM   1494  H   HIS X 163      38.970  36.990  37.700  1.00  0.00           H  
ATOM   1495  CA  HIS X 163      39.450  35.260  38.880  1.00  0.00           C  
ATOM   1496  CB  HIS X 163      40.140  34.680  37.650  1.00  0.00           C  
ATOM   1497  CG  HIS X 163      40.710  33.280  37.930  1.00  0.00           C  
ATOM   1498  ND1 HIS X 163      39.870  32.260  38.240  1.00  0.00           N  
ATOM   1499  CE1 HIS X 163      40.610  31.250  38.600  1.00  0.00           C  
ATOM   1500  NE2 HIS X 163      41.940  31.590  38.600  1.00  0.00           N  
ATOM   1501  HE2 HIS X 163      42.690  30.990  38.820  1.00  0.00           H  
ATOM   1502  CD2 HIS X 163      41.990  32.890  38.180  1.00  0.00           C  
ATOM   1503  C   HIS X 163      40.500  35.490  39.930  1.00  0.00           C  
ATOM   1504  O   HIS X 163      41.240  36.450  39.950  1.00  0.00           O  
ATOM   1505  N   HIS X 164      40.520  34.510  40.850  1.00  0.00           N  
ATOM   1506  H   HIS X 164      40.070  33.630  40.550  1.00  0.00           H  
ATOM   1507  CA  HIS X 164      41.350  34.340  42.080  1.00  0.00           C  
ATOM   1508  CB  HIS X 164      40.340  34.250  43.250  1.00  0.00           C  
ATOM   1509  CG  HIS X 164      39.750  35.580  43.560  1.00  0.00           C  
ATOM   1510  ND1 HIS X 164      38.890  36.400  42.810  1.00  0.00           N  
ATOM   1512  CE1 HIS X 164      38.760  37.600  43.440  1.00  0.00           C  
ATOM   1513  NE2 HIS X 164      39.450  37.580  44.600  1.00  0.00           N  
ATOM   1514  CD2 HIS X 164      40.100  36.310  44.650  1.00  0.00           C  
ATOM   1515  C   HIS X 164      42.250  33.190  41.970  1.00  0.00           C  
ATOM   1516  O   HIS X 164      43.490  33.410  41.900  1.00  0.00           O  
ATOM   1517  N   MET X 165      41.810  31.910  42.010  1.00  0.00           N  
ATOM   1518  H   MET X 165      40.850  31.730  41.750  1.00  0.00           H  
ATOM   1519  CA  MET X 165      42.600  30.740  42.520  1.00  0.00           C  
ATOM   1520  CB  MET X 165      42.390  30.840  44.130  1.00  0.00           C  
ATOM   1521  CG  MET X 165      40.960  30.680  44.710  1.00  0.00           C  
ATOM   1522  SD  MET X 165      40.190  29.060  44.710  1.00  0.00           S  
ATOM   1523  CE  MET X 165      39.080  29.230  46.160  1.00  0.00           C  
ATOM   1524  C   MET X 165      42.130  29.350  41.980  1.00  0.00           C  
ATOM   1525  O   MET X 165      41.180  29.200  41.260  1.00  0.00           O  
ATOM   1526  N   GLU X 166      42.850  28.290  42.460  1.00  0.00           N  
ATOM   1527  H   GLU X 166      43.610  28.500  43.110  1.00  0.00           H  
ATOM   1528  CA  GLU X 166      42.530  26.860  42.190  1.00  0.00           C  
ATOM   1529  CB  GLU X 166      43.630  26.340  41.220  1.00  0.00           C  
ATOM   1530  CG  GLU X 166      43.110  25.050  40.600  1.00  0.00           C  
ATOM   1531  CD  GLU X 166      44.280  24.360  39.890  1.00  0.00           C  
ATOM   1532  OE1 GLU X 166      44.590  24.680  38.740  1.00  0.00           O  
ATOM   1533  OE2 GLU X 166      45.040  23.540  40.500  1.00  0.00           O  
ATOM   1534  C   GLU X 166      42.440  26.070  43.480  1.00  0.00           C  
ATOM   1535  O   GLU X 166      43.420  25.920  44.170  1.00  0.00           O  
ATOM   1536  N   LEU X 167      41.290  25.410  43.680  1.00  0.00           N  
ATOM   1537  H   LEU X 167      40.600  25.590  42.940  1.00  0.00           H  
ATOM   1538  CA  LEU X 167      41.000  24.480  44.740  1.00  0.00           C  
ATOM   1539  CB  LEU X 167      39.530  24.030  44.650  1.00  0.00           C  
ATOM   1540  CG  LEU X 167      38.590  25.180  45.020  1.00  0.00           C  
ATOM   1541  CD1 LEU X 167      37.330  25.020  44.150  1.00  0.00           C  
ATOM   1542  CD2 LEU X 167      38.280  25.170  46.510  1.00  0.00           C  
ATOM   1543  C   LEU X 167      41.930  23.190  44.580  1.00  0.00           C  
ATOM   1544  O   LEU X 167      42.160  22.680  43.520  1.00  0.00           O  
ATOM   1545  N   PRO X 168      42.210  22.530  45.660  1.00  0.00           N  
ATOM   1546  CD  PRO X 168      41.980  22.820  47.010  1.00  0.00           C  
ATOM   1547  CG  PRO X 168      42.110  21.530  47.790  1.00  0.00           C  
ATOM   1548  CB  PRO X 168      42.940  20.580  47.050  1.00  0.00           C  
ATOM   1549  CA  PRO X 168      42.880  21.140  45.660  1.00  0.00           C  
ATOM   1550  C   PRO X 168      42.180  20.050  44.780  1.00  0.00           C  
ATOM   1551  O   PRO X 168      42.760  18.950  44.490  1.00  0.00           O  
ATOM   1552  N   THR X 169      40.890  20.240  44.440  1.00  0.00           N  
ATOM   1553  H   THR X 169      40.490  21.150  44.700  1.00  0.00           H  
ATOM   1554  CA  THR X 169      40.100  19.440  43.440  1.00  0.00           C  
ATOM   1555  CB  THR X 169      38.580  19.530  43.730  1.00  0.00           C  
ATOM   1556  CG2 THR X 169      38.280  19.080  45.110  1.00  0.00           C  
ATOM   1557  OG1 THR X 169      38.110  20.840  43.650  1.00  0.00           O  
ATOM   1558  HG1 THR X 169      37.160  20.680  43.280  1.00  0.00           H  
ATOM   1559  C   THR X 169      40.440  19.700  42.020  1.00  0.00           C  
ATOM   1560  O   THR X 169      39.790  19.180  41.140  1.00  0.00           O  
ATOM   1561  N   GLY X 170      41.490  20.510  41.680  1.00  0.00           N  
ATOM   1562  H   GLY X 170      41.900  21.040  42.460  1.00  0.00           H  
ATOM   1563  CA  GLY X 170      42.010  20.760  40.320  1.00  0.00           C  
ATOM   1564  C   GLY X 170      40.990  21.600  39.460  1.00  0.00           C  
ATOM   1565  O   GLY X 170      40.870  21.380  38.250  1.00  0.00           O  
ATOM   1566  N   VAL X 171      40.190  22.500  40.080  1.00  0.00           N  
ATOM   1567  H   VAL X 171      40.320  22.650  41.080  1.00  0.00           H  
ATOM   1568  CA  VAL X 171      39.250  23.420  39.420  1.00  0.00           C  
ATOM   1569  CB  VAL X 171      37.730  22.990  39.530  1.00  0.00           C  
ATOM   1570  CG1 VAL X 171      37.270  22.020  38.500  1.00  0.00           C  
ATOM   1571  CG2 VAL X 171      37.410  22.440  40.920  1.00  0.00           C  
ATOM   1572  C   VAL X 171      39.320  24.910  39.910  1.00  0.00           C  
ATOM   1573  O   VAL X 171      39.630  25.200  41.080  1.00  0.00           O  
ATOM   1574  N   HIS X 172      39.000  25.850  39.010  1.00  0.00           N  
ATOM   1575  H   HIS X 172      38.520  25.520  38.140  1.00  0.00           H  
ATOM   1576  CA  HIS X 172      39.200  27.220  39.150  1.00  0.00           C  
ATOM   1577  CB  HIS X 172      39.560  27.620  37.730  1.00  0.00           C  
ATOM   1578  CG  HIS X 172      40.930  27.240  37.270  1.00  0.00           C  
ATOM   1579  ND1 HIS X 172      42.020  28.170  37.260  1.00  0.00           N  
ATOM   1580  CE1 HIS X 172      43.120  27.460  37.110  1.00  0.00           C  
ATOM   1581  NE2 HIS X 172      42.810  26.190  37.150  1.00  0.00           N  
ATOM   1582  HE2 HIS X 172      43.470  25.470  37.260  1.00  0.00           H  
ATOM   1583  CD2 HIS X 172      41.450  25.990  37.190  1.00  0.00           C  
ATOM   1584  C   HIS X 172      38.030  28.020  39.810  1.00  0.00           C  
ATOM   1585  O   HIS X 172      36.880  27.770  39.460  1.00  0.00           O  
ATOM   1586  N   ALA X 173      38.320  28.970  40.730  1.00  0.00           N  
ATOM   1587  H   ALA X 173      39.310  29.120  41.000  1.00  0.00           H  
ATOM   1588  CA  ALA X 173      37.230  29.580  41.510  1.00  0.00           C  
ATOM   1589  CB  ALA X 173      37.150  28.920  42.880  1.00  0.00           C  
ATOM   1590  C   ALA X 173      37.530  31.100  41.690  1.00  0.00           C  
ATOM   1591  O   ALA X 173      38.660  31.560  41.490  1.00  0.00           O  
ATOM   1592  N   GLY X 174      36.570  31.820  42.250  1.00  0.00           N  
ATOM   1593  H   GLY X 174      35.670  31.290  42.350  1.00  0.00           H  
ATOM   1594  CA  GLY X 174      36.570  33.300  42.260  1.00  0.00           C  
ATOM   1595  C   GLY X 174      35.250  33.900  42.690  1.00  0.00           C  
ATOM   1596  O   GLY X 174      34.360  33.170  43.100  1.00  0.00           O  
ATOM   1597  N   THR X 175      35.090  35.220  42.510  1.00  0.00           N  
ATOM   1598  H   THR X 175      35.790  35.740  42.000  1.00  0.00           H  
ATOM   1599  CA  THR X 175      34.120  36.100  43.180  1.00  0.00           C  
ATOM   1600  CB  THR X 175      34.800  37.070  44.150  1.00  0.00           C  
ATOM   1601  CG2 THR X 175      35.770  36.430  45.140  1.00  0.00           C  
ATOM   1602  OG1 THR X 175      35.510  38.160  43.470  1.00  0.00           O  
ATOM   1603  HG1 THR X 175      34.900  38.640  43.000  1.00  0.00           H  
ATOM   1604  C   THR X 175      33.200  36.880  42.250  1.00  0.00           C  
ATOM   1605  O   THR X 175      33.570  37.060  41.060  1.00  0.00           O  
ATOM   1606  N   ASP X 176      32.080  37.390  42.740  1.00  0.00           N  
ATOM   1607  H   ASP X 176      31.970  37.250  43.700  1.00  0.00           H  
ATOM   1608  CA  ASP X 176      31.350  38.440  42.020  1.00  0.00           C  
ATOM   1609  CB  ASP X 176      29.890  38.560  42.540  1.00  0.00           C  
ATOM   1610  CG  ASP X 176      29.800  38.940  44.000  1.00  0.00           C  
ATOM   1611  OD1 ASP X 176      30.760  39.180  44.700  1.00  0.00           O  
ATOM   1612  OD2 ASP X 176      28.670  38.970  44.610  1.00  0.00           O  
ATOM   1613  C   ASP X 176      32.100  39.820  42.230  1.00  0.00           C  
ATOM   1614  O   ASP X 176      33.070  39.910  42.940  1.00  0.00           O  
ATOM   1615  N   LEU X 177      31.830  40.920  41.510  1.00  0.00           N  
ATOM   1616  H   LEU X 177      31.080  40.790  40.800  1.00  0.00           H  
ATOM   1617  CA  LEU X 177      32.610  42.120  41.460  1.00  0.00           C  
ATOM   1618  CB  LEU X 177      32.140  42.910  40.220  1.00  0.00           C  
ATOM   1619  CG  LEU X 177      33.000  42.660  38.990  1.00  0.00           C  
ATOM   1620  CD1 LEU X 177      34.400  43.230  39.210  1.00  0.00           C  
ATOM   1621  CD2 LEU X 177      33.170  41.190  38.530  1.00  0.00           C  
ATOM   1622  C   LEU X 177      32.340  43.030  42.740  1.00  0.00           C  
ATOM   1623  O   LEU X 177      33.090  43.950  43.060  1.00  0.00           O  
ATOM   1624  N   GLU X 178      31.300  42.690  43.590  1.00  0.00           N  
ATOM   1625  H   GLU X 178      30.690  41.970  43.160  1.00  0.00           H  
ATOM   1626  CA  GLU X 178      30.930  43.220  44.890  1.00  0.00           C  
ATOM   1627  CB  GLU X 178      29.490  42.800  45.230  1.00  0.00           C  
ATOM   1628  CG  GLU X 178      28.410  43.310  44.210  1.00  0.00           C  
ATOM   1629  CD  GLU X 178      28.220  44.820  44.180  1.00  0.00           C  
ATOM   1630  OE1 GLU X 178      28.840  45.640  44.960  1.00  0.00           O  
ATOM   1631  OE2 GLU X 178      27.350  45.270  43.410  1.00  0.00           O  
ATOM   1632  C   GLU X 178      31.920  42.630  45.910  1.00  0.00           C  
ATOM   1633  O   GLU X 178      32.450  43.380  46.700  1.00  0.00           O  
ATOM   1634  N   GLY X 179      32.290  41.360  45.800  1.00  0.00           N  
ATOM   1635  H   GLY X 179      31.820  40.790  45.060  1.00  0.00           H  
ATOM   1636  CA  GLY X 179      33.510  40.810  46.360  1.00  0.00           C  
ATOM   1637  C   GLY X 179      33.510  39.470  47.110  1.00  0.00           C  
ATOM   1638  O   GLY X 179      34.330  39.260  47.930  1.00  0.00           O  
ATOM   1639  N   ASN X 180      32.440  38.660  46.870  1.00  0.00           N  
ATOM   1640  H   ASN X 180      31.850  38.870  46.020  1.00  0.00           H  
ATOM   1641  CA  ASN X 180      32.010  37.430  47.590  1.00  0.00           C  
ATOM   1642  CB  ASN X 180      30.500  37.570  47.970  1.00  0.00           C  
ATOM   1643  CG  ASN X 180      30.370  38.760  48.900  1.00  0.00           C  
ATOM   1644  OD1 ASN X 180      30.940  38.780  49.990  1.00  0.00           O  
ATOM   1645  ND2 ASN X 180      29.760  39.840  48.380  1.00  0.00           N  
ATOM   1646 1HD2 ASN X 180      29.360  39.840  47.420  1.00  0.00           H  
ATOM   1647 2HD2 ASN X 180      29.770  40.670  48.980  1.00  0.00           H  
ATOM   1648  C   ASN X 180      32.280  36.140  46.650  1.00  0.00           C  
ATOM   1649  O   ASN X 180      31.890  36.180  45.490  1.00  0.00           O  
ATOM   1650  N   PHE X 181      32.900  35.080  47.130  1.00  0.00           N  
ATOM   1651  H   PHE X 181      33.240  35.220  48.100  1.00  0.00           H  
ATOM   1652  CA  PHE X 181      33.080  33.790  46.460  1.00  0.00           C  
ATOM   1653  CB  PHE X 181      33.940  32.910  47.280  1.00  0.00           C  
ATOM   1654  CG  PHE X 181      35.430  33.170  47.020  1.00  0.00           C  
ATOM   1655  CD1 PHE X 181      36.150  32.450  46.000  1.00  0.00           C  
ATOM   1656  CE1 PHE X 181      37.480  32.740  45.760  1.00  0.00           C  
ATOM   1657  CZ  PHE X 181      38.030  33.820  46.450  1.00  0.00           C  
ATOM   1658  CE2 PHE X 181      37.400  34.480  47.530  1.00  0.00           C  
ATOM   1659  CD2 PHE X 181      36.070  34.190  47.740  1.00  0.00           C  
ATOM   1660  C   PHE X 181      31.760  33.170  45.850  1.00  0.00           C  
ATOM   1661  O   PHE X 181      30.840  33.010  46.590  1.00  0.00           O  
ATOM   1662  N   TYR X 182      31.720  32.780  44.550  1.00  0.00           N  
ATOM   1663  H   TYR X 182      32.520  32.880  43.930  1.00  0.00           H  
ATOM   1664  CA  TYR X 182      30.810  31.700  44.120  1.00  0.00           C  
ATOM   1665  CB  TYR X 182      30.650  31.560  42.600  1.00  0.00           C  
ATOM   1666  CG  TYR X 182      30.120  32.770  41.830  1.00  0.00           C  
ATOM   1667  CD1 TYR X 182      28.780  32.790  41.450  1.00  0.00           C  
ATOM   1668  CE1 TYR X 182      28.280  33.910  40.730  1.00  0.00           C  
ATOM   1669  CZ  TYR X 182      29.110  34.870  40.260  1.00  0.00           C  
ATOM   1670  OH  TYR X 182      28.520  35.930  39.590  1.00  0.00           O  
ATOM   1671  HH  TYR X 182      29.140  36.580  39.300  1.00  0.00           H  
ATOM   1672  CE2 TYR X 182      30.470  34.760  40.600  1.00  0.00           C  
ATOM   1673  CD2 TYR X 182      30.980  33.740  41.390  1.00  0.00           C  
ATOM   1674  C   TYR X 182      31.260  30.390  44.740  1.00  0.00           C  
ATOM   1675  O   TYR X 182      32.410  30.010  44.600  1.00  0.00           O  
ATOM   1676  N   GLY X 183      30.330  29.780  45.380  1.00  0.00           N  
ATOM   1677  H   GLY X 183      29.400  30.220  45.340  1.00  0.00           H  
ATOM   1678  CA  GLY X 183      30.570  28.660  46.250  1.00  0.00           C  
ATOM   1679  C   GLY X 183      31.080  28.950  47.680  1.00  0.00           C  
ATOM   1680  O   GLY X 183      31.200  30.070  48.070  1.00  0.00           O  
ATOM   1681  N   PRO X 184      31.460  27.960  48.470  1.00  0.00           N  
ATOM   1682  CD  PRO X 184      30.940  26.580  48.250  1.00  0.00           C  
ATOM   1683  CG  PRO X 184      31.300  25.880  49.500  1.00  0.00           C  
ATOM   1684  CB  PRO X 184      31.260  26.940  50.560  1.00  0.00           C  
ATOM   1685  CA  PRO X 184      31.910  28.120  49.890  1.00  0.00           C  
ATOM   1686  C   PRO X 184      33.440  28.170  50.090  1.00  0.00           C  
ATOM   1687  O   PRO X 184      34.020  27.280  50.750  1.00  0.00           O  
ATOM   1688  N   PHE X 185      34.050  29.040  49.390  1.00  0.00           N  
ATOM   1689  H   PHE X 185      33.400  29.620  48.910  1.00  0.00           H  
ATOM   1690  CA  PHE X 185      35.470  29.060  49.140  1.00  0.00           C  
ATOM   1691  CB  PHE X 185      35.800  28.830  47.690  1.00  0.00           C  
ATOM   1692  CG  PHE X 185      35.260  27.660  47.020  1.00  0.00           C  
ATOM   1693  CD1 PHE X 185      35.110  26.360  47.610  1.00  0.00           C  
ATOM   1694  CE1 PHE X 185      34.450  25.310  46.870  1.00  0.00           C  
ATOM   1695  CZ  PHE X 185      33.930  25.570  45.590  1.00  0.00           C  
ATOM   1696  CE2 PHE X 185      34.150  26.850  44.950  1.00  0.00           C  
ATOM   1697  CD2 PHE X 185      34.830  27.870  45.660  1.00  0.00           C  
ATOM   1698  C   PHE X 185      36.160  30.280  49.670  1.00  0.00           C  
ATOM   1699  O   PHE X 185      35.500  31.380  49.810  1.00  0.00           O  
ATOM   1700  N   VAL X 186      37.450  30.190  50.040  1.00  0.00           N  
ATOM   1701  H   VAL X 186      37.920  29.270  49.970  1.00  0.00           H  
ATOM   1702  CA  VAL X 186      38.160  31.370  50.640  1.00  0.00           C  
ATOM   1703  CB  VAL X 186      38.470  31.100  52.070  1.00  0.00           C  
ATOM   1704  CG1 VAL X 186      37.150  31.270  52.910  1.00  0.00           C  
ATOM   1705  CG2 VAL X 186      39.070  29.750  52.280  1.00  0.00           C  
ATOM   1706  C   VAL X 186      39.410  31.800  49.800  1.00  0.00           C  
ATOM   1707  O   VAL X 186      39.890  31.080  48.910  1.00  0.00           O  
ATOM   1708  N   ASP X 187      39.900  32.970  49.990  1.00  0.00           N  
ATOM   1709  H   ASP X 187      39.410  33.510  50.690  1.00  0.00           H  
ATOM   1710  CA  ASP X 187      41.010  33.600  49.210  1.00  0.00           C  
ATOM   1711  CB  ASP X 187      41.020  35.110  49.330  1.00  0.00           C  
ATOM   1712  CG  ASP X 187      40.980  35.570  50.820  1.00  0.00           C  
ATOM   1713  OD1 ASP X 187      39.860  35.930  51.310  1.00  0.00           O  
ATOM   1714  OD2 ASP X 187      41.990  35.530  51.500  1.00  0.00           O  
ATOM   1715  C   ASP X 187      42.410  33.010  49.490  1.00  0.00           C  
ATOM   1716  O   ASP X 187      43.310  33.050  48.680  1.00  0.00           O  
ATOM   1717  N   ARG X 188      42.620  32.500  50.760  1.00  0.00           N  
ATOM   1718  H   ARG X 188      41.860  32.700  51.380  1.00  0.00           H  
ATOM   1719  CA  ARG X 188      43.800  31.860  51.280  1.00  0.00           C  
ATOM   1720  CB  ARG X 188      43.880  31.930  52.800  1.00  0.00           C  
ATOM   1721  CG  ARG X 188      42.840  30.930  53.400  1.00  0.00           C  
ATOM   1722  CD  ARG X 188      43.040  30.880  54.920  1.00  0.00           C  
ATOM   1723  NE  ARG X 188      42.640  32.140  55.560  1.00  0.00           N  
ATOM   1724  HE  ARG X 188      42.200  32.880  55.000  1.00  0.00           H  
ATOM   1725  CZ  ARG X 188      42.760  32.440  56.860  1.00  0.00           C  
ATOM   1726  NH1 ARG X 188      43.230  31.580  57.740  1.00  0.00           N  
ATOM   1727 1HH1 ARG X 188      43.550  30.690  57.420  1.00  0.00           H  
ATOM   1728 2HH1 ARG X 188      43.140  31.810  58.670  1.00  0.00           H  
ATOM   1729  NH2 ARG X 188      42.440  33.570  57.420  1.00  0.00           N  
ATOM   1730 1HH2 ARG X 188      42.000  34.280  56.800  1.00  0.00           H  
ATOM   1731 2HH2 ARG X 188      42.500  33.710  58.440  1.00  0.00           H  
ATOM   1732  C   ARG X 188      44.190  30.520  50.820  1.00  0.00           C  
ATOM   1733  O   ARG X 188      43.360  29.780  50.250  1.00  0.00           O  
ATOM   1734  N   GLN X 189      45.410  30.040  51.070  1.00  0.00           N  
ATOM   1735  H   GLN X 189      46.000  30.650  51.630  1.00  0.00           H  
ATOM   1736  CA  GLN X 189      46.020  28.950  50.340  1.00  0.00           C  
ATOM   1737  CB  GLN X 189      47.530  29.300  49.960  1.00  0.00           C  
ATOM   1738  CG  GLN X 189      47.660  30.070  48.730  1.00  0.00           C  
ATOM   1739  CD  GLN X 189      49.180  30.230  48.250  1.00  0.00           C  
ATOM   1740  OE1 GLN X 189      50.050  29.480  48.590  1.00  0.00           O  
ATOM   1741  NE2 GLN X 189      49.540  31.250  47.520  1.00  0.00           N  
ATOM   1742 1HE2 GLN X 189      48.840  31.880  47.130  1.00  0.00           H  
ATOM   1743 2HE2 GLN X 189      50.490  31.160  47.120  1.00  0.00           H  
ATOM   1744  C   GLN X 189      45.920  27.620  51.170  1.00  0.00           C  
ATOM   1745  O   GLN X 189      46.870  26.810  51.350  1.00  0.00           O  
ATOM   1746  N   THR X 190      44.780  27.380  51.790  1.00  0.00           N  
ATOM   1747  H   THR X 190      44.030  28.030  51.510  1.00  0.00           H  
ATOM   1748  CA  THR X 190      44.500  26.260  52.770  1.00  0.00           C  
ATOM   1749  CB  THR X 190      43.540  26.750  53.890  1.00  0.00           C  
ATOM   1750  CG2 THR X 190      44.220  27.720  54.810  1.00  0.00           C  
ATOM   1751  OG1 THR X 190      42.460  27.430  53.290  1.00  0.00           O  
ATOM   1752  HG1 THR X 190      41.810  27.560  54.010  1.00  0.00           H  
ATOM   1753  C   THR X 190      43.990  24.970  52.090  1.00  0.00           C  
ATOM   1754  O   THR X 190      43.500  25.030  50.960  1.00  0.00           O  
ATOM   1755  N   ALA X 191      43.970  23.860  52.820  1.00  0.00           N  
ATOM   1756  H   ALA X 191      44.450  23.720  53.710  1.00  0.00           H  
ATOM   1757  CA  ALA X 191      43.170  22.710  52.450  1.00  0.00           C  
ATOM   1758  CB  ALA X 191      43.380  21.570  53.470  1.00  0.00           C  
ATOM   1759  C   ALA X 191      41.620  23.030  52.420  1.00  0.00           C  
ATOM   1760  O   ALA X 191      41.110  23.700  53.340  1.00  0.00           O  
ATOM   1761  N   GLN X 192      40.930  22.630  51.320  1.00  0.00           N  
ATOM   1762  H   GLN X 192      41.340  22.080  50.600  1.00  0.00           H  
ATOM   1763  CA  GLN X 192      39.530  22.910  51.080  1.00  0.00           C  
ATOM   1764  CB  GLN X 192      39.440  24.190  50.120  1.00  0.00           C  
ATOM   1765  CG  GLN X 192      39.850  25.560  50.710  1.00  0.00           C  
ATOM   1766  CD  GLN X 192      39.430  26.810  49.920  1.00  0.00           C  
ATOM   1767  OE1 GLN X 192      38.260  27.220  49.960  1.00  0.00           O  
ATOM   1768  NE2 GLN X 192      40.350  27.490  49.260  1.00  0.00           N  
ATOM   1769 1HE2 GLN X 192      41.310  27.130  49.170  1.00  0.00           H  
ATOM   1770 2HE2 GLN X 192      40.120  28.390  48.960  1.00  0.00           H  
ATOM   1771  C   GLN X 192      38.820  21.680  50.410  1.00  0.00           C  
ATOM   1772  O   GLN X 192      39.460  20.880  49.780  1.00  0.00           O  
ATOM   1773  N   ALA X 193      37.470  21.620  50.640  1.00  0.00           N  
ATOM   1774  H   ALA X 193      37.090  22.330  51.170  1.00  0.00           H  
ATOM   1775  CA  ALA X 193      36.550  20.790  49.920  1.00  0.00           C  
ATOM   1776  CB  ALA X 193      35.740  20.060  50.940  1.00  0.00           C  
ATOM   1777  C   ALA X 193      35.660  21.470  48.900  1.00  0.00           C  
ATOM   1778  O   ALA X 193      35.290  22.620  48.990  1.00  0.00           O  
ATOM   1779  N   ALA X 194      35.260  20.750  47.880  1.00  0.00           N  
ATOM   1780  H   ALA X 194      35.700  19.830  47.870  1.00  0.00           H  
ATOM   1781  CA  ALA X 194      34.260  21.100  46.930  1.00  0.00           C  
ATOM   1782  CB  ALA X 194      35.100  21.870  45.830  1.00  0.00           C  
ATOM   1783  C   ALA X 194      33.570  19.910  46.340  1.00  0.00           C  
ATOM   1784  O   ALA X 194      34.130  18.780  46.400  1.00  0.00           O  
ATOM   1785  N   GLY X 195      32.350  20.140  45.820  1.00  0.00           N  
ATOM   1786  H   GLY X 195      31.870  20.970  46.050  1.00  0.00           H  
ATOM   1787  CA  GLY X 195      31.700  19.200  44.930  1.00  0.00           C  
ATOM   1788  C   GLY X 195      32.250  19.070  43.510  1.00  0.00           C  
ATOM   1789  O   GLY X 195      33.290  19.680  43.210  1.00  0.00           O  
ATOM   1790  N   THR X 196      31.580  18.210  42.690  1.00  0.00           N  
ATOM   1791  H   THR X 196      30.750  17.790  43.040  1.00  0.00           H  
ATOM   1792  CA  THR X 196      32.080  17.940  41.320  1.00  0.00           C  
ATOM   1793  CB  THR X 196      31.860  16.530  40.850  1.00  0.00           C  
ATOM   1794  CG2 THR X 196      32.680  15.450  41.580  1.00  0.00           C  
ATOM   1795  OG1 THR X 196      30.550  16.170  41.110  1.00  0.00           O  
ATOM   1796  HG1 THR X 196      29.910  16.660  40.560  1.00  0.00           H  
ATOM   1797  C   THR X 196      31.350  18.830  40.230  1.00  0.00           C  
ATOM   1798  O   THR X 196      30.270  19.290  40.510  1.00  0.00           O  
ATOM   1799  N   ASP X 197      31.970  19.000  39.020  1.00  0.00           N  
ATOM   1800  H   ASP X 197      32.990  18.800  38.980  1.00  0.00           H  
ATOM   1801  CA  ASP X 197      31.390  19.820  37.930  1.00  0.00           C  
ATOM   1802  CB  ASP X 197      32.530  20.480  37.070  1.00  0.00           C  
ATOM   1803  CG  ASP X 197      33.690  19.540  36.570  1.00  0.00           C  
ATOM   1804  OD1 ASP X 197      34.510  19.030  37.390  1.00  0.00           O  
ATOM   1805  OD2 ASP X 197      33.740  19.270  35.360  1.00  0.00           O  
ATOM   1806  C   ASP X 197      30.530  19.050  36.970  1.00  0.00           C  
ATOM   1807  OT1 ASP X 197      30.050  19.730  36.020  1.00  0.00           O  
ATOM   1808  OT2 ASP X 197      30.300  17.780  37.070  1.00  0.00           O  
CONECT    6    7                                                      
CONECT    7    6                                                      
CONECT   11   13   12                                                 
CONECT   12   11                                                      
CONECT   13   11                                                      
CONECT   21   22                                                      
CONECT   22   30   21   23                                            
CONECT   23   22                                                      
CONECT   30   32   31   22                                            
CONECT   31   30                                                      
CONECT   32   33   36   30                                            
CONECT   33   34   32                                                 
CONECT   34   35   33                                                 
CONECT   35   34   36                                                 
CONECT   36   35   32   37                                            
CONECT   37   36   39   38                                            
CONECT   38   37                                                      
CONECT   39   40   37   41                                            
CONECT   40   39                                                      
CONECT   41   39   42   45                                            
CONECT   42   43   41                                                 
CONECT   43   44   42                                                 
CONECT   44   43                                                      
CONECT   45   47   41   46                                            
CONECT   46   45                                                      
CONECT   47   48   49   45                                            
CONECT   48   47                                                      
CONECT   49   47   50                                                 
CONECT   50   49   51   52                                            
CONECT   51   50                                                      
CONECT   52   50   53   54                                            
CONECT   53   52                                                      
CONECT   54   52   55   63                                            
CONECT   55   56   54                                                 
CONECT   56   57   55                                                 
CONECT   57   58   56                                                 
CONECT   58   59   57                                                 
CONECT   59   60   61   62   58                                       
CONECT   60   59                                                      
CONECT   61   59                                                      
CONECT   62   59                                                      
CONECT   63   54   65   64                                            
CONECT   64   63                                                      
CONECT   65   66   63   67                                            
CONECT   66   65                                                      
CONECT   67   65   68   71                                            
CONECT   68   70   67   69                                            
CONECT   69   68                                                      
CONECT   70   68                                                      
CONECT   71   73   67   72                                            
CONECT   72   71                                                      
CONECT   73   74   75   71                                            
CONECT   74   73                                                      
CONECT   75   76   73   81                                            
CONECT   76   77   75                                                 
CONECT   77   78   76                                                 
CONECT   78   79   80   77                                            
CONECT   79   78                                                      
CONECT   80   78                                                      
CONECT   81   75   83   82                                            
CONECT   82   81                                                      
CONECT   83   84   81   85                                            
CONECT   84   83                                                      
CONECT   85   83   86                                                 
CONECT   86   85   87   88                                            
CONECT   87   86                                                      
CONECT   88   86   89   90                                            
CONECT   89   88                                                      
CONECT   90   88   91   94                                            
CONECT   91   92   90                                                 
CONECT   92   91   93                                                 
CONECT   93   92                                                      
CONECT   94   96   90   95                                            
CONECT   95   94                                                      
CONECT   96   97   98   94                                            
CONECT   97   96                                                      
CONECT   98   99   96  103                                            
CONECT   99  100   98                                                 
CONECT  100   99  101                                                 
CONECT  101  100  102                                                 
CONECT  102  101                                                      
CONECT  103  104   98  105                                            
CONECT  104  103                                                      
CONECT  105  103  107  106                                            
CONECT  106  105                                                      
CONECT  107  105  108  111                                            
CONECT  108  109  107  110                                            
CONECT  109  108                                                      
CONECT  110  108                                                      
CONECT  111  107  113  112                                            
CONECT  112  111                                                      
CONECT  113  114  111  115                                            
CONECT  114  113                                                      
CONECT  115  113  116  123                                            
CONECT  116  117  115                                                 
CONECT  117  116  118                                                 
CONECT  118  119  120  117                                            
CONECT  119  118                                                      
CONECT  120  118  122  121                                            
CONECT  121  120                                                      
CONECT  122  120                                                      
CONECT  123  115  124  125                                            
CONECT  124  123                                                      
CONECT  125  123  126  127                                            
CONECT  126  125                                                      
CONECT  127  125  128  131                                            
CONECT  128  127  130  129                                            
CONECT  129  128                                                      
CONECT  130  128                                                      
CONECT  131  127  132  133                                            
CONECT  132  131                                                      
CONECT  133  131  134  135                                            
CONECT  134  133                                                      
CONECT  135  136  133  140                                            
CONECT  136  138  137  135                                            
CONECT  137  136                                                      
CONECT  138  139  136                                                 
CONECT  139  138                                                      
CONECT  140  135  141  142                                            
CONECT  141  140                                                      
CONECT  142  140  143  144                                            
CONECT  143  142                                                      
CONECT  144  142  148  145                                            
CONECT  145  144  146                                                 
CONECT  146  145  147                                                 
CONECT  147  146                                                      
CONECT  148  144  149  150                                            
CONECT  149  148                                                      
CONECT  150  148  151  152                                            
CONECT  151  150                                                      
CONECT  152  153  150                                                 
CONECT  153  154  155  152                                            
CONECT  154  153                                                      
CONECT  155  157  153  156                                            
CONECT  156  155                                                      
CONECT  157  162  158  155                                            
CONECT  158  157  159  160                                            
CONECT  159  158                                                      
CONECT  160  158  161                                                 
CONECT  161  160                                                      
CONECT  162  163  164  157                                            
CONECT  163  162                                                      
CONECT  164  166  162  165                                            
CONECT  165  164                                                      
CONECT  166  171  164  167                                            
CONECT  167  166  168  169                                            
CONECT  168  167                                                      
CONECT  169  167  170                                                 
CONECT  170  169                                                      
CONECT  171  173  172  166                                            
CONECT  172  171                                                      
CONECT  173  175  174  171                                            
CONECT  174  173                                                      
CONECT  175  176  180  173                                            
CONECT  176  177  178  175                                            
CONECT  177  176                                                      
CONECT  178  176  179                                                 
CONECT  179  178                                                      
CONECT  180  182  181  175                                            
CONECT  181  180                                                      
CONECT  182  184  183  180                                            
CONECT  183  182                                                      
CONECT  184  189  182  185                                            
CONECT  185  184  186                                                 
CONECT  186  185  187  188                                            
CONECT  187  186                                                      
CONECT  188  186                                                      
CONECT  189  191  190  184                                            
CONECT  190  189                                                      
CONECT  191  193  192  189                                            
CONECT  192  191                                                      
CONECT  193  194  191  200                                            
CONECT  194  195  193                                                 
CONECT  195  196  197  194                                            
CONECT  196  195                                                      
CONECT  197  199  195  198                                            
CONECT  198  197                                                      
CONECT  199  197                                                      
CONECT  200  193  202  201                                            
CONECT  201  200                                                      
CONECT  202  203  200  204                                            
CONECT  203  202                                                      
CONECT  204  205  202                                                 
CONECT  205  206  207  204                                            
CONECT  206  205                                                      
CONECT  207  209  205  208                                            
CONECT  208  207                                                      
CONECT  209  210  214  207                                            
CONECT  210  211  209                                                 
CONECT  211  212  213  210                                            
CONECT  212  211                                                      
CONECT  213  211                                                      
CONECT  214  216  209  215                                            
CONECT  215  214                                                      
CONECT  216  217  218  214                                            
CONECT  217  216                                                      
CONECT  218  219  230  216                                            
CONECT  219  218                                                      
CONECT  222  223                                                      
CONECT  223  222                                                      
CONECT  230  231  218  232                                            
CONECT  231  230                                                      
CONECT  232  230  234  233                                            
CONECT  233  232                                                      
CONECT  234  232  235  239                                            
CONECT  235  236  234                                                 
CONECT  236  238  237  235                                            
CONECT  237  236                                                      
CONECT  238  236                                                      
CONECT  239  241  234  240                                            
CONECT  240  239                                                      
CONECT  241  242  243  239                                            
CONECT  242  241                                                      
CONECT  243  241  244  248                                            
CONECT  244  245  243                                                 
CONECT  245  246  247  244                                            
CONECT  246  245                                                      
CONECT  247  245                                                      
CONECT  248  243  249  250                                            
CONECT  249  248                                                      
CONECT  250  248  251  252                                            
CONECT  251  250                                                      
CONECT  252  250  253  257                                            
CONECT  253  252  254                                                 
CONECT  254  253  255  256                                            
CONECT  255  254                                                      
CONECT  256  254                                                      
CONECT  257  252  259  258                                            
CONECT  258  257                                                      
CONECT  259  260  257  261                                            
CONECT  260  259                                                      
CONECT  261  265  259  262                                            
CONECT  262  261  263  264                                            
CONECT  263  262                                                      
CONECT  264  262                                                      
CONECT  265  266  267  261                                            
CONECT  266  265                                                      
CONECT  267  265  269  268                                            
CONECT  268  267                                                      
CONECT  269  270  267  273                                            
CONECT  270  271  272  269                                            
CONECT  271  270                                                      
CONECT  272  270                                                      
CONECT  273  269  275  274                                            
CONECT  274  273                                                      
CONECT  275  276  273  277                                            
CONECT  276  275                                                      
CONECT  277  275  278  287                                            
CONECT  278  277                                                      
CONECT  283  284                                                      
CONECT  284  283                                                      
CONECT  287  288  277  289                                            
CONECT  288  287                                                      
CONECT  289  287  291  290                                            
CONECT  290  289                                                      
CONECT  291  292  289  295                                            
CONECT  292  291  293                                                 
CONECT  293  292  294                                                 
CONECT  294  293                                                      
CONECT  295  291  297  296                                            
CONECT  296  295                                                      
CONECT  297  298  295  301                                            
CONECT  298  299  297                                                 
CONECT  299  298  300                                                 
CONECT  300  299  301                                                 
CONECT  301  297  300  302                                            
CONECT  302  301  303  304                                            
CONECT  303  302                                                      
CONECT  304  302  305  306                                            
CONECT  305  304                                                      
CONECT  306  304  319  307                                            
CONECT  307  306  308                                                 
CONECT  308  307  309                                                 
CONECT  309  308  310                                                 
CONECT  310  311  309  312                                            
CONECT  311  310                                                      
CONECT  312  310  316  313                                            
CONECT  313  312  314  315                                            
CONECT  314  313                                                      
CONECT  315  313                                                      
CONECT  316  317  312  318                                            
CONECT  317  316                                                      
CONECT  318  316                                                      
CONECT  319  306  321  320                                            
CONECT  320  319                                                      
CONECT  321  322  323  319                                            
CONECT  322  321                                                      
CONECT  323  331  324  321                                            
CONECT  324  325  323                                                 
CONECT  325  330  326  324                                            
CONECT  326  328  325  327                                            
CONECT  327  326                                                      
CONECT  328  329  326                                                 
CONECT  329  328  330                                                 
CONECT  330  329  325                                                 
CONECT  331  333  323  332                                            
CONECT  332  331                                                      
CONECT  333  335  334  331                                            
CONECT  334  333                                                      
CONECT  335  336  333  339                                            
CONECT  336  338  337  335                                            
CONECT  337  336                                                      
CONECT  338  336                                                      
CONECT  339  335  340  341                                            
CONECT  340  339                                                      
CONECT  341  339  342  343                                            
CONECT  342  341                                                      
CONECT  343  341  348  344                                            
CONECT  344  343  345  346                                            
CONECT  345  344                                                      
CONECT  346  344  347                                                 
CONECT  347  346                                                      
CONECT  348  343  350  349                                            
CONECT  349  348                                                      
CONECT  350  351  348  352                                            
CONECT  351  350                                                      
CONECT  352  356  350  353                                            
CONECT  353  352  354                                                 
CONECT  354  353  355                                                 
CONECT  355  354                                                      
CONECT  356  357  358  352                                            
CONECT  357  356                                                      
CONECT  358  356  360  359                                            
CONECT  359  358                                                      
CONECT  360  365  358  361                                            
CONECT  361  360  362  363                                            
CONECT  362  361                                                      
CONECT  363  361  364                                                 
CONECT  364  363                                                      
CONECT  365  367  360  366                                            
CONECT  366  365                                                      
CONECT  367  368  369  365                                            
CONECT  368  367                                                      
CONECT  369  370  367  373                                            
CONECT  370  371  369                                                 
CONECT  371  372  370                                                 
CONECT  372  371                                                      
CONECT  373  369  374  375                                            
CONECT  374  373                                                      
CONECT  375  373  376  377                                            
CONECT  376  375                                                      
CONECT  377  375  378  383                                            
CONECT  378  377  379                                                 
CONECT  379  378  380                                                 
CONECT  380  379  381  382                                            
CONECT  381  380                                                      
CONECT  382  380                                                      
CONECT  383  377  385  384                                            
CONECT  384  383                                                      
CONECT  385  386  383  387                                            
CONECT  386  385                                                      
CONECT  387  385  392  388                                            
CONECT  388  387  389                                                 
CONECT  389  391  388  390                                            
CONECT  390  389                                                      
CONECT  391  389                                                      
CONECT  392  394  387  393                                            
CONECT  393  392                                                      
CONECT  394  396  395  392                                            
CONECT  395  394                                                      
CONECT  396  397  401  394                                            
CONECT  397  398  396                                                 
CONECT  398  399  397                                                 
CONECT  399  400  398                                                 
CONECT  400  399                                                      
CONECT  401  396  402  403                                            
CONECT  402  401                                                      
CONECT  403  401  404  405                                            
CONECT  404  403                                                      
CONECT  405  403  406  410                                            
CONECT  406  405  407                                                 
CONECT  407  408  406  409                                            
CONECT  408  407                                                      
CONECT  409  407                                                      
CONECT  410  405  411  412                                            
CONECT  411  410                                                      
CONECT  412  410  413  414                                            
CONECT  413  412                                                      
CONECT  414  412  421  415                                            
CONECT  415  414  416                                                 
CONECT  416  415  417  418                                            
CONECT  417  416                                                      
CONECT  418  416  419  420                                            
CONECT  419  418                                                      
CONECT  420  418                                                      
CONECT  421  423  414  422                                            
CONECT  422  421                                                      
CONECT  423  424  427  421                                            
CONECT  424  425  423                                                 
CONECT  425  426  424                                                 
CONECT  426  425  427                                                 
CONECT  427  426  423  428                                            
CONECT  428  427  429  430                                            
CONECT  429  428                                                      
CONECT  430  428  431  432                                            
CONECT  431  430                                                      
CONECT  432  439  430  433                                            
CONECT  433  432  434                                                 
CONECT  434  433  435  436                                            
CONECT  435  434                                                      
CONECT  436  434  437  438                                            
CONECT  437  436                                                      
CONECT  438  436                                                      
CONECT  439  441  440  432                                            
CONECT  440  439                                                      
CONECT  441  443  442  439                                            
CONECT  442  441                                                      
CONECT  443  444  453  441                                            
CONECT  444  443                                                      
CONECT  449  450                                                      
CONECT  450  449                                                      
CONECT  453  443  454  455                                            
CONECT  454  453                                                      
CONECT  455  453  456  457                                            
CONECT  456  455                                                      
CONECT  457  455  463  458                                            
CONECT  458  457  459                                                 
CONECT  459  458  460                                                 
CONECT  460  459  461  462                                            
CONECT  461  460                                                      
CONECT  462  460                                                      
CONECT  463  457  464  465                                            
CONECT  464  463                                                      
CONECT  465  463  466  467                                            
CONECT  466  465                                                      
CONECT  467  472  465  468                                            
CONECT  468  467  469                                                 
CONECT  469  468  471  470                                            
CONECT  470  469                                                      
CONECT  471  469                                                      
CONECT  472  474  473  467                                            
CONECT  473  472                                                      
CONECT  474  476  475  472                                            
CONECT  475  474                                                      
CONECT  476  477  481  474                                            
CONECT  477  478  476                                                 
CONECT  478  479  477  480                                            
CONECT  479  478                                                      
CONECT  480  478                                                      
CONECT  481  482  483  476                                            
CONECT  482  481                                                      
CONECT  483  485  481  484                                            
CONECT  484  483                                                      
CONECT  485  486  490  483                                            
CONECT  486  487  485                                                 
CONECT  487  488  489  486                                            
CONECT  488  487                                                      
CONECT  489  487                                                      
CONECT  490  491  485  492                                            
CONECT  491  490                                                      
CONECT  492  490  493  494                                            
CONECT  493  492                                                      
CONECT  494  492  499  495                                            
CONECT  495  494  497  496                                            
CONECT  496  495                                                      
CONECT  497  495  498                                                 
CONECT  498  497                                                      
CONECT  499  494  500  501                                            
CONECT  500  499                                                      
CONECT  501  499  503  502                                            
CONECT  502  501                                                      
CONECT  503  516  501  504                                            
CONECT  504  503  505                                                 
CONECT  505  504  506                                                 
CONECT  506  505  507                                                 
CONECT  507  509  506  508                                            
CONECT  508  507                                                      
CONECT  509  510  513  507                                            
CONECT  510  512  511  509                                            
CONECT  511  510                                                      
CONECT  512  510                                                      
CONECT  513  515  509  514                                            
CONECT  514  513                                                      
CONECT  515  513                                                      
CONECT  516  518  517  503                                            
CONECT  517  516                                                      
CONECT  518  520  519  516                                            
CONECT  519  518                                                      
CONECT  520  521  529  518                                            
CONECT  521  522  520                                                 
CONECT  522  523  521                                                 
CONECT  523  524  522                                                 
CONECT  524  523  525                                                 
CONECT  525  526  524  528  527                                       
CONECT  526  525                                                      
CONECT  527  525                                                      
CONECT  528  525                                                      
CONECT  529  531  520  530                                            
CONECT  530  529                                                      
CONECT  531  532  533  529                                            
CONECT  532  531                                                      
CONECT  533  537  531  534                                            
CONECT  534  533  535                                                 
CONECT  535  534  536                                                 
CONECT  536  535                                                      
CONECT  537  538  539  533                                            
CONECT  538  537                                                      
CONECT  539  541  537  540                                            
CONECT  540  539                                                      
CONECT  541  548  542  539                                            
CONECT  542  541  543                                                 
CONECT  543  542  545  544                                            
CONECT  544  543                                                      
CONECT  545  546  543  547                                            
CONECT  546  545                                                      
CONECT  547  545                                                      
CONECT  548  549  550  541                                            
CONECT  549  548                                                      
CONECT  550  552  548  551                                            
CONECT  551  550                                                      
CONECT  552  560  553  550                                            
CONECT  553  552                                                      
CONECT  557  558                                                      
CONECT  558  557                                                      
CONECT  560  561  552  562                                            
CONECT  561  560                                                      
CONECT  562  560  564  563                                            
CONECT  563  562                                                      
CONECT  564  571  562  565                                            
CONECT  565  564  566                                                 
CONECT  566  565  568  567                                            
CONECT  567  566                                                      
CONECT  568  569  566  570                                            
CONECT  569  568                                                      
CONECT  570  568                                                      
CONECT  571  573  572  564                                            
CONECT  572  571                                                      
CONECT  573  575  574  571                                            
CONECT  574  573                                                      
CONECT  575  583  576  573                                            
CONECT  576  575                                                      
CONECT  583  585  584  575                                            
CONECT  584  583                                                      
CONECT  585  587  586  583                                            
CONECT  586  585                                                      
CONECT  587  592  588  585                                            
CONECT  588  589  587                                                 
CONECT  589  591  590  588                                            
CONECT  590  589                                                      
CONECT  591  589                                                      
CONECT  592  594  593  587                                            
CONECT  593  592                                                      
CONECT  594  596  595  592                                            
CONECT  595  594                                                      
CONECT  596  600  597  594                                            
CONECT  597  598  596  599                                            
CONECT  598  597                                                      
CONECT  599  597                                                      
CONECT  600  602  601  596                                            
CONECT  601  600                                                      
CONECT  602  604  603  600                                            
CONECT  603  602                                                      
CONECT  604  612  605  602                                            
CONECT  605  606  604                                                 
CONECT  606  607  605                                                 
CONECT  607  609  606  608                                            
CONECT  608  607                                                      
CONECT  609  610  611  607                                            
CONECT  610  609                                                      
CONECT  611  609                                                      
CONECT  612  614  613  604                                            
CONECT  613  612                                                      
CONECT  614  616  615  612                                            
CONECT  615  614                                                      
CONECT  616  618  617  614                                            
CONECT  617  616                                                      
CONECT  618  620  619  616                                            
CONECT  619  618                                                      
CONECT  620  622  621  618                                            
CONECT  621  620                                                      
CONECT  622  623  620                                                 
CONECT  623  622  625  624                                            
CONECT  624  623                                                      
CONECT  625  626  623  627                                            
CONECT  626  625                                                      
CONECT  627  628  625  634                                            
CONECT  628  629  627                                                 
CONECT  629  628  630  631                                            
CONECT  630  629                                                      
CONECT  631  629  632  633                                            
CONECT  632  631                                                      
CONECT  633  631                                                      
CONECT  634  627  636  635                                            
CONECT  635  634                                                      
CONECT  636  637  634  638                                            
CONECT  637  636                                                      
CONECT  638  636  639  642                                            
CONECT  639  641  638  640                                            
CONECT  640  639                                                      
CONECT  641  639                                                      
CONECT  642  638  643  644                                            
CONECT  643  642                                                      
CONECT  644  642  645  646                                            
CONECT  645  644                                                      
CONECT  646  644  654  647                                            
CONECT  647  646  648                                                 
CONECT  648  647  649                                                 
CONECT  649  648  650  651                                            
CONECT  650  649                                                      
CONECT  651  649  652  653                                            
CONECT  652  651                                                      
CONECT  653  651                                                      
CONECT  654  646  655  656                                            
CONECT  655  654                                                      
CONECT  656  654  657  658                                            
CONECT  657  656                                                      
CONECT  658  656  659  663                                            
CONECT  659  660  658                                                 
CONECT  660  662  661  659                                            
CONECT  661  660                                                      
CONECT  662  660                                                      
CONECT  663  658  665  664                                            
CONECT  664  663                                                      
CONECT  665  666  663  667                                            
CONECT  666  665                                                      
CONECT  667  665  668  680                                            
CONECT  668  667  669                                                 
CONECT  669  668  670                                                 
CONECT  670  669  671                                                 
CONECT  671  670  672  673                                            
CONECT  672  671                                                      
CONECT  673  671  674  677                                            
CONECT  674  675  673  676                                            
CONECT  675  674                                                      
CONECT  676  674                                                      
CONECT  677  673  678  679                                            
CONECT  678  677                                                      
CONECT  679  677                                                      
CONECT  680  667  681  682                                            
CONECT  681  680                                                      
CONECT  682  680  683  684                                            
CONECT  683  682                                                      
CONECT  684  682  685  688                                            
CONECT  685  687  684  686                                            
CONECT  686  685                                                      
CONECT  687  685                                                      
CONECT  688  684  689  690                                            
CONECT  689  688                                                      
CONECT  690  688  691  692                                            
CONECT  691  690                                                      
CONECT  692  690  693  697                                            
CONECT  693  694  695  692                                            
CONECT  694  693                                                      
CONECT  695  696  693                                                 
CONECT  696  695                                                      
CONECT  697  692  699  698                                            
CONECT  698  697                                                      
CONECT  699  700  697  701                                            
CONECT  700  699                                                      
CONECT  701  699  702                                                 
CONECT  702  703  701  704                                            
CONECT  703  702                                                      
CONECT  704  702  706  705                                            
CONECT  705  704                                                      
CONECT  706  707  704  714                                            
CONECT  707  706                                                      
CONECT  709  710                                                      
CONECT  710  709                                                      
CONECT  714  706  716  715                                            
CONECT  715  714                                                      
CONECT  716  717  714  718                                            
CONECT  717  716                                                      
CONECT  718  716  722  719                                            
CONECT  719  720  718                                                 
CONECT  720  721  719                                                 
CONECT  721  720                                                      
CONECT  722  723  718  724                                            
CONECT  723  722                                                      
CONECT  724  722  726  725                                            
CONECT  725  724                                                      
CONECT  726  724  731  727                                            
CONECT  727  726  728                                                 
CONECT  728  727  729                                                 
CONECT  729  728  730                                                 
CONECT  730  729                                                      
CONECT  731  733  726  732                                            
CONECT  732  731                                                      
CONECT  733  734  735  731                                            
CONECT  734  733                                                      
CONECT  735  736  743  733                                            
CONECT  736  737  735                                                 
CONECT  737  738  736                                                 
CONECT  738  740  739  737                                            
CONECT  739  738                                                      
CONECT  740  742  741  738                                            
CONECT  741  740                                                      
CONECT  742  740                                                      
CONECT  743  744  735  745                                            
CONECT  744  743                                                      
CONECT  745  743  747  746                                            
CONECT  746  745                                                      
CONECT  747  748  745  754                                            
CONECT  748  749  747                                                 
CONECT  749  751  748  750                                            
CONECT  750  749                                                      
CONECT  751  752  753  749                                            
CONECT  752  751                                                      
CONECT  753  751                                                      
CONECT  754  756  747  755                                            
CONECT  755  754                                                      
CONECT  756  757  758  754                                            
CONECT  757  756                                                      
CONECT  758  762  759  756                                            
CONECT  759  758  760                                                 
CONECT  760  759  761                                                 
CONECT  761  760                                                      
CONECT  762  764  763  758                                            
CONECT  763  762                                                      
CONECT  764  766  765  762                                            
CONECT  765  764                                                      
CONECT  766  767  770  764                                            
CONECT  767  768  769  766                                            
CONECT  768  767                                                      
CONECT  769  767                                                      
CONECT  770  772  766  771                                            
CONECT  771  770                                                      
CONECT  772  773  774  770                                            
CONECT  773  772                                                      
CONECT  774  779  772  775                                            
CONECT  775  774  776                                                 
CONECT  776  778  775  777                                            
CONECT  777  776                                                      
CONECT  778  776                                                      
CONECT  779  780  781  774                                            
CONECT  780  779                                                      
CONECT  781  783  779  782                                            
CONECT  782  781                                                      
CONECT  783  784  792  781                                            
CONECT  784  785  783                                                 
CONECT  785  786  784                                                 
CONECT  786  785  787                                                 
CONECT  787  786  788                                                 
CONECT  788  790  791  787  789                                       
CONECT  789  788                                                      
CONECT  790  788                                                      
CONECT  791  788                                                      
CONECT  792  794  783  793                                            
CONECT  793  792                                                      
CONECT  794  795  796  792                                            
CONECT  795  794                                                      
CONECT  796  797  801  794                                            
CONECT  797  798  796                                                 
CONECT  798  799  797  800                                            
CONECT  799  798                                                      
CONECT  800  798                                                      
CONECT  801  802  803  796                                            
CONECT  802  801                                                      
CONECT  803  801  805  804                                            
CONECT  804  803                                                      
CONECT  805  814  803  806                                            
CONECT  806  805  807                                                 
CONECT  807  806  808                                                 
CONECT  808  807  809                                                 
CONECT  809  808  810                                                 
CONECT  810  809  812  811  813                                       
CONECT  811  810                                                      
CONECT  812  810                                                      
CONECT  813  810                                                      
CONECT  814  816  805  815                                            
CONECT  815  814                                                      
CONECT  816  818  817  814                                            
CONECT  817  816                                                      
CONECT  818  819  822  816                                            
CONECT  819  821  820  818                                            
CONECT  820  819                                                      
CONECT  821  819                                                      
CONECT  822  824  823  818                                            
CONECT  823  822                                                      
CONECT  824  826  825  822                                            
CONECT  825  824                                                      
CONECT  826  831  824  827                                            
CONECT  827  826  828                                                 
CONECT  828  830  827  829                                            
CONECT  829  828                                                      
CONECT  830  828                                                      
CONECT  831  833  832  826                                            
CONECT  832  831                                                      
CONECT  833  835  834  831                                            
CONECT  834  833                                                      
CONECT  835  836  840  833                                            
CONECT  836  837  838  835                                            
CONECT  837  836                                                      
CONECT  838  839  836                                                 
CONECT  839  838                                                      
CONECT  840  842  835  841                                            
CONECT  841  840                                                      
CONECT  842  843  844  840                                            
CONECT  843  842                                                      
CONECT  844  846  845  842                                            
CONECT  845  844                                                      
CONECT  846  847  848  844                                            
CONECT  847  846                                                      
CONECT  848  850  846  849                                            
CONECT  849  848                                                      
CONECT  850  857  851  848                                            
CONECT  851  852  850                                                 
CONECT  852  853  854  851                                            
CONECT  853  852                                                      
CONECT  854  856  852  855                                            
CONECT  855  854                                                      
CONECT  856  854                                                      
CONECT  857  859  858  850                                            
CONECT  858  857                                                      
CONECT  859  863  860  857                                            
CONECT  860  861  859                                                 
CONECT  861  862  860                                                 
CONECT  862  861  863                                                 
CONECT  863  862  864  859                                            
CONECT  864  865  866  863                                            
CONECT  865  864                                                      
CONECT  866  868  864  867                                            
CONECT  867  866                                                      
CONECT  868  869  866  877                                            
CONECT  869  870  868                                                 
CONECT  870  871  869                                                 
CONECT  871  872  870                                                 
CONECT  872  873  871                                                 
CONECT  873  875  874  876  872                                       
CONECT  874  873                                                      
CONECT  875  873                                                      
CONECT  876  873                                                      
CONECT  877  868  878  879                                            
CONECT  878  877                                                      
CONECT  879  877  880  881                                            
CONECT  880  879                                                      
CONECT  881  886  879  882                                            
CONECT  882  881  884  883                                            
CONECT  883  882                                                      
CONECT  884  882  885                                                 
CONECT  885  884                                                      
CONECT  886  887  888  881                                            
CONECT  887  886                                                      
CONECT  888  892  886  889                                            
CONECT  889  888  890                                                 
CONECT  890  891  889                                                 
CONECT  891  892  890                                                 
CONECT  892  891  888  893                                            
CONECT  893  892  895  894                                            
CONECT  894  893                                                      
CONECT  895  896  893  897                                            
CONECT  896  895                                                      
CONECT  897  898  895  906                                            
CONECT  898  897  899                                                 
CONECT  899  898  900                                                 
CONECT  900  901  899                                                 
CONECT  901  902  900                                                 
CONECT  902  903  905  904  901                                       
CONECT  903  902                                                      
CONECT  904  902                                                      
CONECT  905  902                                                      
CONECT  906  907  897  908                                            
CONECT  907  906                                                      
CONECT  908  906  909  910                                            
CONECT  909  908                                                      
CONECT  910  908  911  920                                            
CONECT  911  910                                                      
CONECT  916  917                                                      
CONECT  917  916                                                      
CONECT  920  910  921  922                                            
CONECT  921  920                                                      
CONECT  922  920  923  924                                            
CONECT  923  922                                                      
CONECT  924  922  925  933                                            
CONECT  925  926  924                                                 
CONECT  926  925  927                                                 
CONECT  927  928  926                                                 
CONECT  928  929  927                                                 
CONECT  929  930  928  932  931                                       
CONECT  930  929                                                      
CONECT  931  929                                                      
CONECT  932  929                                                      
CONECT  933  924  934  935                                            
CONECT  934  933                                                      
CONECT  935  933  936  937                                            
CONECT  936  935                                                      
CONECT  937  935  945  938                                            
CONECT  938  937                                                      
CONECT  945  937  947  946                                            
CONECT  946  945                                                      
CONECT  947  948  949  945                                            
CONECT  948  947                                                      
CONECT  949  950  947  953                                            
CONECT  950  952  951  949                                            
CONECT  951  950                                                      
CONECT  952  950                                                      
CONECT  953  949  954  955                                            
CONECT  954  953                                                      
CONECT  955  953  956  957                                            
CONECT  956  955                                                      
CONECT  957  955  970  958                                            
CONECT  958  957  959                                                 
CONECT  959  958  960                                                 
CONECT  960  959  961                                                 
CONECT  961  960  962  963                                            
CONECT  962  961                                                      
CONECT  963  961  964  967                                            
CONECT  964  965  963  966                                            
CONECT  965  964                                                      
CONECT  966  964                                                      
CONECT  967  963  968  969                                            
CONECT  968  967                                                      
CONECT  969  967                                                      
CONECT  970  972  971  957                                            
CONECT  971  970                                                      
CONECT  972  974  973  970                                            
CONECT  973  972                                                      
CONECT  974  975  979  972                                            
CONECT  975  976  977  974                                            
CONECT  976  975                                                      
CONECT  977  978  975                                                 
CONECT  978  977                                                      
CONECT  979  981  974  980                                            
CONECT  980  979                                                      
CONECT  981  982  983  979                                            
CONECT  982  981                                                      
CONECT  983  991  984  981                                            
CONECT  984  983  985                                                 
CONECT  985  984  986                                                 
CONECT  986  985  987  988                                            
CONECT  987  986                                                      
CONECT  988  986  989  990                                            
CONECT  989  988                                                      
CONECT  990  988                                                      
CONECT  991  992  993  983                                            
CONECT  992  991                                                      
CONECT  993  997  991  994                                            
CONECT  994  993  995                                                 
CONECT  995  996  994                                                 
CONECT  996  997  995                                                 
CONECT  997  998  993  996                                            
CONECT  998 1000  999  997                                            
CONECT  999  998                                                      
CONECT 1000 1002 1001  998                                            
CONECT 1001 1000                                                      
CONECT 1002 1003 1000                                                 
CONECT 1003 1004 1005 1002                                            
CONECT 1004 1003                                                      
CONECT 1005 1007 1003 1006                                            
CONECT 1006 1005                                                      
CONECT 1007 1015 1008 1005                                            
CONECT 1008 1007 1009                                                 
CONECT 1009 1010 1008                                                 
CONECT 1010 1011 1012 1009                                            
CONECT 1011 1010                                                      
CONECT 1012 1010 1014 1013                                            
CONECT 1013 1012                                                      
CONECT 1014 1012                                                      
CONECT 1015 1017 1007 1016                                            
CONECT 1016 1015                                                      
CONECT 1017 1019 1018 1015                                            
CONECT 1018 1017                                                      
CONECT 1019 1020 1024 1017                                            
CONECT 1020 1021 1022 1019                                            
CONECT 1021 1020                                                      
CONECT 1022 1023 1020                                                 
CONECT 1023 1022                                                      
CONECT 1024 1019 1026 1025                                            
CONECT 1025 1024                                                      
CONECT 1026 1027 1024 1028                                            
CONECT 1027 1026                                                      
CONECT 1028 1036 1026 1029                                            
CONECT 1029 1028                                                      
CONECT 1036 1038 1037 1028                                            
CONECT 1037 1036                                                      
CONECT 1038 1040 1039 1036                                            
CONECT 1039 1038                                                      
CONECT 1040 1041 1038 1044                                            
CONECT 1041 1042 1040                                                 
CONECT 1042 1043 1041                                                 
CONECT 1043 1042                                                      
CONECT 1044 1040 1046 1045                                            
CONECT 1045 1044                                                      
CONECT 1046 1047 1044 1048                                            
CONECT 1047 1046                                                      
CONECT 1048 1046 1052 1049                                            
CONECT 1049 1048 1051 1050                                            
CONECT 1050 1049                                                      
CONECT 1051 1049                                                      
CONECT 1052 1053 1054 1048                                            
CONECT 1053 1052                                                      
CONECT 1054 1052 1056 1055                                            
CONECT 1055 1054                                                      
CONECT 1056 1057 1054 1061                                            
CONECT 1057 1058 1056                                                 
CONECT 1058 1059 1060 1057                                            
CONECT 1059 1058                                                      
CONECT 1060 1058                                                      
CONECT 1061 1056 1063 1062                                            
CONECT 1062 1061                                                      
CONECT 1063 1064 1065 1061                                            
CONECT 1064 1063                                                      
CONECT 1065 1066 1063 1067                                            
CONECT 1066 1065                                                      
CONECT 1067 1068 1065 1069                                            
CONECT 1068 1067                                                      
CONECT 1069 1067 1071 1070                                            
CONECT 1070 1069                                                      
CONECT 1071 1069 1075 1072                                            
CONECT 1072 1073 1071                                                 
CONECT 1073 1074 1072                                                 
CONECT 1074 1073                                                      
CONECT 1075 1071 1077 1076                                            
CONECT 1076 1075                                                      
CONECT 1077 1078 1075 1079                                            
CONECT 1078 1077                                                      
CONECT 1079 1080 1077 1089                                            
CONECT 1080 1079                                                      
CONECT 1085 1086                                                      
CONECT 1086 1085                                                      
CONECT 1089 1090 1079 1091                                            
CONECT 1090 1089                                                      
CONECT 1091 1089 1093 1092                                            
CONECT 1092 1091                                                      
CONECT 1093 1094 1091 1100                                            
CONECT 1094 1095 1093                                                 
CONECT 1095 1096 1094 1097                                            
CONECT 1096 1095                                                      
CONECT 1097 1095 1099 1098                                            
CONECT 1098 1097                                                      
CONECT 1099 1097                                                      
CONECT 1100 1101 1093 1102                                            
CONECT 1101 1100                                                      
CONECT 1102 1104 1100 1103                                            
CONECT 1103 1102                                                      
CONECT 1104 1105 1102                                                 
CONECT 1105 1107 1106 1104                                            
CONECT 1106 1105                                                      
CONECT 1107 1109 1108 1105                                            
CONECT 1108 1107                                                      
CONECT 1109 1110 1113 1107                                            
CONECT 1110 1111 1109                                                 
CONECT 1111 1112 1110                                                 
CONECT 1112 1111                                                      
CONECT 1113 1115 1109 1114                                            
CONECT 1114 1113                                                      
CONECT 1115 1116 1119 1113                                            
CONECT 1116 1117 1115                                                 
CONECT 1117 1118 1116                                                 
CONECT 1118 1117 1119                                                 
CONECT 1119 1118 1120 1115                                            
CONECT 1120 1121 1122 1119                                            
CONECT 1121 1120                                                      
CONECT 1122 1120 1124 1123                                            
CONECT 1123 1122                                                      
CONECT 1124 1128 1122 1125                                            
CONECT 1125 1124 1126                                                 
CONECT 1126 1125 1127                                                 
CONECT 1127 1126                                                      
CONECT 1128 1129 1130 1124                                            
CONECT 1129 1128                                                      
CONECT 1130 1132 1128 1131                                            
CONECT 1131 1130                                                      
CONECT 1132 1133 1130                                                 
CONECT 1133 1135 1132 1134                                            
CONECT 1134 1133                                                      
CONECT 1135 1136 1137 1133                                            
CONECT 1136 1135                                                      
CONECT 1137 1138 1135 1141                                            
CONECT 1138 1139 1137 1140                                            
CONECT 1139 1138                                                      
CONECT 1140 1138                                                      
CONECT 1141 1142 1137 1143                                            
CONECT 1142 1141                                                      
CONECT 1143 1141 1145 1144                                            
CONECT 1144 1143                                                      
CONECT 1145 1143 1146 1155                                            
CONECT 1146 1145                                                      
CONECT 1151 1152                                                      
CONECT 1152 1151                                                      
CONECT 1155 1157 1145 1156                                            
CONECT 1156 1155                                                      
CONECT 1157 1158 1159 1155                                            
CONECT 1158 1157                                                      
CONECT 1159 1160 1157 1167                                            
CONECT 1160 1161 1159                                                 
CONECT 1161 1160 1162                                                 
CONECT 1162 1164 1161 1163                                            
CONECT 1163 1162                                                      
CONECT 1164 1165 1166 1162                                            
CONECT 1165 1164                                                      
CONECT 1166 1164                                                      
CONECT 1167 1159 1168 1169                                            
CONECT 1168 1167                                                      
CONECT 1169 1167 1170 1171                                            
CONECT 1170 1169                                                      
CONECT 1171 1169 1175 1172                                            
CONECT 1172 1171 1173                                                 
CONECT 1173 1172 1174                                                 
CONECT 1174 1173                                                      
CONECT 1175 1171 1176 1177                                            
CONECT 1176 1175                                                      
CONECT 1177 1175 1178 1179                                            
CONECT 1178 1177                                                      
CONECT 1179 1177 1180 1181                                            
CONECT 1180 1179                                                      
CONECT 1181 1179 1182 1183                                            
CONECT 1182 1181                                                      
CONECT 1183 1181 1184 1185                                            
CONECT 1184 1183                                                      
CONECT 1185 1183 1190 1186                                            
CONECT 1186 1185 1187                                                 
CONECT 1187 1186 1188                                                 
CONECT 1188 1187 1189                                                 
CONECT 1189 1188                                                      
CONECT 1190 1191 1185 1192                                            
CONECT 1191 1190                                                      
CONECT 1192 1190 1194 1193                                            
CONECT 1193 1192                                                      
CONECT 1194 1192 1195 1207                                            
CONECT 1195 1196 1194                                                 
CONECT 1196 1197 1195                                                 
CONECT 1197 1198 1196                                                 
CONECT 1198 1200 1197 1199                                            
CONECT 1199 1198                                                      
CONECT 1200 1201 1204 1198                                            
CONECT 1201 1203 1202 1200                                            
CONECT 1202 1201                                                      
CONECT 1203 1201                                                      
CONECT 1204 1206 1200 1205                                            
CONECT 1205 1204                                                      
CONECT 1206 1204                                                      
CONECT 1207 1194 1209 1208                                            
CONECT 1208 1207                                                      
CONECT 1209 1210 1207 1213                                            
CONECT 1210 1211 1209                                                 
CONECT 1211 1210 1212                                                 
CONECT 1212 1211 1213                                                 
CONECT 1213 1209 1212 1214                                            
CONECT 1214 1213 1216 1215                                            
CONECT 1215 1214                                                      
CONECT 1216 1217 1214 1218                                            
CONECT 1217 1216                                                      
CONECT 1218 1216 1219 1225                                            
CONECT 1219 1220 1218                                                 
CONECT 1220 1221 1222 1219                                            
CONECT 1221 1220                                                      
CONECT 1222 1224 1220 1223                                            
CONECT 1223 1222                                                      
CONECT 1224 1222                                                      
CONECT 1225 1227 1218 1226                                            
CONECT 1226 1225                                                      
CONECT 1227 1228 1229 1225                                            
CONECT 1228 1227                                                      
CONECT 1229 1237 1227 1230                                            
CONECT 1230 1229                                                      
CONECT 1237 1239 1229 1238                                            
CONECT 1238 1237                                                      
CONECT 1239 1241 1240 1237                                            
CONECT 1240 1239                                                      
CONECT 1241 1246 1242 1239                                            
CONECT 1242 1244 1241 1243                                            
CONECT 1243 1242                                                      
CONECT 1244 1245 1242                                                 
CONECT 1245 1244                                                      
CONECT 1246 1247 1248 1241                                            
CONECT 1247 1246                                                      
CONECT 1248 1250 1246 1249                                            
CONECT 1249 1248                                                      
CONECT 1250 1251 1255 1248                                            
CONECT 1251 1252 1250 1253                                            
CONECT 1252 1251                                                      
CONECT 1253 1254 1251                                                 
CONECT 1254 1253                                                      
CONECT 1255 1257 1250 1256                                            
CONECT 1256 1255                                                      
CONECT 1257 1258 1259 1255                                            
CONECT 1258 1257                                                      
CONECT 1259 1260 1268 1257                                            
CONECT 1260 1261 1259                                                 
CONECT 1261 1262 1260                                                 
CONECT 1262 1263 1261                                                 
CONECT 1263 1262 1264                                                 
CONECT 1264 1267 1265 1266 1263                                       
CONECT 1265 1264                                                      
CONECT 1266 1264                                                      
CONECT 1267 1264                                                      
CONECT 1268 1269 1270 1259                                            
CONECT 1269 1268                                                      
CONECT 1270 1272 1268 1271                                            
CONECT 1271 1270                                                      
CONECT 1272 1273 1270                                                 
CONECT 1273 1275 1272 1274                                            
CONECT 1274 1273                                                      
CONECT 1275 1276 1277 1273                                            
CONECT 1276 1275                                                      
CONECT 1277 1278 1275 1281                                            
CONECT 1278 1279 1277                                                 
CONECT 1279 1280 1278                                                 
CONECT 1280 1279                                                      
CONECT 1281 1277 1282 1283                                            
CONECT 1282 1281                                                      
CONECT 1283 1281 1284 1285                                            
CONECT 1284 1283                                                      
CONECT 1285 1283 1293 1286                                            
CONECT 1286 1285                                                      
CONECT 1293 1285 1295 1294                                            
CONECT 1294 1293                                                      
CONECT 1295 1296 1293 1297                                            
CONECT 1296 1295                                                      
CONECT 1297 1298 1295 1302                                            
CONECT 1298 1299 1297                                                 
CONECT 1299 1300 1298 1301                                            
CONECT 1300 1299                                                      
CONECT 1301 1299                                                      
CONECT 1302 1297 1304 1303                                            
CONECT 1303 1302                                                      
CONECT 1304 1305 1302 1306                                            
CONECT 1305 1304                                                      
CONECT 1306 1313 1304 1307                                            
CONECT 1307 1306 1308                                                 
CONECT 1308 1307 1310 1309                                            
CONECT 1309 1308                                                      
CONECT 1310 1311 1308 1312                                            
CONECT 1311 1310                                                      
CONECT 1312 1310                                                      
CONECT 1313 1314 1315 1306                                            
CONECT 1314 1313                                                      
CONECT 1315 1317 1313 1316                                            
CONECT 1316 1315                                                      
CONECT 1317 1318 1315                                                 
CONECT 1318 1319 1320 1317                                            
CONECT 1319 1318                                                      
CONECT 1320 1322 1321 1318                                            
CONECT 1321 1320                                                      
CONECT 1322 1323 1320 1326                                            
CONECT 1323 1324 1322                                                 
CONECT 1324 1325 1323                                                 
CONECT 1325 1324                                                      
CONECT 1326 1322 1327 1328                                            
CONECT 1327 1326                                                      
CONECT 1328 1326 1329 1330                                            
CONECT 1329 1328                                                      
CONECT 1330 1328 1334 1331                                            
CONECT 1331 1330 1332                                                 
CONECT 1332 1331 1333                                                 
CONECT 1333 1332                                                      
CONECT 1334 1335 1330 1336                                            
CONECT 1335 1334                                                      
CONECT 1336 1334 1338 1337                                            
CONECT 1337 1336                                                      
CONECT 1338 1339 1336                                                 
CONECT 1339 1341 1340 1338                                            
CONECT 1340 1339                                                      
CONECT 1341 1343 1342 1339                                            
CONECT 1342 1341                                                      
CONECT 1343 1344 1347 1341                                            
CONECT 1344 1345 1343                                                 
CONECT 1345 1344 1346                                                 
CONECT 1346 1345                                                      
CONECT 1347 1349 1343 1348                                            
CONECT 1348 1347                                                      
CONECT 1349 1350 1351 1347                                            
CONECT 1350 1349                                                      
CONECT 1351 1355 1349 1352                                            
CONECT 1352 1354 1351 1353                                            
CONECT 1353 1352                                                      
CONECT 1354 1352                                                      
CONECT 1355 1356 1357 1351                                            
CONECT 1356 1355                                                      
CONECT 1357 1359 1355 1358                                            
CONECT 1358 1357                                                      
CONECT 1359 1360 1357                                                 
CONECT 1360 1362 1359 1361                                            
CONECT 1361 1360                                                      
CONECT 1362 1363 1364 1360                                            
CONECT 1363 1362                                                      
CONECT 1364 1372 1365 1362                                            
CONECT 1365 1364                                                      
CONECT 1372 1373 1374 1364                                            
CONECT 1373 1372                                                      
CONECT 1374 1376 1372 1375                                            
CONECT 1375 1374                                                      
CONECT 1376 1383 1377 1374                                            
CONECT 1377 1376 1378                                                 
CONECT 1378 1379 1377 1380                                            
CONECT 1379 1378                                                      
CONECT 1380 1378 1382 1381                                            
CONECT 1381 1380                                                      
CONECT 1382 1380                                                      
CONECT 1383 1385 1376 1384                                            
CONECT 1384 1383                                                      
CONECT 1385 1387 1386 1383                                            
CONECT 1386 1385                                                      
CONECT 1387 1392 1388 1385                                            
CONECT 1388 1390 1389 1387                                            
CONECT 1389 1388                                                      
CONECT 1390 1391 1388                                                 
CONECT 1391 1390                                                      
CONECT 1392 1393 1394 1387                                            
CONECT 1393 1392                                                      
CONECT 1394 1396 1392 1395                                            
CONECT 1395 1394                                                      
CONECT 1396 1401 1397 1394                                            
CONECT 1397 1398 1396                                                 
CONECT 1398 1399 1400 1397                                            
CONECT 1399 1398                                                      
CONECT 1400 1398                                                      
CONECT 1401 1402 1403 1396                                            
CONECT 1402 1401                                                      
CONECT 1403 1405 1401 1404                                            
CONECT 1404 1403                                                      
CONECT 1405 1406 1415 1403                                            
CONECT 1406 1405                                                      
CONECT 1411 1412                                                      
CONECT 1412 1411                                                      
CONECT 1415 1416 1405 1417                                            
CONECT 1416 1415                                                      
CONECT 1417 1415 1418 1419                                            
CONECT 1418 1417                                                      
CONECT 1419 1417 1420 1424                                            
CONECT 1420 1419 1421                                                 
CONECT 1421 1420 1423 1422                                            
CONECT 1422 1421                                                      
CONECT 1423 1421                                                      
CONECT 1424 1419 1425 1426                                            
CONECT 1425 1424                                                      
CONECT 1426 1424 1427 1428                                            
CONECT 1427 1426                                                      
CONECT 1428 1426 1432 1429                                            
CONECT 1429 1428 1430                                                 
CONECT 1430 1429 1431                                                 
CONECT 1431 1430                                                      
CONECT 1432 1428 1433 1434                                            
CONECT 1433 1432                                                      
CONECT 1434 1432 1435 1436                                            
CONECT 1435 1434                                                      
CONECT 1436 1434 1437 1440                                            
CONECT 1437 1439 1436 1438                                            
CONECT 1438 1437                                                      
CONECT 1439 1437                                                      
CONECT 1440 1436 1442 1441                                            
CONECT 1441 1440                                                      
CONECT 1442 1443 1440 1444                                            
CONECT 1443 1442                                                      
CONECT 1444 1442 1445 1448                                            
CONECT 1445 1446 1444                                                 
CONECT 1446 1447 1445                                                 
CONECT 1447 1446                                                      
CONECT 1448 1444 1449 1450                                            
CONECT 1449 1448                                                      
CONECT 1450 1448 1451 1452                                            
CONECT 1451 1450                                                      
CONECT 1452 1450 1453 1460                                            
CONECT 1453 1452                                                      
CONECT 1460 1452 1462 1461                                            
CONECT 1461 1460                                                      
CONECT 1462 1463 1460 1464                                            
CONECT 1463 1462                                                      
CONECT 1464 1465 1462 1468                                            
CONECT 1465 1466 1464                                                 
CONECT 1466 1467 1465                                                 
CONECT 1467 1466                                                      
CONECT 1468 1464 1470 1469                                            
CONECT 1469 1468                                                      
CONECT 1470 1471 1468 1472                                            
CONECT 1471 1470                                                      
CONECT 1472 1470 1473 1482                                            
CONECT 1473 1472                                                      
CONECT 1478 1479                                                      
CONECT 1479 1478                                                      
CONECT 1482 1483 1472 1484                                            
CONECT 1483 1482                                                      
CONECT 1484 1482 1486 1485                                            
CONECT 1485 1484                                                      
CONECT 1486 1484 1491 1487                                            
CONECT 1487 1486 1488                                                 
CONECT 1488 1487 1489                                                 
CONECT 1489 1490 1488                                                 
CONECT 1490 1489                                                      
CONECT 1491 1493 1486 1492                                            
CONECT 1492 1491                                                      
CONECT 1493 1494 1495 1491                                            
CONECT 1494 1493                                                      
CONECT 1495 1496 1493 1503                                            
CONECT 1496 1495                                                      
CONECT 1500 1501                                                      
CONECT 1501 1500                                                      
CONECT 1503 1495 1504 1505                                            
CONECT 1504 1503                                                      
CONECT 1505 1503 1506 1507                                            
CONECT 1506 1505                                                      
CONECT 1507 1505 1515 1508                                            
CONECT 1508 1507                                                      
CONECT 1510 1511                                                      
CONECT 1511 1510                                                      
CONECT 1515 1516 1517 1507                                            
CONECT 1516 1515                                                      
CONECT 1517 1518 1515 1519                                            
CONECT 1518 1517                                                      
CONECT 1519 1524 1517 1520                                            
CONECT 1520 1519 1521                                                 
CONECT 1521 1520 1522                                                 
CONECT 1522 1521 1523                                                 
CONECT 1523 1522                                                      
CONECT 1524 1525 1526 1519                                            
CONECT 1525 1524                                                      
CONECT 1526 1524 1528 1527                                            
CONECT 1527 1526                                                      
CONECT 1528 1529 1526 1534                                            
CONECT 1529 1530 1528                                                 
CONECT 1530 1531 1529                                                 
CONECT 1531 1532 1533 1530                                            
CONECT 1532 1531                                                      
CONECT 1533 1531                                                      
CONECT 1534 1528 1536 1535                                            
CONECT 1535 1534                                                      
CONECT 1536 1537 1534 1538                                            
CONECT 1537 1536                                                      
CONECT 1538 1536 1543 1539                                            
CONECT 1539 1538 1540                                                 
CONECT 1540 1541 1539 1542                                            
CONECT 1541 1540                                                      
CONECT 1542 1540                                                      
CONECT 1543 1544 1538 1545                                            
CONECT 1544 1543                                                      
CONECT 1545 1543 1549 1546                                            
CONECT 1546 1545 1547                                                 
CONECT 1547 1546 1548                                                 
CONECT 1548 1549 1547                                                 
CONECT 1549 1550 1545 1548                                            
CONECT 1550 1552 1551 1549                                            
CONECT 1551 1550                                                      
CONECT 1552 1554 1553 1550                                            
CONECT 1553 1552                                                      
CONECT 1554 1559 1555 1552                                            
CONECT 1555 1554 1557 1556                                            
CONECT 1556 1555                                                      
CONECT 1557 1558 1555                                                 
CONECT 1558 1557                                                      
CONECT 1559 1560 1561 1554                                            
CONECT 1560 1559                                                      
CONECT 1561 1563 1559 1562                                            
CONECT 1562 1561                                                      
CONECT 1563 1564 1561                                                 
CONECT 1564 1565 1566 1563                                            
CONECT 1565 1564                                                      
CONECT 1566 1568 1564 1567                                            
CONECT 1567 1566                                                      
CONECT 1568 1569 1572 1566                                            
CONECT 1569 1570 1568 1571                                            
CONECT 1570 1569                                                      
CONECT 1571 1569                                                      
CONECT 1572 1574 1568 1573                                            
CONECT 1573 1572                                                      
CONECT 1574 1575 1576 1572                                            
CONECT 1575 1574                                                      
CONECT 1576 1577 1574 1584                                            
CONECT 1577 1576                                                      
CONECT 1581 1582                                                      
CONECT 1582 1581                                                      
CONECT 1584 1576 1585 1586                                            
CONECT 1585 1584                                                      
CONECT 1586 1584 1587 1588                                            
CONECT 1587 1586                                                      
CONECT 1588 1586 1590 1589                                            
CONECT 1589 1588                                                      
CONECT 1590 1591 1588 1592                                            
CONECT 1591 1590                                                      
CONECT 1592 1590 1594 1593                                            
CONECT 1593 1592                                                      
CONECT 1594 1592 1595                                                 
CONECT 1595 1594 1597 1596                                            
CONECT 1596 1595                                                      
CONECT 1597 1598 1595 1599                                            
CONECT 1598 1597                                                      
CONECT 1599 1604 1597 1600                                            
CONECT 1600 1599 1602 1601                                            
CONECT 1601 1600                                                      
CONECT 1602 1603 1600                                                 
CONECT 1603 1602                                                      
CONECT 1604 1605 1606 1599                                            
CONECT 1605 1604                                                      
CONECT 1606 1608 1604 1607                                            
CONECT 1607 1606                                                      
CONECT 1608 1613 1609 1606                                            
CONECT 1609 1608 1610                                                 
CONECT 1610 1609 1612 1611                                            
CONECT 1611 1610                                                      
CONECT 1612 1610                                                      
CONECT 1613 1615 1608 1614                                            
CONECT 1614 1613                                                      
CONECT 1615 1616 1617 1613                                            
CONECT 1616 1615                                                      
CONECT 1617 1618 1615 1622                                            
CONECT 1618 1619 1617                                                 
CONECT 1619 1621 1620 1618                                            
CONECT 1620 1619                                                      
CONECT 1621 1619                                                      
CONECT 1622 1617 1623 1624                                            
CONECT 1623 1622                                                      
CONECT 1624 1622 1625 1626                                            
CONECT 1625 1624                                                      
CONECT 1626 1624 1627 1632                                            
CONECT 1627 1628 1626                                                 
CONECT 1628 1629 1627                                                 
CONECT 1629 1631 1628 1630                                            
CONECT 1630 1629                                                      
CONECT 1631 1629                                                      
CONECT 1632 1626 1634 1633                                            
CONECT 1633 1632                                                      
CONECT 1634 1635 1632 1636                                            
CONECT 1635 1634                                                      
CONECT 1636 1634 1637                                                 
CONECT 1637 1636 1639 1638                                            
CONECT 1638 1637                                                      
CONECT 1639 1640 1637 1641                                            
CONECT 1640 1639                                                      
CONECT 1641 1648 1639 1642                                            
CONECT 1642 1641 1643                                                 
CONECT 1643 1642 1645 1644                                            
CONECT 1644 1643                                                      
CONECT 1645 1646 1643 1647                                            
CONECT 1646 1645                                                      
CONECT 1647 1645                                                      
CONECT 1648 1649 1650 1641                                            
CONECT 1649 1648                                                      
CONECT 1650 1652 1648 1651                                            
CONECT 1651 1650                                                      
CONECT 1652 1660 1650 1653                                            
CONECT 1653 1652                                                      
CONECT 1660 1662 1652 1661                                            
CONECT 1661 1660                                                      
CONECT 1662 1663 1664 1660                                            
CONECT 1663 1662                                                      
CONECT 1664 1665 1662 1674                                            
CONECT 1665 1664                                                      
CONECT 1670 1671                                                      
CONECT 1671 1670                                                      
CONECT 1674 1664 1675 1676                                            
CONECT 1675 1674                                                      
CONECT 1676 1674 1677 1678                                            
CONECT 1677 1676                                                      
CONECT 1678 1676 1679                                                 
CONECT 1679 1678 1680 1681                                            
CONECT 1680 1679                                                      
CONECT 1681 1679 1682 1685                                            
CONECT 1682 1681 1683                                                 
CONECT 1683 1682 1684                                                 
CONECT 1684 1683 1685                                                 
CONECT 1685 1681 1686 1684                                            
CONECT 1686 1688 1685 1687                                            
CONECT 1687 1686                                                      
CONECT 1688 1689 1690 1686                                            
CONECT 1689 1688                                                      
CONECT 1690 1691 1688 1698                                            
CONECT 1691 1690                                                      
CONECT 1698 1690 1699 1700                                            
CONECT 1699 1698                                                      
CONECT 1700 1698 1701 1702                                            
CONECT 1701 1700                                                      
CONECT 1702 1706 1700 1703                                            
CONECT 1703 1702 1705 1704                                            
CONECT 1704 1703                                                      
CONECT 1705 1703                                                      
CONECT 1706 1707 1708 1702                                            
CONECT 1707 1706                                                      
CONECT 1708 1710 1706 1709                                            
CONECT 1709 1708                                                      
CONECT 1710 1711 1715 1708                                            
CONECT 1711 1710 1712                                                 
CONECT 1712 1711 1713 1714                                            
CONECT 1713 1712                                                      
CONECT 1714 1712                                                      
CONECT 1715 1716 1710 1717                                            
CONECT 1716 1715                                                      
CONECT 1717 1715 1719 1718                                            
CONECT 1718 1717                                                      
CONECT 1719 1717 1732 1720                                            
CONECT 1720 1719 1721                                                 
CONECT 1721 1720 1722                                                 
CONECT 1722 1721 1723                                                 
CONECT 1723 1722 1724 1725                                            
CONECT 1724 1723                                                      
CONECT 1725 1723 1729 1726                                            
CONECT 1726 1725 1727 1728                                            
CONECT 1727 1726                                                      
CONECT 1728 1726                                                      
CONECT 1729 1730 1725 1731                                            
CONECT 1730 1729                                                      
CONECT 1731 1729                                                      
CONECT 1732 1733 1734 1719                                            
CONECT 1733 1732                                                      
CONECT 1734 1736 1732 1735                                            
CONECT 1735 1734                                                      
CONECT 1736 1737 1734 1744                                            
CONECT 1737 1738 1736                                                 
CONECT 1738 1739 1737                                                 
CONECT 1739 1741 1740 1738                                            
CONECT 1740 1739                                                      
CONECT 1741 1743 1742 1739                                            
CONECT 1742 1741                                                      
CONECT 1743 1741                                                      
CONECT 1744 1736 1745 1746                                            
CONECT 1745 1744                                                      
CONECT 1746 1744 1747 1748                                            
CONECT 1747 1746                                                      
CONECT 1748 1746 1753 1749                                            
CONECT 1749 1748 1751 1750                                            
CONECT 1750 1749                                                      
CONECT 1751 1749 1752                                                 
CONECT 1752 1751                                                      
CONECT 1753 1754 1748 1755                                            
CONECT 1754 1753                                                      
CONECT 1755 1753 1757 1756                                            
CONECT 1756 1755                                                      
CONECT 1757 1759 1755 1758                                            
CONECT 1758 1757                                                      
CONECT 1759 1761 1757 1760                                            
CONECT 1760 1759                                                      
CONECT 1761 1762 1763 1759                                            
CONECT 1762 1761                                                      
CONECT 1763 1764 1771 1761                                            
CONECT 1764 1765 1763                                                 
CONECT 1765 1766 1764                                                 
CONECT 1766 1768 1767 1765                                            
CONECT 1767 1766                                                      
CONECT 1768 1770 1769 1766                                            
CONECT 1769 1768                                                      
CONECT 1770 1768                                                      
CONECT 1771 1772 1773 1763                                            
CONECT 1772 1771                                                      
CONECT 1773 1775 1771 1774                                            
CONECT 1774 1773                                                      
CONECT 1775 1777 1773 1776                                            
CONECT 1776 1775                                                      
CONECT 1777 1779 1778 1775                                            
CONECT 1778 1777                                                      
CONECT 1779 1781 1780 1777                                            
CONECT 1780 1779                                                      
CONECT 1781 1782 1783 1779                                            
CONECT 1782 1781                                                      
CONECT 1783 1785 1784 1781                                            
CONECT 1784 1783                                                      
CONECT 1785 1787 1786 1783                                            
CONECT 1786 1785                                                      
CONECT 1787 1788 1785                                                 
CONECT 1788 1790 1789 1787                                            
CONECT 1789 1788                                                      
CONECT 1790 1792 1791 1788                                            
CONECT 1791 1790                                                      
CONECT 1792 1797 1793 1790                                            
CONECT 1793 1795 1792 1794                                            
CONECT 1794 1793                                                      
CONECT 1795 1796 1793                                                 
CONECT 1796 1795                                                      
CONECT 1797 1799 1798 1792                                            
CONECT 1798 1797                                                      
CONECT 1799 1801 1800 1797                                            
CONECT 1800 1799                                                      
CONECT 1801 1806 1802 1799                                            
CONECT 1802 1803 1801                                                 
CONECT 1803 1805 1802 1804                                            
CONECT 1804 1803                                                      
CONECT 1805 1803                                                      
CONECT 1806 1807 1808 1801                                            
CONECT 1807 1806                                                      
CONECT 1808 1806                                                      
MASTER        0    0    0    0    0    0    0    0 1808    0 1808    0
END
