# Supplementary material for: Virtual Double-System Single-Box: A Nonequilibrium Alchemical Technique for Absolute Binding Free Energy Calculations: Application to Ligands of the SARS-CoV-2 Main Protease
Source: J Chem Theory Comput. 2020 Oct 22;16(11):7160–72. doi: 10.1021/acs.jctc.0c00634 (PMC8015232; doi:10.1021/acs.jctc.0c00634)
Supplement: Supplementary file 1 — ct0c00634_si_001.zip [file ct0c00634_si_001.zip › data/docking_struct/co77.pdb]

HETATM    1 n01  lig   -10      55.560  41.240  42.760    -0.221969
HETATM    2 h01  lig   -10      56.350  41.810  42.460     0.194328
HETATM    3 c02  lig   -10      52.390  39.500  42.580    -0.143380
HETATM    4 h02  lig   -10      52.800  38.800  41.850     0.084973
HETATM    5 h03  lig   -10      51.740  40.170  42.010     0.084973
HETATM    6 n03  lig   -10      50.420  38.240  45.400    -0.167186
HETATM    7 h04  lig   -10      50.010  38.180  46.340     0.340064
HETATM    8 c04  lig   -10      49.360  36.010  45.060    -0.040624
HETATM    9 h05  lig   -10      48.700  36.300  45.890     0.057065
HETATM   10 h06  lig   -10      50.000  35.200  45.410     0.057065
HETATM   11 h07  lig   -10      48.710  35.630  44.270     0.057065
HETATM   12 c05  lig   -10      49.760  34.960  40.770     0.146486
HETATM   13 h08  lig   -10      50.670  34.450  40.460     0.048504
HETATM   14 h09  lig   -10      49.530  35.740  40.030     0.048504
HETATM   15 c06  lig   -10      48.600  33.940  40.800    -0.096554
HETATM   16 h10  lig   -10      48.890  33.040  41.350     0.045577
HETATM   17 h11  lig   -10      48.350  33.660  39.770     0.045577
HETATM   18 h12  lig   -10      47.690  34.350  41.260     0.045577
HETATM   19 c07  lig   -10      56.080  41.030  46.310    -0.149365
HETATM   20 h13  lig   -10      55.050  41.040  46.620     0.149167
HETATM   21 c08  lig   -10      58.430  41.160  46.870    -0.166057
HETATM   22 h14  lig   -10      59.250  41.260  47.580     0.137417
HETATM   23 c09  lig   -10      58.720  40.970  45.520    -0.103300
HETATM   24 h15  lig   -10      59.740  40.860  45.210     0.128176
HETATM   25 c10  lig   -10      57.720  40.930  44.560    -0.157832
HETATM   26 h16  lig   -10      58.010  40.790  43.520     0.132263
HETATM   27 n11  lig   -10      56.730  41.610  48.530    -0.907794
HETATM   28 h17  lig   -10      55.770  41.920  48.730     0.416646
HETATM   29 h18  lig   -10      57.190  41.330  49.410     0.416646
HETATM   30 c12  lig   -10      53.620  40.320  43.030     0.432830
HETATM   31 n13  lig   -10      54.200  40.210  44.230    -0.342668
HETATM   32 o14  lig   -10      54.350  41.040  42.090    -0.356784
HETATM   33 c15  lig   -10      55.380  40.790  43.990     0.291841
HETATM   34 c16  lig   -10      56.380  40.920  44.950    -0.098031
HETATM   35 c17  lig   -10      51.510  38.670  43.580     0.209818
HETATM   36 n18  lig   -10      51.170  39.170  44.780    -0.146144
HETATM   37 c19  lig   -10      50.880  37.400  43.390    -0.310973
HETATM   38 c20  lig   -10      50.200  37.200  44.590    -0.063114
HETATM   39 c21  lig   -10      50.950  36.450  42.230     0.693126
HETATM   40 o22  lig   -10      51.910  36.490  41.480    -0.543023
HETATM   41 o23  lig   -10      49.910  35.600  42.060    -0.432924
HETATM   42 c24  lig   -10      57.090  41.240  47.250     0.184036
ATOM    114  N   PHE X   8      34.130  37.250  25.300  0.00  0.00            
ATOM    116  CA  PHE X   8      33.680  38.610  25.010  0.00  0.00            
ATOM    117  HA  PHE X   8      32.970  38.550  24.190  0.00  0.00            
ATOM    118  CB  PHE X   8      32.950  39.180  26.230  0.00  0.00            
ATOM    119  HB1 PHE X   8      32.920  40.260  26.130  0.00  0.00            
ATOM    120  HB2 PHE X   8      33.510  38.960  27.140  0.00  0.00            
ATOM    121  CG  PHE X   8      31.530  38.690  26.380  0.00  0.00            
ATOM    122  CD1 PHE X   8      30.490  39.320  25.670  0.00  0.00            
ATOM    123  HD1 PHE X   8      30.710  40.170  25.030  0.00  0.00            
ATOM    124  CE1 PHE X   8      29.170  38.880  25.800  0.00  0.00            
ATOM    125  HE1 PHE X   8      28.360  39.390  25.280  0.00  0.00            
ATOM    126  CZ  PHE X   8      28.870  37.790  26.620  0.00  0.00            
ATOM    127  HZ  PHE X   8      27.840  37.460  26.720  0.00  0.00            
ATOM    128  CE2 PHE X   8      29.900  37.140  27.310  0.00  0.00            
ATOM    129  HE2 PHE X   8      29.680  36.280  27.930  0.00  0.00            
ATOM    130  CD2 PHE X   8      31.220  37.600  27.210  0.00  0.00            
ATOM    131  HD2 PHE X   8      32.000  37.100  27.770  0.00  0.00            
ATOM    132  C   PHE X   8      34.870  39.510  24.620  0.00  0.00            
ATOM    133  O   PHE X   8      35.920  39.420  25.260  0.00  0.00            
ATOM    134  N   PRO X   9      34.700  40.420  23.650  0.00  0.00            
ATOM    135  CD  PRO X   9      33.550  40.540  22.760  0.00  0.00            
ATOM    136  HD1 PRO X   9      32.750  41.060  23.290  0.00  0.00            
ATOM    137  HD2 PRO X   9      33.220  39.570  22.410  0.00  0.00            
ATOM    138  CG  PRO X   9      34.020  41.380  21.580  0.00  0.00            
ATOM    139  HG1 PRO X   9      33.190  41.940  21.150  0.00  0.00            
ATOM    140  HG2 PRO X   9      34.490  40.730  20.830  0.00  0.00            
ATOM    141  CB  PRO X   9      35.060  42.300  22.200  0.00  0.00            
ATOM    142  HB1 PRO X   9      34.560  43.160  22.650  0.00  0.00            
ATOM    143  HB2 PRO X   9      35.800  42.630  21.470  0.00  0.00            
ATOM    144  CA  PRO X   9      35.700  41.420  23.290  0.00  0.00            
ATOM    145  HA  PRO X   9      36.570  40.910  22.870  0.00  0.00            
ATOM    146  C   PRO X   9      36.120  42.260  24.500  0.00  0.00            
ATOM    147  O   PRO X   9      35.290  42.740  25.270  0.00  0.00            
ATOM    148  N   SER X  10      37.430  42.440  24.660  0.00  0.00            
ATOM    149  H   SER X  10      38.070  41.990  24.020  0.00  0.00            
ATOM    150  CA  SER X  10      38.020  42.920  25.910  0.00  0.00            
ATOM    151  HA  SER X  10      37.330  42.690  26.720  0.00  0.00            
ATOM    152  CB  SER X  10      39.290  42.110  26.200  0.00  0.00            
ATOM    153  HB1 SER X  10      39.000  41.120  26.550  0.00  0.00            
ATOM    154  HB2 SER X  10      39.870  42.590  26.980  0.00  0.00            
ATOM    155  OG  SER X  10      40.070  41.960  25.030  0.00  0.00            
ATOM    156  HG  SER X  10      40.490  42.840  24.830  0.00  0.00            
ATOM    157  C   SER X  10      38.260  44.420  26.000  0.00  0.00            
ATOM    158  O   SER X  10      38.520  44.900  27.090  0.00  0.00            
ATOM    159  N   GLY X  11      38.110  45.220  24.930  0.00  0.00            
ATOM    160  H   GLY X  11      37.950  44.770  24.040  0.00  0.00            
ATOM    161  CA  GLY X  11      38.490  46.650  24.920  0.00  0.00            
ATOM    162  HA1 GLY X  11      38.180  47.090  23.970  0.00  0.00            
ATOM    163  HA2 GLY X  11      39.580  46.720  24.990  0.00  0.00            
ATOM    164  C   GLY X  11      37.870  47.490  26.050  0.00  0.00            
ATOM    165  O   GLY X  11      38.540  48.310  26.700  0.00  0.00            
ATOM    166  N   LYS X  12      36.610  47.190  26.390  0.00  0.00            
ATOM    167  H   LYS X  12      36.160  46.480  25.820  0.00  0.00            
ATOM    168  CA  LYS X  12      35.820  47.790  27.480  0.00  0.00            
ATOM    169  HA  LYS X  12      35.810  48.870  27.360  0.00  0.00            
ATOM    170  CB  LYS X  12      34.380  47.270  27.380  0.00  0.00            
ATOM    171  HB1 LYS X  12      33.800  47.700  28.200  0.00  0.00            
ATOM    172  HB2 LYS X  12      34.390  46.190  27.510  0.00  0.00            
ATOM    173  CG  LYS X  12      33.710  47.600  26.040  0.00  0.00            
ATOM    174  HG1 LYS X  12      34.320  47.190  25.230  0.00  0.00            
ATOM    175  HG2 LYS X  12      33.670  48.690  25.910  0.00  0.00            
ATOM    176  CD  LYS X  12      32.300  47.010  25.880  0.00  0.00            
ATOM    177  HD1 LYS X  12      32.220  46.060  26.410  0.00  0.00            
ATOM    178  HD2 LYS X  12      32.140  46.810  24.820  0.00  0.00            
ATOM    179  CE  LYS X  12      31.200  47.980  26.330  0.00  0.00            
ATOM    180  HE1 LYS X  12      30.230  47.570  26.030  0.00  0.00            
ATOM    181  HE2 LYS X  12      31.330  48.930  25.810  0.00  0.00            
ATOM    182  NZ  LYS X  12      31.210  48.180  27.800  0.00  0.00            
ATOM    183  HZ1 LYS X  12      30.450  48.800  28.060  0.00  0.00            
ATOM    184  HZ2 LYS X  12      31.010  47.310  28.270  0.00  0.00            
ATOM    185  HZ3 LYS X  12      32.080  48.580  28.110  0.00  0.00            
ATOM    186  C   LYS X  12      36.380  47.510  28.890  0.00  0.00            
ATOM    187  O   LYS X  12      36.020  48.190  29.830  0.00  0.00            
ATOM    188  N   VAL X  13      37.280  46.530  29.000  0.00  0.00            
ATOM    189  H   VAL X  13      37.520  46.050  28.140  0.00  0.00            
ATOM    190  CA  VAL X  13      37.920  45.990  30.210  0.00  0.00            
ATOM    191  HA  VAL X  13      37.490  46.450  31.100  0.00  0.00            
ATOM    192  CB  VAL X  13      37.630  44.470  30.270  0.00  0.00            
ATOM    193  HB  VAL X  13      38.000  44.000  29.360  0.00  0.00            
ATOM    194  CG1 VAL X  13      38.230  43.680  31.430  0.00  0.00            
ATOM    195 HG11 VAL X  13      38.180  42.610  31.220  0.00  0.00            
ATOM    196 HG12 VAL X  13      39.270  43.950  31.580  0.00  0.00            
ATOM    197 HG13 VAL X  13      37.670  43.870  32.340  0.00  0.00            
ATOM    198  CG2 VAL X  13      36.110  44.270  30.310  0.00  0.00            
ATOM    199 HG21 VAL X  13      35.860  43.250  30.590  0.00  0.00            
ATOM    200 HG22 VAL X  13      35.660  44.950  31.040  0.00  0.00            
ATOM    201 HG23 VAL X  13      35.720  44.480  29.320  0.00  0.00            
ATOM    202  C   VAL X  13      39.420  46.310  30.200  0.00  0.00            
ATOM    203  O   VAL X  13      39.950  46.840  31.170  0.00  0.00            
ATOM    204  N   GLU X  14      40.080  46.160  29.050  0.00  0.00            
ATOM    205  H   GLU X  14      39.600  45.700  28.280  0.00  0.00            
ATOM    206  CA  GLU X  14      41.470  46.600  28.810  0.00  0.00            
ATOM    207  HA  GLU X  14      42.150  45.970  29.380  0.00  0.00            
ATOM    208  CB  GLU X  14      41.790  46.460  27.300  0.00  0.00            
ATOM    209  HB1 GLU X  14      42.730  46.970  27.110  0.00  0.00            
ATOM    210  HB2 GLU X  14      41.000  46.960  26.750  0.00  0.00            
ATOM    211  CG  GLU X  14      41.910  45.020  26.780  0.00  0.00            
ATOM    212  HG1 GLU X  14      41.080  44.430  27.170  0.00  0.00            
ATOM    213  HG2 GLU X  14      42.830  44.570  27.160  0.00  0.00            
ATOM    214  CD  GLU X  14      41.910  44.950  25.240  0.00  0.00            
ATOM    215  OE1 GLU X  14      40.980  44.320  24.680  0.00  0.00            
ATOM    216  OE2 GLU X  14      42.820  45.500  24.590  0.00  0.00            
ATOM    217  C   GLU X  14      41.700  48.060  29.250  0.00  0.00            
ATOM    218  O   GLU X  14      42.690  48.360  29.910  0.00  0.00            
ATOM    219  N   GLY X  15      40.750  48.960  28.960  0.00  0.00            
ATOM    220  H   GLY X  15      39.950  48.640  28.430  0.00  0.00            
ATOM    221  CA  GLY X  15      40.810  50.380  29.350  0.00  0.00            
ATOM    222  HA1 GLY X  15      40.080  50.930  28.770  0.00  0.00            
ATOM    223  HA2 GLY X  15      41.800  50.760  29.110  0.00  0.00            
ATOM    224  C   GLY X  15      40.560  50.670  30.840  0.00  0.00            
ATOM    225  O   GLY X  15      40.650  51.830  31.250  0.00  0.00            
ATOM    226  N   CYS X  16      40.250  49.660  31.650  0.00  0.00            
ATOM    227  H   CYS X  16      40.170  48.730  31.250  0.00  0.00            
ATOM    228  CA  CYS X  16      40.040  49.760  33.090  0.00  0.00            
ATOM    229  HA  CYS X  16      40.060  50.810  33.390  0.00  0.00            
ATOM    230  CB  CYS X  16      38.660  49.200  33.450  0.00  0.00            
ATOM    231  HB1 CYS X  16      38.500  49.290  34.530  0.00  0.00            
ATOM    232  HB2 CYS X  16      38.610  48.150  33.160  0.00  0.00            
ATOM    233  SG  CYS X  16      37.360  50.130  32.580  0.00  0.00            
ATOM    234  HG  CYS X  16      36.340  49.400  33.040  0.00  0.00            
ATOM    235  C   CYS X  16      41.150  49.080  33.910  0.00  0.00            
ATOM    236  O   CYS X  16      41.070  49.070  35.140  0.00  0.00            
ATOM    237  N   MET X  17      42.180  48.520  33.270  0.00  0.00            
ATOM    238  H   MET X  17      42.220  48.570  32.260  0.00  0.00            
ATOM    239  CA  MET X  17      43.270  47.830  33.970  0.00  0.00            
ATOM    240  HA  MET X  17      42.860  47.380  34.880  0.00  0.00            
ATOM    241  CB  MET X  17      43.830  46.680  33.120  0.00  0.00            
ATOM    242  HB1 MET X  17      44.660  46.210  33.650  0.00  0.00            
ATOM    243  HB2 MET X  17      44.210  47.070  32.180  0.00  0.00            
ATOM    244  CG  MET X  17      42.770  45.600  32.810  0.00  0.00            
ATOM    245  HG1 MET X  17      43.260  44.810  32.260  0.00  0.00            
ATOM    246  HG2 MET X  17      42.050  46.040  32.130  0.00  0.00            
ATOM    247  SD  MET X  17      41.860  44.880  34.210  0.00  0.00            
ATOM    248  CE  MET X  17      43.160  44.430  35.390  0.00  0.00            
ATOM    249  HE1 MET X  17      42.690  44.070  36.310  0.00  0.00            
ATOM    250  HE2 MET X  17      43.790  43.650  34.980  0.00  0.00            
ATOM    251  HE3 MET X  17      43.760  45.310  35.630  0.00  0.00            
ATOM    252  C   MET X  17      44.390  48.780  34.410  0.00  0.00            
ATOM    253  O   MET X  17      44.970  49.500  33.590  0.00  0.00            
ATOM    254  N   VAL X  18      44.700  48.750  35.700  0.00  0.00            
ATOM    255  H   VAL X  18      44.140  48.150  36.310  0.00  0.00            
ATOM    256  CA  VAL X  18      45.770  49.530  36.340  0.00  0.00            
ATOM    257  HA  VAL X  18      46.350  50.020  35.570  0.00  0.00            
ATOM    258  CB  VAL X  18      45.200  50.650  37.250  0.00  0.00            
ATOM    259  HB  VAL X  18      46.030  51.210  37.660  0.00  0.00            
ATOM    260  CG1 VAL X  18      44.340  51.610  36.430  0.00  0.00            
ATOM    261 HG11 VAL X  18      44.110  52.500  37.020  0.00  0.00            
ATOM    262 HG12 VAL X  18      44.880  51.900  35.530  0.00  0.00            
ATOM    263 HG13 VAL X  18      43.410  51.130  36.130  0.00  0.00            
ATOM    264  CG2 VAL X  18      44.350  50.140  38.420  0.00  0.00            
ATOM    265 HG21 VAL X  18      44.050  50.990  39.040  0.00  0.00            
ATOM    266 HG22 VAL X  18      43.460  49.640  38.060  0.00  0.00            
ATOM    267 HG23 VAL X  18      44.930  49.460  39.040  0.00  0.00            
ATOM    268  C   VAL X  18      46.730  48.630  37.110  0.00  0.00            
ATOM    269  O   VAL X  18      46.390  47.500  37.470  0.00  0.00            
ATOM    270  N   GLN X  19      47.930  49.140  37.380  0.00  0.00            
ATOM    271  H   GLN X  19      48.130  50.080  37.050  0.00  0.00            
ATOM    272  CA  GLN X  19      48.900  48.560  38.320  0.00  0.00            
ATOM    273  HA  GLN X  19      48.700  47.490  38.440  0.00  0.00            
ATOM    274  CB  GLN X  19      50.310  48.700  37.710  0.00  0.00            
ATOM    275  HB1 GLN X  19      50.490  49.740  37.450  0.00  0.00            
ATOM    276  HB2 GLN X  19      50.350  48.110  36.800  0.00  0.00            
ATOM    277  CG  GLN X  19      51.440  48.230  38.650  0.00  0.00            
ATOM    278  HG1 GLN X  19      51.210  47.230  39.010  0.00  0.00            
ATOM    279  HG2 GLN X  19      51.510  48.900  39.510  0.00  0.00            
ATOM    280  CD  GLN X  19      52.790  48.200  37.940  0.00  0.00            
ATOM    281  OE1 GLN X  19      53.320  47.160  37.590  0.00  0.00            
ATOM    282  NE2 GLN X  19      53.430  49.320  37.700  0.00  0.00            
ATOM    283 HE21 GLN X  19      53.080  50.210  38.030  0.00  0.00            
ATOM    284 HE22 GLN X  19      54.270  49.260  37.140  0.00  0.00            
ATOM    285  C   GLN X  19      48.790  49.240  39.690  0.00  0.00            
ATOM    286  O   GLN X  19      48.760  50.470  39.760  0.00  0.00            
ATOM    287  N   VAL X  20      48.780  48.440  40.760  0.00  0.00            
ATOM    288  H   VAL X  20      48.740  47.440  40.610  0.00  0.00            
ATOM    289  CA  VAL X  20      48.780  48.880  42.160  0.00  0.00            
ATOM    290  HA  VAL X  20      48.880  49.960  42.210  0.00  0.00            
ATOM    291  CB  VAL X  20      47.480  48.500  42.920  0.00  0.00            
ATOM    292  HB  VAL X  20      47.300  47.430  42.770  0.00  0.00            
ATOM    293  CG1 VAL X  20      47.580  48.760  44.430  0.00  0.00            
ATOM    294 HG11 VAL X  20      46.620  48.530  44.900  0.00  0.00            
ATOM    295 HG12 VAL X  20      48.340  48.130  44.880  0.00  0.00            
ATOM    296 HG13 VAL X  20      47.820  49.810  44.610  0.00  0.00            
ATOM    297  CG2 VAL X  20      46.250  49.270  42.430  0.00  0.00            
ATOM    298 HG21 VAL X  20      45.360  48.650  42.570  0.00  0.00            
ATOM    299 HG22 VAL X  20      46.110  50.190  42.990  0.00  0.00            
ATOM    300 HG23 VAL X  20      46.330  49.520  41.380  0.00  0.00            
ATOM    301  C   VAL X  20      50.000  48.240  42.810  0.00  0.00            
ATOM    302  O   VAL X  20      50.120  47.010  42.850  0.00  0.00            
ATOM    303  N   THR X  21      50.890  49.080  43.340  0.00  0.00            
ATOM    304  H   THR X  21      50.710  50.070  43.250  0.00  0.00            
ATOM    305  CA  THR X  21      52.120  48.670  44.010  0.00  0.00            
ATOM    306  HA  THR X  21      52.180  47.590  43.980  0.00  0.00            
ATOM    307  CB  THR X  21      53.370  49.210  43.290  0.00  0.00            
ATOM    308  HB  THR X  21      53.340  50.290  43.300  0.00  0.00            
ATOM    309  CG2 THR X  21      54.680  48.740  43.910  0.00  0.00            
ATOM    310 HG21 THR X  21      55.520  49.110  43.320  0.00  0.00            
ATOM    311 HG22 THR X  21      54.780  49.140  44.920  0.00  0.00            
ATOM    312 HG23 THR X  21      54.710  47.650  43.950  0.00  0.00            
ATOM    313  OG1 THR X  21      53.400  48.770  41.940  0.00  0.00            
ATOM    314  HG1 THR X  21      54.010  49.340  41.470  0.00  0.00            
ATOM    315  C   THR X  21      52.100  49.110  45.470  0.00  0.00            
ATOM    316  O   THR X  21      51.810  50.280  45.770  0.00  0.00            
ATOM    317  N   CYS X  22      52.410  48.200  46.390  0.00  0.00            
ATOM    318  H   CYS X  22      52.630  47.260  46.070  0.00  0.00            
ATOM    319  CA  CYS X  22      52.430  48.450  47.840  0.00  0.00            
ATOM    320  HA  CYS X  22      52.420  49.520  48.020  0.00  0.00            
ATOM    321  CB  CYS X  22      51.140  47.860  48.420  0.00  0.00            
ATOM    322  HB1 CYS X  22      51.200  46.780  48.380  0.00  0.00            
ATOM    323  HB2 CYS X  22      50.290  48.190  47.810  0.00  0.00            
ATOM    324  SG  CYS X  22      50.830  48.380  50.140  0.00  0.00            
ATOM    325  HG  CYS X  22      49.610  47.840  50.240  0.00  0.00            
ATOM    326  C   CYS X  22      53.730  47.880  48.430  0.00  0.00            
ATOM    327  O   CYS X  22      53.820  46.730  48.860  0.00  0.00            
ATOM    328  N   GLY X  23      54.800  48.680  48.380  0.00  0.00            
ATOM    329  H   GLY X  23      54.670  49.610  48.000  0.00  0.00            
ATOM    330  CA  GLY X  23      56.160  48.250  48.670  0.00  0.00            
ATOM    331  HA1 GLY X  23      56.170  47.530  49.480  0.00  0.00            
ATOM    332  HA2 GLY X  23      56.770  49.100  48.960  0.00  0.00            
ATOM    333  C   GLY X  23      56.800  47.620  47.430  0.00  0.00            
ATOM    334  O   GLY X  23      56.980  48.280  46.420  0.00  0.00            
ATOM    335  N   THR X  24      57.120  46.330  47.520  0.00  0.00            
ATOM    336  H   THR X  24      57.020  45.870  48.420  0.00  0.00            
ATOM    337  CA  THR X  24      57.630  45.510  46.410  0.00  0.00            
ATOM    338  HA  THR X  24      58.070  46.160  45.650  0.00  0.00            
ATOM    339  CB  THR X  24      58.750  44.590  46.930  0.00  0.00            
ATOM    340  HB  THR X  24      58.920  43.760  46.240  0.00  0.00            
ATOM    341  CG2 THR X  24      60.050  45.380  47.060  0.00  0.00            
ATOM    342 HG21 THR X  24      60.830  44.740  47.470  0.00  0.00            
ATOM    343 HG22 THR X  24      60.370  45.730  46.080  0.00  0.00            
ATOM    344 HG23 THR X  24      59.910  46.240  47.720  0.00  0.00            
ATOM    345  OG1 THR X  24      58.450  44.100  48.230  0.00  0.00            
ATOM    346  HG1 THR X  24      57.990  43.240  48.120  0.00  0.00            
ATOM    347  C   THR X  24      56.540  44.710  45.690  0.00  0.00            
ATOM    348  O   THR X  24      56.740  44.300  44.550  0.00  0.00            
ATOM    349  N   THR X  25      55.370  44.550  46.310  0.00  0.00            
ATOM    350  H   THR X  25      55.260  44.900  47.250  0.00  0.00            
ATOM    351  CA  THR X  25      54.230  43.800  45.760  0.00  0.00            
ATOM    352  HA  THR X  25      54.610  42.900  45.290  0.00  0.00            
ATOM    353  CB  THR X  25      53.270  43.380  46.890  0.00  0.00            
ATOM    354  HB  THR X  25      52.700  44.250  47.220  0.00  0.00            
ATOM    355  CG2 THR X  25      52.320  42.280  46.430  0.00  0.00            
ATOM    356 HG21 THR X  25      51.800  41.850  47.290  0.00  0.00            
ATOM    357 HG22 THR X  25      51.600  42.680  45.720  0.00  0.00            
ATOM    358 HG23 THR X  25      52.870  41.480  45.950  0.00  0.00            
ATOM    359  OG1 THR X  25      54.000  42.890  48.000  0.00  0.00            
ATOM    360  HG1 THR X  25      53.390  42.700  48.730  0.00  0.00            
ATOM    361  C   THR X  25      53.500  44.600  44.700  0.00  0.00            
ATOM    362  O   THR X  25      53.050  45.710  44.990  0.00  0.00            
ATOM    363  N   THR X  26      53.350  44.060  43.480  0.00  0.00            
ATOM    364  H   THR X  26      53.740  43.140  43.300  0.00  0.00            
ATOM    365  CA  THR X  26      52.720  44.740  42.330  0.00  0.00            
ATOM    366  HA  THR X  26      52.120  45.570  42.710  0.00  0.00            
ATOM    367  CB  THR X  26      53.770  45.380  41.390  0.00  0.00            
ATOM    368  HB  THR X  26      54.190  46.240  41.900  0.00  0.00            
ATOM    369  CG2 THR X  26      54.920  44.460  40.980  0.00  0.00            
ATOM    370 HG21 THR X  26      55.570  44.980  40.270  0.00  0.00            
ATOM    371 HG22 THR X  26      55.510  44.200  41.860  0.00  0.00            
ATOM    372 HG23 THR X  26      54.540  43.550  40.520  0.00  0.00            
ATOM    373  OG1 THR X  26      53.130  45.810  40.210  0.00  0.00            
ATOM    374  HG1 THR X  26      53.770  46.320  39.690  0.00  0.00            
ATOM    375  C   THR X  26      51.760  43.830  41.560  0.00  0.00            
ATOM    376  O   THR X  26      52.140  42.780  41.030  0.00  0.00            
ATOM    377  N   LEU X  27      50.490  44.220  41.490  0.00  0.00            
ATOM    378  H   LEU X  27      50.230  45.110  41.900  0.00  0.00            
ATOM    379  CA  LEU X  27      49.430  43.420  40.870  0.00  0.00            
ATOM    380  HA  LEU X  27      49.860  42.880  40.030  0.00  0.00            
ATOM    381  CB  LEU X  27      48.950  42.330  41.840  0.00  0.00            
ATOM    382  HB1 LEU X  27      49.760  41.610  41.920  0.00  0.00            
ATOM    383  HB2 LEU X  27      48.100  41.800  41.400  0.00  0.00            
ATOM    384  CG  LEU X  27      48.580  42.790  43.250  0.00  0.00            
ATOM    385  HG  LEU X  27      49.410  43.350  43.690  0.00  0.00            
ATOM    386  CD1 LEU X  27      47.310  43.650  43.270  0.00  0.00            
ATOM    387 HD11 LEU X  27      46.930  43.750  44.290  0.00  0.00            
ATOM    388 HD12 LEU X  27      47.540  44.650  42.900  0.00  0.00            
ATOM    389 HD13 LEU X  27      46.540  43.210  42.650  0.00  0.00            
ATOM    390  CD2 LEU X  27      48.380  41.550  44.100  0.00  0.00            
ATOM    391 HD21 LEU X  27      48.480  41.830  45.140  0.00  0.00            
ATOM    392 HD22 LEU X  27      47.390  41.130  43.910  0.00  0.00            
ATOM    393 HD23 LEU X  27      49.150  40.800  43.890  0.00  0.00            
ATOM    394  C   LEU X  27      48.310  44.260  40.270  0.00  0.00            
ATOM    395  O   LEU X  27      48.230  45.480  40.480  0.00  0.00            
ATOM    396  N   ASN X  28      47.510  43.610  39.430  0.00  0.00            
ATOM    397  H   ASN X  28      47.570  42.600  39.370  0.00  0.00            
ATOM    398  CA  ASN X  28      46.510  44.270  38.610  0.00  0.00            
ATOM    399  HA  ASN X  28      46.970  45.180  38.200  0.00  0.00            
ATOM    400  CB  ASN X  28      46.100  43.400  37.410  0.00  0.00            
ATOM    401  HB1 ASN X  28      45.540  44.010  36.710  0.00  0.00            
ATOM    402  HB2 ASN X  28      45.450  42.600  37.760  0.00  0.00            
ATOM    403  CG  ASN X  28      47.250  42.790  36.650  0.00  0.00            
ATOM    404  OD1 ASN X  28      47.810  43.380  35.740  0.00  0.00            
ATOM    405  ND2 ASN X  28      47.580  41.570  36.990  0.00  0.00            
ATOM    406 HD21 ASN X  28      47.130  41.130  37.780  0.00  0.00            
ATOM    407 HD22 ASN X  28      48.200  41.060  36.370  0.00  0.00            
ATOM    408  C   ASN X  28      45.300  44.690  39.440  0.00  0.00            
ATOM    409  O   ASN X  28      45.140  44.310  40.600  0.00  0.00            
ATOM    410  N   GLY X  29      44.440  45.480  38.820  0.00  0.00            
ATOM    411  H   GLY X  29      44.660  45.820  37.890  0.00  0.00            
ATOM    412  CA  GLY X  29      43.330  46.120  39.500  0.00  0.00            
ATOM    413  HA1 GLY X  29      43.700  46.860  40.220  0.00  0.00            
ATOM    414  HA2 GLY X  29      42.750  45.370  40.030  0.00  0.00            
ATOM    415  C   GLY X  29      42.450  46.820  38.490  0.00  0.00            
ATOM    416  O   GLY X  29      42.860  47.130  37.370  0.00  0.00            
ATOM    417  N   LEU X  30      41.210  47.040  38.920  0.00  0.00            
ATOM    418  H   LEU X  30      41.000  46.770  39.870  0.00  0.00            
ATOM    419  CA  LEU X  30      40.120  47.530  38.110  0.00  0.00            
ATOM    420  HA  LEU X  30      40.410  47.500  37.060  0.00  0.00            
ATOM    421  CB  LEU X  30      38.950  46.560  38.370  0.00  0.00            
ATOM    422  HB1 LEU X  30      38.670  46.680  39.410  0.00  0.00            
ATOM    423  HB2 LEU X  30      39.290  45.530  38.230  0.00  0.00            
ATOM    424  CG  LEU X  30      37.700  46.800  37.530  0.00  0.00            
ATOM    425  HG  LEU X  30      37.400  47.830  37.630  0.00  0.00            
ATOM    426  CD1 LEU X  30      38.000  46.490  36.080  0.00  0.00            
ATOM    427 HD11 LEU X  30      37.100  46.660  35.480  0.00  0.00            
ATOM    428 HD12 LEU X  30      38.780  47.160  35.720  0.00  0.00            
ATOM    429 HD13 LEU X  30      38.310  45.450  36.010  0.00  0.00            
ATOM    430  CD2 LEU X  30      36.550  45.890  37.970  0.00  0.00            
ATOM    431 HD21 LEU X  30      35.730  45.940  37.250  0.00  0.00            
ATOM    432 HD22 LEU X  30      36.890  44.860  38.040  0.00  0.00            
ATOM    433 HD23 LEU X  30      36.180  46.220  38.940  0.00  0.00            
ATOM    434  C   LEU X  30      39.800  48.960  38.520  0.00  0.00            
ATOM    435  O   LEU X  30      39.430  49.210  39.660  0.00  0.00            
ATOM    436  N   TRP X  31      39.960  49.920  37.600  0.00  0.00            
ATOM    437  H   TRP X  31      40.320  49.650  36.690  0.00  0.00            
ATOM    438  CA  TRP X  31      39.630  51.330  37.820  0.00  0.00            
ATOM    439  HA  TRP X  31      39.540  51.520  38.900  0.00  0.00            
ATOM    440  CB  TRP X  31      40.790  52.190  37.310  0.00  0.00            
ATOM    441  HB1 TRP X  31      40.940  51.950  36.250  0.00  0.00            
ATOM    442  HB2 TRP X  31      41.690  51.890  37.840  0.00  0.00            
ATOM    443  CG  TRP X  31      40.670  53.680  37.440  0.00  0.00            
ATOM    444  CD1 TRP X  31      39.860  54.360  38.280  0.00  0.00            
ATOM    445  HD1 TRP X  31      39.170  53.910  39.000  0.00  0.00            
ATOM    446  NE1 TRP X  31      40.030  55.720  38.100  0.00  0.00            
ATOM    447  HE1 TRP X  31      39.490  56.420  38.600  0.00  0.00            
ATOM    448  CE2 TRP X  31      40.930  55.980  37.090  0.00  0.00            
ATOM    449  CZ2 TRP X  31      41.380  57.170  36.490  0.00  0.00            
ATOM    450  HZ2 TRP X  31      41.010  58.120  36.840  0.00  0.00            
ATOM    451  CH2 TRP X  31      42.260  57.100  35.400  0.00  0.00            
ATOM    452  HH2 TRP X  31      42.580  58.010  34.920  0.00  0.00            
ATOM    453  CZ3 TRP X  31      42.690  55.850  34.930  0.00  0.00            
ATOM    454  HZ3 TRP X  31      43.340  55.780  34.070  0.00  0.00            
ATOM    455  CE3 TRP X  31      42.250  54.660  35.550  0.00  0.00            
ATOM    456  HE3 TRP X  31      42.570  53.700  35.170  0.00  0.00            
ATOM    457  CD2 TRP X  31      41.360  54.700  36.650  0.00  0.00            
ATOM    458  C   TRP X  31      38.280  51.650  37.180  0.00  0.00            
ATOM    459  O   TRP X  31      38.180  51.740  35.950  0.00  0.00            
ATOM    460  N   LEU X  32      37.260  51.830  38.010  0.00  0.00            
ATOM    461  H   LEU X  32      37.440  51.800  39.010  0.00  0.00            
ATOM    462  CA  LEU X  32      35.890  52.190  37.620  0.00  0.00            
ATOM    463  HA  LEU X  32      35.850  52.430  36.560  0.00  0.00            
ATOM    464  CB  LEU X  32      34.910  51.040  37.920  0.00  0.00            
ATOM    465  HB1 LEU X  32      33.900  51.390  37.720  0.00  0.00            
ATOM    466  HB2 LEU X  32      34.970  50.820  38.990  0.00  0.00            
ATOM    467  CG  LEU X  32      35.160  49.750  37.140  0.00  0.00            
ATOM    468  HG  LEU X  32      36.190  49.470  37.260  0.00  0.00            
ATOM    469  CD1 LEU X  32      34.270  48.640  37.710  0.00  0.00            
ATOM    470 HD11 LEU X  32      34.410  47.730  37.140  0.00  0.00            
ATOM    471 HD12 LEU X  32      34.550  48.470  38.750  0.00  0.00            
ATOM    472 HD13 LEU X  32      33.230  48.940  37.660  0.00  0.00            
ATOM    473  CD2 LEU X  32      34.870  49.880  35.640  0.00  0.00            
ATOM    474 HD21 LEU X  32      35.080  48.930  35.150  0.00  0.00            
ATOM    475 HD22 LEU X  32      33.830  50.150  35.480  0.00  0.00            
ATOM    476 HD23 LEU X  32      35.520  50.640  35.210  0.00  0.00            
ATOM    477  C   LEU X  32      35.470  53.420  38.410  0.00  0.00            
ATOM    478  O   LEU X  32      35.570  53.440  39.630  0.00  0.00            
ATOM    479  N   ASP X  33      34.990  54.450  37.700  0.00  0.00            
ATOM    480  H   ASP X  33      34.930  54.380  36.690  0.00  0.00            
ATOM    481  CA  ASP X  33      34.720  55.750  38.320  0.00  0.00            
ATOM    482  HA  ASP X  33      34.650  56.470  37.510  0.00  0.00            
ATOM    483  CB  ASP X  33      33.330  55.710  38.990  0.00  0.00            
ATOM    484  HB1 ASP X  33      33.130  56.650  39.490  0.00  0.00            
ATOM    485  HB2 ASP X  33      33.340  54.940  39.770  0.00  0.00            
ATOM    486  CG  ASP X  33      32.190  55.420  38.000  0.00  0.00            
ATOM    487  OD1 ASP X  33      32.170  56.010  36.900  0.00  0.00            
ATOM    488  OD2 ASP X  33      31.260  54.660  38.360  0.00  0.00            
ATOM    489  C   ASP X  33      35.930  56.220  39.160  0.00  0.00            
ATOM    490  O   ASP X  33      37.070  56.100  38.700  0.00  0.00            
ATOM    491  N   ASP X  34      35.730  56.770  40.360  0.00  0.00            
ATOM    492  H   ASP X  34      34.780  56.870  40.700  0.00  0.00            
ATOM    493  CA  ASP X  34      36.800  57.290  41.240  0.00  0.00            
ATOM    494  HA  ASP X  34      37.630  57.590  40.610  0.00  0.00            
ATOM    495  CB  ASP X  34      36.310  58.570  41.960  0.00  0.00            
ATOM    496  HB1 ASP X  34      36.250  59.360  41.210  0.00  0.00            
ATOM    497  HB2 ASP X  34      37.060  58.890  42.680  0.00  0.00            
ATOM    498  CG  ASP X  34      34.930  58.460  42.630  0.00  0.00            
ATOM    499  OD1 ASP X  34      33.920  58.260  41.920  0.00  0.00            
ATOM    500  OD2 ASP X  34      34.880  58.630  43.880  0.00  0.00            
ATOM    501  C   ASP X  34      37.390  56.230  42.200  0.00  0.00            
ATOM    502  O   ASP X  34      38.010  56.570  43.210  0.00  0.00            
ATOM    503  N   VAL X  35      37.230  54.930  41.900  0.00  0.00            
ATOM    504  H   VAL X  35      36.730  54.690  41.050  0.00  0.00            
ATOM    505  CA  VAL X  35      37.660  53.810  42.770  0.00  0.00            
ATOM    506  HA  VAL X  35      38.280  54.200  43.570  0.00  0.00            
ATOM    507  CB  VAL X  35      36.430  53.150  43.440  0.00  0.00            
ATOM    508  HB  VAL X  35      35.810  52.700  42.660  0.00  0.00            
ATOM    509  CG1 VAL X  35      36.820  52.080  44.460  0.00  0.00            
ATOM    510 HG11 VAL X  35      35.930  51.680  44.940  0.00  0.00            
ATOM    511 HG12 VAL X  35      37.310  51.250  43.950  0.00  0.00            
ATOM    512 HG13 VAL X  35      37.490  52.490  45.210  0.00  0.00            
ATOM    513  CG2 VAL X  35      35.550  54.160  44.190  0.00  0.00            
ATOM    514 HG21 VAL X  35      34.710  53.640  44.660  0.00  0.00            
ATOM    515 HG22 VAL X  35      36.140  54.670  44.960  0.00  0.00            
ATOM    516 HG23 VAL X  35      35.140  54.900  43.500  0.00  0.00            
ATOM    517  C   VAL X  35      38.500  52.790  41.990  0.00  0.00            
ATOM    518  O   VAL X  35      38.140  52.340  40.900  0.00  0.00            
ATOM    519  N   VAL X  36      39.640  52.380  42.570  0.00  0.00            
ATOM    520  H   VAL X  36      39.910  52.820  43.450  0.00  0.00            
ATOM    521  CA  VAL X  36      40.350  51.140  42.200  0.00  0.00            
ATOM    522  HA  VAL X  36      40.120  50.920  41.160  0.00  0.00            
ATOM    523  CB  VAL X  36      41.880  51.190  42.330  0.00  0.00            
ATOM    524  HB  VAL X  36      42.160  51.210  43.380  0.00  0.00            
ATOM    525  CG1 VAL X  36      42.580  49.980  41.670  0.00  0.00            
ATOM    526 HG11 VAL X  36      43.650  50.140  41.620  0.00  0.00            
ATOM    527 HG12 VAL X  36      42.410  49.080  42.250  0.00  0.00            
ATOM    528 HG13 VAL X  36      42.200  49.830  40.660  0.00  0.00            
ATOM    529  CG2 VAL X  36      42.470  52.410  41.660  0.00  0.00            
ATOM    530 HG21 VAL X  36      43.540  52.430  41.800  0.00  0.00            
ATOM    531 HG22 VAL X  36      42.230  52.370  40.590  0.00  0.00            
ATOM    532 HG23 VAL X  36      42.050  53.310  42.110  0.00  0.00            
ATOM    533  C   VAL X  36      39.850  50.000  43.070  0.00  0.00            
ATOM    534  O   VAL X  36      39.580  50.160  44.260  0.00  0.00            
ATOM    535  N   TYR X  37      39.810  48.830  42.460  0.00  0.00            
ATOM    536  H   TYR X  37      39.990  48.810  41.460  0.00  0.00            
ATOM    537  CA  TYR X  37      39.490  47.570  43.090  0.00  0.00            
ATOM    538  HA  TYR X  37      39.420  47.710  44.160  0.00  0.00            
ATOM    539  CB  TYR X  37      38.130  47.100  42.530  0.00  0.00            
ATOM    540  HB1 TYR X  37      37.910  46.130  42.950  0.00  0.00            
ATOM    541  HB2 TYR X  37      38.270  47.000  41.460  0.00  0.00            
ATOM    542  CG  TYR X  37      36.930  48.010  42.710  0.00  0.00            
ATOM    543  CD1 TYR X  37      36.790  49.160  41.900  0.00  0.00            
ATOM    544  HD1 TYR X  37      37.540  49.420  41.180  0.00  0.00            
ATOM    545  CE1 TYR X  37      35.650  49.980  42.010  0.00  0.00            
ATOM    546  HE1 TYR X  37      35.550  50.860  41.390  0.00  0.00            
ATOM    547  CZ  TYR X  37      34.650  49.670  42.950  0.00  0.00            
ATOM    548  OH  TYR X  37      33.550  50.460  43.060  0.00  0.00            
ATOM    549  HH  TYR X  37      32.890  50.080  43.630  0.00  0.00            
ATOM    550  CE2 TYR X  37      34.760  48.500  43.730  0.00  0.00            
ATOM    551  HE2 TYR X  37      33.970  48.230  44.410  0.00  0.00            
ATOM    552  CD2 TYR X  37      35.890  47.670  43.600  0.00  0.00            
ATOM    553  HD2 TYR X  37      35.920  46.730  44.150  0.00  0.00            
ATOM    554  C   TYR X  37      40.630  46.570  42.800  0.00  0.00            
ATOM    555  O   TYR X  37      41.050  46.430  41.660  0.00  0.00            
ATOM    556  N   CYS X  38      41.170  45.920  43.830  0.00  0.00            
ATOM    557  H   CYS X  38      40.800  46.080  44.760  0.00  0.00            
ATOM    558  CA  CYS X  38      42.210  44.890  43.710  0.00  0.00            
ATOM    559  HA  CYS X  38      42.020  44.320  42.800  0.00  0.00            
ATOM    560  CB  CYS X  38      43.600  45.560  43.530  0.00  0.00            
ATOM    561  HB1 CYS X  38      43.550  46.270  42.710  0.00  0.00            
ATOM    562  HB2 CYS X  38      44.330  44.800  43.260  0.00  0.00            
ATOM    563  SG  CYS X  38      44.160  46.400  45.040  0.00  0.00            
ATOM    564  HG  CYS X  38      45.370  46.750  44.580  0.00  0.00            
ATOM    565  C   CYS X  38      42.150  43.920  44.910  0.00  0.00            
ATOM    566  O   CYS X  38      41.440  44.220  45.880  0.00  0.00            
ATOM    567  N   PRO X  39      42.870  42.780  44.920  0.00  0.00            
ATOM    568  CD  PRO X  39      43.690  42.240  43.840  0.00  0.00            
ATOM    569  HD1 PRO X  39      44.700  42.620  43.940  0.00  0.00            
ATOM    570  HD2 PRO X  39      43.290  42.480  42.860  0.00  0.00            
ATOM    571  CG  PRO X  39      43.690  40.740  44.060  0.00  0.00            
ATOM    572  HG1 PRO X  39      44.630  40.290  43.730  0.00  0.00            
ATOM    573  HG2 PRO X  39      42.860  40.290  43.510  0.00  0.00            
ATOM    574  CB  PRO X  39      43.470  40.570  45.560  0.00  0.00            
ATOM    575  HB1 PRO X  39      44.390  40.290  46.060  0.00  0.00            
ATOM    576  HB2 PRO X  39      42.750  39.770  45.720  0.00  0.00            
ATOM    577  CA  PRO X  39      42.920  41.910  46.090  0.00  0.00            
ATOM    578  HA  PRO X  39      41.900  41.740  46.460  0.00  0.00            
ATOM    579  C   PRO X  39      43.740  42.570  47.230  0.00  0.00            
ATOM    580  O   PRO X  39      44.530  43.480  46.950  0.00  0.00            
ATOM    581  N   ARG X  40      43.640  42.140  48.490  0.00  0.00            
ATOM    582  H   ARG X  40      43.060  41.310  48.650  0.00  0.00            
ATOM    583  CA  ARG X  40      44.420  42.710  49.630  0.00  0.00            
ATOM    584  HA  ARG X  40      44.570  43.770  49.400  0.00  0.00            
ATOM    585  CB  ARG X  40      43.720  42.670  50.990  0.00  0.00            
ATOM    586  HB1 ARG X  40      43.030  43.490  51.030  0.00  0.00            
ATOM    587  HB2 ARG X  40      44.440  42.890  51.780  0.00  0.00            
ATOM    588  CG  ARG X  40      43.080  41.310  51.320  0.00  0.00            
ATOM    589  HG1 ARG X  40      43.890  40.610  51.430  0.00  0.00            
ATOM    590  HG2 ARG X  40      42.430  40.990  50.510  0.00  0.00            
ATOM    591  CD  ARG X  40      42.270  41.250  52.620  0.00  0.00            
ATOM    592  HD1 ARG X  40      41.420  41.930  52.590  0.00  0.00            
ATOM    593  HD2 ARG X  40      42.920  41.570  53.420  0.00  0.00            
ATOM    594  NE  ARG X  40      41.790  39.880  52.870  0.00  0.00            
ATOM    595  HE  ARG X  40      42.100  39.150  52.230  0.00  0.00            
ATOM    596  CZ  ARG X  40      40.990  39.460  53.840  0.00  0.00            
ATOM    597  NH1 ARG X  40      40.460  40.280  54.700  0.00  0.00            
ATOM    598 HH11 ARG X  40      40.580  41.270  54.570  0.00  0.00            
ATOM    599 HH12 ARG X  40      39.700  39.980  55.300  0.00  0.00            
ATOM    600  NH2 ARG X  40      40.740  38.190  53.950  0.00  0.00            
ATOM    601 HH21 ARG X  40      41.190  37.540  53.300  0.00  0.00            
ATOM    602 HH22 ARG X  40      40.090  37.850  54.640  0.00  0.00            
ATOM    603  C   ARG X  40      45.840  42.190  49.820  0.00  0.00            
ATOM    604  O   ARG X  40      46.630  42.940  50.390  0.00  0.00            
ATOM    605  N   HID X  41      46.200  40.990  49.380  0.00  0.00            
ATOM    606  H   HID X  41      45.490  40.380  49.000  0.00  0.00            
ATOM    607  CA  HID X  41      47.560  40.450  49.570  0.00  0.00            
ATOM    608  HA  HID X  41      47.770  40.460  50.640  0.00  0.00            
ATOM    609  CB  HID X  41      47.640  38.990  49.120  0.00  0.00            
ATOM    610  HB1 HID X  41      47.050  38.370  49.790  0.00  0.00            
ATOM    611  HB2 HID X  41      48.660  38.640  49.220  0.00  0.00            
ATOM    612  CG  HID X  41      47.190  38.740  47.700  0.00  0.00            
ATOM    613  ND1 HID X  41      47.860  39.150  46.580  0.00  0.00            
ATOM    614  HD1 HID X  41      48.660  39.770  46.550  0.00  0.00            
ATOM    615  CE1 HID X  41      47.180  38.720  45.510  0.00  0.00            
ATOM    616  HE1 HID X  41      47.480  38.880  44.490  0.00  0.00            
ATOM    617  NE2 HID X  41      46.070  38.080  45.880  0.00  0.00            
ATOM    618  CD2 HID X  41      46.070  38.070  47.290  0.00  0.00            
ATOM    619  HD2 HID X  41      45.320  37.620  47.920  0.00  0.00            
ATOM    620  C   HID X  41      48.690  41.310  48.950  0.00  0.00            
ATOM    621  O   HID X  41      49.860  41.060  49.210  0.00  0.00            
ATOM    622  N   VAL X  42      48.360  42.380  48.220  0.00  0.00            
ATOM    623  H   VAL X  42      47.410  42.430  47.890  0.00  0.00            
ATOM    624  CA  VAL X  42      49.250  43.490  47.870  0.00  0.00            
ATOM    625  HA  VAL X  42      50.070  43.070  47.310  0.00  0.00            
ATOM    626  CB  VAL X  42      48.520  44.470  46.940  0.00  0.00            
ATOM    627  HB  VAL X  42      47.940  43.870  46.240  0.00  0.00            
ATOM    628  CG1 VAL X  42      47.530  45.390  47.660  0.00  0.00            
ATOM    629 HG11 VAL X  42      46.970  45.970  46.930  0.00  0.00            
ATOM    630 HG12 VAL X  42      46.830  44.790  48.240  0.00  0.00            
ATOM    631 HG13 VAL X  42      48.060  46.070  48.320  0.00  0.00            
ATOM    632  CG2 VAL X  42      49.480  45.300  46.090  0.00  0.00            
ATOM    633 HG21 VAL X  42      48.920  45.890  45.360  0.00  0.00            
ATOM    634 HG22 VAL X  42      50.070  45.970  46.710  0.00  0.00            
ATOM    635 HG23 VAL X  42      50.160  44.650  45.540  0.00  0.00            
ATOM    636  C   VAL X  42      49.870  44.160  49.110  0.00  0.00            
ATOM    637  O   VAL X  42      51.020  44.580  49.050  0.00  0.00            
ATOM    638  N   ILE X  43      49.170  44.220  50.250  0.00  0.00            
ATOM    639  H   ILE X  43      48.230  43.840  50.250  0.00  0.00            
ATOM    640  CA  ILE X  43      49.710  44.760  51.520  0.00  0.00            
ATOM    641  HA  ILE X  43      50.330  45.610  51.260  0.00  0.00            
ATOM    642  CB  ILE X  43      48.600  45.290  52.460  0.00  0.00            
ATOM    643  HB  ILE X  43      49.090  45.920  53.210  0.00  0.00            
ATOM    644  CG2 ILE X  43      47.630  46.200  51.680  0.00  0.00            
ATOM    645 HG21 ILE X  43      47.010  46.760  52.380  0.00  0.00            
ATOM    646 HG22 ILE X  43      48.200  46.920  51.090  0.00  0.00            
ATOM    647 HG23 ILE X  43      47.000  45.600  51.030  0.00  0.00            
ATOM    648  CG1 ILE X  43      47.870  44.170  53.240  0.00  0.00            
ATOM    649 HG11 ILE X  43      48.570  43.730  53.950  0.00  0.00            
ATOM    650 HG12 ILE X  43      47.570  43.380  52.570  0.00  0.00            
ATOM    651  CD  ILE X  43      46.640  44.640  54.020  0.00  0.00            
ATOM    652  HD1 ILE X  43      46.300  43.850  54.690  0.00  0.00            
ATOM    653  HD2 ILE X  43      46.890  45.520  54.620  0.00  0.00            
ATOM    654  HD3 ILE X  43      45.820  44.890  53.340  0.00  0.00            
ATOM    655  C   ILE X  43      50.640  43.780  52.250  0.00  0.00            
ATOM    656  O   ILE X  43      51.290  44.180  53.220  0.00  0.00            
ATOM    657  N   CYS X  44      50.700  42.520  51.810  0.00  0.00            
ATOM    658  H   CYS X  44      50.210  42.290  50.950  0.00  0.00            
ATOM    659  CA  CYS X  44      51.620  41.520  52.320  0.00  0.00            
ATOM    660  HA  CYS X  44      51.790  41.690  53.380  0.00  0.00            
ATOM    661  CB  CYS X  44      51.010  40.110  52.150  0.00  0.00            
ATOM    662  HB1 CYS X  44      51.740  39.370  52.470  0.00  0.00            
ATOM    663  HB2 CYS X  44      50.790  39.940  51.100  0.00  0.00            
ATOM    664  SG  CYS X  44      49.500  39.940  53.140  0.00  0.00            
ATOM    665  HG  CYS X  44      49.150  38.720  52.720  0.00  0.00            
ATOM    666  C   CYS X  44      52.970  41.590  51.600  0.00  0.00            
ATOM    667  O   CYS X  44      53.050  41.940  50.420  0.00  0.00            
ATOM    668  N   THR X  45      54.020  41.160  52.290  0.00  0.00            
ATOM    669  H   THR X  45      53.870  40.950  53.280  0.00  0.00            
ATOM    670  CA  THR X  45      55.260  40.640  51.700  0.00  0.00            
ATOM    671  HA  THR X  45      55.190  40.740  50.620  0.00  0.00            
ATOM    672  CB  THR X  45      56.480  41.460  52.150  0.00  0.00            
ATOM    673  HB  THR X  45      56.250  42.520  52.050  0.00  0.00            
ATOM    674  CG2 THR X  45      56.900  41.190  53.600  0.00  0.00            
ATOM    675 HG21 THR X  45      57.670  41.890  53.890  0.00  0.00            
ATOM    676 HG22 THR X  45      56.040  41.320  54.260  0.00  0.00            
ATOM    677 HG23 THR X  45      57.280  40.170  53.700  0.00  0.00            
ATOM    678  OG1 THR X  45      57.580  41.160  51.320  0.00  0.00            
ATOM    679  HG1 THR X  45      58.400  41.300  51.840  0.00  0.00            
ATOM    680  C   THR X  45      55.390  39.140  51.980  0.00  0.00            
ATOM    681  O   THR X  45      54.550  38.530  52.660  0.00  0.00            
ATOM    682  N   SER X  46      56.460  38.530  51.480  0.00  0.00            
ATOM    683  H   SER X  46      57.090  39.100  50.930  0.00  0.00            
ATOM    684  CA  SER X  46      56.700  37.080  51.420  0.00  0.00            
ATOM    685  HA  SER X  46      55.970  36.630  50.760  0.00  0.00            
ATOM    686  CB  SER X  46      58.110  36.860  50.860  0.00  0.00            
ATOM    687  HB1 SER X  46      58.300  35.790  50.800  0.00  0.00            
ATOM    688  HB2 SER X  46      58.840  37.310  51.530  0.00  0.00            
ATOM    689  OG  SER X  46      58.240  37.440  49.570  0.00  0.00            
ATOM    690  HG  SER X  46      58.990  37.020  49.130  0.00  0.00            
ATOM    691  C   SER X  46      56.600  36.340  52.760  0.00  0.00            
ATOM    692  O   SER X  46      56.330  35.140  52.780  0.00  0.00            
ATOM    693  N   GLU X  47      56.800  37.030  53.880  0.00  0.00            
ATOM    694  H   GLU X  47      57.020  38.010  53.800  0.00  0.00            
ATOM    695  CA  GLU X  47      56.770  36.430  55.210  0.00  0.00            
ATOM    696  HA  GLU X  47      57.000  35.370  55.130  0.00  0.00            
ATOM    697  CB  GLU X  47      57.890  37.090  56.020  0.00  0.00            
ATOM    698  HB1 GLU X  47      57.530  38.010  56.480  0.00  0.00            
ATOM    699  HB2 GLU X  47      58.710  37.350  55.350  0.00  0.00            
ATOM    700  CG  GLU X  47      58.470  36.160  57.090  0.00  0.00            
ATOM    701  HG1 GLU X  47      58.780  35.220  56.630  0.00  0.00            
ATOM    702  HG2 GLU X  47      57.710  35.960  57.840  0.00  0.00            
ATOM    703  CD  GLU X  47      59.670  36.850  57.730  0.00  0.00            
ATOM    704  OE1 GLU X  47      59.450  37.530  58.760  0.00  0.00            
ATOM    705  OE2 GLU X  47      60.800  36.740  57.200  0.00  0.00            
ATOM    706  C   GLU X  47      55.390  36.530  55.900  0.00  0.00            
ATOM    707  O   GLU X  47      55.080  35.740  56.780  0.00  0.00            
ATOM    708  N   ASP X  48      54.520  37.450  55.450  0.00  0.00            
ATOM    709  H   ASP X  48      54.790  38.040  54.670  0.00  0.00            
ATOM    710  CA  ASP X  48      53.150  37.550  55.970  0.00  0.00            
ATOM    711  HA  ASP X  48      53.190  37.500  57.060  0.00  0.00            
ATOM    712  CB  ASP X  48      52.510  38.890  55.590  0.00  0.00            
ATOM    713  HB1 ASP X  48      51.560  38.980  56.110  0.00  0.00            
ATOM    714  HB2 ASP X  48      52.310  38.890  54.520  0.00  0.00            
ATOM    715  CG  ASP X  48      53.360  40.110  55.920  0.00  0.00            
ATOM    716  OD1 ASP X  48      53.870  40.220  57.060  0.00  0.00            
ATOM    717  OD2 ASP X  48      53.520  40.990  55.040  0.00  0.00            
ATOM    718  C   ASP X  48      52.260  36.400  55.470  0.00  0.00            
ATOM    719  O   ASP X  48      51.460  35.860  56.230  0.00  0.00            
ATOM    720  N   MET X  49      52.420  36.010  54.190  0.00  0.00            
ATOM    721  H   MET X  49      53.180  36.460  53.690  0.00  0.00            
ATOM    722  CA  MET X  49      51.420  35.290  53.390  0.00  0.00            
ATOM    723  HA  MET X  49      50.530  35.910  53.340  0.00  0.00            
ATOM    724  CB  MET X  49      51.960  35.110  51.960  0.00  0.00            
ATOM    725  HB1 MET X  49      51.340  34.390  51.430  0.00  0.00            
ATOM    726  HB2 MET X  49      52.990  34.730  51.980  0.00  0.00            
ATOM    727  CG  MET X  49      51.910  36.430  51.200  0.00  0.00            
ATOM    728  HG1 MET X  49      52.640  37.120  51.610  0.00  0.00            
ATOM    729  HG2 MET X  49      50.920  36.860  51.340  0.00  0.00            
ATOM    730  SD  MET X  49      52.190  36.250  49.430  0.00  0.00            
ATOM    731  CE  MET X  49      51.640  37.900  48.950  0.00  0.00            
ATOM    732  HE1 MET X  49      51.540  37.940  47.870  0.00  0.00            
ATOM    733  HE2 MET X  49      50.670  38.100  49.400  0.00  0.00            
ATOM    734  HE3 MET X  49      52.350  38.650  49.290  0.00  0.00            
ATOM    735  C   MET X  49      50.940  33.930  53.910  0.00  0.00            
ATOM    736  O   MET X  49      49.890  33.470  53.480  0.00  0.00            
ATOM    737  N   LEU X  50      51.670  33.280  54.820  0.00  0.00            
ATOM    738  H   LEU X  50      52.510  33.740  55.160  0.00  0.00            
ATOM    739  CA  LEU X  50      51.270  32.010  55.420  0.00  0.00            
ATOM    740  HA  LEU X  50      51.060  31.290  54.630  0.00  0.00            
ATOM    741  CB  LEU X  50      52.470  31.490  56.240  0.00  0.00            
ATOM    742  HB1 LEU X  50      52.770  32.270  56.940  0.00  0.00            
ATOM    743  HB2 LEU X  50      53.300  31.310  55.560  0.00  0.00            
ATOM    744  CG  LEU X  50      52.190  30.210  57.030  0.00  0.00            
ATOM    745  HG  LEU X  50      51.390  30.380  57.760  0.00  0.00            
ATOM    746  CD1 LEU X  50      51.810  29.030  56.140  0.00  0.00            
ATOM    747 HD11 LEU X  50      51.810  28.120  56.720  0.00  0.00            
ATOM    748 HD12 LEU X  50      50.800  29.190  55.740  0.00  0.00            
ATOM    749 HD13 LEU X  50      52.510  28.950  55.310  0.00  0.00            
ATOM    750  CD2 LEU X  50      53.450  29.850  57.800  0.00  0.00            
ATOM    751 HD21 LEU X  50      53.300  28.920  58.340  0.00  0.00            
ATOM    752 HD22 LEU X  50      54.290  29.730  57.110  0.00  0.00            
ATOM    753 HD23 LEU X  50      53.680  30.640  58.510  0.00  0.00            
ATOM    754  C   LEU X  50      50.000  32.140  56.280  0.00  0.00            
ATOM    755  O   LEU X  50      49.040  31.400  56.090  0.00  0.00            
ATOM    756  N   ASN X  51      49.980  33.090  57.220  0.00  0.00            
ATOM    757  H   ASN X  51      50.770  33.710  57.280  0.00  0.00            
ATOM    758  CA  ASN X  51      48.790  33.420  58.010  0.00  0.00            
ATOM    759  HA  ASN X  51      47.900  33.230  57.410  0.00  0.00            
ATOM    760  CB  ASN X  51      48.690  32.510  59.250  0.00  0.00            
ATOM    761  HB1 ASN X  51      49.590  32.610  59.850  0.00  0.00            
ATOM    762  HB2 ASN X  51      48.620  31.470  58.930  0.00  0.00            
ATOM    763  CG  ASN X  51      47.470  32.830  60.090  0.00  0.00            
ATOM    764  OD1 ASN X  51      46.340  32.830  59.620  0.00  0.00            
ATOM    765  ND2 ASN X  51      47.650  33.190  61.340  0.00  0.00            
ATOM    766 HD21 ASN X  51      48.580  33.310  61.710  0.00  0.00            
ATOM    767 HD22 ASN X  51      46.840  33.480  61.870  0.00  0.00            
ATOM    768  C   ASN X  51      48.790  34.920  58.360  0.00  0.00            
ATOM    769  O   ASN X  51      49.130  35.300  59.480  0.00  0.00            
ATOM    770  N   PRO X  52      48.430  35.790  57.390  0.00  0.00            
ATOM    771  CD  PRO X  52      48.220  35.470  55.990  0.00  0.00            
ATOM    772  HD1 PRO X  52      47.420  34.740  55.860  0.00  0.00            
ATOM    773  HD2 PRO X  52      49.140  35.090  55.550  0.00  0.00            
ATOM    774  CG  PRO X  52      47.840  36.780  55.300  0.00  0.00            
ATOM    775  HG1 PRO X  52      46.760  36.860  55.290  0.00  0.00            
ATOM    776  HG2 PRO X  52      48.250  36.840  54.300  0.00  0.00            
ATOM    777  CB  PRO X  52      48.420  37.850  56.220  0.00  0.00            
ATOM    778  HB1 PRO X  52      47.860  38.780  56.140  0.00  0.00            
ATOM    779  HB2 PRO X  52      49.470  38.000  55.980  0.00  0.00            
ATOM    780  CA  PRO X  52      48.300  37.220  57.620  0.00  0.00            
ATOM    781  HA  PRO X  52      49.120  37.590  58.240  0.00  0.00            
ATOM    782  C   PRO X  52      46.960  37.570  58.290  0.00  0.00            
ATOM    783  O   PRO X  52      45.910  36.980  57.980  0.00  0.00            
ATOM    784  N   ASN X  53      46.990  38.570  59.180  0.00  0.00            
ATOM    785  H   ASN X  53      47.890  38.970  59.430  0.00  0.00            
ATOM    786  CA  ASN X  53      45.800  39.250  59.670  0.00  0.00            
ATOM    787  HA  ASN X  53      44.910  38.650  59.460  0.00  0.00            
ATOM    788  CB  ASN X  53      45.900  39.410  61.190  0.00  0.00            
ATOM    789  HB1 ASN X  53      46.770  40.020  61.450  0.00  0.00            
ATOM    790  HB2 ASN X  53      46.040  38.410  61.600  0.00  0.00            
ATOM    791  CG  ASN X  53      44.660  40.010  61.810  0.00  0.00            
ATOM    792  OD1 ASN X  53      44.000  40.900  61.280  0.00  0.00            
ATOM    793  ND2 ASN X  53      44.270  39.520  62.960  0.00  0.00            
ATOM    794 HD21 ASN X  53      44.830  38.810  63.410  0.00  0.00            
ATOM    795 HD22 ASN X  53      43.490  39.950  63.430  0.00  0.00            
ATOM    796  C   ASN X  53      45.650  40.580  58.930  0.00  0.00            
ATOM    797  O   ASN X  53      46.450  41.500  59.080  0.00  0.00            
ATOM    798  N   TYR X  54      44.630  40.680  58.080  0.00  0.00            
ATOM    799  H   TYR X  54      43.960  39.920  58.030  0.00  0.00            
ATOM    800  CA  TYR X  54      44.580  41.710  57.060  0.00  0.00            
ATOM    801  HA  TYR X  54      45.590  41.850  56.670  0.00  0.00            
ATOM    802  CB  TYR X  54      43.710  41.220  55.910  0.00  0.00            
ATOM    803  HB1 TYR X  54      43.450  42.080  55.320  0.00  0.00            
ATOM    804  HB2 TYR X  54      42.790  40.790  56.290  0.00  0.00            
ATOM    805  CG  TYR X  54      44.420  40.230  55.010  0.00  0.00            
ATOM    806  CD1 TYR X  54      45.410  40.710  54.130  0.00  0.00            
ATOM    807  HD1 TYR X  54      45.670  41.760  54.130  0.00  0.00            
ATOM    808  CE1 TYR X  54      46.050  39.840  53.240  0.00  0.00            
ATOM    809  HE1 TYR X  54      46.800  40.220  52.560  0.00  0.00            
ATOM    810  CZ  TYR X  54      45.710  38.480  53.210  0.00  0.00            
ATOM    811  OH  TYR X  54      46.340  37.670  52.320  0.00  0.00            
ATOM    812  HH  TYR X  54      46.010  36.740  52.360  0.00  0.00            
ATOM    813  CE2 TYR X  54      44.710  37.990  54.080  0.00  0.00            
ATOM    814  HE2 TYR X  54      44.440  36.940  54.050  0.00  0.00            
ATOM    815  CD2 TYR X  54      44.080  38.860  54.990  0.00  0.00            
ATOM    816  HD2 TYR X  54      43.310  38.480  55.650  0.00  0.00            
ATOM    817  C   TYR X  54      44.150  43.100  57.560  0.00  0.00            
ATOM    818  O   TYR X  54      44.620  44.090  57.000  0.00  0.00            
ATOM    819  N   GLU X  55      43.350  43.200  58.630  0.00  0.00            
ATOM    820  H   GLU X  55      43.010  42.360  59.070  0.00  0.00            
ATOM    821  CA  GLU X  55      43.110  44.490  59.290  0.00  0.00            
ATOM    822  HA  GLU X  55      42.890  45.250  58.540  0.00  0.00            
ATOM    823  CB  GLU X  55      41.930  44.420  60.280  0.00  0.00            
ATOM    824  HB1 GLU X  55      41.920  45.340  60.870  0.00  0.00            
ATOM    825  HB2 GLU X  55      42.090  43.580  60.950  0.00  0.00            
ATOM    826  CG  GLU X  55      40.560  44.270  59.610  0.00  0.00            
ATOM    827  HG1 GLU X  55      39.810  44.170  60.390  0.00  0.00            
ATOM    828  HG2 GLU X  55      40.560  43.340  59.040  0.00  0.00            
ATOM    829  CD  GLU X  55      40.180  45.450  58.700  0.00  0.00            
ATOM    830  OE1 GLU X  55      39.980  45.190  57.490  0.00  0.00            
ATOM    831  OE2 GLU X  55      40.050  46.590  59.200  0.00  0.00            
ATOM    832  C   GLU X  55      44.380  44.940  60.030  0.00  0.00            
ATOM    833  O   GLU X  55      44.790  46.090  59.880  0.00  0.00            
ATOM    834  N   ASP X  56      45.060  44.020  60.720  0.00  0.00            
ATOM    835  H   ASP X  56      44.690  43.080  60.770  0.00  0.00            
ATOM    836  CA  ASP X  56      46.340  44.280  61.400  0.00  0.00            
ATOM    837  HA  ASP X  56      46.160  45.040  62.160  0.00  0.00            
ATOM    838  CB  ASP X  56      46.850  42.990  62.070  0.00  0.00            
ATOM    839  HB1 ASP X  56      47.720  42.610  61.510  0.00  0.00            
ATOM    840  HB2 ASP X  56      46.090  42.220  62.000  0.00  0.00            
ATOM    841  CG  ASP X  56      47.230  43.130  63.540  0.00  0.00            
ATOM    842  OD1 ASP X  56      46.480  43.750  64.330  0.00  0.00            
ATOM    843  OD2 ASP X  56      48.300  42.600  63.920  0.00  0.00            
ATOM    844  C   ASP X  56      47.390  44.820  60.410  0.00  0.00            
ATOM    845  O   ASP X  56      48.150  45.720  60.760  0.00  0.00            
ATOM    846  N   LEU X  57      47.420  44.300  59.180  0.00  0.00            
ATOM    847  H   LEU X  57      46.820  43.500  59.000  0.00  0.00            
ATOM    848  CA  LEU X  57      48.300  44.760  58.100  0.00  0.00            
ATOM    849  HA  LEU X  57      49.270  45.020  58.540  0.00  0.00            
ATOM    850  CB  LEU X  57      48.510  43.640  57.080  0.00  0.00            
ATOM    851  HB1 LEU X  57      49.020  44.050  56.210  0.00  0.00            
ATOM    852  HB2 LEU X  57      47.530  43.290  56.750  0.00  0.00            
ATOM    853  CG  LEU X  57      49.330  42.430  57.570  0.00  0.00            
ATOM    854  HG  LEU X  57      48.890  42.020  58.470  0.00  0.00            
ATOM    855  CD1 LEU X  57      49.330  41.360  56.480  0.00  0.00            
ATOM    856 HD11 LEU X  57      49.850  40.480  56.840  0.00  0.00            
ATOM    857 HD12 LEU X  57      48.310  41.090  56.230  0.00  0.00            
ATOM    858 HD13 LEU X  57      49.840  41.730  55.580  0.00  0.00            
ATOM    859  CD2 LEU X  57      50.790  42.780  57.860  0.00  0.00            
ATOM    860 HD21 LEU X  57      51.320  41.890  58.180  0.00  0.00            
ATOM    861 HD22 LEU X  57      51.280  43.160  56.960  0.00  0.00            
ATOM    862 HD23 LEU X  57      50.860  43.510  58.660  0.00  0.00            
ATOM    863  C   LEU X  57      47.800  46.040  57.400  0.00  0.00            
ATOM    864  O   LEU X  57      48.650  46.810  56.950  0.00  0.00            
ATOM    865  N   LEU X  58      46.490  46.280  57.280  0.00  0.00            
ATOM    866  H   LEU X  58      45.830  45.600  57.640  0.00  0.00            
ATOM    867  CA  LEU X  58      45.970  47.490  56.620  0.00  0.00            
ATOM    868  HA  LEU X  58      46.600  47.690  55.760  0.00  0.00            
ATOM    869  CB  LEU X  58      44.530  47.280  56.120  0.00  0.00            
ATOM    870  HB1 LEU X  58      43.880  47.070  56.980  0.00  0.00            
ATOM    871  HB2 LEU X  58      44.510  46.420  55.460  0.00  0.00            
ATOM    872  CG  LEU X  58      43.960  48.510  55.370  0.00  0.00            
ATOM    873  HG  LEU X  58      43.980  49.380  56.030  0.00  0.00            
ATOM    874  CD1 LEU X  58      44.760  48.830  54.100  0.00  0.00            
ATOM    875 HD11 LEU X  58      44.260  49.620  53.530  0.00  0.00            
ATOM    876 HD12 LEU X  58      45.750  49.190  54.370  0.00  0.00            
ATOM    877 HD13 LEU X  58      44.850  47.940  53.480  0.00  0.00            
ATOM    878  CD2 LEU X  58      42.510  48.310  54.950  0.00  0.00            
ATOM    879 HD21 LEU X  58      42.050  49.270  54.710  0.00  0.00            
ATOM    880 HD22 LEU X  58      42.450  47.680  54.060  0.00  0.00            
ATOM    881 HD23 LEU X  58      41.940  47.860  55.760  0.00  0.00            
ATOM    882  C   LEU X  58      46.070  48.730  57.530  0.00  0.00            
ATOM    883  O   LEU X  58      46.450  49.790  57.050  0.00  0.00            
ATOM    884  N   ILE X  59      45.810  48.590  58.830  0.00  0.00            
ATOM    885  H   ILE X  59      45.490  47.690  59.170  0.00  0.00            
ATOM    886  CA  ILE X  59      45.830  49.720  59.780  0.00  0.00            
ATOM    887  HA  ILE X  59      45.250  50.520  59.320  0.00  0.00            
ATOM    888  CB  ILE X  59      45.100  49.270  61.080  0.00  0.00            
ATOM    889  HB  ILE X  59      44.250  48.640  60.790  0.00  0.00            
ATOM    890  CG2 ILE X  59      46.020  48.430  61.970  0.00  0.00            
ATOM    891 HG21 ILE X  59      45.440  48.050  62.810  0.00  0.00            
ATOM    892 HG22 ILE X  59      46.410  47.590  61.410  0.00  0.00            
ATOM    893 HG23 ILE X  59      46.850  49.030  62.360  0.00  0.00            
ATOM    894  CG1 ILE X  59      44.520  50.440  61.900  0.00  0.00            
ATOM    895 HG11 ILE X  59      45.320  51.140  62.140  0.00  0.00            
ATOM    896 HG12 ILE X  59      44.140  50.050  62.840  0.00  0.00            
ATOM    897  CD  ILE X  59      43.380  51.190  61.200  0.00  0.00            
ATOM    898  HD1 ILE X  59      42.950  51.920  61.890  0.00  0.00            
ATOM    899  HD2 ILE X  59      43.750  51.710  60.320  0.00  0.00            
ATOM    900  HD3 ILE X  59      42.600  50.480  60.900  0.00  0.00            
ATOM    901  C   ILE X  59      47.240  50.290  60.040  0.00  0.00            
ATOM    902  O   ILE X  59      47.400  51.340  60.660  0.00  0.00            
ATOM    903  N   ARG X  60      48.280  49.590  59.560  0.00  0.00            
ATOM    904  H   ARG X  60      48.060  48.710  59.130  0.00  0.00            
ATOM    905  CA  ARG X  60      49.680  50.060  59.500  0.00  0.00            
ATOM    906  HA  ARG X  60      49.890  50.720  60.350  0.00  0.00            
ATOM    907  CB  ARG X  60      50.610  48.840  59.560  0.00  0.00            
ATOM    908  HB1 ARG X  60      51.640  49.170  59.440  0.00  0.00            
ATOM    909  HB2 ARG X  60      50.370  48.160  58.740  0.00  0.00            
ATOM    910  CG  ARG X  60      50.520  48.080  60.890  0.00  0.00            
ATOM    911  HG1 ARG X  60      49.470  47.890  61.130  0.00  0.00            
ATOM    912  HG2 ARG X  60      50.940  48.690  61.690  0.00  0.00            
ATOM    913  CD  ARG X  60      51.260  46.740  60.830  0.00  0.00            
ATOM    914  HD1 ARG X  60      52.330  46.910  60.750  0.00  0.00            
ATOM    915  HD2 ARG X  60      50.920  46.180  59.950  0.00  0.00            
ATOM    916  NE  ARG X  60      50.960  45.960  62.030  0.00  0.00            
ATOM    917  HE  ARG X  60      50.130  46.230  62.540  0.00  0.00            
ATOM    918  CZ  ARG X  60      51.490  44.840  62.460  0.00  0.00            
ATOM    919  NH1 ARG X  60      52.540  44.280  61.910  0.00  0.00            
ATOM    920 HH11 ARG X  60      52.990  44.740  61.140  0.00  0.00            
ATOM    921 HH12 ARG X  60      52.870  43.390  62.250  0.00  0.00            
ATOM    922  NH2 ARG X  60      50.940  44.280  63.480  0.00  0.00            
ATOM    923 HH21 ARG X  60      50.080  44.680  63.850  0.00  0.00            
ATOM    924 HH22 ARG X  60      51.360  43.500  63.960  0.00  0.00            
ATOM    925  C   ARG X  60      49.990  50.870  58.240  0.00  0.00            
ATOM    926  O   ARG X  60      51.070  51.460  58.130  0.00  0.00            
ATOM    927  N   LYS X  61      49.090  50.880  57.260  0.00  0.00            
ATOM    928  H   LYS X  61      48.190  50.440  57.450  0.00  0.00            
ATOM    929  CA  LYS X  61      49.240  51.560  55.970  0.00  0.00            
ATOM    930  HA  LYS X  61      50.280  51.830  55.820  0.00  0.00            
ATOM    931  CB  LYS X  61      48.830  50.600  54.820  0.00  0.00            
ATOM    932  HB1 LYS X  61      48.920  51.110  53.870  0.00  0.00            
ATOM    933  HB2 LYS X  61      47.780  50.340  54.950  0.00  0.00            
ATOM    934  CG  LYS X  61      49.630  49.280  54.750  0.00  0.00            
ATOM    935  HG1 LYS X  61      49.020  48.540  54.230  0.00  0.00            
ATOM    936  HG2 LYS X  61      49.820  48.900  55.750  0.00  0.00            
ATOM    937  CD  LYS X  61      50.950  49.420  53.990  0.00  0.00            
ATOM    938  HD1 LYS X  61      51.550  50.220  54.430  0.00  0.00            
ATOM    939  HD2 LYS X  61      50.730  49.670  52.950  0.00  0.00            
ATOM    940  CE  LYS X  61      51.750  48.110  54.040  0.00  0.00            
ATOM    941  HE1 LYS X  61      51.100  47.290  53.720  0.00  0.00            
ATOM    942  HE2 LYS X  61      52.050  47.920  55.080  0.00  0.00            
ATOM    943  NZ  LYS X  61      52.960  48.160  53.180  0.00  0.00            
ATOM    944  HZ1 LYS X  61      53.430  47.270  53.130  0.00  0.00            
ATOM    945  HZ2 LYS X  61      52.760  48.460  52.230  0.00  0.00            
ATOM    946  HZ3 LYS X  61      53.650  48.820  53.530  0.00  0.00            
ATOM    947  C   LYS X  61      48.420  52.850  55.970  0.00  0.00            
ATOM    948  O   LYS X  61      47.420  52.990  56.670  0.00  0.00            
ATOM    949  N   SER X  62      48.810  53.800  55.130  0.00  0.00            
ATOM    950  H   SER X  62      49.680  53.660  54.640  0.00  0.00            
ATOM    951  CA  SER X  62      48.080  55.030  54.810  0.00  0.00            
ATOM    952  HA  SER X  62      47.050  54.960  55.170  0.00  0.00            
ATOM    953  CB  SER X  62      48.740  56.240  55.490  0.00  0.00            
ATOM    954  HB1 SER X  62      48.430  56.250  56.540  0.00  0.00            
ATOM    955  HB2 SER X  62      48.390  57.170  55.040  0.00  0.00            
ATOM    956  OG  SER X  62      50.150  56.160  55.440  0.00  0.00            
ATOM    957  HG  SER X  62      50.520  56.820  54.820  0.00  0.00            
ATOM    958  C   SER X  62      48.020  55.200  53.290  0.00  0.00            
ATOM    959  O   SER X  62      48.700  54.490  52.560  0.00  0.00            
ATOM    960  N   ASN X  63      47.220  56.160  52.800  0.00  0.00            
ATOM    961  H   ASN X  63      46.680  56.710  53.440  0.00  0.00            
ATOM    962  CA  ASN X  63      47.050  56.410  51.360  0.00  0.00            
ATOM    963  HA  ASN X  63      46.500  55.570  50.920  0.00  0.00            
ATOM    964  CB  ASN X  63      46.230  57.700  51.170  0.00  0.00            
ATOM    965  HB1 ASN X  63      46.190  57.930  50.110  0.00  0.00            
ATOM    966  HB2 ASN X  63      46.740  58.520  51.680  0.00  0.00            
ATOM    967  CG  ASN X  63      44.810  57.590  51.670  0.00  0.00            
ATOM    968  OD1 ASN X  63      44.180  56.560  51.590  0.00  0.00            
ATOM    969  ND2 ASN X  63      44.280  58.640  52.250  0.00  0.00            
ATOM    970 HD21 ASN X  63      44.810  59.470  52.410  0.00  0.00            
ATOM    971 HD22 ASN X  63      43.320  58.560  52.560  0.00  0.00            
ATOM    972  C   ASN X  63      48.380  56.530  50.600  0.00  0.00            
ATOM    973  O   ASN X  63      48.490  56.070  49.470  0.00  0.00            
ATOM    974  N   HIS X  64      49.420  57.090  51.240  0.00  0.00            
ATOM    975  H   HIS X  64      49.290  57.450  52.170  0.00  0.00            
ATOM    976  CA  HIS X  64      50.730  57.250  50.590  0.00  0.00            
ATOM    977  HA  HIS X  64      50.530  57.710  49.620  0.00  0.00            
ATOM    978  CB  HIS X  64      51.610  58.220  51.400  0.00  0.00            
ATOM    979  HB1 HIS X  64      50.990  59.040  51.770  0.00  0.00            
ATOM    980  HB2 HIS X  64      52.350  58.640  50.730  0.00  0.00            
ATOM    981  CG  HIS X  64      52.350  57.590  52.560  0.00  0.00            
ATOM    982  ND1 HIS X  64      51.990  57.680  53.900  0.00  0.00            
ATOM    983  CE1 HIS X  64      52.950  57.040  54.590  0.00  0.00            
ATOM    984  HE1 HIS X  64      52.960  56.920  55.670  0.00  0.00            
ATOM    985  NE2 HIS X  64      53.900  56.590  53.760  0.00  0.00            
ATOM    986  HE2 HIS X  64      54.750  56.120  54.050  0.00  0.00            
ATOM    987  CD2 HIS X  64      53.540  56.930  52.480  0.00  0.00            
ATOM    988  HD2 HIS X  64      54.100  56.730  51.570  0.00  0.00            
ATOM    989  C   HIS X  64      51.470  55.940  50.300  0.00  0.00            
ATOM    990  O   HIS X  64      52.380  55.950  49.470  0.00  0.00            
ATOM    991  N   ASN X  65      51.110  54.830  50.950  0.00  0.00            
ATOM    992  H   ASN X  65      50.320  54.880  51.590  0.00  0.00            
ATOM    993  CA  ASN X  65      51.750  53.520  50.760  0.00  0.00            
ATOM    994  HA  ASN X  65      52.830  53.670  50.700  0.00  0.00            
ATOM    995  CB  ASN X  65      51.430  52.650  51.980  0.00  0.00            
ATOM    996  HB1 ASN X  65      51.780  51.640  51.800  0.00  0.00            
ATOM    997  HB2 ASN X  65      50.350  52.590  52.120  0.00  0.00            
ATOM    998  CG  ASN X  65      52.080  53.120  53.270  0.00  0.00            
ATOM    999  OD1 ASN X  65      51.420  53.420  54.240  0.00  0.00            
ATOM   1000  ND2 ASN X  65      53.390  53.160  53.350  0.00  0.00            
ATOM   1001 HD21 ASN X  65      53.970  52.780  52.620  0.00  0.00            
ATOM   1002 HD22 ASN X  65      53.790  53.360  54.240  0.00  0.00            
ATOM   1003  C   ASN X  65      51.330  52.810  49.460  0.00  0.00            
ATOM   1004  O   ASN X  65      52.020  51.870  49.060  0.00  0.00            
ATOM   1005  N   PHE X  66      50.240  53.250  48.820  0.00  0.00            
ATOM   1006  H   PHE X  66      49.740  54.050  49.200  0.00  0.00            
ATOM   1007  CA  PHE X  66      49.740  52.710  47.560  0.00  0.00            
ATOM   1008  HA  PHE X  66      50.170  51.720  47.390  0.00  0.00            
ATOM   1009  CB  PHE X  66      48.220  52.540  47.640  0.00  0.00            
ATOM   1010  HB1 PHE X  66      47.850  52.240  46.660  0.00  0.00            
ATOM   1011  HB2 PHE X  66      47.770  53.510  47.880  0.00  0.00            
ATOM   1012  CG  PHE X  66      47.730  51.520  48.650  0.00  0.00            
ATOM   1013  CD1 PHE X  66      47.900  50.150  48.400  0.00  0.00            
ATOM   1014  HD1 PHE X  66      48.400  49.820  47.490  0.00  0.00            
ATOM   1015  CE1 PHE X  66      47.420  49.190  49.310  0.00  0.00            
ATOM   1016  HE1 PHE X  66      47.530  48.140  49.100  0.00  0.00            
ATOM   1017  CZ  PHE X  66      46.750  49.610  50.470  0.00  0.00            
ATOM   1018  HZ  PHE X  66      46.360  48.890  51.170  0.00  0.00            
ATOM   1019  CE2 PHE X  66      46.560  50.980  50.710  0.00  0.00            
ATOM   1020  HE2 PHE X  66      45.990  51.290  51.570  0.00  0.00            
ATOM   1021  CD2 PHE X  66      47.060  51.940  49.820  0.00  0.00            
ATOM   1022  HD2 PHE X  66      46.900  52.990  50.010  0.00  0.00            
ATOM   1023  C   PHE X  66      50.130  53.610  46.380  0.00  0.00            
ATOM   1024  O   PHE X  66      49.690  54.760  46.280  0.00  0.00            
ATOM   1025  N   LEU X  67      50.920  53.060  45.460  0.00  0.00            
ATOM   1026  H   LEU X  67      51.230  52.110  45.620  0.00  0.00            
ATOM   1027  CA  LEU X  67      51.200  53.640  44.150  0.00  0.00            
ATOM   1028  HA  LEU X  67      51.070  54.720  44.190  0.00  0.00            
ATOM   1029  CB  LEU X  67      52.670  53.330  43.820  0.00  0.00            
ATOM   1030  HB1 LEU X  67      52.820  52.260  43.960  0.00  0.00            
ATOM   1031  HB2 LEU X  67      53.320  53.840  44.540  0.00  0.00            
ATOM   1032  CG  LEU X  67      53.110  53.700  42.390  0.00  0.00            
ATOM   1033  HG  LEU X  67      52.380  53.330  41.670  0.00  0.00            
ATOM   1034  CD1 LEU X  67      53.240  55.210  42.230  0.00  0.00            
ATOM   1035 HD11 LEU X  67      53.540  55.440  41.210  0.00  0.00            
ATOM   1036 HD12 LEU X  67      52.290  55.700  42.440  0.00  0.00            
ATOM   1037 HD13 LEU X  67      54.000  55.600  42.910  0.00  0.00            
ATOM   1038  CD2 LEU X  67      54.440  53.030  42.070  0.00  0.00            
ATOM   1039 HD21 LEU X  67      54.700  53.240  41.030  0.00  0.00            
ATOM   1040 HD22 LEU X  67      55.230  53.420  42.720  0.00  0.00            
ATOM   1041 HD23 LEU X  67      54.370  51.960  42.180  0.00  0.00            
ATOM   1042  C   LEU X  67      50.240  53.040  43.130  0.00  0.00            
ATOM   1043  O   LEU X  67      50.200  51.820  42.990  0.00  0.00            
ATOM   1044  N   VAL X  68      49.490  53.870  42.400  0.00  0.00            
ATOM   1045  H   VAL X  68      49.540  54.860  42.570  0.00  0.00            
ATOM   1046  CA  VAL X  68      48.580  53.420  41.320  0.00  0.00            
ATOM   1047  HA  VAL X  68      48.640  52.340  41.240  0.00  0.00            
ATOM   1048  CB  VAL X  68      47.110  53.770  41.640  0.00  0.00            
ATOM   1049  HB  VAL X  68      47.000  54.850  41.680  0.00  0.00            
ATOM   1050  CG1 VAL X  68      46.160  53.220  40.570  0.00  0.00            
ATOM   1051 HG11 VAL X  68      45.140  53.540  40.780  0.00  0.00            
ATOM   1052 HG12 VAL X  68      46.410  53.600  39.580  0.00  0.00            
ATOM   1053 HG13 VAL X  68      46.200  52.130  40.550  0.00  0.00            
ATOM   1054  CG2 VAL X  68      46.700  53.190  43.000  0.00  0.00            
ATOM   1055 HG21 VAL X  68      45.620  53.300  43.140  0.00  0.00            
ATOM   1056 HG22 VAL X  68      46.970  52.140  43.050  0.00  0.00            
ATOM   1057 HG23 VAL X  68      47.210  53.720  43.800  0.00  0.00            
ATOM   1058  C   VAL X  68      49.010  54.010  39.980  0.00  0.00            
ATOM   1059  O   VAL X  68      49.320  55.200  39.910  0.00  0.00            
ATOM   1060  N   GLN X  69      49.040  53.190  38.930  0.00  0.00            
ATOM   1061  H   GLN X  69      48.800  52.220  39.080  0.00  0.00            
ATOM   1062  CA  GLN X  69      49.510  53.570  37.590  0.00  0.00            
ATOM   1063  HA  GLN X  69      49.540  54.650  37.510  0.00  0.00            
ATOM   1064  CB  GLN X  69      50.940  53.030  37.370  0.00  0.00            
ATOM   1065  HB1 GLN X  69      51.270  53.320  36.370  0.00  0.00            
ATOM   1066  HB2 GLN X  69      50.920  51.950  37.410  0.00  0.00            
ATOM   1067  CG  GLN X  69      51.970  53.550  38.390  0.00  0.00            
ATOM   1068  HG1 GLN X  69      51.630  53.320  39.400  0.00  0.00            
ATOM   1069  HG2 GLN X  69      52.060  54.630  38.290  0.00  0.00            
ATOM   1070  CD  GLN X  69      53.330  52.900  38.210  0.00  0.00            
ATOM   1071  OE1 GLN X  69      53.690  51.920  38.860  0.00  0.00            
ATOM   1072  NE2 GLN X  69      54.160  53.400  37.320  0.00  0.00            
ATOM   1073 HE21 GLN X  69      53.860  54.100  36.650  0.00  0.00            
ATOM   1074 HE22 GLN X  69      55.110  53.060  37.330  0.00  0.00            
ATOM   1075  C   GLN X  69      48.570  53.040  36.500  0.00  0.00            
ATOM   1076  O   GLN X  69      48.300  51.840  36.430  0.00  0.00            
ATOM   1077  N   ALA X  70      48.110  53.920  35.610  0.00  0.00            
ATOM   1078  H   ALA X  70      48.360  54.900  35.770  0.00  0.00            
ATOM   1079  CA  ALA X  70      47.320  53.610  34.410  0.00  0.00            
ATOM   1080  HA  ALA X  70      47.180  52.530  34.350  0.00  0.00            
ATOM   1081  CB  ALA X  70      45.920  54.250  34.520  0.00  0.00            
ATOM   1082  HB1 ALA X  70      45.260  53.780  33.790  0.00  0.00            
ATOM   1083  HB2 ALA X  70      45.520  54.100  35.520  0.00  0.00            
ATOM   1084  HB3 ALA X  70      45.970  55.310  34.310  0.00  0.00            
ATOM   1085  C   ALA X  70      48.090  54.070  33.160  0.00  0.00            
ATOM   1086  O   ALA X  70      48.130  55.260  32.840  0.00  0.00            
ATOM   1087  N   GLY X  71      48.730  53.120  32.480  0.00  0.00            
ATOM   1088  H   GLY X  71      48.600  52.150  32.750  0.00  0.00            
ATOM   1089  CA  GLY X  71      49.780  53.410  31.490  0.00  0.00            
ATOM   1090  HA1 GLY X  71      49.350  54.010  30.680  0.00  0.00            
ATOM   1091  HA2 GLY X  71      50.150  52.470  31.070  0.00  0.00            
ATOM   1092  C   GLY X  71      50.950  54.160  32.130  0.00  0.00            
ATOM   1093  O   GLY X  71      51.420  53.810  33.210  0.00  0.00            
ATOM   1094  N   ASN X  72      51.400  55.250  31.490  0.00  0.00            
ATOM   1095  H   ASN X  72      51.060  55.430  30.550  0.00  0.00            
ATOM   1096  CA  ASN X  72      52.410  56.140  32.060  0.00  0.00            
ATOM   1097  HA  ASN X  72      53.120  55.530  32.610  0.00  0.00            
ATOM   1098  CB  ASN X  72      53.190  56.840  30.930  0.00  0.00            
ATOM   1099  HB1 ASN X  72      53.410  57.870  31.210  0.00  0.00            
ATOM   1100  HB2 ASN X  72      52.620  56.860  30.010  0.00  0.00            
ATOM   1101  CG  ASN X  72      54.490  56.100  30.720  0.00  0.00            
ATOM   1102  OD1 ASN X  72      54.550  55.090  30.040  0.00  0.00            
ATOM   1103  ND2 ASN X  72      55.550  56.540  31.370  0.00  0.00            
ATOM   1104 HD21 ASN X  72      55.480  57.380  31.930  0.00  0.00            
ATOM   1105 HD22 ASN X  72      56.420  56.060  31.210  0.00  0.00            
ATOM   1106  C   ASN X  72      51.890  57.150  33.100  0.00  0.00            
ATOM   1107  O   ASN X  72      52.700  57.780  33.770  0.00  0.00            
ATOM   1108  N   VAL X  73      50.580  57.310  33.240  0.00  0.00            
ATOM   1109  H   VAL X  73      49.950  56.690  32.750  0.00  0.00            
ATOM   1110  CA  VAL X  73      50.010  58.210  34.260  0.00  0.00            
ATOM   1111  HA  VAL X  73      50.600  59.120  34.270  0.00  0.00            
ATOM   1112  CB  VAL X  73      48.570  58.620  33.890  0.00  0.00            
ATOM   1113  HB  VAL X  73      47.920  57.750  33.920  0.00  0.00            
ATOM   1114  CG1 VAL X  73      47.990  59.690  34.830  0.00  0.00            
ATOM   1115 HG11 VAL X  73      46.990  59.970  34.520  0.00  0.00            
ATOM   1116 HG12 VAL X  73      47.930  59.310  35.850  0.00  0.00            
ATOM   1117 HG13 VAL X  73      48.630  60.580  34.820  0.00  0.00            
ATOM   1118  CG2 VAL X  73      48.460  59.170  32.460  0.00  0.00            
ATOM   1119 HG21 VAL X  73      47.440  59.520  32.260  0.00  0.00            
ATOM   1120 HG22 VAL X  73      49.150  60.000  32.320  0.00  0.00            
ATOM   1121 HG23 VAL X  73      48.680  58.380  31.740  0.00  0.00            
ATOM   1122  C   VAL X  73      50.140  57.550  35.650  0.00  0.00            
ATOM   1123  O   VAL X  73      50.130  56.320  35.760  0.00  0.00            
ATOM   1124  N   GLN X  74      50.280  58.350  36.710  0.00  0.00            
ATOM   1125  H   GLN X  74      50.350  59.350  36.530  0.00  0.00            
ATOM   1126  CA  GLN X  74      50.140  57.930  38.110  0.00  0.00            
ATOM   1127  HA  GLN X  74      50.040  56.840  38.160  0.00  0.00            
ATOM   1128  CB  GLN X  74      51.400  58.330  38.900  0.00  0.00            
ATOM   1129  HB1 GLN X  74      51.580  59.390  38.730  0.00  0.00            
ATOM   1130  HB2 GLN X  74      52.250  57.770  38.510  0.00  0.00            
ATOM   1131  CG  GLN X  74      51.310  58.090  40.420  0.00  0.00            
ATOM   1132  HG1 GLN X  74      51.270  57.020  40.610  0.00  0.00            
ATOM   1133  HG2 GLN X  74      50.400  58.540  40.820  0.00  0.00            
ATOM   1134  CD  GLN X  74      52.470  58.700  41.200  0.00  0.00            
ATOM   1135  OE1 GLN X  74      53.470  59.160  40.670  0.00  0.00            
ATOM   1136  NE2 GLN X  74      52.340  58.770  42.500  0.00  0.00            
ATOM   1137 HE21 GLN X  74      51.460  58.550  42.930  0.00  0.00            
ATOM   1138 HE22 GLN X  74      53.060  59.270  43.010  0.00  0.00            
ATOM   1139  C   GLN X  74      48.870  58.540  38.720  0.00  0.00            
ATOM   1140  O   GLN X  74      48.590  59.720  38.470  0.00  0.00            
ATOM   1141  N   LEU X  75      48.150  57.810  39.570  0.00  0.00            
ATOM   1142  H   LEU X  75      48.460  56.860  39.760  0.00  0.00            
ATOM   1143  CA  LEU X  75      46.960  58.290  40.290  0.00  0.00            
ATOM   1144  HA  LEU X  75      46.700  59.270  39.900  0.00  0.00            
ATOM   1145  CB  LEU X  75      45.740  57.380  40.060  0.00  0.00            
ATOM   1146  HB1 LEU X  75      44.850  57.850  40.470  0.00  0.00            
ATOM   1147  HB2 LEU X  75      45.900  56.440  40.590  0.00  0.00            
ATOM   1148  CG  LEU X  75      45.500  57.060  38.580  0.00  0.00            
ATOM   1149  HG  LEU X  75      46.380  56.540  38.210  0.00  0.00            
ATOM   1150  CD1 LEU X  75      44.340  56.100  38.370  0.00  0.00            
ATOM   1151 HD11 LEU X  75      44.290  55.800  37.320  0.00  0.00            
ATOM   1152 HD12 LEU X  75      44.510  55.200  38.970  0.00  0.00            
ATOM   1153 HD13 LEU X  75      43.410  56.580  38.660  0.00  0.00            
ATOM   1154  CD2 LEU X  75      45.200  58.300  37.740  0.00  0.00            
ATOM   1155 HD21 LEU X  75      44.890  58.020  36.730  0.00  0.00            
ATOM   1156 HD22 LEU X  75      44.380  58.860  38.200  0.00  0.00            
ATOM   1157 HD23 LEU X  75      46.080  58.930  37.680  0.00  0.00            
ATOM   1158  C   LEU X  75      47.250  58.460  41.780  0.00  0.00            
ATOM   1159  O   LEU X  75      47.860  57.600  42.410  0.00  0.00            
ATOM   1160  N   ARG X  76      46.780  59.570  42.360  0.00  0.00            
ATOM   1161  H   ARG X  76      46.250  60.220  41.780  0.00  0.00            
ATOM   1162  CA  ARG X  76      46.850  59.810  43.810  0.00  0.00            
ATOM   1163  HA  ARG X  76      47.790  59.400  44.180  0.00  0.00            
ATOM   1164  CB  ARG X  76      46.850  61.320  44.110  0.00  0.00            
ATOM   1165  HB1 ARG X  76      45.960  61.780  43.680  0.00  0.00            
ATOM   1166  HB2 ARG X  76      47.740  61.750  43.650  0.00  0.00            
ATOM   1167  CG  ARG X  76      46.910  61.640  45.620  0.00  0.00            
ATOM   1168  HG1 ARG X  76      47.720  61.050  46.070  0.00  0.00            
ATOM   1169  HG2 ARG X  76      45.970  61.350  46.100  0.00  0.00            
ATOM   1170  CD  ARG X  76      47.190  63.120  45.910  0.00  0.00            
ATOM   1171  HD1 ARG X  76      48.130  63.410  45.440  0.00  0.00            
ATOM   1172  HD2 ARG X  76      47.320  63.230  46.980  0.00  0.00            
ATOM   1173  NE  ARG X  76      46.090  64.020  45.490  0.00  0.00            
ATOM   1174  HE  ARG X  76      45.320  64.140  46.140  0.00  0.00            
ATOM   1175  CZ  ARG X  76      46.030  64.760  44.390  0.00  0.00            
ATOM   1176  NH1 ARG X  76      46.980  64.790  43.490  0.00  0.00            
ATOM   1177 HH11 ARG X  76      47.920  64.520  43.760  0.00  0.00            
ATOM   1178 HH12 ARG X  76      46.850  65.280  42.620  0.00  0.00            
ATOM   1179  NH2 ARG X  76      45.010  65.530  44.160  0.00  0.00            
ATOM   1180 HH21 ARG X  76      44.140  65.390  44.670  0.00  0.00            
ATOM   1181 HH22 ARG X  76      44.910  66.000  43.270  0.00  0.00            
ATOM   1182  C   ARG X  76      45.710  59.070  44.500  0.00  0.00            
ATOM   1183  O   ARG X  76      44.540  59.390  44.270  0.00  0.00            
ATOM   1184  N   VAL X  77      46.060  58.110  45.360  0.00  0.00            
ATOM   1185  H   VAL X  77      47.030  57.860  45.420  0.00  0.00            
ATOM   1186  CA  VAL X  77      45.120  57.520  46.320  0.00  0.00            
ATOM   1187  HA  VAL X  77      44.200  57.250  45.800  0.00  0.00            
ATOM   1188  CB  VAL X  77      45.690  56.230  46.960  0.00  0.00            
ATOM   1189  HB  VAL X  77      46.620  56.460  47.470  0.00  0.00            
ATOM   1190  CG1 VAL X  77      44.720  55.600  47.960  0.00  0.00            
ATOM   1191 HG11 VAL X  77      45.140  54.680  48.350  0.00  0.00            
ATOM   1192 HG12 VAL X  77      44.530  56.270  48.790  0.00  0.00            
ATOM   1193 HG13 VAL X  77      43.770  55.370  47.470  0.00  0.00            
ATOM   1194  CG2 VAL X  77      45.980  55.200  45.860  0.00  0.00            
ATOM   1195 HG21 VAL X  77      46.270  54.250  46.310  0.00  0.00            
ATOM   1196 HG22 VAL X  77      45.090  55.030  45.250  0.00  0.00            
ATOM   1197 HG23 VAL X  77      46.790  55.540  45.230  0.00  0.00            
ATOM   1198  C   VAL X  77      44.780  58.570  47.380  0.00  0.00            
ATOM   1199  O   VAL X  77      45.680  59.180  47.980  0.00  0.00            
ATOM   1200  N   ILE X  78      43.490  58.790  47.600  0.00  0.00            
ATOM   1201  H   ILE X  78      42.830  58.250  47.040  0.00  0.00            
ATOM   1202  CA  ILE X  78      42.930  59.780  48.530  0.00  0.00            
ATOM   1203  HA  ILE X  78      43.750  60.340  48.970  0.00  0.00            
ATOM   1204  CB  ILE X  78      42.040  60.800  47.770  0.00  0.00            
ATOM   1205  HB  ILE X  78      41.680  61.520  48.510  0.00  0.00            
ATOM   1206  CG2 ILE X  78      42.880  61.570  46.740  0.00  0.00            
ATOM   1207 HG21 ILE X  78      42.280  62.350  46.260  0.00  0.00            
ATOM   1208 HG22 ILE X  78      43.730  62.040  47.230  0.00  0.00            
ATOM   1209 HG23 ILE X  78      43.240  60.900  45.960  0.00  0.00            
ATOM   1210  CG1 ILE X  78      40.820  60.140  47.100  0.00  0.00            
ATOM   1211 HG11 ILE X  78      40.490  59.280  47.670  0.00  0.00            
ATOM   1212 HG12 ILE X  78      41.100  59.790  46.110  0.00  0.00            
ATOM   1213  CD  ILE X  78      39.620  61.090  46.970  0.00  0.00            
ATOM   1214  HD1 ILE X  78      38.810  60.580  46.450  0.00  0.00            
ATOM   1215  HD2 ILE X  78      39.280  61.380  47.970  0.00  0.00            
ATOM   1216  HD3 ILE X  78      39.900  61.970  46.410  0.00  0.00            
ATOM   1217  C   ILE X  78      42.170  59.150  49.700  0.00  0.00            
ATOM   1218  O   ILE X  78      41.890  59.840  50.680  0.00  0.00            
ATOM   1219  N   GLY X  79      41.860  57.850  49.610  0.00  0.00            
ATOM   1220  H   GLY X  79      42.130  57.360  48.770  0.00  0.00            
ATOM   1221  CA  GLY X  79      41.200  57.050  50.630  0.00  0.00            
ATOM   1222  HA1 GLY X  79      40.130  57.270  50.650  0.00  0.00            
ATOM   1223  HA2 GLY X  79      41.620  57.270  51.610  0.00  0.00            
ATOM   1224  C   GLY X  79      41.370  55.550  50.340  0.00  0.00            
ATOM   1225  O   GLY X  79      41.650  55.160  49.200  0.00  0.00            
ATOM   1226  N   HIS X  80      41.200  54.710  51.340  0.00  0.00            
ATOM   1227  H   HIS X  80      40.930  55.070  52.250  0.00  0.00            
ATOM   1228  CA  HIS X  80      41.260  53.250  51.220  0.00  0.00            
ATOM   1229  HA  HIS X  80      41.030  52.970  50.190  0.00  0.00            
ATOM   1230  CB  HIS X  80      42.670  52.740  51.530  0.00  0.00            
ATOM   1231  HB1 HIS X  80      43.360  53.150  50.800  0.00  0.00            
ATOM   1232  HB2 HIS X  80      42.700  51.650  51.430  0.00  0.00            
ATOM   1233  CG  HIS X  80      43.170  53.120  52.900  0.00  0.00            
ATOM   1234  ND1 HIS X  80      43.800  54.300  53.220  0.00  0.00            
ATOM   1235  HD1 HIS X  80      43.970  55.070  52.580  0.00  0.00            
ATOM   1236  CE1 HIS X  80      44.100  54.270  54.530  0.00  0.00            
ATOM   1237  HE1 HIS X  80      44.600  55.070  55.050  0.00  0.00            
ATOM   1238  NE2 HIS X  80      43.690  53.120  55.090  0.00  0.00            
ATOM   1239  CD2 HIS X  80      43.090  52.380  54.050  0.00  0.00            
ATOM   1240  HD2 HIS X  80      42.640  51.410  54.150  0.00  0.00            
ATOM   1241  C   HIS X  80      40.200  52.590  52.110  0.00  0.00            
ATOM   1242  O   HIS X  80      39.770  53.180  53.110  0.00  0.00            
ATOM   1243  N   SER X  81      39.740  51.390  51.750  0.00  0.00            
ATOM   1244  H   SER X  81      40.060  51.000  50.870  0.00  0.00            
ATOM   1245  CA  SER X  81      38.770  50.610  52.520  0.00  0.00            
ATOM   1246  HA  SER X  81      38.950  50.770  53.580  0.00  0.00            
ATOM   1247  CB  SER X  81      37.350  51.090  52.190  0.00  0.00            
ATOM   1248  HB1 SER X  81      37.180  51.000  51.110  0.00  0.00            
ATOM   1249  HB2 SER X  81      37.270  52.140  52.470  0.00  0.00            
ATOM   1250  OG  SER X  81      36.370  50.360  52.880  0.00  0.00            
ATOM   1251  HG  SER X  81      35.510  50.780  52.750  0.00  0.00            
ATOM   1252  C   SER X  81      38.920  49.120  52.210  0.00  0.00            
ATOM   1253  O   SER X  81      39.170  48.750  51.060  0.00  0.00            
ATOM   1254  N   MET X  82      38.770  48.260  53.220  0.00  0.00            
ATOM   1255  H   MET X  82      38.640  48.650  54.150  0.00  0.00            
ATOM   1256  CA  MET X  82      38.640  46.810  53.080  0.00  0.00            
ATOM   1257  HA  MET X  82      39.120  46.520  52.140  0.00  0.00            
ATOM   1258  CB  MET X  82      39.430  46.120  54.230  0.00  0.00            
ATOM   1259  HB1 MET X  82      38.850  46.170  55.160  0.00  0.00            
ATOM   1260  HB2 MET X  82      40.360  46.660  54.380  0.00  0.00            
ATOM   1261  CG  MET X  82      39.770  44.670  53.910  0.00  0.00            
ATOM   1262  HG1 MET X  82      40.070  44.650  52.860  0.00  0.00            
ATOM   1263  HG2 MET X  82      38.860  44.090  54.040  0.00  0.00            
ATOM   1264  SD  MET X  82      41.090  43.780  54.800  0.00  0.00            
ATOM   1265  CE  MET X  82      42.560  44.600  54.140  0.00  0.00            
ATOM   1266  HE1 MET X  82      43.460  44.140  54.560  0.00  0.00            
ATOM   1267  HE2 MET X  82      42.570  44.520  53.060  0.00  0.00            
ATOM   1268  HE3 MET X  82      42.530  45.640  54.440  0.00  0.00            
ATOM   1269  C   MET X  82      37.150  46.410  52.970  0.00  0.00            
ATOM   1270  O   MET X  82      36.320  46.900  53.740  0.00  0.00            
ATOM   1271  N   GLN X  83      36.800  45.540  52.020  0.00  0.00            
ATOM   1272  H   GLN X  83      37.540  45.160  51.430  0.00  0.00            
ATOM   1273  CA  GLN X  83      35.480  44.910  51.850  0.00  0.00            
ATOM   1274  HA  GLN X  83      34.900  45.050  52.770  0.00  0.00            
ATOM   1275  CB  GLN X  83      34.720  45.610  50.710  0.00  0.00            
ATOM   1276  HB1 GLN X  83      35.220  45.400  49.760  0.00  0.00            
ATOM   1277  HB2 GLN X  83      34.700  46.690  50.870  0.00  0.00            
ATOM   1278  CG  GLN X  83      33.270  45.100  50.640  0.00  0.00            
ATOM   1279  HG1 GLN X  83      32.720  45.490  51.490  0.00  0.00            
ATOM   1280  HG2 GLN X  83      33.250  44.010  50.720  0.00  0.00            
ATOM   1281  CD  GLN X  83      32.500  45.460  49.370  0.00  0.00            
ATOM   1282  OE1 GLN X  83      32.940  46.180  48.490  0.00  0.00            
ATOM   1283  NE2 GLN X  83      31.260  45.050  49.290  0.00  0.00            
ATOM   1284 HE21 GLN X  83      30.890  44.410  49.970  0.00  0.00            
ATOM   1285 HE22 GLN X  83      30.800  45.110  48.380  0.00  0.00            
ATOM   1286  C   GLN X  83      35.620  43.400  51.590  0.00  0.00            
ATOM   1287  O   GLN X  83      35.850  42.970  50.460  0.00  0.00            
ATOM   1288  N   ASN X  84      35.460  42.570  52.630  0.00  0.00            
ATOM   1289  H   ASN X  84      35.320  42.980  53.550  0.00  0.00            
ATOM   1290  CA  ASN X  84      35.690  41.120  52.590  0.00  0.00            
ATOM   1291  HA  ASN X  84      35.590  40.770  53.620  0.00  0.00            
ATOM   1292  CB  ASN X  84      34.590  40.410  51.770  0.00  0.00            
ATOM   1293  HB1 ASN X  84      34.700  39.330  51.860  0.00  0.00            
ATOM   1294  HB2 ASN X  84      34.690  40.680  50.730  0.00  0.00            
ATOM   1295  CG  ASN X  84      33.190  40.790  52.230  0.00  0.00            
ATOM   1296  OD1 ASN X  84      32.780  40.510  53.350  0.00  0.00            
ATOM   1297  ND2 ASN X  84      32.420  41.440  51.400  0.00  0.00            
ATOM   1298 HD21 ASN X  84      32.750  41.660  50.460  0.00  0.00            
ATOM   1299 HD22 ASN X  84      31.460  41.580  51.670  0.00  0.00            
ATOM   1300  C   ASN X  84      37.140  40.750  52.200  0.00  0.00            
ATOM   1301  O   ASN X  84      38.030  40.880  53.050  0.00  0.00            
ATOM   1302  N   CYS X  85      37.430  40.380  50.950  0.00  0.00            
ATOM   1303  H   CYS X  85      36.660  40.200  50.320  0.00  0.00            
ATOM   1304  CA  CYS X  85      38.790  40.160  50.430  0.00  0.00            
ATOM   1305  HA  CYS X  85      39.490  40.280  51.250  0.00  0.00            
ATOM   1306  CB  CYS X  85      38.950  38.710  49.950  0.00  0.00            
ATOM   1307  HB1 CYS X  85      39.950  38.570  49.530  0.00  0.00            
ATOM   1308  HB2 CYS X  85      38.220  38.500  49.180  0.00  0.00            
ATOM   1309  SG  CYS X  85      38.750  37.550  51.320  0.00  0.00            
ATOM   1310  HG  CYS X  85      39.180  36.470  50.650  0.00  0.00            
ATOM   1311  C   CYS X  85      39.270  41.160  49.350  0.00  0.00            
ATOM   1312  O   CYS X  85      40.380  40.980  48.870  0.00  0.00            
ATOM   1313  N   VAL X  86      38.540  42.250  49.030  0.00  0.00            
ATOM   1314  H   VAL X  86      37.690  42.450  49.560  0.00  0.00            
ATOM   1315  CA  VAL X  86      39.000  43.290  48.070  0.00  0.00            
ATOM   1316  HA  VAL X  86      39.930  42.930  47.610  0.00  0.00            
ATOM   1317  CB  VAL X  86      38.040  43.470  46.890  0.00  0.00            
ATOM   1318  HB  VAL X  86      38.500  44.200  46.230  0.00  0.00            
ATOM   1319  CG1 VAL X  86      37.930  42.200  46.060  0.00  0.00            
ATOM   1320 HG11 VAL X  86      36.960  42.150  45.570  0.00  0.00            
ATOM   1321 HG12 VAL X  86      38.700  42.250  45.290  0.00  0.00            
ATOM   1322 HG13 VAL X  86      38.090  41.300  46.650  0.00  0.00            
ATOM   1323  CG2 VAL X  86      36.650  43.980  47.280  0.00  0.00            
ATOM   1324 HG21 VAL X  86      36.040  44.130  46.380  0.00  0.00            
ATOM   1325 HG22 VAL X  86      36.150  43.290  47.940  0.00  0.00            
ATOM   1326 HG23 VAL X  86      36.730  44.950  47.780  0.00  0.00            
ATOM   1327  C   VAL X  86      39.350  44.650  48.680  0.00  0.00            
ATOM   1328  O   VAL X  86      38.630  45.200  49.520  0.00  0.00            
ATOM   1329  N   LEU X  87      40.490  45.210  48.290  0.00  0.00            
ATOM   1330  H   LEU X  87      40.990  44.760  47.520  0.00  0.00            
ATOM   1331  CA  LEU X  87      40.920  46.580  48.630  0.00  0.00            
ATOM   1332  HA  LEU X  87      40.590  46.790  49.650  0.00  0.00            
ATOM   1333  CB  LEU X  87      42.450  46.710  48.520  0.00  0.00            
ATOM   1334  HB1 LEU X  87      42.700  47.600  47.940  0.00  0.00            
ATOM   1335  HB2 LEU X  87      42.860  45.860  47.970  0.00  0.00            
ATOM   1336  CG  LEU X  87      43.180  46.830  49.870  0.00  0.00            
ATOM   1337  HG  LEU X  87      42.960  45.950  50.480  0.00  0.00            
ATOM   1338  CD1 LEU X  87      44.680  46.900  49.610  0.00  0.00            
ATOM   1339 HD11 LEU X  87      45.200  46.960  50.560  0.00  0.00            
ATOM   1340 HD12 LEU X  87      45.000  46.000  49.070  0.00  0.00            
ATOM   1341 HD13 LEU X  87      44.910  47.770  49.000  0.00  0.00            
ATOM   1342  CD2 LEU X  87      42.800  48.090  50.650  0.00  0.00            
ATOM   1343 HD21 LEU X  87      43.400  48.170  51.540  0.00  0.00            
ATOM   1344 HD22 LEU X  87      42.960  48.970  50.030  0.00  0.00            
ATOM   1345 HD23 LEU X  87      41.750  48.050  50.950  0.00  0.00            
ATOM   1346  C   LEU X  87      40.240  47.580  47.700  0.00  0.00            
ATOM   1347  O   LEU X  87      40.310  47.430  46.470  0.00  0.00            
ATOM   1348  N   LYS X  88      39.650  48.630  48.260  0.00  0.00            
ATOM   1349  H   LYS X  88      39.580  48.630  49.280  0.00  0.00            
ATOM   1350  CA  LYS X  88      38.950  49.710  47.540  0.00  0.00            
ATOM   1351  HA  LYS X  88      38.950  49.490  46.470  0.00  0.00            
ATOM   1352  CB  LYS X  88      37.490  49.780  48.000  0.00  0.00            
ATOM   1353  HB1 LYS X  88      36.990  50.600  47.470  0.00  0.00            
ATOM   1354  HB2 LYS X  88      37.450  49.990  49.070  0.00  0.00            
ATOM   1355  CG  LYS X  88      36.740  48.470  47.710  0.00  0.00            
ATOM   1356  HG1 LYS X  88      37.290  47.640  48.150  0.00  0.00            
ATOM   1357  HG2 LYS X  88      36.680  48.330  46.640  0.00  0.00            
ATOM   1358  CD  LYS X  88      35.330  48.420  48.290  0.00  0.00            
ATOM   1359  HD1 LYS X  88      35.310  48.890  49.280  0.00  0.00            
ATOM   1360  HD2 LYS X  88      35.080  47.370  48.400  0.00  0.00            
ATOM   1361  CE  LYS X  88      34.320  49.080  47.360  0.00  0.00            
ATOM   1362  HE1 LYS X  88      34.450  48.650  46.360  0.00  0.00            
ATOM   1363  HE2 LYS X  88      34.540  50.150  47.290  0.00  0.00            
ATOM   1364  NZ  LYS X  88      32.930  48.860  47.820  0.00  0.00            
ATOM   1365  HZ1 LYS X  88      32.250  49.300  47.210  0.00  0.00            
ATOM   1366  HZ2 LYS X  88      32.740  47.860  47.860  0.00  0.00            
ATOM   1367  HZ3 LYS X  88      32.790  49.210  48.750  0.00  0.00            
ATOM   1368  C   LYS X  88      39.690  51.030  47.740  0.00  0.00            
ATOM   1369  O   LYS X  88      39.490  51.710  48.750  0.00  0.00            
ATOM   1370  N   LEU X  89      40.570  51.370  46.800  0.00  0.00            
ATOM   1371  H   LEU X  89      40.610  50.810  45.960  0.00  0.00            
ATOM   1372  CA  LEU X  89      41.390  52.580  46.850  0.00  0.00            
ATOM   1373  HA  LEU X  89      41.520  52.890  47.890  0.00  0.00            
ATOM   1374  CB  LEU X  89      42.790  52.320  46.270  0.00  0.00            
ATOM   1375  HB1 LEU X  89      43.380  53.230  46.370  0.00  0.00            
ATOM   1376  HB2 LEU X  89      42.690  52.120  45.210  0.00  0.00            
ATOM   1377  CG  LEU X  89      43.580  51.150  46.910  0.00  0.00            
ATOM   1378  HG  LEU X  89      42.990  50.240  46.860  0.00  0.00            
ATOM   1379  CD1 LEU X  89      44.880  50.940  46.150  0.00  0.00            
ATOM   1380 HD11 LEU X  89      45.440  50.110  46.600  0.00  0.00            
ATOM   1381 HD12 LEU X  89      44.660  50.680  45.110  0.00  0.00            
ATOM   1382 HD13 LEU X  89      45.490  51.840  46.170  0.00  0.00            
ATOM   1383  CD2 LEU X  89      43.890  51.410  48.380  0.00  0.00            
ATOM   1384 HD21 LEU X  89      44.500  50.590  48.760  0.00  0.00            
ATOM   1385 HD22 LEU X  89      44.440  52.350  48.490  0.00  0.00            
ATOM   1386 HD23 LEU X  89      42.970  51.450  48.950  0.00  0.00            
ATOM   1387  C   LEU X  89      40.670  53.720  46.110  0.00  0.00            
ATOM   1388  O   LEU X  89      40.550  53.690  44.890  0.00  0.00            
ATOM   1389  N   LYS X  90      40.190  54.720  46.850  0.00  0.00            
ATOM   1390  H   LYS X  90      40.430  54.740  47.830  0.00  0.00            
ATOM   1391  CA  LYS X  90      39.580  55.920  46.260  0.00  0.00            
ATOM   1392  HA  LYS X  90      38.950  55.600  45.420  0.00  0.00            
ATOM   1393  CB  LYS X  90      38.700  56.620  47.300  0.00  0.00            
ATOM   1394  HB1 LYS X  90      39.320  57.240  47.950  0.00  0.00            
ATOM   1395  HB2 LYS X  90      38.200  55.880  47.910  0.00  0.00            
ATOM   1396  CG  LYS X  90      37.630  57.490  46.620  0.00  0.00            
ATOM   1397  HG1 LYS X  90      37.020  56.850  45.980  0.00  0.00            
ATOM   1398  HG2 LYS X  90      38.100  58.250  45.990  0.00  0.00            
ATOM   1399  CD  LYS X  90      36.730  58.170  47.650  0.00  0.00            
ATOM   1400  HD1 LYS X  90      37.300  58.900  48.210  0.00  0.00            
ATOM   1401  HD2 LYS X  90      36.340  57.410  48.340  0.00  0.00            
ATOM   1402  CE  LYS X  90      35.560  58.850  46.940  0.00  0.00            
ATOM   1403  HE1 LYS X  90      35.090  58.150  46.250  0.00  0.00            
ATOM   1404  HE2 LYS X  90      35.950  59.680  46.330  0.00  0.00            
ATOM   1405  NZ  LYS X  90      34.560  59.350  47.910  0.00  0.00            
ATOM   1406  HZ1 LYS X  90      33.880  59.960  47.450  0.00  0.00            
ATOM   1407  HZ2 LYS X  90      34.030  58.590  48.320  0.00  0.00            
ATOM   1408  HZ3 LYS X  90      34.990  59.880  48.650  0.00  0.00            
ATOM   1409  C   LYS X  90      40.670  56.820  45.710  0.00  0.00            
ATOM   1410  O   LYS X  90      41.680  57.030  46.380  0.00  0.00            
ATOM   1411  N   VAL X  91      40.490  57.370  44.510  0.00  0.00            
ATOM   1412  H   VAL X  91      39.610  57.180  44.030  0.00  0.00            
ATOM   1413  CA  VAL X  91      41.500  58.170  43.810  0.00  0.00            
ATOM   1414  HA  VAL X  91      42.350  58.320  44.470  0.00  0.00            
ATOM   1415  CB  VAL X  91      42.030  57.440  42.560  0.00  0.00            
ATOM   1416  HB  VAL X  91      42.690  58.130  42.020  0.00  0.00            
ATOM   1417  CG1 VAL X  91      42.890  56.230  42.950  0.00  0.00            
ATOM   1418 HG11 VAL X  91      43.350  55.800  42.060  0.00  0.00            
ATOM   1419 HG12 VAL X  91      43.680  56.540  43.620  0.00  0.00            
ATOM   1420 HG13 VAL X  91      42.270  55.470  43.440  0.00  0.00            
ATOM   1421  CG2 VAL X  91      40.900  57.030  41.620  0.00  0.00            
ATOM   1422 HG21 VAL X  91      41.280  56.960  40.600  0.00  0.00            
ATOM   1423 HG22 VAL X  91      40.460  56.080  41.930  0.00  0.00            
ATOM   1424 HG23 VAL X  91      40.110  57.780  41.620  0.00  0.00            
ATOM   1425  C   VAL X  91      41.020  59.580  43.450  0.00  0.00            
ATOM   1426  O   VAL X  91      39.830  59.890  43.450  0.00  0.00            
ATOM   1427  N   ASP X  92      41.980  60.450  43.130  0.00  0.00            
ATOM   1428  H   ASP X  92      42.940  60.160  43.250  0.00  0.00            
ATOM   1429  CA  ASP X  92      41.710  61.840  42.740  0.00  0.00            
ATOM   1430  HA  ASP X  92      40.990  62.260  43.440  0.00  0.00            
ATOM   1431  CB  ASP X  92      43.020  62.630  42.880  0.00  0.00            
ATOM   1432  HB1 ASP X  92      43.680  62.400  42.050  0.00  0.00            
ATOM   1433  HB2 ASP X  92      43.520  62.330  43.800  0.00  0.00            
ATOM   1434  CG  ASP X  92      42.750  64.130  42.950  0.00  0.00            
ATOM   1435  OD1 ASP X  92      42.340  64.580  44.050  0.00  0.00            
ATOM   1436  OD2 ASP X  92      43.080  64.850  41.980  0.00  0.00            
ATOM   1437  C   ASP X  92      41.130  62.010  41.320  0.00  0.00            
ATOM   1438  O   ASP X  92      40.700  63.100  40.950  0.00  0.00            
ATOM   1439  N   THR X  93      41.110  60.940  40.520  0.00  0.00            
ATOM   1440  H   THR X  93      41.430  60.060  40.890  0.00  0.00            
ATOM   1441  CA  THR X  93      40.650  60.960  39.120  0.00  0.00            
ATOM   1442  HA  THR X  93      40.160  61.920  38.920  0.00  0.00            
ATOM   1443  CB  THR X  93      41.810  60.800  38.120  0.00  0.00            
ATOM   1444  HB  THR X  93      42.060  59.750  38.020  0.00  0.00            
ATOM   1445  CG2 THR X  93      41.420  61.360  36.760  0.00  0.00            
ATOM   1446 HG21 THR X  93      42.180  61.120  36.020  0.00  0.00            
ATOM   1447 HG22 THR X  93      40.480  60.930  36.420  0.00  0.00            
ATOM   1448 HG23 THR X  93      41.300  62.440  36.830  0.00  0.00            
ATOM   1449  OG1 THR X  93      42.990  61.490  38.490  0.00  0.00            
ATOM   1450  HG1 THR X  93      43.480  61.640  37.670  0.00  0.00            
ATOM   1451  C   THR X  93      39.650  59.840  38.850  0.00  0.00            
ATOM   1452  O   THR X  93      39.940  58.670  39.100  0.00  0.00            
ATOM   1453  N   ALA X  94      38.500  60.170  38.250  0.00  0.00            
ATOM   1454  H   ALA X  94      38.260  61.140  38.120  0.00  0.00            
ATOM   1455  CA  ALA X  94      37.610  59.160  37.690  0.00  0.00            
ATOM   1456  HA  ALA X  94      37.520  58.360  38.410  0.00  0.00            
ATOM   1457  CB  ALA X  94      36.220  59.780  37.500  0.00  0.00            
ATOM   1458  HB1 ALA X  94      35.570  59.050  37.030  0.00  0.00            
ATOM   1459  HB2 ALA X  94      35.810  60.040  38.480  0.00  0.00            
ATOM   1460  HB3 ALA X  94      36.290  60.660  36.870  0.00  0.00            
ATOM   1461  C   ALA X  94      38.140  58.580  36.370  0.00  0.00            
ATOM   1462  O   ALA X  94      38.700  59.320  35.550  0.00  0.00            
ATOM   1463  N   ASN X  95      37.940  57.280  36.100  0.00  0.00            
ATOM   1464  H   ASN X  95      37.520  56.680  36.800  0.00  0.00            
ATOM   1465  CA  ASN X  95      38.370  56.700  34.810  0.00  0.00            
ATOM   1466  HA  ASN X  95      39.400  57.010  34.640  0.00  0.00            
ATOM   1467  CB  ASN X  95      38.380  55.160  34.870  0.00  0.00            
ATOM   1468  HB1 ASN X  95      37.380  54.770  35.030  0.00  0.00            
ATOM   1469  HB2 ASN X  95      38.960  54.830  35.720  0.00  0.00            
ATOM   1470  CG  ASN X  95      38.950  54.510  33.620  0.00  0.00            
ATOM   1471  OD1 ASN X  95      39.310  55.160  32.650  0.00  0.00            
ATOM   1472  ND2 ASN X  95      39.030  53.200  33.590  0.00  0.00            
ATOM   1473 HD21 ASN X  95      38.710  52.660  34.390  0.00  0.00            
ATOM   1474 HD22 ASN X  95      39.440  52.770  32.770  0.00  0.00            
ATOM   1475  C   ASN X  95      37.480  57.220  33.660  0.00  0.00            
ATOM   1476  O   ASN X  95      36.290  56.880  33.640  0.00  0.00            
ATOM   1477  N   PRO X  96      38.000  57.970  32.670  0.00  0.00            
ATOM   1478  CD  PRO X  96      39.390  58.380  32.490  0.00  0.00            
ATOM   1479  HD1 PRO X  96      40.090  57.610  32.810  0.00  0.00            
ATOM   1480  HD2 PRO X  96      39.570  59.300  33.040  0.00  0.00            
ATOM   1481  CG  PRO X  96      39.540  58.620  30.990  0.00  0.00            
ATOM   1482  HG1 PRO X  96      39.710  57.670  30.480  0.00  0.00            
ATOM   1483  HG2 PRO X  96      40.350  59.310  30.770  0.00  0.00            
ATOM   1484  CB  PRO X  96      38.170  59.180  30.620  0.00  0.00            
ATOM   1485  HB1 PRO X  96      37.970  59.060  29.550  0.00  0.00            
ATOM   1486  HB2 PRO X  96      38.130  60.230  30.880  0.00  0.00            
ATOM   1487  CA  PRO X  96      37.210  58.380  31.500  0.00  0.00            
ATOM   1488  HA  PRO X  96      36.380  59.020  31.810  0.00  0.00            
ATOM   1489  C   PRO X  96      36.660  57.180  30.720  0.00  0.00            
ATOM   1490  O   PRO X  96      35.560  57.240  30.180  0.00  0.00            
ATOM   1491  N   LYS X  97      37.410  56.070  30.690  0.00  0.00            
ATOM   1492  H   LYS X  97      38.260  56.060  31.250  0.00  0.00            
ATOM   1493  CA  LYS X  97      37.060  54.850  29.960  0.00  0.00            
ATOM   1494  HA  LYS X  97      36.540  55.120  29.050  0.00  0.00            
ATOM   1495  CB  LYS X  97      38.330  54.070  29.560  0.00  0.00            
ATOM   1496  HB1 LYS X  97      38.040  53.300  28.850  0.00  0.00            
ATOM   1497  HB2 LYS X  97      38.730  53.560  30.450  0.00  0.00            
ATOM   1498  CG  LYS X  97      39.460  54.910  28.940  0.00  0.00            
ATOM   1499  HG1 LYS X  97      39.930  55.500  29.730  0.00  0.00            
ATOM   1500  HG2 LYS X  97      39.050  55.590  28.190  0.00  0.00            
ATOM   1501  CD  LYS X  97      40.510  54.020  28.270  0.00  0.00            
ATOM   1502  HD1 LYS X  97      40.100  53.620  27.350  0.00  0.00            
ATOM   1503  HD2 LYS X  97      40.750  53.200  28.940  0.00  0.00            
ATOM   1504  CE  LYS X  97      41.800  54.800  27.980  0.00  0.00            
ATOM   1505  HE1 LYS X  97      42.230  55.130  28.940  0.00  0.00            
ATOM   1506  HE2 LYS X  97      41.570  55.690  27.390  0.00  0.00            
ATOM   1507  NZ  LYS X  97      42.790  53.940  27.290  0.00  0.00            
ATOM   1508  HZ1 LYS X  97      43.650  54.430  27.090  0.00  0.00            
ATOM   1509  HZ2 LYS X  97      43.040  53.150  27.870  0.00  0.00            
ATOM   1510  HZ3 LYS X  97      42.440  53.580  26.410  0.00  0.00            
ATOM   1511  C   LYS X  97      36.080  53.950  30.720  0.00  0.00            
ATOM   1512  O   LYS X  97      35.780  52.880  30.210  0.00  0.00            
ATOM   1513  N   THR X  98      35.560  54.370  31.890  0.00  0.00            
ATOM   1514  H   THR X  98      35.840  55.270  32.260  0.00  0.00            
ATOM   1515  CA  THR X  98      34.580  53.580  32.670  0.00  0.00            
ATOM   1516  HA  THR X  98      35.100  52.720  33.060  0.00  0.00            
ATOM   1517  CB  THR X  98      34.000  54.340  33.880  0.00  0.00            
ATOM   1518  HB  THR X  98      33.430  55.220  33.550  0.00  0.00            
ATOM   1519  CG2 THR X  98      33.100  53.450  34.730  0.00  0.00            
ATOM   1520 HG21 THR X  98      32.900  53.910  35.690  0.00  0.00            
ATOM   1521 HG22 THR X  98      32.140  53.310  34.230  0.00  0.00            
ATOM   1522 HG23 THR X  98      33.570  52.480  34.900  0.00  0.00            
ATOM   1523  OG1 THR X  98      35.020  54.760  34.740  0.00  0.00            
ATOM   1524  HG1 THR X  98      35.310  55.640  34.440  0.00  0.00            
ATOM   1525  C   THR X  98      33.410  53.150  31.770  0.00  0.00            
ATOM   1526  O   THR X  98      32.650  54.010  31.310  0.00  0.00            
ATOM   1527  N   PRO X  99      33.240  51.850  31.500  0.00  0.00            
ATOM   1528  CD  PRO X  99      34.090  50.730  31.890  0.00  0.00            
ATOM   1529  HD1 PRO X  99      34.340  50.770  32.950  0.00  0.00            
ATOM   1530  HD2 PRO X  99      34.990  50.730  31.280  0.00  0.00            
ATOM   1531  CG  PRO X  99      33.290  49.460  31.610  0.00  0.00            
ATOM   1532  HG1 PRO X  99      32.710  49.180  32.490  0.00  0.00            
ATOM   1533  HG2 PRO X  99      33.930  48.640  31.300  0.00  0.00            
ATOM   1534  CB  PRO X  99      32.350  49.920  30.490  0.00  0.00            
ATOM   1535  HB1 PRO X  99      31.460  49.300  30.440  0.00  0.00            
ATOM   1536  HB2 PRO X  99      32.890  49.910  29.540  0.00  0.00            
ATOM   1537  CA  PRO X  99      32.020  51.360  30.870  0.00  0.00            
ATOM   1538  HA  PRO X  99      31.770  51.940  29.980  0.00  0.00            
ATOM   1539  C   PRO X  99      30.880  51.430  31.890  0.00  0.00            
ATOM   1540  O   PRO X  99      31.120  51.310  33.090  0.00  0.00            
ATOM   1541  N   LYS X 100      29.630  51.520  31.440  0.00  0.00            
ATOM   1542  H   LYS X 100      29.480  51.490  30.440  0.00  0.00            
ATOM   1543  CA  LYS X 100      28.510  51.160  32.320  0.00  0.00            
ATOM   1544  HA  LYS X 100      28.600  51.750  33.230  0.00  0.00            
ATOM   1545  CB  LYS X 100      27.160  51.510  31.680  0.00  0.00            
ATOM   1546  HB1 LYS X 100      27.170  51.210  30.630  0.00  0.00            
ATOM   1547  HB2 LYS X 100      27.020  52.590  31.720  0.00  0.00            
ATOM   1548  CG  LYS X 100      25.990  50.820  32.400  0.00  0.00            
ATOM   1549  HG1 LYS X 100      26.090  50.980  33.470  0.00  0.00            
ATOM   1550  HG2 LYS X 100      26.070  49.750  32.210  0.00  0.00            
ATOM   1551  CD  LYS X 100      24.610  51.310  31.950  0.00  0.00            
ATOM   1552  HD1 LYS X 100      24.600  51.510  30.870  0.00  0.00            
ATOM   1553  HD2 LYS X 100      24.370  52.240  32.470  0.00  0.00            
ATOM   1554  CE  LYS X 100      23.590  50.220  32.270  0.00  0.00            
ATOM   1555  HE1 LYS X 100      23.710  49.930  33.320  0.00  0.00            
ATOM   1556  HE2 LYS X 100      23.810  49.340  31.650  0.00  0.00            
ATOM   1557  NZ  LYS X 100      22.200  50.670  32.030  0.00  0.00            
ATOM   1558  HZ1 LYS X 100      21.530  49.930  32.230  0.00  0.00            
ATOM   1559  HZ2 LYS X 100      21.980  51.460  32.600  0.00  0.00            
ATOM   1560  HZ3 LYS X 100      22.070  50.930  31.050  0.00  0.00            
ATOM   1561  C   LYS X 100      28.680  49.690  32.720  0.00  0.00            
ATOM   1562  O   LYS X 100      28.910  48.830  31.860  0.00  0.00            
ATOM   1563  N   TYR X 101      28.610  49.410  34.020  0.00  0.00            
ATOM   1564  H   TYR X 101      28.430  50.170  34.670  0.00  0.00            
ATOM   1565  CA  TYR X 101      28.950  48.110  34.590  0.00  0.00            
ATOM   1566  HA  TYR X 101      28.970  47.370  33.790  0.00  0.00            
ATOM   1567  CB  TYR X 101      30.370  48.160  35.190  0.00  0.00            
ATOM   1568  HB1 TYR X 101      31.060  48.530  34.420  0.00  0.00            
ATOM   1569  HB2 TYR X 101      30.680  47.150  35.420  0.00  0.00            
ATOM   1570  CG  TYR X 101      30.540  49.010  36.440  0.00  0.00            
ATOM   1571  CD1 TYR X 101      30.990  50.340  36.350  0.00  0.00            
ATOM   1572  HD1 TYR X 101      31.220  50.770  35.390  0.00  0.00            
ATOM   1573  CE1 TYR X 101      31.140  51.130  37.510  0.00  0.00            
ATOM   1574  HE1 TYR X 101      31.460  52.160  37.440  0.00  0.00            
ATOM   1575  CZ  TYR X 101      30.820  50.590  38.770  0.00  0.00            
ATOM   1576  OH  TYR X 101      30.910  51.370  39.880  0.00  0.00            
ATOM   1577  HH  TYR X 101      30.290  51.110  40.570  0.00  0.00            
ATOM   1578  CE2 TYR X 101      30.410  49.240  38.870  0.00  0.00            
ATOM   1579  HE2 TYR X 101      30.200  48.820  39.840  0.00  0.00            
ATOM   1580  CD2 TYR X 101      30.280  48.450  37.710  0.00  0.00            
ATOM   1581  HD2 TYR X 101      29.990  47.420  37.800  0.00  0.00            
ATOM   1582  C   TYR X 101      27.920  47.600  35.600  0.00  0.00            
ATOM   1583  O   TYR X 101      27.060  48.350  36.090  0.00  0.00            
ATOM   1584  N   LYS X 102      28.020  46.320  35.950  0.00  0.00            
ATOM   1585  H   LYS X 102      28.730  45.780  35.450  0.00  0.00            
ATOM   1586  CA  LYS X 102      27.420  45.690  37.120  0.00  0.00            
ATOM   1587  HA  LYS X 102      27.120  46.460  37.830  0.00  0.00            
ATOM   1588  CB  LYS X 102      26.170  44.870  36.740  0.00  0.00            
ATOM   1589  HB1 LYS X 102      25.920  44.200  37.570  0.00  0.00            
ATOM   1590  HB2 LYS X 102      26.390  44.260  35.860  0.00  0.00            
ATOM   1591  CG  LYS X 102      24.960  45.770  36.480  0.00  0.00            
ATOM   1592  HG1 LYS X 102      25.150  46.410  35.610  0.00  0.00            
ATOM   1593  HG2 LYS X 102      24.840  46.420  37.350  0.00  0.00            
ATOM   1594  CD  LYS X 102      23.640  45.010  36.270  0.00  0.00            
ATOM   1595  HD1 LYS X 102      22.840  45.680  36.610  0.00  0.00            
ATOM   1596  HD2 LYS X 102      23.600  44.130  36.910  0.00  0.00            
ATOM   1597  CE  LYS X 102      23.330  44.650  34.810  0.00  0.00            
ATOM   1598  HE1 LYS X 102      23.550  45.520  34.180  0.00  0.00            
ATOM   1599  HE2 LYS X 102      22.260  44.460  34.730  0.00  0.00            
ATOM   1600  NZ  LYS X 102      24.060  43.460  34.310  0.00  0.00            
ATOM   1601  HZ1 LYS X 102      23.840  43.310  33.330  0.00  0.00            
ATOM   1602  HZ2 LYS X 102      25.070  43.530  34.400  0.00  0.00            
ATOM   1603  HZ3 LYS X 102      23.750  42.600  34.760  0.00  0.00            
ATOM   1604  C   LYS X 102      28.460  44.820  37.820  0.00  0.00            
ATOM   1605  O   LYS X 102      29.340  44.260  37.160  0.00  0.00            
ATOM   1606  N   PHE X 103      28.350  44.690  39.130  0.00  0.00            
ATOM   1607  H   PHE X 103      27.570  45.140  39.590  0.00  0.00            
ATOM   1608  CA  PHE X 103      29.020  43.630  39.900  0.00  0.00            
ATOM   1609  HA  PHE X 103      29.830  43.190  39.330  0.00  0.00            
ATOM   1610  CB  PHE X 103      29.580  44.210  41.200  0.00  0.00            
ATOM   1611  HB1 PHE X 103      29.840  43.370  41.850  0.00  0.00            
ATOM   1612  HB2 PHE X 103      28.800  44.770  41.710  0.00  0.00            
ATOM   1613  CG  PHE X 103      30.820  45.090  41.120  0.00  0.00            
ATOM   1614  CD1 PHE X 103      31.460  45.410  39.900  0.00  0.00            
ATOM   1615  HD1 PHE X 103      31.070  45.060  38.960  0.00  0.00            
ATOM   1616  CE1 PHE X 103      32.660  46.160  39.900  0.00  0.00            
ATOM   1617  HE1 PHE X 103      33.150  46.370  38.960  0.00  0.00            
ATOM   1618  CZ  PHE X 103      33.230  46.580  41.100  0.00  0.00            
ATOM   1619  HZ  PHE X 103      34.170  47.120  41.100  0.00  0.00            
ATOM   1620  CE2 PHE X 103      32.600  46.260  42.320  0.00  0.00            
ATOM   1621  HE2 PHE X 103      33.070  46.510  43.260  0.00  0.00            
ATOM   1622  CD2 PHE X 103      31.400  45.530  42.330  0.00  0.00            
ATOM   1623  HD2 PHE X 103      30.950  45.270  43.270  0.00  0.00            
ATOM   1624  C   PHE X 103      27.970  42.550  40.160  0.00  0.00            
ATOM   1625  O   PHE X 103      26.900  42.850  40.660  0.00  0.00            
ATOM   1626  N   VAL X 104      28.260  41.300  39.780  0.00  0.00            
ATOM   1627  H   VAL X 104      29.160  41.130  39.330  0.00  0.00            
ATOM   1628  CA  VAL X 104      27.340  40.160  39.940  0.00  0.00            
ATOM   1629  HA  VAL X 104      26.560  40.440  40.640  0.00  0.00            
ATOM   1630  CB  VAL X 104      26.640  39.790  38.600  0.00  0.00            
ATOM   1631  HB  VAL X 104      25.860  39.070  38.830  0.00  0.00            
ATOM   1632  CG1 VAL X 104      25.980  41.010  37.940  0.00  0.00            
ATOM   1633 HG11 VAL X 104      25.320  40.680  37.140  0.00  0.00            
ATOM   1634 HG12 VAL X 104      25.410  41.560  38.680  0.00  0.00            
ATOM   1635 HG13 VAL X 104      26.740  41.680  37.520  0.00  0.00            
ATOM   1636  CG2 VAL X 104      27.570  39.160  37.560  0.00  0.00            
ATOM   1637 HG21 VAL X 104      26.990  38.930  36.660  0.00  0.00            
ATOM   1638 HG22 VAL X 104      28.380  39.850  37.310  0.00  0.00            
ATOM   1639 HG23 VAL X 104      27.990  38.230  37.930  0.00  0.00            
ATOM   1640  C   VAL X 104      28.060  38.950  40.530  0.00  0.00            
ATOM   1641  O   VAL X 104      29.240  38.740  40.240  0.00  0.00            
ATOM   1642  N   ARG X 105      27.380  38.120  41.330  0.00  0.00            
ATOM   1643  H   ARG X 105      26.420  38.350  41.580  0.00  0.00            
ATOM   1644  CA  ARG X 105      27.920  36.850  41.810  0.00  0.00            
ATOM   1645  HA  ARG X 105      29.000  36.840  41.630  0.00  0.00            
ATOM   1646  CB  ARG X 105      27.730  36.710  43.330  0.00  0.00            
ATOM   1647  HB1 ARG X 105      26.670  36.610  43.560  0.00  0.00            
ATOM   1648  HB2 ARG X 105      28.120  37.600  43.820  0.00  0.00            
ATOM   1649  CG  ARG X 105      28.500  35.480  43.840  0.00  0.00            
ATOM   1650  HG1 ARG X 105      29.560  35.630  43.670  0.00  0.00            
ATOM   1651  HG2 ARG X 105      28.180  34.590  43.300  0.00  0.00            
ATOM   1652  CD  ARG X 105      28.240  35.260  45.330  0.00  0.00            
ATOM   1653  HD1 ARG X 105      27.180  35.080  45.470  0.00  0.00            
ATOM   1654  HD2 ARG X 105      28.520  36.150  45.890  0.00  0.00            
ATOM   1655  NE  ARG X 105      28.980  34.090  45.840  0.00  0.00            
ATOM   1656  HE  ARG X 105      28.500  33.210  45.850  0.00  0.00            
ATOM   1657  CZ  ARG X 105      30.250  34.050  46.220  0.00  0.00            
ATOM   1658  NH1 ARG X 105      31.040  35.090  46.170  0.00  0.00            
ATOM   1659 HH11 ARG X 105      30.680  35.990  45.870  0.00  0.00            
ATOM   1660 HH12 ARG X 105      32.010  35.020  46.420  0.00  0.00            
ATOM   1661  NH2 ARG X 105      30.730  32.950  46.700  0.00  0.00            
ATOM   1662 HH21 ARG X 105      30.130  32.160  46.910  0.00  0.00            
ATOM   1663 HH22 ARG X 105      31.650  32.970  47.110  0.00  0.00            
ATOM   1664  C   ARG X 105      27.320  35.690  41.030  0.00  0.00            
ATOM   1665  O   ARG X 105      26.150  35.360  41.200  0.00  0.00            
ATOM   1666  N   ILE X 106      28.120  35.070  40.170  0.00  0.00            
ATOM   1667  H   ILE X 106      29.090  35.340  40.140  0.00  0.00            
ATOM   1668  CA  ILE X 106      27.670  33.980  39.280  0.00  0.00            
ATOM   1669  HA  ILE X 106      26.670  34.250  38.930  0.00  0.00            
ATOM   1670  CB  ILE X 106      28.550  33.870  38.020  0.00  0.00            
ATOM   1671  HB  ILE X 106      28.190  33.030  37.420  0.00  0.00            
ATOM   1672  CG2 ILE X 106      28.370  35.120  37.160  0.00  0.00            
ATOM   1673 HG21 ILE X 106      28.830  34.950  36.190  0.00  0.00            
ATOM   1674 HG22 ILE X 106      27.310  35.320  37.010  0.00  0.00            
ATOM   1675 HG23 ILE X 106      28.820  35.990  37.640  0.00  0.00            
ATOM   1676  CG1 ILE X 106      30.060  33.670  38.280  0.00  0.00            
ATOM   1677 HG11 ILE X 106      30.420  34.410  39.000  0.00  0.00            
ATOM   1678 HG12 ILE X 106      30.600  33.860  37.360  0.00  0.00            
ATOM   1679  CD  ILE X 106      30.420  32.270  38.770  0.00  0.00            
ATOM   1680  HD1 ILE X 106      31.500  32.140  38.670  0.00  0.00            
ATOM   1681  HD2 ILE X 106      30.170  32.150  39.820  0.00  0.00            
ATOM   1682  HD3 ILE X 106      29.910  31.520  38.170  0.00  0.00            
ATOM   1683  C   ILE X 106      27.490  32.640  40.010  0.00  0.00            
ATOM   1684  O   ILE X 106      27.990  32.440  41.120  0.00  0.00            
ATOM   1685  N   GLN X 107      26.770  31.720  39.380  0.00  0.00            
ATOM   1686  H   GLN X 107      26.350  31.950  38.490  0.00  0.00            
ATOM   1687  CA  GLN X 107      26.570  30.350  39.880  0.00  0.00            
ATOM   1688  HA  GLN X 107      26.710  30.360  40.960  0.00  0.00            
ATOM   1689  CB  GLN X 107      25.130  29.910  39.600  0.00  0.00            
ATOM   1690  HB1 GLN X 107      25.030  28.830  39.740  0.00  0.00            
ATOM   1691  HB2 GLN X 107      24.880  30.130  38.560  0.00  0.00            
ATOM   1692  CG  GLN X 107      24.120  30.620  40.520  0.00  0.00            
ATOM   1693  HG1 GLN X 107      23.120  30.410  40.150  0.00  0.00            
ATOM   1694  HG2 GLN X 107      24.270  31.690  40.460  0.00  0.00            
ATOM   1695  CD  GLN X 107      24.190  30.190  41.990  0.00  0.00            
ATOM   1696  OE1 GLN X 107      24.740  29.170  42.380  0.00  0.00            
ATOM   1697  NE2 GLN X 107      23.580  30.940  42.880  0.00  0.00            
ATOM   1698 HE21 GLN X 107      23.310  31.890  42.620  0.00  0.00            
ATOM   1699 HE22 GLN X 107      23.640  30.670  43.850  0.00  0.00            
ATOM   1700  C   GLN X 107      27.570  29.350  39.280  0.00  0.00            
ATOM   1701  O   GLN X 107      28.030  29.540  38.150  0.00  0.00            
ATOM   1702  N   PRO X 108      27.850  28.230  39.970  0.00  0.00            
ATOM   1703  CD  PRO X 108      27.510  27.940  41.350  0.00  0.00            
ATOM   1704  HD1 PRO X 108      26.470  27.630  41.410  0.00  0.00            
ATOM   1705  HD2 PRO X 108      27.700  28.790  42.010  0.00  0.00            
ATOM   1706  CG  PRO X 108      28.410  26.770  41.740  0.00  0.00            
ATOM   1707  HG1 PRO X 108      27.980  26.170  42.540  0.00  0.00            
ATOM   1708  HG2 PRO X 108      29.400  27.140  42.020  0.00  0.00            
ATOM   1709  CB  PRO X 108      28.520  25.990  40.440  0.00  0.00            
ATOM   1710  HB1 PRO X 108      27.650  25.330  40.330  0.00  0.00            
ATOM   1711  HB2 PRO X 108      29.440  25.440  40.390  0.00  0.00            
ATOM   1712  CA  PRO X 108      28.500  27.080  39.360  0.00  0.00            
ATOM   1713  HA  PRO X 108      29.520  27.340  39.100  0.00  0.00            
ATOM   1714  C   PRO X 108      27.750  26.620  38.100  0.00  0.00            
ATOM   1715  O   PRO X 108      26.520  26.570  38.080  0.00  0.00            
ATOM   1716  N   GLY X 109      28.510  26.300  37.060  0.00  0.00            
ATOM   1717  H   GLY X 109      29.520  26.340  37.180  0.00  0.00            
ATOM   1718  CA  GLY X 109      28.010  25.980  35.720  0.00  0.00            
ATOM   1719  HA1 GLY X 109      27.040  25.510  35.810  0.00  0.00            
ATOM   1720  HA2 GLY X 109      28.690  25.260  35.270  0.00  0.00            
ATOM   1721  C   GLY X 109      27.870  27.170  34.770  0.00  0.00            
ATOM   1722  O   GLY X 109      27.720  26.950  33.570  0.00  0.00            
ATOM   1723  N   GLN X 110      27.970  28.420  35.240  0.00  0.00            
ATOM   1724  H   GLN X 110      28.070  28.570  36.240  0.00  0.00            
ATOM   1725  CA  GLN X 110      27.950  29.600  34.360  0.00  0.00            
ATOM   1726  HA  GLN X 110      27.310  29.370  33.510  0.00  0.00            
ATOM   1727  CB  GLN X 110      27.370  30.830  35.080  0.00  0.00            
ATOM   1728  HB1 GLN X 110      27.520  31.700  34.450  0.00  0.00            
ATOM   1729  HB2 GLN X 110      27.900  31.000  36.010  0.00  0.00            
ATOM   1730  CG  GLN X 110      25.870  30.710  35.370  0.00  0.00            
ATOM   1731  HG1 GLN X 110      25.500  31.660  35.750  0.00  0.00            
ATOM   1732  HG2 GLN X 110      25.700  29.940  36.130  0.00  0.00            
ATOM   1733  CD  GLN X 110      25.090  30.340  34.110  0.00  0.00            
ATOM   1734  OE1 GLN X 110      24.660  29.210  33.940  0.00  0.00            
ATOM   1735  NE2 GLN X 110      24.980  31.220  33.140  0.00  0.00            
ATOM   1736 HE21 GLN X 110      25.260  32.180  33.270  0.00  0.00            
ATOM   1737 HE22 GLN X 110      24.440  30.950  32.330  0.00  0.00            
ATOM   1738  C   GLN X 110      29.330  29.910  33.770  0.00  0.00            
ATOM   1739  O   GLN X 110      30.360  29.750  34.420  0.00  0.00            
ATOM   1740  N   THR X 111      29.320  30.430  32.540  0.00  0.00            
ATOM   1741  H   THR X 111      28.430  30.570  32.070  0.00  0.00            
ATOM   1742  CA  THR X 111      30.510  30.870  31.800  0.00  0.00            
ATOM   1743  HA  THR X 111      31.380  30.370  32.220  0.00  0.00            
ATOM   1744  CB  THR X 111      30.440  30.520  30.310  0.00  0.00            
ATOM   1745  HB  THR X 111      31.290  30.960  29.800  0.00  0.00            
ATOM   1746  CG2 THR X 111      30.490  29.010  30.090  0.00  0.00            
ATOM   1747 HG21 THR X 111      30.410  28.790  29.030  0.00  0.00            
ATOM   1748 HG22 THR X 111      31.420  28.620  30.490  0.00  0.00            
ATOM   1749 HG23 THR X 111      29.660  28.540  30.620  0.00  0.00            
ATOM   1750  OG1 THR X 111      29.240  31.010  29.760  0.00  0.00            
ATOM   1751  HG1 THR X 111      29.330  31.050  28.800  0.00  0.00            
ATOM   1752  C   THR X 111      30.760  32.370  31.920  0.00  0.00            
ATOM   1753  O   THR X 111      29.830  33.170  32.040  0.00  0.00            
ATOM   1754  N   PHE X 112      32.040  32.730  31.830  0.00  0.00            
ATOM   1755  H   PHE X 112      32.750  32.000  31.720  0.00  0.00            
ATOM   1756  CA  PHE X 112      32.530  34.100  31.810  0.00  0.00            
ATOM   1757  HA  PHE X 112      31.820  34.730  31.280  0.00  0.00            
ATOM   1758  CB  PHE X 112      32.670  34.610  33.240  0.00  0.00            
ATOM   1759  HB1 PHE X 112      31.720  34.460  33.740  0.00  0.00            
ATOM   1760  HB2 PHE X 112      32.870  35.690  33.210  0.00  0.00            
ATOM   1761  CG  PHE X 112      33.740  33.950  34.080  0.00  0.00            
ATOM   1762  CD1 PHE X 112      33.490  32.710  34.710  0.00  0.00            
ATOM   1763  HD1 PHE X 112      32.570  32.190  34.510  0.00  0.00            
ATOM   1764  CE1 PHE X 112      34.430  32.170  35.600  0.00  0.00            
ATOM   1765  HE1 PHE X 112      34.210  31.240  36.110  0.00  0.00            
ATOM   1766  CZ  PHE X 112      35.620  32.860  35.870  0.00  0.00            
ATOM   1767  HZ  PHE X 112      36.320  32.470  36.580  0.00  0.00            
ATOM   1768  CE2 PHE X 112      35.890  34.070  35.210  0.00  0.00            
ATOM   1769  HE2 PHE X 112      36.810  34.600  35.420  0.00  0.00            
ATOM   1770  CD2 PHE X 112      34.960  34.610  34.310  0.00  0.00            
ATOM   1771  HD2 PHE X 112      35.170  35.530  33.800  0.00  0.00            
ATOM   1772  C   PHE X 112      33.860  34.200  31.070  0.00  0.00            
ATOM   1773  O   PHE X 112      34.610  33.220  30.980  0.00  0.00            
ATOM   1774  N   SER X 113      34.170  35.380  30.560  0.00  0.00            
ATOM   1775  H   SER X 113      33.530  36.160  30.690  0.00  0.00            
ATOM   1776  CA  SER X 113      35.460  35.670  29.930  0.00  0.00            
ATOM   1777  HA  SER X 113      35.870  34.750  29.520  0.00  0.00            
ATOM   1778  CB  SER X 113      35.300  36.640  28.770  0.00  0.00            
ATOM   1779  HB1 SER X 113      36.240  36.650  28.220  0.00  0.00            
ATOM   1780  HB2 SER X 113      35.060  37.640  29.140  0.00  0.00            
ATOM   1781  OG  SER X 113      34.280  36.200  27.910  0.00  0.00            
ATOM   1782  HG  SER X 113      34.240  35.210  27.970  0.00  0.00            
ATOM   1783  C   SER X 113      36.450  36.230  30.920  0.00  0.00            
ATOM   1784  O   SER X 113      36.070  36.980  31.820  0.00  0.00            
ATOM   1785  N   VAL X 114      37.720  35.890  30.740  0.00  0.00            
ATOM   1786  H   VAL X 114      37.930  35.280  29.960  0.00  0.00            
ATOM   1787  CA  VAL X 114      38.860  36.290  31.560  0.00  0.00            
ATOM   1788  HA  VAL X 114      38.520  36.870  32.420  0.00  0.00            
ATOM   1789  CB  VAL X 114      39.620  35.050  32.070  0.00  0.00            
ATOM   1790  HB  VAL X 114      39.980  34.460  31.230  0.00  0.00            
ATOM   1791  CG1 VAL X 114      40.820  35.440  32.940  0.00  0.00            
ATOM   1792 HG11 VAL X 114      41.280  34.540  33.340  0.00  0.00            
ATOM   1793 HG12 VAL X 114      41.570  35.960  32.340  0.00  0.00            
ATOM   1794 HG13 VAL X 114      40.500  36.080  33.760  0.00  0.00            
ATOM   1795  CG2 VAL X 114      38.690  34.150  32.900  0.00  0.00            
ATOM   1796 HG21 VAL X 114      39.260  33.320  33.320  0.00  0.00            
ATOM   1797 HG22 VAL X 114      38.260  34.740  33.710  0.00  0.00            
ATOM   1798 HG23 VAL X 114      37.890  33.750  32.280  0.00  0.00            
ATOM   1799  C   VAL X 114      39.780  37.140  30.710  0.00  0.00            
ATOM   1800  O   VAL X 114      40.240  36.680  29.660  0.00  0.00            
ATOM   1801  N   LEU X 115      40.100  38.340  31.190  0.00  0.00            
ATOM   1802  H   LEU X 115      39.690  38.630  32.070  0.00  0.00            
ATOM   1803  CA  LEU X 115      41.210  39.130  30.670  0.00  0.00            
ATOM   1804  HA  LEU X 115      41.470  38.770  29.680  0.00  0.00            
ATOM   1805  CB  LEU X 115      40.790  40.600  30.560  0.00  0.00            
ATOM   1806  HB1 LEU X 115      40.630  41.000  31.570  0.00  0.00            
ATOM   1807  HB2 LEU X 115      39.840  40.660  30.020  0.00  0.00            
ATOM   1808  CG  LEU X 115      41.830  41.470  29.830  0.00  0.00            
ATOM   1809  HG  LEU X 115      42.790  41.380  30.320  0.00  0.00            
ATOM   1810  CD1 LEU X 115      41.990  41.050  28.370  0.00  0.00            
ATOM   1811 HD11 LEU X 115      42.470  41.840  27.790  0.00  0.00            
ATOM   1812 HD12 LEU X 115      42.610  40.160  28.310  0.00  0.00            
ATOM   1813 HD13 LEU X 115      41.020  40.820  27.930  0.00  0.00            
ATOM   1814  CD2 LEU X 115      41.400  42.930  29.880  0.00  0.00            
ATOM   1815 HD21 LEU X 115      42.140  43.550  29.370  0.00  0.00            
ATOM   1816 HD22 LEU X 115      40.430  43.060  29.400  0.00  0.00            
ATOM   1817 HD23 LEU X 115      41.350  43.250  30.920  0.00  0.00            
ATOM   1818  C   LEU X 115      42.420  38.910  31.590  0.00  0.00            
ATOM   1819  O   LEU X 115      42.420  39.360  32.740  0.00  0.00            
ATOM   1820  N   ALA X 116      43.430  38.190  31.090  0.00  0.00            
ATOM   1821  H   ALA X 116      43.390  37.900  30.120  0.00  0.00            
ATOM   1822  CA  ALA X 116      44.680  38.000  31.810  0.00  0.00            
ATOM   1823  HA  ALA X 116      44.460  37.890  32.870  0.00  0.00            
ATOM   1824  CB  ALA X 116      45.350  36.700  31.340  0.00  0.00            
ATOM   1825  HB1 ALA X 116      46.300  36.570  31.870  0.00  0.00            
ATOM   1826  HB2 ALA X 116      44.700  35.860  31.560  0.00  0.00            
ATOM   1827  HB3 ALA X 116      45.550  36.750  30.270  0.00  0.00            
ATOM   1828  C   ALA X 116      45.570  39.240  31.630  0.00  0.00            
ATOM   1829  O   ALA X 116      45.860  39.670  30.510  0.00  0.00            
ATOM   1830  N   CYS X 117      46.000  39.810  32.760  0.00  0.00            
ATOM   1831  H   CYS X 117      45.700  39.400  33.640  0.00  0.00            
ATOM   1832  CA  CYS X 117      46.760  41.050  32.830  0.00  0.00            
ATOM   1833  HA  CYS X 117      47.090  41.340  31.830  0.00  0.00            
ATOM   1834  CB  CYS X 117      45.880  42.170  33.400  0.00  0.00            
ATOM   1835  HB1 CYS X 117      46.450  43.090  33.450  0.00  0.00            
ATOM   1836  HB2 CYS X 117      45.570  41.890  34.410  0.00  0.00            
ATOM   1837  SG  CYS X 117      44.420  42.410  32.360  0.00  0.00            
ATOM   1838  HG  CYS X 117      43.760  43.250  33.170  0.00  0.00            
ATOM   1839  C   CYS X 117      48.010  40.870  33.690  0.00  0.00            
ATOM   1840  O   CYS X 117      48.010  40.100  34.650  0.00  0.00            
ATOM   1841  N   TYR X 118      49.070  41.620  33.380  0.00  0.00            
ATOM   1842  H   TYR X 118      49.010  42.220  32.560  0.00  0.00            
ATOM   1843  CA  TYR X 118      50.320  41.630  34.130  0.00  0.00            
ATOM   1844  HA  TYR X 118      50.130  41.330  35.160  0.00  0.00            
ATOM   1845  CB  TYR X 118      51.300  40.640  33.500  0.00  0.00            
ATOM   1846  HB1 TYR X 118      52.250  40.710  34.030  0.00  0.00            
ATOM   1847  HB2 TYR X 118      51.490  40.940  32.460  0.00  0.00            
ATOM   1848  CG  TYR X 118      50.840  39.190  33.520  0.00  0.00            
ATOM   1849  CD1 TYR X 118      50.030  38.680  32.490  0.00  0.00            
ATOM   1850  HD1 TYR X 118      49.670  39.330  31.700  0.00  0.00            
ATOM   1851  CE1 TYR X 118      49.640  37.320  32.500  0.00  0.00            
ATOM   1852  HE1 TYR X 118      49.010  36.930  31.710  0.00  0.00            
ATOM   1853  CZ  TYR X 118      50.090  36.470  33.520  0.00  0.00            
ATOM   1854  OH  TYR X 118      49.750  35.160  33.510  0.00  0.00            
ATOM   1855  HH  TYR X 118      50.290  34.650  34.120  0.00  0.00            
ATOM   1856  CE2 TYR X 118      50.890  36.990  34.560  0.00  0.00            
ATOM   1857  HE2 TYR X 118      51.240  36.350  35.360  0.00  0.00            
ATOM   1858  CD2 TYR X 118      51.250  38.350  34.570  0.00  0.00            
ATOM   1859  HD2 TYR X 118      51.870  38.730  35.360  0.00  0.00            
ATOM   1860  C   TYR X 118      50.890  43.050  34.150  0.00  0.00            
ATOM   1861  O   TYR X 118      50.950  43.710  33.100  0.00  0.00            
ATOM   1862  N   ASN X 119      51.310  43.550  35.310  0.00  0.00            
ATOM   1863  H   ASN X 119      51.260  42.960  36.140  0.00  0.00            
ATOM   1864  CA  ASN X 119      51.790  44.930  35.510  0.00  0.00            
ATOM   1865  HA  ASN X 119      51.840  45.100  36.580  0.00  0.00            
ATOM   1866  CB  ASN X 119      53.230  45.050  35.010  0.00  0.00            
ATOM   1867  HB1 ASN X 119      53.540  46.090  35.100  0.00  0.00            
ATOM   1868  HB2 ASN X 119      53.310  44.740  33.970  0.00  0.00            
ATOM   1869  CG  ASN X 119      54.180  44.220  35.860  0.00  0.00            
ATOM   1870  OD1 ASN X 119      54.550  43.100  35.540  0.00  0.00            
ATOM   1871  ND2 ASN X 119      54.570  44.720  37.010  0.00  0.00            
ATOM   1872 HD21 ASN X 119      54.190  45.610  37.300  0.00  0.00            
ATOM   1873 HD22 ASN X 119      55.150  44.150  37.590  0.00  0.00            
ATOM   1874  C   ASN X 119      50.810  46.000  34.980  0.00  0.00            
ATOM   1875  O   ASN X 119      51.220  47.050  34.470  0.00  0.00            
ATOM   1876  N   GLY X 120      49.500  45.740  35.070  0.00  0.00            
ATOM   1877  H   GLY X 120      49.210  44.890  35.550  0.00  0.00            
ATOM   1878  CA  GLY X 120      48.420  46.600  34.560  0.00  0.00            
ATOM   1879  HA1 GLY X 120      48.630  47.640  34.830  0.00  0.00            
ATOM   1880  HA2 GLY X 120      47.490  46.310  35.040  0.00  0.00            
ATOM   1881  C   GLY X 120      48.210  46.530  33.050  0.00  0.00            
ATOM   1882  O   GLY X 120      47.370  47.250  32.520  0.00  0.00            
ATOM   1883  N   SER X 121      48.980  45.700  32.330  0.00  0.00            
ATOM   1884  H   SER X 121      49.640  45.110  32.830  0.00  0.00            
ATOM   1885  CA  SER X 121      48.920  45.520  30.880  0.00  0.00            
ATOM   1886  HA  SER X 121      48.370  46.350  30.440  0.00  0.00            
ATOM   1887  CB  SER X 121      50.340  45.600  30.310  0.00  0.00            
ATOM   1888  HB1 SER X 121      50.910  44.720  30.620  0.00  0.00            
ATOM   1889  HB2 SER X 121      50.830  46.490  30.690  0.00  0.00            
ATOM   1890  OG  SER X 121      50.300  45.660  28.900  0.00  0.00            
ATOM   1891  HG  SER X 121      51.200  45.780  28.580  0.00  0.00            
ATOM   1892  C   SER X 121      48.260  44.180  30.510  0.00  0.00            
ATOM   1893  O   SER X 121      48.770  43.130  30.910  0.00  0.00            
ATOM   1894  N   PRO X 122      47.140  44.170  29.770  0.00  0.00            
ATOM   1895  CD  PRO X 122      46.280  45.310  29.500  0.00  0.00            
ATOM   1896  HD1 PRO X 122      46.630  45.840  28.610  0.00  0.00            
ATOM   1897  HD2 PRO X 122      46.230  45.990  30.350  0.00  0.00            
ATOM   1898  CG  PRO X 122      44.910  44.710  29.240  0.00  0.00            
ATOM   1899  HG1 PRO X 122      44.310  45.370  28.600  0.00  0.00            
ATOM   1900  HG2 PRO X 122      44.400  44.530  30.190  0.00  0.00            
ATOM   1901  CB  PRO X 122      45.240  43.380  28.560  0.00  0.00            
ATOM   1902  HB1 PRO X 122      45.410  43.550  27.500  0.00  0.00            
ATOM   1903  HB2 PRO X 122      44.450  42.650  28.710  0.00  0.00            
ATOM   1904  CA  PRO X 122      46.530  42.940  29.260  0.00  0.00            
ATOM   1905  HA  PRO X 122      46.270  42.310  30.100  0.00  0.00            
ATOM   1906  C   PRO X 122      47.470  42.160  28.320  0.00  0.00            
ATOM   1907  O   PRO X 122      48.230  42.750  27.550  0.00  0.00            
ATOM   1908  N   SER X 123      47.410  40.820  28.370  0.00  0.00            
ATOM   1909  H   SER X 123      46.830  40.390  29.080  0.00  0.00            
ATOM   1910  CA  SER X 123      48.240  39.920  27.540  0.00  0.00            
ATOM   1911  HA  SER X 123      48.660  40.510  26.720  0.00  0.00            
ATOM   1912  CB  SER X 123      49.400  39.360  28.350  0.00  0.00            
ATOM   1913  HB1 SER X 123      49.930  40.190  28.810  0.00  0.00            
ATOM   1914  HB2 SER X 123      50.090  38.830  27.690  0.00  0.00            
ATOM   1915  OG  SER X 123      48.960  38.480  29.370  0.00  0.00            
ATOM   1916  HG  SER X 123      49.130  37.560  29.090  0.00  0.00            
ATOM   1917  C   SER X 123      47.490  38.780  26.850  0.00  0.00            
ATOM   1918  O   SER X 123      48.060  38.110  25.990  0.00  0.00            
ATOM   1919  N   GLY X 124      46.220  38.540  27.200  0.00  0.00            
ATOM   1920  H   GLY X 124      45.810  39.060  27.960  0.00  0.00            
ATOM   1921  CA  GLY X 124      45.390  37.570  26.490  0.00  0.00            
ATOM   1922  HA1 GLY X 124      45.900  36.610  26.460  0.00  0.00            
ATOM   1923  HA2 GLY X 124      45.260  37.920  25.470  0.00  0.00            
ATOM   1924  C   GLY X 124      44.010  37.380  27.100  0.00  0.00            
ATOM   1925  O   GLY X 124      43.720  37.830  28.210  0.00  0.00            
ATOM   1926  N   VAL X 125      43.120  36.740  26.340  0.00  0.00            
ATOM   1927  H   VAL X 125      43.440  36.330  25.470  0.00  0.00            
ATOM   1928  CA  VAL X 125      41.680  36.700  26.620  0.00  0.00            
ATOM   1929  HA  VAL X 125      41.550  36.870  27.690  0.00  0.00            
ATOM   1930  CB  VAL X 125      40.980  37.860  25.890  0.00  0.00            
ATOM   1931  HB  VAL X 125      41.420  38.790  26.240  0.00  0.00            
ATOM   1932  CG1 VAL X 125      41.080  37.850  24.360  0.00  0.00            
ATOM   1933 HG11 VAL X 125      40.600  38.750  23.960  0.00  0.00            
ATOM   1934 HG12 VAL X 125      42.120  37.870  24.060  0.00  0.00            
ATOM   1935 HG13 VAL X 125      40.590  36.970  23.940  0.00  0.00            
ATOM   1936  CG2 VAL X 125      39.510  37.890  26.270  0.00  0.00            
ATOM   1937 HG21 VAL X 125      39.060  38.820  25.900  0.00  0.00            
ATOM   1938 HG22 VAL X 125      38.970  37.040  25.850  0.00  0.00            
ATOM   1939 HG23 VAL X 125      39.460  37.860  27.360  0.00  0.00            
ATOM   1940  C   VAL X 125      41.070  35.330  26.310  0.00  0.00            
ATOM   1941  O   VAL X 125      41.230  34.810  25.210  0.00  0.00            
ATOM   1942  N   TYR X 126      40.370  34.730  27.280  0.00  0.00            
ATOM   1943  H   TYR X 126      40.260  35.220  28.170  0.00  0.00            
ATOM   1944  CA  TYR X 126      39.830  33.370  27.170  0.00  0.00            
ATOM   1945  HA  TYR X 126      39.570  33.190  26.130  0.00  0.00            
ATOM   1946  CB  TYR X 126      40.910  32.360  27.560  0.00  0.00            
ATOM   1947  HB1 TYR X 126      41.730  32.470  26.860  0.00  0.00            
ATOM   1948  HB2 TYR X 126      40.510  31.360  27.420  0.00  0.00            
ATOM   1949  CG  TYR X 126      41.460  32.450  28.970  0.00  0.00            
ATOM   1950  CD1 TYR X 126      40.870  31.720  30.020  0.00  0.00            
ATOM   1951  HD1 TYR X 126      39.980  31.130  29.830  0.00  0.00            
ATOM   1952  CE1 TYR X 126      41.420  31.770  31.310  0.00  0.00            
ATOM   1953  HE1 TYR X 126      40.970  31.230  32.120  0.00  0.00            
ATOM   1954  CZ  TYR X 126      42.580  32.540  31.560  0.00  0.00            
ATOM   1955  OH  TYR X 126      43.110  32.560  32.810  0.00  0.00            
ATOM   1956  HH  TYR X 126      43.890  33.120  32.870  0.00  0.00            
ATOM   1957  CE2 TYR X 126      43.180  33.260  30.510  0.00  0.00            
ATOM   1958  HE2 TYR X 126      44.080  33.830  30.680  0.00  0.00            
ATOM   1959  CD2 TYR X 126      42.620  33.210  29.220  0.00  0.00            
ATOM   1960  HD2 TYR X 126      43.100  33.750  28.410  0.00  0.00            
ATOM   1961  C   TYR X 126      38.530  33.150  27.960  0.00  0.00            
ATOM   1962  O   TYR X 126      38.170  33.950  28.810  0.00  0.00            
ATOM   1963  N   GLN X 127      37.810  32.060  27.670  0.00  0.00            
ATOM   1964  H   GLN X 127      38.190  31.390  27.000  0.00  0.00            
ATOM   1965  CA  GLN X 127      36.570  31.700  28.360  0.00  0.00            
ATOM   1966  HA  GLN X 127      36.160  32.610  28.810  0.00  0.00            
ATOM   1967  CB  GLN X 127      35.540  31.170  27.350  0.00  0.00            
ATOM   1968  HB1 GLN X 127      35.790  30.130  27.130  0.00  0.00            
ATOM   1969  HB2 GLN X 127      35.630  31.730  26.420  0.00  0.00            
ATOM   1970  CG  GLN X 127      34.060  31.200  27.800  0.00  0.00            
ATOM   1971  HG1 GLN X 127      33.950  30.730  28.770  0.00  0.00            
ATOM   1972  HG2 GLN X 127      33.470  30.620  27.080  0.00  0.00            
ATOM   1973  CD  GLN X 127      33.460  32.610  27.860  0.00  0.00            
ATOM   1974  OE1 GLN X 127      34.140  33.610  27.910  0.00  0.00            
ATOM   1975  NE2 GLN X 127      32.150  32.760  27.910  0.00  0.00            
ATOM   1976 HE21 GLN X 127      31.520  31.990  27.740  0.00  0.00            
ATOM   1977 HE22 GLN X 127      31.810  33.700  27.940  0.00  0.00            
ATOM   1978  C   GLN X 127      36.840  30.700  29.490  0.00  0.00            
ATOM   1979  O   GLN X 127      37.600  29.740  29.320  0.00  0.00            
ATOM   1980  N   CYS X 128      36.170  30.920  30.610  0.00  0.00            
ATOM   1981  H   CYS X 128      35.580  31.740  30.660  0.00  0.00            
ATOM   1982  CA  CYS X 128      36.120  30.040  31.770  0.00  0.00            
ATOM   1983  HA  CYS X 128      36.660  29.110  31.570  0.00  0.00            
ATOM   1984  CB  CYS X 128      36.780  30.750  32.960  0.00  0.00            
ATOM   1985  HB1 CYS X 128      36.320  30.450  33.900  0.00  0.00            
ATOM   1986  HB2 CYS X 128      36.670  31.830  32.860  0.00  0.00            
ATOM   1987  SG  CYS X 128      38.530  30.290  33.000  0.00  0.00            
ATOM   1988  HG  CYS X 128      38.920  31.240  33.860  0.00  0.00            
ATOM   1989  C   CYS X 128      34.670  29.640  32.100  0.00  0.00            
ATOM   1990  O   CYS X 128      33.710  30.310  31.710  0.00  0.00            
ATOM   1991  N   ALA X 129      34.530  28.550  32.850  0.00  0.00            
ATOM   1992  H   ALA X 129      35.360  28.020  33.070  0.00  0.00            
ATOM   1993  CA  ALA X 129      33.280  28.070  33.410  0.00  0.00            
ATOM   1994  HA  ALA X 129      32.510  28.830  33.310  0.00  0.00            
ATOM   1995  CB  ALA X 129      32.840  26.810  32.660  0.00  0.00            
ATOM   1996  HB1 ALA X 129      31.880  26.470  33.050  0.00  0.00            
ATOM   1997  HB2 ALA X 129      32.740  27.030  31.600  0.00  0.00            
ATOM   1998  HB3 ALA X 129      33.590  26.030  32.790  0.00  0.00            
ATOM   1999  C   ALA X 129      33.500  27.800  34.900  0.00  0.00            
ATOM   2000  O   ALA X 129      34.430  27.080  35.260  0.00  0.00            
ATOM   2001  N   MET X 130      32.660  28.380  35.760  0.00  0.00            
ATOM   2002  H   MET X 130      31.880  28.920  35.400  0.00  0.00            
ATOM   2003  CA  MET X 130      32.730  28.140  37.210  0.00  0.00            
ATOM   2004  HA  MET X 130      33.740  28.340  37.550  0.00  0.00            
ATOM   2005  CB  MET X 130      31.770  29.100  37.930  0.00  0.00            
ATOM   2006  HB1 MET X 130      30.750  28.910  37.600  0.00  0.00            
ATOM   2007  HB2 MET X 130      32.030  30.120  37.660  0.00  0.00            
ATOM   2008  CG  MET X 130      31.830  28.960  39.460  0.00  0.00            
ATOM   2009  HG1 MET X 130      31.520  27.950  39.730  0.00  0.00            
ATOM   2010  HG2 MET X 130      31.110  29.660  39.900  0.00  0.00            
ATOM   2011  SD  MET X 130      33.450  29.250  40.210  0.00  0.00            
ATOM   2012  CE  MET X 130      33.630  31.040  40.040  0.00  0.00            
ATOM   2013  HE1 MET X 130      34.530  31.360  40.570  0.00  0.00            
ATOM   2014  HE2 MET X 130      33.710  31.320  38.990  0.00  0.00            
ATOM   2015  HE3 MET X 130      32.770  31.550  40.490  0.00  0.00            
ATOM   2016  C   MET X 130      32.400  26.670  37.490  0.00  0.00            
ATOM   2017  O   MET X 130      31.330  26.190  37.130  0.00  0.00            
ATOM   2018  N   ARG X 131      33.330  25.930  38.120  0.00  0.00            
ATOM   2019  H   ARG X 131      34.190  26.380  38.420  0.00  0.00            
ATOM   2020  CA  ARG X 131      33.130  24.510  38.420  0.00  0.00            
ATOM   2021  HA  ARG X 131      32.710  24.040  37.540  0.00  0.00            
ATOM   2022  CB  ARG X 131      34.470  23.840  38.750  0.00  0.00            
ATOM   2023  HB1 ARG X 131      34.280  22.830  39.120  0.00  0.00            
ATOM   2024  HB2 ARG X 131      34.950  24.390  39.560  0.00  0.00            
ATOM   2025  CG  ARG X 131      35.470  23.740  37.580  0.00  0.00            
ATOM   2026  HG1 ARG X 131      36.270  23.070  37.890  0.00  0.00            
ATOM   2027  HG2 ARG X 131      35.900  24.720  37.390  0.00  0.00            
ATOM   2028  CD  ARG X 131      34.880  23.210  36.260  0.00  0.00            
ATOM   2029  HD1 ARG X 131      35.690  23.140  35.530  0.00  0.00            
ATOM   2030  HD2 ARG X 131      34.160  23.940  35.880  0.00  0.00            
ATOM   2031  NE  ARG X 131      34.230  21.900  36.420  0.00  0.00            
ATOM   2032  HE  ARG X 131      34.320  21.420  37.320  0.00  0.00            
ATOM   2033  CZ  ARG X 131      33.460  21.300  35.530  0.00  0.00            
ATOM   2034  NH1 ARG X 131      33.280  21.760  34.330  0.00  0.00            
ATOM   2035 HH11 ARG X 131      33.800  22.560  34.010  0.00  0.00            
ATOM   2036 HH12 ARG X 131      32.550  21.320  33.770  0.00  0.00            
ATOM   2037  NH2 ARG X 131      32.860  20.200  35.830  0.00  0.00            
ATOM   2038 HH21 ARG X 131      32.840  19.860  36.800  0.00  0.00            
ATOM   2039 HH22 ARG X 131      32.220  19.710  35.200  0.00  0.00            
ATOM   2040  C   ARG X 131      32.130  24.310  39.570  0.00  0.00            
ATOM   2041  O   ARG X 131      31.990  25.200  40.410  0.00  0.00            
ATOM   2042  N   PRO X 132      31.450  23.150  39.660  0.00  0.00            
ATOM   2043  CD  PRO X 132      31.260  22.180  38.590  0.00  0.00            
ATOM   2044  HD1 PRO X 132      32.070  21.460  38.600  0.00  0.00            
ATOM   2045  HD2 PRO X 132      31.170  22.650  37.610  0.00  0.00            
ATOM   2046  CG  PRO X 132      29.940  21.500  38.940  0.00  0.00            
ATOM   2047  HG1 PRO X 132      29.820  20.530  38.460  0.00  0.00            
ATOM   2048  HG2 PRO X 132      29.120  22.150  38.670  0.00  0.00            
ATOM   2049  CB  PRO X 132      30.060  21.390  40.460  0.00  0.00            
ATOM   2050  HB1 PRO X 132      30.790  20.620  40.730  0.00  0.00            
ATOM   2051  HB2 PRO X 132      29.090  21.200  40.930  0.00  0.00            
ATOM   2052  CA  PRO X 132      30.590  22.790  40.790  0.00  0.00            
ATOM   2053  HA  PRO X 132      29.740  23.460  40.810  0.00  0.00            
ATOM   2054  C   PRO X 132      31.270  22.860  42.170  0.00  0.00            
ATOM   2055  O   PRO X 132      30.580  23.170  43.140  0.00  0.00            
ATOM   2056  N   ASN X 133      32.590  22.670  42.230  0.00  0.00            
ATOM   2057  H   ASN X 133      33.060  22.380  41.380  0.00  0.00            
ATOM   2058  CA  ASN X 133      33.440  22.880  43.410  0.00  0.00            
ATOM   2059  HA  ASN X 133      32.830  22.700  44.300  0.00  0.00            
ATOM   2060  CB  ASN X 133      34.560  21.820  43.400  0.00  0.00            
ATOM   2061  HB1 ASN X 133      34.120  20.830  43.280  0.00  0.00            
ATOM   2062  HB2 ASN X 133      35.070  21.850  44.360  0.00  0.00            
ATOM   2063  CG  ASN X 133      35.620  22.020  42.330  0.00  0.00            
ATOM   2064  OD1 ASN X 133      35.660  23.010  41.610  0.00  0.00            
ATOM   2065  ND2 ASN X 133      36.530  21.090  42.200  0.00  0.00            
ATOM   2066 HD21 ASN X 133      36.490  20.280  42.810  0.00  0.00            
ATOM   2067 HD22 ASN X 133      37.180  21.140  41.420  0.00  0.00            
ATOM   2068  C   ASN X 133      33.980  24.330  43.570  0.00  0.00            
ATOM   2069  O   ASN X 133      34.970  24.550  44.270  0.00  0.00            
ATOM   2070  N   PHE X 134      33.380  25.290  42.870  0.00  0.00            
ATOM   2071  H   PHE X 134      32.600  25.020  42.290  0.00  0.00            
ATOM   2072  CA  PHE X 134      33.710  26.730  42.830  0.00  0.00            
ATOM   2073  HA  PHE X 134      33.060  27.160  42.080  0.00  0.00            
ATOM   2074  CB  PHE X 134      33.320  27.380  44.160  0.00  0.00            
ATOM   2075  HB1 PHE X 134      33.660  28.410  44.140  0.00  0.00            
ATOM   2076  HB2 PHE X 134      33.870  26.870  44.950  0.00  0.00            
ATOM   2077  CG  PHE X 134      31.850  27.390  44.500  0.00  0.00            
ATOM   2078  CD1 PHE X 134      31.040  28.460  44.060  0.00  0.00            
ATOM   2079  HD1 PHE X 134      31.460  29.230  43.440  0.00  0.00            
ATOM   2080  CE1 PHE X 134      29.680  28.520  44.440  0.00  0.00            
ATOM   2081  HE1 PHE X 134      29.060  29.340  44.110  0.00  0.00            
ATOM   2082  CZ  PHE X 134      29.130  27.510  45.250  0.00  0.00            
ATOM   2083  HZ  PHE X 134      28.090  27.550  45.540  0.00  0.00            
ATOM   2084  CE2 PHE X 134      29.940  26.440  45.680  0.00  0.00            
ATOM   2085  HE2 PHE X 134      29.520  25.660  46.300  0.00  0.00            
ATOM   2086  CD2 PHE X 134      31.290  26.390  45.310  0.00  0.00            
ATOM   2087  HD2 PHE X 134      31.910  25.570  45.660  0.00  0.00            
ATOM   2088  C   PHE X 134      35.130  27.110  42.370  0.00  0.00            
ATOM   2089  O   PHE X 134      35.560  28.260  42.540  0.00  0.00            
ATOM   2090  N   THR X 135      35.870  26.200  41.740  0.00  0.00            
ATOM   2091  H   THR X 135      35.500  25.270  41.650  0.00  0.00            
ATOM   2092  CA  THR X 135      37.160  26.510  41.100  0.00  0.00            
ATOM   2093  HA  THR X 135      37.590  27.390  41.590  0.00  0.00            
ATOM   2094  CB  THR X 135      38.180  25.380  41.310  0.00  0.00            
ATOM   2095  HB  THR X 135      39.140  25.720  40.900  0.00  0.00            
ATOM   2096  CG2 THR X 135      38.400  25.030  42.770  0.00  0.00            
ATOM   2097 HG21 THR X 135      39.170  24.270  42.850  0.00  0.00            
ATOM   2098 HG22 THR X 135      38.710  25.920  43.320  0.00  0.00            
ATOM   2099 HG23 THR X 135      37.480  24.650  43.220  0.00  0.00            
ATOM   2100  OG1 THR X 135      37.810  24.210  40.620  0.00  0.00            
ATOM   2101  HG1 THR X 135      37.050  23.810  41.080  0.00  0.00            
ATOM   2102  C   THR X 135      37.000  26.860  39.610  0.00  0.00            
ATOM   2103  O   THR X 135      35.910  26.760  39.050  0.00  0.00            
ATOM   2104  N   ILE X 136      38.070  27.290  38.950  0.00  0.00            
ATOM   2105  H   ILE X 136      38.940  27.400  39.470  0.00  0.00            
ATOM   2106  CA  ILE X 136      38.180  27.300  37.480  0.00  0.00            
ATOM   2107  HA  ILE X 136      37.380  26.690  37.070  0.00  0.00            
ATOM   2108  CB  ILE X 136      38.050  28.710  36.840  0.00  0.00            
ATOM   2109  HB  ILE X 136      38.110  28.590  35.760  0.00  0.00            
ATOM   2110  CG2 ILE X 136      36.650  29.260  37.110  0.00  0.00            
ATOM   2111 HG21 ILE X 136      36.500  30.210  36.590  0.00  0.00            
ATOM   2112 HG22 ILE X 136      35.910  28.560  36.750  0.00  0.00            
ATOM   2113 HG23 ILE X 136      36.480  29.410  38.180  0.00  0.00            
ATOM   2114  CG1 ILE X 136      39.230  29.630  37.250  0.00  0.00            
ATOM   2115 HG11 ILE X 136      40.160  29.180  36.880  0.00  0.00            
ATOM   2116 HG12 ILE X 136      39.310  29.680  38.330  0.00  0.00            
ATOM   2117  CD  ILE X 136      39.210  31.060  36.710  0.00  0.00            
ATOM   2118  HD1 ILE X 136      40.050  31.610  37.140  0.00  0.00            
ATOM   2119  HD2 ILE X 136      39.310  31.050  35.630  0.00  0.00            
ATOM   2120  HD3 ILE X 136      38.290  31.560  37.000  0.00  0.00            
ATOM   2121  C   ILE X 136      39.490  26.650  37.040  0.00  0.00            
ATOM   2122  O   ILE X 136      40.420  26.510  37.840  0.00  0.00            
ATOM   2123  N   LYS X 137      39.580  26.280  35.770  0.00  0.00            
ATOM   2124  H   LYS X 137      38.760  26.400  35.180  0.00  0.00            
ATOM   2125  CA  LYS X 137      40.830  25.890  35.120  0.00  0.00            
ATOM   2126  HA  LYS X 137      41.640  25.770  35.850  0.00  0.00            
ATOM   2127  CB  LYS X 137      40.630  24.540  34.410  0.00  0.00            
ATOM   2128  HB1 LYS X 137      41.500  24.350  33.790  0.00  0.00            
ATOM   2129  HB2 LYS X 137      39.750  24.620  33.770  0.00  0.00            
ATOM   2130  CG  LYS X 137      40.450  23.370  35.400  0.00  0.00            
ATOM   2131  HG1 LYS X 137      40.510  23.750  36.410  0.00  0.00            
ATOM   2132  HG2 LYS X 137      41.290  22.690  35.280  0.00  0.00            
ATOM   2133  CD  LYS X 137      39.140  22.580  35.240  0.00  0.00            
ATOM   2134  HD1 LYS X 137      39.060  22.210  34.210  0.00  0.00            
ATOM   2135  HD2 LYS X 137      38.290  23.230  35.450  0.00  0.00            
ATOM   2136  CE  LYS X 137      39.150  21.400  36.220  0.00  0.00            
ATOM   2137  HE1 LYS X 137      39.280  21.780  37.240  0.00  0.00            
ATOM   2138  HE2 LYS X 137      40.010  20.770  35.990  0.00  0.00            
ATOM   2139  NZ  LYS X 137      37.920  20.570  36.170  0.00  0.00            
ATOM   2140  HZ1 LYS X 137      38.040  19.720  36.730  0.00  0.00            
ATOM   2141  HZ2 LYS X 137      37.120  21.000  36.640  0.00  0.00            
ATOM   2142  HZ3 LYS X 137      37.690  20.240  35.240  0.00  0.00            
ATOM   2143  C   LYS X 137      41.240  27.030  34.180  0.00  0.00            
ATOM   2144  O   LYS X 137      40.700  27.150  33.090  0.00  0.00            
ATOM   2145  N   GLY X 138      42.120  27.910  34.660  0.00  0.00            
ATOM   2146  H   GLY X 138      42.500  27.770  35.580  0.00  0.00            
ATOM   2147  CA  GLY X 138      42.590  29.090  33.930  0.00  0.00            
ATOM   2148  HA1 GLY X 138      42.660  29.920  34.630  0.00  0.00            
ATOM   2149  HA2 GLY X 138      41.860  29.380  33.160  0.00  0.00            
ATOM   2150  C   GLY X 138      43.950  28.910  33.250  0.00  0.00            
ATOM   2151  O   GLY X 138      44.460  27.800  33.100  0.00  0.00            
ATOM   2152  N   SER X 139      44.540  30.040  32.880  0.00  0.00            
ATOM   2153  H   SER X 139      44.020  30.900  33.020  0.00  0.00            
ATOM   2154  CA  SER X 139      45.940  30.210  32.470  0.00  0.00            
ATOM   2155  HA  SER X 139      46.540  29.380  32.810  0.00  0.00            
ATOM   2156  CB  SER X 139      46.050  30.240  30.940  0.00  0.00            
ATOM   2157  HB1 SER X 139      45.460  31.070  30.540  0.00  0.00            
ATOM   2158  HB2 SER X 139      45.650  29.300  30.550  0.00  0.00            
ATOM   2159  OG  SER X 139      47.400  30.370  30.520  0.00  0.00            
ATOM   2160  HG  SER X 139      47.520  31.300  30.280  0.00  0.00            
ATOM   2161  C   SER X 139      46.470  31.490  33.130  0.00  0.00            
ATOM   2162  O   SER X 139      46.100  32.600  32.740  0.00  0.00            
ATOM   2163  N   PHE X 140      47.240  31.300  34.210  0.00  0.00            
ATOM   2164  H   PHE X 140      47.470  30.350  34.460  0.00  0.00            
ATOM   2165  CA  PHE X 140      47.790  32.350  35.070  0.00  0.00            
ATOM   2166  HA  PHE X 140      47.770  33.300  34.520  0.00  0.00            
ATOM   2167  CB  PHE X 140      46.900  32.490  36.320  0.00  0.00            
ATOM   2168  HB1 PHE X 140      47.390  33.150  37.030  0.00  0.00            
ATOM   2169  HB2 PHE X 140      46.830  31.510  36.800  0.00  0.00            
ATOM   2170  CG  PHE X 140      45.490  33.010  36.070  0.00  0.00            
ATOM   2171  CD1 PHE X 140      45.290  34.320  35.570  0.00  0.00            
ATOM   2172  HD1 PHE X 140      46.130  34.930  35.300  0.00  0.00            
ATOM   2173  CE1 PHE X 140      43.990  34.820  35.390  0.00  0.00            
ATOM   2174  HE1 PHE X 140      43.840  35.810  35.000  0.00  0.00            
ATOM   2175  CZ  PHE X 140      42.880  34.020  35.720  0.00  0.00            
ATOM   2176  HZ  PHE X 140      41.880  34.410  35.600  0.00  0.00            
ATOM   2177  CE2 PHE X 140      43.070  32.710  36.190  0.00  0.00            
ATOM   2178  HE2 PHE X 140      42.230  32.090  36.430  0.00  0.00            
ATOM   2179  CD2 PHE X 140      44.380  32.210  36.350  0.00  0.00            
ATOM   2180  HD2 PHE X 140      44.520  31.200  36.710  0.00  0.00            
ATOM   2181  C   PHE X 140      49.260  32.070  35.440  0.00  0.00            
ATOM   2182  O   PHE X 140      49.720  30.920  35.360  0.00  0.00            
ATOM   2183  N   LEU X 141      50.010  33.130  35.800  0.00  0.00            
ATOM   2184  H   LEU X 141      49.520  34.000  35.940  0.00  0.00            
ATOM   2185  CA  LEU X 141      51.430  33.140  36.190  0.00  0.00            
ATOM   2186  HA  LEU X 141      51.710  32.170  36.600  0.00  0.00            
ATOM   2187  CB  LEU X 141      52.360  33.460  34.990  0.00  0.00            
ATOM   2188  HB1 LEU X 141      53.390  33.440  35.340  0.00  0.00            
ATOM   2189  HB2 LEU X 141      52.160  34.470  34.650  0.00  0.00            
ATOM   2190  CG  LEU X 141      52.260  32.520  33.790  0.00  0.00            
ATOM   2191  HG  LEU X 141      51.230  32.490  33.480  0.00  0.00            
ATOM   2192  CD1 LEU X 141      53.060  33.060  32.610  0.00  0.00            
ATOM   2193 HD11 LEU X 141      52.950  32.400  31.760  0.00  0.00            
ATOM   2194 HD12 LEU X 141      52.700  34.050  32.340  0.00  0.00            
ATOM   2195 HD13 LEU X 141      54.120  33.130  32.890  0.00  0.00            
ATOM   2196  CD2 LEU X 141      52.770  31.110  34.100  0.00  0.00            
ATOM   2197 HD21 LEU X 141      52.640  30.460  33.230  0.00  0.00            
ATOM   2198 HD22 LEU X 141      53.820  31.140  34.370  0.00  0.00            
ATOM   2199 HD23 LEU X 141      52.210  30.680  34.930  0.00  0.00            
ATOM   2200  C   LEU X 141      51.660  34.200  37.280  0.00  0.00            
ATOM   2201  O   LEU X 141      50.750  34.970  37.600  0.00  0.00            
ATOM   2202  N   ASN X 142      52.890  34.320  37.810  0.00  0.00            
ATOM   2203  H   ASN X 142      53.600  33.670  37.530  0.00  0.00            
ATOM   2204  CA  ASN X 142      53.220  35.370  38.770  0.00  0.00            
ATOM   2205  HA  ASN X 142      52.550  35.230  39.620  0.00  0.00            
ATOM   2206  CB  ASN X 142      54.660  35.220  39.300  0.00  0.00            
ATOM   2207  HB1 ASN X 142      54.890  36.080  39.930  0.00  0.00            
ATOM   2208  HB2 ASN X 142      55.360  35.220  38.460  0.00  0.00            
ATOM   2209  CG  ASN X 142      54.920  33.960  40.110  0.00  0.00            
ATOM   2210  OD1 ASN X 142      54.330  32.910  39.910  0.00  0.00            
ATOM   2211  ND2 ASN X 142      55.850  34.000  41.020  0.00  0.00            
ATOM   2212 HD21 ASN X 142      56.370  34.850  41.220  0.00  0.00            
ATOM   2213 HD22 ASN X 142      56.010  33.170  41.570  0.00  0.00            
ATOM   2214  C   ASN X 142      52.980  36.770  38.190  0.00  0.00            
ATOM   2215  O   ASN X 142      53.280  37.050  37.030  0.00  0.00            
ATOM   2216  N   GLY X 143      52.400  37.650  39.010  0.00  0.00            
ATOM   2217  H   GLY X 143      52.240  37.340  39.960  0.00  0.00            
ATOM   2218  CA  GLY X 143      51.940  38.990  38.650  0.00  0.00            
ATOM   2219  HA1 GLY X 143      52.600  39.400  37.890  0.00  0.00            
ATOM   2220  HA2 GLY X 143      52.010  39.620  39.540  0.00  0.00            
ATOM   2221  C   GLY X 143      50.500  39.060  38.140  0.00  0.00            
ATOM   2222  O   GLY X 143      50.010  40.180  37.960  0.00  0.00            
ATOM   2223  N   SER X 144      49.790  37.940  37.930  0.00  0.00            
ATOM   2224  H   SER X 144      50.240  37.040  38.060  0.00  0.00            
ATOM   2225  CA  SER X 144      48.450  37.930  37.300  0.00  0.00            
ATOM   2226  HA  SER X 144      48.470  38.660  36.490  0.00  0.00            
ATOM   2227  CB  SER X 144      48.130  36.580  36.680  0.00  0.00            
ATOM   2228  HB1 SER X 144      48.970  36.230  36.080  0.00  0.00            
ATOM   2229  HB2 SER X 144      47.260  36.690  36.040  0.00  0.00            
ATOM   2230  OG  SER X 144      47.850  35.640  37.700  0.00  0.00            
ATOM   2231  HG  SER X 144      47.550  34.810  37.300  0.00  0.00            
ATOM   2232  C   SER X 144      47.280  38.310  38.210  0.00  0.00            
ATOM   2233  O   SER X 144      46.190  38.590  37.700  0.00  0.00            
ATOM   2234  N   CYS X 145      47.450  38.320  39.540  0.00  0.00            
ATOM   2235  H   CYS X 145      48.340  38.020  39.920  0.00  0.00            
ATOM   2236  CA  CYS X 145      46.370  38.680  40.460  0.00  0.00            
ATOM   2237  HA  CYS X 145      45.570  37.950  40.350  0.00  0.00            
ATOM   2238  CB  CYS X 145      46.840  38.630  41.910  0.00  0.00            
ATOM   2239  HB1 CYS X 145      46.060  39.030  42.560  0.00  0.00            
ATOM   2240  HB2 CYS X 145      47.770  39.180  42.050  0.00  0.00            
ATOM   2241  SG  CYS X 145      47.070  36.880  42.300  0.00  0.00            
ATOM   2242  HG  CYS X 145      46.800  36.910  43.620  0.00  0.00            
ATOM   2243  C   CYS X 145      45.780  40.050  40.120  0.00  0.00            
ATOM   2244  O   CYS X 145      46.480  40.920  39.590  0.00  0.00            
ATOM   2245  N   GLY X 146      44.480  40.210  40.350  0.00  0.00            
ATOM   2246  H   GLY X 146      43.980  39.480  40.850  0.00  0.00            
ATOM   2247  CA  GLY X 146      43.740  41.360  39.830  0.00  0.00            
ATOM   2248  HA1 GLY X 146      44.370  42.230  39.890  0.00  0.00            
ATOM   2249  HA2 GLY X 146      42.890  41.540  40.460  0.00  0.00            
ATOM   2250  C   GLY X 146      43.280  41.230  38.370  0.00  0.00            
ATOM   2251  O   GLY X 146      42.560  42.100  37.900  0.00  0.00            
ATOM   2252  N   SER X 147      43.650  40.170  37.640  0.00  0.00            
ATOM   2253  H   SER X 147      44.330  39.520  38.030  0.00  0.00            
ATOM   2254  CA  SER X 147      42.980  39.810  36.380  0.00  0.00            
ATOM   2255  HA  SER X 147      43.070  40.630  35.670  0.00  0.00            
ATOM   2256  CB  SER X 147      43.600  38.550  35.760  0.00  0.00            
ATOM   2257  HB1 SER X 147      43.020  38.260  34.890  0.00  0.00            
ATOM   2258  HB2 SER X 147      43.580  37.740  36.480  0.00  0.00            
ATOM   2259  OG  SER X 147      44.940  38.790  35.360  0.00  0.00            
ATOM   2260  HG  SER X 147      45.490  38.820  36.170  0.00  0.00            
ATOM   2261  C   SER X 147      41.500  39.530  36.660  0.00  0.00            
ATOM   2262  O   SER X 147      41.180  38.820  37.620  0.00  0.00            
ATOM   2263  N   VAL X 148      40.600  40.090  35.840  0.00  0.00            
ATOM   2264  H   VAL X 148      40.920  40.590  35.030  0.00  0.00            
ATOM   2265  CA  VAL X 148      39.150  40.030  36.080  0.00  0.00            
ATOM   2266  HA  VAL X 148      39.000  39.630  37.080  0.00  0.00            
ATOM   2267  CB  VAL X 148      38.470  41.420  36.090  0.00  0.00            
ATOM   2268  HB  VAL X 148      37.410  41.270  36.290  0.00  0.00            
ATOM   2269  CG1 VAL X 148      39.020  42.280  37.230  0.00  0.00            
ATOM   2270 HG11 VAL X 148      38.430  43.190  37.320  0.00  0.00            
ATOM   2271 HG12 VAL X 148      38.940  41.730  38.160  0.00  0.00            
ATOM   2272 HG13 VAL X 148      40.060  42.550  37.040  0.00  0.00            
ATOM   2273  CG2 VAL X 148      38.590  42.180  34.770  0.00  0.00            
ATOM   2274 HG21 VAL X 148      38.060  43.130  34.850  0.00  0.00            
ATOM   2275 HG22 VAL X 148      39.630  42.370  34.530  0.00  0.00            
ATOM   2276 HG23 VAL X 148      38.130  41.600  33.970  0.00  0.00            
ATOM   2277  C   VAL X 148      38.400  39.090  35.140  0.00  0.00            
ATOM   2278  O   VAL X 148      38.780  38.900  33.990  0.00  0.00            
ATOM   2279  N   GLY X 149      37.300  38.550  35.660  0.00  0.00            
ATOM   2280  H   GLY X 149      37.060  38.810  36.610  0.00  0.00            
ATOM   2281  CA  GLY X 149      36.290  37.830  34.880  0.00  0.00            
ATOM   2282  HA1 GLY X 149      36.030  36.910  35.390  0.00  0.00            
ATOM   2283  HA2 GLY X 149      36.720  37.580  33.920  0.00  0.00            
ATOM   2284  C   GLY X 149      35.020  38.650  34.690  0.00  0.00            
ATOM   2285  O   GLY X 149      34.610  39.370  35.610  0.00  0.00            
ATOM   2286  N   PHE X 150      34.380  38.550  33.520  0.00  0.00            
ATOM   2287  H   PHE X 150      34.800  37.980  32.800  0.00  0.00            
ATOM   2288  CA  PHE X 150      33.150  39.280  33.180  0.00  0.00            
ATOM   2289  HA  PHE X 150      32.540  39.370  34.070  0.00  0.00            
ATOM   2290  CB  PHE X 150      33.530  40.700  32.710  0.00  0.00            
ATOM   2291  HB1 PHE X 150      34.120  41.180  33.490  0.00  0.00            
ATOM   2292  HB2 PHE X 150      32.620  41.290  32.610  0.00  0.00            
ATOM   2293  CG  PHE X 150      34.310  40.780  31.410  0.00  0.00            
ATOM   2294  CD1 PHE X 150      35.700  40.590  31.400  0.00  0.00            
ATOM   2295  HD1 PHE X 150      36.230  40.360  32.310  0.00  0.00            
ATOM   2296  CE1 PHE X 150      36.420  40.720  30.190  0.00  0.00            
ATOM   2297  HE1 PHE X 150      37.490  40.570  30.190  0.00  0.00            
ATOM   2298  CZ  PHE X 150      35.750  41.050  29.000  0.00  0.00            
ATOM   2299  HZ  PHE X 150      36.310  41.180  28.090  0.00  0.00            
ATOM   2300  CE2 PHE X 150      34.350  41.180  29.000  0.00  0.00            
ATOM   2301  HE2 PHE X 150      33.840  41.380  28.070  0.00  0.00            
ATOM   2302  CD2 PHE X 150      33.630  41.050  30.200  0.00  0.00            
ATOM   2303  HD2 PHE X 150      32.560  41.180  30.190  0.00  0.00            
ATOM   2304  C   PHE X 150      32.300  38.580  32.100  0.00  0.00            
ATOM   2305  O   PHE X 150      32.770  37.700  31.390  0.00  0.00            
ATOM   2306  N   ASN X 151      31.050  39.010  31.950  0.00  0.00            
ATOM   2307  H   ASN X 151      30.720  39.710  32.610  0.00  0.00            
ATOM   2308  CA  ASN X 151      30.270  38.900  30.700  0.00  0.00            
ATOM   2309  HA  ASN X 151      30.890  38.460  29.920  0.00  0.00            
ATOM   2310  CB  ASN X 151      29.020  38.020  30.890  0.00  0.00            
ATOM   2311  HB1 ASN X 151      28.360  38.120  30.030  0.00  0.00            
ATOM   2312  HB2 ASN X 151      28.470  38.370  31.770  0.00  0.00            
ATOM   2313  CG  ASN X 151      29.330  36.540  31.020  0.00  0.00            
ATOM   2314  OD1 ASN X 151      30.100  35.980  30.280  0.00  0.00            
ATOM   2315  ND2 ASN X 151      28.740  35.860  31.970  0.00  0.00            
ATOM   2316 HD21 ASN X 151      28.060  36.290  32.570  0.00  0.00            
ATOM   2317 HD22 ASN X 151      28.930  34.860  31.990  0.00  0.00            
ATOM   2318  C   ASN X 151      29.870  40.310  30.220  0.00  0.00            
ATOM   2319  O   ASN X 151      29.970  41.270  30.990  0.00  0.00            
ATOM   2320  N   ILE X 152      29.390  40.420  28.980  0.00  0.00            
ATOM   2321  H   ILE X 152      29.310  39.590  28.410  0.00  0.00            
ATOM   2322  CA  ILE X 152      28.720  41.630  28.480  0.00  0.00            
ATOM   2323  HA  ILE X 152      28.760  42.390  29.260  0.00  0.00            
ATOM   2324  CB  ILE X 152      29.410  42.230  27.240  0.00  0.00            
ATOM   2325  HB  ILE X 152      29.230  41.560  26.400  0.00  0.00            
ATOM   2326  CG2 ILE X 152      28.790  43.600  26.900  0.00  0.00            
ATOM   2327 HG21 ILE X 152      29.180  43.970  25.950  0.00  0.00            
ATOM   2328 HG22 ILE X 152      27.710  43.500  26.770  0.00  0.00            
ATOM   2329 HG23 ILE X 152      29.000  44.320  27.690  0.00  0.00            
ATOM   2330  CG1 ILE X 152      30.930  42.370  27.430  0.00  0.00            
ATOM   2331 HG11 ILE X 152      31.360  41.400  27.690  0.00  0.00            
ATOM   2332 HG12 ILE X 152      31.110  43.050  28.270  0.00  0.00            
ATOM   2333  CD  ILE X 152      31.690  42.880  26.200  0.00  0.00            
ATOM   2334  HD1 ILE X 152      32.760  42.800  26.360  0.00  0.00            
ATOM   2335  HD2 ILE X 152      31.440  42.280  25.320  0.00  0.00            
ATOM   2336  HD3 ILE X 152      31.440  43.920  26.000  0.00  0.00            
ATOM   2337  C   ILE X 152      27.240  41.300  28.230  0.00  0.00            
ATOM   2338  O   ILE X 152      26.930  40.320  27.560  0.00  0.00            
ATOM   2339  N   ASP X 153      26.340  42.110  28.780  0.00  0.00            
ATOM   2340  H   ASP X 153      26.690  42.890  29.340  0.00  0.00            
ATOM   2341  CA  ASP X 153      24.890  41.930  28.660  0.00  0.00            
ATOM   2342  HA  ASP X 153      24.650  40.870  28.740  0.00  0.00            
ATOM   2343  CB  ASP X 153      24.240  42.660  29.850  0.00  0.00            
ATOM   2344  HB1 ASP X 153      24.500  43.720  29.790  0.00  0.00            
ATOM   2345  HB2 ASP X 153      24.690  42.270  30.760  0.00  0.00            
ATOM   2346  CG  ASP X 153      22.720  42.560  30.000  0.00  0.00            
ATOM   2347  OD1 ASP X 153      21.990  42.180  29.060  0.00  0.00            
ATOM   2348  OD2 ASP X 153      22.240  42.980  31.080  0.00  0.00            
ATOM   2349  C   ASP X 153      24.420  42.400  27.260  0.00  0.00            
ATOM   2350  O   ASP X 153      23.980  41.600  26.440  0.00  0.00            
ATOM   2351  N   TYR X 154      24.640  43.690  26.990  0.00  0.00            
ATOM   2352  H   TYR X 154      25.040  44.240  27.730  0.00  0.00            
ATOM   2353  CA  TYR X 154      24.510  44.350  25.680  0.00  0.00            
ATOM   2354  HA  TYR X 154      24.540  43.610  24.890  0.00  0.00            
ATOM   2355  CB  TYR X 154      23.170  45.120  25.590  0.00  0.00            
ATOM   2356  HB1 TYR X 154      23.320  46.040  25.030  0.00  0.00            
ATOM   2357  HB2 TYR X 154      22.840  45.410  26.590  0.00  0.00            
ATOM   2358  CG  TYR X 154      22.060  44.350  24.920  0.00  0.00            
ATOM   2359  CD1 TYR X 154      21.450  43.250  25.560  0.00  0.00            
ATOM   2360  HD1 TYR X 154      21.770  42.940  26.550  0.00  0.00            
ATOM   2361  CE1 TYR X 154      20.480  42.490  24.880  0.00  0.00            
ATOM   2362  HE1 TYR X 154      20.040  41.620  25.340  0.00  0.00            
ATOM   2363  CZ  TYR X 154      20.110  42.840  23.570  0.00  0.00            
ATOM   2364  OH  TYR X 154      19.190  42.090  22.900  0.00  0.00            
ATOM   2365  HH  TYR X 154      18.960  42.470  22.050  0.00  0.00            
ATOM   2366  CE2 TYR X 154      20.670  43.990  22.960  0.00  0.00            
ATOM   2367  HE2 TYR X 154      20.370  44.280  21.960  0.00  0.00            
ATOM   2368  CD2 TYR X 154      21.640  44.740  23.630  0.00  0.00            
ATOM   2369  HD2 TYR X 154      22.080  45.600  23.160  0.00  0.00            
ATOM   2370  C   TYR X 154      25.710  45.260  25.440  0.00  0.00            
ATOM   2371  O   TYR X 154      26.650  44.930  24.720  0.00  0.00            
ATOM   2372  N   ASP X 155      25.720  46.400  26.140  0.00  0.00            
ATOM   2373  H   ASP X 155      24.870  46.670  26.620  0.00  0.00            
ATOM   2374  CA  ASP X 155      26.880  47.270  26.330  0.00  0.00            
ATOM   2375  HA  ASP X 155      27.680  46.960  25.650  0.00  0.00            
ATOM   2376  CB  ASP X 155      26.510  48.720  25.980  0.00  0.00            
ATOM   2377  HB1 ASP X 155      26.290  48.780  24.910  0.00  0.00            
ATOM   2378  HB2 ASP X 155      27.390  49.350  26.150  0.00  0.00            
ATOM   2379  CG  ASP X 155      25.340  49.380  26.730  0.00  0.00            
ATOM   2380  OD1 ASP X 155      24.500  48.540  27.350  0.00  0.00            
ATOM   2381  OD2 ASP X 155      25.280  50.540  26.860  0.00  0.00            
ATOM   2382  C   ASP X 155      27.430  47.150  27.770  0.00  0.00            
ATOM   2383  O   ASP X 155      28.600  47.450  28.000  0.00  0.00            
ATOM   2384  N   CYS X 156      26.640  46.680  28.740  0.00  0.00            
ATOM   2385  H   CYS X 156      25.680  46.470  28.520  0.00  0.00            
ATOM   2386  CA  CYS X 156      27.020  46.650  30.160  0.00  0.00            
ATOM   2387  HA  CYS X 156      27.490  47.600  30.400  0.00  0.00            
ATOM   2388  CB  CYS X 156      25.770  46.510  31.020  0.00  0.00            
ATOM   2389  HB1 CYS X 156      25.280  45.570  30.760  0.00  0.00            
ATOM   2390  HB2 CYS X 156      25.100  47.340  30.800  0.00  0.00            
ATOM   2391  SG  CYS X 156      26.170  46.520  32.790  0.00  0.00            
ATOM   2392  HG  CYS X 156      25.000  47.000  33.220  0.00  0.00            
ATOM   2393  C   CYS X 156      28.010  45.530  30.470  0.00  0.00            
ATOM   2394  O   CYS X 156      27.770  44.370  30.110  0.00  0.00            
ATOM   2395  N   VAL X 157      29.090  45.850  31.190  0.00  0.00            
ATOM   2396  H   VAL X 157      29.180  46.820  31.490  0.00  0.00            
ATOM   2397  CA  VAL X 157      30.060  44.860  31.690  0.00  0.00            
ATOM   2398  HA  VAL X 157      30.100  44.030  30.990  0.00  0.00            
ATOM   2399  CB  VAL X 157      31.480  45.440  31.810  0.00  0.00            
ATOM   2400  HB  VAL X 157      31.540  46.140  32.640  0.00  0.00            
ATOM   2401  CG1 VAL X 157      32.490  44.310  32.040  0.00  0.00            
ATOM   2402 HG11 VAL X 157      33.500  44.710  32.060  0.00  0.00            
ATOM   2403 HG12 VAL X 157      32.300  43.840  33.010  0.00  0.00            
ATOM   2404 HG13 VAL X 157      32.410  43.560  31.250  0.00  0.00            
ATOM   2405  CG2 VAL X 157      31.870  46.210  30.530  0.00  0.00            
ATOM   2406 HG21 VAL X 157      32.930  46.450  30.550  0.00  0.00            
ATOM   2407 HG22 VAL X 157      31.640  45.600  29.660  0.00  0.00            
ATOM   2408 HG23 VAL X 157      31.290  47.130  30.490  0.00  0.00            
ATOM   2409  C   VAL X 157      29.590  44.320  33.040  0.00  0.00            
ATOM   2410  O   VAL X 157      29.700  44.990  34.060  0.00  0.00            
ATOM   2411  N   SER X 158      29.080  43.090  33.060  0.00  0.00            
ATOM   2412  H   SER X 158      29.050  42.570  32.190  0.00  0.00            
ATOM   2413  CA  SER X 158      28.800  42.370  34.300  0.00  0.00            
ATOM   2414  HA  SER X 158      28.460  43.060  35.070  0.00  0.00            
ATOM   2415  CB  SER X 158      27.690  41.330  34.100  0.00  0.00            
ATOM   2416  HB1 SER X 158      27.620  40.730  35.000  0.00  0.00            
ATOM   2417  HB2 SER X 158      27.960  40.690  33.260  0.00  0.00            
ATOM   2418  OG  SER X 158      26.410  41.880  33.860  0.00  0.00            
ATOM   2419  HG  SER X 158      25.850  41.100  33.720  0.00  0.00            
ATOM   2420  C   SER X 158      30.070  41.670  34.790  0.00  0.00            
ATOM   2421  O   SER X 158      30.300  40.500  34.480  0.00  0.00            
ATOM   2422  N   PHE X 159      30.900  42.400  35.540  0.00  0.00            
ATOM   2423  H   PHE X 159      30.610  43.340  35.800  0.00  0.00            
ATOM   2424  CA  PHE X 159      32.070  41.840  36.210  0.00  0.00            
ATOM   2425  HA  PHE X 159      32.700  41.340  35.480  0.00  0.00            
ATOM   2426  CB  PHE X 159      32.900  42.940  36.880  0.00  0.00            
ATOM   2427  HB1 PHE X 159      33.730  42.470  37.410  0.00  0.00            
ATOM   2428  HB2 PHE X 159      32.290  43.450  37.620  0.00  0.00            
ATOM   2429  CG  PHE X 159      33.510  43.970  35.950  0.00  0.00            
ATOM   2430  CD1 PHE X 159      34.700  43.670  35.250  0.00  0.00            
ATOM   2431  HD1 PHE X 159      35.170  42.700  35.370  0.00  0.00            
ATOM   2432  CE1 PHE X 159      35.300  44.630  34.420  0.00  0.00            
ATOM   2433  HE1 PHE X 159      36.210  44.410  33.910  0.00  0.00            
ATOM   2434  CZ  PHE X 159      34.710  45.900  34.290  0.00  0.00            
ATOM   2435  HZ  PHE X 159      35.180  46.640  33.650  0.00  0.00            
ATOM   2436  CE2 PHE X 159      33.530  46.210  34.980  0.00  0.00            
ATOM   2437  HE2 PHE X 159      33.090  47.190  34.890  0.00  0.00            
ATOM   2438  CD2 PHE X 159      32.930  45.240  35.810  0.00  0.00            
ATOM   2439  HD2 PHE X 159      32.030  45.480  36.350  0.00  0.00            
ATOM   2440  C   PHE X 159      31.630  40.800  37.260  0.00  0.00            
ATOM   2441  O   PHE X 159      30.670  41.030  38.000  0.00  0.00            
ATOM   2442  N   CYS X 160      32.340  39.670  37.310  0.00  0.00            
ATOM   2443  H   CYS X 160      33.100  39.550  36.660  0.00  0.00            
ATOM   2444  CA  CYS X 160      31.980  38.540  38.170  0.00  0.00            
ATOM   2445  HA  CYS X 160      31.230  38.860  38.880  0.00  0.00            
ATOM   2446  CB  CYS X 160      31.380  37.440  37.290  0.00  0.00            
ATOM   2447  HB1 CYS X 160      30.580  37.870  36.670  0.00  0.00            
ATOM   2448  HB2 CYS X 160      30.950  36.670  37.940  0.00  0.00            
ATOM   2449  SG  CYS X 160      32.650  36.690  36.240  0.00  0.00            
ATOM   2450  HG  CYS X 160      31.800  36.010  35.460  0.00  0.00            
ATOM   2451  C   CYS X 160      33.130  37.970  39.000  0.00  0.00            
ATOM   2452  O   CYS X 160      32.860  37.310  40.000  0.00  0.00            
ATOM   2453  N   TYR X 161      34.400  38.180  38.620  0.00  0.00            
ATOM   2454  H   TYR X 161      34.570  38.760  37.810  0.00  0.00            
ATOM   2455  CA  TYR X 161      35.550  37.560  39.280  0.00  0.00            
ATOM   2456  HA  TYR X 161      35.280  37.290  40.290  0.00  0.00            
ATOM   2457  CB  TYR X 161      35.910  36.270  38.520  0.00  0.00            
ATOM   2458  HB1 TYR X 161      36.100  36.520  37.480  0.00  0.00            
ATOM   2459  HB2 TYR X 161      35.040  35.620  38.550  0.00  0.00            
ATOM   2460  CG  TYR X 161      37.100  35.500  39.060  0.00  0.00            
ATOM   2461  CD1 TYR X 161      36.930  34.640  40.160  0.00  0.00            
ATOM   2462  HD1 TYR X 161      35.970  34.570  40.650  0.00  0.00            
ATOM   2463  CE1 TYR X 161      38.010  33.850  40.610  0.00  0.00            
ATOM   2464  HE1 TYR X 161      37.870  33.150  41.420  0.00  0.00            
ATOM   2465  CZ  TYR X 161      39.270  33.930  39.970  0.00  0.00            
ATOM   2466  OH  TYR X 161      40.290  33.140  40.380  0.00  0.00            
ATOM   2467  HH  TYR X 161      41.130  33.300  39.920  0.00  0.00            
ATOM   2468  CE2 TYR X 161      39.440  34.830  38.900  0.00  0.00            
ATOM   2469  HE2 TYR X 161      40.400  34.910  38.410  0.00  0.00            
ATOM   2470  CD2 TYR X 161      38.360  35.620  38.450  0.00  0.00            
ATOM   2471  HD2 TYR X 161      38.500  36.310  37.620  0.00  0.00            
ATOM   2472  C   TYR X 161      36.770  38.480  39.330  0.00  0.00            
ATOM   2473  O   TYR X 161      36.980  39.280  38.420  0.00  0.00            
ATOM   2474  N   MET X 162      37.620  38.280  40.340  0.00  0.00            
ATOM   2475  H   MET X 162      37.340  37.640  41.080  0.00  0.00            
ATOM   2476  CA  MET X 162      39.020  38.720  40.320  0.00  0.00            
ATOM   2477  HA  MET X 162      39.300  38.960  39.290  0.00  0.00            
ATOM   2478  CB  MET X 162      39.170  39.980  41.160  0.00  0.00            
ATOM   2479  HB1 MET X 162      39.000  39.740  42.210  0.00  0.00            
ATOM   2480  HB2 MET X 162      38.440  40.720  40.830  0.00  0.00            
ATOM   2481  CG  MET X 162      40.570  40.580  41.030  0.00  0.00            
ATOM   2482  HG1 MET X 162      40.840  40.630  39.980  0.00  0.00            
ATOM   2483  HG2 MET X 162      41.280  39.930  41.540  0.00  0.00            
ATOM   2484  SD  MET X 162      40.720  42.230  41.740  0.00  0.00            
ATOM   2485  CE  MET X 162      40.290  43.230  40.300  0.00  0.00            
ATOM   2486  HE1 MET X 162      40.300  44.280  40.570  0.00  0.00            
ATOM   2487  HE2 MET X 162      41.000  43.060  39.500  0.00  0.00            
ATOM   2488  HE3 MET X 162      39.290  42.950  39.970  0.00  0.00            
ATOM   2489  C   MET X 162      39.960  37.600  40.800  0.00  0.00            
ATOM   2490  O   MET X 162      39.650  36.880  41.760  0.00  0.00            
ATOM   2491  N   HIS X 163      41.120  37.460  40.150  0.00  0.00            
ATOM   2492  H   HIS X 163      41.290  38.060  39.350  0.00  0.00            
ATOM   2493  CA  HIS X 163      42.080  36.390  40.440  0.00  0.00            
ATOM   2494  HA  HIS X 163      41.520  35.480  40.630  0.00  0.00            
ATOM   2495  CB  HIS X 163      42.960  36.140  39.200  0.00  0.00            
ATOM   2496  HB1 HIS X 163      43.630  36.990  39.060  0.00  0.00            
ATOM   2497  HB2 HIS X 163      42.340  36.040  38.310  0.00  0.00            
ATOM   2498  CG  HIS X 163      43.760  34.880  39.370  0.00  0.00            
ATOM   2499  ND1 HIS X 163      43.230  33.640  39.730  0.00  0.00            
ATOM   2500  CE1 HIS X 163      44.290  32.830  39.880  0.00  0.00            
ATOM   2501  HE1 HIS X 163      44.240  31.800  40.180  0.00  0.00            
ATOM   2502  NE2 HIS X 163      45.430  33.480  39.630  0.00  0.00            
ATOM   2503  HE2 HIS X 163      46.360  33.080  39.680  0.00  0.00            
ATOM   2504  CD2 HIS X 163      45.120  34.790  39.330  0.00  0.00            
ATOM   2505  HD2 HIS X 163      45.810  35.600  39.140  0.00  0.00            
ATOM   2506  C   HIS X 163      42.950  36.650  41.680  0.00  0.00            
ATOM   2507  O   HIS X 163      43.460  37.760  41.850  0.00  0.00            
ATOM   2508  N   HIS X 164      43.130  35.600  42.500  0.00  0.00            
ATOM   2509  H   HIS X 164      42.710  34.720  42.240  0.00  0.00            
ATOM   2510  CA  HIS X 164      43.870  35.650  43.770  0.00  0.00            
ATOM   2511  HA  HIS X 164      44.340  36.630  43.900  0.00  0.00            
ATOM   2512  CB  HIS X 164      42.910  35.430  44.950  0.00  0.00            
ATOM   2513  HB1 HIS X 164      43.500  35.360  45.870  0.00  0.00            
ATOM   2514  HB2 HIS X 164      42.380  34.490  44.820  0.00  0.00            
ATOM   2515  CG  HIS X 164      41.880  36.510  45.150  0.00  0.00            
ATOM   2516  ND1 HIS X 164      40.910  36.880  44.260  0.00  0.00            
ATOM   2517  HD1 HIS X 164      40.790  36.550  43.300  0.00  0.00            
ATOM   2518  CE1 HIS X 164      40.180  37.840  44.810  0.00  0.00            
ATOM   2519  HE1 HIS X 164      39.380  38.360  44.300  0.00  0.00            
ATOM   2520  NE2 HIS X 164      40.630  38.130  46.050  0.00  0.00            
ATOM   2521  CD2 HIS X 164      41.700  37.270  46.270  0.00  0.00            
ATOM   2522  HD2 HIS X 164      42.300  37.210  47.170  0.00  0.00            
ATOM   2523  C   HIS X 164      44.980  34.600  43.890  0.00  0.00            
ATOM   2524  O   HIS X 164      46.050  34.900  44.410  0.00  0.00            
ATOM   2525  N   MET X 165      44.710  33.340  43.510  0.00  0.00            
ATOM   2526  H   MET X 165      43.810  33.120  43.120  0.00  0.00            
ATOM   2527  CA  MET X 165      45.600  32.220  43.860  0.00  0.00            
ATOM   2528  HA  MET X 165      46.630  32.510  43.620  0.00  0.00            
ATOM   2529  CB  MET X 165      45.530  31.960  45.380  0.00  0.00            
ATOM   2530  HB1 MET X 165      46.080  32.750  45.890  0.00  0.00            
ATOM   2531  HB2 MET X 165      46.040  31.030  45.600  0.00  0.00            
ATOM   2532  CG  MET X 165      44.120  31.900  45.980  0.00  0.00            
ATOM   2533  HG1 MET X 165      43.540  31.150  45.470  0.00  0.00            
ATOM   2534  HG2 MET X 165      43.610  32.860  45.840  0.00  0.00            
ATOM   2535  SD  MET X 165      44.130  31.550  47.750  0.00  0.00            
ATOM   2536  CE  MET X 165      42.580  30.620  47.900  0.00  0.00            
ATOM   2537  HE1 MET X 165      42.510  30.190  48.900  0.00  0.00            
ATOM   2538  HE2 MET X 165      41.740  31.290  47.750  0.00  0.00            
ATOM   2539  HE3 MET X 165      42.560  29.810  47.170  0.00  0.00            
ATOM   2540  C   MET X 165      45.320  30.930  43.060  0.00  0.00            
ATOM   2541  O   MET X 165      44.280  30.800  42.410  0.00  0.00            
ATOM   2542  N   GLU X 166      46.250  29.980  43.140  0.00  0.00            
ATOM   2543  H   GLU X 166      47.050  30.150  43.740  0.00  0.00            
ATOM   2544  CA  GLU X 166      46.180  28.640  42.530  0.00  0.00            
ATOM   2545  HA  GLU X 166      45.240  28.530  41.990  0.00  0.00            
ATOM   2546  CB  GLU X 166      47.330  28.530  41.520  0.00  0.00            
ATOM   2547  HB1 GLU X 166      48.290  28.540  42.040  0.00  0.00            
ATOM   2548  HB2 GLU X 166      47.290  29.410  40.880  0.00  0.00            
ATOM   2549  CG  GLU X 166      47.260  27.280  40.630  0.00  0.00            
ATOM   2550  HG1 GLU X 166      46.260  27.180  40.220  0.00  0.00            
ATOM   2551  HG2 GLU X 166      47.470  26.400  41.240  0.00  0.00            
ATOM   2552  CD  GLU X 166      48.260  27.340  39.460  0.00  0.00            
ATOM   2553  OE1 GLU X 166      48.950  26.330  39.200  0.00  0.00            
ATOM   2554  OE2 GLU X 166      48.330  28.390  38.770  0.00  0.00            
ATOM   2555  C   GLU X 166      46.230  27.550  43.620  0.00  0.00            
ATOM   2556  O   GLU X 166      47.020  27.630  44.550  0.00  0.00            
ATOM   2557  N   LEU X 167      45.370  26.530  43.530  0.00  0.00            
ATOM   2558  H   LEU X 167      44.740  26.510  42.740  0.00  0.00            
ATOM   2559  CA  LEU X 167      45.360  25.380  44.430  0.00  0.00            
ATOM   2560  HA  LEU X 167      45.630  25.720  45.430  0.00  0.00            
ATOM   2561  CB  LEU X 167      43.960  24.730  44.490  0.00  0.00            
ATOM   2562  HB1 LEU X 167      43.990  23.890  45.190  0.00  0.00            
ATOM   2563  HB2 LEU X 167      43.740  24.330  43.500  0.00  0.00            
ATOM   2564  CG  LEU X 167      42.780  25.640  44.900  0.00  0.00            
ATOM   2565  HG  LEU X 167      42.670  26.440  44.160  0.00  0.00            
ATOM   2566  CD1 LEU X 167      41.480  24.840  44.930  0.00  0.00            
ATOM   2567 HD11 LEU X 167      40.640  25.540  45.040  0.00  0.00            
ATOM   2568 HD12 LEU X 167      41.360  24.290  44.000  0.00  0.00            
ATOM   2569 HD13 LEU X 167      41.480  24.140  45.760  0.00  0.00            
ATOM   2570  CD2 LEU X 167      42.920  26.230  46.300  0.00  0.00            
ATOM   2571 HD21 LEU X 167      42.090  26.930  46.480  0.00  0.00            
ATOM   2572 HD22 LEU X 167      42.900  25.450  47.060  0.00  0.00            
ATOM   2573 HD23 LEU X 167      43.840  26.790  46.370  0.00  0.00            
ATOM   2574  C   LEU X 167      46.420  24.350  43.960  0.00  0.00            
ATOM   2575  O   LEU X 167      46.700  24.280  42.760  0.00  0.00            
ATOM   2576  N   PRO X 168      46.940  23.470  44.840  0.00  0.00            
ATOM   2577  CD  PRO X 168      46.810  23.550  46.290  0.00  0.00            
ATOM   2578  HD1 PRO X 168      45.820  23.230  46.600  0.00  0.00            
ATOM   2579  HD2 PRO X 168      47.010  24.570  46.620  0.00  0.00            
ATOM   2580  CG  PRO X 168      47.880  22.630  46.870  0.00  0.00            
ATOM   2581  HG1 PRO X 168      47.540  22.160  47.790  0.00  0.00            
ATOM   2582  HG2 PRO X 168      48.800  23.200  47.040  0.00  0.00            
ATOM   2583  CB  PRO X 168      48.100  21.610  45.760  0.00  0.00            
ATOM   2584  HB1 PRO X 168      47.330  20.840  45.820  0.00  0.00            
ATOM   2585  HB2 PRO X 168      49.100  21.160  45.810  0.00  0.00            
ATOM   2586  CA  PRO X 168      47.920  22.440  44.480  0.00  0.00            
ATOM   2587  HA  PRO X 168      48.860  22.940  44.240  0.00  0.00            
ATOM   2588  C   PRO X 168      47.530  21.540  43.300  0.00  0.00            
ATOM   2589  O   PRO X 168      48.390  21.000  42.620  0.00  0.00            
ATOM   2590  N   THR X 169      46.230  21.380  43.010  0.00  0.00            
ATOM   2591  H   THR X 169      45.550  21.880  43.570  0.00  0.00            
ATOM   2592  CA  THR X 169      45.710  20.640  41.840  0.00  0.00            
ATOM   2593  HA  THR X 169      46.380  19.800  41.660  0.00  0.00            
ATOM   2594  CB  THR X 169      44.310  20.050  42.140  0.00  0.00            
ATOM   2595  HB  THR X 169      43.840  19.710  41.220  0.00  0.00            
ATOM   2596  CG2 THR X 169      44.420  18.860  43.090  0.00  0.00            
ATOM   2597 HG21 THR X 169      43.430  18.440  43.270  0.00  0.00            
ATOM   2598 HG22 THR X 169      45.050  18.090  42.650  0.00  0.00            
ATOM   2599 HG23 THR X 169      44.860  19.170  44.040  0.00  0.00            
ATOM   2600  OG1 THR X 169      43.460  20.960  42.800  0.00  0.00            
ATOM   2601  HG1 THR X 169      42.560  20.630  42.660  0.00  0.00            
ATOM   2602  C   THR X 169      45.730  21.440  40.520  0.00  0.00            
ATOM   2603  O   THR X 169      45.150  21.000  39.530  0.00  0.00            
ATOM   2604  N   GLY X 170      46.380  22.610  40.490  0.00  0.00            
ATOM   2605  H   GLY X 170      46.800  22.960  41.340  0.00  0.00            
ATOM   2606  CA  GLY X 170      46.560  23.450  39.290  0.00  0.00            
ATOM   2607  HA1 GLY X 170      46.900  22.820  38.460  0.00  0.00            
ATOM   2608  HA2 GLY X 170      47.340  24.180  39.500  0.00  0.00            
ATOM   2609  C   GLY X 170      45.330  24.230  38.840  0.00  0.00            
ATOM   2610  O   GLY X 170      45.340  24.850  37.770  0.00  0.00            
ATOM   2611  N   VAL X 171      44.250  24.180  39.630  0.00  0.00            
ATOM   2612  H   VAL X 171      44.350  23.690  40.500  0.00  0.00            
ATOM   2613  CA  VAL X 171      43.020  24.970  39.440  0.00  0.00            
ATOM   2614  HA  VAL X 171      42.920  25.230  38.390  0.00  0.00            
ATOM   2615  CB  VAL X 171      41.770  24.160  39.830  0.00  0.00            
ATOM   2616  HB  VAL X 171      40.890  24.740  39.580  0.00  0.00            
ATOM   2617  CG1 VAL X 171      41.690  22.830  39.080  0.00  0.00            
ATOM   2618 HG11 VAL X 171      40.700  22.390  39.220  0.00  0.00            
ATOM   2619 HG12 VAL X 171      41.870  22.990  38.020  0.00  0.00            
ATOM   2620 HG13 VAL X 171      42.440  22.150  39.460  0.00  0.00            
ATOM   2621  CG2 VAL X 171      41.700  23.850  41.330  0.00  0.00            
ATOM   2622 HG21 VAL X 171      40.820  23.240  41.540  0.00  0.00            
ATOM   2623 HG22 VAL X 171      42.590  23.310  41.650  0.00  0.00            
ATOM   2624 HG23 VAL X 171      41.620  24.780  41.880  0.00  0.00            
ATOM   2625  C   VAL X 171      43.090  26.280  40.230  0.00  0.00            
ATOM   2626  O   VAL X 171      43.850  26.390  41.190  0.00  0.00            
ATOM   2627  N   HIS X 172      42.290  27.270  39.850  0.00  0.00            
ATOM   2628  H   HIS X 172      41.680  27.110  39.060  0.00  0.00            
ATOM   2629  CA  HIS X 172      42.370  28.630  40.380  0.00  0.00            
ATOM   2630  HA  HIS X 172      43.260  28.730  41.000  0.00  0.00            
ATOM   2631  CB  HIS X 172      42.520  29.590  39.200  0.00  0.00            
ATOM   2632  HB1 HIS X 172      42.610  30.610  39.560  0.00  0.00            
ATOM   2633  HB2 HIS X 172      41.640  29.530  38.580  0.00  0.00            
ATOM   2634  CG  HIS X 172      43.720  29.240  38.350  0.00  0.00            
ATOM   2635  ND1 HIS X 172      43.680  28.480  37.180  0.00  0.00            
ATOM   2636  CE1 HIS X 172      44.960  28.220  36.880  0.00  0.00            
ATOM   2637  HE1 HIS X 172      45.290  27.580  36.070  0.00  0.00            
ATOM   2638  NE2 HIS X 172      45.780  28.790  37.770  0.00  0.00            
ATOM   2639  HE2 HIS X 172      46.800  28.660  37.820  0.00  0.00            
ATOM   2640  CD2 HIS X 172      45.020  29.430  38.710  0.00  0.00            
ATOM   2641  HD2 HIS X 172      45.380  29.900  39.620  0.00  0.00            
ATOM   2642  C   HIS X 172      41.180  28.990  41.260  0.00  0.00            
ATOM   2643  O   HIS X 172      40.060  28.500  41.020  0.00  0.00            
ATOM   2644  N   ALA X 173      41.390  29.900  42.220  0.00  0.00            
ATOM   2645  H   ALA X 173      42.330  30.280  42.320  0.00  0.00            
ATOM   2646  CA  ALA X 173      40.350  30.440  43.100  0.00  0.00            
ATOM   2647  HA  ALA X 173      39.380  30.260  42.640  0.00  0.00            
ATOM   2648  CB  ALA X 173      40.370  29.690  44.440  0.00  0.00            
ATOM   2649  HB1 ALA X 173      39.490  29.980  45.020  0.00  0.00            
ATOM   2650  HB2 ALA X 173      40.340  28.610  44.270  0.00  0.00            
ATOM   2651  HB3 ALA X 173      41.260  29.950  45.000  0.00  0.00            
ATOM   2652  C   ALA X 173      40.480  31.960  43.310  0.00  0.00            
ATOM   2653  O   ALA X 173      41.580  32.530  43.270  0.00  0.00            
ATOM   2654  N   GLY X 174      39.350  32.600  43.570  0.00  0.00            
ATOM   2655  H   GLY X 174      38.480  32.060  43.600  0.00  0.00            
ATOM   2656  CA  GLY X 174      39.230  34.040  43.760  0.00  0.00            
ATOM   2657  HA1 GLY X 174      39.470  34.550  42.830  0.00  0.00            
ATOM   2658  HA2 GLY X 174      39.940  34.370  44.520  0.00  0.00            
ATOM   2659  C   GLY X 174      37.830  34.460  44.210  0.00  0.00            
ATOM   2660  O   GLY X 174      37.050  33.650  44.710  0.00  0.00            
ATOM   2661  N   THR X 175      37.500  35.740  44.040  0.00  0.00            
ATOM   2662  H   THR X 175      38.130  36.350  43.550  0.00  0.00            
ATOM   2663  CA  THR X 175      36.310  36.360  44.660  0.00  0.00            
ATOM   2664  HA  THR X 175      35.710  35.590  45.140  0.00  0.00            
ATOM   2665  CB  THR X 175      36.680  37.400  45.740  0.00  0.00            
ATOM   2666  HB  THR X 175      35.770  37.690  46.260  0.00  0.00            
ATOM   2667  CG2 THR X 175      37.670  36.900  46.790  0.00  0.00            
ATOM   2668 HG21 THR X 175      38.160  37.760  47.240  0.00  0.00            
ATOM   2669 HG22 THR X 175      37.140  36.370  47.570  0.00  0.00            
ATOM   2670 HG23 THR X 175      38.430  36.250  46.370  0.00  0.00            
ATOM   2671  OG1 THR X 175      37.190  38.570  45.160  0.00  0.00            
ATOM   2672  HG1 THR X 175      36.430  39.160  45.030  0.00  0.00            
ATOM   2673  C   THR X 175      35.400  37.030  43.650  0.00  0.00            
ATOM   2674  O   THR X 175      35.830  37.370  42.550  0.00  0.00            
ATOM   2675  N   ASP X 176      34.150  37.300  44.050  0.00  0.00            
ATOM   2676  H   ASP X 176      33.870  37.000  44.980  0.00  0.00            
ATOM   2677  CA  ASP X 176      33.320  38.290  43.370  0.00  0.00            
ATOM   2678  HA  ASP X 176      33.390  38.120  42.300  0.00  0.00            
ATOM   2679  CB  ASP X 176      31.840  38.130  43.760  0.00  0.00            
ATOM   2680  HB1 ASP X 176      31.530  37.120  43.470  0.00  0.00            
ATOM   2681  HB2 ASP X 176      31.230  38.820  43.180  0.00  0.00            
ATOM   2682  CG  ASP X 176      31.490  38.320  45.240  0.00  0.00            
ATOM   2683  OD1 ASP X 176      32.190  39.070  45.950  0.00  0.00            
ATOM   2684  OD2 ASP X 176      30.470  37.740  45.680  0.00  0.00            
ATOM   2685  C   ASP X 176      33.870  39.710  43.630  0.00  0.00            
ATOM   2686  O   ASP X 176      34.800  39.920  44.410  0.00  0.00            
ATOM   2687  N   LEU X 177      33.320  40.710  42.930  0.00  0.00            
ATOM   2688  H   LEU X 177      32.560  40.500  42.290  0.00  0.00            
ATOM   2689  CA  LEU X 177      33.770  42.100  43.010  0.00  0.00            
ATOM   2690  HA  LEU X 177      34.850  42.120  43.060  0.00  0.00            
ATOM   2691  CB  LEU X 177      33.360  42.820  41.710  0.00  0.00            
ATOM   2692  HB1 LEU X 177      33.520  43.880  41.880  0.00  0.00            
ATOM   2693  HB2 LEU X 177      32.300  42.680  41.520  0.00  0.00            
ATOM   2694  CG  LEU X 177      34.150  42.480  40.430  0.00  0.00            
ATOM   2695  HG  LEU X 177      33.790  43.150  39.650  0.00  0.00            
ATOM   2696  CD1 LEU X 177      35.630  42.750  40.620  0.00  0.00            
ATOM   2697 HD11 LEU X 177      36.110  42.880  39.650  0.00  0.00            
ATOM   2698 HD12 LEU X 177      35.720  43.650  41.230  0.00  0.00            
ATOM   2699 HD13 LEU X 177      36.110  41.930  41.150  0.00  0.00            
ATOM   2700  CD2 LEU X 177      34.030  41.050  39.920  0.00  0.00            
ATOM   2701 HD21 LEU X 177      34.550  40.970  38.970  0.00  0.00            
ATOM   2702 HD22 LEU X 177      34.490  40.360  40.630  0.00  0.00            
ATOM   2703 HD23 LEU X 177      32.980  40.810  39.800  0.00  0.00            
ATOM   2704  C   LEU X 177      33.300  42.840  44.280  0.00  0.00            
ATOM   2705  O   LEU X 177      33.680  43.980  44.510  0.00  0.00            
ATOM   2706  N   GLU X 178      32.550  42.160  45.150  0.00  0.00            
ATOM   2707  H   GLU X 178      32.310  41.200  44.920  0.00  0.00            
ATOM   2708  CA  GLU X 178      32.250  42.570  46.540  0.00  0.00            
ATOM   2709  HA  GLU X 178      32.330  43.650  46.620  0.00  0.00            
ATOM   2710  CB  GLU X 178      30.820  42.150  46.900  0.00  0.00            
ATOM   2711  HB1 GLU X 178      30.600  42.460  47.920  0.00  0.00            
ATOM   2712  HB2 GLU X 178      30.790  41.060  46.900  0.00  0.00            
ATOM   2713  CG  GLU X 178      29.700  42.630  45.970  0.00  0.00            
ATOM   2714  HG1 GLU X 178      28.870  41.920  46.060  0.00  0.00            
ATOM   2715  HG2 GLU X 178      30.020  42.590  44.920  0.00  0.00            
ATOM   2716  CD  GLU X 178      29.130  44.030  46.280  0.00  0.00            
ATOM   2717  OE1 GLU X 178      29.660  44.790  47.110  0.00  0.00            
ATOM   2718  OE2 GLU X 178      28.060  44.360  45.710  0.00  0.00            
ATOM   2719  C   GLU X 178      33.270  41.950  47.530  0.00  0.00            
ATOM   2720  O   GLU X 178      33.160  42.150  48.740  0.00  0.00            
ATOM   2721  N   GLY X 179      34.240  41.180  47.030  0.00  0.00            
ATOM   2722  H   GLY X 179      34.210  41.000  46.030  0.00  0.00            
ATOM   2723  CA  GLY X 179      35.330  40.570  47.790  0.00  0.00            
ATOM   2724  HA1 GLY X 179      35.660  41.250  48.570  0.00  0.00            
ATOM   2725  HA2 GLY X 179      36.160  40.400  47.110  0.00  0.00            
ATOM   2726  C   GLY X 179      35.020  39.220  48.440  0.00  0.00            
ATOM   2727  O   GLY X 179      35.830  38.760  49.230  0.00  0.00            
ATOM   2728  N   ASN X 180      33.900  38.570  48.140  0.00  0.00            
ATOM   2729  H   ASN X 180      33.290  38.950  47.420  0.00  0.00            
ATOM   2730  CA  ASN X 180      33.560  37.280  48.740  0.00  0.00            
ATOM   2731  HA  ASN X 180      34.000  37.210  49.740  0.00  0.00            
ATOM   2732  CB  ASN X 180      32.040  37.180  48.910  0.00  0.00            
ATOM   2733  HB1 ASN X 180      31.790  36.230  49.370  0.00  0.00            
ATOM   2734  HB2 ASN X 180      31.570  37.230  47.930  0.00  0.00            
ATOM   2735  CG  ASN X 180      31.490  38.280  49.780  0.00  0.00            
ATOM   2736  OD1 ASN X 180      31.530  38.210  51.000  0.00  0.00            
ATOM   2737  ND2 ASN X 180      30.920  39.290  49.170  0.00  0.00            
ATOM   2738 HD21 ASN X 180      30.910  39.340  48.160  0.00  0.00            
ATOM   2739 HD22 ASN X 180      30.400  39.990  49.700  0.00  0.00            
ATOM   2740  C   ASN X 180      34.110  36.120  47.900  0.00  0.00            
ATOM   2741  O   ASN X 180      33.800  36.030  46.700  0.00  0.00            
ATOM   2742  N   PHE X 181      34.880  35.220  48.500  0.00  0.00            
ATOM   2743  H   PHE X 181      35.020  35.280  49.500  0.00  0.00            
ATOM   2744  CA  PHE X 181      35.440  34.060  47.790  0.00  0.00            
ATOM   2745  HA  PHE X 181      36.030  34.430  46.950  0.00  0.00            
ATOM   2746  CB  PHE X 181      36.390  33.250  48.680  0.00  0.00            
ATOM   2747  HB1 PHE X 181      36.230  32.180  48.510  0.00  0.00            
ATOM   2748  HB2 PHE X 181      36.170  33.430  49.740  0.00  0.00            
ATOM   2749  CG  PHE X 181      37.860  33.530  48.420  0.00  0.00            
ATOM   2750  CD1 PHE X 181      38.530  32.880  47.370  0.00  0.00            
ATOM   2751  HD1 PHE X 181      38.000  32.160  46.760  0.00  0.00            
ATOM   2752  CE1 PHE X 181      39.880  33.160  47.100  0.00  0.00            
ATOM   2753  HE1 PHE X 181      40.390  32.660  46.290  0.00  0.00            
ATOM   2754  CZ  PHE X 181      40.560  34.110  47.880  0.00  0.00            
ATOM   2755  HZ  PHE X 181      41.600  34.330  47.670  0.00  0.00            
ATOM   2756  CE2 PHE X 181      39.900  34.770  48.920  0.00  0.00            
ATOM   2757  HE2 PHE X 181      40.420  35.510  49.510  0.00  0.00            
ATOM   2758  CD2 PHE X 181      38.550  34.480  49.200  0.00  0.00            
ATOM   2759  HD2 PHE X 181      38.030  34.980  50.000  0.00  0.00            
ATOM   2760  C   PHE X 181      34.330  33.190  47.200  0.00  0.00            
ATOM   2761  O   PHE X 181      33.260  33.030  47.790  0.00  0.00            
ATOM   2762  N   TYR X 182      34.570  32.660  46.000  0.00  0.00            
ATOM   2763  H   TYR X 182      35.460  32.860  45.560  0.00  0.00            
ATOM   2764  CA  TYR X 182      33.780  31.590  45.420  0.00  0.00            
ATOM   2765  HA  TYR X 182      32.730  31.670  45.700  0.00  0.00            
ATOM   2766  CB  TYR X 182      33.880  31.630  43.900  0.00  0.00            
ATOM   2767  HB1 TYR X 182      33.530  30.680  43.480  0.00  0.00            
ATOM   2768  HB2 TYR X 182      34.920  31.740  43.650  0.00  0.00            
ATOM   2769  CG  TYR X 182      33.120  32.740  43.220  0.00  0.00            
ATOM   2770  CD1 TYR X 182      31.730  32.620  43.000  0.00  0.00            
ATOM   2771  HD1 TYR X 182      31.200  31.750  43.360  0.00  0.00            
ATOM   2772  CE1 TYR X 182      31.050  33.610  42.280  0.00  0.00            
ATOM   2773  HE1 TYR X 182      30.000  33.510  42.080  0.00  0.00            
ATOM   2774  CZ  TYR X 182      31.750  34.720  41.780  0.00  0.00            
ATOM   2775  OH  TYR X 182      31.090  35.670  41.070  0.00  0.00            
ATOM   2776  HH  TYR X 182      31.720  36.340  40.740  0.00  0.00            
ATOM   2777  CE2 TYR X 182      33.140  34.850  42.000  0.00  0.00            
ATOM   2778  HE2 TYR X 182      33.680  35.690  41.620  0.00  0.00            
ATOM   2779  CD2 TYR X 182      33.820  33.850  42.730  0.00  0.00            
ATOM   2780  HD2 TYR X 182      34.890  33.930  42.890  0.00  0.00            
ATOM   2781  C   TYR X 182      34.320  30.260  45.930  0.00  0.00            
ATOM   2782  O   TYR X 182      35.450  29.900  45.610  0.00  0.00            
ATOM   2783  N   GLY X 183      33.520  29.510  46.690  0.00  0.00            
ATOM   2784  H   GLY X 183      32.630  29.890  46.970  0.00  0.00            
ATOM   2785  CA  GLY X 183      33.960  28.270  47.320  0.00  0.00            
ATOM   2786  HA1 GLY X 183      34.670  27.760  46.670  0.00  0.00            
ATOM   2787  HA2 GLY X 183      33.100  27.630  47.470  0.00  0.00            
ATOM   2788  C   GLY X 183      34.670  28.500  48.650  0.00  0.00            
ATOM   2789  O   GLY X 183      35.050  29.630  48.980  0.00  0.00            
ATOM   2790  N   PRO X 184      34.870  27.430  49.440  0.00  0.00            
ATOM   2791  CD  PRO X 184      34.520  26.060  49.090  0.00  0.00            
ATOM   2792  HD1 PRO X 184      35.020  25.760  48.160  0.00  0.00            
ATOM   2793  HD2 PRO X 184      33.440  25.970  48.990  0.00  0.00            
ATOM   2794  CG  PRO X 184      35.000  25.200  50.250  0.00  0.00            
ATOM   2795  HG1 PRO X 184      36.030  24.910  50.090  0.00  0.00            
ATOM   2796  HG2 PRO X 184      34.370  24.330  50.410  0.00  0.00            
ATOM   2797  CB  PRO X 184      34.980  26.170  51.430  0.00  0.00            
ATOM   2798  HB1 PRO X 184      35.650  25.830  52.220  0.00  0.00            
ATOM   2799  HB2 PRO X 184      33.960  26.270  51.800  0.00  0.00            
ATOM   2800  CA  PRO X 184      35.430  27.490  50.790  0.00  0.00            
ATOM   2801  HA  PRO X 184      34.990  28.320  51.340  0.00  0.00            
ATOM   2802  C   PRO X 184      36.960  27.680  50.740  0.00  0.00            
ATOM   2803  O   PRO X 184      37.730  26.760  51.030  0.00  0.00            
ATOM   2804  N   PHE X 185      37.380  28.880  50.330  0.00  0.00            
ATOM   2805  H   PHE X 185      36.680  29.560  50.060  0.00  0.00            
ATOM   2806  CA  PHE X 185      38.780  29.260  50.160  0.00  0.00            
ATOM   2807  HA  PHE X 185      39.410  28.490  50.630  0.00  0.00            
ATOM   2808  CB  PHE X 185      39.150  29.310  48.670  0.00  0.00            
ATOM   2809  HB1 PHE X 185      40.230  29.470  48.590  0.00  0.00            
ATOM   2810  HB2 PHE X 185      38.660  30.170  48.230  0.00  0.00            
ATOM   2811  CG  PHE X 185      38.810  28.070  47.860  0.00  0.00            
ATOM   2812  CD1 PHE X 185      39.400  26.830  48.160  0.00  0.00            
ATOM   2813  HD1 PHE X 185      40.110  26.750  48.960  0.00  0.00            
ATOM   2814  CE1 PHE X 185      39.050  25.690  47.400  0.00  0.00            
ATOM   2815  HE1 PHE X 185      39.520  24.750  47.620  0.00  0.00            
ATOM   2816  CZ  PHE X 185      38.120  25.790  46.360  0.00  0.00            
ATOM   2817  HZ  PHE X 185      37.850  24.920  45.770  0.00  0.00            
ATOM   2818  CE2 PHE X 185      37.540  27.030  46.050  0.00  0.00            
ATOM   2819  HE2 PHE X 185      36.830  27.120  45.240  0.00  0.00            
ATOM   2820  CD2 PHE X 185      37.890  28.170  46.800  0.00  0.00            
ATOM   2821  HD2 PHE X 185      37.470  29.130  46.560  0.00  0.00            
ATOM   2822  C   PHE X 185      39.100  30.580  50.870  0.00  0.00            
ATOM   2823  O   PHE X 185      38.240  31.440  51.090  0.00  0.00            
ATOM   2824  N   VAL X 186      40.380  30.740  51.220  0.00  0.00            
ATOM   2825  H   VAL X 186      41.020  29.980  51.010  0.00  0.00            
ATOM   2826  CA  VAL X 186      40.910  31.860  52.000  0.00  0.00            
ATOM   2827  HA  VAL X 186      40.210  32.700  51.930  0.00  0.00            
ATOM   2828  CB  VAL X 186      41.060  31.500  53.490  0.00  0.00            
ATOM   2829  HB  VAL X 186      41.570  32.320  53.980  0.00  0.00            
ATOM   2830  CG1 VAL X 186      39.690  31.320  54.140  0.00  0.00            
ATOM   2831 HG11 VAL X 186      39.800  31.160  55.210  0.00  0.00            
ATOM   2832 HG12 VAL X 186      39.080  32.210  53.980  0.00  0.00            
ATOM   2833 HG13 VAL X 186      39.170  30.470  53.710  0.00  0.00            
ATOM   2834  CG2 VAL X 186      41.870  30.220  53.740  0.00  0.00            
ATOM   2835 HG21 VAL X 186      42.010  30.090  54.810  0.00  0.00            
ATOM   2836 HG22 VAL X 186      41.330  29.350  53.350  0.00  0.00            
ATOM   2837 HG23 VAL X 186      42.840  30.280  53.250  0.00  0.00            
ATOM   2838  C   VAL X 186      42.220  32.350  51.400  0.00  0.00            
ATOM   2839  O   VAL X 186      43.060  31.570  50.950  0.00  0.00            
ATOM   2840  N   ASP X 187      42.430  33.660  51.400  0.00  0.00            
ATOM   2841  H   ASP X 187      41.780  34.270  51.880  0.00  0.00            
ATOM   2842  CA  ASP X 187      43.590  34.320  50.780  0.00  0.00            
ATOM   2843  HA  ASP X 187      43.830  33.770  49.870  0.00  0.00            
ATOM   2844  CB  ASP X 187      43.230  35.740  50.350  0.00  0.00            
ATOM   2845  HB1 ASP X 187      42.600  35.680  49.460  0.00  0.00            
ATOM   2846  HB2 ASP X 187      44.150  36.220  50.010  0.00  0.00            
ATOM   2847  CG  ASP X 187      42.510  36.640  51.370  0.00  0.00            
ATOM   2848  OD1 ASP X 187      42.080  36.190  52.460  0.00  0.00            
ATOM   2849  OD2 ASP X 187      42.370  37.850  51.070  0.00  0.00            
ATOM   2850  C   ASP X 187      44.850  34.250  51.660  0.00  0.00            
ATOM   2851  O   ASP X 187      45.380  35.270  52.110  0.00  0.00            
ATOM   2852  N   ARG X 188      45.340  33.030  51.900  0.00  0.00            
ATOM   2853  H   ARG X 188      44.810  32.240  51.530  0.00  0.00            
ATOM   2854  CA  ARG X 188      46.610  32.730  52.570  0.00  0.00            
ATOM   2855  HA  ARG X 188      47.300  33.570  52.400  0.00  0.00            
ATOM   2856  CB  ARG X 188      46.380  32.620  54.090  0.00  0.00            
ATOM   2857  HB1 ARG X 188      45.900  33.540  54.440  0.00  0.00            
ATOM   2858  HB2 ARG X 188      47.340  32.540  54.580  0.00  0.00            
ATOM   2859  CG  ARG X 188      45.500  31.420  54.500  0.00  0.00            
ATOM   2860  HG1 ARG X 188      45.970  30.510  54.130  0.00  0.00            
ATOM   2861  HG2 ARG X 188      44.530  31.510  54.010  0.00  0.00            
ATOM   2862  CD  ARG X 188      45.310  31.290  56.020  0.00  0.00            
ATOM   2863  HD1 ARG X 188      46.180  31.700  56.540  0.00  0.00            
ATOM   2864  HD2 ARG X 188      45.270  30.230  56.250  0.00  0.00            
ATOM   2865  NE  ARG X 188      44.040  31.890  56.500  0.00  0.00            
ATOM   2866  HE  ARG X 188      43.220  31.320  56.440  0.00  0.00            
ATOM   2867  CZ  ARG X 188      43.870  33.080  57.060  0.00  0.00            
ATOM   2868  NH1 ARG X 188      44.840  33.940  57.170  0.00  0.00            
ATOM   2869 HH11 ARG X 188      45.740  33.680  56.830  0.00  0.00            
ATOM   2870 HH12 ARG X 188      44.690  34.820  57.620  0.00  0.00            
ATOM   2871  NH2 ARG X 188      42.710  33.430  57.540  0.00  0.00            
ATOM   2872 HH21 ARG X 188      41.900  32.820  57.500  0.00  0.00            
ATOM   2873 HH22 ARG X 188      42.590  34.390  57.810  0.00  0.00            
ATOM   2874  C   ARG X 188      47.280  31.490  51.970  0.00  0.00            
ATOM   2875  O   ARG X 188      46.610  30.640  51.390  0.00  0.00            
ATOM   2876  N   GLN X 189      48.600  31.370  52.100  0.00  0.00            
ATOM   2877  H   GLN X 189      49.090  32.090  52.620  0.00  0.00            
ATOM   2878  CA  GLN X 189      49.380  30.230  51.600  0.00  0.00            
ATOM   2879  HA  GLN X 189      48.890  29.840  50.710  0.00  0.00            
ATOM   2880  CB  GLN X 189      50.790  30.670  51.170  0.00  0.00            
ATOM   2881  HB1 GLN X 189      51.340  29.770  50.890  0.00  0.00            
ATOM   2882  HB2 GLN X 189      51.290  31.160  52.000  0.00  0.00            
ATOM   2883  CG  GLN X 189      50.760  31.610  49.950  0.00  0.00            
ATOM   2884  HG1 GLN X 189      50.270  32.540  50.220  0.00  0.00            
ATOM   2885  HG2 GLN X 189      50.200  31.130  49.140  0.00  0.00            
ATOM   2886  CD  GLN X 189      52.150  31.950  49.410  0.00  0.00            
ATOM   2887  OE1 GLN X 189      52.310  32.780  48.530  0.00  0.00            
ATOM   2888  NE2 GLN X 189      53.210  31.340  49.890  0.00  0.00            
ATOM   2889 HE21 GLN X 189      53.140  30.700  50.670  0.00  0.00            
ATOM   2890 HE22 GLN X 189      54.130  31.540  49.520  0.00  0.00            
ATOM   2891  C   GLN X 189      49.410  29.070  52.610  0.00  0.00            
ATOM   2892  O   GLN X 189      50.440  28.730  53.190  0.00  0.00            
ATOM   2893  N   THR X 190      48.240  28.470  52.810  0.00  0.00            
ATOM   2894  H   THR X 190      47.440  28.810  52.280  0.00  0.00            
ATOM   2895  CA  THR X 190      48.050  27.220  53.560  0.00  0.00            
ATOM   2896  HA  THR X 190      49.010  26.900  53.960  0.00  0.00            
ATOM   2897  CB  THR X 190      47.080  27.390  54.750  0.00  0.00            
ATOM   2898  HB  THR X 190      47.040  26.450  55.290  0.00  0.00            
ATOM   2899  CG2 THR X 190      47.540  28.480  55.710  0.00  0.00            
ATOM   2900 HG21 THR X 190      46.810  28.580  56.510  0.00  0.00            
ATOM   2901 HG22 THR X 190      48.500  28.220  56.140  0.00  0.00            
ATOM   2902 HG23 THR X 190      47.640  29.430  55.200  0.00  0.00            
ATOM   2903  OG1 THR X 190      45.770  27.730  54.340  0.00  0.00            
ATOM   2904  HG1 THR X 190      45.380  26.950  53.930  0.00  0.00            
ATOM   2905  C   THR X 190      47.550  26.130  52.630  0.00  0.00            
ATOM   2906  O   THR X 190      46.960  26.430  51.600  0.00  0.00            
ATOM   2907  N   ALA X 191      47.720  24.860  53.010  0.00  0.00            
ATOM   2908  H   ALA X 191      48.230  24.650  53.860  0.00  0.00            
ATOM   2909  CA  ALA X 191      47.140  23.750  52.270  0.00  0.00            
ATOM   2910  HA  ALA X 191      47.510  23.770  51.250  0.00  0.00            
ATOM   2911  CB  ALA X 191      47.620  22.450  52.930  0.00  0.00            
ATOM   2912  HB1 ALA X 191      47.160  21.600  52.430  0.00  0.00            
ATOM   2913  HB2 ALA X 191      48.700  22.370  52.860  0.00  0.00            
ATOM   2914  HB3 ALA X 191      47.320  22.440  53.980  0.00  0.00            
ATOM   2915  C   ALA X 191      45.600  23.840  52.240  0.00  0.00            
ATOM   2916  O   ALA X 191      44.950  23.630  53.260  0.00  0.00            
ATOM   2917  N   GLN X 192      45.030  24.150  51.070  0.00  0.00            
ATOM   2918  H   GLN X 192      45.630  24.430  50.300  0.00  0.00            
ATOM   2919  CA  GLN X 192      43.590  24.180  50.820  0.00  0.00            
ATOM   2920  HA  GLN X 192      43.070  23.800  51.700  0.00  0.00            
ATOM   2921  CB  GLN X 192      43.070  25.610  50.570  0.00  0.00            
ATOM   2922  HB1 GLN X 192      41.990  25.570  50.450  0.00  0.00            
ATOM   2923  HB2 GLN X 192      43.480  25.980  49.630  0.00  0.00            
ATOM   2924  CG  GLN X 192      43.410  26.630  51.660  0.00  0.00            
ATOM   2925  HG1 GLN X 192      44.460  26.590  51.910  0.00  0.00            
ATOM   2926  HG2 GLN X 192      42.840  26.400  52.560  0.00  0.00            
ATOM   2927  CD  GLN X 192      43.070  28.040  51.190  0.00  0.00            
ATOM   2928  OE1 GLN X 192      41.930  28.360  50.900  0.00  0.00            
ATOM   2929  NE2 GLN X 192      44.040  28.920  51.080  0.00  0.00            
ATOM   2930 HE21 GLN X 192      45.000  28.680  51.250  0.00  0.00            
ATOM   2931 HE22 GLN X 192      43.770  29.860  50.810  0.00  0.00            
ATOM   2932  C   GLN X 192      43.230  23.300  49.620  0.00  0.00            
ATOM   2933  O   GLN X 192      43.790  23.450  48.530  0.00  0.00            
ATOM   2934  N   ALA X 193      42.260  22.400  49.800  0.00  0.00            
ATOM   2935  H   ALA X 193      41.840  22.330  50.720  0.00  0.00            
ATOM   2936  CA  ALA X 193      41.740  21.540  48.750  0.00  0.00            
ATOM   2937  HA  ALA X 193      42.430  21.570  47.910  0.00  0.00            
ATOM   2938  CB  ALA X 193      41.690  20.090  49.250  0.00  0.00            
ATOM   2939  HB1 ALA X 193      41.360  19.440  48.450  0.00  0.00            
ATOM   2940  HB2 ALA X 193      42.690  19.780  49.570  0.00  0.00            
ATOM   2941  HB3 ALA X 193      41.010  20.010  50.100  0.00  0.00            
ATOM   2942  C   ALA X 193      40.380  22.030  48.220  0.00  0.00            
ATOM   2943  O   ALA X 193      39.580  22.610  48.960  0.00  0.00            
ATOM   2944  N   ALA X 194      40.120  21.760  46.940  0.00  0.00            
ATOM   2945  H   ALA X 194      40.790  21.230  46.410  0.00  0.00            
ATOM   2946  CA  ALA X 194      38.800  21.940  46.340  0.00  0.00            
ATOM   2947  HA  ALA X 194      38.400  22.910  46.640  0.00  0.00            
ATOM   2948  CB  ALA X 194      38.930  21.980  44.820  0.00  0.00            
ATOM   2949  HB1 ALA X 194      37.980  22.280  44.370  0.00  0.00            
ATOM   2950  HB2 ALA X 194      39.690  22.700  44.520  0.00  0.00            
ATOM   2951  HB3 ALA X 194      39.200  21.000  44.450  0.00  0.00            
ATOM   2952  C   ALA X 194      37.820  20.850  46.800  0.00  0.00            
ATOM   2953  O   ALA X 194      38.240  19.820  47.340  0.00  0.00            
ATOM   2954  N   GLY X 195      36.520  21.050  46.590  0.00  0.00            
ATOM   2955  H   GLY X 195      36.220  21.950  46.250  0.00  0.00            
ATOM   2956  CA  GLY X 195      35.540  19.960  46.620  0.00  0.00            
ATOM   2957  HA1 GLY X 195      34.530  20.360  46.550  0.00  0.00            
ATOM   2958  HA2 GLY X 195      35.620  19.400  47.550  0.00  0.00            
ATOM   2959  C   GLY X 195      35.760  18.990  45.440  0.00  0.00            
ATOM   2960  O   GLY X 195      36.450  19.330  44.470  0.00  0.00            
ATOM   2961  N   THR X 196      35.170  17.800  45.500  0.00  0.00            
ATOM   2962  H   THR X 196      34.600  17.550  46.300  0.00  0.00            
ATOM   2963  CA  THR X 196      35.110  16.910  44.340  0.00  0.00            
ATOM   2964  HA  THR X 196      36.120  16.770  43.970  0.00  0.00            
ATOM   2965  CB  THR X 196      34.540  15.520  44.690  0.00  0.00            
ATOM   2966  HB  THR X 196      34.180  15.030  43.790  0.00  0.00            
ATOM   2967  CG2 THR X 196      35.640  14.650  45.300  0.00  0.00            
ATOM   2968 HG21 THR X 196      35.220  13.700  45.640  0.00  0.00            
ATOM   2969 HG22 THR X 196      36.410  14.440  44.560  0.00  0.00            
ATOM   2970 HG23 THR X 196      36.100  15.160  46.150  0.00  0.00            
ATOM   2971  OG1 THR X 196      33.500  15.590  45.650  0.00  0.00            
ATOM   2972  HG1 THR X 196      33.360  14.690  45.970  0.00  0.00            
ATOM   2973  C   THR X 196      34.310  17.570  43.200  0.00  0.00            
ATOM   2974  O   THR X 196      33.180  18.030  43.410  0.00  0.00            
ATOM   2975  N   ASP X 197      34.930  17.660  42.020  0.00  0.00            
ATOM   2976  H   ASP X 197      35.860  17.280  41.960  0.00  0.00            
ATOM   2977  CA  ASP X 197      34.280  18.020  40.750  0.00  0.00            
ATOM   2978  HA  ASP X 197      33.650  18.890  40.910  0.00  0.00            
ATOM   2979  CB  ASP X 197      35.390  18.390  39.720  0.00  0.00            
ATOM   2980  HB1 ASP X 197      35.490  17.560  39.020  0.00  0.00            
ATOM   2981  HB2 ASP X 197      36.340  18.450  40.240  0.00  0.00            
ATOM   2982  CG  ASP X 197      35.260  19.680  38.880  0.00  0.00            
ATOM   2983  OD1 ASP X 197      34.200  20.340  38.800  0.00  0.00            
ATOM   2984  OD2 ASP X 197      36.270  20.070  38.240  0.00  0.00            
ATOM   2985  C   ASP X 197      33.350  16.880  40.270  0.00  0.00            
ATOM   2986  OT1 ASP X 197      32.750  17.040  39.180  0.00  0.00            
ATOM   2987  OT2 ASP X 197      33.250  15.820  40.930  0.00  0.00            
END
