# Supplementary material for: Virtual Double-System Single-Box: A Nonequilibrium Alchemical Technique for Absolute Binding Free Energy Calculations: Application to Ligands of the SARS-CoV-2 Main Protease
Source: J Chem Theory Comput. 2020 Oct 22;16(11):7160–72. doi: 10.1021/acs.jctc.0c00634 (PMC8015232; doi:10.1021/acs.jctc.0c00634)
Supplement: Supplementary file 1 — ct0c00634_si_001.zip [file ct0c00634_si_001.zip › data/docking_struct/0b12.pdb]

HETATM    1 n01  lig     1      46.716  31.353  43.955    -0.283893
HETATM    2 h01  lig     1      46.614  31.197  42.988     0.288435
HETATM    3 c02  lig     1      48.429  32.186  41.938     0.031849
HETATM    4 h02  lig     1      48.062  31.184  42.014     0.058862
HETATM    5 h03  lig     1      49.414  32.218  41.520     0.058862
HETATM    6 c03  lig     1      47.502  32.980  40.999    -0.110773
HETATM    7 h04  lig     1      47.814  34.004  41.007     0.054049
HETATM    8 h05  lig     1      46.506  32.846  41.366     0.054049
HETATM    9 c04  lig     1      47.505  32.484  39.534    -0.059597
HETATM   10 h06  lig     1      48.375  32.923  39.093     0.047263
HETATM   11 c05  lig     1      47.577  30.946  39.488    -0.077622
HETATM   12 h07  lig     1      48.356  30.621  40.146     0.040823
HETATM   13 h08  lig     1      47.769  30.664  38.474     0.040823
HETATM   14 c06  lig     1      46.268  30.276  39.912    -0.074594
HETATM   15 h09  lig     1      46.100  30.473  40.950     0.036219
HETATM   16 h10  lig     1      46.360  29.226  39.726     0.036219
HETATM   17 c07  lig     1      45.074  30.791  39.114    -0.077306
HETATM   18 h11  lig     1      44.177  30.392  39.539     0.043313
HETATM   19 h12  lig     1      45.196  30.477  38.099     0.043313
HETATM   20 c08  lig     1      44.989  32.312  39.127    -0.078217
HETATM   21 h13  lig     1      44.753  32.637  40.119     0.042414
HETATM   22 h14  lig     1      44.230  32.609  38.434     0.042414
HETATM   23 c09  lig     1      46.303  32.956  38.696    -0.074013
HETATM   24 h15  lig     1      46.484  32.709  37.671     0.044333
HETATM   25 h16  lig     1      46.206  34.012  38.841     0.044333
HETATM   26 c10  lig     1      50.230  33.984  44.702    -0.047181
HETATM   27 h17  lig     1      50.029  33.366  45.504     0.163374
HETATM   28 c11  lig     1      51.214  34.983  44.839    -0.161947
HETATM   29 h18  lig     1      51.729  35.073  45.729     0.144595
HETATM   30 c12  lig     1      51.499  35.850  43.789    -0.038390
HETATM   31 h19  lig     1      52.220  36.581  43.890     0.148693
HETATM   32 c13  lig     1      49.837  34.703  42.474    -0.064604
HETATM   33 h20  lig     1      49.341  34.613  41.573     0.148145
HETATM   34 c14  lig     1      45.380  31.071  46.036    -0.119726
HETATM   35 h21  lig     1      45.691  31.983  46.406     0.180754
HETATM   36 c15  lig     1      44.477  30.296  46.766    -0.217458
HETATM   37 h22  lig     1      44.092  30.638  47.660     0.146730
HETATM   38 c16  lig     1      44.109  29.058  46.265     0.186746
HETATM   39 h23  lig     1      43.422  28.499  46.795     0.024667
HETATM   40 c17  lig     1      45.466  29.331  44.428     0.168215
HETATM   41 h24  lig     1      45.861  28.952  43.553     0.017081
HETATM   42 c18  lig     1      47.693  32.279  44.347     0.518836
HETATM   43 o19  lig     1      47.800  32.637  45.515    -0.572293
HETATM   44 n20  lig     1      48.503  32.765  43.295    -0.188684
HETATM   45 c21  lig     1      49.516  33.804  43.511    -0.013130
HETATM   46 c22  lig     1      50.796  35.711  42.609    -0.182144
HETATM   47 cl01 lig     1      51.082  36.788  41.295    -0.048161
HETATM   48 c23  lig     1      45.861  30.620  44.814    -0.074250
HETATM   49 n24  lig     1      44.603  28.546  45.119    -0.291423
REMARK 5 -7.18
COMPND    traj_0b12.pdb 
AUTHOR    GENERATED BY OPEN BABEL 2.3.2
ATOM     27  N   PHE X   8      31.630  36.930  23.110  1.00  0.00           N  
ATOM     28  CA  PHE X   8      31.200  38.300  23.050  1.00  0.00           C  
ATOM     29  CB  PHE X   8      30.490  38.740  24.310  1.00  0.00           C  
ATOM     30  CG  PHE X   8      29.120  38.120  24.560  1.00  0.00           C  
ATOM     31  CD1 PHE X   8      28.120  38.230  23.590  1.00  0.00           C  
ATOM     32  CE1 PHE X   8      26.970  37.360  23.650  1.00  0.00           C  
ATOM     33  CZ  PHE X   8      26.860  36.380  24.590  1.00  0.00           C  
ATOM     34  CE2 PHE X   8      27.840  36.330  25.620  1.00  0.00           C  
ATOM     35  CD2 PHE X   8      28.980  37.180  25.580  1.00  0.00           C  
ATOM     36  C   PHE X   8      32.370  39.240  22.680  1.00  0.00           C  
ATOM     37  O   PHE X   8      33.530  38.840  23.010  1.00  0.00           O  
ATOM     38  N   PRO X   9      32.100  40.410  21.980  1.00  0.00           N  
ATOM     39  CD  PRO X   9      30.870  40.870  21.400  1.00  0.00           C  
ATOM     40  CG  PRO X   9      30.990  42.220  20.860  1.00  0.00           C  
ATOM     41  CB  PRO X   9      32.490  42.410  20.680  1.00  0.00           C  
ATOM     42  CA  PRO X   9      33.180  41.300  21.580  1.00  0.00           C  
ATOM     43  C   PRO X   9      33.810  41.890  22.810  1.00  0.00           C  
ATOM     44  O   PRO X   9      33.070  42.350  23.710  1.00  0.00           O  
ATOM     45  N   SER X  10      35.180  42.020  22.860  1.00  0.00           N  
ATOM     46  H   SER X  10      35.780  41.810  22.030  1.00  0.00           H  
ATOM     47  CA  SER X  10      35.880  42.360  24.080  1.00  0.00           C  
ATOM     48  CB  SER X  10      37.130  41.510  24.110  1.00  0.00           C  
ATOM     49  OG  SER X  10      37.900  41.840  22.940  1.00  0.00           O  
ATOM     50  HG  SER X  10      38.430  42.680  23.140  1.00  0.00           H  
ATOM     51  C   SER X  10      36.150  43.830  24.300  1.00  0.00           C  
ATOM     52  O   SER X  10      36.520  44.210  25.430  1.00  0.00           O  
ATOM     53  N   GLY X  11      36.120  44.720  23.320  1.00  0.00           N  
ATOM     54  H   GLY X  11      35.900  44.380  22.380  1.00  0.00           H  
ATOM     55  CA  GLY X  11      36.660  46.100  23.360  1.00  0.00           C  
ATOM     56  C   GLY X  11      36.460  46.890  24.600  1.00  0.00           C  
ATOM     57  O   GLY X  11      37.460  47.550  25.040  1.00  0.00           O  
ATOM     58  N   LYS X  12      35.210  47.050  25.110  1.00  0.00           N  
ATOM     59  H   LYS X  12      34.520  46.590  24.680  1.00  0.00           H  
ATOM     60  CA  LYS X  12      34.910  47.980  26.190  1.00  0.00           C  
ATOM     61  CB  LYS X  12      33.500  48.260  26.200  1.00  0.00           C  
ATOM     62  CG  LYS X  12      32.890  49.060  24.990  1.00  0.00           C  
ATOM     63  CD  LYS X  12      31.390  49.170  25.230  1.00  0.00           C  
ATOM     64  CE  LYS X  12      30.650  49.940  24.150  1.00  0.00           C  
ATOM     65  NZ  LYS X  12      30.720  49.320  22.760  1.00  0.00           N  
ATOM     66  HZ1 LYS X  12      30.320  49.930  22.040  1.00  0.00           H  
ATOM     67  HZ2 LYS X  12      31.730  49.130  22.550  1.00  0.00           H  
ATOM     68  HZ3 LYS X  12      30.260  48.400  22.660  1.00  0.00           H  
ATOM     69  C   LYS X  12      35.380  47.430  27.570  1.00  0.00           C  
ATOM     70  O   LYS X  12      35.440  48.240  28.470  1.00  0.00           O  
ATOM     71  N   VAL X  13      35.810  46.210  27.590  1.00  0.00           N  
ATOM     72  H   VAL X  13      35.830  45.710  26.700  1.00  0.00           H  
ATOM     73  CA  VAL X  13      36.400  45.460  28.770  1.00  0.00           C  
ATOM     74  CB  VAL X  13      36.000  43.970  28.710  1.00  0.00           C  
ATOM     75  CG1 VAL X  13      36.150  43.250  30.030  1.00  0.00           C  
ATOM     76  CG2 VAL X  13      34.520  43.750  28.380  1.00  0.00           C  
ATOM     77  C   VAL X  13      37.870  45.600  28.820  1.00  0.00           C  
ATOM     78  O   VAL X  13      38.490  45.770  29.870  1.00  0.00           O  
ATOM     79  N   GLU X  14      38.500  45.590  27.710  1.00  0.00           N  
ATOM     80  H   GLU X  14      37.970  45.450  26.900  1.00  0.00           H  
ATOM     81  CA  GLU X  14      39.950  45.850  27.640  1.00  0.00           C  
ATOM     82  CB  GLU X  14      40.460  45.630  26.230  1.00  0.00           C  
ATOM     83  CG  GLU X  14      40.380  44.170  25.720  1.00  0.00           C  
ATOM     84  CD  GLU X  14      40.480  44.200  24.170  1.00  0.00           C  
ATOM     85  OE1 GLU X  14      39.600  43.540  23.530  1.00  0.00           O  
ATOM     86  OE2 GLU X  14      41.340  44.910  23.610  1.00  0.00           O  
ATOM     87  C   GLU X  14      40.380  47.230  28.100  1.00  0.00           C  
ATOM     88  O   GLU X  14      41.390  47.400  28.730  1.00  0.00           O  
ATOM     89  N   GLY X  15      39.610  48.250  27.770  1.00  0.00           N  
ATOM     90  H   GLY X  15      38.860  48.110  27.080  1.00  0.00           H  
ATOM     91  CA  GLY X  15      39.920  49.660  28.170  1.00  0.00           C  
ATOM     92  C   GLY X  15      39.830  50.070  29.670  1.00  0.00           C  
ATOM     93  O   GLY X  15      40.060  51.200  30.100  1.00  0.00           O  
ATOM     94  N   CYS X  16      39.490  49.050  30.470  1.00  0.00           N  
ATOM     95  H   CYS X  16      39.110  48.250  29.980  1.00  0.00           H  
ATOM     96  CA  CYS X  16      39.480  49.060  31.940  1.00  0.00           C  
ATOM     97  CB  CYS X  16      37.980  48.880  32.360  1.00  0.00           C  
ATOM     98  SG  CYS X  16      36.970  50.310  31.880  1.00  0.00           S  
ATOM     99  HG  CYS X  16      37.610  51.040  32.850  1.00  0.00           H  
ATOM    100  C   CYS X  16      40.470  48.150  32.640  1.00  0.00           C  
ATOM    101  O   CYS X  16      40.790  48.340  33.840  1.00  0.00           O  
ATOM    102  N   MET X  17      41.020  47.130  31.870  1.00  0.00           N  
ATOM    103  H   MET X  17      40.800  47.040  30.880  1.00  0.00           H  
ATOM    104  CA  MET X  17      42.030  46.200  32.420  1.00  0.00           C  
ATOM    105  CB  MET X  17      42.200  45.010  31.470  1.00  0.00           C  
ATOM    106  CG  MET X  17      41.120  43.950  31.510  1.00  0.00           C  
ATOM    107  SD  MET X  17      40.280  43.620  33.110  1.00  0.00           S  
ATOM    108  CE  MET X  17      41.490  42.640  33.950  1.00  0.00           C  
ATOM    109  C   MET X  17      43.360  47.020  32.690  1.00  0.00           C  
ATOM    110  O   MET X  17      43.940  47.750  31.890  1.00  0.00           O  
ATOM    111  N   VAL X  18      43.850  46.910  33.930  1.00  0.00           N  
ATOM    112  H   VAL X  18      43.290  46.410  34.630  1.00  0.00           H  
ATOM    113  CA  VAL X  18      45.110  47.510  34.390  1.00  0.00           C  
ATOM    114  CB  VAL X  18      45.010  48.890  35.090  1.00  0.00           C  
ATOM    115  CG1 VAL X  18      44.350  50.070  34.220  1.00  0.00           C  
ATOM    116  CG2 VAL X  18      44.360  48.870  36.380  1.00  0.00           C  
ATOM    117  C   VAL X  18      45.930  46.570  35.260  1.00  0.00           C  
ATOM    118  O   VAL X  18      45.400  45.690  35.930  1.00  0.00           O  
ATOM    119  N   GLN X  19      47.280  46.750  35.350  1.00  0.00           N  
ATOM    120  H   GLN X  19      47.690  47.560  34.880  1.00  0.00           H  
ATOM    121  CA  GLN X  19      48.180  46.020  36.260  1.00  0.00           C  
ATOM    122  CB  GLN X  19      49.580  46.040  35.740  1.00  0.00           C  
ATOM    123  CG  GLN X  19      50.580  44.880  36.240  1.00  0.00           C  
ATOM    124  CD  GLN X  19      51.950  45.050  35.760  1.00  0.00           C  
ATOM    125  OE1 GLN X  19      52.470  44.230  35.030  1.00  0.00           O  
ATOM    126  NE2 GLN X  19      52.570  46.140  36.180  1.00  0.00           N  
ATOM    127 1HE2 GLN X  19      52.190  46.810  36.900  1.00  0.00           H  
ATOM    128 2HE2 GLN X  19      53.480  46.320  35.870  1.00  0.00           H  
ATOM    129  C   GLN X  19      48.170  46.630  37.670  1.00  0.00           C  
ATOM    130  O   GLN X  19      48.230  47.880  37.750  1.00  0.00           O  
ATOM    131  N   VAL X  20      48.140  45.800  38.670  1.00  0.00           N  
ATOM    132  H   VAL X  20      47.970  44.750  38.520  1.00  0.00           H  
ATOM    133  CA  VAL X  20      48.260  46.220  40.060  1.00  0.00           C  
ATOM    134  CB  VAL X  20      46.860  46.060  40.730  1.00  0.00           C  
ATOM    135  CG1 VAL X  20      46.900  46.140  42.270  1.00  0.00           C  
ATOM    136  CG2 VAL X  20      45.750  47.010  40.230  1.00  0.00           C  
ATOM    137  C   VAL X  20      49.180  45.340  40.900  1.00  0.00           C  
ATOM    138  O   VAL X  20      49.010  44.080  41.060  1.00  0.00           O  
ATOM    139  N   THR X  21      50.040  46.050  41.660  1.00  0.00           N  
ATOM    140  H   THR X  21      50.030  47.070  41.640  1.00  0.00           H  
ATOM    141  CA  THR X  21      51.200  45.530  42.390  1.00  0.00           C  
ATOM    142  CB  THR X  21      52.430  45.870  41.510  1.00  0.00           C  
ATOM    143  CG2 THR X  21      53.740  45.620  42.220  1.00  0.00           C  
ATOM    144  OG1 THR X  21      52.440  45.170  40.310  1.00  0.00           O  
ATOM    145  HG1 THR X  21      52.790  44.260  40.420  1.00  0.00           H  
ATOM    146  C   THR X  21      51.330  46.160  43.780  1.00  0.00           C  
ATOM    147  O   THR X  21      51.100  47.360  43.930  1.00  0.00           O  
ATOM    148  N   CYS X  22      51.690  45.380  44.800  1.00  0.00           N  
ATOM    149  H   CYS X  22      51.890  44.380  44.600  1.00  0.00           H  
ATOM    150  CA  CYS X  22      51.900  45.890  46.120  1.00  0.00           C  
ATOM    151  CB  CYS X  22      50.630  45.660  46.890  1.00  0.00           C  
ATOM    152  SG  CYS X  22      50.780  46.430  48.480  1.00  0.00           S  
ATOM    153  HG  CYS X  22      50.340  47.710  48.200  1.00  0.00           H  
ATOM    154  C   CYS X  22      53.060  45.010  46.720  1.00  0.00           C  
ATOM    155  O   CYS X  22      53.000  43.780  46.670  1.00  0.00           O  
ATOM    156  N   GLY X  23      54.050  45.650  47.280  1.00  0.00           N  
ATOM    157  H   GLY X  23      54.020  46.660  47.190  1.00  0.00           H  
ATOM    158  CA  GLY X  23      55.250  44.970  47.860  1.00  0.00           C  
ATOM    159  C   GLY X  23      56.200  44.290  46.790  1.00  0.00           C  
ATOM    160  O   GLY X  23      57.010  44.940  46.140  1.00  0.00           O  
ATOM    161  N   THR X  24      56.000  42.970  46.570  1.00  0.00           N  
ATOM    162  H   THR X  24      55.390  42.450  47.280  1.00  0.00           H  
ATOM    163  CA  THR X  24      56.620  42.080  45.620  1.00  0.00           C  
ATOM    164  CB  THR X  24      57.680  41.230  46.340  1.00  0.00           C  
ATOM    165  CG2 THR X  24      58.870  42.090  46.670  1.00  0.00           C  
ATOM    166  OG1 THR X  24      57.060  40.870  47.560  1.00  0.00           O  
ATOM    167  HG1 THR X  24      56.820  39.920  47.450  1.00  0.00           H  
ATOM    168  C   THR X  24      55.650  41.190  44.800  1.00  0.00           C  
ATOM    169  O   THR X  24      56.030  40.210  44.090  1.00  0.00           O  
ATOM    170  N   THR X  25      54.340  41.530  44.900  1.00  0.00           N  
ATOM    171  H   THR X  25      53.960  42.340  45.410  1.00  0.00           H  
ATOM    172  CA  THR X  25      53.280  40.630  44.310  1.00  0.00           C  
ATOM    173  CB  THR X  25      52.480  39.960  45.490  1.00  0.00           C  
ATOM    174  CG2 THR X  25      51.480  38.850  45.120  1.00  0.00           C  
ATOM    175  OG1 THR X  25      53.390  39.300  46.270  1.00  0.00           O  
ATOM    176  HG1 THR X  25      53.090  39.370  47.230  1.00  0.00           H  
ATOM    177  C   THR X  25      52.370  41.340  43.340  1.00  0.00           C  
ATOM    178  O   THR X  25      51.920  42.440  43.700  1.00  0.00           O  
ATOM    179  N   THR X  26      51.940  40.730  42.220  1.00  0.00           N  
ATOM    180  H   THR X  26      52.330  39.830  41.980  1.00  0.00           H  
ATOM    181  CA  THR X  26      51.240  41.500  41.120  1.00  0.00           C  
ATOM    182  CB  THR X  26      52.240  41.860  40.040  1.00  0.00           C  
ATOM    183  CG2 THR X  26      51.630  42.550  38.790  1.00  0.00           C  
ATOM    184  OG1 THR X  26      53.300  42.590  40.540  1.00  0.00           O  
ATOM    185  HG1 THR X  26      53.730  41.960  41.170  1.00  0.00           H  
ATOM    186  C   THR X  26      50.120  40.680  40.550  1.00  0.00           C  
ATOM    187  O   THR X  26      50.190  39.470  40.370  1.00  0.00           O  
ATOM    188  N   LEU X  27      49.080  41.330  40.110  1.00  0.00           N  
ATOM    189  H   LEU X  27      48.890  42.310  40.380  1.00  0.00           H  
ATOM    190  CA  LEU X  27      47.980  40.820  39.430  1.00  0.00           C  
ATOM    191  CB  LEU X  27      47.070  39.970  40.340  1.00  0.00           C  
ATOM    192  CG  LEU X  27      46.750  40.650  41.660  1.00  0.00           C  
ATOM    193  CD1 LEU X  27      45.970  41.910  41.610  1.00  0.00           C  
ATOM    194  CD2 LEU X  27      45.790  39.640  42.360  1.00  0.00           C  
ATOM    195  C   LEU X  27      47.210  41.860  38.520  1.00  0.00           C  
ATOM    196  O   LEU X  27      47.400  43.120  38.510  1.00  0.00           O  
ATOM    197  N   ASN X  28      46.230  41.390  37.770  1.00  0.00           N  
ATOM    198  H   ASN X  28      46.030  40.430  37.740  1.00  0.00           H  
ATOM    199  CA  ASN X  28      45.420  42.270  36.940  1.00  0.00           C  
ATOM    200  CB  ASN X  28      44.880  41.500  35.720  1.00  0.00           C  
ATOM    201  CG  ASN X  28      46.000  40.870  34.900  1.00  0.00           C  
ATOM    202  OD1 ASN X  28      46.410  41.440  33.910  1.00  0.00           O  
ATOM    203  ND2 ASN X  28      46.590  39.770  35.210  1.00  0.00           N  
ATOM    204 1HD2 ASN X  28      46.180  39.300  36.030  1.00  0.00           H  
ATOM    205 2HD2 ASN X  28      47.380  39.400  34.650  1.00  0.00           H  
ATOM    206  C   ASN X  28      44.270  42.830  37.810  1.00  0.00           C  
ATOM    207  O   ASN X  28      43.950  42.350  38.940  1.00  0.00           O  
ATOM    208  N   GLY X  29      43.610  43.760  37.160  1.00  0.00           N  
ATOM    209  H   GLY X  29      44.050  44.130  36.340  1.00  0.00           H  
ATOM    210  CA  GLY X  29      42.490  44.530  37.820  1.00  0.00           C  
ATOM    211  C   GLY X  29      41.650  45.350  36.890  1.00  0.00           C  
ATOM    212  O   GLY X  29      42.120  45.590  35.770  1.00  0.00           O  
ATOM    213  N   LEU X  30      40.480  45.790  37.310  1.00  0.00           N  
ATOM    214  H   LEU X  30      40.190  45.370  38.220  1.00  0.00           H  
ATOM    215  CA  LEU X  30      39.480  46.530  36.600  1.00  0.00           C  
ATOM    216  CB  LEU X  30      38.100  45.940  36.680  1.00  0.00           C  
ATOM    217  CG  LEU X  30      37.100  46.410  35.660  1.00  0.00           C  
ATOM    218  CD1 LEU X  30      37.420  45.850  34.280  1.00  0.00           C  
ATOM    219  CD2 LEU X  30      35.760  46.000  36.160  1.00  0.00           C  
ATOM    220  C   LEU X  30      39.490  47.980  37.100  1.00  0.00           C  
ATOM    221  O   LEU X  30      39.660  48.250  38.310  1.00  0.00           O  
ATOM    222  N   TRP X  31      39.250  48.950  36.180  1.00  0.00           N  
ATOM    223  H   TRP X  31      39.130  48.590  35.250  1.00  0.00           H  
ATOM    224  CA  TRP X  31      39.340  50.380  36.410  1.00  0.00           C  
ATOM    225  CB  TRP X  31      40.640  50.950  35.730  1.00  0.00           C  
ATOM    226  CG  TRP X  31      41.080  52.350  36.090  1.00  0.00           C  
ATOM    227  CD1 TRP X  31      40.730  53.100  37.150  1.00  0.00           C  
ATOM    228  NE1 TRP X  31      41.270  54.410  36.980  1.00  0.00           N  
ATOM    229  HE1 TRP X  31      41.150  55.230  37.540  1.00  0.00           H  
ATOM    230  CE2 TRP X  31      42.010  54.500  35.740  1.00  0.00           C  
ATOM    231  CZ2 TRP X  31      42.590  55.560  35.060  1.00  0.00           C  
ATOM    232  CH2 TRP X  31      43.170  55.370  33.820  1.00  0.00           C  
ATOM    233  CZ3 TRP X  31      43.180  54.070  33.250  1.00  0.00           C  
ATOM    234  CE3 TRP X  31      42.430  53.070  33.930  1.00  0.00           C  
ATOM    235  CD2 TRP X  31      41.860  53.240  35.210  1.00  0.00           C  
ATOM    236  C   TRP X  31      38.170  51.120  35.820  1.00  0.00           C  
ATOM    237  O   TRP X  31      37.820  50.950  34.640  1.00  0.00           O  
ATOM    238  N   LEU X  32      37.510  51.900  36.730  1.00  0.00           N  
ATOM    239  H   LEU X  32      37.950  51.940  37.670  1.00  0.00           H  
ATOM    240  CA  LEU X  32      36.190  52.570  36.550  1.00  0.00           C  
ATOM    241  CB  LEU X  32      35.030  51.700  36.990  1.00  0.00           C  
ATOM    242  CG  LEU X  32      34.860  50.340  36.250  1.00  0.00           C  
ATOM    243  CD1 LEU X  32      34.010  49.340  36.900  1.00  0.00           C  
ATOM    244  CD2 LEU X  32      34.180  50.490  34.890  1.00  0.00           C  
ATOM    245  C   LEU X  32      36.250  53.950  37.270  1.00  0.00           C  
ATOM    246  O   LEU X  32      36.260  54.000  38.510  1.00  0.00           O  
ATOM    247  N   ASP X  33      36.280  54.990  36.420  1.00  0.00           N  
ATOM    248  H   ASP X  33      36.380  54.830  35.460  1.00  0.00           H  
ATOM    249  CA  ASP X  33      36.750  56.280  36.790  1.00  0.00           C  
ATOM    250  CB  ASP X  33      35.650  57.230  37.420  1.00  0.00           C  
ATOM    251  CG  ASP X  33      34.380  57.390  36.600  1.00  0.00           C  
ATOM    252  OD1 ASP X  33      34.460  57.580  35.360  1.00  0.00           O  
ATOM    253  OD2 ASP X  33      33.260  57.370  37.170  1.00  0.00           O  
ATOM    254  C   ASP X  33      38.000  56.240  37.710  1.00  0.00           C  
ATOM    255  O   ASP X  33      39.130  56.140  37.210  1.00  0.00           O  
ATOM    256  N   ASP X  34      37.870  56.440  39.060  1.00  0.00           N  
ATOM    257  H   ASP X  34      36.930  56.600  39.420  1.00  0.00           H  
ATOM    258  CA  ASP X  34      38.910  56.800  40.000  1.00  0.00           C  
ATOM    259  CB  ASP X  34      38.580  58.120  40.770  1.00  0.00           C  
ATOM    260  CG  ASP X  34      37.190  58.200  41.460  1.00  0.00           C  
ATOM    261  OD1 ASP X  34      36.330  57.280  41.400  1.00  0.00           O  
ATOM    262  OD2 ASP X  34      36.940  59.300  42.050  1.00  0.00           O  
ATOM    263  C   ASP X  34      39.300  55.590  40.930  1.00  0.00           C  
ATOM    264  O   ASP X  34      40.250  55.720  41.720  1.00  0.00           O  
ATOM    265  N   VAL X  35      38.590  54.460  40.770  1.00  0.00           N  
ATOM    266  H   VAL X  35      37.770  54.460  40.140  1.00  0.00           H  
ATOM    267  CA  VAL X  35      38.740  53.270  41.620  1.00  0.00           C  
ATOM    268  CB  VAL X  35      37.410  52.970  42.350  1.00  0.00           C  
ATOM    269  CG1 VAL X  35      37.580  51.720  43.240  1.00  0.00           C  
ATOM    270  CG2 VAL X  35      36.950  54.140  43.240  1.00  0.00           C  
ATOM    271  C   VAL X  35      39.220  52.130  40.730  1.00  0.00           C  
ATOM    272  O   VAL X  35      38.650  51.960  39.660  1.00  0.00           O  
ATOM    273  N   VAL X  36      40.180  51.430  41.260  1.00  0.00           N  
ATOM    274  H   VAL X  36      40.480  51.690  42.180  1.00  0.00           H  
ATOM    275  CA  VAL X  36      40.770  50.190  40.820  1.00  0.00           C  
ATOM    276  CB  VAL X  36      42.230  50.210  40.690  1.00  0.00           C  
ATOM    277  CG1 VAL X  36      42.760  49.120  39.800  1.00  0.00           C  
ATOM    278  CG2 VAL X  36      42.730  51.470  40.040  1.00  0.00           C  
ATOM    279  C   VAL X  36      40.420  49.040  41.740  1.00  0.00           C  
ATOM    280  O   VAL X  36      40.410  49.230  42.960  1.00  0.00           O  
ATOM    281  N   TYR X  37      40.070  47.870  41.190  1.00  0.00           N  
ATOM    282  H   TYR X  37      40.100  47.920  40.170  1.00  0.00           H  
ATOM    283  CA  TYR X  37      39.560  46.680  41.770  1.00  0.00           C  
ATOM    284  CB  TYR X  37      38.110  46.460  41.240  1.00  0.00           C  
ATOM    285  CG  TYR X  37      37.060  47.590  41.350  1.00  0.00           C  
ATOM    286  CD1 TYR X  37      37.150  48.670  40.470  1.00  0.00           C  
ATOM    287  CE1 TYR X  37      36.140  49.690  40.460  1.00  0.00           C  
ATOM    288  CZ  TYR X  37      35.060  49.620  41.340  1.00  0.00           C  
ATOM    289  OH  TYR X  37      34.150  50.590  41.240  1.00  0.00           O  
ATOM    290  HH  TYR X  37      33.320  50.290  41.760  1.00  0.00           H  
ATOM    291  CE2 TYR X  37      34.950  48.500  42.230  1.00  0.00           C  
ATOM    292  CD2 TYR X  37      35.900  47.510  42.170  1.00  0.00           C  
ATOM    293  C   TYR X  37      40.410  45.390  41.500  1.00  0.00           C  
ATOM    294  O   TYR X  37      40.660  45.060  40.360  1.00  0.00           O  
ATOM    295  N   CYS X  38      40.750  44.570  42.490  1.00  0.00           N  
ATOM    296  H   CYS X  38      40.650  44.890  43.470  1.00  0.00           H  
ATOM    297  CA  CYS X  38      41.540  43.330  42.360  1.00  0.00           C  
ATOM    298  CB  CYS X  38      43.050  43.700  42.270  1.00  0.00           C  
ATOM    299  SG  CYS X  38      43.690  44.230  43.840  1.00  0.00           S  
ATOM    300  HG  CYS X  38      43.390  43.100  44.420  1.00  0.00           H  
ATOM    301  C   CYS X  38      41.260  42.280  43.430  1.00  0.00           C  
ATOM    302  O   CYS X  38      40.630  42.690  44.410  1.00  0.00           O  
ATOM    303  N   PRO X  39      41.910  41.100  43.270  1.00  0.00           N  
ATOM    304  CD  PRO X  39      42.350  40.340  42.070  1.00  0.00           C  
ATOM    305  CG  PRO X  39      42.330  38.840  42.420  1.00  0.00           C  
ATOM    306  CB  PRO X  39      42.620  38.870  43.920  1.00  0.00           C  
ATOM    307  CA  PRO X  39      42.050  40.180  44.430  1.00  0.00           C  
ATOM    308  C   PRO X  39      42.910  40.820  45.590  1.00  0.00           C  
ATOM    309  O   PRO X  39      43.790  41.610  45.370  1.00  0.00           O  
ATOM    310  N   ARG X  40      42.550  40.490  46.840  1.00  0.00           N  
ATOM    311  H   ARG X  40      41.850  39.770  46.930  1.00  0.00           H  
ATOM    312  CA  ARG X  40      43.260  41.050  48.060  1.00  0.00           C  
ATOM    313  CB  ARG X  40      42.340  41.180  49.290  1.00  0.00           C  
ATOM    314  CG  ARG X  40      42.060  39.850  49.930  1.00  0.00           C  
ATOM    315  CD  ARG X  40      41.220  40.170  51.210  1.00  0.00           C  
ATOM    316  NE  ARG X  40      40.460  39.050  51.710  1.00  0.00           N  
ATOM    317  HE  ARG X  40      40.380  38.250  51.190  1.00  0.00           H  
ATOM    318  CZ  ARG X  40      39.670  39.040  52.750  1.00  0.00           C  
ATOM    319  NH1 ARG X  40      39.350  40.050  53.490  1.00  0.00           N  
ATOM    320 1HH1 ARG X  40      39.870  40.910  53.410  1.00  0.00           H  
ATOM    321 2HH1 ARG X  40      38.830  39.890  54.370  1.00  0.00           H  
ATOM    322  NH2 ARG X  40      39.120  37.980  53.120  1.00  0.00           N  
ATOM    323 1HH2 ARG X  40      39.350  37.120  52.590  1.00  0.00           H  
ATOM    324 2HH2 ARG X  40      38.490  37.930  53.840  1.00  0.00           H  
ATOM    325  C   ARG X  40      44.660  40.400  48.450  1.00  0.00           C  
ATOM    326  O   ARG X  40      45.490  41.080  49.050  1.00  0.00           O  
ATOM    327  N   HID X  41      44.900  39.150  48.120  1.00  0.00           N  
ATOM    328  H   HID X  41      44.140  38.590  47.770  1.00  0.00           H  
ATOM    329  CA  HID X  41      46.240  38.550  48.390  1.00  0.00           C  
ATOM    330  CB  HID X  41      46.210  37.070  47.910  1.00  0.00           C  
ATOM    331  CG  HID X  41      46.530  36.820  46.440  1.00  0.00           C  
ATOM    332  ND1 HID X  41      47.360  35.880  45.910  1.00  0.00           N  
ATOM    334  CE1 HID X  41      47.180  35.740  44.600  1.00  0.00           C  
ATOM    335  NE2 HID X  41      46.130  36.400  44.240  1.00  0.00           N  
ATOM    336  CD2 HID X  41      45.700  37.090  45.390  1.00  0.00           C  
ATOM    337  C   HID X  41      47.440  39.370  47.880  1.00  0.00           C  
ATOM    338  O   HID X  41      48.510  39.240  48.490  1.00  0.00           O  
ATOM    339  N   VAL X  42      47.280  40.280  46.950  1.00  0.00           N  
ATOM    340  H   VAL X  42      46.340  40.390  46.560  1.00  0.00           H  
ATOM    341  CA  VAL X  42      48.320  41.160  46.460  1.00  0.00           C  
ATOM    342  CB  VAL X  42      47.670  42.100  45.420  1.00  0.00           C  
ATOM    343  CG1 VAL X  42      46.960  43.340  45.990  1.00  0.00           C  
ATOM    344  CG2 VAL X  42      48.750  42.630  44.490  1.00  0.00           C  
ATOM    345  C   VAL X  42      49.100  41.900  47.580  1.00  0.00           C  
ATOM    346  O   VAL X  42      50.300  41.990  47.450  1.00  0.00           O  
ATOM    347  N   ILE X  43      48.480  42.390  48.660  1.00  0.00           N  
ATOM    348  H   ILE X  43      47.560  42.330  48.700  1.00  0.00           H  
ATOM    349  CA  ILE X  43      49.170  42.990  49.830  1.00  0.00           C  
ATOM    350  CB  ILE X  43      48.240  43.820  50.740  1.00  0.00           C  
ATOM    351  CG2 ILE X  43      47.520  44.850  49.880  1.00  0.00           C  
ATOM    352  CG1 ILE X  43      47.330  42.960  51.610  1.00  0.00           C  
ATOM    353  CD  ILE X  43      46.390  43.710  52.560  1.00  0.00           C  
ATOM    354  C   ILE X  43      50.060  42.030  50.610  1.00  0.00           C  
ATOM    355  O   ILE X  43      50.690  42.410  51.570  1.00  0.00           O  
ATOM    356  N   CYS X  44      50.060  40.740  50.280  1.00  0.00           N  
ATOM    357  H   CYS X  44      49.530  40.450  49.450  1.00  0.00           H  
ATOM    358  CA  CYS X  44      50.850  39.720  51.020  1.00  0.00           C  
ATOM    359  CB  CYS X  44      49.940  38.520  51.380  1.00  0.00           C  
ATOM    360  SG  CYS X  44      48.900  39.090  52.790  1.00  0.00           S  
ATOM    361  HG  CYS X  44      50.000  39.550  53.400  1.00  0.00           H  
ATOM    362  C   CYS X  44      52.060  39.150  50.180  1.00  0.00           C  
ATOM    363  O   CYS X  44      52.070  39.150  48.920  1.00  0.00           O  
ATOM    364  N   THR X  45      53.010  38.590  50.950  1.00  0.00           N  
ATOM    365  H   THR X  45      52.950  38.660  52.000  1.00  0.00           H  
ATOM    366  CA  THR X  45      53.880  37.500  50.530  1.00  0.00           C  
ATOM    367  CB  THR X  45      55.280  37.480  51.160  1.00  0.00           C  
ATOM    368  CG2 THR X  45      56.030  38.770  51.150  1.00  0.00           C  
ATOM    369  OG1 THR X  45      55.160  37.010  52.460  1.00  0.00           O  
ATOM    370  HG1 THR X  45      54.390  37.420  52.920  1.00  0.00           H  
ATOM    371  C   THR X  45      53.220  36.130  50.700  1.00  0.00           C  
ATOM    372  O   THR X  45      52.260  35.930  51.450  1.00  0.00           O  
ATOM    373  N   SER X  46      53.720  35.120  49.950  1.00  0.00           N  
ATOM    374  H   SER X  46      54.450  35.280  49.300  1.00  0.00           H  
ATOM    375  CA  SER X  46      53.160  33.710  49.980  1.00  0.00           C  
ATOM    376  CB  SER X  46      53.630  32.940  48.750  1.00  0.00           C  
ATOM    377  OG  SER X  46      53.160  33.520  47.540  1.00  0.00           O  
ATOM    378  HG  SER X  46      53.610  33.100  46.820  1.00  0.00           H  
ATOM    379  C   SER X  46      53.350  32.920  51.310  1.00  0.00           C  
ATOM    380  O   SER X  46      52.510  32.050  51.520  1.00  0.00           O  
ATOM    381  N   GLU X  47      54.460  33.100  52.070  1.00  0.00           N  
ATOM    382  H   GLU X  47      55.240  33.630  51.670  1.00  0.00           H  
ATOM    383  CA  GLU X  47      54.470  32.820  53.520  1.00  0.00           C  
ATOM    384  CB  GLU X  47      55.790  33.360  54.050  1.00  0.00           C  
ATOM    385  CG  GLU X  47      57.180  32.840  53.520  1.00  0.00           C  
ATOM    386  CD  GLU X  47      58.350  33.090  54.510  1.00  0.00           C  
ATOM    387  OE1 GLU X  47      59.110  33.990  54.140  1.00  0.00           O  
ATOM    388  OE2 GLU X  47      58.590  32.340  55.500  1.00  0.00           O  
ATOM    389  C   GLU X  47      53.320  33.450  54.420  1.00  0.00           C  
ATOM    390  O   GLU X  47      53.150  32.960  55.550  1.00  0.00           O  
ATOM    391  N   ASP X  48      52.680  34.490  53.900  1.00  0.00           N  
ATOM    392  H   ASP X  48      53.050  34.950  53.120  1.00  0.00           H  
ATOM    393  CA  ASP X  48      51.580  35.050  54.660  1.00  0.00           C  
ATOM    394  CB  ASP X  48      51.540  36.520  54.420  1.00  0.00           C  
ATOM    395  CG  ASP X  48      52.840  37.370  54.700  1.00  0.00           C  
ATOM    396  OD1 ASP X  48      53.370  37.370  55.870  1.00  0.00           O  
ATOM    397  OD2 ASP X  48      53.210  38.100  53.770  1.00  0.00           O  
ATOM    398  C   ASP X  48      50.160  34.480  54.210  1.00  0.00           C  
ATOM    399  O   ASP X  48      49.140  34.450  54.910  1.00  0.00           O  
ATOM    400  N   MET X  49      50.100  33.930  53.020  1.00  0.00           N  
ATOM    401  H   MET X  49      50.980  33.870  52.500  1.00  0.00           H  
ATOM    402  CA  MET X  49      48.890  33.380  52.440  1.00  0.00           C  
ATOM    403  CB  MET X  49      48.880  33.370  50.880  1.00  0.00           C  
ATOM    404  CG  MET X  49      49.360  34.660  50.290  1.00  0.00           C  
ATOM    405  SD  MET X  49      49.380  34.780  48.380  1.00  0.00           S  
ATOM    406  CE  MET X  49      50.210  36.400  48.360  1.00  0.00           C  
ATOM    407  C   MET X  49      48.390  32.040  52.910  1.00  0.00           C  
ATOM    408  O   MET X  49      47.340  31.600  52.460  1.00  0.00           O  
ATOM    409  N   LEU X  50      48.970  31.380  53.920  1.00  0.00           N  
ATOM    410  H   LEU X  50      49.830  31.750  54.320  1.00  0.00           H  
ATOM    411  CA  LEU X  50      48.420  30.160  54.500  1.00  0.00           C  
ATOM    412  CB  LEU X  50      49.590  29.250  54.830  1.00  0.00           C  
ATOM    413  CG  LEU X  50      49.160  27.900  55.540  1.00  0.00           C  
ATOM    414  CD1 LEU X  50      48.250  27.000  54.750  1.00  0.00           C  
ATOM    415  CD2 LEU X  50      50.430  27.100  55.810  1.00  0.00           C  
ATOM    416  C   LEU X  50      47.430  30.430  55.670  1.00  0.00           C  
ATOM    417  O   LEU X  50      46.430  29.750  55.790  1.00  0.00           O  
ATOM    418  N   ASN X  51      47.700  31.550  56.410  1.00  0.00           N  
ATOM    419  H   ASN X  51      48.570  32.020  56.090  1.00  0.00           H  
ATOM    420  CA  ASN X  51      46.950  32.260  57.410  1.00  0.00           C  
ATOM    421  CB  ASN X  51      47.340  31.530  58.720  1.00  0.00           C  
ATOM    422  CG  ASN X  51      46.610  31.980  59.920  1.00  0.00           C  
ATOM    423  OD1 ASN X  51      45.450  32.360  59.950  1.00  0.00           O  
ATOM    424  ND2 ASN X  51      47.240  32.180  61.040  1.00  0.00           N  
ATOM    425 1HD2 ASN X  51      48.260  31.840  61.020  1.00  0.00           H  
ATOM    426 2HD2 ASN X  51      46.810  32.430  61.940  1.00  0.00           H  
ATOM    427  C   ASN X  51      47.010  33.860  57.430  1.00  0.00           C  
ATOM    428  O   ASN X  51      47.580  34.510  58.320  1.00  0.00           O  
ATOM    429  N   PRO X  52      46.390  34.590  56.490  1.00  0.00           N  
ATOM    430  CD  PRO X  52      45.890  33.920  55.290  1.00  0.00           C  
ATOM    431  CG  PRO X  52      45.420  35.130  54.460  1.00  0.00           C  
ATOM    432  CB  PRO X  52      46.340  36.300  54.710  1.00  0.00           C  
ATOM    433  CA  PRO X  52      46.580  36.080  56.200  1.00  0.00           C  
ATOM    434  C   PRO X  52      45.610  36.960  57.080  1.00  0.00           C  
ATOM    435  O   PRO X  52      44.470  36.610  57.340  1.00  0.00           O  
ATOM    436  N   ASN X  53      46.020  38.150  57.530  1.00  0.00           N  
ATOM    437  H   ASN X  53      47.010  38.400  57.310  1.00  0.00           H  
ATOM    438  CA  ASN X  53      45.280  39.150  58.260  1.00  0.00           C  
ATOM    439  CB  ASN X  53      45.680  39.350  59.680  1.00  0.00           C  
ATOM    440  CG  ASN X  53      44.810  40.480  60.360  1.00  0.00           C  
ATOM    441  OD1 ASN X  53      43.820  41.000  59.860  1.00  0.00           O  
ATOM    442  ND2 ASN X  53      45.170  40.790  61.600  1.00  0.00           N  
ATOM    443 1HD2 ASN X  53      45.900  40.200  61.970  1.00  0.00           H  
ATOM    444 2HD2 ASN X  53      44.560  41.380  62.110  1.00  0.00           H  
ATOM    445  C   ASN X  53      45.480  40.440  57.500  1.00  0.00           C  
ATOM    446  O   ASN X  53      46.440  41.110  57.680  1.00  0.00           O  
ATOM    447  N   TYR X  54      44.430  40.760  56.740  1.00  0.00           N  
ATOM    448  H   TYR X  54      43.660  40.120  56.680  1.00  0.00           H  
ATOM    449  CA  TYR X  54      44.420  41.870  55.780  1.00  0.00           C  
ATOM    450  CB  TYR X  54      43.480  41.520  54.630  1.00  0.00           C  
ATOM    451  CG  TYR X  54      43.760  40.130  53.990  1.00  0.00           C  
ATOM    452  CD1 TYR X  54      44.940  40.050  53.180  1.00  0.00           C  
ATOM    453  CE1 TYR X  54      45.190  38.860  52.490  1.00  0.00           C  
ATOM    454  CZ  TYR X  54      44.230  37.800  52.490  1.00  0.00           C  
ATOM    455  OH  TYR X  54      44.310  36.780  51.610  1.00  0.00           O  
ATOM    456  HH  TYR X  54      43.440  36.320  51.620  1.00  0.00           H  
ATOM    457  CE2 TYR X  54      43.060  37.900  53.270  1.00  0.00           C  
ATOM    458  CD2 TYR X  54      42.880  39.010  54.080  1.00  0.00           C  
ATOM    459  C   TYR X  54      43.990  43.240  56.380  1.00  0.00           C  
ATOM    460  O   TYR X  54      44.510  44.250  56.000  1.00  0.00           O  
ATOM    461  N   GLU X  55      43.060  43.310  57.340  1.00  0.00           N  
ATOM    462  H   GLU X  55      42.570  42.490  57.570  1.00  0.00           H  
ATOM    463  CA  GLU X  55      42.650  44.610  57.850  1.00  0.00           C  
ATOM    464  CB  GLU X  55      41.570  44.440  58.920  1.00  0.00           C  
ATOM    465  CG  GLU X  55      40.580  45.570  59.070  1.00  0.00           C  
ATOM    466  CD  GLU X  55      39.590  45.310  60.160  1.00  0.00           C  
ATOM    467  OE1 GLU X  55      38.680  44.430  59.860  1.00  0.00           O  
ATOM    468  OE2 GLU X  55      39.770  45.780  61.330  1.00  0.00           O  
ATOM    469  C   GLU X  55      43.820  45.360  58.560  1.00  0.00           C  
ATOM    470  O   GLU X  55      43.830  46.570  58.620  1.00  0.00           O  
ATOM    471  N   ASP X  56      44.780  44.640  59.130  1.00  0.00           N  
ATOM    472  H   ASP X  56      44.650  43.620  59.210  1.00  0.00           H  
ATOM    473  CA  ASP X  56      46.030  45.170  59.750  1.00  0.00           C  
ATOM    474  CB  ASP X  56      46.480  43.970  60.710  1.00  0.00           C  
ATOM    475  CG  ASP X  56      47.840  44.240  61.520  1.00  0.00           C  
ATOM    476  OD1 ASP X  56      48.090  45.360  61.910  1.00  0.00           O  
ATOM    477  OD2 ASP X  56      48.730  43.340  61.390  1.00  0.00           O  
ATOM    478  C   ASP X  56      47.160  45.520  58.720  1.00  0.00           C  
ATOM    479  O   ASP X  56      48.020  46.340  58.920  1.00  0.00           O  
ATOM    480  N   LEU X  57      47.240  44.800  57.540  1.00  0.00           N  
ATOM    481  H   LEU X  57      46.440  44.280  57.200  1.00  0.00           H  
ATOM    482  CA  LEU X  57      48.200  45.140  56.520  1.00  0.00           C  
ATOM    483  CB  LEU X  57      48.300  43.880  55.570  1.00  0.00           C  
ATOM    484  CG  LEU X  57      49.370  42.800  56.140  1.00  0.00           C  
ATOM    485  CD1 LEU X  57      49.110  41.470  55.430  1.00  0.00           C  
ATOM    486  CD2 LEU X  57      50.820  43.200  56.140  1.00  0.00           C  
ATOM    487  C   LEU X  57      47.730  46.350  55.760  1.00  0.00           C  
ATOM    488  O   LEU X  57      48.530  47.190  55.460  1.00  0.00           O  
ATOM    489  N   LEU X  58      46.440  46.570  55.670  1.00  0.00           N  
ATOM    490  H   LEU X  58      45.810  45.870  56.030  1.00  0.00           H  
ATOM    491  CA  LEU X  58      45.760  47.690  54.970  1.00  0.00           C  
ATOM    492  CB  LEU X  58      44.270  47.380  55.070  1.00  0.00           C  
ATOM    493  CG  LEU X  58      43.420  48.180  54.090  1.00  0.00           C  
ATOM    494  CD1 LEU X  58      43.570  47.770  52.590  1.00  0.00           C  
ATOM    495  CD2 LEU X  58      41.950  48.150  54.430  1.00  0.00           C  
ATOM    496  C   LEU X  58      46.030  49.080  55.610  1.00  0.00           C  
ATOM    497  O   LEU X  58      45.980  50.090  54.880  1.00  0.00           O  
ATOM    498  N   ILE X  59      46.370  49.120  56.860  1.00  0.00           N  
ATOM    499  H   ILE X  59      46.260  48.190  57.370  1.00  0.00           H  
ATOM    500  CA  ILE X  59      46.850  50.280  57.590  1.00  0.00           C  
ATOM    501  CB  ILE X  59      45.880  50.410  58.810  1.00  0.00           C  
ATOM    502  CG2 ILE X  59      46.120  49.230  59.780  1.00  0.00           C  
ATOM    503  CG1 ILE X  59      46.130  51.790  59.560  1.00  0.00           C  
ATOM    504  CD  ILE X  59      45.190  52.190  60.650  1.00  0.00           C  
ATOM    505  C   ILE X  59      48.370  50.340  57.740  1.00  0.00           C  
ATOM    506  O   ILE X  59      48.940  51.440  57.670  1.00  0.00           O  
ATOM    507  N   ARG X  60      48.960  49.170  57.860  1.00  0.00           N  
ATOM    508  H   ARG X  60      48.420  48.310  58.050  1.00  0.00           H  
ATOM    509  CA  ARG X  60      50.440  49.120  57.950  1.00  0.00           C  
ATOM    510  CB  ARG X  60      50.900  47.930  58.720  1.00  0.00           C  
ATOM    511  CG  ARG X  60      50.460  48.120  60.210  1.00  0.00           C  
ATOM    512  CD  ARG X  60      51.160  47.210  61.230  1.00  0.00           C  
ATOM    513  NE  ARG X  60      50.900  45.750  60.870  1.00  0.00           N  
ATOM    514  HE  ARG X  60      50.060  45.400  61.310  1.00  0.00           H  
ATOM    515  CZ  ARG X  60      51.660  44.790  60.380  1.00  0.00           C  
ATOM    516  NH1 ARG X  60      52.860  45.100  59.950  1.00  0.00           N  
ATOM    517 1HH1 ARG X  60      53.150  46.050  59.760  1.00  0.00           H  
ATOM    518 2HH1 ARG X  60      53.410  44.360  59.580  1.00  0.00           H  
ATOM    519  NH2 ARG X  60      51.230  43.560  60.420  1.00  0.00           N  
ATOM    520 1HH2 ARG X  60      50.340  43.410  60.780  1.00  0.00           H  
ATOM    521 2HH2 ARG X  60      51.870  42.850  60.050  1.00  0.00           H  
ATOM    522  C   ARG X  60      51.240  49.270  56.620  1.00  0.00           C  
ATOM    523  O   ARG X  60      52.280  49.890  56.730  1.00  0.00           O  
ATOM    524  N   LYS X  61      50.630  48.910  55.460  1.00  0.00           N  
ATOM    525  H   LYS X  61      49.780  48.450  55.540  1.00  0.00           H  
ATOM    526  CA  LYS X  61      50.940  49.420  54.110  1.00  0.00           C  
ATOM    527  CB  LYS X  61      50.310  48.580  52.940  1.00  0.00           C  
ATOM    528  CG  LYS X  61      50.890  47.150  53.020  1.00  0.00           C  
ATOM    529  CD  LYS X  61      52.380  46.930  52.670  1.00  0.00           C  
ATOM    530  CE  LYS X  61      52.730  45.490  52.820  1.00  0.00           C  
ATOM    531  NZ  LYS X  61      54.210  45.230  52.890  1.00  0.00           N  
ATOM    532  HZ1 LYS X  61      54.670  45.610  52.080  1.00  0.00           H  
ATOM    533  HZ2 LYS X  61      54.600  45.790  53.590  1.00  0.00           H  
ATOM    534  HZ3 LYS X  61      54.450  44.270  53.110  1.00  0.00           H  
ATOM    535  C   LYS X  61      50.580  50.910  53.910  1.00  0.00           C  
ATOM    536  O   LYS X  61      49.620  51.400  54.560  1.00  0.00           O  
ATOM    537  N   SER X  62      51.280  51.600  53.030  1.00  0.00           N  
ATOM    538  H   SER X  62      51.970  51.060  52.500  1.00  0.00           H  
ATOM    539  CA  SER X  62      51.120  53.000  52.590  1.00  0.00           C  
ATOM    540  CB  SER X  62      52.210  53.920  53.190  1.00  0.00           C  
ATOM    541  OG  SER X  62      52.560  53.670  54.590  1.00  0.00           O  
ATOM    542  HG  SER X  62      51.700  53.530  55.170  1.00  0.00           H  
ATOM    543  C   SER X  62      51.260  53.110  51.070  1.00  0.00           C  
ATOM    544  O   SER X  62      51.720  52.160  50.380  1.00  0.00           O  
ATOM    545  N   ASN X  63      50.770  54.180  50.450  1.00  0.00           N  
ATOM    546  H   ASN X  63      50.570  54.890  51.100  1.00  0.00           H  
ATOM    547  CA  ASN X  63      50.660  54.450  49.000  1.00  0.00           C  
ATOM    548  CB  ASN X  63      50.450  55.870  48.850  1.00  0.00           C  
ATOM    549  CG  ASN X  63      49.080  56.350  49.290  1.00  0.00           C  
ATOM    550  OD1 ASN X  63      48.170  55.600  49.620  1.00  0.00           O  
ATOM    551  ND2 ASN X  63      48.920  57.660  49.370  1.00  0.00           N  
ATOM    552 1HD2 ASN X  63      49.600  58.310  49.020  1.00  0.00           H  
ATOM    553 2HD2 ASN X  63      48.100  58.090  49.840  1.00  0.00           H  
ATOM    554  C   ASN X  63      51.860  54.020  48.150  1.00  0.00           C  
ATOM    555  O   ASN X  63      51.660  53.520  47.080  1.00  0.00           O  
ATOM    556  N   HIS X  64      53.090  54.270  48.650  1.00  0.00           N  
ATOM    557  H   HIS X  64      53.080  54.670  49.560  1.00  0.00           H  
ATOM    558  CA  HIS X  64      54.350  54.050  47.920  1.00  0.00           C  
ATOM    559  CB  HIS X  64      55.600  54.750  48.620  1.00  0.00           C  
ATOM    560  CG  HIS X  64      55.870  54.070  49.970  1.00  0.00           C  
ATOM    561  ND1 HIS X  64      54.980  53.810  51.010  1.00  0.00           N  
ATOM    562  CE1 HIS X  64      55.680  53.240  52.000  1.00  0.00           C  
ATOM    563  NE2 HIS X  64      56.940  53.160  51.610  1.00  0.00           N  
ATOM    564  HE2 HIS X  64      57.670  52.780  52.220  1.00  0.00           H  
ATOM    565  CD2 HIS X  64      57.120  53.630  50.310  1.00  0.00           C  
ATOM    566  C   HIS X  64      54.710  52.550  47.800  1.00  0.00           C  
ATOM    567  O   HIS X  64      55.330  52.120  46.870  1.00  0.00           O  
ATOM    568  N   ASN X  65      54.110  51.700  48.690  1.00  0.00           N  
ATOM    569  H   ASN X  65      53.500  52.110  49.420  1.00  0.00           H  
ATOM    570  CA  ASN X  65      54.270  50.280  48.620  1.00  0.00           C  
ATOM    571  CB  ASN X  65      53.830  49.480  49.900  1.00  0.00           C  
ATOM    572  CG  ASN X  65      54.580  49.780  51.220  1.00  0.00           C  
ATOM    573  OD1 ASN X  65      53.990  49.990  52.240  1.00  0.00           O  
ATOM    574  ND2 ASN X  65      55.880  49.780  51.220  1.00  0.00           N  
ATOM    575 1HD2 ASN X  65      56.330  49.480  50.340  1.00  0.00           H  
ATOM    576 2HD2 ASN X  65      56.260  50.190  52.020  1.00  0.00           H  
ATOM    577  C   ASN X  65      53.600  49.650  47.370  1.00  0.00           C  
ATOM    578  O   ASN X  65      53.760  48.420  47.110  1.00  0.00           O  
ATOM    579  N   PHE X  66      52.840  50.510  46.650  1.00  0.00           N  
ATOM    580  H   PHE X  66      52.570  51.340  47.080  1.00  0.00           H  
ATOM    581  CA  PHE X  66      52.000  50.090  45.510  1.00  0.00           C  
ATOM    582  CB  PHE X  66      50.490  50.660  45.660  1.00  0.00           C  
ATOM    583  CG  PHE X  66      49.670  50.120  46.780  1.00  0.00           C  
ATOM    584  CD1 PHE X  66      48.900  48.970  46.540  1.00  0.00           C  
ATOM    585  CE1 PHE X  66      48.380  48.280  47.650  1.00  0.00           C  
ATOM    586  CZ  PHE X  66      48.480  48.860  48.910  1.00  0.00           C  
ATOM    587  CE2 PHE X  66      49.210  50.000  49.180  1.00  0.00           C  
ATOM    588  CD2 PHE X  66      49.770  50.660  48.100  1.00  0.00           C  
ATOM    589  C   PHE X  66      52.700  50.590  44.150  1.00  0.00           C  
ATOM    590  O   PHE X  66      53.360  51.610  44.080  1.00  0.00           O  
ATOM    591  N   LEU X  67      52.260  49.980  43.080  1.00  0.00           N  
ATOM    592  H   LEU X  67      51.640  49.190  43.140  1.00  0.00           H  
ATOM    593  CA  LEU X  67      52.580  50.270  41.670  1.00  0.00           C  
ATOM    594  CB  LEU X  67      53.960  49.600  41.320  1.00  0.00           C  
ATOM    595  CG  LEU X  67      54.690  50.280  40.040  1.00  0.00           C  
ATOM    596  CD1 LEU X  67      56.130  49.800  40.000  1.00  0.00           C  
ATOM    597  CD2 LEU X  67      53.980  49.780  38.710  1.00  0.00           C  
ATOM    598  C   LEU X  67      51.450  49.940  40.670  1.00  0.00           C  
ATOM    599  O   LEU X  67      51.090  48.780  40.560  1.00  0.00           O  
ATOM    600  N   VAL X  68      50.890  50.960  39.970  1.00  0.00           N  
ATOM    601  H   VAL X  68      51.260  51.890  40.220  1.00  0.00           H  
ATOM    602  CA  VAL X  68      49.670  50.820  39.160  1.00  0.00           C  
ATOM    603  CB  VAL X  68      48.470  51.530  39.820  1.00  0.00           C  
ATOM    604  CG1 VAL X  68      47.170  51.110  39.100  1.00  0.00           C  
ATOM    605  CG2 VAL X  68      48.330  51.220  41.320  1.00  0.00           C  
ATOM    606  C   VAL X  68      50.000  51.260  37.740  1.00  0.00           C  
ATOM    607  O   VAL X  68      50.400  52.380  37.570  1.00  0.00           O  
ATOM    608  N   GLN X  69      49.750  50.430  36.680  1.00  0.00           N  
ATOM    609  H   GLN X  69      49.390  49.520  36.840  1.00  0.00           H  
ATOM    610  CA  GLN X  69      50.320  50.650  35.360  1.00  0.00           C  
ATOM    611  CB  GLN X  69      51.680  49.960  35.270  1.00  0.00           C  
ATOM    612  CG  GLN X  69      52.460  50.420  34.020  1.00  0.00           C  
ATOM    613  CD  GLN X  69      53.860  49.850  33.990  1.00  0.00           C  
ATOM    614  OE1 GLN X  69      54.130  48.830  34.520  1.00  0.00           O  
ATOM    615  NE2 GLN X  69      54.800  50.480  33.340  1.00  0.00           N  
ATOM    616 1HE2 GLN X  69      54.580  51.430  33.020  1.00  0.00           H  
ATOM    617 2HE2 GLN X  69      55.760  50.140  33.330  1.00  0.00           H  
ATOM    618  C   GLN X  69      49.250  50.460  34.260  1.00  0.00           C  
ATOM    619  O   GLN X  69      48.530  49.450  34.230  1.00  0.00           O  
ATOM    620  N   ALA X  70      49.230  51.290  33.290  1.00  0.00           N  
ATOM    621  H   ALA X  70      49.760  52.090  33.480  1.00  0.00           H  
ATOM    622  CA  ALA X  70      48.370  51.230  32.100  1.00  0.00           C  
ATOM    623  CB  ALA X  70      47.360  52.460  32.110  1.00  0.00           C  
ATOM    624  C   ALA X  70      49.230  51.310  30.830  1.00  0.00           C  
ATOM    625  O   ALA X  70      49.760  52.360  30.520  1.00  0.00           O  
ATOM    626  N   GLY X  71      49.380  50.190  30.110  1.00  0.00           N  
ATOM    627  H   GLY X  71      48.910  49.350  30.380  1.00  0.00           H  
ATOM    628  CA  GLY X  71      50.360  50.060  29.070  1.00  0.00           C  
ATOM    629  C   GLY X  71      51.740  50.440  29.620  1.00  0.00           C  
ATOM    630  O   GLY X  71      52.240  49.670  30.500  1.00  0.00           O  
ATOM    631  N   ASN X  72      52.510  51.520  29.160  1.00  0.00           N  
ATOM    632  H   ASN X  72      52.290  51.950  28.270  1.00  0.00           H  
ATOM    633  CA  ASN X  72      53.740  51.870  29.830  1.00  0.00           C  
ATOM    634  CB  ASN X  72      54.710  52.440  28.780  1.00  0.00           C  
ATOM    635  CG  ASN X  72      56.050  52.370  29.450  1.00  0.00           C  
ATOM    636  OD1 ASN X  72      56.620  51.310  29.670  1.00  0.00           O  
ATOM    637  ND2 ASN X  72      56.650  53.490  29.780  1.00  0.00           N  
ATOM    638 1HD2 ASN X  72      56.280  54.420  29.610  1.00  0.00           H  
ATOM    639 2HD2 ASN X  72      57.630  53.380  30.030  1.00  0.00           H  
ATOM    640  C   ASN X  72      53.530  52.840  31.000  1.00  0.00           C  
ATOM    641  O   ASN X  72      54.410  52.900  31.900  1.00  0.00           O  
ATOM    642  N   VAL X  73      52.400  53.570  31.030  1.00  0.00           N  
ATOM    643  H   VAL X  73      51.710  53.340  30.310  1.00  0.00           H  
ATOM    644  CA  VAL X  73      52.210  54.710  31.940  1.00  0.00           C  
ATOM    645  CB  VAL X  73      51.100  55.650  31.430  1.00  0.00           C  
ATOM    646  CG1 VAL X  73      50.890  56.860  32.350  1.00  0.00           C  
ATOM    647  CG2 VAL X  73      51.380  56.230  30.020  1.00  0.00           C  
ATOM    648  C   VAL X  73      51.820  54.210  33.340  1.00  0.00           C  
ATOM    649  O   VAL X  73      50.790  53.570  33.530  1.00  0.00           O  
ATOM    650  N   GLN X  74      52.480  54.650  34.410  1.00  0.00           N  
ATOM    651  H   GLN X  74      53.270  55.260  34.240  1.00  0.00           H  
ATOM    652  CA  GLN X  74      52.110  54.600  35.800  1.00  0.00           C  
ATOM    653  CB  GLN X  74      53.400  54.750  36.750  1.00  0.00           C  
ATOM    654  CG  GLN X  74      53.120  54.180  38.200  1.00  0.00           C  
ATOM    655  CD  GLN X  74      54.180  54.400  39.260  1.00  0.00           C  
ATOM    656  OE1 GLN X  74      55.300  54.760  38.890  1.00  0.00           O  
ATOM    657  NE2 GLN X  74      53.930  53.980  40.450  1.00  0.00           N  
ATOM    658 1HE2 GLN X  74      52.960  53.770  40.630  1.00  0.00           H  
ATOM    659 2HE2 GLN X  74      54.580  54.100  41.220  1.00  0.00           H  
ATOM    660  C   GLN X  74      50.990  55.560  36.200  1.00  0.00           C  
ATOM    661  O   GLN X  74      51.100  56.770  35.920  1.00  0.00           O  
ATOM    662  N   LEU X  75      50.020  55.030  36.980  1.00  0.00           N  
ATOM    663  H   LEU X  75      50.120  54.060  37.170  1.00  0.00           H  
ATOM    664  CA  LEU X  75      48.880  55.680  37.640  1.00  0.00           C  
ATOM    665  CB  LEU X  75      47.600  54.890  37.480  1.00  0.00           C  
ATOM    666  CG  LEU X  75      47.060  54.600  36.080  1.00  0.00           C  
ATOM    667  CD1 LEU X  75      45.630  54.100  36.080  1.00  0.00           C  
ATOM    668  CD2 LEU X  75      47.130  55.820  35.220  1.00  0.00           C  
ATOM    669  C   LEU X  75      49.130  55.960  39.060  1.00  0.00           C  
ATOM    670  O   LEU X  75      49.490  55.030  39.790  1.00  0.00           O  
ATOM    671  N   ARG X  76      49.080  57.250  39.460  1.00  0.00           N  
ATOM    672  H   ARG X  76      48.900  57.930  38.750  1.00  0.00           H  
ATOM    673  CA  ARG X  76      49.370  57.740  40.870  1.00  0.00           C  
ATOM    674  CB  ARG X  76      49.930  59.240  40.880  1.00  0.00           C  
ATOM    675  CG  ARG X  76      50.070  59.840  42.260  1.00  0.00           C  
ATOM    676  CD  ARG X  76      50.000  61.340  42.100  1.00  0.00           C  
ATOM    677  NE  ARG X  76      50.130  61.980  43.510  1.00  0.00           N  
ATOM    678  HE  ARG X  76      51.040  61.860  43.910  1.00  0.00           H  
ATOM    679  CZ  ARG X  76      49.220  62.500  44.290  1.00  0.00           C  
ATOM    680  NH1 ARG X  76      48.170  63.070  43.790  1.00  0.00           N  
ATOM    681 1HH1 ARG X  76      48.020  63.370  42.830  1.00  0.00           H  
ATOM    682 2HH1 ARG X  76      47.530  63.420  44.440  1.00  0.00           H  
ATOM    683  NH2 ARG X  76      49.340  62.530  45.580  1.00  0.00           N  
ATOM    684 1HH2 ARG X  76      50.200  62.160  45.980  1.00  0.00           H  
ATOM    685 2HH2 ARG X  76      48.650  62.880  46.220  1.00  0.00           H  
ATOM    686  C   ARG X  76      48.270  57.320  41.850  1.00  0.00           C  
ATOM    687  O   ARG X  76      47.120  57.720  41.550  1.00  0.00           O  
ATOM    688  N   VAL X  77      48.590  56.820  43.070  1.00  0.00           N  
ATOM    689  H   VAL X  77      49.560  56.930  43.330  1.00  0.00           H  
ATOM    690  CA  VAL X  77      47.630  56.370  44.090  1.00  0.00           C  
ATOM    691  CB  VAL X  77      48.070  55.020  44.750  1.00  0.00           C  
ATOM    692  CG1 VAL X  77      47.310  54.470  45.920  1.00  0.00           C  
ATOM    693  CG2 VAL X  77      48.070  53.970  43.600  1.00  0.00           C  
ATOM    694  C   VAL X  77      47.380  57.490  45.120  1.00  0.00           C  
ATOM    695  O   VAL X  77      48.220  58.280  45.500  1.00  0.00           O  
ATOM    696  N   ILE X  78      46.190  57.520  45.770  1.00  0.00           N  
ATOM    697  H   ILE X  78      45.490  56.810  45.480  1.00  0.00           H  
ATOM    698  CA  ILE X  78      45.950  58.410  46.960  1.00  0.00           C  
ATOM    699  CB  ILE X  78      45.110  59.600  46.430  1.00  0.00           C  
ATOM    700  CG2 ILE X  78      45.940  60.460  45.490  1.00  0.00           C  
ATOM    701  CG1 ILE X  78      43.790  59.200  45.830  1.00  0.00           C  
ATOM    702  CD  ILE X  78      42.830  60.220  45.250  1.00  0.00           C  
ATOM    703  C   ILE X  78      45.250  57.740  48.230  1.00  0.00           C  
ATOM    704  O   ILE X  78      45.420  58.240  49.370  1.00  0.00           O  
ATOM    705  N   GLY X  79      44.610  56.580  48.130  1.00  0.00           N  
ATOM    706  H   GLY X  79      44.550  56.190  47.240  1.00  0.00           H  
ATOM    707  CA  GLY X  79      43.980  55.720  49.160  1.00  0.00           C  
ATOM    708  C   GLY X  79      43.840  54.200  48.870  1.00  0.00           C  
ATOM    709  O   GLY X  79      43.830  53.880  47.650  1.00  0.00           O  
ATOM    710  N   HIS X  80      43.830  53.280  49.820  1.00  0.00           N  
ATOM    711  H   HIS X  80      43.860  53.630  50.750  1.00  0.00           H  
ATOM    712  CA  HIS X  80      43.670  51.860  49.520  1.00  0.00           C  
ATOM    713  CB  HIS X  80      45.020  51.060  49.490  1.00  0.00           C  
ATOM    714  CG  HIS X  80      46.080  51.440  50.470  1.00  0.00           C  
ATOM    715  ND1 HIS X  80      46.050  51.280  51.850  1.00  0.00           N  
ATOM    717  CE1 HIS X  80      47.250  51.790  52.300  1.00  0.00           C  
ATOM    718  NE2 HIS X  80      47.940  52.370  51.250  1.00  0.00           N  
ATOM    719  CD2 HIS X  80      47.200  52.140  50.120  1.00  0.00           C  
ATOM    720  C   HIS X  80      42.750  51.240  50.590  1.00  0.00           C  
ATOM    721  O   HIS X  80      42.920  51.360  51.820  1.00  0.00           O  
ATOM    722  N   SER X  81      41.960  50.270  50.170  1.00  0.00           N  
ATOM    723  H   SER X  81      42.010  49.970  49.200  1.00  0.00           H  
ATOM    724  CA  SER X  81      40.760  49.810  50.920  1.00  0.00           C  
ATOM    725  CB  SER X  81      39.590  50.740  50.620  1.00  0.00           C  
ATOM    726  OG  SER X  81      38.910  50.470  49.370  1.00  0.00           O  
ATOM    727  HG  SER X  81      37.970  50.550  49.530  1.00  0.00           H  
ATOM    728  C   SER X  81      40.220  48.420  50.570  1.00  0.00           C  
ATOM    729  O   SER X  81      40.550  47.830  49.530  1.00  0.00           O  
ATOM    730  N   MET X  82      39.400  47.780  51.450  1.00  0.00           N  
ATOM    731  H   MET X  82      39.070  48.350  52.190  1.00  0.00           H  
ATOM    732  CA  MET X  82      39.050  46.330  51.370  1.00  0.00           C  
ATOM    733  CB  MET X  82      39.820  45.520  52.470  1.00  0.00           C  
ATOM    734  CG  MET X  82      39.720  44.020  52.350  1.00  0.00           C  
ATOM    735  SD  MET X  82      40.650  43.270  53.800  1.00  0.00           S  
ATOM    736  CE  MET X  82      39.420  43.620  55.120  1.00  0.00           C  
ATOM    737  C   MET X  82      37.530  46.170  51.630  1.00  0.00           C  
ATOM    738  O   MET X  82      37.050  46.760  52.580  1.00  0.00           O  
ATOM    739  N   GLN X  83      36.800  45.440  50.840  1.00  0.00           N  
ATOM    740  H   GLN X  83      37.210  44.730  50.210  1.00  0.00           H  
ATOM    741  CA  GLN X  83      35.410  45.220  50.880  1.00  0.00           C  
ATOM    742  CB  GLN X  83      34.680  46.000  49.760  1.00  0.00           C  
ATOM    743  CG  GLN X  83      33.220  46.040  50.090  1.00  0.00           C  
ATOM    744  CD  GLN X  83      32.390  46.580  48.970  1.00  0.00           C  
ATOM    745  OE1 GLN X  83      31.710  47.580  49.120  1.00  0.00           O  
ATOM    746  NE2 GLN X  83      32.150  45.980  47.860  1.00  0.00           N  
ATOM    747 1HE2 GLN X  83      32.700  45.150  47.540  1.00  0.00           H  
ATOM    748 2HE2 GLN X  83      31.420  46.330  47.290  1.00  0.00           H  
ATOM    749  C   GLN X  83      35.170  43.750  50.690  1.00  0.00           C  
ATOM    750  O   GLN X  83      35.690  43.170  49.720  1.00  0.00           O  
ATOM    751  N   ASN X  84      34.460  43.160  51.630  1.00  0.00           N  
ATOM    752  H   ASN X  84      33.920  43.660  52.340  1.00  0.00           H  
ATOM    753  CA  ASN X  84      34.230  41.710  51.630  1.00  0.00           C  
ATOM    754  CB  ASN X  84      33.330  41.180  50.570  1.00  0.00           C  
ATOM    755  CG  ASN X  84      31.970  41.940  50.580  1.00  0.00           C  
ATOM    756  OD1 ASN X  84      31.240  41.920  51.550  1.00  0.00           O  
ATOM    757  ND2 ASN X  84      31.550  42.490  49.480  1.00  0.00           N  
ATOM    758 1HD2 ASN X  84      32.130  42.530  48.710  1.00  0.00           H  
ATOM    759 2HD2 ASN X  84      30.770  43.140  49.600  1.00  0.00           H  
ATOM    760  C   ASN X  84      35.590  40.950  51.640  1.00  0.00           C  
ATOM    761  O   ASN X  84      36.530  41.240  52.390  1.00  0.00           O  
ATOM    762  N   CYS X  85      35.800  40.020  50.690  1.00  0.00           N  
ATOM    763  H   CYS X  85      35.100  39.760  50.050  1.00  0.00           H  
ATOM    764  CA  CYS X  85      37.010  39.220  50.580  1.00  0.00           C  
ATOM    765  CB  CYS X  85      36.630  37.790  50.340  1.00  0.00           C  
ATOM    766  SG  CYS X  85      35.570  37.300  51.750  1.00  0.00           S  
ATOM    767  HG  CYS X  85      35.800  35.970  51.760  1.00  0.00           H  
ATOM    768  C   CYS X  85      38.040  39.790  49.540  1.00  0.00           C  
ATOM    769  O   CYS X  85      38.990  39.140  49.130  1.00  0.00           O  
ATOM    770  N   VAL X  86      37.810  40.990  48.950  1.00  0.00           N  
ATOM    771  H   VAL X  86      37.040  41.530  49.310  1.00  0.00           H  
ATOM    772  CA  VAL X  86      38.600  41.640  47.850  1.00  0.00           C  
ATOM    773  CB  VAL X  86      37.780  41.710  46.570  1.00  0.00           C  
ATOM    774  CG1 VAL X  86      37.340  40.290  46.280  1.00  0.00           C  
ATOM    775  CG2 VAL X  86      36.520  42.540  46.680  1.00  0.00           C  
ATOM    776  C   VAL X  86      39.210  43.040  48.180  1.00  0.00           C  
ATOM    777  O   VAL X  86      38.950  43.630  49.200  1.00  0.00           O  
ATOM    778  N   LEU X  87      39.930  43.670  47.270  1.00  0.00           N  
ATOM    779  H   LEU X  87      40.030  43.170  46.410  1.00  0.00           H  
ATOM    780  CA  LEU X  87      40.680  44.890  47.490  1.00  0.00           C  
ATOM    781  CB  LEU X  87      42.160  44.480  47.660  1.00  0.00           C  
ATOM    782  CG  LEU X  87      43.080  45.630  48.070  1.00  0.00           C  
ATOM    783  CD1 LEU X  87      43.350  45.640  49.560  1.00  0.00           C  
ATOM    784  CD2 LEU X  87      44.510  45.610  47.430  1.00  0.00           C  
ATOM    785  C   LEU X  87      40.450  45.960  46.390  1.00  0.00           C  
ATOM    786  O   LEU X  87      40.500  45.700  45.270  1.00  0.00           O  
ATOM    787  N   LYS X  88      40.190  47.210  46.800  1.00  0.00           N  
ATOM    788  H   LYS X  88      40.260  47.340  47.780  1.00  0.00           H  
ATOM    789  CA  LYS X  88      40.160  48.400  45.990  1.00  0.00           C  
ATOM    790  CB  LYS X  88      38.780  49.020  46.090  1.00  0.00           C  
ATOM    791  CG  LYS X  88      37.610  48.200  45.370  1.00  0.00           C  
ATOM    792  CD  LYS X  88      36.290  48.920  45.740  1.00  0.00           C  
ATOM    793  CE  LYS X  88      35.730  48.610  47.150  1.00  0.00           C  
ATOM    794  NZ  LYS X  88      34.480  49.350  47.340  1.00  0.00           N  
ATOM    795  HZ1 LYS X  88      34.180  49.550  48.320  1.00  0.00           H  
ATOM    796  HZ2 LYS X  88      34.500  50.210  46.930  1.00  0.00           H  
ATOM    797  HZ3 LYS X  88      33.630  48.890  46.970  1.00  0.00           H  
ATOM    798  C   LYS X  88      41.260  49.370  46.320  1.00  0.00           C  
ATOM    799  O   LYS X  88      41.620  49.560  47.510  1.00  0.00           O  
ATOM    800  N   LEU X  89      41.650  50.090  45.260  1.00  0.00           N  
ATOM    801  H   LEU X  89      41.330  49.730  44.370  1.00  0.00           H  
ATOM    802  CA  LEU X  89      42.610  51.170  45.270  1.00  0.00           C  
ATOM    803  CB  LEU X  89      43.740  50.720  44.320  1.00  0.00           C  
ATOM    804  CG  LEU X  89      44.860  49.950  45.040  1.00  0.00           C  
ATOM    805  CD1 LEU X  89      45.700  49.180  43.930  1.00  0.00           C  
ATOM    806  CD2 LEU X  89      45.810  51.030  45.620  1.00  0.00           C  
ATOM    807  C   LEU X  89      41.940  52.450  44.680  1.00  0.00           C  
ATOM    808  O   LEU X  89      41.400  52.400  43.570  1.00  0.00           O  
ATOM    809  N   LYS X  90      42.240  53.630  45.250  1.00  0.00           N  
ATOM    810  H   LYS X  90      42.790  53.600  46.080  1.00  0.00           H  
ATOM    811  CA  LYS X  90      41.890  54.910  44.700  1.00  0.00           C  
ATOM    812  CB  LYS X  90      41.270  55.760  45.860  1.00  0.00           C  
ATOM    813  CG  LYS X  90      40.410  56.870  45.340  1.00  0.00           C  
ATOM    814  CD  LYS X  90      40.030  57.810  46.500  1.00  0.00           C  
ATOM    815  CE  LYS X  90      39.080  58.860  45.970  1.00  0.00           C  
ATOM    816  NZ  LYS X  90      38.800  59.890  47.090  1.00  0.00           N  
ATOM    817  HZ1 LYS X  90      39.600  60.130  47.640  1.00  0.00           H  
ATOM    818  HZ2 LYS X  90      38.440  60.760  46.720  1.00  0.00           H  
ATOM    819  HZ3 LYS X  90      38.090  59.530  47.800  1.00  0.00           H  
ATOM    820  C   LYS X  90      43.060  55.690  44.130  1.00  0.00           C  
ATOM    821  O   LYS X  90      44.080  55.920  44.840  1.00  0.00           O  
ATOM    822  N   VAL X  91      42.830  56.040  42.840  1.00  0.00           N  
ATOM    823  H   VAL X  91      41.960  55.810  42.370  1.00  0.00           H  
ATOM    824  CA  VAL X  91      43.840  56.660  41.980  1.00  0.00           C  
ATOM    825  CB  VAL X  91      44.150  55.920  40.680  1.00  0.00           C  
ATOM    826  CG1 VAL X  91      45.000  54.670  41.110  1.00  0.00           C  
ATOM    827  CG2 VAL X  91      42.960  55.380  39.850  1.00  0.00           C  
ATOM    828  C   VAL X  91      43.540  58.110  41.770  1.00  0.00           C  
ATOM    829  O   VAL X  91      42.400  58.600  41.940  1.00  0.00           O  
ATOM    830  N   ASP X  92      44.540  58.820  41.390  1.00  0.00           N  
ATOM    831  H   ASP X  92      45.460  58.380  41.330  1.00  0.00           H  
ATOM    832  CA  ASP X  92      44.530  60.340  41.140  1.00  0.00           C  
ATOM    833  CB  ASP X  92      45.930  60.910  41.510  1.00  0.00           C  
ATOM    834  CG  ASP X  92      46.020  62.460  41.680  1.00  0.00           C  
ATOM    835  OD1 ASP X  92      45.050  63.070  42.150  1.00  0.00           O  
ATOM    836  OD2 ASP X  92      47.050  63.020  41.260  1.00  0.00           O  
ATOM    837  C   ASP X  92      44.100  60.690  39.710  1.00  0.00           C  
ATOM    838  O   ASP X  92      43.800  61.850  39.360  1.00  0.00           O  
ATOM    839  N   THR X  93      44.010  59.700  38.840  1.00  0.00           N  
ATOM    840  H   THR X  93      43.990  58.760  39.240  1.00  0.00           H  
ATOM    841  CA  THR X  93      43.660  59.810  37.390  1.00  0.00           C  
ATOM    842  CB  THR X  93      44.650  59.070  36.480  1.00  0.00           C  
ATOM    843  CG2 THR X  93      44.440  59.360  35.030  1.00  0.00           C  
ATOM    844  OG1 THR X  93      45.940  59.580  36.760  1.00  0.00           O  
ATOM    845  HG1 THR X  93      46.530  58.910  36.430  1.00  0.00           H  
ATOM    846  C   THR X  93      42.320  59.220  37.260  1.00  0.00           C  
ATOM    847  O   THR X  93      42.150  58.020  37.580  1.00  0.00           O  
ATOM    848  N   ALA X  94      41.370  59.940  36.720  1.00  0.00           N  
ATOM    849  H   ALA X  94      41.650  60.800  36.290  1.00  0.00           H  
ATOM    850  CA  ALA X  94      40.120  59.430  36.370  1.00  0.00           C  
ATOM    851  CB  ALA X  94      39.140  60.580  36.470  1.00  0.00           C  
ATOM    852  C   ALA X  94      40.180  58.880  34.900  1.00  0.00           C  
ATOM    853  O   ALA X  94      40.520  59.570  33.930  1.00  0.00           O  
ATOM    854  N   ASN X  95      39.740  57.650  34.790  1.00  0.00           N  
ATOM    855  H   ASN X  95      39.500  57.120  35.660  1.00  0.00           H  
ATOM    856  CA  ASN X  95      39.670  56.940  33.530  1.00  0.00           C  
ATOM    857  CB  ASN X  95      39.050  55.560  33.870  1.00  0.00           C  
ATOM    858  CG  ASN X  95      39.210  54.560  32.760  1.00  0.00           C  
ATOM    859  OD1 ASN X  95      39.930  54.780  31.810  1.00  0.00           O  
ATOM    860  ND2 ASN X  95      38.600  53.430  32.720  1.00  0.00           N  
ATOM    861 1HD2 ASN X  95      37.970  53.170  33.460  1.00  0.00           H  
ATOM    862 2HD2 ASN X  95      38.940  52.840  31.990  1.00  0.00           H  
ATOM    863  C   ASN X  95      38.970  57.740  32.390  1.00  0.00           C  
ATOM    864  O   ASN X  95      37.800  58.140  32.460  1.00  0.00           O  
ATOM    865  N   PRO X  96      39.710  58.020  31.260  1.00  0.00           N  
ATOM    866  CD  PRO X  96      41.170  57.820  31.080  1.00  0.00           C  
ATOM    867  CG  PRO X  96      41.470  58.020  29.600  1.00  0.00           C  
ATOM    868  CB  PRO X  96      40.350  58.960  29.200  1.00  0.00           C  
ATOM    869  CA  PRO X  96      39.150  58.500  30.030  1.00  0.00           C  
ATOM    870  C   PRO X  96      38.360  57.450  29.210  1.00  0.00           C  
ATOM    871  O   PRO X  96      37.570  57.820  28.370  1.00  0.00           O  
ATOM    872  N   LYS X  97      38.500  56.180  29.540  1.00  0.00           N  
ATOM    873  H   LYS X  97      39.160  55.950  30.240  1.00  0.00           H  
ATOM    874  CA  LYS X  97      37.810  55.150  28.860  1.00  0.00           C  
ATOM    875  CB  LYS X  97      38.900  54.180  28.280  1.00  0.00           C  
ATOM    876  CG  LYS X  97      39.630  54.800  27.160  1.00  0.00           C  
ATOM    877  CD  LYS X  97      40.690  53.860  26.650  1.00  0.00           C  
ATOM    878  CE  LYS X  97      41.410  54.580  25.500  1.00  0.00           C  
ATOM    879  NZ  LYS X  97      42.380  53.700  24.830  1.00  0.00           N  
ATOM    880  HZ1 LYS X  97      41.950  52.900  24.480  1.00  0.00           H  
ATOM    881  HZ2 LYS X  97      42.790  54.150  24.000  1.00  0.00           H  
ATOM    882  HZ3 LYS X  97      43.190  53.450  25.340  1.00  0.00           H  
ATOM    883  C   LYS X  97      36.710  54.390  29.710  1.00  0.00           C  
ATOM    884  O   LYS X  97      36.440  53.180  29.460  1.00  0.00           O  
ATOM    885  N   THR X  98      36.120  55.080  30.710  1.00  0.00           N  
ATOM    886  H   THR X  98      36.390  56.010  30.930  1.00  0.00           H  
ATOM    887  CA  THR X  98      35.000  54.550  31.470  1.00  0.00           C  
ATOM    888  CB  THR X  98      34.450  55.590  32.480  1.00  0.00           C  
ATOM    889  CG2 THR X  98      33.290  55.130  33.350  1.00  0.00           C  
ATOM    890  OG1 THR X  98      35.560  55.790  33.340  1.00  0.00           O  
ATOM    891  HG1 THR X  98      35.210  56.450  33.960  1.00  0.00           H  
ATOM    892  C   THR X  98      33.830  54.200  30.540  1.00  0.00           C  
ATOM    893  O   THR X  98      33.330  55.100  29.840  1.00  0.00           O  
ATOM    894  N   PRO X  99      33.420  52.940  30.410  1.00  0.00           N  
ATOM    895  CD  PRO X  99      33.940  51.840  31.080  1.00  0.00           C  
ATOM    896  CG  PRO X  99      33.130  50.630  30.640  1.00  0.00           C  
ATOM    897  CB  PRO X  99      32.440  51.020  29.280  1.00  0.00           C  
ATOM    898  CA  PRO X  99      32.220  52.510  29.640  1.00  0.00           C  
ATOM    899  C   PRO X  99      30.950  52.790  30.450  1.00  0.00           C  
ATOM    900  O   PRO X  99      31.060  53.090  31.660  1.00  0.00           O  
ATOM    901  N   LYS X 100      29.740  52.540  29.950  1.00  0.00           N  
ATOM    902  H   LYS X 100      29.750  52.330  28.880  1.00  0.00           H  
ATOM    903  CA  LYS X 100      28.640  51.980  30.750  1.00  0.00           C  
ATOM    904  CB  LYS X 100      27.380  52.060  29.910  1.00  0.00           C  
ATOM    905  CG  LYS X 100      26.190  51.900  30.900  1.00  0.00           C  
ATOM    906  CD  LYS X 100      24.910  51.940  30.020  1.00  0.00           C  
ATOM    907  CE  LYS X 100      23.580  51.920  30.840  1.00  0.00           C  
ATOM    908  NZ  LYS X 100      22.370  52.100  29.980  1.00  0.00           N  
ATOM    909  HZ1 LYS X 100      22.120  51.350  29.330  1.00  0.00           H  
ATOM    910  HZ2 LYS X 100      21.570  52.260  30.520  1.00  0.00           H  
ATOM    911  HZ3 LYS X 100      22.500  52.900  29.370  1.00  0.00           H  
ATOM    912  C   LYS X 100      28.980  50.580  31.270  1.00  0.00           C  
ATOM    913  O   LYS X 100      29.540  49.740  30.550  1.00  0.00           O  
ATOM    914  N   TYR X 101      28.600  50.320  32.540  1.00  0.00           N  
ATOM    915  H   TYR X 101      28.050  51.080  32.940  1.00  0.00           H  
ATOM    916  CA  TYR X 101      28.800  49.020  33.140  1.00  0.00           C  
ATOM    917  CB  TYR X 101      30.140  49.100  33.960  1.00  0.00           C  
ATOM    918  CG  TYR X 101      30.050  49.690  35.300  1.00  0.00           C  
ATOM    919  CD1 TYR X 101      30.040  51.100  35.360  1.00  0.00           C  
ATOM    920  CE1 TYR X 101      30.190  51.760  36.580  1.00  0.00           C  
ATOM    921  CZ  TYR X 101      30.100  50.960  37.740  1.00  0.00           C  
ATOM    922  OH  TYR X 101      30.110  51.580  38.930  1.00  0.00           O  
ATOM    923  HH  TYR X 101      30.030  50.980  39.700  1.00  0.00           H  
ATOM    924  CE2 TYR X 101      30.190  49.490  37.690  1.00  0.00           C  
ATOM    925  CD2 TYR X 101      30.090  48.880  36.470  1.00  0.00           C  
ATOM    926  C   TYR X 101      27.660  48.590  34.120  1.00  0.00           C  
ATOM    927  O   TYR X 101      26.760  49.360  34.470  1.00  0.00           O  
ATOM    928  N   LYS X 102      27.760  47.350  34.710  1.00  0.00           N  
ATOM    929  H   LYS X 102      28.310  46.610  34.210  1.00  0.00           H  
ATOM    930  CA  LYS X 102      26.970  46.900  35.900  1.00  0.00           C  
ATOM    931  CB  LYS X 102      25.620  46.350  35.510  1.00  0.00           C  
ATOM    932  CG  LYS X 102      24.450  47.400  35.420  1.00  0.00           C  
ATOM    933  CD  LYS X 102      22.980  46.860  35.520  1.00  0.00           C  
ATOM    934  CE  LYS X 102      21.910  47.940  35.260  1.00  0.00           C  
ATOM    935  NZ  LYS X 102      20.560  47.400  35.390  1.00  0.00           N  
ATOM    936  HZ1 LYS X 102      20.340  46.920  34.490  1.00  0.00           H  
ATOM    937  HZ2 LYS X 102      20.440  46.630  36.090  1.00  0.00           H  
ATOM    938  HZ3 LYS X 102      19.880  48.200  35.530  1.00  0.00           H  
ATOM    939  C   LYS X 102      27.860  45.860  36.580  1.00  0.00           C  
ATOM    940  O   LYS X 102      28.680  45.210  35.900  1.00  0.00           O  
ATOM    941  N   PHE X 103      27.640  45.710  37.870  1.00  0.00           N  
ATOM    942  H   PHE X 103      26.930  46.270  38.340  1.00  0.00           H  
ATOM    943  CA  PHE X 103      28.060  44.470  38.510  1.00  0.00           C  
ATOM    944  CB  PHE X 103      28.720  44.760  39.800  1.00  0.00           C  
ATOM    945  CG  PHE X 103      30.030  45.560  39.820  1.00  0.00           C  
ATOM    946  CD1 PHE X 103      30.780  45.650  38.590  1.00  0.00           C  
ATOM    947  CE1 PHE X 103      32.020  46.350  38.540  1.00  0.00           C  
ATOM    948  CZ  PHE X 103      32.660  46.810  39.720  1.00  0.00           C  
ATOM    949  CE2 PHE X 103      31.920  46.620  40.920  1.00  0.00           C  
ATOM    950  CD2 PHE X 103      30.630  46.010  40.960  1.00  0.00           C  
ATOM    951  C   PHE X 103      26.840  43.550  38.740  1.00  0.00           C  
ATOM    952  O   PHE X 103      25.900  44.050  39.320  1.00  0.00           O  
ATOM    953  N   VAL X 104      26.980  42.230  38.560  1.00  0.00           N  
ATOM    954  H   VAL X 104      27.770  41.800  38.090  1.00  0.00           H  
ATOM    955  CA  VAL X 104      25.930  41.260  38.560  1.00  0.00           C  
ATOM    956  CB  VAL X 104      25.190  41.160  37.180  1.00  0.00           C  
ATOM    957  CG1 VAL X 104      24.450  42.460  36.760  1.00  0.00           C  
ATOM    958  CG2 VAL X 104      26.030  40.570  35.970  1.00  0.00           C  
ATOM    959  C   VAL X 104      26.280  39.860  39.090  1.00  0.00           C  
ATOM    960  O   VAL X 104      27.480  39.470  39.020  1.00  0.00           O  
ATOM    961  N   ARG X 105      25.430  38.990  39.650  1.00  0.00           N  
ATOM    962  H   ARG X 105      24.410  39.270  39.690  1.00  0.00           H  
ATOM    963  CA  ARG X 105      25.730  37.710  40.270  1.00  0.00           C  
ATOM    964  CB  ARG X 105      25.760  37.790  41.820  1.00  0.00           C  
ATOM    965  CG  ARG X 105      26.160  36.380  42.400  1.00  0.00           C  
ATOM    966  CD  ARG X 105      26.140  36.430  43.930  1.00  0.00           C  
ATOM    967  NE  ARG X 105      26.960  35.300  44.470  1.00  0.00           N  
ATOM    968  HE  ARG X 105      26.550  34.320  44.480  1.00  0.00           H  
ATOM    969  CZ  ARG X 105      28.160  35.250  45.020  1.00  0.00           C  
ATOM    970  NH1 ARG X 105      29.020  36.230  44.880  1.00  0.00           N  
ATOM    971 1HH1 ARG X 105      28.650  37.170  44.760  1.00  0.00           H  
ATOM    972 2HH1 ARG X 105      29.960  36.120  45.260  1.00  0.00           H  
ATOM    973  NH2 ARG X 105      28.640  34.130  45.450  1.00  0.00           N  
ATOM    974 1HH2 ARG X 105      27.950  33.410  45.630  1.00  0.00           H  
ATOM    975 2HH2 ARG X 105      29.520  33.980  46.020  1.00  0.00           H  
ATOM    976  C   ARG X 105      24.700  36.600  39.910  1.00  0.00           C  
ATOM    977  O   ARG X 105      23.480  36.800  40.080  1.00  0.00           O  
ATOM    978  N   ILE X 106      25.260  35.580  39.290  1.00  0.00           N  
ATOM    979  H   ILE X 106      26.210  35.650  39.200  1.00  0.00           H  
ATOM    980  CA  ILE X 106      24.530  34.840  38.310  1.00  0.00           C  
ATOM    981  CB  ILE X 106      25.280  34.860  36.960  1.00  0.00           C  
ATOM    982  CG2 ILE X 106      25.350  36.320  36.420  1.00  0.00           C  
ATOM    983  CG1 ILE X 106      26.660  34.190  36.910  1.00  0.00           C  
ATOM    984  CD  ILE X 106      26.880  33.610  35.500  1.00  0.00           C  
ATOM    985  C   ILE X 106      24.300  33.350  38.720  1.00  0.00           C  
ATOM    986  O   ILE X 106      24.840  32.940  39.720  1.00  0.00           O  
ATOM    987  N   GLN X 107      23.590  32.550  37.970  1.00  0.00           N  
ATOM    988  H   GLN X 107      23.150  33.020  37.190  1.00  0.00           H  
ATOM    989  CA  GLN X 107      23.550  31.080  38.110  1.00  0.00           C  
ATOM    990  CB  GLN X 107      22.170  30.460  37.900  1.00  0.00           C  
ATOM    991  CG  GLN X 107      21.070  30.980  38.880  1.00  0.00           C  
ATOM    992  CD  GLN X 107      21.400  30.580  40.290  1.00  0.00           C  
ATOM    993  OE1 GLN X 107      21.430  29.370  40.580  1.00  0.00           O  
ATOM    994  NE2 GLN X 107      21.770  31.480  41.230  1.00  0.00           N  
ATOM    995 1HE2 GLN X 107      21.960  32.390  40.940  1.00  0.00           H  
ATOM    996 2HE2 GLN X 107      22.040  31.130  42.120  1.00  0.00           H  
ATOM    997  C   GLN X 107      24.600  30.260  37.300  1.00  0.00           C  
ATOM    998  O   GLN X 107      25.080  30.770  36.270  1.00  0.00           O  
ATOM    999  N   PRO X 108      24.960  29.060  37.760  1.00  0.00           N  
ATOM   1000  CD  PRO X 108      24.880  28.600  39.060  1.00  0.00           C  
ATOM   1001  CG  PRO X 108      24.820  27.120  38.900  1.00  0.00           C  
ATOM   1002  CB  PRO X 108      25.800  26.860  37.780  1.00  0.00           C  
ATOM   1003  CA  PRO X 108      25.630  28.070  36.850  1.00  0.00           C  
ATOM   1004  C   PRO X 108      24.880  27.680  35.560  1.00  0.00           C  
ATOM   1005  O   PRO X 108      23.640  27.640  35.460  1.00  0.00           O  
ATOM   1006  N   GLY X 109      25.680  27.420  34.530  1.00  0.00           N  
ATOM   1007  H   GLY X 109      26.730  27.450  34.800  1.00  0.00           H  
ATOM   1008  CA  GLY X 109      25.300  27.010  33.170  1.00  0.00           C  
ATOM   1009  C   GLY X 109      24.700  28.100  32.360  1.00  0.00           C  
ATOM   1010  O   GLY X 109      24.490  27.830  31.190  1.00  0.00           O  
ATOM   1011  N   GLN X 110      24.540  29.290  32.950  1.00  0.00           N  
ATOM   1012  H   GLN X 110      24.760  29.390  33.880  1.00  0.00           H  
ATOM   1013  CA  GLN X 110      24.220  30.520  32.110  1.00  0.00           C  
ATOM   1014  CB  GLN X 110      23.370  31.550  32.880  1.00  0.00           C  
ATOM   1015  CG  GLN X 110      22.310  30.770  33.690  1.00  0.00           C  
ATOM   1016  CD  GLN X 110      21.040  30.400  32.880  1.00  0.00           C  
ATOM   1017  OE1 GLN X 110      20.910  30.700  31.720  1.00  0.00           O  
ATOM   1018  NE2 GLN X 110      20.070  29.730  33.510  1.00  0.00           N  
ATOM   1019 1HE2 GLN X 110      20.220  29.420  34.460  1.00  0.00           H  
ATOM   1020 2HE2 GLN X 110      19.200  29.680  32.980  1.00  0.00           H  
ATOM   1021  C   GLN X 110      25.480  31.170  31.550  1.00  0.00           C  
ATOM   1022  O   GLN X 110      26.450  31.250  32.300  1.00  0.00           O  
ATOM   1023  N   THR X 111      25.530  31.550  30.260  1.00  0.00           N  
ATOM   1024  H   THR X 111      24.730  31.590  29.720  1.00  0.00           H  
ATOM   1025  CA  THR X 111      26.760  31.930  29.500  1.00  0.00           C  
ATOM   1026  CB  THR X 111      26.480  31.750  28.040  1.00  0.00           C  
ATOM   1027  CG2 THR X 111      26.350  30.240  27.650  1.00  0.00           C  
ATOM   1028  OG1 THR X 111      25.300  32.420  27.750  1.00  0.00           O  
ATOM   1029  HG1 THR X 111      25.030  32.220  26.790  1.00  0.00           H  
ATOM   1030  C   THR X 111      27.290  33.360  29.820  1.00  0.00           C  
ATOM   1031  O   THR X 111      26.550  34.340  29.890  1.00  0.00           O  
ATOM   1032  N   PHE X 112      28.620  33.440  29.800  1.00  0.00           N  
ATOM   1033  H   PHE X 112      29.170  32.570  29.560  1.00  0.00           H  
ATOM   1034  CA  PHE X 112      29.480  34.630  29.910  1.00  0.00           C  
ATOM   1035  CB  PHE X 112      29.720  34.960  31.410  1.00  0.00           C  
ATOM   1036  CG  PHE X 112      30.320  33.860  32.260  1.00  0.00           C  
ATOM   1037  CD1 PHE X 112      29.460  33.060  33.110  1.00  0.00           C  
ATOM   1038  CE1 PHE X 112      30.050  31.980  33.810  1.00  0.00           C  
ATOM   1039  CZ  PHE X 112      31.460  31.740  33.840  1.00  0.00           C  
ATOM   1040  CE2 PHE X 112      32.200  32.670  33.090  1.00  0.00           C  
ATOM   1041  CD2 PHE X 112      31.660  33.610  32.290  1.00  0.00           C  
ATOM   1042  C   PHE X 112      30.840  34.450  29.200  1.00  0.00           C  
ATOM   1043  O   PHE X 112      31.390  33.360  29.060  1.00  0.00           O  
ATOM   1044  N   SER X 113      31.430  35.580  28.720  1.00  0.00           N  
ATOM   1045  H   SER X 113      30.940  36.450  28.800  1.00  0.00           H  
ATOM   1046  CA  SER X 113      32.790  35.540  28.300  1.00  0.00           C  
ATOM   1047  CB  SER X 113      32.960  36.550  27.250  1.00  0.00           C  
ATOM   1048  OG  SER X 113      32.490  36.050  25.970  1.00  0.00           O  
ATOM   1049  HG  SER X 113      31.740  35.460  26.080  1.00  0.00           H  
ATOM   1050  C   SER X 113      33.770  35.850  29.390  1.00  0.00           C  
ATOM   1051  O   SER X 113      33.540  36.500  30.390  1.00  0.00           O  
ATOM   1052  N   VAL X 114      34.970  35.470  29.080  1.00  0.00           N  
ATOM   1053  H   VAL X 114      35.050  34.930  28.200  1.00  0.00           H  
ATOM   1054  CA  VAL X 114      36.210  35.490  29.990  1.00  0.00           C  
ATOM   1055  CB  VAL X 114      36.590  34.200  30.690  1.00  0.00           C  
ATOM   1056  CG1 VAL X 114      37.770  34.330  31.630  1.00  0.00           C  
ATOM   1057  CG2 VAL X 114      35.430  33.620  31.520  1.00  0.00           C  
ATOM   1058  C   VAL X 114      37.420  36.200  29.320  1.00  0.00           C  
ATOM   1059  O   VAL X 114      37.880  35.690  28.290  1.00  0.00           O  
ATOM   1060  N   LEU X 115      37.920  37.350  29.860  1.00  0.00           N  
ATOM   1061  H   LEU X 115      37.640  37.670  30.810  1.00  0.00           H  
ATOM   1062  CA  LEU X 115      38.970  38.190  29.360  1.00  0.00           C  
ATOM   1063  CB  LEU X 115      38.560  39.690  29.250  1.00  0.00           C  
ATOM   1064  CG  LEU X 115      39.740  40.610  28.720  1.00  0.00           C  
ATOM   1065  CD1 LEU X 115      40.240  40.390  27.260  1.00  0.00           C  
ATOM   1066  CD2 LEU X 115      39.440  42.060  28.940  1.00  0.00           C  
ATOM   1067  C   LEU X 115      40.250  37.770  30.090  1.00  0.00           C  
ATOM   1068  O   LEU X 115      40.560  38.230  31.230  1.00  0.00           O  
ATOM   1069  N   ALA X 116      41.070  36.860  29.510  1.00  0.00           N  
ATOM   1070  H   ALA X 116      40.810  36.420  28.620  1.00  0.00           H  
ATOM   1071  CA  ALA X 116      42.500  36.600  29.930  1.00  0.00           C  
ATOM   1072  CB  ALA X 116      43.020  35.360  29.180  1.00  0.00           C  
ATOM   1073  C   ALA X 116      43.420  37.800  29.760  1.00  0.00           C  
ATOM   1074  O   ALA X 116      43.430  38.430  28.720  1.00  0.00           O  
ATOM   1075  N   CYS X 117      44.170  38.250  30.820  1.00  0.00           N  
ATOM   1076  H   CYS X 117      44.160  37.680  31.660  1.00  0.00           H  
ATOM   1077  CA  CYS X 117      45.110  39.400  30.800  1.00  0.00           C  
ATOM   1078  CB  CYS X 117      44.520  40.580  31.460  1.00  0.00           C  
ATOM   1079  SG  CYS X 117      43.180  41.010  30.260  1.00  0.00           S  
ATOM   1080  HG  CYS X 117      42.290  40.070  30.550  1.00  0.00           H  
ATOM   1081  C   CYS X 117      46.560  39.170  31.350  1.00  0.00           C  
ATOM   1082  O   CYS X 117      46.750  38.170  32.070  1.00  0.00           O  
ATOM   1083  N   TYR X 118      47.480  40.140  31.050  1.00  0.00           N  
ATOM   1084  H   TYR X 118      47.250  40.860  30.380  1.00  0.00           H  
ATOM   1085  CA  TYR X 118      48.880  40.120  31.370  1.00  0.00           C  
ATOM   1086  CB  TYR X 118      49.660  39.070  30.470  1.00  0.00           C  
ATOM   1087  CG  TYR X 118      50.170  37.800  31.160  1.00  0.00           C  
ATOM   1088  CD1 TYR X 118      49.530  36.570  30.920  1.00  0.00           C  
ATOM   1089  CE1 TYR X 118      50.020  35.410  31.490  1.00  0.00           C  
ATOM   1090  CZ  TYR X 118      51.230  35.380  32.220  1.00  0.00           C  
ATOM   1091  OH  TYR X 118      51.550  34.190  32.750  1.00  0.00           O  
ATOM   1092  HH  TYR X 118      52.240  34.450  33.430  1.00  0.00           H  
ATOM   1093  CE2 TYR X 118      51.850  36.610  32.530  1.00  0.00           C  
ATOM   1094  CD2 TYR X 118      51.280  37.820  32.010  1.00  0.00           C  
ATOM   1095  C   TYR X 118      49.480  41.540  31.190  1.00  0.00           C  
ATOM   1096  O   TYR X 118      49.370  42.110  30.080  1.00  0.00           O  
ATOM   1097  N   ASN X 119      50.020  42.040  32.300  1.00  0.00           N  
ATOM   1098  H   ASN X 119      50.180  41.420  33.060  1.00  0.00           H  
ATOM   1099  CA  ASN X 119      50.360  43.460  32.560  1.00  0.00           C  
ATOM   1100  CB  ASN X 119      51.530  44.050  31.620  1.00  0.00           C  
ATOM   1101  CG  ASN X 119      52.700  43.160  31.560  1.00  0.00           C  
ATOM   1102  OD1 ASN X 119      53.090  42.610  30.560  1.00  0.00           O  
ATOM   1103  ND2 ASN X 119      53.230  42.890  32.690  1.00  0.00           N  
ATOM   1104 1HD2 ASN X 119      52.850  43.280  33.500  1.00  0.00           H  
ATOM   1105 2HD2 ASN X 119      53.750  41.990  32.750  1.00  0.00           H  
ATOM   1106  C   ASN X 119      49.100  44.300  32.580  1.00  0.00           C  
ATOM   1107  O   ASN X 119      49.180  45.510  32.400  1.00  0.00           O  
ATOM   1108  N   GLY X 120      47.930  43.730  32.720  1.00  0.00           N  
ATOM   1109  H   GLY X 120      47.720  42.890  33.230  1.00  0.00           H  
ATOM   1110  CA  GLY X 120      46.670  44.410  32.440  1.00  0.00           C  
ATOM   1111  C   GLY X 120      46.270  44.720  30.920  1.00  0.00           C  
ATOM   1112  O   GLY X 120      45.470  45.550  30.650  1.00  0.00           O  
ATOM   1113  N   SER X 121      47.040  44.090  29.990  1.00  0.00           N  
ATOM   1114  H   SER X 121      47.880  43.600  30.280  1.00  0.00           H  
ATOM   1115  CA  SER X 121      46.760  44.020  28.520  1.00  0.00           C  
ATOM   1116  CB  SER X 121      48.050  44.240  27.730  1.00  0.00           C  
ATOM   1117  OG  SER X 121      48.490  45.570  27.790  1.00  0.00           O  
ATOM   1118  HG  SER X 121      49.470  45.620  27.580  1.00  0.00           H  
ATOM   1119  C   SER X 121      46.070  42.660  28.130  1.00  0.00           C  
ATOM   1120  O   SER X 121      46.450  41.700  28.770  1.00  0.00           O  
ATOM   1121  N   PRO X 122      45.290  42.530  27.070  1.00  0.00           N  
ATOM   1122  CD  PRO X 122      45.070  43.610  26.150  1.00  0.00           C  
ATOM   1123  CG  PRO X 122      44.470  42.890  24.870  1.00  0.00           C  
ATOM   1124  CB  PRO X 122      43.610  41.780  25.630  1.00  0.00           C  
ATOM   1125  CA  PRO X 122      44.600  41.270  26.630  1.00  0.00           C  
ATOM   1126  C   PRO X 122      45.520  40.060  26.070  1.00  0.00           C  
ATOM   1127  O   PRO X 122      46.500  40.250  25.290  1.00  0.00           O  
ATOM   1128  N   SER X 123      45.210  38.820  26.510  1.00  0.00           N  
ATOM   1129  H   SER X 123      44.450  38.730  27.130  1.00  0.00           H  
ATOM   1130  CA  SER X 123      45.940  37.560  26.200  1.00  0.00           C  
ATOM   1131  CB  SER X 123      46.950  37.290  27.330  1.00  0.00           C  
ATOM   1132  OG  SER X 123      46.150  36.710  28.390  1.00  0.00           O  
ATOM   1133  HG  SER X 123      46.610  35.920  28.690  1.00  0.00           H  
ATOM   1134  C   SER X 123      45.020  36.430  25.790  1.00  0.00           C  
ATOM   1135  O   SER X 123      45.480  35.410  25.300  1.00  0.00           O  
ATOM   1136  N   GLY X 124      43.710  36.640  25.850  1.00  0.00           N  
ATOM   1137  H   GLY X 124      43.380  37.440  26.310  1.00  0.00           H  
ATOM   1138  CA  GLY X 124      42.730  35.650  25.330  1.00  0.00           C  
ATOM   1139  C   GLY X 124      41.290  36.010  25.630  1.00  0.00           C  
ATOM   1140  O   GLY X 124      41.000  36.590  26.700  1.00  0.00           O  
ATOM   1141  N   VAL X 125      40.300  35.690  24.810  1.00  0.00           N  
ATOM   1142  H   VAL X 125      40.490  35.300  23.860  1.00  0.00           H  
ATOM   1143  CA  VAL X 125      38.940  35.850  25.220  1.00  0.00           C  
ATOM   1144  CB  VAL X 125      38.230  37.110  24.730  1.00  0.00           C  
ATOM   1145  CG1 VAL X 125      38.160  37.170  23.180  1.00  0.00           C  
ATOM   1146  CG2 VAL X 125      36.880  37.410  25.440  1.00  0.00           C  
ATOM   1147  C   VAL X 125      38.180  34.530  24.860  1.00  0.00           C  
ATOM   1148  O   VAL X 125      38.490  33.870  23.850  1.00  0.00           O  
ATOM   1149  N   TYR X 126      37.270  34.050  25.750  1.00  0.00           N  
ATOM   1150  H   TYR X 126      37.210  34.420  26.700  1.00  0.00           H  
ATOM   1151  CA  TYR X 126      36.580  32.750  25.560  1.00  0.00           C  
ATOM   1152  CB  TYR X 126      37.420  31.510  25.940  1.00  0.00           C  
ATOM   1153  CG  TYR X 126      37.760  31.320  27.420  1.00  0.00           C  
ATOM   1154  CD1 TYR X 126      37.000  30.450  28.260  1.00  0.00           C  
ATOM   1155  CE1 TYR X 126      37.330  30.290  29.630  1.00  0.00           C  
ATOM   1156  CZ  TYR X 126      38.470  30.980  30.170  1.00  0.00           C  
ATOM   1157  OH  TYR X 126      38.850  30.610  31.450  1.00  0.00           O  
ATOM   1158  HH  TYR X 126      39.780  30.740  31.550  1.00  0.00           H  
ATOM   1159  CE2 TYR X 126      39.230  31.830  29.330  1.00  0.00           C  
ATOM   1160  CD2 TYR X 126      38.920  32.020  27.930  1.00  0.00           C  
ATOM   1161  C   TYR X 126      35.170  32.650  26.090  1.00  0.00           C  
ATOM   1162  O   TYR X 126      34.950  33.250  27.050  1.00  0.00           O  
ATOM   1163  N   GLN X 127      34.210  31.970  25.460  1.00  0.00           N  
ATOM   1164  H   GLN X 127      34.410  31.460  24.600  1.00  0.00           H  
ATOM   1165  CA  GLN X 127      32.800  31.840  25.940  1.00  0.00           C  
ATOM   1166  CB  GLN X 127      31.920  31.700  24.670  1.00  0.00           C  
ATOM   1167  CG  GLN X 127      30.400  31.890  24.870  1.00  0.00           C  
ATOM   1168  CD  GLN X 127      30.000  33.310  24.930  1.00  0.00           C  
ATOM   1169  OE1 GLN X 127      30.630  34.220  25.460  1.00  0.00           O  
ATOM   1170  NE2 GLN X 127      28.910  33.570  24.300  1.00  0.00           N  
ATOM   1171 1HE2 GLN X 127      28.430  32.720  24.030  1.00  0.00           H  
ATOM   1172 2HE2 GLN X 127      28.580  34.570  24.190  1.00  0.00           H  
ATOM   1173  C   GLN X 127      32.830  30.720  26.970  1.00  0.00           C  
ATOM   1174  O   GLN X 127      33.360  29.620  26.690  1.00  0.00           O  
ATOM   1175  N   CYS X 128      32.290  30.960  28.180  1.00  0.00           N  
ATOM   1176  H   CYS X 128      31.690  31.760  28.250  1.00  0.00           H  
ATOM   1177  CA  CYS X 128      32.350  30.140  29.300  1.00  0.00           C  
ATOM   1178  CB  CYS X 128      33.520  30.710  30.190  1.00  0.00           C  
ATOM   1179  SG  CYS X 128      33.960  29.440  31.380  1.00  0.00           S  
ATOM   1180  HG  CYS X 128      34.750  30.230  32.200  1.00  0.00           H  
ATOM   1181  C   CYS X 128      30.950  30.170  30.070  1.00  0.00           C  
ATOM   1182  O   CYS X 128      30.020  30.980  29.860  1.00  0.00           O  
ATOM   1183  N   ALA X 129      30.840  29.210  30.970  1.00  0.00           N  
ATOM   1184  H   ALA X 129      31.550  28.520  30.990  1.00  0.00           H  
ATOM   1185  CA  ALA X 129      29.720  29.120  31.970  1.00  0.00           C  
ATOM   1186  CB  ALA X 129      28.670  28.270  31.310  1.00  0.00           C  
ATOM   1187  C   ALA X 129      30.240  28.460  33.330  1.00  0.00           C  
ATOM   1188  O   ALA X 129      31.320  27.820  33.360  1.00  0.00           O  
ATOM   1189  N   MET X 130      29.510  28.610  34.430  1.00  0.00           N  
ATOM   1190  H   MET X 130      28.700  29.230  34.470  1.00  0.00           H  
ATOM   1191  CA  MET X 130      30.000  28.190  35.750  1.00  0.00           C  
ATOM   1192  CB  MET X 130      29.530  29.290  36.710  1.00  0.00           C  
ATOM   1193  CG  MET X 130      30.160  29.150  38.070  1.00  0.00           C  
ATOM   1194  SD  MET X 130      29.270  29.830  39.510  1.00  0.00           S  
ATOM   1195  CE  MET X 130      28.670  31.400  38.790  1.00  0.00           C  
ATOM   1196  C   MET X 130      29.310  26.840  36.030  1.00  0.00           C  
ATOM   1197  O   MET X 130      28.150  26.620  35.640  1.00  0.00           O  
ATOM   1198  N   ARG X 131      30.010  25.960  36.740  1.00  0.00           N  
ATOM   1199  H   ARG X 131      30.860  26.300  37.240  1.00  0.00           H  
ATOM   1200  CA  ARG X 131      29.740  24.530  37.050  1.00  0.00           C  
ATOM   1201  CB  ARG X 131      31.090  23.760  37.100  1.00  0.00           C  
ATOM   1202  CG  ARG X 131      31.970  23.880  35.820  1.00  0.00           C  
ATOM   1203  CD  ARG X 131      31.260  23.430  34.510  1.00  0.00           C  
ATOM   1204  NE  ARG X 131      30.570  22.110  34.540  1.00  0.00           N  
ATOM   1205  HE  ARG X 131      30.630  21.540  35.360  1.00  0.00           H  
ATOM   1206  CZ  ARG X 131      30.010  21.570  33.450  1.00  0.00           C  
ATOM   1207  NH1 ARG X 131      29.980  22.190  32.300  1.00  0.00           N  
ATOM   1208 1HH1 ARG X 131      30.380  23.160  32.190  1.00  0.00           H  
ATOM   1209 2HH1 ARG X 131      29.420  21.780  31.580  1.00  0.00           H  
ATOM   1210  NH2 ARG X 131      29.410  20.390  33.490  1.00  0.00           N  
ATOM   1211 1HH2 ARG X 131      29.690  19.860  34.330  1.00  0.00           H  
ATOM   1212 2HH2 ARG X 131      29.140  19.970  32.630  1.00  0.00           H  
ATOM   1213  C   ARG X 131      29.060  24.330  38.400  1.00  0.00           C  
ATOM   1214  O   ARG X 131      29.190  25.260  39.180  1.00  0.00           O  
ATOM   1215  N   PRO X 132      28.310  23.220  38.620  1.00  0.00           N  
ATOM   1216  CD  PRO X 132      28.000  22.200  37.660  1.00  0.00           C  
ATOM   1217  CG  PRO X 132      26.720  21.550  38.030  1.00  0.00           C  
ATOM   1218  CB  PRO X 132      26.760  21.620  39.500  1.00  0.00           C  
ATOM   1219  CA  PRO X 132      27.310  23.010  39.680  1.00  0.00           C  
ATOM   1220  C   PRO X 132      27.830  23.150  41.220  1.00  0.00           C  
ATOM   1221  O   PRO X 132      27.240  23.750  42.070  1.00  0.00           O  
ATOM   1222  N   ASN X 133      29.100  22.730  41.410  1.00  0.00           N  
ATOM   1223  H   ASN X 133      29.570  22.350  40.600  1.00  0.00           H  
ATOM   1224  CA  ASN X 133      29.930  22.960  42.530  1.00  0.00           C  
ATOM   1225  CB  ASN X 133      31.120  21.960  42.400  1.00  0.00           C  
ATOM   1226  CG  ASN X 133      32.010  22.190  41.150  1.00  0.00           C  
ATOM   1227  OD1 ASN X 133      31.700  22.960  40.230  1.00  0.00           O  
ATOM   1228  ND2 ASN X 133      33.230  21.670  41.120  1.00  0.00           N  
ATOM   1229 1HD2 ASN X 133      33.670  21.260  41.940  1.00  0.00           H  
ATOM   1230 2HD2 ASN X 133      33.840  21.850  40.280  1.00  0.00           H  
ATOM   1231  C   ASN X 133      30.330  24.420  42.740  1.00  0.00           C  
ATOM   1232  O   ASN X 133      31.060  24.690  43.730  1.00  0.00           O  
ATOM   1233  N   PHE X 134      29.950  25.410  41.930  1.00  0.00           N  
ATOM   1234  H   PHE X 134      29.360  25.170  41.190  1.00  0.00           H  
ATOM   1235  CA  PHE X 134      30.520  26.740  41.880  1.00  0.00           C  
ATOM   1236  CB  PHE X 134      29.970  27.640  43.050  1.00  0.00           C  
ATOM   1237  CG  PHE X 134      28.470  27.540  43.330  1.00  0.00           C  
ATOM   1238  CD1 PHE X 134      27.550  28.240  42.380  1.00  0.00           C  
ATOM   1239  CE1 PHE X 134      26.170  27.970  42.650  1.00  0.00           C  
ATOM   1240  CZ  PHE X 134      25.780  27.110  43.690  1.00  0.00           C  
ATOM   1241  CE2 PHE X 134      26.720  26.390  44.470  1.00  0.00           C  
ATOM   1242  CD2 PHE X 134      28.040  26.600  44.280  1.00  0.00           C  
ATOM   1243  C   PHE X 134      31.890  27.050  41.360  1.00  0.00           C  
ATOM   1244  O   PHE X 134      32.600  27.900  41.960  1.00  0.00           O  
ATOM   1245  N   THR X 135      32.320  26.260  40.320  1.00  0.00           N  
ATOM   1246  H   THR X 135      31.710  25.540  39.960  1.00  0.00           H  
ATOM   1247  CA  THR X 135      33.610  26.340  39.690  1.00  0.00           C  
ATOM   1248  CB  THR X 135      34.490  25.140  40.130  1.00  0.00           C  
ATOM   1249  CG2 THR X 135      34.480  24.720  41.610  1.00  0.00           C  
ATOM   1250  OG1 THR X 135      34.020  24.060  39.370  1.00  0.00           O  
ATOM   1251  HG1 THR X 135      33.260  23.650  39.800  1.00  0.00           H  
ATOM   1252  C   THR X 135      33.580  26.590  38.190  1.00  0.00           C  
ATOM   1253  O   THR X 135      32.560  26.770  37.490  1.00  0.00           O  
ATOM   1254  N   ILE X 136      34.760  26.770  37.660  1.00  0.00           N  
ATOM   1255  H   ILE X 136      35.540  26.880  38.300  1.00  0.00           H  
ATOM   1256  CA  ILE X 136      35.070  26.900  36.170  1.00  0.00           C  
ATOM   1257  CB  ILE X 136      35.200  28.400  35.670  1.00  0.00           C  
ATOM   1258  CG2 ILE X 136      33.870  29.040  35.560  1.00  0.00           C  
ATOM   1259  CG1 ILE X 136      36.250  29.250  36.480  1.00  0.00           C  
ATOM   1260  CD  ILE X 136      36.860  30.340  35.540  1.00  0.00           C  
ATOM   1261  C   ILE X 136      36.380  26.110  35.900  1.00  0.00           C  
ATOM   1262  O   ILE X 136      37.040  25.590  36.820  1.00  0.00           O  
ATOM   1263  N   LYS X 137      36.680  26.060  34.590  1.00  0.00           N  
ATOM   1264  H   LYS X 137      36.090  26.400  33.850  1.00  0.00           H  
ATOM   1265  CA  LYS X 137      37.840  25.440  34.020  1.00  0.00           C  
ATOM   1266  CB  LYS X 137      37.560  24.200  33.140  1.00  0.00           C  
ATOM   1267  CG  LYS X 137      36.910  23.000  33.880  1.00  0.00           C  
ATOM   1268  CD  LYS X 137      36.430  21.870  32.980  1.00  0.00           C  
ATOM   1269  CE  LYS X 137      35.890  20.740  33.780  1.00  0.00           C  
ATOM   1270  NZ  LYS X 137      35.360  19.550  33.110  1.00  0.00           N  
ATOM   1271  HZ1 LYS X 137      36.050  18.970  32.810  1.00  0.00           H  
ATOM   1272  HZ2 LYS X 137      34.640  19.100  33.720  1.00  0.00           H  
ATOM   1273  HZ3 LYS X 137      34.830  19.900  32.290  1.00  0.00           H  
ATOM   1274  C   LYS X 137      38.650  26.450  33.220  1.00  0.00           C  
ATOM   1275  O   LYS X 137      38.080  27.130  32.410  1.00  0.00           O  
ATOM   1276  N   GLY X 138      39.930  26.530  33.450  1.00  0.00           N  
ATOM   1277  H   GLY X 138      40.260  25.760  34.010  1.00  0.00           H  
ATOM   1278  CA  GLY X 138      40.870  27.530  32.890  1.00  0.00           C  
ATOM   1279  C   GLY X 138      42.370  27.370  33.230  1.00  0.00           C  
ATOM   1280  O   GLY X 138      42.720  26.380  33.880  1.00  0.00           O  
ATOM   1281  N   SER X 139      43.190  28.310  32.690  1.00  0.00           N  
ATOM   1282  H   SER X 139      42.840  28.940  31.970  1.00  0.00           H  
ATOM   1283  CA  SER X 139      44.570  28.020  32.530  1.00  0.00           C  
ATOM   1284  CB  SER X 139      44.820  27.650  31.020  1.00  0.00           C  
ATOM   1285  OG  SER X 139      44.530  28.800  30.240  1.00  0.00           O  
ATOM   1286  HG  SER X 139      45.030  28.570  29.420  1.00  0.00           H  
ATOM   1287  C   SER X 139      45.510  29.110  33.150  1.00  0.00           C  
ATOM   1288  O   SER X 139      46.580  29.260  32.640  1.00  0.00           O  
ATOM   1289  N   PHE X 140      45.080  29.940  34.150  1.00  0.00           N  
ATOM   1290  H   PHE X 140      44.210  29.720  34.590  1.00  0.00           H  
ATOM   1291  CA  PHE X 140      45.880  31.060  34.600  1.00  0.00           C  
ATOM   1292  CB  PHE X 140      45.050  32.000  35.480  1.00  0.00           C  
ATOM   1293  CG  PHE X 140      43.770  32.520  34.840  1.00  0.00           C  
ATOM   1294  CD1 PHE X 140      43.820  33.260  33.700  1.00  0.00           C  
ATOM   1295  CE1 PHE X 140      42.650  33.610  33.000  1.00  0.00           C  
ATOM   1296  CZ  PHE X 140      41.390  33.140  33.470  1.00  0.00           C  
ATOM   1297  CE2 PHE X 140      41.360  32.260  34.540  1.00  0.00           C  
ATOM   1298  CD2 PHE X 140      42.540  31.950  35.210  1.00  0.00           C  
ATOM   1299  C   PHE X 140      47.150  30.580  35.290  1.00  0.00           C  
ATOM   1300  O   PHE X 140      47.070  29.700  36.180  1.00  0.00           O  
ATOM   1301  N   LEU X 141      48.240  31.280  35.000  1.00  0.00           N  
ATOM   1302  H   LEU X 141      48.060  32.040  34.340  1.00  0.00           H  
ATOM   1303  CA  LEU X 141      49.560  31.130  35.750  1.00  0.00           C  
ATOM   1304  CB  LEU X 141      50.570  30.520  34.710  1.00  0.00           C  
ATOM   1305  CG  LEU X 141      50.270  29.000  34.440  1.00  0.00           C  
ATOM   1306  CD1 LEU X 141      51.120  28.530  33.220  1.00  0.00           C  
ATOM   1307  CD2 LEU X 141      50.380  28.210  35.700  1.00  0.00           C  
ATOM   1308  C   LEU X 141      49.980  32.440  36.410  1.00  0.00           C  
ATOM   1309  O   LEU X 141      49.150  33.290  36.720  1.00  0.00           O  
ATOM   1310  N   ASN X 142      51.270  32.720  36.640  1.00  0.00           N  
ATOM   1311  H   ASN X 142      52.050  32.130  36.300  1.00  0.00           H  
ATOM   1312  CA  ASN X 142      51.780  33.850  37.430  1.00  0.00           C  
ATOM   1313  CB  ASN X 142      53.120  33.490  38.030  1.00  0.00           C  
ATOM   1314  CG  ASN X 142      53.130  32.330  39.030  1.00  0.00           C  
ATOM   1315  OD1 ASN X 142      52.400  32.200  39.990  1.00  0.00           O  
ATOM   1316  ND2 ASN X 142      53.920  31.280  38.690  1.00  0.00           N  
ATOM   1317 1HD2 ASN X 142      54.630  31.390  37.930  1.00  0.00           H  
ATOM   1318 2HD2 ASN X 142      53.980  30.600  39.450  1.00  0.00           H  
ATOM   1319  C   ASN X 142      51.850  35.050  36.510  1.00  0.00           C  
ATOM   1320  O   ASN X 142      52.780  35.180  35.710  1.00  0.00           O  
ATOM   1321  N   GLY X 143      50.870  35.910  36.710  1.00  0.00           N  
ATOM   1322  H   GLY X 143      50.210  35.680  37.410  1.00  0.00           H  
ATOM   1323  CA  GLY X 143      50.740  37.220  36.070  1.00  0.00           C  
ATOM   1324  C   GLY X 143      49.370  37.550  35.520  1.00  0.00           C  
ATOM   1325  O   GLY X 143      49.070  38.710  35.280  1.00  0.00           O  
ATOM   1326  N   SER X 144      48.480  36.560  35.320  1.00  0.00           N  
ATOM   1327  H   SER X 144      48.830  35.640  35.450  1.00  0.00           H  
ATOM   1328  CA  SER X 144      47.180  36.630  34.660  1.00  0.00           C  
ATOM   1329  CB  SER X 144      47.190  35.540  33.640  1.00  0.00           C  
ATOM   1330  OG  SER X 144      47.540  34.310  34.190  1.00  0.00           O  
ATOM   1331  HG  SER X 144      47.690  33.720  33.400  1.00  0.00           H  
ATOM   1332  C   SER X 144      46.020  36.400  35.690  1.00  0.00           C  
ATOM   1333  O   SER X 144      44.810  36.410  35.400  1.00  0.00           O  
ATOM   1334  N   CYS X 145      46.340  36.190  36.980  1.00  0.00           N  
ATOM   1335  H   CYS X 145      47.330  36.020  37.150  1.00  0.00           H  
ATOM   1336  CA  CYS X 145      45.430  36.340  38.170  1.00  0.00           C  
ATOM   1337  CB  CYS X 145      46.160  36.100  39.520  1.00  0.00           C  
ATOM   1338  SG  CYS X 145      44.900  36.240  40.790  1.00  0.00           S  
ATOM   1339  HG  CYS X 145      45.200  35.520  41.820  1.00  0.00           H  
ATOM   1340  C   CYS X 145      44.670  37.710  38.050  1.00  0.00           C  
ATOM   1341  O   CYS X 145      45.240  38.750  37.680  1.00  0.00           O  
ATOM   1342  N   GLY X 146      43.300  37.750  38.340  1.00  0.00           N  
ATOM   1343  H   GLY X 146      42.870  36.940  38.730  1.00  0.00           H  
ATOM   1344  CA  GLY X 146      42.470  38.940  38.330  1.00  0.00           C  
ATOM   1345  C   GLY X 146      41.870  39.240  36.970  1.00  0.00           C  
ATOM   1346  O   GLY X 146      41.210  40.240  36.800  1.00  0.00           O  
ATOM   1347  N   SER X 147      42.080  38.360  36.000  1.00  0.00           N  
ATOM   1348  H   SER X 147      42.600  37.600  36.240  1.00  0.00           H  
ATOM   1349  CA  SER X 147      41.360  38.280  34.760  1.00  0.00           C  
ATOM   1350  CB  SER X 147      41.920  37.100  33.880  1.00  0.00           C  
ATOM   1351  OG  SER X 147      43.270  37.370  33.520  1.00  0.00           O  
ATOM   1352  HG  SER X 147      43.810  37.020  34.280  1.00  0.00           H  
ATOM   1353  C   SER X 147      39.900  38.090  35.030  1.00  0.00           C  
ATOM   1354  O   SER X 147      39.540  37.350  35.960  1.00  0.00           O  
ATOM   1355  N   VAL X 148      39.020  38.840  34.380  1.00  0.00           N  
ATOM   1356  H   VAL X 148      39.350  39.310  33.560  1.00  0.00           H  
ATOM   1357  CA  VAL X 148      37.550  39.030  34.700  1.00  0.00           C  
ATOM   1358  CB  VAL X 148      37.310  40.530  34.830  1.00  0.00           C  
ATOM   1359  CG1 VAL X 148      38.070  41.290  35.970  1.00  0.00           C  
ATOM   1360  CG2 VAL X 148      37.660  41.230  33.530  1.00  0.00           C  
ATOM   1361  C   VAL X 148      36.640  38.480  33.600  1.00  0.00           C  
ATOM   1362  O   VAL X 148      37.060  38.450  32.460  1.00  0.00           O  
ATOM   1363  N   GLY X 149      35.490  37.970  33.980  1.00  0.00           N  
ATOM   1364  H   GLY X 149      35.320  38.020  35.010  1.00  0.00           H  
ATOM   1365  CA  GLY X 149      34.360  37.470  33.180  1.00  0.00           C  
ATOM   1366  C   GLY X 149      33.180  38.460  33.130  1.00  0.00           C  
ATOM   1367  O   GLY X 149      32.800  39.220  34.030  1.00  0.00           O  
ATOM   1368  N   PHE X 150      32.550  38.470  31.930  1.00  0.00           N  
ATOM   1369  H   PHE X 150      32.690  37.610  31.390  1.00  0.00           H  
ATOM   1370  CA  PHE X 150      31.530  39.500  31.520  1.00  0.00           C  
ATOM   1371  CB  PHE X 150      32.360  40.650  31.020  1.00  0.00           C  
ATOM   1372  CG  PHE X 150      32.920  40.440  29.600  1.00  0.00           C  
ATOM   1373  CD1 PHE X 150      34.080  39.700  29.380  1.00  0.00           C  
ATOM   1374  CE1 PHE X 150      34.520  39.410  28.060  1.00  0.00           C  
ATOM   1375  CZ  PHE X 150      33.810  39.880  26.910  1.00  0.00           C  
ATOM   1376  CE2 PHE X 150      32.600  40.590  27.150  1.00  0.00           C  
ATOM   1377  CD2 PHE X 150      32.240  40.930  28.490  1.00  0.00           C  
ATOM   1378  C   PHE X 150      30.410  39.060  30.560  1.00  0.00           C  
ATOM   1379  O   PHE X 150      30.590  38.190  29.700  1.00  0.00           O  
ATOM   1380  N   ASN X 151      29.240  39.760  30.640  1.00  0.00           N  
ATOM   1381  H   ASN X 151      29.060  40.330  31.440  1.00  0.00           H  
ATOM   1382  CA  ASN X 151      28.310  39.790  29.480  1.00  0.00           C  
ATOM   1383  CB  ASN X 151      26.970  39.100  29.910  1.00  0.00           C  
ATOM   1384  CG  ASN X 151      26.850  37.630  29.800  1.00  0.00           C  
ATOM   1385  OD1 ASN X 151      26.770  37.150  28.700  1.00  0.00           O  
ATOM   1386  ND2 ASN X 151      26.630  36.960  30.860  1.00  0.00           N  
ATOM   1387 1HD2 ASN X 151      26.790  37.390  31.810  1.00  0.00           H  
ATOM   1388 2HD2 ASN X 151      26.520  35.930  30.700  1.00  0.00           H  
ATOM   1389  C   ASN X 151      28.070  41.290  29.000  1.00  0.00           C  
ATOM   1390  O   ASN X 151      28.300  42.230  29.740  1.00  0.00           O  
ATOM   1391  N   ILE X 152      27.700  41.500  27.770  1.00  0.00           N  
ATOM   1392  H   ILE X 152      27.350  40.710  27.260  1.00  0.00           H  
ATOM   1393  CA  ILE X 152      27.430  42.780  27.130  1.00  0.00           C  
ATOM   1394  CB  ILE X 152      28.730  43.520  26.600  1.00  0.00           C  
ATOM   1395  CG2 ILE X 152      29.720  42.570  25.870  1.00  0.00           C  
ATOM   1396  CG1 ILE X 152      28.390  44.760  25.770  1.00  0.00           C  
ATOM   1397  CD  ILE X 152      29.510  45.730  25.340  1.00  0.00           C  
ATOM   1398  C   ILE X 152      26.390  42.550  26.040  1.00  0.00           C  
ATOM   1399  O   ILE X 152      26.460  41.450  25.440  1.00  0.00           O  
ATOM   1400  N   ASP X 153      25.420  43.420  25.790  1.00  0.00           N  
ATOM   1401  H   ASP X 153      25.330  44.250  26.300  1.00  0.00           H  
ATOM   1402  CA  ASP X 153      24.540  43.150  24.580  1.00  0.00           C  
ATOM   1403  CB  ASP X 153      23.120  43.000  25.010  1.00  0.00           C  
ATOM   1404  CG  ASP X 153      22.140  42.540  23.910  1.00  0.00           C  
ATOM   1405  OD1 ASP X 153      22.540  42.140  22.780  1.00  0.00           O  
ATOM   1406  OD2 ASP X 153      20.930  42.430  24.260  1.00  0.00           O  
ATOM   1407  C   ASP X 153      24.690  44.190  23.470  1.00  0.00           C  
ATOM   1408  O   ASP X 153      24.850  43.830  22.290  1.00  0.00           O  
ATOM   1409  N   TYR X 154      24.780  45.480  23.840  1.00  0.00           N  
ATOM   1410  H   TYR X 154      24.840  45.580  24.840  1.00  0.00           H  
ATOM   1411  CA  TYR X 154      25.180  46.630  23.000  1.00  0.00           C  
ATOM   1412  CB  TYR X 154      23.910  47.440  22.690  1.00  0.00           C  
ATOM   1413  CG  TYR X 154      22.990  46.750  21.800  1.00  0.00           C  
ATOM   1414  CD1 TYR X 154      22.060  45.860  22.360  1.00  0.00           C  
ATOM   1415  CE1 TYR X 154      21.080  45.280  21.560  1.00  0.00           C  
ATOM   1416  CZ  TYR X 154      21.230  45.340  20.150  1.00  0.00           C  
ATOM   1417  OH  TYR X 154      20.370  44.600  19.380  1.00  0.00           O  
ATOM   1418  HH  TYR X 154      20.470  44.800  18.410  1.00  0.00           H  
ATOM   1419  CE2 TYR X 154      22.190  46.160  19.570  1.00  0.00           C  
ATOM   1420  CD2 TYR X 154      23.020  46.930  20.430  1.00  0.00           C  
ATOM   1421  C   TYR X 154      26.170  47.690  23.510  1.00  0.00           C  
ATOM   1422  O   TYR X 154      26.930  48.200  22.680  1.00  0.00           O  
ATOM   1423  N   ASP X 155      26.260  48.030  24.790  1.00  0.00           N  
ATOM   1424  H   ASP X 155      25.520  47.580  25.350  1.00  0.00           H  
ATOM   1425  CA  ASP X 155      27.090  49.100  25.400  1.00  0.00           C  
ATOM   1426  CB  ASP X 155      26.230  50.420  25.420  1.00  0.00           C  
ATOM   1427  CG  ASP X 155      24.730  50.320  25.740  1.00  0.00           C  
ATOM   1428  OD1 ASP X 155      24.280  49.180  26.120  1.00  0.00           O  
ATOM   1429  OD2 ASP X 155      23.970  51.290  25.790  1.00  0.00           O  
ATOM   1430  C   ASP X 155      27.530  48.770  26.840  1.00  0.00           C  
ATOM   1431  O   ASP X 155      28.670  48.940  27.200  1.00  0.00           O  
ATOM   1432  N   CYS X 156      26.570  48.260  27.620  1.00  0.00           N  
ATOM   1433  H   CYS X 156      25.610  48.230  27.200  1.00  0.00           H  
ATOM   1434  CA  CYS X 156      26.640  48.100  29.040  1.00  0.00           C  
ATOM   1435  CB  CYS X 156      25.210  47.920  29.610  1.00  0.00           C  
ATOM   1436  SG  CYS X 156      25.250  47.790  31.410  1.00  0.00           S  
ATOM   1437  HG  CYS X 156      23.890  47.470  31.510  1.00  0.00           H  
ATOM   1438  C   CYS X 156      27.480  46.860  29.320  1.00  0.00           C  
ATOM   1439  O   CYS X 156      27.080  45.760  29.070  1.00  0.00           O  
ATOM   1440  N   VAL X 157      28.650  47.010  30.040  1.00  0.00           N  
ATOM   1441  H   VAL X 157      28.960  47.950  30.290  1.00  0.00           H  
ATOM   1442  CA  VAL X 157      29.460  45.770  30.380  1.00  0.00           C  
ATOM   1443  CB  VAL X 157      30.970  45.930  30.420  1.00  0.00           C  
ATOM   1444  CG1 VAL X 157      31.720  44.610  30.750  1.00  0.00           C  
ATOM   1445  CG2 VAL X 157      31.430  46.530  29.110  1.00  0.00           C  
ATOM   1446  C   VAL X 157      28.970  45.290  31.760  1.00  0.00           C  
ATOM   1447  O   VAL X 157      29.340  45.760  32.800  1.00  0.00           O  
ATOM   1448  N   SER X 158      28.240  44.160  31.760  1.00  0.00           N  
ATOM   1449  H   SER X 158      28.150  43.630  30.900  1.00  0.00           H  
ATOM   1450  CA  SER X 158      27.780  43.430  32.930  1.00  0.00           C  
ATOM   1451  CB  SER X 158      26.460  42.630  32.640  1.00  0.00           C  
ATOM   1452  OG  SER X 158      25.310  43.520  32.610  1.00  0.00           O  
ATOM   1453  HG  SER X 158      25.240  43.880  31.710  1.00  0.00           H  
ATOM   1454  C   SER X 158      28.900  42.480  33.410  1.00  0.00           C  
ATOM   1455  O   SER X 158      29.020  41.360  32.940  1.00  0.00           O  
ATOM   1456  N   PHE X 159      29.750  42.990  34.280  1.00  0.00           N  
ATOM   1457  H   PHE X 159      29.650  43.910  34.650  1.00  0.00           H  
ATOM   1458  CA  PHE X 159      30.810  42.340  34.990  1.00  0.00           C  
ATOM   1459  CB  PHE X 159      31.840  43.240  35.580  1.00  0.00           C  
ATOM   1460  CG  PHE X 159      32.580  44.180  34.680  1.00  0.00           C  
ATOM   1461  CD1 PHE X 159      33.830  43.810  34.190  1.00  0.00           C  
ATOM   1462  CE1 PHE X 159      34.540  44.690  33.400  1.00  0.00           C  
ATOM   1463  CZ  PHE X 159      33.990  45.950  33.090  1.00  0.00           C  
ATOM   1464  CE2 PHE X 159      32.740  46.390  33.610  1.00  0.00           C  
ATOM   1465  CD2 PHE X 159      32.020  45.420  34.360  1.00  0.00           C  
ATOM   1466  C   PHE X 159      30.210  41.290  35.980  1.00  0.00           C  
ATOM   1467  O   PHE X 159      29.590  41.750  36.950  1.00  0.00           O  
ATOM   1468  N   CYS X 160      30.520  39.990  35.750  1.00  0.00           N  
ATOM   1469  H   CYS X 160      31.090  39.830  34.920  1.00  0.00           H  
ATOM   1470  CA  CYS X 160      29.910  38.850  36.500  1.00  0.00           C  
ATOM   1471  CB  CYS X 160      29.240  37.880  35.540  1.00  0.00           C  
ATOM   1472  SG  CYS X 160      30.310  36.870  34.520  1.00  0.00           S  
ATOM   1473  HG  CYS X 160      30.600  35.860  35.330  1.00  0.00           H  
ATOM   1474  C   CYS X 160      30.910  38.290  37.510  1.00  0.00           C  
ATOM   1475  O   CYS X 160      30.540  37.990  38.640  1.00  0.00           O  
ATOM   1476  N   TYR X 161      32.250  38.130  37.070  1.00  0.00           N  
ATOM   1477  H   TYR X 161      32.450  38.320  36.120  1.00  0.00           H  
ATOM   1478  CA  TYR X 161      33.270  37.380  37.810  1.00  0.00           C  
ATOM   1479  CB  TYR X 161      33.290  35.940  37.200  1.00  0.00           C  
ATOM   1480  CG  TYR X 161      34.270  34.910  37.720  1.00  0.00           C  
ATOM   1481  CD1 TYR X 161      34.100  34.300  38.980  1.00  0.00           C  
ATOM   1482  CE1 TYR X 161      34.860  33.100  39.310  1.00  0.00           C  
ATOM   1483  CZ  TYR X 161      35.980  32.830  38.530  1.00  0.00           C  
ATOM   1484  OH  TYR X 161      36.940  31.910  38.890  1.00  0.00           O  
ATOM   1485  HH  TYR X 161      37.750  31.940  38.390  1.00  0.00           H  
ATOM   1486  CE2 TYR X 161      36.280  33.560  37.400  1.00  0.00           C  
ATOM   1487  CD2 TYR X 161      35.360  34.510  36.990  1.00  0.00           C  
ATOM   1488  C   TYR X 161      34.630  38.000  37.730  1.00  0.00           C  
ATOM   1489  O   TYR X 161      34.980  38.530  36.700  1.00  0.00           O  
ATOM   1490  N   MET X 162      35.420  37.810  38.800  1.00  0.00           N  
ATOM   1491  H   MET X 162      35.110  37.300  39.580  1.00  0.00           H  
ATOM   1492  CA  MET X 162      36.890  38.120  38.780  1.00  0.00           C  
ATOM   1493  CB  MET X 162      37.070  39.380  39.620  1.00  0.00           C  
ATOM   1494  CG  MET X 162      38.500  39.780  39.880  1.00  0.00           C  
ATOM   1495  SD  MET X 162      38.930  41.340  40.700  1.00  0.00           S  
ATOM   1496  CE  MET X 162      38.400  42.590  39.400  1.00  0.00           C  
ATOM   1497  C   MET X 162      37.690  36.910  39.350  1.00  0.00           C  
ATOM   1498  O   MET X 162      37.300  36.390  40.390  1.00  0.00           O  
ATOM   1499  N   HIS X 163      38.690  36.510  38.580  1.00  0.00           N  
ATOM   1500  H   HIS X 163      38.970  36.990  37.700  1.00  0.00           H  
ATOM   1501  CA  HIS X 163      39.450  35.260  38.880  1.00  0.00           C  
ATOM   1502  CB  HIS X 163      40.140  34.680  37.650  1.00  0.00           C  
ATOM   1503  CG  HIS X 163      40.710  33.280  37.930  1.00  0.00           C  
ATOM   1504  ND1 HIS X 163      39.870  32.260  38.240  1.00  0.00           N  
ATOM   1505  CE1 HIS X 163      40.610  31.250  38.600  1.00  0.00           C  
ATOM   1506  NE2 HIS X 163      41.940  31.590  38.600  1.00  0.00           N  
ATOM   1507  HE2 HIS X 163      42.690  30.990  38.820  1.00  0.00           H  
ATOM   1508  CD2 HIS X 163      41.990  32.890  38.180  1.00  0.00           C  
ATOM   1509  C   HIS X 163      40.500  35.490  39.930  1.00  0.00           C  
ATOM   1510  O   HIS X 163      41.240  36.450  39.950  1.00  0.00           O  
ATOM   1511  N   HIS X 164      40.520  34.510  40.850  1.00  0.00           N  
ATOM   1512  H   HIS X 164      40.070  33.630  40.550  1.00  0.00           H  
ATOM   1513  CA  HIS X 164      41.350  34.340  42.080  1.00  0.00           C  
ATOM   1514  CB  HIS X 164      40.340  34.250  43.250  1.00  0.00           C  
ATOM   1515  CG  HIS X 164      39.750  35.580  43.560  1.00  0.00           C  
ATOM   1516  ND1 HIS X 164      38.890  36.400  42.810  1.00  0.00           N  
ATOM   1518  CE1 HIS X 164      38.760  37.600  43.440  1.00  0.00           C  
ATOM   1519  NE2 HIS X 164      39.450  37.580  44.600  1.00  0.00           N  
ATOM   1520  CD2 HIS X 164      40.100  36.310  44.650  1.00  0.00           C  
ATOM   1521  C   HIS X 164      42.250  33.190  41.970  1.00  0.00           C  
ATOM   1522  O   HIS X 164      43.490  33.410  41.900  1.00  0.00           O  
ATOM   1523  N   MET X 165      41.810  31.910  42.010  1.00  0.00           N  
ATOM   1524  H   MET X 165      40.850  31.730  41.750  1.00  0.00           H  
ATOM   1525  CA  MET X 165      42.600  30.740  42.520  1.00  0.00           C  
ATOM   1526  CB  MET X 165      42.390  30.840  44.130  1.00  0.00           C  
ATOM   1527  CG  MET X 165      40.960  30.680  44.710  1.00  0.00           C  
ATOM   1528  SD  MET X 165      40.190  29.060  44.710  1.00  0.00           S  
ATOM   1529  CE  MET X 165      39.080  29.230  46.160  1.00  0.00           C  
ATOM   1530  C   MET X 165      42.130  29.350  41.980  1.00  0.00           C  
ATOM   1531  O   MET X 165      41.180  29.200  41.260  1.00  0.00           O  
ATOM   1532  N   GLU X 166      42.850  28.290  42.460  1.00  0.00           N  
ATOM   1533  H   GLU X 166      43.610  28.500  43.110  1.00  0.00           H  
ATOM   1534  CA  GLU X 166      42.530  26.860  42.190  1.00  0.00           C  
ATOM   1535  CB  GLU X 166      43.630  26.340  41.220  1.00  0.00           C  
ATOM   1536  CG  GLU X 166      43.110  25.050  40.600  1.00  0.00           C  
ATOM   1537  CD  GLU X 166      44.280  24.360  39.890  1.00  0.00           C  
ATOM   1538  OE1 GLU X 166      44.590  24.680  38.740  1.00  0.00           O  
ATOM   1539  OE2 GLU X 166      45.040  23.540  40.500  1.00  0.00           O  
ATOM   1540  C   GLU X 166      42.440  26.070  43.480  1.00  0.00           C  
ATOM   1541  O   GLU X 166      43.420  25.920  44.170  1.00  0.00           O  
ATOM   1542  N   LEU X 167      41.290  25.410  43.680  1.00  0.00           N  
ATOM   1543  H   LEU X 167      40.600  25.590  42.940  1.00  0.00           H  
ATOM   1544  CA  LEU X 167      41.000  24.480  44.740  1.00  0.00           C  
ATOM   1545  CB  LEU X 167      39.530  24.030  44.650  1.00  0.00           C  
ATOM   1546  CG  LEU X 167      38.590  25.180  45.020  1.00  0.00           C  
ATOM   1547  CD1 LEU X 167      37.330  25.020  44.150  1.00  0.00           C  
ATOM   1548  CD2 LEU X 167      38.280  25.170  46.510  1.00  0.00           C  
ATOM   1549  C   LEU X 167      41.930  23.190  44.580  1.00  0.00           C  
ATOM   1550  O   LEU X 167      42.160  22.680  43.520  1.00  0.00           O  
ATOM   1551  N   PRO X 168      42.210  22.530  45.660  1.00  0.00           N  
ATOM   1552  CD  PRO X 168      41.980  22.820  47.010  1.00  0.00           C  
ATOM   1553  CG  PRO X 168      42.110  21.530  47.790  1.00  0.00           C  
ATOM   1554  CB  PRO X 168      42.940  20.580  47.050  1.00  0.00           C  
ATOM   1555  CA  PRO X 168      42.880  21.140  45.660  1.00  0.00           C  
ATOM   1556  C   PRO X 168      42.180  20.050  44.780  1.00  0.00           C  
ATOM   1557  O   PRO X 168      42.760  18.950  44.490  1.00  0.00           O  
ATOM   1558  N   THR X 169      40.890  20.240  44.440  1.00  0.00           N  
ATOM   1559  H   THR X 169      40.490  21.150  44.700  1.00  0.00           H  
ATOM   1560  CA  THR X 169      40.100  19.440  43.440  1.00  0.00           C  
ATOM   1561  CB  THR X 169      38.580  19.530  43.730  1.00  0.00           C  
ATOM   1562  CG2 THR X 169      38.280  19.080  45.110  1.00  0.00           C  
ATOM   1563  OG1 THR X 169      38.110  20.840  43.650  1.00  0.00           O  
ATOM   1564  HG1 THR X 169      37.160  20.680  43.280  1.00  0.00           H  
ATOM   1565  C   THR X 169      40.440  19.700  42.020  1.00  0.00           C  
ATOM   1566  O   THR X 169      39.790  19.180  41.140  1.00  0.00           O  
ATOM   1567  N   GLY X 170      41.490  20.510  41.680  1.00  0.00           N  
ATOM   1568  H   GLY X 170      41.900  21.040  42.460  1.00  0.00           H  
ATOM   1569  CA  GLY X 170      42.010  20.760  40.320  1.00  0.00           C  
ATOM   1570  C   GLY X 170      40.990  21.600  39.460  1.00  0.00           C  
ATOM   1571  O   GLY X 170      40.870  21.380  38.250  1.00  0.00           O  
ATOM   1572  N   VAL X 171      40.190  22.500  40.080  1.00  0.00           N  
ATOM   1573  H   VAL X 171      40.320  22.650  41.080  1.00  0.00           H  
ATOM   1574  CA  VAL X 171      39.250  23.420  39.420  1.00  0.00           C  
ATOM   1575  CB  VAL X 171      37.730  22.990  39.530  1.00  0.00           C  
ATOM   1576  CG1 VAL X 171      37.270  22.020  38.500  1.00  0.00           C  
ATOM   1577  CG2 VAL X 171      37.410  22.440  40.920  1.00  0.00           C  
ATOM   1578  C   VAL X 171      39.320  24.910  39.910  1.00  0.00           C  
ATOM   1579  O   VAL X 171      39.630  25.200  41.080  1.00  0.00           O  
ATOM   1580  N   HIS X 172      39.000  25.850  39.010  1.00  0.00           N  
ATOM   1581  H   HIS X 172      38.520  25.520  38.140  1.00  0.00           H  
ATOM   1582  CA  HIS X 172      39.200  27.220  39.150  1.00  0.00           C  
ATOM   1583  CB  HIS X 172      39.560  27.620  37.730  1.00  0.00           C  
ATOM   1584  CG  HIS X 172      40.930  27.240  37.270  1.00  0.00           C  
ATOM   1585  ND1 HIS X 172      42.020  28.170  37.260  1.00  0.00           N  
ATOM   1586  CE1 HIS X 172      43.120  27.460  37.110  1.00  0.00           C  
ATOM   1587  NE2 HIS X 172      42.810  26.190  37.150  1.00  0.00           N  
ATOM   1588  HE2 HIS X 172      43.470  25.470  37.260  1.00  0.00           H  
ATOM   1589  CD2 HIS X 172      41.450  25.990  37.190  1.00  0.00           C  
ATOM   1590  C   HIS X 172      38.030  28.020  39.810  1.00  0.00           C  
ATOM   1591  O   HIS X 172      36.880  27.770  39.460  1.00  0.00           O  
ATOM   1592  N   ALA X 173      38.320  28.970  40.730  1.00  0.00           N  
ATOM   1593  H   ALA X 173      39.310  29.120  41.000  1.00  0.00           H  
ATOM   1594  CA  ALA X 173      37.230  29.580  41.510  1.00  0.00           C  
ATOM   1595  CB  ALA X 173      37.150  28.920  42.880  1.00  0.00           C  
ATOM   1596  C   ALA X 173      37.530  31.100  41.690  1.00  0.00           C  
ATOM   1597  O   ALA X 173      38.660  31.560  41.490  1.00  0.00           O  
ATOM   1598  N   GLY X 174      36.570  31.820  42.250  1.00  0.00           N  
ATOM   1599  H   GLY X 174      35.670  31.290  42.350  1.00  0.00           H  
ATOM   1600  CA  GLY X 174      36.570  33.300  42.260  1.00  0.00           C  
ATOM   1601  C   GLY X 174      35.250  33.900  42.690  1.00  0.00           C  
ATOM   1602  O   GLY X 174      34.360  33.170  43.100  1.00  0.00           O  
ATOM   1603  N   THR X 175      35.090  35.220  42.510  1.00  0.00           N  
ATOM   1604  H   THR X 175      35.790  35.740  42.000  1.00  0.00           H  
ATOM   1605  CA  THR X 175      34.120  36.100  43.180  1.00  0.00           C  
ATOM   1606  CB  THR X 175      34.800  37.070  44.150  1.00  0.00           C  
ATOM   1607  CG2 THR X 175      35.770  36.430  45.140  1.00  0.00           C  
ATOM   1608  OG1 THR X 175      35.510  38.160  43.470  1.00  0.00           O  
ATOM   1609  HG1 THR X 175      34.900  38.640  43.000  1.00  0.00           H  
ATOM   1610  C   THR X 175      33.200  36.880  42.250  1.00  0.00           C  
ATOM   1611  O   THR X 175      33.570  37.060  41.060  1.00  0.00           O  
ATOM   1612  N   ASP X 176      32.080  37.390  42.740  1.00  0.00           N  
ATOM   1613  H   ASP X 176      31.970  37.250  43.700  1.00  0.00           H  
ATOM   1614  CA  ASP X 176      31.350  38.440  42.020  1.00  0.00           C  
ATOM   1615  CB  ASP X 176      29.890  38.560  42.540  1.00  0.00           C  
ATOM   1616  CG  ASP X 176      29.800  38.940  44.000  1.00  0.00           C  
ATOM   1617  OD1 ASP X 176      30.760  39.180  44.700  1.00  0.00           O  
ATOM   1618  OD2 ASP X 176      28.670  38.970  44.610  1.00  0.00           O  
ATOM   1619  C   ASP X 176      32.100  39.820  42.230  1.00  0.00           C  
ATOM   1620  O   ASP X 176      33.070  39.910  42.940  1.00  0.00           O  
ATOM   1621  N   LEU X 177      31.830  40.920  41.510  1.00  0.00           N  
ATOM   1622  H   LEU X 177      31.080  40.790  40.800  1.00  0.00           H  
ATOM   1623  CA  LEU X 177      32.610  42.120  41.460  1.00  0.00           C  
ATOM   1624  CB  LEU X 177      32.140  42.910  40.220  1.00  0.00           C  
ATOM   1625  CG  LEU X 177      33.000  42.660  38.990  1.00  0.00           C  
ATOM   1626  CD1 LEU X 177      34.400  43.230  39.210  1.00  0.00           C  
ATOM   1627  CD2 LEU X 177      33.170  41.190  38.530  1.00  0.00           C  
ATOM   1628  C   LEU X 177      32.340  43.030  42.740  1.00  0.00           C  
ATOM   1629  O   LEU X 177      33.090  43.950  43.060  1.00  0.00           O  
ATOM   1630  N   GLU X 178      31.300  42.690  43.590  1.00  0.00           N  
ATOM   1631  H   GLU X 178      30.690  41.970  43.160  1.00  0.00           H  
ATOM   1632  CA  GLU X 178      30.930  43.220  44.890  1.00  0.00           C  
ATOM   1633  CB  GLU X 178      29.490  42.800  45.230  1.00  0.00           C  
ATOM   1634  CG  GLU X 178      28.410  43.310  44.210  1.00  0.00           C  
ATOM   1635  CD  GLU X 178      28.220  44.820  44.180  1.00  0.00           C  
ATOM   1636  OE1 GLU X 178      28.840  45.640  44.960  1.00  0.00           O  
ATOM   1637  OE2 GLU X 178      27.350  45.270  43.410  1.00  0.00           O  
ATOM   1638  C   GLU X 178      31.920  42.630  45.910  1.00  0.00           C  
ATOM   1639  O   GLU X 178      32.450  43.380  46.700  1.00  0.00           O  
ATOM   1640  N   GLY X 179      32.290  41.360  45.800  1.00  0.00           N  
ATOM   1641  H   GLY X 179      31.820  40.790  45.060  1.00  0.00           H  
ATOM   1642  CA  GLY X 179      33.510  40.810  46.360  1.00  0.00           C  
ATOM   1643  C   GLY X 179      33.510  39.470  47.110  1.00  0.00           C  
ATOM   1644  O   GLY X 179      34.330  39.260  47.930  1.00  0.00           O  
ATOM   1645  N   ASN X 180      32.440  38.660  46.870  1.00  0.00           N  
ATOM   1646  H   ASN X 180      31.850  38.870  46.020  1.00  0.00           H  
ATOM   1647  CA  ASN X 180      32.010  37.430  47.590  1.00  0.00           C  
ATOM   1648  CB  ASN X 180      30.500  37.570  47.970  1.00  0.00           C  
ATOM   1649  CG  ASN X 180      30.370  38.760  48.900  1.00  0.00           C  
ATOM   1650  OD1 ASN X 180      30.940  38.780  49.990  1.00  0.00           O  
ATOM   1651  ND2 ASN X 180      29.760  39.840  48.380  1.00  0.00           N  
ATOM   1652 1HD2 ASN X 180      29.360  39.840  47.420  1.00  0.00           H  
ATOM   1653 2HD2 ASN X 180      29.770  40.670  48.980  1.00  0.00           H  
ATOM   1654  C   ASN X 180      32.280  36.140  46.650  1.00  0.00           C  
ATOM   1655  O   ASN X 180      31.890  36.180  45.490  1.00  0.00           O  
ATOM   1656  N   PHE X 181      32.900  35.080  47.130  1.00  0.00           N  
ATOM   1657  H   PHE X 181      33.240  35.220  48.100  1.00  0.00           H  
ATOM   1658  CA  PHE X 181      33.080  33.790  46.460  1.00  0.00           C  
ATOM   1659  CB  PHE X 181      33.940  32.910  47.280  1.00  0.00           C  
ATOM   1660  CG  PHE X 181      35.430  33.170  47.020  1.00  0.00           C  
ATOM   1661  CD1 PHE X 181      36.150  32.450  46.000  1.00  0.00           C  
ATOM   1662  CE1 PHE X 181      37.480  32.740  45.760  1.00  0.00           C  
ATOM   1663  CZ  PHE X 181      38.030  33.820  46.450  1.00  0.00           C  
ATOM   1664  CE2 PHE X 181      37.400  34.480  47.530  1.00  0.00           C  
ATOM   1665  CD2 PHE X 181      36.070  34.190  47.740  1.00  0.00           C  
ATOM   1666  C   PHE X 181      31.760  33.170  45.850  1.00  0.00           C  
ATOM   1667  O   PHE X 181      30.840  33.010  46.590  1.00  0.00           O  
ATOM   1668  N   TYR X 182      31.720  32.780  44.550  1.00  0.00           N  
ATOM   1669  H   TYR X 182      32.520  32.880  43.930  1.00  0.00           H  
ATOM   1670  CA  TYR X 182      30.810  31.700  44.120  1.00  0.00           C  
ATOM   1671  CB  TYR X 182      30.650  31.560  42.600  1.00  0.00           C  
ATOM   1672  CG  TYR X 182      30.120  32.770  41.830  1.00  0.00           C  
ATOM   1673  CD1 TYR X 182      28.780  32.790  41.450  1.00  0.00           C  
ATOM   1674  CE1 TYR X 182      28.280  33.910  40.730  1.00  0.00           C  
ATOM   1675  CZ  TYR X 182      29.110  34.870  40.260  1.00  0.00           C  
ATOM   1676  OH  TYR X 182      28.520  35.930  39.590  1.00  0.00           O  
ATOM   1677  HH  TYR X 182      29.140  36.580  39.300  1.00  0.00           H  
ATOM   1678  CE2 TYR X 182      30.470  34.760  40.600  1.00  0.00           C  
ATOM   1679  CD2 TYR X 182      30.980  33.740  41.390  1.00  0.00           C  
ATOM   1680  C   TYR X 182      31.260  30.390  44.740  1.00  0.00           C  
ATOM   1681  O   TYR X 182      32.410  30.010  44.600  1.00  0.00           O  
ATOM   1682  N   GLY X 183      30.330  29.780  45.380  1.00  0.00           N  
ATOM   1683  H   GLY X 183      29.400  30.220  45.340  1.00  0.00           H  
ATOM   1684  CA  GLY X 183      30.570  28.660  46.250  1.00  0.00           C  
ATOM   1685  C   GLY X 183      31.080  28.950  47.680  1.00  0.00           C  
ATOM   1686  O   GLY X 183      31.200  30.070  48.070  1.00  0.00           O  
ATOM   1687  N   PRO X 184      31.460  27.960  48.470  1.00  0.00           N  
ATOM   1688  CD  PRO X 184      30.940  26.580  48.250  1.00  0.00           C  
ATOM   1689  CG  PRO X 184      31.300  25.880  49.500  1.00  0.00           C  
ATOM   1690  CB  PRO X 184      31.260  26.940  50.560  1.00  0.00           C  
ATOM   1691  CA  PRO X 184      31.910  28.120  49.890  1.00  0.00           C  
ATOM   1692  C   PRO X 184      33.440  28.170  50.090  1.00  0.00           C  
ATOM   1693  O   PRO X 184      34.020  27.280  50.750  1.00  0.00           O  
ATOM   1694  N   PHE X 185      34.050  29.040  49.390  1.00  0.00           N  
ATOM   1695  H   PHE X 185      33.400  29.620  48.910  1.00  0.00           H  
ATOM   1696  CA  PHE X 185      35.470  29.060  49.140  1.00  0.00           C  
ATOM   1697  CB  PHE X 185      35.800  28.830  47.690  1.00  0.00           C  
ATOM   1698  CG  PHE X 185      35.260  27.660  47.020  1.00  0.00           C  
ATOM   1699  CD1 PHE X 185      35.110  26.360  47.610  1.00  0.00           C  
ATOM   1700  CE1 PHE X 185      34.450  25.310  46.870  1.00  0.00           C  
ATOM   1701  CZ  PHE X 185      33.930  25.570  45.590  1.00  0.00           C  
ATOM   1702  CE2 PHE X 185      34.150  26.850  44.950  1.00  0.00           C  
ATOM   1703  CD2 PHE X 185      34.830  27.870  45.660  1.00  0.00           C  
ATOM   1704  C   PHE X 185      36.160  30.280  49.670  1.00  0.00           C  
ATOM   1705  O   PHE X 185      35.500  31.380  49.810  1.00  0.00           O  
ATOM   1706  N   VAL X 186      37.450  30.190  50.040  1.00  0.00           N  
ATOM   1707  H   VAL X 186      37.920  29.270  49.970  1.00  0.00           H  
ATOM   1708  CA  VAL X 186      38.160  31.370  50.640  1.00  0.00           C  
ATOM   1709  CB  VAL X 186      38.470  31.100  52.070  1.00  0.00           C  
ATOM   1710  CG1 VAL X 186      37.150  31.270  52.910  1.00  0.00           C  
ATOM   1711  CG2 VAL X 186      39.070  29.750  52.280  1.00  0.00           C  
ATOM   1712  C   VAL X 186      39.410  31.800  49.800  1.00  0.00           C  
ATOM   1713  O   VAL X 186      39.890  31.080  48.910  1.00  0.00           O  
ATOM   1714  N   ASP X 187      39.900  32.970  49.990  1.00  0.00           N  
ATOM   1715  H   ASP X 187      39.410  33.510  50.690  1.00  0.00           H  
ATOM   1716  CA  ASP X 187      41.010  33.600  49.210  1.00  0.00           C  
ATOM   1717  CB  ASP X 187      41.020  35.110  49.330  1.00  0.00           C  
ATOM   1718  CG  ASP X 187      40.980  35.570  50.820  1.00  0.00           C  
ATOM   1719  OD1 ASP X 187      39.860  35.930  51.310  1.00  0.00           O  
ATOM   1720  OD2 ASP X 187      41.990  35.530  51.500  1.00  0.00           O  
ATOM   1721  C   ASP X 187      42.410  33.010  49.490  1.00  0.00           C  
ATOM   1722  O   ASP X 187      43.310  33.050  48.680  1.00  0.00           O  
ATOM   1723  N   ARG X 188      42.620  32.500  50.760  1.00  0.00           N  
ATOM   1724  H   ARG X 188      41.860  32.700  51.380  1.00  0.00           H  
ATOM   1725  CA  ARG X 188      43.800  31.860  51.280  1.00  0.00           C  
ATOM   1726  CB  ARG X 188      43.880  31.930  52.800  1.00  0.00           C  
ATOM   1727  CG  ARG X 188      42.840  30.930  53.400  1.00  0.00           C  
ATOM   1728  CD  ARG X 188      43.040  30.880  54.920  1.00  0.00           C  
ATOM   1729  NE  ARG X 188      42.640  32.140  55.560  1.00  0.00           N  
ATOM   1730  HE  ARG X 188      42.200  32.880  55.000  1.00  0.00           H  
ATOM   1731  CZ  ARG X 188      42.760  32.440  56.860  1.00  0.00           C  
ATOM   1732  NH1 ARG X 188      43.230  31.580  57.740  1.00  0.00           N  
ATOM   1733 1HH1 ARG X 188      43.550  30.690  57.420  1.00  0.00           H  
ATOM   1734 2HH1 ARG X 188      43.140  31.810  58.670  1.00  0.00           H  
ATOM   1735  NH2 ARG X 188      42.440  33.570  57.420  1.00  0.00           N  
ATOM   1736 1HH2 ARG X 188      42.000  34.280  56.800  1.00  0.00           H  
ATOM   1737 2HH2 ARG X 188      42.500  33.710  58.440  1.00  0.00           H  
ATOM   1738  C   ARG X 188      44.190  30.520  50.820  1.00  0.00           C  
ATOM   1739  O   ARG X 188      43.360  29.780  50.250  1.00  0.00           O  
ATOM   1740  N   GLN X 189      45.410  30.040  51.070  1.00  0.00           N  
ATOM   1741  H   GLN X 189      46.000  30.650  51.630  1.00  0.00           H  
ATOM   1742  CA  GLN X 189      46.020  28.950  50.340  1.00  0.00           C  
ATOM   1743  CB  GLN X 189      47.530  29.300  49.960  1.00  0.00           C  
ATOM   1744  CG  GLN X 189      47.660  30.070  48.730  1.00  0.00           C  
ATOM   1745  CD  GLN X 189      49.180  30.230  48.250  1.00  0.00           C  
ATOM   1746  OE1 GLN X 189      50.050  29.480  48.590  1.00  0.00           O  
ATOM   1747  NE2 GLN X 189      49.540  31.250  47.520  1.00  0.00           N  
ATOM   1748 1HE2 GLN X 189      48.840  31.880  47.130  1.00  0.00           H  
ATOM   1749 2HE2 GLN X 189      50.490  31.160  47.120  1.00  0.00           H  
ATOM   1750  C   GLN X 189      45.920  27.620  51.170  1.00  0.00           C  
ATOM   1751  O   GLN X 189      46.870  26.810  51.350  1.00  0.00           O  
ATOM   1752  N   THR X 190      44.780  27.380  51.790  1.00  0.00           N  
ATOM   1753  H   THR X 190      44.030  28.030  51.510  1.00  0.00           H  
ATOM   1754  CA  THR X 190      44.500  26.260  52.770  1.00  0.00           C  
ATOM   1755  CB  THR X 190      43.540  26.750  53.890  1.00  0.00           C  
ATOM   1756  CG2 THR X 190      44.220  27.720  54.810  1.00  0.00           C  
ATOM   1757  OG1 THR X 190      42.460  27.430  53.290  1.00  0.00           O  
ATOM   1758  HG1 THR X 190      41.810  27.560  54.010  1.00  0.00           H  
ATOM   1759  C   THR X 190      43.990  24.970  52.090  1.00  0.00           C  
ATOM   1760  O   THR X 190      43.500  25.030  50.960  1.00  0.00           O  
ATOM   1761  N   ALA X 191      43.970  23.860  52.820  1.00  0.00           N  
ATOM   1762  H   ALA X 191      44.450  23.720  53.710  1.00  0.00           H  
ATOM   1763  CA  ALA X 191      43.170  22.710  52.450  1.00  0.00           C  
ATOM   1764  CB  ALA X 191      43.380  21.570  53.470  1.00  0.00           C  
ATOM   1765  C   ALA X 191      41.620  23.030  52.420  1.00  0.00           C  
ATOM   1766  O   ALA X 191      41.110  23.700  53.340  1.00  0.00           O  
ATOM   1767  N   GLN X 192      40.930  22.630  51.320  1.00  0.00           N  
ATOM   1768  H   GLN X 192      41.340  22.080  50.600  1.00  0.00           H  
ATOM   1769  CA  GLN X 192      39.530  22.910  51.080  1.00  0.00           C  
ATOM   1770  CB  GLN X 192      39.440  24.190  50.120  1.00  0.00           C  
ATOM   1771  CG  GLN X 192      39.850  25.560  50.710  1.00  0.00           C  
ATOM   1772  CD  GLN X 192      39.430  26.810  49.920  1.00  0.00           C  
ATOM   1773  OE1 GLN X 192      38.260  27.220  49.960  1.00  0.00           O  
ATOM   1774  NE2 GLN X 192      40.350  27.490  49.260  1.00  0.00           N  
ATOM   1775 1HE2 GLN X 192      41.310  27.130  49.170  1.00  0.00           H  
ATOM   1776 2HE2 GLN X 192      40.120  28.390  48.960  1.00  0.00           H  
ATOM   1777  C   GLN X 192      38.820  21.680  50.410  1.00  0.00           C  
ATOM   1778  O   GLN X 192      39.460  20.880  49.780  1.00  0.00           O  
ATOM   1779  N   ALA X 193      37.470  21.620  50.640  1.00  0.00           N  
ATOM   1780  H   ALA X 193      37.090  22.330  51.170  1.00  0.00           H  
ATOM   1781  CA  ALA X 193      36.550  20.790  49.920  1.00  0.00           C  
ATOM   1782  CB  ALA X 193      35.740  20.060  50.940  1.00  0.00           C  
ATOM   1783  C   ALA X 193      35.660  21.470  48.900  1.00  0.00           C  
ATOM   1784  O   ALA X 193      35.290  22.620  48.990  1.00  0.00           O  
ATOM   1785  N   ALA X 194      35.260  20.750  47.880  1.00  0.00           N  
ATOM   1786  H   ALA X 194      35.700  19.830  47.870  1.00  0.00           H  
ATOM   1787  CA  ALA X 194      34.260  21.100  46.930  1.00  0.00           C  
ATOM   1788  CB  ALA X 194      35.100  21.870  45.830  1.00  0.00           C  
ATOM   1789  C   ALA X 194      33.570  19.910  46.340  1.00  0.00           C  
ATOM   1790  O   ALA X 194      34.130  18.780  46.400  1.00  0.00           O  
ATOM   1791  N   GLY X 195      32.350  20.140  45.820  1.00  0.00           N  
ATOM   1792  H   GLY X 195      31.870  20.970  46.050  1.00  0.00           H  
ATOM   1793  CA  GLY X 195      31.700  19.200  44.930  1.00  0.00           C  
ATOM   1794  C   GLY X 195      32.250  19.070  43.510  1.00  0.00           C  
ATOM   1795  O   GLY X 195      33.290  19.680  43.210  1.00  0.00           O  
ATOM   1796  N   THR X 196      31.580  18.210  42.690  1.00  0.00           N  
ATOM   1797  H   THR X 196      30.750  17.790  43.040  1.00  0.00           H  
ATOM   1798  CA  THR X 196      32.080  17.940  41.320  1.00  0.00           C  
ATOM   1799  CB  THR X 196      31.860  16.530  40.850  1.00  0.00           C  
ATOM   1800  CG2 THR X 196      32.680  15.450  41.580  1.00  0.00           C  
ATOM   1801  OG1 THR X 196      30.550  16.170  41.110  1.00  0.00           O  
ATOM   1802  HG1 THR X 196      29.910  16.660  40.560  1.00  0.00           H  
ATOM   1803  C   THR X 196      31.350  18.830  40.230  1.00  0.00           C  
ATOM   1804  O   THR X 196      30.270  19.290  40.510  1.00  0.00           O  
ATOM   1805  N   ASP X 197      31.970  19.000  39.020  1.00  0.00           N  
ATOM   1806  H   ASP X 197      32.990  18.800  38.980  1.00  0.00           H  
ATOM   1807  CA  ASP X 197      31.390  19.820  37.930  1.00  0.00           C  
ATOM   1808  CB  ASP X 197      32.530  20.480  37.070  1.00  0.00           C  
ATOM   1809  CG  ASP X 197      33.690  19.540  36.570  1.00  0.00           C  
ATOM   1810  OD1 ASP X 197      34.510  19.030  37.390  1.00  0.00           O  
ATOM   1811  OD2 ASP X 197      33.740  19.270  35.360  1.00  0.00           O  
ATOM   1812  C   ASP X 197      30.530  19.050  36.970  1.00  0.00           C  
ATOM   1813  OT1 ASP X 197      30.050  19.730  36.020  1.00  0.00           O  
ATOM   1814  OT2 ASP X 197      30.300  17.780  37.070  1.00  0.00           O  
CONECT    1    2                                                      
CONECT    2    4    3    1                                            
CONECT    3    5    2                                                 
CONECT    4    6    2                                                 
CONECT    5    3                                                      
CONECT    6    7    4                                                 
CONECT    7    8    6                                                 
CONECT    8   13    9    7                                            
CONECT    9    8   10                                                 
CONECT   10   11    9                                                 
CONECT   11   12   10                                                 
CONECT   12   13   11                                                 
CONECT   13   12    8                                                 
CONECT   27   28                                                      
CONECT   28   36   27   29                                            
CONECT   29   28                                                      
CONECT   36   38   37   28                                            
CONECT   37   36                                                      
CONECT   38   39   42   36                                            
CONECT   39   40   38                                                 
CONECT   40   41   39                                                 
CONECT   41   40   42                                                 
CONECT   42   41   38   43                                            
CONECT   43   42   45   44                                            
CONECT   44   43                                                      
CONECT   45   46   43   47                                            
CONECT   46   45                                                      
CONECT   47   45   48   51                                            
CONECT   48   49   47                                                 
CONECT   49   50   48                                                 
CONECT   50   49                                                      
CONECT   51   53   47   52                                            
CONECT   52   51                                                      
CONECT   53   54   55   51                                            
CONECT   54   53                                                      
CONECT   55   53   56                                                 
CONECT   56   55   57   58                                            
CONECT   57   56                                                      
CONECT   58   56   59   60                                            
CONECT   59   58                                                      
CONECT   60   58   61   69                                            
CONECT   61   62   60                                                 
CONECT   62   63   61                                                 
CONECT   63   64   62                                                 
CONECT   64   65   63                                                 
CONECT   65   66   67   68   64                                       
CONECT   65                                                           
CONECT   66   65                                                      
CONECT   67   65                                                      
CONECT   68   65                                                      
CONECT   69   60   71   70                                            
CONECT   70   69                                                      
CONECT   71   72   69   73                                            
CONECT   72   71                                                      
CONECT   73   71   74   77                                            
CONECT   74   76   73   75                                            
CONECT   75   74                                                      
CONECT   76   74                                                      
CONECT   77   79   73   78                                            
CONECT   78   77                                                      
CONECT   79   80   81   77                                            
CONECT   80   79                                                      
CONECT   81   82   79   87                                            
CONECT   82   83   81                                                 
CONECT   83   84   82                                                 
CONECT   84   85   86   83                                            
CONECT   85   84                                                      
CONECT   86   84                                                      
CONECT   87   81   89   88                                            
CONECT   88   87                                                      
CONECT   89   90   87   91                                            
CONECT   90   89                                                      
CONECT   91   89   92                                                 
CONECT   92   91   93   94                                            
CONECT   93   92                                                      
CONECT   94   92   95   96                                            
CONECT   95   94                                                      
CONECT   96   94   97  100                                            
CONECT   97   98   96                                                 
CONECT   98   97   99                                                 
CONECT   99   98                                                      
CONECT  100  102   96  101                                            
CONECT  101  100                                                      
CONECT  102  103  104  100                                            
CONECT  103  102                                                      
CONECT  104  105  102  109                                            
CONECT  105  106  104                                                 
CONECT  106  105  107                                                 
CONECT  107  106  108                                                 
CONECT  108  107                                                      
CONECT  109  110  104  111                                            
CONECT  110  109                                                      
CONECT  111  109  113  112                                            
CONECT  112  111                                                      
CONECT  113  111  114  117                                            
CONECT  114  115  113  116                                            
CONECT  115  114                                                      
CONECT  116  114                                                      
CONECT  117  113  119  118                                            
CONECT  118  117                                                      
CONECT  119  120  117  121                                            
CONECT  120  119                                                      
CONECT  121  119  122  129                                            
CONECT  122  123  121                                                 
CONECT  123  122  124                                                 
CONECT  124  125  126  123                                            
CONECT  125  124                                                      
CONECT  126  124  128  127                                            
CONECT  127  126                                                      
CONECT  128  126                                                      
CONECT  129  121  130  131                                            
CONECT  130  129                                                      
CONECT  131  129  132  133                                            
CONECT  132  131                                                      
CONECT  133  131  134  137                                            
CONECT  134  133  136  135                                            
CONECT  135  134                                                      
CONECT  136  134                                                      
CONECT  137  133  138  139                                            
CONECT  138  137                                                      
CONECT  139  137  140  141                                            
CONECT  140  139                                                      
CONECT  141  142  139  146                                            
CONECT  142  144  143  141                                            
CONECT  143  142                                                      
CONECT  144  145  142                                                 
CONECT  145  144                                                      
CONECT  146  141  147  148                                            
CONECT  147  146                                                      
CONECT  148  146  149  150                                            
CONECT  149  148                                                      
CONECT  150  148  154  151                                            
CONECT  151  150  152                                                 
CONECT  152  151  153                                                 
CONECT  153  152                                                      
CONECT  154  150  155  156                                            
CONECT  155  154                                                      
CONECT  156  154  157  158                                            
CONECT  157  156                                                      
CONECT  158  159  156                                                 
CONECT  159  160  161  158                                            
CONECT  160  159                                                      
CONECT  161  163  159  162                                            
CONECT  162  161                                                      
CONECT  163  168  164  161                                            
CONECT  164  163  165  166                                            
CONECT  165  164                                                      
CONECT  166  164  167                                                 
CONECT  167  166                                                      
CONECT  168  169  170  163                                            
CONECT  169  168                                                      
CONECT  170  172  168  171                                            
CONECT  171  170                                                      
CONECT  172  177  170  173                                            
CONECT  173  172  174  175                                            
CONECT  174  173                                                      
CONECT  175  173  176                                                 
CONECT  176  175                                                      
CONECT  177  179  178  172                                            
CONECT  178  177                                                      
CONECT  179  181  180  177                                            
CONECT  180  179                                                      
CONECT  181  182  186  179                                            
CONECT  182  183  184  181                                            
CONECT  183  182                                                      
CONECT  184  182  185                                                 
CONECT  185  184                                                      
CONECT  186  188  187  181                                            
CONECT  187  186                                                      
CONECT  188  190  189  186                                            
CONECT  189  188                                                      
CONECT  190  195  188  191                                            
CONECT  191  190  192                                                 
CONECT  192  191  193  194                                            
CONECT  193  192                                                      
CONECT  194  192                                                      
CONECT  195  197  196  190                                            
CONECT  196  195                                                      
CONECT  197  199  198  195                                            
CONECT  198  197                                                      
CONECT  199  200  197  206                                            
CONECT  200  201  199                                                 
CONECT  201  202  203  200                                            
CONECT  202  201                                                      
CONECT  203  205  201  204                                            
CONECT  204  203                                                      
CONECT  205  203                                                      
CONECT  206  199  208  207                                            
CONECT  207  206                                                      
CONECT  208  209  206  210                                            
CONECT  209  208                                                      
CONECT  210  211  208                                                 
CONECT  211  212  213  210                                            
CONECT  212  211                                                      
CONECT  213  215  211  214                                            
CONECT  214  213                                                      
CONECT  215  216  220  213                                            
CONECT  216  217  215                                                 
CONECT  217  218  219  216                                            
CONECT  218  217                                                      
CONECT  219  217                                                      
CONECT  220  222  215  221                                            
CONECT  221  220                                                      
CONECT  222  223  224  220                                            
CONECT  223  222                                                      
CONECT  224  225  236  222                                            
CONECT  225  224                                                      
CONECT  228  229                                                      
CONECT  229  228                                                      
CONECT  236  237  224  238                                            
CONECT  237  236                                                      
CONECT  238  236  240  239                                            
CONECT  239  238                                                      
CONECT  240  238  241  245                                            
CONECT  241  242  240                                                 
CONECT  242  244  243  241                                            
CONECT  243  242                                                      
CONECT  244  242                                                      
CONECT  245  247  240  246                                            
CONECT  246  245                                                      
CONECT  247  248  249  245                                            
CONECT  248  247                                                      
CONECT  249  247  250  254                                            
CONECT  250  251  249                                                 
CONECT  251  252  253  250                                            
CONECT  252  251                                                      
CONECT  253  251                                                      
CONECT  254  249  255  256                                            
CONECT  255  254                                                      
CONECT  256  254  257  258                                            
CONECT  257  256                                                      
CONECT  258  256  259  263                                            
CONECT  259  258  260                                                 
CONECT  260  259  261  262                                            
CONECT  261  260                                                      
CONECT  262  260                                                      
CONECT  263  258  265  264                                            
CONECT  264  263                                                      
CONECT  265  266  263  267                                            
CONECT  266  265                                                      
CONECT  267  271  265  268                                            
CONECT  268  267  270  269                                            
CONECT  269  268                                                      
CONECT  270  268                                                      
CONECT  271  272  273  267                                            
CONECT  272  271                                                      
CONECT  273  271  275  274                                            
CONECT  274  273                                                      
CONECT  275  276  273  279                                            
CONECT  276  277  278  275                                            
CONECT  277  276                                                      
CONECT  278  276                                                      
CONECT  279  275  281  280                                            
CONECT  280  279                                                      
CONECT  281  282  279  283                                            
CONECT  282  281                                                      
CONECT  283  281  284  293                                            
CONECT  284  283                                                      
CONECT  289  290                                                      
CONECT  290  289                                                      
CONECT  293  294  283  295                                            
CONECT  294  293                                                      
CONECT  295  293  297  296                                            
CONECT  296  295                                                      
CONECT  297  298  295  301                                            
CONECT  298  297  299                                                 
CONECT  299  298  300                                                 
CONECT  300  299                                                      
CONECT  301  297  303  302                                            
CONECT  302  301                                                      
CONECT  303  304  301  307                                            
CONECT  304  305  303                                                 
CONECT  305  304  306                                                 
CONECT  306  305  307                                                 
CONECT  307  303  306  308                                            
CONECT  308  307  309  310                                            
CONECT  309  308                                                      
CONECT  310  308  311  312                                            
CONECT  311  310                                                      
CONECT  312  310  325  313                                            
CONECT  313  312  314                                                 
CONECT  314  313  315                                                 
CONECT  315  314  316                                                 
CONECT  316  317  315  318                                            
CONECT  317  316                                                      
CONECT  318  316  322  319                                            
CONECT  319  318  320  321                                            
CONECT  320  319                                                      
CONECT  321  319                                                      
CONECT  322  323  318  324                                            
CONECT  323  322                                                      
CONECT  324  322                                                      
CONECT  325  312  327  326                                            
CONECT  326  325                                                      
CONECT  327  328  329  325                                            
CONECT  328  327                                                      
CONECT  329  337  330  327                                            
CONECT  330  331  329                                                 
CONECT  331  336  332  330                                            
CONECT  332  334  331  333                                            
CONECT  333  332                                                      
CONECT  334  335  332                                                 
CONECT  335  334  336                                                 
CONECT  336  335  331                                                 
CONECT  337  339  329  338                                            
CONECT  338  337                                                      
CONECT  339  341  340  337                                            
CONECT  340  339                                                      
CONECT  341  342  339  345                                            
CONECT  342  344  343  341                                            
CONECT  343  342                                                      
CONECT  344  342                                                      
CONECT  345  341  346  347                                            
CONECT  346  345                                                      
CONECT  347  345  348  349                                            
CONECT  348  347                                                      
CONECT  349  347  354  350                                            
CONECT  350  349  351  352                                            
CONECT  351  350                                                      
CONECT  352  350  353                                                 
CONECT  353  352                                                      
CONECT  354  349  356  355                                            
CONECT  355  354                                                      
CONECT  356  357  354  358                                            
CONECT  357  356                                                      
CONECT  358  362  356  359                                            
CONECT  359  358  360                                                 
CONECT  360  359  361                                                 
CONECT  361  360                                                      
CONECT  362  363  364  358                                            
CONECT  363  362                                                      
CONECT  364  362  366  365                                            
CONECT  365  364                                                      
CONECT  366  371  364  367                                            
CONECT  367  366  368  369                                            
CONECT  368  367                                                      
CONECT  369  367  370                                                 
CONECT  370  369                                                      
CONECT  371  373  366  372                                            
CONECT  372  371                                                      
CONECT  373  374  375  371                                            
CONECT  374  373                                                      
CONECT  375  376  373  379                                            
CONECT  376  377  375                                                 
CONECT  377  378  376                                                 
CONECT  378  377                                                      
CONECT  379  375  380  381                                            
CONECT  380  379                                                      
CONECT  381  379  382  383                                            
CONECT  382  381                                                      
CONECT  383  381  384  389                                            
CONECT  384  383  385                                                 
CONECT  385  384  386                                                 
CONECT  386  385  387  388                                            
CONECT  387  386                                                      
CONECT  388  386                                                      
CONECT  389  383  391  390                                            
CONECT  390  389                                                      
CONECT  391  392  389  393                                            
CONECT  392  391                                                      
CONECT  393  391  398  394                                            
CONECT  394  393  395                                                 
CONECT  395  397  394  396                                            
CONECT  396  395                                                      
CONECT  397  395                                                      
CONECT  398  400  393  399                                            
CONECT  399  398                                                      
CONECT  400  402  401  398                                            
CONECT  401  400                                                      
CONECT  402  403  407  400                                            
CONECT  403  404  402                                                 
CONECT  404  405  403                                                 
CONECT  405  406  404                                                 
CONECT  406  405                                                      
CONECT  407  402  408  409                                            
CONECT  408  407                                                      
CONECT  409  407  410  411                                            
CONECT  410  409                                                      
CONECT  411  409  412  416                                            
CONECT  412  411  413                                                 
CONECT  413  414  412  415                                            
CONECT  414  413                                                      
CONECT  415  413                                                      
CONECT  416  411  417  418                                            
CONECT  417  416                                                      
CONECT  418  416  419  420                                            
CONECT  419  418                                                      
CONECT  420  418  427  421                                            
CONECT  421  420  422                                                 
CONECT  422  421  423  424                                            
CONECT  423  422                                                      
CONECT  424  422  425  426                                            
CONECT  425  424                                                      
CONECT  426  424                                                      
CONECT  427  429  420  428                                            
CONECT  428  427                                                      
CONECT  429  430  433  427                                            
CONECT  430  431  429                                                 
CONECT  431  432  430                                                 
CONECT  432  431  433                                                 
CONECT  433  432  429  434                                            
CONECT  434  433  435  436                                            
CONECT  435  434                                                      
CONECT  436  434  437  438                                            
CONECT  437  436                                                      
CONECT  438  445  436  439                                            
CONECT  439  438  440                                                 
CONECT  440  439  441  442                                            
CONECT  441  440                                                      
CONECT  442  440  443  444                                            
CONECT  443  442                                                      
CONECT  444  442                                                      
CONECT  445  447  446  438                                            
CONECT  446  445                                                      
CONECT  447  449  448  445                                            
CONECT  448  447                                                      
CONECT  449  450  459  447                                            
CONECT  450  449                                                      
CONECT  455  456                                                      
CONECT  456  455                                                      
CONECT  459  449  460  461                                            
CONECT  460  459                                                      
CONECT  461  459  462  463                                            
CONECT  462  461                                                      
CONECT  463  461  469  464                                            
CONECT  464  463  465                                                 
CONECT  465  464  466                                                 
CONECT  466  465  467  468                                            
CONECT  467  466                                                      
CONECT  468  466                                                      
CONECT  469  463  470  471                                            
CONECT  470  469                                                      
CONECT  471  469  472  473                                            
CONECT  472  471                                                      
CONECT  473  478  471  474                                            
CONECT  474  473  475                                                 
CONECT  475  474  477  476                                            
CONECT  476  475                                                      
CONECT  477  475                                                      
CONECT  478  480  479  473                                            
CONECT  479  478                                                      
CONECT  480  482  481  478                                            
CONECT  481  480                                                      
CONECT  482  483  487  480                                            
CONECT  483  484  482                                                 
CONECT  484  485  483  486                                            
CONECT  485  484                                                      
CONECT  486  484                                                      
CONECT  487  488  489  482                                            
CONECT  488  487                                                      
CONECT  489  491  487  490                                            
CONECT  490  489                                                      
CONECT  491  492  496  489                                            
CONECT  492  493  491                                                 
CONECT  493  494  495  492                                            
CONECT  494  493                                                      
CONECT  495  493                                                      
CONECT  496  497  491  498                                            
CONECT  497  496                                                      
CONECT  498  496  499  500                                            
CONECT  499  498                                                      
CONECT  500  498  505  501                                            
CONECT  501  500  503  502                                            
CONECT  502  501                                                      
CONECT  503  501  504                                                 
CONECT  504  503                                                      
CONECT  505  500  506  507                                            
CONECT  506  505                                                      
CONECT  507  505  509  508                                            
CONECT  508  507                                                      
CONECT  509  522  507  510                                            
CONECT  510  509  511                                                 
CONECT  511  510  512                                                 
CONECT  512  511  513                                                 
CONECT  513  515  512  514                                            
CONECT  514  513                                                      
CONECT  515  516  519  513                                            
CONECT  516  518  517  515                                            
CONECT  517  516                                                      
CONECT  518  516                                                      
CONECT  519  521  515  520                                            
CONECT  520  519                                                      
CONECT  521  519                                                      
CONECT  522  524  523  509                                            
CONECT  523  522                                                      
CONECT  524  526  525  522                                            
CONECT  525  524                                                      
CONECT  526  527  535  524                                            
CONECT  527  528  526                                                 
CONECT  528  529  527                                                 
CONECT  529  530  528                                                 
CONECT  530  529  531                                                 
CONECT  531  532  530  534  533                                       
CONECT  531                                                           
CONECT  532  531                                                      
CONECT  533  531                                                      
CONECT  534  531                                                      
CONECT  535  537  526  536                                            
CONECT  536  535                                                      
CONECT  537  538  539  535                                            
CONECT  538  537                                                      
CONECT  539  543  537  540                                            
CONECT  540  539  541                                                 
CONECT  541  540  542                                                 
CONECT  542  541                                                      
CONECT  543  544  545  539                                            
CONECT  544  543                                                      
CONECT  545  547  543  546                                            
CONECT  546  545                                                      
CONECT  547  554  548  545                                            
CONECT  548  547  549                                                 
CONECT  549  548  551  550                                            
CONECT  550  549                                                      
CONECT  551  552  549  553                                            
CONECT  552  551                                                      
CONECT  553  551                                                      
CONECT  554  555  556  547                                            
CONECT  555  554                                                      
CONECT  556  558  554  557                                            
CONECT  557  556                                                      
CONECT  558  566  559  556                                            
CONECT  559  558                                                      
CONECT  563  564                                                      
CONECT  564  563                                                      
CONECT  566  567  558  568                                            
CONECT  567  566                                                      
CONECT  568  566  570  569                                            
CONECT  569  568                                                      
CONECT  570  577  568  571                                            
CONECT  571  570  572                                                 
CONECT  572  571  574  573                                            
CONECT  573  572                                                      
CONECT  574  575  572  576                                            
CONECT  575  574                                                      
CONECT  576  574                                                      
CONECT  577  579  578  570                                            
CONECT  578  577                                                      
CONECT  579  581  580  577                                            
CONECT  580  579                                                      
CONECT  581  589  582  579                                            
CONECT  582  581                                                      
CONECT  589  591  590  581                                            
CONECT  590  589                                                      
CONECT  591  593  592  589                                            
CONECT  592  591                                                      
CONECT  593  598  594  591                                            
CONECT  594  595  593                                                 
CONECT  595  597  596  594                                            
CONECT  596  595                                                      
CONECT  597  595                                                      
CONECT  598  600  599  593                                            
CONECT  599  598                                                      
CONECT  600  602  601  598                                            
CONECT  601  600                                                      
CONECT  602  606  603  600                                            
CONECT  603  604  602  605                                            
CONECT  604  603                                                      
CONECT  605  603                                                      
CONECT  606  608  607  602                                            
CONECT  607  606                                                      
CONECT  608  610  609  606                                            
CONECT  609  608                                                      
CONECT  610  618  611  608                                            
CONECT  611  612  610                                                 
CONECT  612  613  611                                                 
CONECT  613  615  612  614                                            
CONECT  614  613                                                      
CONECT  615  616  617  613                                            
CONECT  616  615                                                      
CONECT  617  615                                                      
CONECT  618  620  619  610                                            
CONECT  619  618                                                      
CONECT  620  622  621  618                                            
CONECT  621  620                                                      
CONECT  622  624  623  620                                            
CONECT  623  622                                                      
CONECT  624  626  625  622                                            
CONECT  625  624                                                      
CONECT  626  628  627  624                                            
CONECT  627  626                                                      
CONECT  628  629  626                                                 
CONECT  629  628  631  630                                            
CONECT  630  629                                                      
CONECT  631  632  629  633                                            
CONECT  632  631                                                      
CONECT  633  634  631  640                                            
CONECT  634  635  633                                                 
CONECT  635  634  636  637                                            
CONECT  636  635                                                      
CONECT  637  635  638  639                                            
CONECT  638  637                                                      
CONECT  639  637                                                      
CONECT  640  633  642  641                                            
CONECT  641  640                                                      
CONECT  642  643  640  644                                            
CONECT  643  642                                                      
CONECT  644  642  645  648                                            
CONECT  645  647  644  646                                            
CONECT  646  645                                                      
CONECT  647  645                                                      
CONECT  648  644  649  650                                            
CONECT  649  648                                                      
CONECT  650  648  651  652                                            
CONECT  651  650                                                      
CONECT  652  650  660  653                                            
CONECT  653  652  654                                                 
CONECT  654  653  655                                                 
CONECT  655  654  656  657                                            
CONECT  656  655                                                      
CONECT  657  655  658  659                                            
CONECT  658  657                                                      
CONECT  659  657                                                      
CONECT  660  652  661  662                                            
CONECT  661  660                                                      
CONECT  662  660  663  664                                            
CONECT  663  662                                                      
CONECT  664  662  665  669                                            
CONECT  665  666  664                                                 
CONECT  666  668  667  665                                            
CONECT  667  666                                                      
CONECT  668  666                                                      
CONECT  669  664  671  670                                            
CONECT  670  669                                                      
CONECT  671  672  669  673                                            
CONECT  672  671                                                      
CONECT  673  671  674  686                                            
CONECT  674  673  675                                                 
CONECT  675  674  676                                                 
CONECT  676  675  677                                                 
CONECT  677  676  678  679                                            
CONECT  678  677                                                      
CONECT  679  677  680  683                                            
CONECT  680  681  679  682                                            
CONECT  681  680                                                      
CONECT  682  680                                                      
CONECT  683  679  684  685                                            
CONECT  684  683                                                      
CONECT  685  683                                                      
CONECT  686  673  687  688                                            
CONECT  687  686                                                      
CONECT  688  686  689  690                                            
CONECT  689  688                                                      
CONECT  690  688  691  694                                            
CONECT  691  693  690  692                                            
CONECT  692  691                                                      
CONECT  693  691                                                      
CONECT  694  690  695  696                                            
CONECT  695  694                                                      
CONECT  696  694  697  698                                            
CONECT  697  696                                                      
CONECT  698  696  699  703                                            
CONECT  699  700  701  698                                            
CONECT  700  699                                                      
CONECT  701  702  699                                                 
CONECT  702  701                                                      
CONECT  703  698  705  704                                            
CONECT  704  703                                                      
CONECT  705  706  703  707                                            
CONECT  706  705                                                      
CONECT  707  705  708                                                 
CONECT  708  709  707  710                                            
CONECT  709  708                                                      
CONECT  710  708  712  711                                            
CONECT  711  710                                                      
CONECT  712  713  710  720                                            
CONECT  713  712                                                      
CONECT  715  716                                                      
CONECT  716  715                                                      
CONECT  720  712  722  721                                            
CONECT  721  720                                                      
CONECT  722  723  720  724                                            
CONECT  723  722                                                      
CONECT  724  722  728  725                                            
CONECT  725  726  724                                                 
CONECT  726  727  725                                                 
CONECT  727  726                                                      
CONECT  728  729  724  730                                            
CONECT  729  728                                                      
CONECT  730  728  732  731                                            
CONECT  731  730                                                      
CONECT  732  730  737  733                                            
CONECT  733  732  734                                                 
CONECT  734  733  735                                                 
CONECT  735  734  736                                                 
CONECT  736  735                                                      
CONECT  737  739  732  738                                            
CONECT  738  737                                                      
CONECT  739  740  741  737                                            
CONECT  740  739                                                      
CONECT  741  742  749  739                                            
CONECT  742  743  741                                                 
CONECT  743  744  742                                                 
CONECT  744  746  745  743                                            
CONECT  745  744                                                      
CONECT  746  748  747  744                                            
CONECT  747  746                                                      
CONECT  748  746                                                      
CONECT  749  750  741  751                                            
CONECT  750  749                                                      
CONECT  751  749  753  752                                            
CONECT  752  751                                                      
CONECT  753  754  751  760                                            
CONECT  754  755  753                                                 
CONECT  755  757  754  756                                            
CONECT  756  755                                                      
CONECT  757  758  759  755                                            
CONECT  758  757                                                      
CONECT  759  757                                                      
CONECT  760  762  753  761                                            
CONECT  761  760                                                      
CONECT  762  763  764  760                                            
CONECT  763  762                                                      
CONECT  764  768  765  762                                            
CONECT  765  764  766                                                 
CONECT  766  765  767                                                 
CONECT  767  766                                                      
CONECT  768  770  769  764                                            
CONECT  769  768                                                      
CONECT  770  772  771  768                                            
CONECT  771  770                                                      
CONECT  772  773  776  770                                            
CONECT  773  774  775  772                                            
CONECT  774  773                                                      
CONECT  775  773                                                      
CONECT  776  778  772  777                                            
CONECT  777  776                                                      
CONECT  778  779  780  776                                            
CONECT  779  778                                                      
CONECT  780  785  778  781                                            
CONECT  781  780  782                                                 
CONECT  782  784  781  783                                            
CONECT  783  782                                                      
CONECT  784  782                                                      
CONECT  785  786  787  780                                            
CONECT  786  785                                                      
CONECT  787  789  785  788                                            
CONECT  788  787                                                      
CONECT  789  790  798  787                                            
CONECT  790  791  789                                                 
CONECT  791  792  790                                                 
CONECT  792  791  793                                                 
CONECT  793  792  794                                                 
CONECT  794  796  797  793  795                                       
CONECT  794                                                           
CONECT  795  794                                                      
CONECT  796  794                                                      
CONECT  797  794                                                      
CONECT  798  800  789  799                                            
CONECT  799  798                                                      
CONECT  800  801  802  798                                            
CONECT  801  800                                                      
CONECT  802  803  807  800                                            
CONECT  803  804  802                                                 
CONECT  804  805  803  806                                            
CONECT  805  804                                                      
CONECT  806  804                                                      
CONECT  807  808  809  802                                            
CONECT  808  807                                                      
CONECT  809  807  811  810                                            
CONECT  810  809                                                      
CONECT  811  820  809  812                                            
CONECT  812  811  813                                                 
CONECT  813  812  814                                                 
CONECT  814  813  815                                                 
CONECT  815  814  816                                                 
CONECT  816  815  818  817  819                                       
CONECT  816                                                           
CONECT  817  816                                                      
CONECT  818  816                                                      
CONECT  819  816                                                      
CONECT  820  822  811  821                                            
CONECT  821  820                                                      
CONECT  822  824  823  820                                            
CONECT  823  822                                                      
CONECT  824  825  828  822                                            
CONECT  825  827  826  824                                            
CONECT  826  825                                                      
CONECT  827  825                                                      
CONECT  828  830  829  824                                            
CONECT  829  828                                                      
CONECT  830  832  831  828                                            
CONECT  831  830                                                      
CONECT  832  837  830  833                                            
CONECT  833  832  834                                                 
CONECT  834  836  833  835                                            
CONECT  835  834                                                      
CONECT  836  834                                                      
CONECT  837  839  838  832                                            
CONECT  838  837                                                      
CONECT  839  841  840  837                                            
CONECT  840  839                                                      
CONECT  841  842  846  839                                            
CONECT  842  843  844  841                                            
CONECT  843  842                                                      
CONECT  844  845  842                                                 
CONECT  845  844                                                      
CONECT  846  848  841  847                                            
CONECT  847  846                                                      
CONECT  848  849  850  846                                            
CONECT  849  848                                                      
CONECT  850  852  851  848                                            
CONECT  851  850                                                      
CONECT  852  853  854  850                                            
CONECT  853  852                                                      
CONECT  854  856  852  855                                            
CONECT  855  854                                                      
CONECT  856  863  857  854                                            
CONECT  857  858  856                                                 
CONECT  858  859  860  857                                            
CONECT  859  858                                                      
CONECT  860  862  858  861                                            
CONECT  861  860                                                      
CONECT  862  860                                                      
CONECT  863  865  864  856                                            
CONECT  864  863                                                      
CONECT  865  869  866  863                                            
CONECT  866  867  865                                                 
CONECT  867  868  866                                                 
CONECT  868  867  869                                                 
CONECT  869  868  870  865                                            
CONECT  870  871  872  869                                            
CONECT  871  870                                                      
CONECT  872  874  870  873                                            
CONECT  873  872                                                      
CONECT  874  875  872  883                                            
CONECT  875  876  874                                                 
CONECT  876  877  875                                                 
CONECT  877  878  876                                                 
CONECT  878  879  877                                                 
CONECT  879  881  880  882  878                                       
CONECT  879                                                           
CONECT  880  879                                                      
CONECT  881  879                                                      
CONECT  882  879                                                      
CONECT  883  874  884  885                                            
CONECT  884  883                                                      
CONECT  885  883  886  887                                            
CONECT  886  885                                                      
CONECT  887  892  885  888                                            
CONECT  888  887  890  889                                            
CONECT  889  888                                                      
CONECT  890  888  891                                                 
CONECT  891  890                                                      
CONECT  892  893  894  887                                            
CONECT  893  892                                                      
CONECT  894  898  892  895                                            
CONECT  895  894  896                                                 
CONECT  896  897  895                                                 
CONECT  897  898  896                                                 
CONECT  898  897  894  899                                            
CONECT  899  898  901  900                                            
CONECT  900  899                                                      
CONECT  901  902  899  903                                            
CONECT  902  901                                                      
CONECT  903  904  901  912                                            
CONECT  904  903  905                                                 
CONECT  905  904  906                                                 
CONECT  906  907  905                                                 
CONECT  907  908  906                                                 
CONECT  908  909  911  910  907                                       
CONECT  908                                                           
CONECT  909  908                                                      
CONECT  910  908                                                      
CONECT  911  908                                                      
CONECT  912  913  903  914                                            
CONECT  913  912                                                      
CONECT  914  912  915  916                                            
CONECT  915  914                                                      
CONECT  916  914  917  926                                            
CONECT  917  916                                                      
CONECT  922  923                                                      
CONECT  923  922                                                      
CONECT  926  916  927  928                                            
CONECT  927  926                                                      
CONECT  928  926  929  930                                            
CONECT  929  928                                                      
CONECT  930  928  931  939                                            
CONECT  931  932  930                                                 
CONECT  932  931  933                                                 
CONECT  933  934  932                                                 
CONECT  934  935  933                                                 
CONECT  935  936  934  938  937                                       
CONECT  935                                                           
CONECT  936  935                                                      
CONECT  937  935                                                      
CONECT  938  935                                                      
CONECT  939  930  940  941                                            
CONECT  940  939                                                      
CONECT  941  939  942  943                                            
CONECT  942  941                                                      
CONECT  943  941  951  944                                            
CONECT  944  943                                                      
CONECT  951  943  953  952                                            
CONECT  952  951                                                      
CONECT  953  954  955  951                                            
CONECT  954  953                                                      
CONECT  955  956  953  959                                            
CONECT  956  958  957  955                                            
CONECT  957  956                                                      
CONECT  958  956                                                      
CONECT  959  955  960  961                                            
CONECT  960  959                                                      
CONECT  961  959  962  963                                            
CONECT  962  961                                                      
CONECT  963  961  976  964                                            
CONECT  964  963  965                                                 
CONECT  965  964  966                                                 
CONECT  966  965  967                                                 
CONECT  967  966  968  969                                            
CONECT  968  967                                                      
CONECT  969  967  970  973                                            
CONECT  970  971  969  972                                            
CONECT  971  970                                                      
CONECT  972  970                                                      
CONECT  973  969  974  975                                            
CONECT  974  973                                                      
CONECT  975  973                                                      
CONECT  976  978  977  963                                            
CONECT  977  976                                                      
CONECT  978  980  979  976                                            
CONECT  979  978                                                      
CONECT  980  981  985  978                                            
CONECT  981  982  983  980                                            
CONECT  982  981                                                      
CONECT  983  984  981                                                 
CONECT  984  983                                                      
CONECT  985  987  980  986                                            
CONECT  986  985                                                      
CONECT  987  988  989  985                                            
CONECT  988  987                                                      
CONECT  989  997  990  987                                            
CONECT  990  989  991                                                 
CONECT  991  990  992                                                 
CONECT  992  991  993  994                                            
CONECT  993  992                                                      
CONECT  994  992  995  996                                            
CONECT  995  994                                                      
CONECT  996  994                                                      
CONECT  997  998  999  989                                            
CONECT  998  997                                                      
CONECT  999 1003  997 1000                                            
CONECT 1000  999 1001                                                 
CONECT 1001 1002 1000                                                 
CONECT 1002 1003 1001                                                 
CONECT 1003 1004  999 1002                                            
CONECT 1004 1006 1005 1003                                            
CONECT 1005 1004                                                      
CONECT 1006 1008 1007 1004                                            
CONECT 1007 1006                                                      
CONECT 1008 1009 1006                                                 
CONECT 1009 1010 1011 1008                                            
CONECT 1010 1009                                                      
CONECT 1011 1013 1009 1012                                            
CONECT 1012 1011                                                      
CONECT 1013 1021 1014 1011                                            
CONECT 1014 1013 1015                                                 
CONECT 1015 1016 1014                                                 
CONECT 1016 1017 1018 1015                                            
CONECT 1017 1016                                                      
CONECT 1018 1016 1020 1019                                            
CONECT 1019 1018                                                      
CONECT 1020 1018                                                      
CONECT 1021 1023 1013 1022                                            
CONECT 1022 1021                                                      
CONECT 1023 1025 1024 1021                                            
CONECT 1024 1023                                                      
CONECT 1025 1026 1030 1023                                            
CONECT 1026 1027 1028 1025                                            
CONECT 1027 1026                                                      
CONECT 1028 1029 1026                                                 
CONECT 1029 1028                                                      
CONECT 1030 1025 1032 1031                                            
CONECT 1031 1030                                                      
CONECT 1032 1033 1030 1034                                            
CONECT 1033 1032                                                      
CONECT 1034 1042 1032 1035                                            
CONECT 1035 1034                                                      
CONECT 1042 1044 1043 1034                                            
CONECT 1043 1042                                                      
CONECT 1044 1046 1045 1042                                            
CONECT 1045 1044                                                      
CONECT 1046 1047 1044 1050                                            
CONECT 1047 1048 1046                                                 
CONECT 1048 1049 1047                                                 
CONECT 1049 1048                                                      
CONECT 1050 1046 1052 1051                                            
CONECT 1051 1050                                                      
CONECT 1052 1053 1050 1054                                            
CONECT 1053 1052                                                      
CONECT 1054 1052 1058 1055                                            
CONECT 1055 1054 1057 1056                                            
CONECT 1056 1055                                                      
CONECT 1057 1055                                                      
CONECT 1058 1059 1060 1054                                            
CONECT 1059 1058                                                      
CONECT 1060 1058 1062 1061                                            
CONECT 1061 1060                                                      
CONECT 1062 1063 1060 1067                                            
CONECT 1063 1064 1062                                                 
CONECT 1064 1065 1066 1063                                            
CONECT 1065 1064                                                      
CONECT 1066 1064                                                      
CONECT 1067 1062 1069 1068                                            
CONECT 1068 1067                                                      
CONECT 1069 1070 1071 1067                                            
CONECT 1070 1069                                                      
CONECT 1071 1072 1069 1073                                            
CONECT 1072 1071                                                      
CONECT 1073 1074 1071 1075                                            
CONECT 1074 1073                                                      
CONECT 1075 1073 1077 1076                                            
CONECT 1076 1075                                                      
CONECT 1077 1075 1081 1078                                            
CONECT 1078 1079 1077                                                 
CONECT 1079 1080 1078                                                 
CONECT 1080 1079                                                      
CONECT 1081 1077 1083 1082                                            
CONECT 1082 1081                                                      
CONECT 1083 1084 1081 1085                                            
CONECT 1084 1083                                                      
CONECT 1085 1086 1083 1095                                            
CONECT 1086 1085                                                      
CONECT 1091 1092                                                      
CONECT 1092 1091                                                      
CONECT 1095 1096 1085 1097                                            
CONECT 1096 1095                                                      
CONECT 1097 1095 1099 1098                                            
CONECT 1098 1097                                                      
CONECT 1099 1100 1097 1106                                            
CONECT 1100 1101 1099                                                 
CONECT 1101 1102 1100 1103                                            
CONECT 1102 1101                                                      
CONECT 1103 1101 1105 1104                                            
CONECT 1104 1103                                                      
CONECT 1105 1103                                                      
CONECT 1106 1107 1099 1108                                            
CONECT 1107 1106                                                      
CONECT 1108 1110 1106 1109                                            
CONECT 1109 1108                                                      
CONECT 1110 1111 1108                                                 
CONECT 1111 1113 1112 1110                                            
CONECT 1112 1111                                                      
CONECT 1113 1115 1114 1111                                            
CONECT 1114 1113                                                      
CONECT 1115 1116 1119 1113                                            
CONECT 1116 1117 1115                                                 
CONECT 1117 1118 1116                                                 
CONECT 1118 1117                                                      
CONECT 1119 1121 1115 1120                                            
CONECT 1120 1119                                                      
CONECT 1121 1122 1125 1119                                            
CONECT 1122 1123 1121                                                 
CONECT 1123 1124 1122                                                 
CONECT 1124 1123 1125                                                 
CONECT 1125 1124 1126 1121                                            
CONECT 1126 1127 1128 1125                                            
CONECT 1127 1126                                                      
CONECT 1128 1126 1130 1129                                            
CONECT 1129 1128                                                      
CONECT 1130 1134 1128 1131                                            
CONECT 1131 1130 1132                                                 
CONECT 1132 1131 1133                                                 
CONECT 1133 1132                                                      
CONECT 1134 1135 1136 1130                                            
CONECT 1135 1134                                                      
CONECT 1136 1138 1134 1137                                            
CONECT 1137 1136                                                      
CONECT 1138 1139 1136                                                 
CONECT 1139 1141 1138 1140                                            
CONECT 1140 1139                                                      
CONECT 1141 1142 1143 1139                                            
CONECT 1142 1141                                                      
CONECT 1143 1144 1141 1147                                            
CONECT 1144 1145 1143 1146                                            
CONECT 1145 1144                                                      
CONECT 1146 1144                                                      
CONECT 1147 1148 1143 1149                                            
CONECT 1148 1147                                                      
CONECT 1149 1147 1151 1150                                            
CONECT 1150 1149                                                      
CONECT 1151 1149 1152 1161                                            
CONECT 1152 1151                                                      
CONECT 1157 1158                                                      
CONECT 1158 1157                                                      
CONECT 1161 1163 1151 1162                                            
CONECT 1162 1161                                                      
CONECT 1163 1164 1165 1161                                            
CONECT 1164 1163                                                      
CONECT 1165 1166 1163 1173                                            
CONECT 1166 1167 1165                                                 
CONECT 1167 1166 1168                                                 
CONECT 1168 1170 1167 1169                                            
CONECT 1169 1168                                                      
CONECT 1170 1171 1172 1168                                            
CONECT 1171 1170                                                      
CONECT 1172 1170                                                      
CONECT 1173 1165 1174 1175                                            
CONECT 1174 1173                                                      
CONECT 1175 1173 1176 1177                                            
CONECT 1176 1175                                                      
CONECT 1177 1175 1181 1178                                            
CONECT 1178 1177 1179                                                 
CONECT 1179 1178 1180                                                 
CONECT 1180 1179                                                      
CONECT 1181 1177 1182 1183                                            
CONECT 1182 1181                                                      
CONECT 1183 1181 1184 1185                                            
CONECT 1184 1183                                                      
CONECT 1185 1183 1186 1187                                            
CONECT 1186 1185                                                      
CONECT 1187 1185 1188 1189                                            
CONECT 1188 1187                                                      
CONECT 1189 1187 1190 1191                                            
CONECT 1190 1189                                                      
CONECT 1191 1189 1196 1192                                            
CONECT 1192 1191 1193                                                 
CONECT 1193 1192 1194                                                 
CONECT 1194 1193 1195                                                 
CONECT 1195 1194                                                      
CONECT 1196 1197 1191 1198                                            
CONECT 1197 1196                                                      
CONECT 1198 1196 1200 1199                                            
CONECT 1199 1198                                                      
CONECT 1200 1198 1201 1213                                            
CONECT 1201 1202 1200                                                 
CONECT 1202 1203 1201                                                 
CONECT 1203 1204 1202                                                 
CONECT 1204 1206 1203 1205                                            
CONECT 1205 1204                                                      
CONECT 1206 1207 1210 1204                                            
CONECT 1207 1209 1208 1206                                            
CONECT 1208 1207                                                      
CONECT 1209 1207                                                      
CONECT 1210 1212 1206 1211                                            
CONECT 1211 1210                                                      
CONECT 1212 1210                                                      
CONECT 1213 1200 1215 1214                                            
CONECT 1214 1213                                                      
CONECT 1215 1216 1213 1219                                            
CONECT 1216 1217 1215                                                 
CONECT 1217 1216 1218                                                 
CONECT 1218 1217 1219                                                 
CONECT 1219 1215 1218 1220                                            
CONECT 1220 1219 1222 1221                                            
CONECT 1221 1220                                                      
CONECT 1222 1223 1220 1224                                            
CONECT 1223 1222                                                      
CONECT 1224 1222 1225 1231                                            
CONECT 1225 1226 1224                                                 
CONECT 1226 1227 1228 1225                                            
CONECT 1227 1226                                                      
CONECT 1228 1230 1226 1229                                            
CONECT 1229 1228                                                      
CONECT 1230 1228                                                      
CONECT 1231 1233 1224 1232                                            
CONECT 1232 1231                                                      
CONECT 1233 1234 1235 1231                                            
CONECT 1234 1233                                                      
CONECT 1235 1243 1233 1236                                            
CONECT 1236 1235                                                      
CONECT 1243 1245 1235 1244                                            
CONECT 1244 1243                                                      
CONECT 1245 1247 1246 1243                                            
CONECT 1246 1245                                                      
CONECT 1247 1252 1248 1245                                            
CONECT 1248 1250 1247 1249                                            
CONECT 1249 1248                                                      
CONECT 1250 1251 1248                                                 
CONECT 1251 1250                                                      
CONECT 1252 1253 1254 1247                                            
CONECT 1253 1252                                                      
CONECT 1254 1256 1252 1255                                            
CONECT 1255 1254                                                      
CONECT 1256 1257 1261 1254                                            
CONECT 1257 1258 1256 1259                                            
CONECT 1258 1257                                                      
CONECT 1259 1260 1257                                                 
CONECT 1260 1259                                                      
CONECT 1261 1263 1256 1262                                            
CONECT 1262 1261                                                      
CONECT 1263 1264 1265 1261                                            
CONECT 1264 1263                                                      
CONECT 1265 1266 1274 1263                                            
CONECT 1266 1267 1265                                                 
CONECT 1267 1268 1266                                                 
CONECT 1268 1269 1267                                                 
CONECT 1269 1268 1270                                                 
CONECT 1270 1273 1271 1272 1269                                       
CONECT 1270                                                           
CONECT 1271 1270                                                      
CONECT 1272 1270                                                      
CONECT 1273 1270                                                      
CONECT 1274 1275 1276 1265                                            
CONECT 1275 1274                                                      
CONECT 1276 1278 1274 1277                                            
CONECT 1277 1276                                                      
CONECT 1278 1279 1276                                                 
CONECT 1279 1281 1278 1280                                            
CONECT 1280 1279                                                      
CONECT 1281 1282 1283 1279                                            
CONECT 1282 1281                                                      
CONECT 1283 1284 1281 1287                                            
CONECT 1284 1285 1283                                                 
CONECT 1285 1286 1284                                                 
CONECT 1286 1285                                                      
CONECT 1287 1283 1288 1289                                            
CONECT 1288 1287                                                      
CONECT 1289 1287 1290 1291                                            
CONECT 1290 1289                                                      
CONECT 1291 1289 1299 1292                                            
CONECT 1292 1291                                                      
CONECT 1299 1291 1301 1300                                            
CONECT 1300 1299                                                      
CONECT 1301 1302 1299 1303                                            
CONECT 1302 1301                                                      
CONECT 1303 1304 1301 1308                                            
CONECT 1304 1305 1303                                                 
CONECT 1305 1306 1304 1307                                            
CONECT 1306 1305                                                      
CONECT 1307 1305                                                      
CONECT 1308 1303 1310 1309                                            
CONECT 1309 1308                                                      
CONECT 1310 1311 1308 1312                                            
CONECT 1311 1310                                                      
CONECT 1312 1319 1310 1313                                            
CONECT 1313 1312 1314                                                 
CONECT 1314 1313 1316 1315                                            
CONECT 1315 1314                                                      
CONECT 1316 1317 1314 1318                                            
CONECT 1317 1316                                                      
CONECT 1318 1316                                                      
CONECT 1319 1320 1321 1312                                            
CONECT 1320 1319                                                      
CONECT 1321 1323 1319 1322                                            
CONECT 1322 1321                                                      
CONECT 1323 1324 1321                                                 
CONECT 1324 1325 1326 1323                                            
CONECT 1325 1324                                                      
CONECT 1326 1328 1327 1324                                            
CONECT 1327 1326                                                      
CONECT 1328 1329 1326 1332                                            
CONECT 1329 1330 1328                                                 
CONECT 1330 1331 1329                                                 
CONECT 1331 1330                                                      
CONECT 1332 1328 1333 1334                                            
CONECT 1333 1332                                                      
CONECT 1334 1332 1335 1336                                            
CONECT 1335 1334                                                      
CONECT 1336 1334 1340 1337                                            
CONECT 1337 1336 1338                                                 
CONECT 1338 1337 1339                                                 
CONECT 1339 1338                                                      
CONECT 1340 1341 1336 1342                                            
CONECT 1341 1340                                                      
CONECT 1342 1340 1344 1343                                            
CONECT 1343 1342                                                      
CONECT 1344 1345 1342                                                 
CONECT 1345 1347 1346 1344                                            
CONECT 1346 1345                                                      
CONECT 1347 1349 1348 1345                                            
CONECT 1348 1347                                                      
CONECT 1349 1350 1353 1347                                            
CONECT 1350 1351 1349                                                 
CONECT 1351 1350 1352                                                 
CONECT 1352 1351                                                      
CONECT 1353 1355 1349 1354                                            
CONECT 1354 1353                                                      
CONECT 1355 1356 1357 1353                                            
CONECT 1356 1355                                                      
CONECT 1357 1361 1355 1358                                            
CONECT 1358 1360 1357 1359                                            
CONECT 1359 1358                                                      
CONECT 1360 1358                                                      
CONECT 1361 1362 1363 1357                                            
CONECT 1362 1361                                                      
CONECT 1363 1365 1361 1364                                            
CONECT 1364 1363                                                      
CONECT 1365 1366 1363                                                 
CONECT 1366 1368 1365 1367                                            
CONECT 1367 1366                                                      
CONECT 1368 1369 1370 1366                                            
CONECT 1369 1368                                                      
CONECT 1370 1378 1371 1368                                            
CONECT 1371 1370                                                      
CONECT 1378 1379 1380 1370                                            
CONECT 1379 1378                                                      
CONECT 1380 1382 1378 1381                                            
CONECT 1381 1380                                                      
CONECT 1382 1389 1383 1380                                            
CONECT 1383 1382 1384                                                 
CONECT 1384 1385 1383 1386                                            
CONECT 1385 1384                                                      
CONECT 1386 1384 1388 1387                                            
CONECT 1387 1386                                                      
CONECT 1388 1386                                                      
CONECT 1389 1391 1382 1390                                            
CONECT 1390 1389                                                      
CONECT 1391 1393 1392 1389                                            
CONECT 1392 1391                                                      
CONECT 1393 1398 1394 1391                                            
CONECT 1394 1396 1395 1393                                            
CONECT 1395 1394                                                      
CONECT 1396 1397 1394                                                 
CONECT 1397 1396                                                      
CONECT 1398 1399 1400 1393                                            
CONECT 1399 1398                                                      
CONECT 1400 1402 1398 1401                                            
CONECT 1401 1400                                                      
CONECT 1402 1407 1403 1400                                            
CONECT 1403 1404 1402                                                 
CONECT 1404 1405 1406 1403                                            
CONECT 1405 1404                                                      
CONECT 1406 1404                                                      
CONECT 1407 1408 1409 1402                                            
CONECT 1408 1407                                                      
CONECT 1409 1411 1407 1410                                            
CONECT 1410 1409                                                      
CONECT 1411 1412 1421 1409                                            
CONECT 1412 1411                                                      
CONECT 1417 1418                                                      
CONECT 1418 1417                                                      
CONECT 1421 1422 1411 1423                                            
CONECT 1422 1421                                                      
CONECT 1423 1421 1424 1425                                            
CONECT 1424 1423                                                      
CONECT 1425 1423 1426 1430                                            
CONECT 1426 1425 1427                                                 
CONECT 1427 1426 1429 1428                                            
CONECT 1428 1427                                                      
CONECT 1429 1427                                                      
CONECT 1430 1425 1431 1432                                            
CONECT 1431 1430                                                      
CONECT 1432 1430 1433 1434                                            
CONECT 1433 1432                                                      
CONECT 1434 1432 1438 1435                                            
CONECT 1435 1434 1436                                                 
CONECT 1436 1435 1437                                                 
CONECT 1437 1436                                                      
CONECT 1438 1434 1439 1440                                            
CONECT 1439 1438                                                      
CONECT 1440 1438 1441 1442                                            
CONECT 1441 1440                                                      
CONECT 1442 1440 1443 1446                                            
CONECT 1443 1445 1442 1444                                            
CONECT 1444 1443                                                      
CONECT 1445 1443                                                      
CONECT 1446 1442 1448 1447                                            
CONECT 1447 1446                                                      
CONECT 1448 1449 1446 1450                                            
CONECT 1449 1448                                                      
CONECT 1450 1448 1451 1454                                            
CONECT 1451 1452 1450                                                 
CONECT 1452 1453 1451                                                 
CONECT 1453 1452                                                      
CONECT 1454 1450 1455 1456                                            
CONECT 1455 1454                                                      
CONECT 1456 1454 1457 1458                                            
CONECT 1457 1456                                                      
CONECT 1458 1456 1459 1466                                            
CONECT 1459 1458                                                      
CONECT 1466 1458 1468 1467                                            
CONECT 1467 1466                                                      
CONECT 1468 1469 1466 1470                                            
CONECT 1469 1468                                                      
CONECT 1470 1471 1468 1474                                            
CONECT 1471 1472 1470                                                 
CONECT 1472 1473 1471                                                 
CONECT 1473 1472                                                      
CONECT 1474 1470 1476 1475                                            
CONECT 1475 1474                                                      
CONECT 1476 1477 1474 1478                                            
CONECT 1477 1476                                                      
CONECT 1478 1476 1479 1488                                            
CONECT 1479 1478                                                      
CONECT 1484 1485                                                      
CONECT 1485 1484                                                      
CONECT 1488 1489 1478 1490                                            
CONECT 1489 1488                                                      
CONECT 1490 1488 1492 1491                                            
CONECT 1491 1490                                                      
CONECT 1492 1490 1497 1493                                            
CONECT 1493 1492 1494                                                 
CONECT 1494 1493 1495                                                 
CONECT 1495 1496 1494                                                 
CONECT 1496 1495                                                      
CONECT 1497 1499 1492 1498                                            
CONECT 1498 1497                                                      
CONECT 1499 1500 1501 1497                                            
CONECT 1500 1499                                                      
CONECT 1501 1502 1499 1509                                            
CONECT 1502 1501                                                      
CONECT 1506 1507                                                      
CONECT 1507 1506                                                      
CONECT 1509 1501 1510 1511                                            
CONECT 1510 1509                                                      
CONECT 1511 1509 1512 1513                                            
CONECT 1512 1511                                                      
CONECT 1513 1511 1521 1514                                            
CONECT 1514 1513                                                      
CONECT 1516 1517                                                      
CONECT 1517 1516                                                      
CONECT 1521 1522 1523 1513                                            
CONECT 1522 1521                                                      
CONECT 1523 1524 1521 1525                                            
CONECT 1524 1523                                                      
CONECT 1525 1530 1523 1526                                            
CONECT 1526 1525 1527                                                 
CONECT 1527 1526 1528                                                 
CONECT 1528 1527 1529                                                 
CONECT 1529 1528                                                      
CONECT 1530 1531 1532 1525                                            
CONECT 1531 1530                                                      
CONECT 1532 1530 1534 1533                                            
CONECT 1533 1532                                                      
CONECT 1534 1535 1532 1540                                            
CONECT 1535 1536 1534                                                 
CONECT 1536 1537 1535                                                 
CONECT 1537 1538 1539 1536                                            
CONECT 1538 1537                                                      
CONECT 1539 1537                                                      
CONECT 1540 1534 1542 1541                                            
CONECT 1541 1540                                                      
CONECT 1542 1543 1540 1544                                            
CONECT 1543 1542                                                      
CONECT 1544 1542 1549 1545                                            
CONECT 1545 1544 1546                                                 
CONECT 1546 1547 1545 1548                                            
CONECT 1547 1546                                                      
CONECT 1548 1546                                                      
CONECT 1549 1550 1544 1551                                            
CONECT 1550 1549                                                      
CONECT 1551 1549 1555 1552                                            
CONECT 1552 1551 1553                                                 
CONECT 1553 1552 1554                                                 
CONECT 1554 1555 1553                                                 
CONECT 1555 1556 1551 1554                                            
CONECT 1556 1558 1557 1555                                            
CONECT 1557 1556                                                      
CONECT 1558 1560 1559 1556                                            
CONECT 1559 1558                                                      
CONECT 1560 1565 1561 1558                                            
CONECT 1561 1560 1563 1562                                            
CONECT 1562 1561                                                      
CONECT 1563 1564 1561                                                 
CONECT 1564 1563                                                      
CONECT 1565 1566 1567 1560                                            
CONECT 1566 1565                                                      
CONECT 1567 1569 1565 1568                                            
CONECT 1568 1567                                                      
CONECT 1569 1570 1567                                                 
CONECT 1570 1571 1572 1569                                            
CONECT 1571 1570                                                      
CONECT 1572 1574 1570 1573                                            
CONECT 1573 1572                                                      
CONECT 1574 1575 1578 1572                                            
CONECT 1575 1576 1574 1577                                            
CONECT 1576 1575                                                      
CONECT 1577 1575                                                      
CONECT 1578 1580 1574 1579                                            
CONECT 1579 1578                                                      
CONECT 1580 1581 1582 1578                                            
CONECT 1581 1580                                                      
CONECT 1582 1583 1580 1590                                            
CONECT 1583 1582                                                      
CONECT 1587 1588                                                      
CONECT 1588 1587                                                      
CONECT 1590 1582 1591 1592                                            
CONECT 1591 1590                                                      
CONECT 1592 1590 1593 1594                                            
CONECT 1593 1592                                                      
CONECT 1594 1592 1596 1595                                            
CONECT 1595 1594                                                      
CONECT 1596 1597 1594 1598                                            
CONECT 1597 1596                                                      
CONECT 1598 1596 1600 1599                                            
CONECT 1599 1598                                                      
CONECT 1600 1598 1601                                                 
CONECT 1601 1600 1603 1602                                            
CONECT 1602 1601                                                      
CONECT 1603 1604 1601 1605                                            
CONECT 1604 1603                                                      
CONECT 1605 1610 1603 1606                                            
CONECT 1606 1605 1608 1607                                            
CONECT 1607 1606                                                      
CONECT 1608 1609 1606                                                 
CONECT 1609 1608                                                      
CONECT 1610 1611 1612 1605                                            
CONECT 1611 1610                                                      
CONECT 1612 1614 1610 1613                                            
CONECT 1613 1612                                                      
CONECT 1614 1619 1615 1612                                            
CONECT 1615 1614 1616                                                 
CONECT 1616 1615 1618 1617                                            
CONECT 1617 1616                                                      
CONECT 1618 1616                                                      
CONECT 1619 1621 1614 1620                                            
CONECT 1620 1619                                                      
CONECT 1621 1622 1623 1619                                            
CONECT 1622 1621                                                      
CONECT 1623 1624 1621 1628                                            
CONECT 1624 1625 1623                                                 
CONECT 1625 1627 1626 1624                                            
CONECT 1626 1625                                                      
CONECT 1627 1625                                                      
CONECT 1628 1623 1629 1630                                            
CONECT 1629 1628                                                      
CONECT 1630 1628 1631 1632                                            
CONECT 1631 1630                                                      
CONECT 1632 1630 1633 1638                                            
CONECT 1633 1634 1632                                                 
CONECT 1634 1635 1633                                                 
CONECT 1635 1637 1634 1636                                            
CONECT 1636 1635                                                      
CONECT 1637 1635                                                      
CONECT 1638 1632 1640 1639                                            
CONECT 1639 1638                                                      
CONECT 1640 1641 1638 1642                                            
CONECT 1641 1640                                                      
CONECT 1642 1640 1643                                                 
CONECT 1643 1642 1645 1644                                            
CONECT 1644 1643                                                      
CONECT 1645 1646 1643 1647                                            
CONECT 1646 1645                                                      
CONECT 1647 1654 1645 1648                                            
CONECT 1648 1647 1649                                                 
CONECT 1649 1648 1651 1650                                            
CONECT 1650 1649                                                      
CONECT 1651 1652 1649 1653                                            
CONECT 1652 1651                                                      
CONECT 1653 1651                                                      
CONECT 1654 1655 1656 1647                                            
CONECT 1655 1654                                                      
CONECT 1656 1658 1654 1657                                            
CONECT 1657 1656                                                      
CONECT 1658 1666 1656 1659                                            
CONECT 1659 1658                                                      
CONECT 1666 1668 1658 1667                                            
CONECT 1667 1666                                                      
CONECT 1668 1669 1670 1666                                            
CONECT 1669 1668                                                      
CONECT 1670 1671 1668 1680                                            
CONECT 1671 1670                                                      
CONECT 1676 1677                                                      
CONECT 1677 1676                                                      
CONECT 1680 1670 1681 1682                                            
CONECT 1681 1680                                                      
CONECT 1682 1680 1683 1684                                            
CONECT 1683 1682                                                      
CONECT 1684 1682 1685                                                 
CONECT 1685 1684 1686 1687                                            
CONECT 1686 1685                                                      
CONECT 1687 1685 1688 1691                                            
CONECT 1688 1687 1689                                                 
CONECT 1689 1688 1690                                                 
CONECT 1690 1689 1691                                                 
CONECT 1691 1687 1692 1690                                            
CONECT 1692 1694 1691 1693                                            
CONECT 1693 1692                                                      
CONECT 1694 1695 1696 1692                                            
CONECT 1695 1694                                                      
CONECT 1696 1697 1694 1704                                            
CONECT 1697 1696                                                      
CONECT 1704 1696 1705 1706                                            
CONECT 1705 1704                                                      
CONECT 1706 1704 1707 1708                                            
CONECT 1707 1706                                                      
CONECT 1708 1712 1706 1709                                            
CONECT 1709 1708 1711 1710                                            
CONECT 1710 1709                                                      
CONECT 1711 1709                                                      
CONECT 1712 1713 1714 1708                                            
CONECT 1713 1712                                                      
CONECT 1714 1716 1712 1715                                            
CONECT 1715 1714                                                      
CONECT 1716 1717 1721 1714                                            
CONECT 1717 1716 1718                                                 
CONECT 1718 1717 1719 1720                                            
CONECT 1719 1718                                                      
CONECT 1720 1718                                                      
CONECT 1721 1722 1716 1723                                            
CONECT 1722 1721                                                      
CONECT 1723 1721 1725 1724                                            
CONECT 1724 1723                                                      
CONECT 1725 1723 1738 1726                                            
CONECT 1726 1725 1727                                                 
CONECT 1727 1726 1728                                                 
CONECT 1728 1727 1729                                                 
CONECT 1729 1728 1730 1731                                            
CONECT 1730 1729                                                      
CONECT 1731 1729 1735 1732                                            
CONECT 1732 1731 1733 1734                                            
CONECT 1733 1732                                                      
CONECT 1734 1732                                                      
CONECT 1735 1736 1731 1737                                            
CONECT 1736 1735                                                      
CONECT 1737 1735                                                      
CONECT 1738 1739 1740 1725                                            
CONECT 1739 1738                                                      
CONECT 1740 1742 1738 1741                                            
CONECT 1741 1740                                                      
CONECT 1742 1743 1740 1750                                            
CONECT 1743 1744 1742                                                 
CONECT 1744 1745 1743                                                 
CONECT 1745 1747 1746 1744                                            
CONECT 1746 1745                                                      
CONECT 1747 1749 1748 1745                                            
CONECT 1748 1747                                                      
CONECT 1749 1747                                                      
CONECT 1750 1742 1751 1752                                            
CONECT 1751 1750                                                      
CONECT 1752 1750 1753 1754                                            
CONECT 1753 1752                                                      
CONECT 1754 1752 1759 1755                                            
CONECT 1755 1754 1757 1756                                            
CONECT 1756 1755                                                      
CONECT 1757 1755 1758                                                 
CONECT 1758 1757                                                      
CONECT 1759 1760 1754 1761                                            
CONECT 1760 1759                                                      
CONECT 1761 1759 1763 1762                                            
CONECT 1762 1761                                                      
CONECT 1763 1765 1761 1764                                            
CONECT 1764 1763                                                      
CONECT 1765 1767 1763 1766                                            
CONECT 1766 1765                                                      
CONECT 1767 1768 1769 1765                                            
CONECT 1768 1767                                                      
CONECT 1769 1770 1777 1767                                            
CONECT 1770 1771 1769                                                 
CONECT 1771 1772 1770                                                 
CONECT 1772 1774 1773 1771                                            
CONECT 1773 1772                                                      
CONECT 1774 1776 1775 1772                                            
CONECT 1775 1774                                                      
CONECT 1776 1774                                                      
CONECT 1777 1778 1779 1769                                            
CONECT 1778 1777                                                      
CONECT 1779 1781 1777 1780                                            
CONECT 1780 1779                                                      
CONECT 1781 1783 1779 1782                                            
CONECT 1782 1781                                                      
CONECT 1783 1785 1784 1781                                            
CONECT 1784 1783                                                      
CONECT 1785 1787 1786 1783                                            
CONECT 1786 1785                                                      
CONECT 1787 1788 1789 1785                                            
CONECT 1788 1787                                                      
CONECT 1789 1791 1790 1787                                            
CONECT 1790 1789                                                      
CONECT 1791 1793 1792 1789                                            
CONECT 1792 1791                                                      
CONECT 1793 1794 1791                                                 
CONECT 1794 1796 1795 1793                                            
CONECT 1795 1794                                                      
CONECT 1796 1798 1797 1794                                            
CONECT 1797 1796                                                      
CONECT 1798 1803 1799 1796                                            
CONECT 1799 1801 1798 1800                                            
CONECT 1800 1799                                                      
CONECT 1801 1802 1799                                                 
CONECT 1802 1801                                                      
CONECT 1803 1805 1804 1798                                            
CONECT 1804 1803                                                      
CONECT 1805 1807 1806 1803                                            
CONECT 1806 1805                                                      
CONECT 1807 1812 1808 1805                                            
CONECT 1808 1809 1807                                                 
CONECT 1809 1811 1808 1810                                            
CONECT 1810 1809                                                      
CONECT 1811 1809                                                      
CONECT 1812 1813 1814 1807                                            
CONECT 1813 1812                                                      
CONECT 1814 1812                                                      
MASTER        0    0    0    0    0    0    0    0 1814    0 1814    0
END
