# Supplementary material for: Virtual Double-System Single-Box: A Nonequilibrium Alchemical Technique for Absolute Binding Free Energy Calculations: Application to Ligands of the SARS-CoV-2 Main Protease
Source: J Chem Theory Comput. 2020 Oct 22;16(11):7160–72. doi: 10.1021/acs.jctc.0c00634 (PMC8015232; doi:10.1021/acs.jctc.0c00634)
Supplement: Supplementary file 1 — ct0c00634_si_001.zip [file ct0c00634_si_001.zip › data/docking_struct/cn27.pdb]

ATOM      1  c01 unl X -10      47.915  32.077  39.442  0.00  0.21            
ATOM      2  h01 unl X -10      48.552  32.747  38.984  0.00  0.05            
ATOM      3  c02 unl X -10      45.242  29.747  39.462 -0.00  0.12            
ATOM      4  h02 unl X -10      45.111  29.726  38.400  0.00  0.04            
ATOM      5  h03 unl X -10      44.353  30.124  39.923  0.00  0.04            
ATOM      6  h04 unl X -10      45.437  28.757  39.818  0.00  0.04            
ATOM      7  c03 unl X -10      48.649  32.598  41.795 -0.00  0.03            
ATOM      8  h05 unl X -10      48.015  33.349  42.221  0.00  0.06            
ATOM      9  h06 unl X -10      49.480  33.015  41.265  0.00  0.06            
ATOM     10  c04 unl X -10      49.228  31.750  42.935  0.00  0.17            
ATOM     11  h07 unl X -10      48.562  30.914  42.989  0.00  0.10            
ATOM     12  c05 unl X -10      51.612  31.244  43.709 -0.00  0.07            
ATOM     13  h08 unl X -10      51.358  31.584  44.650  0.00  0.13            
ATOM     14  c06 unl X -10      52.888  30.767  43.469 -0.00  0.29            
ATOM     15  h09 unl X -10      53.586  30.720  44.228  0.00  0.13            
ATOM     16  c07 unl X -10      52.353  30.471  41.140 -0.00  0.22            
ATOM     17  h10 unl X -10      52.690  30.301  40.179  0.00  0.15            
ATOM     18  c08 unl X -10      51.026  30.817  41.383 -0.00  0.07            
ATOM     19  h11 unl X -10      50.322  30.747  40.631  0.00  0.14            
ATOM     20  c09 unl X -10      45.607  31.145  43.160 -0.00  0.10            
ATOM     21  h12 unl X -10      45.326  32.087  42.848  0.00  0.13            
ATOM     22  c10 unl X -10      45.190  30.682  44.409 -0.00  0.13            
ATOM     23  h13 unl X -10      44.611  31.286  45.013  0.00  0.13            
ATOM     24  c11 unl X -10      46.309  28.588  43.993 -0.00  0.13            
ATOM     25  h14 unl X -10      46.550  27.629  44.288  0.00  0.13            
ATOM     26  c12 unl X -10      46.742  29.057  42.746 -0.00  0.10            
ATOM     27  h15 unl X -10      47.313  28.449  42.139  0.00  0.13            
ATOM     28  c13 unl X -10      45.226  28.968  46.254 -0.00  0.04            
ATOM     29  h16 unl X -10      44.164  28.876  46.341  0.00  0.05            
ATOM     30  h17 unl X -10      45.626  29.710  46.913  0.00  0.05            
ATOM     31  c14 unl X -10      45.857  27.640  46.642 -0.00  0.09            
ATOM     32  h18 unl X -10      45.481  26.867  46.004  0.00  0.04            
ATOM     33  h19 unl X -10      45.613  27.413  47.659  0.00  0.04            
ATOM     34  h20 unl X -10      46.919  27.705  46.537  0.00  0.04            
ATOM     35  n15 unl X -10      47.008  31.310  38.787 -0.00  0.30            
ATOM     36  c16 unl X -10      46.398  30.637  39.806  0.00  0.14            
ATOM     37  n17 unl X -10      47.874  31.839  40.834 -0.00  0.20            
ATOM     38  c18 unl X -10      46.851  30.900  41.045 -0.00  0.15            
ATOM     39  o19 unl X -10      49.259  32.343  43.978 -0.00  0.46            
ATOM     40  h21 unl X -10      49.868  33.094  43.905  0.00  0.42            
ATOM     41  c20 unl X -10      50.654  31.266  42.670 -0.00  0.23            
ATOM     42  c21 unl X -10      53.198  30.362  42.211  0.00  0.26            
ATOM     43  o22 unl X -10      54.465  29.912  42.005 -0.00  0.50            
ATOM     44  h22 unl X -10      55.057  29.830  42.727  0.00  0.44            
ATOM     45  c23 unl X -10      46.403  30.347  42.320 -0.00  0.03            
ATOM     46  c24 unl X -10      45.553  29.405  44.845 -0.00  0.07            
ATOM    114  N   PHE X   8      31.630  36.930  23.110  0.00  0.00            
ATOM    116  CA  PHE X   8      31.200  38.300  23.050  0.00  0.00            
ATOM    117  HA  PHE X   8      30.450  38.310  22.260  0.00  0.00            
ATOM    118  CB  PHE X   8      30.490  38.740  24.310  0.00  0.00            
ATOM    119  HB1 PHE X   8      30.280  39.780  24.190  0.00  0.00            
ATOM    120  HB2 PHE X   8      31.230  38.640  25.210  0.00  0.00            
ATOM    121  CG  PHE X   8      29.120  38.120  24.560  0.00  0.00            
ATOM    122  CD1 PHE X   8      28.120  38.230  23.590  0.00  0.00            
ATOM    123  HD1 PHE X   8      28.300  38.970  22.810  0.00  0.00            
ATOM    124  CE1 PHE X   8      26.970  37.360  23.650  0.00  0.00            
ATOM    125  HE1 PHE X   8      26.150  37.310  22.970  0.00  0.00            
ATOM    126  CZ  PHE X   8      26.860  36.380  24.590  0.00  0.00            
ATOM    127  HZ  PHE X   8      26.010  35.730  24.610  0.00  0.00            
ATOM    128  CE2 PHE X   8      27.840  36.330  25.620  0.00  0.00            
ATOM    129  HE2 PHE X   8      27.810  35.580  26.470  0.00  0.00            
ATOM    130  CD2 PHE X   8      28.980  37.180  25.580  0.00  0.00            
ATOM    131  HD2 PHE X   8      29.830  37.000  26.240  0.00  0.00            
ATOM    132  C   PHE X   8      32.370  39.240  22.680  0.00  0.00            
ATOM    133  O   PHE X   8      33.530  38.840  23.010  0.00  0.00            
ATOM    134  N   PRO X   9      32.100  40.410  21.980  0.00  0.00            
ATOM    135  CD  PRO X   9      30.870  40.870  21.400  0.00  0.00            
ATOM    136  HD1 PRO X   9      30.050  40.830  22.140  0.00  0.00            
ATOM    137  HD2 PRO X   9      30.670  40.170  20.580  0.00  0.00            
ATOM    138  CG  PRO X   9      30.990  42.220  20.860  0.00  0.00            
ATOM    139  HG1 PRO X   9      30.500  42.980  21.530  0.00  0.00            
ATOM    140  HG2 PRO X   9      30.470  42.290  19.870  0.00  0.00            
ATOM    141  CB  PRO X   9      32.490  42.410  20.680  0.00  0.00            
ATOM    142  HB1 PRO X   9      32.700  43.430  21.060  0.00  0.00            
ATOM    143  HB2 PRO X   9      32.860  42.200  19.670  0.00  0.00            
ATOM    144  CA  PRO X   9      33.180  41.300  21.580  0.00  0.00            
ATOM    145  HA  PRO X   9      33.870  40.670  21.090  0.00  0.00            
ATOM    146  C   PRO X   9      33.810  41.890  22.810  0.00  0.00            
ATOM    147  O   PRO X   9      33.070  42.350  23.710  0.00  0.00            
ATOM    148  N   SER X  10      35.180  42.020  22.860  0.00  0.00            
ATOM    149  H   SER X  10      35.780  41.810  22.030  0.00  0.00            
ATOM    150  CA  SER X  10      35.880  42.360  24.080  0.00  0.00            
ATOM    151  HA  SER X  10      35.330  42.090  25.010  0.00  0.00            
ATOM    152  CB  SER X  10      37.130  41.510  24.110  0.00  0.00            
ATOM    153  HB1 SER X  10      36.790  40.510  24.030  0.00  0.00            
ATOM    154  HB2 SER X  10      37.620  41.750  25.010  0.00  0.00            
ATOM    155  OG  SER X  10      37.900  41.840  22.940  0.00  0.00            
ATOM    156  HG  SER X  10      38.430  42.680  23.140  0.00  0.00            
ATOM    157  C   SER X  10      36.150  43.830  24.300  0.00  0.00            
ATOM    158  O   SER X  10      36.520  44.210  25.430  0.00  0.00            
ATOM    159  N   GLY X  11      36.120  44.720  23.320  0.00  0.00            
ATOM    160  H   GLY X  11      35.900  44.380  22.380  0.00  0.00            
ATOM    161  CA  GLY X  11      36.660  46.100  23.360  0.00  0.00            
ATOM    162  HA1 GLY X  11      36.410  46.700  22.490  0.00  0.00            
ATOM    163  HA2 GLY X  11      37.740  45.960  23.320  0.00  0.00            
ATOM    164  C   GLY X  11      36.460  46.890  24.600  0.00  0.00            
ATOM    165  O   GLY X  11      37.460  47.550  25.040  0.00  0.00            
ATOM    166  N   LYS X  12      35.210  47.050  25.110  0.00  0.00            
ATOM    167  H   LYS X  12      34.520  46.590  24.680  0.00  0.00            
ATOM    168  CA  LYS X  12      34.910  47.980  26.190  0.00  0.00            
ATOM    169  HA  LYS X  12      35.420  48.970  25.960  0.00  0.00            
ATOM    170  CB  LYS X  12      33.500  48.260  26.200  0.00  0.00            
ATOM    171  HB1 LYS X  12      33.240  48.840  27.100  0.00  0.00            
ATOM    172  HB2 LYS X  12      32.950  47.290  26.260  0.00  0.00            
ATOM    173  CG  LYS X  12      32.890  49.060  24.990  0.00  0.00            
ATOM    174  HG1 LYS X  12      33.030  48.530  24.020  0.00  0.00            
ATOM    175  HG2 LYS X  12      33.400  49.980  25.020  0.00  0.00            
ATOM    176  CD  LYS X  12      31.390  49.170  25.230  0.00  0.00            
ATOM    177  HD1 LYS X  12      31.210  49.740  26.180  0.00  0.00            
ATOM    178  HD2 LYS X  12      30.930  48.250  25.300  0.00  0.00            
ATOM    179  CE  LYS X  12      30.650  49.940  24.150  0.00  0.00            
ATOM    180  HE1 LYS X  12      31.090  50.960  24.080  0.00  0.00            
ATOM    181  HE2 LYS X  12      29.620  50.130  24.520  0.00  0.00            
ATOM    182  NZ  LYS X  12      30.720  49.320  22.760  0.00  0.00            
ATOM    183  HZ1 LYS X  12      30.320  49.930  22.040  0.00  0.00            
ATOM    184  HZ2 LYS X  12      31.730  49.130  22.550  0.00  0.00            
ATOM    185  HZ3 LYS X  12      30.260  48.400  22.660  0.00  0.00            
ATOM    186  C   LYS X  12      35.380  47.430  27.570  0.00  0.00            
ATOM    187  O   LYS X  12      35.440  48.240  28.470  0.00  0.00            
ATOM    188  N   VAL X  13      35.810  46.210  27.590  0.00  0.00            
ATOM    189  H   VAL X  13      35.830  45.710  26.700  0.00  0.00            
ATOM    190  CA  VAL X  13      36.400  45.460  28.770  0.00  0.00            
ATOM    191  HA  VAL X  13      36.100  46.030  29.620  0.00  0.00            
ATOM    192  CB  VAL X  13      36.000  43.970  28.710  0.00  0.00            
ATOM    193  HB  VAL X  13      36.530  43.440  27.960  0.00  0.00            
ATOM    194  CG1 VAL X  13      36.150  43.250  30.030  0.00  0.00            
ATOM    195 HG11 VAL X  13      37.160  43.430  30.410  0.00  0.00            
ATOM    196 HG12 VAL X  13      35.530  43.780  30.780  0.00  0.00            
ATOM    197 HG13 VAL X  13      35.920  42.240  30.010  0.00  0.00            
ATOM    198  CG2 VAL X  13      34.520  43.750  28.380  0.00  0.00            
ATOM    199 HG21 VAL X  13      33.860  44.360  28.990  0.00  0.00            
ATOM    200 HG22 VAL X  13      34.310  44.140  27.370  0.00  0.00            
ATOM    201 HG23 VAL X  13      34.290  42.660  28.510  0.00  0.00            
ATOM    202  C   VAL X  13      37.870  45.600  28.820  0.00  0.00            
ATOM    203  O   VAL X  13      38.490  45.770  29.870  0.00  0.00            
ATOM    204  N   GLU X  14      38.500  45.590  27.710  0.00  0.00            
ATOM    205  H   GLU X  14      37.970  45.450  26.900  0.00  0.00            
ATOM    206  CA  GLU X  14      39.950  45.850  27.640  0.00  0.00            
ATOM    207  HA  GLU X  14      40.390  45.170  28.290  0.00  0.00            
ATOM    208  CB  GLU X  14      40.460  45.630  26.230  0.00  0.00            
ATOM    209  HB1 GLU X  14      41.470  45.910  26.050  0.00  0.00            
ATOM    210  HB2 GLU X  14      39.820  46.200  25.570  0.00  0.00            
ATOM    211  CG  GLU X  14      40.380  44.170  25.720  0.00  0.00            
ATOM    212  HG1 GLU X  14      39.360  43.770  25.950  0.00  0.00            
ATOM    213  HG2 GLU X  14      41.220  43.570  26.260  0.00  0.00            
ATOM    214  CD  GLU X  14      40.480  44.200  24.170  0.00  0.00            
ATOM    215  OE1 GLU X  14      39.600  43.540  23.530  0.00  0.00            
ATOM    216  OE2 GLU X  14      41.340  44.910  23.610  0.00  0.00            
ATOM    217  C   GLU X  14      40.380  47.230  28.100  0.00  0.00            
ATOM    218  O   GLU X  14      41.390  47.400  28.730  0.00  0.00            
ATOM    219  N   GLY X  15      39.610  48.250  27.770  0.00  0.00            
ATOM    220  H   GLY X  15      38.860  48.110  27.080  0.00  0.00            
ATOM    221  CA  GLY X  15      39.920  49.660  28.170  0.00  0.00            
ATOM    222  HA1 GLY X  15      39.330  50.360  27.620  0.00  0.00            
ATOM    223  HA2 GLY X  15      40.920  49.940  27.780  0.00  0.00            
ATOM    224  C   GLY X  15      39.830  50.070  29.670  0.00  0.00            
ATOM    225  O   GLY X  15      40.060  51.200  30.100  0.00  0.00            
ATOM    226  N   CYS X  16      39.490  49.050  30.470  0.00  0.00            
ATOM    227  H   CYS X  16      39.110  48.250  29.980  0.00  0.00            
ATOM    228  CA  CYS X  16      39.480  49.060  31.940  0.00  0.00            
ATOM    229  HA  CYS X  16      39.750  50.130  32.210  0.00  0.00            
ATOM    230  CB  CYS X  16      37.980  48.880  32.360  0.00  0.00            
ATOM    231  HB1 CYS X  16      38.060  48.900  33.510  0.00  0.00            
ATOM    232  HB2 CYS X  16      37.550  47.880  32.040  0.00  0.00            
ATOM    233  SG  CYS X  16      36.970  50.310  31.880  0.00  0.00            
ATOM    234  HG  CYS X  16      37.610  51.040  32.850  0.00  0.00            
ATOM    235  C   CYS X  16      40.470  48.150  32.640  0.00  0.00            
ATOM    236  O   CYS X  16      40.790  48.340  33.840  0.00  0.00            
ATOM    237  N   MET X  17      41.020  47.130  31.870  0.00  0.00            
ATOM    238  H   MET X  17      40.800  47.040  30.880  0.00  0.00            
ATOM    239  CA  MET X  17      42.030  46.200  32.420  0.00  0.00            
ATOM    240  HA  MET X  17      41.560  45.800  33.320  0.00  0.00            
ATOM    241  CB  MET X  17      42.200  45.010  31.470  0.00  0.00            
ATOM    242  HB1 MET X  17      43.150  44.540  31.820  0.00  0.00            
ATOM    243  HB2 MET X  17      42.420  45.300  30.530  0.00  0.00            
ATOM    244  CG  MET X  17      41.120  43.950  31.510  0.00  0.00            
ATOM    245  HG1 MET X  17      41.410  42.970  31.150  0.00  0.00            
ATOM    246  HG2 MET X  17      40.290  44.300  30.910  0.00  0.00            
ATOM    247  SD  MET X  17      40.280  43.620  33.110  0.00  0.00            
ATOM    248  CE  MET X  17      41.490  42.640  33.950  0.00  0.00            
ATOM    249  HE1 MET X  17      42.080  43.260  34.690  0.00  0.00            
ATOM    250  HE2 MET X  17      40.930  41.940  34.460  0.00  0.00            
ATOM    251  HE3 MET X  17      42.110  42.150  33.220  0.00  0.00            
ATOM    252  C   MET X  17      43.360  47.020  32.690  0.00  0.00            
ATOM    253  O   MET X  17      43.940  47.750  31.890  0.00  0.00            
ATOM    254  N   VAL X  18      43.850  46.910  33.930  0.00  0.00            
ATOM    255  H   VAL X  18      43.290  46.410  34.630  0.00  0.00            
ATOM    256  CA  VAL X  18      45.110  47.510  34.390  0.00  0.00            
ATOM    257  HA  VAL X  18      45.630  47.760  33.520  0.00  0.00            
ATOM    258  CB  VAL X  18      45.010  48.890  35.090  0.00  0.00            
ATOM    259  HB  VAL X  18      46.060  49.160  35.300  0.00  0.00            
ATOM    260  CG1 VAL X  18      44.350  50.070  34.220  0.00  0.00            
ATOM    261 HG11 VAL X  18      45.080  50.550  33.560  0.00  0.00            
ATOM    262 HG12 VAL X  18      43.640  49.640  33.580  0.00  0.00            
ATOM    263 HG13 VAL X  18      44.010  50.940  34.810  0.00  0.00            
ATOM    264  CG2 VAL X  18      44.360  48.870  36.380  0.00  0.00            
ATOM    265 HG21 VAL X  18      44.460  49.820  36.860  0.00  0.00            
ATOM    266 HG22 VAL X  18      43.330  48.690  36.130  0.00  0.00            
ATOM    267 HG23 VAL X  18      44.730  48.060  37.050  0.00  0.00            
ATOM    268  C   VAL X  18      45.930  46.570  35.260  0.00  0.00            
ATOM    269  O   VAL X  18      45.400  45.690  35.930  0.00  0.00            
ATOM    270  N   GLN X  19      47.280  46.750  35.350  0.00  0.00            
ATOM    271  H   GLN X  19      47.690  47.560  34.880  0.00  0.00            
ATOM    272  CA  GLN X  19      48.180  46.020  36.260  0.00  0.00            
ATOM    273  HA  GLN X  19      47.840  44.990  36.300  0.00  0.00            
ATOM    274  CB  GLN X  19      49.580  46.040  35.740  0.00  0.00            
ATOM    275  HB1 GLN X  19      50.010  47.020  35.970  0.00  0.00            
ATOM    276  HB2 GLN X  19      49.630  46.040  34.680  0.00  0.00            
ATOM    277  CG  GLN X  19      50.580  44.880  36.240  0.00  0.00            
ATOM    278  HG1 GLN X  19      50.150  43.890  36.030  0.00  0.00            
ATOM    279  HG2 GLN X  19      50.710  44.970  37.290  0.00  0.00            
ATOM    280  CD  GLN X  19      51.950  45.050  35.760  0.00  0.00            
ATOM    281  OE1 GLN X  19      52.470  44.230  35.030  0.00  0.00            
ATOM    282  NE2 GLN X  19      52.570  46.140  36.180  0.00  0.00            
ATOM    283 HE21 GLN X  19      52.190  46.810  36.900  0.00  0.00            
ATOM    284 HE22 GLN X  19      53.480  46.320  35.870  0.00  0.00            
ATOM    285  C   GLN X  19      48.170  46.630  37.670  0.00  0.00            
ATOM    286  O   GLN X  19      48.230  47.880  37.750  0.00  0.00            
ATOM    287  N   VAL X  20      48.140  45.800  38.670  0.00  0.00            
ATOM    288  H   VAL X  20      47.970  44.750  38.520  0.00  0.00            
ATOM    289  CA  VAL X  20      48.260  46.220  40.060  0.00  0.00            
ATOM    290  HA  VAL X  20      48.670  47.210  40.180  0.00  0.00            
ATOM    291  CB  VAL X  20      46.860  46.060  40.730  0.00  0.00            
ATOM    292  HB  VAL X  20      46.470  44.990  40.650  0.00  0.00            
ATOM    293  CG1 VAL X  20      46.900  46.140  42.270  0.00  0.00            
ATOM    294 HG11 VAL X  20      47.230  47.150  42.560  0.00  0.00            
ATOM    295 HG12 VAL X  20      45.900  45.940  42.730  0.00  0.00            
ATOM    296 HG13 VAL X  20      47.510  45.320  42.650  0.00  0.00            
ATOM    297  CG2 VAL X  20      45.750  47.010  40.230  0.00  0.00            
ATOM    298 HG21 VAL X  20      44.720  46.750  40.600  0.00  0.00            
ATOM    299 HG22 VAL X  20      46.080  47.990  40.650  0.00  0.00            
ATOM    300 HG23 VAL X  20      45.690  47.020  39.110  0.00  0.00            
ATOM    301  C   VAL X  20      49.180  45.340  40.900  0.00  0.00            
ATOM    302  O   VAL X  20      49.010  44.080  41.060  0.00  0.00            
ATOM    303  N   THR X  21      50.040  46.050  41.660  0.00  0.00            
ATOM    304  H   THR X  21      50.030  47.070  41.640  0.00  0.00            
ATOM    305  CA  THR X  21      51.200  45.530  42.390  0.00  0.00            
ATOM    306  HA  THR X  21      51.110  44.430  42.440  0.00  0.00            
ATOM    307  CB  THR X  21      52.430  45.870  41.510  0.00  0.00            
ATOM    308  HB  THR X  21      52.440  46.950  41.220  0.00  0.00            
ATOM    309  CG2 THR X  21      53.740  45.620  42.220  0.00  0.00            
ATOM    310 HG21 THR X  21      54.540  45.850  41.520  0.00  0.00            
ATOM    311 HG22 THR X  21      53.760  46.180  43.190  0.00  0.00            
ATOM    312 HG23 THR X  21      53.880  44.550  42.490  0.00  0.00            
ATOM    313  OG1 THR X  21      52.440  45.170  40.310  0.00  0.00            
ATOM    314  HG1 THR X  21      52.790  44.260  40.420  0.00  0.00            
ATOM    315  C   THR X  21      51.330  46.160  43.780  0.00  0.00            
ATOM    316  O   THR X  21      51.100  47.360  43.930  0.00  0.00            
ATOM    317  N   CYS X  22      51.690  45.380  44.800  0.00  0.00            
ATOM    318  H   CYS X  22      51.890  44.380  44.600  0.00  0.00            
ATOM    319  CA  CYS X  22      51.900  45.890  46.120  0.00  0.00            
ATOM    320  HA  CYS X  22      52.310  46.910  46.130  0.00  0.00            
ATOM    321  CB  CYS X  22      50.630  45.660  46.890  0.00  0.00            
ATOM    322  HB1 CYS X  22      50.440  44.550  46.930  0.00  0.00            
ATOM    323  HB2 CYS X  22      49.790  46.000  46.270  0.00  0.00            
ATOM    324  SG  CYS X  22      50.780  46.430  48.480  0.00  0.00            
ATOM    325  HG  CYS X  22      50.340  47.710  48.200  0.00  0.00            
ATOM    326  C   CYS X  22      53.060  45.010  46.720  0.00  0.00            
ATOM    327  O   CYS X  22      53.000  43.780  46.670  0.00  0.00            
ATOM    328  N   GLY X  23      54.050  45.650  47.280  0.00  0.00            
ATOM    329  H   GLY X  23      54.020  46.660  47.190  0.00  0.00            
ATOM    330  CA  GLY X  23      55.250  44.970  47.860  0.00  0.00            
ATOM    331  HA1 GLY X  23      54.980  44.160  48.500  0.00  0.00            
ATOM    332  HA2 GLY X  23      55.820  45.670  48.510  0.00  0.00            
ATOM    333  C   GLY X  23      56.200  44.290  46.790  0.00  0.00            
ATOM    334  O   GLY X  23      57.010  44.940  46.140  0.00  0.00            
ATOM    335  N   THR X  24      56.000  42.970  46.570  0.00  0.00            
ATOM    336  H   THR X  24      55.390  42.450  47.280  0.00  0.00            
ATOM    337  CA  THR X  24      56.620  42.080  45.620  0.00  0.00            
ATOM    338  HA  THR X  24      57.170  42.720  44.890  0.00  0.00            
ATOM    339  CB  THR X  24      57.680  41.230  46.340  0.00  0.00            
ATOM    340  HB  THR X  24      58.000  40.350  45.790  0.00  0.00            
ATOM    341  CG2 THR X  24      58.870  42.090  46.670  0.00  0.00            
ATOM    342 HG21 THR X  24      59.620  41.490  47.200  0.00  0.00            
ATOM    343 HG22 THR X  24      59.250  42.560  45.840  0.00  0.00            
ATOM    344 HG23 THR X  24      58.590  42.870  47.390  0.00  0.00            
ATOM    345  OG1 THR X  24      57.060  40.870  47.560  0.00  0.00            
ATOM    346  HG1 THR X  24      56.820  39.920  47.450  0.00  0.00            
ATOM    347  C   THR X  24      55.650  41.190  44.800  0.00  0.00            
ATOM    348  O   THR X  24      56.030  40.210  44.090  0.00  0.00            
ATOM    349  N   THR X  25      54.340  41.530  44.900  0.00  0.00            
ATOM    350  H   THR X  25      53.960  42.340  45.410  0.00  0.00            
ATOM    351  CA  THR X  25      53.280  40.630  44.310  0.00  0.00            
ATOM    352  HA  THR X  25      53.780  39.790  43.760  0.00  0.00            
ATOM    353  CB  THR X  25      52.480  39.960  45.490  0.00  0.00            
ATOM    354  HB  THR X  25      52.140  40.830  46.090  0.00  0.00            
ATOM    355  CG2 THR X  25      51.480  38.850  45.120  0.00  0.00            
ATOM    356 HG21 THR X  25      50.890  38.650  46.050  0.00  0.00            
ATOM    357 HG22 THR X  25      50.760  39.300  44.450  0.00  0.00            
ATOM    358 HG23 THR X  25      51.950  37.990  44.700  0.00  0.00            
ATOM    359  OG1 THR X  25      53.390  39.300  46.270  0.00  0.00            
ATOM    360  HG1 THR X  25      53.090  39.370  47.230  0.00  0.00            
ATOM    361  C   THR X  25      52.370  41.340  43.340  0.00  0.00            
ATOM    362  O   THR X  25      51.920  42.440  43.700  0.00  0.00            
ATOM    363  N   THR X  26      51.940  40.730  42.220  0.00  0.00            
ATOM    364  H   THR X  26      52.330  39.830  41.980  0.00  0.00            
ATOM    365  CA  THR X  26      51.240  41.500  41.120  0.00  0.00            
ATOM    366  HA  THR X  26      50.860  42.450  41.480  0.00  0.00            
ATOM    367  CB  THR X  26      52.240  41.860  40.040  0.00  0.00            
ATOM    368  HB  THR X  26      52.660  40.940  39.700  0.00  0.00            
ATOM    369  CG2 THR X  26      51.630  42.550  38.790  0.00  0.00            
ATOM    370 HG21 THR X  26      52.430  42.960  38.140  0.00  0.00            
ATOM    371 HG22 THR X  26      50.940  41.920  38.190  0.00  0.00            
ATOM    372 HG23 THR X  26      50.950  43.340  39.130  0.00  0.00            
ATOM    373  OG1 THR X  26      53.300  42.590  40.540  0.00  0.00            
ATOM    374  HG1 THR X  26      53.730  41.960  41.170  0.00  0.00            
ATOM    375  C   THR X  26      50.120  40.680  40.550  0.00  0.00            
ATOM    376  O   THR X  26      50.190  39.470  40.370  0.00  0.00            
ATOM    377  N   LEU X  27      49.080  41.330  40.110  0.00  0.00            
ATOM    378  H   LEU X  27      48.890  42.310  40.380  0.00  0.00            
ATOM    379  CA  LEU X  27      47.980  40.820  39.430  0.00  0.00            
ATOM    380  HA  LEU X  27      48.370  40.070  38.700  0.00  0.00            
ATOM    381  CB  LEU X  27      47.070  39.970  40.340  0.00  0.00            
ATOM    382  HB1 LEU X  27      47.630  39.040  40.590  0.00  0.00            
ATOM    383  HB2 LEU X  27      46.210  39.640  39.790  0.00  0.00            
ATOM    384  CG  LEU X  27      46.750  40.650  41.660  0.00  0.00            
ATOM    385  HG  LEU X  27      47.710  40.820  42.220  0.00  0.00            
ATOM    386  CD1 LEU X  27      45.970  41.910  41.610  0.00  0.00            
ATOM    387 HD11 LEU X  27      45.080  41.660  41.090  0.00  0.00            
ATOM    388 HD12 LEU X  27      45.890  42.260  42.630  0.00  0.00            
ATOM    389 HD13 LEU X  27      46.520  42.670  41.060  0.00  0.00            
ATOM    390  CD2 LEU X  27      45.790  39.640  42.360  0.00  0.00            
ATOM    391 HD21 LEU X  27      45.220  39.180  41.610  0.00  0.00            
ATOM    392 HD22 LEU X  27      46.410  38.840  42.570  0.00  0.00            
ATOM    393 HD23 LEU X  27      45.250  40.110  43.180  0.00  0.00            
ATOM    394  C   LEU X  27      47.210  41.860  38.520  0.00  0.00            
ATOM    395  O   LEU X  27      47.400  43.120  38.510  0.00  0.00            
ATOM    396  N   ASN X  28      46.230  41.390  37.770  0.00  0.00            
ATOM    397  H   ASN X  28      46.030  40.430  37.740  0.00  0.00            
ATOM    398  CA  ASN X  28      45.420  42.270  36.940  0.00  0.00            
ATOM    399  HA  ASN X  28      45.890  43.200  36.650  0.00  0.00            
ATOM    400  CB  ASN X  28      44.880  41.500  35.720  0.00  0.00            
ATOM    401  HB1 ASN X  28      44.410  42.210  35.050  0.00  0.00            
ATOM    402  HB2 ASN X  28      44.200  40.690  35.960  0.00  0.00            
ATOM    403  CG  ASN X  28      46.000  40.870  34.900  0.00  0.00            
ATOM    404  OD1 ASN X  28      46.410  41.440  33.910  0.00  0.00            
ATOM    405  ND2 ASN X  28      46.590  39.770  35.210  0.00  0.00            
ATOM    406 HD21 ASN X  28      46.180  39.300  36.030  0.00  0.00            
ATOM    407 HD22 ASN X  28      47.380  39.400  34.650  0.00  0.00            
ATOM    408  C   ASN X  28      44.270  42.830  37.810  0.00  0.00            
ATOM    409  O   ASN X  28      43.950  42.350  38.940  0.00  0.00            
ATOM    410  N   GLY X  29      43.610  43.760  37.160  0.00  0.00            
ATOM    411  H   GLY X  29      44.050  44.130  36.340  0.00  0.00            
ATOM    412  CA  GLY X  29      42.490  44.530  37.820  0.00  0.00            
ATOM    413  HA1 GLY X  29      43.040  45.200  38.530  0.00  0.00            
ATOM    414  HA2 GLY X  29      41.830  43.850  38.330  0.00  0.00            
ATOM    415  C   GLY X  29      41.650  45.350  36.890  0.00  0.00            
ATOM    416  O   GLY X  29      42.120  45.590  35.770  0.00  0.00            
ATOM    417  N   LEU X  30      40.480  45.790  37.310  0.00  0.00            
ATOM    418  H   LEU X  30      40.190  45.370  38.220  0.00  0.00            
ATOM    419  CA  LEU X  30      39.480  46.530  36.600  0.00  0.00            
ATOM    420  HA  LEU X  30      39.810  46.490  35.540  0.00  0.00            
ATOM    421  CB  LEU X  30      38.100  45.940  36.680  0.00  0.00            
ATOM    422  HB1 LEU X  30      37.740  46.060  37.660  0.00  0.00            
ATOM    423  HB2 LEU X  30      38.190  44.860  36.400  0.00  0.00            
ATOM    424  CG  LEU X  30      37.100  46.410  35.660  0.00  0.00            
ATOM    425  HG  LEU X  30      37.080  47.520  35.670  0.00  0.00            
ATOM    426  CD1 LEU X  30      37.420  45.850  34.280  0.00  0.00            
ATOM    427 HD11 LEU X  30      37.250  44.790  34.330  0.00  0.00            
ATOM    428 HD12 LEU X  30      36.770  46.370  33.570  0.00  0.00            
ATOM    429 HD13 LEU X  30      38.430  46.060  33.980  0.00  0.00            
ATOM    430  CD2 LEU X  30      35.760  46.000  36.160  0.00  0.00            
ATOM    431 HD21 LEU X  30      35.000  46.490  35.650  0.00  0.00            
ATOM    432 HD22 LEU X  30      35.600  44.930  36.080  0.00  0.00            
ATOM    433 HD23 LEU X  30      35.590  46.180  37.200  0.00  0.00            
ATOM    434  C   LEU X  30      39.490  47.980  37.100  0.00  0.00            
ATOM    435  O   LEU X  30      39.660  48.250  38.310  0.00  0.00            
ATOM    436  N   TRP X  31      39.250  48.950  36.180  0.00  0.00            
ATOM    437  H   TRP X  31      39.130  48.590  35.250  0.00  0.00            
ATOM    438  CA  TRP X  31      39.340  50.380  36.410  0.00  0.00            
ATOM    439  HA  TRP X  31      39.380  50.580  37.540  0.00  0.00            
ATOM    440  CB  TRP X  31      40.640  50.950  35.730  0.00  0.00            
ATOM    441  HB1 TRP X  31      40.560  51.020  34.660  0.00  0.00            
ATOM    442  HB2 TRP X  31      41.540  50.410  35.970  0.00  0.00            
ATOM    443  CG  TRP X  31      41.080  52.350  36.090  0.00  0.00            
ATOM    444  CD1 TRP X  31      40.730  53.100  37.150  0.00  0.00            
ATOM    445  HD1 TRP X  31      40.140  52.830  38.030  0.00  0.00            
ATOM    446  NE1 TRP X  31      41.270  54.410  36.980  0.00  0.00            
ATOM    447  HE1 TRP X  31      41.150  55.230  37.540  0.00  0.00            
ATOM    448  CE2 TRP X  31      42.010  54.500  35.740  0.00  0.00            
ATOM    449  CZ2 TRP X  31      42.590  55.560  35.060  0.00  0.00            
ATOM    450  HZ2 TRP X  31      42.650  56.550  35.440  0.00  0.00            
ATOM    451  CH2 TRP X  31      43.170  55.370  33.820  0.00  0.00            
ATOM    452  HH2 TRP X  31      43.680  56.200  33.440  0.00  0.00            
ATOM    453  CZ3 TRP X  31      43.180  54.070  33.250  0.00  0.00            
ATOM    454  HZ3 TRP X  31      43.580  53.930  32.260  0.00  0.00            
ATOM    455  CE3 TRP X  31      42.430  53.070  33.930  0.00  0.00            
ATOM    456  HE3 TRP X  31      42.230  52.100  33.440  0.00  0.00            
ATOM    457  CD2 TRP X  31      41.860  53.240  35.210  0.00  0.00            
ATOM    458  C   TRP X  31      38.170  51.120  35.820  0.00  0.00            
ATOM    459  O   TRP X  31      37.820  50.950  34.640  0.00  0.00            
ATOM    460  N   LEU X  32      37.510  51.900  36.730  0.00  0.00            
ATOM    461  H   LEU X  32      37.950  51.940  37.670  0.00  0.00            
ATOM    462  CA  LEU X  32      36.190  52.570  36.550  0.00  0.00            
ATOM    463  HA  LEU X  32      36.110  52.670  35.500  0.00  0.00            
ATOM    464  CB  LEU X  32      35.030  51.700  36.990  0.00  0.00            
ATOM    465  HB1 LEU X  32      34.110  52.240  36.980  0.00  0.00            
ATOM    466  HB2 LEU X  32      35.190  51.530  38.060  0.00  0.00            
ATOM    467  CG  LEU X  32      34.860  50.340  36.250  0.00  0.00            
ATOM    468  HG  LEU X  32      35.840  49.870  36.100  0.00  0.00            
ATOM    469  CD1 LEU X  32      34.010  49.340  36.900  0.00  0.00            
ATOM    470 HD11 LEU X  32      34.520  49.100  37.800  0.00  0.00            
ATOM    471 HD12 LEU X  32      33.000  49.760  37.220  0.00  0.00            
ATOM    472 HD13 LEU X  32      33.750  48.470  36.230  0.00  0.00            
ATOM    473  CD2 LEU X  32      34.180  50.490  34.890  0.00  0.00            
ATOM    474 HD21 LEU X  32      33.990  49.550  34.470  0.00  0.00            
ATOM    475 HD22 LEU X  32      33.330  51.130  35.040  0.00  0.00            
ATOM    476 HD23 LEU X  32      34.870  51.000  34.240  0.00  0.00            
ATOM    477  C   LEU X  32      36.250  53.950  37.270  0.00  0.00            
ATOM    478  O   LEU X  32      36.260  54.000  38.510  0.00  0.00            
ATOM    479  N   ASP X  33      36.280  54.990  36.420  0.00  0.00            
ATOM    480  H   ASP X  33      36.380  54.830  35.460  0.00  0.00            
ATOM    481  CA  ASP X  33      36.750  56.280  36.790  0.00  0.00            
ATOM    482  HA  ASP X  33      36.920  56.820  35.810  0.00  0.00            
ATOM    483  CB  ASP X  33      35.650  57.230  37.420  0.00  0.00            
ATOM    484  HB1 ASP X  33      36.150  58.190  37.390  0.00  0.00            
ATOM    485  HB2 ASP X  33      35.370  56.950  38.460  0.00  0.00            
ATOM    486  CG  ASP X  33      34.380  57.390  36.600  0.00  0.00            
ATOM    487  OD1 ASP X  33      34.460  57.580  35.360  0.00  0.00            
ATOM    488  OD2 ASP X  33      33.260  57.370  37.170  0.00  0.00            
ATOM    489  C   ASP X  33      38.000  56.240  37.710  0.00  0.00            
ATOM    490  O   ASP X  33      39.130  56.140  37.210  0.00  0.00            
ATOM    491  N   ASP X  34      37.870  56.440  39.060  0.00  0.00            
ATOM    492  H   ASP X  34      36.930  56.600  39.420  0.00  0.00            
ATOM    493  CA  ASP X  34      38.910  56.800  40.000  0.00  0.00            
ATOM    494  HA  ASP X  34      39.850  57.040  39.530  0.00  0.00            
ATOM    495  CB  ASP X  34      38.580  58.120  40.770  0.00  0.00            
ATOM    496  HB1 ASP X  34      38.660  58.900  40.010  0.00  0.00            
ATOM    497  HB2 ASP X  34      39.310  58.370  41.600  0.00  0.00            
ATOM    498  CG  ASP X  34      37.190  58.200  41.460  0.00  0.00            
ATOM    499  OD1 ASP X  34      36.330  57.280  41.400  0.00  0.00            
ATOM    500  OD2 ASP X  34      36.940  59.300  42.050  0.00  0.00            
ATOM    501  C   ASP X  34      39.300  55.590  40.930  0.00  0.00            
ATOM    502  O   ASP X  34      40.250  55.720  41.720  0.00  0.00            
ATOM    503  N   VAL X  35      38.590  54.460  40.770  0.00  0.00            
ATOM    504  H   VAL X  35      37.770  54.460  40.140  0.00  0.00            
ATOM    505  CA  VAL X  35      38.740  53.270  41.620  0.00  0.00            
ATOM    506  HA  VAL X  35      39.450  53.390  42.390  0.00  0.00            
ATOM    507  CB  VAL X  35      37.410  52.970  42.350  0.00  0.00            
ATOM    508  HB  VAL X  35      36.660  52.810  41.600  0.00  0.00            
ATOM    509  CG1 VAL X  35      37.580  51.720  43.240  0.00  0.00            
ATOM    510 HG11 VAL X  35      36.840  51.650  44.050  0.00  0.00            
ATOM    511 HG12 VAL X  35      37.330  50.900  42.580  0.00  0.00            
ATOM    512 HG13 VAL X  35      38.580  51.710  43.670  0.00  0.00            
ATOM    513  CG2 VAL X  35      36.950  54.140  43.240  0.00  0.00            
ATOM    514 HG21 VAL X  35      36.800  55.080  42.700  0.00  0.00            
ATOM    515 HG22 VAL X  35      36.030  53.920  43.760  0.00  0.00            
ATOM    516 HG23 VAL X  35      37.730  54.340  43.890  0.00  0.00            
ATOM    517  C   VAL X  35      39.220  52.130  40.730  0.00  0.00            
ATOM    518  O   VAL X  35      38.650  51.960  39.660  0.00  0.00            
ATOM    519  N   VAL X  36      40.180  51.430  41.260  0.00  0.00            
ATOM    520  H   VAL X  36      40.480  51.690  42.180  0.00  0.00            
ATOM    521  CA  VAL X  36      40.770  50.190  40.820  0.00  0.00            
ATOM    522  HA  VAL X  36      40.300  49.940  39.850  0.00  0.00            
ATOM    523  CB  VAL X  36      42.230  50.210  40.690  0.00  0.00            
ATOM    524  HB  VAL X  36      42.660  50.160  41.610  0.00  0.00            
ATOM    525  CG1 VAL X  36      42.760  49.120  39.800  0.00  0.00            
ATOM    526 HG11 VAL X  36      43.690  49.330  39.320  0.00  0.00            
ATOM    527 HG12 VAL X  36      42.950  48.200  40.360  0.00  0.00            
ATOM    528 HG13 VAL X  36      42.010  48.860  39.090  0.00  0.00            
ATOM    529  CG2 VAL X  36      42.730  51.470  40.040  0.00  0.00            
ATOM    530 HG21 VAL X  36      43.840  51.410  39.960  0.00  0.00            
ATOM    531 HG22 VAL X  36      42.280  51.620  39.070  0.00  0.00            
ATOM    532 HG23 VAL X  36      42.590  52.280  40.770  0.00  0.00            
ATOM    533  C   VAL X  36      40.420  49.040  41.740  0.00  0.00            
ATOM    534  O   VAL X  36      40.410  49.230  42.960  0.00  0.00            
ATOM    535  N   TYR X  37      40.070  47.870  41.190  0.00  0.00            
ATOM    536  H   TYR X  37      40.100  47.920  40.170  0.00  0.00            
ATOM    537  CA  TYR X  37      39.560  46.680  41.770  0.00  0.00            
ATOM    538  HA  TYR X  37      39.500  46.810  42.890  0.00  0.00            
ATOM    539  CB  TYR X  37      38.110  46.460  41.240  0.00  0.00            
ATOM    540  HB1 TYR X  37      37.690  45.530  41.680  0.00  0.00            
ATOM    541  HB2 TYR X  37      38.240  46.260  40.230  0.00  0.00            
ATOM    542  CG  TYR X  37      37.060  47.590  41.350  0.00  0.00            
ATOM    543  CD1 TYR X  37      37.150  48.670  40.470  0.00  0.00            
ATOM    544  HD1 TYR X  37      38.000  48.690  39.790  0.00  0.00            
ATOM    545  CE1 TYR X  37      36.140  49.690  40.460  0.00  0.00            
ATOM    546  HE1 TYR X  37      36.230  50.600  39.830  0.00  0.00            
ATOM    547  CZ  TYR X  37      35.060  49.620  41.340  0.00  0.00            
ATOM    548  OH  TYR X  37      34.150  50.590  41.240  0.00  0.00            
ATOM    549  HH  TYR X  37      33.320  50.290  41.760  0.00  0.00            
ATOM    550  CE2 TYR X  37      34.950  48.500  42.230  0.00  0.00            
ATOM    551  HE2 TYR X  37      33.990  48.400  42.750  0.00  0.00            
ATOM    552  CD2 TYR X  37      35.900  47.510  42.170  0.00  0.00            
ATOM    553  HD2 TYR X  37      35.720  46.590  42.690  0.00  0.00            
ATOM    554  C   TYR X  37      40.410  45.390  41.500  0.00  0.00            
ATOM    555  O   TYR X  37      40.660  45.060  40.360  0.00  0.00            
ATOM    556  N   CYS X  38      40.750  44.570  42.490  0.00  0.00            
ATOM    557  H   CYS X  38      40.650  44.890  43.470  0.00  0.00            
ATOM    558  CA  CYS X  38      41.540  43.330  42.360  0.00  0.00            
ATOM    559  HA  CYS X  38      41.230  42.740  41.480  0.00  0.00            
ATOM    560  CB  CYS X  38      43.050  43.700  42.270  0.00  0.00            
ATOM    561  HB1 CYS X  38      43.120  44.540  41.540  0.00  0.00            
ATOM    562  HB2 CYS X  38      43.590  42.820  41.890  0.00  0.00            
ATOM    563  SG  CYS X  38      43.690  44.230  43.840  0.00  0.00            
ATOM    564  HG  CYS X  38      43.390  43.100  44.420  0.00  0.00            
ATOM    565  C   CYS X  38      41.260  42.280  43.430  0.00  0.00            
ATOM    566  O   CYS X  38      40.630  42.690  44.410  0.00  0.00            
ATOM    567  N   PRO X  39      41.910  41.100  43.270  0.00  0.00            
ATOM    568  CD  PRO X  39      42.350  40.340  42.070  0.00  0.00            
ATOM    569  HD1 PRO X  39      43.420  40.610  42.030  0.00  0.00            
ATOM    570  HD2 PRO X  39      41.890  40.620  41.190  0.00  0.00            
ATOM    571  CG  PRO X  39      42.330  38.840  42.420  0.00  0.00            
ATOM    572  HG1 PRO X  39      43.060  38.250  41.840  0.00  0.00            
ATOM    573  HG2 PRO X  39      41.300  38.540  42.250  0.00  0.00            
ATOM    574  CB  PRO X  39      42.620  38.870  43.920  0.00  0.00            
ATOM    575  HB1 PRO X  39      43.750  38.770  44.160  0.00  0.00            
ATOM    576  HB2 PRO X  39      42.160  38.020  44.470  0.00  0.00            
ATOM    577  CA  PRO X  39      42.050  40.180  44.430  0.00  0.00            
ATOM    578  HA  PRO X  39      41.080  40.060  44.860  0.00  0.00            
ATOM    579  C   PRO X  39      42.910  40.820  45.590  0.00  0.00            
ATOM    580  O   PRO X  39      43.790  41.610  45.370  0.00  0.00            
ATOM    581  N   ARG X  40      42.550  40.490  46.840  0.00  0.00            
ATOM    582  H   ARG X  40      41.850  39.770  46.930  0.00  0.00            
ATOM    583  CA  ARG X  40      43.260  41.050  48.060  0.00  0.00            
ATOM    584  HA  ARG X  40      43.680  41.980  47.750  0.00  0.00            
ATOM    585  CB  ARG X  40      42.340  41.180  49.290  0.00  0.00            
ATOM    586  HB1 ARG X  40      41.370  41.440  49.020  0.00  0.00            
ATOM    587  HB2 ARG X  40      42.810  41.860  50.020  0.00  0.00            
ATOM    588  CG  ARG X  40      42.060  39.850  49.930  0.00  0.00            
ATOM    589  HG1 ARG X  40      42.960  39.350  50.290  0.00  0.00            
ATOM    590  HG2 ARG X  40      41.490  39.150  49.240  0.00  0.00            
ATOM    591  CD  ARG X  40      41.220  40.170  51.210  0.00  0.00            
ATOM    592  HD1 ARG X  40      40.470  40.980  51.020  0.00  0.00            
ATOM    593  HD2 ARG X  40      41.970  40.480  51.920  0.00  0.00            
ATOM    594  NE  ARG X  40      40.460  39.050  51.710  0.00  0.00            
ATOM    595  HE  ARG X  40      40.380  38.250  51.190  0.00  0.00            
ATOM    596  CZ  ARG X  40      39.670  39.040  52.750  0.00  0.00            
ATOM    597  NH1 ARG X  40      39.350  40.050  53.490  0.00  0.00            
ATOM    598 HH11 ARG X  40      39.870  40.910  53.410  0.00  0.00            
ATOM    599 HH12 ARG X  40      38.830  39.890  54.370  0.00  0.00            
ATOM    600  NH2 ARG X  40      39.120  37.980  53.120  0.00  0.00            
ATOM    601 HH21 ARG X  40      39.350  37.120  52.590  0.00  0.00            
ATOM    602 HH22 ARG X  40      38.490  37.930  53.840  0.00  0.00            
ATOM    603  C   ARG X  40      44.660  40.400  48.450  0.00  0.00            
ATOM    604  O   ARG X  40      45.490  41.080  49.050  0.00  0.00            
ATOM    605  N   HSD X  41      44.900  39.150  48.120  0.00  0.00            
ATOM    606  H   HSD X  41      44.140  38.590  47.770  0.00  0.00            
ATOM    607  CA  HSD X  41      46.240  38.550  48.390  0.00  0.00            
ATOM    608  HA  HSD X  41      46.390  38.500  49.480  0.00  0.00            
ATOM    609  CB  HSD X  41      46.210  37.070  47.910  0.00  0.00            
ATOM    610  HB1 HSD X  41      45.280  36.550  48.140  0.00  0.00            
ATOM    611  HB2 HSD X  41      46.930  36.600  48.590  0.00  0.00            
ATOM    612  CG  HSD X  41      46.530  36.820  46.440  0.00  0.00            
ATOM    613  ND1 HSD X  41      47.360  35.880  45.910  0.00  0.00            
ATOM    615  CE1 HSD X  41      47.180  35.740  44.600  0.00  0.00            
ATOM    616  HE1 HSD X  41      47.760  35.070  43.940  0.00  0.00            
ATOM    617  NE2 HSD X  41      46.130  36.400  44.240  0.00  0.00            
ATOM    618  CD2 HSD X  41      45.700  37.090  45.390  0.00  0.00            
ATOM    619  HD2 HSD X  41      44.770  37.690  45.460  0.00  0.00            
ATOM    620  C   HSD X  41      47.440  39.370  47.880  0.00  0.00            
ATOM    621  O   HSD X  41      48.510  39.240  48.490  0.00  0.00            
ATOM    622  N   VAL X  42      47.280  40.280  46.950  0.00  0.00            
ATOM    623  H   VAL X  42      46.340  40.390  46.560  0.00  0.00            
ATOM    624  CA  VAL X  42      48.320  41.160  46.460  0.00  0.00            
ATOM    625  HA  VAL X  42      49.020  40.530  46.000  0.00  0.00            
ATOM    626  CB  VAL X  42      47.670  42.100  45.420  0.00  0.00            
ATOM    627  HB  VAL X  42      46.930  41.470  44.790  0.00  0.00            
ATOM    628  CG1 VAL X  42      46.960  43.340  45.990  0.00  0.00            
ATOM    629 HG11 VAL X  42      46.570  43.920  45.200  0.00  0.00            
ATOM    630 HG12 VAL X  42      46.200  43.070  46.700  0.00  0.00            
ATOM    631 HG13 VAL X  42      47.700  43.970  46.460  0.00  0.00            
ATOM    632  CG2 VAL X  42      48.750  42.630  44.490  0.00  0.00            
ATOM    633 HG21 VAL X  42      49.340  43.340  45.130  0.00  0.00            
ATOM    634 HG22 VAL X  42      49.280  41.860  43.960  0.00  0.00            
ATOM    635 HG23 VAL X  42      48.370  43.200  43.680  0.00  0.00            
ATOM    636  C   VAL X  42      49.100  41.900  47.580  0.00  0.00            
ATOM    637  O   VAL X  42      50.300  41.990  47.450  0.00  0.00            
ATOM    638  N   ILE X  43      48.480  42.390  48.660  0.00  0.00            
ATOM    639  H   ILE X  43      47.560  42.330  48.700  0.00  0.00            
ATOM    640  CA  ILE X  43      49.170  42.990  49.830  0.00  0.00            
ATOM    641  HA  ILE X  43      49.940  43.580  49.350  0.00  0.00            
ATOM    642  CB  ILE X  43      48.240  43.820  50.740  0.00  0.00            
ATOM    643  HB  ILE X  43      48.870  44.340  51.460  0.00  0.00            
ATOM    644  CG2 ILE X  43      47.520  44.850  49.880  0.00  0.00            
ATOM    645 HG21 ILE X  43      46.670  44.440  49.370  0.00  0.00            
ATOM    646 HG22 ILE X  43      47.280  45.740  50.410  0.00  0.00            
ATOM    647 HG23 ILE X  43      48.200  45.180  49.130  0.00  0.00            
ATOM    648  CG1 ILE X  43      47.330  42.960  51.610  0.00  0.00            
ATOM    649 HG11 ILE X  43      47.960  42.390  52.250  0.00  0.00            
ATOM    650 HG12 ILE X  43      46.760  42.230  51.060  0.00  0.00            
ATOM    651  CD  ILE X  43      46.390  43.710  52.560  0.00  0.00            
ATOM    652  HD1 ILE X  43      45.620  44.110  51.920  0.00  0.00            
ATOM    653  HD2 ILE X  43      45.950  43.020  53.290  0.00  0.00            
ATOM    654  HD3 ILE X  43      46.870  44.530  53.100  0.00  0.00            
ATOM    655  C   ILE X  43      50.060  42.030  50.610  0.00  0.00            
ATOM    656  O   ILE X  43      50.690  42.410  51.570  0.00  0.00            
ATOM    657  N   CYS X  44      50.060  40.740  50.280  0.00  0.00            
ATOM    658  H   CYS X  44      49.530  40.450  49.450  0.00  0.00            
ATOM    659  CA  CYS X  44      50.850  39.720  51.020  0.00  0.00            
ATOM    660  HA  CYS X  44      51.380  40.010  51.920  0.00  0.00            
ATOM    661  CB  CYS X  44      49.940  38.520  51.380  0.00  0.00            
ATOM    662  HB1 CYS X  44      50.500  37.670  51.670  0.00  0.00            
ATOM    663  HB2 CYS X  44      49.310  38.230  50.550  0.00  0.00            
ATOM    664  SG  CYS X  44      48.900  39.090  52.790  0.00  0.00            
ATOM    665  HG  CYS X  44      50.000  39.550  53.400  0.00  0.00            
ATOM    666  C   CYS X  44      52.060  39.150  50.180  0.00  0.00            
ATOM    667  O   CYS X  44      52.070  39.150  48.920  0.00  0.00            
ATOM    668  N   THR X  45      53.010  38.590  50.950  0.00  0.00            
ATOM    669  H   THR X  45      52.950  38.660  52.000  0.00  0.00            
ATOM    670  CA  THR X  45      53.880  37.500  50.530  0.00  0.00            
ATOM    671  HA  THR X  45      54.130  37.620  49.440  0.00  0.00            
ATOM    672  CB  THR X  45      55.280  37.480  51.160  0.00  0.00            
ATOM    673  HB  THR X  45      55.840  36.720  50.620  0.00  0.00            
ATOM    674  CG2 THR X  45      56.030  38.770  51.150  0.00  0.00            
ATOM    675 HG21 THR X  45      55.740  39.460  51.960  0.00  0.00            
ATOM    676 HG22 THR X  45      57.110  38.670  51.240  0.00  0.00            
ATOM    677 HG23 THR X  45      55.910  39.210  50.240  0.00  0.00            
ATOM    678  OG1 THR X  45      55.160  37.010  52.460  0.00  0.00            
ATOM    679  HG1 THR X  45      54.390  37.420  52.920  0.00  0.00            
ATOM    680  C   THR X  45      53.220  36.130  50.700  0.00  0.00            
ATOM    681  O   THR X  45      52.260  35.930  51.450  0.00  0.00            
ATOM    682  N   SER X  46      53.720  35.120  49.950  0.00  0.00            
ATOM    683  H   SER X  46      54.450  35.280  49.300  0.00  0.00            
ATOM    684  CA  SER X  46      53.160  33.710  49.980  0.00  0.00            
ATOM    685  HA  SER X  46      52.100  33.870  49.850  0.00  0.00            
ATOM    686  CB  SER X  46      53.630  32.940  48.750  0.00  0.00            
ATOM    687  HB1 SER X  46      53.090  31.960  48.780  0.00  0.00            
ATOM    688  HB2 SER X  46      54.740  32.700  48.650  0.00  0.00            
ATOM    689  OG  SER X  46      53.160  33.520  47.540  0.00  0.00            
ATOM    690  HG  SER X  46      53.610  33.100  46.820  0.00  0.00            
ATOM    691  C   SER X  46      53.350  32.920  51.310  0.00  0.00            
ATOM    692  O   SER X  46      52.510  32.050  51.520  0.00  0.00            
ATOM    693  N   GLU X  47      54.460  33.100  52.070  0.00  0.00            
ATOM    694  H   GLU X  47      55.240  33.630  51.670  0.00  0.00            
ATOM    695  CA  GLU X  47      54.470  32.820  53.520  0.00  0.00            
ATOM    696  HA  GLU X  47      54.310  31.740  53.690  0.00  0.00            
ATOM    697  CB  GLU X  47      55.790  33.360  54.050  0.00  0.00            
ATOM    698  HB1 GLU X  47      55.830  33.270  55.100  0.00  0.00            
ATOM    699  HB2 GLU X  47      55.830  34.470  53.970  0.00  0.00            
ATOM    700  CG  GLU X  47      57.180  32.840  53.520  0.00  0.00            
ATOM    701  HG1 GLU X  47      57.370  33.250  52.540  0.00  0.00            
ATOM    702  HG2 GLU X  47      57.040  31.760  53.390  0.00  0.00            
ATOM    703  CD  GLU X  47      58.350  33.090  54.510  0.00  0.00            
ATOM    704  OE1 GLU X  47      59.110  33.990  54.140  0.00  0.00            
ATOM    705  OE2 GLU X  47      58.590  32.340  55.500  0.00  0.00            
ATOM    706  C   GLU X  47      53.320  33.450  54.420  0.00  0.00            
ATOM    707  O   GLU X  47      53.150  32.960  55.550  0.00  0.00            
ATOM    708  N   ASP X  48      52.680  34.490  53.900  0.00  0.00            
ATOM    709  H   ASP X  48      53.050  34.950  53.120  0.00  0.00            
ATOM    710  CA  ASP X  48      51.580  35.050  54.660  0.00  0.00            
ATOM    711  HA  ASP X  48      51.770  35.040  55.710  0.00  0.00            
ATOM    712  CB  ASP X  48      51.540  36.520  54.420  0.00  0.00            
ATOM    713  HB1 ASP X  48      50.800  36.940  55.190  0.00  0.00            
ATOM    714  HB2 ASP X  48      51.080  36.730  53.420  0.00  0.00            
ATOM    715  CG  ASP X  48      52.840  37.370  54.700  0.00  0.00            
ATOM    716  OD1 ASP X  48      53.370  37.370  55.870  0.00  0.00            
ATOM    717  OD2 ASP X  48      53.210  38.100  53.770  0.00  0.00            
ATOM    718  C   ASP X  48      50.160  34.480  54.210  0.00  0.00            
ATOM    719  O   ASP X  48      49.140  34.450  54.910  0.00  0.00            
ATOM    720  N   MET X  49      50.100  33.930  53.020  0.00  0.00            
ATOM    721  H   MET X  49      50.980  33.870  52.500  0.00  0.00            
ATOM    722  CA  MET X  49      48.890  33.380  52.440  0.00  0.00            
ATOM    723  HA  MET X  49      48.080  34.100  52.690  0.00  0.00            
ATOM    724  CB  MET X  49      48.880  33.370  50.880  0.00  0.00            
ATOM    725  HB1 MET X  49      47.930  33.040  50.440  0.00  0.00            
ATOM    726  HB2 MET X  49      49.610  32.560  50.550  0.00  0.00            
ATOM    727  CG  MET X  49      49.360  34.660  50.290  0.00  0.00            
ATOM    728  HG1 MET X  49      50.380  34.770  50.660  0.00  0.00            
ATOM    729  HG2 MET X  49      48.770  35.480  50.710  0.00  0.00            
ATOM    730  SD  MET X  49      49.380  34.780  48.380  0.00  0.00            
ATOM    731  CE  MET X  49      50.210  36.400  48.360  0.00  0.00            
ATOM    732  HE1 MET X  49      51.210  36.340  48.740  0.00  0.00            
ATOM    733  HE2 MET X  49      50.410  36.700  47.310  0.00  0.00            
ATOM    734  HE3 MET X  49      49.660  37.170  48.880  0.00  0.00            
ATOM    735  C   MET X  49      48.390  32.040  52.910  0.00  0.00            
ATOM    736  O   MET X  49      47.340  31.600  52.460  0.00  0.00            
ATOM    737  N   LEU X  50      48.970  31.380  53.920  0.00  0.00            
ATOM    738  H   LEU X  50      49.830  31.750  54.320  0.00  0.00            
ATOM    739  CA  LEU X  50      48.420  30.160  54.500  0.00  0.00            
ATOM    740  HA  LEU X  50      47.840  29.630  53.760  0.00  0.00            
ATOM    741  CB  LEU X  50      49.590  29.250  54.830  0.00  0.00            
ATOM    742  HB1 LEU X  50      50.320  29.690  55.570  0.00  0.00            
ATOM    743  HB2 LEU X  50      50.110  28.970  53.860  0.00  0.00            
ATOM    744  CG  LEU X  50      49.160  27.900  55.540  0.00  0.00            
ATOM    745  HG  LEU X  50      48.740  28.090  56.460  0.00  0.00            
ATOM    746  CD1 LEU X  50      48.250  27.000  54.750  0.00  0.00            
ATOM    747 HD11 LEU X  50      48.600  26.970  53.680  0.00  0.00            
ATOM    748 HD12 LEU X  50      48.130  26.010  55.120  0.00  0.00            
ATOM    749 HD13 LEU X  50      47.300  27.520  54.630  0.00  0.00            
ATOM    750  CD2 LEU X  50      50.430  27.100  55.810  0.00  0.00            
ATOM    751 HD21 LEU X  50      51.200  27.640  56.330  0.00  0.00            
ATOM    752 HD22 LEU X  50      50.220  26.160  56.380  0.00  0.00            
ATOM    753 HD23 LEU X  50      50.960  26.890  54.830  0.00  0.00            
ATOM    754  C   LEU X  50      47.430  30.430  55.670  0.00  0.00            
ATOM    755  O   LEU X  50      46.430  29.750  55.790  0.00  0.00            
ATOM    756  N   ASN X  51      47.700  31.550  56.410  0.00  0.00            
ATOM    757  H   ASN X  51      48.570  32.020  56.090  0.00  0.00            
ATOM    758  CA  ASN X  51      46.950  32.260  57.410  0.00  0.00            
ATOM    759  HA  ASN X  51      45.860  32.020  57.300  0.00  0.00            
ATOM    760  CB  ASN X  51      47.340  31.530  58.720  0.00  0.00            
ATOM    761  HB1 ASN X  51      48.420  31.700  58.970  0.00  0.00            
ATOM    762  HB2 ASN X  51      47.360  30.430  58.620  0.00  0.00            
ATOM    763  CG  ASN X  51      46.610  31.980  59.920  0.00  0.00            
ATOM    764  OD1 ASN X  51      45.450  32.360  59.950  0.00  0.00            
ATOM    765  ND2 ASN X  51      47.240  32.180  61.040  0.00  0.00            
ATOM    766 HD21 ASN X  51      48.260  31.840  61.020  0.00  0.00            
ATOM    767 HD22 ASN X  51      46.810  32.430  61.940  0.00  0.00            
ATOM    768  C   ASN X  51      47.010  33.860  57.430  0.00  0.00            
ATOM    769  O   ASN X  51      47.580  34.510  58.320  0.00  0.00            
ATOM    770  N   PRO X  52      46.390  34.590  56.490  0.00  0.00            
ATOM    771  CD  PRO X  52      45.890  33.920  55.290  0.00  0.00            
ATOM    772  HD1 PRO X  52      45.050  33.210  55.480  0.00  0.00            
ATOM    773  HD2 PRO X  52      46.750  33.430  54.740  0.00  0.00            
ATOM    774  CG  PRO X  52      45.420  35.130  54.460  0.00  0.00            
ATOM    775  HG1 PRO X  52      44.340  35.380  54.680  0.00  0.00            
ATOM    776  HG2 PRO X  52      45.520  34.850  53.370  0.00  0.00            
ATOM    777  CB  PRO X  52      46.340  36.300  54.710  0.00  0.00            
ATOM    778  HB1 PRO X  52      45.830  37.230  54.430  0.00  0.00            
ATOM    779  HB2 PRO X  52      47.250  36.080  54.090  0.00  0.00            
ATOM    780  CA  PRO X  52      46.580  36.080  56.200  0.00  0.00            
ATOM    781  HA  PRO X  52      47.640  36.290  56.430  0.00  0.00            
ATOM    782  C   PRO X  52      45.610  36.960  57.080  0.00  0.00            
ATOM    783  O   PRO X  52      44.470  36.610  57.340  0.00  0.00            
ATOM    784  N   ASN X  53      46.020  38.150  57.530  0.00  0.00            
ATOM    785  H   ASN X  53      47.010  38.400  57.310  0.00  0.00            
ATOM    786  CA  ASN X  53      45.280  39.150  58.260  0.00  0.00            
ATOM    787  HA  ASN X  53      44.210  38.950  58.280  0.00  0.00            
ATOM    788  CB  ASN X  53      45.680  39.350  59.680  0.00  0.00            
ATOM    789  HB1 ASN X  53      46.790  39.520  59.750  0.00  0.00            
ATOM    790  HB2 ASN X  53      45.500  38.460  60.230  0.00  0.00            
ATOM    791  CG  ASN X  53      44.810  40.480  60.360  0.00  0.00            
ATOM    792  OD1 ASN X  53      43.820  41.000  59.860  0.00  0.00            
ATOM    793  ND2 ASN X  53      45.170  40.790  61.600  0.00  0.00            
ATOM    794 HD21 ASN X  53      45.900  40.200  61.970  0.00  0.00            
ATOM    795 HD22 ASN X  53      44.560  41.380  62.110  0.00  0.00            
ATOM    796  C   ASN X  53      45.480  40.440  57.500  0.00  0.00            
ATOM    797  O   ASN X  53      46.440  41.110  57.680  0.00  0.00            
ATOM    798  N   TYR X  54      44.430  40.760  56.740  0.00  0.00            
ATOM    799  H   TYR X  54      43.660  40.120  56.680  0.00  0.00            
ATOM    800  CA  TYR X  54      44.420  41.870  55.780  0.00  0.00            
ATOM    801  HA  TYR X  54      45.470  41.880  55.380  0.00  0.00            
ATOM    802  CB  TYR X  54      43.480  41.520  54.630  0.00  0.00            
ATOM    803  HB1 TYR X  54      43.580  42.320  53.870  0.00  0.00            
ATOM    804  HB2 TYR X  54      42.460  41.500  55.040  0.00  0.00            
ATOM    805  CG  TYR X  54      43.760  40.130  53.990  0.00  0.00            
ATOM    806  CD1 TYR X  54      44.940  40.050  53.180  0.00  0.00            
ATOM    807  HD1 TYR X  54      45.680  40.830  53.250  0.00  0.00            
ATOM    808  CE1 TYR X  54      45.190  38.860  52.490  0.00  0.00            
ATOM    809  HE1 TYR X  54      46.080  38.780  51.910  0.00  0.00            
ATOM    810  CZ  TYR X  54      44.230  37.800  52.490  0.00  0.00            
ATOM    811  OH  TYR X  54      44.310  36.780  51.610  0.00  0.00            
ATOM    812  HH  TYR X  54      43.440  36.320  51.620  0.00  0.00            
ATOM    813  CE2 TYR X  54      43.060  37.900  53.270  0.00  0.00            
ATOM    814  HE2 TYR X  54      42.320  37.070  53.250  0.00  0.00            
ATOM    815  CD2 TYR X  54      42.880  39.010  54.080  0.00  0.00            
ATOM    816  HD2 TYR X  54      41.970  39.110  54.620  0.00  0.00            
ATOM    817  C   TYR X  54      43.990  43.240  56.380  0.00  0.00            
ATOM    818  O   TYR X  54      44.510  44.250  56.000  0.00  0.00            
ATOM    819  N   GLU X  55      43.060  43.310  57.340  0.00  0.00            
ATOM    820  H   GLU X  55      42.570  42.490  57.570  0.00  0.00            
ATOM    821  CA  GLU X  55      42.650  44.610  57.850  0.00  0.00            
ATOM    822  HA  GLU X  55      42.330  45.260  57.070  0.00  0.00            
ATOM    823  CB  GLU X  55      41.570  44.440  58.920  0.00  0.00            
ATOM    824  HB1 GLU X  55      41.990  44.100  59.900  0.00  0.00            
ATOM    825  HB2 GLU X  55      40.960  43.530  58.630  0.00  0.00            
ATOM    826  CG  GLU X  55      40.580  45.570  59.070  0.00  0.00            
ATOM    827  HG1 GLU X  55      40.080  45.740  58.080  0.00  0.00            
ATOM    828  HG2 GLU X  55      41.200  46.440  59.270  0.00  0.00            
ATOM    829  CD  GLU X  55      39.590  45.310  60.160  0.00  0.00            
ATOM    830  OE1 GLU X  55      38.680  44.430  59.860  0.00  0.00            
ATOM    831  OE2 GLU X  55      39.770  45.780  61.330  0.00  0.00            
ATOM    832  C   GLU X  55      43.820  45.360  58.560  0.00  0.00            
ATOM    833  O   GLU X  55      43.830  46.570  58.620  0.00  0.00            
ATOM    834  N   ASP X  56      44.780  44.640  59.130  0.00  0.00            
ATOM    835  H   ASP X  56      44.650  43.620  59.210  0.00  0.00            
ATOM    836  CA  ASP X  56      46.030  45.170  59.750  0.00  0.00            
ATOM    837  HA  ASP X  56      45.790  46.000  60.340  0.00  0.00            
ATOM    838  CB  ASP X  56      46.480  43.970  60.710  0.00  0.00            
ATOM    839  HB1 ASP X  56      46.630  43.050  60.140  0.00  0.00            
ATOM    840  HB2 ASP X  56      45.670  43.850  61.410  0.00  0.00            
ATOM    841  CG  ASP X  56      47.840  44.240  61.520  0.00  0.00            
ATOM    842  OD1 ASP X  56      48.090  45.360  61.910  0.00  0.00            
ATOM    843  OD2 ASP X  56      48.730  43.340  61.390  0.00  0.00            
ATOM    844  C   ASP X  56      47.160  45.520  58.720  0.00  0.00            
ATOM    845  O   ASP X  56      48.020  46.340  58.920  0.00  0.00            
ATOM    846  N   LEU X  57      47.240  44.800  57.540  0.00  0.00            
ATOM    847  H   LEU X  57      46.440  44.280  57.200  0.00  0.00            
ATOM    848  CA  LEU X  57      48.200  45.140  56.520  0.00  0.00            
ATOM    849  HA  LEU X  57      49.150  45.440  57.010  0.00  0.00            
ATOM    850  CB  LEU X  57      48.300  43.880  55.570  0.00  0.00            
ATOM    851  HB1 LEU X  57      48.660  44.220  54.600  0.00  0.00            
ATOM    852  HB2 LEU X  57      47.400  43.320  55.450  0.00  0.00            
ATOM    853  CG  LEU X  57      49.370  42.800  56.140  0.00  0.00            
ATOM    854  HG  LEU X  57      49.060  42.660  57.150  0.00  0.00            
ATOM    855  CD1 LEU X  57      49.110  41.470  55.430  0.00  0.00            
ATOM    856 HD11 LEU X  57      48.110  41.160  55.510  0.00  0.00            
ATOM    857 HD12 LEU X  57      49.340  41.520  54.390  0.00  0.00            
ATOM    858 HD13 LEU X  57      49.890  40.780  55.820  0.00  0.00            
ATOM    859  CD2 LEU X  57      50.820  43.200  56.140  0.00  0.00            
ATOM    860 HD21 LEU X  57      51.140  43.280  55.080  0.00  0.00            
ATOM    861 HD22 LEU X  57      50.890  44.200  56.610  0.00  0.00            
ATOM    862 HD23 LEU X  57      51.350  42.470  56.660  0.00  0.00            
ATOM    863  C   LEU X  57      47.730  46.350  55.760  0.00  0.00            
ATOM    864  O   LEU X  57      48.530  47.190  55.460  0.00  0.00            
ATOM    865  N   LEU X  58      46.440  46.570  55.670  0.00  0.00            
ATOM    866  H   LEU X  58      45.810  45.870  56.030  0.00  0.00            
ATOM    867  CA  LEU X  58      45.760  47.690  54.970  0.00  0.00            
ATOM    868  HA  LEU X  58      46.120  47.670  53.940  0.00  0.00            
ATOM    869  CB  LEU X  58      44.270  47.380  55.070  0.00  0.00            
ATOM    870  HB1 LEU X  58      44.030  47.490  56.100  0.00  0.00            
ATOM    871  HB2 LEU X  58      44.130  46.340  54.740  0.00  0.00            
ATOM    872  CG  LEU X  58      43.420  48.180  54.090  0.00  0.00            
ATOM    873  HG  LEU X  58      43.700  49.210  54.100  0.00  0.00            
ATOM    874  CD1 LEU X  58      43.570  47.770  52.590  0.00  0.00            
ATOM    875 HD11 LEU X  58      44.580  47.720  52.260  0.00  0.00            
ATOM    876 HD12 LEU X  58      43.070  46.780  52.480  0.00  0.00            
ATOM    877 HD13 LEU X  58      42.920  48.420  51.990  0.00  0.00            
ATOM    878  CD2 LEU X  58      41.950  48.150  54.430  0.00  0.00            
ATOM    879 HD21 LEU X  58      41.460  47.140  54.680  0.00  0.00            
ATOM    880 HD22 LEU X  58      41.950  48.700  55.380  0.00  0.00            
ATOM    881 HD23 LEU X  58      41.380  48.650  53.590  0.00  0.00            
ATOM    882  C   LEU X  58      46.030  49.080  55.610  0.00  0.00            
ATOM    883  O   LEU X  58      45.980  50.090  54.880  0.00  0.00            
ATOM    884  N   ILE X  59      46.370  49.120  56.860  0.00  0.00            
ATOM    885  H   ILE X  59      46.260  48.190  57.370  0.00  0.00            
ATOM    886  CA  ILE X  59      46.850  50.280  57.590  0.00  0.00            
ATOM    887  HA  ILE X  59      46.600  51.140  57.020  0.00  0.00            
ATOM    888  CB  ILE X  59      45.880  50.410  58.810  0.00  0.00            
ATOM    889  HB  ILE X  59      44.820  50.290  58.440  0.00  0.00            
ATOM    890  CG2 ILE X  59      46.120  49.230  59.780  0.00  0.00            
ATOM    891 HG21 ILE X  59      45.800  48.240  59.370  0.00  0.00            
ATOM    892 HG22 ILE X  59      47.170  49.160  60.030  0.00  0.00            
ATOM    893 HG23 ILE X  59      45.510  49.370  60.710  0.00  0.00            
ATOM    894  CG1 ILE X  59      46.130  51.790  59.560  0.00  0.00            
ATOM    895 HG11 ILE X  59      45.950  52.540  58.820  0.00  0.00            
ATOM    896 HG12 ILE X  59      47.220  51.860  59.830  0.00  0.00            
ATOM    897  CD  ILE X  59      45.190  52.190  60.650  0.00  0.00            
ATOM    898  HD1 ILE X  59      45.600  53.090  61.010  0.00  0.00            
ATOM    899  HD2 ILE X  59      44.200  52.520  60.340  0.00  0.00            
ATOM    900  HD3 ILE X  59      45.180  51.560  61.440  0.00  0.00            
ATOM    901  C   ILE X  59      48.370  50.340  57.740  0.00  0.00            
ATOM    902  O   ILE X  59      48.940  51.440  57.670  0.00  0.00            
ATOM    903  N   ARG X  60      48.960  49.170  57.860  0.00  0.00            
ATOM    904  H   ARG X  60      48.420  48.310  58.050  0.00  0.00            
ATOM    905  CA  ARG X  60      50.440  49.120  57.950  0.00  0.00            
ATOM    906  HA  ARG X  60      50.810  49.960  58.500  0.00  0.00            
ATOM    907  CB  ARG X  60      50.900  47.930  58.720  0.00  0.00            
ATOM    908  HB1 ARG X  60      51.940  48.000  58.690  0.00  0.00            
ATOM    909  HB2 ARG X  60      50.580  46.920  58.290  0.00  0.00            
ATOM    910  CG  ARG X  60      50.460  48.120  60.210  0.00  0.00            
ATOM    911  HG1 ARG X  60      49.400  47.860  60.270  0.00  0.00            
ATOM    912  HG2 ARG X  60      50.730  49.110  60.470  0.00  0.00            
ATOM    913  CD  ARG X  60      51.160  47.210  61.230  0.00  0.00            
ATOM    914  HD1 ARG X  60      50.840  47.430  62.250  0.00  0.00            
ATOM    915  HD2 ARG X  60      52.210  47.500  61.140  0.00  0.00            
ATOM    916  NE  ARG X  60      50.900  45.750  60.870  0.00  0.00            
ATOM    917  HE  ARG X  60      50.060  45.400  61.310  0.00  0.00            
ATOM    918  CZ  ARG X  60      51.660  44.790  60.380  0.00  0.00            
ATOM    919  NH1 ARG X  60      52.860  45.100  59.950  0.00  0.00            
ATOM    920 HH11 ARG X  60      53.150  46.050  59.760  0.00  0.00            
ATOM    921 HH12 ARG X  60      53.410  44.360  59.580  0.00  0.00            
ATOM    922  NH2 ARG X  60      51.230  43.560  60.420  0.00  0.00            
ATOM    923 HH21 ARG X  60      50.340  43.410  60.780  0.00  0.00            
ATOM    924 HH22 ARG X  60      51.870  42.850  60.050  0.00  0.00            
ATOM    925  C   ARG X  60      51.240  49.270  56.620  0.00  0.00            
ATOM    926  O   ARG X  60      52.280  49.890  56.730  0.00  0.00            
ATOM    927  N   LYS X  61      50.630  48.910  55.460  0.00  0.00            
ATOM    928  H   LYS X  61      49.780  48.450  55.540  0.00  0.00            
ATOM    929  CA  LYS X  61      50.940  49.420  54.110  0.00  0.00            
ATOM    930  HA  LYS X  61      52.020  49.400  53.950  0.00  0.00            
ATOM    931  CB  LYS X  61      50.310  48.580  52.940  0.00  0.00            
ATOM    932  HB1 LYS X  61      50.510  48.980  51.910  0.00  0.00            
ATOM    933  HB2 LYS X  61      49.220  48.510  53.060  0.00  0.00            
ATOM    934  CG  LYS X  61      50.890  47.150  53.020  0.00  0.00            
ATOM    935  HG1 LYS X  61      50.370  46.570  52.240  0.00  0.00            
ATOM    936  HG2 LYS X  61      50.620  46.710  53.930  0.00  0.00            
ATOM    937  CD  LYS X  61      52.380  46.930  52.670  0.00  0.00            
ATOM    938  HD1 LYS X  61      52.860  47.550  53.420  0.00  0.00            
ATOM    939  HD2 LYS X  61      52.640  47.220  51.660  0.00  0.00            
ATOM    940  CE  LYS X  61      52.730  45.490  52.820  0.00  0.00            
ATOM    941  HE1 LYS X  61      52.350  44.840  52.050  0.00  0.00            
ATOM    942  HE2 LYS X  61      52.280  45.250  53.830  0.00  0.00            
ATOM    943  NZ  LYS X  61      54.210  45.230  52.890  0.00  0.00            
ATOM    944  HZ1 LYS X  61      54.670  45.610  52.080  0.00  0.00            
ATOM    945  HZ2 LYS X  61      54.600  45.790  53.590  0.00  0.00            
ATOM    946  HZ3 LYS X  61      54.450  44.270  53.110  0.00  0.00            
ATOM    947  C   LYS X  61      50.580  50.910  53.910  0.00  0.00            
ATOM    948  O   LYS X  61      49.620  51.400  54.560  0.00  0.00            
ATOM    949  N   SER X  62      51.280  51.600  53.030  0.00  0.00            
ATOM    950  H   SER X  62      51.970  51.060  52.500  0.00  0.00            
ATOM    951  CA  SER X  62      51.120  53.000  52.590  0.00  0.00            
ATOM    952  HA  SER X  62      50.160  53.270  52.970  0.00  0.00            
ATOM    953  CB  SER X  62      52.210  53.920  53.190  0.00  0.00            
ATOM    954  HB1 SER X  62      51.700  54.900  53.120  0.00  0.00            
ATOM    955  HB2 SER X  62      53.140  53.910  52.680  0.00  0.00            
ATOM    956  OG  SER X  62      52.560  53.670  54.590  0.00  0.00            
ATOM    957  HG  SER X  62      51.700  53.530  55.170  0.00  0.00            
ATOM    958  C   SER X  62      51.260  53.110  51.070  0.00  0.00            
ATOM    959  O   SER X  62      51.720  52.160  50.380  0.00  0.00            
ATOM    960  N   ASN X  63      50.770  54.180  50.450  0.00  0.00            
ATOM    961  H   ASN X  63      50.570  54.890  51.100  0.00  0.00            
ATOM    962  CA  ASN X  63      50.660  54.450  49.000  0.00  0.00            
ATOM    963  HA  ASN X  63      49.790  53.940  48.600  0.00  0.00            
ATOM    964  CB  ASN X  63      50.450  55.870  48.850  0.00  0.00            
ATOM    965  HB1 ASN X  63      50.610  56.180  47.770  0.00  0.00            
ATOM    966  HB2 ASN X  63      51.080  56.480  49.470  0.00  0.00            
ATOM    967  CG  ASN X  63      49.080  56.350  49.290  0.00  0.00            
ATOM    968  OD1 ASN X  63      48.170  55.600  49.620  0.00  0.00            
ATOM    969  ND2 ASN X  63      48.920  57.660  49.370  0.00  0.00            
ATOM    970 HD21 ASN X  63      49.600  58.310  49.020  0.00  0.00            
ATOM    971 HD22 ASN X  63      48.100  58.090  49.840  0.00  0.00            
ATOM    972  C   ASN X  63      51.860  54.020  48.150  0.00  0.00            
ATOM    973  O   ASN X  63      51.660  53.520  47.080  0.00  0.00            
ATOM    974  N   HIS X  64      53.090  54.270  48.650  0.00  0.00            
ATOM    975  H   HIS X  64      53.080  54.670  49.560  0.00  0.00            
ATOM    976  CA  HIS X  64      54.350  54.050  47.920  0.00  0.00            
ATOM    977  HA  HIS X  64      54.190  54.510  46.930  0.00  0.00            
ATOM    978  CB  HIS X  64      55.600  54.750  48.620  0.00  0.00            
ATOM    979  HB1 HIS X  64      55.460  55.880  48.720  0.00  0.00            
ATOM    980  HB2 HIS X  64      56.400  54.730  47.930  0.00  0.00            
ATOM    981  CG  HIS X  64      55.870  54.070  49.970  0.00  0.00            
ATOM    982  ND1 HIS X  64      54.980  53.810  51.010  0.00  0.00            
ATOM    983  CE1 HIS X  64      55.680  53.240  52.000  0.00  0.00            
ATOM    984  HE1 HIS X  64      55.300  52.900  53.000  0.00  0.00            
ATOM    985  NE2 HIS X  64      56.940  53.160  51.610  0.00  0.00            
ATOM    986  HE2 HIS X  64      57.670  52.780  52.220  0.00  0.00            
ATOM    987  CD2 HIS X  64      57.120  53.630  50.310  0.00  0.00            
ATOM    988  HD2 HIS X  64      58.050  53.820  49.730  0.00  0.00            
ATOM    989  C   HIS X  64      54.710  52.550  47.800  0.00  0.00            
ATOM    990  O   HIS X  64      55.330  52.120  46.870  0.00  0.00            
ATOM    991  N   ASN X  65      54.110  51.700  48.690  0.00  0.00            
ATOM    992  H   ASN X  65      53.500  52.110  49.420  0.00  0.00            
ATOM    993  CA  ASN X  65      54.270  50.280  48.620  0.00  0.00            
ATOM    994  HA  ASN X  65      55.350  50.170  48.600  0.00  0.00            
ATOM    995  CB  ASN X  65      53.830  49.480  49.900  0.00  0.00            
ATOM    996  HB1 ASN X  65      54.000  48.430  49.710  0.00  0.00            
ATOM    997  HB2 ASN X  65      52.760  49.610  50.130  0.00  0.00            
ATOM    998  CG  ASN X  65      54.580  49.780  51.220  0.00  0.00            
ATOM    999  OD1 ASN X  65      53.990  49.990  52.240  0.00  0.00            
ATOM   1000  ND2 ASN X  65      55.880  49.780  51.220  0.00  0.00            
ATOM   1001 HD21 ASN X  65      56.330  49.480  50.340  0.00  0.00            
ATOM   1002 HD22 ASN X  65      56.260  50.190  52.020  0.00  0.00            
ATOM   1003  C   ASN X  65      53.600  49.650  47.370  0.00  0.00            
ATOM   1004  O   ASN X  65      53.760  48.420  47.110  0.00  0.00            
ATOM   1005  N   PHE X  66      52.840  50.510  46.650  0.00  0.00            
ATOM   1006  H   PHE X  66      52.570  51.340  47.080  0.00  0.00            
ATOM   1007  CA  PHE X  66      52.000  50.090  45.510  0.00  0.00            
ATOM   1008  HA  PHE X  66      52.000  49.000  45.470  0.00  0.00            
ATOM   1009  CB  PHE X  66      50.490  50.660  45.660  0.00  0.00            
ATOM   1010  HB1 PHE X  66      50.000  50.430  44.770  0.00  0.00            
ATOM   1011  HB2 PHE X  66      50.520  51.760  45.790  0.00  0.00            
ATOM   1012  CG  PHE X  66      49.670  50.120  46.780  0.00  0.00            
ATOM   1013  CD1 PHE X  66      48.900  48.970  46.540  0.00  0.00            
ATOM   1014  HD1 PHE X  66      48.790  48.580  45.550  0.00  0.00            
ATOM   1015  CE1 PHE X  66      48.380  48.280  47.650  0.00  0.00            
ATOM   1016  HE1 PHE X  66      47.900  47.360  47.390  0.00  0.00            
ATOM   1017  CZ  PHE X  66      48.480  48.860  48.910  0.00  0.00            
ATOM   1018  HZ  PHE X  66      47.920  48.340  49.700  0.00  0.00            
ATOM   1019  CE2 PHE X  66      49.210  50.000  49.180  0.00  0.00            
ATOM   1020  HE2 PHE X  66      49.430  50.500  50.080  0.00  0.00            
ATOM   1021  CD2 PHE X  66      49.770  50.660  48.100  0.00  0.00            
ATOM   1022  HD2 PHE X  66      50.420  51.520  48.180  0.00  0.00            
ATOM   1023  C   PHE X  66      52.700  50.590  44.150  0.00  0.00            
ATOM   1024  O   PHE X  66      53.360  51.610  44.080  0.00  0.00            
ATOM   1025  N   LEU X  67      52.260  49.980  43.080  0.00  0.00            
ATOM   1026  H   LEU X  67      51.640  49.190  43.140  0.00  0.00            
ATOM   1027  CA  LEU X  67      52.580  50.270  41.670  0.00  0.00            
ATOM   1028  HA  LEU X  67      52.720  51.430  41.660  0.00  0.00            
ATOM   1029  CB  LEU X  67      53.960  49.600  41.320  0.00  0.00            
ATOM   1030  HB1 LEU X  67      54.040  48.500  41.210  0.00  0.00            
ATOM   1031  HB2 LEU X  67      54.450  49.900  42.210  0.00  0.00            
ATOM   1032  CG  LEU X  67      54.690  50.280  40.040  0.00  0.00            
ATOM   1033  HG  LEU X  67      54.520  51.340  40.110  0.00  0.00            
ATOM   1034  CD1 LEU X  67      56.130  49.800  40.000  0.00  0.00            
ATOM   1035 HD11 LEU X  67      56.600  50.090  40.910  0.00  0.00            
ATOM   1036 HD12 LEU X  67      56.100  48.700  40.020  0.00  0.00            
ATOM   1037 HD13 LEU X  67      56.660  50.140  39.090  0.00  0.00            
ATOM   1038  CD2 LEU X  67      53.980  49.780  38.710  0.00  0.00            
ATOM   1039 HD21 LEU X  67      52.960  50.070  38.600  0.00  0.00            
ATOM   1040 HD22 LEU X  67      54.500  50.150  37.870  0.00  0.00            
ATOM   1041 HD23 LEU X  67      53.890  48.700  38.810  0.00  0.00            
ATOM   1042  C   LEU X  67      51.450  49.940  40.670  0.00  0.00            
ATOM   1043  O   LEU X  67      51.090  48.780  40.560  0.00  0.00            
ATOM   1044  N   VAL X  68      50.890  50.960  39.970  0.00  0.00            
ATOM   1045  H   VAL X  68      51.260  51.890  40.220  0.00  0.00            
ATOM   1046  CA  VAL X  68      49.670  50.820  39.160  0.00  0.00            
ATOM   1047  HA  VAL X  68      49.460  49.700  39.140  0.00  0.00            
ATOM   1048  CB  VAL X  68      48.470  51.530  39.820  0.00  0.00            
ATOM   1049  HB  VAL X  68      48.670  52.610  39.670  0.00  0.00            
ATOM   1050  CG1 VAL X  68      47.170  51.110  39.100  0.00  0.00            
ATOM   1051 HG11 VAL X  68      46.430  51.710  39.510  0.00  0.00            
ATOM   1052 HG12 VAL X  68      47.290  51.290  38.070  0.00  0.00            
ATOM   1053 HG13 VAL X  68      46.840  50.130  39.400  0.00  0.00            
ATOM   1054  CG2 VAL X  68      48.330  51.220  41.320  0.00  0.00            
ATOM   1055 HG21 VAL X  68      47.390  51.630  41.660  0.00  0.00            
ATOM   1056 HG22 VAL X  68      48.390  50.150  41.410  0.00  0.00            
ATOM   1057 HG23 VAL X  68      49.160  51.630  41.930  0.00  0.00            
ATOM   1058  C   VAL X  68      50.000  51.260  37.740  0.00  0.00            
ATOM   1059  O   VAL X  68      50.400  52.380  37.570  0.00  0.00            
ATOM   1060  N   GLN X  69      49.750  50.430  36.680  0.00  0.00            
ATOM   1061  H   GLN X  69      49.390  49.520  36.840  0.00  0.00            
ATOM   1062  CA  GLN X  69      50.320  50.650  35.360  0.00  0.00            
ATOM   1063  HA  GLN X  69      50.610  51.680  35.340  0.00  0.00            
ATOM   1064  CB  GLN X  69      51.680  49.960  35.270  0.00  0.00            
ATOM   1065  HB1 GLN X  69      51.460  48.900  35.110  0.00  0.00            
ATOM   1066  HB2 GLN X  69      52.300  50.110  36.100  0.00  0.00            
ATOM   1067  CG  GLN X  69      52.460  50.420  34.020  0.00  0.00            
ATOM   1068  HG1 GLN X  69      52.560  51.500  33.990  0.00  0.00            
ATOM   1069  HG2 GLN X  69      51.860  50.110  33.180  0.00  0.00            
ATOM   1070  CD  GLN X  69      53.860  49.850  33.990  0.00  0.00            
ATOM   1071  OE1 GLN X  69      54.130  48.830  34.520  0.00  0.00            
ATOM   1072  NE2 GLN X  69      54.800  50.480  33.340  0.00  0.00            
ATOM   1073 HE21 GLN X  69      54.580  51.430  33.020  0.00  0.00            
ATOM   1074 HE22 GLN X  69      55.760  50.140  33.330  0.00  0.00            
ATOM   1075  C   GLN X  69      49.250  50.460  34.260  0.00  0.00            
ATOM   1076  O   GLN X  69      48.530  49.450  34.230  0.00  0.00            
ATOM   1077  N   ALA X  70      49.230  51.290  33.290  0.00  0.00            
ATOM   1078  H   ALA X  70      49.760  52.090  33.480  0.00  0.00            
ATOM   1079  CA  ALA X  70      48.370  51.230  32.100  0.00  0.00            
ATOM   1080  HA  ALA X  70      47.790  50.350  32.060  0.00  0.00            
ATOM   1081  CB  ALA X  70      47.360  52.460  32.110  0.00  0.00            
ATOM   1082  HB1 ALA X  70      47.970  53.410  32.160  0.00  0.00            
ATOM   1083  HB2 ALA X  70      46.570  52.530  31.320  0.00  0.00            
ATOM   1084  HB3 ALA X  70      46.770  52.320  33.050  0.00  0.00            
ATOM   1085  C   ALA X  70      49.230  51.310  30.830  0.00  0.00            
ATOM   1086  O   ALA X  70      49.760  52.360  30.520  0.00  0.00            
ATOM   1087  N   GLY X  71      49.380  50.190  30.110  0.00  0.00            
ATOM   1088  H   GLY X  71      48.910  49.350  30.380  0.00  0.00            
ATOM   1089  CA  GLY X  71      50.360  50.060  29.070  0.00  0.00            
ATOM   1090  HA1 GLY X  71      50.110  50.780  28.300  0.00  0.00            
ATOM   1091  HA2 GLY X  71      50.350  49.020  28.790  0.00  0.00            
ATOM   1092  C   GLY X  71      51.740  50.440  29.620  0.00  0.00            
ATOM   1093  O   GLY X  71      52.240  49.670  30.500  0.00  0.00            
ATOM   1094  N   ASN X  72      52.510  51.520  29.160  0.00  0.00            
ATOM   1095  H   ASN X  72      52.290  51.950  28.270  0.00  0.00            
ATOM   1096  CA  ASN X  72      53.740  51.870  29.830  0.00  0.00            
ATOM   1097  HA  ASN X  72      54.170  51.000  30.230  0.00  0.00            
ATOM   1098  CB  ASN X  72      54.710  52.440  28.780  0.00  0.00            
ATOM   1099  HB1 ASN X  72      54.580  53.430  28.510  0.00  0.00            
ATOM   1100  HB2 ASN X  72      54.850  51.850  27.930  0.00  0.00            
ATOM   1101  CG  ASN X  72      56.050  52.370  29.450  0.00  0.00            
ATOM   1102  OD1 ASN X  72      56.620  51.310  29.670  0.00  0.00            
ATOM   1103  ND2 ASN X  72      56.650  53.490  29.780  0.00  0.00            
ATOM   1104 HD21 ASN X  72      56.280  54.420  29.610  0.00  0.00            
ATOM   1105 HD22 ASN X  72      57.630  53.380  30.030  0.00  0.00            
ATOM   1106  C   ASN X  72      53.530  52.840  31.000  0.00  0.00            
ATOM   1107  O   ASN X  72      54.410  52.900  31.900  0.00  0.00            
ATOM   1108  N   VAL X  73      52.400  53.570  31.030  0.00  0.00            
ATOM   1109  H   VAL X  73      51.710  53.340  30.310  0.00  0.00            
ATOM   1110  CA  VAL X  73      52.210  54.710  31.940  0.00  0.00            
ATOM   1111  HA  VAL X  73      53.170  55.230  32.020  0.00  0.00            
ATOM   1112  CB  VAL X  73      51.100  55.650  31.430  0.00  0.00            
ATOM   1113  HB  VAL X  73      50.130  55.100  31.350  0.00  0.00            
ATOM   1114  CG1 VAL X  73      50.890  56.860  32.350  0.00  0.00            
ATOM   1115 HG11 VAL X  73      50.070  57.450  32.020  0.00  0.00            
ATOM   1116 HG12 VAL X  73      50.730  56.610  33.420  0.00  0.00            
ATOM   1117 HG13 VAL X  73      51.780  57.380  32.320  0.00  0.00            
ATOM   1118  CG2 VAL X  73      51.380  56.230  30.020  0.00  0.00            
ATOM   1119 HG21 VAL X  73      51.210  55.470  29.240  0.00  0.00            
ATOM   1120 HG22 VAL X  73      50.750  57.060  29.850  0.00  0.00            
ATOM   1121 HG23 VAL X  73      52.410  56.600  29.960  0.00  0.00            
ATOM   1122  C   VAL X  73      51.820  54.210  33.340  0.00  0.00            
ATOM   1123  O   VAL X  73      50.790  53.570  33.530  0.00  0.00            
ATOM   1124  N   GLN X  74      52.480  54.650  34.410  0.00  0.00            
ATOM   1125  H   GLN X  74      53.270  55.260  34.240  0.00  0.00            
ATOM   1126  CA  GLN X  74      52.110  54.600  35.800  0.00  0.00            
ATOM   1127  HA  GLN X  74      51.660  53.620  35.890  0.00  0.00            
ATOM   1128  CB  GLN X  74      53.400  54.750  36.750  0.00  0.00            
ATOM   1129  HB1 GLN X  74      53.720  55.780  36.870  0.00  0.00            
ATOM   1130  HB2 GLN X  74      54.270  54.260  36.340  0.00  0.00            
ATOM   1131  CG  GLN X  74      53.120  54.180  38.200  0.00  0.00            
ATOM   1132  HG1 GLN X  74      52.960  53.120  38.190  0.00  0.00            
ATOM   1133  HG2 GLN X  74      52.200  54.570  38.520  0.00  0.00            
ATOM   1134  CD  GLN X  74      54.180  54.400  39.260  0.00  0.00            
ATOM   1135  OE1 GLN X  74      55.300  54.760  38.890  0.00  0.00            
ATOM   1136  NE2 GLN X  74      53.930  53.980  40.450  0.00  0.00            
ATOM   1137 HE21 GLN X  74      52.960  53.770  40.630  0.00  0.00            
ATOM   1138 HE22 GLN X  74      54.580  54.100  41.220  0.00  0.00            
ATOM   1139  C   GLN X  74      50.990  55.560  36.200  0.00  0.00            
ATOM   1140  O   GLN X  74      51.100  56.770  35.920  0.00  0.00            
ATOM   1141  N   LEU X  75      50.020  55.030  36.980  0.00  0.00            
ATOM   1142  H   LEU X  75      50.120  54.060  37.170  0.00  0.00            
ATOM   1143  CA  LEU X  75      48.880  55.680  37.640  0.00  0.00            
ATOM   1144  HA  LEU X  75      48.740  56.690  37.210  0.00  0.00            
ATOM   1145  CB  LEU X  75      47.600  54.890  37.480  0.00  0.00            
ATOM   1146  HB1 LEU X  75      46.770  55.350  38.040  0.00  0.00            
ATOM   1147  HB2 LEU X  75      47.730  53.960  37.920  0.00  0.00            
ATOM   1148  CG  LEU X  75      47.060  54.600  36.080  0.00  0.00            
ATOM   1149  HG  LEU X  75      47.620  53.840  35.610  0.00  0.00            
ATOM   1150  CD1 LEU X  75      45.630  54.100  36.080  0.00  0.00            
ATOM   1151 HD11 LEU X  75      45.530  53.130  36.480  0.00  0.00            
ATOM   1152 HD12 LEU X  75      45.040  54.880  36.600  0.00  0.00            
ATOM   1153 HD13 LEU X  75      45.230  54.010  35.070  0.00  0.00            
ATOM   1154  CD2 LEU X  75      47.130  55.820  35.220  0.00  0.00            
ATOM   1155 HD21 LEU X  75      48.160  56.130  34.980  0.00  0.00            
ATOM   1156 HD22 LEU X  75      46.730  55.560  34.290  0.00  0.00            
ATOM   1157 HD23 LEU X  75      46.500  56.670  35.610  0.00  0.00            
ATOM   1158  C   LEU X  75      49.130  55.960  39.060  0.00  0.00            
ATOM   1159  O   LEU X  75      49.490  55.030  39.790  0.00  0.00            
ATOM   1160  N   ARG X  76      49.080  57.250  39.460  0.00  0.00            
ATOM   1161  H   ARG X  76      48.900  57.930  38.750  0.00  0.00            
ATOM   1162  CA  ARG X  76      49.370  57.740  40.870  0.00  0.00            
ATOM   1163  HA  ARG X  76      50.220  57.200  41.130  0.00  0.00            
ATOM   1164  CB  ARG X  76      49.930  59.240  40.880  0.00  0.00            
ATOM   1165  HB1 ARG X  76      49.400  59.900  40.270  0.00  0.00            
ATOM   1166  HB2 ARG X  76      50.930  59.180  40.490  0.00  0.00            
ATOM   1167  CG  ARG X  76      50.070  59.840  42.260  0.00  0.00            
ATOM   1168  HG1 ARG X  76      51.030  59.510  42.720  0.00  0.00            
ATOM   1169  HG2 ARG X  76      49.280  59.520  42.950  0.00  0.00            
ATOM   1170  CD  ARG X  76      50.000  61.340  42.100  0.00  0.00            
ATOM   1171  HD1 ARG X  76      49.110  61.610  41.570  0.00  0.00            
ATOM   1172  HD2 ARG X  76      50.880  61.630  41.500  0.00  0.00            
ATOM   1173  NE  ARG X  76      50.130  61.980  43.510  0.00  0.00            
ATOM   1174  HE  ARG X  76      51.040  61.860  43.910  0.00  0.00            
ATOM   1175  CZ  ARG X  76      49.220  62.500  44.290  0.00  0.00            
ATOM   1176  NH1 ARG X  76      48.170  63.070  43.790  0.00  0.00            
ATOM   1177 HH11 ARG X  76      48.020  63.370  42.830  0.00  0.00            
ATOM   1178 HH12 ARG X  76      47.530  63.420  44.440  0.00  0.00            
ATOM   1179  NH2 ARG X  76      49.340  62.530  45.580  0.00  0.00            
ATOM   1180 HH21 ARG X  76      50.200  62.160  45.980  0.00  0.00            
ATOM   1181 HH22 ARG X  76      48.650  62.880  46.220  0.00  0.00            
ATOM   1182  C   ARG X  76      48.270  57.320  41.850  0.00  0.00            
ATOM   1183  O   ARG X  76      47.120  57.720  41.550  0.00  0.00            
ATOM   1184  N   VAL X  77      48.590  56.820  43.070  0.00  0.00            
ATOM   1185  H   VAL X  77      49.560  56.930  43.330  0.00  0.00            
ATOM   1186  CA  VAL X  77      47.630  56.370  44.090  0.00  0.00            
ATOM   1187  HA  VAL X  77      46.670  56.230  43.660  0.00  0.00            
ATOM   1188  CB  VAL X  77      48.070  55.020  44.750  0.00  0.00            
ATOM   1189  HB  VAL X  77      49.130  55.170  45.080  0.00  0.00            
ATOM   1190  CG1 VAL X  77      47.310  54.470  45.920  0.00  0.00            
ATOM   1191 HG11 VAL X  77      47.880  53.570  46.190  0.00  0.00            
ATOM   1192 HG12 VAL X  77      47.310  55.210  46.750  0.00  0.00            
ATOM   1193 HG13 VAL X  77      46.270  54.170  45.680  0.00  0.00            
ATOM   1194  CG2 VAL X  77      48.070  53.970  43.600  0.00  0.00            
ATOM   1195 HG21 VAL X  77      48.320  54.350  42.570  0.00  0.00            
ATOM   1196 HG22 VAL X  77      48.860  53.330  43.680  0.00  0.00            
ATOM   1197 HG23 VAL X  77      47.120  53.410  43.540  0.00  0.00            
ATOM   1198  C   VAL X  77      47.380  57.490  45.120  0.00  0.00            
ATOM   1199  O   VAL X  77      48.220  58.280  45.500  0.00  0.00            
ATOM   1200  N   ILE X  78      46.190  57.520  45.770  0.00  0.00            
ATOM   1201  H   ILE X  78      45.490  56.810  45.480  0.00  0.00            
ATOM   1202  CA  ILE X  78      45.950  58.410  46.960  0.00  0.00            
ATOM   1203  HA  ILE X  78      46.940  58.730  47.270  0.00  0.00            
ATOM   1204  CB  ILE X  78      45.110  59.600  46.430  0.00  0.00            
ATOM   1205  HB  ILE X  78      44.850  60.280  47.240  0.00  0.00            
ATOM   1206  CG2 ILE X  78      45.940  60.460  45.490  0.00  0.00            
ATOM   1207 HG21 ILE X  78      45.470  61.450  45.440  0.00  0.00            
ATOM   1208 HG22 ILE X  78      46.990  60.670  45.810  0.00  0.00            
ATOM   1209 HG23 ILE X  78      46.000  60.030  44.480  0.00  0.00            
ATOM   1210  CG1 ILE X  78      43.790  59.200  45.830  0.00  0.00            
ATOM   1211 HG11 ILE X  78      43.180  58.660  46.570  0.00  0.00            
ATOM   1212 HG12 ILE X  78      43.920  58.470  45.040  0.00  0.00            
ATOM   1213  CD  ILE X  78      42.830  60.220  45.250  0.00  0.00            
ATOM   1214  HD1 ILE X  78      42.380  60.810  46.070  0.00  0.00            
ATOM   1215  HD2 ILE X  78      43.320  60.780  44.400  0.00  0.00            
ATOM   1216  HD3 ILE X  78      42.060  59.720  44.750  0.00  0.00            
ATOM   1217  C   ILE X  78      45.250  57.740  48.230  0.00  0.00            
ATOM   1218  O   ILE X  78      45.420  58.240  49.370  0.00  0.00            
ATOM   1219  N   GLY X  79      44.610  56.580  48.130  0.00  0.00            
ATOM   1220  H   GLY X  79      44.550  56.190  47.240  0.00  0.00            
ATOM   1221  CA  GLY X  79      43.980  55.720  49.160  0.00  0.00            
ATOM   1222  HA1 GLY X  79      43.050  55.990  49.620  0.00  0.00            
ATOM   1223  HA2 GLY X  79      44.780  55.730  49.920  0.00  0.00            
ATOM   1224  C   GLY X  79      43.840  54.200  48.870  0.00  0.00            
ATOM   1225  O   GLY X  79      43.830  53.880  47.650  0.00  0.00            
ATOM   1226  N   HIS X  80      43.830  53.280  49.820  0.00  0.00            
ATOM   1227  H   HIS X  80      43.860  53.630  50.750  0.00  0.00            
ATOM   1228  CA  HIS X  80      43.670  51.860  49.520  0.00  0.00            
ATOM   1229  HA  HIS X  80      43.220  51.680  48.560  0.00  0.00            
ATOM   1230  CB  HIS X  80      45.020  51.060  49.490  0.00  0.00            
ATOM   1231  HB1 HIS X  80      45.500  51.220  48.490  0.00  0.00            
ATOM   1232  HB2 HIS X  80      44.710  50.010  49.510  0.00  0.00            
ATOM   1233  CG  HIS X  80      46.080  51.440  50.470  0.00  0.00            
ATOM   1234  ND1 HIS X  80      46.050  51.280  51.850  0.00  0.00            
ATOM   1235  HD1 HIS X  80      45.260  51.030  52.470  0.00  0.00            
ATOM   1236  CE1 HIS X  80      47.250  51.790  52.300  0.00  0.00            
ATOM   1237  HE1 HIS X  80      47.700  51.510  53.210  0.00  0.00            
ATOM   1238  NE2 HIS X  80      47.940  52.370  51.250  0.00  0.00            
ATOM   1239  CD2 HIS X  80      47.200  52.140  50.120  0.00  0.00            
ATOM   1240  HD2 HIS X  80      47.490  52.440  49.150  0.00  0.00            
ATOM   1241  C   HIS X  80      42.750  51.240  50.590  0.00  0.00            
ATOM   1242  O   HIS X  80      42.920  51.360  51.820  0.00  0.00            
ATOM   1243  N   SER X  81      41.960  50.270  50.170  0.00  0.00            
ATOM   1244  H   SER X  81      42.010  49.970  49.200  0.00  0.00            
ATOM   1245  CA  SER X  81      40.760  49.810  50.920  0.00  0.00            
ATOM   1246  HA  SER X  81      40.910  49.870  51.970  0.00  0.00            
ATOM   1247  CB  SER X  81      39.590  50.740  50.620  0.00  0.00            
ATOM   1248  HB1 SER X  81      39.940  51.730  50.660  0.00  0.00            
ATOM   1249  HB2 SER X  81      38.890  50.660  51.420  0.00  0.00            
ATOM   1250  OG  SER X  81      38.910  50.470  49.370  0.00  0.00            
ATOM   1251  HG  SER X  81      37.970  50.550  49.530  0.00  0.00            
ATOM   1252  C   SER X  81      40.220  48.420  50.570  0.00  0.00            
ATOM   1253  O   SER X  81      40.550  47.830  49.530  0.00  0.00            
ATOM   1254  N   MET X  82      39.400  47.780  51.450  0.00  0.00            
ATOM   1255  H   MET X  82      39.070  48.350  52.190  0.00  0.00            
ATOM   1256  CA  MET X  82      39.050  46.330  51.370  0.00  0.00            
ATOM   1257  HA  MET X  82      39.230  45.930  50.430  0.00  0.00            
ATOM   1258  CB  MET X  82      39.820  45.520  52.470  0.00  0.00            
ATOM   1259  HB1 MET X  82      39.410  45.810  53.410  0.00  0.00            
ATOM   1260  HB2 MET X  82      40.880  45.740  52.500  0.00  0.00            
ATOM   1261  CG  MET X  82      39.720  44.020  52.350  0.00  0.00            
ATOM   1262  HG1 MET X  82      40.110  43.560  51.370  0.00  0.00            
ATOM   1263  HG2 MET X  82      38.660  43.660  52.510  0.00  0.00            
ATOM   1264  SD  MET X  82      40.650  43.270  53.800  0.00  0.00            
ATOM   1265  CE  MET X  82      39.420  43.620  55.120  0.00  0.00            
ATOM   1266  HE1 MET X  82      39.770  43.160  56.040  0.00  0.00            
ATOM   1267  HE2 MET X  82      39.480  44.710  55.310  0.00  0.00            
ATOM   1268  HE3 MET X  82      38.440  43.260  54.840  0.00  0.00            
ATOM   1269  C   MET X  82      37.530  46.170  51.630  0.00  0.00            
ATOM   1270  O   MET X  82      37.050  46.760  52.580  0.00  0.00            
ATOM   1271  N   GLN X  83      36.800  45.440  50.840  0.00  0.00            
ATOM   1272  H   GLN X  83      37.210  44.730  50.210  0.00  0.00            
ATOM   1273  CA  GLN X  83      35.410  45.220  50.880  0.00  0.00            
ATOM   1274  HA  GLN X  83      35.000  45.580  51.900  0.00  0.00            
ATOM   1275  CB  GLN X  83      34.680  46.000  49.760  0.00  0.00            
ATOM   1276  HB1 GLN X  83      35.010  45.480  48.900  0.00  0.00            
ATOM   1277  HB2 GLN X  83      35.030  47.030  49.740  0.00  0.00            
ATOM   1278  CG  GLN X  83      33.220  46.040  50.090  0.00  0.00            
ATOM   1279  HG1 GLN X  83      33.150  46.540  51.030  0.00  0.00            
ATOM   1280  HG2 GLN X  83      32.860  45.070  50.340  0.00  0.00            
ATOM   1281  CD  GLN X  83      32.390  46.580  48.970  0.00  0.00            
ATOM   1282  OE1 GLN X  83      31.710  47.580  49.120  0.00  0.00            
ATOM   1283  NE2 GLN X  83      32.150  45.980  47.860  0.00  0.00            
ATOM   1284 HE21 GLN X  83      32.700  45.150  47.540  0.00  0.00            
ATOM   1285 HE22 GLN X  83      31.420  46.330  47.290  0.00  0.00            
ATOM   1286  C   GLN X  83      35.170  43.750  50.690  0.00  0.00            
ATOM   1287  O   GLN X  83      35.690  43.170  49.720  0.00  0.00            
ATOM   1288  N   ASN X  84      34.460  43.160  51.630  0.00  0.00            
ATOM   1289  H   ASN X  84      33.920  43.660  52.340  0.00  0.00            
ATOM   1290  CA  ASN X  84      34.230  41.710  51.630  0.00  0.00            
ATOM   1291  HA  ASN X  84      33.810  41.470  52.650  0.00  0.00            
ATOM   1292  CB  ASN X  84      33.330  41.180  50.570  0.00  0.00            
ATOM   1293  HB1 ASN X  84      33.060  40.190  50.950  0.00  0.00            
ATOM   1294  HB2 ASN X  84      33.770  41.030  49.590  0.00  0.00            
ATOM   1295  CG  ASN X  84      31.970  41.940  50.580  0.00  0.00            
ATOM   1296  OD1 ASN X  84      31.240  41.920  51.550  0.00  0.00            
ATOM   1297  ND2 ASN X  84      31.550  42.490  49.480  0.00  0.00            
ATOM   1298 HD21 ASN X  84      32.130  42.530  48.710  0.00  0.00            
ATOM   1299 HD22 ASN X  84      30.770  43.140  49.600  0.00  0.00            
ATOM   1300  C   ASN X  84      35.590  40.950  51.640  0.00  0.00            
ATOM   1301  O   ASN X  84      36.530  41.240  52.390  0.00  0.00            
ATOM   1302  N   CYS X  85      35.800  40.020  50.690  0.00  0.00            
ATOM   1303  H   CYS X  85      35.100  39.760  50.050  0.00  0.00            
ATOM   1304  CA  CYS X  85      37.010  39.220  50.580  0.00  0.00            
ATOM   1305  HA  CYS X  85      37.580  39.330  51.510  0.00  0.00            
ATOM   1306  CB  CYS X  85      36.630  37.790  50.340  0.00  0.00            
ATOM   1307  HB1 CYS X  85      37.550  37.150  50.310  0.00  0.00            
ATOM   1308  HB2 CYS X  85      36.120  37.570  49.400  0.00  0.00            
ATOM   1309  SG  CYS X  85      35.570  37.300  51.750  0.00  0.00            
ATOM   1310  HG  CYS X  85      35.800  35.970  51.760  0.00  0.00            
ATOM   1311  C   CYS X  85      38.040  39.790  49.540  0.00  0.00            
ATOM   1312  O   CYS X  85      38.990  39.140  49.130  0.00  0.00            
ATOM   1313  N   VAL X  86      37.810  40.990  48.950  0.00  0.00            
ATOM   1314  H   VAL X  86      37.040  41.530  49.310  0.00  0.00            
ATOM   1315  CA  VAL X  86      38.600  41.640  47.850  0.00  0.00            
ATOM   1316  HA  VAL X  86      39.410  41.050  47.640  0.00  0.00            
ATOM   1317  CB  VAL X  86      37.780  41.710  46.570  0.00  0.00            
ATOM   1318  HB  VAL X  86      38.360  42.070  45.690  0.00  0.00            
ATOM   1319  CG1 VAL X  86      37.340  40.290  46.280  0.00  0.00            
ATOM   1320 HG11 VAL X  86      38.150  39.630  46.240  0.00  0.00            
ATOM   1321 HG12 VAL X  86      36.720  39.760  46.980  0.00  0.00            
ATOM   1322 HG13 VAL X  86      36.890  40.210  45.340  0.00  0.00            
ATOM   1323  CG2 VAL X  86      36.520  42.540  46.680  0.00  0.00            
ATOM   1324 HG21 VAL X  86      36.030  42.580  45.710  0.00  0.00            
ATOM   1325 HG22 VAL X  86      35.830  42.140  47.370  0.00  0.00            
ATOM   1326 HG23 VAL X  86      36.700  43.580  47.000  0.00  0.00            
ATOM   1327  C   VAL X  86      39.210  43.040  48.180  0.00  0.00            
ATOM   1328  O   VAL X  86      38.950  43.630  49.200  0.00  0.00            
ATOM   1329  N   LEU X  87      39.930  43.670  47.270  0.00  0.00            
ATOM   1330  H   LEU X  87      40.030  43.170  46.410  0.00  0.00            
ATOM   1331  CA  LEU X  87      40.680  44.890  47.490  0.00  0.00            
ATOM   1332  HA  LEU X  87      40.460  45.330  48.450  0.00  0.00            
ATOM   1333  CB  LEU X  87      42.160  44.480  47.660  0.00  0.00            
ATOM   1334  HB1 LEU X  87      42.570  44.020  46.800  0.00  0.00            
ATOM   1335  HB2 LEU X  87      42.240  43.690  48.350  0.00  0.00            
ATOM   1336  CG  LEU X  87      43.080  45.630  48.070  0.00  0.00            
ATOM   1337  HG  LEU X  87      42.640  46.620  47.880  0.00  0.00            
ATOM   1338  CD1 LEU X  87      43.350  45.640  49.560  0.00  0.00            
ATOM   1339 HD11 LEU X  87      43.960  44.910  49.950  0.00  0.00            
ATOM   1340 HD12 LEU X  87      43.750  46.590  49.950  0.00  0.00            
ATOM   1341 HD13 LEU X  87      42.350  45.550  49.980  0.00  0.00            
ATOM   1342  CD2 LEU X  87      44.510  45.610  47.430  0.00  0.00            
ATOM   1343 HD21 LEU X  87      44.430  45.940  46.380  0.00  0.00            
ATOM   1344 HD22 LEU X  87      45.140  46.440  47.980  0.00  0.00            
ATOM   1345 HD23 LEU X  87      45.020  44.700  47.600  0.00  0.00            
ATOM   1346  C   LEU X  87      40.450  45.960  46.390  0.00  0.00            
ATOM   1347  O   LEU X  87      40.500  45.700  45.270  0.00  0.00            
ATOM   1348  N   LYS X  88      40.190  47.210  46.800  0.00  0.00            
ATOM   1349  H   LYS X  88      40.260  47.340  47.780  0.00  0.00            
ATOM   1350  CA  LYS X  88      40.160  48.400  45.990  0.00  0.00            
ATOM   1351  HA  LYS X  88      40.250  48.120  44.920  0.00  0.00            
ATOM   1352  CB  LYS X  88      38.780  49.020  46.090  0.00  0.00            
ATOM   1353  HB1 LYS X  88      38.770  50.040  45.650  0.00  0.00            
ATOM   1354  HB2 LYS X  88      38.440  49.020  47.140  0.00  0.00            
ATOM   1355  CG  LYS X  88      37.610  48.200  45.370  0.00  0.00            
ATOM   1356  HG1 LYS X  88      37.610  47.180  45.800  0.00  0.00            
ATOM   1357  HG2 LYS X  88      37.690  48.090  44.290  0.00  0.00            
ATOM   1358  CD  LYS X  88      36.290  48.920  45.740  0.00  0.00            
ATOM   1359  HD1 LYS X  88      35.530  48.600  45.060  0.00  0.00            
ATOM   1360  HD2 LYS X  88      36.480  49.960  45.620  0.00  0.00            
ATOM   1361  CE  LYS X  88      35.730  48.610  47.150  0.00  0.00            
ATOM   1362  HE1 LYS X  88      36.460  48.840  47.950  0.00  0.00            
ATOM   1363  HE2 LYS X  88      35.650  47.530  47.230  0.00  0.00            
ATOM   1364  NZ  LYS X  88      34.480  49.350  47.340  0.00  0.00            
ATOM   1365  HZ1 LYS X  88      34.180  49.550  48.320  0.00  0.00            
ATOM   1366  HZ2 LYS X  88      34.500  50.210  46.930  0.00  0.00            
ATOM   1367  HZ3 LYS X  88      33.630  48.890  46.970  0.00  0.00            
ATOM   1368  C   LYS X  88      41.260  49.370  46.320  0.00  0.00            
ATOM   1369  O   LYS X  88      41.620  49.560  47.510  0.00  0.00            
ATOM   1370  N   LEU X  89      41.650  50.090  45.260  0.00  0.00            
ATOM   1371  H   LEU X  89      41.330  49.730  44.370  0.00  0.00            
ATOM   1372  CA  LEU X  89      42.610  51.170  45.270  0.00  0.00            
ATOM   1373  HA  LEU X  89      42.950  51.470  46.280  0.00  0.00            
ATOM   1374  CB  LEU X  89      43.740  50.720  44.320  0.00  0.00            
ATOM   1375  HB1 LEU X  89      44.170  51.630  43.850  0.00  0.00            
ATOM   1376  HB2 LEU X  89      43.260  50.170  43.520  0.00  0.00            
ATOM   1377  CG  LEU X  89      44.860  49.950  45.040  0.00  0.00            
ATOM   1378  HG  LEU X  89      44.480  49.210  45.720  0.00  0.00            
ATOM   1379  CD1 LEU X  89      45.700  49.180  43.930  0.00  0.00            
ATOM   1380 HD11 LEU X  89      46.440  48.520  44.390  0.00  0.00            
ATOM   1381 HD12 LEU X  89      45.060  48.540  43.350  0.00  0.00            
ATOM   1382 HD13 LEU X  89      46.160  49.870  43.230  0.00  0.00            
ATOM   1383  CD2 LEU X  89      45.810  51.030  45.620  0.00  0.00            
ATOM   1384 HD21 LEU X  89      46.360  50.490  46.380  0.00  0.00            
ATOM   1385 HD22 LEU X  89      46.360  51.470  44.810  0.00  0.00            
ATOM   1386 HD23 LEU X  89      45.140  51.700  46.180  0.00  0.00            
ATOM   1387  C   LEU X  89      41.940  52.450  44.680  0.00  0.00            
ATOM   1388  O   LEU X  89      41.400  52.400  43.570  0.00  0.00            
ATOM   1389  N   LYS X  90      42.240  53.630  45.250  0.00  0.00            
ATOM   1390  H   LYS X  90      42.790  53.600  46.080  0.00  0.00            
ATOM   1391  CA  LYS X  90      41.890  54.910  44.700  0.00  0.00            
ATOM   1392  HA  LYS X  90      41.140  54.730  43.880  0.00  0.00            
ATOM   1393  CB  LYS X  90      41.270  55.760  45.860  0.00  0.00            
ATOM   1394  HB1 LYS X  90      42.000  56.200  46.470  0.00  0.00            
ATOM   1395  HB2 LYS X  90      40.690  55.080  46.480  0.00  0.00            
ATOM   1396  CG  LYS X  90      40.410  56.870  45.340  0.00  0.00            
ATOM   1397  HG1 LYS X  90      39.540  56.380  44.890  0.00  0.00            
ATOM   1398  HG2 LYS X  90      40.850  57.420  44.570  0.00  0.00            
ATOM   1399  CD  LYS X  90      40.030  57.810  46.500  0.00  0.00            
ATOM   1400  HD1 LYS X  90      40.870  58.320  46.880  0.00  0.00            
ATOM   1401  HD2 LYS X  90      39.450  57.190  47.190  0.00  0.00            
ATOM   1402  CE  LYS X  90      39.080  58.860  45.970  0.00  0.00            
ATOM   1403  HE1 LYS X  90      38.150  58.440  45.630  0.00  0.00            
ATOM   1404  HE2 LYS X  90      39.590  59.390  45.100  0.00  0.00            
ATOM   1405  NZ  LYS X  90      38.800  59.890  47.090  0.00  0.00            
ATOM   1406  HZ1 LYS X  90      39.600  60.130  47.640  0.00  0.00            
ATOM   1407  HZ2 LYS X  90      38.440  60.760  46.720  0.00  0.00            
ATOM   1408  HZ3 LYS X  90      38.090  59.530  47.800  0.00  0.00            
ATOM   1409  C   LYS X  90      43.060  55.690  44.130  0.00  0.00            
ATOM   1410  O   LYS X  90      44.080  55.920  44.840  0.00  0.00            
ATOM   1411  N   VAL X  91      42.830  56.040  42.840  0.00  0.00            
ATOM   1412  H   VAL X  91      41.960  55.810  42.370  0.00  0.00            
ATOM   1413  CA  VAL X  91      43.840  56.660  41.980  0.00  0.00            
ATOM   1414  HA  VAL X  91      44.790  56.660  42.530  0.00  0.00            
ATOM   1415  CB  VAL X  91      44.150  55.920  40.680  0.00  0.00            
ATOM   1416  HB  VAL X  91      44.850  56.500  40.090  0.00  0.00            
ATOM   1417  CG1 VAL X  91      45.000  54.670  41.110  0.00  0.00            
ATOM   1418 HG11 VAL X  91      44.240  53.960  41.570  0.00  0.00            
ATOM   1419 HG12 VAL X  91      45.520  54.220  40.310  0.00  0.00            
ATOM   1420 HG13 VAL X  91      45.680  54.910  41.890  0.00  0.00            
ATOM   1421  CG2 VAL X  91      42.960  55.380  39.850  0.00  0.00            
ATOM   1422 HG21 VAL X  91      42.280  56.180  39.560  0.00  0.00            
ATOM   1423 HG22 VAL X  91      43.200  54.910  38.960  0.00  0.00            
ATOM   1424 HG23 VAL X  91      42.400  54.680  40.420  0.00  0.00            
ATOM   1425  C   VAL X  91      43.540  58.110  41.770  0.00  0.00            
ATOM   1426  O   VAL X  91      42.400  58.600  41.940  0.00  0.00            
ATOM   1427  N   ASP X  92      44.540  58.820  41.390  0.00  0.00            
ATOM   1428  H   ASP X  92      45.460  58.380  41.330  0.00  0.00            
ATOM   1429  CA  ASP X  92      44.530  60.340  41.140  0.00  0.00            
ATOM   1430  HA  ASP X  92      43.800  60.760  41.840  0.00  0.00            
ATOM   1431  CB  ASP X  92      45.930  60.910  41.510  0.00  0.00            
ATOM   1432  HB1 ASP X  92      46.660  60.520  40.830  0.00  0.00            
ATOM   1433  HB2 ASP X  92      46.120  60.450  42.520  0.00  0.00            
ATOM   1434  CG  ASP X  92      46.020  62.460  41.680  0.00  0.00            
ATOM   1435  OD1 ASP X  92      45.050  63.070  42.150  0.00  0.00            
ATOM   1436  OD2 ASP X  92      47.050  63.020  41.260  0.00  0.00            
ATOM   1437  C   ASP X  92      44.100  60.690  39.710  0.00  0.00            
ATOM   1438  O   ASP X  92      43.800  61.850  39.360  0.00  0.00            
ATOM   1439  N   THR X  93      44.010  59.700  38.840  0.00  0.00            
ATOM   1440  H   THR X  93      43.990  58.760  39.240  0.00  0.00            
ATOM   1441  CA  THR X  93      43.660  59.810  37.390  0.00  0.00            
ATOM   1442  HA  THR X  93      43.650  60.870  37.110  0.00  0.00            
ATOM   1443  CB  THR X  93      44.650  59.070  36.480  0.00  0.00            
ATOM   1444  HB  THR X  93      44.490  58.020  36.600  0.00  0.00            
ATOM   1445  CG2 THR X  93      44.440  59.360  35.030  0.00  0.00            
ATOM   1446 HG21 THR X  93      44.360  60.400  34.770  0.00  0.00            
ATOM   1447 HG22 THR X  93      45.170  58.820  34.440  0.00  0.00            
ATOM   1448 HG23 THR X  93      43.530  58.860  34.770  0.00  0.00            
ATOM   1449  OG1 THR X  93      45.940  59.580  36.760  0.00  0.00            
ATOM   1450  HG1 THR X  93      46.530  58.910  36.430  0.00  0.00            
ATOM   1451  C   THR X  93      42.320  59.220  37.260  0.00  0.00            
ATOM   1452  O   THR X  93      42.150  58.020  37.580  0.00  0.00            
ATOM   1453  N   ALA X  94      41.370  59.940  36.720  0.00  0.00            
ATOM   1454  H   ALA X  94      41.650  60.800  36.290  0.00  0.00            
ATOM   1455  CA  ALA X  94      40.120  59.430  36.370  0.00  0.00            
ATOM   1456  HA  ALA X  94      39.700  58.690  37.030  0.00  0.00            
ATOM   1457  CB  ALA X  94      39.140  60.580  36.470  0.00  0.00            
ATOM   1458  HB1 ALA X  94      39.520  61.400  35.820  0.00  0.00            
ATOM   1459  HB2 ALA X  94      38.070  60.340  36.230  0.00  0.00            
ATOM   1460  HB3 ALA X  94      39.030  60.880  37.480  0.00  0.00            
ATOM   1461  C   ALA X  94      40.180  58.880  34.900  0.00  0.00            
ATOM   1462  O   ALA X  94      40.520  59.570  33.930  0.00  0.00            
ATOM   1463  N   ASN X  95      39.740  57.650  34.790  0.00  0.00            
ATOM   1464  H   ASN X  95      39.500  57.120  35.660  0.00  0.00            
ATOM   1465  CA  ASN X  95      39.670  56.940  33.530  0.00  0.00            
ATOM   1466  HA  ASN X  95      40.690  56.770  33.190  0.00  0.00            
ATOM   1467  CB  ASN X  95      39.050  55.560  33.870  0.00  0.00            
ATOM   1468  HB1 ASN X  95      37.940  55.710  34.260  0.00  0.00            
ATOM   1469  HB2 ASN X  95      39.460  55.110  34.780  0.00  0.00            
ATOM   1470  CG  ASN X  95      39.210  54.560  32.760  0.00  0.00            
ATOM   1471  OD1 ASN X  95      39.930  54.780  31.810  0.00  0.00            
ATOM   1472  ND2 ASN X  95      38.600  53.430  32.720  0.00  0.00            
ATOM   1473 HD21 ASN X  95      37.970  53.170  33.460  0.00  0.00            
ATOM   1474 HD22 ASN X  95      38.940  52.840  31.990  0.00  0.00            
ATOM   1475  C   ASN X  95      38.970  57.740  32.390  0.00  0.00            
ATOM   1476  O   ASN X  95      37.800  58.140  32.460  0.00  0.00            
ATOM   1477  N   PRO X  96      39.710  58.020  31.260  0.00  0.00            
ATOM   1478  CD  PRO X  96      41.170  57.820  31.080  0.00  0.00            
ATOM   1479  HD1 PRO X  96      41.300  56.760  31.320  0.00  0.00            
ATOM   1480  HD2 PRO X  96      41.740  58.450  31.710  0.00  0.00            
ATOM   1481  CG  PRO X  96      41.470  58.020  29.600  0.00  0.00            
ATOM   1482  HG1 PRO X  96      41.350  57.050  29.110  0.00  0.00            
ATOM   1483  HG2 PRO X  96      42.470  58.440  29.340  0.00  0.00            
ATOM   1484  CB  PRO X  96      40.350  58.960  29.200  0.00  0.00            
ATOM   1485  HB1 PRO X  96      40.160  58.890  28.130  0.00  0.00            
ATOM   1486  HB2 PRO X  96      40.620  59.910  29.480  0.00  0.00            
ATOM   1487  CA  PRO X  96      39.150  58.500  30.030  0.00  0.00            
ATOM   1488  HA  PRO X  96      38.600  59.380  30.220  0.00  0.00            
ATOM   1489  C   PRO X  96      38.360  57.450  29.210  0.00  0.00            
ATOM   1490  O   PRO X  96      37.570  57.820  28.370  0.00  0.00            
ATOM   1491  N   LYS X  97      38.500  56.180  29.540  0.00  0.00            
ATOM   1492  H   LYS X  97      39.160  55.950  30.240  0.00  0.00            
ATOM   1493  CA  LYS X  97      37.810  55.150  28.860  0.00  0.00            
ATOM   1494  HA  LYS X  97      37.280  55.530  28.020  0.00  0.00            
ATOM   1495  CB  LYS X  97      38.900  54.180  28.280  0.00  0.00            
ATOM   1496  HB1 LYS X  97      38.390  53.270  27.850  0.00  0.00            
ATOM   1497  HB2 LYS X  97      39.580  53.960  29.140  0.00  0.00            
ATOM   1498  CG  LYS X  97      39.630  54.800  27.160  0.00  0.00            
ATOM   1499  HG1 LYS X  97      40.070  55.770  27.440  0.00  0.00            
ATOM   1500  HG2 LYS X  97      38.860  54.960  26.440  0.00  0.00            
ATOM   1501  CD  LYS X  97      40.690  53.860  26.650  0.00  0.00            
ATOM   1502  HD1 LYS X  97      40.090  53.000  26.340  0.00  0.00            
ATOM   1503  HD2 LYS X  97      41.410  53.560  27.440  0.00  0.00            
ATOM   1504  CE  LYS X  97      41.410  54.580  25.500  0.00  0.00            
ATOM   1505  HE1 LYS X  97      41.990  55.410  25.830  0.00  0.00            
ATOM   1506  HE2 LYS X  97      40.690  54.920  24.790  0.00  0.00            
ATOM   1507  NZ  LYS X  97      42.380  53.700  24.830  0.00  0.00            
ATOM   1508  HZ1 LYS X  97      41.950  52.900  24.480  0.00  0.00            
ATOM   1509  HZ2 LYS X  97      42.790  54.150  24.000  0.00  0.00            
ATOM   1510  HZ3 LYS X  97      43.190  53.450  25.340  0.00  0.00            
ATOM   1511  C   LYS X  97      36.710  54.390  29.710  0.00  0.00            
ATOM   1512  O   LYS X  97      36.440  53.180  29.460  0.00  0.00            
ATOM   1513  N   THR X  98      36.120  55.080  30.710  0.00  0.00            
ATOM   1514  H   THR X  98      36.390  56.010  30.930  0.00  0.00            
ATOM   1515  CA  THR X  98      35.000  54.550  31.470  0.00  0.00            
ATOM   1516  HA  THR X  98      35.350  53.730  32.070  0.00  0.00            
ATOM   1517  CB  THR X  98      34.450  55.590  32.480  0.00  0.00            
ATOM   1518  HB  THR X  98      34.150  56.520  31.980  0.00  0.00            
ATOM   1519  CG2 THR X  98      33.290  55.130  33.350  0.00  0.00            
ATOM   1520 HG21 THR X  98      32.300  55.160  32.880  0.00  0.00            
ATOM   1521 HG22 THR X  98      33.470  54.160  33.660  0.00  0.00            
ATOM   1522 HG23 THR X  98      33.060  55.880  34.130  0.00  0.00            
ATOM   1523  OG1 THR X  98      35.560  55.790  33.340  0.00  0.00            
ATOM   1524  HG1 THR X  98      35.210  56.450  33.960  0.00  0.00            
ATOM   1525  C   THR X  98      33.830  54.200  30.540  0.00  0.00            
ATOM   1526  O   THR X  98      33.330  55.100  29.840  0.00  0.00            
ATOM   1527  N   PRO X  99      33.420  52.940  30.410  0.00  0.00            
ATOM   1528  CD  PRO X  99      33.940  51.840  31.080  0.00  0.00            
ATOM   1529  HD1 PRO X  99      33.840  51.930  32.190  0.00  0.00            
ATOM   1530  HD2 PRO X  99      34.990  51.700  30.840  0.00  0.00            
ATOM   1531  CG  PRO X  99      33.130  50.630  30.640  0.00  0.00            
ATOM   1532  HG1 PRO X  99      32.400  50.400  31.380  0.00  0.00            
ATOM   1533  HG2 PRO X  99      33.710  49.730  30.470  0.00  0.00            
ATOM   1534  CB  PRO X  99      32.440  51.020  29.280  0.00  0.00            
ATOM   1535  HB1 PRO X  99      31.610  50.380  29.100  0.00  0.00            
ATOM   1536  HB2 PRO X  99      33.160  50.920  28.440  0.00  0.00            
ATOM   1537  CA  PRO X  99      32.220  52.510  29.640  0.00  0.00            
ATOM   1538  HA  PRO X  99      32.110  53.090  28.700  0.00  0.00            
ATOM   1539  C   PRO X  99      30.950  52.790  30.450  0.00  0.00            
ATOM   1540  O   PRO X  99      31.060  53.090  31.660  0.00  0.00            
ATOM   1541  N   LYS X 100      29.740  52.540  29.950  0.00  0.00            
ATOM   1542  H   LYS X 100      29.750  52.330  28.880  0.00  0.00            
ATOM   1543  CA  LYS X 100      28.640  51.980  30.750  0.00  0.00            
ATOM   1544  HA  LYS X 100      28.550  52.740  31.560  0.00  0.00            
ATOM   1545  CB  LYS X 100      27.380  52.060  29.910  0.00  0.00            
ATOM   1546  HB1 LYS X 100      27.400  51.210  29.220  0.00  0.00            
ATOM   1547  HB2 LYS X 100      27.340  52.960  29.310  0.00  0.00            
ATOM   1548  CG  LYS X 100      26.190  51.900  30.900  0.00  0.00            
ATOM   1549  HG1 LYS X 100      26.160  52.720  31.570  0.00  0.00            
ATOM   1550  HG2 LYS X 100      26.200  50.970  31.470  0.00  0.00            
ATOM   1551  CD  LYS X 100      24.910  51.940  30.020  0.00  0.00            
ATOM   1552  HD1 LYS X 100      24.860  51.110  29.300  0.00  0.00            
ATOM   1553  HD2 LYS X 100      24.910  52.820  29.430  0.00  0.00            
ATOM   1554  CE  LYS X 100      23.580  51.920  30.840  0.00  0.00            
ATOM   1555  HE1 LYS X 100      23.680  52.760  31.540  0.00  0.00            
ATOM   1556  HE2 LYS X 100      23.650  50.970  31.430  0.00  0.00            
ATOM   1557  NZ  LYS X 100      22.370  52.100  29.980  0.00  0.00            
ATOM   1558  HZ1 LYS X 100      22.120  51.350  29.330  0.00  0.00            
ATOM   1559  HZ2 LYS X 100      21.570  52.260  30.520  0.00  0.00            
ATOM   1560  HZ3 LYS X 100      22.500  52.900  29.370  0.00  0.00            
ATOM   1561  C   LYS X 100      28.980  50.580  31.270  0.00  0.00            
ATOM   1562  O   LYS X 100      29.540  49.740  30.550  0.00  0.00            
ATOM   1563  N   TYR X 101      28.600  50.320  32.540  0.00  0.00            
ATOM   1564  H   TYR X 101      28.050  51.080  32.940  0.00  0.00            
ATOM   1565  CA  TYR X 101      28.800  49.020  33.140  0.00  0.00            
ATOM   1566  HA  TYR X 101      28.880  48.240  32.410  0.00  0.00            
ATOM   1567  CB  TYR X 101      30.140  49.100  33.960  0.00  0.00            
ATOM   1568  HB1 TYR X 101      30.830  49.600  33.330  0.00  0.00            
ATOM   1569  HB2 TYR X 101      30.390  48.050  34.100  0.00  0.00            
ATOM   1570  CG  TYR X 101      30.050  49.690  35.300  0.00  0.00            
ATOM   1571  CD1 TYR X 101      30.040  51.100  35.360  0.00  0.00            
ATOM   1572  HD1 TYR X 101      30.190  51.680  34.430  0.00  0.00            
ATOM   1573  CE1 TYR X 101      30.190  51.760  36.580  0.00  0.00            
ATOM   1574  HE1 TYR X 101      30.240  52.800  36.660  0.00  0.00            
ATOM   1575  CZ  TYR X 101      30.100  50.960  37.740  0.00  0.00            
ATOM   1576  OH  TYR X 101      30.110  51.580  38.930  0.00  0.00            
ATOM   1577  HH  TYR X 101      30.030  50.980  39.700  0.00  0.00            
ATOM   1578  CE2 TYR X 101      30.190  49.490  37.690  0.00  0.00            
ATOM   1579  HE2 TYR X 101      30.220  48.790  38.480  0.00  0.00            
ATOM   1580  CD2 TYR X 101      30.090  48.880  36.470  0.00  0.00            
ATOM   1581  HD2 TYR X 101      30.190  47.830  36.360  0.00  0.00            
ATOM   1582  C   TYR X 101      27.660  48.590  34.120  0.00  0.00            
ATOM   1583  O   TYR X 101      26.760  49.360  34.470  0.00  0.00            
ATOM   1584  N   LYS X 102      27.760  47.350  34.710  0.00  0.00            
ATOM   1585  H   LYS X 102      28.310  46.610  34.210  0.00  0.00            
ATOM   1586  CA  LYS X 102      26.970  46.900  35.900  0.00  0.00            
ATOM   1587  HA  LYS X 102      26.890  47.720  36.610  0.00  0.00            
ATOM   1588  CB  LYS X 102      25.620  46.350  35.510  0.00  0.00            
ATOM   1589  HB1 LYS X 102      25.410  45.560  36.170  0.00  0.00            
ATOM   1590  HB2 LYS X 102      25.640  45.840  34.510  0.00  0.00            
ATOM   1591  CG  LYS X 102      24.450  47.400  35.420  0.00  0.00            
ATOM   1592  HG1 LYS X 102      24.580  47.880  34.500  0.00  0.00            
ATOM   1593  HG2 LYS X 102      24.490  48.060  36.310  0.00  0.00            
ATOM   1594  CD  LYS X 102      22.980  46.860  35.520  0.00  0.00            
ATOM   1595  HD1 LYS X 102      22.850  46.330  36.410  0.00  0.00            
ATOM   1596  HD2 LYS X 102      23.010  46.090  34.740  0.00  0.00            
ATOM   1597  CE  LYS X 102      21.910  47.940  35.260  0.00  0.00            
ATOM   1598  HE1 LYS X 102      22.060  48.390  34.280  0.00  0.00            
ATOM   1599  HE2 LYS X 102      22.090  48.640  36.020  0.00  0.00            
ATOM   1600  NZ  LYS X 102      20.560  47.400  35.390  0.00  0.00            
ATOM   1601  HZ1 LYS X 102      20.340  46.920  34.490  0.00  0.00            
ATOM   1602  HZ2 LYS X 102      20.440  46.630  36.090  0.00  0.00            
ATOM   1603  HZ3 LYS X 102      19.880  48.200  35.530  0.00  0.00            
ATOM   1604  C   LYS X 102      27.860  45.860  36.580  0.00  0.00            
ATOM   1605  O   LYS X 102      28.680  45.210  35.900  0.00  0.00            
ATOM   1606  N   PHE X 103      27.640  45.710  37.870  0.00  0.00            
ATOM   1607  H   PHE X 103      26.930  46.270  38.340  0.00  0.00            
ATOM   1608  CA  PHE X 103      28.060  44.470  38.510  0.00  0.00            
ATOM   1609  HA  PHE X 103      28.730  43.910  37.870  0.00  0.00            
ATOM   1610  CB  PHE X 103      28.720  44.760  39.800  0.00  0.00            
ATOM   1611  HB1 PHE X 103      28.740  43.940  40.470  0.00  0.00            
ATOM   1612  HB2 PHE X 103      27.930  45.340  40.290  0.00  0.00            
ATOM   1613  CG  PHE X 103      30.030  45.560  39.820  0.00  0.00            
ATOM   1614  CD1 PHE X 103      30.780  45.650  38.590  0.00  0.00            
ATOM   1615  HD1 PHE X 103      30.410  45.190  37.750  0.00  0.00            
ATOM   1616  CE1 PHE X 103      32.020  46.350  38.540  0.00  0.00            
ATOM   1617  HE1 PHE X 103      32.470  46.530  37.560  0.00  0.00            
ATOM   1618  CZ  PHE X 103      32.660  46.810  39.720  0.00  0.00            
ATOM   1619  HZ  PHE X 103      33.680  47.250  39.650  0.00  0.00            
ATOM   1620  CE2 PHE X 103      31.920  46.620  40.920  0.00  0.00            
ATOM   1621  HE2 PHE X 103      32.350  46.960  41.790  0.00  0.00            
ATOM   1622  CD2 PHE X 103      30.630  46.010  40.960  0.00  0.00            
ATOM   1623  HD2 PHE X 103      30.150  46.070  41.880  0.00  0.00            
ATOM   1624  C   PHE X 103      26.840  43.550  38.740  0.00  0.00            
ATOM   1625  O   PHE X 103      25.900  44.050  39.320  0.00  0.00            
ATOM   1626  N   VAL X 104      26.980  42.230  38.560  0.00  0.00            
ATOM   1627  H   VAL X 104      27.770  41.800  38.090  0.00  0.00            
ATOM   1628  CA  VAL X 104      25.930  41.260  38.560  0.00  0.00            
ATOM   1629  HA  VAL X 104      25.150  41.600  39.270  0.00  0.00            
ATOM   1630  CB  VAL X 104      25.190  41.160  37.180  0.00  0.00            
ATOM   1631  HB  VAL X 104      24.460  40.390  37.310  0.00  0.00            
ATOM   1632  CG1 VAL X 104      24.450  42.460  36.760  0.00  0.00            
ATOM   1633 HG11 VAL X 104      23.870  42.220  35.900  0.00  0.00            
ATOM   1634 HG12 VAL X 104      23.850  42.760  37.640  0.00  0.00            
ATOM   1635 HG13 VAL X 104      25.070  43.280  36.410  0.00  0.00            
ATOM   1636  CG2 VAL X 104      26.030  40.570  35.970  0.00  0.00            
ATOM   1637 HG21 VAL X 104      26.620  39.720  36.270  0.00  0.00            
ATOM   1638 HG22 VAL X 104      25.390  40.320  35.200  0.00  0.00            
ATOM   1639 HG23 VAL X 104      26.780  41.340  35.690  0.00  0.00            
ATOM   1640  C   VAL X 104      26.280  39.860  39.090  0.00  0.00            
ATOM   1641  O   VAL X 104      27.480  39.470  39.020  0.00  0.00            
ATOM   1642  N   ARG X 105      25.430  38.990  39.650  0.00  0.00            
ATOM   1643  H   ARG X 105      24.410  39.270  39.690  0.00  0.00            
ATOM   1644  CA  ARG X 105      25.730  37.710  40.270  0.00  0.00            
ATOM   1645  HA  ARG X 105      26.670  37.390  39.970  0.00  0.00            
ATOM   1646  CB  ARG X 105      25.760  37.790  41.820  0.00  0.00            
ATOM   1647  HB1 ARG X 105      24.720  38.040  42.130  0.00  0.00            
ATOM   1648  HB2 ARG X 105      26.430  38.520  42.220  0.00  0.00            
ATOM   1649  CG  ARG X 105      26.160  36.380  42.400  0.00  0.00            
ATOM   1650  HG1 ARG X 105      27.170  36.250  42.080  0.00  0.00            
ATOM   1651  HG2 ARG X 105      25.440  35.630  42.040  0.00  0.00            
ATOM   1652  CD  ARG X 105      26.140  36.430  43.930  0.00  0.00            
ATOM   1653  HD1 ARG X 105      25.150  36.460  44.340  0.00  0.00            
ATOM   1654  HD2 ARG X 105      26.560  37.330  44.350  0.00  0.00            
ATOM   1655  NE  ARG X 105      26.960  35.300  44.470  0.00  0.00            
ATOM   1656  HE  ARG X 105      26.550  34.320  44.480  0.00  0.00            
ATOM   1657  CZ  ARG X 105      28.160  35.250  45.020  0.00  0.00            
ATOM   1658  NH1 ARG X 105      29.020  36.230  44.880  0.00  0.00            
ATOM   1659 HH11 ARG X 105      28.650  37.170  44.760  0.00  0.00            
ATOM   1660 HH12 ARG X 105      29.960  36.120  45.260  0.00  0.00            
ATOM   1661  NH2 ARG X 105      28.640  34.130  45.450  0.00  0.00            
ATOM   1662 HH21 ARG X 105      27.950  33.410  45.630  0.00  0.00            
ATOM   1663 HH22 ARG X 105      29.520  33.980  46.020  0.00  0.00            
ATOM   1664  C   ARG X 105      24.700  36.600  39.910  0.00  0.00            
ATOM   1665  O   ARG X 105      23.480  36.800  40.080  0.00  0.00            
ATOM   1666  N   ILE X 106      25.260  35.580  39.290  0.00  0.00            
ATOM   1667  H   ILE X 106      26.210  35.650  39.200  0.00  0.00            
ATOM   1668  CA  ILE X 106      24.530  34.840  38.310  0.00  0.00            
ATOM   1669  HA  ILE X 106      23.540  35.310  38.130  0.00  0.00            
ATOM   1670  CB  ILE X 106      25.280  34.860  36.960  0.00  0.00            
ATOM   1671  HB  ILE X 106      24.620  34.380  36.260  0.00  0.00            
ATOM   1672  CG2 ILE X 106      25.350  36.320  36.420  0.00  0.00            
ATOM   1673 HG21 ILE X 106      24.420  36.910  36.550  0.00  0.00            
ATOM   1674 HG22 ILE X 106      26.110  36.900  36.890  0.00  0.00            
ATOM   1675 HG23 ILE X 106      25.640  36.360  35.380  0.00  0.00            
ATOM   1676  CG1 ILE X 106      26.660  34.190  36.910  0.00  0.00            
ATOM   1677 HG11 ILE X 106      26.670  33.350  37.620  0.00  0.00            
ATOM   1678 HG12 ILE X 106      27.420  34.960  37.200  0.00  0.00            
ATOM   1679  CD  ILE X 106      26.880  33.610  35.500  0.00  0.00            
ATOM   1680  HD1 ILE X 106      27.070  34.410  34.790  0.00  0.00            
ATOM   1681  HD2 ILE X 106      27.690  32.880  35.550  0.00  0.00            
ATOM   1682  HD3 ILE X 106      26.150  32.880  35.170  0.00  0.00            
ATOM   1683  C   ILE X 106      24.300  33.350  38.720  0.00  0.00            
ATOM   1684  O   ILE X 106      24.840  32.940  39.720  0.00  0.00            
ATOM   1685  N   GLN X 107      23.590  32.550  37.970  0.00  0.00            
ATOM   1686  H   GLN X 107      23.150  33.020  37.190  0.00  0.00            
ATOM   1687  CA  GLN X 107      23.550  31.080  38.110  0.00  0.00            
ATOM   1688  HA  GLN X 107      23.780  30.910  39.080  0.00  0.00            
ATOM   1689  CB  GLN X 107      22.170  30.460  37.900  0.00  0.00            
ATOM   1690  HB1 GLN X 107      22.260  29.370  37.960  0.00  0.00            
ATOM   1691  HB2 GLN X 107      21.990  30.640  36.850  0.00  0.00            
ATOM   1692  CG  GLN X 107      21.070  30.980  38.880  0.00  0.00            
ATOM   1693  HG1 GLN X 107      20.130  30.540  38.560  0.00  0.00            
ATOM   1694  HG2 GLN X 107      20.960  32.040  38.780  0.00  0.00            
ATOM   1695  CD  GLN X 107      21.400  30.580  40.290  0.00  0.00            
ATOM   1696  OE1 GLN X 107      21.430  29.370  40.580  0.00  0.00            
ATOM   1697  NE2 GLN X 107      21.770  31.480  41.230  0.00  0.00            
ATOM   1698 HE21 GLN X 107      21.960  32.390  40.940  0.00  0.00            
ATOM   1699 HE22 GLN X 107      22.040  31.130  42.120  0.00  0.00            
ATOM   1700  C   GLN X 107      24.600  30.260  37.300  0.00  0.00            
ATOM   1701  O   GLN X 107      25.080  30.770  36.270  0.00  0.00            
ATOM   1702  N   PRO X 108      24.960  29.060  37.760  0.00  0.00            
ATOM   1703  CD  PRO X 108      24.880  28.600  39.060  0.00  0.00            
ATOM   1704  HD1 PRO X 108      24.010  28.920  39.530  0.00  0.00            
ATOM   1705  HD2 PRO X 108      25.830  28.890  39.530  0.00  0.00            
ATOM   1706  CG  PRO X 108      24.820  27.120  38.900  0.00  0.00            
ATOM   1707  HG1 PRO X 108      23.810  26.680  38.840  0.00  0.00            
ATOM   1708  HG2 PRO X 108      25.130  26.660  39.840  0.00  0.00            
ATOM   1709  CB  PRO X 108      25.800  26.860  37.780  0.00  0.00            
ATOM   1710  HB1 PRO X 108      25.790  25.950  37.320  0.00  0.00            
ATOM   1711  HB2 PRO X 108      26.760  26.930  38.280  0.00  0.00            
ATOM   1712  CA  PRO X 108      25.630  28.070  36.850  0.00  0.00            
ATOM   1713  HA  PRO X 108      26.590  28.410  36.480  0.00  0.00            
ATOM   1714  C   PRO X 108      24.880  27.680  35.560  0.00  0.00            
ATOM   1715  O   PRO X 108      23.640  27.640  35.460  0.00  0.00            
ATOM   1716  N   GLY X 109      25.680  27.420  34.530  0.00  0.00            
ATOM   1717  H   GLY X 109      26.730  27.450  34.800  0.00  0.00            
ATOM   1718  CA  GLY X 109      25.300  27.010  33.170  0.00  0.00            
ATOM   1719  HA1 GLY X 109      24.510  26.180  33.300  0.00  0.00            
ATOM   1720  HA2 GLY X 109      26.140  26.640  32.630  0.00  0.00            
ATOM   1721  C   GLY X 109      24.700  28.100  32.360  0.00  0.00            
ATOM   1722  O   GLY X 109      24.490  27.830  31.190  0.00  0.00            
ATOM   1723  N   GLN X 110      24.540  29.290  32.950  0.00  0.00            
ATOM   1724  H   GLN X 110      24.760  29.390  33.880  0.00  0.00            
ATOM   1725  CA  GLN X 110      24.220  30.520  32.110  0.00  0.00            
ATOM   1726  HA  GLN X 110      23.590  30.140  31.250  0.00  0.00            
ATOM   1727  CB  GLN X 110      23.370  31.550  32.880  0.00  0.00            
ATOM   1728  HB1 GLN X 110      22.980  32.310  32.280  0.00  0.00            
ATOM   1729  HB2 GLN X 110      23.970  32.140  33.540  0.00  0.00            
ATOM   1730  CG  GLN X 110      22.310  30.770  33.690  0.00  0.00            
ATOM   1731  HG1 GLN X 110      21.950  31.520  34.360  0.00  0.00            
ATOM   1732  HG2 GLN X 110      22.700  29.970  34.190  0.00  0.00            
ATOM   1733  CD  GLN X 110      21.040  30.400  32.880  0.00  0.00            
ATOM   1734  OE1 GLN X 110      20.910  30.700  31.720  0.00  0.00            
ATOM   1735  NE2 GLN X 110      20.070  29.730  33.510  0.00  0.00            
ATOM   1736 HE21 GLN X 110      20.220  29.420  34.460  0.00  0.00            
ATOM   1737 HE22 GLN X 110      19.200  29.680  32.980  0.00  0.00            
ATOM   1738  C   GLN X 110      25.480  31.170  31.550  0.00  0.00            
ATOM   1739  O   GLN X 110      26.450  31.250  32.300  0.00  0.00            
ATOM   1740  N   THR X 111      25.530  31.550  30.260  0.00  0.00            
ATOM   1741  H   THR X 111      24.730  31.590  29.720  0.00  0.00            
ATOM   1742  CA  THR X 111      26.760  31.930  29.500  0.00  0.00            
ATOM   1743  HA  THR X 111      27.550  31.260  29.790  0.00  0.00            
ATOM   1744  CB  THR X 111      26.480  31.750  28.040  0.00  0.00            
ATOM   1745  HB  THR X 111      27.320  32.140  27.520  0.00  0.00            
ATOM   1746  CG2 THR X 111      26.350  30.240  27.650  0.00  0.00            
ATOM   1747 HG21 THR X 111      25.610  29.720  28.300  0.00  0.00            
ATOM   1748 HG22 THR X 111      26.130  30.110  26.570  0.00  0.00            
ATOM   1749 HG23 THR X 111      27.320  29.810  27.810  0.00  0.00            
ATOM   1750  OG1 THR X 111      25.300  32.420  27.750  0.00  0.00            
ATOM   1751  HG1 THR X 111      25.030  32.220  26.790  0.00  0.00            
ATOM   1752  C   THR X 111      27.290  33.360  29.820  0.00  0.00            
ATOM   1753  O   THR X 111      26.550  34.340  29.890  0.00  0.00            
ATOM   1754  N   PHE X 112      28.620  33.440  29.800  0.00  0.00            
ATOM   1755  H   PHE X 112      29.170  32.570  29.560  0.00  0.00            
ATOM   1756  CA  PHE X 112      29.480  34.630  29.910  0.00  0.00            
ATOM   1757  HA  PHE X 112      28.980  35.500  29.410  0.00  0.00            
ATOM   1758  CB  PHE X 112      29.720  34.960  31.410  0.00  0.00            
ATOM   1759  HB1 PHE X 112      28.710  35.210  31.930  0.00  0.00            
ATOM   1760  HB2 PHE X 112      30.290  35.850  31.490  0.00  0.00            
ATOM   1761  CG  PHE X 112      30.320  33.860  32.260  0.00  0.00            
ATOM   1762  CD1 PHE X 112      29.460  33.060  33.110  0.00  0.00            
ATOM   1763  HD1 PHE X 112      28.370  33.230  33.120  0.00  0.00            
ATOM   1764  CE1 PHE X 112      30.050  31.980  33.810  0.00  0.00            
ATOM   1765  HE1 PHE X 112      29.310  31.410  34.360  0.00  0.00            
ATOM   1766  CZ  PHE X 112      31.460  31.740  33.840  0.00  0.00            
ATOM   1767  HZ  PHE X 112      31.880  30.940  34.350  0.00  0.00            
ATOM   1768  CE2 PHE X 112      32.200  32.670  33.090  0.00  0.00            
ATOM   1769  HE2 PHE X 112      33.300  32.680  33.090  0.00  0.00            
ATOM   1770  CD2 PHE X 112      31.660  33.610  32.290  0.00  0.00            
ATOM   1771  HD2 PHE X 112      32.290  34.320  31.720  0.00  0.00            
ATOM   1772  C   PHE X 112      30.840  34.450  29.200  0.00  0.00            
ATOM   1773  O   PHE X 112      31.390  33.360  29.060  0.00  0.00            
ATOM   1774  N   SER X 113      31.430  35.580  28.720  0.00  0.00            
ATOM   1775  H   SER X 113      30.940  36.450  28.800  0.00  0.00            
ATOM   1776  CA  SER X 113      32.790  35.540  28.300  0.00  0.00            
ATOM   1777  HA  SER X 113      33.010  34.540  27.950  0.00  0.00            
ATOM   1778  CB  SER X 113      32.960  36.550  27.250  0.00  0.00            
ATOM   1779  HB1 SER X 113      33.950  36.980  27.150  0.00  0.00            
ATOM   1780  HB2 SER X 113      32.210  37.340  27.400  0.00  0.00            
ATOM   1781  OG  SER X 113      32.490  36.050  25.970  0.00  0.00            
ATOM   1782  HG  SER X 113      31.740  35.460  26.080  0.00  0.00            
ATOM   1783  C   SER X 113      33.770  35.850  29.390  0.00  0.00            
ATOM   1784  O   SER X 113      33.540  36.500  30.390  0.00  0.00            
ATOM   1785  N   VAL X 114      34.970  35.470  29.080  0.00  0.00            
ATOM   1786  H   VAL X 114      35.050  34.930  28.200  0.00  0.00            
ATOM   1787  CA  VAL X 114      36.210  35.490  29.990  0.00  0.00            
ATOM   1788  HA  VAL X 114      35.950  36.230  30.710  0.00  0.00            
ATOM   1789  CB  VAL X 114      36.590  34.200  30.690  0.00  0.00            
ATOM   1790  HB  VAL X 114      36.830  33.530  29.860  0.00  0.00            
ATOM   1791  CG1 VAL X 114      37.770  34.330  31.630  0.00  0.00            
ATOM   1792 HG11 VAL X 114      37.540  35.080  32.410  0.00  0.00            
ATOM   1793 HG12 VAL X 114      37.940  33.330  32.100  0.00  0.00            
ATOM   1794 HG13 VAL X 114      38.710  34.500  31.110  0.00  0.00            
ATOM   1795  CG2 VAL X 114      35.430  33.620  31.520  0.00  0.00            
ATOM   1796 HG21 VAL X 114      35.700  32.670  31.920  0.00  0.00            
ATOM   1797 HG22 VAL X 114      35.080  34.220  32.340  0.00  0.00            
ATOM   1798 HG23 VAL X 114      34.580  33.600  30.860  0.00  0.00            
ATOM   1799  C   VAL X 114      37.420  36.200  29.320  0.00  0.00            
ATOM   1800  O   VAL X 114      37.880  35.690  28.290  0.00  0.00            
ATOM   1801  N   LEU X 115      37.920  37.350  29.860  0.00  0.00            
ATOM   1802  H   LEU X 115      37.640  37.670  30.810  0.00  0.00            
ATOM   1803  CA  LEU X 115      38.970  38.190  29.360  0.00  0.00            
ATOM   1804  HA  LEU X 115      39.190  37.930  28.240  0.00  0.00            
ATOM   1805  CB  LEU X 115      38.560  39.690  29.250  0.00  0.00            
ATOM   1806  HB1 LEU X 115      38.320  40.010  30.260  0.00  0.00            
ATOM   1807  HB2 LEU X 115      37.640  39.710  28.670  0.00  0.00            
ATOM   1808  CG  LEU X 115      39.740  40.610  28.720  0.00  0.00            
ATOM   1809  HG  LEU X 115      40.680  40.430  29.330  0.00  0.00            
ATOM   1810  CD1 LEU X 115      40.240  40.390  27.260  0.00  0.00            
ATOM   1811 HD11 LEU X 115      40.750  39.410  27.200  0.00  0.00            
ATOM   1812 HD12 LEU X 115      39.330  40.460  26.650  0.00  0.00            
ATOM   1813 HD13 LEU X 115      41.010  41.170  27.060  0.00  0.00            
ATOM   1814  CD2 LEU X 115      39.440  42.060  28.940  0.00  0.00            
ATOM   1815 HD21 LEU X 115      39.180  42.140  30.000  0.00  0.00            
ATOM   1816 HD22 LEU X 115      40.300  42.650  28.700  0.00  0.00            
ATOM   1817 HD23 LEU X 115      38.600  42.240  28.330  0.00  0.00            
ATOM   1818  C   LEU X 115      40.250  37.770  30.090  0.00  0.00            
ATOM   1819  O   LEU X 115      40.560  38.230  31.230  0.00  0.00            
ATOM   1820  N   ALA X 116      41.070  36.860  29.510  0.00  0.00            
ATOM   1821  H   ALA X 116      40.810  36.420  28.620  0.00  0.00            
ATOM   1822  CA  ALA X 116      42.500  36.600  29.930  0.00  0.00            
ATOM   1823  HA  ALA X 116      42.520  36.330  31.040  0.00  0.00            
ATOM   1824  CB  ALA X 116      43.020  35.360  29.180  0.00  0.00            
ATOM   1825  HB1 ALA X 116      42.250  34.540  29.230  0.00  0.00            
ATOM   1826  HB2 ALA X 116      43.320  35.550  28.150  0.00  0.00            
ATOM   1827  HB3 ALA X 116      43.940  35.090  29.680  0.00  0.00            
ATOM   1828  C   ALA X 116      43.420  37.800  29.760  0.00  0.00            
ATOM   1829  O   ALA X 116      43.430  38.430  28.720  0.00  0.00            
ATOM   1830  N   CYS X 117      44.170  38.250  30.820  0.00  0.00            
ATOM   1831  H   CYS X 117      44.160  37.680  31.660  0.00  0.00            
ATOM   1832  CA  CYS X 117      45.110  39.400  30.800  0.00  0.00            
ATOM   1833  HA  CYS X 117      45.300  39.680  29.750  0.00  0.00            
ATOM   1834  CB  CYS X 117      44.520  40.580  31.460  0.00  0.00            
ATOM   1835  HB1 CYS X 117      45.180  41.440  31.510  0.00  0.00            
ATOM   1836  HB2 CYS X 117      44.180  40.240  32.420  0.00  0.00            
ATOM   1837  SG  CYS X 117      43.180  41.010  30.260  0.00  0.00            
ATOM   1838  HG  CYS X 117      42.290  40.070  30.550  0.00  0.00            
ATOM   1839  C   CYS X 117      46.560  39.170  31.350  0.00  0.00            
ATOM   1840  O   CYS X 117      46.750  38.170  32.070  0.00  0.00            
ATOM   1841  N   TYR X 118      47.480  40.140  31.050  0.00  0.00            
ATOM   1842  H   TYR X 118      47.250  40.860  30.380  0.00  0.00            
ATOM   1843  CA  TYR X 118      48.880  40.120  31.370  0.00  0.00            
ATOM   1844  HA  TYR X 118      48.990  39.830  32.420  0.00  0.00            
ATOM   1845  CB  TYR X 118      49.660  39.070  30.470  0.00  0.00            
ATOM   1846  HB1 TYR X 118      50.560  39.550  30.040  0.00  0.00            
ATOM   1847  HB2 TYR X 118      48.950  38.690  29.660  0.00  0.00            
ATOM   1848  CG  TYR X 118      50.170  37.800  31.160  0.00  0.00            
ATOM   1849  CD1 TYR X 118      49.530  36.570  30.920  0.00  0.00            
ATOM   1850  HD1 TYR X 118      48.640  36.490  30.370  0.00  0.00            
ATOM   1851  CE1 TYR X 118      50.020  35.410  31.490  0.00  0.00            
ATOM   1852  HE1 TYR X 118      49.490  34.450  31.310  0.00  0.00            
ATOM   1853  CZ  TYR X 118      51.230  35.380  32.220  0.00  0.00            
ATOM   1854  OH  TYR X 118      51.550  34.190  32.750  0.00  0.00            
ATOM   1855  HH  TYR X 118      52.240  34.450  33.430  0.00  0.00            
ATOM   1856  CE2 TYR X 118      51.850  36.610  32.530  0.00  0.00            
ATOM   1857  HE2 TYR X 118      52.720  36.610  33.190  0.00  0.00            
ATOM   1858  CD2 TYR X 118      51.280  37.820  32.010  0.00  0.00            
ATOM   1859  HD2 TYR X 118      51.760  38.750  32.290  0.00  0.00            
ATOM   1860  C   TYR X 118      49.480  41.540  31.190  0.00  0.00            
ATOM   1861  O   TYR X 118      49.370  42.110  30.080  0.00  0.00            
ATOM   1862  N   ASN X 119      50.020  42.040  32.300  0.00  0.00            
ATOM   1863  H   ASN X 119      50.180  41.420  33.060  0.00  0.00            
ATOM   1864  CA  ASN X 119      50.360  43.460  32.560  0.00  0.00            
ATOM   1865  HA  ASN X 119      50.700  43.530  33.630  0.00  0.00            
ATOM   1866  CB  ASN X 119      51.530  44.050  31.620  0.00  0.00            
ATOM   1867  HB1 ASN X 119      51.930  44.970  32.030  0.00  0.00            
ATOM   1868  HB2 ASN X 119      51.190  44.260  30.590  0.00  0.00            
ATOM   1869  CG  ASN X 119      52.700  43.160  31.560  0.00  0.00            
ATOM   1870  OD1 ASN X 119      53.090  42.610  30.560  0.00  0.00            
ATOM   1871  ND2 ASN X 119      53.230  42.890  32.690  0.00  0.00            
ATOM   1872 HD21 ASN X 119      52.850  43.280  33.500  0.00  0.00            
ATOM   1873 HD22 ASN X 119      53.750  41.990  32.750  0.00  0.00            
ATOM   1874  C   ASN X 119      49.100  44.300  32.580  0.00  0.00            
ATOM   1875  O   ASN X 119      49.180  45.510  32.400  0.00  0.00            
ATOM   1876  N   GLY X 120      47.930  43.730  32.720  0.00  0.00            
ATOM   1877  H   GLY X 120      47.720  42.890  33.230  0.00  0.00            
ATOM   1878  CA  GLY X 120      46.670  44.410  32.440  0.00  0.00            
ATOM   1879  HA1 GLY X 120      46.600  45.290  33.040  0.00  0.00            
ATOM   1880  HA2 GLY X 120      45.980  43.760  32.900  0.00  0.00            
ATOM   1881  C   GLY X 120      46.270  44.720  30.920  0.00  0.00            
ATOM   1882  O   GLY X 120      45.470  45.550  30.650  0.00  0.00            
ATOM   1883  N   SER X 121      47.040  44.090  29.990  0.00  0.00            
ATOM   1884  H   SER X 121      47.880  43.600  30.280  0.00  0.00            
ATOM   1885  CA  SER X 121      46.760  44.020  28.520  0.00  0.00            
ATOM   1886  HA  SER X 121      46.020  44.730  28.300  0.00  0.00            
ATOM   1887  CB  SER X 121      48.050  44.240  27.730  0.00  0.00            
ATOM   1888  HB1 SER X 121      47.840  43.990  26.700  0.00  0.00            
ATOM   1889  HB2 SER X 121      48.870  43.660  28.080  0.00  0.00            
ATOM   1890  OG  SER X 121      48.490  45.570  27.790  0.00  0.00            
ATOM   1891  HG  SER X 121      49.470  45.620  27.580  0.00  0.00            
ATOM   1892  C   SER X 121      46.070  42.660  28.130  0.00  0.00            
ATOM   1893  O   SER X 121      46.450  41.700  28.770  0.00  0.00            
ATOM   1894  N   PRO X 122      45.290  42.530  27.070  0.00  0.00            
ATOM   1895  CD  PRO X 122      45.070  43.610  26.150  0.00  0.00            
ATOM   1896  HD1 PRO X 122      46.020  43.980  25.850  0.00  0.00            
ATOM   1897  HD2 PRO X 122      44.320  44.330  26.530  0.00  0.00            
ATOM   1898  CG  PRO X 122      44.470  42.890  24.870  0.00  0.00            
ATOM   1899  HG1 PRO X 122      45.280  42.440  24.200  0.00  0.00            
ATOM   1900  HG2 PRO X 122      43.860  43.510  24.250  0.00  0.00            
ATOM   1901  CB  PRO X 122      43.610  41.780  25.630  0.00  0.00            
ATOM   1902  HB1 PRO X 122      43.390  41.030  24.880  0.00  0.00            
ATOM   1903  HB2 PRO X 122      42.680  42.190  26.040  0.00  0.00            
ATOM   1904  CA  PRO X 122      44.600  41.270  26.630  0.00  0.00            
ATOM   1905  HA  PRO X 122      44.080  40.910  27.470  0.00  0.00            
ATOM   1906  C   PRO X 122      45.520  40.060  26.070  0.00  0.00            
ATOM   1907  O   PRO X 122      46.500  40.250  25.290  0.00  0.00            
ATOM   1908  N   SER X 123      45.210  38.820  26.510  0.00  0.00            
ATOM   1909  H   SER X 123      44.450  38.730  27.130  0.00  0.00            
ATOM   1910  CA  SER X 123      45.940  37.560  26.200  0.00  0.00            
ATOM   1911  HA  SER X 123      46.520  37.750  25.280  0.00  0.00            
ATOM   1912  CB  SER X 123      46.950  37.290  27.330  0.00  0.00            
ATOM   1913  HB1 SER X 123      47.640  38.120  27.650  0.00  0.00            
ATOM   1914  HB2 SER X 123      47.600  36.500  26.950  0.00  0.00            
ATOM   1915  OG  SER X 123      46.150  36.710  28.390  0.00  0.00            
ATOM   1916  HG  SER X 123      46.610  35.920  28.690  0.00  0.00            
ATOM   1917  C   SER X 123      45.020  36.430  25.790  0.00  0.00            
ATOM   1918  O   SER X 123      45.480  35.410  25.300  0.00  0.00            
ATOM   1919  N   GLY X 124      43.710  36.640  25.850  0.00  0.00            
ATOM   1920  H   GLY X 124      43.380  37.440  26.310  0.00  0.00            
ATOM   1921  CA  GLY X 124      42.730  35.650  25.330  0.00  0.00            
ATOM   1922  HA1 GLY X 124      42.880  34.650  25.740  0.00  0.00            
ATOM   1923  HA2 GLY X 124      42.870  35.690  24.270  0.00  0.00            
ATOM   1924  C   GLY X 124      41.290  36.010  25.630  0.00  0.00            
ATOM   1925  O   GLY X 124      41.000  36.590  26.700  0.00  0.00            
ATOM   1926  N   VAL X 125      40.300  35.690  24.810  0.00  0.00            
ATOM   1927  H   VAL X 125      40.490  35.300  23.860  0.00  0.00            
ATOM   1928  CA  VAL X 125      38.940  35.850  25.220  0.00  0.00            
ATOM   1929  HA  VAL X 125      38.880  35.900  26.270  0.00  0.00            
ATOM   1930  CB  VAL X 125      38.230  37.110  24.730  0.00  0.00            
ATOM   1931  HB  VAL X 125      38.860  37.920  24.980  0.00  0.00            
ATOM   1932  CG1 VAL X 125      38.160  37.170  23.180  0.00  0.00            
ATOM   1933 HG11 VAL X 125      37.760  38.200  22.920  0.00  0.00            
ATOM   1934 HG12 VAL X 125      39.180  36.970  22.750  0.00  0.00            
ATOM   1935 HG13 VAL X 125      37.460  36.390  22.810  0.00  0.00            
ATOM   1936  CG2 VAL X 125      36.880  37.410  25.440  0.00  0.00            
ATOM   1937 HG21 VAL X 125      36.090  36.830  24.980  0.00  0.00            
ATOM   1938 HG22 VAL X 125      36.930  37.130  26.480  0.00  0.00            
ATOM   1939 HG23 VAL X 125      36.480  38.460  25.390  0.00  0.00            
ATOM   1940  C   VAL X 125      38.180  34.530  24.860  0.00  0.00            
ATOM   1941  O   VAL X 125      38.490  33.870  23.850  0.00  0.00            
ATOM   1942  N   TYR X 126      37.270  34.050  25.750  0.00  0.00            
ATOM   1943  H   TYR X 126      37.210  34.420  26.700  0.00  0.00            
ATOM   1944  CA  TYR X 126      36.580  32.750  25.560  0.00  0.00            
ATOM   1945  HA  TYR X 126      36.500  32.620  24.460  0.00  0.00            
ATOM   1946  CB  TYR X 126      37.420  31.510  25.940  0.00  0.00            
ATOM   1947  HB1 TYR X 126      38.230  31.430  25.280  0.00  0.00            
ATOM   1948  HB2 TYR X 126      36.790  30.650  25.640  0.00  0.00            
ATOM   1949  CG  TYR X 126      37.760  31.320  27.420  0.00  0.00            
ATOM   1950  CD1 TYR X 126      37.000  30.450  28.260  0.00  0.00            
ATOM   1951  HD1 TYR X 126      36.120  29.890  27.920  0.00  0.00            
ATOM   1952  CE1 TYR X 126      37.330  30.290  29.630  0.00  0.00            
ATOM   1953  HE1 TYR X 126      36.890  29.560  30.320  0.00  0.00            
ATOM   1954  CZ  TYR X 126      38.470  30.980  30.170  0.00  0.00            
ATOM   1955  OH  TYR X 126      38.850  30.610  31.450  0.00  0.00            
ATOM   1956  HH  TYR X 126      39.780  30.740  31.550  0.00  0.00            
ATOM   1957  CE2 TYR X 126      39.230  31.830  29.330  0.00  0.00            
ATOM   1958  HE2 TYR X 126      40.170  32.250  29.740  0.00  0.00            
ATOM   1959  CD2 TYR X 126      38.920  32.020  27.930  0.00  0.00            
ATOM   1960  HD2 TYR X 126      39.620  32.610  27.360  0.00  0.00            
ATOM   1961  C   TYR X 126      35.170  32.650  26.090  0.00  0.00            
ATOM   1962  O   TYR X 126      34.950  33.250  27.050  0.00  0.00            
ATOM   1963  N   GLN X 127      34.210  31.970  25.460  0.00  0.00            
ATOM   1964  H   GLN X 127      34.410  31.460  24.600  0.00  0.00            
ATOM   1965  CA  GLN X 127      32.800  31.840  25.940  0.00  0.00            
ATOM   1966  HA  GLN X 127      32.510  32.820  26.350  0.00  0.00            
ATOM   1967  CB  GLN X 127      31.920  31.700  24.670  0.00  0.00            
ATOM   1968  HB1 GLN X 127      32.070  30.760  24.200  0.00  0.00            
ATOM   1969  HB2 GLN X 127      32.330  32.420  23.920  0.00  0.00            
ATOM   1970  CG  GLN X 127      30.400  31.890  24.870  0.00  0.00            
ATOM   1971  HG1 GLN X 127      30.130  31.430  25.850  0.00  0.00            
ATOM   1972  HG2 GLN X 127      29.800  31.450  24.090  0.00  0.00            
ATOM   1973  CD  GLN X 127      30.000  33.310  24.930  0.00  0.00            
ATOM   1974  OE1 GLN X 127      30.630  34.220  25.460  0.00  0.00            
ATOM   1975  NE2 GLN X 127      28.910  33.570  24.300  0.00  0.00            
ATOM   1976 HE21 GLN X 127      28.430  32.720  24.030  0.00  0.00            
ATOM   1977 HE22 GLN X 127      28.580  34.570  24.190  0.00  0.00            
ATOM   1978  C   GLN X 127      32.830  30.720  26.970  0.00  0.00            
ATOM   1979  O   GLN X 127      33.360  29.620  26.690  0.00  0.00            
ATOM   1980  N   CYS X 128      32.290  30.960  28.180  0.00  0.00            
ATOM   1981  H   CYS X 128      31.690  31.760  28.250  0.00  0.00            
ATOM   1982  CA  CYS X 128      32.350  30.140  29.300  0.00  0.00            
ATOM   1983  HA  CYS X 128      32.600  29.110  29.060  0.00  0.00            
ATOM   1984  CB  CYS X 128      33.520  30.710  30.190  0.00  0.00            
ATOM   1985  HB1 CYS X 128      33.080  31.540  30.770  0.00  0.00            
ATOM   1986  HB2 CYS X 128      34.380  31.000  29.560  0.00  0.00            
ATOM   1987  SG  CYS X 128      33.960  29.440  31.380  0.00  0.00            
ATOM   1988  HG  CYS X 128      34.750  30.230  32.200  0.00  0.00            
ATOM   1989  C   CYS X 128      30.950  30.170  30.070  0.00  0.00            
ATOM   1990  O   CYS X 128      30.020  30.980  29.860  0.00  0.00            
ATOM   1991  N   ALA X 129      30.840  29.210  30.970  0.00  0.00            
ATOM   1992  H   ALA X 129      31.550  28.520  30.990  0.00  0.00            
ATOM   1993  CA  ALA X 129      29.720  29.120  31.970  0.00  0.00            
ATOM   1994  HA  ALA X 129      29.150  30.090  32.140  0.00  0.00            
ATOM   1995  CB  ALA X 129      28.670  28.270  31.310  0.00  0.00            
ATOM   1996  HB1 ALA X 129      28.390  28.730  30.410  0.00  0.00            
ATOM   1997  HB2 ALA X 129      29.110  27.230  31.240  0.00  0.00            
ATOM   1998  HB3 ALA X 129      27.690  28.280  31.850  0.00  0.00            
ATOM   1999  C   ALA X 129      30.240  28.460  33.330  0.00  0.00            
ATOM   2000  O   ALA X 129      31.320  27.820  33.360  0.00  0.00            
ATOM   2001  N   MET X 130      29.510  28.610  34.430  0.00  0.00            
ATOM   2002  H   MET X 130      28.700  29.230  34.470  0.00  0.00            
ATOM   2003  CA  MET X 130      30.000  28.190  35.750  0.00  0.00            
ATOM   2004  HA  MET X 130      31.090  28.100  35.710  0.00  0.00            
ATOM   2005  CB  MET X 130      29.530  29.290  36.710  0.00  0.00            
ATOM   2006  HB1 MET X 130      28.440  29.170  36.900  0.00  0.00            
ATOM   2007  HB2 MET X 130      29.830  30.320  36.350  0.00  0.00            
ATOM   2008  CG  MET X 130      30.160  29.150  38.070  0.00  0.00            
ATOM   2009  HG1 MET X 130      31.220  29.460  38.080  0.00  0.00            
ATOM   2010  HG2 MET X 130      30.280  28.070  38.260  0.00  0.00            
ATOM   2011  SD  MET X 130      29.270  29.830  39.510  0.00  0.00            
ATOM   2012  CE  MET X 130      28.670  31.400  38.790  0.00  0.00            
ATOM   2013  HE1 MET X 130      28.220  31.280  37.780  0.00  0.00            
ATOM   2014  HE2 MET X 130      27.840  31.790  39.380  0.00  0.00            
ATOM   2015  HE3 MET X 130      29.480  32.110  38.850  0.00  0.00            
ATOM   2016  C   MET X 130      29.310  26.840  36.030  0.00  0.00            
ATOM   2017  O   MET X 130      28.150  26.620  35.640  0.00  0.00            
ATOM   2018  N   ARG X 131      30.010  25.960  36.740  0.00  0.00            
ATOM   2019  H   ARG X 131      30.860  26.300  37.240  0.00  0.00            
ATOM   2020  CA  ARG X 131      29.740  24.530  37.050  0.00  0.00            
ATOM   2021  HA  ARG X 131      29.100  24.130  36.290  0.00  0.00            
ATOM   2022  CB  ARG X 131      31.090  23.760  37.100  0.00  0.00            
ATOM   2023  HB1 ARG X 131      30.930  22.760  37.330  0.00  0.00            
ATOM   2024  HB2 ARG X 131      31.590  24.240  37.880  0.00  0.00            
ATOM   2025  CG  ARG X 131      31.970  23.880  35.820  0.00  0.00            
ATOM   2026  HG1 ARG X 131      32.840  23.350  35.950  0.00  0.00            
ATOM   2027  HG2 ARG X 131      32.310  24.960  35.730  0.00  0.00            
ATOM   2028  CD  ARG X 131      31.260  23.430  34.510  0.00  0.00            
ATOM   2029  HD1 ARG X 131      32.080  23.480  33.780  0.00  0.00            
ATOM   2030  HD2 ARG X 131      30.500  24.150  34.320  0.00  0.00            
ATOM   2031  NE  ARG X 131      30.570  22.110  34.540  0.00  0.00            
ATOM   2032  HE  ARG X 131      30.630  21.540  35.360  0.00  0.00            
ATOM   2033  CZ  ARG X 131      30.010  21.570  33.450  0.00  0.00            
ATOM   2034  NH1 ARG X 131      29.980  22.190  32.300  0.00  0.00            
ATOM   2035 HH11 ARG X 131      30.380  23.160  32.190  0.00  0.00            
ATOM   2036 HH12 ARG X 131      29.420  21.780  31.580  0.00  0.00            
ATOM   2037  NH2 ARG X 131      29.410  20.390  33.490  0.00  0.00            
ATOM   2038 HH21 ARG X 131      29.690  19.860  34.330  0.00  0.00            
ATOM   2039 HH22 ARG X 131      29.140  19.970  32.630  0.00  0.00            
ATOM   2040  C   ARG X 131      29.060  24.330  38.400  0.00  0.00            
ATOM   2041  O   ARG X 131      29.190  25.260  39.180  0.00  0.00            
ATOM   2042  N   PRO X 132      28.310  23.220  38.620  0.00  0.00            
ATOM   2043  CD  PRO X 132      28.000  22.200  37.660  0.00  0.00            
ATOM   2044  HD1 PRO X 132      28.790  21.440  37.450  0.00  0.00            
ATOM   2045  HD2 PRO X 132      27.730  22.750  36.710  0.00  0.00            
ATOM   2046  CG  PRO X 132      26.720  21.550  38.030  0.00  0.00            
ATOM   2047  HG1 PRO X 132      26.840  20.490  37.740  0.00  0.00            
ATOM   2048  HG2 PRO X 132      25.810  21.970  37.740  0.00  0.00            
ATOM   2049  CB  PRO X 132      26.760  21.620  39.500  0.00  0.00            
ATOM   2050  HB1 PRO X 132      27.550  20.950  39.930  0.00  0.00            
ATOM   2051  HB2 PRO X 132      25.760  21.440  39.920  0.00  0.00            
ATOM   2052  CA  PRO X 132      27.310  23.010  39.680  0.00  0.00            
ATOM   2053  HA  PRO X 132      26.560  23.800  39.530  0.00  0.00            
ATOM   2054  C   PRO X 132      27.830  23.150  41.220  0.00  0.00            
ATOM   2055  O   PRO X 132      27.240  23.750  42.070  0.00  0.00            
ATOM   2056  N   ASN X 133      29.100  22.730  41.410  0.00  0.00            
ATOM   2057  H   ASN X 133      29.570  22.350  40.600  0.00  0.00            
ATOM   2058  CA  ASN X 133      29.930  22.960  42.530  0.00  0.00            
ATOM   2059  HA  ASN X 133      29.550  22.740  43.530  0.00  0.00            
ATOM   2060  CB  ASN X 133      31.120  21.960  42.400  0.00  0.00            
ATOM   2061  HB1 ASN X 133      30.700  20.950  42.350  0.00  0.00            
ATOM   2062  HB2 ASN X 133      31.790  21.950  43.300  0.00  0.00            
ATOM   2063  CG  ASN X 133      32.010  22.190  41.150  0.00  0.00            
ATOM   2064  OD1 ASN X 133      31.700  22.960  40.230  0.00  0.00            
ATOM   2065  ND2 ASN X 133      33.230  21.670  41.120  0.00  0.00            
ATOM   2066 HD21 ASN X 133      33.670  21.260  41.940  0.00  0.00            
ATOM   2067 HD22 ASN X 133      33.840  21.850  40.280  0.00  0.00            
ATOM   2068  C   ASN X 133      30.330  24.420  42.740  0.00  0.00            
ATOM   2069  O   ASN X 133      31.060  24.690  43.730  0.00  0.00            
ATOM   2070  N   PHE X 134      29.950  25.410  41.930  0.00  0.00            
ATOM   2071  H   PHE X 134      29.360  25.170  41.190  0.00  0.00            
ATOM   2072  CA  PHE X 134      30.520  26.740  41.880  0.00  0.00            
ATOM   2073  HA  PHE X 134      29.970  27.180  41.050  0.00  0.00            
ATOM   2074  CB  PHE X 134      29.970  27.640  43.050  0.00  0.00            
ATOM   2075  HB1 PHE X 134      30.250  28.650  42.790  0.00  0.00            
ATOM   2076  HB2 PHE X 134      30.560  27.460  43.960  0.00  0.00            
ATOM   2077  CG  PHE X 134      28.470  27.540  43.330  0.00  0.00            
ATOM   2078  CD1 PHE X 134      27.550  28.240  42.380  0.00  0.00            
ATOM   2079  HD1 PHE X 134      27.870  28.870  41.580  0.00  0.00            
ATOM   2080  CE1 PHE X 134      26.170  27.970  42.650  0.00  0.00            
ATOM   2081  HE1 PHE X 134      25.430  28.430  42.030  0.00  0.00            
ATOM   2082  CZ  PHE X 134      25.780  27.110  43.690  0.00  0.00            
ATOM   2083  HZ  PHE X 134      24.730  26.910  43.780  0.00  0.00            
ATOM   2084  CE2 PHE X 134      26.720  26.390  44.470  0.00  0.00            
ATOM   2085  HE2 PHE X 134      26.310  25.710  45.250  0.00  0.00            
ATOM   2086  CD2 PHE X 134      28.040  26.600  44.280  0.00  0.00            
ATOM   2087  HD2 PHE X 134      28.790  26.040  44.810  0.00  0.00            
ATOM   2088  C   PHE X 134      31.890  27.050  41.360  0.00  0.00            
ATOM   2089  O   PHE X 134      32.600  27.900  41.960  0.00  0.00            
ATOM   2090  N   THR X 135      32.320  26.260  40.320  0.00  0.00            
ATOM   2091  H   THR X 135      31.710  25.540  39.960  0.00  0.00            
ATOM   2092  CA  THR X 135      33.610  26.340  39.690  0.00  0.00            
ATOM   2093  HA  THR X 135      34.110  27.220  40.100  0.00  0.00            
ATOM   2094  CB  THR X 135      34.490  25.140  40.130  0.00  0.00            
ATOM   2095  HB  THR X 135      35.480  25.390  39.850  0.00  0.00            
ATOM   2096  CG2 THR X 135      34.480  24.720  41.610  0.00  0.00            
ATOM   2097 HG21 THR X 135      33.430  24.390  41.940  0.00  0.00            
ATOM   2098 HG22 THR X 135      35.190  23.860  41.850  0.00  0.00            
ATOM   2099 HG23 THR X 135      34.720  25.550  42.230  0.00  0.00            
ATOM   2100  OG1 THR X 135      34.020  24.060  39.370  0.00  0.00            
ATOM   2101  HG1 THR X 135      33.260  23.650  39.800  0.00  0.00            
ATOM   2102  C   THR X 135      33.580  26.590  38.190  0.00  0.00            
ATOM   2103  O   THR X 135      32.560  26.770  37.490  0.00  0.00            
ATOM   2104  N   ILE X 136      34.760  26.770  37.660  0.00  0.00            
ATOM   2105  H   ILE X 136      35.540  26.880  38.300  0.00  0.00            
ATOM   2106  CA  ILE X 136      35.070  26.900  36.170  0.00  0.00            
ATOM   2107  HA  ILE X 136      34.360  26.480  35.550  0.00  0.00            
ATOM   2108  CB  ILE X 136      35.200  28.400  35.670  0.00  0.00            
ATOM   2109  HB  ILE X 136      35.460  28.270  34.650  0.00  0.00            
ATOM   2110  CG2 ILE X 136      33.870  29.040  35.560  0.00  0.00            
ATOM   2111 HG21 ILE X 136      33.220  28.340  35.150  0.00  0.00            
ATOM   2112 HG22 ILE X 136      33.450  29.270  36.550  0.00  0.00            
ATOM   2113 HG23 ILE X 136      33.840  29.930  34.930  0.00  0.00            
ATOM   2114  CG1 ILE X 136      36.250  29.250  36.480  0.00  0.00            
ATOM   2115 HG11 ILE X 136      37.080  28.610  36.670  0.00  0.00            
ATOM   2116 HG12 ILE X 136      35.860  29.610  37.480  0.00  0.00            
ATOM   2117  CD  ILE X 136      36.860  30.340  35.540  0.00  0.00            
ATOM   2118  HD1 ILE X 136      37.650  29.890  34.850  0.00  0.00            
ATOM   2119  HD2 ILE X 136      36.080  30.760  34.900  0.00  0.00            
ATOM   2120  HD3 ILE X 136      37.390  31.090  36.150  0.00  0.00            
ATOM   2121  C   ILE X 136      36.380  26.110  35.900  0.00  0.00            
ATOM   2122  O   ILE X 136      37.040  25.590  36.820  0.00  0.00            
ATOM   2123  N   LYS X 137      36.680  26.060  34.590  0.00  0.00            
ATOM   2124  H   LYS X 137      36.090  26.400  33.850  0.00  0.00            
ATOM   2125  CA  LYS X 137      37.840  25.440  34.020  0.00  0.00            
ATOM   2126  HA  LYS X 137      38.500  25.200  34.850  0.00  0.00            
ATOM   2127  CB  LYS X 137      37.560  24.200  33.140  0.00  0.00            
ATOM   2128  HB1 LYS X 137      38.500  23.750  32.750  0.00  0.00            
ATOM   2129  HB2 LYS X 137      36.990  24.510  32.250  0.00  0.00            
ATOM   2130  CG  LYS X 137      36.910  23.000  33.880  0.00  0.00            
ATOM   2131  HG1 LYS X 137      36.070  23.360  34.380  0.00  0.00            
ATOM   2132  HG2 LYS X 137      37.630  22.550  34.590  0.00  0.00            
ATOM   2133  CD  LYS X 137      36.430  21.870  32.980  0.00  0.00            
ATOM   2134  HD1 LYS X 137      37.310  21.530  32.440  0.00  0.00            
ATOM   2135  HD2 LYS X 137      35.760  22.150  32.240  0.00  0.00            
ATOM   2136  CE  LYS X 137      35.890  20.740  33.780  0.00  0.00            
ATOM   2137  HE1 LYS X 137      35.150  21.080  34.500  0.00  0.00            
ATOM   2138  HE2 LYS X 137      36.740  20.350  34.380  0.00  0.00            
ATOM   2139  NZ  LYS X 137      35.360  19.550  33.110  0.00  0.00            
ATOM   2140  HZ1 LYS X 137      36.050  18.970  32.810  0.00  0.00            
ATOM   2141  HZ2 LYS X 137      34.640  19.100  33.720  0.00  0.00            
ATOM   2142  HZ3 LYS X 137      34.830  19.900  32.290  0.00  0.00            
ATOM   2143  C   LYS X 137      38.650  26.450  33.220  0.00  0.00            
ATOM   2144  O   LYS X 137      38.080  27.130  32.410  0.00  0.00            
ATOM   2145  N   GLY X 138      39.930  26.530  33.450  0.00  0.00            
ATOM   2146  H   GLY X 138      40.260  25.760  34.010  0.00  0.00            
ATOM   2147  CA  GLY X 138      40.870  27.530  32.890  0.00  0.00            
ATOM   2148  HA1 GLY X 138      40.510  28.540  32.870  0.00  0.00            
ATOM   2149  HA2 GLY X 138      40.790  27.460  31.810  0.00  0.00            
ATOM   2150  C   GLY X 138      42.370  27.370  33.230  0.00  0.00            
ATOM   2151  O   GLY X 138      42.720  26.380  33.880  0.00  0.00            
ATOM   2152  N   SER X 139      43.190  28.310  32.690  0.00  0.00            
ATOM   2153  H   SER X 139      42.840  28.940  31.970  0.00  0.00            
ATOM   2154  CA  SER X 139      44.570  28.020  32.530  0.00  0.00            
ATOM   2155  HA  SER X 139      44.850  27.160  33.080  0.00  0.00            
ATOM   2156  CB  SER X 139      44.820  27.650  31.020  0.00  0.00            
ATOM   2157  HB1 SER X 139      44.180  26.860  30.720  0.00  0.00            
ATOM   2158  HB2 SER X 139      45.860  27.450  30.840  0.00  0.00            
ATOM   2159  OG  SER X 139      44.530  28.800  30.240  0.00  0.00            
ATOM   2160  HG  SER X 139      45.030  28.570  29.420  0.00  0.00            
ATOM   2161  C   SER X 139      45.510  29.110  33.150  0.00  0.00            
ATOM   2162  O   SER X 139      46.580  29.260  32.640  0.00  0.00            
ATOM   2163  N   PHE X 140      45.080  29.940  34.150  0.00  0.00            
ATOM   2164  H   PHE X 140      44.210  29.720  34.590  0.00  0.00            
ATOM   2165  CA  PHE X 140      45.880  31.060  34.600  0.00  0.00            
ATOM   2166  HA  PHE X 140      46.190  31.600  33.740  0.00  0.00            
ATOM   2167  CB  PHE X 140      45.050  32.000  35.480  0.00  0.00            
ATOM   2168  HB1 PHE X 140      45.670  32.870  35.680  0.00  0.00            
ATOM   2169  HB2 PHE X 140      44.730  31.570  36.360  0.00  0.00            
ATOM   2170  CG  PHE X 140      43.770  32.520  34.840  0.00  0.00            
ATOM   2171  CD1 PHE X 140      43.820  33.260  33.700  0.00  0.00            
ATOM   2172  HD1 PHE X 140      44.820  33.580  33.300  0.00  0.00            
ATOM   2173  CE1 PHE X 140      42.650  33.610  33.000  0.00  0.00            
ATOM   2174  HE1 PHE X 140      42.780  34.240  32.120  0.00  0.00            
ATOM   2175  CZ  PHE X 140      41.390  33.140  33.470  0.00  0.00            
ATOM   2176  HZ  PHE X 140      40.440  33.540  33.020  0.00  0.00            
ATOM   2177  CE2 PHE X 140      41.360  32.260  34.540  0.00  0.00            
ATOM   2178  HE2 PHE X 140      40.400  31.840  34.800  0.00  0.00            
ATOM   2179  CD2 PHE X 140      42.540  31.950  35.210  0.00  0.00            
ATOM   2180  HD2 PHE X 140      42.500  31.220  35.980  0.00  0.00            
ATOM   2181  C   PHE X 140      47.150  30.580  35.290  0.00  0.00            
ATOM   2182  O   PHE X 140      47.070  29.700  36.180  0.00  0.00            
ATOM   2183  N   LEU X 141      48.240  31.280  35.000  0.00  0.00            
ATOM   2184  H   LEU X 141      48.060  32.040  34.340  0.00  0.00            
ATOM   2185  CA  LEU X 141      49.560  31.130  35.750  0.00  0.00            
ATOM   2186  HA  LEU X 141      49.520  30.520  36.650  0.00  0.00            
ATOM   2187  CB  LEU X 141      50.570  30.520  34.710  0.00  0.00            
ATOM   2188  HB1 LEU X 141      51.580  30.570  35.100  0.00  0.00            
ATOM   2189  HB2 LEU X 141      50.440  31.090  33.750  0.00  0.00            
ATOM   2190  CG  LEU X 141      50.270  29.000  34.440  0.00  0.00            
ATOM   2191  HG  LEU X 141      49.230  28.970  34.160  0.00  0.00            
ATOM   2192  CD1 LEU X 141      51.120  28.530  33.220  0.00  0.00            
ATOM   2193 HD11 LEU X 141      52.100  28.240  33.550  0.00  0.00            
ATOM   2194 HD12 LEU X 141      50.640  27.680  32.780  0.00  0.00            
ATOM   2195 HD13 LEU X 141      51.160  29.400  32.570  0.00  0.00            
ATOM   2196  CD2 LEU X 141      50.380  28.210  35.700  0.00  0.00            
ATOM   2197 HD21 LEU X 141      51.280  28.340  36.330  0.00  0.00            
ATOM   2198 HD22 LEU X 141      49.570  28.280  36.440  0.00  0.00            
ATOM   2199 HD23 LEU X 141      50.480  27.220  35.410  0.00  0.00            
ATOM   2200  C   LEU X 141      49.980  32.440  36.410  0.00  0.00            
ATOM   2201  O   LEU X 141      49.150  33.290  36.720  0.00  0.00            
ATOM   2202  N   ASN X 142      51.270  32.720  36.640  0.00  0.00            
ATOM   2203  H   ASN X 142      52.050  32.130  36.300  0.00  0.00            
ATOM   2204  CA  ASN X 142      51.780  33.850  37.430  0.00  0.00            
ATOM   2205  HA  ASN X 142      51.160  34.060  38.340  0.00  0.00            
ATOM   2206  CB  ASN X 142      53.120  33.490  38.030  0.00  0.00            
ATOM   2207  HB1 ASN X 142      53.430  34.400  38.540  0.00  0.00            
ATOM   2208  HB2 ASN X 142      53.860  33.320  37.280  0.00  0.00            
ATOM   2209  CG  ASN X 142      53.130  32.330  39.030  0.00  0.00            
ATOM   2210  OD1 ASN X 142      52.400  32.200  39.990  0.00  0.00            
ATOM   2211  ND2 ASN X 142      53.920  31.280  38.690  0.00  0.00            
ATOM   2212 HD21 ASN X 142      54.630  31.390  37.930  0.00  0.00            
ATOM   2213 HD22 ASN X 142      53.980  30.600  39.450  0.00  0.00            
ATOM   2214  C   ASN X 142      51.850  35.050  36.510  0.00  0.00            
ATOM   2215  O   ASN X 142      52.780  35.180  35.710  0.00  0.00            
ATOM   2216  N   GLY X 143      50.870  35.910  36.710  0.00  0.00            
ATOM   2217  H   GLY X 143      50.210  35.680  37.410  0.00  0.00            
ATOM   2218  CA  GLY X 143      50.740  37.220  36.070  0.00  0.00            
ATOM   2219  HA1 GLY X 143      51.480  37.360  35.280  0.00  0.00            
ATOM   2220  HA2 GLY X 143      50.730  38.050  36.860  0.00  0.00            
ATOM   2221  C   GLY X 143      49.370  37.550  35.520  0.00  0.00            
ATOM   2222  O   GLY X 143      49.070  38.710  35.280  0.00  0.00            
ATOM   2223  N   SER X 144      48.480  36.560  35.320  0.00  0.00            
ATOM   2224  H   SER X 144      48.830  35.640  35.450  0.00  0.00            
ATOM   2225  CA  SER X 144      47.180  36.630  34.660  0.00  0.00            
ATOM   2226  HA  SER X 144      47.090  37.610  34.210  0.00  0.00            
ATOM   2227  CB  SER X 144      47.190  35.540  33.640  0.00  0.00            
ATOM   2228  HB1 SER X 144      47.960  35.760  32.860  0.00  0.00            
ATOM   2229  HB2 SER X 144      46.240  35.490  33.180  0.00  0.00            
ATOM   2230  OG  SER X 144      47.540  34.310  34.190  0.00  0.00            
ATOM   2231  HG  SER X 144      47.690  33.720  33.400  0.00  0.00            
ATOM   2232  C   SER X 144      46.020  36.400  35.690  0.00  0.00            
ATOM   2233  O   SER X 144      44.810  36.410  35.400  0.00  0.00            
ATOM   2234  N   CYS X 145      46.340  36.190  36.980  0.00  0.00            
ATOM   2235  H   CYS X 145      47.330  36.020  37.150  0.00  0.00            
ATOM   2236  CA  CYS X 145      45.430  36.340  38.170  0.00  0.00            
ATOM   2237  HA  CYS X 145      44.790  35.510  38.140  0.00  0.00            
ATOM   2238  CB  CYS X 145      46.160  36.100  39.520  0.00  0.00            
ATOM   2239  HB1 CYS X 145      46.940  36.830  39.650  0.00  0.00            
ATOM   2240  HB2 CYS X 145      46.580  35.150  39.510  0.00  0.00            
ATOM   2241  SG  CYS X 145      44.900  36.240  40.790  0.00  0.00            
ATOM   2242  HG  CYS X 145      45.200  35.520  41.820  0.00  0.00            
ATOM   2243  C   CYS X 145      44.670  37.710  38.050  0.00  0.00            
ATOM   2244  O   CYS X 145      45.240  38.750  37.680  0.00  0.00            
ATOM   2245  N   GLY X 146      43.300  37.750  38.340  0.00  0.00            
ATOM   2246  H   GLY X 146      42.870  36.940  38.730  0.00  0.00            
ATOM   2247  CA  GLY X 146      42.470  38.940  38.330  0.00  0.00            
ATOM   2248  HA1 GLY X 146      43.100  39.720  38.700  0.00  0.00            
ATOM   2249  HA2 GLY X 146      41.590  38.740  38.930  0.00  0.00            
ATOM   2250  C   GLY X 146      41.870  39.240  36.970  0.00  0.00            
ATOM   2251  O   GLY X 146      41.210  40.240  36.800  0.00  0.00            
ATOM   2252  N   SER X 147      42.080  38.360  36.000  0.00  0.00            
ATOM   2253  H   SER X 147      42.600  37.600  36.240  0.00  0.00            
ATOM   2254  CA  SER X 147      41.360  38.280  34.760  0.00  0.00            
ATOM   2255  HA  SER X 147      41.430  39.230  34.250  0.00  0.00            
ATOM   2256  CB  SER X 147      41.920  37.100  33.880  0.00  0.00            
ATOM   2257  HB1 SER X 147      41.360  36.920  32.960  0.00  0.00            
ATOM   2258  HB2 SER X 147      41.900  36.210  34.380  0.00  0.00            
ATOM   2259  OG  SER X 147      43.270  37.370  33.520  0.00  0.00            
ATOM   2260  HG  SER X 147      43.810  37.020  34.280  0.00  0.00            
ATOM   2261  C   SER X 147      39.900  38.090  35.030  0.00  0.00            
ATOM   2262  O   SER X 147      39.540  37.350  35.960  0.00  0.00            
ATOM   2263  N   VAL X 148      39.020  38.840  34.380  0.00  0.00            
ATOM   2264  H   VAL X 148      39.350  39.310  33.560  0.00  0.00            
ATOM   2265  CA  VAL X 148      37.550  39.030  34.700  0.00  0.00            
ATOM   2266  HA  VAL X 148      37.230  38.490  35.600  0.00  0.00            
ATOM   2267  CB  VAL X 148      37.310  40.530  34.830  0.00  0.00            
ATOM   2268  HB  VAL X 148      36.230  40.720  35.010  0.00  0.00            
ATOM   2269  CG1 VAL X 148      38.070  41.290  35.970  0.00  0.00            
ATOM   2270 HG11 VAL X 148      39.110  41.140  35.850  0.00  0.00            
ATOM   2271 HG12 VAL X 148      38.040  42.330  35.780  0.00  0.00            
ATOM   2272 HG13 VAL X 148      37.640  41.150  36.960  0.00  0.00            
ATOM   2273  CG2 VAL X 148      37.660  41.230  33.530  0.00  0.00            
ATOM   2274 HG21 VAL X 148      38.740  41.220  33.470  0.00  0.00            
ATOM   2275 HG22 VAL X 148      37.090  40.770  32.700  0.00  0.00            
ATOM   2276 HG23 VAL X 148      37.370  42.250  33.600  0.00  0.00            
ATOM   2277  C   VAL X 148      36.640  38.480  33.600  0.00  0.00            
ATOM   2278  O   VAL X 148      37.060  38.450  32.460  0.00  0.00            
ATOM   2279  N   GLY X 149      35.490  37.970  33.980  0.00  0.00            
ATOM   2280  H   GLY X 149      35.320  38.020  35.010  0.00  0.00            
ATOM   2281  CA  GLY X 149      34.360  37.470  33.180  0.00  0.00            
ATOM   2282  HA1 GLY X 149      34.080  36.480  33.510  0.00  0.00            
ATOM   2283  HA2 GLY X 149      34.690  37.460  32.200  0.00  0.00            
ATOM   2284  C   GLY X 149      33.180  38.460  33.130  0.00  0.00            
ATOM   2285  O   GLY X 149      32.800  39.220  34.030  0.00  0.00            
ATOM   2286  N   PHE X 150      32.550  38.470  31.930  0.00  0.00            
ATOM   2287  H   PHE X 150      32.690  37.610  31.390  0.00  0.00            
ATOM   2288  CA  PHE X 150      31.530  39.500  31.520  0.00  0.00            
ATOM   2289  HA  PHE X 150      31.000  39.790  32.410  0.00  0.00            
ATOM   2290  CB  PHE X 150      32.360  40.650  31.020  0.00  0.00            
ATOM   2291  HB1 PHE X 150      33.270  40.780  31.670  0.00  0.00            
ATOM   2292  HB2 PHE X 150      31.670  41.450  30.980  0.00  0.00            
ATOM   2293  CG  PHE X 150      32.920  40.440  29.600  0.00  0.00            
ATOM   2294  CD1 PHE X 150      34.080  39.700  29.380  0.00  0.00            
ATOM   2295  HD1 PHE X 150      34.620  39.230  30.220  0.00  0.00            
ATOM   2296  CE1 PHE X 150      34.520  39.410  28.060  0.00  0.00            
ATOM   2297  HE1 PHE X 150      35.390  38.880  27.970  0.00  0.00            
ATOM   2298  CZ  PHE X 150      33.810  39.880  26.910  0.00  0.00            
ATOM   2299  HZ  PHE X 150      34.080  39.670  25.850  0.00  0.00            
ATOM   2300  CE2 PHE X 150      32.600  40.590  27.150  0.00  0.00            
ATOM   2301  HE2 PHE X 150      32.010  40.820  26.250  0.00  0.00            
ATOM   2302  CD2 PHE X 150      32.240  40.930  28.490  0.00  0.00            
ATOM   2303  HD2 PHE X 150      31.310  41.420  28.720  0.00  0.00            
ATOM   2304  C   PHE X 150      30.410  39.060  30.560  0.00  0.00            
ATOM   2305  O   PHE X 150      30.590  38.190  29.700  0.00  0.00            
ATOM   2306  N   ASN X 151      29.240  39.760  30.640  0.00  0.00            
ATOM   2307  H   ASN X 151      29.060  40.330  31.440  0.00  0.00            
ATOM   2308  CA  ASN X 151      28.310  39.790  29.480  0.00  0.00            
ATOM   2309  HA  ASN X 151      28.780  39.310  28.670  0.00  0.00            
ATOM   2310  CB  ASN X 151      26.970  39.100  29.910  0.00  0.00            
ATOM   2311  HB1 ASN X 151      26.160  39.420  29.280  0.00  0.00            
ATOM   2312  HB2 ASN X 151      26.700  39.430  30.900  0.00  0.00            
ATOM   2313  CG  ASN X 151      26.850  37.630  29.800  0.00  0.00            
ATOM   2314  OD1 ASN X 151      26.770  37.150  28.700  0.00  0.00            
ATOM   2315  ND2 ASN X 151      26.630  36.960  30.860  0.00  0.00            
ATOM   2316 HD21 ASN X 151      26.790  37.390  31.810  0.00  0.00            
ATOM   2317 HD22 ASN X 151      26.520  35.930  30.700  0.00  0.00            
ATOM   2318  C   ASN X 151      28.070  41.290  29.000  0.00  0.00            
ATOM   2319  O   ASN X 151      28.300  42.230  29.740  0.00  0.00            
ATOM   2320  N   ILE X 152      27.700  41.500  27.770  0.00  0.00            
ATOM   2321  H   ILE X 152      27.350  40.710  27.260  0.00  0.00            
ATOM   2322  CA  ILE X 152      27.430  42.780  27.130  0.00  0.00            
ATOM   2323  HA  ILE X 152      26.870  43.310  27.870  0.00  0.00            
ATOM   2324  CB  ILE X 152      28.730  43.520  26.600  0.00  0.00            
ATOM   2325  HB  ILE X 152      29.270  43.890  27.490  0.00  0.00            
ATOM   2326  CG2 ILE X 152      29.720  42.570  25.870  0.00  0.00            
ATOM   2327 HG21 ILE X 152      29.430  42.130  24.960  0.00  0.00            
ATOM   2328 HG22 ILE X 152      30.670  43.140  25.690  0.00  0.00            
ATOM   2329 HG23 ILE X 152      29.990  41.750  26.500  0.00  0.00            
ATOM   2330  CG1 ILE X 152      28.390  44.760  25.770  0.00  0.00            
ATOM   2331 HG11 ILE X 152      27.640  45.350  26.340  0.00  0.00            
ATOM   2332 HG12 ILE X 152      27.920  44.500  24.770  0.00  0.00            
ATOM   2333  CD  ILE X 152      29.510  45.730  25.340  0.00  0.00            
ATOM   2334  HD1 ILE X 152      29.620  46.350  26.250  0.00  0.00            
ATOM   2335  HD2 ILE X 152      30.420  45.160  24.960  0.00  0.00            
ATOM   2336  HD3 ILE X 152      29.180  46.460  24.580  0.00  0.00            
ATOM   2337  C   ILE X 152      26.390  42.550  26.040  0.00  0.00            
ATOM   2338  O   ILE X 152      26.460  41.450  25.440  0.00  0.00            
ATOM   2339  N   ASP X 153      25.420  43.420  25.790  0.00  0.00            
ATOM   2340  H   ASP X 153      25.330  44.250  26.300  0.00  0.00            
ATOM   2341  CA  ASP X 153      24.540  43.150  24.580  0.00  0.00            
ATOM   2342  HA  ASP X 153      24.800  42.200  24.100  0.00  0.00            
ATOM   2343  CB  ASP X 153      23.120  43.000  25.010  0.00  0.00            
ATOM   2344  HB1 ASP X 153      22.750  44.010  25.410  0.00  0.00            
ATOM   2345  HB2 ASP X 153      23.100  42.390  25.880  0.00  0.00            
ATOM   2346  CG  ASP X 153      22.140  42.540  23.910  0.00  0.00            
ATOM   2347  OD1 ASP X 153      22.540  42.140  22.780  0.00  0.00            
ATOM   2348  OD2 ASP X 153      20.930  42.430  24.260  0.00  0.00            
ATOM   2349  C   ASP X 153      24.690  44.190  23.470  0.00  0.00            
ATOM   2350  O   ASP X 153      24.850  43.830  22.290  0.00  0.00            
ATOM   2351  N   TYR X 154      24.780  45.480  23.840  0.00  0.00            
ATOM   2352  H   TYR X 154      24.840  45.580  24.840  0.00  0.00            
ATOM   2353  CA  TYR X 154      25.180  46.630  23.000  0.00  0.00            
ATOM   2354  HA  TYR X 154      25.690  46.300  22.150  0.00  0.00            
ATOM   2355  CB  TYR X 154      23.910  47.440  22.690  0.00  0.00            
ATOM   2356  HB1 TYR X 154      24.110  48.370  22.230  0.00  0.00            
ATOM   2357  HB2 TYR X 154      23.320  47.750  23.550  0.00  0.00            
ATOM   2358  CG  TYR X 154      22.990  46.750  21.800  0.00  0.00            
ATOM   2359  CD1 TYR X 154      22.060  45.860  22.360  0.00  0.00            
ATOM   2360  HD1 TYR X 154      22.070  45.670  23.470  0.00  0.00            
ATOM   2361  CE1 TYR X 154      21.080  45.280  21.560  0.00  0.00            
ATOM   2362  HE1 TYR X 154      20.290  44.670  21.930  0.00  0.00            
ATOM   2363  CZ  TYR X 154      21.230  45.340  20.150  0.00  0.00            
ATOM   2364  OH  TYR X 154      20.370  44.600  19.380  0.00  0.00            
ATOM   2365  HH  TYR X 154      20.470  44.800  18.410  0.00  0.00            
ATOM   2366  CE2 TYR X 154      22.190  46.160  19.570  0.00  0.00            
ATOM   2367  HE2 TYR X 154      22.230  46.120  18.510  0.00  0.00            
ATOM   2368  CD2 TYR X 154      23.020  46.930  20.430  0.00  0.00            
ATOM   2369  HD2 TYR X 154      23.900  47.450  20.020  0.00  0.00            
ATOM   2370  C   TYR X 154      26.170  47.690  23.510  0.00  0.00            
ATOM   2371  O   TYR X 154      26.930  48.200  22.680  0.00  0.00            
ATOM   2372  N   ASP X 155      26.260  48.030  24.790  0.00  0.00            
ATOM   2373  H   ASP X 155      25.520  47.580  25.350  0.00  0.00            
ATOM   2374  CA  ASP X 155      27.090  49.100  25.400  0.00  0.00            
ATOM   2375  HA  ASP X 155      28.090  49.250  24.900  0.00  0.00            
ATOM   2376  CB  ASP X 155      26.230  50.420  25.420  0.00  0.00            
ATOM   2377  HB1 ASP X 155      26.260  50.910  24.440  0.00  0.00            
ATOM   2378  HB2 ASP X 155      26.710  51.140  26.160  0.00  0.00            
ATOM   2379  CG  ASP X 155      24.730  50.320  25.740  0.00  0.00            
ATOM   2380  OD1 ASP X 155      24.280  49.180  26.120  0.00  0.00            
ATOM   2381  OD2 ASP X 155      23.970  51.290  25.790  0.00  0.00            
ATOM   2382  C   ASP X 155      27.530  48.770  26.840  0.00  0.00            
ATOM   2383  O   ASP X 155      28.670  48.940  27.200  0.00  0.00            
ATOM   2384  N   CYS X 156      26.570  48.260  27.620  0.00  0.00            
ATOM   2385  H   CYS X 156      25.610  48.230  27.200  0.00  0.00            
ATOM   2386  CA  CYS X 156      26.640  48.100  29.040  0.00  0.00            
ATOM   2387  HA  CYS X 156      27.180  48.950  29.480  0.00  0.00            
ATOM   2388  CB  CYS X 156      25.210  47.920  29.610  0.00  0.00            
ATOM   2389  HB1 CYS X 156      24.810  46.940  29.270  0.00  0.00            
ATOM   2390  HB2 CYS X 156      24.670  48.820  29.300  0.00  0.00            
ATOM   2391  SG  CYS X 156      25.250  47.790  31.410  0.00  0.00            
ATOM   2392  HG  CYS X 156      23.890  47.470  31.510  0.00  0.00            
ATOM   2393  C   CYS X 156      27.480  46.860  29.320  0.00  0.00            
ATOM   2394  O   CYS X 156      27.080  45.760  29.070  0.00  0.00            
ATOM   2395  N   VAL X 157      28.650  47.010  30.040  0.00  0.00            
ATOM   2396  H   VAL X 157      28.960  47.950  30.290  0.00  0.00            
ATOM   2397  CA  VAL X 157      29.460  45.770  30.380  0.00  0.00            
ATOM   2398  HA  VAL X 157      29.270  44.990  29.670  0.00  0.00            
ATOM   2399  CB  VAL X 157      30.970  45.930  30.420  0.00  0.00            
ATOM   2400  HB  VAL X 157      31.120  46.710  31.200  0.00  0.00            
ATOM   2401  CG1 VAL X 157      31.720  44.610  30.750  0.00  0.00            
ATOM   2402 HG11 VAL X 157      31.360  43.770  30.180  0.00  0.00            
ATOM   2403 HG12 VAL X 157      32.760  44.930  30.620  0.00  0.00            
ATOM   2404 HG13 VAL X 157      31.510  44.240  31.740  0.00  0.00            
ATOM   2405  CG2 VAL X 157      31.430  46.530  29.110  0.00  0.00            
ATOM   2406 HG21 VAL X 157      32.560  46.610  29.010  0.00  0.00            
ATOM   2407 HG22 VAL X 157      31.150  45.980  28.220  0.00  0.00            
ATOM   2408 HG23 VAL X 157      31.050  47.510  28.970  0.00  0.00            
ATOM   2409  C   VAL X 157      28.970  45.290  31.760  0.00  0.00            
ATOM   2410  O   VAL X 157      29.340  45.760  32.800  0.00  0.00            
ATOM   2411  N   SER X 158      28.240  44.160  31.760  0.00  0.00            
ATOM   2412  H   SER X 158      28.150  43.630  30.900  0.00  0.00            
ATOM   2413  CA  SER X 158      27.780  43.430  32.930  0.00  0.00            
ATOM   2414  HA  SER X 158      27.540  44.110  33.750  0.00  0.00            
ATOM   2415  CB  SER X 158      26.460  42.630  32.640  0.00  0.00            
ATOM   2416  HB1 SER X 158      26.350  42.050  33.530  0.00  0.00            
ATOM   2417  HB2 SER X 158      26.580  41.940  31.770  0.00  0.00            
ATOM   2418  OG  SER X 158      25.310  43.520  32.610  0.00  0.00            
ATOM   2419  HG  SER X 158      25.240  43.880  31.710  0.00  0.00            
ATOM   2420  C   SER X 158      28.900  42.480  33.410  0.00  0.00            
ATOM   2421  O   SER X 158      29.020  41.360  32.940  0.00  0.00            
ATOM   2422  N   PHE X 159      29.750  42.990  34.280  0.00  0.00            
ATOM   2423  H   PHE X 159      29.650  43.910  34.650  0.00  0.00            
ATOM   2424  CA  PHE X 159      30.810  42.340  34.990  0.00  0.00            
ATOM   2425  HA  PHE X 159      31.240  41.680  34.230  0.00  0.00            
ATOM   2426  CB  PHE X 159      31.840  43.240  35.580  0.00  0.00            
ATOM   2427  HB1 PHE X 159      32.590  42.590  36.070  0.00  0.00            
ATOM   2428  HB2 PHE X 159      31.340  43.810  36.390  0.00  0.00            
ATOM   2429  CG  PHE X 159      32.580  44.180  34.680  0.00  0.00            
ATOM   2430  CD1 PHE X 159      33.830  43.810  34.190  0.00  0.00            
ATOM   2431  HD1 PHE X 159      34.210  42.790  34.420  0.00  0.00            
ATOM   2432  CE1 PHE X 159      34.540  44.690  33.400  0.00  0.00            
ATOM   2433  HE1 PHE X 159      35.470  44.410  32.960  0.00  0.00            
ATOM   2434  CZ  PHE X 159      33.990  45.950  33.090  0.00  0.00            
ATOM   2435  HZ  PHE X 159      34.520  46.580  32.350  0.00  0.00            
ATOM   2436  CE2 PHE X 159      32.740  46.390  33.610  0.00  0.00            
ATOM   2437  HE2 PHE X 159      32.270  47.370  33.330  0.00  0.00            
ATOM   2438  CD2 PHE X 159      32.020  45.420  34.360  0.00  0.00            
ATOM   2439  HD2 PHE X 159      31.070  45.650  34.680  0.00  0.00            
ATOM   2440  C   PHE X 159      30.210  41.290  35.980  0.00  0.00            
ATOM   2441  O   PHE X 159      29.590  41.750  36.950  0.00  0.00            
ATOM   2442  N   CYS X 160      30.520  39.990  35.750  0.00  0.00            
ATOM   2443  H   CYS X 160      31.090  39.830  34.920  0.00  0.00            
ATOM   2444  CA  CYS X 160      29.910  38.850  36.500  0.00  0.00            
ATOM   2445  HA  CYS X 160      29.150  39.280  37.080  0.00  0.00            
ATOM   2446  CB  CYS X 160      29.240  37.880  35.540  0.00  0.00            
ATOM   2447  HB1 CYS X 160      28.580  38.470  34.920  0.00  0.00            
ATOM   2448  HB2 CYS X 160      28.710  37.190  36.150  0.00  0.00            
ATOM   2449  SG  CYS X 160      30.310  36.870  34.520  0.00  0.00            
ATOM   2450  HG  CYS X 160      30.600  35.860  35.330  0.00  0.00            
ATOM   2451  C   CYS X 160      30.910  38.290  37.510  0.00  0.00            
ATOM   2452  O   CYS X 160      30.540  37.990  38.640  0.00  0.00            
ATOM   2453  N   TYR X 161      32.250  38.130  37.070  0.00  0.00            
ATOM   2454  H   TYR X 161      32.450  38.320  36.120  0.00  0.00            
ATOM   2455  CA  TYR X 161      33.270  37.380  37.810  0.00  0.00            
ATOM   2456  HA  TYR X 161      32.960  37.310  38.830  0.00  0.00            
ATOM   2457  CB  TYR X 161      33.290  35.940  37.200  0.00  0.00            
ATOM   2458  HB1 TYR X 161      33.440  36.060  36.150  0.00  0.00            
ATOM   2459  HB2 TYR X 161      32.300  35.520  37.410  0.00  0.00            
ATOM   2460  CG  TYR X 161      34.270  34.910  37.720  0.00  0.00            
ATOM   2461  CD1 TYR X 161      34.100  34.300  38.980  0.00  0.00            
ATOM   2462  HD1 TYR X 161      33.270  34.510  39.580  0.00  0.00            
ATOM   2463  CE1 TYR X 161      34.860  33.100  39.310  0.00  0.00            
ATOM   2464  HE1 TYR X 161      34.630  32.530  40.220  0.00  0.00            
ATOM   2465  CZ  TYR X 161      35.980  32.830  38.530  0.00  0.00            
ATOM   2466  OH  TYR X 161      36.940  31.910  38.890  0.00  0.00            
ATOM   2467  HH  TYR X 161      37.750  31.940  38.390  0.00  0.00            
ATOM   2468  CE2 TYR X 161      36.280  33.560  37.400  0.00  0.00            
ATOM   2469  HE2 TYR X 161      37.200  33.430  36.870  0.00  0.00            
ATOM   2470  CD2 TYR X 161      35.360  34.510  36.990  0.00  0.00            
ATOM   2471  HD2 TYR X 161      35.500  34.900  36.000  0.00  0.00            
ATOM   2472  C   TYR X 161      34.630  38.000  37.730  0.00  0.00            
ATOM   2473  O   TYR X 161      34.980  38.530  36.700  0.00  0.00            
ATOM   2474  N   MET X 162      35.420  37.810  38.800  0.00  0.00            
ATOM   2475  H   MET X 162      35.110  37.300  39.580  0.00  0.00            
ATOM   2476  CA  MET X 162      36.890  38.120  38.780  0.00  0.00            
ATOM   2477  HA  MET X 162      37.270  38.280  37.770  0.00  0.00            
ATOM   2478  CB  MET X 162      37.070  39.380  39.620  0.00  0.00            
ATOM   2479  HB1 MET X 162      36.570  39.160  40.620  0.00  0.00            
ATOM   2480  HB2 MET X 162      36.560  40.200  39.120  0.00  0.00            
ATOM   2481  CG  MET X 162      38.500  39.780  39.880  0.00  0.00            
ATOM   2482  HG1 MET X 162      39.040  39.760  38.950  0.00  0.00            
ATOM   2483  HG2 MET X 162      38.900  39.020  40.580  0.00  0.00            
ATOM   2484  SD  MET X 162      38.930  41.340  40.700  0.00  0.00            
ATOM   2485  CE  MET X 162      38.400  42.590  39.400  0.00  0.00            
ATOM   2486  HE1 MET X 162      39.120  42.700  38.610  0.00  0.00            
ATOM   2487  HE2 MET X 162      37.390  42.410  38.920  0.00  0.00            
ATOM   2488  HE3 MET X 162      38.210  43.540  39.980  0.00  0.00            
ATOM   2489  C   MET X 162      37.690  36.910  39.350  0.00  0.00            
ATOM   2490  O   MET X 162      37.300  36.390  40.390  0.00  0.00            
ATOM   2491  N   HIS X 163      38.690  36.510  38.580  0.00  0.00            
ATOM   2492  H   HIS X 163      38.970  36.990  37.700  0.00  0.00            
ATOM   2493  CA  HIS X 163      39.450  35.260  38.880  0.00  0.00            
ATOM   2494  HA  HIS X 163      38.720  34.510  39.220  0.00  0.00            
ATOM   2495  CB  HIS X 163      40.140  34.680  37.650  0.00  0.00            
ATOM   2496  HB1 HIS X 163      40.900  35.330  37.330  0.00  0.00            
ATOM   2497  HB2 HIS X 163      39.360  34.510  36.860  0.00  0.00            
ATOM   2498  CG  HIS X 163      40.710  33.280  37.930  0.00  0.00            
ATOM   2499  ND1 HIS X 163      39.870  32.260  38.240  0.00  0.00            
ATOM   2500  CE1 HIS X 163      40.610  31.250  38.600  0.00  0.00            
ATOM   2501  HE1 HIS X 163      40.210  30.290  38.880  0.00  0.00            
ATOM   2502  NE2 HIS X 163      41.940  31.590  38.600  0.00  0.00            
ATOM   2503  HE2 HIS X 163      42.690  30.990  38.820  0.00  0.00            
ATOM   2504  CD2 HIS X 163      41.990  32.890  38.180  0.00  0.00            
ATOM   2505  HD2 HIS X 163      42.920  33.530  38.120  0.00  0.00            
ATOM   2506  C   HIS X 163      40.500  35.490  39.930  0.00  0.00            
ATOM   2507  O   HIS X 163      41.240  36.450  39.950  0.00  0.00            
ATOM   2508  N   HIS X 164      40.520  34.510  40.850  0.00  0.00            
ATOM   2509  H   HIS X 164      40.070  33.630  40.550  0.00  0.00            
ATOM   2510  CA  HIS X 164      41.350  34.340  42.080  0.00  0.00            
ATOM   2511  HA  HIS X 164      41.970  35.220  42.280  0.00  0.00            
ATOM   2512  CB  HIS X 164      40.340  34.250  43.250  0.00  0.00            
ATOM   2513  HB1 HIS X 164      40.720  33.880  44.220  0.00  0.00            
ATOM   2514  HB2 HIS X 164      39.540  33.580  43.120  0.00  0.00            
ATOM   2515  CG  HIS X 164      39.750  35.580  43.560  0.00  0.00            
ATOM   2516  ND1 HIS X 164      38.890  36.400  42.810  0.00  0.00            
ATOM   2517  HD1 HIS X 164      38.340  36.230  41.940  0.00  0.00            
ATOM   2518  CE1 HIS X 164      38.760  37.600  43.440  0.00  0.00            
ATOM   2519  HE1 HIS X 164      38.110  38.450  43.130  0.00  0.00            
ATOM   2520  NE2 HIS X 164      39.450  37.580  44.600  0.00  0.00            
ATOM   2521  CD2 HIS X 164      40.100  36.310  44.650  0.00  0.00            
ATOM   2522  HD2 HIS X 164      40.850  36.130  45.330  0.00  0.00            
ATOM   2523  C   HIS X 164      42.250  33.190  41.970  0.00  0.00            
ATOM   2524  O   HIS X 164      43.490  33.410  41.900  0.00  0.00            
ATOM   2525  N   MET X 165      41.810  31.910  42.010  0.00  0.00            
ATOM   2526  H   MET X 165      40.850  31.730  41.750  0.00  0.00            
ATOM   2527  CA  MET X 165      42.600  30.740  42.520  0.00  0.00            
ATOM   2528  HA  MET X 165      43.590  30.850  42.250  0.00  0.00            
ATOM   2529  CB  MET X 165      42.390  30.840  44.130  0.00  0.00            
ATOM   2530  HB1 MET X 165      42.590  31.880  44.410  0.00  0.00            
ATOM   2531  HB2 MET X 165      43.110  30.220  44.630  0.00  0.00            
ATOM   2532  CG  MET X 165      40.960  30.680  44.710  0.00  0.00            
ATOM   2533  HG1 MET X 165      40.310  31.320  44.040  0.00  0.00            
ATOM   2534  HG2 MET X 165      40.930  31.110  45.690  0.00  0.00            
ATOM   2535  SD  MET X 165      40.190  29.060  44.710  0.00  0.00            
ATOM   2536  CE  MET X 165      39.080  29.230  46.160  0.00  0.00            
ATOM   2537  HE1 MET X 165      38.150  28.720  45.840  0.00  0.00            
ATOM   2538  HE2 MET X 165      39.540  28.820  47.080  0.00  0.00            
ATOM   2539  HE3 MET X 165      38.880  30.230  46.430  0.00  0.00            
ATOM   2540  C   MET X 165      42.130  29.350  41.980  0.00  0.00            
ATOM   2541  O   MET X 165      41.180  29.200  41.260  0.00  0.00            
ATOM   2542  N   GLU X 166      42.850  28.290  42.460  0.00  0.00            
ATOM   2543  H   GLU X 166      43.610  28.500  43.110  0.00  0.00            
ATOM   2544  CA  GLU X 166      42.530  26.860  42.190  0.00  0.00            
ATOM   2545  HA  GLU X 166      41.520  26.900  41.700  0.00  0.00            
ATOM   2546  CB  GLU X 166      43.630  26.340  41.220  0.00  0.00            
ATOM   2547  HB1 GLU X 166      44.600  26.150  41.770  0.00  0.00            
ATOM   2548  HB2 GLU X 166      43.790  26.990  40.360  0.00  0.00            
ATOM   2549  CG  GLU X 166      43.110  25.050  40.600  0.00  0.00            
ATOM   2550  HG1 GLU X 166      42.410  25.320  39.790  0.00  0.00            
ATOM   2551  HG2 GLU X 166      42.610  24.400  41.290  0.00  0.00            
ATOM   2552  CD  GLU X 166      44.280  24.360  39.890  0.00  0.00            
ATOM   2553  OE1 GLU X 166      44.590  24.680  38.740  0.00  0.00            
ATOM   2554  OE2 GLU X 166      45.040  23.540  40.500  0.00  0.00            
ATOM   2555  C   GLU X 166      42.440  26.070  43.480  0.00  0.00            
ATOM   2556  O   GLU X 166      43.420  25.920  44.170  0.00  0.00            
ATOM   2557  N   LEU X 167      41.290  25.410  43.680  0.00  0.00            
ATOM   2558  H   LEU X 167      40.600  25.590  42.940  0.00  0.00            
ATOM   2559  CA  LEU X 167      41.000  24.480  44.740  0.00  0.00            
ATOM   2560  HA  LEU X 167      41.240  24.960  45.680  0.00  0.00            
ATOM   2561  CB  LEU X 167      39.530  24.030  44.650  0.00  0.00            
ATOM   2562  HB1 LEU X 167      39.370  23.220  45.250  0.00  0.00            
ATOM   2563  HB2 LEU X 167      39.310  23.640  43.620  0.00  0.00            
ATOM   2564  CG  LEU X 167      38.590  25.180  45.020  0.00  0.00            
ATOM   2565  HG  LEU X 167      38.950  26.170  44.760  0.00  0.00            
ATOM   2566  CD1 LEU X 167      37.330  25.020  44.150  0.00  0.00            
ATOM   2567 HD11 LEU X 167      36.970  24.000  44.200  0.00  0.00            
ATOM   2568 HD12 LEU X 167      36.550  25.750  44.440  0.00  0.00            
ATOM   2569 HD13 LEU X 167      37.520  25.230  43.160  0.00  0.00            
ATOM   2570  CD2 LEU X 167      38.280  25.170  46.510  0.00  0.00            
ATOM   2571 HD21 LEU X 167      37.430  24.530  46.730  0.00  0.00            
ATOM   2572 HD22 LEU X 167      39.180  24.870  47.060  0.00  0.00            
ATOM   2573 HD23 LEU X 167      37.980  26.130  46.830  0.00  0.00            
ATOM   2574  C   LEU X 167      41.930  23.190  44.580  0.00  0.00            
ATOM   2575  O   LEU X 167      42.160  22.680  43.520  0.00  0.00            
ATOM   2576  N   PRO X 168      42.210  22.530  45.660  0.00  0.00            
ATOM   2577  CD  PRO X 168      41.980  22.820  47.010  0.00  0.00            
ATOM   2578  HD1 PRO X 168      41.040  23.290  47.270  0.00  0.00            
ATOM   2579  HD2 PRO X 168      42.840  23.430  47.280  0.00  0.00            
ATOM   2580  CG  PRO X 168      42.110  21.530  47.790  0.00  0.00            
ATOM   2581  HG1 PRO X 168      41.090  21.150  47.960  0.00  0.00            
ATOM   2582  HG2 PRO X 168      42.570  21.610  48.790  0.00  0.00            
ATOM   2583  CB  PRO X 168      42.940  20.580  47.050  0.00  0.00            
ATOM   2584  HB1 PRO X 168      42.510  19.570  47.260  0.00  0.00            
ATOM   2585  HB2 PRO X 168      43.940  20.690  47.480  0.00  0.00            
ATOM   2586  CA  PRO X 168      42.880  21.140  45.660  0.00  0.00            
ATOM   2587  HA  PRO X 168      43.880  21.210  45.270  0.00  0.00            
ATOM   2588  C   PRO X 168      42.180  20.050  44.780  0.00  0.00            
ATOM   2589  O   PRO X 168      42.760  18.950  44.490  0.00  0.00            
ATOM   2590  N   THR X 169      40.890  20.240  44.440  0.00  0.00            
ATOM   2591  H   THR X 169      40.490  21.150  44.700  0.00  0.00            
ATOM   2592  CA  THR X 169      40.100  19.440  43.440  0.00  0.00            
ATOM   2593  HA  THR X 169      40.310  18.400  43.580  0.00  0.00            
ATOM   2594  CB  THR X 169      38.580  19.530  43.730  0.00  0.00            
ATOM   2595  HB  THR X 169      38.010  18.910  43.040  0.00  0.00            
ATOM   2596  CG2 THR X 169      38.280  19.080  45.110  0.00  0.00            
ATOM   2597 HG21 THR X 169      38.690  19.720  45.900  0.00  0.00            
ATOM   2598 HG22 THR X 169      37.210  18.960  45.280  0.00  0.00            
ATOM   2599 HG23 THR X 169      38.800  18.110  45.160  0.00  0.00            
ATOM   2600  OG1 THR X 169      38.110  20.840  43.650  0.00  0.00            
ATOM   2601  HG1 THR X 169      37.160  20.680  43.280  0.00  0.00            
ATOM   2602  C   THR X 169      40.440  19.700  42.020  0.00  0.00            
ATOM   2603  O   THR X 169      39.790  19.180  41.140  0.00  0.00            
ATOM   2604  N   GLY X 170      41.490  20.510  41.680  0.00  0.00            
ATOM   2605  H   GLY X 170      41.900  21.040  42.460  0.00  0.00            
ATOM   2606  CA  GLY X 170      42.010  20.760  40.320  0.00  0.00            
ATOM   2607  HA1 GLY X 170      42.220  19.830  39.790  0.00  0.00            
ATOM   2608  HA2 GLY X 170      42.990  21.260  40.410  0.00  0.00            
ATOM   2609  C   GLY X 170      40.990  21.600  39.460  0.00  0.00            
ATOM   2610  O   GLY X 170      40.870  21.380  38.250  0.00  0.00            
ATOM   2611  N   VAL X 171      40.190  22.500  40.080  0.00  0.00            
ATOM   2612  H   VAL X 171      40.320  22.650  41.080  0.00  0.00            
ATOM   2613  CA  VAL X 171      39.250  23.420  39.420  0.00  0.00            
ATOM   2614  HA  VAL X 171      39.470  23.380  38.340  0.00  0.00            
ATOM   2615  CB  VAL X 171      37.730  22.990  39.530  0.00  0.00            
ATOM   2616  HB  VAL X 171      37.120  23.960  39.380  0.00  0.00            
ATOM   2617  CG1 VAL X 171      37.270  22.020  38.500  0.00  0.00            
ATOM   2618 HG11 VAL X 171      37.990  21.170  38.650  0.00  0.00            
ATOM   2619 HG12 VAL X 171      36.270  21.700  38.670  0.00  0.00            
ATOM   2620 HG13 VAL X 171      37.390  22.390  37.450  0.00  0.00            
ATOM   2621  CG2 VAL X 171      37.410  22.440  40.920  0.00  0.00            
ATOM   2622 HG21 VAL X 171      36.380  22.290  41.070  0.00  0.00            
ATOM   2623 HG22 VAL X 171      37.870  21.430  41.060  0.00  0.00            
ATOM   2624 HG23 VAL X 171      37.870  23.100  41.760  0.00  0.00            
ATOM   2625  C   VAL X 171      39.320  24.910  39.910  0.00  0.00            
ATOM   2626  O   VAL X 171      39.630  25.200  41.080  0.00  0.00            
ATOM   2627  N   HIS X 172      39.000  25.850  39.010  0.00  0.00            
ATOM   2628  H   HIS X 172      38.520  25.520  38.140  0.00  0.00            
ATOM   2629  CA  HIS X 172      39.200  27.220  39.150  0.00  0.00            
ATOM   2630  HA  HIS X 172      40.100  27.400  39.770  0.00  0.00            
ATOM   2631  CB  HIS X 172      39.560  27.620  37.730  0.00  0.00            
ATOM   2632  HB1 HIS X 172      39.470  28.680  37.700  0.00  0.00            
ATOM   2633  HB2 HIS X 172      38.780  27.320  37.090  0.00  0.00            
ATOM   2634  CG  HIS X 172      40.930  27.240  37.270  0.00  0.00            
ATOM   2635  ND1 HIS X 172      42.020  28.170  37.260  0.00  0.00            
ATOM   2636  CE1 HIS X 172      43.120  27.460  37.110  0.00  0.00            
ATOM   2637  HE1 HIS X 172      44.210  27.870  37.210  0.00  0.00            
ATOM   2638  NE2 HIS X 172      42.810  26.190  37.150  0.00  0.00            
ATOM   2639  HE2 HIS X 172      43.470  25.470  37.260  0.00  0.00            
ATOM   2640  CD2 HIS X 172      41.450  25.990  37.190  0.00  0.00            
ATOM   2641  HD2 HIS X 172      40.950  24.980  37.380  0.00  0.00            
ATOM   2642  C   HIS X 172      38.030  28.020  39.810  0.00  0.00            
ATOM   2643  O   HIS X 172      36.880  27.770  39.460  0.00  0.00            
ATOM   2644  N   ALA X 173      38.320  28.970  40.730  0.00  0.00            
ATOM   2645  H   ALA X 173      39.310  29.120  41.000  0.00  0.00            
ATOM   2646  CA  ALA X 173      37.230  29.580  41.510  0.00  0.00            
ATOM   2647  HA  ALA X 173      36.230  29.530  41.010  0.00  0.00            
ATOM   2648  CB  ALA X 173      37.150  28.920  42.880  0.00  0.00            
ATOM   2649  HB1 ALA X 173      36.500  29.450  43.480  0.00  0.00            
ATOM   2650  HB2 ALA X 173      36.790  27.850  42.800  0.00  0.00            
ATOM   2651  HB3 ALA X 173      38.170  28.840  43.280  0.00  0.00            
ATOM   2652  C   ALA X 173      37.530  31.100  41.690  0.00  0.00            
ATOM   2653  O   ALA X 173      38.660  31.560  41.490  0.00  0.00            
ATOM   2654  N   GLY X 174      36.570  31.820  42.250  0.00  0.00            
ATOM   2655  H   GLY X 174      35.670  31.290  42.350  0.00  0.00            
ATOM   2656  CA  GLY X 174      36.570  33.300  42.260  0.00  0.00            
ATOM   2657  HA1 GLY X 174      36.730  33.710  41.260  0.00  0.00            
ATOM   2658  HA2 GLY X 174      37.350  33.600  42.870  0.00  0.00            
ATOM   2659  C   GLY X 174      35.250  33.900  42.690  0.00  0.00            
ATOM   2660  O   GLY X 174      34.360  33.170  43.100  0.00  0.00            
ATOM   2661  N   THR X 175      35.090  35.220  42.510  0.00  0.00            
ATOM   2662  H   THR X 175      35.790  35.740  42.000  0.00  0.00            
ATOM   2663  CA  THR X 175      34.120  36.100  43.180  0.00  0.00            
ATOM   2664  HA  THR X 175      33.480  35.480  43.840  0.00  0.00            
ATOM   2665  CB  THR X 175      34.800  37.070  44.150  0.00  0.00            
ATOM   2666  HB  THR X 175      33.980  37.500  44.790  0.00  0.00            
ATOM   2667  CG2 THR X 175      35.770  36.430  45.140  0.00  0.00            
ATOM   2668 HG21 THR X 175      36.760  36.260  44.650  0.00  0.00            
ATOM   2669 HG22 THR X 175      35.930  37.080  46.050  0.00  0.00            
ATOM   2670 HG23 THR X 175      35.450  35.460  45.510  0.00  0.00            
ATOM   2671  OG1 THR X 175      35.510  38.160  43.470  0.00  0.00            
ATOM   2672  HG1 THR X 175      34.900  38.640  43.000  0.00  0.00            
ATOM   2673  C   THR X 175      33.200  36.880  42.250  0.00  0.00            
ATOM   2674  O   THR X 175      33.570  37.060  41.060  0.00  0.00            
ATOM   2675  N   ASP X 176      32.080  37.390  42.740  0.00  0.00            
ATOM   2676  H   ASP X 176      31.970  37.250  43.700  0.00  0.00            
ATOM   2677  CA  ASP X 176      31.350  38.440  42.020  0.00  0.00            
ATOM   2678  HA  ASP X 176      31.360  38.190  40.970  0.00  0.00            
ATOM   2679  CB  ASP X 176      29.890  38.560  42.540  0.00  0.00            
ATOM   2680  HB1 ASP X 176      29.420  37.590  42.390  0.00  0.00            
ATOM   2681  HB2 ASP X 176      29.370  39.330  41.980  0.00  0.00            
ATOM   2682  CG  ASP X 176      29.800  38.940  44.000  0.00  0.00            
ATOM   2683  OD1 ASP X 176      30.760  39.180  44.700  0.00  0.00            
ATOM   2684  OD2 ASP X 176      28.670  38.970  44.610  0.00  0.00            
ATOM   2685  C   ASP X 176      32.100  39.820  42.230  0.00  0.00            
ATOM   2686  O   ASP X 176      33.070  39.910  42.940  0.00  0.00            
ATOM   2687  N   LEU X 177      31.830  40.920  41.510  0.00  0.00            
ATOM   2688  H   LEU X 177      31.080  40.790  40.800  0.00  0.00            
ATOM   2689  CA  LEU X 177      32.610  42.120  41.460  0.00  0.00            
ATOM   2690  HA  LEU X 177      33.660  41.910  41.390  0.00  0.00            
ATOM   2691  CB  LEU X 177      32.140  42.910  40.220  0.00  0.00            
ATOM   2692  HB1 LEU X 177      32.170  43.960  40.420  0.00  0.00            
ATOM   2693  HB2 LEU X 177      31.110  42.700  40.140  0.00  0.00            
ATOM   2694  CG  LEU X 177      33.000  42.660  38.990  0.00  0.00            
ATOM   2695  HG  LEU X 177      32.600  43.270  38.180  0.00  0.00            
ATOM   2696  CD1 LEU X 177      34.400  43.230  39.210  0.00  0.00            
ATOM   2697 HD11 LEU X 177      34.960  43.330  38.280  0.00  0.00            
ATOM   2698 HD12 LEU X 177      34.290  44.260  39.580  0.00  0.00            
ATOM   2699 HD13 LEU X 177      35.050  42.620  39.860  0.00  0.00            
ATOM   2700  CD2 LEU X 177      33.170  41.190  38.530  0.00  0.00            
ATOM   2701 HD21 LEU X 177      33.550  40.660  39.440  0.00  0.00            
ATOM   2702 HD22 LEU X 177      32.220  40.840  38.190  0.00  0.00            
ATOM   2703 HD23 LEU X 177      33.900  41.120  37.690  0.00  0.00            
ATOM   2704  C   LEU X 177      32.340  43.030  42.740  0.00  0.00            
ATOM   2705  O   LEU X 177      33.090  43.950  43.060  0.00  0.00            
ATOM   2706  N   GLU X 178      31.300  42.690  43.590  0.00  0.00            
ATOM   2707  H   GLU X 178      30.690  41.970  43.160  0.00  0.00            
ATOM   2708  CA  GLU X 178      30.930  43.220  44.890  0.00  0.00            
ATOM   2709  HA  GLU X 178      31.030  44.320  44.920  0.00  0.00            
ATOM   2710  CB  GLU X 178      29.490  42.800  45.230  0.00  0.00            
ATOM   2711  HB1 GLU X 178      29.210  43.180  46.240  0.00  0.00            
ATOM   2712  HB2 GLU X 178      29.490  41.760  45.340  0.00  0.00            
ATOM   2713  CG  GLU X 178      28.410  43.310  44.210  0.00  0.00            
ATOM   2714  HG1 GLU X 178      27.500  42.870  44.610  0.00  0.00            
ATOM   2715  HG2 GLU X 178      28.700  42.890  43.290  0.00  0.00            
ATOM   2716  CD  GLU X 178      28.220  44.820  44.180  0.00  0.00            
ATOM   2717  OE1 GLU X 178      28.840  45.640  44.960  0.00  0.00            
ATOM   2718  OE2 GLU X 178      27.350  45.270  43.410  0.00  0.00            
ATOM   2719  C   GLU X 178      31.920  42.630  45.910  0.00  0.00            
ATOM   2720  O   GLU X 178      32.450  43.380  46.700  0.00  0.00            
ATOM   2721  N   GLY X 179      32.290  41.360  45.800  0.00  0.00            
ATOM   2722  H   GLY X 179      31.820  40.790  45.060  0.00  0.00            
ATOM   2723  CA  GLY X 179      33.510  40.810  46.360  0.00  0.00            
ATOM   2724  HA1 GLY X 179      33.890  41.540  47.040  0.00  0.00            
ATOM   2725  HA2 GLY X 179      34.100  40.760  45.480  0.00  0.00            
ATOM   2726  C   GLY X 179      33.510  39.470  47.110  0.00  0.00            
ATOM   2727  O   GLY X 179      34.330  39.260  47.930  0.00  0.00            
ATOM   2728  N   ASN X 180      32.440  38.660  46.870  0.00  0.00            
ATOM   2729  H   ASN X 180      31.850  38.870  46.020  0.00  0.00            
ATOM   2730  CA  ASN X 180      32.010  37.430  47.590  0.00  0.00            
ATOM   2731  HA  ASN X 180      32.620  37.280  48.520  0.00  0.00            
ATOM   2732  CB  ASN X 180      30.500  37.570  47.970  0.00  0.00            
ATOM   2733  HB1 ASN X 180      30.100  36.680  48.400  0.00  0.00            
ATOM   2734  HB2 ASN X 180      29.970  37.610  46.990  0.00  0.00            
ATOM   2735  CG  ASN X 180      30.370  38.760  48.900  0.00  0.00            
ATOM   2736  OD1 ASN X 180      30.940  38.780  49.990  0.00  0.00            
ATOM   2737  ND2 ASN X 180      29.760  39.840  48.380  0.00  0.00            
ATOM   2738 HD21 ASN X 180      29.360  39.840  47.420  0.00  0.00            
ATOM   2739 HD22 ASN X 180      29.770  40.670  48.980  0.00  0.00            
ATOM   2740  C   ASN X 180      32.280  36.140  46.650  0.00  0.00            
ATOM   2741  O   ASN X 180      31.890  36.180  45.490  0.00  0.00            
ATOM   2742  N   PHE X 181      32.900  35.080  47.130  0.00  0.00            
ATOM   2743  H   PHE X 181      33.240  35.220  48.100  0.00  0.00            
ATOM   2744  CA  PHE X 181      33.080  33.790  46.460  0.00  0.00            
ATOM   2745  HA  PHE X 181      33.640  34.020  45.520  0.00  0.00            
ATOM   2746  CB  PHE X 181      33.940  32.910  47.280  0.00  0.00            
ATOM   2747  HB1 PHE X 181      33.660  31.900  46.830  0.00  0.00            
ATOM   2748  HB2 PHE X 181      33.790  32.920  48.350  0.00  0.00            
ATOM   2749  CG  PHE X 181      35.430  33.170  47.020  0.00  0.00            
ATOM   2750  CD1 PHE X 181      36.150  32.450  46.000  0.00  0.00            
ATOM   2751  HD1 PHE X 181      35.760  31.680  45.400  0.00  0.00            
ATOM   2752  CE1 PHE X 181      37.480  32.740  45.760  0.00  0.00            
ATOM   2753  HE1 PHE X 181      37.990  32.330  44.910  0.00  0.00            
ATOM   2754  CZ  PHE X 181      38.030  33.820  46.450  0.00  0.00            
ATOM   2755  HZ  PHE X 181      39.010  34.150  46.060  0.00  0.00            
ATOM   2756  CE2 PHE X 181      37.400  34.480  47.530  0.00  0.00            
ATOM   2757  HE2 PHE X 181      37.810  35.290  48.080  0.00  0.00            
ATOM   2758  CD2 PHE X 181      36.070  34.190  47.740  0.00  0.00            
ATOM   2759  HD2 PHE X 181      35.550  34.740  48.520  0.00  0.00            
ATOM   2760  C   PHE X 181      31.760  33.170  45.850  0.00  0.00            
ATOM   2761  O   PHE X 181      30.840  33.010  46.590  0.00  0.00            
ATOM   2762  N   TYR X 182      31.720  32.780  44.550  0.00  0.00            
ATOM   2763  H   TYR X 182      32.520  32.880  43.930  0.00  0.00            
ATOM   2764  CA  TYR X 182      30.810  31.700  44.120  0.00  0.00            
ATOM   2765  HA  TYR X 182      29.860  31.890  44.450  0.00  0.00            
ATOM   2766  CB  TYR X 182      30.650  31.560  42.600  0.00  0.00            
ATOM   2767  HB1 TYR X 182      29.940  30.750  42.470  0.00  0.00            
ATOM   2768  HB2 TYR X 182      31.640  31.270  42.240  0.00  0.00            
ATOM   2769  CG  TYR X 182      30.120  32.770  41.830  0.00  0.00            
ATOM   2770  CD1 TYR X 182      28.780  32.790  41.450  0.00  0.00            
ATOM   2771  HD1 TYR X 182      28.100  32.100  41.810  0.00  0.00            
ATOM   2772  CE1 TYR X 182      28.280  33.910  40.730  0.00  0.00            
ATOM   2773  HE1 TYR X 182      27.210  33.850  40.350  0.00  0.00            
ATOM   2774  CZ  TYR X 182      29.110  34.870  40.260  0.00  0.00            
ATOM   2775  OH  TYR X 182      28.520  35.930  39.590  0.00  0.00            
ATOM   2776  HH  TYR X 182      29.140  36.580  39.300  0.00  0.00            
ATOM   2777  CE2 TYR X 182      30.470  34.760  40.600  0.00  0.00            
ATOM   2778  HE2 TYR X 182      31.190  35.490  40.110  0.00  0.00            
ATOM   2779  CD2 TYR X 182      30.980  33.740  41.390  0.00  0.00            
ATOM   2780  HD2 TYR X 182      32.010  33.740  41.460  0.00  0.00            
ATOM   2781  C   TYR X 182      31.260  30.390  44.740  0.00  0.00            
ATOM   2782  O   TYR X 182      32.410  30.010  44.600  0.00  0.00            
ATOM   2783  N   GLY X 183      30.330  29.780  45.380  0.00  0.00            
ATOM   2784  H   GLY X 183      29.400  30.220  45.340  0.00  0.00            
ATOM   2785  CA  GLY X 183      30.570  28.660  46.250  0.00  0.00            
ATOM   2786  HA1 GLY X 183      31.320  28.010  45.790  0.00  0.00            
ATOM   2787  HA2 GLY X 183      29.630  28.150  46.500  0.00  0.00            
ATOM   2788  C   GLY X 183      31.080  28.950  47.680  0.00  0.00            
ATOM   2789  O   GLY X 183      31.200  30.070  48.070  0.00  0.00            
ATOM   2790  N   PRO X 184      31.460  27.960  48.470  0.00  0.00            
ATOM   2791  CD  PRO X 184      30.940  26.580  48.250  0.00  0.00            
ATOM   2792  HD1 PRO X 184      31.450  26.170  47.390  0.00  0.00            
ATOM   2793  HD2 PRO X 184      29.860  26.690  48.010  0.00  0.00            
ATOM   2794  CG  PRO X 184      31.300  25.880  49.500  0.00  0.00            
ATOM   2795  HG1 PRO X 184      32.260  25.400  49.440  0.00  0.00            
ATOM   2796  HG2 PRO X 184      30.530  25.090  49.680  0.00  0.00            
ATOM   2797  CB  PRO X 184      31.260  26.940  50.560  0.00  0.00            
ATOM   2798  HB1 PRO X 184      31.880  26.670  51.410  0.00  0.00            
ATOM   2799  HB2 PRO X 184      30.250  27.170  50.840  0.00  0.00            
ATOM   2800  CA  PRO X 184      31.910  28.120  49.890  0.00  0.00            
ATOM   2801  HA  PRO X 184      31.540  29.060  50.290  0.00  0.00            
ATOM   2802  C   PRO X 184      33.440  28.170  50.090  0.00  0.00            
ATOM   2803  O   PRO X 184      34.020  27.280  50.750  0.00  0.00            
ATOM   2804  N   PHE X 185      34.050  29.040  49.390  0.00  0.00            
ATOM   2805  H   PHE X 185      33.400  29.620  48.910  0.00  0.00            
ATOM   2806  CA  PHE X 185      35.470  29.060  49.140  0.00  0.00            
ATOM   2807  HA  PHE X 185      35.960  28.250  49.610  0.00  0.00            
ATOM   2808  CB  PHE X 185      35.800  28.830  47.690  0.00  0.00            
ATOM   2809  HB1 PHE X 185      36.860  28.910  47.520  0.00  0.00            
ATOM   2810  HB2 PHE X 185      35.480  29.730  47.160  0.00  0.00            
ATOM   2811  CG  PHE X 185      35.260  27.660  47.020  0.00  0.00            
ATOM   2812  CD1 PHE X 185      35.110  26.360  47.610  0.00  0.00            
ATOM   2813  HD1 PHE X 185      35.550  26.140  48.590  0.00  0.00            
ATOM   2814  CE1 PHE X 185      34.450  25.310  46.870  0.00  0.00            
ATOM   2815  HE1 PHE X 185      34.350  24.330  47.300  0.00  0.00            
ATOM   2816  CZ  PHE X 185      33.930  25.570  45.590  0.00  0.00            
ATOM   2817  HZ  PHE X 185      33.490  24.810  45.050  0.00  0.00            
ATOM   2818  CE2 PHE X 185      34.150  26.850  44.950  0.00  0.00            
ATOM   2819  HE2 PHE X 185      33.770  27.040  43.960  0.00  0.00            
ATOM   2820  CD2 PHE X 185      34.830  27.870  45.660  0.00  0.00            
ATOM   2821  HD2 PHE X 185      34.950  28.820  45.240  0.00  0.00            
ATOM   2822  C   PHE X 185      36.160  30.280  49.670  0.00  0.00            
ATOM   2823  O   PHE X 185      35.500  31.380  49.810  0.00  0.00            
ATOM   2824  N   VAL X 186      37.450  30.190  50.040  0.00  0.00            
ATOM   2825  H   VAL X 186      37.920  29.270  49.970  0.00  0.00            
ATOM   2826  CA  VAL X 186      38.160  31.370  50.640  0.00  0.00            
ATOM   2827  HA  VAL X 186      37.540  32.290  50.560  0.00  0.00            
ATOM   2828  CB  VAL X 186      38.470  31.100  52.070  0.00  0.00            
ATOM   2829  HB  VAL X 186      39.230  31.820  52.280  0.00  0.00            
ATOM   2830  CG1 VAL X 186      37.150  31.270  52.910  0.00  0.00            
ATOM   2831 HG11 VAL X 186      37.480  31.100  53.930  0.00  0.00            
ATOM   2832 HG12 VAL X 186      36.860  32.300  52.840  0.00  0.00            
ATOM   2833 HG13 VAL X 186      36.320  30.600  52.590  0.00  0.00            
ATOM   2834  CG2 VAL X 186      39.070  29.750  52.280  0.00  0.00            
ATOM   2835 HG21 VAL X 186      39.470  29.680  53.290  0.00  0.00            
ATOM   2836 HG22 VAL X 186      38.300  29.030  52.080  0.00  0.00            
ATOM   2837 HG23 VAL X 186      39.930  29.590  51.640  0.00  0.00            
ATOM   2838  C   VAL X 186      39.410  31.800  49.800  0.00  0.00            
ATOM   2839  O   VAL X 186      39.890  31.080  48.910  0.00  0.00            
ATOM   2840  N   ASP X 187      39.900  32.970  49.990  0.00  0.00            
ATOM   2841  H   ASP X 187      39.410  33.510  50.690  0.00  0.00            
ATOM   2842  CA  ASP X 187      41.010  33.600  49.210  0.00  0.00            
ATOM   2843  HA  ASP X 187      40.800  33.350  48.150  0.00  0.00            
ATOM   2844  CB  ASP X 187      41.020  35.110  49.330  0.00  0.00            
ATOM   2845  HB1 ASP X 187      40.360  35.640  48.640  0.00  0.00            
ATOM   2846  HB2 ASP X 187      42.000  35.470  48.940  0.00  0.00            
ATOM   2847  CG  ASP X 187      40.980  35.570  50.820  0.00  0.00            
ATOM   2848  OD1 ASP X 187      39.860  35.930  51.310  0.00  0.00            
ATOM   2849  OD2 ASP X 187      41.990  35.530  51.500  0.00  0.00            
ATOM   2850  C   ASP X 187      42.410  33.010  49.490  0.00  0.00            
ATOM   2851  O   ASP X 187      43.310  33.050  48.680  0.00  0.00            
ATOM   2852  N   ARG X 188      42.620  32.500  50.760  0.00  0.00            
ATOM   2853  H   ARG X 188      41.860  32.700  51.380  0.00  0.00            
ATOM   2854  CA  ARG X 188      43.800  31.860  51.280  0.00  0.00            
ATOM   2855  HA  ARG X 188      44.580  32.490  51.020  0.00  0.00            
ATOM   2856  CB  ARG X 188      43.880  31.930  52.800  0.00  0.00            
ATOM   2857  HB1 ARG X 188      43.530  32.950  53.000  0.00  0.00            
ATOM   2858  HB2 ARG X 188      44.920  31.820  53.120  0.00  0.00            
ATOM   2859  CG  ARG X 188      42.840  30.930  53.400  0.00  0.00            
ATOM   2860  HG1 ARG X 188      42.920  29.930  52.940  0.00  0.00            
ATOM   2861  HG2 ARG X 188      41.810  31.300  53.200  0.00  0.00            
ATOM   2862  CD  ARG X 188      43.040  30.880  54.920  0.00  0.00            
ATOM   2863  HD1 ARG X 188      44.100  30.630  55.180  0.00  0.00            
ATOM   2864  HD2 ARG X 188      42.330  30.080  55.170  0.00  0.00            
ATOM   2865  NE  ARG X 188      42.640  32.140  55.560  0.00  0.00            
ATOM   2866  HE  ARG X 188      42.200  32.880  55.000  0.00  0.00            
ATOM   2867  CZ  ARG X 188      42.760  32.440  56.860  0.00  0.00            
ATOM   2868  NH1 ARG X 188      43.230  31.580  57.740  0.00  0.00            
ATOM   2869 HH11 ARG X 188      43.550  30.690  57.420  0.00  0.00            
ATOM   2870 HH12 ARG X 188      43.140  31.810  58.670  0.00  0.00            
ATOM   2871  NH2 ARG X 188      42.440  33.570  57.420  0.00  0.00            
ATOM   2872 HH21 ARG X 188      42.000  34.280  56.800  0.00  0.00            
ATOM   2873 HH22 ARG X 188      42.500  33.710  58.440  0.00  0.00            
ATOM   2874  C   ARG X 188      44.190  30.520  50.820  0.00  0.00            
ATOM   2875  O   ARG X 188      43.360  29.780  50.250  0.00  0.00            
ATOM   2876  N   GLN X 189      45.410  30.040  51.070  0.00  0.00            
ATOM   2877  H   GLN X 189      46.000  30.650  51.630  0.00  0.00            
ATOM   2878  CA  GLN X 189      46.020  28.950  50.340  0.00  0.00            
ATOM   2879  HA  GLN X 189      45.500  28.770  49.430  0.00  0.00            
ATOM   2880  CB  GLN X 189      47.530  29.300  49.960  0.00  0.00            
ATOM   2881  HB1 GLN X 189      47.960  28.300  49.690  0.00  0.00            
ATOM   2882  HB2 GLN X 189      48.120  29.730  50.810  0.00  0.00            
ATOM   2883  CG  GLN X 189      47.660  30.070  48.730  0.00  0.00            
ATOM   2884  HG1 GLN X 189      47.260  31.030  48.910  0.00  0.00            
ATOM   2885  HG2 GLN X 189      47.180  29.500  47.940  0.00  0.00            
ATOM   2886  CD  GLN X 189      49.180  30.230  48.250  0.00  0.00            
ATOM   2887  OE1 GLN X 189      50.050  29.480  48.590  0.00  0.00            
ATOM   2888  NE2 GLN X 189      49.540  31.250  47.520  0.00  0.00            
ATOM   2889 HE21 GLN X 189      48.840  31.880  47.130  0.00  0.00            
ATOM   2890 HE22 GLN X 189      50.490  31.160  47.120  0.00  0.00            
ATOM   2891  C   GLN X 189      45.920  27.620  51.170  0.00  0.00            
ATOM   2892  O   GLN X 189      46.870  26.810  51.350  0.00  0.00            
ATOM   2893  N   THR X 190      44.780  27.380  51.790  0.00  0.00            
ATOM   2894  H   THR X 190      44.030  28.030  51.510  0.00  0.00            
ATOM   2895  CA  THR X 190      44.500  26.260  52.770  0.00  0.00            
ATOM   2896  HA  THR X 190      45.410  26.000  53.240  0.00  0.00            
ATOM   2897  CB  THR X 190      43.540  26.750  53.890  0.00  0.00            
ATOM   2898  HB  THR X 190      43.080  25.970  54.550  0.00  0.00            
ATOM   2899  CG2 THR X 190      44.220  27.720  54.810  0.00  0.00            
ATOM   2900 HG21 THR X 190      44.870  27.240  55.440  0.00  0.00            
ATOM   2901 HG22 THR X 190      44.780  28.470  54.240  0.00  0.00            
ATOM   2902 HG23 THR X 190      43.490  28.180  55.390  0.00  0.00            
ATOM   2903  OG1 THR X 190      42.460  27.430  53.290  0.00  0.00            
ATOM   2904  HG1 THR X 190      41.810  27.560  54.010  0.00  0.00            
ATOM   2905  C   THR X 190      43.990  24.970  52.090  0.00  0.00            
ATOM   2906  O   THR X 190      43.500  25.030  50.960  0.00  0.00            
ATOM   2907  N   ALA X 191      43.970  23.860  52.820  0.00  0.00            
ATOM   2908  H   ALA X 191      44.450  23.720  53.710  0.00  0.00            
ATOM   2909  CA  ALA X 191      43.170  22.710  52.450  0.00  0.00            
ATOM   2910  HA  ALA X 191      43.420  22.390  51.470  0.00  0.00            
ATOM   2911  CB  ALA X 191      43.380  21.570  53.470  0.00  0.00            
ATOM   2912  HB1 ALA X 191      42.940  20.700  53.120  0.00  0.00            
ATOM   2913  HB2 ALA X 191      44.440  21.370  53.640  0.00  0.00            
ATOM   2914  HB3 ALA X 191      43.000  21.840  54.460  0.00  0.00            
ATOM   2915  C   ALA X 191      41.620  23.030  52.420  0.00  0.00            
ATOM   2916  O   ALA X 191      41.110  23.700  53.340  0.00  0.00            
ATOM   2917  N   GLN X 192      40.930  22.630  51.320  0.00  0.00            
ATOM   2918  H   GLN X 192      41.340  22.080  50.600  0.00  0.00            
ATOM   2919  CA  GLN X 192      39.530  22.910  51.080  0.00  0.00            
ATOM   2920  HA  GLN X 192      39.070  23.150  51.980  0.00  0.00            
ATOM   2921  CB  GLN X 192      39.440  24.190  50.120  0.00  0.00            
ATOM   2922  HB1 GLN X 192      38.420  24.210  49.780  0.00  0.00            
ATOM   2923  HB2 GLN X 192      40.070  23.960  49.200  0.00  0.00            
ATOM   2924  CG  GLN X 192      39.850  25.560  50.710  0.00  0.00            
ATOM   2925  HG1 GLN X 192      40.960  25.570  50.810  0.00  0.00            
ATOM   2926  HG2 GLN X 192      39.340  25.550  51.720  0.00  0.00            
ATOM   2927  CD  GLN X 192      39.430  26.810  49.920  0.00  0.00            
ATOM   2928  OE1 GLN X 192      38.260  27.220  49.960  0.00  0.00            
ATOM   2929  NE2 GLN X 192      40.350  27.490  49.260  0.00  0.00            
ATOM   2930 HE21 GLN X 192      41.310  27.130  49.170  0.00  0.00            
ATOM   2931 HE22 GLN X 192      40.120  28.390  48.960  0.00  0.00            
ATOM   2932  C   GLN X 192      38.820  21.680  50.410  0.00  0.00            
ATOM   2933  O   GLN X 192      39.460  20.880  49.780  0.00  0.00            
ATOM   2934  N   ALA X 193      37.470  21.620  50.640  0.00  0.00            
ATOM   2935  H   ALA X 193      37.090  22.330  51.170  0.00  0.00            
ATOM   2936  CA  ALA X 193      36.550  20.790  49.920  0.00  0.00            
ATOM   2937  HA  ALA X 193      37.180  20.040  49.390  0.00  0.00            
ATOM   2938  CB  ALA X 193      35.740  20.060  50.940  0.00  0.00            
ATOM   2939  HB1 ALA X 193      34.870  19.580  50.390  0.00  0.00            
ATOM   2940  HB2 ALA X 193      36.430  19.360  51.530  0.00  0.00            
ATOM   2941  HB3 ALA X 193      35.250  20.840  51.470  0.00  0.00            
ATOM   2942  C   ALA X 193      35.660  21.470  48.900  0.00  0.00            
ATOM   2943  O   ALA X 193      35.290  22.620  48.990  0.00  0.00            
ATOM   2944  N   ALA X 194      35.260  20.750  47.880  0.00  0.00            
ATOM   2945  H   ALA X 194      35.700  19.830  47.870  0.00  0.00            
ATOM   2946  CA  ALA X 194      34.260  21.100  46.930  0.00  0.00            
ATOM   2947  HA  ALA X 194      33.520  21.810  47.360  0.00  0.00            
ATOM   2948  CB  ALA X 194      35.100  21.870  45.830  0.00  0.00            
ATOM   2949  HB1 ALA X 194      35.730  22.710  46.090  0.00  0.00            
ATOM   2950  HB2 ALA X 194      35.840  21.140  45.500  0.00  0.00            
ATOM   2951  HB3 ALA X 194      34.360  22.150  45.020  0.00  0.00            
ATOM   2952  C   ALA X 194      33.570  19.910  46.340  0.00  0.00            
ATOM   2953  O   ALA X 194      34.130  18.780  46.400  0.00  0.00            
ATOM   2954  N   GLY X 195      32.350  20.140  45.820  0.00  0.00            
ATOM   2955  H   GLY X 195      31.870  20.970  46.050  0.00  0.00            
ATOM   2956  CA  GLY X 195      31.700  19.200  44.930  0.00  0.00            
ATOM   2957  HA1 GLY X 195      30.690  19.580  44.850  0.00  0.00            
ATOM   2958  HA2 GLY X 195      31.770  18.230  45.380  0.00  0.00            
ATOM   2959  C   GLY X 195      32.250  19.070  43.510  0.00  0.00            
ATOM   2960  O   GLY X 195      33.290  19.680  43.210  0.00  0.00            
ATOM   2961  N   THR X 196      31.580  18.210  42.690  0.00  0.00            
ATOM   2962  H   THR X 196      30.750  17.790  43.040  0.00  0.00            
ATOM   2963  CA  THR X 196      32.080  17.940  41.320  0.00  0.00            
ATOM   2964  HA  THR X 196      33.170  18.180  41.170  0.00  0.00            
ATOM   2965  CB  THR X 196      31.860  16.530  40.850  0.00  0.00            
ATOM   2966  HB  THR X 196      32.000  16.420  39.740  0.00  0.00            
ATOM   2967  CG2 THR X 196      32.680  15.450  41.580  0.00  0.00            
ATOM   2968 HG21 THR X 196      32.080  14.570  41.740  0.00  0.00            
ATOM   2969 HG22 THR X 196      33.560  15.270  40.990  0.00  0.00            
ATOM   2970 HG23 THR X 196      33.020  15.870  42.510  0.00  0.00            
ATOM   2971  OG1 THR X 196      30.550  16.170  41.110  0.00  0.00            
ATOM   2972  HG1 THR X 196      29.910  16.660  40.560  0.00  0.00            
ATOM   2973  C   THR X 196      31.350  18.830  40.230  0.00  0.00            
ATOM   2974  O   THR X 196      30.270  19.290  40.510  0.00  0.00            
ATOM   2975  N   ASP X 197      31.970  19.000  39.020  0.00  0.00            
ATOM   2976  H   ASP X 197      32.990  18.800  38.980  0.00  0.00            
ATOM   2977  CA  ASP X 197      31.390  19.820  37.930  0.00  0.00            
ATOM   2978  HA  ASP X 197      30.660  20.550  38.330  0.00  0.00            
ATOM   2979  CB  ASP X 197      32.530  20.480  37.070  0.00  0.00            
ATOM   2980  HB1 ASP X 197      33.000  21.190  37.750  0.00  0.00            
ATOM   2981  HB2 ASP X 197      32.090  21.080  36.270  0.00  0.00            
ATOM   2982  CG  ASP X 197      33.690  19.540  36.570  0.00  0.00            
ATOM   2983  OD1 ASP X 197      34.510  19.030  37.390  0.00  0.00            
ATOM   2984  OD2 ASP X 197      33.740  19.270  35.360  0.00  0.00            
ATOM   2985  C   ASP X 197      30.530  19.050  36.970  0.00  0.00            
ATOM   2986  OT1 ASP X 197      30.050  19.730  36.020  0.00  0.00            
ATOM   2987  OT2 ASP X 197      30.300  17.780  37.070  0.00  0.00            
END
