# Supplementary material for: Virtual Double-System Single-Box: A Nonequilibrium Alchemical Technique for Absolute Binding Free Energy Calculations: Application to Ligands of the SARS-CoV-2 Main Protease
Source: J Chem Theory Comput. 2020 Oct 22;16(11):7160–72. doi: 10.1021/acs.jctc.0c00634 (PMC8015232; doi:10.1021/acs.jctc.0c00634)
Supplement: Supplementary file 1 — ct0c00634_si_001.zip [file ct0c00634_si_001.zip › data/docking_struct/cnml.pdb]

ATOM   2877  c01 LIG X -10      31.350  38.790  44.420  0.00  0.00            
ATOM   2878  h01 LIG X -10      31.790  37.980  43.840  0.00  0.00            
ATOM   2879  c02 LIG X -10      30.150  38.420  45.050  0.00  0.00            
ATOM   2880  h02 LIG X -10      29.710  37.450  44.870  0.00  0.00            
ATOM   2881  c03 LIG X -10      30.320  40.460  46.370  0.00  0.00            
ATOM   2882  h03 LIG X -10      30.050  41.240  47.080  0.00  0.00            
ATOM   2883  c04 LIG X -10      31.390  40.880  45.580  0.00  0.00            
ATOM   2884  h04 LIG X -10      31.900  41.830  45.720  0.00  0.00            
ATOM   2885  c05 LIG X -10      32.960  41.320  42.850  0.00  0.00            
ATOM   2886  h05 LIG X -10      32.010  41.770  43.160  0.00  0.00            
ATOM   2887  n06 LIG X -10      34.240  43.340  42.090  0.00  0.00            
ATOM   2888  h06 LIG X -10      33.780  43.130  41.210  0.00  0.00            
ATOM   2889  c07 LIG X -10      34.930  44.570  42.460  0.00  0.00            
ATOM   2890  h07 LIG X -10      35.890  44.260  42.890  0.00  0.00            
ATOM   2891  h08 LIG X -10      34.270  45.020  43.220  0.00  0.00            
ATOM   2892  c08 LIG X -10      35.120  45.670  41.410  0.00  0.00            
ATOM   2893  h09 LIG X -10      34.260  45.780  40.740  0.00  0.00            
ATOM   2894  h10 LIG X -10      36.130  45.660  40.980  0.00  0.00            
ATOM   2895  h11 LIG X -10      35.080  46.650  41.910  0.00  0.00            
ATOM   2896  c09 LIG X -10      31.700  39.970  41.270  0.00  0.00            
ATOM   2897  h12 LIG X -10      30.990  39.800  42.080  0.00  0.00            
ATOM   2898  c10 LIG X -10      31.560  39.350  40.020  0.00  0.00            
ATOM   2899  h13 LIG X -10      30.720  38.720  39.750  0.00  0.00            
ATOM   2900  c11 LIG X -10      32.510  39.500  39.000  0.00  0.00            
ATOM   2901  h14 LIG X -10      32.450  38.980  38.040  0.00  0.00            
ATOM   2902  c12 LIG X -10      33.800  40.850  40.440  0.00  0.00            
ATOM   2903  h15 LIG X -10      34.760  41.350  40.590  0.00  0.00            
ATOM   2904  c13 LIG X -10      36.310  37.820  46.100  0.00  0.00            
ATOM   2905  h16 LIG X -10      37.310  37.410  46.190  0.00  0.00            
ATOM   2906  c14 LIG X -10      35.450  38.150  47.160  0.00  0.00            
ATOM   2907  h17 LIG X -10      35.630  38.170  48.230  0.00  0.00            
ATOM   2908  c15 LIG X -10      34.380  38.870  46.630  0.00  0.00            
ATOM   2909  h18 LIG X -10      33.950  39.740  47.130  0.00  0.00            
ATOM   2910  n16 LIG X -10      33.140  40.340  43.920  0.00  0.00            
ATOM   2911  c17 LIG X -10      34.370  39.750  44.110  0.00  0.00            
ATOM   2912  c18 LIG X -10      31.980  40.010  44.660  0.00  0.00            
ATOM   2913  o19 LIG X -10      35.300  39.950  43.340  0.00  0.00            
ATOM   2914  c20 LIG X -10      29.670  39.270  46.050  0.00  0.00            
ATOM   2915  o21 LIG X -10      28.580  38.760  46.700  0.00  0.00            
ATOM   2916  h19 LIG X -10      28.220  39.310  47.420  0.00  0.00            
ATOM   2917  c22 LIG X -10      33.960  42.440  43.100  0.00  0.00            
ATOM   2918  o23 LIG X -10      34.350  42.650  44.240  0.00  0.00            
ATOM   2919  c24 LIG X -10      32.840  40.740  41.450  0.00  0.00            
ATOM   2920  n25 LIG X -10      33.600  40.220  39.270  0.00  0.00            
ATOM   2921  c26 LIG X -10      34.690  38.870  45.270  0.00  0.00            
ATOM   2922  o27 LIG X -10      35.910  38.360  44.910  0.00  0.00            
ATOM      1  N   PHE X   8      45.780  49.520  20.140  0.00  0.00            
ATOM      2  H1  PHE X   8      46.490  49.730  20.820  0.00  0.00            
ATOM      3  H2  PHE X   8      45.170  48.780  20.460  0.00  0.00            
ATOM      4  H3  PHE X   8      46.310  49.240  19.330  0.00  0.00            
ATOM      5  CA  PHE X   8      45.110  50.780  19.800  0.00  0.00            
ATOM      6  HA  PHE X   8      45.860  51.340  19.230  0.00  0.00            
ATOM      7  CB  PHE X   8      43.800  50.610  19.040  0.00  0.00            
ATOM      8  HB1 PHE X   8      43.420  51.610  18.860  0.00  0.00            
ATOM      9  HB2 PHE X   8      43.080  49.990  19.580  0.00  0.00            
ATOM     10  CG  PHE X   8      44.010  49.950  17.700  0.00  0.00            
ATOM     11  CD1 PHE X   8      44.760  50.590  16.700  0.00  0.00            
ATOM     12  HD1 PHE X   8      45.150  51.580  16.860  0.00  0.00            
ATOM     13  CE1 PHE X   8      44.960  49.970  15.460  0.00  0.00            
ATOM     14  HE1 PHE X   8      45.520  50.470  14.680  0.00  0.00            
ATOM     15  CZ  PHE X   8      44.470  48.680  15.260  0.00  0.00            
ATOM     16  HZ  PHE X   8      44.670  48.200  14.320  0.00  0.00            
ATOM     17  CE2 PHE X   8      43.750  47.990  16.250  0.00  0.00            
ATOM     18  HE2 PHE X   8      43.690  46.920  16.140  0.00  0.00            
ATOM     19  CD2 PHE X   8      43.580  48.640  17.480  0.00  0.00            
ATOM     20  HD2 PHE X   8      43.100  48.060  18.260  0.00  0.00            
ATOM     21  C   PHE X   8      44.860  51.570  21.080  0.00  0.00            
ATOM     22  O   PHE X   8      44.550  50.900  22.070  0.00  0.00            
ATOM     23  N   PRO X   9      44.810  52.890  20.950  0.00  0.00            
ATOM     24  CD  PRO X   9      45.090  53.710  19.780  0.00  0.00            
ATOM     25  HD1 PRO X   9      44.570  53.350  18.890  0.00  0.00            
ATOM     26  HD2 PRO X   9      46.140  53.880  19.540  0.00  0.00            
ATOM     27  CG  PRO X   9      44.360  55.030  20.020  0.00  0.00            
ATOM     28  HG1 PRO X   9      43.300  54.970  19.780  0.00  0.00            
ATOM     29  HG2 PRO X   9      44.780  55.830  19.410  0.00  0.00            
ATOM     30  CB  PRO X   9      44.470  55.240  21.530  0.00  0.00            
ATOM     31  HB1 PRO X   9      43.590  55.820  21.800  0.00  0.00            
ATOM     32  HB2 PRO X   9      45.430  55.740  21.640  0.00  0.00            
ATOM     33  CA  PRO X   9      44.490  53.800  22.030  0.00  0.00            
ATOM     34  HA  PRO X   9      45.270  53.670  22.780  0.00  0.00            
ATOM     35  C   PRO X   9      43.110  53.580  22.640  0.00  0.00            
ATOM     36  O   PRO X   9      42.220  53.290  21.850  0.00  0.00            
ATOM     37  N   SER X  10      42.880  53.840  23.930  0.00  0.00            
ATOM     38  H   SER X  10      43.630  54.280  24.460  0.00  0.00            
ATOM     39  CA  SER X  10      41.650  53.580  24.650  0.00  0.00            
ATOM     40  HA  SER X  10      41.280  52.630  24.270  0.00  0.00            
ATOM     41  CB  SER X  10      41.760  53.570  26.170  0.00  0.00            
ATOM     42  HB1 SER X  10      42.390  52.710  26.390  0.00  0.00            
ATOM     43  HB2 SER X  10      40.740  53.380  26.530  0.00  0.00            
ATOM     44  OG  SER X  10      42.290  54.790  26.630  0.00  0.00            
ATOM     45  HG  SER X  10      43.240  54.670  26.700  0.00  0.00            
ATOM     46  C   SER X  10      40.530  54.570  24.370  0.00  0.00            
ATOM     47  O   SER X  10      39.380  54.260  24.670  0.00  0.00            
ATOM     48  N   GLY X  11      40.860  55.770  23.890  0.00  0.00            
ATOM     49  H   GLY X  11      41.850  56.000  23.880  0.00  0.00            
ATOM     50  CA  GLY X  11      40.000  56.920  24.110  0.00  0.00            
ATOM     51  HA1 GLY X  11      40.420  57.730  23.520  0.00  0.00            
ATOM     52  HA2 GLY X  11      40.150  57.160  25.160  0.00  0.00            
ATOM     53  C   GLY X  11      38.550  56.750  23.680  0.00  0.00            
ATOM     54  O   GLY X  11      37.630  57.130  24.390  0.00  0.00            
ATOM     55  N   LYS X  12      38.370  56.200  22.480  0.00  0.00            
ATOM     56  H   LYS X  12      39.220  56.130  21.930  0.00  0.00            
ATOM     57  CA  LYS X  12      37.080  55.970  21.880  0.00  0.00            
ATOM     58  HA  LYS X  12      36.540  56.920  21.840  0.00  0.00            
ATOM     59  CB  LYS X  12      37.200  55.450  20.450  0.00  0.00            
ATOM     60  HB1 LYS X  12      36.230  55.090  20.130  0.00  0.00            
ATOM     61  HB2 LYS X  12      37.900  54.620  20.540  0.00  0.00            
ATOM     62  CG  LYS X  12      37.720  56.450  19.420  0.00  0.00            
ATOM     63  HG1 LYS X  12      38.650  56.960  19.680  0.00  0.00            
ATOM     64  HG2 LYS X  12      36.990  57.250  19.270  0.00  0.00            
ATOM     65  CD  LYS X  12      37.850  55.680  18.110  0.00  0.00            
ATOM     66  HD1 LYS X  12      37.010  55.010  17.980  0.00  0.00            
ATOM     67  HD2 LYS X  12      38.800  55.150  18.230  0.00  0.00            
ATOM     68  CE  LYS X  12      38.030  56.660  16.950  0.00  0.00            
ATOM     69  HE1 LYS X  12      38.960  57.160  17.200  0.00  0.00            
ATOM     70  HE2 LYS X  12      37.300  57.470  16.980  0.00  0.00            
ATOM     71  NZ  LYS X  12      38.120  56.000  15.640  0.00  0.00            
ATOM     72  HZ1 LYS X  12      38.870  55.310  15.620  0.00  0.00            
ATOM     73  HZ2 LYS X  12      37.250  55.540  15.460  0.00  0.00            
ATOM     74  HZ3 LYS X  12      38.390  56.660  14.930  0.00  0.00            
ATOM     75  C   LYS X  12      36.170  55.030  22.650  0.00  0.00            
ATOM     76  O   LYS X  12      34.970  55.070  22.400  0.00  0.00            
ATOM     77  N   VAL X  13      36.710  54.250  23.600  0.00  0.00            
ATOM     78  H   VAL X  13      37.690  54.410  23.740  0.00  0.00            
ATOM     79  CA  VAL X  13      36.010  53.330  24.480  0.00  0.00            
ATOM     80  HA  VAL X  13      34.940  53.340  24.320  0.00  0.00            
ATOM     81  CB  VAL X  13      36.650  51.960  24.280  0.00  0.00            
ATOM     82  HB  VAL X  13      37.690  51.940  24.580  0.00  0.00            
ATOM     83  CG1 VAL X  13      35.830  50.870  24.970  0.00  0.00            
ATOM     84 HG11 VAL X  13      34.790  51.040  24.670  0.00  0.00            
ATOM     85 HG12 VAL X  13      36.210  49.870  24.760  0.00  0.00            
ATOM     86 HG13 VAL X  13      35.780  51.020  26.050  0.00  0.00            
ATOM     87  CG2 VAL X  13      36.600  51.680  22.780  0.00  0.00            
ATOM     88 HG21 VAL X  13      35.620  51.890  22.360  0.00  0.00            
ATOM     89 HG22 VAL X  13      37.360  52.210  22.190  0.00  0.00            
ATOM     90 HG23 VAL X  13      36.930  50.640  22.700  0.00  0.00            
ATOM     91  C   VAL X  13      36.090  53.660  25.960  0.00  0.00            
ATOM     92  O   VAL X  13      35.250  53.240  26.750  0.00  0.00            
ATOM     93  N   GLU X  14      37.020  54.520  26.410  0.00  0.00            
ATOM     94  H   GLU X  14      37.730  54.800  25.750  0.00  0.00            
ATOM     95  CA  GLU X  14      37.080  55.080  27.740  0.00  0.00            
ATOM     96  HA  GLU X  14      37.120  54.300  28.490  0.00  0.00            
ATOM     97  CB  GLU X  14      38.350  55.920  27.900  0.00  0.00            
ATOM     98  HB1 GLU X  14      38.440  56.610  27.060  0.00  0.00            
ATOM     99  HB2 GLU X  14      39.110  55.130  27.970  0.00  0.00            
ATOM    100  CG  GLU X  14      38.430  56.610  29.250  0.00  0.00            
ATOM    101  HG1 GLU X  14      38.410  55.810  29.990  0.00  0.00            
ATOM    102  HG2 GLU X  14      37.590  57.290  29.190  0.00  0.00            
ATOM    103  CD  GLU X  14      39.690  57.460  29.290  0.00  0.00            
ATOM    104  OE1 GLU X  14      39.840  58.520  28.630  0.00  0.00            
ATOM    105  OE2 GLU X  14      40.660  57.120  30.010  0.00  0.00            
ATOM    106  C   GLU X  14      35.840  55.930  28.000  0.00  0.00            
ATOM    107  O   GLU X  14      35.450  56.020  29.160  0.00  0.00            
ATOM    108  N   GLY X  15      35.310  56.610  26.980  0.00  0.00            
ATOM    109  H   GLY X  15      35.820  56.800  26.130  0.00  0.00            
ATOM    110  CA  GLY X  15      34.060  57.310  27.210  0.00  0.00            
ATOM    111  HA1 GLY X  15      34.110  57.950  26.320  0.00  0.00            
ATOM    112  HA2 GLY X  15      34.030  57.920  28.110  0.00  0.00            
ATOM    113  C   GLY X  15      32.810  56.430  27.240  0.00  0.00            
ATOM    114  O   GLY X  15      31.760  57.050  27.400  0.00  0.00            
ATOM    115  N   CYS X  16      32.970  55.110  27.180  0.00  0.00            
ATOM    116  H   CYS X  16      33.880  54.720  27.000  0.00  0.00            
ATOM    117  CA  CYS X  16      31.910  54.120  27.160  0.00  0.00            
ATOM    118  HA  CYS X  16      30.980  54.670  27.310  0.00  0.00            
ATOM    119  CB  CYS X  16      31.960  53.400  25.820  0.00  0.00            
ATOM    120  HB1 CYS X  16      31.190  52.620  25.850  0.00  0.00            
ATOM    121  HB2 CYS X  16      32.970  53.090  25.570  0.00  0.00            
ATOM    122  SG  CYS X  16      31.470  54.470  24.440  0.00  0.00            
ATOM    123  HG  CYS X  16      30.280  54.660  25.010  0.00  0.00            
ATOM    124  C   CYS X  16      31.910  53.240  28.400  0.00  0.00            
ATOM    125  O   CYS X  16      30.850  52.650  28.620  0.00  0.00            
ATOM    126  N   MET X  17      32.960  53.180  29.230  0.00  0.00            
ATOM    127  H   MET X  17      33.780  53.630  28.850  0.00  0.00            
ATOM    128  CA  MET X  17      32.990  52.200  30.290  0.00  0.00            
ATOM    129  HA  MET X  17      32.510  51.260  30.010  0.00  0.00            
ATOM    130  CB  MET X  17      34.450  51.890  30.640  0.00  0.00            
ATOM    131  HB1 MET X  17      34.550  51.260  31.520  0.00  0.00            
ATOM    132  HB2 MET X  17      34.920  52.800  31.000  0.00  0.00            
ATOM    133  CG  MET X  17      35.180  51.090  29.570  0.00  0.00            
ATOM    134  HG1 MET X  17      36.150  50.810  29.970  0.00  0.00            
ATOM    135  HG2 MET X  17      35.370  51.770  28.740  0.00  0.00            
ATOM    136  SD  MET X  17      34.440  49.610  28.840  0.00  0.00            
ATOM    137  CE  MET X  17      34.320  48.520  30.270  0.00  0.00            
ATOM    138  HE1 MET X  17      33.620  47.710  30.040  0.00  0.00            
ATOM    139  HE2 MET X  17      35.270  48.010  30.440  0.00  0.00            
ATOM    140  HE3 MET X  17      33.910  48.900  31.210  0.00  0.00            
ATOM    141  C   MET X  17      32.300  52.740  31.540  0.00  0.00            
ATOM    142  O   MET X  17      32.290  53.930  31.810  0.00  0.00            
ATOM    143  N   VAL X  18      31.650  51.870  32.320  0.00  0.00            
ATOM    144  H   VAL X  18      31.790  50.910  32.040  0.00  0.00            
ATOM    145  CA  VAL X  18      30.920  52.110  33.540  0.00  0.00            
ATOM    146  HA  VAL X  18      31.350  52.960  34.070  0.00  0.00            
ATOM    147  CB  VAL X  18      29.450  52.480  33.350  0.00  0.00            
ATOM    148  HB  VAL X  18      28.900  52.370  34.290  0.00  0.00            
ATOM    149  CG1 VAL X  18      29.210  53.830  32.680  0.00  0.00            
ATOM    150 HG11 VAL X  18      29.590  53.890  31.660  0.00  0.00            
ATOM    151 HG12 VAL X  18      28.130  53.990  32.660  0.00  0.00            
ATOM    152 HG13 VAL X  18      29.730  54.550  33.320  0.00  0.00            
ATOM    153  CG2 VAL X  18      28.650  51.520  32.470  0.00  0.00            
ATOM    154 HG21 VAL X  18      27.600  51.810  32.380  0.00  0.00            
ATOM    155 HG22 VAL X  18      29.090  51.390  31.480  0.00  0.00            
ATOM    156 HG23 VAL X  18      28.600  50.540  32.930  0.00  0.00            
ATOM    157  C   VAL X  18      31.020  50.980  34.560  0.00  0.00            
ATOM    158  O   VAL X  18      31.580  49.920  34.310  0.00  0.00            
ATOM    159  N   GLN X  19      30.470  51.270  35.740  0.00  0.00            
ATOM    160  H   GLN X  19      29.960  52.120  35.920  0.00  0.00            
ATOM    161  CA  GLN X  19      30.320  50.330  36.830  0.00  0.00            
ATOM    162  HA  GLN X  19      30.910  49.410  36.760  0.00  0.00            
ATOM    163  CB  GLN X  19      30.520  51.000  38.190  0.00  0.00            
ATOM    164  HB1 GLN X  19      29.650  51.640  38.330  0.00  0.00            
ATOM    165  HB2 GLN X  19      31.350  51.700  38.170  0.00  0.00            
ATOM    166  CG  GLN X  19      30.780  50.040  39.340  0.00  0.00            
ATOM    167  HG1 GLN X  19      31.600  49.330  39.160  0.00  0.00            
ATOM    168  HG2 GLN X  19      29.950  49.340  39.370  0.00  0.00            
ATOM    169  CD  GLN X  19      31.050  50.630  40.720  0.00  0.00            
ATOM    170  OE1 GLN X  19      30.930  51.820  40.990  0.00  0.00            
ATOM    171  NE2 GLN X  19      31.340  49.800  41.730  0.00  0.00            
ATOM    172 HE21 GLN X  19      31.160  48.820  41.630  0.00  0.00            
ATOM    173 HE22 GLN X  19      31.340  50.150  42.680  0.00  0.00            
ATOM    174  C   GLN X  19      28.910  49.780  36.720  0.00  0.00            
ATOM    175  O   GLN X  19      27.950  50.440  36.330  0.00  0.00            
ATOM    176  N   VAL X  20      28.800  48.510  37.130  0.00  0.00            
ATOM    177  H   VAL X  20      29.620  47.960  37.320  0.00  0.00            
ATOM    178  CA  VAL X  20      27.500  47.900  37.310  0.00  0.00            
ATOM    179  HA  VAL X  20      26.710  48.660  37.310  0.00  0.00            
ATOM    180  CB  VAL X  20      27.190  46.860  36.240  0.00  0.00            
ATOM    181  HB  VAL X  20      27.810  45.990  36.450  0.00  0.00            
ATOM    182  CG1 VAL X  20      25.770  46.290  36.300  0.00  0.00            
ATOM    183 HG11 VAL X  20      25.570  45.840  37.270  0.00  0.00            
ATOM    184 HG12 VAL X  20      24.970  47.020  36.160  0.00  0.00            
ATOM    185 HG13 VAL X  20      25.630  45.590  35.480  0.00  0.00            
ATOM    186  CG2 VAL X  20      27.560  47.420  34.870  0.00  0.00            
ATOM    187 HG21 VAL X  20      28.640  47.480  34.960  0.00  0.00            
ATOM    188 HG22 VAL X  20      27.370  46.710  34.070  0.00  0.00            
ATOM    189 HG23 VAL X  20      27.180  48.400  34.570  0.00  0.00            
ATOM    190  C   VAL X  20      27.400  47.180  38.650  0.00  0.00            
ATOM    191  O   VAL X  20      28.370  46.500  38.970  0.00  0.00            
ATOM    192  N   THR X  21      26.340  47.320  39.450  0.00  0.00            
ATOM    193  H   THR X  21      25.580  47.850  39.070  0.00  0.00            
ATOM    194  CA  THR X  21      26.230  46.740  40.770  0.00  0.00            
ATOM    195  HA  THR X  21      26.960  45.940  40.910  0.00  0.00            
ATOM    196  CB  THR X  21      26.580  47.800  41.800  0.00  0.00            
ATOM    197  HB  THR X  21      25.880  48.620  41.620  0.00  0.00            
ATOM    -10  CG2 THR X  21      26.420  47.520  43.290  0.00  0.00            
ATOM    199 HG21 THR X  21      25.420  47.130  43.490  0.00  0.00            
ATOM    200 HG22 THR X  21      27.140  46.740  43.520  0.00  0.00            
ATOM    201 HG23 THR X  21      26.670  48.360  43.940  0.00  0.00            
ATOM    202  OG1 THR X  21      27.870  48.320  41.550  0.00  0.00            
ATOM    203  HG1 THR X  21      28.050  49.010  42.200  0.00  0.00            
ATOM    204  C   THR X  21      24.820  46.230  41.060  0.00  0.00            
ATOM    205  O   THR X  21      23.840  46.820  40.600  0.00  0.00            
ATOM    206  N   CYS X  22      24.700  45.130  41.800  0.00  0.00            
ATOM    207  H   CYS X  22      25.510  44.640  42.150  0.00  0.00            
ATOM    208  CA  CYS X  22      23.410  44.630  42.250  0.00  0.00            
ATOM    209  HA  CYS X  22      22.660  45.420  42.280  0.00  0.00            
ATOM    210  CB  CYS X  22      22.820  43.630  41.250  0.00  0.00            
ATOM    211  HB1 CYS X  22      23.350  42.690  41.430  0.00  0.00            
ATOM    212  HB2 CYS X  22      22.980  43.940  40.220  0.00  0.00            
ATOM    213  SG  CYS X  22      21.030  43.420  41.430  0.00  0.00            
ATOM    214  HG  CYS X  22      20.790  44.730  41.300  0.00  0.00            
ATOM    215  C   CYS X  22      23.700  44.040  43.620  0.00  0.00            
ATOM    216  O   CYS X  22      24.420  43.070  43.860  0.00  0.00            
ATOM    217  N   GLY X  23      23.120  44.680  44.640  0.00  0.00            
ATOM    218  H   GLY X  23      22.420  45.370  44.420  0.00  0.00            
ATOM    219  CA  GLY X  23      23.510  44.450  46.010  0.00  0.00            
ATOM    220  HA1 GLY X  23      23.460  43.380  46.210  0.00  0.00            
ATOM    221  HA2 GLY X  23      22.780  44.860  46.700  0.00  0.00            
ATOM    222  C   GLY X  23      24.840  45.040  46.450  0.00  0.00            
ATOM    223  O   GLY X  23      25.130  46.200  46.150  0.00  0.00            
ATOM    224  N   THR X  24      25.670  44.290  47.180  0.00  0.00            
ATOM    225  H   THR X  24      25.300  43.380  47.410  0.00  0.00            
ATOM    226  CA  THR X  24      27.090  44.550  47.110  0.00  0.00            
ATOM    227  HA  THR X  24      27.240  45.620  46.990  0.00  0.00            
ATOM    228  CB  THR X  24      27.790  44.290  48.440  0.00  0.00            
ATOM    229  HB  THR X  24      28.840  44.080  48.220  0.00  0.00            
ATOM    230  CG2 THR X  24      27.560  45.450  49.400  0.00  0.00            
ATOM    231 HG21 THR X  24      26.500  45.680  49.520  0.00  0.00            
ATOM    232 HG22 THR X  24      27.900  45.070  50.360  0.00  0.00            
ATOM    233 HG23 THR X  24      28.060  46.370  49.100  0.00  0.00            
ATOM    234  OG1 THR X  24      27.210  43.210  49.130  0.00  0.00            
ATOM    235  HG1 THR X  24      27.820  42.870  49.790  0.00  0.00            
ATOM    236  C   THR X  24      27.920  43.880  46.030  0.00  0.00            
ATOM    237  O   THR X  24      29.090  44.230  45.850  0.00  0.00            
ATOM    238  N   THR X  25      27.330  43.010  45.210  0.00  0.00            
ATOM    239  H   THR X  25      26.330  42.880  45.280  0.00  0.00            
ATOM    240  CA  THR X  25      27.970  42.490  44.020  0.00  0.00            
ATOM    241  HA  THR X  25      28.970  42.130  44.300  0.00  0.00            
ATOM    242  CB  THR X  25      27.240  41.300  43.400  0.00  0.00            
ATOM    243  HB  THR X  25      26.300  41.700  43.030  0.00  0.00            
ATOM    244  CG2 THR X  25      28.180  40.590  42.440  0.00  0.00            
ATOM    245 HG21 THR X  25      28.660  41.200  41.670  0.00  0.00            
ATOM    246 HG22 THR X  25      28.930  40.030  43.000  0.00  0.00            
ATOM    247 HG23 THR X  25      27.510  39.890  41.940  0.00  0.00            
ATOM    248  OG1 THR X  25      26.960  40.410  44.450  0.00  0.00            
ATOM    249  HG1 THR X  25      26.630  39.610  44.040  0.00  0.00            
ATOM    250  C   THR X  25      28.130  43.630  43.030  0.00  0.00            
ATOM    251  O   THR X  25      27.150  44.320  42.740  0.00  0.00            
ATOM    252  N   THR X  26      29.330  43.740  42.460  0.00  0.00            
ATOM    253  H   THR X  26      30.050  43.100  42.740  0.00  0.00            
ATOM    254  CA  THR X  26      29.790  44.800  41.580  0.00  0.00            
ATOM    255  HA  THR X  26      28.980  45.250  41.020  0.00  0.00            
ATOM    256  CB  THR X  26      30.310  45.970  42.400  0.00  0.00            
ATOM    257  HB  THR X  26      29.590  46.200  43.180  0.00  0.00            
ATOM    258  CG2 THR X  26      31.640  45.650  43.070  0.00  0.00            
ATOM    259 HG21 THR X  26      32.520  45.700  42.430  0.00  0.00            
ATOM    260 HG22 THR X  26      31.770  46.340  43.910  0.00  0.00            
ATOM    261 HG23 THR X  26      31.650  44.590  43.340  0.00  0.00            
ATOM    262  OG1 THR X  26      30.530  47.070  41.540  0.00  0.00            
ATOM    263  HG1 THR X  26      29.680  47.220  41.130  0.00  0.00            
ATOM    264  C   THR X  26      30.810  44.330  40.550  0.00  0.00            
ATOM    265  O   THR X  26      31.740  43.560  40.800  0.00  0.00            
ATOM    266  N   LEU X  27      30.700  44.760  39.290  0.00  0.00            
ATOM    267  H   LEU X  27      30.070  45.540  39.150  0.00  0.00            
ATOM    268  CA  LEU X  27      31.630  44.560  38.200  0.00  0.00            
ATOM    269  HA  LEU X  27      32.590  44.530  38.710  0.00  0.00            
ATOM    270  CB  LEU X  27      31.390  43.210  37.540  0.00  0.00            
ATOM    271  HB1 LEU X  27      31.900  42.490  38.180  0.00  0.00            
ATOM    272  HB2 LEU X  27      32.010  43.050  36.660  0.00  0.00            
ATOM    273  CG  LEU X  27      30.000  42.650  37.280  0.00  0.00            
ATOM    274  HG  LEU X  27      29.480  42.530  38.230  0.00  0.00            
ATOM    275  CD1 LEU X  27      29.150  43.420  36.270  0.00  0.00            
ATOM    276 HD11 LEU X  27      28.170  42.980  36.070  0.00  0.00            
ATOM    277 HD12 LEU X  27      28.940  44.400  36.680  0.00  0.00            
ATOM    278 HD13 LEU X  27      29.690  43.460  35.320  0.00  0.00            
ATOM    279  CD2 LEU X  27      30.150  41.240  36.690  0.00  0.00            
ATOM    280 HD21 LEU X  27      31.000  40.740  37.150  0.00  0.00            
ATOM    281 HD22 LEU X  27      29.210  40.730  36.900  0.00  0.00            
ATOM    282 HD23 LEU X  27      30.300  41.260  35.610  0.00  0.00            
ATOM    283  C   LEU X  27      31.640  45.650  37.130  0.00  0.00            
ATOM    284  O   LEU X  27      30.980  46.670  37.290  0.00  0.00            
ATOM    285  N   ASN X  28      32.480  45.590  36.100  0.00  0.00            
ATOM    286  H   ASN X  28      33.150  44.850  35.950  0.00  0.00            
ATOM    287  CA  ASN X  28      32.570  46.550  35.010  0.00  0.00            
ATOM    288  HA  ASN X  28      32.410  47.560  35.380  0.00  0.00            
ATOM    289  CB  ASN X  28      33.980  46.440  34.440  0.00  0.00            
ATOM    290  HB1 ASN X  28      34.120  47.220  33.690  0.00  0.00            
ATOM    291  HB2 ASN X  28      34.030  45.480  33.940  0.00  0.00            
ATOM    292  CG  ASN X  28      35.160  46.620  35.390  0.00  0.00            
ATOM    293  OD1 ASN X  28      35.460  47.740  35.800  0.00  0.00            
ATOM    294  ND2 ASN X  28      35.710  45.480  35.820  0.00  0.00            
ATOM    295 HD21 ASN X  28      35.400  44.570  35.500  0.00  0.00            
ATOM    296 HD22 ASN X  28      36.520  45.480  36.420  0.00  0.00            
ATOM    297  C   ASN X  28      31.560  46.300  33.910  0.00  0.00            
ATOM    298  O   ASN X  28      31.090  45.180  33.730  0.00  0.00            
ATOM    299  N   GLY X  29      31.230  47.310  33.100  0.00  0.00            
ATOM    300  H   GLY X  29      31.490  48.250  33.360  0.00  0.00            
ATOM    301  CA  GLY X  29      30.260  47.270  32.020  0.00  0.00            
ATOM    302  HA1 GLY X  29      29.250  47.490  32.380  0.00  0.00            
ATOM    303  HA2 GLY X  29      30.300  46.260  31.600  0.00  0.00            
ATOM    304  C   GLY X  29      30.600  48.250  30.910  0.00  0.00            
ATOM    305  O   GLY X  29      31.240  49.260  31.180  0.00  0.00            
ATOM    306  N   LEU X  30      30.060  48.030  29.710  0.00  0.00            
ATOM    307  H   LEU X  30      29.630  47.130  29.530  0.00  0.00            
ATOM    308  CA  LEU X  30      30.160  48.930  28.580  0.00  0.00            
ATOM    309  HA  LEU X  30      30.810  49.750  28.890  0.00  0.00            
ATOM    310  CB  LEU X  30      30.660  48.110  27.390  0.00  0.00            
ATOM    311  HB1 LEU X  30      29.950  47.310  27.190  0.00  0.00            
ATOM    312  HB2 LEU X  30      31.620  47.680  27.670  0.00  0.00            
ATOM    313  CG  LEU X  30      30.980  48.930  26.150  0.00  0.00            
ATOM    314  HG  LEU X  30      30.130  49.600  25.960  0.00  0.00            
ATOM    315  CD1 LEU X  30      32.190  49.840  26.330  0.00  0.00            
ATOM    316 HD11 LEU X  30      31.870  50.550  27.090  0.00  0.00            
ATOM    317 HD12 LEU X  30      33.090  49.270  26.530  0.00  0.00            
ATOM    318 HD13 LEU X  30      32.280  50.440  25.430  0.00  0.00            
ATOM    319  CD2 LEU X  30      31.150  48.000  24.950  0.00  0.00            
ATOM    320 HD21 LEU X  30      32.050  47.400  25.070  0.00  0.00            
ATOM    321 HD22 LEU X  30      30.230  47.410  24.960  0.00  0.00            
ATOM    322 HD23 LEU X  30      31.290  48.540  24.010  0.00  0.00            
ATOM    323  C   LEU X  30      28.790  49.520  28.240  0.00  0.00            
ATOM    324  O   LEU X  30      27.870  48.800  27.850  0.00  0.00            
ATOM    325  N   TRP X  31      28.700  50.850  28.230  0.00  0.00            
ATOM    326  H   TRP X  31      29.580  51.290  28.450  0.00  0.00            
ATOM    327  CA  TRP X  31      27.590  51.710  27.870  0.00  0.00            
ATOM    328  HA  TRP X  31      26.670  51.130  27.980  0.00  0.00            
ATOM    329  CB  TRP X  31      27.550  52.870  28.850  0.00  0.00            
ATOM    330  HB1 TRP X  31      28.430  53.510  28.840  0.00  0.00            
ATOM    331  HB2 TRP X  31      27.590  52.430  29.850  0.00  0.00            
ATOM    332  CG  TRP X  31      26.420  53.850  28.870  0.00  0.00            
ATOM    333  CD1 TRP X  31      25.150  53.560  28.510  0.00  0.00            
ATOM    334  HD1 TRP X  31      24.890  52.620  28.030  0.00  0.00            
ATOM    335  NE1 TRP X  31      24.410  54.720  28.610  0.00  0.00            
ATOM    336  HE1 TRP X  31      23.470  54.840  28.260  0.00  0.00            
ATOM    337  CE2 TRP X  31      25.100  55.770  29.180  0.00  0.00            
ATOM    338  CZ2 TRP X  31      24.740  57.070  29.530  0.00  0.00            
ATOM    339  HZ2 TRP X  31      23.700  57.370  29.530  0.00  0.00            
ATOM    340  CH2 TRP X  31      25.720  57.930  30.050  0.00  0.00            
ATOM    341  HH2 TRP X  31      25.400  58.870  30.480  0.00  0.00            
ATOM    342  CZ3 TRP X  31      27.020  57.430  30.140  0.00  0.00            
ATOM    343  HZ3 TRP X  31      27.820  58.080  30.480  0.00  0.00            
ATOM    344  CE3 TRP X  31      27.400  56.150  29.730  0.00  0.00            
ATOM    345  HE3 TRP X  31      28.410  55.790  29.850  0.00  0.00            
ATOM    346  CD2 TRP X  31      26.420  55.240  29.300  0.00  0.00            
ATOM    347  C   TRP X  31      27.580  52.280  26.460  0.00  0.00            
ATOM    348  O   TRP X  31      28.370  53.110  26.020  0.00  0.00            
ATOM    349  N   LEU X  32      26.660  51.710  25.680  0.00  0.00            
ATOM    350  H   LEU X  32      25.960  51.080  26.040  0.00  0.00            
ATOM    351  CA  LEU X  32      26.530  51.980  24.260  0.00  0.00            
ATOM    352  HA  LEU X  32      27.110  52.870  24.020  0.00  0.00            
ATOM    353  CB  LEU X  32      26.830  50.700  23.480  0.00  0.00            
ATOM    354  HB1 LEU X  32      26.700  50.960  22.430  0.00  0.00            
ATOM    355  HB2 LEU X  32      26.120  49.950  23.810  0.00  0.00            
ATOM    356  CG  LEU X  32      28.140  49.960  23.740  0.00  0.00            
ATOM    357  HG  LEU X  32      28.330  49.740  24.790  0.00  0.00            
ATOM    358  CD1 LEU X  32      28.070  48.650  22.970  0.00  0.00            
ATOM    359 HD11 LEU X  32      27.180  48.040  23.090  0.00  0.00            
ATOM    360 HD12 LEU X  32      28.060  48.740  21.880  0.00  0.00            
ATOM    361 HD13 LEU X  32      28.930  48.080  23.340  0.00  0.00            
ATOM    362  CD2 LEU X  32      29.280  50.770  23.110  0.00  0.00            
ATOM    363 HD21 LEU X  32      29.490  51.670  23.680  0.00  0.00            
ATOM    364 HD22 LEU X  32      30.230  50.250  23.210  0.00  0.00            
ATOM    365 HD23 LEU X  32      29.050  51.030  22.080  0.00  0.00            
ATOM    366  C   LEU X  32      25.150  52.530  23.920  0.00  0.00            
ATOM    367  O   LEU X  32      24.240  51.710  23.920  0.00  0.00            
ATOM    368  N   ASP X  33      25.030  53.820  23.590  0.00  0.00            
ATOM    369  H   ASP X  33      25.820  54.380  23.330  0.00  0.00            
ATOM    370  CA  ASP X  33      23.720  54.450  23.520  0.00  0.00            
ATOM    371  HA  ASP X  33      23.920  55.510  23.670  0.00  0.00            
ATOM    372  CB  ASP X  33      22.950  54.200  22.230  0.00  0.00            
ATOM    373  HB1 ASP X  33      22.120  54.910  22.170  0.00  0.00            
ATOM    374  HB2 ASP X  33      22.540  53.190  22.270  0.00  0.00            
ATOM    375  CG  ASP X  33      23.880  54.360  21.030  0.00  0.00            
ATOM    376  OD1 ASP X  33      24.760  55.240  21.040  0.00  0.00            
ATOM    377  OD2 ASP X  33      23.650  53.660  20.020  0.00  0.00            
ATOM    378  C   ASP X  33      22.970  54.170  24.810  0.00  0.00            
ATOM    379  O   ASP X  33      23.350  54.680  25.860  0.00  0.00            
ATOM    380  N   ASP X  34      21.840  53.460  24.840  0.00  0.00            
ATOM    381  H   ASP X  34      21.610  53.070  23.930  0.00  0.00            
ATOM    382  CA  ASP X  34      20.990  53.320  26.000  0.00  0.00            
ATOM    383  HA  ASP X  34      21.340  53.990  26.790  0.00  0.00            
ATOM    384  CB  ASP X  34      19.600  53.870  25.700  0.00  0.00            
ATOM    385  HB1 ASP X  34      19.680  54.850  25.230  0.00  0.00            
ATOM    386  HB2 ASP X  34      19.060  53.990  26.650  0.00  0.00            
ATOM    387  CG  ASP X  34      18.810  53.100  24.650  0.00  0.00            
ATOM    388  OD1 ASP X  34      17.560  53.150  24.640  0.00  0.00            
ATOM    389  OD2 ASP X  34      19.360  52.500  23.710  0.00  0.00            
ATOM    390  C   ASP X  34      21.030  51.920  26.590  0.00  0.00            
ATOM    391  O   ASP X  34      20.060  51.420  27.170  0.00  0.00            
ATOM    392  N   VAL X  35      22.100  51.150  26.410  0.00  0.00            
ATOM    393  H   VAL X  35      22.900  51.580  25.970  0.00  0.00            
ATOM    394  CA  VAL X  35      22.220  49.770  26.860  0.00  0.00            
ATOM    395  HA  VAL X  35      21.420  49.640  27.580  0.00  0.00            
ATOM    396  CB  VAL X  35      21.950  48.820  25.700  0.00  0.00            
ATOM    397  HB  VAL X  35      22.720  48.830  24.930  0.00  0.00            
ATOM    398  CG1 VAL X  35      22.020  47.430  26.340  0.00  0.00            
ATOM    399 HG11 VAL X  35      21.570  46.750  25.610  0.00  0.00            
ATOM    400 HG12 VAL X  35      23.040  47.120  26.530  0.00  0.00            
ATOM    401 HG13 VAL X  35      21.460  47.370  27.270  0.00  0.00            
ATOM    402  CG2 VAL X  35      20.550  49.000  25.120  0.00  0.00            
ATOM    403 HG21 VAL X  35      19.850  49.070  25.960  0.00  0.00            
ATOM    404 HG22 VAL X  35      20.570  49.870  24.470  0.00  0.00            
ATOM    405 HG23 VAL X  35      20.460  48.190  24.400  0.00  0.00            
ATOM    406  C   VAL X  35      23.570  49.620  27.550  0.00  0.00            
ATOM    407  O   VAL X  35      24.530  50.220  27.080  0.00  0.00            
ATOM    408  N   VAL X  36      23.670  48.890  28.660  0.00  0.00            
ATOM    409  H   VAL X  36      22.780  48.670  29.080  0.00  0.00            
ATOM    410  CA  VAL X  36      24.860  48.610  29.440  0.00  0.00            
ATOM    411  HA  VAL X  36      25.710  49.020  28.900  0.00  0.00            
ATOM    412  CB  VAL X  36      24.870  49.250  30.820  0.00  0.00            
ATOM    413  HB  VAL X  36      24.150  48.710  31.440  0.00  0.00            
ATOM    414  CG1 VAL X  36      26.260  49.160  31.430  0.00  0.00            
ATOM    415 HG11 VAL X  36      27.010  49.540  30.740  0.00  0.00            
ATOM    416 HG12 VAL X  36      26.240  49.690  32.380  0.00  0.00            
ATOM    417 HG13 VAL X  36      26.420  48.090  31.540  0.00  0.00            
ATOM    418  CG2 VAL X  36      24.480  50.730  30.740  0.00  0.00            
ATOM    419 HG21 VAL X  36      24.650  51.270  31.670  0.00  0.00            
ATOM    420 HG22 VAL X  36      25.030  51.190  29.930  0.00  0.00            
ATOM    421 HG23 VAL X  36      23.460  50.840  30.380  0.00  0.00            
ATOM    422  C   VAL X  36      25.130  47.120  29.520  0.00  0.00            
ATOM    423  O   VAL X  36      24.410  46.370  30.180  0.00  0.00            
ATOM    424  N   TYR X  37      26.100  46.690  28.720  0.00  0.00            
ATOM    425  H   TYR X  37      26.690  47.360  28.240  0.00  0.00            
ATOM    426  CA  TYR X  37      26.610  45.360  28.450  0.00  0.00            
ATOM    427  HA  TYR X  37      25.770  44.670  28.420  0.00  0.00            
ATOM    428  CB  TYR X  37      27.360  45.380  27.130  0.00  0.00            
ATOM    429  HB1 TYR X  37      28.040  44.530  27.130  0.00  0.00            
ATOM    430  HB2 TYR X  37      28.010  46.260  27.150  0.00  0.00            
ATOM    431  CG  TYR X  37      26.520  45.410  25.870  0.00  0.00            
ATOM    432  CD1 TYR X  37      26.050  46.600  25.310  0.00  0.00            
ATOM    433  HD1 TYR X  37      26.180  47.500  25.890  0.00  0.00            
ATOM    434  CE1 TYR X  37      25.240  46.600  24.170  0.00  0.00            
ATOM    435  HE1 TYR X  37      25.050  47.550  23.680  0.00  0.00            
ATOM    436  CZ  TYR X  37      25.030  45.380  23.500  0.00  0.00            
ATOM    437  OH  TYR X  37      24.200  45.390  22.430  0.00  0.00            
ATOM    438  HH  TYR X  37      23.750  44.550  22.290  0.00  0.00            
ATOM    439  CE2 TYR X  37      25.630  44.190  23.950  0.00  0.00            
ATOM    440  HE2 TYR X  37      25.390  43.250  23.480  0.00  0.00            
ATOM    441  CD2 TYR X  37      26.300  44.210  25.190  0.00  0.00            
ATOM    442  HD2 TYR X  37      26.560  43.250  25.620  0.00  0.00            
ATOM    443  C   TYR X  37      27.630  44.950  29.510  0.00  0.00            
ATOM    444  O   TYR X  37      28.660  45.620  29.630  0.00  0.00            
ATOM    445  N   CYS X  38      27.340  43.870  30.240  0.00  0.00            
ATOM    446  H   CYS X  38      26.480  43.400  30.050  0.00  0.00            
ATOM    447  CA  CYS X  38      28.110  43.320  31.340  0.00  0.00            
ATOM    448  HA  CYS X  38      29.170  43.480  31.180  0.00  0.00            
ATOM    449  CB  CYS X  38      27.740  44.170  32.550  0.00  0.00            
ATOM    450  HB1 CYS X  38      28.000  45.210  32.380  0.00  0.00            
ATOM    451  HB2 CYS X  38      28.390  43.860  33.360  0.00  0.00            
ATOM    452  SG  CYS X  38      26.010  44.190  33.090  0.00  0.00            
ATOM    453  HG  CYS X  38      25.420  44.400  31.900  0.00  0.00            
ATOM    454  C   CYS X  38      27.850  41.860  31.710  0.00  0.00            
ATOM    455  O   CYS X  38      26.810  41.320  31.330  0.00  0.00            
ATOM    456  N   PRO X  39      28.770  41.180  32.400  0.00  0.00            
ATOM    457  CD  PRO X  39      30.200  41.390  32.360  0.00  0.00            
ATOM    458  HD1 PRO X  39      30.510  41.790  33.320  0.00  0.00            
ATOM    459  HD2 PRO X  39      30.540  42.000  31.520  0.00  0.00            
ATOM    460  CG  PRO X  39      30.830  40.010  32.240  0.00  0.00            
ATOM    461  HG1 PRO X  39      31.860  39.960  32.610  0.00  0.00            
ATOM    462  HG2 PRO X  39      30.790  39.710  31.200  0.00  0.00            
ATOM    463  CB  PRO X  39      29.870  39.180  33.090  0.00  0.00            
ATOM    464  HB1 PRO X  39      29.990  39.410  34.150  0.00  0.00            
ATOM    465  HB2 PRO X  39      29.960  38.130  32.840  0.00  0.00            
ATOM    466  CA  PRO X  39      28.520  39.780  32.680  0.00  0.00            
ATOM    467  HA  PRO X  39      28.230  39.310  31.740  0.00  0.00            
ATOM    468  C   PRO X  39      27.420  39.600  33.720  0.00  0.00            
ATOM    469  O   PRO X  39      27.390  40.260  34.750  0.00  0.00            
ATOM    470  N   ARG X  40      26.530  38.630  33.460  0.00  0.00            
ATOM    471  H   ARG X  40      26.730  38.180  32.580  0.00  0.00            
ATOM    472  CA  ARG X  40      25.340  38.320  34.230  0.00  0.00            
ATOM    473  HA  ARG X  40      24.830  39.290  34.290  0.00  0.00            
ATOM    474  CB  ARG X  40      24.430  37.370  33.470  0.00  0.00            
ATOM    475  HB1 ARG X  40      24.340  37.720  32.440  0.00  0.00            
ATOM    476  HB2 ARG X  40      23.440  37.410  33.930  0.00  0.00            
ATOM    477  CG  ARG X  40      25.000  35.950  33.460  0.00  0.00            
ATOM    478  HG1 ARG X  40      24.900  35.590  34.480  0.00  0.00            
ATOM    479  HG2 ARG X  40      26.070  35.870  33.240  0.00  0.00            
ATOM    480  CD  ARG X  40      24.080  34.950  32.760  0.00  0.00            
ATOM    481  HD1 ARG X  40      23.930  35.400  31.780  0.00  0.00            
ATOM    482  HD2 ARG X  40      23.190  34.800  33.370  0.00  0.00            
ATOM    483  NE  ARG X  40      24.520  33.590  32.460  0.00  0.00            
ATOM    484  HE  ARG X  40      25.450  33.320  32.750  0.00  0.00            
ATOM    485  CZ  ARG X  40      23.790  32.740  31.710  0.00  0.00            
ATOM    486  NH1 ARG X  40      22.510  32.890  31.360  0.00  0.00            
ATOM    487 HH11 ARG X  40      22.060  33.790  31.490  0.00  0.00            
ATOM    488 HH12 ARG X  40      22.000  32.120  30.960  0.00  0.00            
ATOM    489  NH2 ARG X  40      24.380  31.600  31.330  0.00  0.00            
ATOM    490 HH21 ARG X  40      25.330  31.340  31.550  0.00  0.00            
ATOM    491 HH22 ARG X  40      23.880  30.990  30.700  0.00  0.00            
ATOM    492  C   ARG X  40      25.600  37.840  35.660  0.00  0.00            
ATOM    493  O   ARG X  40      24.670  37.890  36.460  0.00  0.00            
ATOM    494  N   HID X  41      26.870  37.630  36.000  0.00  0.00            
ATOM    495  H   HID X  41      27.560  37.710  35.270  0.00  0.00            
ATOM    496  CA  HID X  41      27.300  37.330  37.350  0.00  0.00            
ATOM    497  HA  HID X  41      26.940  36.380  37.720  0.00  0.00            
ATOM    498  CB  HID X  41      28.830  37.250  37.370  0.00  0.00            
ATOM    499  HB1 HID X  41      29.220  36.720  38.230  0.00  0.00            
ATOM    500  HB2 HID X  41      29.290  38.240  37.470  0.00  0.00            
ATOM    501  CG  HID X  41      29.410  36.460  36.230  0.00  0.00            
ATOM    502  ND1 HID X  41      28.930  35.400  35.480  0.00  0.00            
ATOM    504  CE1 HID X  41      29.690  35.150  34.400  0.00  0.00            
ATOM    505  HE1 HID X  41      29.540  34.510  33.550  0.00  0.00            
ATOM    506  NE2 HID X  41      30.730  35.990  34.500  0.00  0.00            
ATOM    507  CD2 HID X  41      30.530  36.890  35.550  0.00  0.00            
ATOM    508  HD2 HID X  41      30.990  37.870  35.580  0.00  0.00            
ATOM    509  C   HID X  41      26.870  38.290  38.450  0.00  0.00            
ATOM    510  O   HID X  41      26.800  37.910  39.610  0.00  0.00            
ATOM    511  N   VAL X  42      26.660  39.570  38.100  0.00  0.00            
ATOM    512  H   VAL X  42      26.930  39.950  37.210  0.00  0.00            
ATOM    513  CA  VAL X  42      26.210  40.550  39.070  0.00  0.00            
ATOM    514  HA  VAL X  42      26.960  40.740  39.840  0.00  0.00            
ATOM    515  CB  VAL X  42      26.030  41.890  38.380  0.00  0.00            
ATOM    516  HB  VAL X  42      26.970  42.040  37.860  0.00  0.00            
ATOM    517  CG1 VAL X  42      24.870  42.000  37.390  0.00  0.00            
ATOM    518 HG11 VAL X  42      24.000  42.140  38.040  0.00  0.00            
ATOM    519 HG12 VAL X  42      24.890  42.900  36.780  0.00  0.00            
ATOM    520 HG13 VAL X  42      24.840  41.140  36.730  0.00  0.00            
ATOM    521  CG2 VAL X  42      26.000  43.010  39.430  0.00  0.00            
ATOM    522 HG21 VAL X  42      26.850  42.910  40.100  0.00  0.00            
ATOM    523 HG22 VAL X  42      26.030  44.000  38.960  0.00  0.00            
ATOM    524 HG23 VAL X  42      25.160  42.830  40.090  0.00  0.00            
ATOM    525  C   VAL X  42      24.960  40.260  39.880  0.00  0.00            
ATOM    526  O   VAL X  42      24.750  40.700  41.010  0.00  0.00            
ATOM    527  N   ILE X  43      24.080  39.400  39.360  0.00  0.00            
ATOM    528  H   ILE X  43      24.250  39.030  38.440  0.00  0.00            
ATOM    529  CA  ILE X  43      22.930  38.910  40.080  0.00  0.00            
ATOM    530  HA  ILE X  43      22.530  39.770  40.610  0.00  0.00            
ATOM    531  CB  ILE X  43      21.880  38.380  39.100  0.00  0.00            
ATOM    532  HB  ILE X  43      20.910  38.370  39.600  0.00  0.00            
ATOM    533  CG2 ILE X  43      21.580  39.460  38.070  0.00  0.00            
ATOM    534 HG21 ILE X  43      21.570  40.470  38.480  0.00  0.00            
ATOM    535 HG22 ILE X  43      22.320  39.340  37.270  0.00  0.00            
ATOM    536 HG23 ILE X  43      20.600  39.250  37.640  0.00  0.00            
ATOM    537  CG1 ILE X  43      22.110  36.960  38.590  0.00  0.00            
ATOM    538 HG11 ILE X  43      21.910  36.300  39.440  0.00  0.00            
ATOM    539 HG12 ILE X  43      23.140  36.810  38.270  0.00  0.00            
ATOM    540  CD  ILE X  43      21.210  36.620  37.400  0.00  0.00            
ATOM    541  HD1 ILE X  43      21.290  35.530  37.350  0.00  0.00            
ATOM    542  HD2 ILE X  43      20.190  36.950  37.570  0.00  0.00            
ATOM    543  HD3 ILE X  43      21.500  37.230  36.550  0.00  0.00            
ATOM    544  C   ILE X  43      23.170  37.900  41.190  0.00  0.00            
ATOM    545  O   ILE X  43      22.260  37.660  41.980  0.00  0.00            
ATOM    546  N   CYS X  44      24.400  37.410  41.390  0.00  0.00            
ATOM    547  H   CYS X  44      25.160  37.870  40.910  0.00  0.00            
ATOM    548  CA  CYS X  44      24.710  36.420  42.400  0.00  0.00            
ATOM    549  HA  CYS X  44      23.820  35.940  42.800  0.00  0.00            
ATOM    550  CB  CYS X  44      25.460  35.350  41.610  0.00  0.00            
ATOM    551  HB1 CYS X  44      25.810  34.600  42.310  0.00  0.00            
ATOM    552  HB2 CYS X  44      26.310  35.960  41.280  0.00  0.00            
ATOM    553  SG  CYS X  44      24.620  34.590  40.200  0.00  0.00            
ATOM    554  HG  CYS X  44      25.710  34.070  39.630  0.00  0.00            
ATOM    555  C   CYS X  44      25.520  36.930  43.580  0.00  0.00            
ATOM    556  O   CYS X  44      26.080  38.030  43.550  0.00  0.00            
ATOM    557  N   THR X  45      25.530  36.180  44.690  0.00  0.00            
ATOM    558  H   THR X  45      24.860  35.430  44.770  0.00  0.00            
ATOM    559  CA  THR X  45      26.580  36.140  45.690  0.00  0.00            
ATOM    560  HA  THR X  45      27.120  37.060  45.860  0.00  0.00            
ATOM    561  CB  THR X  45      26.120  35.840  47.120  0.00  0.00            
ATOM    562  HB  THR X  45      26.970  35.790  47.800  0.00  0.00            
ATOM    563  CG2 THR X  45      25.190  36.970  47.560  0.00  0.00            
ATOM    564 HG21 THR X  45      25.800  37.720  48.040  0.00  0.00            
ATOM    565 HG22 THR X  45      24.520  37.410  46.820  0.00  0.00            
ATOM    566 HG23 THR X  45      24.700  36.580  48.460  0.00  0.00            
ATOM    567  OG1 THR X  45      25.570  34.550  47.170  0.00  0.00            
ATOM    568  HG1 THR X  45      24.690  34.520  46.790  0.00  0.00            
ATOM    569  C   THR X  45      27.640  35.110  45.330  0.00  0.00            
ATOM    570  O   THR X  45      27.360  34.270  44.480  0.00  0.00            
ATOM    571  N   SER X  46      28.800  35.040  45.990  0.00  0.00            
ATOM    572  H   SER X  46      28.990  35.760  46.670  0.00  0.00            
ATOM    573  CA  SER X  46      29.760  33.980  45.730  0.00  0.00            
ATOM    574  HA  SER X  46      30.040  33.830  44.690  0.00  0.00            
ATOM    575  CB  SER X  46      31.060  34.230  46.500  0.00  0.00            
ATOM    576  HB1 SER X  46      31.860  33.580  46.120  0.00  0.00            
ATOM    577  HB2 SER X  46      31.020  34.060  47.570  0.00  0.00            
ATOM    578  OG  SER X  46      31.450  35.560  46.240  0.00  0.00            
ATOM    579  HG  SER X  46      31.890  35.610  45.390  0.00  0.00            
ATOM    580  C   SER X  46      29.260  32.620  46.180  0.00  0.00            
ATOM    581  O   SER X  46      29.760  31.600  45.710  0.00  0.00            
ATOM    582  N   GLU X  47      28.180  32.480  46.960  0.00  0.00            
ATOM    583  H   GLU X  47      27.770  33.290  47.410  0.00  0.00            
ATOM    584  CA  GLU X  47      27.500  31.280  47.390  0.00  0.00            
ATOM    585  HA  GLU X  47      28.270  30.500  47.420  0.00  0.00            
ATOM    586  CB  GLU X  47      26.910  31.430  48.790  0.00  0.00            
ATOM    587  HB1 GLU X  47      26.720  30.420  49.150  0.00  0.00            
ATOM    588  HB2 GLU X  47      26.060  32.110  48.750  0.00  0.00            
ATOM    589  CG  GLU X  47      27.900  32.050  49.790  0.00  0.00            
ATOM    590  HG1 GLU X  47      28.080  33.070  49.450  0.00  0.00            
ATOM    591  HG2 GLU X  47      28.870  31.590  49.960  0.00  0.00            
ATOM    592  CD  GLU X  47      27.200  32.040  51.140  0.00  0.00            
ATOM    593  OE1 GLU X  47      27.130  33.160  51.690  0.00  0.00            
ATOM    594  OE2 GLU X  47      26.780  30.990  51.690  0.00  0.00            
ATOM    595  C   GLU X  47      26.450  30.820  46.400  0.00  0.00            
ATOM    596  O   GLU X  47      26.260  29.610  46.290  0.00  0.00            
ATOM    597  N   ASP X  48      25.930  31.690  45.530  0.00  0.00            
ATOM    598  H   ASP X  48      26.430  32.570  45.560  0.00  0.00            
ATOM    599  CA  ASP X  48      25.050  31.340  44.430  0.00  0.00            
ATOM    600  HA  ASP X  48      24.480  30.480  44.780  0.00  0.00            
ATOM    601  CB  ASP X  48      24.080  32.460  44.070  0.00  0.00            
ATOM    602  HB1 ASP X  48      23.550  32.170  43.170  0.00  0.00            
ATOM    603  HB2 ASP X  48      24.670  33.340  43.820  0.00  0.00            
ATOM    604  CG  ASP X  48      23.200  32.920  45.230  0.00  0.00            
ATOM    605  OD1 ASP X  48      22.180  32.240  45.460  0.00  0.00            
ATOM    606  OD2 ASP X  48      23.390  34.060  45.700  0.00  0.00            
ATOM    607  C   ASP X  48      25.870  31.070  43.170  0.00  0.00            
ATOM    608  O   ASP X  48      25.500  30.170  42.420  0.00  0.00            
ATOM    609  N   MET X  49      27.010  31.720  42.960  0.00  0.00            
ATOM    610  H   MET X  49      27.230  32.540  43.500  0.00  0.00            
ATOM    611  CA  MET X  49      27.820  31.460  41.780  0.00  0.00            
ATOM    612  HA  MET X  49      27.140  31.590  40.940  0.00  0.00            
ATOM    613  CB  MET X  49      29.000  32.430  41.760  0.00  0.00            
ATOM    614  HB1 MET X  49      29.750  31.960  41.120  0.00  0.00            
ATOM    615  HB2 MET X  49      29.470  32.470  42.740  0.00  0.00            
ATOM    616  CG  MET X  49      28.550  33.790  41.240  0.00  0.00            
ATOM    617  HG1 MET X  49      29.460  34.380  41.360  0.00  0.00            
ATOM    618  HG2 MET X  49      27.730  34.230  41.810  0.00  0.00            
ATOM    619  SD  MET X  49      28.170  33.860  39.470  0.00  0.00            
ATOM    620  CE  MET X  49      29.800  33.580  38.730  0.00  0.00            
ATOM    621  HE1 MET X  49      30.240  32.660  39.100  0.00  0.00            
ATOM    622  HE2 MET X  49      29.790  33.430  37.660  0.00  0.00            
ATOM    623  HE3 MET X  49      30.360  34.480  39.000  0.00  0.00            
ATOM    624  C   MET X  49      28.360  30.040  41.680  0.00  0.00            
ATOM    625  O   MET X  49      28.680  29.690  40.540  0.00  0.00            
ATOM    626  N   LEU X  50      28.340  29.240  42.740  0.00  0.00            
ATOM    627  H   LEU X  50      28.250  29.660  43.660  0.00  0.00            
ATOM    628  CA  LEU X  50      28.690  27.830  42.690  0.00  0.00            
ATOM    629  HA  LEU X  50      29.620  27.610  42.170  0.00  0.00            
ATOM    630  CB  LEU X  50      28.900  27.340  44.120  0.00  0.00            
ATOM    631  HB1 LEU X  50      28.920  26.250  43.980  0.00  0.00            
ATOM    632  HB2 LEU X  50      27.990  27.410  44.720  0.00  0.00            
ATOM    633  CG  LEU X  50      30.150  27.820  44.850  0.00  0.00            
ATOM    634  HG  LEU X  50      30.250  28.890  44.700  0.00  0.00            
ATOM    635  CD1 LEU X  50      29.910  27.520  46.330  0.00  0.00            
ATOM    636 HD11 LEU X  50      30.780  27.670  46.960  0.00  0.00            
ATOM    637 HD12 LEU X  50      29.050  28.100  46.660  0.00  0.00            
ATOM    638 HD13 LEU X  50      29.670  26.470  46.510  0.00  0.00            
ATOM    639  CD2 LEU X  50      31.410  27.080  44.420  0.00  0.00            
ATOM    640 HD21 LEU X  50      32.290  27.530  44.870  0.00  0.00            
ATOM    641 HD22 LEU X  50      31.320  26.010  44.630  0.00  0.00            
ATOM    642 HD23 LEU X  50      31.490  27.170  43.340  0.00  0.00            
ATOM    643  C   LEU X  50      27.600  26.980  42.060  0.00  0.00            
ATOM    644  O   LEU X  50      27.950  25.970  41.440  0.00  0.00            
ATOM    645  N   ASN X  51      26.330  27.340  42.180  0.00  0.00            
ATOM    646  H   ASN X  51      26.230  28.340  42.300  0.00  0.00            
ATOM    647  CA  ASN X  51      25.200  26.700  41.530  0.00  0.00            
ATOM    648  HA  ASN X  51      25.440  26.280  40.550  0.00  0.00            
ATOM    649  CB  ASN X  51      24.650  25.620  42.450  0.00  0.00            
ATOM    650  HB1 ASN X  51      23.670  25.390  42.030  0.00  0.00            
ATOM    651  HB2 ASN X  51      24.590  25.890  43.510  0.00  0.00            
ATOM    652  CG  ASN X  51      25.430  24.310  42.530  0.00  0.00            
ATOM    653  OD1 ASN X  51      25.980  23.940  43.560  0.00  0.00            
ATOM    654  ND2 ASN X  51      25.610  23.670  41.370  0.00  0.00            
ATOM    655 HD21 ASN X  51      25.270  24.080  40.510  0.00  0.00            
ATOM    656 HD22 ASN X  51      26.090  22.790  41.460  0.00  0.00            
ATOM    657  C   ASN X  51      24.140  27.750  41.290  0.00  0.00            
ATOM    658  O   ASN X  51      23.070  27.830  41.890  0.00  0.00            
ATOM    659  N   PRO X  52      24.330  28.640  40.310  0.00  0.00            
ATOM    660  CD  PRO X  52      25.520  28.850  39.500  0.00  0.00            
ATOM    661  HD1 PRO X  52      25.670  27.980  38.860  0.00  0.00            
ATOM    662  HD2 PRO X  52      26.290  28.970  40.260  0.00  0.00            
ATOM    663  CG  PRO X  52      25.290  30.020  38.560  0.00  0.00            
ATOM    664  HG1 PRO X  52      24.890  29.580  37.650  0.00  0.00            
ATOM    665  HG2 PRO X  52      26.190  30.610  38.410  0.00  0.00            
ATOM    666  CB  PRO X  52      24.190  30.760  39.320  0.00  0.00            
ATOM    667  HB1 PRO X  52      23.650  31.430  38.640  0.00  0.00            
ATOM    668  HB2 PRO X  52      24.630  31.310  40.160  0.00  0.00            
ATOM    669  CA  PRO X  52      23.350  29.600  39.840  0.00  0.00            
ATOM    670  HA  PRO X  52      22.930  30.090  40.720  0.00  0.00            
ATOM    671  C   PRO X  52      22.280  29.060  38.900  0.00  0.00            
ATOM    672  O   PRO X  52      22.670  28.430  37.920  0.00  0.00            
ATOM    673  N   ASN X  53      21.020  29.440  39.140  0.00  0.00            
ATOM    674  H   ASN X  53      20.730  29.880  40.000  0.00  0.00            
ATOM    675  CA  ASN X  53      19.940  29.300  38.190  0.00  0.00            
ATOM    676  HA  ASN X  53      20.270  28.590  37.440  0.00  0.00            
ATOM    677  CB  ASN X  53      18.760  28.800  39.030  0.00  0.00            
ATOM    678  HB1 ASN X  53      18.410  29.540  39.740  0.00  0.00            
ATOM    679  HB2 ASN X  53      19.090  27.950  39.620  0.00  0.00            
ATOM    680  CG  ASN X  53      17.590  28.420  38.130  0.00  0.00            
ATOM    681  OD1 ASN X  53      17.380  28.810  36.990  0.00  0.00            
ATOM    682  ND2 ASN X  53      16.750  27.540  38.690  0.00  0.00            
ATOM    683 HD21 ASN X  53      16.990  27.220  39.620  0.00  0.00            
ATOM    684 HD22 ASN X  53      15.930  27.220  38.200  0.00  0.00            
ATOM    685  C   ASN X  53      19.740  30.630  37.460  0.00  0.00            
ATOM    686  O   ASN X  53      18.950  31.390  38.010  0.00  0.00            
ATOM    687  N   TYR X  54      20.390  30.920  36.330  0.00  0.00            
ATOM    688  H   TYR X  54      20.850  30.220  35.760  0.00  0.00            
ATOM    689  CA  TYR X  54      20.570  32.310  35.970  0.00  0.00            
ATOM    690  HA  TYR X  54      20.990  32.930  36.750  0.00  0.00            
ATOM    691  CB  TYR X  54      21.590  32.330  34.840  0.00  0.00            
ATOM    692  HB1 TYR X  54      21.330  33.200  34.220  0.00  0.00            
ATOM    693  HB2 TYR X  54      21.480  31.470  34.190  0.00  0.00            
ATOM    694  CG  TYR X  54      23.020  32.450  35.330  0.00  0.00            
ATOM    695  CD1 TYR X  54      23.420  33.610  36.000  0.00  0.00            
ATOM    696  HD1 TYR X  54      22.770  34.460  36.180  0.00  0.00            
ATOM    697  CE1 TYR X  54      24.730  33.810  36.440  0.00  0.00            
ATOM    698  HE1 TYR X  54      25.020  34.720  36.940  0.00  0.00            
ATOM    699  CZ  TYR X  54      25.700  32.800  36.290  0.00  0.00            
ATOM    700  OH  TYR X  54      27.030  33.080  36.420  0.00  0.00            
ATOM    701  HH  TYR X  54      27.510  32.270  36.260  0.00  0.00            
ATOM    702  CE2 TYR X  54      25.300  31.650  35.580  0.00  0.00            
ATOM    703  HE2 TYR X  54      26.040  30.860  35.460  0.00  0.00            
ATOM    704  CD2 TYR X  54      23.980  31.440  35.180  0.00  0.00            
ATOM    705  HD2 TYR X  54      23.730  30.520  34.680  0.00  0.00            
ATOM    706  C   TYR X  54      19.380  33.150  35.540  0.00  0.00            
ATOM    707  O   TYR X  54      19.260  34.320  35.880  0.00  0.00            
ATOM    708  N   GLU X  55      18.370  32.530  34.920  0.00  0.00            
ATOM    709  H   GLU X  55      18.580  31.610  34.540  0.00  0.00            
ATOM    710  CA  GLU X  55      17.090  33.120  34.620  0.00  0.00            
ATOM    711  HA  GLU X  55      17.390  34.080  34.200  0.00  0.00            
ATOM    712  CB  GLU X  55      16.390  32.330  33.520  0.00  0.00            
ATOM    713  HB1 GLU X  55      15.700  31.620  33.980  0.00  0.00            
ATOM    714  HB2 GLU X  55      17.110  31.740  32.960  0.00  0.00            
ATOM    715  CG  GLU X  55      15.690  33.240  32.510  0.00  0.00            
ATOM    716  HG1 GLU X  55      16.330  34.050  32.150  0.00  0.00            
ATOM    717  HG2 GLU X  55      14.770  33.620  32.960  0.00  0.00            
ATOM    718  CD  GLU X  55      15.230  32.410  31.320  0.00  0.00            
ATOM    719  OE1 GLU X  55      14.050  32.000  31.370  0.00  0.00            
ATOM    720  OE2 GLU X  55      16.030  32.170  30.400  0.00  0.00            
ATOM    721  C   GLU X  55      16.200  33.310  35.850  0.00  0.00            
ATOM    722  O   GLU X  55      15.470  34.280  35.980  0.00  0.00            
ATOM    723  N   ASP X  56      16.290  32.380  36.810  0.00  0.00            
ATOM    724  H   ASP X  56      16.950  31.620  36.700  0.00  0.00            
ATOM    725  CA  ASP X  56      15.620  32.470  38.090  0.00  0.00            
ATOM    726  HA  ASP X  56      14.580  32.700  37.860  0.00  0.00            
ATOM    727  CB  ASP X  56      15.720  31.180  38.900  0.00  0.00            
ATOM    728  HB1 ASP X  56      16.770  31.030  39.180  0.00  0.00            
ATOM    729  HB2 ASP X  56      15.450  30.360  38.220  0.00  0.00            
ATOM    730  CG  ASP X  56      14.740  31.170  40.060  0.00  0.00            
ATOM    731  OD1 ASP X  56      13.550  31.450  39.850  0.00  0.00            
ATOM    732  OD2 ASP X  56      15.020  30.810  41.230  0.00  0.00            
ATOM    733  C   ASP X  56      16.090  33.590  39.000  0.00  0.00            
ATOM    734  O   ASP X  56      15.370  34.510  39.380  0.00  0.00            
ATOM    735  N   LEU X  57      17.410  33.730  39.120  0.00  0.00            
ATOM    736  H   LEU X  57      18.010  33.030  38.710  0.00  0.00            
ATOM    737  CA  LEU X  57      18.050  34.860  39.760  0.00  0.00            
ATOM    738  HA  LEU X  57      17.670  34.880  40.780  0.00  0.00            
ATOM    739  CB  LEU X  57      19.520  34.450  39.780  0.00  0.00            
ATOM    740  HB1 LEU X  57      20.050  35.340  40.120  0.00  0.00            
ATOM    741  HB2 LEU X  57      19.820  34.340  38.740  0.00  0.00            
ATOM    742  CG  LEU X  57      19.960  33.300  40.680  0.00  0.00            
ATOM    743  HG  LEU X  57      19.260  32.480  40.540  0.00  0.00            
ATOM    744  CD1 LEU X  57      21.360  32.880  40.250  0.00  0.00            
ATOM    745 HD11 LEU X  57      22.180  33.490  40.620  0.00  0.00            
ATOM    746 HD12 LEU X  57      21.670  31.970  40.780  0.00  0.00            
ATOM    747 HD13 LEU X  57      21.470  32.870  39.170  0.00  0.00            
ATOM    748  CD2 LEU X  57      20.140  33.700  42.140  0.00  0.00            
ATOM    749 HD21 LEU X  57      20.780  34.580  42.190  0.00  0.00            
ATOM    750 HD22 LEU X  57      19.100  33.890  42.370  0.00  0.00            
ATOM    751 HD23 LEU X  57      20.490  32.840  42.710  0.00  0.00            
ATOM    752  C   LEU X  57      17.770  36.220  39.150  0.00  0.00            
ATOM    753  O   LEU X  57      17.850  37.290  39.760  0.00  0.00            
ATOM    754  N   LEU X  58      17.450  36.280  37.850  0.00  0.00            
ATOM    755  H   LEU X  58      17.470  35.380  37.380  0.00  0.00            
ATOM    756  CA  LEU X  58      17.000  37.460  37.150  0.00  0.00            
ATOM    757  HA  LEU X  58      17.600  38.300  37.500  0.00  0.00            
ATOM    758  CB  LEU X  58      17.270  37.330  35.660  0.00  0.00            
ATOM    759  HB1 LEU X  58      16.500  36.730  35.180  0.00  0.00            
ATOM    760  HB2 LEU X  58      18.320  37.020  35.580  0.00  0.00            
ATOM    761  CG  LEU X  58      17.130  38.600  34.820  0.00  0.00            
ATOM    762  HG  LEU X  58      16.060  38.800  34.720  0.00  0.00            
ATOM    763  CD1 LEU X  58      17.790  39.820  35.450  0.00  0.00            
ATOM    764 HD11 LEU X  58      18.790  39.610  35.830  0.00  0.00            
ATOM    765 HD12 LEU X  58      17.780  40.650  34.750  0.00  0.00            
ATOM    766 HD13 LEU X  58      17.270  40.240  36.320  0.00  0.00            
ATOM    767  CD2 LEU X  58      17.770  38.470  33.450  0.00  0.00            
ATOM    768 HD21 LEU X  58      17.240  37.750  32.840  0.00  0.00            
ATOM    769 HD22 LEU X  58      17.690  39.460  32.990  0.00  0.00            
ATOM    770 HD23 LEU X  58      18.810  38.170  33.570  0.00  0.00            
ATOM    771  C   LEU X  58      15.610  37.940  37.550  0.00  0.00            
ATOM    772  O   LEU X  58      15.350  39.140  37.610  0.00  0.00            
ATOM    773  N   ILE X  59      14.670  37.030  37.820  0.00  0.00            
ATOM    774  H   ILE X  59      14.950  36.050  37.800  0.00  0.00            
ATOM    775  CA  ILE X  59      13.430  37.370  38.490  0.00  0.00            
ATOM    776  HA  ILE X  59      13.130  38.380  38.230  0.00  0.00            
ATOM    777  CB  ILE X  59      12.280  36.460  38.080  0.00  0.00            
ATOM    778  HB  ILE X  59      12.100  36.690  37.030  0.00  0.00            
ATOM    779  CG2 ILE X  59      12.610  34.970  38.220  0.00  0.00            
ATOM    780 HG21 ILE X  59      12.530  34.800  39.290  0.00  0.00            
ATOM    781 HG22 ILE X  59      11.860  34.360  37.720  0.00  0.00            
ATOM    782 HG23 ILE X  59      13.560  34.720  37.760  0.00  0.00            
ATOM    783  CG1 ILE X  59      11.070  36.950  38.860  0.00  0.00            
ATOM    784 HG11 ILE X  59      10.930  38.030  38.870  0.00  0.00            
ATOM    785 HG12 ILE X  59      11.180  36.550  39.860  0.00  0.00            
ATOM    786  CD  ILE X  59       9.780  36.430  38.230  0.00  0.00            
ATOM    787  HD1 ILE X  59       9.680  36.890  37.240  0.00  0.00            
ATOM    788  HD2 ILE X  59       9.740  35.350  38.120  0.00  0.00            
ATOM    789  HD3 ILE X  59       8.950  36.720  38.880  0.00  0.00            
ATOM    790  C   ILE X  59      13.660  37.620  39.970  0.00  0.00            
ATOM    791  O   ILE X  59      12.940  38.460  40.510  0.00  0.00            
ATOM    792  N   ARG X  60      14.560  36.960  40.710  0.00  0.00            
ATOM    793  H   ARG X  60      15.050  36.220  40.230  0.00  0.00            
ATOM    794  CA  ARG X  60      14.780  37.190  42.130  0.00  0.00            
ATOM    795  HA  ARG X  60      13.850  37.340  42.670  0.00  0.00            
ATOM    796  CB  ARG X  60      15.510  36.010  42.770  0.00  0.00            
ATOM    797  HB1 ARG X  60      15.720  36.170  43.830  0.00  0.00            
ATOM    798  HB2 ARG X  60      16.510  35.990  42.340  0.00  0.00            
ATOM    799  CG  ARG X  60      14.820  34.650  42.760  0.00  0.00            
ATOM    800  HG1 ARG X  60      14.550  34.340  41.760  0.00  0.00            
ATOM    801  HG2 ARG X  60      13.890  34.810  43.310  0.00  0.00            
ATOM    802  CD  ARG X  60      15.690  33.610  43.450  0.00  0.00            
ATOM    803  HD1 ARG X  60      15.810  33.950  44.480  0.00  0.00            
ATOM    804  HD2 ARG X  60      16.600  33.540  42.850  0.00  0.00            
ATOM    805  NE  ARG X  60      15.040  32.300  43.500  0.00  0.00            
ATOM    806  HE  ARG X  60      14.800  31.780  42.670  0.00  0.00            
ATOM    807  CZ  ARG X  60      14.810  31.550  44.590  0.00  0.00            
ATOM    808  NH1 ARG X  60      15.010  31.950  45.850  0.00  0.00            
ATOM    809 HH11 ARG X  60      15.060  32.940  46.060  0.00  0.00            
ATOM    810 HH12 ARG X  60      14.610  31.420  46.600  0.00  0.00            
ATOM    811  NH2 ARG X  60      14.510  30.250  44.460  0.00  0.00            
ATOM    812 HH21 ARG X  60      14.340  29.890  43.540  0.00  0.00            
ATOM    813 HH22 ARG X  60      14.700  29.710  45.290  0.00  0.00            
ATOM    814  C   ARG X  60      15.490  38.500  42.430  0.00  0.00            
ATOM    815  O   ARG X  60      15.870  38.890  43.530  0.00  0.00            
ATOM    816  N   LYS X  61      15.700  39.330  41.400  0.00  0.00            
ATOM    817  H   LYS X  61      15.370  39.050  40.490  0.00  0.00            
ATOM    818  CA  LYS X  61      15.910  40.760  41.560  0.00  0.00            
ATOM    819  HA  LYS X  61      15.800  41.130  42.580  0.00  0.00            
ATOM    820  CB  LYS X  61      17.270  41.240  41.050  0.00  0.00            
ATOM    821  HB1 LYS X  61      17.250  42.310  41.250  0.00  0.00            
ATOM    822  HB2 LYS X  61      17.240  41.070  39.970  0.00  0.00            
ATOM    823  CG  LYS X  61      18.480  40.570  41.690  0.00  0.00            
ATOM    824  HG1 LYS X  61      19.340  40.690  41.030  0.00  0.00            
ATOM    825  HG2 LYS X  61      18.330  39.490  41.720  0.00  0.00            
ATOM    826  CD  LYS X  61      18.900  40.980  43.100  0.00  0.00            
ATOM    827  HD1 LYS X  61      18.030  41.120  43.740  0.00  0.00            
ATOM    828  HD2 LYS X  61      19.230  42.020  43.080  0.00  0.00            
ATOM    829  CE  LYS X  61      20.000  40.120  43.700  0.00  0.00            
ATOM    830  HE1 LYS X  61      20.880  40.140  43.050  0.00  0.00            
ATOM    831  HE2 LYS X  61      19.670  39.080  43.620  0.00  0.00            
ATOM    832  NZ  LYS X  61      20.420  40.440  45.070  0.00  0.00            
ATOM    833  HZ1 LYS X  61      21.230  39.880  45.280  0.00  0.00            
ATOM    834  HZ2 LYS X  61      20.570  41.440  45.170  0.00  0.00            
ATOM    835  HZ3 LYS X  61      19.720  40.210  45.760  0.00  0.00            
ATOM    836  C   LYS X  61      14.870  41.540  40.770  0.00  0.00            
ATOM    837  O   LYS X  61      14.370  41.090  39.750  0.00  0.00            
ATOM    838  N   SER X  62      14.550  42.690  41.380  0.00  0.00            
ATOM    839  H   SER X  62      15.110  42.990  42.160  0.00  0.00            
ATOM    840  CA  SER X  62      13.610  43.660  40.860  0.00  0.00            
ATOM    841  HA  SER X  62      13.030  43.100  40.120  0.00  0.00            
ATOM    842  CB  SER X  62      12.630  44.030  41.980  0.00  0.00            
ATOM    843  HB1 SER X  62      12.060  44.810  41.460  0.00  0.00            
ATOM    844  HB2 SER X  62      13.180  44.390  42.850  0.00  0.00            
ATOM    845  OG  SER X  62      11.740  43.000  42.330  0.00  0.00            
ATOM    846  HG  SER X  62      12.200  42.420  42.940  0.00  0.00            
ATOM    847  C   SER X  62      14.260  44.880  40.240  0.00  0.00            
ATOM    848  O   SER X  62      15.430  45.160  40.540  0.00  0.00            
ATOM    849  N   ASN X  63      13.540  45.660  39.430  0.00  0.00            
ATOM    850  H   ASN X  63      12.590  45.350  39.280  0.00  0.00            
ATOM    851  CA  ASN X  63      13.950  46.900  38.800  0.00  0.00            
ATOM    852  HA  ASN X  63      14.620  46.520  38.030  0.00  0.00            
ATOM    853  CB  ASN X  63      12.730  47.690  38.340  0.00  0.00            
ATOM    854  HB1 ASN X  63      12.100  47.890  39.200  0.00  0.00            
ATOM    855  HB2 ASN X  63      12.090  47.110  37.670  0.00  0.00            
ATOM    856  CG  ASN X  63      13.100  48.940  37.570  0.00  0.00            
ATOM    857  OD1 ASN X  63      12.800  50.070  37.940  0.00  0.00            
ATOM    858  ND2 ASN X  63      13.790  48.880  36.420  0.00  0.00            
ATOM    859 HD21 ASN X  63      14.110  47.960  36.170  0.00  0.00            
ATOM    860 HD22 ASN X  63      14.130  49.750  36.040  0.00  0.00            
ATOM    861  C   ASN X  63      14.780  47.800  39.700  0.00  0.00            
ATOM    862  O   ASN X  63      15.740  48.360  39.160  0.00  0.00            
ATOM    863  N   HIS X  64      14.450  47.970  40.980  0.00  0.00            
ATOM    864  H   HIS X  64      13.620  47.560  41.380  0.00  0.00            
ATOM    865  CA  HIS X  64      15.220  48.850  41.840  0.00  0.00            
ATOM    866  HA  HIS X  64      15.320  49.860  41.430  0.00  0.00            
ATOM    867  CB  HIS X  64      14.380  49.130  43.080  0.00  0.00            
ATOM    868  HB1 HIS X  64      13.370  49.370  42.750  0.00  0.00            
ATOM    869  HB2 HIS X  64      14.730  50.010  43.630  0.00  0.00            
ATOM    870  CG  HIS X  64      14.190  47.960  44.010  0.00  0.00            
ATOM    871  ND1 HIS X  64      13.360  46.870  43.760  0.00  0.00            
ATOM    872  CE1 HIS X  64      13.290  46.140  44.880  0.00  0.00            
ATOM    873  HE1 HIS X  64      12.730  45.230  44.990  0.00  0.00            
ATOM    874  NE2 HIS X  64      13.950  46.790  45.850  0.00  0.00            
ATOM    875  HE2 HIS X  64      14.060  46.480  46.800  0.00  0.00            
ATOM    876  CD2 HIS X  64      14.600  47.890  45.310  0.00  0.00            
ATOM    877  HD2 HIS X  64      15.220  48.620  45.810  0.00  0.00            
ATOM    878  C   HIS X  64      16.600  48.430  42.320  0.00  0.00            
ATOM    879  O   HIS X  64      17.290  49.190  42.990  0.00  0.00            
ATOM    880  N   ASN X  65      16.910  47.140  42.110  0.00  0.00            
ATOM    881  H   ASN X  65      16.250  46.590  41.580  0.00  0.00            
ATOM    882  CA  ASN X  65      18.150  46.530  42.540  0.00  0.00            
ATOM    883  HA  ASN X  65      18.460  46.960  43.490  0.00  0.00            
ATOM    884  CB  ASN X  65      18.010  45.030  42.770  0.00  0.00            
ATOM    885  HB1 ASN X  65      18.990  44.600  42.980  0.00  0.00            
ATOM    886  HB2 ASN X  65      17.680  44.610  41.820  0.00  0.00            
ATOM    887  CG  ASN X  65      17.000  44.590  43.830  0.00  0.00            
ATOM    888  OD1 ASN X  65      16.170  43.750  43.500  0.00  0.00            
ATOM    889  ND2 ASN X  65      17.020  45.060  45.080  0.00  0.00            
ATOM    890 HD21 ASN X  65      17.750  45.730  45.320  0.00  0.00            
ATOM    891 HD22 ASN X  65      16.150  45.190  45.570  0.00  0.00            
ATOM    892  C   ASN X  65      19.270  46.790  41.550  0.00  0.00            
ATOM    893  O   ASN X  65      20.440  46.700  41.920  0.00  0.00            
ATOM    894  N   PHE X  66      18.980  47.120  40.290  0.00  0.00            
ATOM    895  H   PHE X  66      18.020  47.090  39.980  0.00  0.00            
ATOM    896  CA  PHE X  66      19.980  47.400  39.280  0.00  0.00            
ATOM    897  HA  PHE X  66      20.780  46.690  39.480  0.00  0.00            
ATOM    898  CB  PHE X  66      19.330  47.130  37.920  0.00  0.00            
ATOM    899  HB1 PHE X  66      20.110  47.170  37.160  0.00  0.00            
ATOM    900  HB2 PHE X  66      18.690  47.990  37.750  0.00  0.00            
ATOM    901  CG  PHE X  66      18.580  45.830  37.720  0.00  0.00            
ATOM    902  CD1 PHE X  66      19.310  44.630  37.780  0.00  0.00            
ATOM    903  HD1 PHE X  66      20.370  44.660  37.990  0.00  0.00            
ATOM    904  CE1 PHE X  66      18.630  43.410  37.770  0.00  0.00            
ATOM    905  HE1 PHE X  66      19.200  42.500  37.920  0.00  0.00            
ATOM    906  CZ  PHE X  66      17.260  43.350  37.500  0.00  0.00            
ATOM    907  HZ  PHE X  66      16.900  42.340  37.400  0.00  0.00            
ATOM    908  CE2 PHE X  66      16.560  44.560  37.410  0.00  0.00            
ATOM    909  HE2 PHE X  66      15.510  44.480  37.180  0.00  0.00            
ATOM    910  CD2 PHE X  66      17.190  45.800  37.570  0.00  0.00            
ATOM    911  HD2 PHE X  66      16.680  46.740  37.420  0.00  0.00            
ATOM    912  C   PHE X  66      20.530  48.790  39.520  0.00  0.00            
ATOM    913  O   PHE X  66      19.920  49.790  39.160  0.00  0.00            
ATOM    914  N   LEU X  67      21.800  48.880  39.930  0.00  0.00            
ATOM    915  H   LEU X  67      22.220  48.020  40.260  0.00  0.00            
ATOM    916  CA  LEU X  67      22.640  50.050  40.080  0.00  0.00            
ATOM    917  HA  LEU X  67      21.940  50.890  40.020  0.00  0.00            
ATOM    918  CB  LEU X  67      23.280  50.200  41.460  0.00  0.00            
ATOM    919  HB1 LEU X  67      23.710  49.210  41.630  0.00  0.00            
ATOM    920  HB2 LEU X  67      22.430  50.310  42.130  0.00  0.00            
ATOM    921  CG  LEU X  67      24.200  51.400  41.640  0.00  0.00            
ATOM    922  HG  LEU X  67      25.070  51.280  40.990  0.00  0.00            
ATOM    923  CD1 LEU X  67      23.460  52.710  41.470  0.00  0.00            
ATOM    924 HD11 LEU X  67      22.520  52.770  42.030  0.00  0.00            
ATOM    925 HD12 LEU X  67      24.150  53.510  41.740  0.00  0.00            
ATOM    926 HD13 LEU X  67      23.210  52.740  40.400  0.00  0.00            
ATOM    927  CD2 LEU X  67      24.780  51.450  43.050  0.00  0.00            
ATOM    928 HD21 LEU X  67      25.300  50.540  43.320  0.00  0.00            
ATOM    929 HD22 LEU X  67      25.270  52.370  43.350  0.00  0.00            
ATOM    930 HD23 LEU X  67      23.860  51.520  43.640  0.00  0.00            
ATOM    931  C   LEU X  67      23.620  50.070  38.920  0.00  0.00            
ATOM    932  O   LEU X  67      24.320  49.090  38.670  0.00  0.00            
ATOM    933  N   VAL X  68      23.660  51.170  38.160  0.00  0.00            
ATOM    934  H   VAL X  68      22.920  51.820  38.380  0.00  0.00            
ATOM    935  CA  VAL X  68      24.760  51.530  37.280  0.00  0.00            
ATOM    936  HA  VAL X  68      25.500  50.730  37.370  0.00  0.00            
ATOM    937  CB  VAL X  68      24.250  51.490  35.840  0.00  0.00            
ATOM    938  HB  VAL X  68      23.400  52.180  35.780  0.00  0.00            
ATOM    939  CG1 VAL X  68      25.350  51.880  34.870  0.00  0.00            
ATOM    940 HG11 VAL X  68      26.120  51.110  34.790  0.00  0.00            
ATOM    941 HG12 VAL X  68      24.950  52.260  33.930  0.00  0.00            
ATOM    942 HG13 VAL X  68      25.870  52.790  35.160  0.00  0.00            
ATOM    943  CG2 VAL X  68      23.750  50.110  35.420  0.00  0.00            
ATOM    944 HG21 VAL X  68      23.650  50.120  34.340  0.00  0.00            
ATOM    945 HG22 VAL X  68      24.530  49.430  35.760  0.00  0.00            
ATOM    946 HG23 VAL X  68      22.810  49.940  35.950  0.00  0.00            
ATOM    947  C   VAL X  68      25.410  52.820  37.740  0.00  0.00            
ATOM    948  O   VAL X  68      24.720  53.720  38.210  0.00  0.00            
ATOM    949  N   GLN X  69      26.750  52.830  37.790  0.00  0.00            
ATOM    950  H   GLN X  69      27.250  52.030  37.440  0.00  0.00            
ATOM    951  CA  GLN X  69      27.420  54.060  38.180  0.00  0.00            
ATOM    952  HA  GLN X  69      26.680  54.860  38.110  0.00  0.00            
ATOM    953  CB  GLN X  69      27.910  53.850  39.610  0.00  0.00            
ATOM    954  HB1 GLN X  69      28.500  52.950  39.780  0.00  0.00            
ATOM    955  HB2 GLN X  69      26.950  53.750  40.110  0.00  0.00            
ATOM    956  CG  GLN X  69      28.760  54.980  40.190  0.00  0.00            
ATOM    957  HG1 GLN X  69      28.470  55.960  39.820  0.00  0.00            
ATOM    958  HG2 GLN X  69      29.800  54.820  39.890  0.00  0.00            
ATOM    959  CD  GLN X  69      28.710  54.900  41.710  0.00  0.00            
ATOM    960  OE1 GLN X  69      27.960  55.640  42.340  0.00  0.00            
ATOM    961  NE2 GLN X  69      29.500  54.050  42.360  0.00  0.00            
ATOM    962 HE21 GLN X  69      30.090  53.440  41.800  0.00  0.00            
ATOM    963 HE22 GLN X  69      29.450  53.940  43.360  0.00  0.00            
ATOM    964  C   GLN X  69      28.500  54.330  37.140  0.00  0.00            
ATOM    965  O   GLN X  69      29.270  53.470  36.700  0.00  0.00            
ATOM    966  N   ALA X  70      28.640  55.620  36.820  0.00  0.00            
ATOM    967  H   ALA X  70      27.930  56.150  37.310  0.00  0.00            
ATOM    968  CA  ALA X  70      29.500  56.330  35.900  0.00  0.00            
ATOM    969  HA  ALA X  70      30.230  55.630  35.480  0.00  0.00            
ATOM    970  CB  ALA X  70      28.750  56.790  34.660  0.00  0.00            
ATOM    971  HB1 ALA X  70      28.040  56.010  34.390  0.00  0.00            
ATOM    972  HB2 ALA X  70      28.140  57.690  34.800  0.00  0.00            
ATOM    973  HB3 ALA X  70      29.360  56.980  33.770  0.00  0.00            
ATOM    974  C   ALA X  70      30.380  57.420  36.490  0.00  0.00            
ATOM    975  O   ALA X  70      30.010  58.590  36.490  0.00  0.00            
ATOM    976  N   GLY X  71      31.380  57.100  37.320  0.00  0.00            
ATOM    977  H   GLY X  71      31.610  56.130  37.460  0.00  0.00            
ATOM    978  CA  GLY X  71      32.250  58.020  38.010  0.00  0.00            
ATOM    979  HA1 GLY X  71      32.630  58.790  37.330  0.00  0.00            
ATOM    980  HA2 GLY X  71      33.090  57.420  38.370  0.00  0.00            
ATOM    981  C   GLY X  71      31.480  58.610  39.180  0.00  0.00            
ATOM    982  O   GLY X  71      31.000  57.900  40.060  0.00  0.00            
ATOM    983  N   ASN X  72      31.190  59.910  39.230  0.00  0.00            
ATOM    984  H   ASN X  72      31.720  60.510  38.620  0.00  0.00            
ATOM    985  CA  ASN X  72      30.320  60.610  40.160  0.00  0.00            
ATOM    986  HA  ASN X  72      30.480  60.170  41.150  0.00  0.00            
ATOM    987  CB  ASN X  72      30.880  62.020  40.350  0.00  0.00            
ATOM    988  HB1 ASN X  72      30.480  62.740  39.640  0.00  0.00            
ATOM    989  HB2 ASN X  72      31.970  62.020  40.320  0.00  0.00            
ATOM    990  CG  ASN X  72      30.570  62.540  41.740  0.00  0.00            
ATOM    991  OD1 ASN X  72      29.820  63.500  41.900  0.00  0.00            
ATOM    992  ND2 ASN X  72      31.110  61.970  42.820  0.00  0.00            
ATOM    993 HD21 ASN X  72      31.660  61.130  42.720  0.00  0.00            
ATOM    994 HD22 ASN X  72      30.880  62.230  43.770  0.00  0.00            
ATOM    995  C   ASN X  72      28.840  60.670  39.820  0.00  0.00            
ATOM    996  O   ASN X  72      28.030  61.350  40.450  0.00  0.00            
ATOM    997  N   VAL X  73      28.520  60.070  38.670  0.00  0.00            
ATOM    998  H   VAL X  73      29.250  59.590  38.180  0.00  0.00            
ATOM    999  CA  VAL X  73      27.170  59.950  38.160  0.00  0.00            
ATOM   1000  HA  VAL X  73      26.510  60.650  38.670  0.00  0.00            
ATOM   1001  CB  VAL X  73      27.110  60.440  36.710  0.00  0.00            
ATOM   1002  HB  VAL X  73      27.650  59.670  36.150  0.00  0.00            
ATOM   1003  CG1 VAL X  73      25.690  60.630  36.190  0.00  0.00            
ATOM   1004 HG11 VAL X  73      25.710  60.910  35.140  0.00  0.00            
ATOM   1005 HG12 VAL X  73      25.040  59.770  36.320  0.00  0.00            
ATOM   1006 HG13 VAL X  73      25.130  61.490  36.570  0.00  0.00            
ATOM   1007  CG2 VAL X  73      27.770  61.810  36.550  0.00  0.00            
ATOM   1008 HG21 VAL X  73      27.580  62.140  35.530  0.00  0.00            
ATOM   1009 HG22 VAL X  73      27.350  62.430  37.340  0.00  0.00            
ATOM   1010 HG23 VAL X  73      28.850  61.770  36.660  0.00  0.00            
ATOM   1011  C   VAL X  73      26.560  58.560  38.310  0.00  0.00            
ATOM   1012  O   VAL X  73      27.230  57.540  38.160  0.00  0.00            
ATOM   1013  N   GLN X  74      25.270  58.540  38.670  0.00  0.00            
ATOM   1014  H   GLN X  74      24.720  59.390  38.730  0.00  0.00            
ATOM   1015  CA  GLN X  74      24.520  57.310  38.710  0.00  0.00            
ATOM   1016  HA  GLN X  74      25.250  56.510  38.560  0.00  0.00            
ATOM   1017  CB  GLN X  74      23.770  57.190  40.040  0.00  0.00            
ATOM   1018  HB1 GLN X  74      23.370  56.180  40.140  0.00  0.00            
ATOM   1019  HB2 GLN X  74      22.960  57.920  40.130  0.00  0.00            
ATOM   1020  CG  GLN X  74      24.740  57.380  41.200  0.00  0.00            
ATOM   1021  HG1 GLN X  74      25.010  58.440  41.250  0.00  0.00            
ATOM   1022  HG2 GLN X  74      25.720  56.910  41.080  0.00  0.00            
ATOM   1023  CD  GLN X  74      24.200  56.930  42.550  0.00  0.00            
ATOM   1024  OE1 GLN X  74      23.020  56.660  42.760  0.00  0.00            
ATOM   1025  NE2 GLN X  74      25.060  56.830  43.570  0.00  0.00            
ATOM   1026 HE21 GLN X  74      26.010  57.090  43.370  0.00  0.00            
ATOM   1027 HE22 GLN X  74      24.790  56.490  44.480  0.00  0.00            
ATOM   1028  C   GLN X  74      23.450  57.230  37.620  0.00  0.00            
ATOM   1029  O   GLN X  74      22.590  58.090  37.460  0.00  0.00            
ATOM   1030  N   LEU X  75      23.460  56.140  36.850  0.00  0.00            
ATOM   1031  H   LEU X  75      23.940  55.300  37.140  0.00  0.00            
ATOM   1032  CA  LEU X  75      22.660  56.020  35.650  0.00  0.00            
ATOM   1033  HA  LEU X  75      22.240  56.990  35.380  0.00  0.00            
ATOM   1034  CB  LEU X  75      23.500  55.650  34.440  0.00  0.00            
ATOM   1035  HB1 LEU X  75      22.850  55.610  33.570  0.00  0.00            
ATOM   1036  HB2 LEU X  75      23.940  54.670  34.620  0.00  0.00            
ATOM   1037  CG  LEU X  75      24.700  56.530  34.100  0.00  0.00            
ATOM   1038  HG  LEU X  75      25.360  56.540  34.970  0.00  0.00            
ATOM   1039  CD1 LEU X  75      25.530  55.970  32.950  0.00  0.00            
ATOM   1040 HD11 LEU X  75      26.230  56.720  32.590  0.00  0.00            
ATOM   1041 HD12 LEU X  75      26.190  55.220  33.390  0.00  0.00            
ATOM   1042 HD13 LEU X  75      24.870  55.580  32.180  0.00  0.00            
ATOM   1043  CD2 LEU X  75      24.390  57.900  33.510  0.00  0.00            
ATOM   1044 HD21 LEU X  75      25.270  58.540  33.510  0.00  0.00            
ATOM   1045 HD22 LEU X  75      23.880  57.800  32.550  0.00  0.00            
ATOM   1046 HD23 LEU X  75      23.620  58.460  34.040  0.00  0.00            
ATOM   1047  C   LEU X  75      21.420  55.150  35.770  0.00  0.00            
ATOM   1048  O   LEU X  75      21.540  54.100  36.410  0.00  0.00            
ATOM   1049  N   ARG X  76      20.250  55.710  35.450  0.00  0.00            
ATOM   1050  H   ARG X  76      20.310  56.600  34.970  0.00  0.00            
ATOM   1051  CA  ARG X  76      18.980  55.160  35.860  0.00  0.00            
ATOM   1052  HA  ARG X  76      19.050  54.810  36.890  0.00  0.00            
ATOM   1053  CB  ARG X  76      17.910  56.240  35.710  0.00  0.00            
ATOM   1054  HB1 ARG X  76      17.810  56.560  34.670  0.00  0.00            
ATOM   1055  HB2 ARG X  76      18.390  57.020  36.300  0.00  0.00            
ATOM   1056  CG  ARG X  76      16.530  55.750  36.150  0.00  0.00            
ATOM   1057  HG1 ARG X  76      16.530  55.260  37.120  0.00  0.00            
ATOM   1058  HG2 ARG X  76      16.200  55.030  35.410  0.00  0.00            
ATOM   1059  CD  ARG X  76      15.570  56.930  36.240  0.00  0.00            
ATOM   1060  HD1 ARG X  76      15.770  57.660  35.460  0.00  0.00            
ATOM   1061  HD2 ARG X  76      15.660  57.400  37.220  0.00  0.00            
ATOM   1062  NE  ARG X  76      14.170  56.510  36.140  0.00  0.00            
ATOM   1063  HE  ARG X  76      13.720  56.020  36.900  0.00  0.00            
ATOM   1064  CZ  ARG X  76      13.330  56.840  35.160  0.00  0.00            
ATOM   1065  NH1 ARG X  76      13.630  57.590  34.080  0.00  0.00            
ATOM   1066 HH11 ARG X  76      14.570  57.920  33.910  0.00  0.00            
ATOM   1067 HH12 ARG X  76      13.040  57.610  33.260  0.00  0.00            
ATOM   1068  NH2 ARG X  76      12.130  56.240  35.080  0.00  0.00            
ATOM   1069 HH21 ARG X  76      11.790  55.580  35.760  0.00  0.00            
ATOM   1070 HH22 ARG X  76      11.570  56.550  34.300  0.00  0.00            
ATOM   1071  C   ARG X  76      18.570  53.950  35.020  0.00  0.00            
ATOM   1072  O   ARG X  76      18.190  54.090  33.870  0.00  0.00            
ATOM   1073  N   VAL X  77      18.620  52.750  35.610  0.00  0.00            
ATOM   1074  H   VAL X  77      18.900  52.710  36.580  0.00  0.00            
ATOM   1075  CA  VAL X  77      18.150  51.570  34.910  0.00  0.00            
ATOM   1076  HA  VAL X  77      18.390  51.550  33.850  0.00  0.00            
ATOM   1077  CB  VAL X  77      18.680  50.300  35.560  0.00  0.00            
ATOM   1078  HB  VAL X  77      18.200  50.100  36.510  0.00  0.00            
ATOM   1079  CG1 VAL X  77      18.270  49.110  34.700  0.00  0.00            
ATOM   1080 HG11 VAL X  77      18.570  48.250  35.310  0.00  0.00            
ATOM   1081 HG12 VAL X  77      17.200  49.000  34.520  0.00  0.00            
ATOM   1082 HG13 VAL X  77      18.890  49.070  33.800  0.00  0.00            
ATOM   1083  CG2 VAL X  77      20.210  50.310  35.670  0.00  0.00            
ATOM   1084 HG21 VAL X  77      20.560  51.090  36.340  0.00  0.00            
ATOM   1085 HG22 VAL X  77      20.590  49.330  35.950  0.00  0.00            
ATOM   1086 HG23 VAL X  77      20.590  50.510  34.670  0.00  0.00            
ATOM   1087  C   VAL X  77      16.630  51.630  34.960  0.00  0.00            
ATOM   1088  O   VAL X  77      15.950  51.790  35.970  0.00  0.00            
ATOM   1089  N   ILE X  78      15.940  51.290  33.860  0.00  0.00            
ATOM   1090  H   ILE X  78      16.510  51.170  33.040  0.00  0.00            
ATOM   1091  CA  ILE X  78      14.510  51.210  33.650  0.00  0.00            
ATOM   1092  HA  ILE X  78      14.000  51.450  34.590  0.00  0.00            
ATOM   1093  CB  ILE X  78      14.110  52.390  32.770  0.00  0.00            
ATOM   1094  HB  ILE X  78      13.050  52.400  32.500  0.00  0.00            
ATOM   1095  CG2 ILE X  78      14.230  53.690  33.560  0.00  0.00            
ATOM   1096 HG21 ILE X  78      13.760  53.450  34.520  0.00  0.00            
ATOM   1097 HG22 ILE X  78      15.260  53.940  33.820  0.00  0.00            
ATOM   1098 HG23 ILE X  78      13.740  54.530  33.070  0.00  0.00            
ATOM   1099  CG1 ILE X  78      14.840  52.450  31.430  0.00  0.00            
ATOM   1100 HG11 ILE X  78      14.770  51.490  30.930  0.00  0.00            
ATOM   1101 HG12 ILE X  78      15.920  52.530  31.570  0.00  0.00            
ATOM   1102  CD  ILE X  78      14.380  53.500  30.420  0.00  0.00            
ATOM   1103  HD1 ILE X  78      14.850  53.330  29.460  0.00  0.00            
ATOM   1104  HD2 ILE X  78      13.290  53.540  30.370  0.00  0.00            
ATOM   1105  HD3 ILE X  78      14.540  54.530  30.750  0.00  0.00            
ATOM   1106  C   ILE X  78      14.110  49.930  32.940  0.00  0.00            
ATOM   1107  O   ILE X  78      12.910  49.680  32.910  0.00  0.00            
ATOM   1108  N   GLY X  79      15.070  49.110  32.500  0.00  0.00            
ATOM   1109  H   GLY X  79      16.020  49.440  32.530  0.00  0.00            
ATOM   1110  CA  GLY X  79      14.830  47.700  32.300  0.00  0.00            
ATOM   1111  HA1 GLY X  79      14.060  47.530  31.550  0.00  0.00            
ATOM   1112  HA2 GLY X  79      14.510  47.350  33.280  0.00  0.00            
ATOM   1113  C   GLY X  79      16.050  46.820  32.040  0.00  0.00            
ATOM   1114  O   GLY X  79      17.210  47.210  32.030  0.00  0.00            
ATOM   1115  N   HIS X  80      15.800  45.540  31.760  0.00  0.00            
ATOM   1116  H   HIS X  80      14.900  45.080  31.850  0.00  0.00            
ATOM   1117  CA  HIS X  80      16.880  44.600  31.560  0.00  0.00            
ATOM   1118  HA  HIS X  80      17.800  45.170  31.390  0.00  0.00            
ATOM   1119  CB  HIS X  80      17.150  43.640  32.720  0.00  0.00            
ATOM   1120  HB1 HIS X  80      17.450  44.280  33.550  0.00  0.00            
ATOM   1121  HB2 HIS X  80      18.050  43.110  32.390  0.00  0.00            
ATOM   1122  CG  HIS X  80      16.030  42.740  33.150  0.00  0.00            
ATOM   1123  ND1 HIS X  80      15.620  41.550  32.580  0.00  0.00            
ATOM   1124  HD1 HIS X  80      15.970  41.160  31.720  0.00  0.00            
ATOM   1125  CE1 HIS X  80      14.590  41.080  33.310  0.00  0.00            
ATOM   1126  HE1 HIS X  80      14.060  40.160  33.130  0.00  0.00            
ATOM   1127  NE2 HIS X  80      14.380  41.880  34.360  0.00  0.00            
ATOM   1128  CD2 HIS X  80      15.250  42.960  34.260  0.00  0.00            
ATOM   1129  HD2 HIS X  80      15.300  43.790  34.950  0.00  0.00            
ATOM   1130  C   HIS X  80      16.640  43.820  30.280  0.00  0.00            
ATOM   1131  O   HIS X  80      15.550  43.930  29.730  0.00  0.00            
ATOM   1132  N   SER X  81      17.650  43.080  29.820  0.00  0.00            
ATOM   1133  H   SER X  81      18.570  43.290  30.200  0.00  0.00            
ATOM   1134  CA  SER X  81      17.640  41.950  28.920  0.00  0.00            
ATOM   1135  HA  SER X  81      16.720  41.390  29.120  0.00  0.00            
ATOM   1136  CB  SER X  81      17.600  42.340  27.450  0.00  0.00            
ATOM   1137  HB1 SER X  81      18.440  43.000  27.240  0.00  0.00            
ATOM   1138  HB2 SER X  81      16.680  42.880  27.240  0.00  0.00            
ATOM   1139  OG  SER X  81      17.780  41.210  26.610  0.00  0.00            
ATOM   1140  HG  SER X  81      17.240  40.460  26.860  0.00  0.00            
ATOM   1141  C   SER X  81      18.840  41.070  29.250  0.00  0.00            
ATOM   1142  O   SER X  81      19.870  41.610  29.640  0.00  0.00            
ATOM   1143  N   MET X  82      18.780  39.750  29.010  0.00  0.00            
ATOM   1144  H   MET X  82      17.930  39.420  28.580  0.00  0.00            
ATOM   1145  CA  MET X  82      19.940  38.880  29.020  0.00  0.00            
ATOM   1146  HA  MET X  82      20.830  39.500  29.080  0.00  0.00            
ATOM   1147  CB  MET X  82      19.850  37.960  30.230  0.00  0.00            
ATOM   1148  HB1 MET X  82      19.280  37.060  30.010  0.00  0.00            
ATOM   1149  HB2 MET X  82      19.360  38.480  31.060  0.00  0.00            
ATOM   1150  CG  MET X  82      21.250  37.570  30.710  0.00  0.00            
ATOM   1151  HG1 MET X  82      21.800  38.510  30.710  0.00  0.00            
ATOM   1152  HG2 MET X  82      21.660  36.820  30.030  0.00  0.00            
ATOM   1153  SD  MET X  82      21.140  36.850  32.370  0.00  0.00            
ATOM   1154  CE  MET X  82      19.880  35.570  32.170  0.00  0.00            
ATOM   1155  HE1 MET X  82      18.870  35.970  32.090  0.00  0.00            
ATOM   1156  HE2 MET X  82      20.200  34.950  31.340  0.00  0.00            
ATOM   1157  HE3 MET X  82      19.890  34.950  33.060  0.00  0.00            
ATOM   1158  C   MET X  82      20.110  38.100  27.720  0.00  0.00            
ATOM   1159  O   MET X  82      19.200  37.970  26.910  0.00  0.00            
ATOM   1160  N   GLN X  83      21.340  37.770  27.330  0.00  0.00            
ATOM   1161  H   GLN X  83      22.080  38.050  27.960  0.00  0.00            
ATOM   1162  CA  GLN X  83      21.800  37.160  26.100  0.00  0.00            
ATOM   1163  HA  GLN X  83      21.020  36.500  25.730  0.00  0.00            
ATOM   1164  CB  GLN X  83      22.120  38.260  25.090  0.00  0.00            
ATOM   1165  HB1 GLN X  83      22.910  38.880  25.510  0.00  0.00            
ATOM   1166  HB2 GLN X  83      21.190  38.760  24.810  0.00  0.00            
ATOM   1167  CG  GLN X  83      22.670  37.720  23.780  0.00  0.00            
ATOM   1168  HG1 GLN X  83      22.020  36.940  23.380  0.00  0.00            
ATOM   1169  HG2 GLN X  83      23.620  37.210  23.940  0.00  0.00            
ATOM   1170  CD  GLN X  83      22.720  38.820  22.730  0.00  0.00            
ATOM   1171  OE1 GLN X  83      22.850  40.010  22.970  0.00  0.00            
ATOM   1172  NE2 GLN X  83      22.600  38.420  21.460  0.00  0.00            
ATOM   1173 HE21 GLN X  83      22.600  37.440  21.190  0.00  0.00            
ATOM   1174 HE22 GLN X  83      22.780  39.120  20.750  0.00  0.00            
ATOM   1175  C   GLN X  83      23.030  36.380  26.530  0.00  0.00            
ATOM   1176  O   GLN X  83      24.030  36.990  26.920  0.00  0.00            
ATOM   1177  N   ASN X  84      23.000  35.050  26.460  0.00  0.00            
ATOM   1178  H   ASN X  84      22.150  34.630  26.100  0.00  0.00            
ATOM   1179  CA  ASN X  84      23.920  34.070  27.000  0.00  0.00            
ATOM   1180  HA  ASN X  84      23.380  33.160  27.270  0.00  0.00            
ATOM   1181  CB  ASN X  84      24.990  33.700  25.970  0.00  0.00            
ATOM   1182  HB1 ASN X  84      25.600  32.880  26.350  0.00  0.00            
ATOM   1183  HB2 ASN X  84      25.620  34.550  25.720  0.00  0.00            
ATOM   1184  CG  ASN X  84      24.360  33.190  24.680  0.00  0.00            
ATOM   1185  OD1 ASN X  84      23.950  32.030  24.610  0.00  0.00            
ATOM   1186  ND2 ASN X  84      24.390  34.000  23.620  0.00  0.00            
ATOM   1187 HD21 ASN X  84      24.890  34.870  23.720  0.00  0.00            
ATOM   1188 HD22 ASN X  84      23.920  33.650  22.800  0.00  0.00            
ATOM   1189  C   ASN X  84      24.390  34.680  28.310  0.00  0.00            
ATOM   1190  O   ASN X  84      23.590  35.070  29.160  0.00  0.00            
ATOM   1191  N   CYS X  85      25.700  34.890  28.390  0.00  0.00            
ATOM   1192  H   CYS X  85      26.200  34.640  27.540  0.00  0.00            
ATOM   1193  CA  CYS X  85      26.440  35.270  29.580  0.00  0.00            
ATOM   1194  HA  CYS X  85      26.050  34.680  30.420  0.00  0.00            
ATOM   1195  CB  CYS X  85      27.870  34.770  29.430  0.00  0.00            
ATOM   1196  HB1 CYS X  85      28.600  35.040  30.190  0.00  0.00            
ATOM   1197  HB2 CYS X  85      28.220  35.140  28.470  0.00  0.00            
ATOM   1198  SG  CYS X  85      27.920  32.960  29.440  0.00  0.00            
ATOM   1199  HG  CYS X  85      27.380  32.950  30.670  0.00  0.00            
ATOM   1200  C   CYS X  85      26.410  36.730  30.000  0.00  0.00            
ATOM   1201  O   CYS X  85      26.880  37.080  31.080  0.00  0.00            
ATOM   1202  N   VAL X  86      25.890  37.540  29.080  0.00  0.00            
ATOM   1203  H   VAL X  86      25.380  37.230  28.270  0.00  0.00            
ATOM   1204  CA  VAL X  86      25.840  38.980  29.290  0.00  0.00            
ATOM   1205  HA  VAL X  86      26.310  39.160  30.250  0.00  0.00            
ATOM   1206  CB  VAL X  86      26.660  39.770  28.270  0.00  0.00            
ATOM   1207  HB  VAL X  86      26.570  40.800  28.620  0.00  0.00            
ATOM   1208  CG1 VAL X  86      28.100  39.290  28.360  0.00  0.00            
ATOM   1209 HG11 VAL X  86      28.400  39.270  29.410  0.00  0.00            
ATOM   1210 HG12 VAL X  86      28.160  38.310  27.880  0.00  0.00            
ATOM   1211 HG13 VAL X  86      28.740  39.940  27.770  0.00  0.00            
ATOM   1212  CG2 VAL X  86      26.050  39.700  26.870  0.00  0.00            
ATOM   1213 HG21 VAL X  86      26.790  40.210  26.250  0.00  0.00            
ATOM   1214 HG22 VAL X  86      25.920  38.650  26.590  0.00  0.00            
ATOM   1215 HG23 VAL X  86      25.050  40.120  26.870  0.00  0.00            
ATOM   1216  C   VAL X  86      24.430  39.480  29.500  0.00  0.00            
ATOM   1217  O   VAL X  86      23.470  39.140  28.810  0.00  0.00            
ATOM   1218  N   LEU X  87      24.290  40.380  30.490  0.00  0.00            
ATOM   1219  H   LEU X  87      25.200  40.670  30.820  0.00  0.00            
ATOM   1220  CA  LEU X  87      23.140  41.190  30.820  0.00  0.00            
ATOM   1221  HA  LEU X  87      22.240  40.660  30.490  0.00  0.00            
ATOM   1222  CB  LEU X  87      23.100  41.220  32.340  0.00  0.00            
ATOM   1223  HB1 LEU X  87      23.960  41.830  32.630  0.00  0.00            
ATOM   1224  HB2 LEU X  87      23.250  40.220  32.750  0.00  0.00            
ATOM   1225  CG  LEU X  87      21.850  41.860  32.930  0.00  0.00            
ATOM   1226  HG  LEU X  87      21.440  42.640  32.300  0.00  0.00            
ATOM   1227  CD1 LEU X  87      20.720  40.840  33.040  0.00  0.00            
ATOM   1228 HD11 LEU X  87      21.150  40.060  33.680  0.00  0.00            
ATOM   1229 HD12 LEU X  87      19.780  41.230  33.430  0.00  0.00            
ATOM   1230 HD13 LEU X  87      20.350  40.380  32.120  0.00  0.00            
ATOM   1231  CD2 LEU X  87      21.990  42.330  34.370  0.00  0.00            
ATOM   1232 HD21 LEU X  87      22.570  41.580  34.910  0.00  0.00            
ATOM   1233 HD22 LEU X  87      22.630  43.220  34.360  0.00  0.00            
ATOM   1234 HD23 LEU X  87      20.980  42.580  34.710  0.00  0.00            
ATOM   1235  C   LEU X  87      23.370  42.560  30.190  0.00  0.00            
ATOM   1236  O   LEU X  87      24.520  42.990  30.110  0.00  0.00            
ATOM   1237  N   LYS X  88      22.300  43.180  29.690  0.00  0.00            
ATOM   1238  H   LYS X  88      21.470  42.610  29.760  0.00  0.00            
ATOM   1239  CA  LYS X  88      22.140  44.240  28.710  0.00  0.00            
ATOM   1240  HA  LYS X  88      23.070  44.770  28.500  0.00  0.00            
ATOM   1241  CB  LYS X  88      21.660  43.670  27.380  0.00  0.00            
ATOM   1242  HB1 LYS X  88      21.440  44.490  26.690  0.00  0.00            
ATOM   1243  HB2 LYS X  88      20.800  43.030  27.550  0.00  0.00            
ATOM   1244  CG  LYS X  88      22.620  42.790  26.580  0.00  0.00            
ATOM   1245  HG1 LYS X  88      22.690  41.820  27.070  0.00  0.00            
ATOM   1246  HG2 LYS X  88      23.570  43.290  26.750  0.00  0.00            
ATOM   1247  CD  LYS X  88      22.240  42.710  25.100  0.00  0.00            
ATOM   1248  HD1 LYS X  88      23.060  42.150  24.640  0.00  0.00            
ATOM   1249  HD2 LYS X  88      22.270  43.700  24.650  0.00  0.00            
ATOM   1250  CE  LYS X  88      20.970  41.990  24.670  0.00  0.00            
ATOM   1251  HE1 LYS X  88      20.060  42.350  25.160  0.00  0.00            
ATOM   1252  HE2 LYS X  88      20.970  40.940  24.970  0.00  0.00            
ATOM   1253  NZ  LYS X  88      20.910  42.050  23.200  0.00  0.00            
ATOM   1254  HZ1 LYS X  88      20.990  43.010  22.910  0.00  0.00            
ATOM   1255  HZ2 LYS X  88      21.760  41.600  22.910  0.00  0.00            
ATOM   1256  HZ3 LYS X  88      20.140  41.500  22.850  0.00  0.00            
ATOM   1257  C   LYS X  88      21.120  45.200  29.300  0.00  0.00            
ATOM   1258  O   LYS X  88      19.920  45.060  29.060  0.00  0.00            
ATOM   1259  N   LEU X  89      21.580  46.040  30.230  0.00  0.00            
ATOM   1260  H   LEU X  89      22.580  46.120  30.320  0.00  0.00            
ATOM   1261  CA  LEU X  89      20.640  46.810  31.020  0.00  0.00            
ATOM   1262  HA  LEU X  89      19.710  46.280  31.240  0.00  0.00            
ATOM   1263  CB  LEU X  89      21.270  47.330  32.310  0.00  0.00            
ATOM   1264  HB1 LEU X  89      20.520  47.900  32.870  0.00  0.00            
ATOM   1265  HB2 LEU X  89      22.120  47.970  32.080  0.00  0.00            
ATOM   1266  CG  LEU X  89      21.800  46.140  33.090  0.00  0.00            
ATOM   1267  HG  LEU X  89      22.490  45.470  32.560  0.00  0.00            
ATOM   1268  CD1 LEU X  89      22.620  46.690  34.250  0.00  0.00            
ATOM   1269 HD11 LEU X  89      22.120  47.420  34.890  0.00  0.00            
ATOM   1270 HD12 LEU X  89      22.890  45.870  34.910  0.00  0.00            
ATOM   1271 HD13 LEU X  89      23.520  47.120  33.810  0.00  0.00            
ATOM   1272  CD2 LEU X  89      20.640  45.340  33.670  0.00  0.00            
ATOM   1273 HD21 LEU X  89      19.860  46.000  34.050  0.00  0.00            
ATOM   1274 HD22 LEU X  89      20.160  44.900  32.790  0.00  0.00            
ATOM   1275 HD23 LEU X  89      20.920  44.700  34.500  0.00  0.00            
ATOM   1276  C   LEU X  89      20.200  48.000  30.190  0.00  0.00            
ATOM   1277  O   LEU X  89      21.090  48.780  29.850  0.00  0.00            
ATOM   1278  N   LYS X  90      18.920  48.360  30.070  0.00  0.00            
ATOM   1279  H   LYS X  90      18.280  47.890  30.700  0.00  0.00            
ATOM   1280  CA  LYS X  90      18.290  49.560  29.540  0.00  0.00            
ATOM   1281  HA  LYS X  90      18.850  49.790  28.640  0.00  0.00            
ATOM   1282  CB  LYS X  90      16.910  49.130  29.040  0.00  0.00            
ATOM   1283  HB1 LYS X  90      16.270  49.030  29.920  0.00  0.00            
ATOM   1284  HB2 LYS X  90      16.890  48.200  28.480  0.00  0.00            
ATOM   1285  CG  LYS X  90      16.180  50.280  28.350  0.00  0.00            
ATOM   1286  HG1 LYS X  90      16.170  51.220  28.900  0.00  0.00            
ATOM   1287  HG2 LYS X  90      15.130  50.010  28.240  0.00  0.00            
ATOM   1288  CD  LYS X  90      16.810  50.750  27.040  0.00  0.00            
ATOM   1289  HD1 LYS X  90      17.630  51.440  27.270  0.00  0.00            
ATOM   1290  HD2 LYS X  90      16.060  51.420  26.630  0.00  0.00            
ATOM   1291  CE  LYS X  90      17.070  49.690  25.970  0.00  0.00            
ATOM   1292  HE1 LYS X  90      16.250  48.970  25.930  0.00  0.00            
ATOM   1293  HE2 LYS X  90      18.060  49.280  26.150  0.00  0.00            
ATOM   1294  NZ  LYS X  90      16.970  50.320  24.650  0.00  0.00            
ATOM   1295  HZ1 LYS X  90      16.010  50.610  24.540  0.00  0.00            
ATOM   1296  HZ2 LYS X  90      17.580  51.120  24.530  0.00  0.00            
ATOM   1297  HZ3 LYS X  90      17.080  49.620  23.930  0.00  0.00            
ATOM   1298  C   LYS X  90      18.320  50.690  30.560  0.00  0.00            
ATOM   1299  O   LYS X  90      17.730  50.630  31.640  0.00  0.00            
ATOM   1300  N   VAL X  91      18.960  51.770  30.130  0.00  0.00            
ATOM   1301  H   VAL X  91      19.420  51.670  29.240  0.00  0.00            
ATOM   1302  CA  VAL X  91      19.060  53.020  30.870  0.00  0.00            
ATOM   1303  HA  VAL X  91      18.600  52.960  31.850  0.00  0.00            
ATOM   1304  CB  VAL X  91      20.520  53.390  31.120  0.00  0.00            
ATOM   1305  HB  VAL X  91      20.560  54.340  31.650  0.00  0.00            
ATOM   1306  CG1 VAL X  91      21.070  52.430  32.180  0.00  0.00            
ATOM   1307 HG11 VAL X  91      20.390  52.170  32.990  0.00  0.00            
ATOM   1308 HG12 VAL X  91      21.150  51.430  31.750  0.00  0.00            
ATOM   1309 HG13 VAL X  91      22.010  52.880  32.480  0.00  0.00            
ATOM   1310  CG2 VAL X  91      21.470  53.490  29.930  0.00  0.00            
ATOM   1311 HG21 VAL X  91      22.500  53.640  30.270  0.00  0.00            
ATOM   1312 HG22 VAL X  91      21.410  52.650  29.230  0.00  0.00            
ATOM   1313 HG23 VAL X  91      21.180  54.390  29.380  0.00  0.00            
ATOM   1314  C   VAL X  91      18.310  54.180  30.230  0.00  0.00            
ATOM   1315  O   VAL X  91      17.860  54.010  29.100  0.00  0.00            
ATOM   1316  N   ASP X  92      17.900  55.200  30.980  0.00  0.00            
ATOM   1317  H   ASP X  92      18.090  55.370  31.950  0.00  0.00            
ATOM   1318  CA  ASP X  92      17.000  56.200  30.430  0.00  0.00            
ATOM   1319  HA  ASP X  92      16.310  55.620  29.810  0.00  0.00            
ATOM   1320  CB  ASP X  92      16.160  56.790  31.550  0.00  0.00            
ATOM   1321  HB1 ASP X  92      15.860  55.960  32.200  0.00  0.00            
ATOM   1322  HB2 ASP X  92      15.320  57.310  31.080  0.00  0.00            
ATOM   1323  CG  ASP X  92      16.860  57.800  32.460  0.00  0.00            
ATOM   1324  OD1 ASP X  92      16.120  58.520  33.170  0.00  0.00            
ATOM   1325  OD2 ASP X  92      18.110  57.860  32.460  0.00  0.00            
ATOM   1326  C   ASP X  92      17.590  57.350  29.640  0.00  0.00            
ATOM   1327  O   ASP X  92      16.930  58.200  29.040  0.00  0.00            
ATOM   1328  N   THR X  93      18.930  57.300  29.610  0.00  0.00            
ATOM   1329  H   THR X  93      19.400  56.500  30.010  0.00  0.00            
ATOM   1330  CA  THR X  93      19.740  58.360  29.060  0.00  0.00            
ATOM   1331  HA  THR X  93      19.180  59.200  28.650  0.00  0.00            
ATOM   1332  CB  THR X  93      20.560  58.960  30.190  0.00  0.00            
ATOM   1333  HB  THR X  93      21.180  58.200  30.660  0.00  0.00            
ATOM   1334  CG2 THR X  93      21.640  59.960  29.760  0.00  0.00            
ATOM   1335 HG21 THR X  93      22.190  60.380  30.600  0.00  0.00            
ATOM   1336 HG22 THR X  93      22.330  59.530  29.030  0.00  0.00            
ATOM   1337 HG23 THR X  93      21.110  60.750  29.240  0.00  0.00            
ATOM   1338  OG1 THR X  93      19.750  59.660  31.110  0.00  0.00            
ATOM   1339  HG1 THR X  93      19.100  59.060  31.490  0.00  0.00            
ATOM   1340  C   THR X  93      20.640  57.740  27.990  0.00  0.00            
ATOM   1341  O   THR X  93      21.490  56.910  28.290  0.00  0.00            
ATOM   1342  N   ALA X  94      20.530  58.130  26.720  0.00  0.00            
ATOM   1343  H   ALA X  94      19.960  58.940  26.530  0.00  0.00            
ATOM   1344  CA  ALA X  94      21.390  57.610  25.680  0.00  0.00            
ATOM   1345  HA  ALA X  94      21.510  56.540  25.830  0.00  0.00            
ATOM   1346  CB  ALA X  94      20.500  57.540  24.430  0.00  0.00            
ATOM   1347  HB1 ALA X  94      20.080  58.540  24.320  0.00  0.00            
ATOM   1348  HB2 ALA X  94      20.990  57.220  23.520  0.00  0.00            
ATOM   1349  HB3 ALA X  94      19.710  56.810  24.620  0.00  0.00            
ATOM   1350  C   ALA X  94      22.740  58.300  25.620  0.00  0.00            
ATOM   1351  O   ALA X  94      22.880  59.520  25.600  0.00  0.00            
ATOM   1352  N   ASN X  95      23.820  57.510  25.580  0.00  0.00            
ATOM   1353  H   ASN X  95      23.600  56.530  25.670  0.00  0.00            
ATOM   1354  CA  ASN X  95      25.210  57.870  25.720  0.00  0.00            
ATOM   1355  HA  ASN X  95      25.330  58.370  26.690  0.00  0.00            
ATOM   1356  CB  ASN X  95      26.030  56.580  25.790  0.00  0.00            
ATOM   1357  HB1 ASN X  95      25.920  55.910  24.940  0.00  0.00            
ATOM   1358  HB2 ASN X  95      25.710  56.060  26.690  0.00  0.00            
ATOM   1359  CG  ASN X  95      27.500  56.910  26.020  0.00  0.00            
ATOM   1360  OD1 ASN X  95      28.000  58.000  25.760  0.00  0.00            
ATOM   1361  ND2 ASN X  95      28.340  56.030  26.570  0.00  0.00            
ATOM   1362 HD21 ASN X  95      28.000  55.110  26.820  0.00  0.00            
ATOM   1363 HD22 ASN X  95      29.200  56.380  26.980  0.00  0.00            
ATOM   1364  C   ASN X  95      25.600  58.880  24.650  0.00  0.00            
ATOM   1365  O   ASN X  95      25.460  58.570  23.470  0.00  0.00            
ATOM   1366  N   PRO X  96      26.000  60.110  24.970  0.00  0.00            
ATOM   1367  CD  PRO X  96      26.200  60.690  26.280  0.00  0.00            
ATOM   1368  HD1 PRO X  96      26.940  60.140  26.870  0.00  0.00            
ATOM   1369  HD2 PRO X  96      25.280  60.590  26.860  0.00  0.00            
ATOM   1370  CG  PRO X  96      26.530  62.170  26.150  0.00  0.00            
ATOM   1371  HG1 PRO X  96      27.560  62.320  26.470  0.00  0.00            
ATOM   1372  HG2 PRO X  96      25.800  62.710  26.750  0.00  0.00            
ATOM   1373  CB  PRO X  96      26.330  62.400  24.660  0.00  0.00            
ATOM   1374  HB1 PRO X  96      26.910  63.210  24.220  0.00  0.00            
ATOM   1375  HB2 PRO X  96      25.300  62.760  24.560  0.00  0.00            
ATOM   1376  CA  PRO X  96      26.290  61.070  23.910  0.00  0.00            
ATOM   1377  HA  PRO X  96      25.470  61.120  23.190  0.00  0.00            
ATOM   1378  C   PRO X  96      27.620  60.770  23.240  0.00  0.00            
ATOM   1379  O   PRO X  96      27.920  61.310  22.180  0.00  0.00            
ATOM   1380  N   LYS X  97      28.450  59.890  23.810  0.00  0.00            
ATOM   1381  H   LYS X  97      28.180  59.370  24.630  0.00  0.00            
ATOM   1382  CA  LYS X  97      29.800  59.660  23.350  0.00  0.00            
ATOM   1383  HA  LYS X  97      29.940  60.390  22.550  0.00  0.00            
ATOM   1384  CB  LYS X  97      30.870  60.120  24.350  0.00  0.00            
ATOM   1385  HB1 LYS X  97      31.840  60.290  23.890  0.00  0.00            
ATOM   1386  HB2 LYS X  97      30.840  59.390  25.150  0.00  0.00            
ATOM   1387  CG  LYS X  97      30.480  61.440  25.010  0.00  0.00            
ATOM   1388  HG1 LYS X  97      29.520  61.290  25.500  0.00  0.00            
ATOM   1389  HG2 LYS X  97      30.380  62.190  24.220  0.00  0.00            
ATOM   1390  CD  LYS X  97      31.490  61.910  26.050  0.00  0.00            
ATOM   1391  HD1 LYS X  97      31.850  61.060  26.620  0.00  0.00            
ATOM   1392  HD2 LYS X  97      31.050  62.620  26.750  0.00  0.00            
ATOM   1393  CE  LYS X  97      32.670  62.610  25.370  0.00  0.00            
ATOM   1394  HE1 LYS X  97      32.390  63.550  24.890  0.00  0.00            
ATOM   1395  HE2 LYS X  97      33.000  61.940  24.580  0.00  0.00            
ATOM   1396  NZ  LYS X  97      33.690  62.930  26.390  0.00  0.00            
ATOM   1397  HZ1 LYS X  97      34.150  62.060  26.620  0.00  0.00            
ATOM   1398  HZ2 LYS X  97      34.300  63.650  26.030  0.00  0.00            
ATOM   1399  HZ3 LYS X  97      33.180  63.270  27.200  0.00  0.00            
ATOM   1400  C   LYS X  97      30.060  58.280  22.750  0.00  0.00            
ATOM   1401  O   LYS X  97      31.210  57.870  22.650  0.00  0.00            
ATOM   1402  N   THR X  98      29.060  57.550  22.250  0.00  0.00            
ATOM   1403  H   THR X  98      28.100  57.840  22.420  0.00  0.00            
ATOM   1404  CA  THR X  98      29.170  56.250  21.630  0.00  0.00            
ATOM   1405  HA  THR X  98      29.770  55.700  22.350  0.00  0.00            
ATOM   1406  CB  THR X  98      27.800  55.600  21.410  0.00  0.00            
ATOM   1407  HB  THR X  98      27.430  55.860  20.420  0.00  0.00            
ATOM   1408  CG2 THR X  98      27.970  54.090  21.540  0.00  0.00            
ATOM   1409 HG21 THR X  98      28.470  53.590  20.710  0.00  0.00            
ATOM   1410 HG22 THR X  98      28.450  53.760  22.470  0.00  0.00            
ATOM   1411 HG23 THR X  98      26.980  53.660  21.640  0.00  0.00            
ATOM   1412  OG1 THR X  98      26.820  55.840  22.400  0.00  0.00            
ATOM   1413  HG1 THR X  98      26.000  55.650  21.940  0.00  0.00            
ATOM   1414  C   THR X  98      29.860  56.280  20.270  0.00  0.00            
ATOM   1415  O   THR X  98      29.290  56.950  19.410  0.00  0.00            
ATOM   1416  N   PRO X  99      30.930  55.520  20.070  0.00  0.00            
ATOM   1417  CD  PRO X  99      31.640  54.690  21.020  0.00  0.00            
ATOM   1418  HD1 PRO X  99      31.000  54.020  21.610  0.00  0.00            
ATOM   1419  HD2 PRO X  99      32.330  55.280  21.630  0.00  0.00            
ATOM   1420  CG  PRO X  99      32.440  53.770  20.110  0.00  0.00            
ATOM   1421  HG1 PRO X  99      31.860  52.990  19.620  0.00  0.00            
ATOM   1422  HG2 PRO X  99      33.350  53.310  20.500  0.00  0.00            
ATOM   1423  CB  PRO X  99      32.890  54.740  19.020  0.00  0.00            
ATOM   1424  HB1 PRO X  99      33.220  54.280  18.090  0.00  0.00            
ATOM   1425  HB2 PRO X  99      33.720  55.430  19.200  0.00  0.00            
ATOM   1426  CA  PRO X  99      31.610  55.530  18.790  0.00  0.00            
ATOM   1427  HA  PRO X  99      31.870  56.570  18.590  0.00  0.00            
ATOM   1428  C   PRO X  99      30.790  55.000  17.610  0.00  0.00            
ATOM   1429  O   PRO X  99      29.680  54.480  17.690  0.00  0.00            
ATOM   1430  N   LYS X 100      31.360  55.080  16.410  0.00  0.00            
ATOM   1431  H   LYS X 100      32.240  55.550  16.510  0.00  0.00            
ATOM   1432  CA  LYS X 100      31.110  54.090  15.380  0.00  0.00            
ATOM   1433  HA  LYS X 100      30.060  53.920  15.150  0.00  0.00            
ATOM   1434  CB  LYS X 100      31.840  54.510  14.110  0.00  0.00            
ATOM   1435  HB1 LYS X 100      31.800  53.630  13.470  0.00  0.00            
ATOM   1436  HB2 LYS X 100      32.890  54.780  14.180  0.00  0.00            
ATOM   1437  CG  LYS X 100      31.110  55.650  13.410  0.00  0.00            
ATOM   1438  HG1 LYS X 100      30.750  56.290  14.210  0.00  0.00            
ATOM   1439  HG2 LYS X 100      30.280  55.220  12.850  0.00  0.00            
ATOM   1440  CD  LYS X 100      32.050  56.450  12.520  0.00  0.00            
ATOM   1441  HD1 LYS X 100      32.480  55.850  11.730  0.00  0.00            
ATOM   1442  HD2 LYS X 100      32.910  56.830  13.070  0.00  0.00            
ATOM   1443  CE  LYS X 100      31.340  57.640  11.870  0.00  0.00            
ATOM   1444  HE1 LYS X 100      31.070  58.210  12.760  0.00  0.00            
ATOM   1445  HE2 LYS X 100      30.460  57.230  11.380  0.00  0.00            
ATOM   1446  NZ  LYS X 100      32.220  58.400  10.980  0.00  0.00            
ATOM   1447  HZ1 LYS X 100      32.510  57.850  10.180  0.00  0.00            
ATOM   1448  HZ2 LYS X 100      31.760  59.210  10.580  0.00  0.00            
ATOM   1449  HZ3 LYS X 100      33.120  58.660  11.370  0.00  0.00            
ATOM   1450  C   LYS X 100      31.530  52.750  16.000  0.00  0.00            
ATOM   1451  O   LYS X 100      32.670  52.640  16.420  0.00  0.00            
ATOM   1452  N   TYR X 101      30.670  51.730  15.970  0.00  0.00            
ATOM   1453  H   TYR X 101      29.750  51.840  15.550  0.00  0.00            
ATOM   1454  CA  TYR X 101      31.010  50.390  16.410  0.00  0.00            
ATOM   1455  HA  TYR X 101      32.060  50.320  16.110  0.00  0.00            
ATOM   1456  CB  TYR X 101      30.770  50.250  17.910  0.00  0.00            
ATOM   1457  HB1 TYR X 101      31.160  51.120  18.440  0.00  0.00            
ATOM   1458  HB2 TYR X 101      31.390  49.390  18.150  0.00  0.00            
ATOM   1459  CG  TYR X 101      29.340  50.060  18.350  0.00  0.00            
ATOM   1460  CD1 TYR X 101      28.580  51.120  18.850  0.00  0.00            
ATOM   1461  HD1 TYR X 101      29.040  52.100  18.890  0.00  0.00            
ATOM   1462  CE1 TYR X 101      27.270  50.930  19.290  0.00  0.00            
ATOM   1463  HE1 TYR X 101      26.720  51.770  19.700  0.00  0.00            
ATOM   1464  CZ  TYR X 101      26.650  49.660  19.290  0.00  0.00            
ATOM   1465  OH  TYR X 101      25.460  49.370  19.890  0.00  0.00            
ATOM   1466  HH  TYR X 101      25.130  48.470  19.830  0.00  0.00            
ATOM   1467  CE2 TYR X 101      27.410  48.600  18.760  0.00  0.00            
ATOM   1468  HE2 TYR X 101      26.950  47.630  18.890  0.00  0.00            
ATOM   1469  CD2 TYR X 101      28.690  48.820  18.230  0.00  0.00            
ATOM   1470  HD2 TYR X 101      29.270  48.100  17.670  0.00  0.00            
ATOM   1471  C   TYR X 101      30.460  49.270  15.550  0.00  0.00            
ATOM   1472  O   TYR X 101      29.320  49.370  15.080  0.00  0.00            
ATOM   1473  N   LYS X 102      31.220  48.190  15.350  0.00  0.00            
ATOM   1474  H   LYS X 102      32.080  48.150  15.870  0.00  0.00            
ATOM   1475  CA  LYS X 102      30.710  46.890  14.940  0.00  0.00            
ATOM   1476  HA  LYS X 102      29.620  46.900  14.950  0.00  0.00            
ATOM   1477  CB  LYS X 102      31.020  46.750  13.450  0.00  0.00            
ATOM   1478  HB1 LYS X 102      30.860  47.710  12.980  0.00  0.00            
ATOM   1479  HB2 LYS X 102      30.300  46.050  13.040  0.00  0.00            
ATOM   1480  CG  LYS X 102      32.430  46.210  13.190  0.00  0.00            
ATOM   1481  HG1 LYS X 102      32.510  45.210  13.620  0.00  0.00            
ATOM   1482  HG2 LYS X 102      33.150  46.910  13.630  0.00  0.00            
ATOM   1483  CD  LYS X 102      32.690  46.110  11.690  0.00  0.00            
ATOM   1484  HD1 LYS X 102      31.850  45.740  11.100  0.00  0.00            
ATOM   1485  HD2 LYS X 102      33.490  45.430  11.390  0.00  0.00            
ATOM   1486  CE  LYS X 102      33.020  47.470  11.080  0.00  0.00            
ATOM   1487  HE1 LYS X 102      33.930  47.980  11.390  0.00  0.00            
ATOM   1488  HE2 LYS X 102      32.220  48.180  11.290  0.00  0.00            
ATOM   1489  NZ  LYS X 102      33.270  47.330   9.640  0.00  0.00            
ATOM   1490  HZ1 LYS X 102      34.010  46.720   9.320  0.00  0.00            
ATOM   1491  HZ2 LYS X 102      32.370  47.190   9.190  0.00  0.00            
ATOM   1492  HZ3 LYS X 102      33.460  48.200   9.160  0.00  0.00            
ATOM   1493  C   LYS X 102      31.080  45.690  15.800  0.00  0.00            
ATOM   1494  O   LYS X 102      31.880  45.920  16.710  0.00  0.00            
ATOM   1495  N   PHE X 103      30.550  44.520  15.450  0.00  0.00            
ATOM   1496  H   PHE X 103      29.830  44.440  14.750  0.00  0.00            
ATOM   1497  CA  PHE X 103      30.850  43.300  16.180  0.00  0.00            
ATOM   1498  HA  PHE X 103      31.560  43.560  16.970  0.00  0.00            
ATOM   1499  CB  PHE X 103      29.580  42.770  16.830  0.00  0.00            
ATOM   1500  HB1 PHE X 103      29.890  41.800  17.230  0.00  0.00            
ATOM   1501  HB2 PHE X 103      28.910  42.650  15.980  0.00  0.00            
ATOM   1502  CG  PHE X 103      28.920  43.540  17.950  0.00  0.00            
ATOM   1503  CD1 PHE X 103      29.650  44.200  18.940  0.00  0.00            
ATOM   1504  HD1 PHE X 103      30.710  43.990  18.930  0.00  0.00            
ATOM   1505  CE1 PHE X 103      28.960  44.960  19.890  0.00  0.00            
ATOM   1506  HE1 PHE X 103      29.510  45.520  20.630  0.00  0.00            
ATOM   1507  CZ  PHE X 103      27.580  45.160  19.780  0.00  0.00            
ATOM   1508  HZ  PHE X 103      27.060  45.860  20.430  0.00  0.00            
ATOM   1509  CE2 PHE X 103      26.850  44.510  18.780  0.00  0.00            
ATOM   1510  HE2 PHE X 103      25.800  44.700  18.630  0.00  0.00            
ATOM   1511  CD2 PHE X 103      27.530  43.650  17.900  0.00  0.00            
ATOM   1512  HD2 PHE X 103      26.890  43.120  17.210  0.00  0.00            
ATOM   1513  C   PHE X 103      31.500  42.290  15.250  0.00  0.00            
ATOM   1514  O   PHE X 103      31.100  42.080  14.100  0.00  0.00            
ATOM   1515  N   VAL X 104      32.450  41.520  15.780  0.00  0.00            
ATOM   1516  H   VAL X 104      32.650  41.590  16.760  0.00  0.00            
ATOM   1517  CA  VAL X 104      33.140  40.350  15.270  0.00  0.00            
ATOM   1518  HA  VAL X 104      32.510  39.900  14.500  0.00  0.00            
ATOM   1519  CB  VAL X 104      34.390  40.750  14.490  0.00  0.00            
ATOM   1520  HB  VAL X 104      34.720  39.820  14.010  0.00  0.00            
ATOM   1521  CG1 VAL X 104      34.090  41.610  13.270  0.00  0.00            
ATOM   1522 HG11 VAL X 104      34.920  41.680  12.570  0.00  0.00            
ATOM   1523 HG12 VAL X 104      33.240  41.140  12.780  0.00  0.00            
ATOM   1524 HG13 VAL X 104      33.740  42.610  13.540  0.00  0.00            
ATOM   1525  CG2 VAL X 104      35.580  41.350  15.230  0.00  0.00            
ATOM   1526 HG21 VAL X 104      36.390  41.650  14.560  0.00  0.00            
ATOM   1527 HG22 VAL X 104      35.340  42.230  15.830  0.00  0.00            
ATOM   1528 HG23 VAL X 104      35.940  40.550  15.880  0.00  0.00            
ATOM   1529  C   VAL X 104      33.450  39.300  16.320  0.00  0.00            
ATOM   1530  O   VAL X 104      33.540  39.550  17.520  0.00  0.00            
ATOM   1531  N   ARG X 105      33.490  38.070  15.820  0.00  0.00            
ATOM   1532  H   ARG X 105      33.310  37.930  14.840  0.00  0.00            
ATOM   1533  CA  ARG X 105      33.940  36.880  16.520  0.00  0.00            
ATOM   1534  HA  ARG X 105      34.160  37.180  17.540  0.00  0.00            
ATOM   1535  CB  ARG X 105      32.930  35.730  16.600  0.00  0.00            
ATOM   1536  HB1 ARG X 105      32.810  35.320  15.600  0.00  0.00            
ATOM   1537  HB2 ARG X 105      31.930  36.090  16.840  0.00  0.00            
ATOM   1538  CG  ARG X 105      33.390  34.760  17.680  0.00  0.00            
ATOM   1539  HG1 ARG X 105      33.350  35.190  18.680  0.00  0.00            
ATOM   1540  HG2 ARG X 105      34.380  34.360  17.480  0.00  0.00            
ATOM   1541  CD  ARG X 105      32.360  33.630  17.670  0.00  0.00            
ATOM   1542  HD1 ARG X 105      32.260  33.160  16.680  0.00  0.00            
ATOM   1543  HD2 ARG X 105      31.390  33.970  18.000  0.00  0.00            
ATOM   1544  NE  ARG X 105      32.770  32.620  18.650  0.00  0.00            
ATOM   1545  HE  ARG X 105      32.880  31.680  18.300  0.00  0.00            
ATOM   1546  CZ  ARG X 105      32.760  32.490  19.980  0.00  0.00            
ATOM   1547  NH1 ARG X 105      32.280  33.450  20.780  0.00  0.00            
ATOM   1548 HH11 ARG X 105      31.810  34.210  20.300  0.00  0.00            
ATOM   1549 HH12 ARG X 105      32.260  33.480  21.790  0.00  0.00            
ATOM   1550  NH2 ARG X 105      33.110  31.260  20.390  0.00  0.00            
ATOM   1551 HH21 ARG X 105      33.580  30.740  19.670  0.00  0.00            
ATOM   1552 HH22 ARG X 105      33.080  31.050  21.380  0.00  0.00            
ATOM   1553  C   ARG X 105      35.220  36.510  15.800  0.00  0.00            
ATOM   1554  O   ARG X 105      35.180  36.240  14.600  0.00  0.00            
ATOM   1555  N   ILE X 106      36.290  36.510  16.600  0.00  0.00            
ATOM   1556  H   ILE X 106      36.140  36.690  17.580  0.00  0.00            
ATOM   1557  CA  ILE X 106      37.630  36.140  16.190  0.00  0.00            
ATOM   1558  HA  ILE X 106      37.750  36.460  15.160  0.00  0.00            
ATOM   1559  CB  ILE X 106      38.700  36.960  16.920  0.00  0.00            
ATOM   1560  HB  ILE X 106      39.670  36.600  16.570  0.00  0.00            
ATOM   1561  CG2 ILE X 106      38.560  38.390  16.420  0.00  0.00            
ATOM   1562 HG21 ILE X 106      37.580  38.790  16.180  0.00  0.00            
ATOM   1563 HG22 ILE X 106      38.990  39.080  17.150  0.00  0.00            
ATOM   1564 HG23 ILE X 106      39.160  38.470  15.520  0.00  0.00            
ATOM   1565  CG1 ILE X 106      38.500  36.780  18.420  0.00  0.00            
ATOM   1566 HG11 ILE X 106      38.210  35.750  18.640  0.00  0.00            
ATOM   1567 HG12 ILE X 106      37.650  37.370  18.780  0.00  0.00            
ATOM   1568  CD  ILE X 106      39.790  37.190  19.130  0.00  0.00            
ATOM   1569  HD1 ILE X 106      39.580  37.130  20.200  0.00  0.00            
ATOM   1570  HD2 ILE X 106      40.570  36.500  18.800  0.00  0.00            
ATOM   1571  HD3 ILE X 106      40.080  38.230  19.060  0.00  0.00            
ATOM   1572  C   ILE X 106      37.840  34.640  16.310  0.00  0.00            
ATOM   1573  O   ILE X 106      37.180  33.950  17.090  0.00  0.00            
ATOM   1574  N   GLN X 107      38.930  34.130  15.730  0.00  0.00            
ATOM   1575  H   GLN X 107      39.550  34.770  15.250  0.00  0.00            
ATOM   1576  CA  GLN X 107      39.530  32.820  15.890  0.00  0.00            
ATOM   1577  HA  GLN X 107      38.790  32.230  16.440  0.00  0.00            
ATOM   1578  CB  GLN X 107      39.790  32.310  14.480  0.00  0.00            
ATOM   1579  HB1 GLN X 107      40.620  31.620  14.610  0.00  0.00            
ATOM   1580  HB2 GLN X 107      40.130  33.200  13.940  0.00  0.00            
ATOM   1581  CG  GLN X 107      38.590  31.580  13.870  0.00  0.00            
ATOM   1582  HG1 GLN X 107      38.700  31.320  12.810  0.00  0.00            
ATOM   1583  HG2 GLN X 107      37.810  32.330  13.730  0.00  0.00            
ATOM   1584  CD  GLN X 107      38.100  30.350  14.610  0.00  0.00            
ATOM   1585  OE1 GLN X 107      37.110  30.490  15.320  0.00  0.00            
ATOM   1586  NE2 GLN X 107      38.800  29.210  14.650  0.00  0.00            
ATOM   1587 HE21 GLN X 107      39.600  29.210  14.020  0.00  0.00            
ATOM   1588 HE22 GLN X 107      38.430  28.460  15.200  0.00  0.00            
ATOM   1589  C   GLN X 107      40.830  32.830  16.680  0.00  0.00            
ATOM   1590  O   GLN X 107      41.340  33.930  16.870  0.00  0.00            
ATOM   1591  N   PRO X 108      41.440  31.700  17.030  0.00  0.00            
ATOM   1592  CD  PRO X 108      40.850  30.380  17.150  0.00  0.00            
ATOM   1593  HD1 PRO X 108      40.810  29.930  16.160  0.00  0.00            
ATOM   1594  HD2 PRO X 108      39.890  30.430  17.660  0.00  0.00            
ATOM   1595  CG  PRO X 108      41.770  29.580  18.070  0.00  0.00            
ATOM   1596  HG1 PRO X 108      41.660  28.510  17.860  0.00  0.00            
ATOM   1597  HG2 PRO X 108      41.640  29.920  19.090  0.00  0.00            
ATOM   1598  CB  PRO X 108      43.130  30.130  17.650  0.00  0.00            
ATOM   1599  HB1 PRO X 108      43.470  29.630  16.740  0.00  0.00            
ATOM   1600  HB2 PRO X 108      43.900  29.990  18.410  0.00  0.00            
ATOM   1601  CA  PRO X 108      42.850  31.600  17.360  0.00  0.00            
ATOM   1602  HA  PRO X 108      42.960  32.140  18.300  0.00  0.00            
ATOM   1603  C   PRO X 108      43.890  32.120  16.380  0.00  0.00            
ATOM   1604  O   PRO X 108      43.700  31.980  15.170  0.00  0.00            
ATOM   1605  N   GLY X 109      44.980  32.700  16.890  0.00  0.00            
ATOM   1606  H   GLY X 109      45.050  32.780  17.890  0.00  0.00            
ATOM   1607  CA  GLY X 109      45.950  33.470  16.130  0.00  0.00            
ATOM   1608  HA1 GLY X 109      46.080  32.950  15.180  0.00  0.00            
ATOM   1609  HA2 GLY X 109      46.910  33.440  16.640  0.00  0.00            
ATOM   1610  C   GLY X 109      45.550  34.920  15.890  0.00  0.00            
ATOM   1611  O   GLY X 109      46.430  35.740  15.630  0.00  0.00            
ATOM   1612  N   GLN X 110      44.300  35.320  16.100  0.00  0.00            
ATOM   1613  H   GLN X 110      43.620  34.570  16.160  0.00  0.00            
ATOM   1614  CA  GLN X 110      43.900  36.710  16.010  0.00  0.00            
ATOM   1615  HA  GLN X 110      44.520  37.110  15.210  0.00  0.00            
ATOM   1616  CB  GLN X 110      42.470  36.830  15.500  0.00  0.00            
ATOM   1617  HB1 GLN X 110      42.120  37.860  15.440  0.00  0.00            
ATOM   1618  HB2 GLN X 110      41.750  36.330  16.150  0.00  0.00            
ATOM   1619  CG  GLN X 110      42.270  36.340  14.060  0.00  0.00            
ATOM   1620  HG1 GLN X 110      42.280  35.250  14.100  0.00  0.00            
ATOM   1621  HG2 GLN X 110      43.020  36.870  13.480  0.00  0.00            
ATOM   1622  CD  GLN X 110      40.860  36.630  13.570  0.00  0.00            
ATOM   1623  OE1 GLN X 110      40.030  35.730  13.670  0.00  0.00            
ATOM   1624  NE2 GLN X 110      40.560  37.740  12.890  0.00  0.00            
ATOM   1625 HE21 GLN X 110      41.270  38.460  12.930  0.00  0.00            
ATOM   1626 HE22 GLN X 110      39.570  37.900  12.770  0.00  0.00            
ATOM   1627  C   GLN X 110      44.160  37.510  17.280  0.00  0.00            
ATOM   1628  O   GLN X 110      44.000  37.100  18.420  0.00  0.00            
ATOM   1629  N   THR X 111      44.730  38.660  16.910  0.00  0.00            
ATOM   1630  H   THR X 111      44.730  38.930  15.930  0.00  0.00            
ATOM   1631  CA  THR X 111      45.210  39.660  17.840  0.00  0.00            
ATOM   1632  HA  THR X 111      45.480  39.330  18.850  0.00  0.00            
ATOM   1633  CB  THR X 111      46.560  40.150  17.340  0.00  0.00            
ATOM   1634  HB  THR X 111      46.520  40.870  16.530  0.00  0.00            
ATOM   1635  CG2 THR X 111      47.490  40.730  18.410  0.00  0.00            
ATOM   1636 HG21 THR X 111      48.390  41.100  17.930  0.00  0.00            
ATOM   1637 HG22 THR X 111      47.060  41.580  18.940  0.00  0.00            
ATOM   1638 HG23 THR X 111      47.770  39.950  19.120  0.00  0.00            
ATOM   1639  OG1 THR X 111      47.340  39.080  16.860  0.00  0.00            
ATOM   1640  HG1 THR X 111      46.990  38.860  15.990  0.00  0.00            
ATOM   1641  C   THR X 111      44.290  40.870  18.010  0.00  0.00            
ATOM   1642  O   THR X 111      43.650  41.290  17.050  0.00  0.00            
ATOM   1643  N   PHE X 112      44.080  41.390  19.220  0.00  0.00            
ATOM   1644  H   PHE X 112      44.510  40.960  20.030  0.00  0.00            
ATOM   1645  CA  PHE X 112      43.130  42.430  19.560  0.00  0.00            
ATOM   1646  HA  PHE X 112      43.050  43.130  18.730  0.00  0.00            
ATOM   1647  CB  PHE X 112      41.720  41.870  19.770  0.00  0.00            
ATOM   1648  HB1 PHE X 112      41.360  41.310  18.910  0.00  0.00            
ATOM   1649  HB2 PHE X 112      41.030  42.710  19.860  0.00  0.00            
ATOM   1650  CG  PHE X 112      41.680  40.830  20.860  0.00  0.00            
ATOM   1651  CD1 PHE X 112      42.160  39.560  20.500  0.00  0.00            
ATOM   1652  HD1 PHE X 112      42.500  39.340  19.500  0.00  0.00            
ATOM   1653  CE1 PHE X 112      41.940  38.530  21.410  0.00  0.00            
ATOM   1654  HE1 PHE X 112      42.330  37.560  21.120  0.00  0.00            
ATOM   1655  CZ  PHE X 112      41.270  38.690  22.630  0.00  0.00            
ATOM   1656  HZ  PHE X 112      41.110  37.850  23.290  0.00  0.00            
ATOM   1657  CE2 PHE X 112      40.800  39.960  22.950  0.00  0.00            
ATOM   1658  HE2 PHE X 112      40.230  40.170  23.850  0.00  0.00            
ATOM   1659  CD2 PHE X 112      40.950  41.010  22.040  0.00  0.00            
ATOM   1660  HD2 PHE X 112      40.590  42.000  22.270  0.00  0.00            
ATOM   1661  C   PHE X 112      43.590  43.210  20.780  0.00  0.00            
ATOM   1662  O   PHE X 112      44.330  42.660  21.590  0.00  0.00            
ATOM   1663  N   SER X 113      43.220  44.490  20.890  0.00  0.00            
ATOM   1664  H   SER X 113      42.630  44.910  20.190  0.00  0.00            
ATOM   1665  CA  SER X 113      43.530  45.370  22.000  0.00  0.00            
ATOM   1666  HA  SER X 113      44.530  45.100  22.320  0.00  0.00            
ATOM   1667  CB  SER X 113      43.530  46.840  21.590  0.00  0.00            
ATOM   1668  HB1 SER X 113      43.760  47.450  22.460  0.00  0.00            
ATOM   1669  HB2 SER X 113      42.550  47.140  21.230  0.00  0.00            
ATOM   1670  OG  SER X 113      44.570  47.070  20.670  0.00  0.00            
ATOM   1671  HG  SER X 113      44.620  46.340  20.040  0.00  0.00            
ATOM   1672  C   SER X 113      42.620  45.030  23.180  0.00  0.00            
ATOM   1673  O   SER X 113      41.430  44.890  22.940  0.00  0.00            
ATOM   1674  N   VAL X 114      43.050  45.090  24.440  0.00  0.00            
ATOM   1675  H   VAL X 114      43.980  45.400  24.700  0.00  0.00            
ATOM   1676  CA  VAL X 114      42.230  44.820  25.610  0.00  0.00            
ATOM   1677  HA  VAL X 114      41.190  44.760  25.290  0.00  0.00            
ATOM   1678  CB  VAL X 114      42.540  43.470  26.250  0.00  0.00            
ATOM   1679  HB  VAL X 114      42.220  43.510  27.290  0.00  0.00            
ATOM   1680  CG1 VAL X 114      41.790  42.310  25.580  0.00  0.00            
ATOM   1681 HG11 VAL X 114      40.710  42.400  25.670  0.00  0.00            
ATOM   1682 HG12 VAL X 114      42.120  42.300  24.540  0.00  0.00            
ATOM   1683 HG13 VAL X 114      42.120  41.390  26.080  0.00  0.00            
ATOM   1684  CG2 VAL X 114      43.990  43.030  26.420  0.00  0.00            
ATOM   1685 HG21 VAL X 114      43.960  42.140  27.050  0.00  0.00            
ATOM   1686 HG22 VAL X 114      44.380  42.800  25.430  0.00  0.00            
ATOM   1687 HG23 VAL X 114      44.510  43.840  26.910  0.00  0.00            
ATOM   1688  C   VAL X 114      42.390  45.950  26.620  0.00  0.00            
ATOM   1689  O   VAL X 114      43.510  46.370  26.920  0.00  0.00            
ATOM   1690  N   LEU X 115      41.250  46.420  27.110  0.00  0.00            
ATOM   1691  H   LEU X 115      40.350  46.070  26.810  0.00  0.00            
ATOM   1692  CA  LEU X 115      41.170  47.400  28.180  0.00  0.00            
ATOM   1693  HA  LEU X 115      42.010  48.080  28.040  0.00  0.00            
ATOM   1694  CB  LEU X 115      39.910  48.230  27.950  0.00  0.00            
ATOM   1695  HB1 LEU X 115      39.070  47.740  28.440  0.00  0.00            
ATOM   1696  HB2 LEU X 115      39.630  48.310  26.900  0.00  0.00            
ATOM   1697  CG  LEU X 115      39.920  49.690  28.410  0.00  0.00            
ATOM   1698  HG  LEU X 115      40.190  49.760  29.470  0.00  0.00            
ATOM   1699  CD1 LEU X 115      41.030  50.410  27.660  0.00  0.00            
ATOM   1700 HD11 LEU X 115      41.020  51.460  27.950  0.00  0.00            
ATOM   1701 HD12 LEU X 115      41.980  49.990  28.000  0.00  0.00            
ATOM   1702 HD13 LEU X 115      40.910  50.280  26.580  0.00  0.00            
ATOM   1703  CD2 LEU X 115      38.620  50.420  28.130  0.00  0.00            
ATOM   1704 HD21 LEU X 115      38.460  51.120  28.950  0.00  0.00            
ATOM   1705 HD22 LEU X 115      38.830  50.850  27.150  0.00  0.00            
ATOM   1706 HD23 LEU X 115      37.700  49.840  28.000  0.00  0.00            
ATOM   1707  C   LEU X 115      41.250  46.780  29.560  0.00  0.00            
ATOM   1708  O   LEU X 115      40.860  45.630  29.740  0.00  0.00            
ATOM   1709  N   ALA X 116      41.750  47.550  30.540  0.00  0.00            
ATOM   1710  H   ALA X 116      42.240  48.380  30.260  0.00  0.00            
ATOM   1711  CA  ALA X 116      41.770  47.260  31.960  0.00  0.00            
ATOM   1712  HA  ALA X 116      41.160  46.360  31.910  0.00  0.00            
ATOM   1713  CB  ALA X 116      43.210  47.110  32.450  0.00  0.00            
ATOM   1714  HB1 ALA X 116      43.880  46.530  31.820  0.00  0.00            
ATOM   1715  HB2 ALA X 116      43.580  48.090  32.750  0.00  0.00            
ATOM   1716  HB3 ALA X 116      43.180  46.570  33.400  0.00  0.00            
ATOM   1717  C   ALA X 116      40.910  48.300  32.660  0.00  0.00            
ATOM   1718  O   ALA X 116      40.960  49.490  32.360  0.00  0.00            
ATOM   1719  N   CYS X 117      39.920  47.730  33.340  0.00  0.00            
ATOM   1720  H   CYS X 117      39.690  46.750  33.230  0.00  0.00            
ATOM   1721  CA  CYS X 117      38.880  48.430  34.070  0.00  0.00            
ATOM   1722  HA  CYS X 117      39.160  49.470  34.220  0.00  0.00            
ATOM   1723  CB  CYS X 117      37.590  48.460  33.260  0.00  0.00            
ATOM   1724  HB1 CYS X 117      36.880  49.160  33.700  0.00  0.00            
ATOM   1725  HB2 CYS X 117      37.250  47.440  33.100  0.00  0.00            
ATOM   1726  SG  CYS X 117      37.910  49.150  31.610  0.00  0.00            
ATOM   1727  HG  CYS X 117      39.230  49.070  31.780  0.00  0.00            
ATOM   1728  C   CYS X 117      38.690  47.760  35.420  0.00  0.00            
ATOM   1729  O   CYS X 117      38.600  46.530  35.470  0.00  0.00            
ATOM   1730  N   TYR X 118      38.660  48.600  36.460  0.00  0.00            
ATOM   1731  H   TYR X 118      38.570  49.590  36.290  0.00  0.00            
ATOM   1732  CA  TYR X 118      38.530  48.060  37.800  0.00  0.00            
ATOM   1733  HA  TYR X 118      38.160  47.040  37.770  0.00  0.00            
ATOM   1734  CB  TYR X 118      39.890  48.100  38.500  0.00  0.00            
ATOM   1735  HB1 TYR X 118      39.690  48.030  39.570  0.00  0.00            
ATOM   1736  HB2 TYR X 118      40.400  49.050  38.370  0.00  0.00            
ATOM   1737  CG  TYR X 118      40.800  47.020  37.960  0.00  0.00            
ATOM   1738  CD1 TYR X 118      40.860  45.740  38.530  0.00  0.00            
ATOM   1739  HD1 TYR X 118      40.220  45.530  39.370  0.00  0.00            
ATOM   1740  CE1 TYR X 118      41.880  44.820  38.280  0.00  0.00            
ATOM   1741  HE1 TYR X 118      41.880  43.890  38.840  0.00  0.00            
ATOM   1742  CZ  TYR X 118      42.900  45.190  37.380  0.00  0.00            
ATOM   1743  OH  TYR X 118      43.980  44.370  37.210  0.00  0.00            
ATOM   1744  HH  TYR X 118      44.640  44.770  36.640  0.00  0.00            
ATOM   1745  CE2 TYR X 118      42.840  46.450  36.750  0.00  0.00            
ATOM   1746  HE2 TYR X 118      43.680  46.760  36.150  0.00  0.00            
ATOM   1747  CD2 TYR X 118      41.780  47.330  37.020  0.00  0.00            
ATOM   1748  HD2 TYR X 118      41.690  48.300  36.560  0.00  0.00            
ATOM   1749  C   TYR X 118      37.490  48.940  38.470  0.00  0.00            
ATOM   1750  O   TYR X 118      37.530  50.150  38.300  0.00  0.00            
ATOM   1751  N   ASN X 119      36.530  48.430  39.260  0.00  0.00            
ATOM   1752  H   ASN X 119      36.460  47.420  39.270  0.00  0.00            
ATOM   1753  CA  ASN X 119      35.430  49.180  39.810  0.00  0.00            
ATOM   1754  HA  ASN X 119      34.780  48.420  40.260  0.00  0.00            
ATOM   1755  CB  ASN X 119      35.980  50.090  40.910  0.00  0.00            
ATOM   1756  HB1 ASN X 119      36.130  51.060  40.420  0.00  0.00            
ATOM   1757  HB2 ASN X 119      36.970  49.820  41.270  0.00  0.00            
ATOM   1758  CG  ASN X 119      35.010  50.280  42.060  0.00  0.00            
ATOM   1759  OD1 ASN X 119      34.750  49.320  42.780  0.00  0.00            
ATOM   1760  ND2 ASN X 119      34.310  51.410  42.200  0.00  0.00            
ATOM   1761 HD21 ASN X 119      34.570  52.120  41.540  0.00  0.00            
ATOM   1762 HD22 ASN X 119      33.380  51.440  42.590  0.00  0.00            
ATOM   1763  C   ASN X 119      34.560  49.950  38.830  0.00  0.00            
ATOM   1764  O   ASN X 119      33.870  50.870  39.270  0.00  0.00            
ATOM   1765  N   GLY X 120      34.520  49.610  37.540  0.00  0.00            
ATOM   1766  H   GLY X 120      35.050  48.810  37.230  0.00  0.00            
ATOM   1767  CA  GLY X 120      33.900  50.470  36.560  0.00  0.00            
ATOM   1768  HA1 GLY X 120      33.040  50.920  37.050  0.00  0.00            
ATOM   1769  HA2 GLY X 120      33.550  49.830  35.750  0.00  0.00            
ATOM   1770  C   GLY X 120      34.610  51.720  36.070  0.00  0.00            
ATOM   1771  O   GLY X 120      33.930  52.510  35.420  0.00  0.00            
ATOM   1772  N   SER X 121      35.900  51.880  36.370  0.00  0.00            
ATOM   1773  H   SER X 121      36.150  51.120  36.990  0.00  0.00            
ATOM   1774  CA  SER X 121      36.820  52.940  36.010  0.00  0.00            
ATOM   1775  HA  SER X 121      36.280  53.620  35.350  0.00  0.00            
ATOM   1776  CB  SER X 121      37.230  53.730  37.240  0.00  0.00            
ATOM   1777  HB1 SER X 121      38.000  54.450  36.940  0.00  0.00            
ATOM   1778  HB2 SER X 121      37.630  53.110  38.040  0.00  0.00            
ATOM   1779  OG  SER X 121      36.040  54.290  37.740  0.00  0.00            
ATOM   1780  HG  SER X 121      35.430  54.360  37.000  0.00  0.00            
ATOM   1781  C   SER X 121      38.010  52.370  35.250  0.00  0.00            
ATOM   1782  O   SER X 121      38.700  51.550  35.850  0.00  0.00            
ATOM   1783  N   PRO X 122      38.370  52.830  34.050  0.00  0.00            
ATOM   1784  CD  PRO X 122      37.540  53.600  33.150  0.00  0.00            
ATOM   1785  HD1 PRO X 122      37.870  54.620  33.350  0.00  0.00            
ATOM   1786  HD2 PRO X 122      36.470  53.380  33.160  0.00  0.00            
ATOM   1787  CG  PRO X 122      38.000  53.370  31.720  0.00  0.00            
ATOM   1788  HG1 PRO X 122      37.840  54.290  31.150  0.00  0.00            
ATOM   1789  HG2 PRO X 122      37.410  52.620  31.190  0.00  0.00            
ATOM   1790  CB  PRO X 122      39.460  52.950  31.920  0.00  0.00            
ATOM   1791  HB1 PRO X 122      40.150  53.790  31.790  0.00  0.00            
ATOM   1792  HB2 PRO X 122      39.720  52.330  31.060  0.00  0.00            
ATOM   1793  CA  PRO X 122      39.510  52.320  33.300  0.00  0.00            
ATOM   1794  HA  PRO X 122      39.410  51.240  33.200  0.00  0.00            
ATOM   1795  C   PRO X 122      40.840  52.640  33.980  0.00  0.00            
ATOM   1796  O   PRO X 122      40.970  53.360  34.970  0.00  0.00            
ATOM   1797  N   SER X 123      41.890  52.040  33.420  0.00  0.00            
ATOM   1798  H   SER X 123      41.750  51.450  32.610  0.00  0.00            
ATOM   1799  CA  SER X 123      43.150  51.870  34.100  0.00  0.00            
ATOM   1800  HA  SER X 123      43.350  52.710  34.780  0.00  0.00            
ATOM   1801  CB  SER X 123      43.050  50.680  35.050  0.00  0.00            
ATOM   1802  HB1 SER X 123      44.070  50.400  35.310  0.00  0.00            
ATOM   1803  HB2 SER X 123      42.620  49.800  34.560  0.00  0.00            
ATOM   1804  OG  SER X 123      42.370  51.120  36.200  0.00  0.00            
ATOM   1805  HG  SER X 123      41.590  51.600  35.930  0.00  0.00            
ATOM   1806  C   SER X 123      44.310  51.790  33.120  0.00  0.00            
ATOM   1807  O   SER X 123      45.390  52.140  33.580  0.00  0.00            
ATOM   1808  N   GLY X 124      44.180  51.210  31.920  0.00  0.00            
ATOM   1809  H   GLY X 124      43.270  50.850  31.680  0.00  0.00            
ATOM   1810  CA  GLY X 124      45.270  51.000  30.990  0.00  0.00            
ATOM   1811  HA1 GLY X 124      46.000  50.380  31.500  0.00  0.00            
ATOM   1812  HA2 GLY X 124      45.730  51.980  30.880  0.00  0.00            
ATOM   1813  C   GLY X 124      44.740  50.300  29.750  0.00  0.00            
ATOM   1814  O   GLY X 124      43.800  49.520  29.900  0.00  0.00            
ATOM   1815  N   VAL X 125      45.400  50.450  28.600  0.00  0.00            
ATOM   1816  H   VAL X 125      46.270  50.960  28.600  0.00  0.00            
ATOM   1817  CA  VAL X 125      45.170  49.650  27.420  0.00  0.00            
ATOM   1818  HA  VAL X 125      44.450  48.890  27.730  0.00  0.00            
ATOM   1819  CB  VAL X 125      44.600  50.450  26.250  0.00  0.00            
ATOM   1820  HB  VAL X 125      43.740  50.960  26.690  0.00  0.00            
ATOM   1821  CG1 VAL X 125      45.570  51.490  25.690  0.00  0.00            
ATOM   1822 HG11 VAL X 125      46.340  50.970  25.130  0.00  0.00            
ATOM   1823 HG12 VAL X 125      45.040  52.210  25.070  0.00  0.00            
ATOM   1824 HG13 VAL X 125      46.070  52.050  26.480  0.00  0.00            
ATOM   1825  CG2 VAL X 125      44.060  49.710  25.040  0.00  0.00            
ATOM   1826 HG21 VAL X 125      43.520  50.340  24.330  0.00  0.00            
ATOM   1827 HG22 VAL X 125      44.930  49.340  24.480  0.00  0.00            
ATOM   1828 HG23 VAL X 125      43.490  48.860  25.410  0.00  0.00            
ATOM   1829  C   VAL X 125      46.410  48.870  27.010  0.00  0.00            
ATOM   1830  O   VAL X 125      47.520  49.350  27.240  0.00  0.00            
ATOM   1831  N   TYR X 126      46.240  47.640  26.520  0.00  0.00            
ATOM   1832  H   TYR X 126      45.290  47.460  26.230  0.00  0.00            
ATOM   1833  CA  TYR X 126      47.270  46.780  25.980  0.00  0.00            
ATOM   1834  HA  TYR X 126      47.870  47.470  25.380  0.00  0.00            
ATOM   1835  CB  TYR X 126      48.090  46.150  27.110  0.00  0.00            
ATOM   1836  HB1 TYR X 126      48.460  46.900  27.800  0.00  0.00            
ATOM   1837  HB2 TYR X 126      49.020  45.750  26.720  0.00  0.00            
ATOM   1838  CG  TYR X 126      47.310  45.070  27.820  0.00  0.00            
ATOM   1839  CD1 TYR X 126      47.600  43.710  27.780  0.00  0.00            
ATOM   1840  HD1 TYR X 126      48.400  43.430  27.110  0.00  0.00            
ATOM   1841  CE1 TYR X 126      46.930  42.760  28.560  0.00  0.00            
ATOM   1842  HE1 TYR X 126      47.100  41.690  28.530  0.00  0.00            
ATOM   1843  CZ  TYR X 126      45.840  43.200  29.340  0.00  0.00            
ATOM   1844  OH  TYR X 126      45.150  42.340  30.130  0.00  0.00            
ATOM   1845  HH  TYR X 126      44.280  42.730  30.270  0.00  0.00            
ATOM   1846  CE2 TYR X 126      45.500  44.570  29.400  0.00  0.00            
ATOM   1847  HE2 TYR X 126      44.710  44.900  30.050  0.00  0.00            
ATOM   1848  CD2 TYR X 126      46.260  45.480  28.660  0.00  0.00            
ATOM   1849  HD2 TYR X 126      46.040  46.530  28.820  0.00  0.00            
ATOM   1850  C   TYR X 126      46.680  45.870  24.920  0.00  0.00            
ATOM   1851  O   TYR X 126      45.560  46.060  24.450  0.00  0.00            
ATOM   1852  N   GLN X 127      47.360  44.760  24.620  0.00  0.00            
ATOM   1853  H   GLN X 127      48.240  44.670  25.090  0.00  0.00            
ATOM   1854  CA  GLN X 127      47.120  43.960  23.430  0.00  0.00            
ATOM   1855  HA  GLN X 127      46.060  44.050  23.190  0.00  0.00            
ATOM   1856  CB  GLN X 127      47.900  44.650  22.310  0.00  0.00            
ATOM   1857  HB1 GLN X 127      48.930  44.280  22.330  0.00  0.00            
ATOM   1858  HB2 GLN X 127      47.810  45.720  22.490  0.00  0.00            
ATOM   1859  CG  GLN X 127      47.210  44.420  20.970  0.00  0.00            
ATOM   1860  HG1 GLN X 127      46.220  44.850  20.830  0.00  0.00            
ATOM   1861  HG2 GLN X 127      47.180  43.340  20.860  0.00  0.00            
ATOM   1862  CD  GLN X 127      48.260  44.720  19.900  0.00  0.00            
ATOM   1863  OE1 GLN X 127      48.900  43.850  19.330  0.00  0.00            
ATOM   1864  NE2 GLN X 127      48.410  45.990  19.510  0.00  0.00            
ATOM   1865 HE21 GLN X 127      47.850  46.640  20.050  0.00  0.00            
ATOM   1866 HE22 GLN X 127      49.180  46.240  18.910  0.00  0.00            
ATOM   1867  C   GLN X 127      47.550  42.510  23.610  0.00  0.00            
ATOM   1868  O   GLN X 127      48.500  42.220  24.330  0.00  0.00            
ATOM   1869  N   CYS X 128      46.790  41.570  23.040  0.00  0.00            
ATOM   1870  H   CYS X 128      46.130  41.850  22.320  0.00  0.00            
ATOM   1871  CA  CYS X 128      46.970  40.140  23.150  0.00  0.00            
ATOM   1872  HA  CYS X 128      47.990  39.870  23.420  0.00  0.00            
ATOM   1873  CB  CYS X 128      45.990  39.760  24.260  0.00  0.00            
ATOM   1874  HB1 CYS X 128      45.620  38.740  24.180  0.00  0.00            
ATOM   1875  HB2 CYS X 128      45.210  40.520  24.340  0.00  0.00            
ATOM   1876  SG  CYS X 128      46.840  39.800  25.860  0.00  0.00            
ATOM   1877  HG  CYS X 128      47.030  41.120  25.790  0.00  0.00            
ATOM   1878  C   CYS X 128      46.620  39.480  21.830  0.00  0.00            
ATOM   1879  O   CYS X 128      45.790  40.070  21.150  0.00  0.00            
ATOM   1880  N   ALA X 129      47.020  38.200  21.730  0.00  0.00            
ATOM   1881  H   ALA X 129      47.570  37.870  22.510  0.00  0.00            
ATOM   1882  CA  ALA X 129      46.360  37.350  20.770  0.00  0.00            
ATOM   1883  HA  ALA X 129      45.710  37.940  20.120  0.00  0.00            
ATOM   1884  CB  ALA X 129      47.360  36.720  19.800  0.00  0.00            
ATOM   1885  HB1 ALA X 129      47.790  37.500  19.170  0.00  0.00            
ATOM   1886  HB2 ALA X 129      48.150  36.260  20.390  0.00  0.00            
ATOM   1887  HB3 ALA X 129      46.810  36.000  19.190  0.00  0.00            
ATOM   1888  C   ALA X 129      45.580  36.270  21.520  0.00  0.00            
ATOM   1889  O   ALA X 129      46.060  35.700  22.490  0.00  0.00            
ATOM   1890  N   MET X 130      44.460  35.930  20.890  0.00  0.00            
ATOM   1891  H   MET X 130      44.180  36.470  20.080  0.00  0.00            
ATOM   1892  CA  MET X 130      43.740  34.700  21.130  0.00  0.00            
ATOM   1893  HA  MET X 130      43.350  34.800  22.150  0.00  0.00            
ATOM   1894  CB  MET X 130      42.520  34.610  20.210  0.00  0.00            
ATOM   1895  HB1 MET X 130      42.780  34.590  19.160  0.00  0.00            
ATOM   1896  HB2 MET X 130      41.980  35.550  20.380  0.00  0.00            
ATOM   1897  CG  MET X 130      41.610  33.440  20.570  0.00  0.00            
ATOM   1898  HG1 MET X 130      42.250  32.580  20.420  0.00  0.00            
ATOM   1899  HG2 MET X 130      40.880  33.310  19.770  0.00  0.00            
ATOM   1900  SD  MET X 130      40.710  33.440  22.140  0.00  0.00            
ATOM   1901  CE  MET X 130      39.640  34.890  21.960  0.00  0.00            
ATOM   1902  HE1 MET X 130      40.270  35.780  21.980  0.00  0.00            
ATOM   1903  HE2 MET X 130      39.110  34.890  21.010  0.00  0.00            
ATOM   1904  HE3 MET X 130      38.990  34.890  22.830  0.00  0.00            
ATOM   1905  C   MET X 130      44.700  33.530  21.010  0.00  0.00            
ATOM   1906  O   MET X 130      45.320  33.320  19.960  0.00  0.00            
ATOM   1907  N   ARG X 131      44.740  32.730  22.070  0.00  0.00            
ATOM   1908  H   ARG X 131      44.170  32.890  22.890  0.00  0.00            
ATOM   1909  CA  ARG X 131      45.520  31.510  22.060  0.00  0.00            
ATOM   1910  HA  ARG X 131      46.420  31.700  21.470  0.00  0.00            
ATOM   1911  CB  ARG X 131      46.050  31.230  23.460  0.00  0.00            
ATOM   1912  HB1 ARG X 131      46.540  30.250  23.470  0.00  0.00            
ATOM   1913  HB2 ARG X 131      45.200  31.070  24.130  0.00  0.00            
ATOM   1914  CG  ARG X 131      47.120  32.150  24.030  0.00  0.00            
ATOM   1915  HG1 ARG X 131      47.470  31.680  24.950  0.00  0.00            
ATOM   1916  HG2 ARG X 131      46.640  33.090  24.290  0.00  0.00            
ATOM   1917  CD  ARG X 131      48.360  32.350  23.170  0.00  0.00            
ATOM   1918  HD1 ARG X 131      49.040  33.080  23.620  0.00  0.00            
ATOM   1919  HD2 ARG X 131      48.160  32.710  22.160  0.00  0.00            
ATOM   1920  NE  ARG X 131      49.160  31.120  23.090  0.00  0.00            
ATOM   1921  HE  ARG X 131      49.020  30.390  23.770  0.00  0.00            
ATOM   1922  CZ  ARG X 131      50.120  30.810  22.210  0.00  0.00            
ATOM   1923  NH1 ARG X 131      50.200  31.500  21.070  0.00  0.00            
ATOM   1924 HH11 ARG X 131      49.510  32.220  20.880  0.00  0.00            
ATOM   1925 HH12 ARG X 131      51.030  31.340  20.510  0.00  0.00            
ATOM   1926  NH2 ARG X 131      50.830  29.690  22.360  0.00  0.00            
ATOM   1927 HH21 ARG X 131      50.630  29.010  23.090  0.00  0.00            
ATOM   1928 HH22 ARG X 131      51.400  29.370  21.590  0.00  0.00            
ATOM   1929  C   ARG X 131      44.770  30.300  21.520  0.00  0.00            
ATOM   1930  O   ARG X 131      43.550  30.200  21.650  0.00  0.00            
ATOM   1931  N   PRO X 132      45.520  29.310  21.020  0.00  0.00            
ATOM   1932  CD  PRO X 132      46.850  29.490  20.490  0.00  0.00            
ATOM   1933  HD1 PRO X 132      47.590  29.400  21.290  0.00  0.00            
ATOM   1934  HD2 PRO X 132      46.960  30.420  19.940  0.00  0.00            
ATOM   1935  CG  PRO X 132      47.070  28.380  19.470  0.00  0.00            
ATOM   1936  HG1 PRO X 132      48.140  28.170  19.410  0.00  0.00            
ATOM   1937  HG2 PRO X 132      46.750  28.730  18.490  0.00  0.00            
ATOM   1938  CB  PRO X 132      46.190  27.280  20.070  0.00  0.00            
ATOM   1939  HB1 PRO X 132      46.710  26.790  20.900  0.00  0.00            
ATOM   1940  HB2 PRO X 132      46.060  26.620  19.220  0.00  0.00            
ATOM   1941  CA  PRO X 132      44.970  28.040  20.580  0.00  0.00            
ATOM   1942  HA  PRO X 132      44.480  28.270  19.630  0.00  0.00            
ATOM   1943  C   PRO X 132      44.060  27.270  21.520  0.00  0.00            
ATOM   1944  O   PRO X 132      43.160  26.530  21.140  0.00  0.00            
ATOM   1945  N   ASN X 133      44.280  27.450  22.830  0.00  0.00            
ATOM   1946  H   ASN X 133      44.890  28.210  23.100  0.00  0.00            
ATOM   1947  CA  ASN X 133      43.550  26.750  23.860  0.00  0.00            
ATOM   1948  HA  ASN X 133      43.170  25.760  23.600  0.00  0.00            
ATOM   1949  CB  ASN X 133      44.480  26.440  25.030  0.00  0.00            
ATOM   1950  HB1 ASN X 133      45.300  25.790  24.720  0.00  0.00            
ATOM   1951  HB2 ASN X 133      43.990  25.840  25.790  0.00  0.00            
ATOM   1952  CG  ASN X 133      45.090  27.700  25.620  0.00  0.00            
ATOM   1953  OD1 ASN X 133      44.870  28.850  25.250  0.00  0.00            
ATOM   1954  ND2 ASN X 133      46.050  27.560  26.540  0.00  0.00            
ATOM   1955 HD21 ASN X 133      46.440  26.650  26.770  0.00  0.00            
ATOM   1956 HD22 ASN X 133      46.530  28.390  26.840  0.00  0.00            
ATOM   1957  C   ASN X 133      42.310  27.530  24.270  0.00  0.00            
ATOM   1958  O   ASN X 133      41.630  27.160  25.220  0.00  0.00            
ATOM   1959  N   PHE X 134      41.970  28.640  23.600  0.00  0.00            
ATOM   1960  H   PHE X 134      42.580  28.970  22.870  0.00  0.00            
ATOM   1961  CA  PHE X 134      40.960  29.650  23.830  0.00  0.00            
ATOM   1962  HA  PHE X 134      40.930  30.340  22.980  0.00  0.00            
ATOM   1963  CB  PHE X 134      39.560  29.060  23.720  0.00  0.00            
ATOM   1964  HB1 PHE X 134      38.920  29.930  23.540  0.00  0.00            
ATOM   1965  HB2 PHE X 134      39.190  28.580  24.630  0.00  0.00            
ATOM   1966  CG  PHE X 134      39.370  28.310  22.420  0.00  0.00            
ATOM   1967  CD1 PHE X 134      39.060  28.930  21.200  0.00  0.00            
ATOM   1968  HD1 PHE X 134      39.060  30.000  21.290  0.00  0.00            
ATOM   1969  CE1 PHE X 134      38.910  28.220  20.000  0.00  0.00            
ATOM   1970  HE1 PHE X 134      38.600  28.800  19.150  0.00  0.00            
ATOM   1971  CZ  PHE X 134      39.020  26.830  20.010  0.00  0.00            
ATOM   1972  HZ  PHE X 134      38.820  26.270  19.110  0.00  0.00            
ATOM   1973  CE2 PHE X 134      39.220  26.190  21.240  0.00  0.00            
ATOM   1974  HE2 PHE X 134      39.320  25.120  21.340  0.00  0.00            
ATOM   1975  CD2 PHE X 134      39.400  26.910  22.430  0.00  0.00            
ATOM   1976  HD2 PHE X 134      39.480  26.370  23.360  0.00  0.00            
ATOM   1977  C   PHE X 134      41.090  30.560  25.050  0.00  0.00            
ATOM   1978  O   PHE X 134      40.130  30.890  25.740  0.00  0.00            
ATOM   1979  N   THR X 135      42.310  30.990  25.360  0.00  0.00            
ATOM   1980  H   THR X 135      43.050  30.760  24.700  0.00  0.00            
ATOM   1981  CA  THR X 135      42.660  31.900  26.440  0.00  0.00            
ATOM   1982  HA  THR X 135      41.780  32.240  26.980  0.00  0.00            
ATOM   1983  CB  THR X 135      43.510  31.230  27.520  0.00  0.00            
ATOM   1984  HB  THR X 135      43.600  31.890  28.380  0.00  0.00            
ATOM   1985  CG2 THR X 135      42.970  29.880  27.970  0.00  0.00            
ATOM   1986 HG21 THR X 135      43.300  29.170  27.210  0.00  0.00            
ATOM   1987 HG22 THR X 135      43.370  29.720  28.970  0.00  0.00            
ATOM   1988 HG23 THR X 135      41.880  29.940  28.080  0.00  0.00            
ATOM   1989  OG1 THR X 135      44.760  30.920  26.930  0.00  0.00            
ATOM   1990  HG1 THR X 135      44.630  30.140  26.390  0.00  0.00            
ATOM   1991  C   THR X 135      43.340  33.170  25.950  0.00  0.00            
ATOM   1992  O   THR X 135      43.710  33.300  24.780  0.00  0.00            
ATOM   1993  N   ILE X 136      43.390  34.190  26.810  0.00  0.00            
ATOM   1994  H   ILE X 136      42.810  34.110  27.630  0.00  0.00            
ATOM   1995  CA  ILE X 136      44.330  35.290  26.740  0.00  0.00            
ATOM   1996  HA  ILE X 136      45.030  34.960  25.980  0.00  0.00            
ATOM   1997  CB  ILE X 136      43.810  36.600  26.170  0.00  0.00            
ATOM   1998  HB  ILE X 136      44.680  37.250  26.210  0.00  0.00            
ATOM   1999  CG2 ILE X 136      43.340  36.420  24.730  0.00  0.00            
ATOM   2000 HG21 ILE X 136      44.090  35.930  24.110  0.00  0.00            
ATOM   2001 HG22 ILE X 136      42.410  35.850  24.700  0.00  0.00            
ATOM   2002 HG23 ILE X 136      43.130  37.390  24.270  0.00  0.00            
ATOM   2003  CG1 ILE X 136      42.770  37.240  27.090  0.00  0.00            
ATOM   2004 HG11 ILE X 136      43.030  37.040  28.130  0.00  0.00            
ATOM   2005 HG12 ILE X 136      41.830  36.730  26.890  0.00  0.00            
ATOM   2006  CD  ILE X 136      42.690  38.750  26.910  0.00  0.00            
ATOM   2007  HD1 ILE X 136      42.010  39.050  26.120  0.00  0.00            
ATOM   2008  HD2 ILE X 136      42.310  39.110  27.870  0.00  0.00            
ATOM   2009  HD3 ILE X 136      43.700  39.170  26.870  0.00  0.00            
ATOM   2010  C   ILE X 136      45.240  35.480  27.950  0.00  0.00            
ATOM   2011  O   ILE X 136      44.850  35.490  29.110  0.00  0.00            
ATOM   2012  N   LYS X 137      46.480  35.850  27.610  0.00  0.00            
ATOM   2013  H   LYS X 137      46.710  35.780  26.630  0.00  0.00            
ATOM   2014  CA  LYS X 137      47.500  36.250  28.560  0.00  0.00            
ATOM   2015  HA  LYS X 137      47.480  35.620  29.450  0.00  0.00            
ATOM   2016  CB  LYS X 137      48.910  36.060  28.010  0.00  0.00            
ATOM   2017  HB1 LYS X 137      49.690  36.310  28.740  0.00  0.00            
ATOM   2018  HB2 LYS X 137      49.020  36.710  27.140  0.00  0.00            
ATOM   2019  CG  LYS X 137      49.130  34.590  27.650  0.00  0.00            
ATOM   2020  HG1 LYS X 137      48.290  34.220  27.060  0.00  0.00            
ATOM   2021  HG2 LYS X 137      49.300  33.960  28.530  0.00  0.00            
ATOM   2022  CD  LYS X 137      50.330  34.400  26.730  0.00  0.00            
ATOM   2023  HD1 LYS X 137      50.590  35.350  26.280  0.00  0.00            
ATOM   2024  HD2 LYS X 137      50.020  33.650  26.000  0.00  0.00            
ATOM   2025  CE  LYS X 137      51.500  33.760  27.480  0.00  0.00            
ATOM   2026  HE1 LYS X 137      52.330  33.550  26.810  0.00  0.00            
ATOM   2027  HE2 LYS X 137      51.080  32.830  27.850  0.00  0.00            
ATOM   2028  NZ  LYS X 137      52.000  34.580  28.600  0.00  0.00            
ATOM   2029  HZ1 LYS X 137      52.850  34.180  28.990  0.00  0.00            
ATOM   2030  HZ2 LYS X 137      52.440  35.460  28.360  0.00  0.00            
ATOM   2031  HZ3 LYS X 137      51.340  34.640  29.360  0.00  0.00            
ATOM   2032  C   LYS X 137      47.250  37.650  29.110  0.00  0.00            
ATOM   2033  O   LYS X 137      48.050  38.560  28.870  0.00  0.00            
ATOM   2034  N   GLY X 138      46.140  37.870  29.800  0.00  0.00            
ATOM   2035  H   GLY X 138      45.540  37.060  29.880  0.00  0.00            
ATOM   2036  CA  GLY X 138      45.880  39.120  30.500  0.00  0.00            
ATOM   2037  HA1 GLY X 138      44.840  39.110  30.850  0.00  0.00            
ATOM   2038  HA2 GLY X 138      45.970  39.950  29.800  0.00  0.00            
ATOM   2039  C   GLY X 138      46.770  39.310  31.710  0.00  0.00            
ATOM   2040  O   GLY X 138      47.280  38.360  32.310  0.00  0.00            
ATOM   2041  N   SER X 139      46.980  40.590  32.030  0.00  0.00            
ATOM   2042  H   SER X 139      46.730  41.340  31.410  0.00  0.00            
ATOM   2043  CA  SER X 139      47.770  41.020  33.160  0.00  0.00            
ATOM   2044  HA  SER X 139      48.460  40.180  33.330  0.00  0.00            
ATOM   2045  CB  SER X 139      48.600  42.180  32.620  0.00  0.00            
ATOM   2046  HB1 SER X 139      49.490  42.300  33.240  0.00  0.00            
ATOM   2047  HB2 SER X 139      47.940  43.040  32.630  0.00  0.00            
ATOM   2048  OG  SER X 139      49.080  42.020  31.300  0.00  0.00            
ATOM   2049  HG  SER X 139      49.160  42.940  31.030  0.00  0.00            
ATOM   2050  C   SER X 139      46.960  41.320  34.410  0.00  0.00            
ATOM   2051  O   SER X 139      47.460  41.830  35.410  0.00  0.00            
ATOM   2052  N   PHE X 140      45.680  40.950  34.350  0.00  0.00            
ATOM   2053  H   PHE X 140      45.330  40.600  33.470  0.00  0.00            
ATOM   2054  CA  PHE X 140      44.610  41.380  35.230  0.00  0.00            
ATOM   2055  HA  PHE X 140      44.650  42.460  35.310  0.00  0.00            
ATOM   2056  CB  PHE X 140      43.260  40.950  34.650  0.00  0.00            
ATOM   2057  HB1 PHE X 140      42.550  41.260  35.410  0.00  0.00            
ATOM   2058  HB2 PHE X 140      43.330  39.860  34.560  0.00  0.00            
ATOM   2059  CG  PHE X 140      42.880  41.520  33.310  0.00  0.00            
ATOM   2060  CD1 PHE X 140      42.770  40.700  32.190  0.00  0.00            
ATOM   2061  HD1 PHE X 140      43.060  39.670  32.380  0.00  0.00            
ATOM   2062  CE1 PHE X 140      42.360  41.160  30.930  0.00  0.00            
ATOM   2063  HE1 PHE X 140      42.320  40.460  30.110  0.00  0.00            
ATOM   2064  CZ  PHE X 140      41.870  42.470  30.830  0.00  0.00            
ATOM   2065  HZ  PHE X 140      41.400  42.770  29.900  0.00  0.00            
ATOM   2066  CE2 PHE X 140      41.860  43.240  32.000  0.00  0.00            
ATOM   2067  HE2 PHE X 140      41.400  44.220  31.970  0.00  0.00            
ATOM   2068  CD2 PHE X 140      42.410  42.840  33.220  0.00  0.00            
ATOM   2069  HD2 PHE X 140      42.320  43.460  34.100  0.00  0.00            
ATOM   2070  C   PHE X 140      44.780  40.810  36.630  0.00  0.00            
ATOM   2071  O   PHE X 140      45.520  39.870  36.890  0.00  0.00            
ATOM   2072  N   LEU X 141      43.890  41.300  37.500  0.00  0.00            
ATOM   2073  H   LEU X 141      43.220  41.960  37.140  0.00  0.00            
ATOM   2074  CA  LEU X 141      43.670  40.900  38.880  0.00  0.00            
ATOM   2075  HA  LEU X 141      44.160  39.960  39.160  0.00  0.00            
ATOM   2076  CB  LEU X 141      44.280  41.950  39.810  0.00  0.00            
ATOM   2077  HB1 LEU X 141      43.670  42.110  40.690  0.00  0.00            
ATOM   2078  HB2 LEU X 141      44.190  42.930  39.350  0.00  0.00            
ATOM   2079  CG  LEU X 141      45.770  41.820  40.090  0.00  0.00            
ATOM   2080  HG  LEU X 141      46.260  41.600  39.140  0.00  0.00            
ATOM   2081  CD1 LEU X 141      46.380  43.150  40.530  0.00  0.00            
ATOM   2082 HD11 LEU X 141      46.130  43.840  39.720  0.00  0.00            
ATOM   2083 HD12 LEU X 141      45.920  43.450  41.470  0.00  0.00            
ATOM   2084 HD13 LEU X 141      47.470  43.100  40.500  0.00  0.00            
ATOM   2085  CD2 LEU X 141      46.080  40.670  41.050  0.00  0.00            
ATOM   2086 HD21 LEU X 141      47.080  40.300  40.850  0.00  0.00            
ATOM   2087 HD22 LEU X 141      45.810  41.100  42.020  0.00  0.00            
ATOM   2088 HD23 LEU X 141      45.440  39.810  40.890  0.00  0.00            
ATOM   2089  C   LEU X 141      42.160  40.950  39.050  0.00  0.00            
ATOM   2090  O   LEU X 141      41.430  41.520  38.240  0.00  0.00            
ATOM   2091  N   ASN X 142      41.680  40.410  40.170  0.00  0.00            
ATOM   2092  H   ASN X 142      42.300  40.000  40.860  0.00  0.00            
ATOM   2093  CA  ASN X 142      40.270  40.410  40.500  0.00  0.00            
ATOM   2094  HA  ASN X 142      39.750  39.890  39.700  0.00  0.00            
ATOM   2095  CB  ASN X 142      40.120  39.560  41.760  0.00  0.00            
ATOM   2096  HB1 ASN X 142      40.570  40.120  42.580  0.00  0.00            
ATOM   2097  HB2 ASN X 142      40.600  38.580  41.720  0.00  0.00            
ATOM   2098  CG  ASN X 142      38.650  39.420  42.120  0.00  0.00            
ATOM   2099  OD1 ASN X 142      37.860  38.920  41.330  0.00  0.00            
ATOM   2100  ND2 ASN X 142      38.300  39.680  43.390  0.00  0.00            
ATOM   2101 HD21 ASN X 142      38.870  40.080  44.120  0.00  0.00            
ATOM   2102 HD22 ASN X 142      37.340  39.470  43.630  0.00  0.00            
ATOM   2103  C   ASN X 142      39.700  41.820  40.600  0.00  0.00            
ATOM   2104  O   ASN X 142      40.340  42.820  40.910  0.00  0.00            
ATOM   2105  N   GLY X 143      38.420  41.900  40.240  0.00  0.00            
ATOM   2106  H   GLY X 143      38.040  41.000  39.960  0.00  0.00            
ATOM   2107  CA  GLY X 143      37.660  43.070  39.870  0.00  0.00            
ATOM   2108  HA1 GLY X 143      37.970  43.880  40.540  0.00  0.00            
ATOM   2109  HA2 GLY X 143      36.610  42.970  40.140  0.00  0.00            
ATOM   2110  C   GLY X 143      37.720  43.550  38.420  0.00  0.00            
ATOM   2111  O   GLY X 143      37.090  44.550  38.100  0.00  0.00            
ATOM   2112  N   SER X 144      38.370  42.850  37.490  0.00  0.00            
ATOM   2113  H   SER X 144      38.950  42.090  37.800  0.00  0.00            
ATOM   2114  CA  SER X 144      38.480  43.090  36.070  0.00  0.00            
ATOM   2115  HA  SER X 144      38.420  44.170  35.950  0.00  0.00            
ATOM   2116  CB  SER X 144      39.840  42.590  35.570  0.00  0.00            
ATOM   2117  HB1 SER X 144      40.640  43.230  35.940  0.00  0.00            
ATOM   2118  HB2 SER X 144      39.940  42.790  34.500  0.00  0.00            
ATOM   2119  OG  SER X 144      40.100  41.230  35.820  0.00  0.00            
ATOM   2120  HG  SER X 144      40.730  41.290  36.540  0.00  0.00            
ATOM   2121  C   SER X 144      37.450  42.460  35.140  0.00  0.00            
ATOM   2122  O   SER X 144      37.310  42.830  33.980  0.00  0.00            
ATOM   2123  N   CYS X 145      36.560  41.590  35.630  0.00  0.00            
ATOM   2124  H   CYS X 145      36.700  41.290  36.590  0.00  0.00            
ATOM   2125  CA  CYS X 145      35.420  41.060  34.910  0.00  0.00            
ATOM   2126  HA  CYS X 145      35.740  40.330  34.170  0.00  0.00            
ATOM   2127  CB  CYS X 145      34.570  40.220  35.850  0.00  0.00            
ATOM   2128  HB1 CYS X 145      34.200  40.890  36.630  0.00  0.00            
ATOM   2129  HB2 CYS X 145      35.230  39.500  36.340  0.00  0.00            
ATOM   2130  SG  CYS X 145      33.060  39.460  35.200  0.00  0.00            
ATOM   2131  HG  CYS X 145      32.870  38.550  36.160  0.00  0.00            
ATOM   2132  C   CYS X 145      34.650  42.160  34.200  0.00  0.00            
ATOM   2133  O   CYS X 145      34.280  43.150  34.830  0.00  0.00            
ATOM   2134  N   GLY X 146      34.310  42.080  32.910  0.00  0.00            
ATOM   2135  H   GLY X 146      34.520  41.190  32.480  0.00  0.00            
ATOM   2136  CA  GLY X 146      33.630  43.050  32.070  0.00  0.00            
ATOM   2137  HA1 GLY X 146      32.840  43.540  32.640  0.00  0.00            
ATOM   2138  HA2 GLY X 146      33.280  42.590  31.150  0.00  0.00            
ATOM   2139  C   GLY X 146      34.530  44.160  31.530  0.00  0.00            
ATOM   2140  O   GLY X 146      34.000  45.100  30.950  0.00  0.00            
ATOM   2141  N   SER X 147      35.850  44.100  31.720  0.00  0.00            
ATOM   2142  H   SER X 147      36.230  43.470  32.420  0.00  0.00            
ATOM   2143  CA  SER X 147      36.780  44.740  30.820  0.00  0.00            
ATOM   2144  HA  SER X 147      36.600  45.800  30.710  0.00  0.00            
ATOM   2145  CB  SER X 147      38.240  44.650  31.280  0.00  0.00            
ATOM   2146  HB1 SER X 147      39.000  44.990  30.570  0.00  0.00            
ATOM   2147  HB2 SER X 147      38.480  43.590  31.280  0.00  0.00            
ATOM   2148  OG  SER X 147      38.420  45.330  32.500  0.00  0.00            
ATOM   2149  HG  SER X 147      38.060  44.790  33.210  0.00  0.00            
ATOM   2150  C   SER X 147      36.790  44.180  29.410  0.00  0.00            
ATOM   2151  O   SER X 147      36.420  43.020  29.230  0.00  0.00            
ATOM   2152  N   VAL X 148      37.020  45.030  28.400  0.00  0.00            
ATOM   2153  H   VAL X 148      37.480  45.900  28.640  0.00  0.00            
ATOM   2154  CA  VAL X 148      36.650  44.790  27.030  0.00  0.00            
ATOM   2155  HA  VAL X 148      36.120  43.860  26.800  0.00  0.00            
ATOM   2156  CB  VAL X 148      35.680  45.930  26.750  0.00  0.00            
ATOM   2157  HB  VAL X 148      35.350  45.800  25.720  0.00  0.00            
ATOM   2158  CG1 VAL X 148      34.330  45.910  27.450  0.00  0.00            
ATOM   2159 HG11 VAL X 148      33.570  46.600  27.070  0.00  0.00            
ATOM   2160 HG12 VAL X 148      33.810  44.950  27.430  0.00  0.00            
ATOM   2161 HG13 VAL X 148      34.670  46.100  28.470  0.00  0.00            
ATOM   2162  CG2 VAL X 148      36.270  47.330  26.930  0.00  0.00            
ATOM   2163 HG21 VAL X 148      35.540  47.980  26.450  0.00  0.00            
ATOM   2164 HG22 VAL X 148      36.410  47.610  27.970  0.00  0.00            
ATOM   2165 HG23 VAL X 148      37.220  47.490  26.410  0.00  0.00            
ATOM   2166  C   VAL X 148      37.800  44.740  26.030  0.00  0.00            
ATOM   2167  O   VAL X 148      38.940  45.140  26.290  0.00  0.00            
ATOM   2168  N   GLY X 149      37.620  44.150  24.850  0.00  0.00            
ATOM   2169  H   GLY X 149      36.830  43.530  24.790  0.00  0.00            
ATOM   2170  CA  GLY X 149      38.620  44.080  23.810  0.00  0.00            
ATOM   2171  HA1 GLY X 149      39.210  43.160  23.890  0.00  0.00            
ATOM   2172  HA2 GLY X 149      39.410  44.810  23.980  0.00  0.00            
ATOM   2173  C   GLY X 149      38.180  44.300  22.370  0.00  0.00            
ATOM   2174  O   GLY X 149      37.110  43.870  21.940  0.00  0.00            
ATOM   2175  N   PHE X 150      39.010  45.060  21.660  0.00  0.00            
ATOM   2176  H   PHE X 150      40.000  45.110  21.870  0.00  0.00            
ATOM   2177  CA  PHE X 150      38.540  45.690  20.440  0.00  0.00            
ATOM   2178  HA  PHE X 150      37.810  45.100  19.880  0.00  0.00            
ATOM   2179  CB  PHE X 150      37.890  47.040  20.700  0.00  0.00            
ATOM   2180  HB1 PHE X 150      36.920  46.930  21.180  0.00  0.00            
ATOM   2181  HB2 PHE X 150      37.700  47.570  19.770  0.00  0.00            
ATOM   2182  CG  PHE X 150      38.660  47.970  21.620  0.00  0.00            
ATOM   2183  CD1 PHE X 150      38.240  48.150  22.940  0.00  0.00            
ATOM   2184  HD1 PHE X 150      37.370  47.720  23.410  0.00  0.00            
ATOM   2185  CE1 PHE X 150      38.930  48.950  23.860  0.00  0.00            
ATOM   2186  HE1 PHE X 150      38.610  49.170  24.870  0.00  0.00            
ATOM   2187  CZ  PHE X 150      40.110  49.560  23.430  0.00  0.00            
ATOM   2188  HZ  PHE X 150      40.700  50.100  24.160  0.00  0.00            
ATOM   2189  CE2 PHE X 150      40.560  49.390  22.120  0.00  0.00            
ATOM   2190  HE2 PHE X 150      41.520  49.780  21.830  0.00  0.00            
ATOM   2191  CD2 PHE X 150      39.830  48.610  21.200  0.00  0.00            
ATOM   2192  HD2 PHE X 150      40.120  48.640  20.160  0.00  0.00            
ATOM   2193  C   PHE X 150      39.650  45.820  19.400  0.00  0.00            
ATOM   2194  O   PHE X 150      40.810  45.920  19.800  0.00  0.00            
ATOM   2195  N   ASN X 151      39.390  45.960  18.100  0.00  0.00            
ATOM   2196  H   ASN X 151      38.430  45.770  17.830  0.00  0.00            
ATOM   2197  CA  ASN X 151      40.250  46.590  17.120  0.00  0.00            
ATOM   2198  HA  ASN X 151      41.240  46.730  17.550  0.00  0.00            
ATOM   2199  CB  ASN X 151      40.440  45.670  15.920  0.00  0.00            
ATOM   2200  HB1 ASN X 151      40.830  46.290  15.110  0.00  0.00            
ATOM   2201  HB2 ASN X 151      39.500  45.220  15.620  0.00  0.00            
ATOM   2202  CG  ASN X 151      41.250  44.410  16.170  0.00  0.00            
ATOM   2203  OD1 ASN X 151      42.340  44.460  16.740  0.00  0.00            
ATOM   2204  ND2 ASN X 151      40.650  43.240  15.930  0.00  0.00            
ATOM   2205 HD21 ASN X 151      39.730  43.120  15.520  0.00  0.00            
ATOM   2206 HD22 ASN X 151      41.060  42.370  16.260  0.00  0.00            
ATOM   2207  C   ASN X 151      39.680  47.960  16.790  0.00  0.00            
ATOM   2208  O   ASN X 151      38.570  48.270  17.230  0.00  0.00            
ATOM   2209  N   ILE X 152      40.440  48.850  16.150  0.00  0.00            
ATOM   2210  H   ILE X 152      41.410  48.580  16.080  0.00  0.00            
ATOM   2211  CA  ILE X 152      39.950  50.120  15.650  0.00  0.00            
ATOM   2212  HA  ILE X 152      38.860  50.090  15.610  0.00  0.00            
ATOM   2213  CB  ILE X 152      40.320  51.250  16.600  0.00  0.00            
ATOM   2214  HB  ILE X 152      41.360  51.570  16.570  0.00  0.00            
ATOM   2215  CG2 ILE X 152      39.500  52.500  16.290  0.00  0.00            
ATOM   2216 HG21 ILE X 152      39.760  53.370  16.900  0.00  0.00            
ATOM   2217 HG22 ILE X 152      39.720  52.820  15.270  0.00  0.00            
ATOM   2218 HG23 ILE X 152      38.440  52.330  16.160  0.00  0.00            
ATOM   2219  CG1 ILE X 152      40.010  50.980  18.070  0.00  0.00            
ATOM   2220 HG11 ILE X 152      40.640  50.170  18.440  0.00  0.00            
ATOM   2221 HG12 ILE X 152      38.970  50.710  18.260  0.00  0.00            
ATOM   2222  CD  ILE X 152      40.310  52.020  19.150  0.00  0.00            
ATOM   2223  HD1 ILE X 152      39.520  52.760  19.220  0.00  0.00            
ATOM   2224  HD2 ILE X 152      40.250  51.390  20.040  0.00  0.00            
ATOM   2225  HD3 ILE X 152      41.270  52.530  19.110  0.00  0.00            
ATOM   2226  C   ILE X 152      40.510  50.400  14.250  0.00  0.00            
ATOM   2227  O   ILE X 152      41.730  50.380  14.130  0.00  0.00            
ATOM   2228  N   ASP X 153      39.660  50.810  13.310  0.00  0.00            
ATOM   2229  H   ASP X 153      38.690  50.990  13.530  0.00  0.00            
ATOM   2230  CA  ASP X 153      40.100  51.190  11.980  0.00  0.00            
ATOM   2231  HA  ASP X 153      41.160  50.960  11.900  0.00  0.00            
ATOM   2232  CB  ASP X 153      39.440  50.370  10.870  0.00  0.00            
ATOM   2233  HB1 ASP X 153      40.000  50.680   9.990  0.00  0.00            
ATOM   2234  HB2 ASP X 153      38.420  50.690  10.680  0.00  0.00            
ATOM   2235  CG  ASP X 153      39.440  48.860  11.040  0.00  0.00            
ATOM   2236  OD1 ASP X 153      38.390  48.230  11.300  0.00  0.00            
ATOM   2237  OD2 ASP X 153      40.530  48.310  10.770  0.00  0.00            
ATOM   2238  C   ASP X 153      40.030  52.700  11.830  0.00  0.00            
ATOM   2239  O   ASP X 153      40.240  53.380  12.830  0.00  0.00            
ATOM   2240  N   TYR X 154      39.940  53.210  10.600  0.00  0.00            
ATOM   2241  H   TYR X 154      39.730  52.550   9.870  0.00  0.00            
ATOM   2242  CA  TYR X 154      40.080  54.630  10.320  0.00  0.00            
ATOM   2243  HA  TYR X 154      41.080  54.980  10.590  0.00  0.00            
ATOM   2244  CB  TYR X 154      39.790  54.780   8.830  0.00  0.00            
ATOM   2245  HB1 TYR X 154      38.760  54.490   8.650  0.00  0.00            
ATOM   2246  HB2 TYR X 154      40.480  54.080   8.370  0.00  0.00            
ATOM   2247  CG  TYR X 154      40.060  56.090   8.130  0.00  0.00            
ATOM   2248  CD1 TYR X 154      41.240  56.810   8.380  0.00  0.00            
ATOM   2249  HD1 TYR X 154      42.030  56.410   9.000  0.00  0.00            
ATOM   2250  CE1 TYR X 154      41.370  58.080   7.800  0.00  0.00            
ATOM   2251  HE1 TYR X 154      42.280  58.600   8.060  0.00  0.00            
ATOM   2252  CZ  TYR X 154      40.370  58.590   6.950  0.00  0.00            
ATOM   2253  OH  TYR X 154      40.500  59.760   6.260  0.00  0.00            
ATOM   2254  HH  TYR X 154      39.690  59.940   5.790  0.00  0.00            
ATOM   2255  CE2 TYR X 154      39.220  57.830   6.700  0.00  0.00            
ATOM   2256  HE2 TYR X 154      38.500  58.090   5.940  0.00  0.00            
ATOM   2257  CD2 TYR X 154      38.990  56.630   7.400  0.00  0.00            
ATOM   2258  HD2 TYR X 154      38.140  55.980   7.290  0.00  0.00            
ATOM   2259  C   TYR X 154      39.120  55.460  11.160  0.00  0.00            
ATOM   2260  O   TYR X 154      39.590  56.500  11.600  0.00  0.00            
ATOM   2261  N   ASP X 155      37.870  55.020  11.350  0.00  0.00            
ATOM   2262  H   ASP X 155      37.700  54.110  10.940  0.00  0.00            
ATOM   2263  CA  ASP X 155      36.890  55.680  12.180  0.00  0.00            
ATOM   2264  HA  ASP X 155      37.410  56.360  12.850  0.00  0.00            
ATOM   2265  CB  ASP X 155      35.940  56.490  11.300  0.00  0.00            
ATOM   2266  HB1 ASP X 155      36.450  57.400  10.990  0.00  0.00            
ATOM   2267  HB2 ASP X 155      35.120  56.850  11.910  0.00  0.00            
ATOM   2268  CG  ASP X 155      35.200  55.870  10.120  0.00  0.00            
ATOM   2269  OD1 ASP X 155      34.400  56.570   9.460  0.00  0.00            
ATOM   2270  OD2 ASP X 155      35.220  54.630   9.950  0.00  0.00            
ATOM   2271  C   ASP X 155      36.130  54.770  13.140  0.00  0.00            
ATOM   2272  O   ASP X 155      35.880  55.170  14.280  0.00  0.00            
ATOM   2273  N   CYS X 156      35.840  53.500  12.850  0.00  0.00            
ATOM   2274  H   CYS X 156      36.230  53.140  11.990  0.00  0.00            
ATOM   2275  CA  CYS X 156      35.000  52.520  13.510  0.00  0.00            
ATOM   2276  HA  CYS X 156      34.310  52.990  14.220  0.00  0.00            
ATOM   2277  CB  CYS X 156      34.010  51.930  12.510  0.00  0.00            
ATOM   2278  HB1 CYS X 156      34.720  51.360  11.900  0.00  0.00            
ATOM   2279  HB2 CYS X 156      33.570  52.730  11.910  0.00  0.00            
ATOM   2280  SG  CYS X 156      32.660  50.990  13.250  0.00  0.00            
ATOM   2281  HG  CYS X 156      32.000  50.490  12.200  0.00  0.00            
ATOM   2282  C   CYS X 156      35.770  51.570  14.420  0.00  0.00            
ATOM   2283  O   CYS X 156      36.900  51.200  14.100  0.00  0.00            
ATOM   2284  N   VAL X 157      35.170  51.120  15.520  0.00  0.00            
ATOM   2285  H   VAL X 157      34.310  51.600  15.760  0.00  0.00            
ATOM   2286  CA  VAL X 157      35.690  50.220  16.540  0.00  0.00            
ATOM   2287  HA  VAL X 157      36.770  50.140  16.550  0.00  0.00            
ATOM   2288  CB  VAL X 157      35.460  50.860  17.910  0.00  0.00            
ATOM   2289  HB  VAL X 157      34.380  50.950  18.010  0.00  0.00            
ATOM   2290  CG1 VAL X 157      36.030  50.060  19.080  0.00  0.00            
ATOM   2291 HG11 VAL X 157      35.680  49.030  18.960  0.00  0.00            
ATOM   2292 HG12 VAL X 157      37.100  49.950  18.900  0.00  0.00            
ATOM   2293 HG13 VAL X 157      35.860  50.380  20.110  0.00  0.00            
ATOM   2294  CG2 VAL X 157      35.880  52.310  18.110  0.00  0.00            
ATOM   2295 HG21 VAL X 157      36.970  52.350  18.030  0.00  0.00            
ATOM   2296 HG22 VAL X 157      35.280  52.870  17.400  0.00  0.00            
ATOM   2297 HG23 VAL X 157      35.590  52.620  19.120  0.00  0.00            
ATOM   2298  C   VAL X 157      35.090  48.830  16.410  0.00  0.00            
ATOM   2299  O   VAL X 157      33.870  48.710  16.470  0.00  0.00            
ATOM   2300  N   SER X 158      35.910  47.780  16.350  0.00  0.00            
ATOM   2301  H   SER X 158      36.880  47.950  16.150  0.00  0.00            
ATOM   2302  CA  SER X 158      35.320  46.470  16.120  0.00  0.00            
ATOM   2303  HA  SER X 158      34.240  46.520  15.960  0.00  0.00            
ATOM   2304  CB  SER X 158      35.980  45.750  14.950  0.00  0.00            
ATOM   2305  HB1 SER X 158      35.560  44.760  14.790  0.00  0.00            
ATOM   2306  HB2 SER X 158      37.060  45.630  15.020  0.00  0.00            
ATOM   2307  OG  SER X 158      35.590  46.410  13.770  0.00  0.00            
ATOM   2308  HG  SER X 158      36.100  47.220  13.770  0.00  0.00            
ATOM   2309  C   SER X 158      35.490  45.600  17.360  0.00  0.00            
ATOM   2310  O   SER X 158      36.600  45.130  17.600  0.00  0.00            
ATOM   2311  N   PHE X 159      34.380  45.340  18.050  0.00  0.00            
ATOM   2312  H   PHE X 159      33.460  45.570  17.700  0.00  0.00            
ATOM   2313  CA  PHE X 159      34.360  44.670  19.340  0.00  0.00            
ATOM   2314  HA  PHE X 159      35.280  44.900  19.870  0.00  0.00            
ATOM   2315  CB  PHE X 159      33.190  45.080  20.220  0.00  0.00            
ATOM   2316  HB1 PHE X 159      32.980  44.380  21.030  0.00  0.00            
ATOM   2317  HB2 PHE X 159      32.320  45.040  19.580  0.00  0.00            
ATOM   2318  CG  PHE X 159      33.340  46.460  20.830  0.00  0.00            
ATOM   2319  CD1 PHE X 159      34.080  46.610  22.010  0.00  0.00            
ATOM   2320  HD1 PHE X 159      34.550  45.740  22.440  0.00  0.00            
ATOM   2321  CE1 PHE X 159      34.040  47.860  22.620  0.00  0.00            
ATOM   2322  HE1 PHE X 159      34.560  48.010  23.560  0.00  0.00            
ATOM   2323  CZ  PHE X 159      33.440  48.970  22.020  0.00  0.00            
ATOM   2324  HZ  PHE X 159      33.410  49.890  22.580  0.00  0.00            
ATOM   2325  CE2 PHE X 159      32.820  48.830  20.770  0.00  0.00            
ATOM   2326  HE2 PHE X 159      32.510  49.710  20.220  0.00  0.00            
ATOM   2327  CD2 PHE X 159      32.750  47.560  20.200  0.00  0.00            
ATOM   2328  HD2 PHE X 159      32.290  47.360  19.240  0.00  0.00            
ATOM   2329  C   PHE X 159      34.510  43.180  19.050  0.00  0.00            
ATOM   2330  O   PHE X 159      33.710  42.630  18.300  0.00  0.00            
ATOM   2331  N   CYS X 160      35.400  42.500  19.770  0.00  0.00            
ATOM   2332  H   CYS X 160      36.080  42.970  20.360  0.00  0.00            
ATOM   2333  CA  CYS X 160      35.480  41.050  19.760  0.00  0.00            
ATOM   2334  HA  CYS X 160      34.550  40.680  19.330  0.00  0.00            
ATOM   2335  CB  CYS X 160      36.650  40.670  18.860  0.00  0.00            
ATOM   2336  HB1 CYS X 160      36.630  41.190  17.910  0.00  0.00            
ATOM   2337  HB2 CYS X 160      36.590  39.590  18.670  0.00  0.00            
ATOM   2338  SG  CYS X 160      38.270  40.930  19.620  0.00  0.00            
ATOM   2339  HG  CYS X 160      38.100  40.050  20.600  0.00  0.00            
ATOM   2340  C   CYS X 160      35.490  40.400  21.140  0.00  0.00            
ATOM   2341  O   CYS X 160      35.490  39.170  21.190  0.00  0.00            
ATOM   2342  N   TYR X 161      35.490  41.130  22.250  0.00  0.00            
ATOM   2343  H   TYR X 161      35.550  42.140  22.190  0.00  0.00            
ATOM   2344  CA  TYR X 161      35.760  40.520  23.540  0.00  0.00            
ATOM   2345  HA  TYR X 161      35.460  39.470  23.560  0.00  0.00            
ATOM   2346  CB  TYR X 161      37.270  40.340  23.570  0.00  0.00            
ATOM   2347  HB1 TYR X 161      37.820  41.280  23.700  0.00  0.00            
ATOM   2348  HB2 TYR X 161      37.620  40.130  22.560  0.00  0.00            
ATOM   2349  CG  TYR X 161      37.720  39.270  24.540  0.00  0.00            
ATOM   2350  CD1 TYR X 161      37.600  37.910  24.250  0.00  0.00            
ATOM   2351  HD1 TYR X 161      37.340  37.530  23.270  0.00  0.00            
ATOM   2352  CE1 TYR X 161      38.210  36.960  25.080  0.00  0.00            
ATOM   2353  HE1 TYR X 161      38.200  35.920  24.790  0.00  0.00            
ATOM   2354  CZ  TYR X 161      38.930  37.370  26.220  0.00  0.00            
ATOM   2355  OH  TYR X 161      39.420  36.460  27.120  0.00  0.00            
ATOM   2356  HH  TYR X 161      39.730  36.880  27.920  0.00  0.00            
ATOM   2357  CE2 TYR X 161      39.020  38.740  26.520  0.00  0.00            
ATOM   2358  HE2 TYR X 161      39.560  39.050  27.410  0.00  0.00            
ATOM   2359  CD2 TYR X 161      38.420  39.680  25.680  0.00  0.00            
ATOM   2360  HD2 TYR X 161      38.530  40.730  25.900  0.00  0.00            
ATOM   2361  C   TYR X 161      35.250  41.230  24.790  0.00  0.00            
ATOM   2362  O   TYR X 161      35.290  42.460  24.810  0.00  0.00            
ATOM   2363  N   MET X 162      34.950  40.480  25.850  0.00  0.00            
ATOM   2364  H   MET X 162      35.030  39.490  25.670  0.00  0.00            
ATOM   2365  CA  MET X 162      34.600  40.880  27.190  0.00  0.00            
ATOM   2366  HA  MET X 162      35.090  41.840  27.360  0.00  0.00            
ATOM   2367  CB  MET X 162      33.090  41.090  27.150  0.00  0.00            
ATOM   2368  HB1 MET X 162      32.650  40.090  27.120  0.00  0.00            
ATOM   2369  HB2 MET X 162      32.690  41.720  26.360  0.00  0.00            
ATOM   2370  CG  MET X 162      32.590  41.570  28.500  0.00  0.00            
ATOM   2371  HG1 MET X 162      32.880  42.620  28.470  0.00  0.00            
ATOM   2372  HG2 MET X 162      33.020  40.940  29.280  0.00  0.00            
ATOM   2373  SD  MET X 162      30.790  41.450  28.690  0.00  0.00            
ATOM   2374  CE  MET X 162      30.090  43.010  28.110  0.00  0.00            
ATOM   2375  HE1 MET X 162      29.010  43.060  28.210  0.00  0.00            
ATOM   2376  HE2 MET X 162      30.650  43.830  28.570  0.00  0.00            
ATOM   2377  HE3 MET X 162      30.240  42.950  27.030  0.00  0.00            
ATOM   2378  C   MET X 162      35.040  39.860  28.240  0.00  0.00            
ATOM   2379  O   MET X 162      34.600  38.720  28.390  0.00  0.00            
ATOM   2380  N   HIS X 163      36.030  40.230  29.050  0.00  0.00            
ATOM   2381  H   HIS X 163      36.080  41.230  29.120  0.00  0.00            
ATOM   2382  CA  HIS X 163      36.700  39.430  30.060  0.00  0.00            
ATOM   2383  HA  HIS X 163      37.210  38.530  29.710  0.00  0.00            
ATOM   2384  CB  HIS X 163      37.900  40.220  30.570  0.00  0.00            
ATOM   2385  HB1 HIS X 163      37.590  41.240  30.770  0.00  0.00            
ATOM   2386  HB2 HIS X 163      38.670  40.290  29.800  0.00  0.00            
ATOM   2387  CG  HIS X 163      38.550  39.720  31.830  0.00  0.00            
ATOM   2388  ND1 HIS X 163      38.670  38.340  32.040  0.00  0.00            
ATOM   2389  CE1 HIS X 163      39.280  38.250  33.220  0.00  0.00            
ATOM   2390  HE1 HIS X 163      39.440  37.340  33.770  0.00  0.00            
ATOM   2391  NE2 HIS X 163      39.700  39.460  33.620  0.00  0.00            
ATOM   2392  HE2 HIS X 163      39.930  39.570  34.600  0.00  0.00            
ATOM   2393  CD2 HIS X 163      39.250  40.450  32.760  0.00  0.00            
ATOM   2394  HD2 HIS X 163      39.550  41.480  32.650  0.00  0.00            
ATOM   2395  C   HIS X 163      35.690  38.940  31.090  0.00  0.00            
ATOM   2396  O   HIS X 163      34.720  39.650  31.340  0.00  0.00            
ATOM   2397  N   HIS X 164      35.730  37.750  31.690  0.00  0.00            
ATOM   2398  H   HIS X 164      36.560  37.240  31.390  0.00  0.00            
ATOM   2399  CA  HIS X 164      34.810  37.240  32.680  0.00  0.00            
ATOM   2400  HA  HIS X 164      34.200  38.020  33.130  0.00  0.00            
ATOM   2401  CB  HIS X 164      33.960  36.190  31.980  0.00  0.00            
ATOM   2402  HB1 HIS X 164      33.590  35.490  32.730  0.00  0.00            
ATOM   2403  HB2 HIS X 164      34.500  35.580  31.260  0.00  0.00            
ATOM   2404  CG  HIS X 164      32.720  36.630  31.250  0.00  0.00            
ATOM   2405  ND1 HIS X 164      32.540  37.690  30.370  0.00  0.00            
ATOM   2406  HD1 HIS X 164      33.230  38.400  30.150  0.00  0.00            
ATOM   2407  CE1 HIS X 164      31.320  37.640  29.820  0.00  0.00            
ATOM   2408  HE1 HIS X 164      30.980  38.420  29.150  0.00  0.00            
ATOM   2409  NE2 HIS X 164      30.560  36.770  30.490  0.00  0.00            
ATOM   2410  CD2 HIS X 164      31.440  36.150  31.380  0.00  0.00            
ATOM   2411  HD2 HIS X 164      31.080  35.350  32.010  0.00  0.00            
ATOM   2412  C   HIS X 164      35.500  36.510  33.830  0.00  0.00            
ATOM   2413  O   HIS X 164      35.090  36.530  34.990  0.00  0.00            
ATOM   2414  N   MET X 165      36.550  35.740  33.560  0.00  0.00            
ATOM   2415  H   MET X 165      37.050  35.990  32.720  0.00  0.00            
ATOM   2416  CA  MET X 165      37.190  34.820  34.480  0.00  0.00            
ATOM   2417  HA  MET X 165      37.080  35.220  35.490  0.00  0.00            
ATOM   2418  CB  MET X 165      36.410  33.510  34.530  0.00  0.00            
ATOM   2419  HB1 MET X 165      35.390  33.620  34.870  0.00  0.00            
ATOM   2420  HB2 MET X 165      36.900  32.960  35.330  0.00  0.00            
ATOM   2421  CG  MET X 165      36.400  32.710  33.220  0.00  0.00            
ATOM   2422  HG1 MET X 165      37.400  32.300  33.070  0.00  0.00            
ATOM   2423  HG2 MET X 165      36.270  33.400  32.390  0.00  0.00            
ATOM   2424  SD  MET X 165      35.250  31.310  33.270  0.00  0.00            
ATOM   2425  CE  MET X 165      33.760  32.210  32.770  0.00  0.00            
ATOM   2426  HE1 MET X 165      33.040  31.470  32.440  0.00  0.00            
ATOM   2427  HE2 MET X 165      33.280  32.780  33.570  0.00  0.00            
ATOM   2428  HE3 MET X 165      34.020  32.870  31.940  0.00  0.00            
ATOM   2429  C   MET X 165      38.660  34.490  34.250  0.00  0.00            
ATOM   2430  O   MET X 165      39.250  34.860  33.240  0.00  0.00            
ATOM   2431  N   GLU X 166      39.330  33.890  35.240  0.00  0.00            
ATOM   2432  H   GLU X 166      38.810  33.670  36.080  0.00  0.00            
ATOM   2433  CA  GLU X 166      40.730  33.530  35.290  0.00  0.00            
ATOM   2434  HA  GLU X 166      41.230  33.840  34.370  0.00  0.00            
ATOM   2435  CB  GLU X 166      41.390  34.300  36.430  0.00  0.00            
ATOM   2436  HB1 GLU X 166      40.890  34.000  37.350  0.00  0.00            
ATOM   2437  HB2 GLU X 166      41.180  35.330  36.130  0.00  0.00            
ATOM   2438  CG  GLU X 166      42.900  34.080  36.450  0.00  0.00            
ATOM   2439  HG1 GLU X 166      43.200  34.290  35.420  0.00  0.00            
ATOM   2440  HG2 GLU X 166      43.140  33.050  36.730  0.00  0.00            
ATOM   2441  CD  GLU X 166      43.600  34.990  37.440  0.00  0.00            
ATOM   2442  OE1 GLU X 166      43.580  34.570  38.620  0.00  0.00            
ATOM   2443  OE2 GLU X 166      44.090  36.100  37.140  0.00  0.00            
ATOM   2444  C   GLU X 166      40.940  32.030  35.390  0.00  0.00            
ATOM   2445  O   GLU X 166      40.130  31.300  35.960  0.00  0.00            
ATOM   2446  N   LEU X 167      42.050  31.530  34.840  0.00  0.00            
ATOM   2447  H   LEU X 167      42.670  32.230  34.460  0.00  0.00            
ATOM   2448  CA  LEU X 167      42.420  30.130  34.690  0.00  0.00            
ATOM   2449  HA  LEU X 167      41.720  29.620  35.340  0.00  0.00            
ATOM   2450  CB  LEU X 167      42.180  29.730  33.230  0.00  0.00            
ATOM   2451  HB1 LEU X 167      42.390  28.660  33.150  0.00  0.00            
ATOM   2452  HB2 LEU X 167      42.910  30.270  32.620  0.00  0.00            
ATOM   2453  CG  LEU X 167      40.750  29.930  32.760  0.00  0.00            
ATOM   2454  HG  LEU X 167      40.290  30.920  32.810  0.00  0.00            
ATOM   2455  CD1 LEU X 167      40.740  29.580  31.280  0.00  0.00            
ATOM   2456 HD11 LEU X 167      41.120  28.590  31.030  0.00  0.00            
ATOM   2457 HD12 LEU X 167      39.720  29.550  30.880  0.00  0.00            
ATOM   2458 HD13 LEU X 167      41.390  30.280  30.750  0.00  0.00            
ATOM   2459  CD2 LEU X 167      39.800  28.940  33.430  0.00  0.00            
ATOM   2460 HD21 LEU X 167      40.100  27.900  33.260  0.00  0.00            
ATOM   2461 HD22 LEU X 167      39.650  29.090  34.500  0.00  0.00            
ATOM   2462 HD23 LEU X 167      38.820  28.950  32.940  0.00  0.00            
ATOM   2463  C   LEU X 167      43.830  29.940  35.230  0.00  0.00            
ATOM   2464  O   LEU X 167      44.790  30.660  34.940  0.00  0.00            
ATOM   2465  N   PRO X 168      44.080  28.900  36.020  0.00  0.00            
ATOM   2466  CD  PRO X 168      43.210  27.740  36.100  0.00  0.00            
ATOM   2467  HD1 PRO X 168      42.800  27.370  35.150  0.00  0.00            
ATOM   2468  HD2 PRO X 168      42.350  27.880  36.760  0.00  0.00            
ATOM   2469  CG  PRO X 168      44.070  26.620  36.680  0.00  0.00            
ATOM   2470  HG1 PRO X 168      44.770  26.260  35.930  0.00  0.00            
ATOM   2471  HG2 PRO X 168      43.510  25.760  37.040  0.00  0.00            
ATOM   2472  CB  PRO X 168      44.910  27.380  37.700  0.00  0.00            
ATOM   2473  HB1 PRO X 168      45.860  26.940  38.000  0.00  0.00            
ATOM   2474  HB2 PRO X 168      44.250  27.580  38.540  0.00  0.00            
ATOM   2475  CA  PRO X 168      45.180  28.680  36.930  0.00  0.00            
ATOM   2476  HA  PRO X 168      45.180  29.580  37.540  0.00  0.00            
ATOM   2477  C   PRO X 168      46.610  28.700  36.410  0.00  0.00            
ATOM   2478  O   PRO X 168      47.530  28.730  37.230  0.00  0.00            
ATOM   2479  N   THR X 169      46.820  28.740  35.100  0.00  0.00            
ATOM   2480  H   THR X 169      45.950  28.920  34.600  0.00  0.00            
ATOM   2481  CA  THR X 169      48.080  29.020  34.450  0.00  0.00            
ATOM   2482  HA  THR X 169      48.920  28.580  34.980  0.00  0.00            
ATOM   2483  CB  THR X 169      48.070  28.470  33.030  0.00  0.00            
ATOM   2484  HB  THR X 169      48.890  28.830  32.410  0.00  0.00            
ATOM   2485  CG2 THR X 169      48.280  26.970  32.860  0.00  0.00            
ATOM   2486 HG21 THR X 169      49.290  26.730  33.200  0.00  0.00            
ATOM   2487 HG22 THR X 169      47.550  26.410  33.440  0.00  0.00            
ATOM   2488 HG23 THR X 169      48.190  26.650  31.820  0.00  0.00            
ATOM   2489  OG1 THR X 169      46.870  28.700  32.330  0.00  0.00            
ATOM   2490  HG1 THR X 169      47.210  28.850  31.440  0.00  0.00            
ATOM   2491  C   THR X 169      48.500  30.490  34.440  0.00  0.00            
ATOM   2492  O   THR X 169      49.520  30.810  33.840  0.00  0.00            
ATOM   2493  N   GLY X 170      47.650  31.430  34.880  0.00  0.00            
ATOM   2494  H   GLY X 170      46.790  31.120  35.300  0.00  0.00            
ATOM   2495  CA  GLY X 170      47.840  32.860  34.900  0.00  0.00            
ATOM   2496  HA1 GLY X 170      48.890  33.170  34.960  0.00  0.00            
ATOM   2497  HA2 GLY X 170      47.350  33.370  35.730  0.00  0.00            
ATOM   2498  C   GLY X 170      47.220  33.600  33.720  0.00  0.00            
ATOM   2499  O   GLY X 170      47.940  34.380  33.110  0.00  0.00            
ATOM   2500  N   VAL X 171      46.050  33.150  33.250  0.00  0.00            
ATOM   2501  H   VAL X 171      45.540  32.420  33.720  0.00  0.00            
ATOM   2502  CA  VAL X 171      45.510  33.560  31.970  0.00  0.00            
ATOM   2503  HA  VAL X 171      45.950  34.520  31.690  0.00  0.00            
ATOM   2504  CB  VAL X 171      45.850  32.560  30.870  0.00  0.00            
ATOM   2505  HB  VAL X 171      45.510  32.980  29.930  0.00  0.00            
ATOM   2506  CG1 VAL X 171      47.350  32.330  30.790  0.00  0.00            
ATOM   2507 HG11 VAL X 171      47.590  31.770  31.700  0.00  0.00            
ATOM   2508 HG12 VAL X 171      47.410  31.680  29.920  0.00  0.00            
ATOM   2509 HG13 VAL X 171      47.900  33.250  30.550  0.00  0.00            
ATOM   2510  CG2 VAL X 171      45.210  31.180  31.070  0.00  0.00            
ATOM   2511 HG21 VAL X 171      45.490  30.370  30.400  0.00  0.00            
ATOM   2512 HG22 VAL X 171      45.370  30.850  32.090  0.00  0.00            
ATOM   2513 HG23 VAL X 171      44.130  31.220  30.930  0.00  0.00            
ATOM   2514  C   VAL X 171      44.000  33.700  32.140  0.00  0.00            
ATOM   2515  O   VAL X 171      43.440  33.270  33.140  0.00  0.00            
ATOM   2516  N   HIS X 172      43.360  34.450  31.230  0.00  0.00            
ATOM   2517  H   HIS X 172      43.880  34.910  30.500  0.00  0.00            
ATOM   2518  CA  HIS X 172      41.990  34.900  31.350  0.00  0.00            
ATOM   2519  HA  HIS X 172      41.610  34.690  32.340  0.00  0.00            
ATOM   2520  CB  HIS X 172      42.080  36.430  31.340  0.00  0.00            
ATOM   2521  HB1 HIS X 172      41.060  36.760  31.550  0.00  0.00            
ATOM   2522  HB2 HIS X 172      42.390  36.830  30.380  0.00  0.00            
ATOM   2523  CG  HIS X 172      42.940  36.920  32.470  0.00  0.00            
ATOM   2524  ND1 HIS X 172      44.320  37.040  32.390  0.00  0.00            
ATOM   2525  CE1 HIS X 172      44.670  37.310  33.650  0.00  0.00            
ATOM   2526  HE1 HIS X 172      45.690  37.380  33.990  0.00  0.00            
ATOM   2527  NE2 HIS X 172      43.640  37.260  34.510  0.00  0.00            
ATOM   2528  HE2 HIS X 172      43.700  37.050  35.500  0.00  0.00            
ATOM   2529  CD2 HIS X 172      42.500  37.100  33.760  0.00  0.00            
ATOM   2530  HD2 HIS X 172      41.500  36.860  34.100  0.00  0.00            
ATOM   2531  C   HIS X 172      41.060  34.400  30.250  0.00  0.00            
ATOM   2532  O   HIS X 172      41.560  34.150  29.160  0.00  0.00            
ATOM   2533  N   ALA X 173      39.750  34.350  30.460  0.00  0.00            
ATOM   2534  H   ALA X 173      39.400  34.610  31.380  0.00  0.00            
ATOM   2535  CA  ALA X 173      38.660  33.970  29.580  0.00  0.00            
ATOM   2536  HA  ALA X 173      39.070  33.960  28.570  0.00  0.00            
ATOM   2537  CB  ALA X 173      38.170  32.550  29.840  0.00  0.00            
ATOM   2538  HB1 ALA X 173      37.830  32.150  28.880  0.00  0.00            
ATOM   2539  HB2 ALA X 173      38.930  31.840  30.180  0.00  0.00            
ATOM   2540  HB3 ALA X 173      37.300  32.390  30.470  0.00  0.00            
ATOM   2541  C   ALA X 173      37.510  34.970  29.550  0.00  0.00            
ATOM   2542  O   ALA X 173      37.220  35.620  30.560  0.00  0.00            
ATOM   2543  N   GLY X 174      36.760  35.070  28.450  0.00  0.00            
ATOM   2544  H   GLY X 174      37.110  34.510  27.690  0.00  0.00            
ATOM   2545  CA  GLY X 174      35.730  36.060  28.210  0.00  0.00            
ATOM   2546  HA1 GLY X 174      36.190  37.010  27.940  0.00  0.00            
ATOM   2547  HA2 GLY X 174      35.050  36.210  29.050  0.00  0.00            
ATOM   2548  C   GLY X 174      34.960  35.580  26.990  0.00  0.00            
ATOM   2549  O   GLY X 174      35.280  34.610  26.310  0.00  0.00            
ATOM   2550  N   THR X 175      33.840  36.280  26.760  0.00  0.00            
ATOM   2551  H   THR X 175      33.590  37.030  27.390  0.00  0.00            
ATOM   2552  CA  THR X 175      32.970  36.000  25.640  0.00  0.00            
ATOM   2553  HA  THR X 175      33.180  35.000  25.250  0.00  0.00            
ATOM   2554  CB  THR X 175      31.530  36.070  26.140  0.00  0.00            
ATOM   2555  HB  THR X 175      30.780  35.700  25.440  0.00  0.00            
ATOM   2556  CG2 THR X 175      31.260  35.130  27.320  0.00  0.00            
ATOM   2557 HG21 THR X 175      31.500  34.110  27.040  0.00  0.00            
ATOM   2558 HG22 THR X 175      31.790  35.450  28.220  0.00  0.00            
ATOM   2559 HG23 THR X 175      30.220  35.160  27.630  0.00  0.00            
ATOM   2560  OG1 THR X 175      31.240  37.390  26.510  0.00  0.00            
ATOM   2561  HG1 THR X 175      30.990  37.820  25.690  0.00  0.00            
ATOM   2562  C   THR X 175      33.240  36.930  24.470  0.00  0.00            
ATOM   2563  O   THR X 175      33.990  37.900  24.580  0.00  0.00            
ATOM   2564  N   ASP X 176      32.540  36.740  23.350  0.00  0.00            
ATOM   2565  H   ASP X 176      31.980  35.900  23.280  0.00  0.00            
ATOM   2566  CA  ASP X 176      32.250  37.830  22.430  0.00  0.00            
ATOM   2567  HA  ASP X 176      33.000  38.600  22.310  0.00  0.00            
ATOM   2568  CB  ASP X 176      31.900  37.300  21.040  0.00  0.00            
ATOM   2569  HB1 ASP X 176      32.740  36.880  20.500  0.00  0.00            
ATOM   2570  HB2 ASP X 176      31.660  38.170  20.430  0.00  0.00            
ATOM   2571  CG  ASP X 176      30.770  36.280  20.970  0.00  0.00            
ATOM   2572  OD1 ASP X 176      30.710  35.560  19.950  0.00  0.00            
ATOM   2573  OD2 ASP X 176      30.130  36.000  22.010  0.00  0.00            
ATOM   2574  C   ASP X 176      31.140  38.690  23.010  0.00  0.00            
ATOM   2575  O   ASP X 176      30.560  38.360  24.050  0.00  0.00            
ATOM   2576  N   LEU X 177      30.840  39.830  22.380  0.00  0.00            
ATOM   2577  H   LEU X 177      31.230  39.990  21.460  0.00  0.00            
ATOM   2578  CA  LEU X 177      29.720  40.640  22.810  0.00  0.00            
ATOM   2579  HA  LEU X 177      29.830  40.910  23.860  0.00  0.00            
ATOM   2580  CB  LEU X 177      29.680  41.970  22.070  0.00  0.00            
ATOM   2581  HB1 LEU X 177      28.660  42.350  22.020  0.00  0.00            
ATOM   2582  HB2 LEU X 177      29.940  41.800  21.030  0.00  0.00            
ATOM   2583  CG  LEU X 177      30.630  43.030  22.640  0.00  0.00            
ATOM   2584  HG  LEU X 177      30.560  43.880  21.960  0.00  0.00            
ATOM   2585  CD1 LEU X 177      30.080  43.550  23.960  0.00  0.00            
ATOM   2586 HD11 LEU X 177      30.270  42.870  24.790  0.00  0.00            
ATOM   2587 HD12 LEU X 177      30.620  44.490  24.110  0.00  0.00            
ATOM   2588 HD13 LEU X 177      29.030  43.770  23.810  0.00  0.00            
ATOM   2589  CD2 LEU X 177      32.060  42.550  22.890  0.00  0.00            
ATOM   2590 HD21 LEU X 177      32.500  42.240  21.940  0.00  0.00            
ATOM   2591 HD22 LEU X 177      32.600  43.330  23.420  0.00  0.00            
ATOM   2592 HD23 LEU X 177      31.940  41.750  23.610  0.00  0.00            
ATOM   2593  C   LEU X 177      28.330  40.020  22.750  0.00  0.00            
ATOM   2594  O   LEU X 177      27.350  40.610  23.200  0.00  0.00            
ATOM   2595  N   GLU X 178      28.150  38.790  22.240  0.00  0.00            
ATOM   2596  H   GLU X 178      28.900  38.470  21.640  0.00  0.00            
ATOM   2597  CA  GLU X 178      26.950  37.990  22.360  0.00  0.00            
ATOM   2598  HA  GLU X 178      26.110  38.690  22.430  0.00  0.00            
ATOM   2599  CB  GLU X 178      26.780  37.190  21.070  0.00  0.00            
ATOM   2600  HB1 GLU X 178      25.860  36.620  21.170  0.00  0.00            
ATOM   2601  HB2 GLU X 178      27.660  36.570  20.890  0.00  0.00            
ATOM   2602  CG  GLU X 178      26.700  38.120  19.860  0.00  0.00            
ATOM   2603  HG1 GLU X 178      27.620  38.660  19.650  0.00  0.00            
ATOM   2604  HG2 GLU X 178      25.980  38.930  20.000  0.00  0.00            
ATOM   2605  CD  GLU X 178      26.280  37.320  18.630  0.00  0.00            
ATOM   2606  OE1 GLU X 178      25.060  37.120  18.480  0.00  0.00            
ATOM   2607  OE2 GLU X 178      27.060  37.050  17.690  0.00  0.00            
ATOM   2608  C   GLU X 178      26.900  37.120  23.600  0.00  0.00            
ATOM   2609  O   GLU X 178      25.850  36.520  23.790  0.00  0.00            
ATOM   2610  N   GLY X 179      28.000  36.930  24.350  0.00  0.00            
ATOM   2611  H   GLY X 179      28.880  37.370  24.120  0.00  0.00            
ATOM   2612  CA  GLY X 179      27.970  36.100  25.530  0.00  0.00            
ATOM   2613  HA1 GLY X 179      26.960  36.180  25.920  0.00  0.00            
ATOM   2614  HA2 GLY X 179      28.690  36.570  26.200  0.00  0.00            
ATOM   2615  C   GLY X 179      28.330  34.630  25.340  0.00  0.00            
ATOM   2616  O   GLY X 179      28.160  33.840  26.260  0.00  0.00            
ATOM   2617  N   ASN X 180      28.870  34.250  24.180  0.00  0.00            
ATOM   2618  H   ASN X 180      29.080  34.910  23.450  0.00  0.00            
ATOM   2619  CA  ASN X 180      29.450  32.930  24.010  0.00  0.00            
ATOM   2620  HA  ASN X 180      29.000  32.250  24.730  0.00  0.00            
ATOM   2621  CB  ASN X 180      29.090  32.380  22.630  0.00  0.00            
ATOM   2622  HB1 ASN X 180      29.540  31.390  22.480  0.00  0.00            
ATOM   2623  HB2 ASN X 180      29.580  33.080  21.960  0.00  0.00            
ATOM   2624  CG  ASN X 180      27.610  32.350  22.310  0.00  0.00            
ATOM   2625  OD1 ASN X 180      27.070  33.210  21.610  0.00  0.00            
ATOM   2626  ND2 ASN X 180      26.880  31.290  22.680  0.00  0.00            
ATOM   2627 HD21 ASN X 180      27.360  30.650  23.290  0.00  0.00            
ATOM   2628 HD22 ASN X 180      25.890  31.350  22.480  0.00  0.00            
ATOM   2629  C   ASN X 180      30.930  32.960  24.360  0.00  0.00            
ATOM   2630  O   ASN X 180      31.660  33.650  23.650  0.00  0.00            
ATOM   2631  N   PHE X 181      31.410  32.040  25.210  0.00  0.00            
ATOM   2632  H   PHE X 181      30.720  31.430  25.630  0.00  0.00            
ATOM   2633  CA  PHE X 181      32.790  31.630  25.300  0.00  0.00            
ATOM   2634  HA  PHE X 181      33.380  32.480  25.640  0.00  0.00            
ATOM   2635  CB  PHE X 181      32.790  30.620  26.450  0.00  0.00            
ATOM   2636  HB1 PHE X 181      33.820  30.280  26.510  0.00  0.00            
ATOM   2637  HB2 PHE X 181      32.110  29.820  26.180  0.00  0.00            
ATOM   2638  CG  PHE X 181      32.400  31.260  27.760  0.00  0.00            
ATOM   2639  CD1 PHE X 181      33.040  32.400  28.270  0.00  0.00            
ATOM   2640  HD1 PHE X 181      33.850  32.820  27.700  0.00  0.00            
ATOM   2641  CE1 PHE X 181      32.670  32.980  29.490  0.00  0.00            
ATOM   2642  HE1 PHE X 181      33.260  33.780  29.920  0.00  0.00            
ATOM   2643  CZ  PHE X 181      31.590  32.450  30.200  0.00  0.00            
ATOM   2644  HZ  PHE X 181      31.320  32.820  31.180  0.00  0.00            
ATOM   2645  CE2 PHE X 181      30.930  31.330  29.660  0.00  0.00            
ATOM   2646  HE2 PHE X 181      30.150  30.870  30.240  0.00  0.00            
ATOM   2647  CD2 PHE X 181      31.350  30.690  28.490  0.00  0.00            
ATOM   2648  HD2 PHE X 181      30.800  29.850  28.110  0.00  0.00            
ATOM   2649  C   PHE X 181      33.510  31.130  24.050  0.00  0.00            
ATOM   2650  O   PHE X 181      32.910  30.540  23.160  0.00  0.00            
ATOM   2651  N   TYR X 182      34.790  31.490  23.930  0.00  0.00            
ATOM   2652  H   TYR X 182      35.180  31.910  24.760  0.00  0.00            
ATOM   2653  CA  TYR X 182      35.800  31.010  22.990  0.00  0.00            
ATOM   2654  HA  TYR X 182      35.290  30.850  22.040  0.00  0.00            
ATOM   2655  CB  TYR X 182      36.960  32.000  22.930  0.00  0.00            
ATOM   2656  HB1 TYR X 182      37.780  31.580  22.360  0.00  0.00            
ATOM   2657  HB2 TYR X 182      37.470  32.190  23.870  0.00  0.00            
ATOM   2658  CG  TYR X 182      36.550  33.260  22.200  0.00  0.00            
ATOM   2659  CD1 TYR X 182      36.590  33.240  20.800  0.00  0.00            
ATOM   2660  HD1 TYR X 182      37.010  32.370  20.320  0.00  0.00            
ATOM   2661  CE1 TYR X 182      36.150  34.400  20.140  0.00  0.00            
ATOM   2662  HE1 TYR X 182      36.150  34.410  19.060  0.00  0.00            
ATOM   2663  CZ  TYR X 182      35.830  35.530  20.910  0.00  0.00            
ATOM   2664  OH  TYR X 182      35.530  36.660  20.200  0.00  0.00            
ATOM   2665  HH  TYR X 182      35.460  37.460  20.710  0.00  0.00            
ATOM   2666  CE2 TYR X 182      35.700  35.510  22.320  0.00  0.00            
ATOM   2667  HE2 TYR X 182      35.460  36.460  22.770  0.00  0.00            
ATOM   2668  CD2 TYR X 182      36.120  34.350  22.970  0.00  0.00            
ATOM   2669  HD2 TYR X 182      36.110  34.250  24.040  0.00  0.00            
ATOM   2670  C   TYR X 182      36.130  29.570  23.360  0.00  0.00            
ATOM   2671  O   TYR X 182      36.110  28.700  22.500  0.00  0.00            
ATOM   2672  N   GLY X 183      36.320  29.240  24.640  0.00  0.00            
ATOM   2673  H   GLY X 183      36.400  29.990  25.300  0.00  0.00            
ATOM   2674  CA  GLY X 183      36.580  27.880  25.070  0.00  0.00            
ATOM   2675  HA1 GLY X 183      37.320  27.830  25.860  0.00  0.00            
ATOM   2676  HA2 GLY X 183      36.930  27.260  24.240  0.00  0.00            
ATOM   2677  C   GLY X 183      35.310  27.180  25.540  0.00  0.00            
ATOM   2678  O   GLY X 183      34.220  27.730  25.610  0.00  0.00            
ATOM   2679  N   PRO X 184      35.430  25.930  26.010  0.00  0.00            
ATOM   2680  CD  PRO X 184      36.670  25.180  26.080  0.00  0.00            
ATOM   2681  HD1 PRO X 184      37.250  25.620  26.890  0.00  0.00            
ATOM   2682  HD2 PRO X 184      37.240  25.340  25.170  0.00  0.00            
ATOM   2683  CG  PRO X 184      36.310  23.720  26.340  0.00  0.00            
ATOM   2684  HG1 PRO X 184      36.390  23.540  27.410  0.00  0.00            
ATOM   2685  HG2 PRO X 184      36.770  22.980  25.690  0.00  0.00            
ATOM   2686  CB  PRO X 184      34.800  23.680  26.140  0.00  0.00            
ATOM   2687  HB1 PRO X 184      34.340  22.950  26.810  0.00  0.00            
ATOM   2688  HB2 PRO X 184      34.500  23.420  25.130  0.00  0.00            
ATOM   2689  CA  PRO X 184      34.330  25.100  26.450  0.00  0.00            
ATOM   2690  HA  PRO X 184      33.480  25.210  25.780  0.00  0.00            
ATOM   2691  C   PRO X 184      33.870  25.340  27.890  0.00  0.00            
ATOM   2692  O   PRO X 184      33.670  24.440  28.700  0.00  0.00            
ATOM   2693  N   PHE X 185      33.740  26.600  28.300  0.00  0.00            
ATOM   2694  H   PHE X 185      33.870  27.320  27.610  0.00  0.00            
ATOM   2695  CA  PHE X 185      33.710  27.080  29.670  0.00  0.00            
ATOM   2696  HA  PHE X 185      34.120  26.340  30.360  0.00  0.00            
ATOM   2697  CB  PHE X 185      34.510  28.380  29.740  0.00  0.00            
ATOM   2698  HB1 PHE X 185      34.400  28.700  30.780  0.00  0.00            
ATOM   2699  HB2 PHE X 185      34.010  29.120  29.110  0.00  0.00            
ATOM   2700  CG  PHE X 185      35.940  28.350  29.280  0.00  0.00            
ATOM   2701  CD1 PHE X 185      36.810  27.370  29.780  0.00  0.00            
ATOM   2702  HD1 PHE X 185      36.440  26.640  30.480  0.00  0.00            
ATOM   2703  CE1 PHE X 185      38.150  27.330  29.380  0.00  0.00            
ATOM   2704  HE1 PHE X 185      38.780  26.510  29.710  0.00  0.00            
ATOM   2705  CZ  PHE X 185      38.650  28.290  28.500  0.00  0.00            
ATOM   2706  HZ  PHE X 185      39.660  28.300  28.130  0.00  0.00            
ATOM   2707  CE2 PHE X 185      37.760  29.230  27.940  0.00  0.00            
ATOM   2708  HE2 PHE X 185      38.070  29.950  27.200  0.00  0.00            
ATOM   2709  CD2 PHE X 185      36.430  29.300  28.370  0.00  0.00            
ATOM   2710  HD2 PHE X 185      35.770  30.010  27.910  0.00  0.00            
ATOM   2711  C   PHE X 185      32.290  27.260  30.170  0.00  0.00            
ATOM   2712  O   PHE X 185      31.300  27.340  29.450  0.00  0.00            
ATOM   2713  N   VAL X 186      32.100  27.310  31.490  0.00  0.00            
ATOM   2714  H   VAL X 186      32.940  27.200  32.050  0.00  0.00            
ATOM   2715  CA  VAL X 186      30.900  27.530  32.260  0.00  0.00            
ATOM   2716  HA  VAL X 186      30.180  27.810  31.490  0.00  0.00            
ATOM   2717  CB  VAL X 186      30.480  26.240  32.950  0.00  0.00            
ATOM   2718  HB  VAL X 186      29.550  26.340  33.510  0.00  0.00            
ATOM   2719  CG1 VAL X 186      30.180  25.090  31.990  0.00  0.00            
ATOM   2720 HG11 VAL X 186      29.780  24.270  32.580  0.00  0.00            
ATOM   2721 HG12 VAL X 186      29.420  25.380  31.260  0.00  0.00            
ATOM   2722 HG13 VAL X 186      31.100  24.660  31.590  0.00  0.00            
ATOM   2723  CG2 VAL X 186      31.520  25.670  33.910  0.00  0.00            
ATOM   2724 HG21 VAL X 186      31.230  24.690  34.280  0.00  0.00            
ATOM   2725 HG22 VAL X 186      32.440  25.660  33.330  0.00  0.00            
ATOM   2726 HG23 VAL X 186      31.740  26.360  34.730  0.00  0.00            
ATOM   2727  C   VAL X 186      30.950  28.710  33.230  0.00  0.00            
ATOM   2728  O   VAL X 186      31.980  28.920  33.860  0.00  0.00            
ATOM   2729  N   ASP X 187      29.840  29.440  33.360  0.00  0.00            
ATOM   2730  H   ASP X 187      29.010  29.060  32.920  0.00  0.00            
ATOM   2731  CA  ASP X 187      29.740  30.640  34.170  0.00  0.00            
ATOM   2732  HA  ASP X 187      30.760  31.000  34.300  0.00  0.00            
ATOM   2733  CB  ASP X 187      28.890  31.680  33.440  0.00  0.00            
ATOM   2734  HB1 ASP X 187      29.510  32.180  32.690  0.00  0.00            
ATOM   2735  HB2 ASP X 187      28.710  32.500  34.140  0.00  0.00            
ATOM   2736  CG  ASP X 187      27.580  31.250  32.800  0.00  0.00            
ATOM   2737  OD1 ASP X 187      26.830  32.140  32.350  0.00  0.00            
ATOM   2738  OD2 ASP X 187      27.220  30.060  32.900  0.00  0.00            
ATOM   2739  C   ASP X 187      29.320  30.400  35.610  0.00  0.00            
ATOM   2740  O   ASP X 187      28.530  31.150  36.190  0.00  0.00            
ATOM   2741  N   ARG X 188      29.670  29.250  36.180  0.00  0.00            
ATOM   2742  H   ARG X 188      30.220  28.660  35.570  0.00  0.00            
ATOM   2743  CA  ARG X 188      29.450  28.880  37.570  0.00  0.00            
ATOM   2744  HA  ARG X 188      29.140  29.710  38.200  0.00  0.00            
ATOM   2745  CB  ARG X 188      28.350  27.820  37.660  0.00  0.00            
ATOM   2746  HB1 ARG X 188      27.550  28.410  37.210  0.00  0.00            
ATOM   2747  HB2 ARG X 188      27.970  27.630  38.660  0.00  0.00            
ATOM   2748  CG  ARG X 188      28.450  26.510  36.870  0.00  0.00            
ATOM   2749  HG1 ARG X 188      29.170  25.860  37.370  0.00  0.00            
ATOM   2750  HG2 ARG X 188      28.850  26.690  35.870  0.00  0.00            
ATOM   2751  CD  ARG X 188      27.080  25.870  36.710  0.00  0.00            
ATOM   2752  HD1 ARG X 188      26.400  26.530  36.170  0.00  0.00            
ATOM   2753  HD2 ARG X 188      26.730  25.640  37.720  0.00  0.00            
ATOM   2754  NE  ARG X 188      27.350  24.620  36.000  0.00  0.00            
ATOM   2755  HE  ARG X 188      27.400  23.810  36.600  0.00  0.00            
ATOM   2756  CZ  ARG X 188      27.610  24.390  34.710  0.00  0.00            
ATOM   2757  NH1 ARG X 188      27.300  25.220  33.710  0.00  0.00            
ATOM   2758 HH11 ARG X 188      26.860  26.080  34.010  0.00  0.00            
ATOM   2759 HH12 ARG X 188      27.180  24.920  32.750  0.00  0.00            
ATOM   2760  NH2 ARG X 188      28.100  23.200  34.310  0.00  0.00            
ATOM   2761 HH21 ARG X 188      28.620  22.530  34.850  0.00  0.00            
ATOM   2762 HH22 ARG X 188      28.030  22.860  33.360  0.00  0.00            
ATOM   2763  C   ARG X 188      30.760  28.370  38.140  0.00  0.00            
ATOM   2764  O   ARG X 188      31.490  27.800  37.330  0.00  0.00            
ATOM   2765  N   GLN X 189      31.010  28.620  39.430  0.00  0.00            
ATOM   2766  H   GLN X 189      30.210  29.000  39.920  0.00  0.00            
ATOM   2767  CA  GLN X 189      32.260  28.330  40.090  0.00  0.00            
ATOM   2768  HA  GLN X 189      33.010  28.750  39.410  0.00  0.00            
ATOM   2769  CB  GLN X 189      32.400  29.030  41.450  0.00  0.00            
ATOM   2770  HB1 GLN X 189      33.130  28.620  42.140  0.00  0.00            
ATOM   2771  HB2 GLN X 189      31.470  28.980  42.020  0.00  0.00            
ATOM   2772  CG  GLN X 189      32.750  30.510  41.460  0.00  0.00            
ATOM   2773  HG1 GLN X 189      31.970  30.900  40.810  0.00  0.00            
ATOM   2774  HG2 GLN X 189      33.730  30.650  40.990  0.00  0.00            
ATOM   2775  CD  GLN X 189      32.740  31.280  42.770  0.00  0.00            
ATOM   2776  OE1 GLN X 189      32.900  30.580  43.770  0.00  0.00            
ATOM   2777  NE2 GLN X 189      32.520  32.600  42.760  0.00  0.00            
ATOM   2778 HE21 GLN X 189      32.270  33.130  41.940  0.00  0.00            
ATOM   2779 HE22 GLN X 189      32.710  33.130  43.590  0.00  0.00            
ATOM   2780  C   GLN X 189      32.530  26.840  40.100  0.00  0.00            
ATOM   2781  O   GLN X 189      31.870  26.030  40.750  0.00  0.00            
ATOM   2782  N   THR X 190      33.530  26.380  39.340  0.00  0.00            
ATOM   2783  H   THR X 190      34.150  27.090  38.960  0.00  0.00            
ATOM   2784  CA  THR X 190      33.930  25.010  39.130  0.00  0.00            
ATOM   2785  HA  THR X 190      33.640  24.430  40.010  0.00  0.00            
ATOM   2786  CB  THR X 190      33.140  24.360  37.990  0.00  0.00            
ATOM   2787  HB  THR X 190      33.700  23.460  37.750  0.00  0.00            
ATOM   2788  CG2 THR X 190      31.650  24.110  38.200  0.00  0.00            
ATOM   2789 HG21 THR X 190      31.580  23.620  39.170  0.00  0.00            
ATOM   2790 HG22 THR X 190      30.990  24.970  38.100  0.00  0.00            
ATOM   2791 HG23 THR X 190      31.360  23.400  37.430  0.00  0.00            
ATOM   2792  OG1 THR X 190      33.180  25.230  36.890  0.00  0.00            
ATOM   2793  HG1 THR X 190      32.510  25.890  37.100  0.00  0.00            
ATOM   2794  C   THR X 190      35.430  24.830  38.990  0.00  0.00            
ATOM   2795  O   THR X 190      36.160  25.780  38.680  0.00  0.00            
ATOM   2796  N   ALA X 191      35.890  23.580  39.040  0.00  0.00            
ATOM   2797  H   ALA X 191      35.230  22.850  39.280  0.00  0.00            
ATOM   2798  CA  ALA X 191      37.270  23.210  38.830  0.00  0.00            
ATOM   2799  HA  ALA X 191      37.860  23.900  39.430  0.00  0.00            
ATOM   2800  CB  ALA X 191      37.470  21.790  39.370  0.00  0.00            
ATOM   2801  HB1 ALA X 191      36.710  21.150  38.930  0.00  0.00            
ATOM   2802  HB2 ALA X 191      38.490  21.450  39.220  0.00  0.00            
ATOM   2803  HB3 ALA X 191      37.210  21.830  40.430  0.00  0.00            
ATOM   2804  C   ALA X 191      37.810  23.370  37.420  0.00  0.00            
ATOM   2805  O   ALA X 191      38.080  22.370  36.770  0.00  0.00            
ATOM   2806  N   GLN X 192      37.870  24.580  36.860  0.00  0.00            
ATOM   2807  H   GLN X 192      37.450  25.360  37.350  0.00  0.00            
ATOM   2808  CA  GLN X 192      38.240  24.820  35.480  0.00  0.00            
ATOM   2809  HA  GLN X 192      38.080  23.930  34.870  0.00  0.00            
ATOM   2810  CB  GLN X 192      37.370  25.920  34.880  0.00  0.00            
ATOM   2811  HB1 GLN X 192      37.660  26.190  33.860  0.00  0.00            
ATOM   2812  HB2 GLN X 192      37.370  26.790  35.540  0.00  0.00            
ATOM   2813  CG  GLN X 192      35.880  25.580  34.790  0.00  0.00            
ATOM   2814  HG1 GLN X 192      35.310  25.680  35.710  0.00  0.00            
ATOM   2815  HG2 GLN X 192      35.750  24.560  34.420  0.00  0.00            
ATOM   2816  CD  GLN X 192      35.150  26.480  33.800  0.00  0.00            
ATOM   2817  OE1 GLN X 192      34.810  26.130  32.670  0.00  0.00            
ATOM   2818  NE2 GLN X 192      34.880  27.720  34.200  0.00  0.00            
ATOM   2819 HE21 GLN X 192      35.310  28.110  35.030  0.00  0.00            
ATOM   2820 HE22 GLN X 192      34.260  28.240  33.600  0.00  0.00            
ATOM   2821  C   GLN X 192      39.710  25.100  35.200  0.00  0.00            
ATOM   2822  O   GLN X 192      40.410  25.650  36.040  0.00  0.00            
ATOM   2823  N   ALA X 193      40.160  24.880  33.970  0.00  0.00            
ATOM   2824  H   ALA X 193      39.510  24.440  33.330  0.00  0.00            
ATOM   2825  CA  ALA X 193      41.550  25.050  33.580  0.00  0.00            
ATOM   2826  HA  ALA X 193      41.950  26.000  33.920  0.00  0.00            
ATOM   2827  CB  ALA X 193      42.370  23.890  34.150  0.00  0.00            
ATOM   2828  HB1 ALA X 193      43.380  23.950  33.730  0.00  0.00            
ATOM   2829  HB2 ALA X 193      42.460  23.790  35.230  0.00  0.00            
ATOM   2830  HB3 ALA X 193      41.880  22.970  33.850  0.00  0.00            
ATOM   2831  C   ALA X 193      41.710  25.250  32.080  0.00  0.00            
ATOM   2832  O   ALA X 193      40.840  24.900  31.290  0.00  0.00            
ATOM   2833  N   ALA X 194      42.840  25.790  31.620  0.00  0.00            
ATOM   2834  H   ALA X 194      43.440  26.270  32.270  0.00  0.00            
ATOM   2835  CA  ALA X 194      43.230  25.760  30.230  0.00  0.00            
ATOM   2836  HA  ALA X 194      42.330  26.090  29.720  0.00  0.00            
ATOM   2837  CB  ALA X 194      44.180  26.930  29.980  0.00  0.00            
ATOM   2838  HB1 ALA X 194      44.190  27.020  28.890  0.00  0.00            
ATOM   2839  HB2 ALA X 194      43.670  27.820  30.340  0.00  0.00            
ATOM   2840  HB3 ALA X 194      45.240  26.830  30.250  0.00  0.00            
ATOM   2841  C   ALA X 194      43.660  24.370  29.790  0.00  0.00            
ATOM   2842  O   ALA X 194      44.190  23.530  30.520  0.00  0.00            
ATOM   2843  N   GLY X 195      43.360  24.080  28.520  0.00  0.00            
ATOM   2844  H   GLY X 195      42.780  24.740  28.020  0.00  0.00            
ATOM   2845  CA  GLY X 195      44.070  23.050  27.790  0.00  0.00            
ATOM   2846  HA1 GLY X 195      43.610  22.720  26.860  0.00  0.00            
ATOM   2847  HA2 GLY X 195      43.990  22.190  28.450  0.00  0.00            
ATOM   2848  C   GLY X 195      45.560  23.280  27.600  0.00  0.00            
ATOM   2849  O   GLY X 195      46.090  24.350  27.870  0.00  0.00            
ATOM   2850  N   THR X 196      46.210  22.260  27.040  0.00  0.00            
ATOM   2851  H   THR X 196      45.760  21.360  26.920  0.00  0.00            
ATOM   2852  CA  THR X 196      47.570  22.360  26.550  0.00  0.00            
ATOM   2853  HA  THR X 196      48.280  22.430  27.370  0.00  0.00            
ATOM   2854  CB  THR X 196      47.980  21.040  25.900  0.00  0.00            
ATOM   2855  HB  THR X 196      47.560  20.950  24.890  0.00  0.00            
ATOM   2856  CG2 THR X 196      49.460  21.120  25.540  0.00  0.00            
ATOM   2857 HG21 THR X 196      50.010  21.160  26.480  0.00  0.00            
ATOM   2858 HG22 THR X 196      49.770  20.300  24.880  0.00  0.00            
ATOM   2859 HG23 THR X 196      49.540  21.980  24.880  0.00  0.00            
ATOM   2860  OG1 THR X 196      47.860  19.960  26.790  0.00  0.00            
ATOM   2861  HG1 THR X 196      46.930  19.840  27.020  0.00  0.00            
ATOM   2862  C   THR X 196      47.680  23.550  25.620  0.00  0.00            
ATOM   2863  O   THR X 196      47.000  23.580  24.600  0.00  0.00            
ATOM   2864  N   ASP X 197      48.510  24.570  25.880  0.00  0.00            
ATOM   2865  H   ASP X 197      49.190  24.380  26.610  0.00  0.00            
ATOM   2866  CA  ASP X 197      48.720  25.720  25.030  0.00  0.00            
ATOM   2867  HA  ASP X 197      47.730  26.030  24.680  0.00  0.00            
ATOM   2868  CB  ASP X 197      49.300  26.880  25.830  0.00  0.00            
ATOM   2869  HB1 ASP X 197      50.200  26.540  26.350  0.00  0.00            
ATOM   2870  HB2 ASP X 197      48.580  27.300  26.530  0.00  0.00            
ATOM   2871  CG  ASP X 197      49.530  28.130  24.990  0.00  0.00            
ATOM   2872  OD1 ASP X 197      48.500  28.830  24.880  0.00  0.00            
ATOM   2873  OD2 ASP X 197      50.670  28.530  24.680  0.00  0.00            
ATOM   2874  C   ASP X 197      49.560  25.440  23.790  0.00  0.00            
ATOM   2875  OT1 ASP X 197      49.320  26.090  22.750  0.00  0.00            
ATOM   2876  OT2 ASP X 197      50.490  24.600  23.860  0.00  0.00            
END
