# Supplementary material for: Virtual Double-System Single-Box: A Nonequilibrium Alchemical Technique for Absolute Binding Free Energy Calculations: Application to Ligands of the SARS-CoV-2 Main Protease
Source: J Chem Theory Comput. 2020 Oct 22;16(11):7160–72. doi: 10.1021/acs.jctc.0c00634 (PMC8015232; doi:10.1021/acs.jctc.0c00634)
Supplement: Supplementary file 1 — ct0c00634_si_001.zip [file ct0c00634_si_001.zip › data/docking_struct/cppa.pdb]

HETATM    1 n01  lig     1     -16.890  -5.285   3.773    -0.204904
HETATM    2 h01  lig     1     -16.584  -5.796   4.551     0.338122
HETATM    3 n02  lig     1     -17.979  -5.643   3.048    -0.118111
HETATM    4 h02  lig     1     -18.495  -6.447   3.267     0.352794
HETATM    5 c03  lig     1     -18.856  -3.301  -0.204    -0.236616
HETATM    6 h03  lig     1     -19.473  -3.104  -1.008     0.173924
HETATM    7 c04  lig     1     -17.514  -1.096  -0.424    -0.149772
HETATM    8 h04  lig     1     -18.125  -0.850  -1.284     0.119910
HETATM    9 c05  lig     1     -15.416  -0.950   0.488    -0.182989
HETATM   10 h05  lig     1     -14.491  -0.390   0.559     0.112003
HETATM   11 c06  lig     1     -15.607  -1.996   1.315    -0.087387
HETATM   12 h06  lig     1     -14.803  -2.267   1.988     0.111004
HETATM   13 c07  lig     1     -15.594  -0.108   5.761    -0.177799
HETATM   14 h07  lig     1     -16.599   0.250   5.556     0.169310
HETATM   15 c08  lig     1     -14.630   0.717   6.326     0.232952
HETATM   16 h08  lig     1     -14.920   1.746   6.527     0.034312
HETATM   17 c09  lig     1     -13.939  -1.852   5.661    -0.220554
HETATM   18 h09  lig     1     -13.601  -2.879   5.565     0.141147
HETATM   19 n10  lig     1     -15.553  -3.375   3.855    -0.366672
HETATM   20 h10  lig     1     -14.580  -3.521   3.834     0.304001
HETATM   21 c11  lig     1     -16.352  -0.495  -0.411    -0.083009
HETATM   22 h11  lig     1     -16.146   0.289  -1.050     0.127341
HETATM   23 c12  lig     1     -13.098  -0.921   6.230     0.225116
HETATM   24 h12  lig     1     -12.142  -1.231   6.464     0.016925
HETATM   25 c13  lig     1     -19.027  -4.500   0.730     0.218913
HETATM   26 o14  lig     1     -20.075  -5.561   0.385    -0.540006
HETATM   27 c15  lig     1     -18.179  -4.786   2.047     0.064166
HETATM   28 c16  lig     1     -17.831  -2.291   0.267     0.041984
HETATM   29 c17  lig     1     -16.821  -2.732   1.225    -0.130330
HETATM   30 c18  lig     1     -16.132  -2.291   4.610     0.534698
HETATM   31 o19  lig     1     -17.376  -2.245   4.725    -0.479521
HETATM   32 c20  lig     1     -15.219  -1.432   5.310    -0.118374
HETATM   33 c21  lig     1     -16.376  -4.162   3.195     0.118662
HETATM   34 c22  lig     1     -17.103  -3.848   2.078    -0.063803
HETATM   35 n23  lig     1     -13.415   0.357   6.507    -0.277439
REMARK   Time:       873000.00 CO matrix:   59.36041   0.00000   0.00000   0.00000  59.36041   0.00000   0.00000   0.00000  59.36041
ATOM     47 N    PHE     2     -18.916 -32.940  -0.071
ATOM     48 H1   PHE     2     -19.724 -33.394   0.329
ATOM     49 H2   PHE     2     -18.452 -32.296   0.554
ATOM     50 H3   PHE     2     -18.278 -33.653  -0.393
ATOM     51 CA   PHE     2     -19.401 -32.109  -1.259
ATOM     52 HA   PHE     2     -20.066 -32.715  -1.874
ATOM     53 CB   PHE     2     -20.202 -30.831  -0.757
ATOM     54 HB1  PHE     2     -19.512 -30.195  -0.204
ATOM     55 HB2  PHE     2     -20.927 -31.029   0.033
ATOM     56 CG   PHE     2     -20.697 -29.809  -1.823
ATOM     57 CD1  PHE     2     -19.812 -28.884  -2.472
ATOM     59 CE1  PHE     2     -20.353 -27.901  -3.338
ATOM     60 HE1  PHE     2     -19.676 -27.158  -3.735
ATOM     61 CZ   PHE     2     -21.742 -27.910  -3.648
ATOM     62 HZ   PHE     2     -22.122 -27.337  -4.481
ATOM     63 CE2  PHE     2     -22.629 -28.846  -3.003
ATOM     64 HE2  PHE     2     -23.658 -28.835  -3.334
ATOM     65 CD2  PHE     2     -22.065 -29.854  -2.170
ATOM     66 HD2  PHE     2     -22.821 -30.505  -1.756
ATOM     67 C    PHE     2     -18.182 -31.649  -2.101
ATOM     68 O    PHE     2     -17.114 -31.401  -1.620
ATOM     69 N    PRO     3     -18.250 -31.598  -3.420
ATOM     70 CD   PRO     3     -19.399 -31.923  -4.175
ATOM     72 HD2  PRO     3     -19.607 -32.993  -4.168
ATOM     73 CG   PRO     3     -19.022 -31.676  -5.584
ATOM     74 HG1  PRO     3     -19.138 -30.597  -5.684
ATOM     75 HG2  PRO     3     -19.782 -32.183  -6.178
ATOM     76 CB   PRO     3     -17.565 -32.082  -5.704
ATOM     77 HB1  PRO     3     -17.058 -31.649  -6.567
ATOM     78 HB2  PRO     3     -17.546 -33.171  -5.662
ATOM     79 CA   PRO     3     -17.097 -31.525  -4.314
ATOM     80 HA   PRO     3     -16.308 -32.191  -3.962
ATOM     81 C    PRO     3     -16.480 -30.101  -4.429
ATOM     82 O    PRO     3     -16.735 -29.359  -5.375
ATOM     83 N    SER     4     -15.664 -29.799  -3.415
ATOM     84 H    SER     4     -15.551 -30.453  -2.655
ATOM     85 CA   SER     4     -15.242 -28.394  -3.137
ATOM     86 HA   SER     4     -15.751 -27.693  -3.799
ATOM     87 CB   SER     4     -15.461 -27.940  -1.729
ATOM     88 HB1  SER     4     -16.520 -27.906  -1.473
ATOM     89 HB2  SER     4     -14.965 -26.992  -1.519
ATOM     90 OG   SER     4     -15.063 -29.019  -0.821
ATOM     91 HG   SER     4     -14.553 -28.589  -0.131
ATOM     92 C    SER     4     -13.734 -28.167  -3.398
ATOM     93 O    SER     4     -13.284 -27.059  -3.643
ATOM     94 N    GLY     5     -12.886 -29.263  -3.397
ATOM     95 H    GLY     5     -13.280 -30.191  -3.341
ATOM     96 CA   GLY     5     -11.384 -29.205  -3.246
ATOM     97 HA1  GLY     5     -11.051 -30.232  -3.401
ATOM     98 HA2  GLY     5     -11.177 -28.905  -2.219
ATOM     99 C    GLY     5     -10.556 -28.359  -4.203
ATOM    100 O    GLY     5      -9.691 -27.589  -3.841
ATOM    101 N    LYS     6     -11.061 -28.330  -5.447
ATOM    102 H    LYS     6     -12.032 -28.529  -5.640
ATOM    103 CA   LYS     6     -10.302 -27.693  -6.570
ATOM    104 HA   LYS     6      -9.238 -27.888  -6.435
ATOM    105 CB   LYS     6     -10.661 -28.310  -7.964
ATOM    106 HB1  LYS     6     -10.190 -27.760  -8.778
ATOM    107 HB2  LYS     6     -11.709 -28.069  -8.140
ATOM    108 CG   LYS     6     -10.324 -29.797  -8.095
ATOM    109 HG1  LYS     6     -10.787 -30.085  -9.039
ATOM    110 HG2  LYS     6     -10.791 -30.298  -7.247
ATOM    111 CD   LYS     6      -8.849 -30.118  -8.146
ATOM    113 HD2  LYS     6      -8.406 -29.372  -8.805
ATOM    114 CE   LYS     6      -8.596 -31.506  -8.821
ATOM    115 HE1  LYS     6      -8.606 -31.330  -9.896
ATOM    116 HE2  LYS     6      -9.360 -32.237  -8.556
ATOM    117 NZ   LYS     6      -7.208 -31.878  -8.481
ATOM    118 HZ1  LYS     6      -6.932 -32.834  -8.658
ATOM    119 HZ2  LYS     6      -6.467 -31.335  -8.900
ATOM    120 HZ3  LYS     6      -6.994 -31.682  -7.514
ATOM    121 C    LYS     6     -10.463 -26.155  -6.684
ATOM    122 O    LYS     6      -9.855 -25.462  -7.532
ATOM    123 N    VAL     7     -11.371 -25.633  -5.819
ATOM    124 H    VAL     7     -11.849 -26.238  -5.167
ATOM    125 CA   VAL     7     -11.674 -24.269  -5.628
ATOM    126 HA   VAL     7     -11.008 -23.672  -6.252
ATOM    127 CB   VAL     7     -13.197 -24.048  -5.888
ATOM    128 HB   VAL     7     -13.818 -24.462  -5.094
ATOM    129 CG1  VAL     7     -13.436 -22.530  -5.977
ATOM    130 HG11 VAL     7     -13.091 -21.993  -5.093
ATOM    131 HG12 VAL     7     -12.949 -22.056  -6.829
ATOM    132 HG13 VAL     7     -14.504 -22.354  -6.107
ATOM    133 CG2  VAL     7     -13.643 -24.746  -7.215
ATOM    134 HG21 VAL     7     -14.581 -24.349  -7.604
ATOM    135 HG22 VAL     7     -12.848 -24.666  -7.956
ATOM    136 HG23 VAL     7     -13.855 -25.787  -6.968
ATOM    137 C    VAL     7     -11.230 -23.848  -4.197
ATOM    138 O    VAL     7     -10.646 -22.813  -3.946
ATOM    139 N    GLU     8     -11.534 -24.698  -3.191
ATOM    140 H    GLU     8     -12.064 -25.527  -3.417
ATOM    141 CA   GLU     8     -11.192 -24.504  -1.746
ATOM    142 HA   GLU     8     -11.654 -23.586  -1.383
ATOM    143 CB   GLU     8     -11.917 -25.727  -1.092
ATOM    144 HB1  GLU     8     -11.541 -26.599  -1.627
ATOM    145 HB2  GLU     8     -12.995 -25.644  -1.226
ATOM    146 CG   GLU     8     -11.584 -26.056   0.401
ATOM    147 HG1  GLU     8     -12.052 -25.345   1.081
ATOM    148 HG2  GLU     8     -10.530 -25.962   0.659
ATOM    149 CD   GLU     8     -12.084 -27.412   0.642
ATOM    150 OE1  GLU     8     -11.243 -28.320   0.899
ATOM    151 OE2  GLU     8     -13.344 -27.617   0.654
ATOM    152 C    GLU     8      -9.663 -24.445  -1.500
ATOM    153 O    GLU     8      -9.201 -23.591  -0.767
ATOM    154 N    GLY     9      -8.976 -25.351  -2.189
ATOM    155 H    GLY     9      -9.595 -25.926  -2.743
ATOM    156 CA   GLY     9      -7.550 -25.254  -2.546
ATOM    157 HA1  GLY     9      -7.463 -26.061  -3.273
ATOM    158 HA2  GLY     9      -6.904 -25.455  -1.691
ATOM    159 C    GLY     9      -7.093 -24.006  -3.173
ATOM    160 O    GLY     9      -5.916 -23.782  -3.318
ATOM    161 N    CYS    10      -7.954 -23.060  -3.604
ATOM    162 H    CYS    10      -8.953 -23.174  -3.509
ATOM    163 CA   CYS    10      -7.607 -21.808  -4.245
ATOM    164 HA   CYS    10      -6.524 -21.699  -4.308
ATOM    165 CB   CYS    10      -8.107 -21.752  -5.708
ATOM    166 HB1  CYS    10      -7.937 -20.734  -6.061
ATOM    167 HB2  CYS    10      -9.180 -21.945  -5.705
ATOM    168 SG   CYS    10      -7.426 -22.938  -6.857
ATOM    169 HG   CYS    10      -6.308 -22.210  -6.935
ATOM    170 C    CYS    10      -8.118 -20.648  -3.435
ATOM    171 O    CYS    10      -7.669 -19.556  -3.752
ATOM    172 N    MET    11      -8.998 -20.748  -2.420
ATOM    173 H    MET    11      -9.379 -21.651  -2.176
ATOM    174 CA   MET    11      -9.459 -19.551  -1.806
ATOM    175 HA   MET    11      -9.570 -18.766  -2.554
ATOM    176 CB   MET    11     -10.906 -19.702  -1.243
ATOM    177 HB1  MET    11     -11.025 -18.698  -0.835
ATOM    178 HB2  MET    11     -10.955 -20.527  -0.533
ATOM    179 CG   MET    11     -11.965 -19.858  -2.369
ATOM    180 HG1  MET    11     -12.960 -19.684  -1.959
ATOM    181 HG2  MET    11     -11.835 -20.863  -2.771
ATOM    182 SD   MET    11     -11.964 -18.630  -3.758
ATOM    183 CE   MET    11     -12.496 -17.119  -2.933
ATOM    184 HE1  MET    11     -12.475 -16.217  -3.544
ATOM    185 HE2  MET    11     -13.428 -17.261  -2.385
ATOM    186 HE3  MET    11     -11.678 -16.945  -2.234
ATOM    187 C    MET    11      -8.535 -19.047  -0.690
ATOM    188 O    MET    11      -8.079 -19.862   0.151
ATOM    189 N    VAL    12      -8.264 -17.738  -0.710
ATOM    190 H    VAL    12      -8.844 -17.165  -1.307
ATOM    191 CA   VAL    12      -7.161 -17.049   0.110
ATOM    192 HA   VAL    12      -6.899 -17.630   0.995
ATOM    193 CB   VAL    12      -5.934 -16.927  -0.770
ATOM    194 HB   VAL    12      -5.234 -16.373  -0.144
ATOM    195 CG1  VAL    12      -5.359 -18.245  -1.296
ATOM    196 HG11 VAL    12      -5.111 -18.863  -0.433
ATOM    197 HG12 VAL    12      -5.972 -18.809  -2.000
ATOM    198 HG13 VAL    12      -4.365 -18.064  -1.706
ATOM    199 CG2  VAL    12      -6.236 -15.983  -1.970
ATOM    200 HG21 VAL    12      -5.327 -15.757  -2.526
ATOM    201 HG22 VAL    12      -6.848 -16.515  -2.699
ATOM    202 HG23 VAL    12      -6.715 -15.069  -1.619
ATOM    203 C    VAL    12      -7.685 -15.706   0.613
ATOM    204 O    VAL    12      -8.687 -15.130   0.203
ATOM    205 N    GLN    13      -7.002 -15.234   1.635
ATOM    206 H    GLN    13      -6.165 -15.725   1.914
ATOM    207 CA   GLN    13      -7.206 -13.883   2.078
ATOM    208 HA   GLN    13      -8.284 -13.731   2.138
ATOM    209 CB   GLN    13      -6.623 -13.742   3.544
ATOM    210 HB1  GLN    13      -5.550 -13.561   3.478
ATOM    211 HB2  GLN    13      -6.901 -14.591   4.169
ATOM    212 CG   GLN    13      -7.119 -12.528   4.265
ATOM    213 HG1  GLN    13      -8.202 -12.537   4.387
ATOM    214 HG2  GLN    13      -6.820 -11.666   3.670
ATOM    215 CD   GLN    13      -6.637 -12.516   5.693
ATOM    216 OE1  GLN    13      -7.298 -12.828   6.631
ATOM    217 NE2  GLN    13      -5.379 -12.290   5.971
ATOM    218 HE21 GLN    13      -4.671 -11.997   5.313
ATOM    219 HE22 GLN    13      -5.258 -12.208   6.971
ATOM    220 C    GLN    13      -6.434 -12.903   1.229
ATOM    221 O    GLN    13      -5.310 -13.212   0.846
ATOM    222 N    VAL    14      -6.943 -11.709   1.084
ATOM    223 H    VAL    14      -7.863 -11.509   1.450
ATOM    224 CA   VAL    14      -6.188 -10.615   0.401
ATOM    225 HA   VAL    14      -5.164 -10.946   0.224
ATOM    226 CB   VAL    14      -6.791 -10.486  -1.027
ATOM    227 HB   VAL    14      -7.840 -10.203  -0.939
ATOM    228 CG1  VAL    14      -6.043  -9.446  -1.805
ATOM    229 HG11 VAL    14      -5.932  -8.482  -1.308
ATOM    230 HG12 VAL    14      -5.054  -9.826  -2.060
ATOM    231 HG13 VAL    14      -6.502  -9.315  -2.785
ATOM    232 CG2  VAL    14      -6.661 -11.794  -1.741
ATOM    233 HG21 VAL    14      -7.401 -12.497  -1.357
ATOM    234 HG22 VAL    14      -6.960 -11.634  -2.777
ATOM    235 HG23 VAL    14      -5.645 -12.186  -1.699
ATOM    236 C    VAL    14      -6.229  -9.323   1.163
ATOM    237 O    VAL    14      -7.323  -8.954   1.614
ATOM    238 N    THR    15      -5.121  -8.646   1.342
ATOM    239 H    THR    15      -4.250  -8.809   0.858
ATOM    240 CA   THR    15      -5.139  -7.454   2.135
ATOM    241 HA   THR    15      -6.143  -7.119   2.396
ATOM    242 CB   THR    15      -4.392  -7.798   3.370
ATOM    243 HB   THR    15      -3.429  -8.253   3.139
ATOM    244 CG2  THR    15      -4.117  -6.644   4.308
ATOM    245 HG21 THR    15      -3.438  -5.932   3.841
ATOM    246 HG22 THR    15      -4.974  -6.013   4.546
ATOM    247 HG23 THR    15      -3.717  -7.096   5.216
ATOM    248 OG1  THR    15      -5.090  -8.767   4.153
ATOM    249 HG1  THR    15      -4.862  -9.640   3.826
ATOM    250 C    THR    15      -4.505  -6.294   1.364
ATOM    251 O    THR    15      -3.588  -6.576   0.595
ATOM    252 N    CYS    16      -4.904  -5.033   1.511
ATOM    253 H    CYS    16      -5.681  -4.767   2.098
ATOM    254 CA   CYS    16      -4.038  -3.825   1.129
ATOM    255 HA   CYS    16      -3.005  -4.148   0.998
ATOM    256 CB   CYS    16      -4.444  -3.184  -0.169
ATOM    257 HB1  CYS    16      -5.416  -2.708  -0.046
ATOM    258 HB2  CYS    16      -4.449  -4.024  -0.863
ATOM    259 SG   CYS    16      -3.278  -1.900  -0.715
ATOM    260 HG   CYS    16      -3.827  -0.791  -0.212
ATOM    261 C    CYS    16      -4.099  -2.823   2.365
ATOM    262 O    CYS    16      -5.185  -2.590   2.895
ATOM    263 N    GLY    17      -2.925  -2.257   2.766
ATOM    264 H    GLY    17      -2.053  -2.513   2.326
ATOM    265 CA   GLY    17      -2.878  -1.557   4.036
ATOM    266 HA1  GLY    17      -3.548  -0.698   4.000
ATOM    267 HA2  GLY    17      -1.868  -1.179   4.200
ATOM    268 C    GLY    17      -3.263  -2.411   5.311
ATOM    269 O    GLY    17      -2.544  -3.272   5.702
ATOM    270 N    THR    18      -4.472  -2.258   5.734
ATOM    271 H    THR    18      -4.938  -1.466   5.315
ATOM    272 CA   THR    18      -5.170  -3.061   6.704
ATOM    273 HA   THR    18      -4.618  -3.985   6.871
ATOM    274 CB   THR    18      -5.200  -2.388   8.047
ATOM    275 HB   THR    18      -5.811  -3.072   8.636
ATOM    276 CG2  THR    18      -3.911  -2.235   8.794
ATOM    277 HG21 THR    18      -3.441  -3.210   8.923
ATOM    278 HG22 THR    18      -3.278  -1.694   8.091
ATOM    279 HG23 THR    18      -4.049  -1.765   9.768
ATOM    280 OG1  THR    18      -5.935  -1.196   8.038
ATOM    281 HG1  THR    18      -6.233  -1.178   8.951
ATOM    282 C    THR    18      -6.632  -3.396   6.236
ATOM    283 O    THR    18      -7.363  -4.195   6.956
ATOM    284 N    THR    19      -7.154  -2.888   5.060
ATOM    285 H    THR    19      -6.481  -2.471   4.433
ATOM    286 CA   THR    19      -8.461  -3.282   4.438
ATOM    287 HA   THR    19      -9.213  -3.286   5.228
ATOM    288 CB   THR    19      -8.900  -2.287   3.310
ATOM    289 HB   THR    19      -8.340  -2.487   2.396
ATOM    290 CG2  THR    19     -10.395  -2.641   3.005
ATOM    291 HG21 THR    19     -11.003  -2.475   3.894
ATOM    292 HG22 THR    19     -10.656  -1.913   2.236
ATOM    293 HG23 THR    19     -10.545  -3.624   2.560
ATOM    294 OG1  THR    19      -8.807  -0.889   3.619
ATOM    295 HG1  THR    19      -8.841  -0.366   2.816
ATOM    296 C    THR    19      -8.267  -4.709   3.856
ATOM    297 O    THR    19      -7.397  -4.921   3.022
ATOM    298 N    THR    20      -9.017  -5.666   4.282
ATOM    299 H    THR    20      -9.626  -5.492   5.068
ATOM    300 CA   THR    20      -8.981  -7.037   3.860
ATOM    301 HA   THR    20      -8.264  -7.010   3.040
ATOM    302 CB   THR    20      -8.488  -7.771   5.030
ATOM    303 HB   THR    20      -9.194  -7.575   5.838
ATOM    304 CG2  THR    20      -8.427  -9.320   4.910
ATOM    305 HG21 THR    20      -7.824  -9.486   4.018
ATOM    306 HG22 THR    20      -7.932  -9.739   5.785
ATOM    307 HG23 THR    20      -9.419  -9.737   4.733
ATOM    308 OG1  THR    20      -7.207  -7.383   5.476
ATOM    309 HG1  THR    20      -6.570  -7.692   4.827
ATOM    310 C    THR    20     -10.237  -7.501   3.200
ATOM    311 O    THR    20     -11.308  -6.971   3.455
ATOM    312 N    LEU    21     -10.150  -8.474   2.286
ATOM    313 H    LEU    21      -9.183  -8.750   2.189
ATOM    314 CA   LEU    21     -11.214  -9.311   1.792
ATOM    315 HA   LEU    21     -11.932  -9.418   2.605
ATOM    316 CB   LEU    21     -11.922  -8.567   0.618
ATOM    317 HB1  LEU    21     -12.603  -7.915   1.166
ATOM    318 HB2  LEU    21     -12.719  -9.178   0.194
ATOM    319 CG   LEU    21     -11.090  -7.833  -0.457
ATOM    320 HG   LEU    21     -10.408  -7.104  -0.021
ATOM    321 CD1  LEU    21     -10.222  -8.862  -1.259
ATOM    322 HD11 LEU    21     -10.798  -9.471  -1.957
ATOM    323 HD12 LEU    21      -9.552  -8.232  -1.845
ATOM    324 HD13 LEU    21      -9.582  -9.422  -0.578
ATOM    325 CD2  LEU    21     -11.984  -7.029  -1.343
ATOM    326 HD21 LEU    21     -12.346  -6.166  -0.784
ATOM    327 HD22 LEU    21     -11.433  -6.636  -2.197
ATOM    328 HD23 LEU    21     -12.864  -7.569  -1.692
ATOM    329 C    LEU    21     -10.711 -10.696   1.446
ATOM    330 O    LEU    21      -9.681 -11.216   1.972
ATOM    331 N    ASN    22     -11.417 -11.403   0.549
ATOM    332 H    ASN    22     -12.257 -11.126   0.062
ATOM    333 CA   ASN    22     -11.048 -12.750   0.145
ATOM    334 HA   ASN    22     -10.149 -13.058   0.679
ATOM    335 CB   ASN    22     -12.198 -13.775   0.402
ATOM    336 HB1  ASN    22     -11.862 -14.788   0.179
ATOM    337 HB2  ASN    22     -13.104 -13.552  -0.162
ATOM    338 CG   ASN    22     -12.596 -13.826   1.859
ATOM    339 OD1  ASN    22     -12.300 -14.818   2.552
ATOM    340 ND2  ASN    22     -13.197 -12.755   2.352
ATOM    341 HD21 ASN    22     -13.486 -12.074   1.664
ATOM    342 HD22 ASN    22     -13.697 -12.830   3.226
ATOM    343 C    ASN    22     -10.673 -12.781  -1.333
ATOM    344 O    ASN    22     -11.045 -12.001  -2.192
ATOM    345 N    GLY    23      -9.943 -13.787  -1.897
ATOM    346 H    GLY    23      -9.594 -14.565  -1.355
ATOM    347 CA   GLY    23      -9.644 -13.879  -3.351
ATOM    348 HA1  GLY    23      -8.865 -13.184  -3.665
ATOM    349 HA2  GLY    23     -10.512 -13.557  -3.926
ATOM    350 C    GLY    23      -9.335 -15.290  -3.838
ATOM    351 O    GLY    23      -9.080 -16.146  -2.984
ATOM    352 N    LEU    24      -9.262 -15.498  -5.154
ATOM    353 H    LEU    24      -9.315 -14.667  -5.726
ATOM    354 CA   LEU    24      -9.058 -16.785  -5.823
ATOM    355 HA   LEU    24      -9.243 -17.572  -5.091
ATOM    356 CB   LEU    24     -10.146 -16.908  -6.947
ATOM    357 HB1  LEU    24      -9.980 -16.066  -7.619
ATOM    358 HB2  LEU    24     -11.049 -16.769  -6.352
ATOM    359 CG   LEU    24     -10.120 -18.243  -7.652
ATOM    360 HG   LEU    24      -9.123 -18.493  -8.015
ATOM    361 CD1  LEU    24     -10.524 -19.524  -6.920
ATOM    362 HD11 LEU    24      -9.881 -19.674  -6.053
ATOM    363 HD12 LEU    24     -11.549 -19.499  -6.552
ATOM    364 HD13 LEU    24     -10.316 -20.427  -7.494
ATOM    365 CD2  LEU    24     -11.074 -18.188  -8.815
ATOM    366 HD21 LEU    24     -10.741 -17.466  -9.560
ATOM    367 HD22 LEU    24     -11.131 -19.149  -9.326
ATOM    368 HD23 LEU    24     -12.091 -17.915  -8.535
ATOM    369 C    LEU    24      -7.618 -16.922  -6.373
ATOM    370 O    LEU    24      -7.200 -16.137  -7.202
ATOM    371 N    TRP    25      -6.857 -17.825  -5.835
ATOM    372 H    TRP    25      -7.212 -18.406  -5.089
ATOM    373 CA   TRP    25      -5.491 -18.159  -6.285
ATOM    374 HA   TRP    25      -5.046 -17.292  -6.772
ATOM    375 CB   TRP    25      -4.572 -18.494  -5.041
ATOM    376 HB1  TRP    25      -5.045 -19.373  -4.604
ATOM    377 HB2  TRP    25      -4.707 -17.719  -4.287
ATOM    378 CG   TRP    25      -3.154 -18.815  -5.170
ATOM    379 CD1  TRP    25      -2.293 -18.263  -6.069
ATOM    381 NE1  TRP    25      -1.021 -18.716  -5.851
ATOM    382 HE1  TRP    25      -0.232 -18.461  -6.428
ATOM    383 CE2  TRP    25      -0.954 -19.647  -4.915
ATOM    384 CZ2  TRP    25       0.098 -20.400  -4.420
ATOM    385 HZ2  TRP    25       1.107 -20.221  -4.760
ATOM    386 CH2  TRP    25      -0.172 -21.421  -3.484
ATOM    387 HH2  TRP    25       0.659 -22.050  -3.201
ATOM    388 CZ3  TRP    25      -1.489 -21.562  -2.958
ATOM    389 HZ3  TRP    25      -1.801 -22.426  -2.390
ATOM    390 CE3  TRP    25      -2.566 -20.723  -3.396
ATOM    391 HE3  TRP    25      -3.550 -20.917  -2.997
ATOM    392 CD2  TRP    25      -2.307 -19.734  -4.385
ATOM    393 C    TRP    25      -5.356 -19.267  -7.364
ATOM    394 O    TRP    25      -5.417 -20.474  -7.153
ATOM    395 N    LEU    26      -5.112 -18.756  -8.613
ATOM    396 H    LEU    26      -4.984 -17.764  -8.750
ATOM    397 CA   LEU    26      -4.985 -19.531  -9.860
ATOM    398 HA   LEU    26      -5.187 -20.584  -9.659
ATOM    399 CB   LEU    26      -6.074 -19.238 -10.880
ATOM    400 HB1  LEU    26      -6.030 -20.037 -11.620
ATOM    401 HB2  LEU    26      -5.896 -18.275 -11.359
ATOM    402 CG   LEU    26      -7.560 -19.190 -10.388
ATOM    403 HG   LEU    26      -7.552 -18.419  -9.617
ATOM    404 CD1  LEU    26      -8.464 -18.871 -11.566
ATOM    405 HD11 LEU    26      -9.507 -19.002 -11.277
ATOM    406 HD12 LEU    26      -8.147 -17.897 -11.939
ATOM    407 HD13 LEU    26      -8.275 -19.463 -12.462
ATOM    408 CD2  LEU    26      -7.943 -20.542  -9.694
ATOM    409 HD21 LEU    26      -7.910 -21.467 -10.270
ATOM    410 HD22 LEU    26      -7.276 -20.598  -8.834
ATOM    411 HD23 LEU    26      -8.944 -20.383  -9.293
ATOM    412 C    LEU    26      -3.566 -19.389 -10.426
ATOM    413 O    LEU    26      -3.173 -18.266 -10.798
ATOM    414 N    ASP    27      -2.875 -20.463 -10.460
ATOM    415 H    ASP    27      -3.392 -21.255 -10.104
ATOM    416 CA   ASP    27      -1.383 -20.560 -10.712
ATOM    417 HA   ASP    27      -0.938 -21.527 -10.477
ATOM    418 CB   ASP    27      -0.952 -20.415 -12.159
ATOM    419 HB1  ASP    27       0.134 -20.360 -12.233
ATOM    420 HB2  ASP    27      -1.424 -19.521 -12.566
ATOM    421 CG   ASP    27      -1.462 -21.596 -13.096
ATOM    422 OD1  ASP    27      -1.458 -22.764 -12.690
ATOM    423 OD2  ASP    27      -1.816 -21.284 -14.252
ATOM    424 C    ASP    27      -0.746 -19.515  -9.796
ATOM    425 O    ASP    27      -0.784 -19.750  -8.563
ATOM    426 N    ASP    28      -0.031 -18.524 -10.346
ATOM    427 H    ASP    28       0.119 -18.418 -11.340
ATOM    428 CA   ASP    28       0.644 -17.561  -9.562
ATOM    429 HA   ASP    28       0.713 -17.980  -8.558
ATOM    430 CB   ASP    28       2.033 -17.428 -10.123
ATOM    431 HB1  ASP    28       2.529 -18.398 -10.082
ATOM    432 HB2  ASP    28       2.565 -16.787  -9.421
ATOM    433 CG   ASP    28       2.106 -17.017 -11.596
ATOM    434 OD1  ASP    28       3.107 -16.360 -11.870
ATOM    435 OD2  ASP    28       1.201 -17.195 -12.444
ATOM    436 C    ASP    28      -0.020 -16.150  -9.414
ATOM    437 O    ASP    28       0.624 -15.158  -9.094
ATOM    438 N    VAL    29      -1.342 -16.220  -9.589
ATOM    439 H    VAL    29      -1.797 -17.096  -9.804
ATOM    440 CA   VAL    29      -2.223 -15.072  -9.678
ATOM    441 HA   VAL    29      -1.602 -14.202  -9.464
ATOM    442 CB   VAL    29      -2.820 -14.775 -11.064
ATOM    443 HB   VAL    29      -3.547 -15.566 -11.246
ATOM    444 CG1  VAL    29      -3.346 -13.354 -11.189
ATOM    445 HG11 VAL    29      -2.592 -12.586 -11.016
ATOM    446 HG12 VAL    29      -3.668 -13.149 -12.210
ATOM    447 HG13 VAL    29      -4.147 -13.293 -10.453
ATOM    448 CG2  VAL    29      -1.715 -14.889 -12.156
ATOM    449 HG21 VAL    29      -1.097 -15.787 -12.158
ATOM    450 HG22 VAL    29      -2.092 -14.865 -13.179
ATOM    451 HG23 VAL    29      -0.948 -14.125 -12.030
ATOM    452 C    VAL    29      -3.310 -15.204  -8.730
ATOM    453 O    VAL    29      -4.097 -16.197  -8.818
ATOM    454 N    VAL    30      -3.473 -14.272  -7.813
ATOM    455 H    VAL    30      -2.782 -13.547  -7.683
ATOM    456 CA   VAL    30      -4.814 -14.123  -7.146
ATOM    457 HA   VAL    30      -5.326 -15.085  -7.143
ATOM    458 CB   VAL    30      -4.616 -13.592  -5.749
ATOM    459 HB   VAL    30      -3.828 -12.839  -5.766
ATOM    460 CG1  VAL    30      -5.935 -13.120  -5.097
ATOM    461 HG11 VAL    30      -5.796 -13.014  -4.021
ATOM    462 HG12 VAL    30      -6.381 -12.242  -5.566
ATOM    463 HG13 VAL    30      -6.665 -13.926  -5.171
ATOM    464 CG2  VAL    30      -4.171 -14.840  -4.918
ATOM    465 HG21 VAL    30      -4.056 -14.665  -3.848
ATOM    466 HG22 VAL    30      -4.914 -15.616  -5.103
ATOM    467 HG23 VAL    30      -3.262 -15.197  -5.402
ATOM    468 C    VAL    30      -5.696 -13.117  -7.986
ATOM    469 O    VAL    30      -5.232 -12.080  -8.345
ATOM    470 N    TYR    31      -6.923 -13.548  -8.174
ATOM    471 H    TYR    31      -7.110 -14.516  -7.954
ATOM    472 CA   TYR    31      -7.936 -12.600  -8.582
ATOM    473 HA   TYR    31      -7.521 -11.759  -9.137
ATOM    474 CB   TYR    31      -8.825 -13.302  -9.591
ATOM    475 HB1  TYR    31      -9.695 -12.652  -9.687
ATOM    476 HB2  TYR    31      -9.167 -14.225  -9.122
ATOM    477 CG   TYR    31      -8.228 -13.548 -10.954
ATOM    478 CD1  TYR    31      -7.246 -14.549 -11.067
ATOM    480 CE1  TYR    31      -6.692 -14.813 -12.337
ATOM    481 HE1  TYR    31      -5.948 -15.586 -12.464
ATOM    482 CZ   TYR    31      -7.194 -14.171 -13.511
ATOM    483 OH   TYR    31      -6.734 -14.529 -14.771
ATOM    484 HH   TYR    31      -7.031 -13.928 -15.459
ATOM    485 CE2  TYR    31      -8.233 -13.204 -13.417
ATOM    486 HE2  TYR    31      -8.545 -12.657 -14.294
ATOM    487 CD2  TYR    31      -8.710 -12.908 -12.135
ATOM    488 HD2  TYR    31      -9.542 -12.238 -11.974
ATOM    489 C    TYR    31      -8.837 -12.149  -7.375
ATOM    490 O    TYR    31      -9.337 -12.970  -6.630
ATOM    491 N    CYS    32      -9.102 -10.830  -7.210
ATOM    492 H    CYS    32      -8.668 -10.137  -7.802
ATOM    493 CA   CYS    32     -10.117 -10.349  -6.233
ATOM    494 HA   CYS    32     -10.923 -11.065  -6.073
ATOM    495 CB   CYS    32      -9.412 -10.122  -4.867
ATOM    496 HB1  CYS    32      -8.861 -11.046  -4.692
ATOM    497 HB2  CYS    32     -10.169 -10.019  -4.090
ATOM    498 SG   CYS    32      -8.445  -8.564  -4.877
ATOM    499 HG   CYS    32      -9.297  -7.687  -4.340
ATOM    500 C    CYS    32     -10.899  -9.043  -6.605
ATOM    501 O    CYS    32     -10.581  -8.425  -7.570
ATOM    502 N    PRO    33     -11.744  -8.550  -5.681
ATOM    503 CD   PRO    33     -12.479  -9.284  -4.649
ATOM    505 HD2  PRO    33     -12.488 -10.343  -4.908
ATOM    506 CG   PRO    33     -13.904  -8.656  -4.721
ATOM    507 HG1  PRO    33     -14.458  -8.791  -3.792
ATOM    508 HG2  PRO    33     -14.450  -9.012  -5.595
ATOM    509 CB   PRO    33     -13.496  -7.130  -4.826
ATOM    510 HB1  PRO    33     -13.145  -6.705  -3.885
ATOM    511 HB2  PRO    33     -14.382  -6.597  -5.171
ATOM    512 CA   PRO    33     -12.392  -7.261  -5.841
ATOM    513 HA   PRO    33     -12.769  -7.139  -6.857
ATOM    514 C    PRO    33     -11.429  -6.104  -5.652
ATOM    515 O    PRO    33     -10.658  -6.062  -4.692
ATOM    516 N    ARG    34     -11.483  -5.083  -6.514
ATOM    517 H    ARG    34     -12.140  -5.150  -7.278
ATOM    518 CA   ARG    34     -10.584  -3.864  -6.439
ATOM    519 HA   ARG    34      -9.553  -4.212  -6.369
ATOM    520 CB   ARG    34     -10.774  -2.950  -7.648
ATOM    521 HB1  ARG    34     -10.602  -3.536  -8.551
ATOM    522 HB2  ARG    34     -10.034  -2.158  -7.539
ATOM    523 CG   ARG    34     -12.110  -2.175  -7.681
ATOM    524 HG1  ARG    34     -12.236  -1.568  -6.784
ATOM    525 HG2  ARG    34     -12.925  -2.897  -7.624
ATOM    526 CD   ARG    34     -12.066  -1.331  -8.904
ATOM    528 HD2  ARG    34     -11.448  -0.433  -8.917
ATOM    529 NE   ARG    34     -13.443  -0.921  -9.289
ATOM    530 HE   ARG    34     -14.078  -0.868  -8.506
ATOM    531 CZ   ARG    34     -13.861  -0.295 -10.409
ATOM    532 NH1  ARG    34     -13.135  -0.174 -11.544
ATOM    533 HH11 ARG    34     -12.394  -0.857 -11.618
ATOM    534 HH12 ARG    34     -13.511   0.304 -12.351
ATOM    535 NH2  ARG    34     -14.981   0.306 -10.404
ATOM    536 HH21 ARG    34     -15.540   0.474  -9.580
ATOM    537 HH22 ARG    34     -15.196   0.893 -11.197
ATOM    538 C    ARG    34     -10.716  -3.058  -5.161
ATOM    539 O    ARG    34      -9.814  -2.316  -4.847
ATOM    540 N    HSE    35     -11.845  -3.115  -4.493
ATOM    541 H    HSE    35     -12.514  -3.814  -4.784
ATOM    542 CA   HSE    35     -12.077  -2.194  -3.290
ATOM    543 HA   HSE    35     -11.809  -1.185  -3.605
ATOM    544 CB   HSE    35     -13.597  -2.010  -2.982
ATOM    545 HB1  HSE    35     -14.063  -1.554  -3.856
ATOM    546 HB2  HSE    35     -13.635  -1.318  -2.141
ATOM    547 CG   HSE    35     -14.339  -3.249  -2.625
ATOM    548 ND1  HSE    35     -14.449  -3.891  -1.411
ATOM    549 CE1  HSE    35     -15.586  -4.613  -1.437
ATOM    550 HE1  HSE    35     -15.978  -5.160  -0.593
ATOM    551 NE2  HSE    35     -16.154  -4.564  -2.617
ATOM    552 HE2  HSE    35     -16.972  -5.035  -2.976
ATOM    553 CD2  HSE    35     -15.420  -3.718  -3.355
ATOM    554 HD2  HSE    35     -15.792  -3.293  -4.275
ATOM    555 C    HSE    35     -11.226  -2.540  -2.014
ATOM    556 O    HSE    35     -11.369  -1.823  -1.030
ATOM    557 N    VAL    36     -10.312  -3.505  -2.131
ATOM    558 H    VAL    36     -10.300  -4.116  -2.936
ATOM    559 CA   VAL    36      -9.293  -3.790  -1.097
ATOM    560 HA   VAL    36      -9.721  -4.046  -0.129
ATOM    561 CB   VAL    36      -8.581  -5.055  -1.407
ATOM    562 HB   VAL    36      -9.418  -5.718  -1.624
ATOM    563 CG1  VAL    36      -7.608  -5.115  -2.579
ATOM    564 HG11 VAL    36      -8.000  -4.536  -3.415
ATOM    565 HG12 VAL    36      -6.699  -4.606  -2.258
ATOM    566 HG13 VAL    36      -7.515  -6.167  -2.850
ATOM    567 CG2  VAL    36      -7.768  -5.679  -0.214
ATOM    568 HG21 VAL    36      -7.350  -6.642  -0.509
ATOM    569 HG22 VAL    36      -6.953  -4.986  -0.002
ATOM    570 HG23 VAL    36      -8.425  -5.836   0.642
ATOM    571 C    VAL    36      -8.364  -2.557  -0.950
ATOM    572 O    VAL    36      -7.834  -2.280   0.139
ATOM    573 N    ILE    37      -8.215  -1.692  -1.958
ATOM    574 H    ILE    37      -8.756  -1.922  -2.780
ATOM    575 CA   ILE    37      -7.421  -0.467  -1.957
ATOM    576 HA   ILE    37      -6.687  -0.605  -1.163
ATOM    577 CB   ILE    37      -6.524  -0.389  -3.249
ATOM    578 HB   ILE    37      -5.739   0.342  -3.056
ATOM    579 CG2  ILE    37      -5.771  -1.703  -3.591
ATOM    580 HG21 ILE    37      -5.282  -1.929  -2.643
ATOM    581 HG22 ILE    37      -6.457  -2.470  -3.950
ATOM    582 HG23 ILE    37      -4.980  -1.511  -4.317
ATOM    583 CG1  ILE    37      -7.372   0.297  -4.415
ATOM    584 HG11 ILE    37      -7.601   1.323  -4.128
ATOM    585 HG12 ILE    37      -8.298  -0.253  -4.582
ATOM    586 CD1  ILE    37      -6.693   0.258  -5.763
ATOM    587 HD11 ILE    37      -5.644   0.502  -5.600
ATOM    588 HD12 ILE    37      -6.809  -0.740  -6.187
ATOM    589 HD13 ILE    37      -7.060   0.999  -6.473
ATOM    590 C    ILE    37      -8.228   0.736  -1.508
ATOM    591 O    ILE    37      -7.723   1.814  -1.419
ATOM    592 N    CYS    38      -9.480   0.615  -1.075
ATOM    593 H    CYS    38      -9.891  -0.300  -0.957
ATOM    594 CA   CYS    38     -10.315   1.657  -0.492
ATOM    595 HA   CYS    38     -10.072   2.604  -0.974
ATOM    596 CB   CYS    38     -11.774   1.345  -0.814
ATOM    597 HB1  CYS    38     -12.541   1.973  -0.362
ATOM    598 HB2  CYS    38     -12.064   0.314  -0.610
ATOM    599 SG   CYS    38     -11.970   1.607  -2.628
ATOM    600 HG   CYS    38     -13.294   1.629  -2.801
ATOM    601 C    CYS    38     -10.092   1.823   1.002
ATOM    602 O    CYS    38     -10.066   0.812   1.730
ATOM    603 N    THR    39     -10.030   3.067   1.483
ATOM    604 H    THR    39     -10.182   3.824   0.832
ATOM    605 CA   THR    39      -9.966   3.415   2.867
ATOM    606 HA   THR    39     -10.055   2.543   3.515
ATOM    607 CB   THR    39      -8.714   4.279   3.250
ATOM    608 HB   THR    39      -8.642   4.446   4.325
ATOM    609 CG2  THR    39      -7.449   3.480   2.965
ATOM    610 HG21 THR    39      -7.459   2.446   3.307
ATOM    611 HG22 THR    39      -7.409   3.523   1.876
ATOM    612 HG23 THR    39      -6.507   3.942   3.258
ATOM    613 OG1  THR    39      -8.673   5.477   2.607
ATOM    614 HG1  THR    39      -9.046   5.309   1.738
ATOM    615 C    THR    39     -11.278   4.140   3.297
ATOM    616 O    THR    39     -12.071   4.647   2.465
ATOM    617 N    SER    40     -11.464   4.284   4.599
ATOM    618 H    SER    40     -10.651   4.075   5.160
ATOM    619 CA   SER    40     -12.771   4.755   5.149
ATOM    620 HA   SER    40     -13.445   3.905   5.037
ATOM    621 CB   SER    40     -12.733   4.887   6.726
ATOM    622 HB1  SER    40     -13.734   4.946   7.154
ATOM    623 HB2  SER    40     -12.271   5.806   7.088
ATOM    624 OG   SER    40     -12.094   3.757   7.274
ATOM    625 HG   SER    40     -11.145   3.902   7.301
ATOM    626 C    SER    40     -13.563   5.995   4.531
ATOM    627 O    SER    40     -14.793   6.048   4.475
ATOM    628 N    GLU    41     -12.806   6.949   3.953
ATOM    629 H    GLU    41     -11.797   6.984   3.967
ATOM    630 CA   GLU    41     -13.386   8.109   3.299
ATOM    631 HA   GLU    41     -14.404   8.226   3.670
ATOM    632 CB   GLU    41     -12.670   9.418   3.751
ATOM    633 HB1  GLU    41     -13.083  10.250   3.179
ATOM    634 HB2  GLU    41     -11.609   9.338   3.517
ATOM    635 CG   GLU    41     -12.579   9.732   5.245
ATOM    636 HG1  GLU    41     -12.308   8.825   5.785
ATOM    637 HG2  GLU    41     -13.594  10.026   5.512
ATOM    638 CD   GLU    41     -11.667  10.865   5.569
ATOM    639 OE1  GLU    41     -11.757  11.955   4.890
ATOM    640 OE2  GLU    41     -10.833  10.716   6.502
ATOM    641 C    GLU    41     -13.576   8.030   1.763
ATOM    642 O    GLU    41     -14.166   8.949   1.234
ATOM    643 N    ASP    42     -12.992   7.010   1.112
ATOM    644 H    ASP    42     -12.627   6.374   1.807
ATOM    645 CA   ASP    42     -13.142   6.606  -0.289
ATOM    646 HA   ASP    42     -13.014   7.511  -0.883
ATOM    647 CB   ASP    42     -12.062   5.586  -0.808
ATOM    648 HB1  ASP    42     -12.147   5.450  -1.886
ATOM    649 HB2  ASP    42     -12.139   4.629  -0.293
ATOM    650 CG   ASP    42     -10.699   6.157  -0.429
ATOM    651 OD1  ASP    42     -10.548   7.346  -0.859
ATOM    652 OD2  ASP    42      -9.848   5.470   0.179
ATOM    653 C    ASP    42     -14.512   6.104  -0.687
ATOM    654 O    ASP    42     -14.801   6.095  -1.852
ATOM    655 N    MET    43     -15.329   5.641   0.259
ATOM    656 H    MET    43     -14.900   5.639   1.173
ATOM    657 CA   MET    43     -16.335   4.599  -0.011
ATOM    658 HA   MET    43     -15.903   3.737  -0.520
ATOM    659 CB   MET    43     -16.761   3.887   1.291
ATOM    660 HB1  MET    43     -17.451   3.079   1.047
ATOM    661 HB2  MET    43     -17.388   4.610   1.813
ATOM    662 CG   MET    43     -15.571   3.413   2.132
ATOM    663 HG1  MET    43     -15.963   2.955   3.040
ATOM    664 HG2  MET    43     -14.960   4.288   2.354
ATOM    665 SD   MET    43     -14.595   2.185   1.269
ATOM    666 CE   MET    43     -13.906   1.459   2.703
ATOM    667 HE1  MET    43     -13.293   2.209   3.202
ATOM    668 HE2  MET    43     -14.701   1.192   3.399
ATOM    669 HE3  MET    43     -13.459   0.532   2.345
ATOM    670 C    MET    43     -17.526   4.921  -0.911
ATOM    671 O    MET    43     -18.374   4.030  -1.121
ATOM    672 N    LEU    44     -17.725   6.159  -1.471
ATOM    673 H    LEU    44     -17.055   6.884  -1.259
ATOM    674 CA   LEU    44     -18.983   6.548  -2.212
ATOM    675 HA   LEU    44     -19.634   5.678  -2.283
ATOM    676 CB   LEU    44     -19.746   7.601  -1.409
ATOM    677 HB1  LEU    44     -20.655   7.948  -1.901
ATOM    678 HB2  LEU    44     -19.092   8.472  -1.378
ATOM    679 CG   LEU    44     -20.115   7.112   0.024
ATOM    680 HG   LEU    44     -19.229   6.882   0.617
ATOM    681 CD1  LEU    44     -20.805   8.333   0.771
ATOM    682 HD11 LEU    44     -20.860   8.132   1.841
ATOM    683 HD12 LEU    44     -20.213   9.241   0.649
ATOM    684 HD13 LEU    44     -21.712   8.497   0.190
ATOM    685 CD2  LEU    44     -21.050   5.912   0.024
ATOM    686 HD21 LEU    44     -20.580   4.982  -0.298
ATOM    687 HD22 LEU    44     -21.349   5.700   1.051
ATOM    688 HD23 LEU    44     -21.955   6.042  -0.569
ATOM    689 C    LEU    44     -18.855   6.964  -3.673
ATOM    690 O    LEU    44     -19.808   6.935  -4.434
ATOM    691 N    ASN    45     -17.688   7.257  -4.186
ATOM    692 H    ASN    45     -16.927   7.385  -3.534
ATOM    693 CA   ASN    45     -17.390   7.368  -5.586
ATOM    694 HA   ASN    45     -18.009   6.654  -6.129
ATOM    695 CB   ASN    45     -17.815   8.821  -6.057
ATOM    696 HB1  ASN    45     -17.139   9.597  -5.698
ATOM    697 HB2  ASN    45     -18.802   9.005  -5.635
ATOM    698 CG   ASN    45     -17.956   8.896  -7.537
ATOM    699 OD1  ASN    45     -17.299   8.240  -8.341
ATOM    700 ND2  ASN    45     -18.926   9.660  -7.979
ATOM    701 HD21 ASN    45     -19.462  10.231  -7.341
ATOM    702 HD22 ASN    45     -19.031   9.653  -8.983
ATOM    703 C    ASN    45     -15.861   7.110  -5.825
ATOM    704 O    ASN    45     -15.159   7.982  -6.252
ATOM    705 N    PRO    46     -15.311   5.917  -5.425
ATOM    706 CD   PRO    46     -16.037   4.665  -5.123
ATOM    708 HD2  PRO    46     -16.545   4.590  -4.161
ATOM    709 CG   PRO    46     -14.973   3.591  -5.127
ATOM    710 HG1  PRO    46     -14.833   3.219  -6.142
ATOM    711 HG2  PRO    46     -15.177   2.756  -4.458
ATOM    712 CB   PRO    46     -13.714   4.345  -4.648
ATOM    713 HB1  PRO    46     -12.835   3.805  -5.001
ATOM    714 HB2  PRO    46     -13.607   4.516  -3.577
ATOM    715 CA   PRO    46     -13.873   5.734  -5.313
ATOM    716 HA   PRO    46     -13.431   6.526  -4.708
ATOM    717 C    PRO    46     -13.127   5.891  -6.628
ATOM    718 O    PRO    46     -13.657   5.840  -7.710
ATOM    719 N    ASN    47     -11.737   6.100  -6.443
ATOM    720 H    ASN    47     -11.510   6.276  -5.475
ATOM    721 CA   ASN    47     -10.735   6.217  -7.522
ATOM    722 HA   ASN    47     -11.183   6.322  -8.510
ATOM    723 CB   ASN    47      -9.925   7.501  -7.372
ATOM    724 HB1  ASN    47      -9.438   7.367  -6.406
ATOM    725 HB2  ASN    47     -10.610   8.349  -7.360
ATOM    726 CG   ASN    47      -8.904   7.783  -8.503
ATOM    727 OD1  ASN    47      -7.821   7.213  -8.543
ATOM    728 ND2  ASN    47      -9.291   8.586  -9.472
ATOM    729 HD21 ASN    47     -10.188   9.049  -9.441
ATOM    730 HD22 ASN    47      -8.672   8.469 -10.262
ATOM    731 C    ASN    47      -9.838   4.936  -7.617
ATOM    732 O    ASN    47      -9.580   4.322  -6.585
ATOM    733 N    TYR    48      -9.360   4.537  -8.779
ATOM    734 H    TYR    48      -9.426   5.176  -9.558
ATOM    735 CA   TYR    48      -8.575   3.337  -8.958
ATOM    736 HA   TYR    48      -8.004   3.026  -8.084
ATOM    737 CB   TYR    48      -9.388   2.139  -9.456
ATOM    738 HB1  TYR    48      -8.803   1.222  -9.530
ATOM    739 HB2  TYR    48      -9.918   2.328 -10.389
ATOM    740 CG   TYR    48     -10.484   1.799  -8.500
ATOM    741 CD1  TYR    48     -10.197   1.341  -7.219
ATOM    743 CE1  TYR    48     -11.166   0.954  -6.341
ATOM    744 HE1  TYR    48     -10.960   0.471  -5.397
ATOM    745 CZ   TYR    48     -12.499   1.266  -6.640
ATOM    746 OH   TYR    48     -13.447   0.889  -5.726
ATOM    747 HH   TYR    48     -14.318   0.969  -6.123
ATOM    748 CE2  TYR    48     -12.857   1.819  -7.883
ATOM    749 HE2  TYR    48     -13.858   2.071  -8.202
ATOM    750 CD2  TYR    48     -11.817   2.112  -8.822
ATOM    751 HD2  TYR    48     -12.102   2.588  -9.748
ATOM    752 C    TYR    48      -7.345   3.528  -9.884
ATOM    753 O    TYR    48      -6.243   3.086  -9.572
ATOM    754 N    GLU    49      -7.536   4.033 -11.090
ATOM    755 H    GLU    49      -8.432   4.461 -11.271
ATOM    756 CA   GLU    49      -6.564   3.886 -12.227
ATOM    757 HA   GLU    49      -6.455   2.802 -12.218
ATOM    758 CB   GLU    49      -7.291   4.516 -13.479
ATOM    759 HB1  GLU    49      -6.600   4.606 -14.316
ATOM    760 HB2  GLU    49      -7.571   5.533 -13.203
ATOM    761 CG   GLU    49      -8.417   3.685 -14.137
ATOM    762 HG1  GLU    49      -9.313   3.842 -13.537
ATOM    763 HG2  GLU    49      -8.098   2.651 -14.264
ATOM    764 CD   GLU    49      -8.848   4.315 -15.468
ATOM    765 OE1  GLU    49      -8.055   4.844 -16.223
ATOM    766 OE2  GLU    49     -10.041   4.206 -15.828
ATOM    767 C    GLU    49      -5.344   4.684 -11.807
ATOM    768 O    GLU    49      -4.210   4.263 -11.818
ATOM    769 N    ASP    50      -5.644   5.903 -11.305
ATOM    770 H    ASP    50      -6.621   6.157 -11.322
ATOM    771 CA   ASP    50      -4.773   6.854 -10.725
ATOM    772 HA   ASP    50      -3.901   6.809 -11.377
ATOM    773 CB   ASP    50      -5.520   8.228 -10.831
ATOM    774 HB1  ASP    50      -4.635   8.859 -10.912
ATOM    775 HB2  ASP    50      -5.938   8.495  -9.860
ATOM    776 CG   ASP    50      -6.518   8.499 -11.987
ATOM    777 OD1  ASP    50      -7.748   8.328 -11.786
ATOM    778 OD2  ASP    50      -6.025   8.936 -13.091
ATOM    779 C    ASP    50      -4.292   6.563  -9.275
ATOM    780 O    ASP    50      -3.538   7.303  -8.694
ATOM    781 N    LEU    51      -4.666   5.418  -8.671
ATOM    782 H    LEU    51      -5.450   5.003  -9.153
ATOM    783 CA   LEU    51      -4.189   4.968  -7.339
ATOM    784 HA   LEU    51      -3.605   5.766  -6.881
ATOM    785 CB   LEU    51      -5.423   4.712  -6.493
ATOM    786 HB1  LEU    51      -6.162   4.115  -7.027
ATOM    787 HB2  LEU    51      -5.780   5.740  -6.431
ATOM    788 CG   LEU    51      -5.183   4.270  -5.078
ATOM    789 HG   LEU    51      -4.855   3.247  -4.891
ATOM    790 CD1  LEU    51      -4.246   5.185  -4.276
ATOM    791 HD11 LEU    51      -4.197   4.950  -3.212
ATOM    792 HD12 LEU    51      -3.265   5.075  -4.737
ATOM    793 HD13 LEU    51      -4.701   6.164  -4.422
ATOM    794 CD2  LEU    51      -6.540   4.347  -4.314
ATOM    795 HD21 LEU    51      -6.363   3.958  -3.311
ATOM    796 HD22 LEU    51      -6.940   5.358  -4.232
ATOM    797 HD23 LEU    51      -7.240   3.679  -4.814
ATOM    798 C    LEU    51      -3.354   3.692  -7.449
ATOM    799 O    LEU    51      -2.259   3.638  -6.942
ATOM    800 N    LEU    52      -3.844   2.655  -8.139
ATOM    801 H    LEU    52      -4.811   2.729  -8.423
ATOM    802 CA   LEU    52      -3.140   1.342  -8.397
ATOM    803 HA   LEU    52      -3.090   0.791  -7.458
ATOM    804 CB   LEU    52      -4.105   0.572  -9.256
ATOM    805 HB1  LEU    52      -4.022   0.948 -10.275
ATOM    806 HB2  LEU    52      -5.098   0.822  -8.880
ATOM    807 CG   LEU    52      -3.770  -0.965  -9.290
ATOM    808 HG   LEU    52      -2.784  -1.117  -9.728
ATOM    809 CD1  LEU    52      -3.668  -1.638  -7.895
ATOM    810 HD11 LEU    52      -3.575  -2.700  -8.120
ATOM    811 HD12 LEU    52      -2.794  -1.255  -7.367
ATOM    812 HD13 LEU    52      -4.485  -1.366  -7.227
ATOM    813 CD2  LEU    52      -4.779  -1.626 -10.185
ATOM    814 HD21 LEU    52      -4.696  -2.708 -10.085
ATOM    815 HD22 LEU    52      -5.771  -1.405  -9.791
ATOM    816 HD23 LEU    52      -4.584  -1.323 -11.214
ATOM    817 C    LEU    52      -1.736   1.537  -9.068
ATOM    818 O    LEU    52      -0.821   0.715  -8.943
ATOM    819 N    ILE    53      -1.550   2.653  -9.748
ATOM    820 H    ILE    53      -2.386   3.202  -9.887
ATOM    821 CA   ILE    53      -0.281   3.153 -10.441
ATOM    822 HA   ILE    53       0.240   2.321 -10.915
ATOM    823 CB   ILE    53      -0.726   4.186 -11.597
ATOM    824 HB   ILE    53      -1.461   3.689 -12.231
ATOM    825 CG2  ILE    53      -1.338   5.479 -11.024
ATOM    826 HG21 ILE    53      -0.530   6.067 -10.588
ATOM    827 HG22 ILE    53      -1.794   6.045 -11.837
ATOM    828 HG23 ILE    53      -2.155   5.210 -10.355
ATOM    829 CG1  ILE    53       0.330   4.636 -12.624
ATOM    830 HG11 ILE    53       0.920   3.736 -12.797
ATOM    831 HG12 ILE    53       0.953   5.352 -12.087
ATOM    832 CD1  ILE    53      -0.199   5.116 -13.931
ATOM    833 HD11 ILE    53       0.604   5.266 -14.653
ATOM    834 HD12 ILE    53      -0.862   4.453 -14.486
ATOM    835 HD13 ILE    53      -0.650   6.101 -13.813
ATOM    836 C    ILE    53       0.741   3.773  -9.433
ATOM    837 O    ILE    53       1.844   4.152  -9.808
ATOM    838 N    ARG    54       0.312   3.947  -8.208
ATOM    839 H    ARG    54      -0.662   3.783  -7.996
ATOM    840 CA   ARG    54       1.144   4.469  -7.143
ATOM    841 HA   ARG    54       2.202   4.328  -7.367
ATOM    842 CB   ARG    54       0.908   6.029  -7.074
ATOM    843 HB1  ARG    54       1.163   6.450  -8.046
ATOM    844 HB2  ARG    54       1.573   6.489  -6.342
ATOM    845 CG   ARG    54      -0.487   6.475  -6.858
ATOM    846 HG1  ARG    54      -0.812   6.033  -5.916
ATOM    847 HG2  ARG    54      -1.206   6.036  -7.549
ATOM    848 CD   ARG    54      -0.585   8.018  -7.062
ATOM    850 HD2  ARG    54       0.029   8.513  -6.310
ATOM    851 NE   ARG    54      -1.909   8.531  -6.919
ATOM    852 HE   ARG    54      -2.508   8.259  -7.686
ATOM    853 CZ   ARG    54      -2.366   9.358  -6.021
ATOM    854 NH1  ARG    54      -1.720   9.950  -5.103
ATOM    855 HH11 ARG    54      -0.715  10.009  -5.186
ATOM    856 HH12 ARG    54      -2.198  10.677  -4.589
ATOM    857 NH2  ARG    54      -3.628   9.551  -5.934
ATOM    858 HH21 ARG    54      -4.182   9.190  -6.697
ATOM    859 HH22 ARG    54      -3.998   9.858  -5.045
ATOM    860 C    ARG    54       0.991   3.573  -5.869
ATOM    861 O    ARG    54       1.772   3.722  -4.963
ATOM    862 N    LYS    55       0.167   2.461  -5.923
ATOM    863 H    LYS    55      -0.267   2.338  -6.826
ATOM    864 CA   LYS    55       0.397   1.320  -4.948
ATOM    865 HA   LYS    55       0.504   1.804  -3.977
ATOM    866 CB   LYS    55      -0.746   0.363  -4.953
ATOM    867 HB1  LYS    55      -0.593  -0.485  -4.285
ATOM    868 HB2  LYS    55      -0.862  -0.117  -5.925
ATOM    869 CG   LYS    55      -2.076   0.887  -4.548
ATOM    870 HG1  LYS    55      -2.825   0.096  -4.513
ATOM    871 HG2  LYS    55      -2.402   1.581  -5.323
ATOM    872 CD   LYS    55      -2.105   1.724  -3.294
ATOM    874 HD2  LYS    55      -1.565   2.658  -3.444
ATOM    875 CE   LYS    55      -1.689   1.056  -2.018
ATOM    876 HE1  LYS    55      -0.872   0.358  -2.201
ATOM    877 HE2  LYS    55      -2.571   0.496  -1.708
ATOM    878 NZ   LYS    55      -1.387   1.989  -0.970
ATOM    879 HZ1  LYS    55      -1.958   2.803  -0.793
ATOM    880 HZ2  LYS    55      -1.393   1.487  -0.094
ATOM    881 HZ3  LYS    55      -0.510   2.462  -1.135
ATOM    882 C    LYS    55       1.739   0.585  -5.282
ATOM    883 O    LYS    55       1.925   0.134  -6.424
ATOM    884 N    SER    56       2.503   0.470  -4.192
ATOM    885 H    SER    56       2.172   0.850  -3.317
ATOM    886 CA   SER    56       3.677  -0.373  -4.197
ATOM    887 HA   SER    56       4.167  -0.318  -5.169
ATOM    888 CB   SER    56       4.785   0.107  -3.255
ATOM    889 HB1  SER    56       5.641  -0.539  -3.449
ATOM    890 HB2  SER    56       4.381  -0.041  -2.253
ATOM    891 OG   SER    56       5.058   1.469  -3.566
ATOM    892 HG   SER    56       5.107   1.715  -4.492
ATOM    893 C    SER    56       3.401  -1.871  -3.923
ATOM    894 O    SER    56       2.429  -2.298  -3.313
ATOM    895 N    ASN    57       4.301  -2.756  -4.346
ATOM    896 H    ASN    57       5.206  -2.415  -4.640
ATOM    897 CA   ASN    57       4.000  -4.176  -4.331
ATOM    898 HA   ASN    57       3.023  -4.341  -4.785
ATOM    899 CB   ASN    57       5.201  -4.904  -4.994
ATOM    900 HB1  ASN    57       5.112  -5.960  -4.736
ATOM    901 HB2  ASN    57       6.117  -4.512  -4.553
ATOM    902 CG   ASN    57       5.402  -4.757  -6.517
ATOM    903 OD1  ASN    57       6.081  -5.636  -7.107
ATOM    904 ND2  ASN    57       4.841  -3.776  -7.130
ATOM    905 HD21 ASN    57       4.245  -3.112  -6.657
ATOM    906 HD22 ASN    57       5.087  -3.657  -8.103
ATOM    907 C    ASN    57       3.801  -4.649  -2.881
ATOM    908 O    ASN    57       2.860  -5.407  -2.673
ATOM    909 N    HSE    58       4.591  -4.075  -1.909
ATOM    910 H    HSE    58       5.317  -3.529  -2.350
ATOM    911 CA   HSE    58       4.614  -4.358  -0.498
ATOM    912 HA   HSE    58       4.464  -5.434  -0.410
ATOM    913 CB   HSE    58       5.961  -3.961   0.089
ATOM    914 HB1  HSE    58       6.806  -4.434  -0.411
ATOM    915 HB2  HSE    58       5.954  -4.426   1.075
ATOM    916 CG   HSE    58       6.293  -2.538   0.104
ATOM    917 ND1  HSE    58       6.196  -1.653  -0.969
ATOM    918 CE1  HSE    58       6.782  -0.547  -0.571
ATOM    919 HE1  HSE    58       6.903   0.303  -1.226
ATOM    920 NE2  HSE    58       7.337  -0.718   0.681
ATOM    921 HE2  HSE    58       7.823  -0.002   1.201
ATOM    922 CD2  HSE    58       7.027  -1.957   1.089
ATOM    923 HD2  HSE    58       7.347  -2.401   2.020
ATOM    924 C    HSE    58       3.493  -3.740   0.309
ATOM    925 O    HSE    58       3.419  -3.960   1.552
ATOM    926 N    ASN    59       2.597  -2.970  -0.306
ATOM    927 H    ASN    59       2.817  -2.641  -1.235
ATOM    928 CA   ASN    59       1.302  -2.574   0.262
ATOM    929 HA   ASN    59       1.464  -2.165   1.259
ATOM    930 CB   ASN    59       0.724  -1.425  -0.584
ATOM    931 HB1  ASN    59      -0.305  -1.183  -0.319
ATOM    932 HB2  ASN    59       0.545  -1.838  -1.577
ATOM    933 CG   ASN    59       1.527  -0.139  -0.771
ATOM    934 OD1  ASN    59       1.112   0.733  -1.520
ATOM    935 ND2  ASN    59       2.701  -0.085  -0.214
ATOM    936 HD21 ASN    59       2.802  -0.711   0.573
ATOM    937 HD22 ASN    59       3.266   0.750  -0.276
ATOM    938 C    ASN    59       0.252  -3.656   0.353
ATOM    939 O    ASN    59      -0.624  -3.592   1.240
ATOM    940 N    PHE    60       0.403  -4.623  -0.499
ATOM    941 H    PHE    60       1.216  -4.642  -1.098
ATOM    942 CA   PHE    60      -0.494  -5.770  -0.443
ATOM    943 HA   PHE    60      -1.475  -5.452  -0.090
ATOM    944 CB   PHE    60      -0.856  -6.147  -1.944
ATOM    945 HB1  PHE    60      -1.600  -6.940  -2.020
ATOM    946 HB2  PHE    60       0.053  -6.377  -2.500
ATOM    947 CG   PHE    60      -1.484  -5.032  -2.732
ATOM    948 CD1  PHE    60      -2.893  -4.980  -2.925
ATOM    950 CE1  PHE    60      -3.384  -4.068  -3.847
ATOM    951 HE1  PHE    60      -4.440  -3.852  -3.910
ATOM    952 CZ   PHE    60      -2.505  -3.225  -4.602
ATOM    953 HZ   PHE    60      -2.811  -2.558  -5.395
ATOM    954 CE2  PHE    60      -1.144  -3.317  -4.345
ATOM    955 HE2  PHE    60      -0.515  -2.710  -4.980
ATOM    956 CD2  PHE    60      -0.614  -4.173  -3.405
ATOM    957 HD2  PHE    60       0.460  -4.157  -3.291
ATOM    958 C    PHE    60       0.085  -7.040   0.259
ATOM    959 O    PHE    60       1.307  -7.159   0.493
ATOM    960 N    LEU    61      -0.831  -7.983   0.561
ATOM    961 H    LEU    61      -1.805  -7.739   0.455
ATOM    962 CA   LEU    61      -0.382  -9.246   1.181
ATOM    963 HA   LEU    61       0.576  -9.470   0.713
ATOM    964 CB   LEU    61      -0.292  -8.943   2.730
ATOM    965 HB1  LEU    61      -1.272  -8.694   3.138
ATOM    966 HB2  LEU    61       0.297  -8.046   2.923
ATOM    967 CG   LEU    61       0.421  -9.999   3.635
ATOM    968 HG   LEU    61       0.114 -10.977   3.263
ATOM    969 CD1  LEU    61       1.944  -9.939   3.549
ATOM    970 HD11 LEU    61       2.214 -10.206   2.527
ATOM    971 HD12 LEU    61       2.168  -8.884   3.705
ATOM    972 HD13 LEU    61       2.414 -10.588   4.288
ATOM    973 CD2  LEU    61       0.014  -9.838   5.118
ATOM    974 HD21 LEU    61       0.493  -8.925   5.472
ATOM    975 HD22 LEU    61      -1.075  -9.867   5.078
ATOM    976 HD23 LEU    61       0.362 -10.720   5.655
ATOM    977 C    LEU    61      -1.460 -10.288   0.994
ATOM    978 O    LEU    61      -2.611  -9.956   1.115
ATOM    979 N    VAL    62      -1.026 -11.498   0.746
ATOM    980 H    VAL    62      -0.054 -11.745   0.869
ATOM    981 CA   VAL    62      -1.914 -12.665   0.635
ATOM    982 HA   VAL    62      -2.933 -12.340   0.846
ATOM    983 CB   VAL    62      -1.841 -13.198  -0.894
ATOM    984 HB   VAL    62      -0.795 -13.480  -1.016
ATOM    985 CG1  VAL    62      -2.867 -14.346  -1.182
ATOM    986 HG11 VAL    62      -2.574 -15.312  -0.771
ATOM    987 HG12 VAL    62      -3.893 -14.008  -1.038
ATOM    988 HG13 VAL    62      -2.751 -14.462  -2.259
ATOM    989 CG2  VAL    62      -2.182 -12.108  -1.885
ATOM    990 HG21 VAL    62      -1.509 -11.259  -1.767
ATOM    991 HG22 VAL    62      -2.081 -12.544  -2.879
ATOM    992 HG23 VAL    62      -3.208 -11.787  -1.705
ATOM    993 C    VAL    62      -1.557 -13.789   1.599
ATOM    994 O    VAL    62      -0.429 -14.000   2.009
ATOM    995 N    GLN    63      -2.602 -14.448   2.051
ATOM    996 H    GLN    63      -3.539 -14.181   1.785
ATOM    997 CA   GLN    63      -2.520 -15.625   2.954
ATOM    998 HA   GLN    63      -1.477 -15.928   3.044
ATOM    999 CB   GLN    63      -2.852 -15.218   4.391
ATOM   1000 HB1  GLN    63      -3.867 -14.822   4.366
ATOM   1001 HB2  GLN    63      -2.215 -14.354   4.584
ATOM   1002 CG   GLN    63      -2.633 -16.253   5.476
ATOM   1003 HG1  GLN    63      -1.563 -16.323   5.676
ATOM   1004 HG2  GLN    63      -2.978 -17.245   5.183
ATOM   1005 CD   GLN    63      -3.329 -15.741   6.750
ATOM   1006 OE1  GLN    63      -2.664 -15.075   7.514
ATOM   1007 NE2  GLN    63      -4.628 -15.997   6.961
ATOM   1008 HE21 GLN    63      -5.198 -16.622   6.410
ATOM   1009 HE22 GLN    63      -5.182 -15.599   7.706
ATOM   1010 C    GLN    63      -3.268 -16.833   2.351
ATOM   1011 O    GLN    63      -4.425 -16.684   2.102
ATOM   1012 N    ALA    64      -2.544 -17.937   2.251
ATOM   1013 H    ALA    64      -1.542 -17.868   2.357
ATOM   1014 CA   ALA    64      -3.193 -19.202   2.067
ATOM   1015 HA   ALA    64      -4.234 -19.123   1.756
ATOM   1016 CB   ALA    64      -2.613 -19.802   0.785
ATOM   1017 HB1  ALA    64      -1.530 -19.893   0.868
ATOM   1018 HB2  ALA    64      -3.154 -20.730   0.599
ATOM   1019 HB3  ALA    64      -2.727 -19.222  -0.131
ATOM   1020 C    ALA    64      -3.078 -20.074   3.243
ATOM   1021 O    ALA    64      -1.947 -20.508   3.608
ATOM   1022 N    GLY    65      -4.161 -20.465   3.891
ATOM   1023 H    GLY    65      -5.072 -20.059   3.729
ATOM   1024 CA   GLY    65      -4.107 -21.232   5.149
ATOM   1025 HA1  GLY    65      -3.936 -22.289   4.946
ATOM   1026 HA2  GLY    65      -5.107 -21.097   5.561
ATOM   1027 C    GLY    65      -3.176 -20.614   6.156
ATOM   1028 O    GLY    65      -3.347 -19.425   6.520
ATOM   1029 N    ASN    66      -2.206 -21.418   6.695
ATOM   1030 H    ASN    66      -2.151 -22.349   6.307
ATOM   1031 CA   ASN    66      -1.162 -20.972   7.606
ATOM   1032 HA   ASN    66      -1.437 -20.022   8.063
ATOM   1033 CB   ASN    66      -0.876 -21.988   8.677
ATOM   1034 HB1  ASN    66      -0.120 -21.582   9.349
ATOM   1035 HB2  ASN    66      -0.576 -22.916   8.189
ATOM   1036 CG   ASN    66      -2.158 -22.285   9.413
ATOM   1037 OD1  ASN    66      -2.812 -23.319   9.205
ATOM   1038 ND2  ASN    66      -2.651 -21.433  10.274
ATOM   1039 HD21 ASN    66      -2.201 -20.571  10.547
ATOM   1040 HD22 ASN    66      -3.565 -21.666  10.636
ATOM   1041 C    ASN    66       0.134 -20.524   6.928
ATOM   1042 O    ASN    66       1.174 -20.527   7.548
ATOM   1043 N    VAL    67       0.042 -20.141   5.654
ATOM   1044 H    VAL    67      -0.885 -20.130   5.253
ATOM   1045 CA   VAL    67       1.211 -19.648   4.808
ATOM   1046 HA   VAL    67       2.080 -19.559   5.460
ATOM   1047 CB   VAL    67       1.648 -20.764   3.826
ATOM   1048 HB   VAL    67       0.885 -20.832   3.050
ATOM   1049 CG1  VAL    67       2.953 -20.322   3.187
ATOM   1050 HG11 VAL    67       2.784 -19.357   2.710
ATOM   1051 HG12 VAL    67       3.821 -20.329   3.847
ATOM   1052 HG13 VAL    67       3.145 -21.034   2.384
ATOM   1053 CG2  VAL    67       1.897 -22.137   4.460
ATOM   1054 HG21 VAL    67       0.947 -22.512   4.840
ATOM   1055 HG22 VAL    67       2.120 -22.836   3.654
ATOM   1056 HG23 VAL    67       2.599 -22.217   5.290
ATOM   1057 C    VAL    67       1.045 -18.233   4.273
ATOM   1058 O    VAL    67       0.005 -18.002   3.736
ATOM   1059 N    GLN    68       1.980 -17.305   4.495
ATOM   1060 H    GLN    68       2.871 -17.551   4.902
ATOM   1061 CA   GLN    68       1.933 -16.032   3.813
ATOM   1062 HA   GLN    68       0.912 -15.674   3.680
ATOM   1063 CB   GLN    68       2.649 -14.974   4.682
ATOM   1064 HB1  GLN    68       3.735 -14.936   4.602
ATOM   1065 HB2  GLN    68       2.435 -15.207   5.726
ATOM   1066 CG   GLN    68       2.205 -13.525   4.472
ATOM   1067 HG1  GLN    68       1.123 -13.399   4.486
ATOM   1068 HG2  GLN    68       2.661 -13.141   3.559
ATOM   1069 CD   GLN    68       2.934 -12.771   5.621
ATOM   1070 OE1  GLN    68       4.097 -12.431   5.434
ATOM   1071 NE2  GLN    68       2.314 -12.545   6.753
ATOM   1072 HE21 GLN    68       1.343 -12.792   6.879
ATOM   1073 HE22 GLN    68       2.690 -11.877   7.410
ATOM   1074 C    GLN    68       2.579 -16.013   2.450
ATOM   1075 O    GLN    68       3.587 -16.655   2.227
ATOM   1076 N    LEU    69       1.944 -15.329   1.464
ATOM   1077 H    LEU    69       1.094 -14.795   1.576
ATOM   1078 CA   LEU    69       2.384 -15.150   0.045
ATOM   1079 HA   LEU    69       3.338 -15.676   0.075
ATOM   1080 CB   LEU    69       1.298 -15.700  -0.923
ATOM   1081 HB1  LEU    69       1.544 -15.478  -1.961
ATOM   1082 HB2  LEU    69       0.336 -15.245  -0.689
ATOM   1083 CG   LEU    69       1.188 -17.205  -1.108
ATOM   1084 HG   LEU    69       2.171 -17.675  -1.099
ATOM   1085 CD1  LEU    69       0.445 -17.916   0.027
ATOM   1086 HD11 LEU    69       1.014 -17.821   0.952
ATOM   1087 HD12 LEU    69      -0.541 -17.499   0.230
ATOM   1088 HD13 LEU    69       0.296 -18.955  -0.269
ATOM   1089 CD2  LEU    69       0.467 -17.611  -2.368
ATOM   1090 HD21 LEU    69       0.927 -17.427  -3.339
ATOM   1091 HD22 LEU    69       0.057 -18.620  -2.418
ATOM   1092 HD23 LEU    69      -0.415 -16.974  -2.428
ATOM   1093 C    LEU    69       2.718 -13.669  -0.275
ATOM   1094 O    LEU    69       2.054 -12.710   0.193
ATOM   1095 N    ARG    70       3.753 -13.491  -1.175
ATOM   1096 H    ARG    70       4.250 -14.310  -1.495
ATOM   1097 CA   ARG    70       4.304 -12.172  -1.483
ATOM   1098 HA   ARG    70       4.002 -11.489  -0.689
ATOM   1099 CB   ARG    70       5.800 -12.360  -1.464
ATOM   1100 HB1  ARG    70       6.133 -13.098  -2.193
ATOM   1101 HB2  ARG    70       6.133 -12.702  -0.484
ATOM   1102 CG   ARG    70       6.571 -11.127  -1.889
ATOM   1103 HG1  ARG    70       6.427 -10.286  -1.211
ATOM   1104 HG2  ARG    70       6.201 -10.749  -2.842
ATOM   1105 CD   ARG    70       8.080 -11.346  -2.160
ATOM   1107 HD2  ARG    70       8.145 -12.151  -2.892
ATOM   1108 NE   ARG    70       8.798 -11.657  -0.875
ATOM   1109 HE   ARG    70       8.788 -10.948  -0.155
ATOM   1110 CZ   ARG    70       9.610 -12.656  -0.658
ATOM   1111 NH1  ARG    70       9.656 -13.679  -1.526
ATOM   1112 HH11 ARG    70       9.213 -13.628  -2.432
ATOM   1113 HH12 ARG    70      10.210 -14.503  -1.342
ATOM   1114 NH2  ARG    70      10.338 -12.816   0.394
ATOM   1115 HH21 ARG    70      10.042 -12.349   1.239
ATOM   1116 HH22 ARG    70      10.936 -13.611   0.563
ATOM   1117 C    ARG    70       3.890 -11.687  -2.817
ATOM   1118 O    ARG    70       4.026 -12.426  -3.800
ATOM   1119 N    VAL    71       3.352 -10.485  -2.877
ATOM   1120 H    VAL    71       3.389  -9.988  -1.998
ATOM   1121 CA   VAL    71       2.809  -9.801  -4.085
ATOM   1122 HA   VAL    71       2.241 -10.481  -4.721
ATOM   1123 CB   VAL    71       1.858  -8.686  -3.607
ATOM   1124 HB   VAL    71       2.369  -7.953  -2.982
ATOM   1125 CG1  VAL    71       1.318  -7.995  -4.841
ATOM   1126 HG11 VAL    71       0.708  -7.106  -4.681
ATOM   1127 HG12 VAL    71       2.181  -7.637  -5.402
ATOM   1128 HG13 VAL    71       0.762  -8.677  -5.484
ATOM   1129 CG2  VAL    71       0.643  -9.352  -2.891
ATOM   1130 HG21 VAL    71      -0.169  -8.652  -2.694
ATOM   1131 HG22 VAL    71       0.194 -10.181  -3.439
ATOM   1132 HG23 VAL    71       0.966  -9.852  -1.978
ATOM   1133 C    VAL    71       4.027  -9.181  -4.810
ATOM   1134 O    VAL    71       4.827  -8.524  -4.173
ATOM   1135 N    ILE    72       4.230  -9.450  -6.110
ATOM   1136 H    ILE    72       3.547 -10.027  -6.581
ATOM   1137 CA   ILE    72       5.374  -9.030  -6.941
ATOM   1138 HA   ILE    72       5.912  -8.284  -6.355
ATOM   1139 CB   ILE    72       6.279 -10.289  -7.172
ATOM   1140 HB   ILE    72       7.033  -9.899  -7.856
ATOM   1141 CG2  ILE    72       7.027 -10.717  -5.923
ATOM   1142 HG21 ILE    72       7.876 -11.385  -6.074
ATOM   1143 HG22 ILE    72       7.467  -9.845  -5.439
ATOM   1144 HG23 ILE    72       6.513 -11.293  -5.153
ATOM   1145 CG1  ILE    72       5.579 -11.462  -7.910
ATOM   1146 HG11 ILE    72       4.719 -11.082  -8.461
ATOM   1147 HG12 ILE    72       5.168 -12.266  -7.299
ATOM   1148 CD1  ILE    72       6.434 -12.187  -8.927
ATOM   1149 HD11 ILE    72       7.305 -12.498  -8.350
ATOM   1150 HD12 ILE    72       5.968 -13.124  -9.231
ATOM   1151 HD13 ILE    72       6.685 -11.581  -9.798
ATOM   1152 C    ILE    72       4.947  -8.376  -8.246
ATOM   1153 O    ILE    72       5.768  -7.990  -9.137
ATOM   1154 N    GLY    73       3.673  -8.167  -8.408
ATOM   1155 H    GLY    73       3.057  -8.589  -7.728
ATOM   1156 CA   GLY    73       2.991  -7.219  -9.350
ATOM   1157 HA1  GLY    73       3.352  -7.446 -10.354
ATOM   1158 HA2  GLY    73       3.349  -6.214  -9.124
ATOM   1159 C    GLY    73       1.544  -7.292  -9.306
ATOM   1160 O    GLY    73       1.015  -8.287  -8.867
ATOM   1161 N    HSD    74       0.863  -6.255  -9.734
ATOM   1162 H    HSD    74       1.330  -5.442 -10.111
ATOM   1163 CA   HSD    74      -0.520  -6.084  -9.501
ATOM   1164 HA   HSD    74      -0.978  -7.072  -9.467
ATOM   1165 CB   HSD    74      -0.784  -5.397  -8.183
ATOM   1166 HB1  HSD    74      -0.673  -6.043  -7.312
ATOM   1167 HB2  HSD    74      -1.819  -5.056  -8.165
ATOM   1168 CG   HSD    74       0.080  -4.154  -7.906
ATOM   1169 ND1  HSD    74       0.120  -2.997  -8.632
ATOM   1171 CE1  HSD    74       1.150  -2.279  -8.111
ATOM   1172 HE1  HSD    74       1.408  -1.292  -8.465
ATOM   1173 NE2  HSD    74       1.695  -2.886  -7.021
ATOM   1174 CD2  HSD    74       0.966  -4.112  -6.865
ATOM   1175 HD2  HSD    74       1.202  -4.876  -6.138
ATOM   1176 C    HSD    74      -1.183  -5.321 -10.617
ATOM   1177 O    HSD    74      -0.517  -4.388 -11.011
ATOM   1178 N    SER    75      -2.328  -5.760 -11.108
ATOM   1179 H    SER    75      -2.852  -6.492 -10.650
ATOM   1180 CA   SER    75      -2.981  -5.260 -12.319
ATOM   1181 HA   SER    75      -2.692  -4.250 -12.610
ATOM   1182 CB   SER    75      -2.526  -6.130 -13.446
ATOM   1183 HB1  SER    75      -2.950  -7.134 -13.399
ATOM   1184 HB2  SER    75      -1.440  -6.227 -13.461
ATOM   1185 OG   SER    75      -2.797  -5.548 -14.705
ATOM   1186 HG   SER    75      -2.601  -6.213 -15.370
ATOM   1187 C    SER    75      -4.443  -5.275 -12.124
ATOM   1188 O    SER    75      -4.970  -5.689 -11.057
ATOM   1189 N    MET    76      -5.197  -4.775 -13.112
ATOM   1190 H    MET    76      -4.646  -4.323 -13.827
ATOM   1191 CA   MET    76      -6.685  -4.669 -13.047
ATOM   1192 HA   MET    76      -6.914  -5.475 -12.350
ATOM   1193 CB   MET    76      -7.104  -3.353 -12.342
ATOM   1194 HB1  MET    76      -6.779  -2.536 -12.987
ATOM   1195 HB2  MET    76      -6.454  -3.281 -11.470
ATOM   1196 CG   MET    76      -8.649  -3.085 -12.086
ATOM   1197 HG1  MET    76      -9.147  -3.864 -11.508
ATOM   1198 HG2  MET    76      -9.216  -3.038 -13.015
ATOM   1199 SD   MET    76      -8.954  -1.572 -11.181
ATOM   1200 CE   MET    76      -7.957  -0.310 -12.062
ATOM   1201 HE1  MET    76      -8.194   0.638 -11.580
ATOM   1202 HE2  MET    76      -6.916  -0.626 -11.998
ATOM   1203 HE3  MET    76      -8.240  -0.297 -13.114
ATOM   1204 C    MET    76      -7.468  -5.013 -14.377
ATOM   1205 O    MET    76      -6.896  -4.915 -15.471
ATOM   1206 N    GLN    77      -8.714  -5.412 -14.358
ATOM   1207 H    GLN    77      -9.086  -5.524 -13.426
ATOM   1208 CA   GLN    77      -9.728  -5.452 -15.515
ATOM   1209 HA   GLN    77      -9.442  -4.658 -16.204
ATOM   1210 CB   GLN    77      -9.751  -6.900 -16.127
ATOM   1211 HB1  GLN    77     -10.086  -7.686 -15.450
ATOM   1212 HB2  GLN    77      -8.747  -7.185 -16.443
ATOM   1213 CG   GLN    77     -10.737  -6.926 -17.294
ATOM   1214 HG1  GLN    77     -10.396  -6.186 -18.019
ATOM   1215 HG2  GLN    77     -11.705  -6.713 -16.841
ATOM   1216 CD   GLN    77     -10.638  -8.203 -18.025
ATOM   1217 OE1  GLN    77     -10.189  -9.264 -17.581
ATOM   1218 NE2  GLN    77     -11.154  -8.316 -19.210
ATOM   1219 HE21 GLN    77     -11.638  -7.557 -19.666
ATOM   1220 HE22 GLN    77     -11.339  -9.227 -19.604
ATOM   1221 C    GLN    77     -11.083  -5.021 -14.944
ATOM   1222 O    GLN    77     -11.645  -5.668 -14.053
ATOM   1223 N    ASN    78     -11.636  -3.907 -15.445
ATOM   1224 H    ASN    78     -11.215  -3.510 -16.273
ATOM   1225 CA   ASN    78     -12.852  -3.328 -14.792
ATOM   1226 HA   ASN    78     -12.769  -2.278 -15.072
ATOM   1227 CB   ASN    78     -14.095  -4.031 -15.315
ATOM   1228 HB1  ASN    78     -14.975  -3.629 -14.813
ATOM   1229 HB2  ASN    78     -14.317  -5.034 -14.952
ATOM   1230 CG   ASN    78     -14.324  -3.897 -16.823
ATOM   1231 OD1  ASN    78     -14.534  -2.857 -17.390
ATOM   1232 ND2  ASN    78     -14.280  -5.055 -17.492
ATOM   1233 HD21 ASN    78     -14.069  -5.892 -16.968
ATOM   1234 HD22 ASN    78     -14.405  -5.083 -18.494
ATOM   1235 C    ASN    78     -12.702  -3.184 -13.211
ATOM   1236 O    ASN    78     -11.894  -2.438 -12.685
ATOM   1237 N    CYS    79     -13.599  -3.938 -12.532
ATOM   1238 H    CYS    79     -14.260  -4.544 -12.996
ATOM   1239 CA   CYS    79     -13.676  -4.042 -11.100
ATOM   1240 HA   CYS    79     -13.274  -3.134 -10.649
ATOM   1241 CB   CYS    79     -15.129  -3.878 -10.524
ATOM   1242 HB1  CYS    79     -14.963  -3.600  -9.483
ATOM   1243 HB2  CYS    79     -15.659  -4.829 -10.572
ATOM   1244 SG   CYS    79     -16.171  -2.688 -11.479
ATOM   1245 HG   CYS    79     -16.687  -3.537 -12.372
ATOM   1246 C    CYS    79     -12.945  -5.233 -10.430
ATOM   1247 O    CYS    79     -12.895  -5.288  -9.198
ATOM   1248 N    VAL    80     -12.219  -6.052 -11.173
ATOM   1249 H    VAL    80     -12.262  -5.804 -12.151
ATOM   1250 CA   VAL    80     -11.293  -7.212 -10.685
ATOM   1251 HA   VAL    80     -11.563  -7.361  -9.640
ATOM   1252 CB   VAL    80     -11.529  -8.631 -11.273
ATOM   1253 HB   VAL    80     -10.946  -9.406 -10.774
ATOM   1254 CG1  VAL    80     -12.969  -9.021 -10.973
ATOM   1255 HG11 VAL    80     -13.680  -8.223 -11.188
ATOM   1256 HG12 VAL    80     -13.207  -9.912 -11.555
ATOM   1257 HG13 VAL    80     -13.060  -9.240  -9.909
ATOM   1258 CG2  VAL    80     -11.527  -8.700 -12.833
ATOM   1259 HG21 VAL    80     -10.575  -8.319 -13.201
ATOM   1260 HG22 VAL    80     -11.730  -9.722 -13.153
ATOM   1261 HG23 VAL    80     -12.262  -7.993 -13.218
ATOM   1262 C    VAL    80      -9.758  -6.915 -10.790
ATOM   1263 O    VAL    80      -9.289  -6.399 -11.767
ATOM   1264 N    LEU    81      -9.058  -7.255  -9.680
ATOM   1265 H    LEU    81      -9.608  -7.819  -9.048
ATOM   1266 CA   LEU    81      -7.672  -7.070  -9.437
ATOM   1267 HA   LEU    81      -7.306  -6.394 -10.210
ATOM   1268 CB   LEU    81      -7.526  -6.535  -7.956
ATOM   1269 HB1  LEU    81      -7.234  -7.348  -7.291
ATOM   1270 HB2  LEU    81      -8.495  -6.164  -7.623
ATOM   1271 CG   LEU    81      -6.467  -5.404  -7.759
ATOM   1272 HG   LEU    81      -5.479  -5.747  -8.068
ATOM   1273 CD1  LEU    81      -6.889  -4.025  -8.347
ATOM   1274 HD11 LEU    81      -7.781  -3.676  -7.826
ATOM   1275 HD12 LEU    81      -6.051  -3.355  -8.155
ATOM   1276 HD13 LEU    81      -7.120  -4.099  -9.410
ATOM   1277 CD2  LEU    81      -6.407  -5.366  -6.214
ATOM   1278 HD21 LEU    81      -5.786  -6.219  -5.940
ATOM   1279 HD22 LEU    81      -5.753  -4.537  -5.946
ATOM   1280 HD23 LEU    81      -7.393  -5.498  -5.768
ATOM   1281 C    LEU    81      -6.885  -8.314  -9.657
ATOM   1282 O    LEU    81      -7.392  -9.406  -9.220
ATOM   1283 N    LYS    82      -5.676  -8.280 -10.149
ATOM   1284 H    LYS    82      -5.341  -7.396 -10.502
ATOM   1285 CA   LYS    82      -4.950  -9.423 -10.608
ATOM   1286 HA   LYS    82      -5.442 -10.374 -10.406
ATOM   1287 CB   LYS    82      -4.860  -9.186 -12.151
ATOM   1288 HB1  LYS    82      -4.327 -10.084 -12.462
ATOM   1289 HB2  LYS    82      -4.285  -8.291 -12.390
ATOM   1290 CG   LYS    82      -6.227  -9.095 -12.859
ATOM   1291 HG1  LYS    82      -6.590  -8.118 -12.541
ATOM   1292 HG2  LYS    82      -6.924  -9.774 -12.367
ATOM   1293 CD   LYS    82      -6.221  -9.136 -14.395
ATOM   1295 HD2  LYS    82      -7.246  -9.084 -14.763
ATOM   1296 CE   LYS    82      -5.633 -10.293 -15.111
ATOM   1297 HE1  LYS    82      -6.416 -11.051 -15.141
ATOM   1298 HE2  LYS    82      -4.819 -10.588 -14.450
ATOM   1299 NZ   LYS    82      -5.184  -9.999 -16.453
ATOM   1300 HZ1  LYS    82      -4.880 -10.820 -16.957
ATOM   1301 HZ2  LYS    82      -5.877  -9.542 -17.027
ATOM   1302 HZ3  LYS    82      -4.394  -9.369 -16.460
ATOM   1303 C    LYS    82      -3.612  -9.369  -9.902
ATOM   1304 O    LYS    82      -2.609  -8.909 -10.524
ATOM   1305 N    LEU    83      -3.498  -9.884  -8.690
ATOM   1306 H    LEU    83      -4.198 -10.514  -8.325
ATOM   1307 CA   LEU    83      -2.265  -9.902  -7.826
ATOM   1308 HA   LEU    83      -1.565  -9.117  -8.113
ATOM   1309 CB   LEU    83      -2.572  -9.874  -6.354
ATOM   1310 HB1  LEU    83      -1.649  -9.795  -5.780
ATOM   1311 HB2  LEU    83      -3.079 -10.762  -5.976
ATOM   1312 CG   LEU    83      -3.432  -8.716  -5.850
ATOM   1313 HG   LEU    83      -4.388  -8.770  -6.371
ATOM   1314 CD1  LEU    83      -3.807  -8.801  -4.341
ATOM   1315 HD11 LEU    83      -4.511  -9.617  -4.183
ATOM   1316 HD12 LEU    83      -2.898  -8.806  -3.739
ATOM   1317 HD13 LEU    83      -4.466  -7.953  -4.152
ATOM   1318 CD2  LEU    83      -2.900  -7.334  -6.167
ATOM   1319 HD21 LEU    83      -2.770  -7.223  -7.244
ATOM   1320 HD22 LEU    83      -3.556  -6.525  -5.843
ATOM   1321 HD23 LEU    83      -1.929  -7.153  -5.706
ATOM   1322 C    LEU    83      -1.350 -11.089  -8.224
ATOM   1323 O    LEU    83      -1.615 -12.180  -7.804
ATOM   1324 N    LYS    84      -0.281 -10.839  -8.984
ATOM   1325 H    LYS    84       0.010  -9.886  -9.145
ATOM   1326 CA   LYS    84       0.713 -11.916  -9.254
ATOM   1327 HA   LYS    84       0.224 -12.882  -9.382
ATOM   1328 CB   LYS    84       1.703 -11.472 -10.333
ATOM   1329 HB1  LYS    84       2.274 -10.605  -9.999
ATOM   1330 HB2  LYS    84       1.041 -11.235 -11.166
ATOM   1331 CG   LYS    84       2.558 -12.652 -10.756
ATOM   1332 HG1  LYS    84       1.838 -13.370 -11.148
ATOM   1333 HG2  LYS    84       3.086 -12.964  -9.855
ATOM   1334 CD   LYS    84       3.599 -12.091 -11.766
ATOM   1336 HD2  LYS    84       3.057 -11.774 -12.657
ATOM   1337 CE   LYS    84       4.779 -13.043 -12.096
ATOM   1338 HE1  LYS    84       5.252 -13.475 -11.214
ATOM   1339 HE2  LYS    84       5.533 -12.451 -12.616
ATOM   1340 NZ   LYS    84       4.255 -14.168 -12.946
ATOM   1341 HZ1  LYS    84       3.779 -14.860 -12.385
ATOM   1342 HZ2  LYS    84       3.534 -13.839 -13.571
ATOM   1343 HZ3  LYS    84       5.063 -14.611 -13.359
ATOM   1344 C    LYS    84       1.409 -12.056  -7.927
ATOM   1345 O    LYS    84       1.963 -11.144  -7.404
ATOM   1346 N    VAL    85       1.686 -13.243  -7.473
ATOM   1347 H    VAL    85       1.410 -14.056  -8.004
ATOM   1348 CA   VAL    85       2.360 -13.560  -6.212
ATOM   1349 HA   VAL    85       2.763 -12.670  -5.727
ATOM   1350 CB   VAL    85       1.345 -14.093  -5.212
ATOM   1351 HB   VAL    85       1.925 -14.482  -4.375
ATOM   1352 CG1  VAL    85       0.333 -13.031  -4.667
ATOM   1353 HG11 VAL    85      -0.500 -13.550  -4.192
ATOM   1354 HG12 VAL    85       0.752 -12.364  -3.913
ATOM   1355 HG13 VAL    85      -0.016 -12.397  -5.482
ATOM   1356 CG2  VAL    85       0.380 -15.179  -5.792
ATOM   1357 HG21 VAL    85      -0.363 -14.818  -6.503
ATOM   1358 HG22 VAL    85       1.006 -15.845  -6.387
ATOM   1359 HG23 VAL    85      -0.154 -15.579  -4.931
ATOM   1360 C    VAL    85       3.506 -14.591  -6.493
ATOM   1361 O    VAL    85       3.495 -15.245  -7.534
ATOM   1362 N    ASP    86       4.488 -14.538  -5.599
ATOM   1363 H    ASP    86       4.369 -13.845  -4.873
ATOM   1364 CA   ASP    86       5.827 -15.045  -5.806
ATOM   1365 HA   ASP    86       6.155 -14.788  -6.813
ATOM   1366 CB   ASP    86       6.739 -14.400  -4.783
ATOM   1367 HB1  ASP    86       6.663 -14.871  -3.803
ATOM   1368 HB2  ASP    86       6.392 -13.369  -4.719
ATOM   1369 CG   ASP    86       8.201 -14.359  -5.145
ATOM   1370 OD1  ASP    86       8.561 -14.982  -6.157
ATOM   1371 OD2  ASP    86       8.986 -13.749  -4.394
ATOM   1372 C    ASP    86       5.869 -16.599  -5.626
ATOM   1373 O    ASP    86       6.902 -17.158  -5.175
ATOM   1374 N    THR    87       4.839 -17.334  -5.854
ATOM   1375 H    THR    87       4.026 -16.852  -6.208
ATOM   1376 CA   THR    87       4.703 -18.775  -5.951
ATOM   1377 HA   THR    87       5.592 -19.279  -6.330
ATOM   1378 CB   THR    87       4.614 -19.384  -4.508
ATOM   1379 HB   THR    87       3.676 -19.058  -4.058
ATOM   1380 CG2  THR    87       4.730 -20.945  -4.431
ATOM   1381 HG21 THR    87       5.610 -21.316  -4.957
ATOM   1382 HG22 THR    87       4.855 -21.308  -3.411
ATOM   1383 HG23 THR    87       3.867 -21.432  -4.886
ATOM   1384 OG1  THR    87       5.736 -19.113  -3.701
ATOM   1385 HG1  THR    87       6.233 -18.402  -4.111
ATOM   1386 C    THR    87       3.435 -19.186  -6.678
ATOM   1387 O    THR    87       2.470 -18.430  -6.803
ATOM   1388 N    ALA    88       3.419 -20.389  -7.254
ATOM   1389 H    ALA    88       4.224 -20.965  -7.050
ATOM   1390 CA   ALA    88       2.284 -21.027  -7.970
ATOM   1391 HA   ALA    88       1.629 -20.262  -8.387
ATOM   1392 CB   ALA    88       2.859 -21.717  -9.197
ATOM   1393 HB1  ALA    88       3.422 -21.002  -9.797
ATOM   1394 HB2  ALA    88       3.496 -22.469  -8.732
ATOM   1395 HB3  ALA    88       2.099 -22.143  -9.851
ATOM   1396 C    ALA    88       1.426 -21.971  -7.056
ATOM   1397 O    ALA    88       1.976 -22.686  -6.248
ATOM   1398 N    ASN    89       0.090 -22.047  -7.232
ATOM   1399 H    ASN    89      -0.389 -21.418  -7.860
ATOM   1400 CA   ASN    89      -0.838 -23.047  -6.588
ATOM   1401 HA   ASN    89      -0.635 -23.233  -5.534
ATOM   1402 CB   ASN    89      -2.318 -22.500  -6.640
ATOM   1403 HB1  ASN    89      -2.748 -22.720  -7.618
ATOM   1404 HB2  ASN    89      -2.352 -21.412  -6.585
ATOM   1405 CG   ASN    89      -3.252 -23.193  -5.606
ATOM   1406 OD1  ASN    89      -2.924 -24.297  -5.115
ATOM   1407 ND2  ASN    89      -4.293 -22.562  -5.276
ATOM   1408 HD21 ASN    89      -4.635 -21.735  -5.744
ATOM   1409 HD22 ASN    89      -4.944 -23.000  -4.640
ATOM   1410 C    ASN    89      -0.793 -24.394  -7.405
ATOM   1411 O    ASN    89      -1.276 -24.392  -8.549
ATOM   1412 N    PRO    90      -0.406 -25.532  -6.877
ATOM   1413 CD   PRO    90       0.279 -25.528  -5.584
ATOM   1415 HD2  PRO    90       1.270 -25.127  -5.793
ATOM   1416 CG   PRO    90       0.483 -27.004  -5.160
ATOM   1417 HG1  PRO    90      -0.399 -27.295  -4.591
ATOM   1418 HG2  PRO    90       1.388 -27.117  -4.563
ATOM   1419 CB   PRO    90       0.598 -27.662  -6.500
ATOM   1420 HB1  PRO    90       0.482 -28.739  -6.384
ATOM   1421 HB2  PRO    90       1.643 -27.465  -6.739
ATOM   1422 CA   PRO    90      -0.316 -26.869  -7.460
ATOM   1423 HA   PRO    90       0.143 -26.855  -8.449
ATOM   1424 C    PRO    90      -1.770 -27.383  -7.648
ATOM   1425 O    PRO    90      -1.977 -28.093  -8.627
ATOM   1426 N    LYS    91      -2.772 -26.956  -6.889
ATOM   1427 H    LYS    91      -2.444 -26.325  -6.171
ATOM   1428 CA   LYS    91      -4.170 -27.459  -6.993
ATOM   1429 HA   LYS    91      -4.048 -28.540  -6.925
ATOM   1430 CB   LYS    91      -5.017 -26.952  -5.769
ATOM   1431 HB1  LYS    91      -6.031 -27.352  -5.767
ATOM   1432 HB2  LYS    91      -5.035 -25.869  -5.887
ATOM   1433 CG   LYS    91      -4.563 -27.202  -4.300
ATOM   1434 HG1  LYS    91      -5.122 -26.664  -3.535
ATOM   1435 HG2  LYS    91      -3.536 -26.837  -4.321
ATOM   1436 CD   LYS    91      -4.552 -28.667  -3.957
ATOM   1438 HD2  LYS    91      -5.462 -29.167  -4.288
ATOM   1439 CE   LYS    91      -4.317 -28.806  -2.439
ATOM   1440 HE1  LYS    91      -5.106 -28.275  -1.905
ATOM   1441 HE2  LYS    91      -3.321 -28.431  -2.204
ATOM   1442 NZ   LYS    91      -4.269 -30.238  -1.964
ATOM   1443 HZ1  LYS    91      -3.633 -30.821  -2.490
ATOM   1444 HZ2  LYS    91      -4.012 -30.307  -0.990
ATOM   1445 HZ3  LYS    91      -5.229 -30.529  -2.082
ATOM   1446 C    LYS    91      -4.865 -27.091  -8.338
ATOM   1447 O    LYS    91      -5.933 -27.691  -8.628
ATOM   1448 N    THR    92      -4.436 -26.031  -9.030
ATOM   1449 H    THR    92      -3.604 -25.562  -8.702
ATOM   1450 CA   THR    92      -5.193 -25.411 -10.120
ATOM   1451 HA   THR    92      -6.003 -24.873  -9.627
ATOM   1452 CB   THR    92      -4.359 -24.231 -10.822
ATOM   1453 HB   THR    92      -3.550 -24.628 -11.436
ATOM   1454 CG2  THR    92      -5.181 -23.255 -11.671
ATOM   1455 HG21 THR    92      -5.560 -23.796 -12.538
ATOM   1456 HG22 THR    92      -6.050 -22.846 -11.155
ATOM   1457 HG23 THR    92      -4.690 -22.366 -12.066
ATOM   1458 OG1  THR    92      -3.752 -23.531  -9.781
ATOM   1459 HG1  THR    92      -2.864 -23.889  -9.849
ATOM   1460 C    THR    92      -5.681 -26.444 -11.187
ATOM   1461 O    THR    92      -4.909 -27.109 -11.756
ATOM   1462 N    PRO    93      -7.042 -26.412 -11.500
ATOM   1463 CD   PRO    93      -7.926 -25.514 -10.896
ATOM   1465 HD2  PRO    93      -7.903 -25.710  -9.824
ATOM   1466 CG   PRO    93      -9.354 -25.907 -11.464
ATOM   1467 HG1  PRO    93      -9.676 -25.226 -12.252
ATOM   1468 HG2  PRO    93     -10.045 -26.050 -10.634
ATOM   1469 CB   PRO    93      -9.150 -27.311 -12.115
ATOM   1470 HB1  PRO    93      -9.767 -27.430 -13.006
ATOM   1471 HB2  PRO    93      -9.410 -28.051 -11.358
ATOM   1472 CA   PRO    93      -7.641 -27.258 -12.519
ATOM   1473 HA   PRO    93      -7.202 -28.252 -12.440
ATOM   1474 C    PRO    93      -7.354 -26.765 -13.964
ATOM   1475 O    PRO    93      -6.821 -25.700 -14.134
ATOM   1476 N    LYS    94      -7.964 -27.428 -14.947
ATOM   1477 H    LYS    94      -8.418 -28.271 -14.627
ATOM   1478 CA   LYS    94      -8.499 -26.812 -16.137
ATOM   1479 HA   LYS    94      -7.794 -26.121 -16.600
ATOM   1480 CB   LYS    94      -8.811 -27.879 -17.210
ATOM   1481 HB1  LYS    94      -9.582 -27.556 -17.910
ATOM   1482 HB2  LYS    94      -9.087 -28.836 -16.766
ATOM   1483 CG   LYS    94      -7.546 -28.155 -18.049
ATOM   1484 HG1  LYS    94      -6.807 -28.653 -17.422
ATOM   1485 HG2  LYS    94      -7.124 -27.318 -18.604
ATOM   1486 CD   LYS    94      -7.924 -29.148 -19.186
ATOM   1488 HD2  LYS    94      -8.137 -30.160 -18.842
ATOM   1489 CE   LYS    94      -6.755 -29.360 -20.195
ATOM   1490 HE1  LYS    94      -6.406 -28.372 -20.497
ATOM   1491 HE2  LYS    94      -7.097 -29.802 -21.130
ATOM   1492 NZ   LYS    94      -5.588 -30.072 -19.649
ATOM   1493 HZ1  LYS    94      -4.772 -30.043 -20.243
ATOM   1494 HZ2  LYS    94      -5.206 -29.585 -18.851
ATOM   1495 HZ3  LYS    94      -5.798 -31.042 -19.461
ATOM   1496 C    LYS    94      -9.709 -25.971 -15.827
ATOM   1497 O    LYS    94     -10.549 -26.385 -15.084
ATOM   1498 N    TYR    95      -9.821 -24.783 -16.392
ATOM   1499 H    TYR    95      -9.158 -24.515 -17.104
ATOM   1500 CA   TYR    95     -10.992 -23.959 -16.180
ATOM   1501 HA   TYR    95     -11.833 -24.633 -16.012
ATOM   1502 CB   TYR    95     -10.784 -23.163 -14.804
ATOM   1503 HB1  TYR    95     -10.607 -23.970 -14.092
ATOM   1504 HB2  TYR    95     -11.710 -22.609 -14.656
ATOM   1505 CG   TYR    95      -9.575 -22.277 -14.971
ATOM   1506 CD1  TYR    95      -8.315 -22.755 -14.522
ATOM   1508 CE1  TYR    95      -7.241 -21.904 -14.642
ATOM   1509 HE1  TYR    95      -6.261 -22.307 -14.434
ATOM   1510 CZ   TYR    95      -7.327 -20.611 -15.176
ATOM   1511 OH   TYR    95      -6.206 -19.798 -15.249
ATOM   1512 HH   TYR    95      -6.545 -18.999 -15.660
ATOM   1513 CE2  TYR    95      -8.598 -20.094 -15.545
ATOM   1514 HE2  TYR    95      -8.644 -19.068 -15.880
ATOM   1515 CD2  TYR    95      -9.726 -20.960 -15.466
ATOM   1516 HD2  TYR    95     -10.670 -20.630 -15.873
ATOM   1517 C    TYR    95     -11.390 -23.117 -17.414
ATOM   1518 O    TYR    95     -10.597 -23.016 -18.418
ATOM   1519 N    LYS    96     -12.578 -22.610 -17.393
ATOM   1520 H    LYS    96     -13.189 -22.956 -16.666
ATOM   1521 CA   LYS    96     -13.026 -21.455 -18.174
ATOM   1522 HA   LYS    96     -12.240 -20.921 -18.708
ATOM   1523 CB   LYS    96     -13.916 -22.029 -19.289
ATOM   1524 HB1  LYS    96     -13.392 -22.908 -19.666
ATOM   1525 HB2  LYS    96     -14.006 -21.211 -20.004
ATOM   1526 CG   LYS    96     -15.391 -22.454 -18.903
ATOM   1527 HG1  LYS    96     -15.890 -21.660 -18.347
ATOM   1528 HG2  LYS    96     -15.303 -23.282 -18.200
ATOM   1529 CD   LYS    96     -16.172 -22.960 -20.045
ATOM   1531 HD2  LYS    96     -16.286 -22.152 -20.768
ATOM   1532 CE   LYS    96     -17.578 -23.444 -19.700
ATOM   1533 HE1  LYS    96     -17.968 -22.593 -19.142
ATOM   1534 HE2  LYS    96     -17.486 -24.319 -19.057
ATOM   1535 NZ   LYS    96     -18.321 -23.818 -20.910
ATOM   1536 HZ1  LYS    96     -17.983 -24.605 -21.445
ATOM   1537 HZ2  LYS    96     -19.300 -23.988 -20.732
ATOM   1538 HZ3  LYS    96     -18.361 -23.000 -21.500
ATOM   1539 C    LYS    96     -13.713 -20.257 -17.312
ATOM   1540 O    LYS    96     -14.114 -20.486 -16.115
ATOM   1541 N    PHE    97     -13.792 -19.086 -17.880
ATOM   1542 H    PHE    97     -13.377 -18.926 -18.787
ATOM   1543 CA   PHE    97     -14.437 -17.850 -17.471
ATOM   1544 HA   PHE    97     -14.869 -17.925 -16.474
ATOM   1545 CB   PHE    97     -13.472 -16.611 -17.553
ATOM   1546 HB1  PHE    97     -14.100 -15.747 -17.337
ATOM   1547 HB2  PHE    97     -13.031 -16.525 -18.545
ATOM   1548 CG   PHE    97     -12.341 -16.540 -16.586
ATOM   1549 CD1  PHE    97     -12.040 -17.543 -15.691
ATOM   1551 CE1  PHE    97     -10.937 -17.460 -14.849
ATOM   1552 HE1  PHE    97     -10.720 -18.151 -14.048
ATOM   1553 CZ   PHE    97     -10.123 -16.389 -14.871
ATOM   1554 HZ   PHE    97      -9.231 -16.281 -14.271
ATOM   1555 CE2  PHE    97     -10.368 -15.346 -15.815
ATOM   1556 HE2  PHE    97      -9.715 -14.493 -15.931
ATOM   1557 CD2  PHE    97     -11.543 -15.363 -16.602
ATOM   1558 HD2  PHE    97     -11.845 -14.580 -17.282
ATOM   1559 C    PHE    97     -15.691 -17.634 -18.428
ATOM   1560 O    PHE    97     -15.451 -17.418 -19.652
ATOM   1561 N    VAL    98     -16.911 -17.821 -17.836
ATOM   1562 H    VAL    98     -16.847 -17.820 -16.828
ATOM   1563 CA   VAL    98     -18.097 -17.605 -18.596
ATOM   1564 HA   VAL    98     -17.795 -16.957 -19.419
ATOM   1565 CB   VAL    98     -18.699 -18.891 -19.105
ATOM   1566 HB   VAL    98     -19.733 -18.681 -19.379
ATOM   1567 CG1  VAL    98     -17.954 -19.446 -20.351
ATOM   1568 HG11 VAL    98     -18.036 -18.735 -21.172
ATOM   1569 HG12 VAL    98     -16.897 -19.658 -20.190
ATOM   1570 HG13 VAL    98     -18.352 -20.427 -20.614
ATOM   1571 CG2  VAL    98     -18.827 -20.009 -18.072
ATOM   1572 HG21 VAL    98     -17.843 -20.305 -17.708
ATOM   1573 HG22 VAL    98     -19.454 -19.708 -17.232
ATOM   1574 HG23 VAL    98     -19.330 -20.867 -18.519
ATOM   1575 C    VAL    98     -19.197 -16.816 -17.880
ATOM   1576 O    VAL    98     -19.421 -17.008 -16.674
ATOM   1577 N    ARG    99     -19.860 -15.904 -18.559
ATOM   1578 H    ARG    99     -19.592 -15.726 -19.517
ATOM   1579 CA   ARG    99     -20.807 -14.922 -17.952
ATOM   1580 HA   ARG    99     -20.569 -14.777 -16.898
ATOM   1581 CB   ARG    99     -20.635 -13.611 -18.766
ATOM   1582 HB1  ARG    99     -21.065 -13.826 -19.744
ATOM   1583 HB2  ARG    99     -19.563 -13.421 -18.817
ATOM   1584 CG   ARG    99     -21.297 -12.397 -18.102
ATOM   1585 HG1  ARG    99     -20.861 -12.345 -17.104
ATOM   1586 HG2  ARG    99     -22.363 -12.614 -18.027
ATOM   1587 CD   ARG    99     -21.103 -11.097 -18.876
ATOM   1589 HD2  ARG    99     -20.069 -10.794 -19.036
ATOM   1590 NE   ARG    99     -21.860  -9.938 -18.417
ATOM   1591 HE   ARG    99     -22.644  -9.785 -19.035
ATOM   1592 CZ   ARG    99     -21.942  -9.176 -17.332
ATOM   1593 NH1  ARG    99     -21.036  -9.296 -16.360
ATOM   1594 HH11 ARG    99     -20.295  -9.969 -16.494
ATOM   1595 HH12 ARG    99     -20.894  -8.587 -15.654
ATOM   1596 NH2  ARG    99     -22.849  -8.255 -17.135
ATOM   1597 HH21 ARG    99     -23.570  -8.128 -17.831
ATOM   1598 HH22 ARG    99     -23.008  -7.968 -16.180
ATOM   1599 C    ARG    99     -22.229 -15.434 -17.932
ATOM   1600 O    ARG    99     -22.699 -15.952 -18.956
ATOM   1601 N    ILE   100     -22.963 -15.226 -16.845
ATOM   1602 H    ILE   100     -22.598 -14.697 -16.065
ATOM   1603 CA   ILE   100     -24.084 -16.072 -16.426
ATOM   1604 HA   ILE   100     -24.177 -16.888 -17.143
ATOM   1605 CB   ILE   100     -23.803 -16.772 -15.001
ATOM   1606 HB   ILE   100     -22.714 -16.802 -14.980
ATOM   1607 CG2  ILE   100     -24.390 -16.269 -13.714
ATOM   1608 HG21 ILE   100     -25.425 -16.590 -13.594
ATOM   1609 HG22 ILE   100     -23.799 -16.699 -12.906
ATOM   1610 HG23 ILE   100     -24.336 -15.182 -13.659
ATOM   1611 CG1  ILE   100     -24.335 -18.238 -15.128
ATOM   1612 HG11 ILE   100     -24.421 -18.593 -16.154
ATOM   1613 HG12 ILE   100     -25.349 -18.294 -14.733
ATOM   1614 CD1  ILE   100     -23.557 -19.316 -14.394
ATOM   1615 HD11 ILE   100     -22.552 -19.064 -14.733
ATOM   1616 HD12 ILE   100     -23.567 -19.152 -13.316
ATOM   1617 HD13 ILE   100     -24.050 -20.257 -14.636
ATOM   1618 C    ILE   100     -25.436 -15.387 -16.442
ATOM   1619 O    ILE   100     -25.496 -14.128 -16.358
ATOM   1620 N    GLN   101     -26.558 -16.138 -16.566
ATOM   1621 H    GLN   101     -26.520 -17.147 -16.601
ATOM   1622 CA   GLN   101     -27.889 -15.615 -16.635
ATOM   1623 HA   GLN   101     -27.871 -14.582 -16.981
ATOM   1624 CB   GLN   101     -28.749 -16.397 -17.689
ATOM   1625 HB1  GLN   101     -29.789 -16.090 -17.582
ATOM   1626 HB2  GLN   101     -28.758 -17.476 -17.534
ATOM   1627 CG   GLN   101     -28.208 -16.097 -19.153
ATOM   1628 HG1  GLN   101     -27.262 -16.611 -19.320
ATOM   1629 HG2  GLN   101     -28.033 -15.023 -19.217
ATOM   1630 CD   GLN   101     -29.206 -16.535 -20.257
ATOM   1631 OE1  GLN   101     -30.382 -16.652 -20.023
ATOM   1632 NE2  GLN   101     -28.741 -16.758 -21.459
ATOM   1633 HE21 GLN   101     -27.732 -16.775 -21.516
ATOM   1634 HE22 GLN   101     -29.299 -16.863 -22.294
ATOM   1635 C    GLN   101     -28.510 -15.924 -15.267
ATOM   1636 O    GLN   101     -28.317 -16.966 -14.748
ATOM   1637 N    PRO   102     -29.443 -15.093 -14.742
ATOM   1638 CD   PRO   102     -29.640 -13.708 -15.114
ATOM   1640 HD2  PRO   102     -28.675 -13.204 -15.167
ATOM   1641 CG   PRO   102     -30.430 -13.079 -13.976
ATOM   1642 HG1  PRO   102     -31.006 -12.296 -14.470
ATOM   1643 HG2  PRO   102     -29.730 -12.671 -13.247
ATOM   1644 CB   PRO   102     -31.272 -14.229 -13.494
ATOM   1645 HB1  PRO   102     -32.088 -14.387 -14.198
ATOM   1646 HB2  PRO   102     -31.579 -14.132 -12.453
ATOM   1647 CA   PRO   102     -30.284 -15.373 -13.600
ATOM   1648 HA   PRO   102     -29.590 -15.314 -12.761
ATOM   1649 C    PRO   102     -30.959 -16.743 -13.638
ATOM   1650 O    PRO   102     -31.227 -17.259 -14.754
ATOM   1651 N    GLY   103     -31.071 -17.353 -12.450
ATOM   1652 H    GLY   103     -30.829 -16.884 -11.589
ATOM   1653 CA   GLY   103     -31.636 -18.759 -12.217
ATOM   1654 HA1  GLY   103     -32.579 -18.758 -12.764
ATOM   1655 HA2  GLY   103     -31.854 -19.061 -11.192
ATOM   1656 C    GLY   103     -30.846 -19.940 -12.789
ATOM   1657 O    GLY   103     -31.191 -21.091 -12.464
ATOM   1658 N    GLN   104     -29.742 -19.790 -13.463
ATOM   1659 H    GLN   104     -29.352 -18.890 -13.703
ATOM   1660 CA   GLN   104     -28.846 -20.920 -13.761
ATOM   1661 HA   GLN   104     -29.387 -21.814 -14.073
ATOM   1662 CB   GLN   104     -27.898 -20.448 -14.904
ATOM   1663 HB1  GLN   104     -27.024 -21.094 -14.992
ATOM   1664 HB2  GLN   104     -27.389 -19.526 -14.625
ATOM   1665 CG   GLN   104     -28.548 -20.308 -16.297
ATOM   1666 HG1  GLN   104     -29.284 -19.529 -16.101
ATOM   1667 HG2  GLN   104     -29.222 -21.128 -16.546
ATOM   1668 CD   GLN   104     -27.742 -19.716 -17.449
ATOM   1669 OE1  GLN   104     -26.811 -18.973 -17.260
ATOM   1670 NE2  GLN   104     -28.030 -19.957 -18.735
ATOM   1671 HE21 GLN   104     -28.786 -20.551 -19.044
ATOM   1672 HE22 GLN   104     -27.419 -19.535 -19.420
ATOM   1673 C    GLN   104     -28.034 -21.220 -12.435
ATOM   1674 O    GLN   104     -27.428 -20.415 -11.748
ATOM   1675 N    THR   105     -28.044 -22.495 -12.063
ATOM   1676 H    THR   105     -28.593 -23.126 -12.629
ATOM   1677 CA   THR   105     -27.411 -23.050 -10.916
ATOM   1678 HA   THR   105     -27.849 -22.470 -10.104
ATOM   1679 CB   THR   105     -27.846 -24.535 -10.679
ATOM   1680 HB   THR   105     -27.517 -25.137 -11.526
ATOM   1681 CG2  THR   105     -27.458 -25.147  -9.336
ATOM   1682 HG21 THR   105     -27.880 -24.547  -8.530
ATOM   1683 HG22 THR   105     -27.811 -26.167  -9.182
ATOM   1684 HG23 THR   105     -26.373 -25.238  -9.375
ATOM   1685 OG1  THR   105     -29.272 -24.514 -10.610
ATOM   1686 HG1  THR   105     -29.527 -24.816 -11.485
ATOM   1687 C    THR   105     -25.837 -23.021 -10.942
ATOM   1688 O    THR   105     -25.254 -23.381 -11.936
ATOM   1689 N    PHE   106     -25.153 -22.734  -9.799
ATOM   1690 H    PHE   106     -25.637 -22.321  -9.014
ATOM   1691 CA   PHE   106     -23.709 -22.792  -9.602
ATOM   1692 HA   PHE   106     -23.382 -23.665 -10.167
ATOM   1693 CB   PHE   106     -23.010 -21.462 -10.006
ATOM   1694 HB1  PHE   106     -23.077 -21.352 -11.088
ATOM   1695 HB2  PHE   106     -21.949 -21.546  -9.767
ATOM   1696 CG   PHE   106     -23.500 -20.143  -9.449
ATOM   1697 CD1  PHE   106     -23.953 -19.124 -10.357
ATOM   1699 CE1  PHE   106     -24.499 -17.901  -9.909
ATOM   1700 HE1  PHE   106     -24.852 -17.242 -10.688
ATOM   1701 CZ   PHE   106     -24.225 -17.525  -8.615
ATOM   1702 HZ   PHE   106     -24.473 -16.537  -8.257
ATOM   1703 CE2  PHE   106     -23.640 -18.475  -7.699
ATOM   1704 HE2  PHE   106     -23.582 -18.231  -6.649
ATOM   1705 CD2  PHE   106     -23.305 -19.786  -8.103
ATOM   1706 HD2  PHE   106     -22.886 -20.517  -7.427
ATOM   1707 C    PHE   106     -23.421 -23.197  -8.147
ATOM   1708 O    PHE   106     -24.165 -22.878  -7.187
ATOM   1709 N    SER   107     -22.296 -23.893  -7.927
ATOM   1710 H    SER   107     -21.668 -24.075  -8.697
ATOM   1711 CA   SER   107     -21.815 -24.002  -6.528
ATOM   1712 HA   SER   107     -22.667 -24.302  -5.919
ATOM   1713 CB   SER   107     -20.716 -24.978  -6.398
ATOM   1714 HB1  SER   107     -20.275 -24.896  -5.405
ATOM   1715 HB2  SER   107     -19.966 -24.803  -7.170
ATOM   1716 OG   SER   107     -21.219 -26.314  -6.603
ATOM   1717 HG   SER   107     -20.485 -26.923  -6.497
ATOM   1718 C    SER   107     -21.254 -22.672  -6.052
ATOM   1719 O    SER   107     -20.779 -21.898  -6.907
ATOM   1720 N    VAL   108     -21.361 -22.472  -4.716
ATOM   1721 H    VAL   108     -21.743 -23.172  -4.096
ATOM   1722 CA   VAL   108     -20.741 -21.309  -4.083
ATOM   1723 HA   VAL   108     -20.347 -20.755  -4.934
ATOM   1724 CB   VAL   108     -21.808 -20.479  -3.289
ATOM   1725 HB   VAL   108     -22.597 -21.160  -2.971
ATOM   1726 CG1  VAL   108     -21.207 -19.706  -2.062
ATOM   1727 HG11 VAL   108     -20.946 -20.362  -1.231
ATOM   1728 HG12 VAL   108     -20.325 -19.122  -2.325
ATOM   1729 HG13 VAL   108     -21.967 -19.027  -1.675
ATOM   1730 CG2  VAL   108     -22.411 -19.487  -4.304
ATOM   1731 HG21 VAL   108     -23.207 -18.882  -3.869
ATOM   1732 HG22 VAL   108     -21.630 -18.817  -4.662
ATOM   1733 HG23 VAL   108     -22.791 -20.064  -5.147
ATOM   1734 C    VAL   108     -19.588 -21.746  -3.185
ATOM   1735 O    VAL   108     -19.758 -22.650  -2.388
ATOM   1736 N    LEU   109     -18.439 -21.025  -3.269
ATOM   1737 H    LEU   109     -18.502 -20.230  -3.888
ATOM   1738 CA   LEU   109     -17.333 -21.061  -2.317
ATOM   1739 HA   LEU   109     -17.469 -21.827  -1.553
ATOM   1740 CB   LEU   109     -16.032 -21.238  -3.061
ATOM   1741 HB1  LEU   109     -15.598 -20.268  -3.305
ATOM   1742 HB2  LEU   109     -16.178 -21.671  -4.051
ATOM   1743 CG   LEU   109     -14.971 -22.054  -2.400
ATOM   1744 HG   LEU   109     -14.035 -21.867  -2.926
ATOM   1745 CD1  LEU   109     -14.912 -21.727  -0.928
ATOM   1746 HD11 LEU   109     -14.043 -22.183  -0.455
ATOM   1747 HD12 LEU   109     -14.997 -20.675  -0.657
ATOM   1748 HD13 LEU   109     -15.821 -22.129  -0.480
ATOM   1749 CD2  LEU   109     -15.343 -23.475  -2.625
ATOM   1750 HD21 LEU   109     -15.366 -23.617  -3.705
ATOM   1751 HD22 LEU   109     -14.740 -24.203  -2.082
ATOM   1752 HD23 LEU   109     -16.407 -23.671  -2.491
ATOM   1753 C    LEU   109     -17.364 -19.767  -1.502
ATOM   1754 O    LEU   109     -16.753 -18.745  -1.845
ATOM   1755 N    ALA   110     -18.001 -19.788  -0.321
ATOM   1756 H    ALA   110     -18.632 -20.555  -0.138
ATOM   1757 CA   ALA   110     -18.069 -18.711   0.644
ATOM   1758 HA   ALA   110     -18.100 -17.779   0.080
ATOM   1759 CB   ALA   110     -19.423 -18.713   1.403
ATOM   1760 HB1  ALA   110     -19.310 -17.787   1.966
ATOM   1761 HB2  ALA   110     -20.235 -18.614   0.682
ATOM   1762 HB3  ALA   110     -19.516 -19.655   1.944
ATOM   1763 C    ALA   110     -16.904 -18.841   1.594
ATOM   1764 O    ALA   110     -16.535 -19.941   2.011
ATOM   1765 N    CYS   111     -16.152 -17.742   1.855
ATOM   1766 H    CYS   111     -16.439 -16.841   1.500
ATOM   1767 CA   CYS   111     -14.987 -17.832   2.786
ATOM   1768 HA   CYS   111     -14.841 -18.863   3.109
ATOM   1769 CB   CYS   111     -13.871 -17.471   1.867
ATOM   1770 HB1  CYS   111     -12.919 -17.441   2.398
ATOM   1771 HB2  CYS   111     -14.045 -16.444   1.548
ATOM   1772 SG   CYS   111     -13.641 -18.495   0.408
ATOM   1773 HG   CYS   111     -14.797 -18.306  -0.235
ATOM   1774 C    CYS   111     -15.183 -16.887   3.978
ATOM   1775 O    CYS   111     -15.951 -15.968   3.957
ATOM   1776 N    TYR   112     -14.272 -17.059   4.930
ATOM   1777 H    TYR   112     -13.587 -17.770   4.715
ATOM   1778 CA   TYR   112     -14.008 -16.142   6.012
ATOM   1779 HA   TYR   112     -14.325 -15.159   5.665
ATOM   1780 CB   TYR   112     -14.742 -16.514   7.292
ATOM   1781 HB1  TYR   112     -14.408 -17.471   7.695
ATOM   1782 HB2  TYR   112     -15.810 -16.549   7.077
ATOM   1783 CG   TYR   112     -14.588 -15.487   8.457
ATOM   1784 CD1  TYR   112     -15.423 -14.355   8.476
ATOM   1786 CE1  TYR   112     -15.196 -13.372   9.494
ATOM   1787 HE1  TYR   112     -15.866 -12.526   9.536
ATOM   1788 CZ   TYR   112     -14.162 -13.542  10.408
ATOM   1789 OH   TYR   112     -13.986 -12.636  11.394
ATOM   1790 HH   TYR   112     -13.030 -12.545  11.395
ATOM   1791 CE2  TYR   112     -13.289 -14.617  10.338
ATOM   1792 HE2  TYR   112     -12.472 -14.723  11.036
ATOM   1793 CD2  TYR   112     -13.529 -15.574   9.386
ATOM   1794 HD2  TYR   112     -12.842 -16.401   9.284
ATOM   1795 C    TYR   112     -12.473 -16.109   6.250
ATOM   1796 O    TYR   112     -11.939 -17.157   6.726
ATOM   1797 N    ASN   113     -11.855 -14.987   5.864
ATOM   1798 H    ASN   113     -12.437 -14.242   5.507
ATOM   1799 CA   ASN   113     -10.377 -14.931   5.855
ATOM   1800 HA   ASN   113     -10.079 -14.070   5.258
ATOM   1801 CB   ASN   113      -9.958 -14.815   7.339
ATOM   1802 HB1  ASN   113      -8.869 -14.791   7.317
ATOM   1803 HB2  ASN   113     -10.239 -15.765   7.795
ATOM   1804 CG   ASN   113     -10.380 -13.540   8.043
ATOM   1805 OD1  ASN   113     -10.365 -13.475   9.277
ATOM   1806 ND2  ASN   113     -10.882 -12.531   7.342
ATOM   1807 HD21 ASN   113     -10.915 -12.642   6.338
ATOM   1808 HD22 ASN   113     -11.454 -11.874   7.851
ATOM   1809 C    ASN   113      -9.795 -16.179   5.179
ATOM   1810 O    ASN   113      -8.959 -16.858   5.708
ATOM   1811 N    GLY   114     -10.146 -16.333   3.870
ATOM   1812 H    GLY   114     -10.892 -15.740   3.535
ATOM   1813 CA   GLY   114      -9.540 -17.384   3.022
ATOM   1814 HA1  GLY   114      -8.461 -17.494   3.131
ATOM   1815 HA2  GLY   114      -9.555 -17.155   1.957
ATOM   1816 C    GLY   114     -10.143 -18.820   3.224
ATOM   1817 O    GLY   114     -10.703 -19.328   2.222
ATOM   1818 N    SER   115     -10.078 -19.270   4.472
ATOM   1819 H    SER   115      -9.680 -18.693   5.199
ATOM   1820 CA   SER   115     -10.753 -20.478   4.963
ATOM   1821 HA   SER   115     -10.156 -21.324   4.622
ATOM   1822 CB   SER   115     -10.726 -20.571   6.458
ATOM   1823 HB1  SER   115     -11.201 -21.435   6.923
ATOM   1824 HB2  SER   115     -11.072 -19.675   6.975
ATOM   1825 OG   SER   115      -9.367 -20.782   6.721
ATOM   1826 HG   SER   115      -8.976 -20.108   7.283
ATOM   1827 C    SER   115     -12.207 -20.457   4.449
ATOM   1828 O    SER   115     -12.911 -19.447   4.508
ATOM   1829 N    PRO   116     -12.676 -21.678   4.080
ATOM   1830 CD   PRO   116     -12.004 -22.952   4.352
ATOM   1832 HD2  PRO   116     -10.966 -22.979   4.018
ATOM   1833 CG   PRO   116     -12.927 -24.044   3.725
ATOM   1834 HG1  PRO   116     -13.519 -24.630   4.428
ATOM   1835 HG2  PRO   116     -12.263 -24.706   3.170
ATOM   1836 CB   PRO   116     -13.773 -23.234   2.828
ATOM   1837 HB1  PRO   116     -14.738 -23.706   2.647
ATOM   1838 HB2  PRO   116     -13.218 -23.097   1.900
ATOM   1839 CA   PRO   116     -13.976 -21.868   3.439
ATOM   1840 HA   PRO   116     -14.217 -21.178   2.631
ATOM   1841 C    PRO   116     -15.077 -21.782   4.558
ATOM   1842 O    PRO   116     -15.167 -22.560   5.458
ATOM   1843 N    SER   117     -16.011 -20.825   4.555
ATOM   1844 H    SER   117     -15.959 -20.116   3.838
ATOM   1845 CA   SER   117     -17.083 -20.702   5.521
ATOM   1846 HA   SER   117     -16.656 -21.123   6.432
ATOM   1847 CB   SER   117     -17.353 -19.220   6.044
ATOM   1848 HB1  SER   117     -16.369 -18.926   6.408
ATOM   1849 HB2  SER   117     -18.119 -19.186   6.819
ATOM   1850 OG   SER   117     -17.742 -18.347   5.023
ATOM   1851 HG   SER   117     -18.697 -18.362   4.920
ATOM   1852 C    SER   117     -18.412 -21.379   5.136
ATOM   1853 O    SER   117     -19.362 -21.524   5.914
ATOM   1854 N    GLY   118     -18.317 -21.900   3.946
ATOM   1855 H    GLY   118     -17.597 -21.487   3.371
ATOM   1856 CA   GLY   118     -19.535 -22.519   3.409
ATOM   1857 HA1  GLY   118     -20.318 -21.762   3.449
ATOM   1858 HA2  GLY   118     -19.794 -23.308   4.116
ATOM   1859 C    GLY   118     -19.381 -23.073   2.003
ATOM   1860 O    GLY   118     -19.124 -22.293   1.104
ATOM   1861 N    VAL   119     -19.666 -24.307   1.720
ATOM   1862 H    VAL   119     -19.745 -24.923   2.516
ATOM   1863 CA   VAL   119     -19.733 -24.779   0.348
ATOM   1864 HA   VAL   119     -19.697 -23.941  -0.349
ATOM   1865 CB   VAL   119     -18.529 -25.759   0.040
ATOM   1866 HB   VAL   119     -18.734 -26.096  -0.977
ATOM   1867 CG1  VAL   119     -17.252 -25.010   0.215
ATOM   1868 HG11 VAL   119     -16.396 -25.401  -0.335
ATOM   1869 HG12 VAL   119     -17.462 -24.033  -0.221
ATOM   1870 HG13 VAL   119     -17.034 -24.847   1.271
ATOM   1871 CG2  VAL   119     -18.468 -27.128   0.905
ATOM   1872 HG21 VAL   119     -19.344 -27.728   0.659
ATOM   1873 HG22 VAL   119     -17.569 -27.657   0.589
ATOM   1874 HG23 VAL   119     -18.355 -26.853   1.954
ATOM   1875 C    VAL   119     -21.020 -25.505   0.133
ATOM   1876 O    VAL   119     -21.483 -26.346   0.880
ATOM   1877 N    TYR   120     -21.692 -25.056  -0.978
ATOM   1878 H    TYR   120     -21.179 -24.470  -1.621
ATOM   1879 CA   TYR   120     -23.114 -25.381  -1.260
ATOM   1880 HA   TYR   120     -23.284 -26.419  -0.977
ATOM   1881 CB   TYR   120     -24.017 -24.586  -0.363
ATOM   1882 HB1  TYR   120     -23.866 -24.897   0.671
ATOM   1883 HB2  TYR   120     -25.067 -24.714  -0.629
ATOM   1884 CG   TYR   120     -23.715 -23.037  -0.255
ATOM   1885 CD1  TYR   120     -24.346 -22.095  -1.116
ATOM   1887 CE1  TYR   120     -24.282 -20.742  -0.918
ATOM   1888 HE1  TYR   120     -24.630 -20.046  -1.666
ATOM   1889 CZ   TYR   120     -23.501 -20.212   0.145
ATOM   1890 OH   TYR   120     -23.422 -18.838   0.353
ATOM   1891 HH   TYR   120     -22.855 -18.555   1.073
ATOM   1892 CE2  TYR   120     -22.861 -21.066   1.010
ATOM   1893 HE2  TYR   120     -22.321 -20.603   1.823
ATOM   1894 CD2  TYR   120     -22.891 -22.496   0.809
ATOM   1895 HD2  TYR   120     -22.350 -23.165   1.461
ATOM   1896 C    TYR   120     -23.492 -25.225  -2.777
ATOM   1897 O    TYR   120     -22.627 -24.784  -3.554
ATOM   1898 N    GLN   121     -24.783 -25.443  -3.199
ATOM   1899 H    GLN   121     -25.417 -25.783  -2.491
ATOM   1900 CA   GLN   121     -25.404 -24.938  -4.422
ATOM   1901 HA   GLN   121     -24.553 -24.597  -5.011
ATOM   1902 CB   GLN   121     -26.149 -26.068  -5.120
ATOM   1903 HB1  GLN   121     -26.917 -25.598  -5.735
ATOM   1904 HB2  GLN   121     -26.806 -26.647  -4.471
ATOM   1905 CG   GLN   121     -25.351 -27.036  -5.897
ATOM   1906 HG1  GLN   121     -24.735 -27.593  -5.191
ATOM   1907 HG2  GLN   121     -24.753 -26.476  -6.616
ATOM   1908 CD   GLN   121     -26.218 -28.049  -6.714
ATOM   1909 OE1  GLN   121     -27.439 -27.963  -6.892
ATOM   1910 NE2  GLN   121     -25.528 -29.033  -7.368
ATOM   1911 HE21 GLN   121     -24.530 -28.930  -7.481
ATOM   1912 HE22 GLN   121     -26.045 -29.671  -7.957
ATOM   1913 C    GLN   121     -26.240 -23.704  -4.305
ATOM   1914 O    GLN   121     -26.832 -23.461  -3.263
ATOM   1915 N    CYS   122     -26.292 -22.928  -5.372
ATOM   1916 H    CYS   122     -25.600 -23.094  -6.089
ATOM   1917 CA   CYS   122     -26.812 -21.532  -5.334
ATOM   1918 HA   CYS   122     -27.789 -21.625  -4.859
ATOM   1919 CB   CYS   122     -25.772 -20.703  -4.522
ATOM   1920 HB1  CYS   122     -24.721 -20.828  -4.784
ATOM   1921 HB2  CYS   122     -25.861 -21.047  -3.491
ATOM   1922 SG   CYS   122     -26.277 -18.934  -4.461
ATOM   1923 HG   CYS   122     -27.347 -18.911  -3.662
ATOM   1924 C    CYS   122     -27.139 -20.963  -6.718
ATOM   1925 O    CYS   122     -26.837 -21.590  -7.737
ATOM   1926 N    ALA   123     -27.821 -19.846  -6.829
ATOM   1927 H    ALA   123     -28.059 -19.418  -5.945
ATOM   1928 CA   ALA   123     -27.972 -19.135  -8.099
ATOM   1929 HA   ALA   123     -26.997 -19.187  -8.583
ATOM   1930 CB   ALA   123     -28.988 -19.841  -8.893
ATOM   1931 HB1  ALA   123     -29.942 -19.656  -8.400
ATOM   1932 HB2  ALA   123     -28.995 -19.493  -9.926
ATOM   1933 HB3  ALA   123     -28.843 -20.921  -8.934
ATOM   1934 C    ALA   123     -28.335 -17.646  -7.939
ATOM   1935 O    ALA   123     -29.137 -17.325  -7.027
ATOM   1936 N    MET   124     -27.997 -16.790  -8.871
ATOM   1937 H    MET   124     -27.471 -17.133  -9.662
ATOM   1938 CA   MET   124     -28.428 -15.426  -8.980
ATOM   1939 HA   MET   124     -28.197 -14.855  -8.081
ATOM   1940 CB   MET   124     -27.584 -14.766 -10.075
ATOM   1941 HB1  MET   124     -27.982 -15.149 -11.015
ATOM   1942 HB2  MET   124     -26.518 -14.990 -10.039
ATOM   1943 CG   MET   124     -27.605 -13.238 -10.075
ATOM   1944 HG1  MET   124     -27.165 -13.011  -9.104
ATOM   1945 HG2  MET   124     -28.660 -12.967 -10.128
ATOM   1946 SD   MET   124     -26.639 -12.437 -11.447
ATOM   1947 CE   MET   124     -26.701 -13.594 -12.874
ATOM   1948 HE1  MET   124     -26.373 -13.052 -13.762
ATOM   1949 HE2  MET   124     -26.016 -14.413 -12.656
ATOM   1950 HE3  MET   124     -27.740 -13.807 -13.127
ATOM   1951 C    MET   124     -29.944 -15.332  -9.147
ATOM   1952 O    MET   124     -30.626 -15.896  -9.977
ATOM   1953 N    ARG   125     -30.458 -14.567  -8.196
ATOM   1954 H    ARG   125     -29.800 -14.146  -7.556
ATOM   1955 CA   ARG   125     -31.826 -14.114  -8.217
ATOM   1956 HA   ARG   125     -32.465 -14.988  -8.338
ATOM   1957 CB   ARG   125     -31.988 -13.578  -6.713
ATOM   1958 HB1  ARG   125     -33.015 -13.253  -6.551
ATOM   1959 HB2  ARG   125     -31.388 -12.668  -6.723
ATOM   1960 CG   ARG   125     -31.658 -14.460  -5.508
ATOM   1961 HG1  ARG   125     -31.910 -13.947  -4.580
ATOM   1962 HG2  ARG   125     -30.582 -14.627  -5.559
ATOM   1963 CD   ARG   125     -32.389 -15.764  -5.435
ATOM   1965 HD2  ARG   125     -32.066 -16.416  -6.246
ATOM   1966 NE   ARG   125     -33.865 -15.624  -5.273
ATOM   1967 HE   ARG   125     -34.180 -14.928  -4.613
ATOM   1968 CZ   ARG   125     -34.893 -16.406  -5.608
ATOM   1969 NH1  ARG   125     -34.678 -17.384  -6.399
ATOM   1970 HH11 ARG   125     -33.807 -17.523  -6.892
ATOM   1971 HH12 ARG   125     -35.439 -18.005  -6.632
ATOM   1972 NH2  ARG   125     -36.108 -16.053  -5.335
ATOM   1973 HH21 ARG   125     -36.189 -15.132  -4.928
ATOM   1974 HH22 ARG   125     -36.863 -16.475  -5.856
ATOM   1975 C    ARG   125     -32.241 -13.127  -9.284
ATOM   1976 O    ARG   125     -31.400 -12.473  -9.882
ATOM   1977 N    PRO   126     -33.498 -13.099  -9.724
ATOM   1978 CD   PRO   126     -34.654 -13.723  -9.060
ATOM   1980 HD2  PRO   126     -34.736 -14.766  -9.366
ATOM   1981 CG   PRO   126     -35.897 -13.004  -9.568
ATOM   1982 HG1  PRO   126     -36.205 -12.121  -9.007
ATOM   1983 HG2  PRO   126     -36.720 -13.719  -9.559
ATOM   1984 CB   PRO   126     -35.390 -12.716 -11.021
ATOM   1985 HB1  PRO   126     -35.990 -11.886 -11.392
ATOM   1986 HB2  PRO   126     -35.460 -13.619 -11.627
ATOM   1987 CA   PRO   126     -33.936 -12.269 -10.862
ATOM   1988 HA   PRO   126     -33.407 -12.591 -11.759
ATOM   1989 C    PRO   126     -33.719 -10.769 -10.833
ATOM   1990 O    PRO   126     -34.054 -10.090 -11.782
ATOM   1991 N    ASN   127     -33.260 -10.151  -9.691
ATOM   1992 H    ASN   127     -33.117 -10.752  -8.893
ATOM   1993 CA   ASN   127     -32.815  -8.793  -9.479
ATOM   1994 HA   ASN   127     -33.174  -8.217 -10.331
ATOM   1995 CB   ASN   127     -33.424  -8.283  -8.133
ATOM   1996 HB1  ASN   127     -34.492  -8.327  -8.345
ATOM   1997 HB2  ASN   127     -33.212  -7.247  -7.867
ATOM   1998 CG   ASN   127     -33.145  -9.259  -6.951
ATOM   1999 OD1  ASN   127     -32.256 -10.069  -7.006
ATOM   2000 ND2  ASN   127     -33.888  -9.241  -5.897
ATOM   2001 HD21 ASN   127     -34.682  -8.617  -5.901
ATOM   2002 HD22 ASN   127     -33.761  -9.950  -5.189
ATOM   2003 C    ASN   127     -31.292  -8.642  -9.471
ATOM   2004 O    ASN   127     -30.819  -7.553  -9.089
ATOM   2005 N    PHE   128     -30.565  -9.722  -9.774
ATOM   2006 H    PHE   128     -31.108 -10.507 -10.103
ATOM   2007 CA   PHE   128     -29.118  -9.774  -9.755
ATOM   2008 HA   PHE   128     -28.922 -10.746 -10.207
ATOM   2009 CB   PHE   128     -28.465  -8.795 -10.717
ATOM   2010 HB1  PHE   128     -27.401  -9.006 -10.825
ATOM   2011 HB2  PHE   128     -28.613  -7.790 -10.322
ATOM   2012 CG   PHE   128     -28.879  -8.836 -12.209
ATOM   2013 CD1  PHE   128     -29.859  -7.904 -12.652
ATOM   2015 CE1  PHE   128     -30.270  -7.806 -14.012
ATOM   2016 HE1  PHE   128     -30.904  -7.018 -14.391
ATOM   2017 CZ   PHE   128     -29.733  -8.741 -14.927
ATOM   2018 HZ   PHE   128     -30.005  -8.736 -15.973
ATOM   2019 CE2  PHE   128     -28.989  -9.798 -14.418
ATOM   2020 HE2  PHE   128     -28.559 -10.497 -15.120
ATOM   2021 CD2  PHE   128     -28.504  -9.848 -13.102
ATOM   2022 HD2  PHE   128     -27.805 -10.590 -12.744
ATOM   2023 C    PHE   128     -28.357  -9.936  -8.426
ATOM   2024 O    PHE   128     -27.163 -10.048  -8.319
ATOM   2025 N    THR   129     -29.110 -10.088  -7.337
ATOM   2026 H    THR   129     -30.112 -10.113  -7.460
ATOM   2027 CA   THR   129     -28.594 -10.469  -5.983
ATOM   2028 HA   THR   129     -27.705  -9.883  -5.751
ATOM   2029 CB   THR   129     -29.480 -10.250  -4.740
ATOM   2030 HB   THR   129     -28.903 -10.590  -3.880
ATOM   2031 CG2  THR   129     -29.892  -8.762  -4.710
ATOM   2032 HG21 THR   129     -30.596  -8.456  -5.485
ATOM   2033 HG22 THR   129     -30.331  -8.570  -3.731
ATOM   2034 HG23 THR   129     -28.974  -8.179  -4.646
ATOM   2035 OG1  THR   129     -30.821 -10.809  -4.701
ATOM   2036 HG1  THR   129     -31.382 -10.591  -5.450
ATOM   2037 C    THR   129     -28.159 -11.946  -5.973
ATOM   2038 O    THR   129     -28.735 -12.671  -6.718
ATOM   2039 N    ILE   130     -27.287 -12.284  -5.043
ATOM   2040 H    ILE   130     -26.752 -11.627  -4.494
ATOM   2041 CA   ILE   130     -27.435 -13.597  -4.429
ATOM   2042 HA   ILE   130     -28.251 -14.033  -5.004
ATOM   2043 CB   ILE   130     -26.136 -14.443  -4.684
ATOM   2044 HB   ILE   130     -26.439 -15.387  -4.232
ATOM   2045 CG2  ILE   130     -25.661 -14.780  -6.104
ATOM   2046 HG21 ILE   130     -25.309 -13.904  -6.649
ATOM   2047 HG22 ILE   130     -24.895 -15.556  -6.101
ATOM   2048 HG23 ILE   130     -26.455 -15.180  -6.734
ATOM   2049 CG1  ILE   130     -24.989 -14.083  -3.685
ATOM   2050 HG11 ILE   130     -25.418 -13.781  -2.729
ATOM   2051 HG12 ILE   130     -24.449 -13.333  -4.262
ATOM   2052 CD1  ILE   130     -24.064 -15.290  -3.374
ATOM   2053 HD11 ILE   130     -23.606 -15.698  -4.275
ATOM   2054 HD12 ILE   130     -23.301 -14.894  -2.703
ATOM   2055 HD13 ILE   130     -24.688 -16.059  -2.919
ATOM   2056 C    ILE   130     -27.959 -13.558  -2.962
ATOM   2057 O    ILE   130     -27.625 -12.660  -2.181
ATOM   2058 N    LYS   131     -28.786 -14.592  -2.655
ATOM   2059 H    LYS   131     -28.860 -15.292  -3.380
ATOM   2060 CA   LYS   131     -29.401 -14.815  -1.372
ATOM   2061 HA   LYS   131     -28.948 -14.081  -0.705
ATOM   2062 CB   LYS   131     -30.922 -14.505  -1.522
ATOM   2063 HB1  LYS   131     -31.422 -15.421  -1.838
ATOM   2064 HB2  LYS   131     -31.157 -13.813  -2.330
ATOM   2065 CG   LYS   131     -31.356 -13.936  -0.111
ATOM   2066 HG1  LYS   131     -30.651 -13.198   0.272
ATOM   2067 HG2  LYS   131     -31.482 -14.717   0.639
ATOM   2068 CD   LYS   131     -32.778 -13.331  -0.234
ATOM   2070 HD2  LYS   131     -33.499 -14.148  -0.266
ATOM   2071 CE   LYS   131     -33.030 -12.518  -1.519
ATOM   2072 HE1  LYS   131     -33.214 -13.276  -2.280
ATOM   2073 HE2  LYS   131     -32.278 -11.793  -1.830
ATOM   2074 NZ   LYS   131     -34.299 -11.850  -1.339
ATOM   2075 HZ1  LYS   131     -34.795 -12.481  -0.726
ATOM   2076 HZ2  LYS   131     -34.180 -10.920  -0.964
ATOM   2077 HZ3  LYS   131     -34.742 -11.773  -2.244
ATOM   2078 C    LYS   131     -28.965 -16.031  -0.644
ATOM   2079 O    LYS   131     -29.809 -16.795  -0.096
ATOM   2080 N    GLY   132     -27.683 -16.267  -0.554
ATOM   2081 H    GLY   132     -27.030 -15.613  -0.961
ATOM   2082 CA   GLY   132     -27.129 -17.478   0.034
ATOM   2083 HA1  GLY   132     -26.304 -17.795  -0.604
ATOM   2084 HA2  GLY   132     -27.915 -18.232   0.014
ATOM   2085 C    GLY   132     -26.771 -17.177   1.541
ATOM   2086 O    GLY   132     -27.619 -16.725   2.303
ATOM   2087 N    SER   133     -25.512 -17.462   1.929
ATOM   2088 H    SER   133     -24.898 -17.851   1.228
ATOM   2089 CA   SER   133     -25.033 -17.622   3.367
ATOM   2090 HA   SER   133     -25.616 -17.000   4.046
ATOM   2091 CB   SER   133     -25.307 -19.075   3.815
ATOM   2092 HB1  SER   133     -24.911 -19.138   4.829
ATOM   2093 HB2  SER   133     -24.673 -19.661   3.150
ATOM   2094 OG   SER   133     -26.688 -19.457   3.719
ATOM   2095 HG   SER   133     -26.792 -19.870   2.858
ATOM   2096 C    SER   133     -23.564 -17.141   3.543
ATOM   2097 O    SER   133     -22.621 -17.720   2.968
ATOM   2098 N    PHE   134     -23.252 -16.044   4.252
ATOM   2099 H    PHE   134     -24.046 -15.488   4.535
ATOM   2100 CA   PHE   134     -21.940 -15.314   4.326
ATOM   2101 HA   PHE   134     -21.089 -15.971   4.147
ATOM   2102 CB   PHE   134     -21.883 -14.259   3.213
ATOM   2103 HB1  PHE   134     -21.033 -13.615   3.438
ATOM   2104 HB2  PHE   134     -22.730 -13.603   3.417
ATOM   2105 CG   PHE   134     -21.850 -14.790   1.810
ATOM   2106 CD1  PHE   134     -20.598 -15.183   1.245
ATOM   2108 CE1  PHE   134     -20.614 -15.799  -0.001
ATOM   2109 HE1  PHE   134     -19.705 -16.241  -0.381
ATOM   2110 CZ   PHE   134     -21.808 -16.057  -0.690
ATOM   2111 HZ   PHE   134     -21.946 -16.520  -1.656
ATOM   2112 CE2  PHE   134     -23.019 -15.685  -0.074
ATOM   2113 HE2  PHE   134     -23.962 -15.785  -0.592
ATOM   2114 CD2  PHE   134     -23.039 -15.065   1.174
ATOM   2115 HD2  PHE   134     -23.968 -14.785   1.649
ATOM   2116 C    PHE   134     -21.814 -14.572   5.683
ATOM   2117 O    PHE   134     -22.842 -14.259   6.284
ATOM   2118 N    LEU   135     -20.587 -14.121   6.008
ATOM   2119 H    LEU   135     -19.843 -14.454   5.412
ATOM   2120 CA   LEU   135     -20.215 -13.580   7.321
ATOM   2121 HA   LEU   135     -21.088 -13.386   7.945
ATOM   2122 CB   LEU   135     -19.312 -14.613   8.018
ATOM   2123 HB1  LEU   135     -19.139 -14.180   9.004
ATOM   2124 HB2  LEU   135     -18.396 -14.706   7.434
ATOM   2125 CG   LEU   135     -19.786 -16.062   8.190
ATOM   2126 HG   LEU   135     -19.959 -16.482   7.199
ATOM   2127 CD1  LEU   135     -18.741 -16.937   8.892
ATOM   2128 HD11 LEU   135     -18.591 -16.748   9.955
ATOM   2129 HD12 LEU   135     -19.030 -17.988   8.868
ATOM   2130 HD13 LEU   135     -17.800 -16.794   8.361
ATOM   2131 CD2  LEU   135     -21.024 -16.224   9.115
ATOM   2132 HD21 LEU   135     -20.873 -15.928  10.153
ATOM   2133 HD22 LEU   135     -21.816 -15.553   8.783
ATOM   2134 HD23 LEU   135     -21.447 -17.229   9.129
ATOM   2135 C    LEU   135     -19.609 -12.188   7.103
ATOM   2136 O    LEU   135     -19.463 -11.791   5.934
ATOM   2137 N    ASN   136     -19.317 -11.451   8.161
ATOM   2138 H    ASN   136     -19.333 -11.847   9.090
ATOM   2139 CA   ASN   136     -18.819 -10.065   8.089
ATOM   2140 HA   ASN   136     -19.445  -9.489   7.407
ATOM   2141 CB   ASN   136     -19.036  -9.489   9.440
ATOM   2142 HB1  ASN   136     -18.343  -9.822  10.213
ATOM   2143 HB2  ASN   136     -20.033  -9.749   9.795
ATOM   2144 CG   ASN   136     -19.220  -7.944   9.387
ATOM   2145 OD1  ASN   136     -19.857  -7.466   8.482
ATOM   2146 ND2  ASN   136     -18.734  -7.143  10.333
ATOM   2147 HD21 ASN   136     -19.144  -6.229  10.468
ATOM   2148 HD22 ASN   136     -18.331  -7.553  11.163
ATOM   2149 C    ASN   136     -17.425  -9.904   7.552
ATOM   2150 O    ASN   136     -16.817  -8.864   7.770
ATOM   2151 N    GLY   137     -16.914 -10.916   6.857
ATOM   2152 H    GLY   137     -17.587 -11.613   6.572
ATOM   2153 CA   GLY   137     -15.513 -11.080   6.457
ATOM   2154 HA1  GLY   137     -14.884 -11.560   7.207
ATOM   2155 HA2  GLY   137     -15.016 -10.127   6.272
ATOM   2156 C    GLY   137     -15.385 -11.864   5.180
ATOM   2157 O    GLY   137     -14.349 -12.475   4.877
ATOM   2158 N    SER   138     -16.413 -11.793   4.377
ATOM   2159 H    SER   138     -17.142 -11.104   4.490
ATOM   2160 CA   SER   138     -16.612 -12.815   3.310
ATOM   2161 HA   SER   138     -15.803 -13.531   3.447
ATOM   2162 CB   SER   138     -17.866 -13.571   3.653
ATOM   2163 HB1  SER   138     -18.076 -14.345   2.915
ATOM   2164 HB2  SER   138     -18.587 -12.767   3.795
ATOM   2165 OG   SER   138     -17.700 -14.286   4.901
ATOM   2166 HG   SER   138     -16.967 -14.889   4.757
ATOM   2167 C    SER   138     -16.605 -12.251   1.846
ATOM   2168 O    SER   138     -16.746 -13.035   0.931
ATOM   2169 N    CYS   139     -16.421 -10.919   1.661
ATOM   2170 H    CYS   139     -16.494 -10.293   2.450
ATOM   2171 CA   CYS   139     -16.496 -10.359   0.301
ATOM   2172 HA   CYS   139     -17.461 -10.634  -0.124
ATOM   2173 CB   CYS   139     -16.410  -8.909   0.435
ATOM   2174 HB1  CYS   139     -15.478  -8.503   0.828
ATOM   2175 HB2  CYS   139     -17.164  -8.632   1.171
ATOM   2176 SG   CYS   139     -16.900  -7.972  -1.029
ATOM   2177 HG   CYS   139     -18.213  -8.195  -1.128
ATOM   2178 C    CYS   139     -15.287 -10.863  -0.572
ATOM   2179 O    CYS   139     -14.251 -11.188   0.061
ATOM   2180 N    GLY   140     -15.472 -11.061  -1.895
ATOM   2181 H    GLY   140     -16.321 -10.861  -2.403
ATOM   2182 CA   GLY   140     -14.447 -11.713  -2.747
ATOM   2183 HA1  GLY   140     -13.433 -11.570  -2.374
ATOM   2184 HA2  GLY   140     -14.489 -11.340  -3.770
ATOM   2185 C    GLY   140     -14.600 -13.275  -2.796
ATOM   2186 O    GLY   140     -13.766 -13.948  -3.366
ATOM   2187 N    SER   141     -15.618 -13.857  -2.186
ATOM   2188 H    SER   141     -16.186 -13.241  -1.623
ATOM   2189 CA   SER   141     -16.131 -15.269  -2.349
ATOM   2190 HA   SER   141     -15.306 -15.922  -2.065
ATOM   2191 CB   SER   141     -17.394 -15.534  -1.452
ATOM   2192 HB1  SER   141     -17.872 -16.480  -1.705
ATOM   2193 HB2  SER   141     -18.167 -14.781  -1.606
ATOM   2194 OG   SER   141     -17.037 -15.615  -0.046
ATOM   2195 HG   SER   141     -16.850 -14.775   0.381
ATOM   2196 C    SER   141     -16.593 -15.522  -3.796
ATOM   2197 O    SER   141     -16.884 -14.598  -4.595
ATOM   2198 N    VAL   142     -16.682 -16.787  -4.312
ATOM   2199 H    VAL   142     -16.474 -17.581  -3.723
ATOM   2200 CA   VAL   142     -17.011 -17.061  -5.705
ATOM   2201 HA   VAL   142     -17.353 -16.151  -6.198
ATOM   2202 CB   VAL   142     -15.760 -17.469  -6.550
ATOM   2203 HB   VAL   142     -16.069 -17.801  -7.542
ATOM   2204 CG1  VAL   142     -14.852 -16.207  -6.529
ATOM   2205 HG11 VAL   142     -14.018 -16.308  -7.222
ATOM   2206 HG12 VAL   142     -15.357 -15.295  -6.846
ATOM   2207 HG13 VAL   142     -14.289 -15.984  -5.622
ATOM   2208 CG2  VAL   142     -15.091 -18.635  -5.883
ATOM   2209 HG21 VAL   142     -15.855 -19.406  -5.783
ATOM   2210 HG22 VAL   142     -14.181 -18.963  -6.386
ATOM   2211 HG23 VAL   142     -14.788 -18.404  -4.862
ATOM   2212 C    VAL   142     -18.149 -18.026  -5.888
ATOM   2213 O    VAL   142     -18.318 -18.979  -5.126
ATOM   2214 N    GLY   143     -18.844 -17.876  -7.053
ATOM   2215 H    GLY   143     -18.608 -17.178  -7.744
ATOM   2216 CA   GLY   143     -19.666 -18.934  -7.590
ATOM   2217 HA1  GLY   143     -20.655 -18.521  -7.789
ATOM   2218 HA2  GLY   143     -19.863 -19.587  -6.740
ATOM   2219 C    GLY   143     -18.892 -19.641  -8.751
ATOM   2220 O    GLY   143     -18.190 -18.989  -9.588
ATOM   2221 N    PHE   144     -19.233 -20.943  -8.945
ATOM   2222 H    PHE   144     -19.916 -21.370  -8.335
ATOM   2223 CA   PHE   144     -18.647 -21.793  -9.966
ATOM   2224 HA   PHE   144     -18.566 -21.128 -10.825
ATOM   2225 CB   PHE   144     -17.219 -22.270  -9.484
ATOM   2226 HB1  PHE   144     -16.655 -21.433  -9.073
ATOM   2227 HB2  PHE   144     -16.656 -22.423 -10.405
ATOM   2228 CG   PHE   144     -17.233 -23.285  -8.331
ATOM   2229 CD1  PHE   144     -17.417 -22.847  -6.978
ATOM   2231 CE1  PHE   144     -17.464 -23.867  -6.017
ATOM   2232 HE1  PHE   144     -17.801 -23.539  -5.045
ATOM   2233 CZ   PHE   144     -17.239 -25.169  -6.263
ATOM   2234 HZ   PHE   144     -17.258 -25.953  -5.521
ATOM   2235 CE2  PHE   144     -17.018 -25.583  -7.585
ATOM   2236 HE2  PHE   144     -16.923 -26.643  -7.771
ATOM   2237 CD2  PHE   144     -17.114 -24.627  -8.584
ATOM   2238 HD2  PHE   144     -16.947 -24.915  -9.611
ATOM   2239 C    PHE   144     -19.502 -23.020 -10.410
ATOM   2240 O    PHE   144     -20.291 -23.523  -9.627
ATOM   2241 N    ASN   145     -19.256 -23.560 -11.587
ATOM   2242 H    ASN   145     -18.655 -23.062 -12.228
ATOM   2243 CA   ASN   145     -19.683 -24.933 -11.964
ATOM   2244 HA   ASN   145     -20.212 -25.389 -11.127
ATOM   2245 CB   ASN   145     -20.587 -24.931 -13.215
ATOM   2246 HB1  ASN   145     -20.735 -25.938 -13.604
ATOM   2247 HB2  ASN   145     -20.168 -24.317 -14.012
ATOM   2248 CG   ASN   145     -22.043 -24.508 -12.961
ATOM   2249 OD1  ASN   145     -22.753 -25.429 -12.674
ATOM   2250 ND2  ASN   145     -22.453 -23.301 -12.927
ATOM   2251 HD21 ASN   145     -21.808 -22.524 -12.938
ATOM   2252 HD22 ASN   145     -23.446 -23.231 -12.759
ATOM   2253 C    ASN   145     -18.486 -25.856 -12.118
ATOM   2254 O    ASN   145     -17.336 -25.426 -12.286
ATOM   2255 N    ILE   146     -18.719 -27.170 -11.997
ATOM   2256 H    ILE   146     -19.649 -27.503 -11.788
ATOM   2257 CA   ILE   146     -17.645 -28.174 -12.084
ATOM   2258 HA   ILE   146     -16.848 -27.635 -12.597
ATOM   2259 CB   ILE   146     -17.091 -28.393 -10.615
ATOM   2260 HB   ILE   146     -16.737 -27.420 -10.274
ATOM   2261 CG2  ILE   146     -18.067 -28.864  -9.539
ATOM   2262 HG21 ILE   146     -18.783 -28.111  -9.208
ATOM   2263 HG22 ILE   146     -18.563 -29.808  -9.765
ATOM   2264 HG23 ILE   146     -17.537 -29.022  -8.599
ATOM   2265 CG1  ILE   146     -15.856 -29.306 -10.640
ATOM   2266 HG11 ILE   146     -15.274 -29.265 -11.561
ATOM   2267 HG12 ILE   146     -16.230 -30.324 -10.525
ATOM   2268 CD1  ILE   146     -14.945 -28.984  -9.483
ATOM   2269 HD11 ILE   146     -15.343 -29.216  -8.495
ATOM   2270 HD12 ILE   146     -13.998 -29.516  -9.576
ATOM   2271 HD13 ILE   146     -14.796 -27.907  -9.566
ATOM   2272 C    ILE   146     -18.135 -29.382 -12.857
ATOM   2273 O    ILE   146     -19.260 -29.849 -12.729
ATOM   2274 N    ASP   147     -17.200 -29.970 -13.613
ATOM   2275 H    ASP   147     -16.383 -29.376 -13.644
ATOM   2276 CA   ASP   147     -17.248 -31.248 -14.345
ATOM   2277 HA   ASP   147     -18.280 -31.575 -14.468
ATOM   2278 CB   ASP   147     -16.607 -31.079 -15.677
ATOM   2279 HB1  ASP   147     -16.779 -31.999 -16.235
ATOM   2280 HB2  ASP   147     -15.540 -31.003 -15.465
ATOM   2281 CG   ASP   147     -17.187 -29.960 -16.545
ATOM   2282 OD1  ASP   147     -18.373 -29.532 -16.485
ATOM   2283 OD2  ASP   147     -16.442 -29.316 -17.340
ATOM   2284 C    ASP   147     -16.600 -32.419 -13.530
ATOM   2285 O    ASP   147     -16.338 -32.210 -12.313
ATOM   2286 N    TYR   148     -16.326 -33.585 -14.114
ATOM   2287 H    TYR   148     -16.756 -33.794 -15.004
ATOM   2288 CA   TYR   148     -15.493 -34.610 -13.500
ATOM   2289 HA   TYR   148     -15.984 -35.079 -12.648
ATOM   2290 CB   TYR   148     -15.187 -35.611 -14.636
ATOM   2291 HB1  TYR   148     -14.338 -35.219 -15.195
ATOM   2292 HB2  TYR   148     -16.103 -35.755 -15.209
ATOM   2293 CG   TYR   148     -14.748 -36.931 -13.980
ATOM   2294 CD1  TYR   148     -15.687 -38.028 -13.662
ATOM   2296 CE1  TYR   148     -15.183 -39.252 -13.212
ATOM   2297 HE1  TYR   148     -15.896 -40.013 -12.933
ATOM   2298 CZ   TYR   148     -13.807 -39.414 -12.851
ATOM   2299 OH   TYR   148     -13.297 -40.517 -12.350
ATOM   2300 HH   TYR   148     -12.447 -40.317 -11.951
ATOM   2301 CE2  TYR   148     -12.913 -38.378 -13.172
ATOM   2302 HE2  TYR   148     -11.881 -38.449 -12.860
ATOM   2303 CD2  TYR   148     -13.380 -37.190 -13.796
ATOM   2304 HD2  TYR   148     -12.603 -36.463 -13.984
ATOM   2305 C    TYR   148     -14.109 -34.113 -12.958
ATOM   2306 O    TYR   148     -13.638 -34.578 -11.954
ATOM   2307 N    ASP   149     -13.491 -33.170 -13.689
ATOM   2308 H    ASP   149     -13.806 -32.834 -14.588
ATOM   2309 CA   ASP   149     -12.443 -32.326 -13.017
ATOM   2310 HA   ASP   149     -12.687 -32.316 -11.954
ATOM   2311 CB   ASP   149     -11.129 -33.025 -13.283
ATOM   2312 HB1  ASP   149     -11.219 -34.038 -12.891
ATOM   2313 HB2  ASP   149     -10.338 -32.519 -12.729
ATOM   2314 CG   ASP   149     -10.633 -33.279 -14.742
ATOM   2315 OD1  ASP   149     -11.202 -32.659 -15.683
ATOM   2316 OD2  ASP   149      -9.763 -34.216 -14.857
ATOM   2317 C    ASP   149     -12.347 -30.808 -13.388
ATOM   2318 O    ASP   149     -11.819 -30.043 -12.578
ATOM   2319 N    CYS   150     -12.775 -30.407 -14.594
ATOM   2320 H    CYS   150     -12.967 -31.096 -15.308
ATOM   2321 CA   CYS   150     -12.668 -28.992 -15.050
ATOM   2322 HA   CYS   150     -11.706 -28.611 -14.708
ATOM   2323 CB   CYS   150     -12.722 -28.970 -16.586
ATOM   2324 HB1  CYS   150     -12.494 -28.000 -17.029
ATOM   2325 HB2  CYS   150     -13.731 -29.315 -16.813
ATOM   2326 SG   CYS   150     -11.541 -30.130 -17.407
ATOM   2327 HG   CYS   150     -11.645 -31.122 -16.518
ATOM   2328 C    CYS   150     -13.770 -28.088 -14.475
ATOM   2329 O    CYS   150     -14.975 -28.466 -14.354
ATOM   2330 N    VAL   151     -13.396 -26.782 -14.219
ATOM   2331 H    VAL   151     -12.398 -26.668 -14.322
ATOM   2332 CA   VAL   151     -14.206 -25.684 -13.598
ATOM   2333 HA   VAL   151     -15.086 -26.175 -13.183
ATOM   2334 CB   VAL   151     -13.418 -25.037 -12.422
ATOM   2335 HB   VAL   151     -12.453 -24.640 -12.737
ATOM   2336 CG1  VAL   151     -14.170 -24.068 -11.611
ATOM   2337 HG11 VAL   151     -14.272 -23.149 -12.187
ATOM   2338 HG12 VAL   151     -15.079 -24.424 -11.126
ATOM   2339 HG13 VAL   151     -13.555 -23.726 -10.778
ATOM   2340 CG2  VAL   151     -13.033 -26.142 -11.431
ATOM   2341 HG21 VAL   151     -12.288 -26.794 -11.886
ATOM   2342 HG22 VAL   151     -12.600 -25.712 -10.528
ATOM   2343 HG23 VAL   151     -13.889 -26.733 -11.106
ATOM   2344 C    VAL   151     -14.766 -24.552 -14.534
ATOM   2345 O    VAL   151     -14.109 -24.155 -15.492
ATOM   2346 N    SER   152     -15.874 -23.878 -14.166
ATOM   2347 H    SER   152     -16.330 -24.236 -13.339
ATOM   2348 CA   SER   152     -16.451 -22.716 -14.838
ATOM   2349 HA   SER   152     -15.853 -22.294 -15.646
ATOM   2350 CB   SER   152     -17.729 -23.013 -15.585
ATOM   2351 HB1  SER   152     -18.031 -22.131 -16.150
ATOM   2352 HB2  SER   152     -18.533 -23.193 -14.871
ATOM   2353 OG   SER   152     -17.583 -24.025 -16.583
ATOM   2354 HG   SER   152     -16.901 -24.615 -16.254
ATOM   2355 C    SER   152     -16.687 -21.544 -13.875
ATOM   2356 O    SER   152     -17.719 -21.614 -13.184
ATOM   2357 N    PHE   153     -15.821 -20.544 -13.853
ATOM   2358 H    PHE   153     -15.083 -20.590 -14.541
ATOM   2359 CA   PHE   153     -15.943 -19.334 -13.044
ATOM   2360 HA   PHE   153     -16.453 -19.647 -12.133
ATOM   2361 CB   PHE   153     -14.584 -18.721 -12.736
ATOM   2362 HB1  PHE   153     -14.815 -17.741 -12.317
ATOM   2363 HB2  PHE   153     -14.154 -18.515 -13.716
ATOM   2364 CG   PHE   153     -13.765 -19.624 -11.868
ATOM   2365 CD1  PHE   153     -14.012 -19.684 -10.484
ATOM   2367 CE1  PHE   153     -13.265 -20.606  -9.763
ATOM   2368 HE1  PHE   153     -13.423 -20.688  -8.698
ATOM   2369 CZ   PHE   153     -12.264 -21.406 -10.304
ATOM   2370 HZ   PHE   153     -11.676 -22.083  -9.702
ATOM   2371 CE2  PHE   153     -11.975 -21.285 -11.701
ATOM   2372 HE2  PHE   153     -11.208 -21.917 -12.123
ATOM   2373 CD2  PHE   153     -12.772 -20.422 -12.460
ATOM   2374 HD2  PHE   153     -12.699 -20.228 -13.520
ATOM   2375 C    PHE   153     -16.869 -18.324 -13.697
ATOM   2376 O    PHE   153     -16.649 -18.096 -14.870
ATOM   2377 N    CYS   154     -17.763 -17.732 -12.943
ATOM   2378 H    CYS   154     -17.779 -17.944 -11.956
ATOM   2379 CA   CYS   154     -18.949 -17.074 -13.545
ATOM   2380 HA   CYS   154     -18.733 -16.649 -14.525
ATOM   2381 CB   CYS   154     -20.124 -18.056 -13.692
ATOM   2382 HB1  CYS   154     -19.850 -18.822 -14.418
ATOM   2383 HB2  CYS   154     -20.924 -17.470 -14.144
ATOM   2384 SG   CYS   154     -20.738 -18.882 -12.166
ATOM   2385 HG   CYS   154     -21.199 -19.910 -12.884
ATOM   2386 C    CYS   154     -19.276 -15.824 -12.713
ATOM   2387 O    CYS   154     -19.583 -14.730 -13.219
ATOM   2388 N    TYR   155     -19.165 -16.015 -11.425
ATOM   2389 H    TYR   155     -18.659 -16.846 -11.151
ATOM   2390 CA   TYR   155     -19.608 -15.089 -10.424
ATOM   2391 HA   TYR   155     -19.946 -14.197 -10.952
ATOM   2392 CB   TYR   155     -20.892 -15.649  -9.720
ATOM   2393 HB1  TYR   155     -20.670 -16.323  -8.894
ATOM   2394 HB2  TYR   155     -21.424 -16.213 -10.486
ATOM   2395 CG   TYR   155     -21.873 -14.673  -9.157
ATOM   2396 CD1  TYR   155     -22.836 -14.047 -10.005
ATOM   2398 CE1  TYR   155     -23.720 -13.097  -9.541
ATOM   2399 HE1  TYR   155     -24.451 -12.575 -10.140
ATOM   2400 CZ   TYR   155     -23.536 -12.564  -8.239
ATOM   2401 OH   TYR   155     -24.423 -11.642  -7.751
ATOM   2402 HH   TYR   155     -24.985 -11.287  -8.444
ATOM   2403 CE2  TYR   155     -22.542 -13.125  -7.349
ATOM   2404 HE2  TYR   155     -22.396 -12.711  -6.362
ATOM   2405 CD2  TYR   155     -21.755 -14.205  -7.828
ATOM   2406 HD2  TYR   155     -21.137 -14.712  -7.101
ATOM   2407 C    TYR   155     -18.511 -14.805  -9.348
ATOM   2408 O    TYR   155     -17.973 -15.771  -8.837
ATOM   2409 N    MET   156     -18.385 -13.574  -8.905
ATOM   2410 H    MET   156     -18.748 -12.806  -9.452
ATOM   2411 CA   MET   156     -17.666 -13.219  -7.690
ATOM   2412 HA   MET   156     -17.488 -14.137  -7.128
ATOM   2413 CB   MET   156     -16.287 -12.685  -8.025
ATOM   2414 HB1  MET   156     -16.464 -11.874  -8.731
ATOM   2415 HB2  MET   156     -15.691 -13.506  -8.425
ATOM   2416 CG   MET   156     -15.425 -12.143  -6.816
ATOM   2417 HG1  MET   156     -15.471 -12.889  -6.024
ATOM   2418 HG2  MET   156     -15.968 -11.280  -6.430
ATOM   2419 SD   MET   156     -13.668 -11.865  -7.030
ATOM   2420 CE   MET   156     -12.872 -13.430  -6.888
ATOM   2421 HE1  MET   156     -11.803 -13.366  -7.090
ATOM   2422 HE2  MET   156     -13.056 -13.925  -5.934
ATOM   2423 HE3  MET   156     -13.273 -13.988  -7.734
ATOM   2424 C    MET   156     -18.506 -12.225  -6.888
ATOM   2425 O    MET   156     -18.936 -11.139  -7.337
ATOM   2426 N    HSE   157     -18.631 -12.580  -5.603
ATOM   2427 H    HSE   157     -18.214 -13.444  -5.286
ATOM   2428 CA   HSE   157     -19.289 -11.781  -4.564
ATOM   2429 HA   HSE   157     -20.316 -11.580  -4.870
ATOM   2430 CB   HSE   157     -19.391 -12.670  -3.271
ATOM   2431 HB1  HSE   157     -18.467 -13.190  -3.018
ATOM   2432 HB2  HSE   157     -20.069 -13.510  -3.424
ATOM   2433 CG   HSE   157     -19.854 -11.874  -2.020
ATOM   2434 ND1  HSE   157     -20.705 -10.733  -2.040
ATOM   2435 CE1  HSE   157     -20.610 -10.221  -0.843
ATOM   2436 HE1  HSE   157     -21.013  -9.296  -0.457
ATOM   2437 NE2  HSE   157     -19.913 -11.026  -0.031
ATOM   2438 HE2  HSE   157     -19.875 -10.993   0.978
ATOM   2439 CD2  HSE   157     -19.386 -12.004  -0.808
ATOM   2440 HD2  HSE   157     -18.875 -12.880  -0.435
ATOM   2441 C    HSE   157     -18.450 -10.499  -4.307
ATOM   2442 O    HSE   157     -17.299 -10.584  -3.917
ATOM   2443 N    HSD   158     -19.094  -9.301  -4.455
ATOM   2444 H    HSD   158     -20.101  -9.344  -4.519
ATOM   2445 CA   HSD   158     -18.424  -8.000  -4.617
ATOM   2446 HA   HSD   158     -17.389  -8.101  -4.291
ATOM   2447 CB   HSD   158     -18.504  -7.697  -6.091
ATOM   2448 HB1  HSD   158     -19.509  -7.288  -6.198
ATOM   2449 HB2  HSD   158     -18.416  -8.630  -6.647
ATOM   2450 CG   HSD   158     -17.469  -6.797  -6.718
ATOM   2451 ND1  HSD   158     -16.440  -7.344  -7.454
ATOM   2453 CE1  HSD   158     -15.607  -6.302  -7.729
ATOM   2454 HE1  HSD   158     -14.850  -6.364  -8.498
ATOM   2455 NE2  HSD   158     -16.045  -5.142  -7.154
ATOM   2456 CD2  HSD   158     -17.257  -5.452  -6.569
ATOM   2457 HD2  HSD   158     -17.870  -4.847  -5.916
ATOM   2458 C    HSD   158     -19.124  -6.841  -3.826
ATOM   2459 O    HSD   158     -18.501  -5.750  -3.737
ATOM   2460 N    MET   159     -20.300  -7.000  -3.297
ATOM   2461 H    MET   159     -20.784  -7.885  -3.347
ATOM   2462 CA   MET   159     -20.980  -5.955  -2.498
ATOM   2463 HA   MET   159     -20.337  -5.365  -1.844
ATOM   2464 CB   MET   159     -21.693  -4.955  -3.449
ATOM   2465 HB1  MET   159     -22.600  -4.620  -2.945
ATOM   2466 HB2  MET   159     -22.169  -5.405  -4.320
ATOM   2467 CG   MET   159     -20.899  -3.779  -3.969
ATOM   2468 HG1  MET   159     -21.448  -3.162  -4.680
ATOM   2469 HG2  MET   159     -20.098  -4.172  -4.595
ATOM   2470 SD   MET   159     -20.140  -2.727  -2.662
ATOM   2471 CE   MET   159     -21.682  -2.309  -1.733
ATOM   2472 HE1  MET   159     -22.210  -3.215  -1.436
ATOM   2473 HE2  MET   159     -21.411  -1.679  -0.886
ATOM   2474 HE3  MET   159     -22.293  -1.802  -2.479
ATOM   2475 C    MET   159     -21.957  -6.595  -1.582
ATOM   2476 O    MET   159     -22.792  -7.393  -2.017
ATOM   2477 N    GLU   160     -21.984  -6.146  -0.361
ATOM   2478 H    GLU   160     -21.368  -5.414  -0.038
ATOM   2479 CA   GLU   160     -23.090  -6.389   0.580
ATOM   2480 HA   GLU   160     -23.597  -7.327   0.354
ATOM   2481 CB   GLU   160     -22.624  -6.459   2.085
ATOM   2482 HB1  GLU   160     -23.413  -6.576   2.828
ATOM   2483 HB2  GLU   160     -22.103  -5.544   2.368
ATOM   2484 CG   GLU   160     -21.701  -7.696   2.289
ATOM   2485 HG1  GLU   160     -20.831  -7.645   1.634
ATOM   2486 HG2  GLU   160     -22.264  -8.604   2.072
ATOM   2487 CD   GLU   160     -21.166  -7.702   3.752
ATOM   2488 OE1  GLU   160     -19.987  -7.366   3.902
ATOM   2489 OE2  GLU   160     -21.833  -8.153   4.693
ATOM   2490 C    GLU   160     -24.079  -5.193   0.386
ATOM   2491 O    GLU   160     -23.613  -4.076   0.455
ATOM   2492 N    LEU   161     -25.385  -5.411   0.251
ATOM   2493 H    LEU   161     -25.691  -6.374   0.240
ATOM   2494 CA   LEU   161     -26.313  -4.277   0.041
ATOM   2495 HA   LEU   161     -25.710  -3.460  -0.356
ATOM   2496 CB   LEU   161     -27.445  -4.546  -0.951
ATOM   2497 HB1  LEU   161     -28.174  -3.737  -1.002
ATOM   2498 HB2  LEU   161     -28.081  -5.370  -0.627
ATOM   2499 CG   LEU   161     -26.998  -4.773  -2.397
ATOM   2500 HG   LEU   161     -26.561  -5.771  -2.410
ATOM   2501 CD1  LEU   161     -28.177  -4.801  -3.438
ATOM   2502 HD11 LEU   161     -28.628  -3.811  -3.373
ATOM   2503 HD12 LEU   161     -27.770  -4.929  -4.441
ATOM   2504 HD13 LEU   161     -28.839  -5.662  -3.336
ATOM   2505 CD2  LEU   161     -25.999  -3.717  -2.959
ATOM   2506 HD21 LEU   161     -25.706  -3.927  -3.988
ATOM   2507 HD22 LEU   161     -26.417  -2.721  -2.814
ATOM   2508 HD23 LEU   161     -25.035  -3.723  -2.450
ATOM   2509 C    LEU   161     -26.971  -3.972   1.357
ATOM   2510 O    LEU   161     -27.346  -4.963   2.025
ATOM   2511 N    PRO   162     -27.192  -2.661   1.734
ATOM   2512 CD   PRO   162     -26.604  -1.466   1.106
ATOM   2514 HD2  PRO   162     -25.543  -1.367   1.336
ATOM   2515 CG   PRO   162     -27.235  -0.282   1.831
ATOM   2516 HG1  PRO   162     -28.211  -0.191   1.354
ATOM   2517 HG2  PRO   162     -26.624   0.620   1.792
ATOM   2518 CB   PRO   162     -27.371  -0.860   3.212
ATOM   2519 HB1  PRO   162     -28.011  -0.177   3.770
ATOM   2520 HB2  PRO   162     -26.447  -0.940   3.784
ATOM   2521 CA   PRO   162     -27.831  -2.330   3.004
ATOM   2522 HA   PRO   162     -27.374  -2.996   3.736
ATOM   2523 C    PRO   162     -29.329  -2.500   3.053
ATOM   2524 O    PRO   162     -29.964  -1.778   3.810
ATOM   2525 N    THR   163     -29.894  -3.469   2.310
ATOM   2526 H    THR   163     -29.272  -3.890   1.634
ATOM   2527 CA   THR   163     -31.299  -3.900   2.252
ATOM   2528 HA   THR   163     -31.835  -3.390   3.052
ATOM   2529 CB   THR   163     -31.995  -3.518   0.985
ATOM   2530 HB   THR   163     -33.070  -3.678   1.075
ATOM   2531 CG2  THR   163     -31.871  -2.046   0.686
ATOM   2532 HG21 THR   163     -32.130  -1.547   1.619
ATOM   2533 HG22 THR   163     -30.961  -1.787   0.144
ATOM   2534 HG23 THR   163     -32.551  -1.769  -0.119
ATOM   2535 OG1  THR   163     -31.419  -4.299  -0.010
ATOM   2536 HG1  THR   163     -32.122  -4.242  -0.662
ATOM   2537 C    THR   163     -31.368  -5.370   2.615
ATOM   2538 O    THR   163     -32.482  -5.876   2.907
ATOM   2539 N    GLY   164     -30.196  -6.040   2.751
ATOM   2540 H    GLY   164     -29.344  -5.501   2.680
ATOM   2541 CA   GLY   164     -30.121  -7.424   3.288
ATOM   2542 HA1  GLY   164     -31.042  -7.581   3.850
ATOM   2543 HA2  GLY   164     -29.307  -7.414   4.012
ATOM   2544 C    GLY   164     -30.017  -8.588   2.382
ATOM   2545 O    GLY   164     -30.559  -9.686   2.655
ATOM   2546 N    VAL   165     -29.291  -8.257   1.304
ATOM   2547 H    VAL   165     -28.720  -7.446   1.495
ATOM   2548 CA   VAL   165     -28.942  -9.019   0.078
ATOM   2549 HA   VAL   165     -28.782 -10.075   0.296
ATOM   2550 CB   VAL   165     -29.962  -8.808  -1.059
ATOM   2551 HB   VAL   165     -29.556  -9.259  -1.965
ATOM   2552 CG1  VAL   165     -31.183  -9.662  -0.670
ATOM   2553 HG11 VAL   165     -31.867  -9.623  -1.518
ATOM   2554 HG12 VAL   165     -30.874 -10.696  -0.518
ATOM   2555 HG13 VAL   165     -31.669  -9.282   0.228
ATOM   2556 CG2  VAL   165     -30.296  -7.312  -1.366
ATOM   2557 HG21 VAL   165     -30.937  -7.010  -0.538
ATOM   2558 HG22 VAL   165     -29.380  -6.728  -1.458
ATOM   2559 HG23 VAL   165     -31.007  -7.294  -2.192
ATOM   2560 C    VAL   165     -27.471  -8.684  -0.269
ATOM   2561 O    VAL   165     -26.956  -7.617   0.049
ATOM   2562 N    HSE   166     -26.866  -9.526  -1.088
ATOM   2563 H    HSE   166     -27.291 -10.420  -1.288
ATOM   2564 CA   HSE   166     -25.509  -9.282  -1.675
ATOM   2565 HA   HSE   166     -25.223  -8.289  -1.330
ATOM   2566 CB   HSE   166     -24.361 -10.260  -1.149
ATOM   2567 HB1  HSE   166     -23.417  -9.788  -1.421
ATOM   2568 HB2  HSE   166     -24.593 -11.182  -1.683
ATOM   2569 CG   HSE   166     -24.279 -10.497   0.340
ATOM   2570 ND1  HSE   166     -25.007  -9.768   1.362
ATOM   2571 CE1  HSE   166     -24.575 -10.275   2.535
ATOM   2572 HE1  HSE   166     -25.060 -10.104   3.485
ATOM   2573 NE2  HSE   166     -23.546 -11.130   2.317
ATOM   2574 HE2  HSE   166     -23.038 -11.503   3.106
ATOM   2575 CD2  HSE   166     -23.358 -11.264   0.934
ATOM   2576 HD2  HSE   166     -22.590 -11.865   0.471
ATOM   2577 C    HSE   166     -25.506  -9.334  -3.212
ATOM   2578 O    HSE   166     -26.430  -9.805  -3.825
ATOM   2579 N    ALA   167     -24.441  -8.820  -3.861
ATOM   2580 H    ALA   167     -23.723  -8.354  -3.325
ATOM   2581 CA   ALA   167     -24.276  -8.796  -5.303
ATOM   2582 HA   ALA   167     -24.978  -9.497  -5.754
ATOM   2583 CB   ALA   167     -24.587  -7.434  -5.814
ATOM   2584 HB1  ALA   167     -23.957  -6.658  -5.379
ATOM   2585 HB2  ALA   167     -24.515  -7.322  -6.896
ATOM   2586 HB3  ALA   167     -25.641  -7.229  -5.627
ATOM   2587 C    ALA   167     -22.830  -9.174  -5.725
ATOM   2588 O    ALA   167     -21.860  -9.338  -4.971
ATOM   2589 N    GLY   168     -22.615  -9.244  -7.027
ATOM   2590 H    GLY   168     -23.410  -8.987  -7.594
ATOM   2591 CA   GLY   168     -21.320  -9.501  -7.674
ATOM   2592 HA1  GLY   168     -20.975 -10.532  -7.594
ATOM   2593 HA2  GLY   168     -20.549  -8.867  -7.237
ATOM   2594 C    GLY   168     -21.163  -9.110  -9.156
ATOM   2595 O    GLY   168     -22.050  -8.637  -9.788
ATOM   2596 N    THR   169     -19.876  -9.341  -9.514
ATOM   2597 H    THR   169     -19.250  -9.636  -8.778
ATOM   2598 CA   THR   169     -19.261  -9.223 -10.841
ATOM   2599 HA   THR   169     -19.945  -8.758 -11.550
ATOM   2600 CB   THR   169     -17.959  -8.416 -10.851
ATOM   2601 HB   THR   169     -17.631  -8.517 -11.885
ATOM   2602 CG2  THR   169     -18.095  -6.872 -10.537
ATOM   2603 HG21 THR   169     -17.064  -6.532 -10.428
ATOM   2604 HG22 THR   169     -18.641  -6.395 -11.350
ATOM   2605 HG23 THR   169     -18.823  -6.711  -9.742
ATOM   2606 OG1  THR   169     -17.055  -9.053  -9.916
ATOM   2607 HG1  THR   169     -16.388  -9.490 -10.451
ATOM   2608 C    THR   169     -19.003 -10.636 -11.316
ATOM   2609 O    THR   169     -19.187 -11.642 -10.565
ATOM   2610 N    ASP   170     -18.583 -10.763 -12.580
ATOM   2611 H    ASP   170     -18.471  -9.926 -13.135
ATOM   2612 CA   ASP   170     -17.856 -11.924 -13.041
ATOM   2613 HA   ASP   170     -18.131 -12.796 -12.448
ATOM   2614 CB   ASP   170     -18.303 -12.087 -14.497
ATOM   2615 HB1  ASP   170     -19.366 -12.326 -14.505
ATOM   2616 HB2  ASP   170     -17.732 -12.947 -14.846
ATOM   2617 CG   ASP   170     -18.053 -10.945 -15.456
ATOM   2618 OD1  ASP   170     -17.149 -10.112 -15.235
ATOM   2619 OD2  ASP   170     -18.775 -10.956 -16.452
ATOM   2620 C    ASP   170     -16.300 -11.638 -12.825
ATOM   2621 O    ASP   170     -15.966 -10.516 -12.428
ATOM   2622 N    LEU   171     -15.394 -12.515 -13.342
ATOM   2623 H    LEU   171     -15.824 -13.295 -13.818
ATOM   2624 CA   LEU   171     -13.938 -12.577 -13.355
ATOM   2625 HA   LEU   171     -13.589 -12.059 -12.463
ATOM   2626 CB   LEU   171     -13.338 -13.960 -13.210
ATOM   2627 HB1  LEU   171     -12.248 -13.984 -13.201
ATOM   2628 HB2  LEU   171     -13.669 -14.532 -14.076
ATOM   2629 CG   LEU   171     -13.742 -14.649 -11.909
ATOM   2630 HG   LEU   171     -14.824 -14.783 -11.931
ATOM   2631 CD1  LEU   171     -12.913 -15.921 -11.781
ATOM   2632 HD11 LEU   171     -13.262 -16.529 -10.946
ATOM   2633 HD12 LEU   171     -12.793 -16.473 -12.713
ATOM   2634 HD13 LEU   171     -11.875 -15.706 -11.527
ATOM   2635 CD2  LEU   171     -13.308 -13.837 -10.709
ATOM   2636 HD21 LEU   171     -12.339 -13.372 -10.886
ATOM   2637 HD22 LEU   171     -13.950 -12.973 -10.534
ATOM   2638 HD23 LEU   171     -13.448 -14.504  -9.858
ATOM   2639 C    LEU   171     -13.314 -11.788 -14.509
ATOM   2640 O    LEU   171     -12.087 -11.713 -14.596
ATOM   2641 N    GLU   172     -14.090 -10.981 -15.281
ATOM   2642 H    GLU   172     -15.074 -11.179 -15.171
ATOM   2643 CA   GLU   172     -13.720  -9.857 -16.080
ATOM   2644 HA   GLU   172     -12.635  -9.900 -16.170
ATOM   2645 CB   GLU   172     -14.315 -10.012 -17.508
ATOM   2646 HB1  GLU   172     -14.270  -9.065 -18.044
ATOM   2647 HB2  GLU   172     -15.377 -10.259 -17.508
ATOM   2648 CG   GLU   172     -13.574 -11.169 -18.291
ATOM   2649 HG1  GLU   172     -13.586 -12.079 -17.691
ATOM   2650 HG2  GLU   172     -12.543 -10.893 -18.517
ATOM   2651 CD   GLU   172     -14.287 -11.435 -19.603
ATOM   2652 OE1  GLU   172     -14.091 -12.576 -20.123
ATOM   2653 OE2  GLU   172     -15.195 -10.704 -20.043
ATOM   2654 C    GLU   172     -14.101  -8.523 -15.415
ATOM   2655 O    GLU   172     -13.676  -7.486 -15.846
ATOM   2656 N    GLY   173     -14.843  -8.501 -14.299
ATOM   2657 H    GLY   173     -15.143  -9.394 -13.935
ATOM   2658 CA   GLY   173     -15.168  -7.396 -13.499
ATOM   2659 HA1  GLY   173     -14.320  -6.712 -13.473
ATOM   2660 HA2  GLY   173     -15.339  -7.818 -12.509
ATOM   2661 C    GLY   173     -16.466  -6.631 -13.846
ATOM   2662 O    GLY   173     -16.684  -5.527 -13.228
ATOM   2663 N    ASN   174     -17.228  -7.082 -14.882
ATOM   2664 H    ASN   174     -17.127  -8.048 -15.159
ATOM   2665 CA   ASN   174     -18.434  -6.367 -15.311
ATOM   2666 HA   ASN   174     -18.348  -5.283 -15.378
ATOM   2667 CB   ASN   174     -18.706  -6.715 -16.771
ATOM   2668 HB1  ASN   174     -19.623  -6.229 -17.104
ATOM   2669 HB2  ASN   174     -18.885  -7.764 -17.005
ATOM   2670 CG   ASN   174     -17.715  -6.162 -17.786
ATOM   2671 OD1  ASN   174     -17.706  -4.976 -18.026
ATOM   2672 ND2  ASN   174     -16.796  -6.949 -18.329
ATOM   2673 HD21 ASN   174     -16.950  -7.941 -18.215
ATOM   2674 HD22 ASN   174     -16.035  -6.558 -18.866
ATOM   2675 C    ASN   174     -19.499  -6.764 -14.284
ATOM   2676 O    ASN   174     -19.602  -7.947 -13.969
ATOM   2677 N    PHE   175     -20.347  -5.875 -13.774
ATOM   2678 H    PHE   175     -20.016  -4.934 -13.935
ATOM   2679 CA   PHE   175     -21.380  -6.160 -12.863
ATOM   2680 HA   PHE   175     -20.938  -6.764 -12.071
ATOM   2681 CB   PHE   175     -21.951  -4.825 -12.316
ATOM   2682 HB1  PHE   175     -23.040  -4.841 -12.269
ATOM   2683 HB2  PHE   175     -21.716  -4.019 -13.011
ATOM   2684 CG   PHE   175     -21.234  -4.548 -10.954
ATOM   2685 CD1  PHE   175     -21.802  -5.180  -9.848
ATOM   2687 CE1  PHE   175     -21.213  -4.966  -8.586
ATOM   2688 HE1  PHE   175     -21.568  -5.388  -7.658
ATOM   2689 CZ   PHE   175     -20.096  -4.072  -8.515
ATOM   2690 HZ   PHE   175     -19.583  -3.941  -7.574
ATOM   2691 CE2  PHE   175     -19.413  -3.568  -9.668
ATOM   2692 HE2  PHE   175     -18.601  -2.861  -9.582
ATOM   2693 CD2  PHE   175     -20.075  -3.703 -10.887
ATOM   2694 HD2  PHE   175     -19.621  -3.205 -11.730
ATOM   2695 C    PHE   175     -22.453  -6.965 -13.516
ATOM   2696 O    PHE   175     -22.645  -6.987 -14.725
ATOM   2697 N    TYR   176     -23.329  -7.652 -12.754
ATOM   2698 H    TYR   176     -23.024  -7.759 -11.797
ATOM   2699 CA   TYR   176     -24.596  -8.236 -13.187
ATOM   2700 HA   TYR   176     -24.845  -8.411 -14.234
ATOM   2701 CB   TYR   176     -24.724  -9.559 -12.471
ATOM   2702 HB1  TYR   176     -25.722  -9.985 -12.580
ATOM   2703 HB2  TYR   176     -24.627  -9.432 -11.393
ATOM   2704 CG   TYR   176     -23.771 -10.600 -13.086
ATOM   2705 CD1  TYR   176     -23.998 -10.969 -14.413
ATOM   2707 CE1  TYR   176     -23.328 -11.984 -14.983
ATOM   2708 HE1  TYR   176     -23.666 -12.462 -15.890
ATOM   2709 CZ   TYR   176     -22.178 -12.504 -14.294
ATOM   2710 OH   TYR   176     -21.464 -13.546 -14.889
ATOM   2711 HH   TYR   176     -20.665 -13.683 -14.375
ATOM   2712 CE2  TYR   176     -21.844 -12.047 -13.015
ATOM   2713 HE2  TYR   176     -20.963 -12.331 -12.460
ATOM   2714 CD2  TYR   176     -22.675 -11.110 -12.395
ATOM   2715 HD2  TYR   176     -22.456 -10.799 -11.384
ATOM   2716 C    TYR   176     -25.608  -7.168 -12.733
ATOM   2717 O    TYR   176     -25.606  -6.783 -11.599
ATOM   2718 N    GLY   177     -26.426  -6.738 -13.695
ATOM   2719 H    GLY   177     -26.273  -7.175 -14.592
ATOM   2720 CA   GLY   177     -27.513  -5.865 -13.407
ATOM   2721 HA1  GLY   177     -27.907  -6.182 -12.442
ATOM   2722 HA2  GLY   177     -28.337  -5.905 -14.119
ATOM   2723 C    GLY   177     -27.061  -4.323 -13.167
ATOM   2724 O    GLY   177     -26.120  -3.826 -13.788
ATOM   2725 N    PRO   178     -27.775  -3.574 -12.313
ATOM   2726 CD   PRO   178     -28.896  -3.995 -11.478
ATOM   2728 HD2  PRO   178     -29.546  -4.671 -12.034
ATOM   2729 CG   PRO   178     -29.712  -2.684 -11.015
ATOM   2730 HG1  PRO   178     -29.672  -2.591  -9.929
ATOM   2731 HG2  PRO   178     -30.751  -2.685 -11.342
ATOM   2732 CB   PRO   178     -28.906  -1.563 -11.576
ATOM   2733 HB1  PRO   178     -28.859  -0.819 -10.781
ATOM   2734 HB2  PRO   178     -29.492  -1.163 -12.403
ATOM   2735 CA   PRO   178     -27.552  -2.150 -12.049
ATOM   2736 HA   PRO   178     -27.273  -1.684 -12.994
ATOM   2737 C    PRO   178     -26.443  -1.797 -11.032
ATOM   2738 O    PRO   178     -26.161  -0.643 -10.767
ATOM   2739 N    PHE   179     -25.856  -2.868 -10.441
ATOM   2740 H    PHE   179     -26.247  -3.765 -10.692
ATOM   2741 CA   PHE   179     -24.875  -2.786  -9.314
ATOM   2742 HA   PHE   179     -25.353  -1.995  -8.735
ATOM   2743 CB   PHE   179     -24.953  -4.068  -8.447
ATOM   2744 HB1  PHE   179     -24.270  -3.974  -7.604
ATOM   2745 HB2  PHE   179     -24.604  -4.872  -9.096
ATOM   2746 CG   PHE   179     -26.362  -4.234  -8.018
ATOM   2747 CD1  PHE   179     -27.062  -3.246  -7.218
ATOM   2749 CE1  PHE   179     -28.372  -3.447  -6.832
ATOM   2750 HE1  PHE   179     -28.928  -2.640  -6.379
ATOM   2751 CZ   PHE   179     -29.054  -4.613  -7.162
ATOM   2752 HZ   PHE   179     -30.086  -4.685  -6.853
ATOM   2753 CE2  PHE   179     -28.352  -5.645  -7.785
ATOM   2754 HE2  PHE   179     -28.874  -6.563  -8.010
ATOM   2755 CD2  PHE   179     -27.035  -5.415  -8.277
ATOM   2756 HD2  PHE   179     -26.580  -6.187  -8.880
ATOM   2757 C    PHE   179     -23.457  -2.253  -9.670
ATOM   2758 O    PHE   179     -23.039  -2.217 -10.818
ATOM   2759 N    VAL   180     -22.850  -1.586  -8.655
ATOM   2760 H    VAL   180     -23.184  -1.591  -7.702
ATOM   2761 CA   VAL   180     -21.582  -0.857  -8.695
ATOM   2762 HA   VAL   180     -20.905  -1.345  -9.396
ATOM   2763 CB   VAL   180     -21.765   0.645  -9.040
ATOM   2764 HB   VAL   180     -20.957   1.291  -8.694
ATOM   2765 CG1  VAL   180     -21.778   0.648 -10.583
ATOM   2766 HG11 VAL   180     -20.961   0.060 -11.002
ATOM   2767 HG12 VAL   180     -22.695   0.239 -11.007
ATOM   2768 HG13 VAL   180     -21.702   1.701 -10.853
ATOM   2769 CG2  VAL   180     -23.057   1.209  -8.527
ATOM   2770 HG21 VAL   180     -23.192   2.263  -8.772
ATOM   2771 HG22 VAL   180     -23.956   0.771  -8.960
ATOM   2772 HG23 VAL   180     -23.097   1.289  -7.441
ATOM   2773 C    VAL   180     -20.968  -0.863  -7.328
ATOM   2774 O    VAL   180     -21.649  -0.992  -6.311
ATOM   2775 N    ASP   181     -19.666  -0.810  -7.260
ATOM   2776 H    ASP   181     -19.216  -0.768  -8.163
ATOM   2777 CA   ASP   181     -18.815  -1.047  -6.081
ATOM   2778 HA   ASP   181     -19.177  -1.893  -5.497
ATOM   2779 CB   ASP   181     -17.453  -1.475  -6.675
ATOM   2780 HB1  ASP   181     -17.534  -2.491  -7.061
ATOM   2781 HB2  ASP   181     -16.756  -1.696  -5.867
ATOM   2782 CG   ASP   181     -16.752  -0.518  -7.683
ATOM   2783 OD1  ASP   181     -15.513  -0.392  -7.520
ATOM   2784 OD2  ASP   181     -17.387   0.064  -8.614
ATOM   2785 C    ASP   181     -18.798   0.116  -5.185
ATOM   2786 O    ASP   181     -17.764   0.752  -5.054
ATOM   2787 N    ARG   182     -19.906   0.542  -4.569
ATOM   2788 H    ARG   182     -20.812   0.185  -4.837
ATOM   2789 CA   ARG   182     -19.979   1.794  -3.771
ATOM   2790 HA   ARG   182     -19.045   1.867  -3.213
ATOM   2791 CB   ARG   182     -19.977   3.084  -4.632
ATOM   2792 HB1  ARG   182     -19.142   2.970  -5.322
ATOM   2793 HB2  ARG   182     -19.688   3.861  -3.923
ATOM   2794 CG   ARG   182     -21.260   3.360  -5.425
ATOM   2795 HG1  ARG   182     -22.027   3.462  -4.658
ATOM   2796 HG2  ARG   182     -21.437   2.446  -5.992
ATOM   2797 CD   ARG   182     -21.246   4.544  -6.424
ATOM   2799 HD2  ARG   182     -22.260   4.418  -6.803
ATOM   2800 NE   ARG   182     -20.176   4.408  -7.413
ATOM   2801 HE   ARG   182     -19.569   3.603  -7.482
ATOM   2802 CZ   ARG   182     -19.819   5.380  -8.255
ATOM   2803 NH1  ARG   182     -20.349   6.526  -8.431
ATOM   2804 HH11 ARG   182     -21.241   6.826  -8.064
ATOM   2805 HH12 ARG   182     -19.897   7.198  -9.034
ATOM   2806 NH2  ARG   182     -18.885   5.200  -9.078
ATOM   2807 HH21 ARG   182     -18.379   4.327  -9.096
ATOM   2808 HH22 ARG   182     -18.673   5.789  -9.870
ATOM   2809 C    ARG   182     -21.007   1.790  -2.727
ATOM   2810 O    ARG   182     -22.052   1.204  -2.931
ATOM   2811 N    GLN   183     -20.727   2.382  -1.565
ATOM   2812 H    GLN   183     -19.776   2.710  -1.476
ATOM   2813 CA   GLN   183     -21.511   2.338  -0.258
ATOM   2814 HA   GLN   183     -21.932   1.338  -0.150
ATOM   2815 CB   GLN   183     -20.635   2.388   1.009
ATOM   2816 HB1  GLN   183     -21.274   2.097   1.843
ATOM   2817 HB2  GLN   183     -20.063   3.302   1.168
ATOM   2818 CG   GLN   183     -19.617   1.220   1.057
ATOM   2819 HG1  GLN   183     -18.934   1.201   0.207
ATOM   2820 HG2  GLN   183     -20.168   0.294   0.889
ATOM   2821 CD   GLN   183     -18.708   1.041   2.314
ATOM   2822 OE1  GLN   183     -19.003   1.638   3.350
ATOM   2823 NE2  GLN   183     -17.696   0.182   2.322
ATOM   2824 HE21 GLN   183     -17.098   0.114   3.133
ATOM   2825 HE22 GLN   183     -17.349  -0.268   1.487
ATOM   2826 C    GLN   183     -22.773   3.188  -0.177
ATOM   2827 O    GLN   183     -23.164   3.407   0.927
ATOM   2828 N    THR   184     -23.204   3.687  -1.283
ATOM   2829 H    THR   184     -22.703   3.474  -2.133
ATOM   2830 CA   THR   184     -24.537   4.377  -1.380
ATOM   2831 HA   THR   184     -24.624   5.188  -0.657
ATOM   2832 CB   THR   184     -24.754   5.106  -2.742
ATOM   2833 HB   THR   184     -25.771   5.496  -2.793
ATOM   2834 CG2  THR   184     -23.813   6.304  -2.880
ATOM   2835 HG21 THR   184     -24.026   6.809  -3.821
ATOM   2836 HG22 THR   184     -23.919   6.969  -2.023
ATOM   2837 HG23 THR   184     -22.760   6.047  -2.999
ATOM   2838 OG1  THR   184     -24.370   4.131  -3.797
ATOM   2839 HG1  THR   184     -24.634   4.351  -4.694
ATOM   2840 C    THR   184     -25.748   3.334  -1.309
ATOM   2841 O    THR   184     -25.607   2.087  -1.417
ATOM   2842 N    ALA   185     -26.915   3.915  -1.073
ATOM   2843 H    ALA   185     -27.003   4.907  -1.239
ATOM   2844 CA   ALA   185     -28.140   3.162  -0.690
ATOM   2845 HA   ALA   185     -27.784   2.465   0.069
ATOM   2846 CB   ALA   185     -29.205   4.080   0.050
ATOM   2847 HB1  ALA   185     -30.111   3.555   0.352
ATOM   2848 HB2  ALA   185     -28.670   4.412   0.939
ATOM   2849 HB3  ALA   185     -29.585   4.918  -0.533
ATOM   2850 C    ALA   185     -28.738   2.335  -1.886
ATOM   2851 O    ALA   185     -29.859   2.500  -2.283
ATOM   2852 N    GLN   186     -27.969   1.375  -2.346
ATOM   2853 H    GLN   186     -27.067   1.284  -1.902
ATOM   2854 CA   GLN   186     -28.275   0.503  -3.476
ATOM   2855 HA   GLN   186     -28.813   1.063  -4.241
ATOM   2856 CB   GLN   186     -26.925  -0.088  -4.019
ATOM   2857 HB1  GLN   186     -27.168  -0.947  -4.644
ATOM   2858 HB2  GLN   186     -26.294  -0.404  -3.188
ATOM   2859 CG   GLN   186     -26.144   0.866  -4.845
ATOM   2860 HG1  GLN   186     -25.781   1.626  -4.153
ATOM   2861 HG2  GLN   186     -26.805   1.161  -5.660
ATOM   2862 CD   GLN   186     -24.886   0.256  -5.424
ATOM   2863 OE1  GLN   186     -24.878  -0.325  -6.522
ATOM   2864 NE2  GLN   186     -23.774   0.484  -4.844
ATOM   2865 HE21 GLN   186     -23.847   0.835  -3.900
ATOM   2866 HE22 GLN   186     -22.880   0.090  -5.101
ATOM   2867 C    GLN   186     -29.308  -0.579  -3.124
ATOM   2868 O    GLN   186     -29.232  -1.233  -2.070
ATOM   2869 N    ALA   187     -30.221  -0.768  -4.021
ATOM   2870 H    ALA   187     -30.028  -0.346  -4.918
ATOM   2871 CA   ALA   187     -31.538  -1.432  -3.742
ATOM   2872 HA   ALA   187     -31.377  -2.065  -2.869
ATOM   2873 CB   ALA   187     -32.588  -0.312  -3.548
ATOM   2874 HB1  ALA   187     -32.519   0.332  -4.425
ATOM   2875 HB2  ALA   187     -33.562  -0.792  -3.452
ATOM   2876 HB3  ALA   187     -32.292   0.256  -2.666
ATOM   2877 C    ALA   187     -31.992  -2.460  -4.824
ATOM   2878 O    ALA   187     -31.759  -2.218  -6.014
ATOM   2879 N    ALA   188     -32.604  -3.539  -4.381
ATOM   2880 H    ALA   188     -32.780  -3.676  -3.396
ATOM   2881 CA   ALA   188     -33.083  -4.536  -5.311
ATOM   2882 HA   ALA   188     -32.966  -4.194  -6.339
ATOM   2883 CB   ALA   188     -32.206  -5.765  -5.191
ATOM   2884 HB1  ALA   188     -31.179  -5.417  -5.077
ATOM   2885 HB2  ALA   188     -32.528  -6.396  -4.363
ATOM   2886 HB3  ALA   188     -32.258  -6.393  -6.080
ATOM   2887 C    ALA   188     -34.594  -4.711  -5.153
ATOM   2888 O    ALA   188     -35.084  -4.574  -4.058
ATOM   2889 N    GLY   189     -35.282  -5.145  -6.237
ATOM   2890 H    GLY   189     -34.720  -5.284  -7.064
ATOM   2891 CA   GLY   189     -36.761  -5.479  -6.295
ATOM   2892 HA1  GLY   189     -37.195  -5.562  -7.292
ATOM   2893 HA2  GLY   189     -37.282  -4.705  -5.732
ATOM   2894 C    GLY   189     -37.049  -6.871  -5.651
ATOM   2895 O    GLY   189     -36.067  -7.543  -5.216
ATOM   2896 N    THR   190     -38.325  -7.189  -5.309
ATOM   2897 H    THR   190     -39.078  -6.530  -5.443
ATOM   2898 CA   THR   190     -38.529  -8.479  -4.601
ATOM   2899 HA   THR   190     -37.909  -8.583  -3.711
ATOM   2900 CB   THR   190     -40.015  -8.452  -4.012
ATOM   2901 HB   THR   190     -40.311  -9.487  -3.844
ATOM   2902 CG2  THR   190     -40.205  -7.653  -2.725
ATOM   2903 HG21 THR   190     -40.072  -6.607  -3.001
ATOM   2904 HG22 THR   190     -41.236  -7.836  -2.423
ATOM   2905 HG23 THR   190     -39.518  -7.944  -1.931
ATOM   2906 OG1  THR   190     -40.882  -7.823  -4.902
ATOM   2907 HG1  THR   190     -41.724  -7.754  -4.447
ATOM   2908 C    THR   190     -38.358  -9.684  -5.529
ATOM   2909 O    THR   190     -38.586  -9.577  -6.759
ATOM   2910 N    ASP   191     -38.010 -10.750  -4.964
ATOM   2911 H    ASP   191     -37.901 -10.742  -3.960
ATOM   2912 CA   ASP   191     -37.602 -11.990  -5.656
ATOM   2913 HA   ASP   191     -38.061 -11.895  -6.640
ATOM   2914 CB   ASP   191     -36.072 -12.134  -5.848
ATOM   2915 HB1  ASP   191     -35.663 -11.307  -6.429
ATOM   2916 HB2  ASP   191     -35.803 -13.048  -6.377
ATOM   2917 CG   ASP   191     -35.249 -12.211  -4.493
ATOM   2918 OD1  ASP   191     -35.031 -13.360  -3.951
ATOM   2919 OD2  ASP   191     -34.726 -11.142  -4.070
ATOM      8 C    ASP   191     -39.108  -9.735  -6.125  1.00  0.00          Xx  
ATOM      9 OT1  ASP   191     -40.407  -9.638  -7.269  1.00  0.00          Xx  
ATOM     10 OT2  ASP   191     -39.390  -8.583  -5.926  1.00  0.00          Xx  
END
