# Supplementary material for: Virtual Double-System Single-Box: A Nonequilibrium Alchemical Technique for Absolute Binding Free Energy Calculations: Application to Ligands of the SARS-CoV-2 Main Protease
Source: J Chem Theory Comput. 2020 Oct 22;16(11):7160–72. doi: 10.1021/acs.jctc.0c00634 (PMC8015232; doi:10.1021/acs.jctc.0c00634)
Supplement: Supplementary file 1 — ct0c00634_si_001.zip [file ct0c00634_si_001.zip › data/docking_struct/co39.pdb]

HETATM    1 c01  lig   -10      50.770  33.030  44.700     0.052017
HETATM    2 h01  lig   -10      51.310  33.330  45.650     0.131101
HETATM    3 c02  lig   -10      51.340  31.820  43.910    -0.072514
HETATM    4 h02  lig   -10      51.250  30.930  44.540     0.044407
HETATM    5 c03  lig   -10      52.930  31.990  43.590    -0.085882
HETATM    6 h03  lig   -10      53.000  32.570  42.660     0.049236
HETATM    7 h04  lig   -10      53.500  31.010  43.670     0.049236
HETATM    8 h05  lig   -10      53.150  32.540  44.520     0.049236
HETATM    9 c04  lig   -10      50.600  31.390  42.550    -0.062218
HETATM   10 h06  lig   -10      50.590  32.050  41.790     0.037022
HETATM   11 h07  lig   -10      49.540  31.230  42.790     0.037022
HETATM   12 c05  lig   -10      51.200  30.110  41.910    -0.097356
HETATM   13 h08  lig   -10      52.160  30.410  41.530     0.030581
HETATM   14 h09  lig   -10      50.630  29.520  41.210     0.030581
HETATM   15 h10  lig   -10      51.340  29.360  42.580     0.030581
HETATM   16 n06  lig   -10      47.070  34.170  46.650    -0.304723
HETATM   17 h11  lig   -10      46.800  34.880  45.930     0.314310
HETATM   18 c07  lig   -10      47.490  36.330  49.790    -0.084116
HETATM   19 h12  lig   -10      46.660  36.610  50.280     0.152039
HETATM   20 c08  lig   -10      48.780  36.750  50.270    -0.104690
HETATM   21 h13  lig   -10      48.940  37.380  51.110     0.128946
HETATM   22 c09  lig   -10      50.020  36.430  49.650    -0.161276
HETATM   23 h14  lig   -10      50.980  36.740  50.110     0.157016
HETATM   24 c10  lig   -10      49.960  35.560  48.470    -0.013704
HETATM   25 h15  lig   -10      50.860  35.290  48.010     0.159563
HETATM   26 n11  lig   -10      50.680  34.120  43.810    -0.580643
HETATM   27 h16  lig   -10      49.930  34.100  43.120     0.372844
HETATM   28 c12  lig   -10      51.490  37.650  41.140    -0.089604
HETATM   29 h17  lig   -10      51.750  38.590  40.790     0.049586
HETATM   30 h18  lig   -10      50.470  37.510  40.840     0.049586
HETATM   31 h19  lig   -10      52.170  36.940  40.560     0.049586
HETATM   32 c13  lig   -10      53.090  37.640  43.030    -0.135267
HETATM   33 h20  lig   -10      53.690  38.320  42.390     0.058095
HETATM   34 h21  lig   -10      53.540  36.590  42.890     0.058095
HETATM   35 h22  lig   -10      53.130  37.870  44.110     0.058095
HETATM   36 c14  lig   -10      50.870  38.600  43.400    -0.112810
HETATM   37 h23  lig   -10      51.330  39.520  43.320     0.042495
HETATM   38 h24  lig   -10      50.640  38.420  44.470     0.042495
HETATM   39 h25  lig   -10      49.810  38.670  43.040     0.042495
HETATM   40 c15  lig   -10      49.360  33.140  45.080     0.335772
HETATM   41 o16  lig   -10      48.690  33.520  44.190    -0.304576
HETATM   42 n17  lig   -10      49.420  33.800  46.290    -0.322806
HETATM   43 c18  lig   -10      48.450  34.240  46.970     0.341758
HETATM   44 c19  lig   -10      48.730  35.180  48.020    -0.216659
HETATM   45 s20  lig   -10      46.230  34.640  47.970    -0.061171
HETATM   46 c21  lig   -10      47.570  35.620  48.630    -0.038047
HETATM   47 c22  lig   -10      51.420  35.300  44.020     0.757300
HETATM   48 o23  lig   -10      52.460  35.440  44.720    -0.594616
HETATM   49 o24  lig   -10      51.150  36.090  42.920    -0.499982
HETATM   50 c25  lig   -10      51.640  37.510  42.590     0.231564
ATOM    114  N   PHE X   8      32.500  34.820  26.540  0.00  0.00            
ATOM    116  CA  PHE X   8      31.920  36.180  26.250  0.00  0.00            
ATOM    117  HA  PHE X   8      31.170  35.930  25.500  0.00  0.00            
ATOM    118  CB  PHE X   8      31.300  36.920  27.480  0.00  0.00            
ATOM    119  HB1 PHE X   8      31.360  38.000  27.260  0.00  0.00            
ATOM    120  HB2 PHE X   8      31.920  36.680  28.310  0.00  0.00            
ATOM    121  CG  PHE X   8      29.820  36.610  27.750  0.00  0.00            
ATOM    122  CD1 PHE X   8      28.760  37.380  27.160  0.00  0.00            
ATOM    123  HD1 PHE X   8      28.980  38.210  26.490  0.00  0.00            
ATOM    124  CE1 PHE X   8      27.410  37.020  27.360  0.00  0.00            
ATOM    125  HE1 PHE X   8      26.600  37.610  27.030  0.00  0.00            
ATOM    126  CZ  PHE X   8      27.130  36.010  28.280  0.00  0.00            
ATOM    127  HZ  PHE X   8      26.020  35.680  28.500  0.00  0.00            
ATOM    128  CE2 PHE X   8      28.180  35.350  28.960  0.00  0.00            
ATOM    129  HE2 PHE X   8      27.930  34.680  29.830  0.00  0.00            
ATOM    130  CD2 PHE X   8      29.490  35.690  28.750  0.00  0.00            
ATOM    131  HD2 PHE X   8      30.290  35.220  29.200  0.00  0.00            
ATOM    132  C   PHE X   8      32.950  37.150  25.520  0.00  0.00            
ATOM    133  O   PHE X   8      34.230  37.000  25.670  0.00  0.00            
ATOM    134  N   PRO X   9      32.510  38.160  24.710  0.00  0.00            
ATOM    135  CD  PRO X   9      31.210  38.370  24.280  0.00  0.00            
ATOM    136  HD1 PRO X   9      30.350  38.400  24.950  0.00  0.00            
ATOM    137  HD2 PRO X   9      31.020  37.560  23.560  0.00  0.00            
ATOM    138  CG  PRO X   9      31.290  39.710  23.570  0.00  0.00            
ATOM    139  HG1 PRO X   9      31.080  40.520  24.250  0.00  0.00            
ATOM    140  HG2 PRO X   9      30.580  39.750  22.780  0.00  0.00            
ATOM    141  CB  PRO X   9      32.680  39.820  22.980  0.00  0.00            
ATOM    142  HB1 PRO X   9      32.960  40.910  22.870  0.00  0.00            
ATOM    143  HB2 PRO X   9      32.640  39.230  22.070  0.00  0.00            
ATOM    144  CA  PRO X   9      33.460  39.110  24.090  0.00  0.00            
ATOM    145  HA  PRO X   9      34.360  38.550  23.740  0.00  0.00            
ATOM    146  C   PRO X   9      33.950  40.080  25.130  0.00  0.00            
ATOM    147  O   PRO X   9      33.190  40.560  25.970  0.00  0.00            
ATOM    148  N   SER X  10      35.240  40.340  25.190  0.00  0.00            
ATOM    149  H   SER X  10      35.740  39.780  24.580  0.00  0.00            
ATOM    150  CA  SER X  10      35.980  41.250  26.120  0.00  0.00            
ATOM    151  HA  SER X  10      35.550  41.130  27.140  0.00  0.00            
ATOM    152  CB  SER X  10      37.440  40.830  26.340  0.00  0.00            
ATOM    153  HB1 SER X  10      37.380  39.950  26.940  0.00  0.00            
ATOM    154  HB2 SER X  10      38.060  41.520  26.850  0.00  0.00            
ATOM    155  OG  SER X  10      38.020  40.350  25.130  0.00  0.00            
ATOM    156  HG  SER X  10      38.240  41.220  24.730  0.00  0.00            
ATOM    157  C   SER X  10      35.760  42.720  25.760  0.00  0.00            
ATOM    158  O   SER X  10      35.990  43.570  26.630  0.00  0.00            
ATOM    159  N   GLY X  11      35.430  43.010  24.550  0.00  0.00            
ATOM    160  H   GLY X  11      35.430  42.180  23.990  0.00  0.00            
ATOM    161  CA  GLY X  11      35.370  44.310  23.960  0.00  0.00            
ATOM    162  HA1 GLY X  11      34.480  44.340  23.340  0.00  0.00            
ATOM    163  HA2 GLY X  11      36.200  44.510  23.220  0.00  0.00            
ATOM    164  C   GLY X  11      35.130  45.500  24.950  0.00  0.00            
ATOM    165  O   GLY X  11      36.000  46.380  24.920  0.00  0.00            
ATOM    166  N   LYS X  12      34.000  45.580  25.630  0.00  0.00            
ATOM    167  H   LYS X  12      33.360  44.770  25.500  0.00  0.00            
ATOM    168  CA  LYS X  12      33.630  46.800  26.390  0.00  0.00            
ATOM    169  HA  LYS X  12      33.610  47.670  25.810  0.00  0.00            
ATOM    170  CB  LYS X  12      32.220  46.620  26.910  0.00  0.00            
ATOM    171  HB1 LYS X  12      31.980  47.510  27.460  0.00  0.00            
ATOM    172  HB2 LYS X  12      32.100  45.630  27.410  0.00  0.00            
ATOM    173  CG  LYS X  12      31.260  46.570  25.750  0.00  0.00            
ATOM    174  HG1 LYS X  12      31.460  45.730  25.100  0.00  0.00            
ATOM    175  HG2 LYS X  12      31.310  47.530  25.230  0.00  0.00            
ATOM    176  CD  LYS X  12      29.730  46.420  26.140  0.00  0.00            
ATOM    177  HD1 LYS X  12      29.490  47.200  26.850  0.00  0.00            
ATOM    178  HD2 LYS X  12      29.580  45.410  26.570  0.00  0.00            
ATOM    179  CE  LYS X  12      28.800  46.640  24.940  0.00  0.00            
ATOM    180  HE1 LYS X  12      27.750  46.360  25.170  0.00  0.00            
ATOM    181  HE2 LYS X  12      29.170  46.020  24.050  0.00  0.00            
ATOM    182  NZ  LYS X  12      28.690  48.020  24.460  0.00  0.00            
ATOM    183  HZ1 LYS X  12      28.540  47.860  23.470  0.00  0.00            
ATOM    184  HZ2 LYS X  12      27.880  48.530  24.920  0.00  0.00            
ATOM    185  HZ3 LYS X  12      29.590  48.590  24.750  0.00  0.00            
ATOM    186  C   LYS X  12      34.550  47.100  27.600  0.00  0.00            
ATOM    187  O   LYS X  12      34.350  48.160  28.120  0.00  0.00            
ATOM    188  N   VAL X  13      35.330  46.110  28.050  0.00  0.00            
ATOM    189  H   VAL X  13      35.230  45.220  27.540  0.00  0.00            
ATOM    190  CA  VAL X  13      35.980  46.030  29.390  0.00  0.00            
ATOM    191  HA  VAL X  13      35.600  46.820  30.050  0.00  0.00            
ATOM    192  CB  VAL X  13      35.450  44.790  30.110  0.00  0.00            
ATOM    193  HB  VAL X  13      35.840  43.880  29.570  0.00  0.00            
ATOM    194  CG1 VAL X  13      35.910  44.700  31.510  0.00  0.00            
ATOM    195 HG11 VAL X  13      36.920  44.360  31.520  0.00  0.00            
ATOM    196 HG12 VAL X  13      35.940  45.630  32.060  0.00  0.00            
ATOM    197 HG13 VAL X  13      35.340  43.870  32.000  0.00  0.00            
ATOM    198  CG2 VAL X  13      33.850  44.700  30.140  0.00  0.00            
ATOM    199 HG21 VAL X  13      33.460  45.610  30.590  0.00  0.00            
ATOM    200 HG22 VAL X  13      33.380  44.450  29.200  0.00  0.00            
ATOM    201 HG23 VAL X  13      33.540  43.900  30.810  0.00  0.00            
ATOM    202  C   VAL X  13      37.520  46.180  29.360  0.00  0.00            
ATOM    203  O   VAL X  13      38.140  46.640  30.370  0.00  0.00            
ATOM    204  N   GLU X  14      38.150  45.930  28.200  0.00  0.00            
ATOM    205  H   GLU X  14      37.750  45.310  27.550  0.00  0.00            
ATOM    206  CA  GLU X  14      39.610  46.100  27.860  0.00  0.00            
ATOM    207  HA  GLU X  14      40.270  45.420  28.490  0.00  0.00            
ATOM    208  CB  GLU X  14      39.950  45.700  26.390  0.00  0.00            
ATOM    209  HB1 GLU X  14      40.920  46.110  26.120  0.00  0.00            
ATOM    210  HB2 GLU X  14      39.240  46.140  25.700  0.00  0.00            
ATOM    211  CG  GLU X  14      39.870  44.220  26.150  0.00  0.00            
ATOM    212  HG1 GLU X  14      38.950  43.810  26.600  0.00  0.00            
ATOM    213  HG2 GLU X  14      40.680  43.660  26.730  0.00  0.00            
ATOM    214  CD  GLU X  14      39.950  43.860  24.670  0.00  0.00            
ATOM    215  OE1 GLU X  14      40.640  44.440  23.840  0.00  0.00            
ATOM    216  OE2 GLU X  14      39.300  42.840  24.290  0.00  0.00            
ATOM    217  C   GLU X  14      40.210  47.470  28.240  0.00  0.00            
ATOM    218  O   GLU X  14      41.350  47.530  28.730  0.00  0.00            
ATOM    219  N   GLY X  15      39.430  48.580  28.080  0.00  0.00            
ATOM    220  H   GLY X  15      38.620  48.430  27.480  0.00  0.00            
ATOM    221  CA  GLY X  15      39.750  49.920  28.540  0.00  0.00            
ATOM    222  HA1 GLY X  15      38.990  50.540  28.050  0.00  0.00            
ATOM    223  HA2 GLY X  15      40.720  50.130  27.990  0.00  0.00            
ATOM    224  C   GLY X  15      39.950  50.050  30.090  0.00  0.00            
ATOM    225  O   GLY X  15      40.660  50.950  30.590  0.00  0.00            
ATOM    226  N   CYS X  16      39.330  49.100  30.850  0.00  0.00            
ATOM    227  H   CYS X  16      38.880  48.300  30.360  0.00  0.00            
ATOM    228  CA  CYS X  16      39.300  49.110  32.310  0.00  0.00            
ATOM    229  HA  CYS X  16      39.440  50.100  32.690  0.00  0.00            
ATOM    230  CB  CYS X  16      37.920  48.680  32.840  0.00  0.00            
ATOM    231  HB1 CYS X  16      37.910  48.970  33.900  0.00  0.00            
ATOM    232  HB2 CYS X  16      37.830  47.600  32.760  0.00  0.00            
ATOM    233  SG  CYS X  16      36.490  49.550  32.060  0.00  0.00            
ATOM    234  HG  CYS X  16      36.520  49.000  30.790  0.00  0.00            
ATOM    235  C   CYS X  16      40.430  48.270  33.010  0.00  0.00            
ATOM    236  O   CYS X  16      40.510  48.230  34.220  0.00  0.00            
ATOM    237  N   MET X  17      41.290  47.490  32.300  0.00  0.00            
ATOM    238  H   MET X  17      41.300  47.480  31.270  0.00  0.00            
ATOM    239  CA  MET X  17      42.380  46.720  32.910  0.00  0.00            
ATOM    240  HA  MET X  17      42.130  46.170  33.740  0.00  0.00            
ATOM    241  CB  MET X  17      42.740  45.550  31.920  0.00  0.00            
ATOM    242  HB1 MET X  17      43.530  44.930  32.290  0.00  0.00            
ATOM    243  HB2 MET X  17      42.970  45.890  30.860  0.00  0.00            
ATOM    244  CG  MET X  17      41.430  44.650  31.790  0.00  0.00            
ATOM    245  HG1 MET X  17      41.680  43.720  31.300  0.00  0.00            
ATOM    246  HG2 MET X  17      40.730  45.170  31.190  0.00  0.00            
ATOM    247  SD  MET X  17      40.590  44.180  33.300  0.00  0.00            
ATOM    248  CE  MET X  17      41.790  43.290  34.260  0.00  0.00            
ATOM    249  HE1 MET X  17      41.410  43.360  35.310  0.00  0.00            
ATOM    250  HE2 MET X  17      41.890  42.250  33.870  0.00  0.00            
ATOM    251  HE3 MET X  17      42.770  43.810  34.230  0.00  0.00            
ATOM    252  C   MET X  17      43.530  47.650  33.200  0.00  0.00            
ATOM    253  O   MET X  17      43.800  48.510  32.370  0.00  0.00            
ATOM    254  N   VAL X  18      44.190  47.480  34.360  0.00  0.00            
ATOM    255  H   VAL X  18      43.670  46.880  35.040  0.00  0.00            
ATOM    256  CA  VAL X  18      45.350  48.290  34.860  0.00  0.00            
ATOM    257  HA  VAL X  18      45.920  48.760  34.050  0.00  0.00            
ATOM    258  CB  VAL X  18      44.790  49.460  35.730  0.00  0.00            
ATOM    259  HB  VAL X  18      45.630  49.970  36.160  0.00  0.00            
ATOM    260  CG1 VAL X  18      43.980  50.550  34.950  0.00  0.00            
ATOM    261 HG11 VAL X  18      43.940  51.460  35.590  0.00  0.00            
ATOM    262 HG12 VAL X  18      44.450  50.770  34.010  0.00  0.00            
ATOM    263 HG13 VAL X  18      42.930  50.150  34.780  0.00  0.00            
ATOM    264  CG2 VAL X  18      44.000  48.990  36.980  0.00  0.00            
ATOM    265 HG21 VAL X  18      43.840  49.890  37.540  0.00  0.00            
ATOM    266 HG22 VAL X  18      43.010  48.580  36.660  0.00  0.00            
ATOM    267 HG23 VAL X  18      44.550  48.240  37.530  0.00  0.00            
ATOM    268  C   VAL X  18      46.330  47.350  35.620  0.00  0.00            
ATOM    269  O   VAL X  18      45.920  46.290  36.030  0.00  0.00            
ATOM    270  N   GLN X  19      47.540  47.860  35.880  0.00  0.00            
ATOM    271  H   GLN X  19      47.840  48.700  35.400  0.00  0.00            
ATOM    272  CA  GLN X  19      48.540  47.210  36.760  0.00  0.00            
ATOM    273  HA  GLN X  19      48.400  46.130  36.940  0.00  0.00            
ATOM    274  CB  GLN X  19      49.920  47.390  36.100  0.00  0.00            
ATOM    275  HB1 GLN X  19      50.050  48.470  35.910  0.00  0.00            
ATOM    276  HB2 GLN X  19      49.930  46.930  35.140  0.00  0.00            
ATOM    277  CG  GLN X  19      51.040  46.750  36.900  0.00  0.00            
ATOM    278  HG1 GLN X  19      50.930  45.750  37.240  0.00  0.00            
ATOM    279  HG2 GLN X  19      51.260  47.380  37.750  0.00  0.00            
ATOM    280  CD  GLN X  19      52.340  46.800  36.120  0.00  0.00            
ATOM    281  OE1 GLN X  19      52.600  47.780  35.510  0.00  0.00            
ATOM    282  NE2 GLN X  19      53.090  45.780  35.970  0.00  0.00            
ATOM    283 HE21 GLN X  19      52.890  44.870  36.450  0.00  0.00            
ATOM    284 HE22 GLN X  19      54.030  45.910  35.590  0.00  0.00            
ATOM    285  C   GLN X  19      48.550  47.870  38.100  0.00  0.00            
ATOM    286  O   GLN X  19      48.430  49.060  38.230  0.00  0.00            
ATOM    287  N   VAL X  20      48.740  47.070  39.160  0.00  0.00            
ATOM    288  H   VAL X  20      48.760  46.090  39.010  0.00  0.00            
ATOM    289  CA  VAL X  20      48.930  47.720  40.580  0.00  0.00            
ATOM    290  HA  VAL X  20      48.910  48.800  40.570  0.00  0.00            
ATOM    291  CB  VAL X  20      47.660  47.330  41.350  0.00  0.00            
ATOM    292  HB  VAL X  20      47.500  46.230  41.260  0.00  0.00            
ATOM    293  CG1 VAL X  20      47.720  47.840  42.830  0.00  0.00            
ATOM    294 HG11 VAL X  20      47.850  48.930  42.770  0.00  0.00            
ATOM    295 HG12 VAL X  20      46.950  47.500  43.430  0.00  0.00            
ATOM    296 HG13 VAL X  20      48.630  47.520  43.290  0.00  0.00            
ATOM    297  CG2 VAL X  20      46.390  48.020  40.790  0.00  0.00            
ATOM    298 HG21 VAL X  20      45.470  47.600  41.300  0.00  0.00            
ATOM    299 HG22 VAL X  20      46.470  49.080  40.900  0.00  0.00            
ATOM    300 HG23 VAL X  20      46.170  47.850  39.740  0.00  0.00            
ATOM    301  C   VAL X  20      50.250  47.180  41.160  0.00  0.00            
ATOM    302  O   VAL X  20      50.610  46.060  40.860  0.00  0.00            
ATOM    303  N   THR X  21      50.980  47.960  41.960  0.00  0.00            
ATOM    304  H   THR X  21      50.600  48.890  42.200  0.00  0.00            
ATOM    305  CA  THR X  21      52.360  47.780  42.450  0.00  0.00            
ATOM    306  HA  THR X  21      52.550  46.690  42.440  0.00  0.00            
ATOM    307  CB  THR X  21      53.350  48.290  41.380  0.00  0.00            
ATOM    308  HB  THR X  21      53.170  49.370  41.420  0.00  0.00            
ATOM    309  CG2 THR X  21      54.880  47.940  41.610  0.00  0.00            
ATOM    310 HG21 THR X  21      55.050  46.910  41.560  0.00  0.00            
ATOM    311 HG22 THR X  21      55.360  48.360  40.750  0.00  0.00            
ATOM    312 HG23 THR X  21      55.170  48.410  42.580  0.00  0.00            
ATOM    313  OG1 THR X  21      53.050  47.670  40.130  0.00  0.00            
ATOM    314  HG1 THR X  21      53.450  48.300  39.420  0.00  0.00            
ATOM    315  C   THR X  21      52.620  48.280  43.920  0.00  0.00            
ATOM    316  O   THR X  21      51.880  49.220  44.370  0.00  0.00            
ATOM    317  N   CYS X  22      53.440  47.550  44.750  0.00  0.00            
ATOM    318  H   CYS X  22      53.780  46.640  44.460  0.00  0.00            
ATOM    319  CA  CYS X  22      53.990  47.990  46.080  0.00  0.00            
ATOM    320  HA  CYS X  22      54.140  49.100  45.940  0.00  0.00            
ATOM    321  CB  CYS X  22      53.010  47.710  47.300  0.00  0.00            
ATOM    322  HB1 CYS X  22      52.940  46.650  47.490  0.00  0.00            
ATOM    323  HB2 CYS X  22      51.970  48.160  47.190  0.00  0.00            
ATOM    324  SG  CYS X  22      53.830  48.580  48.670  0.00  0.00            
ATOM    325  HG  CYS X  22      54.050  49.720  48.070  0.00  0.00            
ATOM    326  C   CYS X  22      55.330  47.180  46.330  0.00  0.00            
ATOM    327  O   CYS X  22      55.370  45.970  46.180  0.00  0.00            
ATOM    328  N   GLY X  23      56.430  47.850  46.690  0.00  0.00            
ATOM    329  H   GLY X  23      56.440  48.860  46.740  0.00  0.00            
ATOM    330  CA  GLY X  23      57.750  47.260  46.750  0.00  0.00            
ATOM    331  HA1 GLY X  23      57.760  46.570  47.560  0.00  0.00            
ATOM    332  HA2 GLY X  23      58.490  48.030  46.810  0.00  0.00            
ATOM    333  C   GLY X  23      58.110  46.470  45.440  0.00  0.00            
ATOM    334  O   GLY X  23      57.890  47.000  44.310  0.00  0.00            
ATOM    335  N   THR X  24      58.560  45.200  45.540  0.00  0.00            
ATOM    336  H   THR X  24      58.870  44.810  46.430  0.00  0.00            
ATOM    337  CA  THR X  24      58.730  44.300  44.380  0.00  0.00            
ATOM    338  HA  THR X  24      59.200  44.840  43.620  0.00  0.00            
ATOM    339  CB  THR X  24      59.690  43.070  44.680  0.00  0.00            
ATOM    340  HB  THR X  24      59.700  42.470  43.820  0.00  0.00            
ATOM    341  CG2 THR X  24      61.130  43.510  44.980  0.00  0.00            
ATOM    342 HG21 THR X  24      61.470  44.160  44.180  0.00  0.00            
ATOM    343 HG22 THR X  24      61.180  43.900  46.020  0.00  0.00            
ATOM    344 HG23 THR X  24      61.800  42.660  45.050  0.00  0.00            
ATOM    345  OG1 THR X  24      59.340  42.260  45.750  0.00  0.00            
ATOM    346  HG1 THR X  24      60.090  41.610  45.950  0.00  0.00            
ATOM    347  C   THR X  24      57.330  43.780  43.880  0.00  0.00            
ATOM    348  O   THR X  24      57.260  43.500  42.670  0.00  0.00            
ATOM    349  N   THR X  25      56.310  43.740  44.730  0.00  0.00            
ATOM    350  H   THR X  25      56.430  44.090  45.660  0.00  0.00            
ATOM    351  CA  THR X  25      55.080  42.930  44.410  0.00  0.00            
ATOM    352  HA  THR X  25      55.420  42.060  43.870  0.00  0.00            
ATOM    353  CB  THR X  25      54.350  42.560  45.680  0.00  0.00            
ATOM    354  HB  THR X  25      54.210  43.460  46.290  0.00  0.00            
ATOM    355  CG2 THR X  25      53.080  41.840  45.370  0.00  0.00            
ATOM    356 HG21 THR X  25      52.440  41.640  46.210  0.00  0.00            
ATOM    357 HG22 THR X  25      52.480  42.420  44.680  0.00  0.00            
ATOM    358 HG23 THR X  25      53.410  40.910  44.920  0.00  0.00            
ATOM    359  OG1 THR X  25      55.240  41.680  46.360  0.00  0.00            
ATOM    360  HG1 THR X  25      54.800  41.410  47.170  0.00  0.00            
ATOM    361  C   THR X  25      54.240  43.690  43.360  0.00  0.00            
ATOM    362  O   THR X  25      53.950  44.830  43.610  0.00  0.00            
ATOM    363  N   THR X  26      53.760  43.010  42.310  0.00  0.00            
ATOM    364  H   THR X  26      54.110  42.130  42.050  0.00  0.00            
ATOM    365  CA  THR X  26      52.710  43.540  41.470  0.00  0.00            
ATOM    366  HA  THR X  26      52.050  44.290  41.920  0.00  0.00            
ATOM    367  CB  THR X  26      53.430  44.210  40.270  0.00  0.00            
ATOM    368  HB  THR X  26      54.210  44.820  40.650  0.00  0.00            
ATOM    369  CG2 THR X  26      54.030  43.180  39.380  0.00  0.00            
ATOM    370 HG21 THR X  26      53.330  42.610  38.750  0.00  0.00            
ATOM    371 HG22 THR X  26      54.700  43.760  38.790  0.00  0.00            
ATOM    372 HG23 THR X  26      54.610  42.420  39.940  0.00  0.00            
ATOM    373  OG1 THR X  26      52.640  45.000  39.440  0.00  0.00            
ATOM    374  HG1 THR X  26      52.490  45.840  39.850  0.00  0.00            
ATOM    375  C   THR X  26      51.680  42.440  41.010  0.00  0.00            
ATOM    376  O   THR X  26      51.990  41.310  40.700  0.00  0.00            
ATOM    377  N   LEU X  27      50.460  42.940  40.910  0.00  0.00            
ATOM    378  H   LEU X  27      50.330  43.930  41.050  0.00  0.00            
ATOM    379  CA  LEU X  27      49.330  42.210  40.410  0.00  0.00            
ATOM    380  HA  LEU X  27      49.520  41.420  39.670  0.00  0.00            
ATOM    381  CB  LEU X  27      48.580  41.510  41.620  0.00  0.00            
ATOM    382  HB1 LEU X  27      49.270  40.810  41.940  0.00  0.00            
ATOM    383  HB2 LEU X  27      47.670  41.110  41.250  0.00  0.00            
ATOM    384  CG  LEU X  27      48.210  42.380  42.830  0.00  0.00            
ATOM    385  HG  LEU X  27      49.170  42.620  43.240  0.00  0.00            
ATOM    386  CD1 LEU X  27      47.450  43.650  42.450  0.00  0.00            
ATOM    387 HD11 LEU X  27      48.110  44.330  41.990  0.00  0.00            
ATOM    388 HD12 LEU X  27      46.550  43.420  41.890  0.00  0.00            
ATOM    389 HD13 LEU X  27      47.120  44.180  43.340  0.00  0.00            
ATOM    390  CD2 LEU X  27      47.420  41.510  43.840  0.00  0.00            
ATOM    391 HD21 LEU X  27      46.580  41.060  43.270  0.00  0.00            
ATOM    392 HD22 LEU X  27      47.980  40.760  44.260  0.00  0.00            
ATOM    393 HD23 LEU X  27      47.130  42.210  44.660  0.00  0.00            
ATOM    394  C   LEU X  27      48.520  43.230  39.480  0.00  0.00            
ATOM    395  O   LEU X  27      49.020  44.250  39.000  0.00  0.00            
ATOM    396  N   ASN X  28      47.240  42.930  39.140  0.00  0.00            
ATOM    397  H   ASN X  28      46.890  42.010  39.440  0.00  0.00            
ATOM    398  CA  ASN X  28      46.410  43.680  38.200  0.00  0.00            
ATOM    399  HA  ASN X  28      47.010  44.510  37.750  0.00  0.00            
ATOM    400  CB  ASN X  28      45.950  42.800  37.030  0.00  0.00            
ATOM    401  HB1 ASN X  28      45.690  43.470  36.200  0.00  0.00            
ATOM    402  HB2 ASN X  28      45.100  42.120  37.290  0.00  0.00            
ATOM    403  CG  ASN X  28      46.960  41.820  36.380  0.00  0.00            
ATOM    404  OD1 ASN X  28      47.560  42.140  35.480  0.00  0.00            
ATOM    405  ND2 ASN X  28      47.130  40.660  36.920  0.00  0.00            
ATOM    406 HD21 ASN X  28      46.530  40.350  37.710  0.00  0.00            
ATOM    407 HD22 ASN X  28      47.710  39.990  36.420  0.00  0.00            
ATOM    408  C   ASN X  28      45.230  44.170  38.990  0.00  0.00            
ATOM    409  O   ASN X  28      44.850  43.650  40.080  0.00  0.00            
ATOM    410  N   GLY X  29      44.480  45.150  38.460  0.00  0.00            
ATOM    411  H   GLY X  29      44.790  45.640  37.610  0.00  0.00            
ATOM    412  CA  GLY X  29      43.190  45.610  39.000  0.00  0.00            
ATOM    413  HA1 GLY X  29      43.450  46.440  39.710  0.00  0.00            
ATOM    414  HA2 GLY X  29      42.750  44.840  39.600  0.00  0.00            
ATOM    415  C   GLY X  29      42.170  46.000  37.890  0.00  0.00            
ATOM    416  O   GLY X  29      42.590  46.180  36.750  0.00  0.00            
ATOM    417  N   LEU X  30      40.910  46.290  38.310  0.00  0.00            
ATOM    418  H   LEU X  30      40.630  46.280  39.340  0.00  0.00            
ATOM    419  CA  LEU X  30      39.830  46.740  37.410  0.00  0.00            
ATOM    420  HA  LEU X  30      40.240  46.650  36.380  0.00  0.00            
ATOM    421  CB  LEU X  30      38.640  45.880  37.670  0.00  0.00            
ATOM    422  HB1 LEU X  30      38.310  46.160  38.730  0.00  0.00            
ATOM    423  HB2 LEU X  30      39.010  44.810  37.570  0.00  0.00            
ATOM    424  CG  LEU X  30      37.390  46.010  36.790  0.00  0.00            
ATOM    425  HG  LEU X  30      37.030  46.990  36.970  0.00  0.00            
ATOM    426  CD1 LEU X  30      37.820  45.690  35.390  0.00  0.00            
ATOM    427 HD11 LEU X  30      38.740  46.340  35.210  0.00  0.00            
ATOM    428 HD12 LEU X  30      38.090  44.670  35.410  0.00  0.00            
ATOM    429 HD13 LEU X  30      37.010  45.790  34.660  0.00  0.00            
ATOM    430  CD2 LEU X  30      36.300  45.010  37.310  0.00  0.00            
ATOM    431 HD21 LEU X  30      35.420  45.100  36.680  0.00  0.00            
ATOM    432 HD22 LEU X  30      36.560  43.940  37.270  0.00  0.00            
ATOM    433 HD23 LEU X  30      36.070  45.260  38.300  0.00  0.00            
ATOM    434  C   LEU X  30      39.630  48.270  37.690  0.00  0.00            
ATOM    435  O   LEU X  30      39.460  48.590  38.840  0.00  0.00            
ATOM    436  N   TRP X  31      39.570  49.190  36.760  0.00  0.00            
ATOM    437  H   TRP X  31      39.850  48.860  35.890  0.00  0.00            
ATOM    438  CA  TRP X  31      39.430  50.590  36.910  0.00  0.00            
ATOM    439  HA  TRP X  31      39.510  50.870  37.920  0.00  0.00            
ATOM    440  CB  TRP X  31      40.540  51.350  36.070  0.00  0.00            
ATOM    441  HB1 TRP X  31      40.450  51.110  35.000  0.00  0.00            
ATOM    442  HB2 TRP X  31      41.530  50.900  36.410  0.00  0.00            
ATOM    443  CG  TRP X  31      40.680  52.850  36.220  0.00  0.00            
ATOM    444  CD1 TRP X  31      40.160  53.570  37.280  0.00  0.00            
ATOM    445  HD1 TRP X  31      39.630  53.190  38.100  0.00  0.00            
ATOM    446  NE1 TRP X  31      40.290  54.900  36.950  0.00  0.00            
ATOM    447  HE1 TRP X  31      39.810  55.700  37.450  0.00  0.00            
ATOM    448  CE2 TRP X  31      40.870  55.150  35.730  0.00  0.00            
ATOM    449  CZ2 TRP X  31      41.320  56.250  35.030  0.00  0.00            
ATOM    450  HZ2 TRP X  31      41.280  57.200  35.550  0.00  0.00            
ATOM    451  CH2 TRP X  31      41.780  56.120  33.700  0.00  0.00            
ATOM    452  HH2 TRP X  31      42.080  56.980  33.120  0.00  0.00            
ATOM    453  CZ3 TRP X  31      41.840  54.780  33.160  0.00  0.00            
ATOM    454  HZ3 TRP X  31      42.090  54.630  32.090  0.00  0.00            
ATOM    455  CE3 TRP X  31      41.640  53.670  33.970  0.00  0.00            
ATOM    456  HE3 TRP X  31      41.780  52.670  33.480  0.00  0.00            
ATOM    457  CD2 TRP X  31      41.070  53.820  35.250  0.00  0.00            
ATOM    458  C   TRP X  31      38.020  51.020  36.460  0.00  0.00            
ATOM    459  O   TRP X  31      37.580  50.830  35.330  0.00  0.00            
ATOM    460  N   LEU X  32      37.250  51.620  37.350  0.00  0.00            
ATOM    461  H   LEU X  32      37.620  51.960  38.180  0.00  0.00            
ATOM    462  CA  LEU X  32      35.800  51.880  37.120  0.00  0.00            
ATOM    463  HA  LEU X  32      35.600  51.910  36.050  0.00  0.00            
ATOM    464  CB  LEU X  32      34.970  50.750  37.740  0.00  0.00            
ATOM    465  HB1 LEU X  32      33.910  51.080  37.780  0.00  0.00            
ATOM    466  HB2 LEU X  32      35.360  50.670  38.790  0.00  0.00            
ATOM    467  CG  LEU X  32      35.180  49.400  37.030  0.00  0.00            
ATOM    468  HG  LEU X  32      36.200  49.310  36.970  0.00  0.00            
ATOM    469  CD1 LEU X  32      34.690  48.280  37.880  0.00  0.00            
ATOM    470 HD11 LEU X  32      34.470  47.360  37.340  0.00  0.00            
ATOM    471 HD12 LEU X  32      35.460  48.030  38.560  0.00  0.00            
ATOM    472 HD13 LEU X  32      33.760  48.540  38.420  0.00  0.00            
ATOM    473  CD2 LEU X  32      34.550  49.260  35.620  0.00  0.00            
ATOM    474 HD21 LEU X  32      33.490  49.590  35.570  0.00  0.00            
ATOM    475 HD22 LEU X  32      35.210  49.860  34.930  0.00  0.00            
ATOM    476 HD23 LEU X  32      34.490  48.170  35.360  0.00  0.00            
ATOM    477  C   LEU X  32      35.330  53.200  37.720  0.00  0.00            
ATOM    478  O   LEU X  32      35.220  53.310  38.940  0.00  0.00            
ATOM    479  N   ASP X  33      35.080  54.160  36.850  0.00  0.00            
ATOM    480  H   ASP X  33      35.330  53.870  35.890  0.00  0.00            
ATOM    481  CA  ASP X  33      35.200  55.570  37.210  0.00  0.00            
ATOM    482  HA  ASP X  33      35.400  56.120  36.310  0.00  0.00            
ATOM    483  CB  ASP X  33      33.890  56.060  37.810  0.00  0.00            
ATOM    484  HB1 ASP X  33      34.080  57.070  38.140  0.00  0.00            
ATOM    485  HB2 ASP X  33      33.640  55.490  38.660  0.00  0.00            
ATOM    486  CG  ASP X  33      32.770  56.080  36.740  0.00  0.00            
ATOM    487  OD1 ASP X  33      33.060  56.460  35.580  0.00  0.00            
ATOM    488  OD2 ASP X  33      31.600  55.990  37.130  0.00  0.00            
ATOM    489  C   ASP X  33      36.400  55.860  38.130  0.00  0.00            
ATOM    490  O   ASP X  33      37.530  55.670  37.630  0.00  0.00            
ATOM    491  N   ASP X  34      36.370  56.460  39.350  0.00  0.00            
ATOM    492  H   ASP X  34      35.490  56.850  39.710  0.00  0.00            
ATOM    493  CA  ASP X  34      37.520  56.860  40.130  0.00  0.00            
ATOM    494  HA  ASP X  34      38.360  56.910  39.510  0.00  0.00            
ATOM    495  CB  ASP X  34      37.430  58.330  40.620  0.00  0.00            
ATOM    496  HB1 ASP X  34      37.640  58.890  39.780  0.00  0.00            
ATOM    497  HB2 ASP X  34      38.260  58.500  41.330  0.00  0.00            
ATOM    498  CG  ASP X  34      36.060  58.770  41.250  0.00  0.00            
ATOM    499  OD1 ASP X  34      35.400  57.950  41.960  0.00  0.00            
ATOM    500  OD2 ASP X  34      35.490  59.790  40.810  0.00  0.00            
ATOM    501  C   ASP X  34      37.850  55.800  41.170  0.00  0.00            
ATOM    502  O   ASP X  34      38.330  56.130  42.320  0.00  0.00            
ATOM    503  N   VAL X  35      37.720  54.490  40.930  0.00  0.00            
ATOM    504  H   VAL X  35      37.190  54.150  40.130  0.00  0.00            
ATOM    505  CA  VAL X  35      38.120  53.440  41.870  0.00  0.00            
ATOM    506  HA  VAL X  35      38.950  53.780  42.470  0.00  0.00            
ATOM    507  CB  VAL X  35      36.890  53.000  42.720  0.00  0.00            
ATOM    508  HB  VAL X  35      37.260  52.100  43.310  0.00  0.00            
ATOM    509  CG1 VAL X  35      36.330  54.060  43.670  0.00  0.00            
ATOM    510 HG11 VAL X  35      35.500  53.590  44.340  0.00  0.00            
ATOM    511 HG12 VAL X  35      37.150  54.360  44.350  0.00  0.00            
ATOM    512 HG13 VAL X  35      35.860  54.800  43.010  0.00  0.00            
ATOM    513  CG2 VAL X  35      35.740  52.480  41.890  0.00  0.00            
ATOM    514 HG21 VAL X  35      35.330  53.330  41.410  0.00  0.00            
ATOM    515 HG22 VAL X  35      35.990  51.690  41.230  0.00  0.00            
ATOM    516 HG23 VAL X  35      34.910  52.110  42.580  0.00  0.00            
ATOM    517  C   VAL X  35      38.790  52.310  41.140  0.00  0.00            
ATOM    518  O   VAL X  35      38.420  51.960  40.000  0.00  0.00            
ATOM    519  N   VAL X  36      39.810  51.740  41.780  0.00  0.00            
ATOM    520  H   VAL X  36      40.050  52.160  42.690  0.00  0.00            
ATOM    521  CA  VAL X  36      40.390  50.500  41.340  0.00  0.00            
ATOM    522  HA  VAL X  36      39.990  50.220  40.380  0.00  0.00            
ATOM    523  CB  VAL X  36      41.900  50.590  40.980  0.00  0.00            
ATOM    524  HB  VAL X  36      42.420  50.750  41.900  0.00  0.00            
ATOM    525  CG1 VAL X  36      42.380  49.260  40.330  0.00  0.00            
ATOM    526 HG11 VAL X  36      41.870  49.120  39.370  0.00  0.00            
ATOM    527 HG12 VAL X  36      43.410  49.320  40.170  0.00  0.00            
ATOM    528 HG13 VAL X  36      42.290  48.410  41.010  0.00  0.00            
ATOM    529  CG2 VAL X  36      42.040  51.740  39.930  0.00  0.00            
ATOM    530 HG21 VAL X  36      41.770  52.770  40.260  0.00  0.00            
ATOM    531 HG22 VAL X  36      43.060  51.840  39.540  0.00  0.00            
ATOM    532 HG23 VAL X  36      41.500  51.560  38.990  0.00  0.00            
ATOM    533  C   VAL X  36      40.120  49.380  42.350  0.00  0.00            
ATOM    534  O   VAL X  36      40.650  49.380  43.470  0.00  0.00            
ATOM    535  N   TYR X  37      39.360  48.450  41.870  0.00  0.00            
ATOM    536  H   TYR X  37      39.090  48.530  40.910  0.00  0.00            
ATOM    537  CA  TYR X  37      39.180  47.090  42.440  0.00  0.00            
ATOM    538  HA  TYR X  37      38.980  47.130  43.530  0.00  0.00            
ATOM    539  CB  TYR X  37      37.940  46.440  41.830  0.00  0.00            
ATOM    540  HB1 TYR X  37      37.820  45.490  42.280  0.00  0.00            
ATOM    541  HB2 TYR X  37      38.060  46.480  40.760  0.00  0.00            
ATOM    542  CG  TYR X  37      36.660  47.140  42.290  0.00  0.00            
ATOM    543  CD1 TYR X  37      36.140  48.130  41.410  0.00  0.00            
ATOM    544  HD1 TYR X  37      36.570  48.340  40.460  0.00  0.00            
ATOM    545  CE1 TYR X  37      34.970  48.760  41.860  0.00  0.00            
ATOM    546  HE1 TYR X  37      34.520  49.610  41.270  0.00  0.00            
ATOM    547  CZ  TYR X  37      34.430  48.490  43.110  0.00  0.00            
ATOM    548  OH  TYR X  37      33.340  49.140  43.490  0.00  0.00            
ATOM    549  HH  TYR X  37      33.050  48.910  44.360  0.00  0.00            
ATOM    550  CE2 TYR X  37      34.990  47.550  43.990  0.00  0.00            
ATOM    551  HE2 TYR X  37      34.470  47.340  44.890  0.00  0.00            
ATOM    552  CD2 TYR X  37      36.140  46.830  43.600  0.00  0.00            
ATOM    553  HD2 TYR X  37      36.590  46.060  44.230  0.00  0.00            
ATOM    554  C   TYR X  37      40.400  46.250  42.130  0.00  0.00            
ATOM    555  O   TYR X  37      40.800  46.040  40.950  0.00  0.00            
ATOM    556  N   CYS X  38      41.000  45.650  43.200  0.00  0.00            
ATOM    557  H   CYS X  38      40.620  45.760  44.110  0.00  0.00            
ATOM    558  CA  CYS X  38      42.050  44.650  43.030  0.00  0.00            
ATOM    559  HA  CYS X  38      41.920  43.910  42.250  0.00  0.00            
ATOM    560  CB  CYS X  38      43.380  45.270  42.650  0.00  0.00            
ATOM    561  HB1 CYS X  38      43.130  45.870  41.760  0.00  0.00            
ATOM    562  HB2 CYS X  38      44.090  44.560  42.310  0.00  0.00            
ATOM    563  SG  CYS X  38      44.040  46.390  43.900  0.00  0.00            
ATOM    564  HG  CYS X  38      43.190  47.480  43.730  0.00  0.00            
ATOM    565  C   CYS X  38      42.170  43.800  44.330  0.00  0.00            
ATOM    566  O   CYS X  38      41.570  44.070  45.400  0.00  0.00            
ATOM    567  N   PRO X  39      43.000  42.720  44.300  0.00  0.00            
ATOM    568  CD  PRO X  39      43.580  42.070  43.110  0.00  0.00            
ATOM    569  HD1 PRO X  39      44.530  42.480  42.930  0.00  0.00            
ATOM    570  HD2 PRO X  39      42.890  42.170  42.220  0.00  0.00            
ATOM    571  CG  PRO X  39      43.610  40.570  43.490  0.00  0.00            
ATOM    572  HG1 PRO X  39      44.180  39.980  42.840  0.00  0.00            
ATOM    573  HG2 PRO X  39      42.520  40.250  43.460  0.00  0.00            
ATOM    574  CB  PRO X  39      44.060  40.570  44.940  0.00  0.00            
ATOM    575  HB1 PRO X  39      45.120  40.640  44.980  0.00  0.00            
ATOM    576  HB2 PRO X  39      43.800  39.630  45.470  0.00  0.00            
ATOM    577  CA  PRO X  39      43.420  41.900  45.490  0.00  0.00            
ATOM    578  HA  PRO X  39      42.450  41.620  45.910  0.00  0.00            
ATOM    579  C   PRO X  39      44.370  42.670  46.530  0.00  0.00            
ATOM    580  O   PRO X  39      45.240  43.470  46.170  0.00  0.00            
ATOM    581  N   ARG X  40      44.210  42.450  47.830  0.00  0.00            
ATOM    582  H   ARG X  40      43.490  41.770  48.060  0.00  0.00            
ATOM    583  CA  ARG X  40      44.850  43.160  48.900  0.00  0.00            
ATOM    584  HA  ARG X  40      44.720  44.270  48.640  0.00  0.00            
ATOM    585  CB  ARG X  40      44.080  42.920  50.290  0.00  0.00            
ATOM    586  HB1 ARG X  40      43.010  43.230  50.110  0.00  0.00            
ATOM    587  HB2 ARG X  40      44.500  43.620  50.970  0.00  0.00            
ATOM    588  CG  ARG X  40      43.960  41.550  50.920  0.00  0.00            
ATOM    589  HG1 ARG X  40      44.960  41.130  50.870  0.00  0.00            
ATOM    590  HG2 ARG X  40      43.210  41.070  50.340  0.00  0.00            
ATOM    591  CD  ARG X  40      43.340  41.680  52.330  0.00  0.00            
ATOM    592  HD1 ARG X  40      42.360  42.190  52.200  0.00  0.00            
ATOM    593  HD2 ARG X  40      44.040  42.240  52.990  0.00  0.00            
ATOM    594  NE  ARG X  40      42.990  40.350  52.910  0.00  0.00            
ATOM    595  HE  ARG X  40      43.350  39.530  52.370  0.00  0.00            
ATOM    596  CZ  ARG X  40      42.550  40.110  54.080  0.00  0.00            
ATOM    597  NH1 ARG X  40      42.330  40.970  55.010  0.00  0.00            
ATOM    598 HH11 ARG X  40      42.790  41.840  54.910  0.00  0.00            
ATOM    599 HH12 ARG X  40      42.060  40.740  55.960  0.00  0.00            
ATOM    600  NH2 ARG X  40      42.300  38.910  54.330  0.00  0.00            
ATOM    601 HH21 ARG X  40      42.170  38.290  53.540  0.00  0.00            
ATOM    602 HH22 ARG X  40      42.070  38.560  55.230  0.00  0.00            
ATOM    603  C   ARG X  40      46.320  42.960  49.090  0.00  0.00            
ATOM    604  O   ARG X  40      47.120  43.730  49.660  0.00  0.00            
ATOM    605  N   HID X  41      46.750  41.740  48.660  0.00  0.00            
ATOM    606  H   HID X  41      46.050  41.200  48.190  0.00  0.00            
ATOM    607  CA  HID X  41      48.060  41.200  48.950  0.00  0.00            
ATOM    608  HA  HID X  41      48.320  41.360  50.000  0.00  0.00            
ATOM    609  CB  HID X  41      47.940  39.670  48.970  0.00  0.00            
ATOM    610  HB1 HID X  41      46.990  39.410  49.420  0.00  0.00            
ATOM    611  HB2 HID X  41      48.800  39.240  49.360  0.00  0.00            
ATOM    612  CG  HID X  41      47.820  39.130  47.550  0.00  0.00            
ATOM    613  ND1 HID X  41      46.740  38.430  47.090  0.00  0.00            
ATOM    614  HD1 HID X  41      45.860  38.380  47.580  0.00  0.00            
ATOM    615  CE1 HID X  41      47.030  38.100  45.820  0.00  0.00            
ATOM    616  HE1 HID X  41      46.360  37.740  45.090  0.00  0.00            
ATOM    617  NE2 HID X  41      48.250  38.420  45.470  0.00  0.00            
ATOM    618  CD2 HID X  41      48.880  39.000  46.630  0.00  0.00            
ATOM    619  HD2 HID X  41      49.870  39.440  46.680  0.00  0.00            
ATOM    620  C   HID X  41      49.270  41.750  48.210  0.00  0.00            
ATOM    621  O   HID X  41      50.380  41.340  48.400  0.00  0.00            
ATOM    622  N   VAL X  42      49.050  42.920  47.520  0.00  0.00            
ATOM    623  H   VAL X  42      48.210  43.390  47.360  0.00  0.00            
ATOM    624  CA  VAL X  42      50.140  43.750  47.040  0.00  0.00            
ATOM    625  HA  VAL X  42      50.680  43.070  46.440  0.00  0.00            
ATOM    626  CB  VAL X  42      49.600  44.890  46.200  0.00  0.00            
ATOM    627  HB  VAL X  42      48.790  44.460  45.480  0.00  0.00            
ATOM    628  CG1 VAL X  42      49.050  46.060  47.000  0.00  0.00            
ATOM    629 HG11 VAL X  42      48.300  45.580  47.690  0.00  0.00            
ATOM    630 HG12 VAL X  42      49.840  46.560  47.550  0.00  0.00            
ATOM    631 HG13 VAL X  42      48.620  46.920  46.390  0.00  0.00            
ATOM    632  CG2 VAL X  42      50.650  45.500  45.320  0.00  0.00            
ATOM    633 HG21 VAL X  42      50.240  46.390  44.770  0.00  0.00            
ATOM    634 HG22 VAL X  42      51.580  45.760  45.820  0.00  0.00            
ATOM    635 HG23 VAL X  42      50.930  44.780  44.480  0.00  0.00            
ATOM    636  C   VAL X  42      51.000  44.270  48.170  0.00  0.00            
ATOM    637  O   VAL X  42      52.210  44.340  48.060  0.00  0.00            
ATOM    638  N   ILE X  43      50.340  44.480  49.330  0.00  0.00            
ATOM    639  H   ILE X  43      49.420  44.200  49.530  0.00  0.00            
ATOM    640  CA  ILE X  43      51.010  45.150  50.430  0.00  0.00            
ATOM    641  HA  ILE X  43      51.500  45.940  49.950  0.00  0.00            
ATOM    642  CB  ILE X  43      50.050  45.790  51.510  0.00  0.00            
ATOM    643  HB  ILE X  43      50.610  46.370  52.220  0.00  0.00            
ATOM    644  CG2 ILE X  43      49.070  46.770  50.820  0.00  0.00            
ATOM    645 HG21 ILE X  43      48.140  46.260  50.480  0.00  0.00            
ATOM    646 HG22 ILE X  43      48.810  47.540  51.530  0.00  0.00            
ATOM    647 HG23 ILE X  43      49.580  47.270  49.930  0.00  0.00            
ATOM    648  CG1 ILE X  43      49.280  44.760  52.350  0.00  0.00            
ATOM    649 HG11 ILE X  43      49.890  43.900  52.680  0.00  0.00            
ATOM    650 HG12 ILE X  43      48.510  44.350  51.730  0.00  0.00            
ATOM    651  CD  ILE X  43      48.600  45.370  53.620  0.00  0.00            
ATOM    652  HD1 ILE X  43      47.760  46.040  53.290  0.00  0.00            
ATOM    653  HD2 ILE X  43      48.090  44.520  54.120  0.00  0.00            
ATOM    654  HD3 ILE X  43      49.300  45.890  54.290  0.00  0.00            
ATOM    655  C   ILE X  43      52.070  44.240  51.140  0.00  0.00            
ATOM    656  O   ILE X  43      52.490  44.610  52.200  0.00  0.00            
ATOM    657  N   CYS X  44      52.470  43.120  50.510  0.00  0.00            
ATOM    658  H   CYS X  44      52.040  42.830  49.610  0.00  0.00            
ATOM    659  CA  CYS X  44      53.550  42.300  51.060  0.00  0.00            
ATOM    660  HA  CYS X  44      54.080  42.920  51.800  0.00  0.00            
ATOM    661  CB  CYS X  44      53.170  41.090  51.910  0.00  0.00            
ATOM    662  HB1 CYS X  44      53.130  41.310  52.990  0.00  0.00            
ATOM    663  HB2 CYS X  44      54.010  40.350  51.770  0.00  0.00            
ATOM    664  SG  CYS X  44      51.590  40.240  51.500  0.00  0.00            
ATOM    665  HG  CYS X  44      51.380  40.520  50.180  0.00  0.00            
ATOM    666  C   CYS X  44      54.680  42.030  50.010  0.00  0.00            
ATOM    667  O   CYS X  44      54.450  41.610  48.910  0.00  0.00            
ATOM    668  N   THR X  45      55.970  42.040  50.480  0.00  0.00            
ATOM    669  H   THR X  45      56.080  42.420  51.420  0.00  0.00            
ATOM    670  CA  THR X  45      57.120  41.490  49.780  0.00  0.00            
ATOM    671  HA  THR X  45      56.970  41.690  48.760  0.00  0.00            
ATOM    672  CB  THR X  45      58.390  42.250  50.220  0.00  0.00            
ATOM    673  HB  THR X  45      58.220  43.320  50.450  0.00  0.00            
ATOM    674  CG2 THR X  45      59.190  41.730  51.440  0.00  0.00            
ATOM    675 HG21 THR X  45      60.020  42.450  51.670  0.00  0.00            
ATOM    676 HG22 THR X  45      58.510  41.790  52.280  0.00  0.00            
ATOM    677 HG23 THR X  45      59.480  40.700  51.320  0.00  0.00            
ATOM    678  OG1 THR X  45      59.300  42.180  49.170  0.00  0.00            
ATOM    679  HG1 THR X  45      59.180  43.040  48.700  0.00  0.00            
ATOM    680  C   THR X  45      57.240  39.970  49.930  0.00  0.00            
ATOM    681  O   THR X  45      56.730  39.420  50.900  0.00  0.00            
ATOM    682  N   SER X  46      57.960  39.370  48.990  0.00  0.00            
ATOM    683  H   SER X  46      58.450  40.000  48.320  0.00  0.00            
ATOM    684  CA  SER X  46      58.020  37.920  48.780  0.00  0.00            
ATOM    685  HA  SER X  46      57.000  37.620  48.580  0.00  0.00            
ATOM    686  CB  SER X  46      58.980  37.520  47.690  0.00  0.00            
ATOM    687  HB1 SER X  46      58.760  36.490  47.350  0.00  0.00            
ATOM    688  HB2 SER X  46      59.980  37.510  48.130  0.00  0.00            
ATOM    689  OG  SER X  46      58.930  38.430  46.610  0.00  0.00            
ATOM    690  HG  SER X  46      58.020  38.550  46.230  0.00  0.00            
ATOM    691  C   SER X  46      58.230  37.130  50.080  0.00  0.00            
ATOM    692  O   SER X  46      57.510  36.190  50.330  0.00  0.00            
ATOM    693  N   GLU X  47      59.170  37.600  50.940  0.00  0.00            
ATOM    694  H   GLU X  47      59.660  38.500  50.710  0.00  0.00            
ATOM    695  CA  GLU X  47      59.530  36.920  52.220  0.00  0.00            
ATOM    696  HA  GLU X  47      59.760  35.890  52.060  0.00  0.00            
ATOM    697  CB  GLU X  47      60.830  37.570  52.710  0.00  0.00            
ATOM    698  HB1 GLU X  47      60.590  38.610  52.940  0.00  0.00            
ATOM    699  HB2 GLU X  47      61.600  37.510  51.930  0.00  0.00            
ATOM    700  CG  GLU X  47      61.450  36.860  53.970  0.00  0.00            
ATOM    701  HG1 GLU X  47      61.710  35.850  53.640  0.00  0.00            
ATOM    702  HG2 GLU X  47      60.760  36.930  54.830  0.00  0.00            
ATOM    703  CD  GLU X  47      62.710  37.700  54.340  0.00  0.00            
ATOM    704  OE1 GLU X  47      63.550  37.110  55.130  0.00  0.00            
ATOM    705  OE2 GLU X  47      62.800  38.910  54.080  0.00  0.00            
ATOM    706  C   GLU X  47      58.350  36.880  53.200  0.00  0.00            
ATOM    707  O   GLU X  47      58.420  36.030  54.120  0.00  0.00            
ATOM    708  N   ASP X  48      57.300  37.730  53.030  0.00  0.00            
ATOM    709  H   ASP X  48      57.300  38.340  52.270  0.00  0.00            
ATOM    710  CA  ASP X  48      56.130  37.840  53.960  0.00  0.00            
ATOM    711  HA  ASP X  48      56.380  37.360  54.900  0.00  0.00            
ATOM    712  CB  ASP X  48      56.030  39.290  54.320  0.00  0.00            
ATOM    713  HB1 ASP X  48      55.270  39.390  55.080  0.00  0.00            
ATOM    714  HB2 ASP X  48      55.810  39.860  53.440  0.00  0.00            
ATOM    715  CG  ASP X  48      57.280  40.010  54.770  0.00  0.00            
ATOM    716  OD1 ASP X  48      58.260  39.440  55.200  0.00  0.00            
ATOM    717  OD2 ASP X  48      57.200  41.240  54.850  0.00  0.00            
ATOM    718  C   ASP X  48      54.850  37.170  53.480  0.00  0.00            
ATOM    719  O   ASP X  48      53.850  37.190  54.230  0.00  0.00            
ATOM    720  N   MET X  49      54.810  36.650  52.300  0.00  0.00            
ATOM    721  H   MET X  49      55.600  36.790  51.700  0.00  0.00            
ATOM    722  CA  MET X  49      53.620  36.100  51.660  0.00  0.00            
ATOM    723  HA  MET X  49      52.880  36.870  51.920  0.00  0.00            
ATOM    724  CB  MET X  49      53.780  36.110  50.120  0.00  0.00            
ATOM    725  HB1 MET X  49      52.940  35.500  49.650  0.00  0.00            
ATOM    726  HB2 MET X  49      54.700  35.640  49.760  0.00  0.00            
ATOM    727  CG  MET X  49      53.790  37.550  49.490  0.00  0.00            
ATOM    728  HG1 MET X  49      54.720  38.070  49.640  0.00  0.00            
ATOM    729  HG2 MET X  49      52.940  38.110  49.940  0.00  0.00            
ATOM    730  SD  MET X  49      53.540  37.370  47.700  0.00  0.00            
ATOM    731  CE  MET X  49      54.030  39.070  47.330  0.00  0.00            
ATOM    732  HE1 MET X  49      53.170  39.730  47.660  0.00  0.00            
ATOM    733  HE2 MET X  49      54.960  39.310  47.810  0.00  0.00            
ATOM    734  HE3 MET X  49      54.180  39.300  46.300  0.00  0.00            
ATOM    735  C   MET X  49      53.080  34.750  52.230  0.00  0.00            
ATOM    736  O   MET X  49      51.950  34.350  51.860  0.00  0.00            
ATOM    737  N   LEU X  50      53.670  34.080  53.260  0.00  0.00            
ATOM    738  H   LEU X  50      54.460  34.500  53.820  0.00  0.00            
ATOM    739  CA  LEU X  50      53.110  32.760  53.740  0.00  0.00            
ATOM    740  HA  LEU X  50      52.890  32.150  52.850  0.00  0.00            
ATOM    741  CB  LEU X  50      54.170  31.870  54.420  0.00  0.00            
ATOM    742  HB1 LEU X  50      54.620  32.440  55.250  0.00  0.00            
ATOM    743  HB2 LEU X  50      55.000  31.730  53.710  0.00  0.00            
ATOM    744  CG  LEU X  50      53.610  30.540  54.940  0.00  0.00            
ATOM    745  HG  LEU X  50      52.680  30.680  55.510  0.00  0.00            
ATOM    746  CD1 LEU X  50      53.140  29.610  53.820  0.00  0.00            
ATOM    747 HD11 LEU X  50      52.560  30.170  53.170  0.00  0.00            
ATOM    748 HD12 LEU X  50      53.840  28.990  53.350  0.00  0.00            
ATOM    749 HD13 LEU X  50      52.580  28.830  54.350  0.00  0.00            
ATOM    750  CD2 LEU X  50      54.580  29.810  55.810  0.00  0.00            
ATOM    751 HD21 LEU X  50      54.750  30.410  56.690  0.00  0.00            
ATOM    752 HD22 LEU X  50      54.190  28.840  56.180  0.00  0.00            
ATOM    753 HD23 LEU X  50      55.460  29.710  55.160  0.00  0.00            
ATOM    754  C   LEU X  50      51.870  32.980  54.640  0.00  0.00            
ATOM    755  O   LEU X  50      50.820  32.510  54.280  0.00  0.00            
ATOM    756  N   ASN X  51      51.990  33.760  55.770  0.00  0.00            
ATOM    757  H   ASN X  51      52.810  34.350  55.870  0.00  0.00            
ATOM    758  CA  ASN X  51      50.810  34.040  56.580  0.00  0.00            
ATOM    759  HA  ASN X  51      49.960  33.830  55.970  0.00  0.00            
ATOM    760  CB  ASN X  51      51.010  33.210  57.880  0.00  0.00            
ATOM    761  HB1 ASN X  51      51.850  33.540  58.470  0.00  0.00            
ATOM    762  HB2 ASN X  51      51.190  32.180  57.550  0.00  0.00            
ATOM    763  CG  ASN X  51      49.750  33.260  58.770  0.00  0.00            
ATOM    764  OD1 ASN X  51      48.640  33.050  58.280  0.00  0.00            
ATOM    765  ND2 ASN X  51      49.880  33.600  60.040  0.00  0.00            
ATOM    766 HD21 ASN X  51      50.770  33.880  60.360  0.00  0.00            
ATOM    767 HD22 ASN X  51      49.180  33.770  60.680  0.00  0.00            
ATOM    768  C   ASN X  51      50.720  35.520  56.960  0.00  0.00            
ATOM    769  O   ASN X  51      51.180  35.940  58.050  0.00  0.00            
ATOM    770  N   PRO X  52      50.230  36.380  55.980  0.00  0.00            
ATOM    771  CD  PRO X  52      49.860  36.110  54.630  0.00  0.00            
ATOM    772  HD1 PRO X  52      48.720  36.050  54.520  0.00  0.00            
ATOM    773  HD2 PRO X  52      50.390  35.220  54.150  0.00  0.00            
ATOM    774  CG  PRO X  52      50.210  37.350  53.890  0.00  0.00            
ATOM    775  HG1 PRO X  52      49.600  37.310  53.000  0.00  0.00            
ATOM    776  HG2 PRO X  52      51.220  37.360  53.510  0.00  0.00            
ATOM    777  CB  PRO X  52      49.970  38.530  54.850  0.00  0.00            
ATOM    778  HB1 PRO X  52      48.910  38.870  54.710  0.00  0.00            
ATOM    779  HB2 PRO X  52      50.640  39.360  54.720  0.00  0.00            
ATOM    780  CA  PRO X  52      50.260  37.840  56.190  0.00  0.00            
ATOM    781  HA  PRO X  52      51.230  38.140  56.510  0.00  0.00            
ATOM    782  C   PRO X  52      49.260  38.430  57.240  0.00  0.00            
ATOM    783  O   PRO X  52      48.170  37.930  57.470  0.00  0.00            
ATOM    784  N   ASN X  53      49.650  39.510  57.920  0.00  0.00            
ATOM    785  H   ASN X  53      50.600  39.710  57.850  0.00  0.00            
ATOM    786  CA  ASN X  53      48.820  40.390  58.760  0.00  0.00            
ATOM    787  HA  ASN X  53      47.820  39.910  58.900  0.00  0.00            
ATOM    788  CB  ASN X  53      49.460  40.540  60.160  0.00  0.00            
ATOM    789  HB1 ASN X  53      50.510  40.830  60.060  0.00  0.00            
ATOM    790  HB2 ASN X  53      49.400  39.520  60.630  0.00  0.00            
ATOM    791  CG  ASN X  53      48.770  41.550  61.040  0.00  0.00            
ATOM    792  OD1 ASN X  53      47.730  42.100  60.750  0.00  0.00            
ATOM    793  ND2 ASN X  53      49.270  41.900  62.180  0.00  0.00            
ATOM    794 HD21 ASN X  53      50.190  41.510  62.410  0.00  0.00            
ATOM    795 HD22 ASN X  53      48.770  42.550  62.780  0.00  0.00            
ATOM    796  C   ASN X  53      48.650  41.710  58.010  0.00  0.00            
ATOM    797  O   ASN X  53      49.420  42.660  58.060  0.00  0.00            
ATOM    798  N   TYR X  54      47.530  41.730  57.320  0.00  0.00            
ATOM    799  H   TYR X  54      46.930  40.910  57.350  0.00  0.00            
ATOM    800  CA  TYR X  54      47.080  42.980  56.660  0.00  0.00            
ATOM    801  HA  TYR X  54      47.970  43.420  56.030  0.00  0.00            
ATOM    802  CB  TYR X  54      45.940  42.630  55.710  0.00  0.00            
ATOM    803  HB1 TYR X  54      45.750  43.510  55.070  0.00  0.00            
ATOM    804  HB2 TYR X  54      44.980  42.460  56.220  0.00  0.00            
ATOM    805  CG  TYR X  54      46.270  41.420  54.830  0.00  0.00            
ATOM    806  CD1 TYR X  54      46.980  41.510  53.630  0.00  0.00            
ATOM    807  HD1 TYR X  54      47.310  42.450  53.200  0.00  0.00            
ATOM    808  CE1 TYR X  54      47.100  40.430  52.750  0.00  0.00            
ATOM    809  HE1 TYR X  54      47.700  40.590  51.920  0.00  0.00            
ATOM    810  CZ  TYR X  54      46.570  39.170  53.150  0.00  0.00            
ATOM    811  OH  TYR X  54      46.860  38.100  52.440  0.00  0.00            
ATOM    812  HH  TYR X  54      46.320  37.400  52.750  0.00  0.00            
ATOM    813  CE2 TYR X  54      45.810  39.070  54.430  0.00  0.00            
ATOM    814  HE2 TYR X  54      45.500  38.070  54.720  0.00  0.00            
ATOM    815  CD2 TYR X  54      45.770  40.150  55.280  0.00  0.00            
ATOM    816  HD2 TYR X  54      45.330  40.000  56.260  0.00  0.00            
ATOM    817  C   TYR X  54      46.720  44.180  57.600  0.00  0.00            
ATOM    818  O   TYR X  54      46.350  45.220  57.050  0.00  0.00            
ATOM    819  N   GLU X  55      46.720  44.040  58.910  0.00  0.00            
ATOM    820  H   GLU X  55      46.930  43.200  59.430  0.00  0.00            
ATOM    821  CA  GLU X  55      46.630  45.200  59.790  0.00  0.00            
ATOM    822  HA  GLU X  55      45.990  45.930  59.300  0.00  0.00            
ATOM    823  CB  GLU X  55      46.050  44.910  61.190  0.00  0.00            
ATOM    824  HB1 GLU X  55      45.960  45.920  61.720  0.00  0.00            
ATOM    825  HB2 GLU X  55      46.730  44.230  61.660  0.00  0.00            
ATOM    826  CG  GLU X  55      44.640  44.310  61.140  0.00  0.00            
ATOM    827  HG1 GLU X  55      44.470  43.600  60.360  0.00  0.00            
ATOM    828  HG2 GLU X  55      44.060  45.130  60.870  0.00  0.00            
ATOM    829  CD  GLU X  55      44.320  43.540  62.400  0.00  0.00            
ATOM    830  OE1 GLU X  55      43.470  42.650  62.230  0.00  0.00            
ATOM    831  OE2 GLU X  55      45.000  43.550  63.460  0.00  0.00            
ATOM    832  C   GLU X  55      48.040  45.810  59.920  0.00  0.00            
ATOM    833  O   GLU X  55      48.200  47.000  59.630  0.00  0.00            
ATOM    834  N   ASP X  56      49.090  45.110  60.310  0.00  0.00            
ATOM    835  H   ASP X  56      49.030  44.090  60.580  0.00  0.00            
ATOM    836  CA  ASP X  56      50.420  45.640  60.550  0.00  0.00            
ATOM    837  HA  ASP X  56      50.320  46.560  61.030  0.00  0.00            
ATOM    838  CB  ASP X  56      51.150  44.720  61.520  0.00  0.00            
ATOM    839  HB1 ASP X  56      51.240  43.670  61.090  0.00  0.00            
ATOM    840  HB2 ASP X  56      50.510  44.700  62.420  0.00  0.00            
ATOM    841  CG  ASP X  56      52.600  45.190  61.890  0.00  0.00            
ATOM    842  OD1 ASP X  56      52.720  46.120  62.680  0.00  0.00            
ATOM    843  OD2 ASP X  56      53.630  44.730  61.340  0.00  0.00            
ATOM    844  C   ASP X  56      51.310  45.880  59.340  0.00  0.00            
ATOM    845  O   ASP X  56      52.330  46.550  59.360  0.00  0.00            
ATOM    846  N   LEU X  57      51.130  45.210  58.230  0.00  0.00            
ATOM    847  H   LEU X  57      50.380  44.460  58.170  0.00  0.00            
ATOM    848  CA  LEU X  57      51.760  45.440  56.960  0.00  0.00            
ATOM    849  HA  LEU X  57      52.870  45.410  57.030  0.00  0.00            
ATOM    850  CB  LEU X  57      51.310  44.330  56.000  0.00  0.00            
ATOM    851  HB1 LEU X  57      51.540  44.510  54.940  0.00  0.00            
ATOM    852  HB2 LEU X  57      50.200  44.160  56.060  0.00  0.00            
ATOM    853  CG  LEU X  57      52.150  43.080  56.160  0.00  0.00            
ATOM    854  HG  LEU X  57      52.120  42.770  57.170  0.00  0.00            
ATOM    855  CD1 LEU X  57      51.650  41.870  55.370  0.00  0.00            
ATOM    856 HD11 LEU X  57      52.400  41.110  55.330  0.00  0.00            
ATOM    857 HD12 LEU X  57      50.720  41.430  55.780  0.00  0.00            
ATOM    858 HD13 LEU X  57      51.500  42.130  54.360  0.00  0.00            
ATOM    859  CD2 LEU X  57      53.670  43.290  55.800  0.00  0.00            
ATOM    860 HD21 LEU X  57      53.830  43.310  54.800  0.00  0.00            
ATOM    861 HD22 LEU X  57      54.150  44.180  56.120  0.00  0.00            
ATOM    862 HD23 LEU X  57      54.350  42.500  56.140  0.00  0.00            
ATOM    863  C   LEU X  57      51.270  46.840  56.510  0.00  0.00            
ATOM    864  O   LEU X  57      52.020  47.700  56.140  0.00  0.00            
ATOM    865  N   LEU X  58      50.000  47.030  56.570  0.00  0.00            
ATOM    866  H   LEU X  58      49.470  46.290  57.020  0.00  0.00            
ATOM    867  CA  LEU X  58      49.370  48.180  55.980  0.00  0.00            
ATOM    868  HA  LEU X  58      49.570  48.140  54.920  0.00  0.00            
ATOM    869  CB  LEU X  58      47.830  48.040  56.110  0.00  0.00            
ATOM    870  HB1 LEU X  58      47.530  48.020  57.100  0.00  0.00            
ATOM    871  HB2 LEU X  58      47.520  47.100  55.710  0.00  0.00            
ATOM    872  CG  LEU X  58      46.910  49.050  55.420  0.00  0.00            
ATOM    873  HG  LEU X  58      47.090  50.040  55.910  0.00  0.00            
ATOM    874  CD1 LEU X  58      47.250  49.270  53.950  0.00  0.00            
ATOM    875 HD11 LEU X  58      48.290  49.780  53.910  0.00  0.00            
ATOM    876 HD12 LEU X  58      47.370  48.370  53.330  0.00  0.00            
ATOM    877 HD13 LEU X  58      46.460  49.800  53.470  0.00  0.00            
ATOM    878  CD2 LEU X  58      45.340  48.700  55.660  0.00  0.00            
ATOM    879 HD21 LEU X  58      45.220  48.620  56.650  0.00  0.00            
ATOM    880 HD22 LEU X  58      44.690  49.500  55.210  0.00  0.00            
ATOM    881 HD23 LEU X  58      45.160  47.750  55.190  0.00  0.00            
ATOM    882  C   LEU X  58      49.780  49.520  56.620  0.00  0.00            
ATOM    883  O   LEU X  58      50.120  50.420  55.890  0.00  0.00            
ATOM    884  N   ILE X  59      49.980  49.570  57.960  0.00  0.00            
ATOM    885  H   ILE X  59      49.840  48.710  58.500  0.00  0.00            
ATOM    886  CA  ILE X  59      50.450  50.810  58.680  0.00  0.00            
ATOM    887  HA  ILE X  59      49.840  51.690  58.390  0.00  0.00            
ATOM    888  CB  ILE X  59      50.260  50.610  60.240  0.00  0.00            
ATOM    889  HB  ILE X  59      49.330  50.040  60.330  0.00  0.00            
ATOM    890  CG2 ILE X  59      51.450  49.670  60.610  0.00  0.00            
ATOM    891 HG21 ILE X  59      51.930  49.030  59.860  0.00  0.00            
ATOM    892 HG22 ILE X  59      52.220  50.170  61.250  0.00  0.00            
ATOM    893 HG23 ILE X  59      50.970  49.060  61.390  0.00  0.00            
ATOM    894  CG1 ILE X  59      50.140  51.930  61.070  0.00  0.00            
ATOM    895 HG11 ILE X  59      51.080  52.480  60.960  0.00  0.00            
ATOM    896 HG12 ILE X  59      49.970  51.780  62.130  0.00  0.00            
ATOM    897  CD  ILE X  59      48.960  52.750  60.680  0.00  0.00            
ATOM    898  HD1 ILE X  59      49.130  53.430  59.830  0.00  0.00            
ATOM    899  HD2 ILE X  59      48.190  52.150  60.470  0.00  0.00            
ATOM    900  HD3 ILE X  59      48.660  53.300  61.610  0.00  0.00            
ATOM    901  C   ILE X  59      51.920  51.120  58.370  0.00  0.00            
ATOM    902  O   ILE X  59      52.540  52.090  58.910  0.00  0.00            
ATOM    903  N   ARG X  60      52.570  50.310  57.470  0.00  0.00            
ATOM    904  H   ARG X  60      52.080  49.440  57.220  0.00  0.00            
ATOM    905  CA  ARG X  60      53.920  50.500  56.860  0.00  0.00            
ATOM    906  HA  ARG X  60      54.440  51.390  57.160  0.00  0.00            
ATOM    907  CB  ARG X  60      54.810  49.320  57.310  0.00  0.00            
ATOM    908  HB1 ARG X  60      55.770  49.440  56.730  0.00  0.00            
ATOM    909  HB2 ARG X  60      54.310  48.470  57.060  0.00  0.00            
ATOM    910  CG  ARG X  60      55.070  49.210  58.840  0.00  0.00            
ATOM    911  HG1 ARG X  60      54.100  49.050  59.350  0.00  0.00            
ATOM    912  HG2 ARG X  60      55.590  50.090  59.240  0.00  0.00            
ATOM    913  CD  ARG X  60      55.890  47.980  59.120  0.00  0.00            
ATOM    914  HD1 ARG X  60      56.480  48.080  60.140  0.00  0.00            
ATOM    915  HD2 ARG X  60      56.670  47.990  58.390  0.00  0.00            
ATOM    916  NE  ARG X  60      55.130  46.760  59.090  0.00  0.00            
ATOM    917  HE  ARG X  60      54.180  46.770  59.570  0.00  0.00            
ATOM    918  CZ  ARG X  60      55.520  45.570  58.690  0.00  0.00            
ATOM    919  NH1 ARG X  60      56.670  45.260  58.180  0.00  0.00            
ATOM    920 HH11 ARG X  60      57.420  45.900  58.100  0.00  0.00            
ATOM    921 HH12 ARG X  60      56.910  44.230  58.180  0.00  0.00            
ATOM    922  NH2 ARG X  60      54.680  44.590  58.800  0.00  0.00            
ATOM    923 HH21 ARG X  60      53.970  44.740  59.550  0.00  0.00            
ATOM    924 HH22 ARG X  60      54.820  43.660  58.510  0.00  0.00            
ATOM    925  C   ARG X  60      53.920  50.640  55.340  0.00  0.00            
ATOM    926  O   ARG X  60      54.820  51.330  54.770  0.00  0.00            
ATOM    927  N   LYS X  61      52.930  49.950  54.730  0.00  0.00            
ATOM    928  H   LYS X  61      52.410  49.320  55.340  0.00  0.00            
ATOM    929  CA  LYS X  61      52.630  50.070  53.300  0.00  0.00            
ATOM    930  HA  LYS X  61      53.550  50.460  52.860  0.00  0.00            
ATOM    931  CB  LYS X  61      52.450  48.700  52.640  0.00  0.00            
ATOM    932  HB1 LYS X  61      52.000  48.810  51.620  0.00  0.00            
ATOM    933  HB2 LYS X  61      51.710  48.120  53.260  0.00  0.00            
ATOM    934  CG  LYS X  61      53.640  47.790  52.440  0.00  0.00            
ATOM    935  HG1 LYS X  61      54.430  48.300  51.920  0.00  0.00            
ATOM    936  HG2 LYS X  61      53.280  47.020  51.710  0.00  0.00            
ATOM    937  CD  LYS X  61      54.130  47.090  53.730  0.00  0.00            
ATOM    938  HD1 LYS X  61      53.320  46.630  54.250  0.00  0.00            
ATOM    939  HD2 LYS X  61      54.540  47.790  54.490  0.00  0.00            
ATOM    940  CE  LYS X  61      55.240  46.110  53.410  0.00  0.00            
ATOM    941  HE1 LYS X  61      54.920  45.430  52.610  0.00  0.00            
ATOM    942  HE2 LYS X  61      55.450  45.540  54.300  0.00  0.00            
ATOM    943  NZ  LYS X  61      56.490  46.770  52.930  0.00  0.00            
ATOM    944  HZ1 LYS X  61      57.260  46.130  52.980  0.00  0.00            
ATOM    945  HZ2 LYS X  61      56.300  46.910  51.980  0.00  0.00            
ATOM    946  HZ3 LYS X  61      56.740  47.600  53.500  0.00  0.00            
ATOM    947  C   LYS X  61      51.510  51.130  53.000  0.00  0.00            
ATOM    948  O   LYS X  61      50.390  50.800  52.650  0.00  0.00            
ATOM    949  N   SER X  62      51.850  52.380  53.280  0.00  0.00            
ATOM    950  H   SER X  62      52.810  52.550  53.530  0.00  0.00            
ATOM    951  CA  SER X  62      50.940  53.490  53.250  0.00  0.00            
ATOM    952  HA  SER X  62      50.060  53.340  53.850  0.00  0.00            
ATOM    953  CB  SER X  62      51.730  54.630  53.900  0.00  0.00            
ATOM    954  HB1 SER X  62      51.170  55.500  53.830  0.00  0.00            
ATOM    955  HB2 SER X  62      52.710  54.800  53.340  0.00  0.00            
ATOM    956  OG  SER X  62      52.120  54.440  55.260  0.00  0.00            
ATOM    957  HG  SER X  62      51.300  54.060  55.690  0.00  0.00            
ATOM    958  C   SER X  62      50.510  53.810  51.820  0.00  0.00            
ATOM    959  O   SER X  62      51.170  53.450  50.830  0.00  0.00            
ATOM    960  N   ASN X  63      49.470  54.720  51.750  0.00  0.00            
ATOM    961  H   ASN X  63      49.050  55.080  52.610  0.00  0.00            
ATOM    962  CA  ASN X  63      48.820  55.180  50.470  0.00  0.00            
ATOM    963  HA  ASN X  63      48.380  54.320  50.040  0.00  0.00            
ATOM    964  CB  ASN X  63      47.820  56.290  50.720  0.00  0.00            
ATOM    965  HB1 ASN X  63      47.420  56.630  49.850  0.00  0.00            
ATOM    966  HB2 ASN X  63      48.220  57.090  51.270  0.00  0.00            
ATOM    967  CG  ASN X  63      46.600  55.840  51.490  0.00  0.00            
ATOM    968  OD1 ASN X  63      46.050  54.810  51.200  0.00  0.00            
ATOM    969  ND2 ASN X  63      46.120  56.520  52.560  0.00  0.00            
ATOM    970 HD21 ASN X  63      46.470  57.430  52.870  0.00  0.00            
ATOM    971 HD22 ASN X  63      45.230  56.200  52.960  0.00  0.00            
ATOM    972  C   ASN X  63      49.940  55.670  49.510  0.00  0.00            
ATOM    973  O   ASN X  63      49.920  55.180  48.380  0.00  0.00            
ATOM    974  N   HIS X  64      50.930  56.470  49.900  0.00  0.00            
ATOM    975  H   HIS X  64      50.980  56.620  50.880  0.00  0.00            
ATOM    976  CA  HIS X  64      52.040  56.980  49.110  0.00  0.00            
ATOM    977  HA  HIS X  64      51.670  57.440  48.220  0.00  0.00            
ATOM    978  CB  HIS X  64      52.710  58.100  49.800  0.00  0.00            
ATOM    979  HB1 HIS X  64      51.920  58.810  50.030  0.00  0.00            
ATOM    980  HB2 HIS X  64      53.390  58.620  49.190  0.00  0.00            
ATOM    981  CG  HIS X  64      53.440  57.710  51.050  0.00  0.00            
ATOM    982  ND1 HIS X  64      52.730  57.300  52.170  0.00  0.00            
ATOM    983  CE1 HIS X  64      53.630  57.220  53.140  0.00  0.00            
ATOM    984  HE1 HIS X  64      53.350  57.010  54.180  0.00  0.00            
ATOM    985  NE2 HIS X  64      54.850  57.500  52.660  0.00  0.00            
ATOM    986  HE2 HIS X  64      55.680  57.810  53.230  0.00  0.00            
ATOM    987  CD2 HIS X  64      54.700  57.870  51.370  0.00  0.00            
ATOM    988  HD2 HIS X  64      55.510  58.330  50.780  0.00  0.00            
ATOM    989  C   HIS X  64      53.150  55.950  48.650  0.00  0.00            
ATOM    990  O   HIS X  64      54.160  56.210  47.990  0.00  0.00            
ATOM    991  N   ASN X  65      53.040  54.660  49.130  0.00  0.00            
ATOM    992  H   ASN X  65      52.160  54.460  49.650  0.00  0.00            
ATOM    993  CA  ASN X  65      53.750  53.400  48.870  0.00  0.00            
ATOM    994  HA  ASN X  65      54.740  53.660  48.470  0.00  0.00            
ATOM    995  CB  ASN X  65      54.110  52.700  50.170  0.00  0.00            
ATOM    996  HB1 ASN X  65      54.750  51.880  50.000  0.00  0.00            
ATOM    997  HB2 ASN X  65      53.190  52.220  50.570  0.00  0.00            
ATOM    998  CG  ASN X  65      54.780  53.520  51.290  0.00  0.00            
ATOM    999  OD1 ASN X  65      54.380  53.300  52.480  0.00  0.00            
ATOM   1000  ND2 ASN X  65      55.680  54.340  50.890  0.00  0.00            
ATOM   1001 HD21 ASN X  65      55.950  54.250  49.890  0.00  0.00            
ATOM   1002 HD22 ASN X  65      56.250  54.820  51.590  0.00  0.00            
ATOM   1003  C   ASN X  65      53.020  52.380  47.960  0.00  0.00            
ATOM   1004  O   ASN X  65      53.700  51.520  47.430  0.00  0.00            
ATOM   1005  N   PHE X  66      51.760  52.690  47.530  0.00  0.00            
ATOM   1006  H   PHE X  66      51.290  53.430  48.010  0.00  0.00            
ATOM   1007  CA  PHE X  66      51.110  52.030  46.360  0.00  0.00            
ATOM   1008  HA  PHE X  66      51.490  51.040  46.310  0.00  0.00            
ATOM   1009  CB  PHE X  66      49.560  52.020  46.460  0.00  0.00            
ATOM   1010  HB1 PHE X  66      49.130  51.910  45.500  0.00  0.00            
ATOM   1011  HB2 PHE X  66      49.340  53.050  46.770  0.00  0.00            
ATOM   1012  CG  PHE X  66      48.830  51.080  47.430  0.00  0.00            
ATOM   1013  CD1 PHE X  66      48.190  49.940  46.920  0.00  0.00            
ATOM   1014  HD1 PHE X  66      48.280  49.590  45.930  0.00  0.00            
ATOM   1015  CE1 PHE X  66      47.360  49.150  47.810  0.00  0.00            
ATOM   1016  HE1 PHE X  66      46.910  48.240  47.510  0.00  0.00            
ATOM   1017  CZ  PHE X  66      47.170  49.540  49.130  0.00  0.00            
ATOM   1018  HZ  PHE X  66      46.510  48.960  49.780  0.00  0.00            
ATOM   1019  CE2 PHE X  66      47.870  50.650  49.610  0.00  0.00            
ATOM   1020  HE2 PHE X  66      47.670  51.010  50.610  0.00  0.00            
ATOM   1021  CD2 PHE X  66      48.620  51.470  48.760  0.00  0.00            
ATOM   1022  HD2 PHE X  66      49.100  52.390  49.100  0.00  0.00            
ATOM   1023  C   PHE X  66      51.600  52.780  45.080  0.00  0.00            
ATOM   1024  O   PHE X  66      51.850  53.970  45.050  0.00  0.00            
ATOM   1025  N   LEU X  67      51.530  52.070  43.950  0.00  0.00            
ATOM   1026  H   LEU X  67      51.290  51.060  44.070  0.00  0.00            
ATOM   1027  CA  LEU X  67      51.650  52.670  42.580  0.00  0.00            
ATOM   1028  HA  LEU X  67      51.470  53.760  42.640  0.00  0.00            
ATOM   1029  CB  LEU X  67      53.130  52.600  42.100  0.00  0.00            
ATOM   1030  HB1 LEU X  67      53.510  51.670  42.620  0.00  0.00            
ATOM   1031  HB2 LEU X  67      53.630  53.480  42.430  0.00  0.00            
ATOM   1032  CG  LEU X  67      53.490  52.310  40.560  0.00  0.00            
ATOM   1033  HG  LEU X  67      52.690  51.540  40.280  0.00  0.00            
ATOM   1034  CD1 LEU X  67      53.290  53.700  39.820  0.00  0.00            
ATOM   1035 HD11 LEU X  67      53.940  54.480  40.270  0.00  0.00            
ATOM   1036 HD12 LEU X  67      53.320  53.550  38.680  0.00  0.00            
ATOM   1037 HD13 LEU X  67      52.260  53.960  39.880  0.00  0.00            
ATOM   1038  CD2 LEU X  67      54.760  51.640  40.320  0.00  0.00            
ATOM   1039 HD21 LEU X  67      54.860  51.470  39.200  0.00  0.00            
ATOM   1040 HD22 LEU X  67      55.560  52.220  40.690  0.00  0.00            
ATOM   1041 HD23 LEU X  67      54.720  50.690  40.860  0.00  0.00            
ATOM   1042  C   LEU X  67      50.600  52.020  41.690  0.00  0.00            
ATOM   1043  O   LEU X  67      50.400  50.740  41.730  0.00  0.00            
ATOM   1044  N   VAL X  68      50.010  52.830  40.790  0.00  0.00            
ATOM   1045  H   VAL X  68      50.170  53.810  40.860  0.00  0.00            
ATOM   1046  CA  VAL X  68      49.040  52.210  39.850  0.00  0.00            
ATOM   1047  HA  VAL X  68      49.150  51.050  39.860  0.00  0.00            
ATOM   1048  CB  VAL X  68      47.600  52.500  40.220  0.00  0.00            
ATOM   1049  HB  VAL X  68      47.420  53.590  40.100  0.00  0.00            
ATOM   1050  CG1 VAL X  68      46.550  51.780  39.280  0.00  0.00            
ATOM   1051 HG11 VAL X  68      45.590  52.030  39.610  0.00  0.00            
ATOM   1052 HG12 VAL X  68      46.560  52.270  38.310  0.00  0.00            
ATOM   1053 HG13 VAL X  68      46.630  50.690  39.320  0.00  0.00            
ATOM   1054  CG2 VAL X  68      47.290  52.230  41.710  0.00  0.00            
ATOM   1055 HG21 VAL X  68      47.770  51.310  42.000  0.00  0.00            
ATOM   1056 HG22 VAL X  68      47.660  53.090  42.260  0.00  0.00            
ATOM   1057 HG23 VAL X  68      46.230  52.390  41.770  0.00  0.00            
ATOM   1058  C   VAL X  68      49.280  52.720  38.470  0.00  0.00            
ATOM   1059  O   VAL X  68      49.380  53.960  38.340  0.00  0.00            
ATOM   1060  N   GLN X  69      49.340  51.870  37.460  0.00  0.00            
ATOM   1061  H   GLN X  69      49.150  50.920  37.690  0.00  0.00            
ATOM   1062  CA  GLN X  69      49.420  52.340  36.050  0.00  0.00            
ATOM   1063  HA  GLN X  69      49.300  53.400  36.100  0.00  0.00            
ATOM   1064  CB  GLN X  69      50.750  52.000  35.360  0.00  0.00            
ATOM   1065  HB1 GLN X  69      50.760  52.380  34.330  0.00  0.00            
ATOM   1066  HB2 GLN X  69      50.870  50.970  35.240  0.00  0.00            
ATOM   1067  CG  GLN X  69      52.040  52.580  36.060  0.00  0.00            
ATOM   1068  HG1 GLN X  69      51.990  52.410  37.140  0.00  0.00            
ATOM   1069  HG2 GLN X  69      51.940  53.620  35.950  0.00  0.00            
ATOM   1070  CD  GLN X  69      53.370  52.290  35.370  0.00  0.00            
ATOM   1071  OE1 GLN X  69      53.770  52.910  34.400  0.00  0.00            
ATOM   1072  NE2 GLN X  69      54.270  51.460  35.920  0.00  0.00            
ATOM   1073 HE21 GLN X  69      53.900  50.960  36.750  0.00  0.00            
ATOM   1074 HE22 GLN X  69      55.150  51.280  35.460  0.00  0.00            
ATOM   1075  C   GLN X  69      48.260  51.800  35.190  0.00  0.00            
ATOM   1076  O   GLN X  69      48.040  50.610  35.120  0.00  0.00            
ATOM   1077  N   ALA X  70      47.760  52.740  34.360  0.00  0.00            
ATOM   1078  H   ALA X  70      48.080  53.720  34.510  0.00  0.00            
ATOM   1079  CA  ALA X  70      46.890  52.480  33.180  0.00  0.00            
ATOM   1080  HA  ALA X  70      46.360  51.490  33.170  0.00  0.00            
ATOM   1081  CB  ALA X  70      45.870  53.610  33.150  0.00  0.00            
ATOM   1082  HB1 ALA X  70      46.400  54.640  33.090  0.00  0.00            
ATOM   1083  HB2 ALA X  70      45.120  53.580  32.390  0.00  0.00            
ATOM   1084  HB3 ALA X  70      45.300  53.650  34.050  0.00  0.00            
ATOM   1085  C   ALA X  70      47.790  52.460  31.970  0.00  0.00            
ATOM   1086  O   ALA X  70      48.270  53.530  31.540  0.00  0.00            
ATOM   1087  N   GLY X  71      48.260  51.230  31.640  0.00  0.00            
ATOM   1088  H   GLY X  71      47.850  50.540  32.180  0.00  0.00            
ATOM   1089  CA  GLY X  71      49.350  50.910  30.790  0.00  0.00            
ATOM   1090  HA1 GLY X  71      49.240  51.510  29.860  0.00  0.00            
ATOM   1091  HA2 GLY X  71      49.410  49.900  30.480  0.00  0.00            
ATOM   1092  C   GLY X  71      50.660  51.320  31.460  0.00  0.00            
ATOM   1093  O   GLY X  71      51.110  50.740  32.380  0.00  0.00            
ATOM   1094  N   ASN X  72      51.190  52.470  30.930  0.00  0.00            
ATOM   1095  H   ASN X  72      50.610  52.950  30.300  0.00  0.00            
ATOM   1096  CA  ASN X  72      52.310  53.250  31.350  0.00  0.00            
ATOM   1097  HA  ASN X  72      52.810  52.690  32.140  0.00  0.00            
ATOM   1098  CB  ASN X  72      53.180  53.470  30.140  0.00  0.00            
ATOM   1099  HB1 ASN X  72      54.110  54.040  30.480  0.00  0.00            
ATOM   1100  HB2 ASN X  72      52.660  54.020  29.410  0.00  0.00            
ATOM   1101  CG  ASN X  72      53.670  52.150  29.520  0.00  0.00            
ATOM   1102  OD1 ASN X  72      54.230  51.330  30.200  0.00  0.00            
ATOM   1103  ND2 ASN X  72      53.530  51.980  28.240  0.00  0.00            
ATOM   1104 HD21 ASN X  72      53.000  52.660  27.640  0.00  0.00            
ATOM   1105 HD22 ASN X  72      54.000  51.140  27.860  0.00  0.00            
ATOM   1106  C   ASN X  72      51.950  54.630  31.900  0.00  0.00            
ATOM   1107  O   ASN X  72      52.860  55.440  32.180  0.00  0.00            
ATOM   1108  N   VAL X  73      50.650  55.020  32.040  0.00  0.00            
ATOM   1109  H   VAL X  73      49.880  54.470  31.730  0.00  0.00            
ATOM   1110  CA  VAL X  73      50.170  56.310  32.660  0.00  0.00            
ATOM   1111  HA  VAL X  73      51.080  56.930  32.590  0.00  0.00            
ATOM   1112  CB  VAL X  73      48.990  56.940  31.910  0.00  0.00            
ATOM   1113  HB  VAL X  73      48.090  56.320  32.060  0.00  0.00            
ATOM   1114  CG1 VAL X  73      48.730  58.370  32.380  0.00  0.00            
ATOM   1115 HG11 VAL X  73      47.860  58.840  31.910  0.00  0.00            
ATOM   1116 HG12 VAL X  73      48.450  58.290  33.450  0.00  0.00            
ATOM   1117 HG13 VAL X  73      49.570  59.090  32.220  0.00  0.00            
ATOM   1118  CG2 VAL X  73      49.310  56.970  30.460  0.00  0.00            
ATOM   1119 HG21 VAL X  73      49.730  56.060  30.000  0.00  0.00            
ATOM   1120 HG22 VAL X  73      48.430  57.200  29.820  0.00  0.00            
ATOM   1121 HG23 VAL X  73      49.980  57.790  30.170  0.00  0.00            
ATOM   1122  C   VAL X  73      49.830  56.060  34.160  0.00  0.00            
ATOM   1123  O   VAL X  73      48.950  55.260  34.510  0.00  0.00            
ATOM   1124  N   GLN X  74      50.520  56.660  35.080  0.00  0.00            
ATOM   1125  H   GLN X  74      51.270  57.250  34.770  0.00  0.00            
ATOM   1126  CA  GLN X  74      50.270  56.610  36.570  0.00  0.00            
ATOM   1127  HA  GLN X  74      50.210  55.630  36.840  0.00  0.00            
ATOM   1128  CB  GLN X  74      51.420  57.290  37.310  0.00  0.00            
ATOM   1129  HB1 GLN X  74      51.680  58.190  36.900  0.00  0.00            
ATOM   1130  HB2 GLN X  74      52.390  56.810  37.110  0.00  0.00            
ATOM   1131  CG  GLN X  74      51.120  57.400  38.780  0.00  0.00            
ATOM   1132  HG1 GLN X  74      50.420  56.590  39.080  0.00  0.00            
ATOM   1133  HG2 GLN X  74      50.630  58.340  38.950  0.00  0.00            
ATOM   1134  CD  GLN X  74      52.380  57.410  39.640  0.00  0.00            
ATOM   1135  OE1 GLN X  74      53.440  57.820  39.180  0.00  0.00            
ATOM   1136  NE2 GLN X  74      52.300  57.020  40.860  0.00  0.00            
ATOM   1137 HE21 GLN X  74      51.520  56.510  41.190  0.00  0.00            
ATOM   1138 HE22 GLN X  74      53.060  57.110  41.530  0.00  0.00            
ATOM   1139  C   GLN X  74      48.870  57.230  36.840  0.00  0.00            
ATOM   1140  O   GLN X  74      48.660  58.400  36.500  0.00  0.00            
ATOM   1141  N   LEU X  75      47.990  56.490  37.490  0.00  0.00            
ATOM   1142  H   LEU X  75      48.400  55.630  37.890  0.00  0.00            
ATOM   1143  CA  LEU X  75      46.810  56.960  38.190  0.00  0.00            
ATOM   1144  HA  LEU X  75      46.340  57.840  37.690  0.00  0.00            
ATOM   1145  CB  LEU X  75      45.770  55.910  38.360  0.00  0.00            
ATOM   1146  HB1 LEU X  75      44.880  56.320  38.920  0.00  0.00            
ATOM   1147  HB2 LEU X  75      46.120  55.040  38.900  0.00  0.00            
ATOM   1148  CG  LEU X  75      45.310  55.260  37.060  0.00  0.00            
ATOM   1149  HG  LEU X  75      46.130  54.630  36.760  0.00  0.00            
ATOM   1150  CD1 LEU X  75      44.150  54.300  37.250  0.00  0.00            
ATOM   1151 HD11 LEU X  75      43.260  54.910  37.150  0.00  0.00            
ATOM   1152 HD12 LEU X  75      44.040  53.560  36.430  0.00  0.00            
ATOM   1153 HD13 LEU X  75      44.230  53.860  38.260  0.00  0.00            
ATOM   1154  CD2 LEU X  75      44.870  56.220  35.940  0.00  0.00            
ATOM   1155 HD21 LEU X  75      44.280  57.010  36.420  0.00  0.00            
ATOM   1156 HD22 LEU X  75      45.770  56.600  35.480  0.00  0.00            
ATOM   1157 HD23 LEU X  75      44.220  55.710  35.190  0.00  0.00            
ATOM   1158  C   LEU X  75      47.290  57.470  39.620  0.00  0.00            
ATOM   1159  O   LEU X  75      47.980  56.800  40.350  0.00  0.00            
ATOM   1160  N   ARG X  76      46.820  58.690  40.050  0.00  0.00            
ATOM   1161  H   ARG X  76      46.130  59.150  39.510  0.00  0.00            
ATOM   1162  CA  ARG X  76      47.190  59.330  41.290  0.00  0.00            
ATOM   1163  HA  ARG X  76      48.220  59.030  41.570  0.00  0.00            
ATOM   1164  CB  ARG X  76      47.010  60.850  41.060  0.00  0.00            
ATOM   1165  HB1 ARG X  76      45.980  61.000  40.780  0.00  0.00            
ATOM   1166  HB2 ARG X  76      47.600  61.310  40.230  0.00  0.00            
ATOM   1167  CG  ARG X  76      47.220  61.690  42.290  0.00  0.00            
ATOM   1168  HG1 ARG X  76      48.300  61.480  42.540  0.00  0.00            
ATOM   1169  HG2 ARG X  76      46.530  61.430  43.080  0.00  0.00            
ATOM   1170  CD  ARG X  76      46.940  63.170  41.890  0.00  0.00            
ATOM   1171  HD1 ARG X  76      45.900  63.220  41.570  0.00  0.00            
ATOM   1172  HD2 ARG X  76      47.730  63.420  41.210  0.00  0.00            
ATOM   1173  NE  ARG X  76      47.140  64.150  42.990  0.00  0.00            
ATOM   1174  HE  ARG X  76      48.030  63.990  43.520  0.00  0.00            
ATOM   1175  CZ  ARG X  76      46.300  65.140  43.390  0.00  0.00            
ATOM   1176  NH1 ARG X  76      45.290  65.490  42.680  0.00  0.00            
ATOM   1177 HH11 ARG X  76      45.120  64.980  41.840  0.00  0.00            
ATOM   1178 HH12 ARG X  76      44.800  66.370  42.840  0.00  0.00            
ATOM   1179  NH2 ARG X  76      46.530  65.820  44.480  0.00  0.00            
ATOM   1180 HH21 ARG X  76      47.160  65.360  45.160  0.00  0.00            
ATOM   1181 HH22 ARG X  76      45.860  66.570  44.790  0.00  0.00            
ATOM   1182  C   ARG X  76      46.330  58.740  42.390  0.00  0.00            
ATOM   1183  O   ARG X  76      45.080  58.880  42.400  0.00  0.00            
ATOM   1184  N   VAL X  77      46.930  58.070  43.350  0.00  0.00            
ATOM   1185  H   VAL X  77      47.940  57.890  43.290  0.00  0.00            
ATOM   1186  CA  VAL X  77      46.210  57.620  44.590  0.00  0.00            
ATOM   1187  HA  VAL X  77      45.240  57.190  44.190  0.00  0.00            
ATOM   1188  CB  VAL X  77      46.900  56.420  45.240  0.00  0.00            
ATOM   1189  HB  VAL X  77      47.900  56.750  45.460  0.00  0.00            
ATOM   1190  CG1 VAL X  77      46.220  55.960  46.510  0.00  0.00            
ATOM   1191 HG11 VAL X  77      46.700  55.080  46.940  0.00  0.00            
ATOM   1192 HG12 VAL X  77      46.390  56.690  47.290  0.00  0.00            
ATOM   1193 HG13 VAL X  77      45.170  55.730  46.320  0.00  0.00            
ATOM   1194  CG2 VAL X  77      46.940  55.140  44.370  0.00  0.00            
ATOM   1195 HG21 VAL X  77      45.940  54.620  44.220  0.00  0.00            
ATOM   1196 HG22 VAL X  77      47.470  55.430  43.460  0.00  0.00            
ATOM   1197 HG23 VAL X  77      47.580  54.380  44.880  0.00  0.00            
ATOM   1198  C   VAL X  77      45.900  58.760  45.600  0.00  0.00            
ATOM   1199  O   VAL X  77      46.800  59.590  45.890  0.00  0.00            
ATOM   1200  N   ILE X  78      44.700  58.790  46.240  0.00  0.00            
ATOM   1201  H   ILE X  78      44.090  57.950  46.120  0.00  0.00            
ATOM   1202  CA  ILE X  78      44.410  59.740  47.400  0.00  0.00            
ATOM   1203  HA  ILE X  78      45.340  60.010  47.820  0.00  0.00            
ATOM   1204  CB  ILE X  78      43.600  60.970  46.920  0.00  0.00            
ATOM   1205  HB  ILE X  78      43.530  61.730  47.680  0.00  0.00            
ATOM   1206  CG2 ILE X  78      44.180  61.530  45.620  0.00  0.00            
ATOM   1207 HG21 ILE X  78      45.320  61.510  45.660  0.00  0.00            
ATOM   1208 HG22 ILE X  78      43.800  60.970  44.770  0.00  0.00            
ATOM   1209 HG23 ILE X  78      43.810  62.520  45.510  0.00  0.00            
ATOM   1210  CG1 ILE X  78      42.170  60.510  46.500  0.00  0.00            
ATOM   1211 HG11 ILE X  78      41.600  60.180  47.320  0.00  0.00            
ATOM   1212 HG12 ILE X  78      42.240  59.690  45.850  0.00  0.00            
ATOM   1213  CD  ILE X  78      41.330  61.620  45.840  0.00  0.00            
ATOM   1214  HD1 ILE X  78      40.380  61.080  45.480  0.00  0.00            
ATOM   1215  HD2 ILE X  78      41.080  62.340  46.580  0.00  0.00            
ATOM   1216  HD3 ILE X  78      41.810  62.070  44.990  0.00  0.00            
ATOM   1217  C   ILE X  78      43.710  59.070  48.600  0.00  0.00            
ATOM   1218  O   ILE X  78      43.490  59.660  49.590  0.00  0.00            
ATOM   1219  N   GLY X  79      43.610  57.720  48.610  0.00  0.00            
ATOM   1220  H   GLY X  79      43.790  57.280  47.700  0.00  0.00            
ATOM   1221  CA  GLY X  79      43.190  56.960  49.740  0.00  0.00            
ATOM   1222  HA1 GLY X  79      42.250  57.410  50.030  0.00  0.00            
ATOM   1223  HA2 GLY X  79      43.890  56.930  50.540  0.00  0.00            
ATOM   1224  C   GLY X  79      43.040  55.480  49.400  0.00  0.00            
ATOM   1225  O   GLY X  79      43.070  55.070  48.240  0.00  0.00            
ATOM   1226  N   HIS X  80      42.660  54.720  50.420  0.00  0.00            
ATOM   1227  H   HIS X  80      42.550  55.120  51.340  0.00  0.00            
ATOM   1228  CA  HIS X  80      42.100  53.390  50.280  0.00  0.00            
ATOM   1229  HA  HIS X  80      41.510  53.340  49.320  0.00  0.00            
ATOM   1230  CB  HIS X  80      43.260  52.320  50.310  0.00  0.00            
ATOM   1231  HB1 HIS X  80      44.120  52.690  49.740  0.00  0.00            
ATOM   1232  HB2 HIS X  80      42.800  51.460  49.830  0.00  0.00            
ATOM   1233  CG  HIS X  80      43.690  51.930  51.680  0.00  0.00            
ATOM   1234  ND1 HIS X  80      44.450  52.690  52.570  0.00  0.00            
ATOM   1235  HD1 HIS X  80      44.830  53.600  52.280  0.00  0.00            
ATOM   1236  CE1 HIS X  80      44.290  52.190  53.840  0.00  0.00            
ATOM   1237  HE1 HIS X  80      44.820  52.580  54.700  0.00  0.00            
ATOM   1238  NE2 HIS X  80      43.550  51.120  53.750  0.00  0.00            
ATOM   1239  CD2 HIS X  80      43.170  50.990  52.490  0.00  0.00            
ATOM   1240  HD2 HIS X  80      42.420  50.260  52.200  0.00  0.00            
ATOM   1241  C   HIS X  80      41.120  53.030  51.430  0.00  0.00            
ATOM   1242  O   HIS X  80      41.270  53.650  52.490  0.00  0.00            
ATOM   1243  N   SER X  81      40.220  52.070  51.160  0.00  0.00            
ATOM   1244  H   SER X  81      40.200  51.750  50.170  0.00  0.00            
ATOM   1245  CA  SER X  81      39.230  51.660  52.060  0.00  0.00            
ATOM   1246  HA  SER X  81      39.400  52.150  53.030  0.00  0.00            
ATOM   1247  CB  SER X  81      37.950  52.130  51.430  0.00  0.00            
ATOM   1248  HB1 SER X  81      37.140  51.600  51.870  0.00  0.00            
ATOM   1249  HB2 SER X  81      37.830  51.960  50.350  0.00  0.00            
ATOM   1250  OG  SER X  81      37.640  53.440  51.710  0.00  0.00            
ATOM   1251  HG  SER X  81      36.710  53.630  51.380  0.00  0.00            
ATOM   1252  C   SER X  81      39.140  50.140  52.110  0.00  0.00            
ATOM   1253  O   SER X  81      39.010  49.520  51.060  0.00  0.00            
ATOM   1254  N   MET X  82      39.200  49.590  53.290  0.00  0.00            
ATOM   1255  H   MET X  82      39.250  50.200  54.100  0.00  0.00            
ATOM   1256  CA  MET X  82      39.080  48.170  53.650  0.00  0.00            
ATOM   1257  HA  MET X  82      39.640  47.610  52.850  0.00  0.00            
ATOM   1258  CB  MET X  82      39.780  47.930  54.970  0.00  0.00            
ATOM   1259  HB1 MET X  82      39.440  48.680  55.700  0.00  0.00            
ATOM   1260  HB2 MET X  82      40.850  48.260  54.900  0.00  0.00            
ATOM   1261  CG  MET X  82      39.590  46.560  55.590  0.00  0.00            
ATOM   1262  HG1 MET X  82      38.550  46.450  55.890  0.00  0.00            
ATOM   1263  HG2 MET X  82      40.230  46.510  56.400  0.00  0.00            
ATOM   1264  SD  MET X  82      40.070  45.160  54.590  0.00  0.00            
ATOM   1265  CE  MET X  82      39.510  43.790  55.690  0.00  0.00            
ATOM   1266  HE1 MET X  82      39.850  44.030  56.630  0.00  0.00            
ATOM   1267  HE2 MET X  82      38.420  43.770  55.680  0.00  0.00            
ATOM   1268  HE3 MET X  82      39.820  42.820  55.220  0.00  0.00            
ATOM   1269  C   MET X  82      37.620  47.620  53.640  0.00  0.00            
ATOM   1270  O   MET X  82      36.700  48.160  54.190  0.00  0.00            
ATOM   1271  N   GLN X  83      37.420  46.580  52.820  0.00  0.00            
ATOM   1272  H   GLN X  83      38.320  46.140  52.500  0.00  0.00            
ATOM   1273  CA  GLN X  83      36.160  45.860  52.590  0.00  0.00            
ATOM   1274  HA  GLN X  83      35.570  46.050  53.510  0.00  0.00            
ATOM   1275  CB  GLN X  83      35.410  46.580  51.480  0.00  0.00            
ATOM   1276  HB1 GLN X  83      35.970  46.430  50.510  0.00  0.00            
ATOM   1277  HB2 GLN X  83      35.450  47.670  51.750  0.00  0.00            
ATOM   1278  CG  GLN X  83      34.000  46.040  51.350  0.00  0.00            
ATOM   1279  HG1 GLN X  83      33.430  46.070  52.260  0.00  0.00            
ATOM   1280  HG2 GLN X  83      34.070  44.990  51.190  0.00  0.00            
ATOM   1281  CD  GLN X  83      33.070  46.740  50.310  0.00  0.00            
ATOM   1282  OE1 GLN X  83      32.910  47.990  50.250  0.00  0.00            
ATOM   1283  NE2 GLN X  83      32.560  46.000  49.420  0.00  0.00            
ATOM   1284 HE21 GLN X  83      32.650  44.970  49.410  0.00  0.00            
ATOM   1285 HE22 GLN X  83      31.910  46.480  48.870  0.00  0.00            
ATOM   1286  C   GLN X  83      36.260  44.320  52.420  0.00  0.00            
ATOM   1287  O   GLN X  83      36.920  43.840  51.520  0.00  0.00            
ATOM   1288  N   ASN X  84      35.680  43.500  53.270  0.00  0.00            
ATOM   1289  H   ASN X  84      35.340  43.940  54.170  0.00  0.00            
ATOM   1290  CA  ASN X  84      35.800  42.030  53.280  0.00  0.00            
ATOM   1291  HA  ASN X  84      35.510  41.730  54.320  0.00  0.00            
ATOM   1292  CB  ASN X  84      34.860  41.520  52.140  0.00  0.00            
ATOM   1293  HB1 ASN X  84      34.870  40.370  52.090  0.00  0.00            
ATOM   1294  HB2 ASN X  84      35.180  41.900  51.140  0.00  0.00            
ATOM   1295  CG  ASN X  84      33.390  41.910  52.410  0.00  0.00            
ATOM   1296  OD1 ASN X  84      32.820  41.820  53.480  0.00  0.00            
ATOM   1297  ND2 ASN X  84      32.690  42.380  51.370  0.00  0.00            
ATOM   1298 HD21 ASN X  84      33.100  42.570  50.470  0.00  0.00            
ATOM   1299 HD22 ASN X  84      31.750  42.710  51.550  0.00  0.00            
ATOM   1300  C   ASN X  84      37.250  41.480  53.280  0.00  0.00            
ATOM   1301  O   ASN X  84      37.910  41.440  54.320  0.00  0.00            
ATOM   1302  N   CYS X  85      37.750  41.040  52.150  0.00  0.00            
ATOM   1303  H   CYS X  85      37.220  40.970  51.380  0.00  0.00            
ATOM   1304  CA  CYS X  85      39.180  40.780  51.960  0.00  0.00            
ATOM   1305  HA  CYS X  85      39.820  41.150  52.850  0.00  0.00            
ATOM   1306  CB  CYS X  85      39.370  39.270  51.710  0.00  0.00            
ATOM   1307  HB1 CYS X  85      40.420  39.090  51.570  0.00  0.00            
ATOM   1308  HB2 CYS X  85      38.890  38.900  50.830  0.00  0.00            
ATOM   1309  SG  CYS X  85      38.670  38.320  53.060  0.00  0.00            
ATOM   1310  HG  CYS X  85      37.440  38.800  53.010  0.00  0.00            
ATOM   1311  C   CYS X  85      39.690  41.530  50.690  0.00  0.00            
ATOM   1312  O   CYS X  85      40.570  41.030  50.010  0.00  0.00            
ATOM   1313  N   VAL X  86      39.210  42.680  50.320  0.00  0.00            
ATOM   1314  H   VAL X  86      38.490  43.030  50.900  0.00  0.00            
ATOM   1315  CA  VAL X  86      39.830  43.620  49.390  0.00  0.00            
ATOM   1316  HA  VAL X  86      40.760  43.160  49.130  0.00  0.00            
ATOM   1317  CB  VAL X  86      39.010  43.650  48.080  0.00  0.00            
ATOM   1318  HB  VAL X  86      39.560  44.330  47.370  0.00  0.00            
ATOM   1319  CG1 VAL X  86      38.900  42.280  47.370  0.00  0.00            
ATOM   1320 HG11 VAL X  86      39.900  41.910  47.220  0.00  0.00            
ATOM   1321 HG12 VAL X  86      38.350  41.580  48.020  0.00  0.00            
ATOM   1322 HG13 VAL X  86      38.480  42.330  46.360  0.00  0.00            
ATOM   1323  CG2 VAL X  86      37.570  44.130  48.180  0.00  0.00            
ATOM   1324 HG21 VAL X  86      37.700  45.050  48.680  0.00  0.00            
ATOM   1325 HG22 VAL X  86      37.120  44.320  47.190  0.00  0.00            
ATOM   1326 HG23 VAL X  86      36.890  43.400  48.720  0.00  0.00            
ATOM   1327  C   VAL X  86      40.060  45.060  49.910  0.00  0.00            
ATOM   1328  O   VAL X  86      39.260  45.640  50.700  0.00  0.00            
ATOM   1329  N   LEU X  87      41.120  45.760  49.450  0.00  0.00            
ATOM   1330  H   LEU X  87      41.540  45.290  48.650  0.00  0.00            
ATOM   1331  CA  LEU X  87      41.370  47.120  49.670  0.00  0.00            
ATOM   1332  HA  LEU X  87      40.820  47.520  50.510  0.00  0.00            
ATOM   1333  CB  LEU X  87      42.890  47.220  50.040  0.00  0.00            
ATOM   1334  HB1 LEU X  87      43.000  48.350  50.210  0.00  0.00            
ATOM   1335  HB2 LEU X  87      43.470  46.780  49.210  0.00  0.00            
ATOM   1336  CG  LEU X  87      43.380  46.610  51.370  0.00  0.00            
ATOM   1337  HG  LEU X  87      43.070  45.560  51.370  0.00  0.00            
ATOM   1338  CD1 LEU X  87      44.890  46.740  51.510  0.00  0.00            
ATOM   1339 HD11 LEU X  87      45.150  46.420  52.520  0.00  0.00            
ATOM   1340 HD12 LEU X  87      45.360  46.010  50.870  0.00  0.00            
ATOM   1341 HD13 LEU X  87      45.290  47.790  51.360  0.00  0.00            
ATOM   1342  CD2 LEU X  87      42.790  47.230  52.610  0.00  0.00            
ATOM   1343 HD21 LEU X  87      43.430  48.030  52.930  0.00  0.00            
ATOM   1344 HD22 LEU X  87      41.760  47.530  52.440  0.00  0.00            
ATOM   1345 HD23 LEU X  87      42.750  46.470  53.420  0.00  0.00            
ATOM   1346  C   LEU X  87      40.950  47.950  48.410  0.00  0.00            
ATOM   1347  O   LEU X  87      41.630  47.960  47.340  0.00  0.00            
ATOM   1348  N   LYS X  88      39.820  48.740  48.550  0.00  0.00            
ATOM   1349  H   LYS X  88      39.440  48.770  49.490  0.00  0.00            
ATOM   1350  CA  LYS X  88      39.200  49.450  47.480  0.00  0.00            
ATOM   1351  HA  LYS X  88      39.240  48.900  46.520  0.00  0.00            
ATOM   1352  CB  LYS X  88      37.660  49.650  47.750  0.00  0.00            
ATOM   1353  HB1 LYS X  88      37.340  50.400  47.000  0.00  0.00            
ATOM   1354  HB2 LYS X  88      37.640  50.060  48.820  0.00  0.00            
ATOM   1355  CG  LYS X  88      36.750  48.420  47.600  0.00  0.00            
ATOM   1356  HG1 LYS X  88      37.260  47.570  48.080  0.00  0.00            
ATOM   1357  HG2 LYS X  88      36.470  48.240  46.550  0.00  0.00            
ATOM   1358  CD  LYS X  88      35.420  48.660  48.460  0.00  0.00            
ATOM   1359  HD1 LYS X  88      35.680  48.960  49.450  0.00  0.00            
ATOM   1360  HD2 LYS X  88      34.820  47.730  48.520  0.00  0.00            
ATOM   1361  CE  LYS X  88      34.560  49.770  47.850  0.00  0.00            
ATOM   1362  HE1 LYS X  88      34.380  49.450  46.850  0.00  0.00            
ATOM   1363  HE2 LYS X  88      35.120  50.740  47.910  0.00  0.00            
ATOM   1364  NZ  LYS X  88      33.310  49.930  48.590  0.00  0.00            
ATOM   1365  HZ1 LYS X  88      32.910  49.060  48.790  0.00  0.00            
ATOM   1366  HZ2 LYS X  88      33.530  50.380  49.540  0.00  0.00            
ATOM   1367  HZ3 LYS X  88      32.680  50.530  48.140  0.00  0.00            
ATOM   1368  C   LYS X  88      39.950  50.800  47.380  0.00  0.00            
ATOM   1369  O   LYS X  88      40.080  51.650  48.260  0.00  0.00            
ATOM   1370  N   LEU X  89      40.750  50.940  46.270  0.00  0.00            
ATOM   1371  H   LEU X  89      40.630  50.280  45.480  0.00  0.00            
ATOM   1372  CA  LEU X  89      41.690  52.080  46.080  0.00  0.00            
ATOM   1373  HA  LEU X  89      42.300  52.360  46.970  0.00  0.00            
ATOM   1374  CB  LEU X  89      42.680  51.630  44.980  0.00  0.00            
ATOM   1375  HB1 LEU X  89      43.340  52.480  44.870  0.00  0.00            
ATOM   1376  HB2 LEU X  89      42.230  51.460  43.980  0.00  0.00            
ATOM   1377  CG  LEU X  89      43.500  50.430  45.200  0.00  0.00            
ATOM   1378  HG  LEU X  89      42.870  49.460  45.170  0.00  0.00            
ATOM   1379  CD1 LEU X  89      44.580  50.280  44.110  0.00  0.00            
ATOM   1380 HD11 LEU X  89      45.090  49.350  44.270  0.00  0.00            
ATOM   1381 HD12 LEU X  89      44.180  50.340  43.110  0.00  0.00            
ATOM   1382 HD13 LEU X  89      45.310  51.090  44.040  0.00  0.00            
ATOM   1383  CD2 LEU X  89      44.190  50.400  46.580  0.00  0.00            
ATOM   1384 HD21 LEU X  89      44.660  49.460  46.770  0.00  0.00            
ATOM   1385 HD22 LEU X  89      44.950  51.250  46.710  0.00  0.00            
ATOM   1386 HD23 LEU X  89      43.560  50.710  47.450  0.00  0.00            
ATOM   1387  C   LEU X  89      40.870  53.220  45.580  0.00  0.00            
ATOM   1388  O   LEU X  89      40.020  53.040  44.700  0.00  0.00            
ATOM   1389  N   LYS X  90      41.090  54.430  46.030  0.00  0.00            
ATOM   1390  H   LYS X  90      41.890  54.480  46.630  0.00  0.00            
ATOM   1391  CA  LYS X  90      40.500  55.700  45.660  0.00  0.00            
ATOM   1392  HA  LYS X  90      39.660  55.430  44.990  0.00  0.00            
ATOM   1393  CB  LYS X  90      39.990  56.310  46.970  0.00  0.00            
ATOM   1394  HB1 LYS X  90      40.820  56.490  47.660  0.00  0.00            
ATOM   1395  HB2 LYS X  90      39.320  55.590  47.550  0.00  0.00            
ATOM   1396  CG  LYS X  90      39.340  57.730  46.910  0.00  0.00            
ATOM   1397  HG1 LYS X  90      38.420  57.690  46.300  0.00  0.00            
ATOM   1398  HG2 LYS X  90      40.010  58.440  46.540  0.00  0.00            
ATOM   1399  CD  LYS X  90      38.890  58.020  48.320  0.00  0.00            
ATOM   1400  HD1 LYS X  90      39.700  57.940  49.100  0.00  0.00            
ATOM   1401  HD2 LYS X  90      38.130  57.280  48.620  0.00  0.00            
ATOM   1402  CE  LYS X  90      38.440  59.530  48.520  0.00  0.00            
ATOM   1403  HE1 LYS X  90      38.740  60.200  47.730  0.00  0.00            
ATOM   1404  HE2 LYS X  90      38.780  59.940  49.430  0.00  0.00            
ATOM   1405  NZ  LYS X  90      37.000  59.600  48.730  0.00  0.00            
ATOM   1406  HZ1 LYS X  90      36.580  59.150  47.890  0.00  0.00            
ATOM   1407  HZ2 LYS X  90      36.700  59.120  49.580  0.00  0.00            
ATOM   1408  HZ3 LYS X  90      36.680  60.530  48.660  0.00  0.00            
ATOM   1409  C   LYS X  90      41.530  56.540  44.910  0.00  0.00            
ATOM   1410  O   LYS X  90      42.580  56.860  45.450  0.00  0.00            
ATOM   1411  N   VAL X  91      41.260  56.790  43.640  0.00  0.00            
ATOM   1412  H   VAL X  91      40.430  56.440  43.200  0.00  0.00            
ATOM   1413  CA  VAL X  91      42.170  57.550  42.780  0.00  0.00            
ATOM   1414  HA  VAL X  91      43.120  57.730  43.310  0.00  0.00            
ATOM   1415  CB  VAL X  91      42.680  56.680  41.560  0.00  0.00            
ATOM   1416  HB  VAL X  91      43.200  57.290  40.830  0.00  0.00            
ATOM   1417  CG1 VAL X  91      43.810  55.720  42.080  0.00  0.00            
ATOM   1418 HG11 VAL X  91      43.380  55.070  42.840  0.00  0.00            
ATOM   1419 HG12 VAL X  91      44.210  55.160  41.180  0.00  0.00            
ATOM   1420 HG13 VAL X  91      44.720  56.260  42.490  0.00  0.00            
ATOM   1421  CG2 VAL X  91      41.610  55.840  40.880  0.00  0.00            
ATOM   1422 HG21 VAL X  91      40.780  56.520  40.560  0.00  0.00            
ATOM   1423 HG22 VAL X  91      42.010  55.540  39.920  0.00  0.00            
ATOM   1424 HG23 VAL X  91      41.240  55.020  41.520  0.00  0.00            
ATOM   1425  C   VAL X  91      41.620  58.930  42.440  0.00  0.00            
ATOM   1426  O   VAL X  91      40.410  59.110  42.360  0.00  0.00            
ATOM   1427  N   ASP X  92      42.480  59.970  42.220  0.00  0.00            
ATOM   1428  H   ASP X  92      43.430  59.810  42.460  0.00  0.00            
ATOM   1429  CA  ASP X  92      42.090  61.290  41.720  0.00  0.00            
ATOM   1430  HA  ASP X  92      41.440  61.820  42.450  0.00  0.00            
ATOM   1431  CB  ASP X  92      43.390  62.160  41.520  0.00  0.00            
ATOM   1432  HB1 ASP X  92      43.980  61.820  40.720  0.00  0.00            
ATOM   1433  HB2 ASP X  92      44.020  62.010  42.370  0.00  0.00            
ATOM   1434  CG  ASP X  92      43.230  63.670  41.250  0.00  0.00            
ATOM   1435  OD1 ASP X  92      42.240  64.290  41.770  0.00  0.00            
ATOM   1436  OD2 ASP X  92      44.080  64.270  40.610  0.00  0.00            
ATOM   1437  C   ASP X  92      41.420  61.370  40.370  0.00  0.00            
ATOM   1438  O   ASP X  92      40.960  62.470  39.990  0.00  0.00            
ATOM   1439  N   THR X  93      41.450  60.250  39.590  0.00  0.00            
ATOM   1440  H   THR X  93      41.770  59.380  39.980  0.00  0.00            
ATOM   1441  CA  THR X  93      41.220  60.210  38.140  0.00  0.00            
ATOM   1442  HA  THR X  93      40.810  61.150  37.750  0.00  0.00            
ATOM   1443  CB  THR X  93      42.600  60.140  37.440  0.00  0.00            
ATOM   1444  HB  THR X  93      43.200  59.230  37.730  0.00  0.00            
ATOM   1445  CG2 THR X  93      42.450  60.200  35.950  0.00  0.00            
ATOM   1446 HG21 THR X  93      41.900  61.000  35.550  0.00  0.00            
ATOM   1447 HG22 THR X  93      43.420  60.200  35.550  0.00  0.00            
ATOM   1448 HG23 THR X  93      41.860  59.370  35.590  0.00  0.00            
ATOM   1449  OG1 THR X  93      43.220  61.270  37.750  0.00  0.00            
ATOM   1450  HG1 THR X  93      44.170  61.140  37.600  0.00  0.00            
ATOM   1451  C   THR X  93      40.260  59.060  37.740  0.00  0.00            
ATOM   1452  O   THR X  93      40.550  57.900  38.070  0.00  0.00            
ATOM   1453  N   ALA X  94      39.200  59.490  37.000  0.00  0.00            
ATOM   1454  H   ALA X  94      39.100  60.470  36.790  0.00  0.00            
ATOM   1455  CA  ALA X  94      38.100  58.660  36.650  0.00  0.00            
ATOM   1456  HA  ALA X  94      38.100  58.000  37.500  0.00  0.00            
ATOM   1457  CB  ALA X  94      36.770  59.450  36.680  0.00  0.00            
ATOM   1458  HB1 ALA X  94      36.870  60.230  37.460  0.00  0.00            
ATOM   1459  HB2 ALA X  94      36.530  59.880  35.690  0.00  0.00            
ATOM   1460  HB3 ALA X  94      35.930  58.810  36.990  0.00  0.00            
ATOM   1461  C   ALA X  94      38.350  57.960  35.300  0.00  0.00            
ATOM   1462  O   ALA X  94      38.930  58.630  34.450  0.00  0.00            
ATOM   1463  N   ASN X  95      37.860  56.740  35.080  0.00  0.00            
ATOM   1464  H   ASN X  95      37.390  56.320  35.870  0.00  0.00            
ATOM   1465  CA  ASN X  95      38.050  55.940  33.840  0.00  0.00            
ATOM   1466  HA  ASN X  95      39.100  55.920  33.610  0.00  0.00            
ATOM   1467  CB  ASN X  95      37.660  54.490  34.060  0.00  0.00            
ATOM   1468  HB1 ASN X  95      36.760  54.490  34.590  0.00  0.00            
ATOM   1469  HB2 ASN X  95      38.400  53.930  34.690  0.00  0.00            
ATOM   1470  CG  ASN X  95      37.610  53.690  32.820  0.00  0.00            
ATOM   1471  OD1 ASN X  95      38.080  54.050  31.730  0.00  0.00            
ATOM   1472  ND2 ASN X  95      37.240  52.410  32.960  0.00  0.00            
ATOM   1473 HD21 ASN X  95      37.010  52.020  33.810  0.00  0.00            
ATOM   1474 HD22 ASN X  95      37.460  51.800  32.190  0.00  0.00            
ATOM   1475  C   ASN X  95      37.090  56.530  32.740  0.00  0.00            
ATOM   1476  O   ASN X  95      35.900  56.530  32.980  0.00  0.00            
ATOM   1477  N   PRO X  96      37.600  56.940  31.550  0.00  0.00            
ATOM   1478  CD  PRO X  96      39.050  57.100  31.380  0.00  0.00            
ATOM   1479  HD1 PRO X  96      39.480  56.270  30.780  0.00  0.00            
ATOM   1480  HD2 PRO X  96      39.580  57.300  32.300  0.00  0.00            
ATOM   1481  CG  PRO X  96      39.180  58.350  30.560  0.00  0.00            
ATOM   1482  HG1 PRO X  96      40.110  58.410  29.940  0.00  0.00            
ATOM   1483  HG2 PRO X  96      39.080  59.320  31.120  0.00  0.00            
ATOM   1484  CB  PRO X  96      37.910  58.250  29.670  0.00  0.00            
ATOM   1485  HB1 PRO X  96      38.180  57.630  28.790  0.00  0.00            
ATOM   1486  HB2 PRO X  96      37.590  59.260  29.440  0.00  0.00            
ATOM   1487  CA  PRO X  96      36.820  57.600  30.510  0.00  0.00            
ATOM   1488  HA  PRO X  96      36.160  58.370  30.970  0.00  0.00            
ATOM   1489  C   PRO X  96      35.850  56.630  29.760  0.00  0.00            
ATOM   1490  O   PRO X  96      35.000  57.030  29.020  0.00  0.00            
ATOM   1491  N   LYS X  97      36.040  55.330  29.920  0.00  0.00            
ATOM   1492  H   LYS X  97      36.850  55.060  30.480  0.00  0.00            
ATOM   1493  CA  LYS X  97      35.340  54.350  29.110  0.00  0.00            
ATOM   1494  HA  LYS X  97      34.490  54.730  28.660  0.00  0.00            
ATOM   1495  CB  LYS X  97      36.270  53.820  28.030  0.00  0.00            
ATOM   1496  HB1 LYS X  97      37.000  53.050  28.340  0.00  0.00            
ATOM   1497  HB2 LYS X  97      36.790  54.660  27.630  0.00  0.00            
ATOM   1498  CG  LYS X  97      35.420  53.150  26.920  0.00  0.00            
ATOM   1499  HG1 LYS X  97      34.640  53.870  26.620  0.00  0.00            
ATOM   1500  HG2 LYS X  97      34.960  52.280  27.340  0.00  0.00            
ATOM   1501  CD  LYS X  97      36.240  52.820  25.660  0.00  0.00            
ATOM   1502  HD1 LYS X  97      36.730  53.700  25.320  0.00  0.00            
ATOM   1503  HD2 LYS X  97      35.490  52.680  24.960  0.00  0.00            
ATOM   1504  CE  LYS X  97      37.090  51.500  25.810  0.00  0.00            
ATOM   1505  HE1 LYS X  97      36.370  50.720  25.450  0.00  0.00            
ATOM   1506  HE2 LYS X  97      37.450  51.320  26.840  0.00  0.00            
ATOM   1507  NZ  LYS X  97      38.280  51.460  24.950  0.00  0.00            
ATOM   1508  HZ1 LYS X  97      38.890  50.670  25.090  0.00  0.00            
ATOM   1509  HZ2 LYS X  97      38.020  51.500  23.990  0.00  0.00            
ATOM   1510  HZ3 LYS X  97      38.830  52.300  25.120  0.00  0.00            
ATOM   1511  C   LYS X  97      34.750  53.250  30.080  0.00  0.00            
ATOM   1512  O   LYS X  97      34.830  52.050  29.760  0.00  0.00            
ATOM   1513  N   THR X  98      34.200  53.630  31.170  0.00  0.00            
ATOM   1514  H   THR X  98      34.220  54.670  31.420  0.00  0.00            
ATOM   1515  CA  THR X  98      33.490  52.770  32.120  0.00  0.00            
ATOM   1516  HA  THR X  98      34.180  51.940  32.240  0.00  0.00            
ATOM   1517  CB  THR X  98      33.150  53.490  33.430  0.00  0.00            
ATOM   1518  HB  THR X  98      32.300  54.130  33.190  0.00  0.00            
ATOM   1519  CG2 THR X  98      32.840  52.540  34.600  0.00  0.00            
ATOM   1520 HG21 THR X  98      32.020  51.980  34.420  0.00  0.00            
ATOM   1521 HG22 THR X  98      33.660  51.920  34.900  0.00  0.00            
ATOM   1522 HG23 THR X  98      32.530  53.160  35.490  0.00  0.00            
ATOM   1523  OG1 THR X  98      34.260  54.090  33.980  0.00  0.00            
ATOM   1524  HG1 THR X  98      33.890  54.800  34.490  0.00  0.00            
ATOM   1525  C   THR X  98      32.220  52.180  31.490  0.00  0.00            
ATOM   1526  O   THR X  98      31.420  52.990  31.010  0.00  0.00            
ATOM   1527  N   PRO X  99      31.850  50.900  31.510  0.00  0.00            
ATOM   1528  CD  PRO X  99      32.690  49.820  32.000  0.00  0.00            
ATOM   1529  HD1 PRO X  99      33.080  49.910  32.990  0.00  0.00            
ATOM   1530  HD2 PRO X  99      33.430  49.640  31.190  0.00  0.00            
ATOM   1531  CG  PRO X  99      31.680  48.640  32.020  0.00  0.00            
ATOM   1532  HG1 PRO X  99      31.110  48.610  32.900  0.00  0.00            
ATOM   1533  HG2 PRO X  99      32.120  47.610  31.940  0.00  0.00            
ATOM   1534  CB  PRO X  99      30.820  48.920  30.790  0.00  0.00            
ATOM   1535  HB1 PRO X  99      29.900  48.320  30.600  0.00  0.00            
ATOM   1536  HB2 PRO X  99      31.500  48.610  30.070  0.00  0.00            
ATOM   1537  CA  PRO X  99      30.630  50.440  30.900  0.00  0.00            
ATOM   1538  HA  PRO X  99      30.480  50.920  29.940  0.00  0.00            
ATOM   1539  C   PRO X  99      29.360  50.740  31.720  0.00  0.00            
ATOM   1540  O   PRO X  99      29.500  51.270  32.830  0.00  0.00            
ATOM   1541  N   LYS X 100      28.190  50.460  31.200  0.00  0.00            
ATOM   1542  H   LYS X 100      28.100  50.030  30.260  0.00  0.00            
ATOM   1543  CA  LYS X 100      27.090  50.150  32.050  0.00  0.00            
ATOM   1544  HA  LYS X 100      26.950  50.960  32.810  0.00  0.00            
ATOM   1545  CB  LYS X 100      25.720  50.110  31.310  0.00  0.00            
ATOM   1546  HB1 LYS X 100      25.620  49.190  30.820  0.00  0.00            
ATOM   1547  HB2 LYS X 100      25.720  50.980  30.700  0.00  0.00            
ATOM   1548  CG  LYS X 100      24.660  50.090  32.430  0.00  0.00            
ATOM   1549  HG1 LYS X 100      24.790  50.980  33.080  0.00  0.00            
ATOM   1550  HG2 LYS X 100      24.730  49.200  33.180  0.00  0.00            
ATOM   1551  CD  LYS X 100      23.200  50.130  31.940  0.00  0.00            
ATOM   1552  HD1 LYS X 100      23.230  49.340  31.260  0.00  0.00            
ATOM   1553  HD2 LYS X 100      23.060  51.100  31.380  0.00  0.00            
ATOM   1554  CE  LYS X 100      22.100  49.980  32.980  0.00  0.00            
ATOM   1555  HE1 LYS X 100      22.400  50.560  33.800  0.00  0.00            
ATOM   1556  HE2 LYS X 100      22.030  48.910  33.240  0.00  0.00            
ATOM   1557  NZ  LYS X 100      20.750  50.370  32.490  0.00  0.00            
ATOM   1558  HZ1 LYS X 100      20.560  51.370  32.480  0.00  0.00            
ATOM   1559  HZ2 LYS X 100      20.450  49.940  31.620  0.00  0.00            
ATOM   1560  HZ3 LYS X 100      20.040  50.150  33.190  0.00  0.00            
ATOM   1561  C   LYS X 100      27.380  48.730  32.650  0.00  0.00            
ATOM   1562  O   LYS X 100      27.300  47.730  31.960  0.00  0.00            
ATOM   1563  N   TYR X 101      27.480  48.600  33.930  0.00  0.00            
ATOM   1564  H   TYR X 101      27.570  49.470  34.440  0.00  0.00            
ATOM   1565  CA  TYR X 101      27.760  47.350  34.650  0.00  0.00            
ATOM   1566  HA  TYR X 101      27.470  46.460  34.040  0.00  0.00            
ATOM   1567  CB  TYR X 101      29.170  47.340  35.000  0.00  0.00            
ATOM   1568  HB1 TYR X 101      29.760  47.390  34.080  0.00  0.00            
ATOM   1569  HB2 TYR X 101      29.350  46.320  35.280  0.00  0.00            
ATOM   1570  CG  TYR X 101      29.630  48.260  36.150  0.00  0.00            
ATOM   1571  CD1 TYR X 101      30.130  49.540  35.950  0.00  0.00            
ATOM   1572  HD1 TYR X 101      30.270  49.790  34.910  0.00  0.00            
ATOM   1573  CE1 TYR X 101      30.730  50.240  37.020  0.00  0.00            
ATOM   1574  HE1 TYR X 101      31.120  51.250  36.900  0.00  0.00            
ATOM   1575  CZ  TYR X 101      30.680  49.740  38.350  0.00  0.00            
ATOM   1576  OH  TYR X 101      31.220  50.420  39.440  0.00  0.00            
ATOM   1577  HH  TYR X 101      31.310  49.860  40.200  0.00  0.00            
ATOM   1578  CE2 TYR X 101      30.000  48.500  38.560  0.00  0.00            
ATOM   1579  HE2 TYR X 101      29.950  48.080  39.500  0.00  0.00            
ATOM   1580  CD2 TYR X 101      29.560  47.700  37.450  0.00  0.00            
ATOM   1581  HD2 TYR X 101      29.250  46.660  37.640  0.00  0.00            
ATOM   1582  C   TYR X 101      26.970  47.120  35.900  0.00  0.00            
ATOM   1583  O   TYR X 101      26.320  48.020  36.430  0.00  0.00            
ATOM   1584  N   LYS X 102      27.000  45.910  36.430  0.00  0.00            
ATOM   1585  H   LYS X 102      27.290  45.140  35.880  0.00  0.00            
ATOM   1586  CA  LYS X 102      26.450  45.650  37.740  0.00  0.00            
ATOM   1587  HA  LYS X 102      26.530  46.550  38.310  0.00  0.00            
ATOM   1588  CB  LYS X 102      24.950  45.360  37.590  0.00  0.00            
ATOM   1589  HB1 LYS X 102      24.440  46.260  37.230  0.00  0.00            
ATOM   1590  HB2 LYS X 102      24.530  45.170  38.640  0.00  0.00            
ATOM   1591  CG  LYS X 102      24.710  44.230  36.610  0.00  0.00            
ATOM   1592  HG1 LYS X 102      25.140  43.380  37.070  0.00  0.00            
ATOM   1593  HG2 LYS X 102      25.110  44.510  35.600  0.00  0.00            
ATOM   1594  CD  LYS X 102      23.180  44.060  36.400  0.00  0.00            
ATOM   1595  HD1 LYS X 102      22.720  45.100  36.330  0.00  0.00            
ATOM   1596  HD2 LYS X 102      22.710  43.470  37.220  0.00  0.00            
ATOM   1597  CE  LYS X 102      22.910  43.390  35.110  0.00  0.00            
ATOM   1598  HE1 LYS X 102      23.100  42.290  35.190  0.00  0.00            
ATOM   1599  HE2 LYS X 102      23.700  43.630  34.380  0.00  0.00            
ATOM   1600  NZ  LYS X 102      21.510  43.540  34.640  0.00  0.00            
ATOM   1601  HZ1 LYS X 102      21.340  42.780  33.990  0.00  0.00            
ATOM   1602  HZ2 LYS X 102      20.970  43.400  35.500  0.00  0.00            
ATOM   1603  HZ3 LYS X 102      21.250  44.510  34.350  0.00  0.00            
ATOM   1604  C   LYS X 102      27.140  44.400  38.320  0.00  0.00            
ATOM   1605  O   LYS X 102      27.730  43.540  37.590  0.00  0.00            
ATOM   1606  N   PHE X 103      27.140  44.300  39.640  0.00  0.00            
ATOM   1607  H   PHE X 103      26.780  44.990  40.210  0.00  0.00            
ATOM   1608  CA  PHE X 103      27.860  43.250  40.430  0.00  0.00            
ATOM   1609  HA  PHE X 103      28.640  42.770  39.730  0.00  0.00            
ATOM   1610  CB  PHE X 103      28.600  43.870  41.610  0.00  0.00            
ATOM   1611  HB1 PHE X 103      28.890  43.130  42.340  0.00  0.00            
ATOM   1612  HB2 PHE X 103      27.810  44.450  42.110  0.00  0.00            
ATOM   1613  CG  PHE X 103      29.770  44.750  41.280  0.00  0.00            
ATOM   1614  CD1 PHE X 103      30.450  44.740  39.970  0.00  0.00            
ATOM   1615  HD1 PHE X 103      30.120  44.100  39.130  0.00  0.00            
ATOM   1616  CE1 PHE X 103      31.570  45.560  39.780  0.00  0.00            
ATOM   1617  HE1 PHE X 103      32.060  45.690  38.800  0.00  0.00            
ATOM   1618  CZ  PHE X 103      32.030  46.360  40.790  0.00  0.00            
ATOM   1619  HZ  PHE X 103      33.000  46.880  40.670  0.00  0.00            
ATOM   1620  CE2 PHE X 103      31.280  46.500  41.930  0.00  0.00            
ATOM   1621  HE2 PHE X 103      31.580  47.200  42.670  0.00  0.00            
ATOM   1622  CD2 PHE X 103      30.160  45.740  42.210  0.00  0.00            
ATOM   1623  HD2 PHE X 103      29.730  45.820  43.200  0.00  0.00            
ATOM   1624  C   PHE X 103      26.900  42.160  40.820  0.00  0.00            
ATOM   1625  O   PHE X 103      25.840  42.530  41.340  0.00  0.00            
ATOM   1626  N   VAL X 104      27.290  40.850  40.670  0.00  0.00            
ATOM   1627  H   VAL X 104      28.150  40.660  40.190  0.00  0.00            
ATOM   1628  CA  VAL X 104      26.440  39.700  41.110  0.00  0.00            
ATOM   1629  HA  VAL X 104      25.720  39.990  41.910  0.00  0.00            
ATOM   1630  CB  VAL X 104      25.600  39.250  39.900  0.00  0.00            
ATOM   1631  HB  VAL X 104      24.830  38.660  40.430  0.00  0.00            
ATOM   1632  CG1 VAL X 104      24.700  40.310  39.260  0.00  0.00            
ATOM   1633 HG11 VAL X 104      24.010  39.790  38.590  0.00  0.00            
ATOM   1634 HG12 VAL X 104      24.120  40.800  40.000  0.00  0.00            
ATOM   1635 HG13 VAL X 104      25.390  41.020  38.650  0.00  0.00            
ATOM   1636  CG2 VAL X 104      26.380  38.480  38.850  0.00  0.00            
ATOM   1637 HG21 VAL X 104      27.220  39.030  38.460  0.00  0.00            
ATOM   1638 HG22 VAL X 104      26.780  37.510  39.230  0.00  0.00            
ATOM   1639 HG23 VAL X 104      25.740  38.330  37.970  0.00  0.00            
ATOM   1640  C   VAL X 104      27.200  38.600  41.750  0.00  0.00            
ATOM   1641  O   VAL X 104      28.440  38.370  41.460  0.00  0.00            
ATOM   1642  N   ARG X 105      26.550  37.740  42.520  0.00  0.00            
ATOM   1643  H   ARG X 105      25.560  37.910  42.590  0.00  0.00            
ATOM   1644  CA  ARG X 105      27.200  36.470  43.040  0.00  0.00            
ATOM   1645  HA  ARG X 105      28.220  36.240  42.740  0.00  0.00            
ATOM   1646  CB  ARG X 105      27.330  36.600  44.580  0.00  0.00            
ATOM   1647  HB1 ARG X 105      26.320  36.470  45.040  0.00  0.00            
ATOM   1648  HB2 ARG X 105      27.880  37.560  44.720  0.00  0.00            
ATOM   1649  CG  ARG X 105      28.290  35.580  45.190  0.00  0.00            
ATOM   1650  HG1 ARG X 105      29.330  35.780  44.890  0.00  0.00            
ATOM   1651  HG2 ARG X 105      27.940  34.640  44.750  0.00  0.00            
ATOM   1652  CD  ARG X 105      28.290  35.610  46.720  0.00  0.00            
ATOM   1653  HD1 ARG X 105      27.290  35.500  47.040  0.00  0.00            
ATOM   1654  HD2 ARG X 105      28.570  36.580  47.100  0.00  0.00            
ATOM   1655  NE  ARG X 105      29.050  34.510  47.320  0.00  0.00            
ATOM   1656  HE  ARG X 105      28.710  33.590  47.280  0.00  0.00            
ATOM   1657  CZ  ARG X 105      30.240  34.480  47.830  0.00  0.00            
ATOM   1658  NH1 ARG X 105      31.100  35.430  47.790  0.00  0.00            
ATOM   1659 HH11 ARG X 105      30.820  36.370  47.430  0.00  0.00            
ATOM   1660 HH12 ARG X 105      32.080  35.370  48.140  0.00  0.00            
ATOM   1661  NH2 ARG X 105      30.670  33.280  48.270  0.00  0.00            
ATOM   1662 HH21 ARG X 105      30.040  32.600  48.520  0.00  0.00            
ATOM   1663 HH22 ARG X 105      31.570  33.250  48.610  0.00  0.00            
ATOM   1664  C   ARG X 105      26.390  35.240  42.570  0.00  0.00            
ATOM   1665  O   ARG X 105      25.180  35.250  42.440  0.00  0.00            
ATOM   1666  N   ILE X 106      27.110  34.240  42.090  0.00  0.00            
ATOM   1667  H   ILE X 106      28.110  34.270  42.130  0.00  0.00            
ATOM   1668  CA  ILE X 106      26.560  33.120  41.290  0.00  0.00            
ATOM   1669  HA  ILE X 106      25.540  33.270  40.990  0.00  0.00            
ATOM   1670  CB  ILE X 106      27.430  32.930  39.990  0.00  0.00            
ATOM   1671  HB  ILE X 106      26.970  32.130  39.380  0.00  0.00            
ATOM   1672  CG2 ILE X 106      27.250  34.150  39.110  0.00  0.00            
ATOM   1673 HG21 ILE X 106      27.820  34.160  38.230  0.00  0.00            
ATOM   1674 HG22 ILE X 106      26.190  34.310  38.960  0.00  0.00            
ATOM   1675 HG23 ILE X 106      27.680  35.020  39.690  0.00  0.00            
ATOM   1676  CG1 ILE X 106      28.980  32.810  40.190  0.00  0.00            
ATOM   1677 HG11 ILE X 106      29.200  32.160  40.960  0.00  0.00            
ATOM   1678 HG12 ILE X 106      29.530  33.740  40.500  0.00  0.00            
ATOM   1679  CD  ILE X 106      29.710  32.400  38.920  0.00  0.00            
ATOM   1680  HD1 ILE X 106      29.210  31.470  38.620  0.00  0.00            
ATOM   1681  HD2 ILE X 106      29.650  33.180  38.130  0.00  0.00            
ATOM   1682  HD3 ILE X 106      30.810  32.370  39.240  0.00  0.00            
ATOM   1683  C   ILE X 106      26.470  31.830  42.030  0.00  0.00            
ATOM   1684  O   ILE X 106      27.310  31.400  42.840  0.00  0.00            
ATOM   1685  N   GLN X 107      25.470  31.020  41.660  0.00  0.00            
ATOM   1686  H   GLN X 107      24.980  31.270  40.800  0.00  0.00            
ATOM   1687  CA  GLN X 107      25.220  29.640  42.230  0.00  0.00            
ATOM   1688  HA  GLN X 107      25.730  29.650  43.210  0.00  0.00            
ATOM   1689  CB  GLN X 107      23.670  29.370  42.530  0.00  0.00            
ATOM   1690  HB1 GLN X 107      23.490  28.460  43.060  0.00  0.00            
ATOM   1691  HB2 GLN X 107      23.230  29.300  41.520  0.00  0.00            
ATOM   1692  CG  GLN X 107      23.010  30.410  43.460  0.00  0.00            
ATOM   1693  HG1 GLN X 107      22.050  29.980  43.750  0.00  0.00            
ATOM   1694  HG2 GLN X 107      22.960  31.330  42.890  0.00  0.00            
ATOM   1695  CD  GLN X 107      23.720  30.760  44.760  0.00  0.00            
ATOM   1696  OE1 GLN X 107      24.540  31.650  44.840  0.00  0.00            
ATOM   1697  NE2 GLN X 107      23.490  30.050  45.870  0.00  0.00            
ATOM   1698 HE21 GLN X 107      22.840  29.230  45.890  0.00  0.00            
ATOM   1699 HE22 GLN X 107      23.920  30.390  46.680  0.00  0.00            
ATOM   1700  C   GLN X 107      25.770  28.500  41.380  0.00  0.00            
ATOM   1701  O   GLN X 107      26.110  28.760  40.230  0.00  0.00            
ATOM   1702  N   PRO X 108      26.010  27.310  41.930  0.00  0.00            
ATOM   1703  CD  PRO X 108      25.910  26.960  43.360  0.00  0.00            
ATOM   1704  HD1 PRO X 108      24.910  26.670  43.640  0.00  0.00            
ATOM   1705  HD2 PRO X 108      26.340  27.790  44.060  0.00  0.00            
ATOM   1706  CG  PRO X 108      26.790  25.800  43.590  0.00  0.00            
ATOM   1707  HG1 PRO X 108      26.500  25.320  44.580  0.00  0.00            
ATOM   1708  HG2 PRO X 108      27.790  26.150  43.690  0.00  0.00            
ATOM   1709  CB  PRO X 108      26.710  25.040  42.270  0.00  0.00            
ATOM   1710  HB1 PRO X 108      25.870  24.450  42.270  0.00  0.00            
ATOM   1711  HB2 PRO X 108      27.590  24.400  42.090  0.00  0.00            
ATOM   1712  CA  PRO X 108      26.630  26.160  41.260  0.00  0.00            
ATOM   1713  HA  PRO X 108      27.640  26.520  41.060  0.00  0.00            
ATOM   1714  C   PRO X 108      25.900  25.810  39.960  0.00  0.00            
ATOM   1715  O   PRO X 108      24.680  25.850  39.920  0.00  0.00            
ATOM   1716  N   GLY X 109      26.670  25.420  38.980  0.00  0.00            
ATOM   1717  H   GLY X 109      27.660  25.350  39.150  0.00  0.00            
ATOM   1718  CA  GLY X 109      26.160  25.000  37.690  0.00  0.00            
ATOM   1719  HA1 GLY X 109      25.260  24.420  37.820  0.00  0.00            
ATOM   1720  HA2 GLY X 109      26.930  24.360  37.330  0.00  0.00            
ATOM   1721  C   GLY X 109      25.890  26.210  36.790  0.00  0.00            
ATOM   1722  O   GLY X 109      25.700  25.990  35.560  0.00  0.00            
ATOM   1723  N   GLN X 110      25.920  27.420  37.360  0.00  0.00            
ATOM   1724  H   GLN X 110      26.210  27.500  38.360  0.00  0.00            
ATOM   1725  CA  GLN X 110      25.960  28.650  36.510  0.00  0.00            
ATOM   1726  HA  GLN X 110      25.410  28.550  35.590  0.00  0.00            
ATOM   1727  CB  GLN X 110      25.480  29.870  37.270  0.00  0.00            
ATOM   1728  HB1 GLN X 110      25.520  30.730  36.670  0.00  0.00            
ATOM   1729  HB2 GLN X 110      26.220  30.010  38.100  0.00  0.00            
ATOM   1730  CG  GLN X 110      24.040  29.760  37.860  0.00  0.00            
ATOM   1731  HG1 GLN X 110      23.960  28.810  38.430  0.00  0.00            
ATOM   1732  HG2 GLN X 110      23.270  29.710  37.130  0.00  0.00            
ATOM   1733  CD  GLN X 110      23.610  30.930  38.750  0.00  0.00            
ATOM   1734  OE1 GLN X 110      24.290  31.920  38.910  0.00  0.00            
ATOM   1735  NE2 GLN X 110      22.380  31.050  39.290  0.00  0.00            
ATOM   1736 HE21 GLN X 110      21.630  30.380  39.030  0.00  0.00            
ATOM   1737 HE22 GLN X 110      22.280  31.850  39.920  0.00  0.00            
ATOM   1738  C   GLN X 110      27.450  28.950  36.040  0.00  0.00            
ATOM   1739  O   GLN X 110      28.410  28.670  36.780  0.00  0.00            
ATOM   1740  N   THR X 111      27.620  29.610  34.880  0.00  0.00            
ATOM   1741  H   THR X 111      26.790  30.060  34.410  0.00  0.00            
ATOM   1742  CA  THR X 111      28.930  29.880  34.270  0.00  0.00            
ATOM   1743  HA  THR X 111      29.610  29.220  34.840  0.00  0.00            
ATOM   1744  CB  THR X 111      28.930  29.430  32.790  0.00  0.00            
ATOM   1745  HB  THR X 111      29.870  29.720  32.350  0.00  0.00            
ATOM   1746  CG2 THR X 111      28.760  27.880  32.710  0.00  0.00            
ATOM   1747 HG21 THR X 111      29.130  27.420  31.800  0.00  0.00            
ATOM   1748 HG22 THR X 111      29.260  27.360  33.550  0.00  0.00            
ATOM   1749 HG23 THR X 111      27.680  27.650  32.710  0.00  0.00            
ATOM   1750  OG1 THR X 111      27.830  30.010  32.090  0.00  0.00            
ATOM   1751  HG1 THR X 111      27.010  29.610  32.450  0.00  0.00            
ATOM   1752  C   THR X 111      29.430  31.320  34.380  0.00  0.00            
ATOM   1753  O   THR X 111      28.670  32.240  34.520  0.00  0.00            
ATOM   1754  N   PHE X 112      30.740  31.420  34.240  0.00  0.00            
ATOM   1755  H   PHE X 112      31.340  30.600  34.350  0.00  0.00            
ATOM   1756  CA  PHE X 112      31.470  32.690  34.100  0.00  0.00            
ATOM   1757  HA  PHE X 112      30.860  33.390  33.590  0.00  0.00            
ATOM   1758  CB  PHE X 112      31.810  33.180  35.520  0.00  0.00            
ATOM   1759  HB1 PHE X 112      30.810  33.220  35.980  0.00  0.00            
ATOM   1760  HB2 PHE X 112      32.220  34.210  35.420  0.00  0.00            
ATOM   1761  CG  PHE X 112      32.740  32.370  36.500  0.00  0.00            
ATOM   1762  CD1 PHE X 112      32.310  31.130  36.990  0.00  0.00            
ATOM   1763  HD1 PHE X 112      31.290  30.820  36.790  0.00  0.00            
ATOM   1764  CE1 PHE X 112      33.210  30.380  37.800  0.00  0.00            
ATOM   1765  HE1 PHE X 112      32.960  29.380  38.160  0.00  0.00            
ATOM   1766  CZ  PHE X 112      34.460  30.850  38.200  0.00  0.00            
ATOM   1767  HZ  PHE X 112      35.120  30.200  38.740  0.00  0.00            
ATOM   1768  CE2 PHE X 112      34.840  32.120  37.720  0.00  0.00            
ATOM   1769  HE2 PHE X 112      35.770  32.620  37.950  0.00  0.00            
ATOM   1770  CD2 PHE X 112      34.000  32.860  36.900  0.00  0.00            
ATOM   1771  HD2 PHE X 112      34.370  33.810  36.610  0.00  0.00            
ATOM   1772  C   PHE X 112      32.660  32.570  33.090  0.00  0.00            
ATOM   1773  O   PHE X 112      33.490  31.640  33.110  0.00  0.00            
ATOM   1774  N   SER X 113      32.760  33.610  32.310  0.00  0.00            
ATOM   1775  H   SER X 113      32.080  34.360  32.410  0.00  0.00            
ATOM   1776  CA  SER X 113      33.850  33.940  31.510  0.00  0.00            
ATOM   1777  HA  SER X 113      34.320  33.000  31.230  0.00  0.00            
ATOM   1778  CB  SER X 113      33.510  34.650  30.170  0.00  0.00            
ATOM   1779  HB1 SER X 113      34.420  34.880  29.600  0.00  0.00            
ATOM   1780  HB2 SER X 113      33.030  35.660  30.220  0.00  0.00            
ATOM   1781  OG  SER X 113      32.750  33.790  29.410  0.00  0.00            
ATOM   1782  HG  SER X 113      31.910  33.570  29.880  0.00  0.00            
ATOM   1783  C   SER X 113      34.900  34.760  32.230  0.00  0.00            
ATOM   1784  O   SER X 113      34.610  35.800  32.800  0.00  0.00            
ATOM   1785  N   VAL X 114      36.160  34.330  32.270  0.00  0.00            
ATOM   1786  H   VAL X 114      36.380  33.470  31.810  0.00  0.00            
ATOM   1787  CA  VAL X 114      37.340  34.930  32.960  0.00  0.00            
ATOM   1788  HA  VAL X 114      36.950  35.830  33.450  0.00  0.00            
ATOM   1789  CB  VAL X 114      37.970  34.070  34.060  0.00  0.00            
ATOM   1790  HB  VAL X 114      38.370  33.240  33.470  0.00  0.00            
ATOM   1791  CG1 VAL X 114      39.020  34.740  34.910  0.00  0.00            
ATOM   1792 HG11 VAL X 114      38.590  35.620  35.410  0.00  0.00            
ATOM   1793 HG12 VAL X 114      39.300  34.130  35.770  0.00  0.00            
ATOM   1794 HG13 VAL X 114      39.950  35.050  34.380  0.00  0.00            
ATOM   1795  CG2 VAL X 114      37.010  33.450  35.130  0.00  0.00            
ATOM   1796 HG21 VAL X 114      36.080  33.090  34.670  0.00  0.00            
ATOM   1797 HG22 VAL X 114      37.470  32.590  35.530  0.00  0.00            
ATOM   1798 HG23 VAL X 114      36.740  34.180  35.850  0.00  0.00            
ATOM   1799  C   VAL X 114      38.430  35.520  31.970  0.00  0.00            
ATOM   1800  O   VAL X 114      38.910  34.730  31.130  0.00  0.00            
ATOM   1801  N   LEU X 115      38.720  36.810  32.090  0.00  0.00            
ATOM   1802  H   LEU X 115      38.340  37.240  32.930  0.00  0.00            
ATOM   1803  CA  LEU X 115      39.630  37.600  31.350  0.00  0.00            
ATOM   1804  HA  LEU X 115      39.770  37.210  30.300  0.00  0.00            
ATOM   1805  CB  LEU X 115      38.940  39.040  31.100  0.00  0.00            
ATOM   1806  HB1 LEU X 115      38.720  39.530  32.110  0.00  0.00            
ATOM   1807  HB2 LEU X 115      38.010  38.900  30.600  0.00  0.00            
ATOM   1808  CG  LEU X 115      39.750  40.040  30.250  0.00  0.00            
ATOM   1809  HG  LEU X 115      40.690  40.300  30.690  0.00  0.00            
ATOM   1810  CD1 LEU X 115      39.890  39.650  28.820  0.00  0.00            
ATOM   1811 HD11 LEU X 115      40.640  38.830  28.710  0.00  0.00            
ATOM   1812 HD12 LEU X 115      38.910  39.270  28.400  0.00  0.00            
ATOM   1813 HD13 LEU X 115      40.260  40.410  28.160  0.00  0.00            
ATOM   1814  CD2 LEU X 115      38.930  41.350  30.280  0.00  0.00            
ATOM   1815 HD21 LEU X 115      39.620  42.120  29.930  0.00  0.00            
ATOM   1816 HD22 LEU X 115      38.060  41.250  29.610  0.00  0.00            
ATOM   1817 HD23 LEU X 115      38.660  41.630  31.290  0.00  0.00            
ATOM   1818  C   LEU X 115      41.000  37.720  32.060  0.00  0.00            
ATOM   1819  O   LEU X 115      41.220  38.450  33.030  0.00  0.00            
ATOM   1820  N   ALA X 116      41.890  36.870  31.490  0.00  0.00            
ATOM   1821  H   ALA X 116      41.680  36.510  30.570  0.00  0.00            
ATOM   1822  CA  ALA X 116      43.310  36.860  31.810  0.00  0.00            
ATOM   1823  HA  ALA X 116      43.390  36.640  32.910  0.00  0.00            
ATOM   1824  CB  ALA X 116      44.020  35.810  30.950  0.00  0.00            
ATOM   1825  HB1 ALA X 116      45.070  35.770  31.260  0.00  0.00            
ATOM   1826  HB2 ALA X 116      43.550  34.870  31.250  0.00  0.00            
ATOM   1827  HB3 ALA X 116      44.020  36.040  29.890  0.00  0.00            
ATOM   1828  C   ALA X 116      44.020  38.190  31.520  0.00  0.00            
ATOM   1829  O   ALA X 116      43.710  38.810  30.530  0.00  0.00            
ATOM   1830  N   CYS X 117      44.900  38.610  32.460  0.00  0.00            
ATOM   1831  H   CYS X 117      44.980  38.170  33.340  0.00  0.00            
ATOM   1832  CA  CYS X 117      45.750  39.770  32.340  0.00  0.00            
ATOM   1833  HA  CYS X 117      45.950  40.050  31.320  0.00  0.00            
ATOM   1834  CB  CYS X 117      45.040  40.870  33.160  0.00  0.00            
ATOM   1835  HB1 CYS X 117      45.740  41.600  33.590  0.00  0.00            
ATOM   1836  HB2 CYS X 117      44.560  40.360  34.000  0.00  0.00            
ATOM   1837  SG  CYS X 117      43.890  41.680  32.060  0.00  0.00            
ATOM   1838  HG  CYS X 117      43.020  40.620  31.970  0.00  0.00            
ATOM   1839  C   CYS X 117      47.120  39.650  32.970  0.00  0.00            
ATOM   1840  O   CYS X 117      47.180  39.180  34.140  0.00  0.00            
ATOM   1841  N   TYR X 118      48.140  40.110  32.320  0.00  0.00            
ATOM   1842  H   TYR X 118      48.010  40.560  31.450  0.00  0.00            
ATOM   1843  CA  TYR X 118      49.540  40.180  32.790  0.00  0.00            
ATOM   1844  HA  TYR X 118      49.710  39.730  33.750  0.00  0.00            
ATOM   1845  CB  TYR X 118      50.480  39.270  31.940  0.00  0.00            
ATOM   1846  HB1 TYR X 118      51.520  39.260  32.240  0.00  0.00            
ATOM   1847  HB2 TYR X 118      50.420  39.500  30.850  0.00  0.00            
ATOM   1848  CG  TYR X 118      50.080  37.810  32.250  0.00  0.00            
ATOM   1849  CD1 TYR X 118      49.430  37.140  31.180  0.00  0.00            
ATOM   1850  HD1 TYR X 118      49.380  37.540  30.170  0.00  0.00            
ATOM   1851  CE1 TYR X 118      48.700  35.970  31.370  0.00  0.00            
ATOM   1852  HE1 TYR X 118      48.170  35.450  30.560  0.00  0.00            
ATOM   1853  CZ  TYR X 118      48.470  35.530  32.670  0.00  0.00            
ATOM   1854  OH  TYR X 118      47.690  34.480  33.010  0.00  0.00            
ATOM   1855  HH  TYR X 118      47.590  34.460  33.970  0.00  0.00            
ATOM   1856  CE2 TYR X 118      49.280  36.060  33.690  0.00  0.00            
ATOM   1857  HE2 TYR X 118      49.260  35.610  34.650  0.00  0.00            
ATOM   1858  CD2 TYR X 118      50.070  37.290  33.490  0.00  0.00            
ATOM   1859  HD2 TYR X 118      50.530  37.810  34.330  0.00  0.00            
ATOM   1860  C   TYR X 118      50.080  41.610  32.640  0.00  0.00            
ATOM   1861  O   TYR X 118      49.880  42.260  31.580  0.00  0.00            
ATOM   1862  N   ASN X 119      50.890  42.060  33.620  0.00  0.00            
ATOM   1863  H   ASN X 119      51.220  41.510  34.430  0.00  0.00            
ATOM   1864  CA  ASN X 119      51.360  43.400  33.740  0.00  0.00            
ATOM   1865  HA  ASN X 119      51.880  43.570  34.710  0.00  0.00            
ATOM   1866  CB  ASN X 119      52.470  43.660  32.680  0.00  0.00            
ATOM   1867  HB1 ASN X 119      52.960  44.630  32.830  0.00  0.00            
ATOM   1868  HB2 ASN X 119      52.030  43.620  31.680  0.00  0.00            
ATOM   1869  CG  ASN X 119      53.670  42.660  32.760  0.00  0.00            
ATOM   1870  OD1 ASN X 119      54.410  42.710  33.740  0.00  0.00            
ATOM   1871  ND2 ASN X 119      53.890  41.880  31.770  0.00  0.00            
ATOM   1872 HD21 ASN X 119      53.330  41.890  30.920  0.00  0.00            
ATOM   1873 HD22 ASN X 119      54.610  41.190  31.930  0.00  0.00            
ATOM   1874  C   ASN X 119      50.250  44.450  33.630  0.00  0.00            
ATOM   1875  O   ASN X 119      50.490  45.520  33.070  0.00  0.00            
ATOM   1876  N   GLY X 120      49.000  44.070  33.910  0.00  0.00            
ATOM   1877  H   GLY X 120      48.820  43.160  34.270  0.00  0.00            
ATOM   1878  CA  GLY X 120      47.830  45.010  33.680  0.00  0.00            
ATOM   1879  HA1 GLY X 120      48.090  45.970  34.030  0.00  0.00            
ATOM   1880  HA2 GLY X 120      47.040  44.750  34.330  0.00  0.00            
ATOM   1881  C   GLY X 120      47.310  45.190  32.290  0.00  0.00            
ATOM   1882  O   GLY X 120      46.550  46.150  32.000  0.00  0.00            
ATOM   1883  N   SER X 121      47.610  44.230  31.380  0.00  0.00            
ATOM   1884  H   SER X 121      48.390  43.590  31.590  0.00  0.00            
ATOM   1885  CA  SER X 121      47.050  44.120  30.010  0.00  0.00            
ATOM   1886  HA  SER X 121      46.430  44.930  29.900  0.00  0.00            
ATOM   1887  CB  SER X 121      48.280  44.260  29.070  0.00  0.00            
ATOM   1888  HB1 SER X 121      49.080  43.560  29.300  0.00  0.00            
ATOM   1889  HB2 SER X 121      48.690  45.230  29.470  0.00  0.00            
ATOM   1890  OG  SER X 121      48.050  44.330  27.650  0.00  0.00            
ATOM   1891  HG  SER X 121      48.770  44.760  27.280  0.00  0.00            
ATOM   1892  C   SER X 121      46.330  42.880  29.670  0.00  0.00            
ATOM   1893  O   SER X 121      46.810  41.830  30.090  0.00  0.00            
ATOM   1894  N   PRO X 122      45.230  42.850  28.950  0.00  0.00            
ATOM   1895  CD  PRO X 122      44.510  43.980  28.430  0.00  0.00            
ATOM   1896  HD1 PRO X 122      45.220  44.460  27.720  0.00  0.00            
ATOM   1897  HD2 PRO X 122      44.280  44.800  29.110  0.00  0.00            
ATOM   1898  CG  PRO X 122      43.290  43.400  27.730  0.00  0.00            
ATOM   1899  HG1 PRO X 122      43.560  43.270  26.680  0.00  0.00            
ATOM   1900  HG2 PRO X 122      42.420  43.940  27.850  0.00  0.00            
ATOM   1901  CB  PRO X 122      43.030  42.100  28.350  0.00  0.00            
ATOM   1902  HB1 PRO X 122      42.470  41.380  27.740  0.00  0.00            
ATOM   1903  HB2 PRO X 122      42.420  42.240  29.240  0.00  0.00            
ATOM   1904  CA  PRO X 122      44.410  41.630  28.730  0.00  0.00            
ATOM   1905  HA  PRO X 122      44.310  41.060  29.610  0.00  0.00            
ATOM   1906  C   PRO X 122      45.090  40.780  27.650  0.00  0.00            
ATOM   1907  O   PRO X 122      45.630  41.230  26.540  0.00  0.00            
ATOM   1908  N   SER X 123      45.070  39.450  27.940  0.00  0.00            
ATOM   1909  H   SER X 123      44.670  39.190  28.810  0.00  0.00            
ATOM   1910  CA  SER X 123      45.730  38.400  27.130  0.00  0.00            
ATOM   1911  HA  SER X 123      46.090  38.910  26.230  0.00  0.00            
ATOM   1912  CB  SER X 123      46.960  37.900  27.930  0.00  0.00            
ATOM   1913  HB1 SER X 123      47.520  38.780  28.260  0.00  0.00            
ATOM   1914  HB2 SER X 123      47.630  37.350  27.270  0.00  0.00            
ATOM   1915  OG  SER X 123      46.550  37.050  29.030  0.00  0.00            
ATOM   1916  HG  SER X 123      46.450  36.110  28.720  0.00  0.00            
ATOM   1917  C   SER X 123      44.900  37.190  26.610  0.00  0.00            
ATOM   1918  O   SER X 123      45.350  36.500  25.740  0.00  0.00            
ATOM   1919  N   GLY X 124      43.750  36.940  27.210  0.00  0.00            
ATOM   1920  H   GLY X 124      43.390  37.570  27.860  0.00  0.00            
ATOM   1921  CA  GLY X 124      42.850  35.940  26.750  0.00  0.00            
ATOM   1922  HA1 GLY X 124      43.340  34.970  26.660  0.00  0.00            
ATOM   1923  HA2 GLY X 124      42.450  36.160  25.800  0.00  0.00            
ATOM   1924  C   GLY X 124      41.670  35.700  27.680  0.00  0.00            
ATOM   1925  O   GLY X 124      41.590  36.220  28.780  0.00  0.00            
ATOM   1926  N   VAL X 125      40.660  34.900  27.200  0.00  0.00            
ATOM   1927  H   VAL X 125      40.820  34.540  26.240  0.00  0.00            
ATOM   1928  CA  VAL X 125      39.430  34.560  27.970  0.00  0.00            
ATOM   1929  HA  VAL X 125      39.730  34.740  28.980  0.00  0.00            
ATOM   1930  CB  VAL X 125      38.310  35.530  27.520  0.00  0.00            
ATOM   1931  HB  VAL X 125      38.720  36.550  27.670  0.00  0.00            
ATOM   1932  CG1 VAL X 125      38.000  35.400  25.990  0.00  0.00            
ATOM   1933 HG11 VAL X 125      37.210  36.130  25.840  0.00  0.00            
ATOM   1934 HG12 VAL X 125      38.870  35.580  25.410  0.00  0.00            
ATOM   1935 HG13 VAL X 125      37.660  34.400  25.720  0.00  0.00            
ATOM   1936  CG2 VAL X 125      37.060  35.300  28.370  0.00  0.00            
ATOM   1937 HG21 VAL X 125      36.170  35.630  27.810  0.00  0.00            
ATOM   1938 HG22 VAL X 125      36.900  34.200  28.480  0.00  0.00            
ATOM   1939 HG23 VAL X 125      37.130  35.710  29.360  0.00  0.00            
ATOM   1940  C   VAL X 125      39.070  33.110  27.830  0.00  0.00            
ATOM   1941  O   VAL X 125      39.170  32.570  26.740  0.00  0.00            
ATOM   1942  N   TYR X 126      38.590  32.520  28.970  0.00  0.00            
ATOM   1943  H   TYR X 126      38.450  33.030  29.820  0.00  0.00            
ATOM   1944  CA  TYR X 126      38.180  31.130  29.100  0.00  0.00            
ATOM   1945  HA  TYR X 126      37.960  30.660  28.170  0.00  0.00            
ATOM   1946  CB  TYR X 126      39.320  30.250  29.650  0.00  0.00            
ATOM   1947  HB1 TYR X 126      40.120  30.110  28.960  0.00  0.00            
ATOM   1948  HB2 TYR X 126      38.830  29.260  29.770  0.00  0.00            
ATOM   1949  CG  TYR X 126      39.800  30.650  31.000  0.00  0.00            
ATOM   1950  CD1 TYR X 126      39.180  30.180  32.220  0.00  0.00            
ATOM   1951  HD1 TYR X 126      38.290  29.520  32.140  0.00  0.00            
ATOM   1952  CE1 TYR X 126      39.630  30.710  33.430  0.00  0.00            
ATOM   1953  HE1 TYR X 126      39.090  30.490  34.300  0.00  0.00            
ATOM   1954  CZ  TYR X 126      40.660  31.660  33.410  0.00  0.00            
ATOM   1955  OH  TYR X 126      41.150  32.100  34.560  0.00  0.00            
ATOM   1956  HH  TYR X 126      41.950  32.520  34.410  0.00  0.00            
ATOM   1957  CE2 TYR X 126      41.460  31.940  32.270  0.00  0.00            
ATOM   1958  HE2 TYR X 126      42.280  32.640  32.360  0.00  0.00            
ATOM   1959  CD2 TYR X 126      41.010  31.430  31.060  0.00  0.00            
ATOM   1960  HD2 TYR X 126      41.440  31.680  30.110  0.00  0.00            
ATOM   1961  C   TYR X 126      36.840  31.080  29.910  0.00  0.00            
ATOM   1962  O   TYR X 126      36.600  31.920  30.770  0.00  0.00            
ATOM   1963  N   GLN X 127      36.000  30.080  29.650  0.00  0.00            
ATOM   1964  H   GLN X 127      36.220  29.350  28.890  0.00  0.00            
ATOM   1965  CA  GLN X 127      34.740  29.810  30.360  0.00  0.00            
ATOM   1966  HA  GLN X 127      34.480  30.670  31.000  0.00  0.00            
ATOM   1967  CB  GLN X 127      33.540  29.570  29.340  0.00  0.00            
ATOM   1968  HB1 GLN X 127      33.590  28.560  28.960  0.00  0.00            
ATOM   1969  HB2 GLN X 127      33.780  30.220  28.590  0.00  0.00            
ATOM   1970  CG  GLN X 127      32.190  29.870  30.000  0.00  0.00            
ATOM   1971  HG1 GLN X 127      32.180  30.890  30.120  0.00  0.00            
ATOM   1972  HG2 GLN X 127      32.170  29.330  30.910  0.00  0.00            
ATOM   1973  CD  GLN X 127      31.030  29.430  29.170  0.00  0.00            
ATOM   1974  OE1 GLN X 127      30.590  30.150  28.340  0.00  0.00            
ATOM   1975  NE2 GLN X 127      30.530  28.250  29.360  0.00  0.00            
ATOM   1976 HE21 GLN X 127      30.950  27.640  30.080  0.00  0.00            
ATOM   1977 HE22 GLN X 127      29.590  28.080  29.080  0.00  0.00            
ATOM   1978  C   GLN X 127      34.810  28.640  31.370  0.00  0.00            
ATOM   1979  O   GLN X 127      35.350  27.600  31.040  0.00  0.00            
ATOM   1980  N   CYS X 128      34.260  28.790  32.590  0.00  0.00            
ATOM   1981  H   CYS X 128      33.900  29.720  32.850  0.00  0.00            
ATOM   1982  CA  CYS X 128      34.040  27.690  33.630  0.00  0.00            
ATOM   1983  HA  CYS X 128      34.030  26.700  33.160  0.00  0.00            
ATOM   1984  CB  CYS X 128      35.140  27.640  34.730  0.00  0.00            
ATOM   1985  HB1 CYS X 128      35.150  26.700  35.290  0.00  0.00            
ATOM   1986  HB2 CYS X 128      34.870  28.480  35.430  0.00  0.00            
ATOM   1987  SG  CYS X 128      36.810  27.880  34.060  0.00  0.00            
ATOM   1988  HG  CYS X 128      36.930  26.790  33.330  0.00  0.00            
ATOM   1989  C   CYS X 128      32.690  27.760  34.350  0.00  0.00            
ATOM   1990  O   CYS X 128      32.130  28.850  34.290  0.00  0.00            
ATOM   1991  N   ALA X 129      32.220  26.620  34.880  0.00  0.00            
ATOM   1992  H   ALA X 129      32.790  25.760  34.850  0.00  0.00            
ATOM   1993  CA  ALA X 129      31.080  26.610  35.810  0.00  0.00            
ATOM   1994  HA  ALA X 129      30.410  27.350  35.460  0.00  0.00            
ATOM   1995  CB  ALA X 129      30.390  25.290  35.710  0.00  0.00            
ATOM   1996  HB1 ALA X 129      30.430  24.830  34.720  0.00  0.00            
ATOM   1997  HB2 ALA X 129      30.960  24.560  36.280  0.00  0.00            
ATOM   1998  HB3 ALA X 129      29.420  25.310  36.190  0.00  0.00            
ATOM   1999  C   ALA X 129      31.530  26.910  37.260  0.00  0.00            
ATOM   2000  O   ALA X 129      32.570  26.380  37.650  0.00  0.00            
ATOM   2001  N   MET X 130      30.840  27.720  38.000  0.00  0.00            
ATOM   2002  H   MET X 130      30.020  28.190  37.590  0.00  0.00            
ATOM   2003  CA  MET X 130      30.810  27.510  39.440  0.00  0.00            
ATOM   2004  HA  MET X 130      31.890  27.570  39.700  0.00  0.00            
ATOM   2005  CB  MET X 130      29.960  28.530  40.160  0.00  0.00            
ATOM   2006  HB1 MET X 130      28.850  28.360  40.080  0.00  0.00            
ATOM   2007  HB2 MET X 130      30.120  29.420  39.600  0.00  0.00            
ATOM   2008  CG  MET X 130      30.430  28.720  41.650  0.00  0.00            
ATOM   2009  HG1 MET X 130      30.250  27.720  42.040  0.00  0.00            
ATOM   2010  HG2 MET X 130      29.760  29.420  42.140  0.00  0.00            
ATOM   2011  SD  MET X 130      32.240  29.160  41.850  0.00  0.00            
ATOM   2012  CE  MET X 130      32.200  30.690  41.030  0.00  0.00            
ATOM   2013  HE1 MET X 130      32.230  30.590  39.940  0.00  0.00            
ATOM   2014  HE2 MET X 130      31.340  31.310  41.330  0.00  0.00            
ATOM   2015  HE3 MET X 130      33.030  31.280  41.410  0.00  0.00            
ATOM   2016  C   MET X 130      30.340  26.110  39.840  0.00  0.00            
ATOM   2017  O   MET X 130      29.400  25.600  39.240  0.00  0.00            
ATOM   2018  N   ARG X 131      31.060  25.410  40.680  0.00  0.00            
ATOM   2019  H   ARG X 131      31.950  25.800  41.140  0.00  0.00            
ATOM   2020  CA  ARG X 131      30.820  24.020  41.090  0.00  0.00            
ATOM   2021  HA  ARG X 131      29.830  23.740  40.840  0.00  0.00            
ATOM   2022  CB  ARG X 131      31.770  22.980  40.380  0.00  0.00            
ATOM   2023  HB1 ARG X 131      31.640  21.970  40.870  0.00  0.00            
ATOM   2024  HB2 ARG X 131      32.820  23.240  40.470  0.00  0.00            
ATOM   2025  CG  ARG X 131      31.420  22.970  38.860  0.00  0.00            
ATOM   2026  HG1 ARG X 131      32.100  22.200  38.560  0.00  0.00            
ATOM   2027  HG2 ARG X 131      31.780  23.890  38.410  0.00  0.00            
ATOM   2028  CD  ARG X 131      30.010  22.530  38.480  0.00  0.00            
ATOM   2029  HD1 ARG X 131      30.070  22.480  37.390  0.00  0.00            
ATOM   2030  HD2 ARG X 131      29.310  23.230  38.810  0.00  0.00            
ATOM   2031  NE  ARG X 131      29.740  21.230  39.040  0.00  0.00            
ATOM   2032  HE  ARG X 131      30.510  20.570  39.120  0.00  0.00            
ATOM   2033  CZ  ARG X 131      28.640  20.540  39.340  0.00  0.00            
ATOM   2034  NH1 ARG X 131      27.460  20.980  39.210  0.00  0.00            
ATOM   2035 HH11 ARG X 131      27.400  21.760  38.610  0.00  0.00            
ATOM   2036 HH12 ARG X 131      26.710  20.520  39.610  0.00  0.00            
ATOM   2037  NH2 ARG X 131      28.650  19.300  39.710  0.00  0.00            
ATOM   2038 HH21 ARG X 131      29.460  18.740  39.620  0.00  0.00            
ATOM   2039 HH22 ARG X 131      27.750  18.810  39.990  0.00  0.00            
ATOM   2040  C   ARG X 131      30.930  23.810  42.580  0.00  0.00            
ATOM   2041  O   ARG X 131      31.640  24.620  43.170  0.00  0.00            
ATOM   2042  N   PRO X 132      30.430  22.730  43.170  0.00  0.00            
ATOM   2043  CD  PRO X 132      29.460  21.780  42.620  0.00  0.00            
ATOM   2044  HD1 PRO X 132      29.970  20.900  42.150  0.00  0.00            
ATOM   2045  HD2 PRO X 132      28.940  22.230  41.790  0.00  0.00            
ATOM   2046  CG  PRO X 132      28.560  21.370  43.810  0.00  0.00            
ATOM   2047  HG1 PRO X 132      28.260  20.310  43.600  0.00  0.00            
ATOM   2048  HG2 PRO X 132      27.770  22.100  44.030  0.00  0.00            
ATOM   2049  CB  PRO X 132      29.620  21.350  44.920  0.00  0.00            
ATOM   2050  HB1 PRO X 132      30.210  20.430  44.850  0.00  0.00            
ATOM   2051  HB2 PRO X 132      29.110  21.480  45.880  0.00  0.00            
ATOM   2052  CA  PRO X 132      30.540  22.530  44.620  0.00  0.00            
ATOM   2053  HA  PRO X 132      30.070  23.310  45.150  0.00  0.00            
ATOM   2054  C   PRO X 132      31.970  22.380  45.170  0.00  0.00            
ATOM   2055  O   PRO X 132      32.210  22.490  46.380  0.00  0.00            
ATOM   2056  N   ASN X 133      32.880  21.930  44.310  0.00  0.00            
ATOM   2057  H   ASN X 133      32.680  21.730  43.320  0.00  0.00            
ATOM   2058  CA  ASN X 133      34.310  21.920  44.720  0.00  0.00            
ATOM   2059  HA  ASN X 133      34.260  21.550  45.820  0.00  0.00            
ATOM   2060  CB  ASN X 133      35.040  20.880  43.920  0.00  0.00            
ATOM   2061  HB1 ASN X 133      34.540  19.960  44.060  0.00  0.00            
ATOM   2062  HB2 ASN X 133      36.020  20.860  44.370  0.00  0.00            
ATOM   2063  CG  ASN X 133      35.220  21.250  42.470  0.00  0.00            
ATOM   2064  OD1 ASN X 133      34.520  22.070  41.940  0.00  0.00            
ATOM   2065  ND2 ASN X 133      36.210  20.760  41.760  0.00  0.00            
ATOM   2066 HD21 ASN X 133      36.700  20.090  42.250  0.00  0.00            
ATOM   2067 HD22 ASN X 133      36.100  20.930  40.760  0.00  0.00            
ATOM   2068  C   ASN X 133      34.940  23.320  44.750  0.00  0.00            
ATOM   2069  O   ASN X 133      36.130  23.470  45.110  0.00  0.00            
ATOM   2070  N   PHE X 134      34.290  24.360  44.400  0.00  0.00            
ATOM   2071  H   PHE X 134      33.410  24.220  44.120  0.00  0.00            
ATOM   2072  CA  PHE X 134      34.770  25.800  44.380  0.00  0.00            
ATOM   2073  HA  PHE X 134      34.110  26.260  43.670  0.00  0.00            
ATOM   2074  CB  PHE X 134      34.440  26.500  45.690  0.00  0.00            
ATOM   2075  HB1 PHE X 134      34.810  27.530  45.640  0.00  0.00            
ATOM   2076  HB2 PHE X 134      34.970  26.040  46.520  0.00  0.00            
ATOM   2077  CG  PHE X 134      32.940  26.560  46.020  0.00  0.00            
ATOM   2078  CD1 PHE X 134      32.040  27.360  45.260  0.00  0.00            
ATOM   2079  HD1 PHE X 134      32.460  27.880  44.420  0.00  0.00            
ATOM   2080  CE1 PHE X 134      30.620  27.270  45.500  0.00  0.00            
ATOM   2081  HE1 PHE X 134      29.900  27.750  44.960  0.00  0.00            
ATOM   2082  CZ  PHE X 134      30.140  26.470  46.520  0.00  0.00            
ATOM   2083  HZ  PHE X 134      29.150  26.510  46.820  0.00  0.00            
ATOM   2084  CE2 PHE X 134      31.030  25.620  47.190  0.00  0.00            
ATOM   2085  HE2 PHE X 134      30.630  25.090  48.110  0.00  0.00            
ATOM   2086  CD2 PHE X 134      32.440  25.680  46.980  0.00  0.00            
ATOM   2087  HD2 PHE X 134      33.100  25.140  47.510  0.00  0.00            
ATOM   2088  C   PHE X 134      36.150  26.180  43.710  0.00  0.00            
ATOM   2089  O   PHE X 134      36.800  27.160  44.110  0.00  0.00            
ATOM   2090  N   THR X 135      36.610  25.450  42.750  0.00  0.00            
ATOM   2091  H   THR X 135      35.840  24.910  42.330  0.00  0.00            
ATOM   2092  CA  THR X 135      37.950  25.710  42.040  0.00  0.00            
ATOM   2093  HA  THR X 135      38.170  26.850  42.080  0.00  0.00            
ATOM   2094  CB  THR X 135      39.030  24.910  42.740  0.00  0.00            
ATOM   2095  HB  THR X 135      39.970  25.090  42.160  0.00  0.00            
ATOM   2096  CG2 THR X 135      39.310  25.350  44.220  0.00  0.00            
ATOM   2097 HG21 THR X 135      38.440  25.330  44.850  0.00  0.00            
ATOM   2098 HG22 THR X 135      40.110  24.650  44.480  0.00  0.00            
ATOM   2099 HG23 THR X 135      39.720  26.350  44.290  0.00  0.00            
ATOM   2100  OG1 THR X 135      38.710  23.520  42.730  0.00  0.00            
ATOM   2101  HG1 THR X 135      37.940  23.500  43.280  0.00  0.00            
ATOM   2102  C   THR X 135      37.950  25.420  40.480  0.00  0.00            
ATOM   2103  O   THR X 135      37.230  24.510  40.120  0.00  0.00            
ATOM   2104  N   ILE X 136      38.650  26.180  39.660  0.00  0.00            
ATOM   2105  H   ILE X 136      39.310  26.880  39.980  0.00  0.00            
ATOM   2106  CA  ILE X 136      38.570  26.000  38.160  0.00  0.00            
ATOM   2107  HA  ILE X 136      37.960  25.110  38.080  0.00  0.00            
ATOM   2108  CB  ILE X 136      37.930  27.190  37.490  0.00  0.00            
ATOM   2109  HB  ILE X 136      37.760  27.020  36.420  0.00  0.00            
ATOM   2110  CG2 ILE X 136      36.580  27.530  38.030  0.00  0.00            
ATOM   2111 HG21 ILE X 136      36.690  28.010  39.000  0.00  0.00            
ATOM   2112 HG22 ILE X 136      36.100  28.280  37.400  0.00  0.00            
ATOM   2113 HG23 ILE X 136      35.810  26.750  38.080  0.00  0.00            
ATOM   2114  CG1 ILE X 136      38.760  28.500  37.720  0.00  0.00            
ATOM   2115 HG11 ILE X 136      39.730  28.440  37.230  0.00  0.00            
ATOM   2116 HG12 ILE X 136      39.000  28.570  38.780  0.00  0.00            
ATOM   2117  CD  ILE X 136      38.220  29.900  37.390  0.00  0.00            
ATOM   2118  HD1 ILE X 136      37.470  30.320  38.080  0.00  0.00            
ATOM   2119  HD2 ILE X 136      39.100  30.530  37.450  0.00  0.00            
ATOM   2120  HD3 ILE X 136      37.920  29.910  36.330  0.00  0.00            
ATOM   2121  C   ILE X 136      39.920  25.700  37.560  0.00  0.00            
ATOM   2122  O   ILE X 136      40.920  26.270  38.080  0.00  0.00            
ATOM   2123  N   LYS X 137      39.930  24.940  36.500  0.00  0.00            
ATOM   2124  H   LYS X 137      39.010  24.660  36.170  0.00  0.00            
ATOM   2125  CA  LYS X 137      41.090  24.740  35.580  0.00  0.00            
ATOM   2126  HA  LYS X 137      41.980  24.890  36.180  0.00  0.00            
ATOM   2127  CB  LYS X 137      41.100  23.330  34.960  0.00  0.00            
ATOM   2128  HB1 LYS X 137      41.840  23.260  34.220  0.00  0.00            
ATOM   2129  HB2 LYS X 137      40.090  23.170  34.570  0.00  0.00            
ATOM   2130  CG  LYS X 137      41.390  22.270  36.040  0.00  0.00            
ATOM   2131  HG1 LYS X 137      40.800  22.420  36.920  0.00  0.00            
ATOM   2132  HG2 LYS X 137      42.480  22.370  36.310  0.00  0.00            
ATOM   2133  CD  LYS X 137      41.090  20.910  35.440  0.00  0.00            
ATOM   2134  HD1 LYS X 137      40.160  20.900  34.930  0.00  0.00            
ATOM   2135  HD2 LYS X 137      40.960  20.170  36.320  0.00  0.00            
ATOM   2136  CE  LYS X 137      42.140  20.480  34.390  0.00  0.00            
ATOM   2137  HE1 LYS X 137      43.130  20.400  34.940  0.00  0.00            
ATOM   2138  HE2 LYS X 137      42.420  21.230  33.610  0.00  0.00            
ATOM   2139  NZ  LYS X 137      41.720  19.220  33.740  0.00  0.00            
ATOM   2140  HZ1 LYS X 137      42.370  18.850  33.000  0.00  0.00            
ATOM   2141  HZ2 LYS X 137      41.600  18.430  34.350  0.00  0.00            
ATOM   2142  HZ3 LYS X 137      40.740  19.220  33.440  0.00  0.00            
ATOM   2143  C   LYS X 137      41.140  25.850  34.550  0.00  0.00            
ATOM   2144  O   LYS X 137      40.570  25.690  33.440  0.00  0.00            
ATOM   2145  N   GLY X 138      41.570  27.040  34.940  0.00  0.00            
ATOM   2146  H   GLY X 138      42.020  27.140  35.840  0.00  0.00            
ATOM   2147  CA  GLY X 138      41.730  28.210  34.000  0.00  0.00            
ATOM   2148  HA1 GLY X 138      42.140  29.020  34.600  0.00  0.00            
ATOM   2149  HA2 GLY X 138      40.710  28.390  33.610  0.00  0.00            
ATOM   2150  C   GLY X 138      42.870  28.050  33.030  0.00  0.00            
ATOM   2151  O   GLY X 138      43.720  27.150  33.190  0.00  0.00            
ATOM   2152  N   SER X 139      42.870  28.970  32.070  0.00  0.00            
ATOM   2153  H   SER X 139      42.110  29.660  32.060  0.00  0.00            
ATOM   2154  CA  SER X 139      43.850  29.060  30.960  0.00  0.00            
ATOM   2155  HA  SER X 139      44.480  28.230  31.020  0.00  0.00            
ATOM   2156  CB  SER X 139      43.090  29.100  29.620  0.00  0.00            
ATOM   2157  HB1 SER X 139      43.130  29.970  28.960  0.00  0.00            
ATOM   2158  HB2 SER X 139      42.090  28.970  29.710  0.00  0.00            
ATOM   2159  OG  SER X 139      43.560  27.970  28.810  0.00  0.00            
ATOM   2160  HG  SER X 139      44.220  28.290  28.170  0.00  0.00            
ATOM   2161  C   SER X 139      44.740  30.320  31.130  0.00  0.00            
ATOM   2162  O   SER X 139      44.370  31.400  30.640  0.00  0.00            
ATOM   2163  N   PHE X 140      45.890  30.070  31.770  0.00  0.00            
ATOM   2164  H   PHE X 140      46.070  29.080  32.060  0.00  0.00            
ATOM   2165  CA  PHE X 140      46.650  31.140  32.410  0.00  0.00            
ATOM   2166  HA  PHE X 140      46.430  32.080  31.880  0.00  0.00            
ATOM   2167  CB  PHE X 140      46.290  31.250  33.930  0.00  0.00            
ATOM   2168  HB1 PHE X 140      47.220  31.590  34.370  0.00  0.00            
ATOM   2169  HB2 PHE X 140      45.970  30.300  34.390  0.00  0.00            
ATOM   2170  CG  PHE X 140      45.180  32.170  34.430  0.00  0.00            
ATOM   2171  CD1 PHE X 140      44.610  33.220  33.670  0.00  0.00            
ATOM   2172  HD1 PHE X 140      44.690  33.320  32.630  0.00  0.00            
ATOM   2173  CE1 PHE X 140      43.730  34.060  34.320  0.00  0.00            
ATOM   2174  HE1 PHE X 140      43.220  34.810  33.700  0.00  0.00            
ATOM   2175  CZ  PHE X 140      43.470  33.900  35.710  0.00  0.00            
ATOM   2176  HZ  PHE X 140      42.710  34.560  36.120  0.00  0.00            
ATOM   2177  CE2 PHE X 140      44.180  33.000  36.530  0.00  0.00            
ATOM   2178  HE2 PHE X 140      44.020  32.940  37.590  0.00  0.00            
ATOM   2179  CD2 PHE X 140      45.010  32.120  35.860  0.00  0.00            
ATOM   2180  HD2 PHE X 140      45.580  31.460  36.410  0.00  0.00            
ATOM   2181  C   PHE X 140      48.170  30.950  32.200  0.00  0.00            
ATOM   2182  O   PHE X 140      48.580  29.760  32.150  0.00  0.00            
ATOM   2183  N   LEU X 141      48.920  32.080  32.290  0.00  0.00            
ATOM   2184  H   LEU X 141      48.440  32.920  32.220  0.00  0.00            
ATOM   2185  CA  LEU X 141      50.300  32.220  32.770  0.00  0.00            
ATOM   2186  HA  LEU X 141      50.780  31.230  32.890  0.00  0.00            
ATOM   2187  CB  LEU X 141      51.170  33.010  31.680  0.00  0.00            
ATOM   2188  HB1 LEU X 141      52.220  32.900  31.990  0.00  0.00            
ATOM   2189  HB2 LEU X 141      51.030  34.060  31.790  0.00  0.00            
ATOM   2190  CG  LEU X 141      51.040  32.600  30.210  0.00  0.00            
ATOM   2191  HG  LEU X 141      50.070  32.740  29.830  0.00  0.00            
ATOM   2192  CD1 LEU X 141      51.940  33.390  29.330  0.00  0.00            
ATOM   2193 HD11 LEU X 141      51.780  33.060  28.270  0.00  0.00            
ATOM   2194 HD12 LEU X 141      51.730  34.500  29.260  0.00  0.00            
ATOM   2195 HD13 LEU X 141      52.940  33.170  29.640  0.00  0.00            
ATOM   2196  CD2 LEU X 141      51.390  31.090  30.030  0.00  0.00            
ATOM   2197 HD21 LEU X 141      52.370  30.880  30.540  0.00  0.00            
ATOM   2198 HD22 LEU X 141      50.670  30.410  30.600  0.00  0.00            
ATOM   2199 HD23 LEU X 141      51.540  30.740  28.970  0.00  0.00            
ATOM   2200  C   LEU X 141      50.430  32.770  34.220  0.00  0.00            
ATOM   2201  O   LEU X 141      49.440  33.090  34.890  0.00  0.00            
ATOM   2202  N   ASN X 142      51.690  32.790  34.790  0.00  0.00            
ATOM   2203  H   ASN X 142      52.450  32.310  34.300  0.00  0.00            
ATOM   2204  CA  ASN X 142      52.080  33.420  36.060  0.00  0.00            
ATOM   2205  HA  ASN X 142      51.510  32.990  36.820  0.00  0.00            
ATOM   2206  CB  ASN X 142      53.590  33.150  36.300  0.00  0.00            
ATOM   2207  HB1 ASN X 142      54.050  33.750  37.060  0.00  0.00            
ATOM   2208  HB2 ASN X 142      54.160  33.470  35.400  0.00  0.00            
ATOM   2209  CG  ASN X 142      53.820  31.690  36.600  0.00  0.00            
ATOM   2210  OD1 ASN X 142      53.340  31.100  37.570  0.00  0.00            
ATOM   2211  ND2 ASN X 142      54.620  30.920  35.850  0.00  0.00            
ATOM   2212 HD21 ASN X 142      55.040  31.410  35.050  0.00  0.00            
ATOM   2213 HD22 ASN X 142      54.750  30.020  36.130  0.00  0.00            
ATOM   2214  C   ASN X 142      51.800  34.900  36.090  0.00  0.00            
ATOM   2215  O   ASN X 142      52.170  35.580  35.100  0.00  0.00            
ATOM   2216  N   GLY X 143      51.360  35.460  37.210  0.00  0.00            
ATOM   2217  H   GLY X 143      51.220  34.840  38.040  0.00  0.00            
ATOM   2218  CA  GLY X 143      51.220  36.890  37.350  0.00  0.00            
ATOM   2219  HA1 GLY X 143      51.770  37.450  36.650  0.00  0.00            
ATOM   2220  HA2 GLY X 143      51.660  37.120  38.280  0.00  0.00            
ATOM   2221  C   GLY X 143      49.820  37.310  37.420  0.00  0.00            
ATOM   2222  O   GLY X 143      49.590  38.540  37.240  0.00  0.00            
ATOM   2223  N   SER X 144      48.840  36.350  37.490  0.00  0.00            
ATOM   2224  H   SER X 144      49.090  35.340  37.670  0.00  0.00            
ATOM   2225  CA  SER X 144      47.440  36.550  37.050  0.00  0.00            
ATOM   2226  HA  SER X 144      47.450  37.160  36.130  0.00  0.00            
ATOM   2227  CB  SER X 144      46.640  35.320  36.690  0.00  0.00            
ATOM   2228  HB1 SER X 144      45.630  35.650  36.500  0.00  0.00            
ATOM   2229  HB2 SER X 144      46.590  34.700  37.640  0.00  0.00            
ATOM   2230  OG  SER X 144      47.280  34.670  35.620  0.00  0.00            
ATOM   2231  HG  SER X 144      47.970  34.110  35.980  0.00  0.00            
ATOM   2232  C   SER X 144      46.630  37.360  38.040  0.00  0.00            
ATOM   2233  O   SER X 144      45.680  38.000  37.630  0.00  0.00            
ATOM   2234  N   CYS X 145      46.970  37.430  39.310  0.00  0.00            
ATOM   2235  H   CYS X 145      47.730  36.860  39.670  0.00  0.00            
ATOM   2236  CA  CYS X 145      46.180  38.070  40.360  0.00  0.00            
ATOM   2237  HA  CYS X 145      45.340  37.420  40.560  0.00  0.00            
ATOM   2238  CB  CYS X 145      46.990  38.340  41.640  0.00  0.00            
ATOM   2239  HB1 CYS X 145      46.390  38.870  42.420  0.00  0.00            
ATOM   2240  HB2 CYS X 145      47.760  39.060  41.370  0.00  0.00            
ATOM   2241  SG  CYS X 145      47.650  36.800  42.380  0.00  0.00            
ATOM   2242  HG  CYS X 145      48.110  37.290  43.520  0.00  0.00            
ATOM   2243  C   CYS X 145      45.440  39.350  40.000  0.00  0.00            
ATOM   2244  O   CYS X 145      46.000  40.280  39.440  0.00  0.00            
ATOM   2245  N   GLY X 146      44.110  39.450  40.140  0.00  0.00            
ATOM   2246  H   GLY X 146      43.630  38.630  40.450  0.00  0.00            
ATOM   2247  CA  GLY X 146      43.360  40.600  39.660  0.00  0.00            
ATOM   2248  HA1 GLY X 146      43.900  41.420  39.880  0.00  0.00            
ATOM   2249  HA2 GLY X 146      42.560  40.760  40.390  0.00  0.00            
ATOM   2250  C   GLY X 146      42.860  40.540  38.220  0.00  0.00            
ATOM   2251  O   GLY X 146      42.090  41.400  37.720  0.00  0.00            
ATOM   2252  N   SER X 147      43.210  39.480  37.490  0.00  0.00            
ATOM   2253  H   SER X 147      43.890  38.840  37.930  0.00  0.00            
ATOM   2254  CA  SER X 147      42.380  38.950  36.410  0.00  0.00            
ATOM   2255  HA  SER X 147      42.320  39.770  35.760  0.00  0.00            
ATOM   2256  CB  SER X 147      43.010  37.740  35.800  0.00  0.00            
ATOM   2257  HB1 SER X 147      42.320  37.250  35.080  0.00  0.00            
ATOM   2258  HB2 SER X 147      43.120  37.150  36.750  0.00  0.00            
ATOM   2259  OG  SER X 147      44.300  37.820  35.250  0.00  0.00            
ATOM   2260  HG  SER X 147      44.990  38.160  35.870  0.00  0.00            
ATOM   2261  C   SER X 147      40.910  38.660  36.900  0.00  0.00            
ATOM   2262  O   SER X 147      40.690  38.230  38.040  0.00  0.00            
ATOM   2263  N   VAL X 148      39.960  38.970  36.080  0.00  0.00            
ATOM   2264  H   VAL X 148      40.150  39.080  35.120  0.00  0.00            
ATOM   2265  CA  VAL X 148      38.510  39.100  36.420  0.00  0.00            
ATOM   2266  HA  VAL X 148      38.440  38.660  37.380  0.00  0.00            
ATOM   2267  CB  VAL X 148      38.200  40.620  36.520  0.00  0.00            
ATOM   2268  HB  VAL X 148      37.180  40.720  36.230  0.00  0.00            
ATOM   2269  CG1 VAL X 148      38.280  41.120  37.990  0.00  0.00            
ATOM   2270 HG11 VAL X 148      38.080  42.240  38.000  0.00  0.00            
ATOM   2271 HG12 VAL X 148      37.540  40.530  38.620  0.00  0.00            
ATOM   2272 HG13 VAL X 148      39.330  40.960  38.300  0.00  0.00            
ATOM   2273  CG2 VAL X 148      39.120  41.520  35.580  0.00  0.00            
ATOM   2274 HG21 VAL X 148      38.710  42.520  35.520  0.00  0.00            
ATOM   2275 HG22 VAL X 148      40.110  41.630  36.030  0.00  0.00            
ATOM   2276 HG23 VAL X 148      39.120  41.080  34.640  0.00  0.00            
ATOM   2277  C   VAL X 148      37.580  38.370  35.520  0.00  0.00            
ATOM   2278  O   VAL X 148      37.930  38.030  34.440  0.00  0.00            
ATOM   2279  N   GLY X 149      36.400  38.170  36.040  0.00  0.00            
ATOM   2280  H   GLY X 149      36.210  38.620  36.900  0.00  0.00            
ATOM   2281  CA  GLY X 149      35.360  37.310  35.450  0.00  0.00            
ATOM   2282  HA1 GLY X 149      35.290  36.390  35.970  0.00  0.00            
ATOM   2283  HA2 GLY X 149      35.620  37.140  34.410  0.00  0.00            
ATOM   2284  C   GLY X 149      33.940  37.900  35.420  0.00  0.00            
ATOM   2285  O   GLY X 149      33.420  38.360  36.450  0.00  0.00            
ATOM   2286  N   PHE X 150      33.330  37.800  34.250  0.00  0.00            
ATOM   2287  H   PHE X 150      33.740  37.170  33.560  0.00  0.00            
ATOM   2288  CA  PHE X 150      31.910  38.330  34.070  0.00  0.00            
ATOM   2289  HA  PHE X 150      31.420  38.240  35.060  0.00  0.00            
ATOM   2290  CB  PHE X 150      32.000  39.810  33.580  0.00  0.00            
ATOM   2291  HB1 PHE X 150      32.410  40.440  34.330  0.00  0.00            
ATOM   2292  HB2 PHE X 150      30.980  40.070  33.440  0.00  0.00            
ATOM   2293  CG  PHE X 150      32.690  40.110  32.260  0.00  0.00            
ATOM   2294  CD1 PHE X 150      33.970  40.700  32.310  0.00  0.00            
ATOM   2295  HD1 PHE X 150      34.400  40.890  33.230  0.00  0.00            
ATOM   2296  CE1 PHE X 150      34.570  41.130  31.110  0.00  0.00            
ATOM   2297  HE1 PHE X 150      35.560  41.600  31.050  0.00  0.00            
ATOM   2298  CZ  PHE X 150      34.050  40.720  29.860  0.00  0.00            
ATOM   2299  HZ  PHE X 150      34.610  40.850  28.950  0.00  0.00            
ATOM   2300  CE2 PHE X 150      32.850  40.030  29.820  0.00  0.00            
ATOM   2301  HE2 PHE X 150      32.390  39.780  28.820  0.00  0.00            
ATOM   2302  CD2 PHE X 150      32.090  39.780  31.030  0.00  0.00            
ATOM   2303  HD2 PHE X 150      31.090  39.380  31.020  0.00  0.00            
ATOM   2304  C   PHE X 150      31.050  37.510  33.120  0.00  0.00            
ATOM   2305  O   PHE X 150      31.480  36.600  32.410  0.00  0.00            
ATOM   2306  N   ASN X 151      29.750  37.880  33.100  0.00  0.00            
ATOM   2307  H   ASN X 151      29.380  38.580  33.670  0.00  0.00            
ATOM   2308  CA  ASN X 151      28.870  37.660  31.940  0.00  0.00            
ATOM   2309  HA  ASN X 151      29.500  37.330  31.110  0.00  0.00            
ATOM   2310  CB  ASN X 151      27.820  36.580  32.380  0.00  0.00            
ATOM   2311  HB1 ASN X 151      27.260  36.180  31.500  0.00  0.00            
ATOM   2312  HB2 ASN X 151      27.160  37.010  33.120  0.00  0.00            
ATOM   2313  CG  ASN X 151      28.480  35.280  32.940  0.00  0.00            
ATOM   2314  OD1 ASN X 151      28.940  34.500  32.060  0.00  0.00            
ATOM   2315  ND2 ASN X 151      28.610  35.010  34.240  0.00  0.00            
ATOM   2316 HD21 ASN X 151      28.380  35.700  34.930  0.00  0.00            
ATOM   2317 HD22 ASN X 151      29.000  34.120  34.440  0.00  0.00            
ATOM   2318  C   ASN X 151      28.110  38.940  31.560  0.00  0.00            
ATOM   2319  O   ASN X 151      28.030  39.860  32.350  0.00  0.00            
ATOM   2320  N   ILE X 152      27.560  39.030  30.320  0.00  0.00            
ATOM   2321  H   ILE X 152      27.610  38.270  29.610  0.00  0.00            
ATOM   2322  CA  ILE X 152      26.860  40.150  29.690  0.00  0.00            
ATOM   2323  HA  ILE X 152      26.780  40.990  30.330  0.00  0.00            
ATOM   2324  CB  ILE X 152      27.590  40.580  28.400  0.00  0.00            
ATOM   2325  HB  ILE X 152      27.180  39.950  27.600  0.00  0.00            
ATOM   2326  CG2 ILE X 152      27.120  41.980  28.240  0.00  0.00            
ATOM   2327 HG21 ILE X 152      27.530  42.540  27.370  0.00  0.00            
ATOM   2328 HG22 ILE X 152      26.080  42.170  28.370  0.00  0.00            
ATOM   2329 HG23 ILE X 152      27.610  42.570  29.030  0.00  0.00            
ATOM   2330  CG1 ILE X 152      29.120  40.640  28.410  0.00  0.00            
ATOM   2331 HG11 ILE X 152      29.430  39.570  28.330  0.00  0.00            
ATOM   2332 HG12 ILE X 152      29.310  41.120  29.380  0.00  0.00            
ATOM   2333  CD  ILE X 152      29.860  41.400  27.310  0.00  0.00            
ATOM   2334  HD1 ILE X 152      29.850  42.470  27.550  0.00  0.00            
ATOM   2335  HD2 ILE X 152      30.860  41.110  27.380  0.00  0.00            
ATOM   2336  HD3 ILE X 152      29.490  41.040  26.300  0.00  0.00            
ATOM   2337  C   ILE X 152      25.280  39.920  29.380  0.00  0.00            
ATOM   2338  O   ILE X 152      24.900  38.890  28.800  0.00  0.00            
ATOM   2339  N   ASP X 153      24.470  40.810  29.890  0.00  0.00            
ATOM   2340  H   ASP X 153      24.900  41.650  30.250  0.00  0.00            
ATOM   2341  CA  ASP X 153      23.020  40.740  29.900  0.00  0.00            
ATOM   2342  HA  ASP X 153      22.680  39.780  30.100  0.00  0.00            
ATOM   2343  CB  ASP X 153      22.560  41.490  31.210  0.00  0.00            
ATOM   2344  HB1 ASP X 153      22.730  42.590  31.150  0.00  0.00            
ATOM   2345  HB2 ASP X 153      23.210  41.120  31.990  0.00  0.00            
ATOM   2346  CG  ASP X 153      21.080  41.240  31.560  0.00  0.00            
ATOM   2347  OD1 ASP X 153      20.450  40.310  30.980  0.00  0.00            
ATOM   2348  OD2 ASP X 153      20.530  41.880  32.480  0.00  0.00            
ATOM   2349  C   ASP X 153      22.380  41.340  28.620  0.00  0.00            
ATOM   2350  O   ASP X 153      23.000  41.390  27.570  0.00  0.00            
ATOM   2351  N   TYR X 154      21.090  41.810  28.620  0.00  0.00            
ATOM   2352  H   TYR X 154      20.450  41.430  29.290  0.00  0.00            
ATOM   2353  CA  TYR X 154      20.500  42.300  27.400  0.00  0.00            
ATOM   2354  HA  TYR X 154      20.710  41.550  26.590  0.00  0.00            
ATOM   2355  CB  TYR X 154      19.070  42.620  27.750  0.00  0.00            
ATOM   2356  HB1 TYR X 154      19.090  43.400  28.460  0.00  0.00            
ATOM   2357  HB2 TYR X 154      18.680  41.810  28.310  0.00  0.00            
ATOM   2358  CG  TYR X 154      18.150  42.880  26.640  0.00  0.00            
ATOM   2359  CD1 TYR X 154      17.950  41.880  25.650  0.00  0.00            
ATOM   2360  HD1 TYR X 154      18.440  40.940  25.790  0.00  0.00            
ATOM   2361  CE1 TYR X 154      17.030  42.100  24.580  0.00  0.00            
ATOM   2362  HE1 TYR X 154      16.950  41.330  23.830  0.00  0.00            
ATOM   2363  CZ  TYR X 154      16.480  43.420  24.430  0.00  0.00            
ATOM   2364  OH  TYR X 154      15.840  43.750  23.320  0.00  0.00            
ATOM   2365  HH  TYR X 154      15.440  44.660  23.430  0.00  0.00            
ATOM   2366  CE2 TYR X 154      16.720  44.360  25.400  0.00  0.00            
ATOM   2367  HE2 TYR X 154      16.220  45.320  25.320  0.00  0.00            
ATOM   2368  CD2 TYR X 154      17.550  44.130  26.470  0.00  0.00            
ATOM   2369  HD2 TYR X 154      17.740  44.960  27.050  0.00  0.00            
ATOM   2370  C   TYR X 154      21.270  43.460  26.850  0.00  0.00            
ATOM   2371  O   TYR X 154      21.490  43.620  25.610  0.00  0.00            
ATOM   2372  N   ASP X 155      21.610  44.430  27.750  0.00  0.00            
ATOM   2373  H   ASP X 155      21.320  44.210  28.720  0.00  0.00            
ATOM   2374  CA  ASP X 155      22.420  45.640  27.530  0.00  0.00            
ATOM   2375  HA  ASP X 155      23.080  45.470  26.670  0.00  0.00            
ATOM   2376  CB  ASP X 155      21.540  46.850  27.170  0.00  0.00            
ATOM   2377  HB1 ASP X 155      20.850  46.600  26.350  0.00  0.00            
ATOM   2378  HB2 ASP X 155      22.190  47.660  26.720  0.00  0.00            
ATOM   2379  CG  ASP X 155      20.640  47.440  28.270  0.00  0.00            
ATOM   2380  OD1 ASP X 155      19.910  48.450  27.980  0.00  0.00            
ATOM   2381  OD2 ASP X 155      20.700  46.960  29.400  0.00  0.00            
ATOM   2382  C   ASP X 155      23.410  46.050  28.640  0.00  0.00            
ATOM   2383  O   ASP X 155      24.020  47.100  28.440  0.00  0.00            
ATOM   2384  N   CYS X 156      23.790  45.230  29.600  0.00  0.00            
ATOM   2385  H   CYS X 156      23.330  44.340  29.620  0.00  0.00            
ATOM   2386  CA  CYS X 156      24.660  45.610  30.730  0.00  0.00            
ATOM   2387  HA  CYS X 156      25.070  46.570  30.430  0.00  0.00            
ATOM   2388  CB  CYS X 156      23.640  45.750  31.930  0.00  0.00            
ATOM   2389  HB1 CYS X 156      23.190  44.760  32.130  0.00  0.00            
ATOM   2390  HB2 CYS X 156      22.810  46.420  31.730  0.00  0.00            
ATOM   2391  SG  CYS X 156      24.460  46.500  33.430  0.00  0.00            
ATOM   2392  HG  CYS X 156      23.370  47.000  34.100  0.00  0.00            
ATOM   2393  C   CYS X 156      25.780  44.560  30.960  0.00  0.00            
ATOM   2394  O   CYS X 156      25.580  43.380  30.740  0.00  0.00            
ATOM   2395  N   VAL X 157      26.940  44.930  31.560  0.00  0.00            
ATOM   2396  H   VAL X 157      27.060  45.850  31.950  0.00  0.00            
ATOM   2397  CA  VAL X 157      27.990  43.940  31.960  0.00  0.00            
ATOM   2398  HA  VAL X 157      27.850  43.090  31.390  0.00  0.00            
ATOM   2399  CB  VAL X 157      29.400  44.440  31.620  0.00  0.00            
ATOM   2400  HB  VAL X 157      29.520  45.470  32.080  0.00  0.00            
ATOM   2401  CG1 VAL X 157      30.590  43.730  32.280  0.00  0.00            
ATOM   2402 HG11 VAL X 157      31.560  44.200  32.210  0.00  0.00            
ATOM   2403 HG12 VAL X 157      30.470  43.560  33.370  0.00  0.00            
ATOM   2404 HG13 VAL X 157      30.750  42.790  31.810  0.00  0.00            
ATOM   2405  CG2 VAL X 157      29.580  44.640  30.140  0.00  0.00            
ATOM   2406 HG21 VAL X 157      28.740  45.300  29.840  0.00  0.00            
ATOM   2407 HG22 VAL X 157      30.590  45.030  29.840  0.00  0.00            
ATOM   2408 HG23 VAL X 157      29.510  43.660  29.680  0.00  0.00            
ATOM   2409  C   VAL X 157      27.830  43.520  33.430  0.00  0.00            
ATOM   2410  O   VAL X 157      28.070  44.280  34.410  0.00  0.00            
ATOM   2411  N   SER X 158      27.570  42.250  33.660  0.00  0.00            
ATOM   2412  H   SER X 158      27.350  41.580  32.910  0.00  0.00            
ATOM   2413  CA  SER X 158      27.250  41.630  34.960  0.00  0.00            
ATOM   2414  HA  SER X 158      27.040  42.410  35.690  0.00  0.00            
ATOM   2415  CB  SER X 158      26.140  40.580  34.890  0.00  0.00            
ATOM   2416  HB1 SER X 158      26.000  39.990  35.800  0.00  0.00            
ATOM   2417  HB2 SER X 158      26.420  39.780  34.160  0.00  0.00            
ATOM   2418  OG  SER X 158      24.920  41.100  34.630  0.00  0.00            
ATOM   2419  HG  SER X 158      24.290  40.390  34.760  0.00  0.00            
ATOM   2420  C   SER X 158      28.540  40.940  35.430  0.00  0.00            
ATOM   2421  O   SER X 158      28.860  39.780  35.130  0.00  0.00            
ATOM   2422  N   PHE X 159      29.400  41.670  36.110  0.00  0.00            
ATOM   2423  H   PHE X 159      29.010  42.450  36.510  0.00  0.00            
ATOM   2424  CA  PHE X 159      30.620  41.120  36.750  0.00  0.00            
ATOM   2425  HA  PHE X 159      31.080  40.440  36.000  0.00  0.00            
ATOM   2426  CB  PHE X 159      31.620  42.140  37.340  0.00  0.00            
ATOM   2427  HB1 PHE X 159      32.440  41.570  37.890  0.00  0.00            
ATOM   2428  HB2 PHE X 159      31.150  42.740  38.110  0.00  0.00            
ATOM   2429  CG  PHE X 159      32.230  42.990  36.310  0.00  0.00            
ATOM   2430  CD1 PHE X 159      33.530  42.670  35.760  0.00  0.00            
ATOM   2431  HD1 PHE X 159      33.960  41.700  35.990  0.00  0.00            
ATOM   2432  CE1 PHE X 159      34.000  43.430  34.620  0.00  0.00            
ATOM   2433  HE1 PHE X 159      34.860  42.990  34.040  0.00  0.00            
ATOM   2434  CZ  PHE X 159      33.420  44.660  34.320  0.00  0.00            
ATOM   2435  HZ  PHE X 159      33.860  45.260  33.530  0.00  0.00            
ATOM   2436  CE2 PHE X 159      32.210  45.080  34.950  0.00  0.00            
ATOM   2437  HE2 PHE X 159      31.700  45.970  34.560  0.00  0.00            
ATOM   2438  CD2 PHE X 159      31.650  44.210  35.920  0.00  0.00            
ATOM   2439  HD2 PHE X 159      30.770  44.520  36.420  0.00  0.00            
ATOM   2440  C   PHE X 159      30.320  40.190  37.930  0.00  0.00            
ATOM   2441  O   PHE X 159      29.420  40.500  38.710  0.00  0.00            
ATOM   2442  N   CYS X 160      31.100  39.070  38.080  0.00  0.00            
ATOM   2443  H   CYS X 160      31.730  38.760  37.360  0.00  0.00            
ATOM   2444  CA  CYS X 160      30.770  38.070  39.120  0.00  0.00            
ATOM   2445  HA  CYS X 160      30.170  38.600  39.850  0.00  0.00            
ATOM   2446  CB  CYS X 160      29.840  37.050  38.480  0.00  0.00            
ATOM   2447  HB1 CYS X 160      28.980  37.580  38.120  0.00  0.00            
ATOM   2448  HB2 CYS X 160      29.320  36.410  39.230  0.00  0.00            
ATOM   2449  SG  CYS X 160      30.680  35.970  37.210  0.00  0.00            
ATOM   2450  HG  CYS X 160      31.660  35.480  37.980  0.00  0.00            
ATOM   2451  C   CYS X 160      32.020  37.390  39.820  0.00  0.00            
ATOM   2452  O   CYS X 160      31.890  36.860  40.900  0.00  0.00            
ATOM   2453  N   TYR X 161      33.220  37.560  39.250  0.00  0.00            
ATOM   2454  H   TYR X 161      33.450  38.000  38.410  0.00  0.00            
ATOM   2455  CA  TYR X 161      34.440  37.050  39.900  0.00  0.00            
ATOM   2456  HA  TYR X 161      34.350  36.960  40.990  0.00  0.00            
ATOM   2457  CB  TYR X 161      34.500  35.610  39.340  0.00  0.00            
ATOM   2458  HB1 TYR X 161      34.330  35.650  38.260  0.00  0.00            
ATOM   2459  HB2 TYR X 161      33.740  35.060  39.770  0.00  0.00            
ATOM   2460  CG  TYR X 161      35.880  34.920  39.580  0.00  0.00            
ATOM   2461  CD1 TYR X 161      36.050  34.130  40.680  0.00  0.00            
ATOM   2462  HD1 TYR X 161      35.330  34.030  41.440  0.00  0.00            
ATOM   2463  CE1 TYR X 161      37.200  33.390  40.870  0.00  0.00            
ATOM   2464  HE1 TYR X 161      37.240  32.800  41.720  0.00  0.00            
ATOM   2465  CZ  TYR X 161      38.210  33.370  39.830  0.00  0.00            
ATOM   2466  OH  TYR X 161      39.140  32.400  39.950  0.00  0.00            
ATOM   2467  HH  TYR X 161      39.720  32.300  39.180  0.00  0.00            
ATOM   2468  CE2 TYR X 161      38.070  34.220  38.730  0.00  0.00            
ATOM   2469  HE2 TYR X 161      38.750  34.340  37.980  0.00  0.00            
ATOM   2470  CD2 TYR X 161      36.870  34.940  38.590  0.00  0.00            
ATOM   2471  HD2 TYR X 161      36.740  35.630  37.760  0.00  0.00            
ATOM   2472  C   TYR X 161      35.770  37.870  39.770  0.00  0.00            
ATOM   2473  O   TYR X 161      35.970  38.380  38.690  0.00  0.00            
ATOM   2474  N   MET X 162      36.670  37.870  40.790  0.00  0.00            
ATOM   2475  H   MET X 162      36.430  37.280  41.590  0.00  0.00            
ATOM   2476  CA  MET X 162      38.040  38.270  40.710  0.00  0.00            
ATOM   2477  HA  MET X 162      38.290  38.720  39.750  0.00  0.00            
ATOM   2478  CB  MET X 162      38.250  39.520  41.610  0.00  0.00            
ATOM   2479  HB1 MET X 162      37.920  39.190  42.590  0.00  0.00            
ATOM   2480  HB2 MET X 162      37.540  40.390  41.390  0.00  0.00            
ATOM   2481  CG  MET X 162      39.690  40.020  41.580  0.00  0.00            
ATOM   2482  HG1 MET X 162      39.970  40.220  40.470  0.00  0.00            
ATOM   2483  HG2 MET X 162      40.380  39.220  41.940  0.00  0.00            
ATOM   2484  SD  MET X 162      40.060  41.510  42.520  0.00  0.00            
ATOM   2485  CE  MET X 162      39.520  42.910  41.510  0.00  0.00            
ATOM   2486  HE1 MET X 162      40.180  43.000  40.610  0.00  0.00            
ATOM   2487  HE2 MET X 162      38.530  42.610  41.110  0.00  0.00            
ATOM   2488  HE3 MET X 162      39.590  43.760  42.180  0.00  0.00            
ATOM   2489  C   MET X 162      38.920  37.090  41.150  0.00  0.00            
ATOM   2490  O   MET X 162      38.650  36.460  42.170  0.00  0.00            
ATOM   2491  N   HIS X 163      39.940  36.710  40.360  0.00  0.00            
ATOM   2492  H   HIS X 163      40.070  37.350  39.560  0.00  0.00            
ATOM   2493  CA  HIS X 163      41.030  35.700  40.650  0.00  0.00            
ATOM   2494  HA  HIS X 163      40.610  34.830  40.940  0.00  0.00            
ATOM   2495  CB  HIS X 163      41.850  35.430  39.470  0.00  0.00            
ATOM   2496  HB1 HIS X 163      42.160  36.390  39.090  0.00  0.00            
ATOM   2497  HB2 HIS X 163      41.320  34.800  38.810  0.00  0.00            
ATOM   2498  CG  HIS X 163      43.120  34.640  39.780  0.00  0.00            
ATOM   2499  ND1 HIS X 163      44.410  35.110  39.720  0.00  0.00            
ATOM   2500  CE1 HIS X 163      45.200  34.050  40.020  0.00  0.00            
ATOM   2501  HE1 HIS X 163      46.330  34.060  40.010  0.00  0.00            
ATOM   2502  NE2 HIS X 163      44.470  32.990  40.380  0.00  0.00            
ATOM   2503  HE2 HIS X 163      44.820  32.190  40.980  0.00  0.00            
ATOM   2504  CD2 HIS X 163      43.150  33.380  40.350  0.00  0.00            
ATOM   2505  HD2 HIS X 163      42.320  32.770  40.650  0.00  0.00            
ATOM   2506  C   HIS X 163      41.880  36.190  41.840  0.00  0.00            
ATOM   2507  O   HIS X 163      42.080  37.350  42.010  0.00  0.00            
ATOM   2508  N   HIS X 164      42.200  35.330  42.850  0.00  0.00            
ATOM   2509  H   HIS X 164      41.690  34.470  42.770  0.00  0.00            
ATOM   2510  CA  HIS X 164      43.070  35.800  44.030  0.00  0.00            
ATOM   2511  HA  HIS X 164      43.490  36.690  43.680  0.00  0.00            
ATOM   2512  CB  HIS X 164      42.330  35.920  45.400  0.00  0.00            
ATOM   2513  HB1 HIS X 164      43.040  35.850  46.250  0.00  0.00            
ATOM   2514  HB2 HIS X 164      41.670  35.020  45.410  0.00  0.00            
ATOM   2515  CG  HIS X 164      41.550  37.210  45.510  0.00  0.00            
ATOM   2516  ND1 HIS X 164      41.260  38.180  44.630  0.00  0.00            
ATOM   2517  HD1 HIS X 164      41.610  38.210  43.690  0.00  0.00            
ATOM   2518  CE1 HIS X 164      40.620  39.170  45.160  0.00  0.00            
ATOM   2519  HE1 HIS X 164      40.180  40.040  44.620  0.00  0.00            
ATOM   2520  NE2 HIS X 164      40.410  38.870  46.440  0.00  0.00            
ATOM   2521  CD2 HIS X 164      41.030  37.640  46.670  0.00  0.00            
ATOM   2522  HD2 HIS X 164      40.930  37.030  47.570  0.00  0.00            
ATOM   2523  C   HIS X 164      44.270  34.890  44.330  0.00  0.00            
ATOM   2524  O   HIS X 164      45.340  35.330  44.850  0.00  0.00            
ATOM   2525  N   MET X 165      44.090  33.560  44.030  0.00  0.00            
ATOM   2526  H   MET X 165      43.240  33.310  43.580  0.00  0.00            
ATOM   2527  CA  MET X 165      45.030  32.510  44.450  0.00  0.00            
ATOM   2528  HA  MET X 165      46.060  32.880  44.440  0.00  0.00            
ATOM   2529  CB  MET X 165      44.720  32.040  45.890  0.00  0.00            
ATOM   2530  HB1 MET X 165      44.930  32.830  46.630  0.00  0.00            
ATOM   2531  HB2 MET X 165      45.330  31.140  46.000  0.00  0.00            
ATOM   2532  CG  MET X 165      43.260  31.650  46.180  0.00  0.00            
ATOM   2533  HG1 MET X 165      42.990  30.930  45.460  0.00  0.00            
ATOM   2534  HG2 MET X 165      42.640  32.500  46.060  0.00  0.00            
ATOM   2535  SD  MET X 165      42.990  30.920  47.950  0.00  0.00            
ATOM   2536  CE  MET X 165      44.470  29.870  48.200  0.00  0.00            
ATOM   2537  HE1 MET X 165      45.420  30.340  48.080  0.00  0.00            
ATOM   2538  HE2 MET X 165      44.420  29.550  49.180  0.00  0.00            
ATOM   2539  HE3 MET X 165      44.420  29.030  47.500  0.00  0.00            
ATOM   2540  C   MET X 165      45.040  31.260  43.480  0.00  0.00            
ATOM   2541  O   MET X 165      44.210  31.140  42.630  0.00  0.00            
ATOM   2542  N   GLU X 166      45.970  30.320  43.680  0.00  0.00            
ATOM   2543  H   GLU X 166      46.830  30.550  44.240  0.00  0.00            
ATOM   2544  CA  GLU X 166      46.030  29.090  42.930  0.00  0.00            
ATOM   2545  HA  GLU X 166      45.060  28.900  42.480  0.00  0.00            
ATOM   2546  CB  GLU X 166      47.070  29.230  41.840  0.00  0.00            
ATOM   2547  HB1 GLU X 166      48.030  29.110  42.250  0.00  0.00            
ATOM   2548  HB2 GLU X 166      46.960  30.270  41.390  0.00  0.00            
ATOM   2549  CG  GLU X 166      46.930  28.160  40.750  0.00  0.00            
ATOM   2550  HG1 GLU X 166      46.060  28.300  40.150  0.00  0.00            
ATOM   2551  HG2 GLU X 166      46.800  27.060  41.110  0.00  0.00            
ATOM   2552  CD  GLU X 166      48.140  28.440  39.860  0.00  0.00            
ATOM   2553  OE1 GLU X 166      49.050  27.570  39.740  0.00  0.00            
ATOM   2554  OE2 GLU X 166      48.170  29.450  39.090  0.00  0.00            
ATOM   2555  C   GLU X 166      46.380  27.930  43.930  0.00  0.00            
ATOM   2556  O   GLU X 166      47.180  28.030  44.910  0.00  0.00            
ATOM   2557  N   LEU X 167      45.690  26.730  43.810  0.00  0.00            
ATOM   2558  H   LEU X 167      45.180  26.560  42.970  0.00  0.00            
ATOM   2559  CA  LEU X 167      45.870  25.590  44.800  0.00  0.00            
ATOM   2560  HA  LEU X 167      46.430  25.890  45.680  0.00  0.00            
ATOM   2561  CB  LEU X 167      44.440  25.120  45.290  0.00  0.00            
ATOM   2562  HB1 LEU X 167      44.560  24.170  45.900  0.00  0.00            
ATOM   2563  HB2 LEU X 167      43.800  24.850  44.470  0.00  0.00            
ATOM   2564  CG  LEU X 167      43.830  26.180  46.260  0.00  0.00            
ATOM   2565  HG  LEU X 167      44.150  27.170  46.110  0.00  0.00            
ATOM   2566  CD1 LEU X 167      42.360  26.260  45.900  0.00  0.00            
ATOM   2567 HD11 LEU X 167      42.300  26.400  44.840  0.00  0.00            
ATOM   2568 HD12 LEU X 167      41.930  25.340  46.380  0.00  0.00            
ATOM   2569 HD13 LEU X 167      41.830  27.050  46.440  0.00  0.00            
ATOM   2570  CD2 LEU X 167      44.070  25.820  47.740  0.00  0.00            
ATOM   2571 HD21 LEU X 167      43.660  24.850  47.970  0.00  0.00            
ATOM   2572 HD22 LEU X 167      45.060  25.960  47.980  0.00  0.00            
ATOM   2573 HD23 LEU X 167      43.480  26.520  48.330  0.00  0.00            
ATOM   2574  C   LEU X 167      46.770  24.570  44.010  0.00  0.00            
ATOM   2575  O   LEU X 167      46.980  24.780  42.800  0.00  0.00            
ATOM   2576  N   PRO X 168      47.430  23.600  44.670  0.00  0.00            
ATOM   2577  CD  PRO X 168      47.340  23.390  46.100  0.00  0.00            
ATOM   2578  HD1 PRO X 168      46.640  22.580  46.260  0.00  0.00            
ATOM   2579  HD2 PRO X 168      47.060  24.280  46.670  0.00  0.00            
ATOM   2580  CG  PRO X 168      48.700  22.890  46.580  0.00  0.00            
ATOM   2581  HG1 PRO X 168      48.590  22.210  47.460  0.00  0.00            
ATOM   2582  HG2 PRO X 168      49.280  23.720  46.890  0.00  0.00            
ATOM   2583  CB  PRO X 168      49.160  22.140  45.330  0.00  0.00            
ATOM   2584  HB1 PRO X 168      48.640  21.210  45.320  0.00  0.00            
ATOM   2585  HB2 PRO X 168      50.250  22.060  45.260  0.00  0.00            
ATOM   2586  CA  PRO X 168      48.630  22.950  44.170  0.00  0.00            
ATOM   2587  HA  PRO X 168      49.380  23.660  43.830  0.00  0.00            
ATOM   2588  C   PRO X 168      48.510  22.060  42.930  0.00  0.00            
ATOM   2589  O   PRO X 168      49.510  21.720  42.340  0.00  0.00            
ATOM   2590  N   THR X 169      47.270  21.670  42.520  0.00  0.00            
ATOM   2591  H   THR X 169      46.510  22.060  43.080  0.00  0.00            
ATOM   2592  CA  THR X 169      46.980  21.050  41.250  0.00  0.00            
ATOM   2593  HA  THR X 169      47.820  20.310  41.150  0.00  0.00            
ATOM   2594  CB  THR X 169      45.600  20.400  41.290  0.00  0.00            
ATOM   2595  HB  THR X 169      45.270  20.160  40.260  0.00  0.00            
ATOM   2596  CG2 THR X 169      45.700  19.110  42.020  0.00  0.00            
ATOM   2597 HG21 THR X 169      46.160  19.170  42.970  0.00  0.00            
ATOM   2598 HG22 THR X 169      44.770  18.610  42.150  0.00  0.00            
ATOM   2599 HG23 THR X 169      46.220  18.460  41.270  0.00  0.00            
ATOM   2600  OG1 THR X 169      44.610  21.130  41.910  0.00  0.00            
ATOM   2601  HG1 THR X 169      43.800  20.730  41.650  0.00  0.00            
ATOM   2602  C   THR X 169      47.030  22.070  40.060  0.00  0.00            
ATOM   2603  O   THR X 169      46.700  21.770  38.900  0.00  0.00            
ATOM   2604  N   GLY X 170      47.280  23.340  40.370  0.00  0.00            
ATOM   2605  H   GLY X 170      47.280  23.650  41.300  0.00  0.00            
ATOM   2606  CA  GLY X 170      47.380  24.450  39.430  0.00  0.00            
ATOM   2607  HA1 GLY X 170      47.670  24.080  38.470  0.00  0.00            
ATOM   2608  HA2 GLY X 170      48.210  25.120  39.780  0.00  0.00            
ATOM   2609  C   GLY X 170      46.140  25.270  39.150  0.00  0.00            
ATOM   2610  O   GLY X 170      45.840  25.620  38.000  0.00  0.00            
ATOM   2611  N   VAL X 171      45.170  25.160  40.090  0.00  0.00            
ATOM   2612  H   VAL X 171      45.480  24.880  41.030  0.00  0.00            
ATOM   2613  CA  VAL X 171      43.700  25.420  39.950  0.00  0.00            
ATOM   2614  HA  VAL X 171      43.650  25.690  38.910  0.00  0.00            
ATOM   2615  CB  VAL X 171      42.800  24.230  40.260  0.00  0.00            
ATOM   2616  HB  VAL X 171      41.800  24.590  40.080  0.00  0.00            
ATOM   2617  CG1 VAL X 171      43.180  22.990  39.370  0.00  0.00            
ATOM   2618 HG11 VAL X 171      44.230  22.630  39.460  0.00  0.00            
ATOM   2619 HG12 VAL X 171      42.640  22.150  39.650  0.00  0.00            
ATOM   2620 HG13 VAL X 171      42.920  23.230  38.320  0.00  0.00            
ATOM   2621  CG2 VAL X 171      42.870  23.730  41.690  0.00  0.00            
ATOM   2622 HG21 VAL X 171      42.270  22.830  41.730  0.00  0.00            
ATOM   2623 HG22 VAL X 171      43.900  23.430  41.810  0.00  0.00            
ATOM   2624 HG23 VAL X 171      42.560  24.530  42.410  0.00  0.00            
ATOM   2625  C   VAL X 171      43.240  26.650  40.660  0.00  0.00            
ATOM   2626  O   VAL X 171      43.740  26.900  41.740  0.00  0.00            
ATOM   2627  N   HIS X 172      42.370  27.490  40.040  0.00  0.00            
ATOM   2628  H   HIS X 172      41.950  27.190  39.170  0.00  0.00            
ATOM   2629  CA  HIS X 172      42.220  28.900  40.400  0.00  0.00            
ATOM   2630  HA  HIS X 172      43.110  29.240  40.900  0.00  0.00            
ATOM   2631  CB  HIS X 172      42.180  29.770  39.160  0.00  0.00            
ATOM   2632  HB1 HIS X 172      42.210  30.850  39.390  0.00  0.00            
ATOM   2633  HB2 HIS X 172      41.280  29.600  38.620  0.00  0.00            
ATOM   2634  CG  HIS X 172      43.280  29.390  38.220  0.00  0.00            
ATOM   2635  ND1 HIS X 172      43.200  28.410  37.210  0.00  0.00            
ATOM   2636  CE1 HIS X 172      44.440  28.350  36.660  0.00  0.00            
ATOM   2637  HE1 HIS X 172      44.610  27.670  35.840  0.00  0.00            
ATOM   2638  NE2 HIS X 172      45.230  29.180  37.280  0.00  0.00            
ATOM   2639  HE2 HIS X 172      46.190  29.430  37.070  0.00  0.00            
ATOM   2640  CD2 HIS X 172      44.580  29.870  38.210  0.00  0.00            
ATOM   2641  HD2 HIS X 172      44.990  30.550  38.940  0.00  0.00            
ATOM   2642  C   HIS X 172      41.020  29.120  41.300  0.00  0.00            
ATOM   2643  O   HIS X 172      40.070  28.410  41.270  0.00  0.00            
ATOM   2644  N   ALA X 173      41.170  30.060  42.170  0.00  0.00            
ATOM   2645  H   ALA X 173      41.990  30.690  42.230  0.00  0.00            
ATOM   2646  CA  ALA X 173      40.190  30.380  43.180  0.00  0.00            
ATOM   2647  HA  ALA X 173      39.220  30.040  42.890  0.00  0.00            
ATOM   2648  CB  ALA X 173      40.490  29.580  44.480  0.00  0.00            
ATOM   2649  HB1 ALA X 173      40.270  30.010  45.420  0.00  0.00            
ATOM   2650  HB2 ALA X 173      39.920  28.670  44.400  0.00  0.00            
ATOM   2651  HB3 ALA X 173      41.530  29.150  44.450  0.00  0.00            
ATOM   2652  C   ALA X 173      40.170  31.930  43.330  0.00  0.00            
ATOM   2653  O   ALA X 173      41.110  32.660  42.970  0.00  0.00            
ATOM   2654  N   GLY X 174      39.000  32.390  43.820  0.00  0.00            
ATOM   2655  H   GLY X 174      38.280  31.820  44.220  0.00  0.00            
ATOM   2656  CA  GLY X 174      38.860  33.820  44.020  0.00  0.00            
ATOM   2657  HA1 GLY X 174      39.010  34.370  43.050  0.00  0.00            
ATOM   2658  HA2 GLY X 174      39.720  34.120  44.600  0.00  0.00            
ATOM   2659  C   GLY X 174      37.590  34.250  44.720  0.00  0.00            
ATOM   2660  O   GLY X 174      36.900  33.470  45.360  0.00  0.00            
ATOM   2661  N   THR X 175      37.450  35.610  44.760  0.00  0.00            
ATOM   2662  H   THR X 175      37.940  36.110  44.030  0.00  0.00            
ATOM   2663  CA  THR X 175      36.330  36.290  45.460  0.00  0.00            
ATOM   2664  HA  THR X 175      35.860  35.590  46.170  0.00  0.00            
ATOM   2665  CB  THR X 175      36.920  37.530  46.230  0.00  0.00            
ATOM   2666  HB  THR X 175      36.150  38.170  46.500  0.00  0.00            
ATOM   2667  CG2 THR X 175      37.800  37.110  47.400  0.00  0.00            
ATOM   2668 HG21 THR X 175      38.740  36.570  47.060  0.00  0.00            
ATOM   2669 HG22 THR X 175      38.180  38.000  47.950  0.00  0.00            
ATOM   2670 HG23 THR X 175      37.220  36.490  48.050  0.00  0.00            
ATOM   2671  OG1 THR X 175      37.750  38.280  45.380  0.00  0.00            
ATOM   2672  HG1 THR X 175      38.590  38.510  45.840  0.00  0.00            
ATOM   2673  C   THR X 175      35.230  36.740  44.490  0.00  0.00            
ATOM   2674  O   THR X 175      35.510  36.880  43.240  0.00  0.00            
ATOM   2675  N   ASP X 176      34.020  37.130  44.960  0.00  0.00            
ATOM   2676  H   ASP X 176      33.850  37.140  45.990  0.00  0.00            
ATOM   2677  CA  ASP X 176      33.100  37.860  44.170  0.00  0.00            
ATOM   2678  HA  ASP X 176      33.040  37.460  43.170  0.00  0.00            
ATOM   2679  CB  ASP X 176      31.690  37.770  44.670  0.00  0.00            
ATOM   2680  HB1 ASP X 176      31.510  36.680  44.720  0.00  0.00            
ATOM   2681  HB2 ASP X 176      30.920  38.160  44.000  0.00  0.00            
ATOM   2682  CG  ASP X 176      31.520  38.140  46.120  0.00  0.00            
ATOM   2683  OD1 ASP X 176      32.410  38.780  46.780  0.00  0.00            
ATOM   2684  OD2 ASP X 176      30.450  37.820  46.660  0.00  0.00            
ATOM   2685  C   ASP X 176      33.620  39.300  44.030  0.00  0.00            
ATOM   2686  O   ASP X 176      34.560  39.650  44.780  0.00  0.00            
ATOM   2687  N   LEU X 177      32.950  40.210  43.250  0.00  0.00            
ATOM   2688  H   LEU X 177      32.080  39.970  42.790  0.00  0.00            
ATOM   2689  CA  LEU X 177      33.330  41.690  43.210  0.00  0.00            
ATOM   2690  HA  LEU X 177      34.420  41.760  43.080  0.00  0.00            
ATOM   2691  CB  LEU X 177      32.800  42.410  41.970  0.00  0.00            
ATOM   2692  HB1 LEU X 177      32.680  43.460  42.230  0.00  0.00            
ATOM   2693  HB2 LEU X 177      31.770  42.120  41.800  0.00  0.00            
ATOM   2694  CG  LEU X 177      33.620  42.210  40.690  0.00  0.00            
ATOM   2695  HG  LEU X 177      32.870  42.480  39.950  0.00  0.00            
ATOM   2696  CD1 LEU X 177      34.900  43.050  40.740  0.00  0.00            
ATOM   2697 HD11 LEU X 177      35.630  42.790  41.420  0.00  0.00            
ATOM   2698 HD12 LEU X 177      35.300  43.100  39.710  0.00  0.00            
ATOM   2699 HD13 LEU X 177      34.600  44.060  40.980  0.00  0.00            
ATOM   2700  CD2 LEU X 177      34.070  40.820  40.400  0.00  0.00            
ATOM   2701 HD21 LEU X 177      34.840  40.910  39.620  0.00  0.00            
ATOM   2702 HD22 LEU X 177      34.640  40.460  41.230  0.00  0.00            
ATOM   2703 HD23 LEU X 177      33.120  40.310  40.190  0.00  0.00            
ATOM   2704  C   LEU X 177      33.080  42.450  44.510  0.00  0.00            
ATOM   2705  O   LEU X 177      33.350  43.640  44.560  0.00  0.00            
ATOM   2706  N   GLU X 178      32.450  41.890  45.550  0.00  0.00            
ATOM   2707  H   GLU X 178      32.180  40.920  45.440  0.00  0.00            
ATOM   2708  CA  GLU X 178      32.230  42.600  46.790  0.00  0.00            
ATOM   2709  HA  GLU X 178      32.260  43.680  46.590  0.00  0.00            
ATOM   2710  CB  GLU X 178      30.850  42.100  47.240  0.00  0.00            
ATOM   2711  HB1 GLU X 178      30.710  41.070  46.960  0.00  0.00            
ATOM   2712  HB2 GLU X 178      30.220  42.580  46.540  0.00  0.00            
ATOM   2713  CG  GLU X 178      30.430  42.290  48.630  0.00  0.00            
ATOM   2714  HG1 GLU X 178      30.580  43.270  49.080  0.00  0.00            
ATOM   2715  HG2 GLU X 178      30.990  41.670  49.320  0.00  0.00            
ATOM   2716  CD  GLU X 178      28.970  41.860  48.860  0.00  0.00            
ATOM   2717  OE1 GLU X 178      28.130  42.700  48.520  0.00  0.00            
ATOM   2718  OE2 GLU X 178      28.670  40.730  49.220  0.00  0.00            
ATOM   2719  C   GLU X 178      33.310  42.160  47.810  0.00  0.00            
ATOM   2720  O   GLU X 178      33.690  42.930  48.700  0.00  0.00            
ATOM   2721  N   GLY X 179      34.020  41.040  47.580  0.00  0.00            
ATOM   2722  H   GLY X 179      33.700  40.570  46.770  0.00  0.00            
ATOM   2723  CA  GLY X 179      35.260  40.590  48.150  0.00  0.00            
ATOM   2724  HA1 GLY X 179      35.610  41.430  48.720  0.00  0.00            
ATOM   2725  HA2 GLY X 179      35.910  40.460  47.310  0.00  0.00            
ATOM   2726  C   GLY X 179      35.230  39.440  49.110  0.00  0.00            
ATOM   2727  O   GLY X 179      36.240  39.170  49.780  0.00  0.00            
ATOM   2728  N   ASN X 180      34.160  38.600  49.140  0.00  0.00            
ATOM   2729  H   ASN X 180      33.410  38.870  48.560  0.00  0.00            
ATOM   2730  CA  ASN X 180      34.200  37.300  49.830  0.00  0.00            
ATOM   2731  HA  ASN X 180      35.010  37.310  50.550  0.00  0.00            
ATOM   2732  CB  ASN X 180      32.910  37.040  50.580  0.00  0.00            
ATOM   2733  HB1 ASN X 180      32.990  36.210  51.300  0.00  0.00            
ATOM   2734  HB2 ASN X 180      32.040  36.870  49.910  0.00  0.00            
ATOM   2735  CG  ASN X 180      32.700  38.180  51.560  0.00  0.00            
ATOM   2736  OD1 ASN X 180      33.450  38.400  52.480  0.00  0.00            
ATOM   2737  ND2 ASN X 180      31.590  38.850  51.360  0.00  0.00            
ATOM   2738 HD21 ASN X 180      30.950  38.590  50.590  0.00  0.00            
ATOM   2739 HD22 ASN X 180      31.260  39.420  52.090  0.00  0.00            
ATOM   2740  C   ASN X 180      34.500  36.130  48.890  0.00  0.00            
ATOM   2741  O   ASN X 180      33.990  36.040  47.760  0.00  0.00            
ATOM   2742  N   PHE X 181      35.330  35.200  49.360  0.00  0.00            
ATOM   2743  H   PHE X 181      35.630  35.260  50.320  0.00  0.00            
ATOM   2744  CA  PHE X 181      35.570  33.920  48.620  0.00  0.00            
ATOM   2745  HA  PHE X 181      36.040  34.100  47.660  0.00  0.00            
ATOM   2746  CB  PHE X 181      36.570  33.020  49.340  0.00  0.00            
ATOM   2747  HB1 PHE X 181      36.290  32.000  48.980  0.00  0.00            
ATOM   2748  HB2 PHE X 181      36.400  32.830  50.380  0.00  0.00            
ATOM   2749  CG  PHE X 181      38.020  33.350  49.180  0.00  0.00            
ATOM   2750  CD1 PHE X 181      38.770  33.010  48.020  0.00  0.00            
ATOM   2751  HD1 PHE X 181      38.270  32.420  47.220  0.00  0.00            
ATOM   2752  CE1 PHE X 181      40.080  33.440  47.920  0.00  0.00            
ATOM   2753  HE1 PHE X 181      40.650  33.240  47.060  0.00  0.00            
ATOM   2754  CZ  PHE X 181      40.700  34.330  48.830  0.00  0.00            
ATOM   2755  HZ  PHE X 181      41.730  34.660  48.720  0.00  0.00            
ATOM   2756  CE2 PHE X 181      39.960  34.620  50.040  0.00  0.00            
ATOM   2757  HE2 PHE X 181      40.330  35.330  50.740  0.00  0.00            
ATOM   2758  CD2 PHE X 181      38.660  34.160  50.200  0.00  0.00            
ATOM   2759  HD2 PHE X 181      38.120  34.470  51.050  0.00  0.00            
ATOM   2760  C   PHE X 181      34.300  33.110  48.310  0.00  0.00            
ATOM   2761  O   PHE X 181      33.370  32.900  49.150  0.00  0.00            
ATOM   2762  N   TYR X 182      34.400  32.470  47.120  0.00  0.00            
ATOM   2763  H   TYR X 182      35.180  32.730  46.520  0.00  0.00            
ATOM   2764  CA  TYR X 182      33.770  31.250  46.810  0.00  0.00            
ATOM   2765  HA  TYR X 182      32.830  31.140  47.290  0.00  0.00            
ATOM   2766  CB  TYR X 182      33.590  31.120  45.270  0.00  0.00            
ATOM   2767  HB1 TYR X 182      33.220  30.120  44.960  0.00  0.00            
ATOM   2768  HB2 TYR X 182      34.540  31.160  44.730  0.00  0.00            
ATOM   2769  CG  TYR X 182      32.760  32.210  44.620  0.00  0.00            
ATOM   2770  CD1 TYR X 182      31.330  32.120  44.560  0.00  0.00            
ATOM   2771  HD1 TYR X 182      30.850  31.210  45.060  0.00  0.00            
ATOM   2772  CE1 TYR X 182      30.580  33.100  43.950  0.00  0.00            
ATOM   2773  HE1 TYR X 182      29.550  32.950  43.930  0.00  0.00            
ATOM   2774  CZ  TYR X 182      31.270  34.110  43.270  0.00  0.00            
ATOM   2775  OH  TYR X 182      30.600  35.110  42.670  0.00  0.00            
ATOM   2776  HH  TYR X 182      31.210  35.810  42.380  0.00  0.00            
ATOM   2777  CE2 TYR X 182      32.650  34.210  43.280  0.00  0.00            
ATOM   2778  HE2 TYR X 182      33.160  35.080  42.770  0.00  0.00            
ATOM   2779  CD2 TYR X 182      33.400  33.240  43.910  0.00  0.00            
ATOM   2780  HD2 TYR X 182      34.450  33.340  43.830  0.00  0.00            
ATOM   2781  C   TYR X 182      34.710  30.040  47.250  0.00  0.00            
ATOM   2782  O   TYR X 182      35.930  30.130  47.150  0.00  0.00            
ATOM   2783  N   GLY X 183      34.120  28.970  47.860  0.00  0.00            
ATOM   2784  H   GLY X 183      33.110  29.120  48.020  0.00  0.00            
ATOM   2785  CA  GLY X 183      34.760  28.020  48.670  0.00  0.00            
ATOM   2786  HA1 GLY X 183      35.620  27.520  48.170  0.00  0.00            
ATOM   2787  HA2 GLY X 183      34.030  27.260  48.820  0.00  0.00            
ATOM   2788  C   GLY X 183      35.150  28.540  50.060  0.00  0.00            
ATOM   2789  O   GLY X 183      35.000  29.740  50.350  0.00  0.00            
ATOM   2790  N   PRO X 184      35.650  27.650  50.920  0.00  0.00            
ATOM   2791  CD  PRO X 184      36.070  26.240  50.700  0.00  0.00            
ATOM   2792  HD1 PRO X 184      36.810  26.120  49.910  0.00  0.00            
ATOM   2793  HD2 PRO X 184      35.240  25.590  50.370  0.00  0.00            
ATOM   2794  CG  PRO X 184      36.780  25.780  52.000  0.00  0.00            
ATOM   2795  HG1 PRO X 184      37.800  26.110  51.930  0.00  0.00            
ATOM   2796  HG2 PRO X 184      36.710  24.770  52.180  0.00  0.00            
ATOM   2797  CB  PRO X 184      36.130  26.660  53.080  0.00  0.00            
ATOM   2798  HB1 PRO X 184      36.690  26.710  54.030  0.00  0.00            
ATOM   2799  HB2 PRO X 184      35.130  26.240  53.210  0.00  0.00            
ATOM   2800  CA  PRO X 184      36.000  28.030  52.310  0.00  0.00            
ATOM   2801  HA  PRO X 184      35.210  28.610  52.720  0.00  0.00            
ATOM   2802  C   PRO X 184      37.280  28.860  52.410  0.00  0.00            
ATOM   2803  O   PRO X 184      37.680  29.190  53.540  0.00  0.00            
ATOM   2804  N   PHE X 185      38.030  28.950  51.300  0.00  0.00            
ATOM   2805  H   PHE X 185      37.600  28.640  50.440  0.00  0.00            
ATOM   2806  CA  PHE X 185      39.450  29.370  51.220  0.00  0.00            
ATOM   2807  HA  PHE X 185      39.980  28.600  51.700  0.00  0.00            
ATOM   2808  CB  PHE X 185      39.890  29.350  49.750  0.00  0.00            
ATOM   2809  HB1 PHE X 185      40.950  29.480  49.650  0.00  0.00            
ATOM   2810  HB2 PHE X 185      39.360  30.220  49.220  0.00  0.00            
ATOM   2811  CG  PHE X 185      39.390  28.170  48.930  0.00  0.00            
ATOM   2812  CD1 PHE X 185      39.790  26.870  49.390  0.00  0.00            
ATOM   2813  HD1 PHE X 185      40.380  26.770  50.260  0.00  0.00            
ATOM   2814  CE1 PHE X 185      39.320  25.690  48.710  0.00  0.00            
ATOM   2815  HE1 PHE X 185      39.630  24.710  49.040  0.00  0.00            
ATOM   2816  CZ  PHE X 185      38.460  25.840  47.640  0.00  0.00            
ATOM   2817  HZ  PHE X 185      38.190  25.000  47.030  0.00  0.00            
ATOM   2818  CE2 PHE X 185      38.090  27.130  47.210  0.00  0.00            
ATOM   2819  HE2 PHE X 185      37.440  27.120  46.340  0.00  0.00            
ATOM   2820  CD2 PHE X 185      38.660  28.280  47.770  0.00  0.00            
ATOM   2821  HD2 PHE X 185      38.410  29.250  47.340  0.00  0.00            
ATOM   2822  C   PHE X 185      39.680  30.810  51.960  0.00  0.00            
ATOM   2823  O   PHE X 185      38.770  31.640  52.010  0.00  0.00            
ATOM   2824  N   VAL X 186      40.940  31.120  52.230  0.00  0.00            
ATOM   2825  H   VAL X 186      41.660  30.420  52.190  0.00  0.00            
ATOM   2826  CA  VAL X 186      41.400  32.380  52.750  0.00  0.00            
ATOM   2827  HA  VAL X 186      40.630  33.190  52.640  0.00  0.00            
ATOM   2828  CB  VAL X 186      41.610  32.400  54.310  0.00  0.00            
ATOM   2829  HB  VAL X 186      42.030  33.350  54.570  0.00  0.00            
ATOM   2830  CG1 VAL X 186      40.270  32.220  55.040  0.00  0.00            
ATOM   2831 HG11 VAL X 186      40.420  32.290  56.090  0.00  0.00            
ATOM   2832 HG12 VAL X 186      39.530  32.940  54.610  0.00  0.00            
ATOM   2833 HG13 VAL X 186      39.860  31.210  54.730  0.00  0.00            
ATOM   2834  CG2 VAL X 186      42.580  31.300  54.890  0.00  0.00            
ATOM   2835 HG21 VAL X 186      43.350  31.000  54.110  0.00  0.00            
ATOM   2836 HG22 VAL X 186      43.150  31.570  55.740  0.00  0.00            
ATOM   2837 HG23 VAL X 186      41.970  30.400  55.130  0.00  0.00            
ATOM   2838  C   VAL X 186      42.680  32.830  52.040  0.00  0.00            
ATOM   2839  O   VAL X 186      43.450  32.000  51.640  0.00  0.00            
ATOM   2840  N   ASP X 187      42.850  34.140  51.830  0.00  0.00            
ATOM   2841  H   ASP X 187      42.020  34.740  51.890  0.00  0.00            
ATOM   2842  CA  ASP X 187      44.010  34.690  51.120  0.00  0.00            
ATOM   2843  HA  ASP X 187      44.230  34.020  50.340  0.00  0.00            
ATOM   2844  CB  ASP X 187      43.650  36.050  50.470  0.00  0.00            
ATOM   2845  HB1 ASP X 187      42.870  36.060  49.730  0.00  0.00            
ATOM   2846  HB2 ASP X 187      44.560  36.220  49.890  0.00  0.00            
ATOM   2847  CG  ASP X 187      43.380  37.170  51.480  0.00  0.00            
ATOM   2848  OD1 ASP X 187      42.580  37.020  52.400  0.00  0.00            
ATOM   2849  OD2 ASP X 187      43.930  38.220  51.210  0.00  0.00            
ATOM   2850  C   ASP X 187      45.230  34.780  51.960  0.00  0.00            
ATOM   2851  O   ASP X 187      45.460  35.810  52.610  0.00  0.00            
ATOM   2852  N   ARG X 188      46.070  33.700  51.900  0.00  0.00            
ATOM   2853  H   ARG X 188      45.680  32.800  51.520  0.00  0.00            
ATOM   2854  CA  ARG X 188      47.340  33.490  52.460  0.00  0.00            
ATOM   2855  HA  ARG X 188      48.000  34.310  52.150  0.00  0.00            
ATOM   2856  CB  ARG X 188      47.240  33.510  54.010  0.00  0.00            
ATOM   2857  HB1 ARG X 188      47.090  34.500  54.330  0.00  0.00            
ATOM   2858  HB2 ARG X 188      48.140  33.090  54.560  0.00  0.00            
ATOM   2859  CG  ARG X 188      46.040  32.620  54.550  0.00  0.00            
ATOM   2860  HG1 ARG X 188      46.250  31.620  54.370  0.00  0.00            
ATOM   2861  HG2 ARG X 188      45.070  32.840  54.080  0.00  0.00            
ATOM   2862  CD  ARG X 188      45.790  32.870  56.060  0.00  0.00            
ATOM   2863  HD1 ARG X 188      46.690  32.640  56.600  0.00  0.00            
ATOM   2864  HD2 ARG X 188      45.130  32.080  56.440  0.00  0.00            
ATOM   2865  NE  ARG X 188      45.240  34.230  56.350  0.00  0.00            
ATOM   2866  HE  ARG X 188      44.220  34.290  56.160  0.00  0.00            
ATOM   2867  CZ  ARG X 188      45.750  35.270  56.920  0.00  0.00            
ATOM   2868  NH1 ARG X 188      46.880  35.210  57.600  0.00  0.00            
ATOM   2869 HH11 ARG X 188      47.320  34.300  57.660  0.00  0.00            
ATOM   2870 HH12 ARG X 188      47.120  36.020  58.140  0.00  0.00            
ATOM   2871  NH2 ARG X 188      44.970  36.300  56.860  0.00  0.00            
ATOM   2872 HH21 ARG X 188      44.060  36.160  56.390  0.00  0.00            
ATOM   2873 HH22 ARG X 188      45.240  37.170  57.250  0.00  0.00            
ATOM   2874  C   ARG X 188      47.860  32.170  51.850  0.00  0.00            
ATOM   2875  O   ARG X 188      47.040  31.440  51.310  0.00  0.00            
ATOM   2876  N   GLN X 189      49.090  31.810  51.950  0.00  0.00            
ATOM   2877  H   GLN X 189      49.790  32.320  52.440  0.00  0.00            
ATOM   2878  CA  GLN X 189      49.730  30.590  51.430  0.00  0.00            
ATOM   2879  HA  GLN X 189      49.160  30.060  50.630  0.00  0.00            
ATOM   2880  CB  GLN X 189      50.980  30.980  50.670  0.00  0.00            
ATOM   2881  HB1 GLN X 189      51.380  30.070  50.210  0.00  0.00            
ATOM   2882  HB2 GLN X 189      51.720  31.370  51.410  0.00  0.00            
ATOM   2883  CG  GLN X 189      50.690  32.010  49.530  0.00  0.00            
ATOM   2884  HG1 GLN X 189      50.390  33.010  49.980  0.00  0.00            
ATOM   2885  HG2 GLN X 189      49.890  31.670  48.900  0.00  0.00            
ATOM   2886  CD  GLN X 189      51.980  32.270  48.700  0.00  0.00            
ATOM   2887  OE1 GLN X 189      52.880  33.020  49.090  0.00  0.00            
ATOM   2888  NE2 GLN X 189      52.210  31.660  47.560  0.00  0.00            
ATOM   2889 HE21 GLN X 189      51.550  31.010  47.220  0.00  0.00            
ATOM   2890 HE22 GLN X 189      53.120  31.750  47.160  0.00  0.00            
ATOM   2891  C   GLN X 189      49.800  29.530  52.500  0.00  0.00            
ATOM   2892  O   GLN X 189      50.640  28.600  52.260  0.00  0.00            
ATOM   2893  N   THR X 190      49.260  29.680  53.760  0.00  0.00            
ATOM   2894  H   THR X 190      48.820  30.560  54.060  0.00  0.00            
ATOM   2895  CA  THR X 190      49.120  28.590  54.660  0.00  0.00            
ATOM   2896  HA  THR X 190      50.100  28.100  54.860  0.00  0.00            
ATOM   2897  CB  THR X 190      48.610  29.030  56.010  0.00  0.00            
ATOM   2898  HB  THR X 190      48.240  28.170  56.560  0.00  0.00            
ATOM   2899  CG2 THR X 190      49.770  29.890  56.730  0.00  0.00            
ATOM   2900 HG21 THR X 190      50.010  30.730  56.150  0.00  0.00            
ATOM   2901 HG22 THR X 190      49.340  30.250  57.690  0.00  0.00            
ATOM   2902 HG23 THR X 190      50.670  29.270  57.000  0.00  0.00            
ATOM   2903  OG1 THR X 190      47.510  29.910  55.760  0.00  0.00            
ATOM   2904  HG1 THR X 190      46.820  29.840  56.520  0.00  0.00            
ATOM   2905  C   THR X 190      48.170  27.520  54.050  0.00  0.00            
ATOM   2906  O   THR X 190      47.190  27.900  53.430  0.00  0.00            
ATOM   2907  N   ALA X 191      48.550  26.180  54.150  0.00  0.00            
ATOM   2908  H   ALA X 191      49.280  25.990  54.850  0.00  0.00            
ATOM   2909  CA  ALA X 191      48.140  25.080  53.230  0.00  0.00            
ATOM   2910  HA  ALA X 191      48.480  25.350  52.240  0.00  0.00            
ATOM   2911  CB  ALA X 191      48.910  23.800  53.590  0.00  0.00            
ATOM   2912  HB1 ALA X 191      49.930  23.990  53.260  0.00  0.00            
ATOM   2913  HB2 ALA X 191      48.810  23.460  54.640  0.00  0.00            
ATOM   2914  HB3 ALA X 191      48.770  22.930  53.050  0.00  0.00            
ATOM   2915  C   ALA X 191      46.620  24.880  53.240  0.00  0.00            
ATOM   2916  O   ALA X 191      45.980  24.810  54.340  0.00  0.00            
ATOM   2917  N   GLN X 192      46.030  24.770  52.060  0.00  0.00            
ATOM   2918  H   GLN X 192      46.690  24.980  51.350  0.00  0.00            
ATOM   2919  CA  GLN X 192      44.650  24.670  51.620  0.00  0.00            
ATOM   2920  HA  GLN X 192      44.030  24.190  52.390  0.00  0.00            
ATOM   2921  CB  GLN X 192      44.070  26.080  51.310  0.00  0.00            
ATOM   2922  HB1 GLN X 192      43.070  25.930  50.890  0.00  0.00            
ATOM   2923  HB2 GLN X 192      44.710  26.480  50.520  0.00  0.00            
ATOM   2924  CG  GLN X 192      44.030  27.050  52.480  0.00  0.00            
ATOM   2925  HG1 GLN X 192      45.030  27.070  52.940  0.00  0.00            
ATOM   2926  HG2 GLN X 192      43.470  26.610  53.310  0.00  0.00            
ATOM   2927  CD  GLN X 192      43.520  28.430  52.210  0.00  0.00            
ATOM   2928  OE1 GLN X 192      42.450  28.770  52.590  0.00  0.00            
ATOM   2929  NE2 GLN X 192      44.410  29.230  51.620  0.00  0.00            
ATOM   2930 HE21 GLN X 192      45.290  28.800  51.400  0.00  0.00            
ATOM   2931 HE22 GLN X 192      44.220  30.290  51.570  0.00  0.00            
ATOM   2932  C   GLN X 192      44.670  23.780  50.310  0.00  0.00            
ATOM   2933  O   GLN X 192      45.690  23.710  49.580  0.00  0.00            
ATOM   2934  N   ALA X 193      43.690  22.980  50.010  0.00  0.00            
ATOM   2935  H   ALA X 193      42.820  23.190  50.550  0.00  0.00            
ATOM   2936  CA  ALA X 193      43.700  21.950  48.960  0.00  0.00            
ATOM   2937  HA  ALA X 193      44.450  22.190  48.170  0.00  0.00            
ATOM   2938  CB  ALA X 193      44.060  20.500  49.590  0.00  0.00            
ATOM   2939  HB1 ALA X 193      43.920  19.800  48.810  0.00  0.00            
ATOM   2940  HB2 ALA X 193      45.090  20.520  50.020  0.00  0.00            
ATOM   2941  HB3 ALA X 193      43.370  20.280  50.340  0.00  0.00            
ATOM   2942  C   ALA X 193      42.370  21.960  48.260  0.00  0.00            
ATOM   2943  O   ALA X 193      41.420  22.410  48.850  0.00  0.00            
ATOM   2944  N   ALA X 194      42.240  21.480  47.030  0.00  0.00            
ATOM   2945  H   ALA X 194      43.020  21.120  46.490  0.00  0.00            
ATOM   2946  CA  ALA X 194      41.060  21.530  46.270  0.00  0.00            
ATOM   2947  HA  ALA X 194      40.390  22.240  46.670  0.00  0.00            
ATOM   2948  CB  ALA X 194      41.360  22.020  44.850  0.00  0.00            
ATOM   2949  HB1 ALA X 194      41.950  22.920  44.900  0.00  0.00            
ATOM   2950  HB2 ALA X 194      41.850  21.300  44.230  0.00  0.00            
ATOM   2951  HB3 ALA X 194      40.490  22.320  44.260  0.00  0.00            
ATOM   2952  C   ALA X 194      40.290  20.180  46.110  0.00  0.00            
ATOM   2953  O   ALA X 194      40.830  19.080  46.290  0.00  0.00            
ATOM   2954  N   GLY X 195      38.930  20.100  46.010  0.00  0.00            
ATOM   2955  H   GLY X 195      38.470  21.000  45.960  0.00  0.00            
ATOM   2956  CA  GLY X 195      38.090  18.910  46.040  0.00  0.00            
ATOM   2957  HA1 GLY X 195      37.170  19.170  46.640  0.00  0.00            
ATOM   2958  HA2 GLY X 195      38.680  18.160  46.560  0.00  0.00            
ATOM   2959  C   GLY X 195      37.630  18.380  44.700  0.00  0.00            
ATOM   2960  O   GLY X 195      37.810  18.960  43.630  0.00  0.00            
ATOM   2961  N   THR X 196      37.120  17.200  44.810  0.00  0.00            
ATOM   2962  H   THR X 196      37.050  16.880  45.730  0.00  0.00            
ATOM   2963  CA  THR X 196      36.640  16.320  43.740  0.00  0.00            
ATOM   2964  HA  THR X 196      37.180  16.570  42.870  0.00  0.00            
ATOM   2965  CB  THR X 196      36.820  14.800  44.110  0.00  0.00            
ATOM   2966  HB  THR X 196      36.090  14.540  44.940  0.00  0.00            
ATOM   2967  CG2 THR X 196      36.690  13.740  43.010  0.00  0.00            
ATOM   2968 HG21 THR X 196      37.630  13.590  42.440  0.00  0.00            
ATOM   2969 HG22 THR X 196      36.510  12.830  43.490  0.00  0.00            
ATOM   2970 HG23 THR X 196      35.880  13.840  42.290  0.00  0.00            
ATOM   2971  OG1 THR X 196      38.050  14.520  44.720  0.00  0.00            
ATOM   2972  HG1 THR X 196      37.880  13.750  45.380  0.00  0.00            
ATOM   2973  C   THR X 196      35.180  16.650  43.460  0.00  0.00            
ATOM   2974  O   THR X 196      34.470  17.150  44.300  0.00  0.00            
ATOM   2975  N   ASP X 197      34.740  16.490  42.200  0.00  0.00            
ATOM   2976  H   ASP X 197      35.350  15.990  41.510  0.00  0.00            
ATOM   2977  CA  ASP X 197      33.300  16.740  41.720  0.00  0.00            
ATOM   2978  HA  ASP X 197      32.620  16.650  42.570  0.00  0.00            
ATOM   2979  CB  ASP X 197      33.190  18.240  41.340  0.00  0.00            
ATOM   2980  HB1 ASP X 197      33.790  18.420  40.390  0.00  0.00            
ATOM   2981  HB2 ASP X 197      33.500  18.900  42.110  0.00  0.00            
ATOM   2982  CG  ASP X 197      31.710  18.600  40.960  0.00  0.00            
ATOM   2983  OD1 ASP X 197      30.850  18.580  41.890  0.00  0.00            
ATOM   2984  OD2 ASP X 197      31.450  18.900  39.770  0.00  0.00            
ATOM   2985  C   ASP X 197      32.870  15.790  40.570  0.00  0.00            
ATOM   2986  OT1 ASP X 197      31.750  15.370  40.400  0.00  0.00            
ATOM   2987  OT2 ASP X 197      33.820  15.560  39.740  0.00  0.00            
END
