# Supplementary material for: Virtual Double-System Single-Box: A Nonequilibrium Alchemical Technique for Absolute Binding Free Energy Calculations: Application to Ligands of the SARS-CoV-2 Main Protease
Source: J Chem Theory Comput. 2020 Oct 22;16(11):7160–72. doi: 10.1021/acs.jctc.0c00634 (PMC8015232; doi:10.1021/acs.jctc.0c00634)
Supplement: Supplementary file 1 — ct0c00634_si_001.zip [file ct0c00634_si_001.zip › data/docking_struct/co19.pdb]

HETATM    1 n01  lig   -10      42.078  38.608  39.133    -0.428608
HETATM    2 h01  lig   -10      41.148  38.608  39.543     0.336355
HETATM    3 n02  lig   -10      44.588  41.078  40.433    -0.338484
HETATM    4 h02  lig   -10      45.188  40.788  41.183     0.311945
HETATM    5 c03  lig   -10      41.738  35.198  37.583    -0.043401
HETATM    6 h03  lig   -10      42.658  35.288  37.003     0.166985
HETATM    7 c04  lig   -10      40.938  34.048  37.593    -0.173218
HETATM    8 h04  lig   -10      41.088  33.198  36.943     0.161314
HETATM    9 c05  lig   -10      40.458  36.258  39.203    -0.049187
HETATM   10 h05  lig   -10      40.258  37.128  39.823     0.157839
HETATM   11 c06  lig   -10      37.128  35.598  39.573    -0.179562
HETATM   12 h06  lig   -10      36.338  34.998  40.033     0.074996
HETATM   13 h07  lig   -10      37.298  35.178  38.563     0.074996
HETATM   14 c07  lig   -10      36.858  37.088  39.823    -0.088226
HETATM   15 h08  lig   -10      37.748  37.508  39.343     0.043573
HETATM   16 h09  lig   -10      36.728  37.388  40.873     0.043573
HETATM   17 h10  lig   -10      35.998  37.488  39.273     0.043573
HETATM   18 c08  lig   -10      41.768  43.258  41.803    -0.082606
HETATM   19 h11  lig   -10      40.958  42.528  41.853     0.153939
HETATM   20 c09  lig   -10      41.428  44.498  42.353    -0.210562
HETATM   21 h12  lig   -10      40.398  44.658  42.663     0.151733
HETATM   22 c10  lig   -10      43.678  45.048  41.823    -0.253214
HETATM   23 h13  lig   -10      44.598  45.618  41.703     0.138716
HETATM   24 c11  lig   -10      43.918  43.838  41.183    -0.097570
HETATM   25 h14  lig   -10      44.918  43.748  40.763     0.138048
HETATM   26 c12  lig   -10      43.348  47.588  43.263     0.112763
HETATM   27 h15  lig   -10      44.278  47.038  43.473     0.045170
HETATM   28 h16  lig   -10      42.968  47.918  44.243     0.045170
HETATM   29 h17  lig   -10      43.408  48.308  42.433     0.045170
HETATM   30 c13  lig   -10      42.528  37.468  38.493     0.625803
HETATM   31 o14  lig   -10      43.678  37.348  38.093    -0.522349
HETATM   32 c15  lig   -10      41.558  36.348  38.353    -0.155994
HETATM   33 c16  lig   -10      42.848  39.668  39.553    -0.029111
HETATM   34 n17  lig   -10      42.378  40.688  40.243    -0.110334
HETATM   35 s18  lig   -10      44.538  39.928  39.133     0.106239
HETATM   36 c19  lig   -10      43.308  41.568  40.573     0.064040
HETATM   37 c20  lig   -10      42.968  42.808  41.243    -0.114297
HETATM   38 c21  lig   -10      39.918  34.018  38.553     0.173026
HETATM   39 c22  lig   -10      39.588  35.158  39.283    -0.197091
HETATM   40 f01  lig   -10      39.208  32.878  38.733    -0.128213
HETATM   41 c23  lig   -10      38.468  35.328  40.253     0.531255
HETATM   42 o24  lig   -10      38.698  35.428  41.443    -0.459309
HETATM   43 c25  lig   -10      42.468  45.428  42.413     0.362127
HETATM   44 o26  lig   -10      42.308  46.638  43.043    -0.447010
REMARK    GENERATED BY TRJCONV
ATOM    114  N   PHE A   8      22.858  46.518  21.223  1.00  0.00           N
ATOM    116  CA  PHE A   8      22.058  47.668  21.583  1.00  0.00           C
ATOM    117  HA  PHE A   8      21.388  47.888  20.743  1.00  0.00           H
ATOM    118  CB  PHE A   8      21.268  47.378  22.853  1.00  0.00           C
ATOM    119  HB1 PHE A   8      20.868  48.278  23.323  1.00  0.00           H
ATOM    120  HB2 PHE A   8      21.908  46.828  23.543  1.00  0.00           H
ATOM    121  CG  PHE A   8      20.098  46.448  22.643  1.00  0.00           C
ATOM    122  CD1 PHE A   8      18.908  46.968  22.143  1.00  0.00           C
ATOM    123  HD1 PHE A   8      18.738  48.018  21.943  1.00  0.00           H
ATOM    124  CE1 PHE A   8      17.828  46.118  21.873  1.00  0.00           C
ATOM    125  HE1 PHE A   8      16.968  46.508  21.363  1.00  0.00           H
ATOM    126  CZ  PHE A   8      17.968  44.728  21.983  1.00  0.00           C
ATOM    127  HZ  PHE A   8      17.238  44.038  21.603  1.00  0.00           H
ATOM    128  CE2 PHE A   8      19.158  44.228  22.523  1.00  0.00           C
ATOM    129  HE2 PHE A   8      19.298  43.168  22.643  1.00  0.00           H
ATOM    130  CD2 PHE A   8      20.238  45.068  22.843  1.00  0.00           C
ATOM    131  HD2 PHE A   8      21.198  44.638  23.113  1.00  0.00           H
ATOM    132  C   PHE A   8      22.798  48.978  21.843  1.00  0.00           C
ATOM    133  O   PHE A   8      23.988  48.958  22.153  1.00  0.00           O
ATOM    134  N   PRO A   9      22.218  50.168  21.683  1.00  0.00           N
ATOM    135  CD  PRO A   9      21.128  50.538  20.813  1.00  0.00           C
ATOM    136  HD1 PRO A   9      20.188  50.258  21.293  1.00  0.00           H
ATOM    137  HD2 PRO A   9      21.238  50.138  19.803  1.00  0.00           H
ATOM    138  CG  PRO A   9      21.258  52.058  20.703  1.00  0.00           C
ATOM    139  HG1 PRO A   9      20.328  52.588  20.493  1.00  0.00           H
ATOM    140  HG2 PRO A   9      22.058  52.398  20.043  1.00  0.00           H
ATOM    141  CB  PRO A   9      21.708  52.488  22.093  1.00  0.00           C
ATOM    142  HB1 PRO A   9      20.888  52.518  22.813  1.00  0.00           H
ATOM    143  HB2 PRO A   9      22.248  53.428  22.033  1.00  0.00           H
ATOM    144  CA  PRO A   9      22.668  51.338  22.403  1.00  0.00           C
ATOM    145  HA  PRO A   9      23.688  51.508  22.033  1.00  0.00           H
ATOM    146  C   PRO A   9      22.738  51.048  23.903  1.00  0.00           C
ATOM    147  O   PRO A   9      21.718  50.708  24.513  1.00  0.00           O
ATOM    148  N   SER A  10      23.898  51.338  24.493  1.00  0.00           N
ATOM    149  H   SER A  10      24.608  51.858  24.013  1.00  0.00           H
ATOM    150  CA  SER A  10      24.128  51.118  25.903  1.00  0.00           C
ATOM    151  HA  SER A  10      23.648  50.168  26.163  1.00  0.00           H
ATOM    152  CB  SER A  10      25.598  50.798  26.153  1.00  0.00           C
ATOM    153  HB1 SER A  10      25.878  49.828  25.743  1.00  0.00           H
ATOM    154  HB2 SER A  10      25.868  50.858  27.213  1.00  0.00           H
ATOM    155  OG  SER A  10      26.398  51.748  25.483  1.00  0.00           O
ATOM    156  HG  SER A  10      26.218  52.568  25.953  1.00  0.00           H
ATOM    157  C   SER A  10      23.608  52.098  26.943  1.00  0.00           C
ATOM    158  O   SER A  10      23.688  51.838  28.133  1.00  0.00           O
ATOM    159  N   GLY A  11      22.878  53.138  26.533  1.00  0.00           N
ATOM    160  H   GLY A  11      22.818  53.238  25.533  1.00  0.00           H
ATOM    161  CA  GLY A  11      22.408  54.248  27.343  1.00  0.00           C
ATOM    162  HA1 GLY A  11      21.778  54.838  26.663  1.00  0.00           H
ATOM    163  HA2 GLY A  11      23.278  54.778  27.713  1.00  0.00           H
ATOM    164  C   GLY A  11      21.518  53.958  28.543  1.00  0.00           C
ATOM    165  O   GLY A  11      21.808  54.598  29.553  1.00  0.00           O
ATOM    166  N   LYS A  12      20.608  52.978  28.533  1.00  0.00           N
ATOM    167  H   LYS A  12      20.418  52.538  27.643  1.00  0.00           H
ATOM    168  CA  LYS A  12      19.888  52.518  29.703  1.00  0.00           C
ATOM    169  HA  LYS A  12      19.598  53.388  30.273  1.00  0.00           H
ATOM    170  CB  LYS A  12      18.748  51.588  29.273  1.00  0.00           C
ATOM    171  HB1 LYS A  12      18.298  51.208  30.183  1.00  0.00           H
ATOM    172  HB2 LYS A  12      19.118  50.808  28.603  1.00  0.00           H
ATOM    173  CG  LYS A  12      17.708  52.398  28.503  1.00  0.00           C
ATOM    174  HG1 LYS A  12      18.238  53.068  27.823  1.00  0.00           H
ATOM    175  HG2 LYS A  12      17.168  52.848  29.333  1.00  0.00           H
ATOM    176  CD  LYS A  12      16.678  51.548  27.753  1.00  0.00           C
ATOM    177  HD1 LYS A  12      16.378  50.638  28.263  1.00  0.00           H
ATOM    178  HD2 LYS A  12      17.218  51.148  26.893  1.00  0.00           H
ATOM    179  CE  LYS A  12      15.498  52.288  27.123  1.00  0.00           C
ATOM    180  HE1 LYS A  12      14.948  52.818  27.893  1.00  0.00           H
ATOM    181  HE2 LYS A  12      14.908  51.438  26.793  1.00  0.00           H
ATOM    182  NZ  LYS A  12      15.968  53.158  26.033  1.00  0.00           N
ATOM    183  HZ1 LYS A  12      16.388  52.688  25.243  1.00  0.00           H
ATOM    184  HZ2 LYS A  12      15.108  53.638  25.813  1.00  0.00           H
ATOM    185  HZ3 LYS A  12      16.498  53.968  26.313  1.00  0.00           H
ATOM    186  C   LYS A  12      20.658  51.818  30.813  1.00  0.00           C
ATOM    187  O   LYS A  12      20.218  51.778  31.963  1.00  0.00           O
ATOM    188  N   VAL A  13      21.818  51.298  30.433  1.00  0.00           N
ATOM    189  H   VAL A  13      22.198  51.508  29.513  1.00  0.00           H
ATOM    190  CA  VAL A  13      22.798  50.588  31.233  1.00  0.00           C
ATOM    191  HA  VAL A  13      22.278  50.148  32.083  1.00  0.00           H
ATOM    192  CB  VAL A  13      23.488  49.478  30.453  1.00  0.00           C
ATOM    193  HB  VAL A  13      24.128  49.858  29.653  1.00  0.00           H
ATOM    194  CG1 VAL A  13      24.408  48.538  31.213  1.00  0.00           C
ATOM    195 1HG1 VAL A  13      24.078  48.278  32.213  1.00  0.00           H
ATOM    196 2HG1 VAL A  13      24.488  47.568  30.723  1.00  0.00           H
ATOM    197 3HG1 VAL A  13      25.398  48.988  31.293  1.00  0.00           H
ATOM    198  CG2 VAL A  13      22.338  48.618  29.923  1.00  0.00           C
ATOM    199 1HG2 VAL A  13      22.638  47.718  29.383  1.00  0.00           H
ATOM    200 2HG2 VAL A  13      21.598  48.298  30.643  1.00  0.00           H
ATOM    201 3HG2 VAL A  13      21.788  49.208  29.193  1.00  0.00           H
ATOM    202  C   VAL A  13      23.858  51.458  31.903  1.00  0.00           C
ATOM    203  O   VAL A  13      24.288  51.308  33.043  1.00  0.00           O
ATOM    204  N   GLU A  14      24.168  52.538  31.183  1.00  0.00           N
ATOM    205  H   GLU A  14      23.568  52.758  30.413  1.00  0.00           H
ATOM    206  CA  GLU A  14      25.258  53.468  31.443  1.00  0.00           C
ATOM    207  HA  GLU A  14      26.098  52.848  31.763  1.00  0.00           H
ATOM    208  CB  GLU A  14      25.678  54.108  30.123  1.00  0.00           C
ATOM    209  HB1 GLU A  14      26.168  55.068  30.293  1.00  0.00           H
ATOM    210  HB2 GLU A  14      24.808  54.368  29.523  1.00  0.00           H
ATOM    211  CG  GLU A  14      26.578  53.228  29.263  1.00  0.00           C
ATOM    212  HG1 GLU A  14      25.948  52.388  28.943  1.00  0.00           H
ATOM    213  HG2 GLU A  14      27.328  52.748  29.883  1.00  0.00           H
ATOM    214  CD  GLU A  14      27.088  53.918  28.003  1.00  0.00           C
ATOM    215  OE1 GLU A  14      28.188  54.508  27.953  1.00  0.00           O
ATOM    216  OE2 GLU A  14      26.388  53.898  26.963  1.00  0.00           O
ATOM    217  C   GLU A  14      25.048  54.458  32.583  1.00  0.00           C
ATOM    218  O   GLU A  14      26.038  54.658  33.283  1.00  0.00           O
ATOM    219  N   GLY A  15      23.828  54.948  32.803  1.00  0.00           N
ATOM    220  H   GLY A  15      23.128  54.708  32.113  1.00  0.00           H
ATOM    221  CA  GLY A  15      23.578  55.748  33.993  1.00  0.00           C
ATOM    222  HA1 GLY A  15      22.568  56.118  33.843  1.00  0.00           H
ATOM    223  HA2 GLY A  15      24.248  56.598  34.013  1.00  0.00           H
ATOM    224  C   GLY A  15      23.558  55.098  35.373  1.00  0.00           C
ATOM    225  O   GLY A  15      23.138  55.688  36.363  1.00  0.00           O
ATOM    226  N   CYS A  16      24.078  53.878  35.383  1.00  0.00           N
ATOM    227  H   CYS A  16      24.278  53.458  34.483  1.00  0.00           H
ATOM    228  CA  CYS A  16      24.088  52.988  36.533  1.00  0.00           C
ATOM    229  HA  CYS A  16      23.978  53.588  37.443  1.00  0.00           H
ATOM    230  CB  CYS A  16      22.988  51.948  36.333  1.00  0.00           C
ATOM    231  HB1 CYS A  16      23.058  51.268  37.173  1.00  0.00           H
ATOM    232  HB2 CYS A  16      23.138  51.398  35.403  1.00  0.00           H
ATOM    233  SG  CYS A  16      21.308  52.628  36.373  1.00  0.00           S
ATOM    234  HG  CYS A  16      21.258  52.888  37.683  1.00  0.00           H
ATOM    235  C   CYS A  16      25.438  52.338  36.793  1.00  0.00           C
ATOM    236  O   CYS A  16      25.638  51.688  37.813  1.00  0.00           O
ATOM    237  N   MET A  17      26.428  52.538  35.933  1.00  0.00           N
ATOM    238  H   MET A  17      26.178  53.118  35.143  1.00  0.00           H
ATOM    239  CA  MET A  17      27.838  52.188  36.043  1.00  0.00           C
ATOM    240  HA  MET A  17      28.068  51.138  36.213  1.00  0.00           H
ATOM    241  CB  MET A  17      28.588  52.618  34.783  1.00  0.00           C
ATOM    242  HB1 MET A  17      29.678  52.618  34.833  1.00  0.00           H
ATOM    243  HB2 MET A  17      28.338  53.668  34.613  1.00  0.00           H
ATOM    244  CG  MET A  17      28.138  51.828  33.563  1.00  0.00           C
ATOM    245  HG1 MET A  17      28.488  52.388  32.693  1.00  0.00           H
ATOM    246  HG2 MET A  17      27.058  51.828  33.403  1.00  0.00           H
ATOM    247  SD  MET A  17      28.758  50.138  33.373  1.00  0.00           S
ATOM    248  CE  MET A  17      27.428  49.198  34.153  1.00  0.00           C
ATOM    249  HE1 MET A  17      26.418  49.618  34.103  1.00  0.00           H
ATOM    250  HE2 MET A  17      27.368  48.158  33.833  1.00  0.00           H
ATOM    251  HE3 MET A  17      27.758  49.108  35.183  1.00  0.00           H
ATOM    252  C   MET A  17      28.618  52.838  37.173  1.00  0.00           C
ATOM    253  O   MET A  17      28.568  54.048  37.393  1.00  0.00           O
ATOM    254  N   VAL A  18      29.238  51.998  38.003  1.00  0.00           N
ATOM    255  H   VAL A  18      29.328  51.068  37.633  1.00  0.00           H
ATOM    256  CA  VAL A  18      29.948  52.328  39.223  1.00  0.00           C
ATOM    257  HA  VAL A  18      30.218  53.388  39.273  1.00  0.00           H
ATOM    258  CB  VAL A  18      29.068  52.168  40.463  1.00  0.00           C
ATOM    259  HB  VAL A  18      29.658  52.558  41.293  1.00  0.00           H
ATOM    260  CG1 VAL A  18      27.878  53.118  40.353  1.00  0.00           C
ATOM    261 1HG1 VAL A  18      27.278  53.088  41.263  1.00  0.00           H
ATOM    262 2HG1 VAL A  18      28.388  54.078  40.233  1.00  0.00           H
ATOM    263 3HG1 VAL A  18      27.328  52.938  39.433  1.00  0.00           H
ATOM    264  CG2 VAL A  18      28.548  50.758  40.703  1.00  0.00           C
ATOM    265 1HG2 VAL A  18      28.008  50.868  41.643  1.00  0.00           H
ATOM    266 2HG2 VAL A  18      27.838  50.548  39.903  1.00  0.00           H
ATOM    267 3HG2 VAL A  18      29.338  50.008  40.743  1.00  0.00           H
ATOM    268  C   VAL A  18      31.308  51.678  39.433  1.00  0.00           C
ATOM    269  O   VAL A  18      31.508  50.568  38.943  1.00  0.00           O
ATOM    270  N   GLN A  19      32.208  52.298  40.193  1.00  0.00           N
ATOM    271  H   GLN A  19      32.008  53.268  40.423  1.00  0.00           H
ATOM    272  CA  GLN A  19      33.378  51.628  40.713  1.00  0.00           C
ATOM    273  HA  GLN A  19      33.588  50.708  40.163  1.00  0.00           H
ATOM    274  CB  GLN A  19      34.588  52.558  40.633  1.00  0.00           C
ATOM    275  HB1 GLN A  19      34.288  53.548  40.993  1.00  0.00           H
ATOM    276  HB2 GLN A  19      34.948  52.728  39.613  1.00  0.00           H
ATOM    277  CG  GLN A  19      35.808  52.298  41.503  1.00  0.00           C
ATOM    278  HG1 GLN A  19      36.078  51.268  41.273  1.00  0.00           H
ATOM    279  HG2 GLN A  19      35.548  52.268  42.563  1.00  0.00           H
ATOM    280  CD  GLN A  19      37.038  53.148  41.223  1.00  0.00           C
ATOM    281  OE1 GLN A  19      37.058  54.138  40.493  1.00  0.00           O
ATOM    282  NE2 GLN A  19      38.188  52.858  41.833  1.00  0.00           N
ATOM    283 1HE2 GLN A  19      38.238  52.088  42.493  1.00  0.00           H
ATOM    284 2HE2 GLN A  19      39.028  53.298  41.483  1.00  0.00           H
ATOM    285  C   GLN A  19      33.078  51.268  42.163  1.00  0.00           C
ATOM    286  O   GLN A  19      32.678  52.168  42.903  1.00  0.00           O
ATOM    287  N   VAL A  20      33.328  50.048  42.633  1.00  0.00           N
ATOM    288  H   VAL A  20      33.508  49.368  41.903  1.00  0.00           H
ATOM    289  CA  VAL A  20      33.018  49.478  43.923  1.00  0.00           C
ATOM    290  HA  VAL A  20      32.528  50.218  44.553  1.00  0.00           H
ATOM    291  CB  VAL A  20      32.008  48.358  43.673  1.00  0.00           C
ATOM    292  HB  VAL A  20      32.348  47.468  43.143  1.00  0.00           H
ATOM    293  CG1 VAL A  20      31.538  47.838  45.033  1.00  0.00           C
ATOM    294 1HG1 VAL A  20      32.268  47.248  45.593  1.00  0.00           H
ATOM    295 2HG1 VAL A  20      31.178  48.628  45.693  1.00  0.00           H
ATOM    296 3HG1 VAL A  20      30.658  47.218  44.903  1.00  0.00           H
ATOM    297  CG2 VAL A  20      30.748  48.768  42.913  1.00  0.00           C
ATOM    298 1HG2 VAL A  20      30.118  47.898  42.753  1.00  0.00           H
ATOM    299 2HG2 VAL A  20      30.288  49.668  43.313  1.00  0.00           H
ATOM    300 3HG2 VAL A  20      31.088  49.058  41.923  1.00  0.00           H
ATOM    301  C   VAL A  20      34.218  48.808  44.583  1.00  0.00           C
ATOM    302  O   VAL A  20      34.908  47.948  44.033  1.00  0.00           O
ATOM    303  N   THR A  21      34.378  49.068  45.883  1.00  0.00           N
ATOM    304  H   THR A  21      33.668  49.648  46.303  1.00  0.00           H
ATOM    305  CA  THR A  21      35.648  48.978  46.583  1.00  0.00           C
ATOM    306  HA  THR A  21      36.348  48.308  46.083  1.00  0.00           H
ATOM    307  CB  THR A  21      36.258  50.378  46.693  1.00  0.00           C
ATOM    308  HB  THR A  21      35.558  51.068  47.153  1.00  0.00           H
ATOM    309  CG2 THR A  21      37.528  50.578  47.513  1.00  0.00           C
ATOM    310 1HG2 THR A  21      37.368  50.188  48.523  1.00  0.00           H
ATOM    311 2HG2 THR A  21      38.428  50.188  47.043  1.00  0.00           H
ATOM    312 3HG2 THR A  21      37.548  51.668  47.443  1.00  0.00           H
ATOM    313  OG1 THR A  21      36.368  50.848  45.363  1.00  0.00           O
ATOM    314  HG1 THR A  21      35.678  51.518  45.353  1.00  0.00           H
ATOM    315  C   THR A  21      35.428  48.438  47.983  1.00  0.00           C
ATOM    316  O   THR A  21      34.418  48.788  48.603  1.00  0.00           O
ATOM    317  N   CYS A  22      36.378  47.698  48.543  1.00  0.00           N
ATOM    318  H   CYS A  22      37.188  47.418  48.003  1.00  0.00           H
ATOM    319  CA  CYS A  22      36.428  47.138  49.883  1.00  0.00           C
ATOM    320  HA  CYS A  22      35.908  47.728  50.633  1.00  0.00           H
ATOM    321  CB  CYS A  22      35.698  45.808  49.783  1.00  0.00           C
ATOM    322  HB1 CYS A  22      36.288  45.018  49.303  1.00  0.00           H
ATOM    323  HB2 CYS A  22      34.888  45.878  49.063  1.00  0.00           H
ATOM    324  SG  CYS A  22      35.248  45.248  51.443  1.00  0.00           S
ATOM    325  HG  CYS A  22      33.948  45.418  51.193  1.00  0.00           H
ATOM    326  C   CYS A  22      37.878  47.028  50.343  1.00  0.00           C
ATOM    327  O   CYS A  22      38.728  46.438  49.683  1.00  0.00           O
ATOM    328  N   GLY A  23      38.198  47.628  51.493  1.00  0.00           N
ATOM    329  H   GLY A  23      37.458  48.118  51.983  1.00  0.00           H
ATOM    330  CA  GLY A  23      39.558  47.968  51.883  1.00  0.00           C
ATOM    331  HA1 GLY A  23      40.058  47.028  52.123  1.00  0.00           H
ATOM    332  HA2 GLY A  23      39.738  48.598  52.753  1.00  0.00           H
ATOM    333  C   GLY A  23      40.178  48.758  50.753  1.00  0.00           C
ATOM    334  O   GLY A  23      39.498  49.668  50.293  1.00  0.00           O
ATOM    335  N   THR A  24      41.348  48.338  50.273  1.00  0.00           N
ATOM    336  H   THR A  24      41.738  47.528  50.743  1.00  0.00           H
ATOM    337  CA  THR A  24      42.038  48.778  49.083  1.00  0.00           C
ATOM    338  HA  THR A  24      41.908  49.848  48.873  1.00  0.00           H
ATOM    339  CB  THR A  24      43.528  48.428  49.163  1.00  0.00           C
ATOM    340  HB  THR A  24      44.098  48.918  48.373  1.00  0.00           H
ATOM    341  CG2 THR A  24      44.178  48.968  50.433  1.00  0.00           C
ATOM    342 1HG2 THR A  24      45.248  48.838  50.223  1.00  0.00           H
ATOM    343 2HG2 THR A  24      44.248  50.058  50.483  1.00  0.00           H
ATOM    344 3HG2 THR A  24      43.868  48.558  51.393  1.00  0.00           H
ATOM    345  OG1 THR A  24      43.738  47.048  49.303  1.00  0.00           O
ATOM    346  HG1 THR A  24      44.368  47.038  50.023  1.00  0.00           H
ATOM    347  C   THR A  24      41.568  48.218  47.753  1.00  0.00           C
ATOM    348  O   THR A  24      41.908  48.828  46.743  1.00  0.00           O
ATOM    349  N   THR A  25      40.948  47.038  47.743  1.00  0.00           N
ATOM    350  H   THR A  25      40.518  46.828  48.633  1.00  0.00           H
ATOM    351  CA  THR A  25      40.458  46.338  46.573  1.00  0.00           C
ATOM    352  HA  THR A  25      41.328  46.258  45.913  1.00  0.00           H
ATOM    353  CB  THR A  25      39.978  44.918  46.853  1.00  0.00           C
ATOM    354  HB  THR A  25      39.208  44.928  47.623  1.00  0.00           H
ATOM    355  CG2 THR A  25      39.498  44.178  45.613  1.00  0.00           C
ATOM    356 1HG2 THR A  25      40.368  44.138  44.953  1.00  0.00           H
ATOM    357 2HG2 THR A  25      39.128  43.188  45.843  1.00  0.00           H
ATOM    358 3HG2 THR A  25      38.718  44.748  45.103  1.00  0.00           H
ATOM    359  OG1 THR A  25      41.018  44.168  47.443  1.00  0.00           O
ATOM    360  HG1 THR A  25      40.748  43.248  47.413  1.00  0.00           H
ATOM    361  C   THR A  25      39.338  47.068  45.843  1.00  0.00           C
ATOM    362  O   THR A  25      38.378  47.508  46.483  1.00  0.00           O
ATOM    363  N   THR A  26      39.388  47.198  44.513  1.00  0.00           N
ATOM    364  H   THR A  26      40.198  46.908  43.993  1.00  0.00           H
ATOM    365  CA  THR A  26      38.348  47.768  43.683  1.00  0.00           C
ATOM    366  HA  THR A  26      37.448  47.688  44.303  1.00  0.00           H
ATOM    367  CB  THR A  26      38.588  49.258  43.483  1.00  0.00           C
ATOM    368  HB  THR A  26      38.878  49.648  44.463  1.00  0.00           H
ATOM    369  CG2 THR A  26      39.788  49.668  42.633  1.00  0.00           C
ATOM    370 1HG2 THR A  26      40.598  49.918  43.333  1.00  0.00           H
ATOM    371 2HG2 THR A  26      39.968  48.958  41.833  1.00  0.00           H
ATOM    372 3HG2 THR A  26      39.478  50.568  42.113  1.00  0.00           H
ATOM    373  OG1 THR A  26      37.448  49.878  42.943  1.00  0.00           O
ATOM    374  HG1 THR A  26      36.918  50.038  43.733  1.00  0.00           H
ATOM    375  C   THR A  26      38.068  47.018  42.393  1.00  0.00           C
ATOM    376  O   THR A  26      39.028  46.498  41.833  1.00  0.00           O
ATOM    377  N   LEU A  27      36.818  46.908  41.933  1.00  0.00           N
ATOM    378  H   LEU A  27      36.108  47.338  42.523  1.00  0.00           H
ATOM    379  CA  LEU A  27      36.398  46.458  40.623  1.00  0.00           C
ATOM    380  HA  LEU A  27      37.098  46.998  39.983  1.00  0.00           H
ATOM    381  CB  LEU A  27      36.558  44.968  40.343  1.00  0.00           C
ATOM    382  HB1 LEU A  27      37.608  44.678  40.403  1.00  0.00           H
ATOM    383  HB2 LEU A  27      36.228  44.718  39.333  1.00  0.00           H
ATOM    384  CG  LEU A  27      35.848  44.138  41.403  1.00  0.00           C
ATOM    385  HG  LEU A  27      36.408  44.148  42.333  1.00  0.00           H
ATOM    386  CD1 LEU A  27      34.398  44.508  41.693  1.00  0.00           C
ATOM    387 1HD1 LEU A  27      33.898  44.588  40.723  1.00  0.00           H
ATOM    388 2HD1 LEU A  27      33.888  43.868  42.413  1.00  0.00           H
ATOM    389 3HD1 LEU A  27      34.468  45.488  42.153  1.00  0.00           H
ATOM    390  CD2 LEU A  27      35.938  42.638  41.123  1.00  0.00           C
ATOM    391 1HD2 LEU A  27      36.958  42.398  40.803  1.00  0.00           H
ATOM    392 2HD2 LEU A  27      35.718  42.078  42.033  1.00  0.00           H
ATOM    393 3HD2 LEU A  27      35.328  42.348  40.263  1.00  0.00           H
ATOM    394  C   LEU A  27      35.118  47.158  40.183  1.00  0.00           C
ATOM    395  O   LEU A  27      34.758  48.188  40.763  1.00  0.00           O
ATOM    396  N   ASN A  28      34.438  46.658  39.163  1.00  0.00           N
ATOM    397  H   ASN A  28      34.748  45.748  38.833  1.00  0.00           H
ATOM    398  CA  ASN A  28      33.328  47.298  38.483  1.00  0.00           C
ATOM    399  HA  ASN A  28      33.298  48.348  38.783  1.00  0.00           H
ATOM    400  CB  ASN A  28      33.558  47.318  36.973  1.00  0.00           C
ATOM    401  HB1 ASN A  28      32.848  47.998  36.523  1.00  0.00           H
ATOM    402  HB2 ASN A  28      33.218  46.318  36.693  1.00  0.00           H
ATOM    403  CG  ASN A  28      34.948  47.708  36.493  1.00  0.00           C
ATOM    404  OD1 ASN A  28      35.288  48.878  36.353  1.00  0.00           O
ATOM    405  ND2 ASN A  28      35.768  46.718  36.123  1.00  0.00           N
ATOM    406 1HD2 ASN A  28      35.558  45.768  36.363  1.00  0.00           H
ATOM    407 2HD2 ASN A  28      36.638  46.878  35.633  1.00  0.00           H
ATOM    408  C   ASN A  28      31.998  46.748  38.963  1.00  0.00           C
ATOM    409  O   ASN A  28      31.838  45.598  39.373  1.00  0.00           O
ATOM    410  N   GLY A  29      30.928  47.558  38.953  1.00  0.00           N
ATOM    411  H   GLY A  29      31.038  48.488  38.573  1.00  0.00           H
ATOM    412  CA  GLY A  29      29.618  47.258  39.503  1.00  0.00           C
ATOM    413  HA1 GLY A  29      29.628  47.598  40.543  1.00  0.00           H
ATOM    414  HA2 GLY A  29      29.398  46.198  39.373  1.00  0.00           H
ATOM    415  C   GLY A  29      28.548  47.928  38.663  1.00  0.00           C
ATOM    416  O   GLY A  29      28.788  48.568  37.643  1.00  0.00           O
ATOM    417  N   LEU A  30      27.288  47.678  39.053  1.00  0.00           N
ATOM    418  H   LEU A  30      27.198  47.158  39.913  1.00  0.00           H
ATOM    419  CA  LEU A  30      26.078  48.318  38.563  1.00  0.00           C
ATOM    420  HA  LEU A  30      26.298  49.218  38.003  1.00  0.00           H
ATOM    421  CB  LEU A  30      25.358  47.368  37.623  1.00  0.00           C
ATOM    422  HB1 LEU A  30      25.278  46.438  38.183  1.00  0.00           H
ATOM    423  HB2 LEU A  30      26.008  47.088  36.793  1.00  0.00           H
ATOM    424  CG  LEU A  30      23.978  47.718  37.073  1.00  0.00           C
ATOM    425  HG  LEU A  30      23.338  48.168  37.823  1.00  0.00           H
ATOM    426  CD1 LEU A  30      24.118  48.708  35.923  1.00  0.00           C
ATOM    427 1HD1 LEU A  30      24.628  48.208  35.093  1.00  0.00           H
ATOM    428 2HD1 LEU A  30      23.128  49.038  35.643  1.00  0.00           H
ATOM    429 3HD1 LEU A  30      24.648  49.618  36.213  1.00  0.00           H
ATOM    430  CD2 LEU A  30      23.278  46.448  36.583  1.00  0.00           C
ATOM    431 1HD2 LEU A  30      22.608  46.148  37.393  1.00  0.00           H
ATOM    432 2HD2 LEU A  30      22.888  46.578  35.573  1.00  0.00           H
ATOM    433 3HD2 LEU A  30      24.058  45.708  36.383  1.00  0.00           H
ATOM    434  C   LEU A  30      25.108  48.648  39.683  1.00  0.00           C
ATOM    435  O   LEU A  30      24.878  47.868  40.613  1.00  0.00           O
ATOM    436  N   TRP A  31      24.498  49.838  39.693  1.00  0.00           N
ATOM    437  H   TRP A  31      24.848  50.418  38.943  1.00  0.00           H
ATOM    438  CA  TRP A  31      23.718  50.598  40.653  1.00  0.00           C
ATOM    439  HA  TRP A  31      23.688  49.998  41.563  1.00  0.00           H
ATOM    440  CB  TRP A  31      24.498  51.828  41.093  1.00  0.00           C
ATOM    441  HB1 TRP A  31      24.818  52.198  40.123  1.00  0.00           H
ATOM    442  HB2 TRP A  31      25.408  51.598  41.653  1.00  0.00           H
ATOM    443  CG  TRP A  31      23.828  52.918  41.873  1.00  0.00           C
ATOM    444  CD1 TRP A  31      23.098  52.738  42.993  1.00  0.00           C
ATOM    445  HD1 TRP A  31      22.848  51.828  43.523  1.00  0.00           H
ATOM    446  NE1 TRP A  31      22.768  53.968  43.533  1.00  0.00           N
ATOM    447  HE1 TRP A  31      22.038  54.068  44.223  1.00  0.00           H
ATOM    448  CE2 TRP A  31      23.278  55.008  42.793  1.00  0.00           C
ATOM    449  CZ2 TRP A  31      23.318  56.398  42.993  1.00  0.00           C
ATOM    450  HZ2 TRP A  31      22.838  56.838  43.853  1.00  0.00           H
ATOM    451  CH2 TRP A  31      23.988  57.208  42.063  1.00  0.00           C
ATOM    452  HH2 TRP A  31      24.088  58.268  42.193  1.00  0.00           H
ATOM    453  CZ3 TRP A  31      24.708  56.618  41.013  1.00  0.00           C
ATOM    454  HZ3 TRP A  31      25.328  57.328  40.493  1.00  0.00           H
ATOM    455  CE3 TRP A  31      24.658  55.228  40.863  1.00  0.00           C
ATOM    456  HE3 TRP A  31      25.278  54.768  40.113  1.00  0.00           H
ATOM    457  CD2 TRP A  31      23.948  54.368  41.723  1.00  0.00           C
ATOM    458  C   TRP A  31      22.328  51.028  40.233  1.00  0.00           C
ATOM    459  O   TRP A  31      21.998  51.888  39.423  1.00  0.00           O
ATOM    460  N   LEU A  32      21.398  50.188  40.703  1.00  0.00           N
ATOM    461  H   LEU A  32      21.708  49.508  41.383  1.00  0.00           H
ATOM    462  CA  LEU A  32      19.988  50.128  40.383  1.00  0.00           C
ATOM    463  HA  LEU A  32      19.638  50.748  39.553  1.00  0.00           H
ATOM    464  CB  LEU A  32      19.588  48.698  40.053  1.00  0.00           C
ATOM    465  HB1 LEU A  32      18.508  48.698  39.863  1.00  0.00           H
ATOM    466  HB2 LEU A  32      19.768  47.988  40.863  1.00  0.00           H
ATOM    467  CG  LEU A  32      20.258  48.278  38.753  1.00  0.00           C
ATOM    468  HG  LEU A  32      21.318  48.348  38.993  1.00  0.00           H
ATOM    469  CD1 LEU A  32      19.908  46.808  38.553  1.00  0.00           C
ATOM    470 1HD1 LEU A  32      20.458  46.158  39.233  1.00  0.00           H
ATOM    471 2HD1 LEU A  32      18.848  46.668  38.783  1.00  0.00           H
ATOM    472 3HD1 LEU A  32      20.148  46.678  37.493  1.00  0.00           H
ATOM    473  CD2 LEU A  32      20.028  49.008  37.433  1.00  0.00           C
ATOM    474 1HD2 LEU A  32      20.178  50.078  37.493  1.00  0.00           H
ATOM    475 2HD2 LEU A  32      20.678  48.738  36.603  1.00  0.00           H
ATOM    476 3HD2 LEU A  32      18.998  48.868  37.093  1.00  0.00           H
ATOM    477  C   LEU A  32      19.258  50.578  41.643  1.00  0.00           C
ATOM    478  O   LEU A  32      19.258  49.858  42.643  1.00  0.00           O
ATOM    479  N   ASP A  33      18.678  51.768  41.583  1.00  0.00           N
ATOM    480  H   ASP A  33      18.878  52.258  40.713  1.00  0.00           H
ATOM    481  CA  ASP A  33      18.108  52.518  42.683  1.00  0.00           C
ATOM    482  HA  ASP A  33      17.998  53.578  42.453  1.00  0.00           H
ATOM    483  CB  ASP A  33      16.738  51.928  43.013  1.00  0.00           C
ATOM    484  HB1 ASP A  33      16.358  52.588  43.803  1.00  0.00           H
ATOM    485  HB2 ASP A  33      16.638  50.898  43.343  1.00  0.00           H
ATOM    486  CG  ASP A  33      15.638  51.998  41.973  1.00  0.00           C
ATOM    487  OD1 ASP A  33      15.668  52.948  41.163  1.00  0.00           O
ATOM    488  OD2 ASP A  33      14.708  51.158  41.903  1.00  0.00           O
ATOM    489  C   ASP A  33      19.048  52.608  43.883  1.00  0.00           C
ATOM    490  O   ASP A  33      19.958  53.428  43.783  1.00  0.00           O
ATOM    491  N   ASP A  34      18.868  51.778  44.913  1.00  0.00           N
ATOM    492  H   ASP A  34      18.108  51.118  44.793  1.00  0.00           H
ATOM    493  CA  ASP A  34      19.638  51.778  46.143  1.00  0.00           C
ATOM    494  HA  ASP A  34      20.358  52.598  46.113  1.00  0.00           H
ATOM    495  CB  ASP A  34      18.838  52.118  47.393  1.00  0.00           C
ATOM    496  HB1 ASP A  34      18.468  53.068  47.003  1.00  0.00           H
ATOM    497  HB2 ASP A  34      19.538  52.348  48.203  1.00  0.00           H
ATOM    498  CG  ASP A  34      17.658  51.218  47.713  1.00  0.00           C
ATOM    499  OD1 ASP A  34      16.968  51.448  48.733  1.00  0.00           O
ATOM    500  OD2 ASP A  34      17.578  50.148  47.073  1.00  0.00           O
ATOM    501  C   ASP A  34      20.378  50.468  46.393  1.00  0.00           C
ATOM    502  O   ASP A  34      20.948  50.268  47.463  1.00  0.00           O
ATOM    503  N   VAL A  35      20.498  49.658  45.333  1.00  0.00           N
ATOM    504  H   VAL A  35      20.088  49.848  44.433  1.00  0.00           H
ATOM    505  CA  VAL A  35      21.368  48.498  45.353  1.00  0.00           C
ATOM    506  HA  VAL A  35      21.828  48.498  46.333  1.00  0.00           H
ATOM    507  CB  VAL A  35      20.618  47.198  45.033  1.00  0.00           C
ATOM    508  HB  VAL A  35      19.998  47.458  44.173  1.00  0.00           H
ATOM    509  CG1 VAL A  35      21.498  45.968  44.823  1.00  0.00           C
ATOM    510 1HG1 VAL A  35      22.188  45.848  45.663  1.00  0.00           H
ATOM    511 2HG1 VAL A  35      20.968  45.028  44.703  1.00  0.00           H
ATOM    512 3HG1 VAL A  35      22.218  46.128  44.013  1.00  0.00           H
ATOM    513  CG2 VAL A  35      19.708  46.788  46.183  1.00  0.00           C
ATOM    514 1HG2 VAL A  35      18.808  47.408  46.233  1.00  0.00           H
ATOM    515 2HG2 VAL A  35      19.258  45.858  45.833  1.00  0.00           H
ATOM    516 3HG2 VAL A  35      20.168  46.798  47.173  1.00  0.00           H
ATOM    517  C   VAL A  35      22.498  48.668  44.353  1.00  0.00           C
ATOM    518  O   VAL A  35      22.308  49.058  43.203  1.00  0.00           O
ATOM    519  N   VAL A  36      23.658  48.178  44.803  1.00  0.00           N
ATOM    520  H   VAL A  36      23.718  48.018  45.793  1.00  0.00           H
ATOM    521  CA  VAL A  36      24.808  47.938  43.943  1.00  0.00           C
ATOM    522  HA  VAL A  36      24.548  48.208  42.923  1.00  0.00           H
ATOM    523  CB  VAL A  36      25.938  48.868  44.363  1.00  0.00           C
ATOM    524  HB  VAL A  36      26.428  48.628  45.313  1.00  0.00           H
ATOM    525  CG1 VAL A  36      27.038  48.638  43.333  1.00  0.00           C
ATOM    526 1HG1 VAL A  36      27.578  47.708  43.513  1.00  0.00           H
ATOM    527 2HG1 VAL A  36      26.778  48.558  42.273  1.00  0.00           H
ATOM    528 3HG1 VAL A  36      27.748  49.458  43.383  1.00  0.00           H
ATOM    529  CG2 VAL A  36      25.448  50.318  44.393  1.00  0.00           C
ATOM    530 1HG2 VAL A  36      25.048  50.628  43.433  1.00  0.00           H
ATOM    531 2HG2 VAL A  36      24.718  50.468  45.193  1.00  0.00           H
ATOM    532 3HG2 VAL A  36      26.288  50.978  44.603  1.00  0.00           H
ATOM    533  C   VAL A  36      25.268  46.488  43.983  1.00  0.00           C
ATOM    534  O   VAL A  36      25.318  45.908  45.073  1.00  0.00           O
ATOM    535  N   TYR A  37      25.458  45.908  42.803  1.00  0.00           N
ATOM    536  H   TYR A  37      25.258  46.468  41.983  1.00  0.00           H
ATOM    537  CA  TYR A  37      26.058  44.588  42.643  1.00  0.00           C
ATOM    538  HA  TYR A  37      25.968  44.088  43.603  1.00  0.00           H
ATOM    539  CB  TYR A  37      25.258  43.888  41.553  1.00  0.00           C
ATOM    540  HB1 TYR A  37      25.588  42.858  41.473  1.00  0.00           H
ATOM    541  HB2 TYR A  37      25.468  44.468  40.653  1.00  0.00           H
ATOM    542  CG  TYR A  37      23.768  43.728  41.753  1.00  0.00           C
ATOM    543  CD1 TYR A  37      22.908  44.678  41.193  1.00  0.00           C
ATOM    544  HD1 TYR A  37      23.248  45.518  40.613  1.00  0.00           H
ATOM    545  CE1 TYR A  37      21.578  44.758  41.633  1.00  0.00           C
ATOM    546  HE1 TYR A  37      20.928  45.558  41.313  1.00  0.00           H
ATOM    547  CZ  TYR A  37      21.068  43.758  42.473  1.00  0.00           C
ATOM    548  OH  TYR A  37      19.718  43.788  42.663  1.00  0.00           O
ATOM    549  HH  TYR A  37      19.448  42.908  42.943  1.00  0.00           H
ATOM    550  CE2 TYR A  37      21.908  42.698  42.893  1.00  0.00           C
ATOM    551  HE2 TYR A  37      21.508  41.858  43.443  1.00  0.00           H
ATOM    552  CD2 TYR A  37      23.268  42.708  42.573  1.00  0.00           C
ATOM    553  HD2 TYR A  37      24.038  42.088  43.003  1.00  0.00           H
ATOM    554  C   TYR A  37      27.528  44.808  42.313  1.00  0.00           C
ATOM    555  O   TYR A  37      27.828  45.758  41.593  1.00  0.00           O
ATOM    556  N   CYS A  38      28.348  43.818  42.653  1.00  0.00           N
ATOM    557  H   CYS A  38      28.028  43.188  43.373  1.00  0.00           H
ATOM    558  CA  CYS A  38      29.668  43.498  42.133  1.00  0.00           C
ATOM    559  HA  CYS A  38      29.698  43.768  41.083  1.00  0.00           H
ATOM    560  CB  CYS A  38      30.648  44.328  42.953  1.00  0.00           C
ATOM    561  HB1 CYS A  38      30.328  45.348  42.783  1.00  0.00           H
ATOM    562  HB2 CYS A  38      31.668  44.128  42.623  1.00  0.00           H
ATOM    563  SG  CYS A  38      30.538  44.148  44.753  1.00  0.00           S
ATOM    564  HG  CYS A  38      30.948  42.878  44.783  1.00  0.00           H
ATOM    565  C   CYS A  38      30.048  42.028  42.263  1.00  0.00           C
ATOM    566  O   CYS A  38      29.548  41.458  43.233  1.00  0.00           O
ATOM    567  N   PRO A  39      31.068  41.578  41.533  1.00  0.00           N
ATOM    568  CD  PRO A  39      31.758  42.288  40.473  1.00  0.00           C
ATOM    569  HD1 PRO A  39      32.488  42.898  40.993  1.00  0.00           H
ATOM    570  HD2 PRO A  39      31.128  42.808  39.743  1.00  0.00           H
ATOM    571  CG  PRO A  39      32.348  41.128  39.673  1.00  0.00           C
ATOM    572  HG1 PRO A  39      33.238  41.528  39.193  1.00  0.00           H
ATOM    573  HG2 PRO A  39      31.598  40.628  39.063  1.00  0.00           H
ATOM    574  CB  PRO A  39      32.748  40.178  40.793  1.00  0.00           C
ATOM    575  HB1 PRO A  39      33.718  40.518  41.163  1.00  0.00           H
ATOM    576  HB2 PRO A  39      32.858  39.168  40.383  1.00  0.00           H
ATOM    577  CA  PRO A  39      31.678  40.308  41.873  1.00  0.00           C
ATOM    578  HA  PRO A  39      30.888  39.568  41.783  1.00  0.00           H
ATOM    579  C   PRO A  39      32.208  40.318  43.303  1.00  0.00           C
ATOM    580  O   PRO A  39      32.918  41.268  43.613  1.00  0.00           O
ATOM    581  N   ARG A  40      31.868  39.338  44.133  1.00  0.00           N
ATOM    582  H   ARG A  40      31.338  38.528  43.833  1.00  0.00           H
ATOM    583  CA  ARG A  40      32.308  39.158  45.503  1.00  0.00           C
ATOM    584  HA  ARG A  40      32.018  40.108  45.963  1.00  0.00           H
ATOM    585  CB  ARG A  40      31.608  38.018  46.233  1.00  0.00           C
ATOM    586  HB1 ARG A  40      30.558  37.918  45.963  1.00  0.00           H
ATOM    587  HB2 ARG A  40      31.738  38.068  47.313  1.00  0.00           H
ATOM    588  CG  ARG A  40      32.238  36.678  45.883  1.00  0.00           C
ATOM    589  HG1 ARG A  40      33.268  36.678  46.243  1.00  0.00           H
ATOM    590  HG2 ARG A  40      32.238  36.498  44.803  1.00  0.00           H
ATOM    591  CD  ARG A  40      31.598  35.478  46.573  1.00  0.00           C
ATOM    592  HD1 ARG A  40      30.508  35.558  46.563  1.00  0.00           H
ATOM    593  HD2 ARG A  40      31.928  35.548  47.613  1.00  0.00           H
ATOM    594  NE  ARG A  40      31.958  34.188  45.993  1.00  0.00           N
ATOM    595  HE  ARG A  40      32.718  34.218  45.333  1.00  0.00           H
ATOM    596  CZ  ARG A  40      31.268  33.048  46.193  1.00  0.00           C
ATOM    597  NH1 ARG A  40      30.198  33.018  46.993  1.00  0.00           N
ATOM    598 1HH1 ARG A  40      29.858  33.888  47.373  1.00  0.00           H
ATOM    599 2HH1 ARG A  40      29.628  32.178  47.033  1.00  0.00           H
ATOM    600  NH2 ARG A  40      31.748  31.988  45.533  1.00  0.00           N
ATOM    601 1HH2 ARG A  40      32.418  32.258  44.833  1.00  0.00           H
ATOM    602 2HH2 ARG A  40      31.308  31.078  45.563  1.00  0.00           H
ATOM    603  C   ARG A  40      33.798  39.138  45.773  1.00  0.00           C
ATOM    604  O   ARG A  40      34.148  39.618  46.853  1.00  0.00           O
ATOM    605  N   HIS A  41      34.578  38.718  44.773  1.00  0.00           N
ATOM    606  H   HIS A  41      34.038  38.538  43.943  1.00  0.00           H
ATOM    607  CA  HIS A  41      35.998  38.958  44.633  1.00  0.00           C
ATOM    608  HA  HIS A  41      36.378  38.148  45.253  1.00  0.00           H
ATOM    609  CB  HIS A  41      36.398  38.728  43.173  1.00  0.00           C
ATOM    610  HB1 HIS A  41      35.698  39.298  42.563  1.00  0.00           H
ATOM    611  HB2 HIS A  41      36.338  37.688  42.853  1.00  0.00           H
ATOM    612  CG  HIS A  41      37.788  39.168  42.813  1.00  0.00           C
ATOM    613  ND1 HIS A  41      38.958  38.978  43.533  1.00  0.00           N
ATOM    614  HD1 HIS A  41      39.038  38.488  44.403  1.00  0.00           H
ATOM    615  CE1 HIS A  41      39.998  39.558  42.903  1.00  0.00           C
ATOM    616  HE1 HIS A  41      40.998  39.548  43.313  1.00  0.00           H
ATOM    617  NE2 HIS A  41      39.528  40.028  41.743  1.00  0.00           N
ATOM    618  CD2 HIS A  41      38.148  39.918  41.713  1.00  0.00           C
ATOM    619  HD2 HIS A  41      37.488  40.238  40.913  1.00  0.00           H
ATOM    620  C   HIS A  41      36.468  40.238  45.303  1.00  0.00           C
ATOM    621  O   HIS A  41      37.568  40.188  45.843  1.00  0.00           O
ATOM    622  N   VAL A  42      35.688  41.318  45.233  1.00  0.00           N
ATOM    623  H   VAL A  42      34.858  41.328  44.643  1.00  0.00           H
ATOM    624  CA  VAL A  42      36.018  42.578  45.873  1.00  0.00           C
ATOM    625  HA  VAL A  42      36.958  42.788  45.363  1.00  0.00           H
ATOM    626  CB  VAL A  42      34.968  43.648  45.623  1.00  0.00           C
ATOM    627  HB  VAL A  42      34.528  43.398  44.663  1.00  0.00           H
ATOM    628  CG1 VAL A  42      33.908  43.708  46.723  1.00  0.00           C
ATOM    629 1HG1 VAL A  42      33.268  42.838  46.673  1.00  0.00           H
ATOM    630 2HG1 VAL A  42      34.448  43.868  47.663  1.00  0.00           H
ATOM    631 3HG1 VAL A  42      33.278  44.598  46.643  1.00  0.00           H
ATOM    632  CG2 VAL A  42      35.608  45.028  45.483  1.00  0.00           C
ATOM    633 1HG2 VAL A  42      36.358  44.818  44.713  1.00  0.00           H
ATOM    634 2HG2 VAL A  42      34.808  45.658  45.083  1.00  0.00           H
ATOM    635 3HG2 VAL A  42      35.988  45.418  46.423  1.00  0.00           H
ATOM    636  C   VAL A  42      36.498  42.498  47.323  1.00  0.00           C
ATOM    637  O   VAL A  42      37.338  43.338  47.603  1.00  0.00           O
ATOM    638  N   ILE A  43      36.028  41.568  48.163  1.00  0.00           N
ATOM    639  H   ILE A  43      35.448  40.858  47.753  1.00  0.00           H
ATOM    640  CA  ILE A  43      36.438  41.498  49.553  1.00  0.00           C
ATOM    641  HA  ILE A  43      36.478  42.478  50.023  1.00  0.00           H
ATOM    642  CB  ILE A  43      35.348  40.748  50.313  1.00  0.00           C
ATOM    643  HB  ILE A  43      35.538  40.738  51.383  1.00  0.00           H
ATOM    644  CG2 ILE A  43      34.038  41.538  50.283  1.00  0.00           C
ATOM    645 1HG2 ILE A  43      33.568  41.308  49.323  1.00  0.00           H
ATOM    646 2HG2 ILE A  43      33.368  41.268  51.093  1.00  0.00           H
ATOM    647 3HG2 ILE A  43      34.268  42.568  50.523  1.00  0.00           H
ATOM    648  CG1 ILE A  43      35.258  39.278  49.933  1.00  0.00           C
ATOM    649 1HG1 ILE A  43      36.098  38.738  50.373  1.00  0.00           H
ATOM    650 2HG1 ILE A  43      35.368  39.148  48.853  1.00  0.00           H
ATOM    651  CD  ILE A  43      33.978  38.528  50.283  1.00  0.00           C
ATOM    652  HD1 ILE A  43      33.878  38.558  51.363  1.00  0.00           H
ATOM    653  HD2 ILE A  43      33.038  38.888  49.863  1.00  0.00           H
ATOM    654  HD3 ILE A  43      33.968  37.498  49.933  1.00  0.00           H
ATOM    655  C   ILE A  43      37.758  40.768  49.743  1.00  0.00           C
ATOM    656  O   ILE A  43      38.248  40.788  50.873  1.00  0.00           O
ATOM    657  N   CYS A  44      38.328  40.168  48.693  1.00  0.00           N
ATOM    658  H   CYS A  44      37.818  40.168  47.823  1.00  0.00           H
ATOM    659  CA  CYS A  44      39.588  39.468  48.613  1.00  0.00           C
ATOM    660  HA  CYS A  44      39.818  38.978  49.563  1.00  0.00           H
ATOM    661  CB  CYS A  44      39.538  38.398  47.533  1.00  0.00           C
ATOM    662  HB1 CYS A  44      40.458  37.848  47.733  1.00  0.00           H
ATOM    663  HB2 CYS A  44      39.518  38.888  46.563  1.00  0.00           H
ATOM    664  SG  CYS A  44      38.188  37.198  47.723  1.00  0.00           S
ATOM    665  HG  CYS A  44      38.638  36.238  46.913  1.00  0.00           H
ATOM    666  C   CYS A  44      40.708  40.478  48.383  1.00  0.00           C
ATOM    667  O   CYS A  44      40.538  41.618  47.973  1.00  0.00           O
ATOM    668  N   THR A  45      41.968  40.038  48.523  1.00  0.00           N
ATOM    669  H   THR A  45      42.188  39.248  49.103  1.00  0.00           H
ATOM    670  CA  THR A  45      43.148  40.538  47.843  1.00  0.00           C
ATOM    671  HA  THR A  45      42.758  41.208  47.083  1.00  0.00           H
ATOM    672  CB  THR A  45      44.048  41.428  48.693  1.00  0.00           C
ATOM    673  HB  THR A  45      43.438  41.958  49.423  1.00  0.00           H
ATOM    674  CG2 THR A  45      44.978  40.628  49.603  1.00  0.00           C
ATOM    675 1HG2 THR A  45      45.618  39.948  49.033  1.00  0.00           H
ATOM    676 2HG2 THR A  45      45.498  41.308  50.273  1.00  0.00           H
ATOM    677 3HG2 THR A  45      44.388  39.998  50.273  1.00  0.00           H
ATOM    678  OG1 THR A  45      44.848  42.378  48.013  1.00  0.00           O
ATOM    679  HG1 THR A  45      44.468  43.258  48.033  1.00  0.00           H
ATOM    680  C   THR A  45      43.898  39.448  47.093  1.00  0.00           C
ATOM    681  O   THR A  45      43.728  38.248  47.313  1.00  0.00           O
ATOM    682  N   SER A  46      44.908  39.798  46.293  1.00  0.00           N
ATOM    683  H   SER A  46      45.008  40.738  45.963  1.00  0.00           H
ATOM    684  CA  SER A  46      45.458  38.798  45.403  1.00  0.00           C
ATOM    685  HA  SER A  46      44.668  38.348  44.803  1.00  0.00           H
ATOM    686  CB  SER A  46      46.398  39.418  44.373  1.00  0.00           C
ATOM    687  HB1 SER A  46      46.828  38.638  43.733  1.00  0.00           H
ATOM    688  HB2 SER A  46      47.218  39.928  44.863  1.00  0.00           H
ATOM    689  OG  SER A  46      45.598  40.268  43.573  1.00  0.00           O
ATOM    690  HG  SER A  46      46.128  40.428  42.793  1.00  0.00           H
ATOM    691  C   SER A  46      46.278  37.608  45.883  1.00  0.00           C
ATOM    692  O   SER A  46      46.638  36.728  45.093  1.00  0.00           O
ATOM    693  N   GLU A  47      46.508  37.548  47.193  1.00  0.00           N
ATOM    694  H   GLU A  47      46.328  38.338  47.793  1.00  0.00           H
ATOM    695  CA  GLU A  47      46.918  36.308  47.833  1.00  0.00           C
ATOM    696  HA  GLU A  47      47.638  35.788  47.213  1.00  0.00           H
ATOM    697  CB  GLU A  47      47.688  36.648  49.103  1.00  0.00           C
ATOM    698  HB1 GLU A  47      47.148  37.438  49.623  1.00  0.00           H
ATOM    699  HB2 GLU A  47      48.588  37.178  48.773  1.00  0.00           H
ATOM    700  CG  GLU A  47      47.908  35.538  50.123  1.00  0.00           C
ATOM    701  HG1 GLU A  47      48.478  34.758  49.623  1.00  0.00           H
ATOM    702  HG2 GLU A  47      46.968  35.108  50.473  1.00  0.00           H
ATOM    703  CD  GLU A  47      48.738  35.968  51.333  1.00  0.00           C
ATOM    704  OE1 GLU A  47      49.988  35.958  51.283  1.00  0.00           O
ATOM    705  OE2 GLU A  47      48.058  36.398  52.283  1.00  0.00           O
ATOM    706  C   GLU A  47      45.728  35.458  48.243  1.00  0.00           C
ATOM    707  O   GLU A  47      45.858  34.238  48.293  1.00  0.00           O
ATOM    708  N   ASP A  48      44.558  35.978  48.633  1.00  0.00           N
ATOM    709  H   ASP A  48      44.388  36.908  48.293  1.00  0.00           H
ATOM    710  CA  ASP A  48      43.418  35.188  49.053  1.00  0.00           C
ATOM    711  HA  ASP A  48      43.818  34.388  49.663  1.00  0.00           H
ATOM    712  CB  ASP A  48      42.448  36.118  49.783  1.00  0.00           C
ATOM    713  HB1 ASP A  48      41.628  35.498  50.153  1.00  0.00           H
ATOM    714  HB2 ASP A  48      42.068  36.788  49.003  1.00  0.00           H
ATOM    715  CG  ASP A  48      43.108  36.818  50.963  1.00  0.00           C
ATOM    716  OD1 ASP A  48      43.668  36.138  51.853  1.00  0.00           O
ATOM    717  OD2 ASP A  48      42.988  38.058  50.963  1.00  0.00           O
ATOM    718  C   ASP A  48      42.668  34.618  47.853  1.00  0.00           C
ATOM    719  O   ASP A  48      41.868  33.688  47.893  1.00  0.00           O
ATOM    720  N   MET A  49      42.858  35.318  46.733  1.00  0.00           N
ATOM    721  H   MET A  49      43.398  36.158  46.853  1.00  0.00           H
ATOM    722  CA  MET A  49      42.288  35.078  45.413  1.00  0.00           C
ATOM    723  HA  MET A  49      41.268  35.458  45.513  1.00  0.00           H
ATOM    724  CB  MET A  49      43.038  36.008  44.463  1.00  0.00           C
ATOM    725  HB1 MET A  49      44.108  35.858  44.603  1.00  0.00           H
ATOM    726  HB2 MET A  49      42.818  37.048  44.693  1.00  0.00           H
ATOM    727  CG  MET A  49      42.678  35.808  42.993  1.00  0.00           C
ATOM    728  HG1 MET A  49      41.608  35.588  42.943  1.00  0.00           H
ATOM    729  HG2 MET A  49      43.258  34.918  42.763  1.00  0.00           H
ATOM    730  SD  MET A  49      43.148  36.998  41.713  1.00  0.00           S
ATOM    731  CE  MET A  49      44.948  36.858  41.843  1.00  0.00           C
ATOM    732  HE1 MET A  49      45.328  37.198  42.803  1.00  0.00           H
ATOM    733  HE2 MET A  49      45.218  35.808  41.703  1.00  0.00           H
ATOM    734  HE3 MET A  49      45.338  37.488  41.043  1.00  0.00           H
ATOM    735  C   MET A  49      42.168  33.658  44.883  1.00  0.00           C
ATOM    736  O   MET A  49      41.328  33.328  44.053  1.00  0.00           O
ATOM    737  N   LEU A  50      43.088  32.818  45.353  1.00  0.00           N
ATOM    738  H   LEU A  50      43.688  33.268  46.033  1.00  0.00           H
ATOM    739  CA  LEU A  50      43.338  31.458  44.923  1.00  0.00           C
ATOM    740  HA  LEU A  50      43.128  31.468  43.853  1.00  0.00           H
ATOM    741  CB  LEU A  50      44.788  31.018  45.073  1.00  0.00           C
ATOM    742  HB1 LEU A  50      44.798  29.938  44.933  1.00  0.00           H
ATOM    743  HB2 LEU A  50      45.138  31.278  46.073  1.00  0.00           H
ATOM    744  CG  LEU A  50      45.778  31.548  44.043  1.00  0.00           C
ATOM    745  HG  LEU A  50      45.548  31.178  43.043  1.00  0.00           H
ATOM    746  CD1 LEU A  50      45.928  33.068  44.093  1.00  0.00           C
ATOM    747 1HD1 LEU A  50      45.038  33.618  43.783  1.00  0.00           H
ATOM    748 2HD1 LEU A  50      46.268  33.348  45.093  1.00  0.00           H
ATOM    749 3HD1 LEU A  50      46.638  33.388  43.323  1.00  0.00           H
ATOM    750  CD2 LEU A  50      47.048  30.828  44.483  1.00  0.00           C
ATOM    751 1HD2 LEU A  50      47.498  31.348  45.333  1.00  0.00           H
ATOM    752 2HD2 LEU A  50      46.838  29.778  44.633  1.00  0.00           H
ATOM    753 3HD2 LEU A  50      47.828  30.988  43.733  1.00  0.00           H
ATOM    754  C   LEU A  50      42.388  30.528  45.673  1.00  0.00           C
ATOM    755  O   LEU A  50      42.098  29.458  45.143  1.00  0.00           O
ATOM    756  N   ASN A  51      41.998  30.858  46.903  1.00  0.00           N
ATOM    757  H   ASN A  51      42.268  31.778  47.223  1.00  0.00           H
ATOM    758  CA  ASN A  51      41.128  30.068  47.743  1.00  0.00           C
ATOM    759  HA  ASN A  51      40.308  29.598  47.193  1.00  0.00           H
ATOM    760  CB  ASN A  51      42.018  29.038  48.423  1.00  0.00           C
ATOM    761  HB1 ASN A  51      42.888  29.498  48.893  1.00  0.00           H
ATOM    762  HB2 ASN A  51      42.418  28.438  47.593  1.00  0.00           H
ATOM    763  CG  ASN A  51      41.418  28.048  49.413  1.00  0.00           C
ATOM    764  OD1 ASN A  51      40.248  28.018  49.773  1.00  0.00           O
ATOM    765  ND2 ASN A  51      42.278  27.138  49.873  1.00  0.00           N
ATOM    766 1HD2 ASN A  51      43.228  27.128  49.533  1.00  0.00           H
ATOM    767 2HD2 ASN A  51      41.928  26.478  50.543  1.00  0.00           H
ATOM    768  C   ASN A  51      40.508  30.968  48.803  1.00  0.00           C
ATOM    769  O   ASN A  51      40.858  30.898  49.983  1.00  0.00           O
ATOM    770  N   PRO A  52      39.608  31.868  48.403  1.00  0.00           N
ATOM    771  CD  PRO A  52      39.098  32.098  47.063  1.00  0.00           C
ATOM    772  HD1 PRO A  52      38.628  31.208  46.643  1.00  0.00           H
ATOM    773  HD2 PRO A  52      39.938  32.518  46.523  1.00  0.00           H
ATOM    774  CG  PRO A  52      38.108  33.258  47.093  1.00  0.00           C
ATOM    775  HG1 PRO A  52      37.098  32.898  47.313  1.00  0.00           H
ATOM    776  HG2 PRO A  52      38.168  33.798  46.153  1.00  0.00           H
ATOM    777  CB  PRO A  52      38.448  33.918  48.433  1.00  0.00           C
ATOM    778  HB1 PRO A  52      37.588  34.388  48.903  1.00  0.00           H
ATOM    779  HB2 PRO A  52      39.268  34.608  48.253  1.00  0.00           H
ATOM    780  CA  PRO A  52      39.018  32.818  49.323  1.00  0.00           C
ATOM    781  HA  PRO A  52      39.778  33.288  49.943  1.00  0.00           H
ATOM    782  C   PRO A  52      37.918  32.268  50.233  1.00  0.00           C
ATOM    783  O   PRO A  52      36.958  31.728  49.683  1.00  0.00           O
ATOM    784  N   ASN A  53      38.078  32.328  51.553  1.00  0.00           N
ATOM    785  H   ASN A  53      38.948  32.658  51.943  1.00  0.00           H
ATOM    786  CA  ASN A  53      37.058  31.988  52.533  1.00  0.00           C
ATOM    787  HA  ASN A  53      36.788  30.988  52.203  1.00  0.00           H
ATOM    788  CB  ASN A  53      37.698  31.868  53.913  1.00  0.00           C
ATOM    789  HB1 ASN A  53      37.868  32.878  54.293  1.00  0.00           H
ATOM    790  HB2 ASN A  53      38.698  31.438  53.823  1.00  0.00           H
ATOM    791  CG  ASN A  53      36.868  31.068  54.903  1.00  0.00           C
ATOM    792  OD1 ASN A  53      36.078  30.178  54.603  1.00  0.00           O
ATOM    793  ND2 ASN A  53      37.238  31.238  56.173  1.00  0.00           N
ATOM    794 1HD2 ASN A  53      38.098  31.748  56.313  1.00  0.00           H
ATOM    795 2HD2 ASN A  53      36.778  30.758  56.933  1.00  0.00           H
ATOM    796  C   ASN A  53      35.878  32.948  52.603  1.00  0.00           C
ATOM    797  O   ASN A  53      35.758  33.678  53.593  1.00  0.00           O
ATOM    798  N   TYR A  54      34.988  33.048  51.613  1.00  0.00           N
ATOM    799  H   TYR A  54      35.008  32.278  50.953  1.00  0.00           H
ATOM    800  CA  TYR A  54      34.248  34.208  51.173  1.00  0.00           C
ATOM    801  HA  TYR A  54      34.968  35.018  51.093  1.00  0.00           H
ATOM    802  CB  TYR A  54      33.728  34.088  49.733  1.00  0.00           C
ATOM    803  HB1 TYR A  54      34.518  34.378  49.033  1.00  0.00           H
ATOM    804  HB2 TYR A  54      32.908  34.808  49.743  1.00  0.00           H
ATOM    805  CG  TYR A  54      33.088  32.768  49.383  1.00  0.00           C
ATOM    806  CD1 TYR A  54      33.718  31.858  48.523  1.00  0.00           C
ATOM    807  HD1 TYR A  54      34.698  32.058  48.133  1.00  0.00           H
ATOM    808  CE1 TYR A  54      33.038  30.748  48.003  1.00  0.00           C
ATOM    809  HE1 TYR A  54      33.428  30.068  47.253  1.00  0.00           H
ATOM    810  CZ  TYR A  54      31.748  30.508  48.513  1.00  0.00           C
ATOM    811  OH  TYR A  54      31.148  29.328  48.173  1.00  0.00           O
ATOM    812  HH  TYR A  54      30.308  29.228  48.623  1.00  0.00           H
ATOM    813  CE2 TYR A  54      31.148  31.338  49.473  1.00  0.00           C
ATOM    814  HE2 TYR A  54      30.218  31.038  49.943  1.00  0.00           H
ATOM    815  CD2 TYR A  54      31.778  32.538  49.813  1.00  0.00           C
ATOM    816  HD2 TYR A  54      31.158  33.198  50.413  1.00  0.00           H
ATOM    817  C   TYR A  54      33.188  34.708  52.143  1.00  0.00           C
ATOM    818  O   TYR A  54      32.938  35.898  52.323  1.00  0.00           O
ATOM    819  N   GLU A  55      32.478  33.828  52.853  1.00  0.00           N
ATOM    820  H   GLU A  55      32.638  32.838  52.683  1.00  0.00           H
ATOM    821  CA  GLU A  55      31.558  34.228  53.893  1.00  0.00           C
ATOM    822  HA  GLU A  55      30.938  35.038  53.513  1.00  0.00           H
ATOM    823  CB  GLU A  55      30.668  33.018  54.173  1.00  0.00           C
ATOM    824  HB1 GLU A  55      30.088  33.398  55.013  1.00  0.00           H
ATOM    825  HB2 GLU A  55      31.298  32.298  54.693  1.00  0.00           H
ATOM    826  CG  GLU A  55      29.798  32.308  53.143  1.00  0.00           C
ATOM    827  HG1 GLU A  55      30.388  31.758  52.403  1.00  0.00           H
ATOM    828  HG2 GLU A  55      29.258  33.098  52.613  1.00  0.00           H
ATOM    829  CD  GLU A  55      28.808  31.308  53.743  1.00  0.00           C
ATOM    830  OE1 GLU A  55      29.038  30.088  53.683  1.00  0.00           O
ATOM    831  OE2 GLU A  55      27.678  31.718  54.093  1.00  0.00           O
ATOM    832  C   GLU A  55      32.308  34.678  55.133  1.00  0.00           C
ATOM    833  O   GLU A  55      31.888  35.688  55.693  1.00  0.00           O
ATOM    834  N   ASP A  56      33.418  34.058  55.533  1.00  0.00           N
ATOM    835  H   ASP A  56      33.808  33.278  55.013  1.00  0.00           H
ATOM    836  CA  ASP A  56      34.268  34.708  56.513  1.00  0.00           C
ATOM    837  HA  ASP A  56      33.668  34.918  57.403  1.00  0.00           H
ATOM    838  CB  ASP A  56      35.268  33.718  57.103  1.00  0.00           C
ATOM    839  HB1 ASP A  56      35.928  33.448  56.273  1.00  0.00           H
ATOM    840  HB2 ASP A  56      34.618  32.898  57.393  1.00  0.00           H
ATOM    841  CG  ASP A  56      36.098  34.258  58.263  1.00  0.00           C
ATOM    842  OD1 ASP A  56      35.498  34.568  59.313  1.00  0.00           O
ATOM    843  OD2 ASP A  56      37.338  34.128  58.193  1.00  0.00           O
ATOM    844  C   ASP A  56      34.908  36.018  56.093  1.00  0.00           C
ATOM    845  O   ASP A  56      34.968  36.958  56.893  1.00  0.00           O
ATOM    846  N   LEU A  57      35.408  36.168  54.863  1.00  0.00           N
ATOM    847  H   LEU A  57      35.378  35.378  54.233  1.00  0.00           H
ATOM    848  CA  LEU A  57      35.938  37.418  54.353  1.00  0.00           C
ATOM    849  HA  LEU A  57      36.648  37.878  55.033  1.00  0.00           H
ATOM    850  CB  LEU A  57      36.508  37.218  52.953  1.00  0.00           C
ATOM    851  HB1 LEU A  57      36.808  38.148  52.473  1.00  0.00           H
ATOM    852  HB2 LEU A  57      35.708  36.788  52.363  1.00  0.00           H
ATOM    853  CG  LEU A  57      37.768  36.348  52.923  1.00  0.00           C
ATOM    854  HG  LEU A  57      37.638  35.408  53.453  1.00  0.00           H
ATOM    855  CD1 LEU A  57      38.238  36.038  51.503  1.00  0.00           C
ATOM    856 1HD1 LEU A  57      38.458  36.968  50.993  1.00  0.00           H
ATOM    857 2HD1 LEU A  57      39.168  35.448  51.553  1.00  0.00           H
ATOM    858 3HD1 LEU A  57      37.448  35.458  51.033  1.00  0.00           H
ATOM    859  CD2 LEU A  57      39.008  37.018  53.513  1.00  0.00           C
ATOM    860 1HD2 LEU A  57      39.308  37.918  52.983  1.00  0.00           H
ATOM    861 2HD2 LEU A  57      38.838  37.328  54.543  1.00  0.00           H
ATOM    862 3HD2 LEU A  57      39.838  36.318  53.493  1.00  0.00           H
ATOM    863  C   LEU A  57      34.888  38.518  54.313  1.00  0.00           C
ATOM    864  O   LEU A  57      35.248  39.678  54.513  1.00  0.00           O
ATOM    865  N   LEU A  58      33.618  38.158  54.103  1.00  0.00           N
ATOM    866  H   LEU A  58      33.348  37.218  53.843  1.00  0.00           H
ATOM    867  CA  LEU A  58      32.488  39.048  54.283  1.00  0.00           C
ATOM    868  HA  LEU A  58      32.938  39.978  53.943  1.00  0.00           H
ATOM    869  CB  LEU A  58      31.398  38.638  53.283  1.00  0.00           C
ATOM    870  HB1 LEU A  58      31.038  37.648  53.553  1.00  0.00           H
ATOM    871  HB2 LEU A  58      31.778  38.678  52.263  1.00  0.00           H
ATOM    872  CG  LEU A  58      30.258  39.658  53.243  1.00  0.00           C
ATOM    873  HG  LEU A  58      29.648  39.618  54.143  1.00  0.00           H
ATOM    874  CD1 LEU A  58      30.568  41.108  52.873  1.00  0.00           C
ATOM    875 1HD1 LEU A  58      31.198  41.538  53.643  1.00  0.00           H
ATOM    876 2HD1 LEU A  58      30.988  41.208  51.873  1.00  0.00           H
ATOM    877 3HD1 LEU A  58      29.618  41.638  52.923  1.00  0.00           H
ATOM    878  CD2 LEU A  58      29.278  39.218  52.163  1.00  0.00           C
ATOM    879 1HD2 LEU A  58      29.778  39.288  51.193  1.00  0.00           H
ATOM    880 2HD2 LEU A  58      28.918  38.228  52.443  1.00  0.00           H
ATOM    881 3HD2 LEU A  58      28.488  39.958  52.033  1.00  0.00           H
ATOM    882  C   LEU A  58      32.068  39.278  55.723  1.00  0.00           C
ATOM    883  O   LEU A  58      31.648  40.398  55.993  1.00  0.00           O
ATOM    884  N   ILE A  59      32.208  38.298  56.623  1.00  0.00           N
ATOM    885  H   ILE A  59      32.328  37.328  56.363  1.00  0.00           H
ATOM    886  CA  ILE A  59      31.868  38.548  58.013  1.00  0.00           C
ATOM    887  HA  ILE A  59      30.908  39.058  58.003  1.00  0.00           H
ATOM    888  CB  ILE A  59      31.618  37.218  58.713  1.00  0.00           C
ATOM    889  HB  ILE A  59      32.368  36.488  58.433  1.00  0.00           H
ATOM    890  CG2 ILE A  59      31.778  37.298  60.233  1.00  0.00           C
ATOM    891 1HG2 ILE A  59      31.168  38.078  60.673  1.00  0.00           H
ATOM    892 2HG2 ILE A  59      31.438  36.378  60.703  1.00  0.00           H
ATOM    893 3HG2 ILE A  59      32.838  37.498  60.383  1.00  0.00           H
ATOM    894  CG1 ILE A  59      30.298  36.618  58.233  1.00  0.00           C
ATOM    895 1HG1 ILE A  59      30.248  36.408  57.173  1.00  0.00           H
ATOM    896 2HG1 ILE A  59      29.498  37.338  58.383  1.00  0.00           H
ATOM    897  CD  ILE A  59      29.948  35.228  58.763  1.00  0.00           C
ATOM    898  HD1 ILE A  59      29.248  34.638  58.173  1.00  0.00           H
ATOM    899  HD2 ILE A  59      30.918  34.728  58.793  1.00  0.00           H
ATOM    900  HD3 ILE A  59      29.518  35.368  59.753  1.00  0.00           H
ATOM    901  C   ILE A  59      32.978  39.348  58.683  1.00  0.00           C
ATOM    902  O   ILE A  59      32.698  40.138  59.583  1.00  0.00           O
ATOM    903  N   ARG A  60      34.208  39.328  58.153  1.00  0.00           N
ATOM    904  H   ARG A  60      34.368  38.598  57.473  1.00  0.00           H
ATOM    905  CA  ARG A  60      35.268  40.238  58.533  1.00  0.00           C
ATOM    906  HA  ARG A  60      35.168  40.428  59.603  1.00  0.00           H
ATOM    907  CB  ARG A  60      36.578  39.528  58.223  1.00  0.00           C
ATOM    908  HB1 ARG A  60      37.358  40.288  58.363  1.00  0.00           H
ATOM    909  HB2 ARG A  60      36.498  39.168  57.193  1.00  0.00           H
ATOM    910  CG  ARG A  60      36.848  38.378  59.183  1.00  0.00           C
ATOM    911  HG1 ARG A  60      35.938  37.788  59.233  1.00  0.00           H
ATOM    912  HG2 ARG A  60      37.158  38.818  60.133  1.00  0.00           H
ATOM    913  CD  ARG A  60      37.978  37.498  58.653  1.00  0.00           C
ATOM    914  HD1 ARG A  60      38.888  38.078  58.473  1.00  0.00           H
ATOM    915  HD2 ARG A  60      37.608  37.118  57.693  1.00  0.00           H
ATOM    916  NE  ARG A  60      38.338  36.388  59.533  1.00  0.00           N
ATOM    917  HE  ARG A  60      37.628  35.708  59.753  1.00  0.00           H
ATOM    918  CZ  ARG A  60      39.548  36.158  60.073  1.00  0.00           C
ATOM    919  NH1 ARG A  60      40.598  36.978  60.023  1.00  0.00           N
ATOM    920 1HH1 ARG A  60      40.578  37.768  59.393  1.00  0.00           H
ATOM    921 2HH1 ARG A  60      41.508  36.628  60.293  1.00  0.00           H
ATOM    922  NH2 ARG A  60      39.818  35.048  60.773  1.00  0.00           N
ATOM    923 1HH2 ARG A  60      39.148  34.288  60.803  1.00  0.00           H
ATOM    924 2HH2 ARG A  60      40.778  34.838  61.003  1.00  0.00           H
ATOM    925  C   ARG A  60      35.218  41.628  57.923  1.00  0.00           C
ATOM    926  O   ARG A  60      36.208  42.338  58.073  1.00  0.00           O
ATOM    927  N   LYS A  61      34.118  42.038  57.293  1.00  0.00           N
ATOM    928  H   LYS A  61      33.398  41.338  57.143  1.00  0.00           H
ATOM    929  CA  LYS A  61      33.868  43.388  56.813  1.00  0.00           C
ATOM    930  HA  LYS A  61      34.818  43.888  57.023  1.00  0.00           H
ATOM    931  CB  LYS A  61      33.488  43.508  55.343  1.00  0.00           C
ATOM    932  HB1 LYS A  61      33.468  44.568  55.103  1.00  0.00           H
ATOM    933  HB2 LYS A  61      32.488  43.108  55.193  1.00  0.00           H
ATOM    934  CG  LYS A  61      34.548  42.948  54.393  1.00  0.00           C
ATOM    935  HG1 LYS A  61      34.158  43.068  53.383  1.00  0.00           H
ATOM    936  HG2 LYS A  61      34.638  41.908  54.703  1.00  0.00           H
ATOM    937  CD  LYS A  61      35.958  43.498  54.533  1.00  0.00           C
ATOM    938  HD1 LYS A  61      36.438  43.268  55.493  1.00  0.00           H
ATOM    939  HD2 LYS A  61      35.928  44.558  54.293  1.00  0.00           H
ATOM    940  CE  LYS A  61      36.858  42.868  53.473  1.00  0.00           C
ATOM    941  HE1 LYS A  61      37.788  43.418  53.303  1.00  0.00           H
ATOM    942  HE2 LYS A  61      36.328  42.988  52.523  1.00  0.00           H
ATOM    943  NZ  LYS A  61      37.148  41.448  53.693  1.00  0.00           N
ATOM    944  HZ1 LYS A  61      37.818  41.288  54.423  1.00  0.00           H
ATOM    945  HZ2 LYS A  61      36.328  40.908  53.943  1.00  0.00           H
ATOM    946  HZ3 LYS A  61      37.648  41.108  52.883  1.00  0.00           H
ATOM    947  C   LYS A  61      32.908  44.118  57.733  1.00  0.00           C
ATOM    948  O   LYS A  61      32.088  43.518  58.433  1.00  0.00           O
ATOM    949  N   SER A  62      33.018  45.448  57.763  1.00  0.00           N
ATOM    950  H   SER A  62      33.708  45.808  57.123  1.00  0.00           H
ATOM    951  CA  SER A  62      32.028  46.408  58.223  1.00  0.00           C
ATOM    952  HA  SER A  62      31.118  45.808  58.263  1.00  0.00           H
ATOM    953  CB  SER A  62      32.338  46.938  59.623  1.00  0.00           C
ATOM    954  HB1 SER A  62      32.968  47.828  59.563  1.00  0.00           H
ATOM    955  HB2 SER A  62      33.008  46.238  60.113  1.00  0.00           H
ATOM    956  OG  SER A  62      31.188  47.208  60.393  1.00  0.00           O
ATOM    957  HG  SER A  62      31.438  47.828  61.073  1.00  0.00           H
ATOM    958  C   SER A  62      31.828  47.588  57.293  1.00  0.00           C
ATOM    959  O   SER A  62      32.678  47.958  56.483  1.00  0.00           O
ATOM    960  N   ASN A  63      30.618  48.158  57.273  1.00  0.00           N
ATOM    961  H   ASN A  63      29.908  47.798  57.883  1.00  0.00           H
ATOM    962  CA  ASN A  63      30.098  49.078  56.283  1.00  0.00           C
ATOM    963  HA  ASN A  63      30.098  48.468  55.383  1.00  0.00           H
ATOM    964  CB  ASN A  63      28.628  49.378  56.563  1.00  0.00           C
ATOM    965  HB1 ASN A  63      28.338  50.188  55.893  1.00  0.00           H
ATOM    966  HB2 ASN A  63      28.518  49.688  57.593  1.00  0.00           H
ATOM    967  CG  ASN A  63      27.808  48.118  56.273  1.00  0.00           C
ATOM    968  OD1 ASN A  63      27.508  47.808  55.133  1.00  0.00           O
ATOM    969  ND2 ASN A  63      27.188  47.488  57.273  1.00  0.00           N
ATOM    970 1HD2 ASN A  63      27.228  47.788  58.233  1.00  0.00           H
ATOM    971 2HD2 ASN A  63      26.678  46.658  57.003  1.00  0.00           H
ATOM    972  C   ASN A  63      30.918  50.328  55.993  1.00  0.00           C
ATOM    973  O   ASN A  63      30.848  50.808  54.863  1.00  0.00           O
ATOM    974  N   HIS A  64      31.788  50.818  56.893  1.00  0.00           N
ATOM    975  H   HIS A  64      31.508  50.768  57.863  1.00  0.00           H
ATOM    976  CA  HIS A  64      32.718  51.878  56.593  1.00  0.00           C
ATOM    977  HA  HIS A  64      32.318  52.478  55.773  1.00  0.00           H
ATOM    978  CB  HIS A  64      32.928  52.598  57.923  1.00  0.00           C
ATOM    979  HB1 HIS A  64      31.948  52.748  58.373  1.00  0.00           H
ATOM    980  HB2 HIS A  64      33.398  53.588  57.813  1.00  0.00           H
ATOM    981  CG  HIS A  64      33.828  51.868  58.883  1.00  0.00           C
ATOM    982  ND1 HIS A  64      33.518  50.668  59.513  1.00  0.00           N
ATOM    983  CE1 HIS A  64      34.538  50.388  60.333  1.00  0.00           C
ATOM    984  HE1 HIS A  64      34.658  49.478  60.903  1.00  0.00           H
ATOM    985  NE2 HIS A  64      35.488  51.328  60.193  1.00  0.00           N
ATOM    986  HE2 HIS A  64      36.408  51.448  60.583  1.00  0.00           H
ATOM    987  CD2 HIS A  64      35.028  52.328  59.353  1.00  0.00           C
ATOM    988  HD2 HIS A  64      35.488  53.258  59.053  1.00  0.00           H
ATOM    989  C   HIS A  64      33.958  51.378  55.873  1.00  0.00           C
ATOM    990  O   HIS A  64      34.498  52.238  55.183  1.00  0.00           O
ATOM    991  N   ASN A  65      34.378  50.108  55.923  1.00  0.00           N
ATOM    992  H   ASN A  65      33.958  49.478  56.593  1.00  0.00           H
ATOM    993  CA  ASN A  65      35.348  49.458  55.063  1.00  0.00           C
ATOM    994  HA  ASN A  65      36.208  50.118  55.093  1.00  0.00           H
ATOM    995  CB  ASN A  65      35.768  48.058  55.513  1.00  0.00           C
ATOM    996  HB1 ASN A  65      36.718  47.808  55.053  1.00  0.00           H
ATOM    997  HB2 ASN A  65      35.068  47.278  55.213  1.00  0.00           H
ATOM    998  CG  ASN A  65      35.988  47.868  57.013  1.00  0.00           C
ATOM    999  OD1 ASN A  65      35.508  46.928  57.633  1.00  0.00           O
ATOM   1000  ND2 ASN A  65      37.008  48.538  57.553  1.00  0.00           N
ATOM   1001 1HD2 ASN A  65      37.658  49.108  57.043  1.00  0.00           H
ATOM   1002 2HD2 ASN A  65      37.138  48.488  58.553  1.00  0.00           H
ATOM   1003  C   ASN A  65      34.958  49.498  53.593  1.00  0.00           C
ATOM   1004  O   ASN A  65      35.778  49.278  52.713  1.00  0.00           O
ATOM   1005  N   PHE A  66      33.668  49.668  53.283  1.00  0.00           N
ATOM   1006  H   PHE A  66      33.048  49.928  54.033  1.00  0.00           H
ATOM   1007  CA  PHE A  66      33.178  49.508  51.923  1.00  0.00           C
ATOM   1008  HA  PHE A  66      33.898  48.918  51.353  1.00  0.00           H
ATOM   1009  CB  PHE A  66      31.828  48.798  51.973  1.00  0.00           C
ATOM   1010  HB1 PHE A  66      31.258  49.228  51.153  1.00  0.00           H
ATOM   1011  HB2 PHE A  66      31.278  48.958  52.903  1.00  0.00           H
ATOM   1012  CG  PHE A  66      31.828  47.328  51.633  1.00  0.00           C
ATOM   1013  CD1 PHE A  66      31.968  46.908  50.313  1.00  0.00           C
ATOM   1014  HD1 PHE A  66      31.908  47.628  49.493  1.00  0.00           H
ATOM   1015  CE1 PHE A  66      32.048  45.548  49.993  1.00  0.00           C
ATOM   1016  HE1 PHE A  66      32.148  45.248  48.953  1.00  0.00           H
ATOM   1017  CZ  PHE A  66      31.838  44.618  51.013  1.00  0.00           C
ATOM   1018  HZ  PHE A  66      31.878  43.558  50.853  1.00  0.00           H
ATOM   1019  CE2 PHE A  66      31.828  45.028  52.353  1.00  0.00           C
ATOM   1020  HE2 PHE A  66      31.728  44.338  53.183  1.00  0.00           H
ATOM   1021  CD2 PHE A  66      31.978  46.388  52.663  1.00  0.00           C
ATOM   1022  HD2 PHE A  66      32.118  46.668  53.693  1.00  0.00           H
ATOM   1023  C   PHE A  66      32.908  50.848  51.253  1.00  0.00           C
ATOM   1024  O   PHE A  66      32.508  51.788  51.943  1.00  0.00           O
ATOM   1025  N   LEU A  67      32.958  50.888  49.923  1.00  0.00           N
ATOM   1026  H   LEU A  67      33.418  50.138  49.433  1.00  0.00           H
ATOM   1027  CA  LEU A  67      32.738  52.098  49.153  1.00  0.00           C
ATOM   1028  HA  LEU A  67      32.008  52.718  49.673  1.00  0.00           H
ATOM   1029  CB  LEU A  67      34.058  52.858  49.003  1.00  0.00           C
ATOM   1030  HB1 LEU A  67      34.748  52.188  48.493  1.00  0.00           H
ATOM   1031  HB2 LEU A  67      34.378  53.088  50.023  1.00  0.00           H
ATOM   1032  CG  LEU A  67      34.118  54.178  48.243  1.00  0.00           C
ATOM   1033  HG  LEU A  67      33.718  54.018  47.243  1.00  0.00           H
ATOM   1034  CD1 LEU A  67      33.418  55.358  48.893  1.00  0.00           C
ATOM   1035 1HD1 LEU A  67      33.798  55.598  49.883  1.00  0.00           H
ATOM   1036 2HD1 LEU A  67      33.558  56.228  48.243  1.00  0.00           H
ATOM   1037 3HD1 LEU A  67      32.348  55.218  49.043  1.00  0.00           H
ATOM   1038  CD2 LEU A  67      35.608  54.498  48.193  1.00  0.00           C
ATOM   1039 1HD2 LEU A  67      36.118  53.708  47.633  1.00  0.00           H
ATOM   1040 2HD2 LEU A  67      35.738  55.488  47.753  1.00  0.00           H
ATOM   1041 3HD2 LEU A  67      35.938  54.568  49.223  1.00  0.00           H
ATOM   1042  C   LEU A  67      32.128  51.798  47.793  1.00  0.00           C
ATOM   1043  O   LEU A  67      32.268  50.718  47.223  1.00  0.00           O
ATOM   1044  N   VAL A  68      31.408  52.768  47.243  1.00  0.00           N
ATOM   1045  H   VAL A  68      31.178  53.588  47.783  1.00  0.00           H
ATOM   1046  CA  VAL A  68      31.018  52.878  45.843  1.00  0.00           C
ATOM   1047  HA  VAL A  68      31.648  52.238  45.233  1.00  0.00           H
ATOM   1048  CB  VAL A  68      29.578  52.428  45.643  1.00  0.00           C
ATOM   1049  HB  VAL A  68      28.938  53.088  46.233  1.00  0.00           H
ATOM   1050  CG1 VAL A  68      29.188  52.508  44.173  1.00  0.00           C
ATOM   1051 1HG1 VAL A  68      28.958  53.558  43.983  1.00  0.00           H
ATOM   1052 2HG1 VAL A  68      29.978  52.288  43.453  1.00  0.00           H
ATOM   1053 3HG1 VAL A  68      28.318  51.908  43.893  1.00  0.00           H
ATOM   1054  CG2 VAL A  68      29.198  51.048  46.193  1.00  0.00           C
ATOM   1055 1HG2 VAL A  68      28.118  50.908  46.093  1.00  0.00           H
ATOM   1056 2HG2 VAL A  68      29.718  50.138  45.903  1.00  0.00           H
ATOM   1057 3HG2 VAL A  68      29.358  51.208  47.253  1.00  0.00           H
ATOM   1058  C   VAL A  68      31.258  54.318  45.443  1.00  0.00           C
ATOM   1059  O   VAL A  68      31.278  55.238  46.263  1.00  0.00           O
ATOM   1060  N   GLN A  69      31.378  54.618  44.143  1.00  0.00           N
ATOM   1061  H   GLN A  69      31.418  53.848  43.493  1.00  0.00           H
ATOM   1062  CA  GLN A  69      31.418  55.958  43.593  1.00  0.00           C
ATOM   1063  HA  GLN A  69      30.858  56.668  44.203  1.00  0.00           H
ATOM   1064  CB  GLN A  69      32.848  56.468  43.633  1.00  0.00           C
ATOM   1065  HB1 GLN A  69      33.208  56.648  44.643  1.00  0.00           H
ATOM   1066  HB2 GLN A  69      32.868  57.458  43.173  1.00  0.00           H
ATOM   1067  CG  GLN A  69      33.788  55.628  42.773  1.00  0.00           C
ATOM   1068  HG1 GLN A  69      33.778  55.868  41.713  1.00  0.00           H
ATOM   1069  HG2 GLN A  69      33.498  54.598  42.583  1.00  0.00           H
ATOM   1070  CD  GLN A  69      35.208  55.708  43.323  1.00  0.00           C
ATOM   1071  OE1 GLN A  69      35.488  55.288  44.443  1.00  0.00           O
ATOM   1072  NE2 GLN A  69      36.108  56.298  42.533  1.00  0.00           N
ATOM   1073 1HE2 GLN A  69      35.818  56.658  41.633  1.00  0.00           H
ATOM   1074 2HE2 GLN A  69      37.078  56.348  42.823  1.00  0.00           H
ATOM   1075  C   GLN A  69      30.838  55.988  42.183  1.00  0.00           C
ATOM   1076  O   GLN A  69      30.858  54.948  41.523  1.00  0.00           O
ATOM   1077  N   ALA A  70      30.258  57.118  41.773  1.00  0.00           N
ATOM   1078  H   ALA A  70      30.268  57.878  42.433  1.00  0.00           H
ATOM   1079  CA  ALA A  70      29.858  57.458  40.423  1.00  0.00           C
ATOM   1080  HA  ALA A  70      30.248  56.728  39.713  1.00  0.00           H
ATOM   1081  CB  ALA A  70      28.338  57.388  40.343  1.00  0.00           C
ATOM   1082  HB1 ALA A  70      27.848  57.968  41.123  1.00  0.00           H
ATOM   1083  HB2 ALA A  70      28.048  57.778  39.363  1.00  0.00           H
ATOM   1084  HB3 ALA A  70      27.928  56.378  40.323  1.00  0.00           H
ATOM   1085  C   ALA A  70      30.538  58.758  39.993  1.00  0.00           C
ATOM   1086  O   ALA A  70      29.898  59.808  39.973  1.00  0.00           O
ATOM   1087  N   GLY A  71      31.828  58.768  39.673  1.00  0.00           N
ATOM   1088  H   GLY A  71      32.428  57.948  39.653  1.00  0.00           H
ATOM   1089  CA  GLY A  71      32.538  59.998  39.393  1.00  0.00           C
ATOM   1090  HA1 GLY A  71      31.988  60.478  38.583  1.00  0.00           H
ATOM   1091  HA2 GLY A  71      33.528  59.788  38.983  1.00  0.00           H
ATOM   1092  C   GLY A  71      32.758  60.918  40.583  1.00  0.00           C
ATOM   1093  O   GLY A  71      33.228  60.538  41.653  1.00  0.00           O
ATOM   1094  N   ASN A  72      32.348  62.168  40.343  1.00  0.00           N
ATOM   1095  H   ASN A  72      32.058  62.418  39.403  1.00  0.00           H
ATOM   1096  CA  ASN A  72      32.308  63.228  41.333  1.00  0.00           C
ATOM   1097  HA  ASN A  72      33.268  63.128  41.843  1.00  0.00           H
ATOM   1098  CB  ASN A  72      32.178  64.588  40.653  1.00  0.00           C
ATOM   1099  HB1 ASN A  72      31.158  64.948  40.723  1.00  0.00           H
ATOM   1100  HB2 ASN A  72      32.608  64.498  39.663  1.00  0.00           H
ATOM   1101  CG  ASN A  72      32.988  65.658  41.383  1.00  0.00           C
ATOM   1102  OD1 ASN A  72      34.038  66.148  40.963  1.00  0.00           O
ATOM   1103  ND2 ASN A  72      32.528  65.988  42.593  1.00  0.00           N
ATOM   1104 1HD2 ASN A  72      31.688  65.518  42.913  1.00  0.00           H
ATOM   1105 2HD2 ASN A  72      33.108  66.398  43.313  1.00  0.00           H
ATOM   1106  C   ASN A  72      31.178  63.078  42.333  1.00  0.00           C
ATOM   1107  O   ASN A  72      30.818  64.058  42.983  1.00  0.00           O
ATOM   1108  N   VAL A  73      30.768  61.838  42.643  1.00  0.00           N
ATOM   1109  H   VAL A  73      31.228  61.158  42.063  1.00  0.00           H
ATOM   1110  CA  VAL A  73      29.818  61.398  43.643  1.00  0.00           C
ATOM   1111  HA  VAL A  73      29.598  62.028  44.493  1.00  0.00           H
ATOM   1112  CB  VAL A  73      28.518  61.008  42.963  1.00  0.00           C
ATOM   1113  HB  VAL A  73      28.618  60.068  42.403  1.00  0.00           H
ATOM   1114  CG1 VAL A  73      27.418  60.718  43.983  1.00  0.00           C
ATOM   1115 1HG1 VAL A  73      27.708  59.888  44.623  1.00  0.00           H
ATOM   1116 2HG1 VAL A  73      27.088  61.568  44.573  1.00  0.00           H
ATOM   1117 3HG1 VAL A  73      26.488  60.368  43.543  1.00  0.00           H
ATOM   1118  CG2 VAL A  73      27.918  61.958  41.933  1.00  0.00           C
ATOM   1119 1HG2 VAL A  73      27.038  61.548  41.433  1.00  0.00           H
ATOM   1120 2HG2 VAL A  73      27.518  62.868  42.403  1.00  0.00           H
ATOM   1121 3HG2 VAL A  73      28.538  62.248  41.093  1.00  0.00           H
ATOM   1122  C   VAL A  73      30.428  60.148  44.273  1.00  0.00           C
ATOM   1123  O   VAL A  73      30.648  59.188  43.533  1.00  0.00           O
ATOM   1124  N   GLN A  74      30.688  60.128  45.573  1.00  0.00           N
ATOM   1125  H   GLN A  74      30.468  61.028  45.973  1.00  0.00           H
ATOM   1126  CA  GLN A  74      30.938  58.918  46.333  1.00  0.00           C
ATOM   1127  HA  GLN A  74      31.298  58.148  45.653  1.00  0.00           H
ATOM   1128  CB  GLN A  74      32.058  59.288  47.303  1.00  0.00           C
ATOM   1129  HB1 GLN A  74      32.998  59.468  46.803  1.00  0.00           H
ATOM   1130  HB2 GLN A  74      32.218  58.358  47.853  1.00  0.00           H
ATOM   1131  CG  GLN A  74      31.808  60.348  48.373  1.00  0.00           C
ATOM   1132  HG1 GLN A  74      30.838  60.148  48.833  1.00  0.00           H
ATOM   1133  HG2 GLN A  74      31.978  61.378  48.073  1.00  0.00           H
ATOM   1134  CD  GLN A  74      32.718  60.198  49.583  1.00  0.00           C
ATOM   1135  OE1 GLN A  74      33.208  59.118  49.913  1.00  0.00           O
ATOM   1136  NE2 GLN A  74      32.968  61.238  50.383  1.00  0.00           N
ATOM   1137 1HE2 GLN A  74      32.678  62.168  50.093  1.00  0.00           H
ATOM   1138 2HE2 GLN A  74      33.538  61.118  51.203  1.00  0.00           H
ATOM   1139  C   GLN A  74      29.658  58.448  47.023  1.00  0.00           C
ATOM   1140  O   GLN A  74      28.748  59.258  47.173  1.00  0.00           O
ATOM   1141  N   LEU A  75      29.528  57.138  47.233  1.00  0.00           N
ATOM   1142  H   LEU A  75      30.308  56.518  47.103  1.00  0.00           H
ATOM   1143  CA  LEU A  75      28.328  56.498  47.743  1.00  0.00           C
ATOM   1144  HA  LEU A  75      27.668  57.308  48.063  1.00  0.00           H
ATOM   1145  CB  LEU A  75      27.678  55.778  46.563  1.00  0.00           C
ATOM   1146  HB1 LEU A  75      26.908  55.158  47.033  1.00  0.00           H
ATOM   1147  HB2 LEU A  75      28.438  55.078  46.193  1.00  0.00           H
ATOM   1148  CG  LEU A  75      27.058  56.528  45.383  1.00  0.00           C
ATOM   1149  HG  LEU A  75      27.878  56.968  44.823  1.00  0.00           H
ATOM   1150  CD1 LEU A  75      26.298  55.578  44.463  1.00  0.00           C
ATOM   1151 1HD1 LEU A  75      25.558  54.978  44.993  1.00  0.00           H
ATOM   1152 2HD1 LEU A  75      25.868  56.218  43.703  1.00  0.00           H
ATOM   1153 3HD1 LEU A  75      27.058  54.968  43.963  1.00  0.00           H
ATOM   1154  CD2 LEU A  75      26.158  57.708  45.723  1.00  0.00           C
ATOM   1155 1HD2 LEU A  75      25.948  58.338  44.853  1.00  0.00           H
ATOM   1156 2HD2 LEU A  75      25.168  57.308  45.933  1.00  0.00           H
ATOM   1157 3HD2 LEU A  75      26.578  58.308  46.533  1.00  0.00           H
ATOM   1158  C   LEU A  75      28.508  55.658  49.003  1.00  0.00           C
ATOM   1159  O   LEU A  75      28.948  54.518  48.853  1.00  0.00           O
ATOM   1160  N   ARG A  76      28.108  56.088  50.193  1.00  0.00           N
ATOM   1161  H   ARG A  76      27.548  56.928  50.263  1.00  0.00           H
ATOM   1162  CA  ARG A  76      28.178  55.298  51.403  1.00  0.00           C
ATOM   1163  HA  ARG A  76      29.188  54.908  51.533  1.00  0.00           H
ATOM   1164  CB  ARG A  76      27.778  56.238  52.543  1.00  0.00           C
ATOM   1165  HB1 ARG A  76      26.788  56.648  52.373  1.00  0.00           H
ATOM   1166  HB2 ARG A  76      28.418  57.118  52.563  1.00  0.00           H
ATOM   1167  CG  ARG A  76      27.688  55.558  53.903  1.00  0.00           C
ATOM   1168  HG1 ARG A  76      28.578  54.938  53.983  1.00  0.00           H
ATOM   1169  HG2 ARG A  76      26.808  54.918  53.853  1.00  0.00           H
ATOM   1170  CD  ARG A  76      27.688  56.558  55.063  1.00  0.00           C
ATOM   1171  HD1 ARG A  76      28.438  57.328  54.903  1.00  0.00           H
ATOM   1172  HD2 ARG A  76      28.148  56.028  55.903  1.00  0.00           H
ATOM   1173  NE  ARG A  76      26.418  57.218  55.333  1.00  0.00           N
ATOM   1174  HE  ARG A  76      25.978  57.818  54.643  1.00  0.00           H
ATOM   1175  CZ  ARG A  76      25.488  56.798  56.193  1.00  0.00           C
ATOM   1176  NH1 ARG A  76      25.688  55.818  57.083  1.00  0.00           N
ATOM   1177 1HH1 ARG A  76      26.558  55.328  57.213  1.00  0.00           H
ATOM   1178 2HH1 ARG A  76      24.968  55.708  57.783  1.00  0.00           H
ATOM   1179  NH2 ARG A  76      24.258  57.338  56.273  1.00  0.00           N
ATOM   1180 1HH2 ARG A  76      24.068  58.018  55.553  1.00  0.00           H
ATOM   1181 2HH2 ARG A  76      23.648  57.198  57.063  1.00  0.00           H
ATOM   1182  C   ARG A  76      27.288  54.068  51.413  1.00  0.00           C
ATOM   1183  O   ARG A  76      26.058  54.128  51.313  1.00  0.00           O
ATOM   1184  N   VAL A  77      27.888  52.918  51.713  1.00  0.00           N
ATOM   1185  H   VAL A  77      28.898  52.948  51.783  1.00  0.00           H
ATOM   1186  CA  VAL A  77      27.208  51.648  51.803  1.00  0.00           C
ATOM   1187  HA  VAL A  77      26.368  51.528  51.103  1.00  0.00           H
ATOM   1188  CB  VAL A  77      28.108  50.438  51.553  1.00  0.00           C
ATOM   1189  HB  VAL A  77      28.978  50.468  52.213  1.00  0.00           H
ATOM   1190  CG1 VAL A  77      27.458  49.118  51.943  1.00  0.00           C
ATOM   1191 1HG1 VAL A  77      27.158  49.098  52.983  1.00  0.00           H
ATOM   1192 2HG1 VAL A  77      26.528  48.948  51.403  1.00  0.00           H
ATOM   1193 3HG1 VAL A  77      28.268  48.378  51.903  1.00  0.00           H
ATOM   1194  CG2 VAL A  77      28.568  50.368  50.103  1.00  0.00           C
ATOM   1195 1HG2 VAL A  77      29.268  51.198  49.933  1.00  0.00           H
ATOM   1196 2HG2 VAL A  77      29.168  49.488  49.893  1.00  0.00           H
ATOM   1197 3HG2 VAL A  77      27.708  50.488  49.443  1.00  0.00           H
ATOM   1198  C   VAL A  77      26.608  51.658  53.203  1.00  0.00           C
ATOM   1199  O   VAL A  77      27.288  52.058  54.143  1.00  0.00           O
ATOM   1200  N   ILE A  78      25.368  51.208  53.383  1.00  0.00           N
ATOM   1201  H   ILE A  78      24.908  50.768  52.603  1.00  0.00           H
ATOM   1202  CA  ILE A  78      24.668  51.018  54.633  1.00  0.00           C
ATOM   1203  HA  ILE A  78      25.398  51.278  55.403  1.00  0.00           H
ATOM   1204  CB  ILE A  78      23.418  51.888  54.773  1.00  0.00           C
ATOM   1205  HB  ILE A  78      22.808  51.678  55.653  1.00  0.00           H
ATOM   1206  CG2 ILE A  78      23.988  53.288  54.983  1.00  0.00           C
ATOM   1207 1HG2 ILE A  78      23.208  53.968  55.333  1.00  0.00           H
ATOM   1208 2HG2 ILE A  78      24.868  53.338  55.633  1.00  0.00           H
ATOM   1209 3HG2 ILE A  78      24.408  53.648  54.043  1.00  0.00           H
ATOM   1210  CG1 ILE A  78      22.498  51.858  53.563  1.00  0.00           C
ATOM   1211 1HG1 ILE A  78      21.898  50.958  53.413  1.00  0.00           H
ATOM   1212 2HG1 ILE A  78      23.078  52.178  52.693  1.00  0.00           H
ATOM   1213  CD  ILE A  78      21.338  52.848  53.633  1.00  0.00           C
ATOM   1214  HD1 ILE A  78      20.778  52.798  52.703  1.00  0.00           H
ATOM   1215  HD2 ILE A  78      20.618  52.568  54.403  1.00  0.00           H
ATOM   1216  HD3 ILE A  78      21.688  53.868  53.803  1.00  0.00           H
ATOM   1217  C   ILE A  78      24.298  49.548  54.863  1.00  0.00           C
ATOM   1218  O   ILE A  78      23.778  49.288  55.943  1.00  0.00           O
ATOM   1219  N   GLY A  79      24.598  48.588  53.983  1.00  0.00           N
ATOM   1220  H   GLY A  79      24.968  48.838  53.073  1.00  0.00           H
ATOM   1221  CA  GLY A  79      24.458  47.168  54.223  1.00  0.00           C
ATOM   1222  HA1 GLY A  79      23.418  46.858  54.113  1.00  0.00           H
ATOM   1223  HA2 GLY A  79      24.728  47.088  55.283  1.00  0.00           H
ATOM   1224  C   GLY A  79      25.268  46.478  53.133  1.00  0.00           C
ATOM   1225  O   GLY A  79      25.048  46.688  51.943  1.00  0.00           O
ATOM   1226  N   HIS A  80      26.088  45.528  53.593  1.00  0.00           N
ATOM   1227  H   HIS A  80      26.148  45.508  54.593  1.00  0.00           H
ATOM   1228  CA  HIS A  80      26.708  44.508  52.773  1.00  0.00           C
ATOM   1229  HA  HIS A  80      26.698  44.738  51.703  1.00  0.00           H
ATOM   1230  CB  HIS A  80      28.218  44.448  53.003  1.00  0.00           C
ATOM   1231  HB1 HIS A  80      28.638  45.348  52.563  1.00  0.00           H
ATOM   1232  HB2 HIS A  80      28.648  43.598  52.483  1.00  0.00           H
ATOM   1233  CG  HIS A  80      28.888  44.318  54.343  1.00  0.00           C
ATOM   1234  ND1 HIS A  80      29.038  43.178  55.113  1.00  0.00           N
ATOM   1235  HD1 HIS A  80      28.608  42.288  54.913  1.00  0.00           H
ATOM   1236  CE1 HIS A  80      29.858  43.408  56.153  1.00  0.00           C
ATOM   1237  HE1 HIS A  80      30.188  42.648  56.843  1.00  0.00           H
ATOM   1238  NE2 HIS A  80      30.138  44.718  56.173  1.00  0.00           N
ATOM   1239  CD2 HIS A  80      29.588  45.288  55.033  1.00  0.00           C
ATOM   1240  HD2 HIS A  80      29.558  46.338  54.763  1.00  0.00           H
ATOM   1241  C   HIS A  80      26.068  43.158  53.053  1.00  0.00           C
ATOM   1242  O   HIS A  80      26.118  42.548  54.123  1.00  0.00           O
ATOM   1243  N   SER A  81      25.668  42.588  51.923  1.00  0.00           N
ATOM   1244  H   SER A  81      25.528  43.168  51.103  1.00  0.00           H
ATOM   1245  CA  SER A  81      25.218  41.208  51.873  1.00  0.00           C
ATOM   1246  HA  SER A  81      25.378  40.688  52.813  1.00  0.00           H
ATOM   1247  CB  SER A  81      23.708  41.198  51.663  1.00  0.00           C
ATOM   1248  HB1 SER A  81      23.408  40.148  51.573  1.00  0.00           H
ATOM   1249  HB2 SER A  81      23.548  41.678  50.693  1.00  0.00           H
ATOM   1250  OG  SER A  81      23.048  41.858  52.723  1.00  0.00           O
ATOM   1251  HG  SER A  81      23.118  41.488  53.603  1.00  0.00           H
ATOM   1252  C   SER A  81      25.868  40.338  50.803  1.00  0.00           C
ATOM   1253  O   SER A  81      26.278  40.868  49.773  1.00  0.00           O
ATOM   1254  N   MET A  82      25.808  39.008  50.903  1.00  0.00           N
ATOM   1255  H   MET A  82      25.438  38.658  51.773  1.00  0.00           H
ATOM   1256  CA  MET A  82      26.168  38.068  49.863  1.00  0.00           C
ATOM   1257  HA  MET A  82      26.878  38.598  49.223  1.00  0.00           H
ATOM   1258  CB  MET A  82      26.878  36.848  50.433  1.00  0.00           C
ATOM   1259  HB1 MET A  82      26.198  36.188  50.973  1.00  0.00           H
ATOM   1260  HB2 MET A  82      27.678  37.098  51.133  1.00  0.00           H
ATOM   1261  CG  MET A  82      27.498  36.018  49.323  1.00  0.00           C
ATOM   1262  HG1 MET A  82      27.938  36.688  48.583  1.00  0.00           H
ATOM   1263  HG2 MET A  82      26.758  35.478  48.733  1.00  0.00           H
ATOM   1264  SD  MET A  82      28.768  34.798  49.753  1.00  0.00           S
ATOM   1265  CE  MET A  82      30.078  35.728  50.593  1.00  0.00           C
ATOM   1266  HE1 MET A  82      30.838  35.058  50.973  1.00  0.00           H
ATOM   1267  HE2 MET A  82      30.458  36.348  49.783  1.00  0.00           H
ATOM   1268  HE3 MET A  82      29.698  36.318  51.433  1.00  0.00           H
ATOM   1269  C   MET A  82      25.018  37.628  48.973  1.00  0.00           C
ATOM   1270  O   MET A  82      23.968  37.338  49.543  1.00  0.00           O
ATOM   1271  N   GLN A  83      25.198  37.328  47.683  1.00  0.00           N
ATOM   1272  H   GLN A  83      26.138  37.308  47.323  1.00  0.00           H
ATOM   1273  CA  GLN A  83      24.228  36.648  46.853  1.00  0.00           C
ATOM   1274  HA  GLN A  83      23.568  35.998  47.423  1.00  0.00           H
ATOM   1275  CB  GLN A  83      23.398  37.818  46.333  1.00  0.00           C
ATOM   1276  HB1 GLN A  83      24.038  38.438  45.693  1.00  0.00           H
ATOM   1277  HB2 GLN A  83      23.018  38.408  47.163  1.00  0.00           H
ATOM   1278  CG  GLN A  83      22.188  37.478  45.463  1.00  0.00           C
ATOM   1279  HG1 GLN A  83      22.458  37.238  44.433  1.00  0.00           H
ATOM   1280  HG2 GLN A  83      21.508  38.308  45.303  1.00  0.00           H
ATOM   1281  CD  GLN A  83      21.378  36.288  45.973  1.00  0.00           C
ATOM   1282  OE1 GLN A  83      20.708  36.368  47.003  1.00  0.00           O
ATOM   1283  NE2 GLN A  83      21.598  35.118  45.383  1.00  0.00           N
ATOM   1284 1HE2 GLN A  83      22.308  35.038  44.663  1.00  0.00           H
ATOM   1285 2HE2 GLN A  83      21.098  34.318  45.753  1.00  0.00           H
ATOM   1286  C   GLN A  83      24.858  35.708  45.833  1.00  0.00           C
ATOM   1287  O   GLN A  83      24.778  35.938  44.623  1.00  0.00           O
ATOM   1288  N   ASN A  84      25.378  34.568  46.293  1.00  0.00           N
ATOM   1289  H   ASN A  84      25.368  34.448  47.293  1.00  0.00           H
ATOM   1290  CA  ASN A  84      26.348  33.748  45.583  1.00  0.00           C
ATOM   1291  HA  ASN A  84      26.788  32.998  46.243  1.00  0.00           H
ATOM   1292  CB  ASN A  84      25.648  32.878  44.543  1.00  0.00           C
ATOM   1293  HB1 ASN A  84      26.348  32.048  44.403  1.00  0.00           H
ATOM   1294  HB2 ASN A  84      25.378  33.368  43.613  1.00  0.00           H
ATOM   1295  CG  ASN A  84      24.368  32.278  45.103  1.00  0.00           C
ATOM   1296  OD1 ASN A  84      24.478  31.528  46.073  1.00  0.00           O
ATOM   1297  ND2 ASN A  84      23.168  32.668  44.663  1.00  0.00           N
ATOM   1298 1HD2 ASN A  84      23.088  33.288  43.873  1.00  0.00           H
ATOM   1299 2HD2 ASN A  84      22.298  32.398  45.113  1.00  0.00           H
ATOM   1300  C   ASN A  84      27.648  34.428  45.213  1.00  0.00           C
ATOM   1301  O   ASN A  84      28.288  35.068  46.043  1.00  0.00           O
ATOM   1302  N   CYS A  85      28.028  34.388  43.933  1.00  0.00           N
ATOM   1303  H   CYS A  85      27.438  33.868  43.293  1.00  0.00           H
ATOM   1304  CA  CYS A  85      29.308  34.878  43.463  1.00  0.00           C
ATOM   1305  HA  CYS A  85      29.948  34.688  44.323  1.00  0.00           H
ATOM   1306  CB  CYS A  85      29.808  34.118  42.233  1.00  0.00           C
ATOM   1307  HB1 CYS A  85      30.708  34.608  41.863  1.00  0.00           H
ATOM   1308  HB2 CYS A  85      29.018  34.258  41.493  1.00  0.00           H
ATOM   1309  SG  CYS A  85      30.008  32.348  42.553  1.00  0.00           S
ATOM   1310  HG  CYS A  85      29.118  31.938  41.653  1.00  0.00           H
ATOM   1311  C   CYS A  85      29.318  36.398  43.363  1.00  0.00           C
ATOM   1312  O   CYS A  85      30.358  37.038  43.203  1.00  0.00           O
ATOM   1313  N   VAL A  86      28.188  37.068  43.543  1.00  0.00           N
ATOM   1314  H   VAL A  86      27.378  36.528  43.823  1.00  0.00           H
ATOM   1315  CA  VAL A  86      28.138  38.518  43.643  1.00  0.00           C
ATOM   1316  HA  VAL A  86      29.078  38.968  43.323  1.00  0.00           H
ATOM   1317  CB  VAL A  86      27.158  39.098  42.623  1.00  0.00           C
ATOM   1318  HB  VAL A  86      27.008  40.158  42.843  1.00  0.00           H
ATOM   1319  CG1 VAL A  86      27.658  39.088  41.193  1.00  0.00           C
ATOM   1320 1HG1 VAL A  86      26.918  39.618  40.593  1.00  0.00           H
ATOM   1321 2HG1 VAL A  86      28.658  39.528  41.253  1.00  0.00           H
ATOM   1322 3HG1 VAL A  86      27.818  38.088  40.803  1.00  0.00           H
ATOM   1323  CG2 VAL A  86      25.758  38.488  42.593  1.00  0.00           C
ATOM   1324 1HG2 VAL A  86      25.718  37.738  41.803  1.00  0.00           H
ATOM   1325 2HG2 VAL A  86      25.498  37.948  43.503  1.00  0.00           H
ATOM   1326 3HG2 VAL A  86      24.978  39.238  42.423  1.00  0.00           H
ATOM   1327  C   VAL A  86      27.828  38.948  45.063  1.00  0.00           C
ATOM   1328  O   VAL A  86      27.448  38.188  45.963  1.00  0.00           O
ATOM   1329  N   LEU A  87      28.068  40.208  45.423  1.00  0.00           N
ATOM   1330  H   LEU A  87      28.538  40.758  44.723  1.00  0.00           H
ATOM   1331  CA  LEU A  87      27.538  40.888  46.593  1.00  0.00           C
ATOM   1332  HA  LEU A  87      27.278  40.178  47.373  1.00  0.00           H
ATOM   1333  CB  LEU A  87      28.398  41.928  47.313  1.00  0.00           C
ATOM   1334  HB1 LEU A  87      27.868  42.208  48.223  1.00  0.00           H
ATOM   1335  HB2 LEU A  87      28.608  42.798  46.693  1.00  0.00           H
ATOM   1336  CG  LEU A  87      29.798  41.388  47.613  1.00  0.00           C
ATOM   1337  HG  LEU A  87      30.308  41.108  46.693  1.00  0.00           H
ATOM   1338  CD1 LEU A  87      30.648  42.388  48.383  1.00  0.00           C
ATOM   1339 1HD1 LEU A  87      30.228  42.578  49.363  1.00  0.00           H
ATOM   1340 2HD1 LEU A  87      31.708  42.168  48.483  1.00  0.00           H
ATOM   1341 3HD1 LEU A  87      30.628  43.338  47.843  1.00  0.00           H
ATOM   1342  CD2 LEU A  87      29.668  40.248  48.623  1.00  0.00           C
ATOM   1343 1HD2 LEU A  87      29.438  39.328  48.073  1.00  0.00           H
ATOM   1344 2HD2 LEU A  87      30.658  40.028  49.013  1.00  0.00           H
ATOM   1345 3HD2 LEU A  87      28.938  40.458  49.403  1.00  0.00           H
ATOM   1346  C   LEU A  87      26.258  41.618  46.193  1.00  0.00           C
ATOM   1347  O   LEU A  87      26.278  42.138  45.083  1.00  0.00           O
ATOM   1348  N   LYS A  88      25.258  41.698  47.073  1.00  0.00           N
ATOM   1349  H   LYS A  88      25.498  41.338  47.983  1.00  0.00           H
ATOM   1350  CA  LYS A  88      24.138  42.608  47.053  1.00  0.00           C
ATOM   1351  HA  LYS A  88      24.028  43.078  46.083  1.00  0.00           H
ATOM   1352  CB  LYS A  88      22.768  41.988  47.333  1.00  0.00           C
ATOM   1353  HB1 LYS A  88      22.658  41.718  48.383  1.00  0.00           H
ATOM   1354  HB2 LYS A  88      22.628  41.108  46.703  1.00  0.00           H
ATOM   1355  CG  LYS A  88      21.648  42.918  46.883  1.00  0.00           C
ATOM   1356  HG1 LYS A  88      21.648  43.008  45.793  1.00  0.00           H
ATOM   1357  HG2 LYS A  88      21.668  43.878  47.383  1.00  0.00           H
ATOM   1358  CD  LYS A  88      20.398  42.128  47.253  1.00  0.00           C
ATOM   1359  HD1 LYS A  88      20.338  41.978  48.323  1.00  0.00           H
ATOM   1360  HD2 LYS A  88      20.398  41.118  46.833  1.00  0.00           H
ATOM   1361  CE  LYS A  88      19.148  42.868  46.783  1.00  0.00           C
ATOM   1362  HE1 LYS A  88      19.168  43.068  45.713  1.00  0.00           H
ATOM   1363  HE2 LYS A  88      18.978  43.748  47.403  1.00  0.00           H
ATOM   1364  NZ  LYS A  88      17.898  42.078  46.793  1.00  0.00           N
ATOM   1365  HZ1 LYS A  88      17.598  41.988  47.753  1.00  0.00           H
ATOM   1366  HZ2 LYS A  88      17.188  42.688  46.403  1.00  0.00           H
ATOM   1367  HZ3 LYS A  88      17.948  41.208  46.293  1.00  0.00           H
ATOM   1368  C   LYS A  88      24.438  43.728  48.043  1.00  0.00           C
ATOM   1369  O   LYS A  88      24.328  43.478  49.243  1.00  0.00           O
ATOM   1370  N   LEU A  89      24.868  44.918  47.623  1.00  0.00           N
ATOM   1371  H   LEU A  89      24.808  45.068  46.623  1.00  0.00           H
ATOM   1372  CA  LEU A  89      25.138  46.048  48.483  1.00  0.00           C
ATOM   1373  HA  LEU A  89      25.278  45.588  49.463  1.00  0.00           H
ATOM   1374  CB  LEU A  89      26.378  46.838  48.073  1.00  0.00           C
ATOM   1375  HB1 LEU A  89      26.458  47.678  48.773  1.00  0.00           H
ATOM   1376  HB2 LEU A  89      26.248  47.288  47.093  1.00  0.00           H
ATOM   1377  CG  LEU A  89      27.628  45.978  48.193  1.00  0.00           C
ATOM   1378  HG  LEU A  89      27.528  45.108  47.553  1.00  0.00           H
ATOM   1379  CD1 LEU A  89      28.818  46.768  47.633  1.00  0.00           C
ATOM   1380 1HD1 LEU A  89      29.718  46.188  47.863  1.00  0.00           H
ATOM   1381 2HD1 LEU A  89      28.688  46.808  46.553  1.00  0.00           H
ATOM   1382 3HD1 LEU A  89      28.918  47.748  48.103  1.00  0.00           H
ATOM   1383  CD2 LEU A  89      28.108  45.508  49.563  1.00  0.00           C
ATOM   1384 1HD2 LEU A  89      29.108  45.078  49.473  1.00  0.00           H
ATOM   1385 2HD2 LEU A  89      28.248  46.408  50.173  1.00  0.00           H
ATOM   1386 3HD2 LEU A  89      27.458  44.798  50.073  1.00  0.00           H
ATOM   1387  C   LEU A  89      23.888  46.928  48.593  1.00  0.00           C
ATOM   1388  O   LEU A  89      23.278  47.238  47.573  1.00  0.00           O
ATOM   1389  N   LYS A  90      23.558  47.408  49.783  1.00  0.00           N
ATOM   1390  H   LYS A  90      24.108  47.208  50.603  1.00  0.00           H
ATOM   1391  CA  LYS A  90      22.628  48.508  49.983  1.00  0.00           C
ATOM   1392  HA  LYS A  90      21.988  48.598  49.103  1.00  0.00           H
ATOM   1393  CB  LYS A  90      21.718  48.158  51.163  1.00  0.00           C
ATOM   1394  HB1 LYS A  90      22.238  48.358  52.103  1.00  0.00           H
ATOM   1395  HB2 LYS A  90      21.588  47.078  51.103  1.00  0.00           H
ATOM   1396  CG  LYS A  90      20.328  48.778  51.183  1.00  0.00           C
ATOM   1397  HG1 LYS A  90      20.418  49.838  51.423  1.00  0.00           H
ATOM   1398  HG2 LYS A  90      19.848  48.378  52.083  1.00  0.00           H
ATOM   1399  CD  LYS A  90      19.378  48.448  50.033  1.00  0.00           C
ATOM   1400  HD1 LYS A  90      19.358  47.358  49.963  1.00  0.00           H
ATOM   1401  HD2 LYS A  90      19.678  48.958  49.123  1.00  0.00           H
ATOM   1402  CE  LYS A  90      17.978  48.878  50.463  1.00  0.00           C
ATOM   1403  HE1 LYS A  90      17.988  49.938  50.733  1.00  0.00           H
ATOM   1404  HE2 LYS A  90      17.678  48.298  51.333  1.00  0.00           H
ATOM   1405  NZ  LYS A  90      17.058  48.648  49.333  1.00  0.00           N
ATOM   1406  HZ1 LYS A  90      17.298  49.098  48.463  1.00  0.00           H
ATOM   1407  HZ2 LYS A  90      16.988  47.698  49.013  1.00  0.00           H
ATOM   1408  HZ3 LYS A  90      16.088  48.898  49.483  1.00  0.00           H
ATOM   1409  C   LYS A  90      23.358  49.818  50.193  1.00  0.00           C
ATOM   1410  O   LYS A  90      24.278  49.828  51.013  1.00  0.00           O
ATOM   1411  N   VAL A  91      22.988  50.948  49.573  1.00  0.00           N
ATOM   1412  H   VAL A  91      22.128  50.948  49.053  1.00  0.00           H
ATOM   1413  CA  VAL A  91      23.698  52.208  49.673  1.00  0.00           C
ATOM   1414  HA  VAL A  91      24.578  52.158  50.313  1.00  0.00           H
ATOM   1415  CB  VAL A  91      24.228  52.668  48.323  1.00  0.00           C
ATOM   1416  HB  VAL A  91      24.548  53.698  48.493  1.00  0.00           H
ATOM   1417  CG1 VAL A  91      25.478  51.978  47.783  1.00  0.00           C
ATOM   1418 1HG1 VAL A  91      25.308  50.928  47.563  1.00  0.00           H
ATOM   1419 2HG1 VAL A  91      25.808  52.428  46.853  1.00  0.00           H
ATOM   1420 3HG1 VAL A  91      26.158  52.158  48.623  1.00  0.00           H
ATOM   1421  CG2 VAL A  91      23.258  52.758  47.153  1.00  0.00           C
ATOM   1422 1HG2 VAL A  91      23.718  53.268  46.313  1.00  0.00           H
ATOM   1423 2HG2 VAL A  91      22.878  51.788  46.833  1.00  0.00           H
ATOM   1424 3HG2 VAL A  91      22.408  53.318  47.563  1.00  0.00           H
ATOM   1425  C   VAL A  91      22.748  53.258  50.223  1.00  0.00           C
ATOM   1426  O   VAL A  91      21.548  53.008  50.173  1.00  0.00           O
ATOM   1427  N   ASP A  92      23.168  54.448  50.663  1.00  0.00           N
ATOM   1428  H   ASP A  92      24.148  54.718  50.663  1.00  0.00           H
ATOM   1429  CA  ASP A  92      22.228  55.378  51.243  1.00  0.00           C
ATOM   1430  HA  ASP A  92      21.418  55.008  51.873  1.00  0.00           H
ATOM   1431  CB  ASP A  92      22.968  56.328  52.173  1.00  0.00           C
ATOM   1432  HB1 ASP A  92      23.518  55.788  52.943  1.00  0.00           H
ATOM   1433  HB2 ASP A  92      22.238  56.848  52.783  1.00  0.00           H
ATOM   1434  CG  ASP A  92      23.868  57.388  51.533  1.00  0.00           C
ATOM   1435  OD1 ASP A  92      24.038  58.468  52.133  1.00  0.00           O
ATOM   1436  OD2 ASP A  92      24.308  57.188  50.383  1.00  0.00           O
ATOM   1437  C   ASP A  92      21.518  56.238  50.203  1.00  0.00           C
ATOM   1438  O   ASP A  92      20.708  57.098  50.543  1.00  0.00           O
ATOM   1439  N   THR A  93      21.858  56.088  48.923  1.00  0.00           N
ATOM   1440  H   THR A  93      22.578  55.398  48.773  1.00  0.00           H
ATOM   1441  CA  THR A  93      21.468  56.938  47.813  1.00  0.00           C
ATOM   1442  HA  THR A  93      20.788  57.728  48.133  1.00  0.00           H
ATOM   1443  CB  THR A  93      22.698  57.668  47.293  1.00  0.00           C
ATOM   1444  HB  THR A  93      23.388  57.008  46.783  1.00  0.00           H
ATOM   1445  CG2 THR A  93      22.198  58.748  46.333  1.00  0.00           C
ATOM   1446 1HG2 THR A  93      21.508  59.368  46.903  1.00  0.00           H
ATOM   1447 2HG2 THR A  93      22.978  59.428  46.003  1.00  0.00           H
ATOM   1448 3HG2 THR A  93      21.788  58.268  45.443  1.00  0.00           H
ATOM   1449  OG1 THR A  93      23.538  58.248  48.273  1.00  0.00           O
ATOM   1450  HG1 THR A  93      23.688  57.678  49.023  1.00  0.00           H
ATOM   1451  C   THR A  93      20.798  56.158  46.683  1.00  0.00           C
ATOM   1452  O   THR A  93      21.378  55.298  46.033  1.00  0.00           O
ATOM   1453  N   ALA A  94      19.568  56.588  46.353  1.00  0.00           N
ATOM   1454  H   ALA A  94      19.288  57.378  46.913  1.00  0.00           H
ATOM   1455  CA  ALA A  94      18.718  56.048  45.313  1.00  0.00           C
ATOM   1456  HA  ALA A  94      18.918  54.998  45.153  1.00  0.00           H
ATOM   1457  CB  ALA A  94      17.268  56.178  45.773  1.00  0.00           C
ATOM   1458  HB1 ALA A  94      17.098  55.708  46.743  1.00  0.00           H
ATOM   1459  HB2 ALA A  94      17.018  57.238  45.843  1.00  0.00           H
ATOM   1460  HB3 ALA A  94      16.578  55.688  45.073  1.00  0.00           H
ATOM   1461  C   ALA A  94      18.948  56.708  43.963  1.00  0.00           C
ATOM   1462  O   ALA A  94      18.988  57.928  43.853  1.00  0.00           O
ATOM   1463  N   ASN A  95      19.308  55.968  42.913  1.00  0.00           N
ATOM   1464  H   ASN A  95      19.588  55.018  43.093  1.00  0.00           H
ATOM   1465  CA  ASN A  95      19.588  56.408  41.553  1.00  0.00           C
ATOM   1466  HA  ASN A  95      20.318  57.198  41.683  1.00  0.00           H
ATOM   1467  CB  ASN A  95      20.238  55.228  40.843  1.00  0.00           C
ATOM   1468  HB1 ASN A  95      19.548  54.398  40.703  1.00  0.00           H
ATOM   1469  HB2 ASN A  95      21.048  54.788  41.433  1.00  0.00           H
ATOM   1470  CG  ASN A  95      20.918  55.578  39.523  1.00  0.00           C
ATOM   1471  OD1 ASN A  95      20.698  56.648  38.973  1.00  0.00           O
ATOM   1472  ND2 ASN A  95      21.748  54.678  38.983  1.00  0.00           N
ATOM   1473 1HD2 ASN A  95      21.858  53.788  39.463  1.00  0.00           H
ATOM   1474 2HD2 ASN A  95      21.958  54.888  38.023  1.00  0.00           H
ATOM   1475  C   ASN A  95      18.348  56.838  40.783  1.00  0.00           C
ATOM   1476  O   ASN A  95      17.528  55.978  40.513  1.00  0.00           O
ATOM   1477  N   PRO A  96      18.298  58.088  40.313  1.00  0.00           N
ATOM   1478  CD  PRO A  96      19.208  59.198  40.573  1.00  0.00           C
ATOM   1479  HD1 PRO A  96      20.208  58.928  40.213  1.00  0.00           H
ATOM   1480  HD2 PRO A  96      19.238  59.338  41.653  1.00  0.00           H
ATOM   1481  CG  PRO A  96      18.638  60.448  39.903  1.00  0.00           C
ATOM   1482  HG1 PRO A  96      19.208  60.758  39.033  1.00  0.00           H
ATOM   1483  HG2 PRO A  96      18.388  61.198  40.663  1.00  0.00           H
ATOM   1484  CB  PRO A  96      17.228  60.018  39.473  1.00  0.00           C
ATOM   1485  HB1 PRO A  96      16.918  60.588  38.603  1.00  0.00           H
ATOM   1486  HB2 PRO A  96      16.568  60.258  40.303  1.00  0.00           H
ATOM   1487  CA  PRO A  96      17.228  58.498  39.433  1.00  0.00           C
ATOM   1488  HA  PRO A  96      16.258  58.128  39.763  1.00  0.00           H
ATOM   1489  C   PRO A  96      17.338  57.968  38.013  1.00  0.00           C
ATOM   1490  O   PRO A  96      16.338  58.068  37.293  1.00  0.00           O
ATOM   1491  N   LYS A  97      18.498  57.538  37.513  1.00  0.00           N
ATOM   1492  H   LYS A  97      19.328  57.528  38.083  1.00  0.00           H
ATOM   1493  CA  LYS A  97      18.698  57.068  36.163  1.00  0.00           C
ATOM   1494  HA  LYS A  97      17.988  57.518  35.463  1.00  0.00           H
ATOM   1495  CB  LYS A  97      20.098  57.438  35.673  1.00  0.00           C
ATOM   1496  HB1 LYS A  97      20.218  57.218  34.613  1.00  0.00           H
ATOM   1497  HB2 LYS A  97      20.788  56.818  36.223  1.00  0.00           H
ATOM   1498  CG  LYS A  97      20.508  58.898  35.863  1.00  0.00           C
ATOM   1499  HG1 LYS A  97      20.508  59.238  36.893  1.00  0.00           H
ATOM   1500  HG2 LYS A  97      19.748  59.398  35.253  1.00  0.00           H
ATOM   1501  CD  LYS A  97      21.928  59.168  35.373  1.00  0.00           C
ATOM   1502  HD1 LYS A  97      22.008  58.988  34.303  1.00  0.00           H
ATOM   1503  HD2 LYS A  97      22.538  58.538  36.023  1.00  0.00           H
ATOM   1504  CE  LYS A  97      22.438  60.548  35.763  1.00  0.00           C
ATOM   1505  HE1 LYS A  97      22.648  60.588  36.833  1.00  0.00           H
ATOM   1506  HE2 LYS A  97      21.668  61.298  35.593  1.00  0.00           H
ATOM   1507  NZ  LYS A  97      23.648  60.908  35.013  1.00  0.00           N
ATOM   1508  HZ1 LYS A  97      24.408  60.288  35.243  1.00  0.00           H
ATOM   1509  HZ2 LYS A  97      23.418  60.858  34.033  1.00  0.00           H
ATOM   1510  HZ3 LYS A  97      23.968  61.848  35.183  1.00  0.00           H
ATOM   1511  C   LYS A  97      18.498  55.568  35.973  1.00  0.00           C
ATOM   1512  O   LYS A  97      18.778  55.078  34.883  1.00  0.00           O
ATOM   1513  N   THR A  98      18.068  54.828  36.993  1.00  0.00           N
ATOM   1514  H   THR A  98      18.108  55.268  37.893  1.00  0.00           H
ATOM   1515  CA  THR A  98      17.698  53.428  36.903  1.00  0.00           C
ATOM   1516  HA  THR A  98      18.628  52.868  36.733  1.00  0.00           H
ATOM   1517  CB  THR A  98      17.088  52.968  38.223  1.00  0.00           C
ATOM   1518  HB  THR A  98      16.158  53.468  38.463  1.00  0.00           H
ATOM   1519  CG2 THR A  98      16.858  51.458  38.253  1.00  0.00           C
ATOM   1520 1HG2 THR A  98      17.758  50.878  38.023  1.00  0.00           H
ATOM   1521 2HG2 THR A  98      16.628  51.228  39.293  1.00  0.00           H
ATOM   1522 3HG2 THR A  98      15.988  51.158  37.673  1.00  0.00           H
ATOM   1523  OG1 THR A  98      17.918  53.228  39.333  1.00  0.00           O
ATOM   1524  HG1 THR A  98      17.278  53.288  40.053  1.00  0.00           H
ATOM   1525  C   THR A  98      16.628  53.198  35.853  1.00  0.00           C
ATOM   1526  O   THR A  98      15.588  53.838  35.993  1.00  0.00           O
ATOM   1527  N   PRO A  99      16.788  52.228  34.943  1.00  0.00           N
ATOM   1528  CD  PRO A  99      17.958  51.388  34.773  1.00  0.00           C
ATOM   1529  HD1 PRO A  99      18.278  50.758  35.603  1.00  0.00           H
ATOM   1530  HD2 PRO A  99      18.748  52.018  34.363  1.00  0.00           H
ATOM   1531  CG  PRO A  99      17.548  50.458  33.623  1.00  0.00           C
ATOM   1532  HG1 PRO A  99      16.978  49.628  34.033  1.00  0.00           H
ATOM   1533  HG2 PRO A  99      18.368  50.168  32.963  1.00  0.00           H
ATOM   1534  CB  PRO A  99      16.668  51.378  32.793  1.00  0.00           C
ATOM   1535  HB1 PRO A  99      16.038  50.878  32.063  1.00  0.00           H
ATOM   1536  HB2 PRO A  99      17.268  52.198  32.383  1.00  0.00           H
ATOM   1537  CA  PRO A  99      15.818  52.018  33.893  1.00  0.00           C
ATOM   1538  HA  PRO A  99      15.408  52.948  33.503  1.00  0.00           H
ATOM   1539  C   PRO A  99      14.678  51.148  34.413  1.00  0.00           C
ATOM   1540  O   PRO A  99      14.818  50.598  35.503  1.00  0.00           O
ATOM   1541  N   LYS A 100      13.768  50.918  33.463  1.00  0.00           N
ATOM   1542  H   LYS A 100      13.828  51.558  32.683  1.00  0.00           H
ATOM   1543  CA  LYS A 100      12.948  49.728  33.503  1.00  0.00           C
ATOM   1544  HA  LYS A 100      12.558  49.838  34.513  1.00  0.00           H
ATOM   1545  CB  LYS A 100      11.788  49.698  32.513  1.00  0.00           C
ATOM   1546  HB1 LYS A 100      11.418  48.678  32.453  1.00  0.00           H
ATOM   1547  HB2 LYS A 100      12.208  49.948  31.533  1.00  0.00           H
ATOM   1548  CG  LYS A 100      10.588  50.568  32.873  1.00  0.00           C
ATOM   1549  HG1 LYS A 100      10.918  51.588  32.643  1.00  0.00           H
ATOM   1550  HG2 LYS A 100      10.338  50.468  33.933  1.00  0.00           H
ATOM   1551  CD  LYS A 100       9.328  50.238  32.083  1.00  0.00           C
ATOM   1552  HD1 LYS A 100       9.088  49.178  32.133  1.00  0.00           H
ATOM   1553  HD2 LYS A 100       9.568  50.398  31.033  1.00  0.00           H
ATOM   1554  CE  LYS A 100       8.148  51.128  32.483  1.00  0.00           C
ATOM   1555  HE1 LYS A 100       7.338  50.888  31.793  1.00  0.00           H
ATOM   1556  HE2 LYS A 100       8.398  52.178  32.383  1.00  0.00           H
ATOM   1557  NZ  LYS A 100       7.868  50.918  33.913  1.00  0.00           N
ATOM   1558  HZ1 LYS A 100       7.828  49.938  34.123  1.00  0.00           H
ATOM   1559  HZ2 LYS A 100       8.608  51.248  34.513  1.00  0.00           H
ATOM   1560  HZ3 LYS A 100       6.998  51.388  34.133  1.00  0.00           H
ATOM   1561  C   LYS A 100      13.838  48.498  33.403  1.00  0.00           C
ATOM   1562  O   LYS A 100      14.808  48.548  32.653  1.00  0.00           O
ATOM   1563  N   TYR A 101      13.608  47.518  34.273  1.00  0.00           N
ATOM   1564  H   TYR A 101      12.778  47.488  34.853  1.00  0.00           H
ATOM   1565  CA  TYR A 101      14.438  46.328  34.243  1.00  0.00           C
ATOM   1566  HA  TYR A 101      14.648  46.228  33.173  1.00  0.00           H
ATOM   1567  CB  TYR A 101      15.748  46.578  34.993  1.00  0.00           C
ATOM   1568  HB1 TYR A 101      16.308  47.438  34.613  1.00  0.00           H
ATOM   1569  HB2 TYR A 101      16.438  45.768  34.733  1.00  0.00           H
ATOM   1570  CG  TYR A 101      15.748  46.618  36.503  1.00  0.00           C
ATOM   1571  CD1 TYR A 101      15.608  47.848  37.143  1.00  0.00           C
ATOM   1572  HD1 TYR A 101      15.738  48.688  36.473  1.00  0.00           H
ATOM   1573  CE1 TYR A 101      15.668  47.958  38.543  1.00  0.00           C
ATOM   1574  HE1 TYR A 101      15.598  48.928  38.993  1.00  0.00           H
ATOM   1575  CZ  TYR A 101      15.718  46.808  39.353  1.00  0.00           C
ATOM   1576  OH  TYR A 101      15.758  46.888  40.713  1.00  0.00           O
ATOM   1577  HH  TYR A 101      16.308  46.148  40.973  1.00  0.00           H
ATOM   1578  CE2 TYR A 101      15.858  45.548  38.723  1.00  0.00           C
ATOM   1579  HE2 TYR A 101      15.748  44.608  39.243  1.00  0.00           H
ATOM   1580  CD2 TYR A 101      15.848  45.488  37.323  1.00  0.00           C
ATOM   1581  HD2 TYR A 101      15.858  44.508  36.863  1.00  0.00           H
ATOM   1582  C   TYR A 101      13.878  44.968  34.623  1.00  0.00           C
ATOM   1583  O   TYR A 101      12.908  44.898  35.373  1.00  0.00           O
ATOM   1584  N   LYS A 102      14.538  43.918  34.143  1.00  0.00           N
ATOM   1585  H   LYS A 102      15.358  43.998  33.553  1.00  0.00           H
ATOM   1586  CA  LYS A 102      14.428  42.608  34.753  1.00  0.00           C
ATOM   1587  HA  LYS A 102      14.248  42.678  35.823  1.00  0.00           H
ATOM   1588  CB  LYS A 102      13.198  41.868  34.213  1.00  0.00           C
ATOM   1589  HB1 LYS A 102      12.318  42.458  34.453  1.00  0.00           H
ATOM   1590  HB2 LYS A 102      12.958  40.958  34.753  1.00  0.00           H
ATOM   1591  CG  LYS A 102      13.358  41.558  32.733  1.00  0.00           C
ATOM   1592  HG1 LYS A 102      14.088  40.748  32.673  1.00  0.00           H
ATOM   1593  HG2 LYS A 102      13.688  42.418  32.143  1.00  0.00           H
ATOM   1594  CD  LYS A 102      12.048  41.008  32.173  1.00  0.00           C
ATOM   1595  HD1 LYS A 102      11.198  41.668  32.363  1.00  0.00           H
ATOM   1596  HD2 LYS A 102      11.958  39.968  32.493  1.00  0.00           H
ATOM   1597  CE  LYS A 102      12.178  40.888  30.653  1.00  0.00           C
ATOM   1598  HE1 LYS A 102      12.968  40.188  30.393  1.00  0.00           H
ATOM   1599  HE2 LYS A 102      12.348  41.888  30.243  1.00  0.00           H
ATOM   1600  NZ  LYS A 102      10.878  40.478  30.113  1.00  0.00           N
ATOM   1601  HZ1 LYS A 102      10.268  41.238  29.843  1.00  0.00           H
ATOM   1602  HZ2 LYS A 102      11.078  39.868  29.333  1.00  0.00           H
ATOM   1603  HZ3 LYS A 102      10.408  39.928  30.813  1.00  0.00           H
ATOM   1604  C   LYS A 102      15.678  41.748  34.753  1.00  0.00           C
ATOM   1605  O   LYS A 102      16.628  42.018  34.023  1.00  0.00           O
ATOM   1606  N   PHE A 103      15.748  40.738  35.633  1.00  0.00           N
ATOM   1607  H   PHE A 103      14.958  40.568  36.233  1.00  0.00           H
ATOM   1608  CA  PHE A 103      16.858  39.808  35.753  1.00  0.00           C
ATOM   1609  HA  PHE A 103      17.668  40.198  35.143  1.00  0.00           H
ATOM   1610  CB  PHE A 103      17.288  39.648  37.213  1.00  0.00           C
ATOM   1611  HB1 PHE A 103      18.068  38.898  37.323  1.00  0.00           H
ATOM   1612  HB2 PHE A 103      16.418  39.218  37.703  1.00  0.00           H
ATOM   1613  CG  PHE A 103      17.808  40.858  37.953  1.00  0.00           C
ATOM   1614  CD1 PHE A 103      18.848  41.648  37.443  1.00  0.00           C
ATOM   1615  HD1 PHE A 103      19.188  41.408  36.443  1.00  0.00           H
ATOM   1616  CE1 PHE A 103      19.428  42.608  38.273  1.00  0.00           C
ATOM   1617  HE1 PHE A 103      20.188  43.288  37.913  1.00  0.00           H
ATOM   1618  CZ  PHE A 103      18.838  42.988  39.483  1.00  0.00           C
ATOM   1619  HZ  PHE A 103      19.148  43.738  40.183  1.00  0.00           H
ATOM   1620  CE2 PHE A 103      17.748  42.218  39.923  1.00  0.00           C
ATOM   1621  HE2 PHE A 103      17.328  42.318  40.913  1.00  0.00           H
ATOM   1622  CD2 PHE A 103      17.268  41.098  39.223  1.00  0.00           C
ATOM   1623  HD2 PHE A 103      16.588  40.418  39.713  1.00  0.00           H
ATOM   1624  C   PHE A 103      16.538  38.498  35.053  1.00  0.00           C
ATOM   1625  O   PHE A 103      15.608  37.758  35.393  1.00  0.00           O
ATOM   1626  N   VAL A 104      17.508  38.148  34.213  1.00  0.00           N
ATOM   1627  H   VAL A 104      18.348  38.708  34.233  1.00  0.00           H
ATOM   1628  CA  VAL A 104      17.458  36.968  33.373  1.00  0.00           C
ATOM   1629  HA  VAL A 104      16.668  36.278  33.663  1.00  0.00           H
ATOM   1630  CB  VAL A 104      17.078  37.198  31.913  1.00  0.00           C
ATOM   1631  HB  VAL A 104      16.878  36.218  31.493  1.00  0.00           H
ATOM   1632  CG1 VAL A 104      15.788  38.018  31.873  1.00  0.00           C
ATOM   1633 1HG1 VAL A 104      15.028  37.568  32.523  1.00  0.00           H
ATOM   1634 2HG1 VAL A 104      16.018  39.028  32.203  1.00  0.00           H
ATOM   1635 3HG1 VAL A 104      15.278  38.038  30.913  1.00  0.00           H
ATOM   1636  CG2 VAL A 104      18.118  37.938  31.073  1.00  0.00           C
ATOM   1637 1HG2 VAL A 104      18.278  38.918  31.513  1.00  0.00           H
ATOM   1638 2HG2 VAL A 104      18.968  37.268  30.893  1.00  0.00           H
ATOM   1639 3HG2 VAL A 104      17.708  38.028  30.063  1.00  0.00           H
ATOM   1640  C   VAL A 104      18.688  36.068  33.423  1.00  0.00           C
ATOM   1641  O   VAL A 104      19.808  36.568  33.553  1.00  0.00           O
ATOM   1642  N   ARG A 105      18.448  34.758  33.303  1.00  0.00           N
ATOM   1643  H   ARG A 105      17.488  34.508  33.443  1.00  0.00           H
ATOM   1644  CA  ARG A 105      19.348  33.698  32.883  1.00  0.00           C
ATOM   1645  HA  ARG A 105      20.348  34.098  33.063  1.00  0.00           H
ATOM   1646  CB  ARG A 105      19.258  32.448  33.753  1.00  0.00           C
ATOM   1647  HB1 ARG A 105      18.288  31.948  33.673  1.00  0.00           H
ATOM   1648  HB2 ARG A 105      19.338  32.788  34.783  1.00  0.00           H
ATOM   1649  CG  ARG A 105      20.438  31.518  33.553  1.00  0.00           C
ATOM   1650  HG1 ARG A 105      21.418  32.008  33.513  1.00  0.00           H
ATOM   1651  HG2 ARG A 105      20.378  30.808  32.723  1.00  0.00           H
ATOM   1652  CD  ARG A 105      20.558  30.588  34.763  1.00  0.00           C
ATOM   1653  HD1 ARG A 105      19.808  29.808  34.843  1.00  0.00           H
ATOM   1654  HD2 ARG A 105      20.468  31.098  35.713  1.00  0.00           H
ATOM   1655  NE  ARG A 105      21.748  29.728  34.733  1.00  0.00           N
ATOM   1656  HE  ARG A 105      21.578  28.808  34.343  1.00  0.00           H
ATOM   1657  CZ  ARG A 105      22.838  29.858  35.503  1.00  0.00           C
ATOM   1658  NH1 ARG A 105      23.008  30.838  36.403  1.00  0.00           N
ATOM   1659 1HH1 ARG A 105      22.328  31.558  36.603  1.00  0.00           H
ATOM   1660 2HH1 ARG A 105      23.838  30.718  36.953  1.00  0.00           H
ATOM   1661  NH2 ARG A 105      23.928  29.078  35.453  1.00  0.00           N
ATOM   1662 1HH2 ARG A 105      23.888  28.168  35.023  1.00  0.00           H
ATOM   1663 2HH2 ARG A 105      24.718  29.278  36.053  1.00  0.00           H
ATOM   1664  C   ARG A 105      19.248  33.388  31.393  1.00  0.00           C
ATOM   1665  O   ARG A 105      18.128  33.008  31.053  1.00  0.00           O
ATOM   1666  N   ILE A 106      20.258  33.478  30.533  1.00  0.00           N
ATOM   1667  H   ILE A 106      21.168  33.468  30.973  1.00  0.00           H
ATOM   1668  CA  ILE A 106      20.238  33.198  29.103  1.00  0.00           C
ATOM   1669  HA  ILE A 106      19.178  33.218  28.843  1.00  0.00           H
ATOM   1670  CB  ILE A 106      20.928  34.268  28.273  1.00  0.00           C
ATOM   1671  HB  ILE A 106      20.908  33.948  27.223  1.00  0.00           H
ATOM   1672  CG2 ILE A 106      20.168  35.588  28.273  1.00  0.00           C
ATOM   1673 1HG2 ILE A 106      20.868  36.368  27.973  1.00  0.00           H
ATOM   1674 2HG2 ILE A 106      19.348  35.548  27.553  1.00  0.00           H
ATOM   1675 3HG2 ILE A 106      19.818  35.748  29.293  1.00  0.00           H
ATOM   1676  CG1 ILE A 106      22.368  34.548  28.693  1.00  0.00           C
ATOM   1677 1HG1 ILE A 106      22.408  34.768  29.763  1.00  0.00           H
ATOM   1678 2HG1 ILE A 106      22.698  35.518  28.323  1.00  0.00           H
ATOM   1679  CD  ILE A 106      23.368  33.418  28.503  1.00  0.00           C
ATOM   1680  HD1 ILE A 106      24.288  33.668  29.013  1.00  0.00           H
ATOM   1681  HD2 ILE A 106      23.058  32.448  28.883  1.00  0.00           H
ATOM   1682  HD3 ILE A 106      23.418  33.248  27.423  1.00  0.00           H
ATOM   1683  C   ILE A 106      20.668  31.768  28.803  1.00  0.00           C
ATOM   1684  O   ILE A 106      21.378  31.008  29.453  1.00  0.00           O
ATOM   1685  N   GLN A 107      20.148  31.358  27.643  1.00  0.00           N
ATOM   1686  H   GLN A 107      19.478  31.968  27.193  1.00  0.00           H
ATOM   1687  CA  GLN A 107      20.408  30.108  26.953  1.00  0.00           C
ATOM   1688  HA  GLN A 107      20.658  29.348  27.703  1.00  0.00           H
ATOM   1689  CB  GLN A 107      19.218  29.578  26.163  1.00  0.00           C
ATOM   1690  HB1 GLN A 107      19.468  28.588  25.773  1.00  0.00           H
ATOM   1691  HB2 GLN A 107      19.098  30.188  25.273  1.00  0.00           H
ATOM   1692  CG  GLN A 107      17.898  29.558  26.933  1.00  0.00           C
ATOM   1693  HG1 GLN A 107      17.588  30.578  27.133  1.00  0.00           H
ATOM   1694  HG2 GLN A 107      18.058  29.148  27.933  1.00  0.00           H
ATOM   1695  CD  GLN A 107      16.828  28.888  26.083  1.00  0.00           C
ATOM   1696  OE1 GLN A 107      16.968  27.878  25.403  1.00  0.00           O
ATOM   1697  NE2 GLN A 107      15.568  29.338  26.043  1.00  0.00           N
ATOM   1698 1HE2 GLN A 107      15.258  30.068  26.663  1.00  0.00           H
ATOM   1699 2HE2 GLN A 107      14.878  28.878  25.463  1.00  0.00           H
ATOM   1700  C   GLN A 107      21.578  30.268  26.003  1.00  0.00           C
ATOM   1701  O   GLN A 107      21.738  31.358  25.463  1.00  0.00           O
ATOM   1702  N   PRO A 108      22.268  29.178  25.663  1.00  0.00           N
ATOM   1703  CD  PRO A 108      22.128  27.858  26.263  1.00  0.00           C
ATOM   1704  HD1 PRO A 108      21.118  27.458  26.173  1.00  0.00           H
ATOM   1705  HD2 PRO A 108      22.468  27.908  27.293  1.00  0.00           H
ATOM   1706  CG  PRO A 108      22.908  26.878  25.393  1.00  0.00           C
ATOM   1707  HG1 PRO A 108      22.258  26.518  24.593  1.00  0.00           H
ATOM   1708  HG2 PRO A 108      23.318  25.998  25.903  1.00  0.00           H
ATOM   1709  CB  PRO A 108      23.928  27.828  24.783  1.00  0.00           C
ATOM   1710  HB1 PRO A 108      24.208  27.488  23.783  1.00  0.00           H
ATOM   1711  HB2 PRO A 108      24.798  27.908  25.433  1.00  0.00           H
ATOM   1712  CA  PRO A 108      23.278  29.198  24.623  1.00  0.00           C
ATOM   1713  HA  PRO A 108      24.018  29.998  24.703  1.00  0.00           H
ATOM   1714  C   PRO A 108      22.608  29.528  23.293  1.00  0.00           C
ATOM   1715  O   PRO A 108      21.438  29.228  23.063  1.00  0.00           O
ATOM   1716  N   GLY A 109      23.408  29.898  22.293  1.00  0.00           N
ATOM   1717  H   GLY A 109      24.378  29.918  22.563  1.00  0.00           H
ATOM   1718  CA  GLY A 109      23.038  30.288  20.953  1.00  0.00           C
ATOM   1719  HA1 GLY A 109      22.588  29.438  20.443  1.00  0.00           H
ATOM   1720  HA2 GLY A 109      23.988  30.488  20.463  1.00  0.00           H
ATOM   1721  C   GLY A 109      22.108  31.488  20.763  1.00  0.00           C
ATOM   1722  O   GLY A 109      22.088  31.998  19.653  1.00  0.00           O
ATOM   1723  N   GLN A 110      21.428  32.008  21.783  1.00  0.00           N
ATOM   1724  H   GLN A 110      21.568  31.648  22.713  1.00  0.00           H
ATOM   1725  CA  GLN A 110      20.858  33.348  21.813  1.00  0.00           C
ATOM   1726  HA  GLN A 110      20.138  33.438  20.993  1.00  0.00           H
ATOM   1727  CB  GLN A 110      20.138  33.468  23.153  1.00  0.00           C
ATOM   1728  HB1 GLN A 110      19.668  34.438  23.263  1.00  0.00           H
ATOM   1729  HB2 GLN A 110      20.898  33.498  23.933  1.00  0.00           H
ATOM   1730  CG  GLN A 110      19.128  32.348  23.393  1.00  0.00           C
ATOM   1731  HG1 GLN A 110      19.528  31.338  23.473  1.00  0.00           H
ATOM   1732  HG2 GLN A 110      18.408  32.428  22.583  1.00  0.00           H
ATOM   1733  CD  GLN A 110      18.388  32.558  24.713  1.00  0.00           C
ATOM   1734  OE1 GLN A 110      18.948  33.118  25.653  1.00  0.00           O
ATOM   1735  NE2 GLN A 110      17.078  32.328  24.833  1.00  0.00           N
ATOM   1736 1HE2 GLN A 110      16.598  32.058  23.993  1.00  0.00           H
ATOM   1737 2HE2 GLN A 110      16.598  32.448  25.713  1.00  0.00           H
ATOM   1738  C   GLN A 110      21.958  34.398  21.793  1.00  0.00           C
ATOM   1739  O   GLN A 110      23.078  34.148  22.223  1.00  0.00           O
ATOM   1740  N   THR A 111      21.608  35.638  21.453  1.00  0.00           N
ATOM   1741  H   THR A 111      20.748  35.928  21.003  1.00  0.00           H
ATOM   1742  CA  THR A 111      22.498  36.778  21.573  1.00  0.00           C
ATOM   1743  HA  THR A 111      23.518  36.398  21.593  1.00  0.00           H
ATOM   1744  CB  THR A 111      22.428  37.758  20.403  1.00  0.00           C
ATOM   1745  HB  THR A 111      23.008  38.668  20.553  1.00  0.00           H
ATOM   1746  CG2 THR A 111      22.928  37.098  19.123  1.00  0.00           C
ATOM   1747 1HG2 THR A 111      22.498  37.508  18.213  1.00  0.00           H
ATOM   1748 2HG2 THR A 111      24.018  37.188  19.063  1.00  0.00           H
ATOM   1749 3HG2 THR A 111      22.768  36.018  19.133  1.00  0.00           H
ATOM   1750  OG1 THR A 111      21.098  38.128  20.143  1.00  0.00           O
ATOM   1751  HG1 THR A 111      20.918  38.888  20.693  1.00  0.00           H
ATOM   1752  C   THR A 111      22.268  37.658  22.793  1.00  0.00           C
ATOM   1753  O   THR A 111      21.138  37.708  23.283  1.00  0.00           O
ATOM   1754  N   PHE A 112      23.208  38.468  23.273  1.00  0.00           N
ATOM   1755  H   PHE A 112      24.088  38.408  22.783  1.00  0.00           H
ATOM   1756  CA  PHE A 112      23.258  39.458  24.333  1.00  0.00           C
ATOM   1757  HA  PHE A 112      22.338  40.028  24.403  1.00  0.00           H
ATOM   1758  CB  PHE A 112      23.238  38.868  25.743  1.00  0.00           C
ATOM   1759  HB1 PHE A 112      22.348  38.258  25.873  1.00  0.00           H
ATOM   1760  HB2 PHE A 112      23.158  39.618  26.523  1.00  0.00           H
ATOM   1761  CG  PHE A 112      24.348  37.898  26.083  1.00  0.00           C
ATOM   1762  CD1 PHE A 112      24.178  36.518  26.023  1.00  0.00           C
ATOM   1763  HD1 PHE A 112      23.278  36.048  25.633  1.00  0.00           H
ATOM   1764  CE1 PHE A 112      25.138  35.668  26.583  1.00  0.00           C
ATOM   1765  HE1 PHE A 112      24.988  34.598  26.563  1.00  0.00           H
ATOM   1766  CZ  PHE A 112      26.348  36.188  27.063  1.00  0.00           C
ATOM   1767  HZ  PHE A 112      27.078  35.498  27.473  1.00  0.00           H
ATOM   1768  CE2 PHE A 112      26.528  37.568  27.083  1.00  0.00           C
ATOM   1769  HE2 PHE A 112      27.498  37.988  27.313  1.00  0.00           H
ATOM   1770  CD2 PHE A 112      25.568  38.418  26.513  1.00  0.00           C
ATOM   1771  HD2 PHE A 112      25.748  39.478  26.373  1.00  0.00           H
ATOM   1772  C   PHE A 112      24.408  40.418  24.043  1.00  0.00           C
ATOM   1773  O   PHE A 112      25.508  40.108  23.603  1.00  0.00           O
ATOM   1774  N   SER A 113      24.138  41.698  24.323  1.00  0.00           N
ATOM   1775  H   SER A 113      23.218  41.958  24.643  1.00  0.00           H
ATOM   1776  CA  SER A 113      25.238  42.638  24.413  1.00  0.00           C
ATOM   1777  HA  SER A 113      25.978  42.408  23.653  1.00  0.00           H
ATOM   1778  CB  SER A 113      24.808  44.088  24.273  1.00  0.00           C
ATOM   1779  HB1 SER A 113      25.618  44.788  24.463  1.00  0.00           H
ATOM   1780  HB2 SER A 113      24.028  44.268  25.013  1.00  0.00           H
ATOM   1781  OG  SER A 113      24.408  44.188  22.923  1.00  0.00           O
ATOM   1782  HG  SER A 113      23.728  43.528  22.743  1.00  0.00           H
ATOM   1783  C   SER A 113      26.058  42.578  25.703  1.00  0.00           C
ATOM   1784  O   SER A 113      25.548  42.228  26.763  1.00  0.00           O
ATOM   1785  N   VAL A 114      27.298  43.078  25.683  1.00  0.00           N
ATOM   1786  H   VAL A 114      27.748  43.368  24.823  1.00  0.00           H
ATOM   1787  CA  VAL A 114      28.068  43.368  26.873  1.00  0.00           C
ATOM   1788  HA  VAL A 114      27.428  43.288  27.753  1.00  0.00           H
ATOM   1789  CB  VAL A 114      29.258  42.458  27.143  1.00  0.00           C
ATOM   1790  HB  VAL A 114      29.838  42.798  28.003  1.00  0.00           H
ATOM   1791  CG1 VAL A 114      28.818  41.008  27.333  1.00  0.00           C
ATOM   1792 1HG1 VAL A 114      28.388  40.618  26.413  1.00  0.00           H
ATOM   1793 2HG1 VAL A 114      29.638  40.348  27.613  1.00  0.00           H
ATOM   1794 3HG1 VAL A 114      28.078  40.978  28.123  1.00  0.00           H
ATOM   1795  CG2 VAL A 114      30.288  42.548  26.013  1.00  0.00           C
ATOM   1796 1HG2 VAL A 114      30.738  43.518  25.793  1.00  0.00           H
ATOM   1797 2HG2 VAL A 114      31.088  41.888  26.313  1.00  0.00           H
ATOM   1798 3HG2 VAL A 114      29.898  42.308  25.023  1.00  0.00           H
ATOM   1799  C   VAL A 114      28.658  44.768  26.853  1.00  0.00           C
ATOM   1800  O   VAL A 114      29.038  45.288  25.803  1.00  0.00           O
ATOM   1801  N   LEU A 115      28.678  45.398  28.033  1.00  0.00           N
ATOM   1802  H   LEU A 115      28.428  44.968  28.913  1.00  0.00           H
ATOM   1803  CA  LEU A 115      29.138  46.768  28.193  1.00  0.00           C
ATOM   1804  HA  LEU A 115      29.308  47.238  27.223  1.00  0.00           H
ATOM   1805  CB  LEU A 115      28.118  47.598  28.973  1.00  0.00           C
ATOM   1806  HB1 LEU A 115      27.848  47.118  29.913  1.00  0.00           H
ATOM   1807  HB2 LEU A 115      27.188  47.668  28.403  1.00  0.00           H
ATOM   1808  CG  LEU A 115      28.648  49.018  29.163  1.00  0.00           C
ATOM   1809  HG  LEU A 115      29.678  48.998  29.523  1.00  0.00           H
ATOM   1810  CD1 LEU A 115      28.908  49.688  27.823  1.00  0.00           C
ATOM   1811 1HD1 LEU A 115      29.088  50.738  28.043  1.00  0.00           H
ATOM   1812 2HD1 LEU A 115      29.848  49.268  27.473  1.00  0.00           H
ATOM   1813 3HD1 LEU A 115      28.068  49.518  27.143  1.00  0.00           H
ATOM   1814  CD2 LEU A 115      27.798  49.898  30.073  1.00  0.00           C
ATOM   1815 1HD2 LEU A 115      27.388  49.318  30.903  1.00  0.00           H
ATOM   1816 2HD2 LEU A 115      28.378  50.758  30.433  1.00  0.00           H
ATOM   1817 3HD2 LEU A 115      26.938  50.308  29.553  1.00  0.00           H
ATOM   1818  C   LEU A 115      30.458  46.648  28.933  1.00  0.00           C
ATOM   1819  O   LEU A 115      30.518  46.508  30.143  1.00  0.00           O
ATOM   1820  N   ALA A 116      31.548  46.818  28.173  1.00  0.00           N
ATOM   1821  H   ALA A 116      31.398  46.938  27.173  1.00  0.00           H
ATOM   1822  CA  ALA A 116      32.888  46.778  28.713  1.00  0.00           C
ATOM   1823  HA  ALA A 116      33.068  45.858  29.283  1.00  0.00           H
ATOM   1824  CB  ALA A 116      33.898  46.698  27.573  1.00  0.00           C
ATOM   1825  HB1 ALA A 116      33.658  45.838  26.953  1.00  0.00           H
ATOM   1826  HB2 ALA A 116      33.868  47.638  27.023  1.00  0.00           H
ATOM   1827  HB3 ALA A 116      34.898  46.488  27.963  1.00  0.00           H
ATOM   1828  C   ALA A 116      33.158  48.008  29.563  1.00  0.00           C
ATOM   1829  O   ALA A 116      32.738  49.118  29.213  1.00  0.00           O
ATOM   1830  N   CYS A 117      33.708  47.758  30.753  1.00  0.00           N
ATOM   1831  H   CYS A 117      34.078  46.858  31.023  1.00  0.00           H
ATOM   1832  CA  CYS A 117      33.938  48.798  31.723  1.00  0.00           C
ATOM   1833  HA  CYS A 117      33.868  49.768  31.213  1.00  0.00           H
ATOM   1834  CB  CYS A 117      32.748  48.658  32.673  1.00  0.00           C
ATOM   1835  HB1 CYS A 117      32.858  47.688  33.163  1.00  0.00           H
ATOM   1836  HB2 CYS A 117      31.818  48.738  32.113  1.00  0.00           H
ATOM   1837  SG  CYS A 117      32.618  49.958  33.933  1.00  0.00           S
ATOM   1838  HG  CYS A 117      31.748  49.368  34.763  1.00  0.00           H
ATOM   1839  C   CYS A 117      35.198  48.638  32.563  1.00  0.00           C
ATOM   1840  O   CYS A 117      35.628  47.498  32.733  1.00  0.00           O
ATOM   1841  N   TYR A 118      35.708  49.728  33.133  1.00  0.00           N
ATOM   1842  H   TYR A 118      35.128  50.548  33.043  1.00  0.00           H
ATOM   1843  CA  TYR A 118      36.898  49.848  33.943  1.00  0.00           C
ATOM   1844  HA  TYR A 118      37.078  48.928  34.493  1.00  0.00           H
ATOM   1845  CB  TYR A 118      38.048  50.078  32.963  1.00  0.00           C
ATOM   1846  HB1 TYR A 118      38.988  50.148  33.523  1.00  0.00           H
ATOM   1847  HB2 TYR A 118      37.938  51.048  32.483  1.00  0.00           H
ATOM   1848  CG  TYR A 118      38.208  49.128  31.803  1.00  0.00           C
ATOM   1849  CD1 TYR A 118      37.458  49.208  30.623  1.00  0.00           C
ATOM   1850  HD1 TYR A 118      36.788  50.028  30.423  1.00  0.00           H
ATOM   1851  CE1 TYR A 118      37.618  48.228  29.633  1.00  0.00           C
ATOM   1852  HE1 TYR A 118      37.078  48.328  28.713  1.00  0.00           H
ATOM   1853  CZ  TYR A 118      38.448  47.088  29.793  1.00  0.00           C
ATOM   1854  OH  TYR A 118      38.598  46.128  28.833  1.00  0.00           O
ATOM   1855  HH  TYR A 118      38.068  46.338  28.053  1.00  0.00           H
ATOM   1856  CE2 TYR A 118      39.128  47.008  31.023  1.00  0.00           C
ATOM   1857  HE2 TYR A 118      39.758  46.148  31.243  1.00  0.00           H
ATOM   1858  CD2 TYR A 118      38.998  47.988  32.003  1.00  0.00           C
ATOM   1859  HD2 TYR A 118      39.488  47.938  32.963  1.00  0.00           H
ATOM   1860  C   TYR A 118      36.788  51.118  34.783  1.00  0.00           C
ATOM   1861  O   TYR A 118      36.318  52.148  34.293  1.00  0.00           O
ATOM   1862  N   ASN A 119      37.168  51.068  36.063  1.00  0.00           N
ATOM   1863  H   ASN A 119      37.428  50.148  36.383  1.00  0.00           H
ATOM   1864  CA  ASN A 119      37.048  52.158  37.023  1.00  0.00           C
ATOM   1865  HA  ASN A 119      37.018  51.588  37.953  1.00  0.00           H
ATOM   1866  CB  ASN A 119      38.168  53.178  36.823  1.00  0.00           C
ATOM   1867  HB1 ASN A 119      38.208  53.978  37.553  1.00  0.00           H
ATOM   1868  HB2 ASN A 119      37.998  53.628  35.853  1.00  0.00           H
ATOM   1869  CG  ASN A 119      39.608  52.668  36.893  1.00  0.00           C
ATOM   1870  OD1 ASN A 119      40.428  52.918  36.013  1.00  0.00           O
ATOM   1871  ND2 ASN A 119      39.978  51.928  37.933  1.00  0.00           N
ATOM   1872 1HD2 ASN A 119      39.328  51.658  38.663  1.00  0.00           H
ATOM   1873 2HD2 ASN A 119      40.898  51.508  37.923  1.00  0.00           H
ATOM   1874  C   ASN A 119      35.658  52.768  37.013  1.00  0.00           C
ATOM   1875  O   ASN A 119      35.518  53.948  37.343  1.00  0.00           O
ATOM   1876  N   GLY A 120      34.668  51.918  36.743  1.00  0.00           N
ATOM   1877  H   GLY A 120      34.908  50.948  36.623  1.00  0.00           H
ATOM   1878  CA  GLY A 120      33.278  52.298  36.583  1.00  0.00           C
ATOM   1879  HA1 GLY A 120      33.088  52.968  37.423  1.00  0.00           H
ATOM   1880  HA2 GLY A 120      32.618  51.428  36.653  1.00  0.00           H
ATOM   1881  C   GLY A 120      32.938  53.158  35.373  1.00  0.00           C
ATOM   1882  O   GLY A 120      31.918  53.838  35.353  1.00  0.00           O
ATOM   1883  N   SER A 121      33.968  53.398  34.543  1.00  0.00           N
ATOM   1884  H   SER A 121      34.748  52.748  34.573  1.00  0.00           H
ATOM   1885  CA  SER A 121      33.758  54.028  33.253  1.00  0.00           C
ATOM   1886  HA  SER A 121      32.878  54.658  33.343  1.00  0.00           H
ATOM   1887  CB  SER A 121      34.978  54.898  32.953  1.00  0.00           C
ATOM   1888  HB1 SER A 121      35.008  55.068  31.883  1.00  0.00           H
ATOM   1889  HB2 SER A 121      35.888  54.398  33.283  1.00  0.00           H
ATOM   1890  OG  SER A 121      34.838  56.168  33.553  1.00  0.00           O
ATOM   1891  HG  SER A 121      35.348  56.808  33.053  1.00  0.00           H
ATOM   1892  C   SER A 121      33.558  53.008  32.143  1.00  0.00           C
ATOM   1893  O   SER A 121      34.458  52.188  32.013  1.00  0.00           O
ATOM   1894  N   PRO A 122      32.478  53.008  31.363  1.00  0.00           N
ATOM   1895  CD  PRO A 122      31.258  53.748  31.623  1.00  0.00           C
ATOM   1896  HD1 PRO A 122      31.328  54.828  31.803  1.00  0.00           H
ATOM   1897  HD2 PRO A 122      30.698  53.228  32.393  1.00  0.00           H
ATOM   1898  CG  PRO A 122      30.458  53.708  30.313  1.00  0.00           C
ATOM   1899  HG1 PRO A 122      30.878  54.528  29.733  1.00  0.00           H
ATOM   1900  HG2 PRO A 122      29.428  53.768  30.653  1.00  0.00           H
ATOM   1901  CB  PRO A 122      30.808  52.318  29.783  1.00  0.00           C
ATOM   1902  HB1 PRO A 122      30.688  52.318  28.703  1.00  0.00           H
ATOM   1903  HB2 PRO A 122      30.198  51.528  30.233  1.00  0.00           H
ATOM   1904  CA  PRO A 122      32.258  52.168  30.203  1.00  0.00           C
ATOM   1905  HA  PRO A 122      32.418  51.108  30.423  1.00  0.00           H
ATOM   1906  C   PRO A 122      33.208  52.528  29.063  1.00  0.00           C
ATOM   1907  O   PRO A 122      33.688  53.638  28.873  1.00  0.00           O
ATOM   1908  N   SER A 123      33.578  51.548  28.243  1.00  0.00           N
ATOM   1909  H   SER A 123      33.298  50.618  28.503  1.00  0.00           H
ATOM   1910  CA  SER A 123      34.478  51.698  27.113  1.00  0.00           C
ATOM   1911  HA  SER A 123      34.858  52.718  27.003  1.00  0.00           H
ATOM   1912  CB  SER A 123      35.748  50.858  27.233  1.00  0.00           C
ATOM   1913  HB1 SER A 123      36.248  50.958  26.273  1.00  0.00           H
ATOM   1914  HB2 SER A 123      35.278  49.878  27.353  1.00  0.00           H
ATOM   1915  OG  SER A 123      36.598  51.328  28.253  1.00  0.00           O
ATOM   1916  HG  SER A 123      37.388  50.798  28.203  1.00  0.00           H
ATOM   1917  C   SER A 123      33.828  51.388  25.773  1.00  0.00           C
ATOM   1918  O   SER A 123      34.248  51.858  24.723  1.00  0.00           O
ATOM   1919  N   GLY A 124      32.858  50.468  25.773  1.00  0.00           N
ATOM   1920  H   GLY A 124      32.638  49.948  26.613  1.00  0.00           H
ATOM   1921  CA  GLY A 124      32.108  50.238  24.553  1.00  0.00           C
ATOM   1922  HA1 GLY A 124      32.808  50.008  23.753  1.00  0.00           H
ATOM   1923  HA2 GLY A 124      31.348  50.998  24.363  1.00  0.00           H
ATOM   1924  C   GLY A 124      31.248  48.978  24.643  1.00  0.00           C
ATOM   1925  O   GLY A 124      31.448  48.188  25.563  1.00  0.00           O
ATOM   1926  N   VAL A 125      30.388  48.768  23.643  1.00  0.00           N
ATOM   1927  H   VAL A 125      30.328  49.358  22.823  1.00  0.00           H
ATOM   1928  CA  VAL A 125      29.418  47.698  23.753  1.00  0.00           C
ATOM   1929  HA  VAL A 125      29.758  47.068  24.573  1.00  0.00           H
ATOM   1930  CB  VAL A 125      28.008  48.248  23.953  1.00  0.00           C
ATOM   1931  HB  VAL A 125      27.918  49.038  24.703  1.00  0.00           H
ATOM   1932  CG1 VAL A 125      27.588  49.028  22.713  1.00  0.00           C
ATOM   1933 1HG1 VAL A 125      28.128  49.968  22.713  1.00  0.00           H
ATOM   1934 2HG1 VAL A 125      27.818  48.648  21.713  1.00  0.00           H
ATOM   1935 3HG1 VAL A 125      26.518  49.258  22.783  1.00  0.00           H
ATOM   1936  CG2 VAL A 125      26.898  47.258  24.263  1.00  0.00           C
ATOM   1937 1HG2 VAL A 125      27.108  46.738  25.193  1.00  0.00           H
ATOM   1938 2HG2 VAL A 125      25.968  47.798  24.453  1.00  0.00           H
ATOM   1939 3HG2 VAL A 125      26.848  46.478  23.493  1.00  0.00           H
ATOM   1940  C   VAL A 125      29.508  46.848  22.493  1.00  0.00           C
ATOM   1941  O   VAL A 125      29.888  47.348  21.443  1.00  0.00           O
ATOM   1942  N   TYR A 126      29.218  45.548  22.643  1.00  0.00           N
ATOM   1943  H   TYR A 126      29.138  45.188  23.583  1.00  0.00           H
ATOM   1944  CA  TYR A 126      29.238  44.668  21.493  1.00  0.00           C
ATOM   1945  HA  TYR A 126      28.888  45.088  20.543  1.00  0.00           H
ATOM   1946  CB  TYR A 126      30.688  44.288  21.253  1.00  0.00           C
ATOM   1947  HB1 TYR A 126      31.168  45.178  20.833  1.00  0.00           H
ATOM   1948  HB2 TYR A 126      30.608  43.528  20.483  1.00  0.00           H
ATOM   1949  CG  TYR A 126      31.518  43.698  22.363  1.00  0.00           C
ATOM   1950  CD1 TYR A 126      31.748  42.318  22.493  1.00  0.00           C
ATOM   1951  HD1 TYR A 126      31.218  41.668  21.813  1.00  0.00           H
ATOM   1952  CE1 TYR A 126      32.678  41.768  23.393  1.00  0.00           C
ATOM   1953  HE1 TYR A 126      32.868  40.708  23.493  1.00  0.00           H
ATOM   1954  CZ  TYR A 126      33.328  42.648  24.283  1.00  0.00           C
ATOM   1955  OH  TYR A 126      34.218  42.158  25.193  1.00  0.00           O
ATOM   1956  HH  TYR A 126      34.558  42.928  25.643  1.00  0.00           H
ATOM   1957  CE2 TYR A 126      33.038  44.028  24.193  1.00  0.00           C
ATOM   1958  HE2 TYR A 126      33.618  44.758  24.733  1.00  0.00           H
ATOM   1959  CD2 TYR A 126      32.168  44.578  23.243  1.00  0.00           C
ATOM   1960  HD2 TYR A 126      32.028  45.638  23.123  1.00  0.00           H
ATOM   1961  C   TYR A 126      28.438  43.398  21.743  1.00  0.00           C
ATOM   1962  O   TYR A 126      28.258  43.018  22.893  1.00  0.00           O
ATOM   1963  N   GLN A 127      28.118  42.618  20.703  1.00  0.00           N
ATOM   1964  H   GLN A 127      28.268  42.948  19.763  1.00  0.00           H
ATOM   1965  CA  GLN A 127      27.268  41.448  20.893  1.00  0.00           C
ATOM   1966  HA  GLN A 127      26.628  41.638  21.753  1.00  0.00           H
ATOM   1967  CB  GLN A 127      26.408  41.268  19.653  1.00  0.00           C
ATOM   1968  HB1 GLN A 127      26.988  41.038  18.763  1.00  0.00           H
ATOM   1969  HB2 GLN A 127      25.848  42.178  19.463  1.00  0.00           H
ATOM   1970  CG  GLN A 127      25.408  40.118  19.633  1.00  0.00           C
ATOM   1971  HG1 GLN A 127      24.908  40.028  20.593  1.00  0.00           H
ATOM   1972  HG2 GLN A 127      25.948  39.178  19.453  1.00  0.00           H
ATOM   1973  CD  GLN A 127      24.398  40.338  18.513  1.00  0.00           C
ATOM   1974  OE1 GLN A 127      23.328  40.908  18.733  1.00  0.00           O
ATOM   1975  NE2 GLN A 127      24.658  39.838  17.303  1.00  0.00           N
ATOM   1976 1HE2 GLN A 127      25.388  39.198  17.043  1.00  0.00           H
ATOM   1977 2HE2 GLN A 127      23.888  39.998  16.663  1.00  0.00           H
ATOM   1978  C   GLN A 127      28.048  40.168  21.143  1.00  0.00           C
ATOM   1979  O   GLN A 127      29.128  39.988  20.583  1.00  0.00           O
ATOM   1980  N   CYS A 128      27.508  39.278  21.973  1.00  0.00           N
ATOM   1981  H   CYS A 128      26.628  39.518  22.403  1.00  0.00           H
ATOM   1982  CA  CYS A 128      27.968  37.968  22.393  1.00  0.00           C
ATOM   1983  HA  CYS A 128      28.848  37.698  21.823  1.00  0.00           H
ATOM   1984  CB  CYS A 128      28.378  38.158  23.853  1.00  0.00           C
ATOM   1985  HB1 CYS A 128      28.558  37.168  24.283  1.00  0.00           H
ATOM   1986  HB2 CYS A 128      27.708  38.738  24.483  1.00  0.00           H
ATOM   1987  SG  CYS A 128      29.988  38.978  23.813  1.00  0.00           S
ATOM   1988  HG  CYS A 128      29.628  40.038  23.073  1.00  0.00           H
ATOM   1989  C   CYS A 128      26.908  36.888  22.233  1.00  0.00           C
ATOM   1990  O   CYS A 128      25.728  37.208  22.293  1.00  0.00           O
ATOM   1991  N   ALA A 129      27.298  35.618  22.073  1.00  0.00           N
ATOM   1992  H   ALA A 129      28.288  35.508  21.923  1.00  0.00           H
ATOM   1993  CA  ALA A 129      26.478  34.428  22.193  1.00  0.00           C
ATOM   1994  HA  ALA A 129      25.558  34.618  22.743  1.00  0.00           H
ATOM   1995  CB  ALA A 129      26.208  33.978  20.753  1.00  0.00           C
ATOM   1996  HB1 ALA A 129      27.148  34.078  20.223  1.00  0.00           H
ATOM   1997  HB2 ALA A 129      25.948  32.918  20.823  1.00  0.00           H
ATOM   1998  HB3 ALA A 129      25.478  34.638  20.293  1.00  0.00           H
ATOM   1999  C   ALA A 129      27.158  33.358  23.033  1.00  0.00           C
ATOM   2000  O   ALA A 129      28.338  33.038  22.853  1.00  0.00           O
ATOM   2001  N   MET A 130      26.468  32.898  24.073  1.00  0.00           N
ATOM   2002  H   MET A 130      25.458  33.008  24.143  1.00  0.00           H
ATOM   2003  CA  MET A 130      27.018  31.858  24.923  1.00  0.00           C
ATOM   2004  HA  MET A 130      28.018  32.238  25.163  1.00  0.00           H
ATOM   2005  CB  MET A 130      26.138  31.628  26.143  1.00  0.00           C
ATOM   2006  HB1 MET A 130      25.288  31.028  25.813  1.00  0.00           H
ATOM   2007  HB2 MET A 130      25.728  32.538  26.563  1.00  0.00           H
ATOM   2008  CG  MET A 130      26.968  30.928  27.223  1.00  0.00           C
ATOM   2009  HG1 MET A 130      27.838  31.558  27.383  1.00  0.00           H
ATOM   2010  HG2 MET A 130      27.358  29.958  26.913  1.00  0.00           H
ATOM   2011  SD  MET A 130      26.058  30.738  28.773  1.00  0.00           S
ATOM   2012  CE  MET A 130      25.118  29.288  28.233  1.00  0.00           C
ATOM   2013  HE1 MET A 130      25.608  28.668  27.483  1.00  0.00           H
ATOM   2014  HE2 MET A 130      24.868  28.748  29.143  1.00  0.00           H
ATOM   2015  HE3 MET A 130      24.248  29.598  27.663  1.00  0.00           H
ATOM   2016  C   MET A 130      27.208  30.558  24.163  1.00  0.00           C
ATOM   2017  O   MET A 130      26.348  30.058  23.453  1.00  0.00           O
ATOM   2018  N   ARG A 131      28.438  30.028  24.193  1.00  0.00           N
ATOM   2019  H   ARG A 131      29.128  30.508  24.753  1.00  0.00           H
ATOM   2020  CA  ARG A 131      28.828  28.768  23.583  1.00  0.00           C
ATOM   2021  HA  ARG A 131      28.338  28.568  22.633  1.00  0.00           H
ATOM   2022  CB  ARG A 131      30.348  28.818  23.443  1.00  0.00           C
ATOM   2023  HB1 ARG A 131      30.568  27.778  23.223  1.00  0.00           H
ATOM   2024  HB2 ARG A 131      30.788  28.998  24.423  1.00  0.00           H
ATOM   2025  CG  ARG A 131      30.878  29.818  22.423  1.00  0.00           C
ATOM   2026  HG1 ARG A 131      31.968  29.728  22.443  1.00  0.00           H
ATOM   2027  HG2 ARG A 131      30.668  30.848  22.733  1.00  0.00           H
ATOM   2028  CD  ARG A 131      30.458  29.538  20.983  1.00  0.00           C
ATOM   2029  HD1 ARG A 131      30.848  30.388  20.413  1.00  0.00           H
ATOM   2030  HD2 ARG A 131      29.378  29.568  20.843  1.00  0.00           H
ATOM   2031  NE  ARG A 131      30.988  28.268  20.483  1.00  0.00           N
ATOM   2032  HE  ARG A 131      31.798  27.968  21.003  1.00  0.00           H
ATOM   2033  CZ  ARG A 131      30.748  27.568  19.373  1.00  0.00           C
ATOM   2034  NH1 ARG A 131      29.818  27.868  18.463  1.00  0.00           N
ATOM   2035 1HH1 ARG A 131      29.258  28.698  18.613  1.00  0.00           H
ATOM   2036 2HH1 ARG A 131      29.878  27.338  17.603  1.00  0.00           H
ATOM   2037  NH2 ARG A 131      31.528  26.488  19.183  1.00  0.00           N
ATOM   2038 1HH2 ARG A 131      32.288  26.278  19.813  1.00  0.00           H
ATOM   2039 2HH2 ARG A 131      31.458  26.028  18.293  1.00  0.00           H
ATOM   2040  C   ARG A 131      28.318  27.648  24.483  1.00  0.00           C
ATOM   2041  O   ARG A 131      28.328  27.808  25.703  1.00  0.00           O
ATOM   2042  N   PRO A 132      27.888  26.488  23.993  1.00  0.00           N
ATOM   2043  CD  PRO A 132      27.588  26.218  22.603  1.00  0.00           C
ATOM   2044  HD1 PRO A 132      28.468  25.808  22.103  1.00  0.00           H
ATOM   2045  HD2 PRO A 132      27.158  27.028  22.013  1.00  0.00           H
ATOM   2046  CG  PRO A 132      26.658  25.018  22.643  1.00  0.00           C
ATOM   2047  HG1 PRO A 132      26.838  24.398  21.753  1.00  0.00           H
ATOM   2048  HG2 PRO A 132      25.658  25.448  22.753  1.00  0.00           H
ATOM   2049  CB  PRO A 132      27.098  24.288  23.903  1.00  0.00           C
ATOM   2050  HB1 PRO A 132      27.978  23.688  23.633  1.00  0.00           H
ATOM   2051  HB2 PRO A 132      26.248  23.718  24.273  1.00  0.00           H
ATOM   2052  CA  PRO A 132      27.468  25.408  24.863  1.00  0.00           C
ATOM   2053  HA  PRO A 132      26.628  25.788  25.443  1.00  0.00           H
ATOM   2054  C   PRO A 132      28.418  25.058  26.003  1.00  0.00           C
ATOM   2055  O   PRO A 132      27.918  24.478  26.973  1.00  0.00           O
ATOM   2056  N   ASN A 133      29.728  25.268  25.873  1.00  0.00           N
ATOM   2057  H   ASN A 133      30.128  25.668  25.043  1.00  0.00           H
ATOM   2058  CA  ASN A 133      30.718  25.078  26.923  1.00  0.00           C
ATOM   2059  HA  ASN A 133      30.518  24.128  27.413  1.00  0.00           H
ATOM   2060  CB  ASN A 133      32.088  24.908  26.273  1.00  0.00           C
ATOM   2061  HB1 ASN A 133      32.158  24.158  25.493  1.00  0.00           H
ATOM   2062  HB2 ASN A 133      32.648  24.418  27.073  1.00  0.00           H
ATOM   2063  CG  ASN A 133      32.798  26.168  25.813  1.00  0.00           C
ATOM   2064  OD1 ASN A 133      32.208  27.228  25.623  1.00  0.00           O
ATOM   2065  ND2 ASN A 133      34.098  26.168  25.503  1.00  0.00           N
ATOM   2066 1HD2 ASN A 133      34.608  25.308  25.363  1.00  0.00           H
ATOM   2067 2HD2 ASN A 133      34.418  27.058  25.133  1.00  0.00           H
ATOM   2068  C   ASN A 133      30.718  26.128  28.023  1.00  0.00           C
ATOM   2069  O   ASN A 133      31.668  26.178  28.803  1.00  0.00           O
ATOM   2070  N   PHE A 134      29.668  26.958  28.023  1.00  0.00           N
ATOM   2071  H   PHE A 134      28.998  26.828  27.283  1.00  0.00           H
ATOM   2072  CA  PHE A 134      29.308  28.048  28.893  1.00  0.00           C
ATOM   2073  HA  PHE A 134      28.318  28.408  28.613  1.00  0.00           H
ATOM   2074  CB  PHE A 134      29.058  27.458  30.283  1.00  0.00           C
ATOM   2075  HB1 PHE A 134      28.378  28.088  30.873  1.00  0.00           H
ATOM   2076  HB2 PHE A 134      30.018  27.518  30.783  1.00  0.00           H
ATOM   2077  CG  PHE A 134      28.468  26.078  30.403  1.00  0.00           C
ATOM   2078  CD1 PHE A 134      27.088  25.848  30.493  1.00  0.00           C
ATOM   2079  HD1 PHE A 134      26.438  26.708  30.403  1.00  0.00           H
ATOM   2080  CE1 PHE A 134      26.568  24.548  30.473  1.00  0.00           C
ATOM   2081  HE1 PHE A 134      25.508  24.348  30.393  1.00  0.00           H
ATOM   2082  CZ  PHE A 134      27.468  23.478  30.433  1.00  0.00           C
ATOM   2083  HZ  PHE A 134      27.038  22.488  30.293  1.00  0.00           H
ATOM   2084  CE2 PHE A 134      28.858  23.648  30.443  1.00  0.00           C
ATOM   2085  HE2 PHE A 134      29.478  22.768  30.523  1.00  0.00           H
ATOM   2086  CD2 PHE A 134      29.318  24.968  30.483  1.00  0.00           C
ATOM   2087  HD2 PHE A 134      30.358  25.178  30.653  1.00  0.00           H
ATOM   2088  C   PHE A 134      30.148  29.318  28.883  1.00  0.00           C
ATOM   2089  O   PHE A 134      30.218  30.078  29.843  1.00  0.00           O
ATOM   2090  N   THR A 135      30.788  29.598  27.743  1.00  0.00           N
ATOM   2091  H   THR A 135      30.438  29.108  26.933  1.00  0.00           H
ATOM   2092  CA  THR A 135      31.778  30.658  27.643  1.00  0.00           C
ATOM   2093  HA  THR A 135      31.858  31.288  28.523  1.00  0.00           H
ATOM   2094  CB  THR A 135      33.218  30.298  27.313  1.00  0.00           C
ATOM   2095  HB  THR A 135      33.808  31.218  27.253  1.00  0.00           H
ATOM   2096  CG2 THR A 135      33.858  29.358  28.343  1.00  0.00           C
ATOM   2097 1HG2 THR A 135      34.838  29.028  28.013  1.00  0.00           H
ATOM   2098 2HG2 THR A 135      34.028  29.918  29.263  1.00  0.00           H
ATOM   2099 3HG2 THR A 135      33.158  28.558  28.573  1.00  0.00           H
ATOM   2100  OG1 THR A 135      33.348  29.738  26.023  1.00  0.00           O
ATOM   2101  HG1 THR A 135      32.968  28.858  26.053  1.00  0.00           H
ATOM   2102  C   THR A 135      31.318  31.748  26.683  1.00  0.00           C
ATOM   2103  O   THR A 135      30.628  31.398  25.723  1.00  0.00           O
ATOM   2104  N   ILE A 136      31.718  32.998  26.893  1.00  0.00           N
ATOM   2105  H   ILE A 136      32.218  33.228  27.743  1.00  0.00           H
ATOM   2106  CA  ILE A 136      31.768  33.958  25.803  1.00  0.00           C
ATOM   2107  HA  ILE A 136      31.418  33.608  24.823  1.00  0.00           H
ATOM   2108  CB  ILE A 136      30.958  35.238  26.003  1.00  0.00           C
ATOM   2109  HB  ILE A 136      31.058  35.818  25.093  1.00  0.00           H
ATOM   2110  CG2 ILE A 136      29.498  34.918  26.293  1.00  0.00           C
ATOM   2111 1HG2 ILE A 136      29.208  34.008  25.773  1.00  0.00           H
ATOM   2112 2HG2 ILE A 136      29.378  34.688  27.353  1.00  0.00           H
ATOM   2113 3HG2 ILE A 136      28.858  35.728  25.933  1.00  0.00           H
ATOM   2114  CG1 ILE A 136      31.478  36.128  27.133  1.00  0.00           C
ATOM   2115 1HG1 ILE A 136      32.498  36.478  26.933  1.00  0.00           H
ATOM   2116 2HG1 ILE A 136      31.458  35.628  28.103  1.00  0.00           H
ATOM   2117  CD  ILE A 136      30.678  37.408  27.363  1.00  0.00           C
ATOM   2118  HD1 ILE A 136      29.678  37.188  27.733  1.00  0.00           H
ATOM   2119  HD2 ILE A 136      31.158  38.018  28.123  1.00  0.00           H
ATOM   2120  HD3 ILE A 136      30.558  37.988  26.453  1.00  0.00           H
ATOM   2121  C   ILE A 136      33.178  34.388  25.443  1.00  0.00           C
ATOM   2122  O   ILE A 136      34.128  34.318  26.213  1.00  0.00           O
ATOM   2123  N   LYS A 137      33.468  34.778  24.193  1.00  0.00           N
ATOM   2124  H   LYS A 137      32.738  34.598  23.523  1.00  0.00           H
ATOM   2125  CA  LYS A 137      34.748  35.318  23.793  1.00  0.00           C
ATOM   2126  HA  LYS A 137      35.488  35.088  24.563  1.00  0.00           H
ATOM   2127  CB  LYS A 137      35.148  34.538  22.543  1.00  0.00           C
ATOM   2128  HB1 LYS A 137      34.508  34.838  21.713  1.00  0.00           H
ATOM   2129  HB2 LYS A 137      35.118  33.448  22.673  1.00  0.00           H
ATOM   2130  CG  LYS A 137      36.518  34.868  21.963  1.00  0.00           C
ATOM   2131  HG1 LYS A 137      37.218  34.618  22.763  1.00  0.00           H
ATOM   2132  HG2 LYS A 137      36.608  35.908  21.663  1.00  0.00           H
ATOM   2133  CD  LYS A 137      36.788  33.958  20.773  1.00  0.00           C
ATOM   2134  HD1 LYS A 137      36.068  34.128  19.983  1.00  0.00           H
ATOM   2135  HD2 LYS A 137      36.818  32.908  21.073  1.00  0.00           H
ATOM   2136  CE  LYS A 137      38.178  34.148  20.173  1.00  0.00           C
ATOM   2137  HE1 LYS A 137      39.028  33.878  20.803  1.00  0.00           H
ATOM   2138  HE2 LYS A 137      38.328  35.198  19.923  1.00  0.00           H
ATOM   2139  NZ  LYS A 137      38.308  33.368  18.933  1.00  0.00           N
ATOM   2140  HZ1 LYS A 137      37.628  33.598  18.223  1.00  0.00           H
ATOM   2141  HZ2 LYS A 137      39.198  33.538  18.493  1.00  0.00           H
ATOM   2142  HZ3 LYS A 137      38.228  32.358  19.013  1.00  0.00           H
ATOM   2143  C   LYS A 137      34.548  36.818  23.613  1.00  0.00           C
ATOM   2144  O   LYS A 137      33.808  37.278  22.743  1.00  0.00           O
ATOM   2145  N   GLY A 138      35.328  37.548  24.393  1.00  0.00           N
ATOM   2146  H   GLY A 138      35.898  37.048  25.063  1.00  0.00           H
ATOM   2147  CA  GLY A 138      35.288  38.998  24.403  1.00  0.00           C
ATOM   2148  HA1 GLY A 138      34.568  39.338  25.143  1.00  0.00           H
ATOM   2149  HA2 GLY A 138      34.818  39.438  23.513  1.00  0.00           H
ATOM   2150  C   GLY A 138      36.658  39.668  24.413  1.00  0.00           C
ATOM   2151  O   GLY A 138      37.728  39.108  24.603  1.00  0.00           O
ATOM   2152  N   SER A 139      36.688  40.998  24.253  1.00  0.00           N
ATOM   2153  H   SER A 139      35.748  41.378  24.233  1.00  0.00           H
ATOM   2154  CA  SER A 139      37.848  41.848  24.333  1.00  0.00           C
ATOM   2155  HA  SER A 139      38.678  41.218  24.003  1.00  0.00           H
ATOM   2156  CB  SER A 139      37.608  42.968  23.323  1.00  0.00           C
ATOM   2157  HB1 SER A 139      37.468  42.498  22.343  1.00  0.00           H
ATOM   2158  HB2 SER A 139      38.378  43.708  23.143  1.00  0.00           H
ATOM   2159  OG  SER A 139      36.378  43.628  23.573  1.00  0.00           O
ATOM   2160  HG  SER A 139      36.098  44.048  22.753  1.00  0.00           H
ATOM   2161  C   SER A 139      38.188  42.468  25.673  1.00  0.00           C
ATOM   2162  O   SER A 139      38.708  43.568  25.853  1.00  0.00           O
ATOM   2163  N   PHE A 140      37.798  41.788  26.753  1.00  0.00           N
ATOM   2164  H   PHE A 140      37.468  40.838  26.613  1.00  0.00           H
ATOM   2165  CA  PHE A 140      37.798  42.318  28.103  1.00  0.00           C
ATOM   2166  HA  PHE A 140      37.488  43.358  28.213  1.00  0.00           H
ATOM   2167  CB  PHE A 140      36.928  41.438  28.993  1.00  0.00           C
ATOM   2168  HB1 PHE A 140      36.838  41.888  29.983  1.00  0.00           H
ATOM   2169  HB2 PHE A 140      37.418  40.508  29.273  1.00  0.00           H
ATOM   2170  CG  PHE A 140      35.548  41.148  28.463  1.00  0.00           C
ATOM   2171  CD1 PHE A 140      34.568  42.088  28.793  1.00  0.00           C
ATOM   2172  HD1 PHE A 140      34.738  43.068  29.223  1.00  0.00           H
ATOM   2173  CE1 PHE A 140      33.258  41.848  28.353  1.00  0.00           C
ATOM   2174  HE1 PHE A 140      32.508  42.618  28.453  1.00  0.00           H
ATOM   2175  CZ  PHE A 140      32.918  40.588  27.843  1.00  0.00           C
ATOM   2176  HZ  PHE A 140      31.898  40.438  27.533  1.00  0.00           H
ATOM   2177  CE2 PHE A 140      33.868  39.588  27.623  1.00  0.00           C
ATOM   2178  HE2 PHE A 140      33.588  38.638  27.203  1.00  0.00           H
ATOM   2179  CD2 PHE A 140      35.158  39.848  28.103  1.00  0.00           C
ATOM   2180  HD2 PHE A 140      35.908  39.068  28.053  1.00  0.00           H
ATOM   2181  C   PHE A 140      39.218  42.328  28.653  1.00  0.00           C
ATOM   2182  O   PHE A 140      39.918  41.348  28.913  1.00  0.00           O
ATOM   2183  N   LEU A 141      39.788  43.488  29.013  1.00  0.00           N
ATOM   2184  H   LEU A 141      39.188  44.288  29.073  1.00  0.00           H
ATOM   2185  CA  LEU A 141      41.138  43.808  29.423  1.00  0.00           C
ATOM   2186  HA  LEU A 141      41.818  43.058  29.023  1.00  0.00           H
ATOM   2187  CB  LEU A 141      41.728  45.138  28.963  1.00  0.00           C
ATOM   2188  HB1 LEU A 141      42.798  44.998  29.103  1.00  0.00           H
ATOM   2189  HB2 LEU A 141      41.308  45.898  29.623  1.00  0.00           H
ATOM   2190  CG  LEU A 141      41.538  45.558  27.513  1.00  0.00           C
ATOM   2191  HG  LEU A 141      40.508  45.468  27.153  1.00  0.00           H
ATOM   2192  CD1 LEU A 141      42.058  46.938  27.143  1.00  0.00           C
ATOM   2193 1HD1 LEU A 141      41.508  47.808  27.513  1.00  0.00           H
ATOM   2194 2HD1 LEU A 141      43.108  47.018  27.413  1.00  0.00           H
ATOM   2195 3HD1 LEU A 141      42.098  46.938  26.053  1.00  0.00           H
ATOM   2196  CD2 LEU A 141      42.288  44.508  26.693  1.00  0.00           C
ATOM   2197 1HD2 LEU A 141      43.308  44.338  27.033  1.00  0.00           H
ATOM   2198 2HD2 LEU A 141      41.828  43.518  26.733  1.00  0.00           H
ATOM   2199 3HD2 LEU A 141      42.278  44.778  25.643  1.00  0.00           H
ATOM   2200  C   LEU A 141      41.338  43.608  30.923  1.00  0.00           C
ATOM   2201  O   LEU A 141      40.348  43.738  31.643  1.00  0.00           O
ATOM   2202  N   ASN A 142      42.548  43.498  31.483  1.00  0.00           N
ATOM   2203  H   ASN A 142      43.338  43.548  30.853  1.00  0.00           H
ATOM   2204  CA  ASN A 142      42.778  43.398  32.903  1.00  0.00           C
ATOM   2205  HA  ASN A 142      42.308  42.498  33.313  1.00  0.00           H
ATOM   2206  CB  ASN A 142      44.248  43.258  33.293  1.00  0.00           C
ATOM   2207  HB1 ASN A 142      44.198  43.368  34.373  1.00  0.00           H
ATOM   2208  HB2 ASN A 142      44.788  43.978  32.683  1.00  0.00           H
ATOM   2209  CG  ASN A 142      44.638  41.858  32.843  1.00  0.00           C
ATOM   2210  OD1 ASN A 142      44.588  40.968  33.693  1.00  0.00           O
ATOM   2211  ND2 ASN A 142      45.038  41.628  31.583  1.00  0.00           N
ATOM   2212 1HD2 ASN A 142      45.158  42.418  30.953  1.00  0.00           H
ATOM   2213 2HD2 ASN A 142      45.498  40.738  31.503  1.00  0.00           H
ATOM   2214  C   ASN A 142      42.178  44.608  33.613  1.00  0.00           C
ATOM   2215  O   ASN A 142      42.448  45.758  33.293  1.00  0.00           O
ATOM   2216  N   GLY A 143      41.358  44.308  34.623  1.00  0.00           N
ATOM   2217  H   GLY A 143      41.228  43.328  34.813  1.00  0.00           H
ATOM   2218  CA  GLY A 143      40.598  45.288  35.373  1.00  0.00           C
ATOM   2219  HA1 GLY A 143      41.068  46.258  35.213  1.00  0.00           H
ATOM   2220  HA2 GLY A 143      40.548  45.138  36.453  1.00  0.00           H
ATOM   2221  C   GLY A 143      39.218  45.568  34.803  1.00  0.00           C
ATOM   2222  O   GLY A 143      38.678  46.668  34.933  1.00  0.00           O
ATOM   2223  N   SER A 144      38.678  44.588  34.083  1.00  0.00           N
ATOM   2224  H   SER A 144      39.278  43.788  33.923  1.00  0.00           H
ATOM   2225  CA  SER A 144      37.348  44.688  33.523  1.00  0.00           C
ATOM   2226  HA  SER A 144      36.948  45.708  33.483  1.00  0.00           H
ATOM   2227  CB  SER A 144      37.288  44.128  32.103  1.00  0.00           C
ATOM   2228  HB1 SER A 144      37.768  44.848  31.433  1.00  0.00           H
ATOM   2229  HB2 SER A 144      36.268  44.058  31.733  1.00  0.00           H
ATOM   2230  OG  SER A 144      37.888  42.858  31.973  1.00  0.00           O
ATOM   2231  HG  SER A 144      38.818  43.048  31.843  1.00  0.00           H
ATOM   2232  C   SER A 144      36.258  43.878  34.203  1.00  0.00           C
ATOM   2233  O   SER A 144      35.088  43.958  33.823  1.00  0.00           O
ATOM   2234  N   CYS A 145      36.648  43.058  35.183  1.00  0.00           N
ATOM   2235  H   CYS A 145      37.638  43.028  35.353  1.00  0.00           H
ATOM   2236  CA  CYS A 145      35.818  42.308  36.103  1.00  0.00           C
ATOM   2237  HA  CYS A 145      35.478  41.458  35.513  1.00  0.00           H
ATOM   2238  CB  CYS A 145      36.638  41.778  37.273  1.00  0.00           C
ATOM   2239  HB1 CYS A 145      36.918  42.528  38.003  1.00  0.00           H
ATOM   2240  HB2 CYS A 145      37.558  41.298  36.923  1.00  0.00           H
ATOM   2241  SG  CYS A 145      35.758  40.528  38.243  1.00  0.00           S
ATOM   2242  HG  CYS A 145      36.108  39.338  37.743  1.00  0.00           H
ATOM   2243  C   CYS A 145      34.638  43.088  36.673  1.00  0.00           C
ATOM   2244  O   CYS A 145      34.808  44.218  37.123  1.00  0.00           O
ATOM   2245  N   GLY A 146      33.448  42.488  36.543  1.00  0.00           N
ATOM   2246  H   GLY A 146      33.468  41.538  36.213  1.00  0.00           H
ATOM   2247  CA  GLY A 146      32.138  43.038  36.843  1.00  0.00           C
ATOM   2248  HA1 GLY A 146      32.168  43.708  37.703  1.00  0.00           H
ATOM   2249  HA2 GLY A 146      31.518  42.168  37.053  1.00  0.00           H
ATOM   2250  C   GLY A 146      31.508  43.788  35.673  1.00  0.00           C
ATOM   2251  O   GLY A 146      30.548  44.528  35.863  1.00  0.00           O
ATOM   2252  N   SER A 147      32.038  43.618  34.463  1.00  0.00           N
ATOM   2253  H   SER A 147      32.898  43.088  34.433  1.00  0.00           H
ATOM   2254  CA  SER A 147      31.528  44.198  33.243  1.00  0.00           C
ATOM   2255  HA  SER A 147      31.268  45.248  33.343  1.00  0.00           H
ATOM   2256  CB  SER A 147      32.468  44.048  32.043  1.00  0.00           C
ATOM   2257  HB1 SER A 147      31.918  43.998  31.113  1.00  0.00           H
ATOM   2258  HB2 SER A 147      32.918  43.068  32.173  1.00  0.00           H
ATOM   2259  OG  SER A 147      33.548  44.948  32.063  1.00  0.00           O
ATOM   2260  HG  SER A 147      34.078  44.778  32.843  1.00  0.00           H
ATOM   2261  C   SER A 147      30.248  43.428  32.943  1.00  0.00           C
ATOM   2262  O   SER A 147      30.228  42.198  32.933  1.00  0.00           O
ATOM   2263  N   VAL A 148      29.098  44.088  32.713  1.00  0.00           N
ATOM   2264  H   VAL A 148      29.128  45.078  32.883  1.00  0.00           H
ATOM   2265  CA  VAL A 148      27.798  43.448  32.643  1.00  0.00           C
ATOM   2266  HA  VAL A 148      27.848  42.478  33.133  1.00  0.00           H
ATOM   2267  CB  VAL A 148      26.698  44.278  33.303  1.00  0.00           C
ATOM   2268  HB  VAL A 148      25.788  43.728  33.553  1.00  0.00           H
ATOM   2269  CG1 VAL A 148      27.158  44.868  34.633  1.00  0.00           C
ATOM   2270 1HG1 VAL A 148      27.598  44.138  35.313  1.00  0.00           H
ATOM   2271 2HG1 VAL A 148      27.958  45.608  34.523  1.00  0.00           H
ATOM   2272 3HG1 VAL A 148      26.368  45.388  35.173  1.00  0.00           H
ATOM   2273  CG2 VAL A 148      26.298  45.458  32.433  1.00  0.00           C
ATOM   2274 1HG2 VAL A 148      25.918  46.358  32.923  1.00  0.00           H
ATOM   2275 2HG2 VAL A 148      27.248  45.788  31.993  1.00  0.00           H
ATOM   2276 3HG2 VAL A 148      25.538  45.088  31.753  1.00  0.00           H
ATOM   2277  C   VAL A 148      27.278  43.158  31.243  1.00  0.00           C
ATOM   2278  O   VAL A 148      27.828  43.538  30.223  1.00  0.00           O
ATOM   2279  N   GLY A 149      26.198  42.388  31.083  1.00  0.00           N
ATOM   2280  H   GLY A 149      25.728  42.088  31.923  1.00  0.00           H
ATOM   2281  CA  GLY A 149      25.648  42.068  29.783  1.00  0.00           C
ATOM   2282  HA1 GLY A 149      25.988  41.098  29.423  1.00  0.00           H
ATOM   2283  HA2 GLY A 149      26.008  42.818  29.073  1.00  0.00           H
ATOM   2284  C   GLY A 149      24.128  42.098  29.793  1.00  0.00           C
ATOM   2285  O   GLY A 149      23.528  41.958  30.863  1.00  0.00           O
ATOM   2286  N   PHE A 150      23.518  42.188  28.613  1.00  0.00           N
ATOM   2287  H   PHE A 150      24.078  42.358  27.783  1.00  0.00           H
ATOM   2288  CA  PHE A 150      22.158  42.678  28.483  1.00  0.00           C
ATOM   2289  HA  PHE A 150      21.618  42.048  29.193  1.00  0.00           H
ATOM   2290  CB  PHE A 150      22.038  44.148  28.893  1.00  0.00           C
ATOM   2291  HB1 PHE A 150      22.418  44.248  29.913  1.00  0.00           H
ATOM   2292  HB2 PHE A 150      21.008  44.458  29.073  1.00  0.00           H
ATOM   2293  CG  PHE A 150      22.618  45.218  28.003  1.00  0.00           C
ATOM   2294  CD1 PHE A 150      24.008  45.248  27.823  1.00  0.00           C
ATOM   2295  HD1 PHE A 150      24.538  44.468  28.343  1.00  0.00           H
ATOM   2296  CE1 PHE A 150      24.688  46.258  27.133  1.00  0.00           C
ATOM   2297  HE1 PHE A 150      25.768  46.188  27.073  1.00  0.00           H
ATOM   2298  CZ  PHE A 150      23.908  47.098  26.333  1.00  0.00           C
ATOM   2299  HZ  PHE A 150      24.318  47.778  25.603  1.00  0.00           H
ATOM   2300  CE2 PHE A 150      22.518  47.048  26.423  1.00  0.00           C
ATOM   2301  HE2 PHE A 150      21.888  47.628  25.753  1.00  0.00           H
ATOM   2302  CD2 PHE A 150      21.868  46.148  27.273  1.00  0.00           C
ATOM   2303  HD2 PHE A 150      20.798  46.118  27.393  1.00  0.00           H
ATOM   2304  C   PHE A 150      21.448  42.448  27.163  1.00  0.00           C
ATOM   2305  O   PHE A 150      22.058  42.478  26.093  1.00  0.00           O
ATOM   2306  N   ASN A 151      20.108  42.448  27.233  1.00  0.00           N
ATOM   2307  H   ASN A 151      19.718  42.398  28.163  1.00  0.00           H
ATOM   2308  CA  ASN A 151      19.198  42.688  26.133  1.00  0.00           C
ATOM   2309  HA  ASN A 151      19.778  43.098  25.303  1.00  0.00           H
ATOM   2310  CB  ASN A 151      18.558  41.358  25.743  1.00  0.00           C
ATOM   2311  HB1 ASN A 151      17.578  41.548  25.323  1.00  0.00           H
ATOM   2312  HB2 ASN A 151      18.308  40.768  26.633  1.00  0.00           H
ATOM   2313  CG  ASN A 151      19.368  40.518  24.763  1.00  0.00           C
ATOM   2314  OD1 ASN A 151      19.578  40.918  23.623  1.00  0.00           O
ATOM   2315  ND2 ASN A 151      19.918  39.388  25.223  1.00  0.00           N
ATOM   2316 1HD2 ASN A 151      19.678  39.098  26.163  1.00  0.00           H
ATOM   2317 2HD2 ASN A 151      20.578  38.858  24.683  1.00  0.00           H
ATOM   2318  C   ASN A 151      18.198  43.758  26.533  1.00  0.00           C
ATOM   2319  O   ASN A 151      18.018  44.038  27.713  1.00  0.00           O
ATOM   2320  N   ILE A 152      17.458  44.248  25.533  1.00  0.00           N
ATOM   2321  H   ILE A 152      17.658  43.988  24.573  1.00  0.00           H
ATOM   2322  CA  ILE A 152      16.438  45.258  25.763  1.00  0.00           C
ATOM   2323  HA  ILE A 152      16.108  45.108  26.793  1.00  0.00           H
ATOM   2324  CB  ILE A 152      16.868  46.688  25.463  1.00  0.00           C
ATOM   2325  HB  ILE A 152      17.358  46.798  24.493  1.00  0.00           H
ATOM   2326  CG2 ILE A 152      15.778  47.758  25.533  1.00  0.00           C
ATOM   2327 1HG2 ILE A 152      14.978  47.598  24.823  1.00  0.00           H
ATOM   2328 2HG2 ILE A 152      15.438  47.828  26.573  1.00  0.00           H
ATOM   2329 3HG2 ILE A 152      16.248  48.718  25.283  1.00  0.00           H
ATOM   2330  CG1 ILE A 152      18.078  46.998  26.333  1.00  0.00           C
ATOM   2331 1HG1 ILE A 152      18.758  46.148  26.283  1.00  0.00           H
ATOM   2332 2HG1 ILE A 152      17.748  47.148  27.363  1.00  0.00           H
ATOM   2333  CD  ILE A 152      18.958  48.188  25.933  1.00  0.00           C
ATOM   2334  HD1 ILE A 152      18.418  49.088  26.213  1.00  0.00           H
ATOM   2335  HD2 ILE A 152      19.938  47.988  26.363  1.00  0.00           H
ATOM   2336  HD3 ILE A 152      18.998  48.278  24.843  1.00  0.00           H
ATOM   2337  C   ILE A 152      15.178  44.898  24.993  1.00  0.00           C
ATOM   2338  O   ILE A 152      15.298  44.478  23.843  1.00  0.00           O
ATOM   2339  N   ASP A 153      13.978  45.098  25.553  1.00  0.00           N
ATOM   2340  H   ASP A 153      13.988  45.608  26.423  1.00  0.00           H
ATOM   2341  CA  ASP A 153      12.698  45.008  24.883  1.00  0.00           C
ATOM   2342  HA  ASP A 153      12.788  44.318  24.053  1.00  0.00           H
ATOM   2343  CB  ASP A 153      11.598  44.338  25.703  1.00  0.00           C
ATOM   2344  HB1 ASP A 153      10.708  44.218  25.083  1.00  0.00           H
ATOM   2345  HB2 ASP A 153      11.388  45.048  26.503  1.00  0.00           H
ATOM   2346  CG  ASP A 153      11.808  42.878  26.073  1.00  0.00           C
ATOM   2347  OD1 ASP A 153      11.908  42.518  27.263  1.00  0.00           O
ATOM   2348  OD2 ASP A 153      11.908  42.098  25.103  1.00  0.00           O
ATOM   2349  C   ASP A 153      12.408  46.288  24.113  1.00  0.00           C
ATOM   2350  O   ASP A 153      13.128  46.508  23.143  1.00  0.00           O
ATOM   2351  N   TYR A 154      11.408  47.108  24.463  1.00  0.00           N
ATOM   2352  H   TYR A 154      10.728  46.888  25.173  1.00  0.00           H
ATOM   2353  CA  TYR A 154      11.128  48.358  23.793  1.00  0.00           C
ATOM   2354  HA  TYR A 154      11.758  48.528  22.913  1.00  0.00           H
ATOM   2355  CB  TYR A 154       9.708  48.438  23.253  1.00  0.00           C
ATOM   2356  HB1 TYR A 154       9.388  49.418  22.893  1.00  0.00           H
ATOM   2357  HB2 TYR A 154       8.998  48.298  24.063  1.00  0.00           H
ATOM   2358  CG  TYR A 154       9.468  47.328  22.263  1.00  0.00           C
ATOM   2359  CD1 TYR A 154       9.128  46.038  22.703  1.00  0.00           C
ATOM   2360  HD1 TYR A 154       8.918  45.838  23.743  1.00  0.00           H
ATOM   2361  CE1 TYR A 154       8.918  45.068  21.723  1.00  0.00           C
ATOM   2362  HE1 TYR A 154       8.378  44.158  21.943  1.00  0.00           H
ATOM   2363  CZ  TYR A 154       9.108  45.288  20.343  1.00  0.00           C
ATOM   2364  OH  TYR A 154       8.688  44.338  19.453  1.00  0.00           O
ATOM   2365  HH  TYR A 154       8.778  44.568  18.523  1.00  0.00           H
ATOM   2366  CE2 TYR A 154       9.598  46.548  19.963  1.00  0.00           C
ATOM   2367  HE2 TYR A 154       9.768  46.788  18.923  1.00  0.00           H
ATOM   2368  CD2 TYR A 154       9.718  47.578  20.913  1.00  0.00           C
ATOM   2369  HD2 TYR A 154      10.118  48.558  20.683  1.00  0.00           H
ATOM   2370  C   TYR A 154      11.538  49.488  24.733  1.00  0.00           C
ATOM   2371  O   TYR A 154      11.958  50.578  24.343  1.00  0.00           O
ATOM   2372  N   ASP A 155      11.608  49.138  26.013  1.00  0.00           N
ATOM   2373  H   ASP A 155      11.358  48.188  26.263  1.00  0.00           H
ATOM   2374  CA  ASP A 155      12.138  50.028  27.033  1.00  0.00           C
ATOM   2375  HA  ASP A 155      13.008  50.598  26.723  1.00  0.00           H
ATOM   2376  CB  ASP A 155      11.078  51.038  27.463  1.00  0.00           C
ATOM   2377  HB1 ASP A 155      11.428  51.498  28.383  1.00  0.00           H
ATOM   2378  HB2 ASP A 155      11.028  51.788  26.683  1.00  0.00           H
ATOM   2379  CG  ASP A 155       9.678  50.478  27.653  1.00  0.00           C
ATOM   2380  OD1 ASP A 155       9.448  49.348  28.153  1.00  0.00           O
ATOM   2381  OD2 ASP A 155       8.748  51.218  27.253  1.00  0.00           O
ATOM   2382  C   ASP A 155      12.698  49.298  28.243  1.00  0.00           C
ATOM   2383  O   ASP A 155      13.648  49.848  28.793  1.00  0.00           O
ATOM   2384  N   CYS A 156      12.248  48.108  28.673  1.00  0.00           N
ATOM   2385  H   CYS A 156      11.478  47.608  28.243  1.00  0.00           H
ATOM   2386  CA  CYS A 156      12.838  47.378  29.773  1.00  0.00           C
ATOM   2387  HA  CYS A 156      12.998  48.108  30.563  1.00  0.00           H
ATOM   2388  CB  CYS A 156      11.838  46.288  30.133  1.00  0.00           C
ATOM   2389  HB1 CYS A 156      11.728  45.798  29.173  1.00  0.00           H
ATOM   2390  HB2 CYS A 156      10.878  46.728  30.373  1.00  0.00           H
ATOM   2391  SG  CYS A 156      12.398  45.208  31.473  1.00  0.00           S
ATOM   2392  HG  CYS A 156      11.368  44.368  31.393  1.00  0.00           H
ATOM   2393  C   CYS A 156      14.178  46.738  29.443  1.00  0.00           C
ATOM   2394  O   CYS A 156      14.428  46.328  28.313  1.00  0.00           O
ATOM   2395  N   VAL A 157      15.038  46.648  30.463  1.00  0.00           N
ATOM   2396  H   VAL A 157      14.758  47.028  31.363  1.00  0.00           H
ATOM   2397  CA  VAL A 157      16.388  46.118  30.423  1.00  0.00           C
ATOM   2398  HA  VAL A 157      16.658  46.048  29.373  1.00  0.00           H
ATOM   2399  CB  VAL A 157      17.388  47.108  31.003  1.00  0.00           C
ATOM   2400  HB  VAL A 157      17.218  47.258  32.073  1.00  0.00           H
ATOM   2401  CG1 VAL A 157      18.788  46.548  30.803  1.00  0.00           C
ATOM   2402 1HG1 VAL A 157      18.918  45.668  31.433  1.00  0.00           H
ATOM   2403 2HG1 VAL A 157      18.918  46.358  29.733  1.00  0.00           H
ATOM   2404 3HG1 VAL A 157      19.508  47.328  31.053  1.00  0.00           H
ATOM   2405  CG2 VAL A 157      17.268  48.508  30.403  1.00  0.00           C
ATOM   2406 1HG2 VAL A 157      17.928  49.198  30.933  1.00  0.00           H
ATOM   2407 2HG2 VAL A 157      17.468  48.458  29.333  1.00  0.00           H
ATOM   2408 3HG2 VAL A 157      16.238  48.828  30.553  1.00  0.00           H
ATOM   2409  C   VAL A 157      16.448  44.758  31.093  1.00  0.00           C
ATOM   2410  O   VAL A 157      16.498  44.648  32.323  1.00  0.00           O
ATOM   2411  N   SER A 158      16.578  43.698  30.293  1.00  0.00           N
ATOM   2412  H   SER A 158      16.358  43.888  29.323  1.00  0.00           H
ATOM   2413  CA  SER A 158      16.968  42.338  30.593  1.00  0.00           C
ATOM   2414  HA  SER A 158      16.378  42.038  31.453  1.00  0.00           H
ATOM   2415  CB  SER A 158      16.618  41.488  29.373  1.00  0.00           C
ATOM   2416  HB1 SER A 158      17.188  40.558  29.333  1.00  0.00           H
ATOM   2417  HB2 SER A 158      16.848  42.138  28.523  1.00  0.00           H
ATOM   2418  OG  SER A 158      15.288  41.028  29.303  1.00  0.00           O
ATOM   2419  HG  SER A 158      14.728  41.798  29.193  1.00  0.00           H
ATOM   2420  C   SER A 158      18.468  42.408  30.883  1.00  0.00           C
ATOM   2421  O   SER A 158      19.238  42.238  29.943  1.00  0.00           O
ATOM   2422  N   PHE A 159      18.938  42.518  32.133  1.00  0.00           N
ATOM   2423  H   PHE A 159      18.228  42.618  32.833  1.00  0.00           H
ATOM   2424  CA  PHE A 159      20.308  42.198  32.513  1.00  0.00           C
ATOM   2425  HA  PHE A 159      20.938  42.628  31.743  1.00  0.00           H
ATOM   2426  CB  PHE A 159      20.678  42.828  33.843  1.00  0.00           C
ATOM   2427  HB1 PHE A 159      21.718  42.568  34.023  1.00  0.00           H
ATOM   2428  HB2 PHE A 159      20.058  42.348  34.603  1.00  0.00           H
ATOM   2429  CG  PHE A 159      20.648  44.338  33.893  1.00  0.00           C
ATOM   2430  CD1 PHE A 159      21.498  45.118  33.093  1.00  0.00           C
ATOM   2431  HD1 PHE A 159      22.148  44.618  32.393  1.00  0.00           H
ATOM   2432  CE1 PHE A 159      21.368  46.508  33.073  1.00  0.00           C
ATOM   2433  HE1 PHE A 159      21.998  47.178  32.503  1.00  0.00           H
ATOM   2434  CZ  PHE A 159      20.518  47.128  33.993  1.00  0.00           C
ATOM   2435  HZ  PHE A 159      20.438  48.198  33.953  1.00  0.00           H
ATOM   2436  CE2 PHE A 159      19.678  46.388  34.843  1.00  0.00           C
ATOM   2437  HE2 PHE A 159      18.998  46.808  35.573  1.00  0.00           H
ATOM   2438  CD2 PHE A 159      19.798  44.988  34.793  1.00  0.00           C
ATOM   2439  HD2 PHE A 159      19.138  44.398  35.403  1.00  0.00           H
ATOM   2440  C   PHE A 159      20.558  40.698  32.453  1.00  0.00           C
ATOM   2441  O   PHE A 159      19.858  40.008  33.203  1.00  0.00           O
ATOM   2442  N   CYS A 160      21.638  40.228  31.823  1.00  0.00           N
ATOM   2443  H   CYS A 160      22.088  40.838  31.163  1.00  0.00           H
ATOM   2444  CA  CYS A 160      21.828  38.828  31.533  1.00  0.00           C
ATOM   2445  HA  CYS A 160      21.038  38.208  31.963  1.00  0.00           H
ATOM   2446  CB  CYS A 160      21.928  38.628  30.023  1.00  0.00           C
ATOM   2447  HB1 CYS A 160      22.088  37.558  29.863  1.00  0.00           H
ATOM   2448  HB2 CYS A 160      22.798  39.168  29.663  1.00  0.00           H
ATOM   2449  SG  CYS A 160      20.528  39.158  29.003  1.00  0.00           S
ATOM   2450  HG  CYS A 160      19.748  38.088  29.213  1.00  0.00           H
ATOM   2451  C   CYS A 160      23.058  38.198  32.173  1.00  0.00           C
ATOM   2452  O   CYS A 160      23.078  37.028  32.543  1.00  0.00           O
ATOM   2453  N   TYR A 161      24.088  39.038  32.373  1.00  0.00           N
ATOM   2454  H   TYR A 161      23.998  40.018  32.183  1.00  0.00           H
ATOM   2455  CA  TYR A 161      25.438  38.568  32.583  1.00  0.00           C
ATOM   2456  HA  TYR A 161      25.388  37.568  33.033  1.00  0.00           H
ATOM   2457  CB  TYR A 161      26.028  38.328  31.203  1.00  0.00           C
ATOM   2458  HB1 TYR A 161      25.968  39.158  30.503  1.00  0.00           H
ATOM   2459  HB2 TYR A 161      25.418  37.558  30.733  1.00  0.00           H
ATOM   2460  CG  TYR A 161      27.458  37.838  31.223  1.00  0.00           C
ATOM   2461  CD1 TYR A 161      27.758  36.548  31.693  1.00  0.00           C
ATOM   2462  HD1 TYR A 161      26.918  35.908  31.943  1.00  0.00           H
ATOM   2463  CE1 TYR A 161      29.088  36.118  31.703  1.00  0.00           C
ATOM   2464  HE1 TYR A 161      29.428  35.228  32.213  1.00  0.00           H
ATOM   2465  CZ  TYR A 161      30.148  36.918  31.233  1.00  0.00           C
ATOM   2466  OH  TYR A 161      31.428  36.458  31.093  1.00  0.00           O
ATOM   2467  HH  TYR A 161      31.948  37.158  30.693  1.00  0.00           H
ATOM   2468  CE2 TYR A 161      29.838  38.218  30.803  1.00  0.00           C
ATOM   2469  HE2 TYR A 161      30.628  38.908  30.523  1.00  0.00           H
ATOM   2470  CD2 TYR A 161      28.508  38.668  30.813  1.00  0.00           C
ATOM   2471  HD2 TYR A 161      28.368  39.708  30.553  1.00  0.00           H
ATOM   2472  C   TYR A 161      26.358  39.508  33.353  1.00  0.00           C
ATOM   2473  O   TYR A 161      25.988  40.678  33.423  1.00  0.00           O
ATOM   2474  N   MET A 162      27.438  39.018  33.963  1.00  0.00           N
ATOM   2475  H   MET A 162      27.508  38.028  34.153  1.00  0.00           H
ATOM   2476  CA  MET A 162      28.488  39.838  34.543  1.00  0.00           C
ATOM   2477  HA  MET A 162      28.498  40.768  33.983  1.00  0.00           H
ATOM   2478  CB  MET A 162      28.098  40.168  35.983  1.00  0.00           C
ATOM   2479  HB1 MET A 162      28.238  39.248  36.563  1.00  0.00           H
ATOM   2480  HB2 MET A 162      27.038  40.418  36.053  1.00  0.00           H
ATOM   2481  CG  MET A 162      29.028  41.128  36.703  1.00  0.00           C
ATOM   2482  HG1 MET A 162      29.028  42.028  36.093  1.00  0.00           H
ATOM   2483  HG2 MET A 162      30.018  40.678  36.733  1.00  0.00           H
ATOM   2484  SD  MET A 162      28.558  41.678  38.363  1.00  0.00           S
ATOM   2485  CE  MET A 162      27.618  43.208  38.173  1.00  0.00           C
ATOM   2486  HE1 MET A 162      26.928  43.218  37.323  1.00  0.00           H
ATOM   2487  HE2 MET A 162      27.098  43.408  39.103  1.00  0.00           H
ATOM   2488  HE3 MET A 162      28.298  44.048  37.993  1.00  0.00           H
ATOM   2489  C   MET A 162      29.838  39.158  34.573  1.00  0.00           C
ATOM   2490  O   MET A 162      29.908  37.998  34.983  1.00  0.00           O
ATOM   2491  N   HIS A 163      30.788  39.688  33.803  1.00  0.00           N
ATOM   2492  H   HIS A 163      30.598  40.628  33.493  1.00  0.00           H
ATOM   2493  CA  HIS A 163      32.128  39.158  33.633  1.00  0.00           C
ATOM   2494  HA  HIS A 163      32.138  38.278  32.993  1.00  0.00           H
ATOM   2495  CB  HIS A 163      32.938  40.288  33.003  1.00  0.00           C
ATOM   2496  HB1 HIS A 163      32.738  41.178  33.603  1.00  0.00           H
ATOM   2497  HB2 HIS A 163      32.478  40.498  32.043  1.00  0.00           H
ATOM   2498  CG  HIS A 163      34.408  39.948  32.993  1.00  0.00           C
ATOM   2499  ND1 HIS A 163      34.968  38.698  32.763  1.00  0.00           N
ATOM   2500  CE1 HIS A 163      36.258  38.858  32.463  1.00  0.00           C
ATOM   2501  HE1 HIS A 163      36.898  38.038  32.183  1.00  0.00           H
ATOM   2502  NE2 HIS A 163      36.588  40.168  32.473  1.00  0.00           N
ATOM   2503  HE2 HIS A 163      37.458  40.538  32.113  1.00  0.00           H
ATOM   2504  CD2 HIS A 163      35.428  40.848  32.773  1.00  0.00           C
ATOM   2505  HD2 HIS A 163      35.318  41.918  32.733  1.00  0.00           H
ATOM   2506  C   HIS A 163      32.778  38.848  34.973  1.00  0.00           C
ATOM   2507  O   HIS A 163      32.688  39.758  35.793  1.00  0.00           O
ATOM   2508  N   HIS A 164      33.558  37.768  35.123  1.00  0.00           N
ATOM   2509  H   HIS A 164      33.768  37.288  34.253  1.00  0.00           H
ATOM   2510  CA  HIS A 164      34.318  37.518  36.323  1.00  0.00           C
ATOM   2511  HA  HIS A 164      34.358  38.468  36.853  1.00  0.00           H
ATOM   2512  CB  HIS A 164      33.668  36.328  37.023  1.00  0.00           C
ATOM   2513  HB1 HIS A 164      34.388  35.658  37.483  1.00  0.00           H
ATOM   2514  HB2 HIS A 164      33.258  35.628  36.303  1.00  0.00           H
ATOM   2515  CG  HIS A 164      32.608  36.718  38.023  1.00  0.00           C
ATOM   2516  ND1 HIS A 164      31.418  37.348  37.723  1.00  0.00           N
ATOM   2517  HD1 HIS A 164      31.128  37.628  36.793  1.00  0.00           H
ATOM   2518  CE1 HIS A 164      30.608  37.338  38.793  1.00  0.00           C
ATOM   2519  HE1 HIS A 164      29.648  37.828  38.863  1.00  0.00           H
ATOM   2520  NE2 HIS A 164      31.178  36.628  39.773  1.00  0.00           N
ATOM   2521  CD2 HIS A 164      32.428  36.218  39.293  1.00  0.00           C
ATOM   2522  HD2 HIS A 164      33.218  35.698  39.813  1.00  0.00           H
ATOM   2523  C   HIS A 164      35.788  37.258  36.003  1.00  0.00           C
ATOM   2524  O   HIS A 164      36.708  37.758  36.653  1.00  0.00           O
ATOM   2525  N   MET A 165      36.088  36.438  34.993  1.00  0.00           N
ATOM   2526  H   MET A 165      35.388  35.988  34.423  1.00  0.00           H
ATOM   2527  CA  MET A 165      37.458  36.098  34.693  1.00  0.00           C
ATOM   2528  HA  MET A 165      37.968  37.058  34.793  1.00  0.00           H
ATOM   2529  CB  MET A 165      38.028  35.088  35.693  1.00  0.00           C
ATOM   2530  HB1 MET A 165      38.028  35.428  36.723  1.00  0.00           H
ATOM   2531  HB2 MET A 165      39.108  34.988  35.603  1.00  0.00           H
ATOM   2532  CG  MET A 165      37.458  33.678  35.583  1.00  0.00           C
ATOM   2533  HG1 MET A 165      38.228  33.008  35.953  1.00  0.00           H
ATOM   2534  HG2 MET A 165      37.258  33.288  34.583  1.00  0.00           H
ATOM   2535  SD  MET A 165      35.888  33.458  36.443  1.00  0.00           S
ATOM   2536  CE  MET A 165      35.698  31.668  36.203  1.00  0.00           C
ATOM   2537  HE1 MET A 165      35.788  31.238  35.203  1.00  0.00           H
ATOM   2538  HE2 MET A 165      36.608  31.238  36.613  1.00  0.00           H
ATOM   2539  HE3 MET A 165      34.878  31.268  36.793  1.00  0.00           H
ATOM   2540  C   MET A 165      37.688  35.558  33.283  1.00  0.00           C
ATOM   2541  O   MET A 165      36.738  35.098  32.653  1.00  0.00           O
ATOM   2542  N   GLU A 166      38.948  35.548  32.843  1.00  0.00           N
ATOM   2543  H   GLU A 166      39.628  35.958  33.453  1.00  0.00           H
ATOM   2544  CA  GLU A 166      39.398  34.858  31.653  1.00  0.00           C
ATOM   2545  HA  GLU A 166      38.568  34.848  30.943  1.00  0.00           H
ATOM   2546  CB  GLU A 166      40.508  35.698  31.033  1.00  0.00           C
ATOM   2547  HB1 GLU A 166      41.368  35.668  31.693  1.00  0.00           H
ATOM   2548  HB2 GLU A 166      40.118  36.708  31.023  1.00  0.00           H
ATOM   2549  CG  GLU A 166      40.848  35.158  29.643  1.00  0.00           C
ATOM   2550  HG1 GLU A 166      39.958  35.168  29.013  1.00  0.00           H
ATOM   2551  HG2 GLU A 166      41.248  34.148  29.673  1.00  0.00           H
ATOM   2552  CD  GLU A 166      41.758  36.188  28.973  1.00  0.00           C
ATOM   2553  OE1 GLU A 166      41.318  37.348  28.793  1.00  0.00           O
ATOM   2554  OE2 GLU A 166      42.848  35.828  28.483  1.00  0.00           O
ATOM   2555  C   GLU A 166      39.938  33.458  31.923  1.00  0.00           C
ATOM   2556  O   GLU A 166      40.718  33.258  32.853  1.00  0.00           O
ATOM   2557  N   LEU A 167      39.448  32.508  31.123  1.00  0.00           N
ATOM   2558  H   LEU A 167      38.868  32.778  30.343  1.00  0.00           H
ATOM   2559  CA  LEU A 167      39.868  31.128  31.033  1.00  0.00           C
ATOM   2560  HA  LEU A 167      40.228  30.838  32.023  1.00  0.00           H
ATOM   2561  CB  LEU A 167      38.668  30.198  30.843  1.00  0.00           C
ATOM   2562  HB1 LEU A 167      38.988  29.158  30.843  1.00  0.00           H
ATOM   2563  HB2 LEU A 167      38.278  30.358  29.833  1.00  0.00           H
ATOM   2564  CG  LEU A 167      37.468  30.258  31.783  1.00  0.00           C
ATOM   2565  HG  LEU A 167      36.838  31.128  31.593  1.00  0.00           H
ATOM   2566  CD1 LEU A 167      36.628  29.028  31.453  1.00  0.00           C
ATOM   2567 1HD1 LEU A 167      36.548  28.818  30.383  1.00  0.00           H
ATOM   2568 2HD1 LEU A 167      37.038  28.278  32.123  1.00  0.00           H
ATOM   2569 3HD1 LEU A 167      35.588  29.188  31.723  1.00  0.00           H
ATOM   2570  CD2 LEU A 167      37.958  30.238  33.233  1.00  0.00           C
ATOM   2571 1HD2 LEU A 167      37.168  29.788  33.843  1.00  0.00           H
ATOM   2572 2HD2 LEU A 167      38.948  29.808  33.353  1.00  0.00           H
ATOM   2573 3HD2 LEU A 167      38.018  31.298  33.473  1.00  0.00           H
ATOM   2574  C   LEU A 167      40.948  30.988  29.963  1.00  0.00           C
ATOM   2575  O   LEU A 167      40.918  31.608  28.903  1.00  0.00           O
ATOM   2576  N   PRO A 168      41.848  30.008  30.093  1.00  0.00           N
ATOM   2577  CD  PRO A 168      41.848  29.038  31.163  1.00  0.00           C
ATOM   2578  HD1 PRO A 168      40.938  28.488  31.423  1.00  0.00           H
ATOM   2579  HD2 PRO A 168      42.258  29.498  32.063  1.00  0.00           H
ATOM   2580  CG  PRO A 168      42.808  27.938  30.723  1.00  0.00           C
ATOM   2581  HG1 PRO A 168      42.318  27.308  29.973  1.00  0.00           H
ATOM   2582  HG2 PRO A 168      43.278  27.388  31.533  1.00  0.00           H
ATOM   2583  CB  PRO A 168      43.918  28.738  30.043  1.00  0.00           C
ATOM   2584  HB1 PRO A 168      44.468  28.208  29.263  1.00  0.00           H
ATOM   2585  HB2 PRO A 168      44.508  29.118  30.873  1.00  0.00           H
ATOM   2586  CA  PRO A 168      43.158  29.948  29.483  1.00  0.00           C
ATOM   2587  HA  PRO A 168      43.658  30.858  29.833  1.00  0.00           H
ATOM   2588  C   PRO A 168      43.188  29.858  27.963  1.00  0.00           C
ATOM   2589  O   PRO A 168      44.168  30.258  27.343  1.00  0.00           O
ATOM   2590  N   THR A 169      42.088  29.508  27.303  1.00  0.00           N
ATOM   2591  H   THR A 169      41.238  29.348  27.823  1.00  0.00           H
ATOM   2592  CA  THR A 169      41.998  29.588  25.863  1.00  0.00           C
ATOM   2593  HA  THR A 169      42.908  29.238  25.363  1.00  0.00           H
ATOM   2594  CB  THR A 169      40.888  28.678  25.353  1.00  0.00           C
ATOM   2595  HB  THR A 169      40.608  28.848  24.313  1.00  0.00           H
ATOM   2596  CG2 THR A 169      41.118  27.168  25.403  1.00  0.00           C
ATOM   2597 1HG2 THR A 169      40.318  26.628  24.893  1.00  0.00           H
ATOM   2598 2HG2 THR A 169      42.028  26.918  24.853  1.00  0.00           H
ATOM   2599 3HG2 THR A 169      41.228  26.748  26.403  1.00  0.00           H
ATOM   2600  OG1 THR A 169      39.698  28.808  26.093  1.00  0.00           O
ATOM   2601  HG1 THR A 169      39.008  28.398  25.553  1.00  0.00           H
ATOM   2602  C   THR A 169      41.718  30.958  25.273  1.00  0.00           C
ATOM   2603  O   THR A 169      41.498  31.088  24.073  1.00  0.00           O
ATOM   2604  N   GLY A 170      41.588  31.998  26.113  1.00  0.00           N
ATOM   2605  H   GLY A 170      41.908  31.708  27.023  1.00  0.00           H
ATOM   2606  CA  GLY A 170      41.178  33.348  25.803  1.00  0.00           C
ATOM   2607  HA1 GLY A 170      41.638  33.558  24.843  1.00  0.00           H
ATOM   2608  HA2 GLY A 170      41.698  34.038  26.473  1.00  0.00           H
ATOM   2609  C   GLY A 170      39.698  33.708  25.713  1.00  0.00           C
ATOM   2610  O   GLY A 170      39.288  34.608  24.993  1.00  0.00           O
ATOM   2611  N   VAL A 171      38.978  32.908  26.503  1.00  0.00           N
ATOM   2612  H   VAL A 171      39.478  32.158  26.963  1.00  0.00           H
ATOM   2613  CA  VAL A 171      37.538  33.008  26.663  1.00  0.00           C
ATOM   2614  HA  VAL A 171      37.228  33.858  26.063  1.00  0.00           H
ATOM   2615  CB  VAL A 171      36.858  31.808  26.013  1.00  0.00           C
ATOM   2616  HB  VAL A 171      35.778  31.928  25.993  1.00  0.00           H
ATOM   2617  CG1 VAL A 171      37.228  31.598  24.553  1.00  0.00           C
ATOM   2618 1HG1 VAL A 171      37.278  32.568  24.063  1.00  0.00           H
ATOM   2619 2HG1 VAL A 171      38.248  31.278  24.333  1.00  0.00           H
ATOM   2620 3HG1 VAL A 171      36.638  30.808  24.083  1.00  0.00           H
ATOM   2621  CG2 VAL A 171      37.178  30.598  26.883  1.00  0.00           C
ATOM   2622 1HG2 VAL A 171      37.028  29.718  26.273  1.00  0.00           H
ATOM   2623 2HG2 VAL A 171      38.218  30.608  27.223  1.00  0.00           H
ATOM   2624 3HG2 VAL A 171      36.558  30.508  27.773  1.00  0.00           H
ATOM   2625  C   VAL A 171      37.058  33.278  28.083  1.00  0.00           C
ATOM   2626  O   VAL A 171      37.728  32.938  29.053  1.00  0.00           O
ATOM   2627  N   HIS A 172      35.818  33.758  28.213  1.00  0.00           N
ATOM   2628  H   HIS A 172      35.208  33.808  27.413  1.00  0.00           H
ATOM   2629  CA  HIS A 172      35.488  34.578  29.363  1.00  0.00           C
ATOM   2630  HA  HIS A 172      36.328  34.638  30.053  1.00  0.00           H
ATOM   2631  CB  HIS A 172      35.178  35.998  28.903  1.00  0.00           C
ATOM   2632  HB1 HIS A 172      34.738  36.558  29.733  1.00  0.00           H
ATOM   2633  HB2 HIS A 172      34.458  35.948  28.083  1.00  0.00           H
ATOM   2634  CG  HIS A 172      36.448  36.688  28.483  1.00  0.00           C
ATOM   2635  ND1 HIS A 172      37.028  36.708  27.213  1.00  0.00           N
ATOM   2636  CE1 HIS A 172      38.208  37.338  27.253  1.00  0.00           C
ATOM   2637  HE1 HIS A 172      38.818  37.548  26.403  1.00  0.00           H
ATOM   2638  NE2 HIS A 172      38.428  37.718  28.523  1.00  0.00           N
ATOM   2639  HE2 HIS A 172      39.238  38.208  28.873  1.00  0.00           H
ATOM   2640  CD2 HIS A 172      37.358  37.298  29.303  1.00  0.00           C
ATOM   2641  HD2 HIS A 172      37.108  37.458  30.343  1.00  0.00           H
ATOM   2642  C   HIS A 172      34.418  33.818  30.133  1.00  0.00           C
ATOM   2643  O   HIS A 172      33.508  33.258  29.523  1.00  0.00           O
ATOM   2644  N   ALA A 173      34.448  33.898  31.463  1.00  0.00           N
ATOM   2645  H   ALA A 173      35.228  34.398  31.883  1.00  0.00           H
ATOM   2646  CA  ALA A 173      33.498  33.258  32.343  1.00  0.00           C
ATOM   2647  HA  ALA A 173      32.708  32.748  31.803  1.00  0.00           H
ATOM   2648  CB  ALA A 173      34.258  32.118  33.023  1.00  0.00           C
ATOM   2649  HB1 ALA A 173      35.188  32.488  33.453  1.00  0.00           H
ATOM   2650  HB2 ALA A 173      33.728  31.638  33.843  1.00  0.00           H
ATOM   2651  HB3 ALA A 173      34.508  31.328  32.313  1.00  0.00           H
ATOM   2652  C   ALA A 173      32.868  34.258  33.313  1.00  0.00           C
ATOM   2653  O   ALA A 173      33.418  35.308  33.623  1.00  0.00           O
ATOM   2654  N   GLY A 174      31.648  33.898  33.723  1.00  0.00           N
ATOM   2655  H   GLY A 174      31.168  33.088  33.373  1.00  0.00           H
ATOM   2656  CA  GLY A 174      30.828  34.738  34.583  1.00  0.00           C
ATOM   2657  HA1 GLY A 174      30.748  35.688  34.063  1.00  0.00           H
ATOM   2658  HA2 GLY A 174      31.328  34.878  35.533  1.00  0.00           H
ATOM   2659  C   GLY A 174      29.408  34.308  34.903  1.00  0.00           C
ATOM   2660  O   GLY A 174      29.128  33.118  34.803  1.00  0.00           O
ATOM   2661  N   THR A 175      28.478  35.188  35.303  1.00  0.00           N
ATOM   2662  H   THR A 175      28.718  36.168  35.343  1.00  0.00           H
ATOM   2663  CA  THR A 175      27.328  34.818  36.103  1.00  0.00           C
ATOM   2664  HA  THR A 175      27.198  33.738  36.143  1.00  0.00           H
ATOM   2665  CB  THR A 175      27.558  35.298  37.533  1.00  0.00           C
ATOM   2666  HB  THR A 175      26.698  35.108  38.163  1.00  0.00           H
ATOM   2667  CG2 THR A 175      28.768  34.528  38.083  1.00  0.00           C
ATOM   2668 1HG2 THR A 175      29.738  34.668  37.603  1.00  0.00           H
ATOM   2669 2HG2 THR A 175      28.838  34.748  39.143  1.00  0.00           H
ATOM   2670 3HG2 THR A 175      28.528  33.478  37.903  1.00  0.00           H
ATOM   2671  OG1 THR A 175      27.848  36.678  37.563  1.00  0.00           O
ATOM   2672  HG1 THR A 175      26.948  36.998  37.413  1.00  0.00           H
ATOM   2673  C   THR A 175      26.058  35.608  35.793  1.00  0.00           C
ATOM   2674  O   THR A 175      26.138  36.628  35.123  1.00  0.00           O
ATOM   2675  N   ASP A 176      24.878  35.148  36.203  1.00  0.00           N
ATOM   2676  H   ASP A 176      24.958  34.338  36.803  1.00  0.00           H
ATOM   2677  CA  ASP A 176      23.678  35.968  36.213  1.00  0.00           C
ATOM   2678  HA  ASP A 176      23.748  36.518  35.273  1.00  0.00           H
ATOM   2679  CB  ASP A 176      22.428  35.098  36.173  1.00  0.00           C
ATOM   2680  HB1 ASP A 176      22.298  34.628  35.193  1.00  0.00           H
ATOM   2681  HB2 ASP A 176      21.588  35.788  36.193  1.00  0.00           H
ATOM   2682  CG  ASP A 176      22.288  34.028  37.253  1.00  0.00           C
ATOM   2683  OD1 ASP A 176      23.008  34.058  38.273  1.00  0.00           O
ATOM   2684  OD2 ASP A 176      21.448  33.118  37.073  1.00  0.00           O
ATOM   2685  C   ASP A 176      23.768  36.968  37.363  1.00  0.00           C
ATOM   2686  O   ASP A 176      24.728  36.988  38.133  1.00  0.00           O
ATOM   2687  N   LEU A 177      22.768  37.848  37.483  1.00  0.00           N
ATOM   2688  H   LEU A 177      21.958  37.748  36.893  1.00  0.00           H
ATOM   2689  CA  LEU A 177      22.698  38.758  38.603  1.00  0.00           C
ATOM   2690  HA  LEU A 177      23.698  39.028  38.923  1.00  0.00           H
ATOM   2691  CB  LEU A 177      21.978  40.018  38.103  1.00  0.00           C
ATOM   2692  HB1 LEU A 177      21.468  40.498  38.933  1.00  0.00           H
ATOM   2693  HB2 LEU A 177      21.108  39.798  37.483  1.00  0.00           H
ATOM   2694  CG  LEU A 177      22.718  41.118  37.353  1.00  0.00           C
ATOM   2695  HG  LEU A 177      21.898  41.768  37.053  1.00  0.00           H
ATOM   2696  CD1 LEU A 177      23.588  41.888  38.343  1.00  0.00           C
ATOM   2697 1HD1 LEU A 177      23.118  42.158  39.283  1.00  0.00           H
ATOM   2698 2HD1 LEU A 177      24.468  41.298  38.633  1.00  0.00           H
ATOM   2699 3HD1 LEU A 177      23.968  42.768  37.823  1.00  0.00           H
ATOM   2700  CD2 LEU A 177      23.428  40.598  36.103  1.00  0.00           C
ATOM   2701 1HD2 LEU A 177      24.288  39.948  36.283  1.00  0.00           H
ATOM   2702 2HD2 LEU A 177      22.778  40.118  35.363  1.00  0.00           H
ATOM   2703 3HD2 LEU A 177      23.778  41.498  35.603  1.00  0.00           H
ATOM   2704  C   LEU A 177      22.048  38.058  39.793  1.00  0.00           C
ATOM   2705  O   LEU A 177      21.818  38.678  40.823  1.00  0.00           O
ATOM   2706  N   GLU A 178      21.958  36.728  39.813  1.00  0.00           N
ATOM   2707  H   GLU A 178      22.178  36.208  38.973  1.00  0.00           H
ATOM   2708  CA  GLU A 178      21.848  35.848  40.953  1.00  0.00           C
ATOM   2709  HA  GLU A 178      21.568  36.498  41.773  1.00  0.00           H
ATOM   2710  CB  GLU A 178      20.618  34.988  40.643  1.00  0.00           C
ATOM   2711  HB1 GLU A 178      20.798  34.228  39.893  1.00  0.00           H
ATOM   2712  HB2 GLU A 178      19.768  35.528  40.213  1.00  0.00           H
ATOM   2713  CG  GLU A 178      20.008  34.258  41.833  1.00  0.00           C
ATOM   2714  HG1 GLU A 178      19.868  34.918  42.693  1.00  0.00           H
ATOM   2715  HG2 GLU A 178      20.728  33.528  42.213  1.00  0.00           H
ATOM   2716  CD  GLU A 178      18.698  33.558  41.513  1.00  0.00           C
ATOM   2717  OE1 GLU A 178      17.608  34.158  41.683  1.00  0.00           O
ATOM   2718  OE2 GLU A 178      18.728  32.368  41.143  1.00  0.00           O
ATOM   2719  C   GLU A 178      23.168  35.188  41.303  1.00  0.00           C
ATOM   2720  O   GLU A 178      23.238  34.448  42.283  1.00  0.00           O
ATOM   2721  N   GLY A 179      24.248  35.388  40.543  1.00  0.00           N
ATOM   2722  H   GLY A 179      24.238  35.998  39.743  1.00  0.00           H
ATOM   2723  CA  GLY A 179      25.538  35.088  41.133  1.00  0.00           C
ATOM   2724  HA1 GLY A 179      25.418  35.198  42.213  1.00  0.00           H
ATOM   2725  HA2 GLY A 179      26.248  35.758  40.653  1.00  0.00           H
ATOM   2726  C   GLY A 179      25.958  33.648  40.873  1.00  0.00           C
ATOM   2727  O   GLY A 179      26.908  33.178  41.503  1.00  0.00           O
ATOM   2728  N   ASN A 180      25.238  32.968  39.983  1.00  0.00           N
ATOM   2729  H   ASN A 180      24.498  33.478  39.523  1.00  0.00           H
ATOM   2730  CA  ASN A 180      25.578  31.598  39.643  1.00  0.00           C
ATOM   2731  HA  ASN A 180      26.308  31.208  40.343  1.00  0.00           H
ATOM   2732  CB  ASN A 180      24.398  30.628  39.633  1.00  0.00           C
ATOM   2733  HB1 ASN A 180      24.728  29.608  39.463  1.00  0.00           H
ATOM   2734  HB2 ASN A 180      23.698  30.858  38.833  1.00  0.00           H
ATOM   2735  CG  ASN A 180      23.768  30.508  41.013  1.00  0.00           C
ATOM   2736  OD1 ASN A 180      24.258  29.928  41.973  1.00  0.00           O
ATOM   2737  ND2 ASN A 180      22.578  31.098  41.183  1.00  0.00           N
ATOM   2738 1HD2 ASN A 180      22.188  31.728  40.493  1.00  0.00           H
ATOM   2739 2HD2 ASN A 180      22.118  31.058  42.073  1.00  0.00           H
ATOM   2740  C   ASN A 180      26.318  31.598  38.313  1.00  0.00           C
ATOM   2741  O   ASN A 180      25.818  32.028  37.263  1.00  0.00           O
ATOM   2742  N   PHE A 181      27.508  30.998  38.343  1.00  0.00           N
ATOM   2743  H   PHE A 181      27.898  30.628  39.193  1.00  0.00           H
ATOM   2744  CA  PHE A 181      28.238  30.768  37.113  1.00  0.00           C
ATOM   2745  HA  PHE A 181      28.508  31.708  36.633  1.00  0.00           H
ATOM   2746  CB  PHE A 181      29.528  29.988  37.363  1.00  0.00           C
ATOM   2747  HB1 PHE A 181      29.678  29.398  36.463  1.00  0.00           H
ATOM   2748  HB2 PHE A 181      29.328  29.328  38.213  1.00  0.00           H
ATOM   2749  CG  PHE A 181      30.728  30.878  37.563  1.00  0.00           C
ATOM   2750  CD1 PHE A 181      31.138  31.098  38.873  1.00  0.00           C
ATOM   2751  HD1 PHE A 181      30.538  30.648  39.653  1.00  0.00           H
ATOM   2752  CE1 PHE A 181      32.258  31.928  39.033  1.00  0.00           C
ATOM   2753  HE1 PHE A 181      32.598  32.168  40.033  1.00  0.00           H
ATOM   2754  CZ  PHE A 181      32.938  32.488  37.943  1.00  0.00           C
ATOM   2755  HZ  PHE A 181      33.698  33.218  38.183  1.00  0.00           H
ATOM   2756  CE2 PHE A 181      32.458  32.268  36.653  1.00  0.00           C
ATOM   2757  HE2 PHE A 181      32.928  32.798  35.843  1.00  0.00           H
ATOM   2758  CD2 PHE A 181      31.308  31.488  36.443  1.00  0.00           C
ATOM   2759  HD2 PHE A 181      30.918  31.328  35.453  1.00  0.00           H
ATOM   2760  C   PHE A 181      27.388  30.138  36.023  1.00  0.00           C
ATOM   2761  O   PHE A 181      26.698  29.158  36.263  1.00  0.00           O
ATOM   2762  N   TYR A 182      27.368  30.678  34.803  1.00  0.00           N
ATOM   2763  H   TYR A 182      27.828  31.568  34.653  1.00  0.00           H
ATOM   2764  CA  TYR A 182      27.188  29.808  33.663  1.00  0.00           C
ATOM   2765  HA  TYR A 182      26.308  29.208  33.903  1.00  0.00           H
ATOM   2766  CB  TYR A 182      27.168  30.558  32.333  1.00  0.00           C
ATOM   2767  HB1 TYR A 182      27.088  29.818  31.523  1.00  0.00           H
ATOM   2768  HB2 TYR A 182      28.118  31.088  32.213  1.00  0.00           H
ATOM   2769  CG  TYR A 182      26.078  31.598  32.283  1.00  0.00           C
ATOM   2770  CD1 TYR A 182      24.828  31.188  31.813  1.00  0.00           C
ATOM   2771  HD1 TYR A 182      24.648  30.218  31.363  1.00  0.00           H
ATOM   2772  CE1 TYR A 182      23.728  32.058  31.843  1.00  0.00           C
ATOM   2773  HE1 TYR A 182      22.788  31.698  31.453  1.00  0.00           H
ATOM   2774  CZ  TYR A 182      23.868  33.398  32.253  1.00  0.00           C
ATOM   2775  OH  TYR A 182      22.788  34.218  32.423  1.00  0.00           O
ATOM   2776  HH  TYR A 182      23.138  34.968  32.923  1.00  0.00           H
ATOM   2777  CE2 TYR A 182      25.108  33.788  32.783  1.00  0.00           C
ATOM   2778  HE2 TYR A 182      25.268  34.828  33.053  1.00  0.00           H
ATOM   2779  CD2 TYR A 182      26.198  32.908  32.773  1.00  0.00           C
ATOM   2780  HD2 TYR A 182      27.178  33.278  33.043  1.00  0.00           H
ATOM   2781  C   TYR A 182      28.278  28.748  33.623  1.00  0.00           C
ATOM   2782  O   TYR A 182      29.458  29.078  33.523  1.00  0.00           O
ATOM   2783  N   GLY A 183      27.908  27.468  33.713  1.00  0.00           N
ATOM   2784  H   GLY A 183      26.938  27.238  33.883  1.00  0.00           H
ATOM   2785  CA  GLY A 183      28.818  26.338  33.773  1.00  0.00           C
ATOM   2786  HA1 GLY A 183      29.618  26.438  33.043  1.00  0.00           H
ATOM   2787  HA2 GLY A 183      28.278  25.408  33.573  1.00  0.00           H
ATOM   2788  C   GLY A 183      29.528  25.998  35.073  1.00  0.00           C
ATOM   2789  O   GLY A 183      29.378  26.728  36.043  1.00  0.00           O
ATOM   2790  N   PRO A 184      30.408  24.998  35.133  1.00  0.00           N
ATOM   2791  CD  PRO A 184      30.848  24.258  33.973  1.00  0.00           C
ATOM   2792  HD1 PRO A 184      31.308  24.848  33.183  1.00  0.00           H
ATOM   2793  HD2 PRO A 184      30.028  23.698  33.503  1.00  0.00           H
ATOM   2794  CG  PRO A 184      31.978  23.348  34.443  1.00  0.00           C
ATOM   2795  HG1 PRO A 184      32.978  23.758  34.293  1.00  0.00           H
ATOM   2796  HG2 PRO A 184      31.858  22.488  33.773  1.00  0.00           H
ATOM   2797  CB  PRO A 184      31.618  23.128  35.913  1.00  0.00           C
ATOM   2798  HB1 PRO A 184      32.458  22.668  36.433  1.00  0.00           H
ATOM   2799  HB2 PRO A 184      30.788  22.428  35.873  1.00  0.00           H
ATOM   2800  CA  PRO A 184      31.118  24.508  36.303  1.00  0.00           C
ATOM   2801  HA  PRO A 184      30.428  24.378  37.133  1.00  0.00           H
ATOM   2802  C   PRO A 184      32.218  25.428  36.833  1.00  0.00           C
ATOM   2803  O   PRO A 184      32.968  24.978  37.703  1.00  0.00           O
ATOM   2804  N   PHE A 185      32.378  26.638  36.313  1.00  0.00           N
ATOM   2805  H   PHE A 185      31.638  26.958  35.693  1.00  0.00           H
ATOM   2806  CA  PHE A 185      33.408  27.598  36.683  1.00  0.00           C
ATOM   2807  HA  PHE A 185      34.308  26.988  36.693  1.00  0.00           H
ATOM   2808  CB  PHE A 185      33.578  28.618  35.563  1.00  0.00           C
ATOM   2809  HB1 PHE A 185      34.508  29.158  35.753  1.00  0.00           H
ATOM   2810  HB2 PHE A 185      32.718  29.298  35.523  1.00  0.00           H
ATOM   2811  CG  PHE A 185      33.768  27.928  34.233  1.00  0.00           C
ATOM   2812  CD1 PHE A 185      34.658  26.858  34.053  1.00  0.00           C
ATOM   2813  HD1 PHE A 185      35.328  26.628  34.873  1.00  0.00           H
ATOM   2814  CE1 PHE A 185      34.718  26.128  32.863  1.00  0.00           C
ATOM   2815  HE1 PHE A 185      35.418  25.308  32.803  1.00  0.00           H
ATOM   2816  CZ  PHE A 185      33.878  26.528  31.813  1.00  0.00           C
ATOM   2817  HZ  PHE A 185      33.928  26.048  30.843  1.00  0.00           H
ATOM   2818  CE2 PHE A 185      32.938  27.548  31.963  1.00  0.00           C
ATOM   2819  HE2 PHE A 185      32.418  27.728  31.033  1.00  0.00           H
ATOM   2820  CD2 PHE A 185      32.938  28.268  33.163  1.00  0.00           C
ATOM   2821  HD2 PHE A 185      32.218  29.068  33.083  1.00  0.00           H
ATOM   2822  C   PHE A 185      33.218  28.148  38.093  1.00  0.00           C
ATOM   2823  O   PHE A 185      32.178  27.978  38.713  1.00  0.00           O
ATOM   2824  N   VAL A 186      34.268  28.848  38.533  1.00  0.00           N
ATOM   2825  H   VAL A 186      35.108  28.778  37.983  1.00  0.00           H
ATOM   2826  CA  VAL A 186      34.388  29.328  39.893  1.00  0.00           C
ATOM   2827  HA  VAL A 186      33.418  29.628  40.313  1.00  0.00           H
ATOM   2828  CB  VAL A 186      34.968  28.178  40.723  1.00  0.00           C
ATOM   2829  HB  VAL A 186      35.068  28.598  41.723  1.00  0.00           H
ATOM   2830  CG1 VAL A 186      34.048  27.008  41.053  1.00  0.00           C
ATOM   2831 1HG1 VAL A 186      34.278  26.508  41.993  1.00  0.00           H
ATOM   2832 2HG1 VAL A 186      33.058  27.438  41.263  1.00  0.00           H
ATOM   2833 3HG1 VAL A 186      33.978  26.258  40.263  1.00  0.00           H
ATOM   2834  CG2 VAL A 186      36.418  27.888  40.353  1.00  0.00           C
ATOM   2835 1HG2 VAL A 186      37.138  28.698  40.523  1.00  0.00           H
ATOM   2836 2HG2 VAL A 186      36.718  27.148  41.103  1.00  0.00           H
ATOM   2837 3HG2 VAL A 186      36.558  27.438  39.373  1.00  0.00           H
ATOM   2838  C   VAL A 186      35.258  30.548  40.113  1.00  0.00           C
ATOM   2839  O   VAL A 186      36.148  30.788  39.293  1.00  0.00           O
ATOM   2840  N   ASP A 187      34.988  31.308  41.173  1.00  0.00           N
ATOM   2841  H   ASP A 187      34.158  31.208  41.733  1.00  0.00           H
ATOM   2842  CA  ASP A 187      35.558  32.618  41.463  1.00  0.00           C
ATOM   2843  HA  ASP A 187      35.938  32.848  40.473  1.00  0.00           H
ATOM   2844  CB  ASP A 187      34.538  33.678  41.873  1.00  0.00           C
ATOM   2845  HB1 ASP A 187      33.798  33.638  41.073  1.00  0.00           H
ATOM   2846  HB2 ASP A 187      34.958  34.668  41.723  1.00  0.00           H
ATOM   2847  CG  ASP A 187      33.958  33.478  43.263  1.00  0.00           C
ATOM   2848  OD1 ASP A 187      33.908  32.328  43.753  1.00  0.00           O
ATOM   2849  OD2 ASP A 187      33.648  34.528  43.863  1.00  0.00           O
ATOM   2850  C   ASP A 187      36.788  32.468  42.343  1.00  0.00           C
ATOM   2851  O   ASP A 187      36.818  32.988  43.453  1.00  0.00           O
ATOM   2852  N   ARG A 188      37.808  31.758  41.843  1.00  0.00           N
ATOM   2853  H   ARG A 188      37.678  31.318  40.943  1.00  0.00           H
ATOM   2854  CA  ARG A 188      39.128  31.688  42.423  1.00  0.00           C
ATOM   2855  HA  ARG A 188      39.438  32.678  42.763  1.00  0.00           H
ATOM   2856  CB  ARG A 188      39.118  30.708  43.593  1.00  0.00           C
ATOM   2857  HB1 ARG A 188      38.688  31.138  44.503  1.00  0.00           H
ATOM   2858  HB2 ARG A 188      40.148  30.488  43.893  1.00  0.00           H
ATOM   2859  CG  ARG A 188      38.278  29.458  43.403  1.00  0.00           C
ATOM   2860  HG1 ARG A 188      38.668  28.938  42.523  1.00  0.00           H
ATOM   2861  HG2 ARG A 188      37.238  29.678  43.163  1.00  0.00           H
ATOM   2862  CD  ARG A 188      38.218  28.438  44.533  1.00  0.00           C
ATOM   2863  HD1 ARG A 188      39.248  28.218  44.813  1.00  0.00           H
ATOM   2864  HD2 ARG A 188      37.798  27.488  44.183  1.00  0.00           H
ATOM   2865  NE  ARG A 188      37.418  28.988  45.623  1.00  0.00           N
ATOM   2866  HE  ARG A 188      36.618  29.598  45.473  1.00  0.00           H
ATOM   2867  CZ  ARG A 188      37.528  28.568  46.893  1.00  0.00           C
ATOM   2868  NH1 ARG A 188      38.478  27.708  47.263  1.00  0.00           N
ATOM   2869 1HH1 ARG A 188      38.998  27.088  46.653  1.00  0.00           H
ATOM   2870 2HH1 ARG A 188      38.418  27.508  48.253  1.00  0.00           H
ATOM   2871  NH2 ARG A 188      36.728  29.248  47.733  1.00  0.00           N
ATOM   2872 1HH2 ARG A 188      35.948  29.708  47.273  1.00  0.00           H
ATOM   2873 2HH2 ARG A 188      36.858  29.198  48.733  1.00  0.00           H
ATOM   2874  C   ARG A 188      40.108  31.318  41.323  1.00  0.00           C
ATOM   2875  O   ARG A 188      39.838  30.468  40.483  1.00  0.00           O
ATOM   2876  N   GLN A 189      41.228  32.048  41.343  1.00  0.00           N
ATOM   2877  H   GLN A 189      41.228  32.698  42.113  1.00  0.00           H
ATOM   2878  CA  GLN A 189      42.388  31.898  40.483  1.00  0.00           C
ATOM   2879  HA  GLN A 189      42.008  32.008  39.463  1.00  0.00           H
ATOM   2880  CB  GLN A 189      43.488  32.868  40.913  1.00  0.00           C
ATOM   2881  HB1 GLN A 189      43.658  32.828  41.983  1.00  0.00           H
ATOM   2882  HB2 GLN A 189      43.018  33.838  40.793  1.00  0.00           H
ATOM   2883  CG  GLN A 189      44.848  32.808  40.223  1.00  0.00           C
ATOM   2884  HG1 GLN A 189      45.388  32.088  40.833  1.00  0.00           H
ATOM   2885  HG2 GLN A 189      45.378  33.758  40.293  1.00  0.00           H
ATOM   2886  CD  GLN A 189      44.968  32.318  38.783  1.00  0.00           C
ATOM   2887  OE1 GLN A 189      43.988  31.988  38.113  1.00  0.00           O
ATOM   2888  NE2 GLN A 189      46.188  32.448  38.263  1.00  0.00           N
ATOM   2889 1HE2 GLN A 189      46.958  32.708  38.863  1.00  0.00           H
ATOM   2890 2HE2 GLN A 189      46.368  32.208  37.303  1.00  0.00           H
ATOM   2891  C   GLN A 189      42.868  30.458  40.643  1.00  0.00           C
ATOM   2892  O   GLN A 189      43.418  30.148  41.703  1.00  0.00           O
ATOM   2893  N   THR A 190      42.508  29.548  39.743  1.00  0.00           N
ATOM   2894  H   THR A 190      42.028  30.028  38.993  1.00  0.00           H
ATOM   2895  CA  THR A 190      42.768  28.128  39.743  1.00  0.00           C
ATOM   2896  HA  THR A 190      43.678  27.898  40.313  1.00  0.00           H
ATOM   2897  CB  THR A 190      41.608  27.308  40.313  1.00  0.00           C
ATOM   2898  HB  THR A 190      41.618  26.248  40.093  1.00  0.00           H
ATOM   2899  CG2 THR A 190      41.458  27.448  41.823  1.00  0.00           C
ATOM   2900 1HG2 THR A 190      40.928  26.558  42.163  1.00  0.00           H
ATOM   2901 2HG2 THR A 190      42.468  27.508  42.243  1.00  0.00           H
ATOM   2902 3HG2 THR A 190      40.878  28.318  42.123  1.00  0.00           H
ATOM   2903  OG1 THR A 190      40.418  27.818  39.753  1.00  0.00           O
ATOM   2904  HG1 THR A 190      40.228  28.628  40.223  1.00  0.00           H
ATOM   2905  C   THR A 190      42.958  27.588  38.333  1.00  0.00           C
ATOM   2906  O   THR A 190      42.528  28.238  37.393  1.00  0.00           O
ATOM   2907  N   ALA A 191      43.498  26.378  38.183  1.00  0.00           N
ATOM   2908  H   ALA A 191      43.858  25.868  38.973  1.00  0.00           H
ATOM   2909  CA  ALA A 191      43.698  25.738  36.893  1.00  0.00           C
ATOM   2910  HA  ALA A 191      44.048  26.578  36.293  1.00  0.00           H
ATOM   2911  CB  ALA A 191      44.788  24.688  37.073  1.00  0.00           C
ATOM   2912  HB1 ALA A 191      44.548  23.928  37.823  1.00  0.00           H
ATOM   2913  HB2 ALA A 191      45.178  24.248  36.153  1.00  0.00           H
ATOM   2914  HB3 ALA A 191      45.638  25.188  37.523  1.00  0.00           H
ATOM   2915  C   ALA A 191      42.438  25.268  36.183  1.00  0.00           C
ATOM   2916  O   ALA A 191      42.398  24.208  35.563  1.00  0.00           O
ATOM   2917  N   GLN A 192      41.368  26.068  36.193  1.00  0.00           N
ATOM   2918  H   GLN A 192      41.538  26.968  36.623  1.00  0.00           H
ATOM   2919  CA  GLN A 192      40.168  25.788  35.433  1.00  0.00           C
ATOM   2920  HA  GLN A 192      39.918  24.728  35.493  1.00  0.00           H
ATOM   2921  CB  GLN A 192      38.958  26.408  36.133  1.00  0.00           C
ATOM   2922  HB1 GLN A 192      39.038  26.098  37.173  1.00  0.00           H
ATOM   2923  HB2 GLN A 192      38.048  25.898  35.813  1.00  0.00           H
ATOM   2924  CG  GLN A 192      38.898  27.918  35.953  1.00  0.00           C
ATOM   2925  HG1 GLN A 192      38.628  28.098  34.913  1.00  0.00           H
ATOM   2926  HG2 GLN A 192      39.888  28.358  36.063  1.00  0.00           H
ATOM   2927  CD  GLN A 192      37.808  28.558  36.823  1.00  0.00           C
ATOM   2928  OE1 GLN A 192      36.658  28.148  36.773  1.00  0.00           O
ATOM   2929  NE2 GLN A 192      38.138  29.538  37.663  1.00  0.00           N
ATOM   2930 1HE2 GLN A 192      39.108  29.828  37.733  1.00  0.00           H
ATOM   2931 2HE2 GLN A 192      37.378  29.918  38.203  1.00  0.00           H
ATOM   2932  C   GLN A 192      40.288  26.188  33.973  1.00  0.00           C
ATOM   2933  O   GLN A 192      40.868  27.188  33.543  1.00  0.00           O
ATOM   2934  N   ALA A 193      39.738  25.288  33.153  1.00  0.00           N
ATOM   2935  H   ALA A 193      39.198  24.558  33.593  1.00  0.00           H
ATOM   2936  CA  ALA A 193      39.968  25.228  31.723  1.00  0.00           C
ATOM   2937  HA  ALA A 193      40.358  26.218  31.483  1.00  0.00           H
ATOM   2938  CB  ALA A 193      41.108  24.248  31.483  1.00  0.00           C
ATOM   2939  HB1 ALA A 193      40.848  23.218  31.733  1.00  0.00           H
ATOM   2940  HB2 ALA A 193      41.498  24.408  30.473  1.00  0.00           H
ATOM   2941  HB3 ALA A 193      41.938  24.468  32.153  1.00  0.00           H
ATOM   2942  C   ALA A 193      38.668  24.768  31.073  1.00  0.00           C
ATOM   2943  O   ALA A 193      37.878  24.038  31.663  1.00  0.00           O
ATOM   2944  N   ALA A 194      38.398  25.298  29.883  1.00  0.00           N
ATOM   2945  H   ALA A 194      39.148  25.678  29.313  1.00  0.00           H
ATOM   2946  CA  ALA A 194      37.138  25.148  29.183  1.00  0.00           C
ATOM   2947  HA  ALA A 194      36.288  25.168  29.863  1.00  0.00           H
ATOM   2948  CB  ALA A 194      36.898  26.388  28.333  1.00  0.00           C
ATOM   2949  HB1 ALA A 194      35.898  26.328  27.903  1.00  0.00           H
ATOM   2950  HB2 ALA A 194      37.028  27.318  28.893  1.00  0.00           H
ATOM   2951  HB3 ALA A 194      37.508  26.238  27.443  1.00  0.00           H
ATOM   2952  C   ALA A 194      36.978  23.888  28.343  1.00  0.00           C
ATOM   2953  O   ALA A 194      37.908  23.458  27.663  1.00  0.00           O
ATOM   2954  N   GLY A 195      35.758  23.368  28.273  1.00  0.00           N
ATOM   2955  H   GLY A 195      34.938  23.818  28.663  1.00  0.00           H
ATOM   2956  CA  GLY A 195      35.388  22.278  27.393  1.00  0.00           C
ATOM   2957  HA1 GLY A 195      34.328  22.058  27.543  1.00  0.00           H
ATOM   2958  HA2 GLY A 195      35.968  21.378  27.623  1.00  0.00           H
ATOM   2959  C   GLY A 195      35.548  22.528  25.903  1.00  0.00           C
ATOM   2960  O   GLY A 195      35.218  23.598  25.383  1.00  0.00           O
ATOM   2961  N   THR A 196      36.258  21.618  25.233  1.00  0.00           N
ATOM   2962  H   THR A 196      36.368  20.748  25.723  1.00  0.00           H
ATOM   2963  CA  THR A 196      36.718  21.628  23.863  1.00  0.00           C
ATOM   2964  HA  THR A 196      37.468  22.418  23.913  1.00  0.00           H
ATOM   2965  CB  THR A 196      37.268  20.258  23.483  1.00  0.00           C
ATOM   2966  HB  THR A 196      36.418  19.588  23.393  1.00  0.00           H
ATOM   2967  CG2 THR A 196      38.008  20.228  22.153  1.00  0.00           C
ATOM   2968 1HG2 THR A 196      39.088  20.168  22.303  1.00  0.00           H
ATOM   2969 2HG2 THR A 196      37.578  19.438  21.543  1.00  0.00           H
ATOM   2970 3HG2 THR A 196      37.928  21.178  21.613  1.00  0.00           H
ATOM   2971  OG1 THR A 196      38.208  19.908  24.473  1.00  0.00           O
ATOM   2972  HG1 THR A 196      38.328  18.958  24.443  1.00  0.00           H
ATOM   2973  C   THR A 196      35.658  22.028  22.843  1.00  0.00           C
ATOM   2974  O   THR A 196      34.668  21.408  22.473  1.00  0.00           O
ATOM   2975  N   ASP A 197      35.918  23.218  22.283  1.00  0.00           N
ATOM   2976  H   ASP A 197      36.878  23.518  22.363  1.00  0.00           H
ATOM   2977  CA  ASP A 197      34.978  24.058  21.573  1.00  0.00           C
ATOM   2978  HA  ASP A 197      33.988  23.688  21.833  1.00  0.00           H
ATOM   2979  CB  ASP A 197      35.168  25.478  22.103  1.00  0.00           C
ATOM   2980  HB1 ASP A 197      36.078  25.948  21.743  1.00  0.00           H
ATOM   2981  HB2 ASP A 197      35.268  25.458  23.183  1.00  0.00           H
ATOM   2982  CG  ASP A 197      33.938  26.288  21.713  1.00  0.00           C
ATOM   2983  OD1 ASP A 197      32.858  25.758  21.353  1.00  0.00           O
ATOM   2984  OD2 ASP A 197      34.048  27.518  21.543  1.00  0.00           O
ATOM   2985  C   ASP A 197      35.058  24.038  20.053  1.00  0.00           C
ATOM   2986  OT1 ASP A 197      34.218  23.328  19.463  1.00  0.00           O
ATOM   2987  OT2 ASP A 197      35.958  24.668  19.463  1.00  0.00           O
END
