# Supplementary material for: Virtual Double-System Single-Box: A Nonequilibrium Alchemical Technique for Absolute Binding Free Energy Calculations: Application to Ligands of the SARS-CoV-2 Main Protease
Source: J Chem Theory Comput. 2020 Oct 22;16(11):7160–72. doi: 10.1021/acs.jctc.0c00634 (PMC8015232; doi:10.1021/acs.jctc.0c00634)
Supplement: Supplementary file 1 — ct0c00634_si_001.zip [file ct0c00634_si_001.zip › data/docking_struct/coml.pdb]

HETATM    1 c01  lig   -10      51.640  35.290  42.610     0.217320
HETATM    2 h01  lig   -10      52.510  35.100  41.980     0.087206
HETATM    3 n02  lig   -10      50.730  33.220  41.660    -0.438798
HETATM    4 h02  lig   -10      51.700  32.900  41.770     0.296736
HETATM    5 c03  lig   -10      50.320  30.890  40.950    -0.106395
HETATM    6 h03  lig   -10      51.310  30.910  40.460     0.041185
HETATM    7 h04  lig   -10      49.680  30.200  40.390     0.041185
HETATM    8 h05  lig   -10      50.460  30.500  41.960     0.041185
HETATM    9 c04  lig   -10      48.390  32.190  41.780    -0.095757
HETATM   10 h06  lig   -10      47.810  33.120  41.790     0.043683
HETATM   11 h07  lig   -10      48.570  31.890  42.820     0.043683
HETATM   12 h08  lig   -10      47.740  31.460  41.300     0.043683
HETATM   13 c05  lig   -10      49.410  32.720  39.540    -0.102112
HETATM   14 h09  lig   -10      50.320  32.670  38.940     0.041372
HETATM   15 h10  lig   -10      48.990  33.730  39.470     0.041372
HETATM   16 h11  lig   -10      48.690  32.030  39.080     0.041372
HETATM   17 c06  lig   -10      50.330  37.510  43.070    -0.052290
HETATM   18 h12  lig   -10      49.440  36.950  43.380     0.163710
HETATM   19 c07  lig   -10      50.320  38.890  43.130    -0.256562
HETATM   20 h13  lig   -10      49.430  39.420  43.440     0.143650
HETATM   21 c08  lig   -10      51.480  39.580  42.790     0.234067
HETATM   22 h14  lig   -10      51.530  40.660  42.850     0.020268
HETATM   23 c09  lig   -10      52.590  37.610  42.350     0.239684
HETATM   24 h15  lig   -10      53.500  37.110  42.060     0.016093
HETATM   25 c10  lig   -10      50.060  33.770  45.160    -0.126759
HETATM   26 h16  lig   -10      50.090  32.880  44.530     0.140810
HETATM   27 c11  lig   -10      49.120  33.820  46.180    -0.121438
HETATM   28 h17  lig   -10      48.460  32.970  46.280     0.134552
HETATM   29 c12  lig   -10      49.930  35.990  46.800    -0.129352
HETATM   30 h18  lig   -10      49.940  36.880  47.400     0.134154
HETATM   31 c13  lig   -10      50.860  35.950  45.760    -0.104890
HETATM   32 h19  lig   -10      51.550  36.780  45.630     0.146900
HETATM   33 c14  lig   -10      48.420  35.920  49.340    -0.083143
HETATM   34 h20  lig   -10      48.480  36.940  48.970     0.035841
HETATM   35 h21  lig   -10      49.400  35.640  49.740     0.035841
HETATM   36 h22  lig   -10      47.700  35.910  50.160     0.035841
HETATM   37 c15  lig   -10      47.850  33.590  48.910    -0.085003
HETATM   38 h23  lig   -10      47.480  32.800  48.240     0.035672
HETATM   39 h24  lig   -10      47.120  33.680  49.710     0.035672
HETATM   40 h25  lig   -10      48.800  33.290  49.350     0.035672
HETATM   41 c16  lig   -10      46.650  35.330  47.640    -0.085238
HETATM   42 h26  lig   -10      46.150  34.480  47.180     0.037675
HETATM   43 h27  lig   -10      46.790  36.070  46.860     0.037675
HETATM   44 h28  lig   -10      45.990  35.730  48.420     0.037675
HETATM   45 c17  lig   -10      54.430  34.740  47.130     0.283436
HETATM   46 h29  lig   -10      54.720  35.420  47.930     0.063302
HETATM   47 c18  lig   -10      54.890  33.430  47.080    -0.287568
HETATM   48 h30  lig   -10      55.520  32.950  47.810     0.164718
HETATM   49 c19  lig   -10      54.360  32.880  45.910    -0.188986
HETATM   50 h31  lig   -10      54.490  31.880  45.500     0.172149
HETATM   51 n20  lig   -10      51.910  34.720  43.900    -0.549190
HETATM   52 c21  lig   -10      52.940  33.820  44.000     0.512872
HETATM   53 c22  lig   -10      50.950  34.830  44.940     0.122806
HETATM   54 o23  lig   -10      53.370  33.170  43.060    -0.526735
HETATM   55 c24  lig   -10      50.490  34.510  42.070     0.536350
HETATM   56 o25  lig   -10      49.380  34.980  42.030    -0.544793
HETATM   57 c26  lig   -10      49.720  32.310  41.010     0.094807
HETATM   58 c27  lig   -10      51.480  36.820  42.660    -0.203148
HETATM   59 n28  lig   -10      52.600  38.950  42.410    -0.325612
HETATM   60 c29  lig   -10      49.050  34.910  47.050    -0.046711
HETATM   61 c30  lig   -10      48.020  34.940  48.210    -0.004940
HETATM   62 c31  lig   -10      53.610  33.870  45.320     0.192513
HETATM   63 o32  lig   -10      53.700  35.040  46.020    -0.358965
ATOM    114  N   PHE X   8      34.080  37.340  25.250  0.00  0.00            
ATOM    116  CA  PHE X   8      33.650  38.700  24.970  0.00  0.00            
ATOM    117  HA  PHE X   8      32.940  38.660  24.160  0.00  0.00            
ATOM    118  CB  PHE X   8      32.930  39.280  26.200  0.00  0.00            
ATOM    119  HB1 PHE X   8      32.900  40.360  26.100  0.00  0.00            
ATOM    120  HB2 PHE X   8      33.500  39.050  27.100  0.00  0.00            
ATOM    121  CG  PHE X   8      31.510  38.790  26.360  0.00  0.00            
ATOM    122  CD1 PHE X   8      30.470  39.410  25.650  0.00  0.00            
ATOM    123  HD1 PHE X   8      30.680  40.260  25.010  0.00  0.00            
ATOM    124  CE1 PHE X   8      29.150  38.970  25.780  0.00  0.00            
ATOM    125  HE1 PHE X   8      28.340  39.470  25.270  0.00  0.00            
ATOM    126  CZ  PHE X   8      28.850  37.880  26.610  0.00  0.00            
ATOM    127  HZ  PHE X   8      27.830  37.540  26.720  0.00  0.00            
ATOM    128  CE2 PHE X   8      29.890  37.230  27.310  0.00  0.00            
ATOM    129  HE2 PHE X   8      29.670  36.380  27.930  0.00  0.00            
ATOM    130  CD2 PHE X   8      31.210  37.700  27.200  0.00  0.00            
ATOM    131  HD2 PHE X   8      31.990  37.210  27.760  0.00  0.00            
ATOM    132  C   PHE X   8      34.850  39.600  24.590  0.00  0.00            
ATOM    133  O   PHE X   8      35.900  39.490  25.220  0.00  0.00            
ATOM    134  N   PRO X   9      34.680  40.520  23.620  0.00  0.00            
ATOM    135  CD  PRO X   9      33.530  40.650  22.740  0.00  0.00            
ATOM    136  HD1 PRO X   9      32.730  41.160  23.260  0.00  0.00            
ATOM    137  HD2 PRO X   9      33.200  39.680  22.370  0.00  0.00            
ATOM    138  CG  PRO X   9      34.000  41.490  21.560  0.00  0.00            
ATOM    139  HG1 PRO X   9      33.180  42.060  21.140  0.00  0.00            
ATOM    140  HG2 PRO X   9      34.470  40.850  20.810  0.00  0.00            
ATOM    141  CB  PRO X   9      35.050  42.400  22.190  0.00  0.00            
ATOM    142  HB1 PRO X   9      34.560  43.260  22.640  0.00  0.00            
ATOM    143  HB2 PRO X   9      35.790  42.730  21.450  0.00  0.00            
ATOM    144  CA  PRO X   9      35.680  41.520  23.270  0.00  0.00            
ATOM    145  HA  PRO X   9      36.550  41.000  22.850  0.00  0.00            
ATOM    146  C   PRO X   9      36.100  42.340  24.490  0.00  0.00            
ATOM    147  O   PRO X   9      35.270  42.820  25.260  0.00  0.00            
ATOM    148  N   SER X  10      37.410  42.500  24.660  0.00  0.00            
ATOM    149  H   SER X  10      38.060  42.050  24.020  0.00  0.00            
ATOM    150  CA  SER X  10      38.000  42.960  25.920  0.00  0.00            
ATOM    151  HA  SER X  10      37.310  42.700  26.720  0.00  0.00            
ATOM    152  CB  SER X  10      39.280  42.170  26.180  0.00  0.00            
ATOM    153  HB1 SER X  10      39.010  41.170  26.530  0.00  0.00            
ATOM    154  HB2 SER X  10      39.870  42.650  26.960  0.00  0.00            
ATOM    155  OG  SER X  10      40.050  42.030  25.000  0.00  0.00            
ATOM    156  HG  SER X  10      40.460  42.920  24.810  0.00  0.00            
ATOM    157  C   SER X  10      38.210  44.470  26.050  0.00  0.00            
ATOM    158  O   SER X  10      38.390  44.930  27.170  0.00  0.00            
ATOM    159  N   GLY X  11      38.110  45.260  24.970  0.00  0.00            
ATOM    160  H   GLY X  11      38.010  44.810  24.080  0.00  0.00            
ATOM    161  CA  GLY X  11      38.480  46.690  24.970  0.00  0.00            
ATOM    162  HA1 GLY X  11      38.180  47.120  24.010  0.00  0.00            
ATOM    163  HA2 GLY X  11      39.560  46.780  25.050  0.00  0.00            
ATOM    164  C   GLY X  11      37.820  47.540  26.080  0.00  0.00            
ATOM    165  O   GLY X  11      38.460  48.360  26.740  0.00  0.00            
ATOM    166  N   LYS X  12      36.550  47.230  26.370  0.00  0.00            
ATOM    167  H   LYS X  12      36.110  46.530  25.790  0.00  0.00            
ATOM    168  CA  LYS X  12      35.740  47.860  27.420  0.00  0.00            
ATOM    169  HA  LYS X  12      35.790  48.950  27.300  0.00  0.00            
ATOM    170  CB  LYS X  12      34.280  47.440  27.250  0.00  0.00            
ATOM    171  HB1 LYS X  12      33.710  47.830  28.090  0.00  0.00            
ATOM    172  HB2 LYS X  12      34.220  46.350  27.270  0.00  0.00            
ATOM    173  CG  LYS X  12      33.690  47.960  25.920  0.00  0.00            
ATOM    174  HG1 LYS X  12      34.320  47.620  25.110  0.00  0.00            
ATOM    175  HG2 LYS X  12      33.690  49.050  25.930  0.00  0.00            
ATOM    176  CD  LYS X  12      32.270  47.460  25.610  0.00  0.00            
ATOM    177  HD1 LYS X  12      32.160  46.410  25.890  0.00  0.00            
ATOM    178  HD2 LYS X  12      32.130  47.520  24.530  0.00  0.00            
ATOM    179  CE  LYS X  12      31.170  48.310  26.250  0.00  0.00            
ATOM    180  HE1 LYS X  12      30.200  47.970  25.870  0.00  0.00            
ATOM    181  HE2 LYS X  12      31.290  49.350  25.950  0.00  0.00            
ATOM    182  NZ  LYS X  12      31.160  48.210  27.720  0.00  0.00            
ATOM    183  HZ1 LYS X  12      30.400  48.790  28.090  0.00  0.00            
ATOM    184  HZ2 LYS X  12      30.920  47.270  28.010  0.00  0.00            
ATOM    185  HZ3 LYS X  12      32.030  48.520  28.130  0.00  0.00            
ATOM    186  C   LYS X  12      36.250  47.570  28.850  0.00  0.00            
ATOM    187  O   LYS X  12      35.920  48.320  29.760  0.00  0.00            
ATOM    188  N   VAL X  13      37.090  46.550  29.020  0.00  0.00            
ATOM    189  H   VAL X  13      37.310  45.990  28.210  0.00  0.00            
ATOM    190  CA  VAL X  13      37.800  46.200  30.270  0.00  0.00            
ATOM    191  HA  VAL X  13      37.390  46.790  31.090  0.00  0.00            
ATOM    192  CB  VAL X  13      37.600  44.720  30.620  0.00  0.00            
ATOM    193  HB  VAL X  13      37.990  44.090  29.810  0.00  0.00            
ATOM    194  CG1 VAL X  13      38.310  44.310  31.910  0.00  0.00            
ATOM    195 HG11 VAL X  13      38.100  43.260  32.130  0.00  0.00            
ATOM    196 HG12 VAL X  13      39.390  44.410  31.810  0.00  0.00            
ATOM    197 HG13 VAL X  13      37.990  44.940  32.740  0.00  0.00            
ATOM    198  CG2 VAL X  13      36.110  44.440  30.790  0.00  0.00            
ATOM    199 HG21 VAL X  13      35.950  43.460  31.220  0.00  0.00            
ATOM    200 HG22 VAL X  13      35.660  45.190  31.430  0.00  0.00            
ATOM    201 HG23 VAL X  13      35.650  44.470  29.810  0.00  0.00            
ATOM    202  C   VAL X  13      39.290  46.540  30.190  0.00  0.00            
ATOM    203  O   VAL X  13      39.820  47.050  31.170  0.00  0.00            
ATOM    204  N   GLU X  14      39.940  46.360  29.040  0.00  0.00            
ATOM    205  H   GLU X  14      39.450  45.900  28.290  0.00  0.00            
ATOM    206  CA  GLU X  14      41.350  46.730  28.810  0.00  0.00            
ATOM    207  HA  GLU X  14      42.000  46.090  29.400  0.00  0.00            
ATOM    208  CB  GLU X  14      41.700  46.570  27.310  0.00  0.00            
ATOM    209  HB1 GLU X  14      42.650  47.060  27.130  0.00  0.00            
ATOM    210  HB2 GLU X  14      40.930  47.090  26.740  0.00  0.00            
ATOM    211  CG  GLU X  14      41.790  45.130  26.790  0.00  0.00            
ATOM    212  HG1 GLU X  14      40.930  44.570  27.160  0.00  0.00            
ATOM    213  HG2 GLU X  14      42.670  44.640  27.200  0.00  0.00            
ATOM    214  CD  GLU X  14      41.840  45.040  25.250  0.00  0.00            
ATOM    215  OE1 GLU X  14      40.940  44.400  24.670  0.00  0.00            
ATOM    216  OE2 GLU X  14      42.770  45.600  24.620  0.00  0.00            
ATOM    217  C   GLU X  14      41.630  48.190  29.240  0.00  0.00            
ATOM    218  O   GLU X  14      42.620  48.450  29.930  0.00  0.00            
ATOM    219  N   GLY X  15      40.720  49.120  28.930  0.00  0.00            
ATOM    220  H   GLY X  15      39.910  48.820  28.390  0.00  0.00            
ATOM    221  CA  GLY X  15      40.800  50.530  29.330  0.00  0.00            
ATOM    222  HA1 GLY X  15      40.090  51.100  28.740  0.00  0.00            
ATOM    223  HA2 GLY X  15      41.810  50.900  29.110  0.00  0.00            
ATOM    224  C   GLY X  15      40.530  50.830  30.820  0.00  0.00            
ATOM    225  O   GLY X  15      40.650  51.970  31.250  0.00  0.00            
ATOM    226  N   CYS X  16      40.180  49.810  31.610  0.00  0.00            
ATOM    227  H   CYS X  16      40.090  48.890  31.190  0.00  0.00            
ATOM    228  CA  CYS X  16      40.010  49.880  33.060  0.00  0.00            
ATOM    229  HA  CYS X  16      40.010  50.920  33.380  0.00  0.00            
ATOM    230  CB  CYS X  16      38.670  49.260  33.450  0.00  0.00            
ATOM    231  HB1 CYS X  16      38.520  49.370  34.530  0.00  0.00            
ATOM    232  HB2 CYS X  16      38.670  48.190  33.210  0.00  0.00            
ATOM    233  SG  CYS X  16      37.310  50.080  32.580  0.00  0.00            
ATOM    234  HG  CYS X  16      36.320  49.420  33.190  0.00  0.00            
ATOM    235  C   CYS X  16      41.170  49.220  33.820  0.00  0.00            
ATOM    236  O   CYS X  16      41.180  49.280  35.050  0.00  0.00            
ATOM    237  N   MET X  17      42.130  48.580  33.140  0.00  0.00            
ATOM    238  H   MET X  17      42.100  48.580  32.130  0.00  0.00            
ATOM    239  CA  MET X  17      43.210  47.860  33.800  0.00  0.00            
ATOM    240  HA  MET X  17      42.820  47.460  34.740  0.00  0.00            
ATOM    241  CB  MET X  17      43.680  46.650  32.980  0.00  0.00            
ATOM    242  HB1 MET X  17      44.470  46.130  33.530  0.00  0.00            
ATOM    243  HB2 MET X  17      44.090  46.990  32.030  0.00  0.00            
ATOM    244  CG  MET X  17      42.530  45.660  32.710  0.00  0.00            
ATOM    245  HG1 MET X  17      42.950  44.800  32.200  0.00  0.00            
ATOM    246  HG2 MET X  17      41.860  46.130  31.990  0.00  0.00            
ATOM    247  SD  MET X  17      41.520  45.100  34.110  0.00  0.00            
ATOM    248  CE  MET X  17      42.760  44.490  35.300  0.00  0.00            
ATOM    249  HE1 MET X  17      42.260  44.200  36.220  0.00  0.00            
ATOM    250  HE2 MET X  17      43.280  43.630  34.890  0.00  0.00            
ATOM    251  HE3 MET X  17      43.470  45.280  35.530  0.00  0.00            
ATOM    252  C   MET X  17      44.370  48.790  34.170  0.00  0.00            
ATOM    253  O   MET X  17      44.900  49.540  33.350  0.00  0.00            
ATOM    254  N   VAL X  18      44.750  48.720  35.450  0.00  0.00            
ATOM    255  H   VAL X  18      44.240  48.080  36.050  0.00  0.00            
ATOM    256  CA  VAL X  18      45.740  49.590  36.100  0.00  0.00            
ATOM    257  HA  VAL X  18      46.350  50.080  35.340  0.00  0.00            
ATOM    258  CB  VAL X  18      45.040  50.670  36.940  0.00  0.00            
ATOM    259  HB  VAL X  18      45.790  51.180  37.540  0.00  0.00            
ATOM    260  CG1 VAL X  18      44.360  51.720  36.050  0.00  0.00            
ATOM    261 HG11 VAL X  18      44.030  52.560  36.670  0.00  0.00            
ATOM    262 HG12 VAL X  18      45.070  52.070  35.310  0.00  0.00            
ATOM    263 HG13 VAL X  18      43.500  51.290  35.540  0.00  0.00            
ATOM    264  CG2 VAL X  18      43.960  50.120  37.880  0.00  0.00            
ATOM    265 HG21 VAL X  18      43.640  50.900  38.570  0.00  0.00            
ATOM    266 HG22 VAL X  18      43.090  49.780  37.310  0.00  0.00            
ATOM    267 HG23 VAL X  18      44.360  49.290  38.450  0.00  0.00            
ATOM    268  C   VAL X  18      46.690  48.750  36.960  0.00  0.00            
ATOM    269  O   VAL X  18      46.360  47.630  37.350  0.00  0.00            
ATOM    270  N   GLN X  19      47.870  49.270  37.290  0.00  0.00            
ATOM    271  H   GLN X  19      48.080  50.210  36.960  0.00  0.00            
ATOM    272  CA  GLN X  19      48.800  48.650  38.250  0.00  0.00            
ATOM    273  HA  GLN X  19      48.610  47.580  38.290  0.00  0.00            
ATOM    274  CB  GLN X  19      50.240  48.840  37.730  0.00  0.00            
ATOM    275  HB1 GLN X  19      50.410  49.900  37.540  0.00  0.00            
ATOM    276  HB2 GLN X  19      50.330  48.310  36.780  0.00  0.00            
ATOM    277  CG  GLN X  19      51.340  48.330  38.680  0.00  0.00            
ATOM    278  HG1 GLN X  19      51.070  47.340  39.030  0.00  0.00            
ATOM    279  HG2 GLN X  19      51.420  49.000  39.540  0.00  0.00            
ATOM    280  CD  GLN X  19      52.700  48.250  37.980  0.00  0.00            
ATOM    281  OE1 GLN X  19      53.200  47.190  37.650  0.00  0.00            
ATOM    282  NE2 GLN X  19      53.370  49.350  37.730  0.00  0.00            
ATOM    283 HE21 GLN X  19      53.050  50.260  38.040  0.00  0.00            
ATOM    284 HE22 GLN X  19      54.210  49.260  37.180  0.00  0.00            
ATOM    285  C   GLN X  19      48.580  49.230  39.650  0.00  0.00            
ATOM    286  O   GLN X  19      48.400  50.440  39.810  0.00  0.00            
ATOM    287  N   VAL X  20      48.600  48.370  40.680  0.00  0.00            
ATOM    288  H   VAL X  20      48.680  47.380  40.470  0.00  0.00            
ATOM    289  CA  VAL X  20      48.700  48.730  42.100  0.00  0.00            
ATOM    290  HA  VAL X  20      48.670  49.810  42.220  0.00  0.00            
ATOM    291  CB  VAL X  20      47.560  48.120  42.960  0.00  0.00            
ATOM    292  HB  VAL X  20      47.670  47.040  42.990  0.00  0.00            
ATOM    293  CG1 VAL X  20      47.600  48.660  44.390  0.00  0.00            
ATOM    294 HG11 VAL X  20      46.780  48.240  44.970  0.00  0.00            
ATOM    295 HG12 VAL X  20      48.530  48.390  44.880  0.00  0.00            
ATOM    296 HG13 VAL X  20      47.510  49.750  44.390  0.00  0.00            
ATOM    297  CG2 VAL X  20      46.150  48.410  42.430  0.00  0.00            
ATOM    298 HG21 VAL X  20      45.420  47.860  43.010  0.00  0.00            
ATOM    299 HG22 VAL X  20      45.940  49.480  42.530  0.00  0.00            
ATOM    300 HG23 VAL X  20      46.060  48.100  41.390  0.00  0.00            
ATOM    301  C   VAL X  20      50.030  48.190  42.630  0.00  0.00            
ATOM    302  O   VAL X  20      50.280  46.990  42.540  0.00  0.00            
ATOM    303  N   THR X  21      50.840  49.060  43.240  0.00  0.00            
ATOM    304  H   THR X  21      50.580  50.040  43.240  0.00  0.00            
ATOM    305  CA  THR X  21      52.080  48.680  43.930  0.00  0.00            
ATOM    306  HA  THR X  21      52.170  47.590  43.910  0.00  0.00            
ATOM    307  CB  THR X  21      53.320  49.230  43.220  0.00  0.00            
ATOM    308  HB  THR X  21      53.270  50.320  43.220  0.00  0.00            
ATOM    309  CG2 THR X  21      54.640  48.790  43.870  0.00  0.00            
ATOM    310 HG21 THR X  21      55.480  49.160  43.290  0.00  0.00            
ATOM    311 HG22 THR X  21      54.710  49.200  44.870  0.00  0.00            
ATOM    312 HG23 THR X  21      54.680  47.710  43.920  0.00  0.00            
ATOM    313  OG1 THR X  21      53.380  48.790  41.880  0.00  0.00            
ATOM    314  HG1 THR X  21      54.050  49.320  41.430  0.00  0.00            
ATOM    315  C   THR X  21      52.030  49.130  45.390  0.00  0.00            
ATOM    316  O   THR X  21      51.700  50.280  45.680  0.00  0.00            
ATOM    317  N   CYS X  22      52.370  48.230  46.320  0.00  0.00            
ATOM    318  H   CYS X  22      52.620  47.300  46.010  0.00  0.00            
ATOM    319  CA  CYS X  22      52.390  48.500  47.760  0.00  0.00            
ATOM    320  HA  CYS X  22      52.380  49.570  47.930  0.00  0.00            
ATOM    321  CB  CYS X  22      51.100  47.920  48.360  0.00  0.00            
ATOM    322  HB1 CYS X  22      51.180  46.840  48.360  0.00  0.00            
ATOM    323  HB2 CYS X  22      50.260  48.210  47.740  0.00  0.00            
ATOM    324  SG  CYS X  22      50.790  48.500  50.050  0.00  0.00            
ATOM    325  HG  CYS X  22      49.570  47.950  50.170  0.00  0.00            
ATOM    326  C   CYS X  22      53.700  47.940  48.370  0.00  0.00            
ATOM    327  O   CYS X  22      53.790  46.780  48.790  0.00  0.00            
ATOM    328  N   GLY X  23      54.740  48.770  48.370  0.00  0.00            
ATOM    329  H   GLY X  23      54.620  49.700  48.000  0.00  0.00            
ATOM    330  CA  GLY X  23      56.110  48.360  48.680  0.00  0.00            
ATOM    331  HA1 GLY X  23      56.120  47.640  49.500  0.00  0.00            
ATOM    332  HA2 GLY X  23      56.710  49.220  48.980  0.00  0.00            
ATOM    333  C   GLY X  23      56.780  47.730  47.460  0.00  0.00            
ATOM    334  O   GLY X  23      56.940  48.400  46.440  0.00  0.00            
ATOM    335  N   THR X  24      57.140  46.460  47.550  0.00  0.00            
ATOM    336  H   THR X  24      57.050  45.990  48.440  0.00  0.00            
ATOM    337  CA  THR X  24      57.660  45.660  46.430  0.00  0.00            
ATOM    338  HA  THR X  24      58.050  46.320  45.660  0.00  0.00            
ATOM    339  CB  THR X  24      58.810  44.760  46.900  0.00  0.00            
ATOM    340  HB  THR X  24      59.010  43.990  46.150  0.00  0.00            
ATOM    341  CG2 THR X  24      60.080  45.590  47.100  0.00  0.00            
ATOM    342 HG21 THR X  24      60.870  44.950  47.490  0.00  0.00            
ATOM    343 HG22 THR X  24      60.400  46.000  46.150  0.00  0.00            
ATOM    344 HG23 THR X  24      59.900  46.400  47.800  0.00  0.00            
ATOM    345  OG1 THR X  24      58.520  44.140  48.140  0.00  0.00            
ATOM    346  HG1 THR X  24      59.050  43.320  48.150  0.00  0.00            
ATOM    347  C   THR X  24      56.580  44.820  45.720  0.00  0.00            
ATOM    348  O   THR X  24      56.780  44.430  44.580  0.00  0.00            
ATOM    349  N   THR X  25      55.430  44.600  46.360  0.00  0.00            
ATOM    350  H   THR X  25      55.300  44.970  47.290  0.00  0.00            
ATOM    351  CA  THR X  25      54.320  43.820  45.790  0.00  0.00            
ATOM    352  HA  THR X  25      54.730  42.920  45.330  0.00  0.00            
ATOM    353  CB  THR X  25      53.340  43.380  46.900  0.00  0.00            
ATOM    354  HB  THR X  25      52.920  44.260  47.390  0.00  0.00            
ATOM    355  CG2 THR X  25      52.220  42.500  46.360  0.00  0.00            
ATOM    356 HG21 THR X  25      51.700  42.010  47.180  0.00  0.00            
ATOM    357 HG22 THR X  25      51.510  43.110  45.800  0.00  0.00            
ATOM    358 HG23 THR X  25      52.630  41.750  45.690  0.00  0.00            
ATOM    359  OG1 THR X  25      54.040  42.610  47.850  0.00  0.00            
ATOM    360  HG1 THR X  25      53.460  42.470  48.630  0.00  0.00            
ATOM    361  C   THR X  25      53.580  44.620  44.720  0.00  0.00            
ATOM    362  O   THR X  25      53.080  45.710  45.010  0.00  0.00            
ATOM    363  N   THR X  26      53.490  44.090  43.490  0.00  0.00            
ATOM    364  H   THR X  26      53.950  43.210  43.320  0.00  0.00            
ATOM    365  CA  THR X  26      52.810  44.730  42.340  0.00  0.00            
ATOM    366  HA  THR X  26      52.210  45.550  42.720  0.00  0.00            
ATOM    367  CB  THR X  26      53.790  45.350  41.340  0.00  0.00            
ATOM    368  HB  THR X  26      54.260  46.220  41.810  0.00  0.00            
ATOM    369  CG2 THR X  26      54.900  44.410  40.850  0.00  0.00            
ATOM    370 HG21 THR X  26      55.530  44.930  40.130  0.00  0.00            
ATOM    371 HG22 THR X  26      55.520  44.110  41.700  0.00  0.00            
ATOM    372 HG23 THR X  26      54.470  43.530  40.390  0.00  0.00            
ATOM    373  OG1 THR X  26      53.080  45.780  40.200  0.00  0.00            
ATOM    374  HG1 THR X  26      53.660  46.320  39.650  0.00  0.00            
ATOM    375  C   THR X  26      51.840  43.770  41.630  0.00  0.00            
ATOM    376  O   THR X  26      52.180  42.650  41.280  0.00  0.00            
ATOM    377  N   LEU X  27      50.600  44.230  41.430  0.00  0.00            
ATOM    378  H   LEU X  27      50.390  45.190  41.710  0.00  0.00            
ATOM    379  CA  LEU X  27      49.490  43.460  40.840  0.00  0.00            
ATOM    380  HA  LEU X  27      49.870  42.860  40.020  0.00  0.00            
ATOM    381  CB  LEU X  27      48.940  42.480  41.880  0.00  0.00            
ATOM    382  HB1 LEU X  27      49.720  41.740  42.050  0.00  0.00            
ATOM    383  HB2 LEU X  27      48.090  41.940  41.460  0.00  0.00            
ATOM    384  CG  LEU X  27      48.530  43.100  43.230  0.00  0.00            
ATOM    385  HG  LEU X  27      49.250  43.850  43.540  0.00  0.00            
ATOM    386  CD1 LEU X  27      47.140  43.730  43.190  0.00  0.00            
ATOM    387 HD11 LEU X  27      46.780  43.940  44.190  0.00  0.00            
ATOM    388 HD12 LEU X  27      47.180  44.680  42.640  0.00  0.00            
ATOM    389 HD13 LEU X  27      46.440  43.070  42.680  0.00  0.00            
ATOM    390  CD2 LEU X  27      48.590  41.980  44.250  0.00  0.00            
ATOM    391 HD21 LEU X  27      48.420  42.390  45.240  0.00  0.00            
ATOM    392 HD22 LEU X  27      47.830  41.230  44.030  0.00  0.00            
ATOM    393 HD23 LEU X  27      49.580  41.530  44.270  0.00  0.00            
ATOM    394  C   LEU X  27      48.420  44.370  40.250  0.00  0.00            
ATOM    395  O   LEU X  27      48.460  45.590  40.440  0.00  0.00            
ATOM    396  N   ASN X  28      47.510  43.800  39.480  0.00  0.00            
ATOM    397  H   ASN X  28      47.460  42.790  39.420  0.00  0.00            
ATOM    398  CA  ASN X  28      46.550  44.580  38.710  0.00  0.00            
ATOM    399  HA  ASN X  28      47.090  45.430  38.280  0.00  0.00            
ATOM    400  CB  ASN X  28      45.990  43.770  37.540  0.00  0.00            
ATOM    401  HB1 ASN X  28      45.410  44.430  36.890  0.00  0.00            
ATOM    402  HB2 ASN X  28      45.310  43.010  37.920  0.00  0.00            
ATOM    403  CG  ASN X  28      47.040  43.080  36.690  0.00  0.00            
ATOM    404  OD1 ASN X  28      47.580  43.640  35.740  0.00  0.00            
ATOM    405  ND2 ASN X  28      47.310  41.840  36.980  0.00  0.00            
ATOM    406 HD21 ASN X  28      46.900  41.400  37.790  0.00  0.00            
ATOM    407 HD22 ASN X  28      47.880  41.310  36.330  0.00  0.00            
ATOM    408  C   ASN X  28      45.440  45.140  39.620  0.00  0.00            
ATOM    409  O   ASN X  28      45.110  44.570  40.660  0.00  0.00            
ATOM    410  N   GLY X  29      44.830  46.220  39.180  0.00  0.00            
ATOM    411  H   GLY X  29      45.180  46.650  38.320  0.00  0.00            
ATOM    412  CA  GLY X  29      43.540  46.690  39.660  0.00  0.00            
ATOM    413  HA1 GLY X  29      43.660  47.610  40.230  0.00  0.00            
ATOM    414  HA2 GLY X  29      43.080  45.940  40.300  0.00  0.00            
ATOM    415  C   GLY X  29      42.600  46.970  38.490  0.00  0.00            
ATOM    416  O   GLY X  29      43.030  47.130  37.340  0.00  0.00            
ATOM    417  N   LEU X  30      41.310  47.040  38.810  0.00  0.00            
ATOM    418  H   LEU X  30      41.070  46.850  39.780  0.00  0.00            
ATOM    419  CA  LEU X  30      40.240  47.480  37.930  0.00  0.00            
ATOM    420  HA  LEU X  30      40.590  47.510  36.900  0.00  0.00            
ATOM    421  CB  LEU X  30      39.110  46.450  38.070  0.00  0.00            
ATOM    422  HB1 LEU X  30      38.760  46.450  39.100  0.00  0.00            
ATOM    423  HB2 LEU X  30      39.500  45.450  37.860  0.00  0.00            
ATOM    424  CG  LEU X  30      37.900  46.710  37.150  0.00  0.00            
ATOM    425  HG  LEU X  30      37.630  47.760  37.200  0.00  0.00            
ATOM    426  CD1 LEU X  30      38.240  46.350  35.700  0.00  0.00            
ATOM    427 HD11 LEU X  30      37.370  46.530  35.070  0.00  0.00            
ATOM    428 HD12 LEU X  30      39.060  46.970  35.350  0.00  0.00            
ATOM    429 HD13 LEU X  30      38.530  45.310  35.640  0.00  0.00            
ATOM    430  CD2 LEU X  30      36.710  45.880  37.620  0.00  0.00            
ATOM    431 HD21 LEU X  30      35.880  46.000  36.920  0.00  0.00            
ATOM    432 HD22 LEU X  30      36.960  44.830  37.670  0.00  0.00            
ATOM    433 HD23 LEU X  30      36.390  46.220  38.610  0.00  0.00            
ATOM    434  C   LEU X  30      39.820  48.890  38.370  0.00  0.00            
ATOM    435  O   LEU X  30      39.380  49.080  39.500  0.00  0.00            
ATOM    436  N   TRP X  31      39.960  49.890  37.500  0.00  0.00            
ATOM    437  H   TRP X  31      40.370  49.680  36.590  0.00  0.00            
ATOM    438  CA  TRP X  31      39.630  51.290  37.770  0.00  0.00            
ATOM    439  HA  TRP X  31      39.540  51.450  38.840  0.00  0.00            
ATOM    440  CB  TRP X  31      40.780  52.180  37.280  0.00  0.00            
ATOM    441  HB1 TRP X  31      40.940  51.970  36.220  0.00  0.00            
ATOM    442  HB2 TRP X  31      41.680  51.880  37.810  0.00  0.00            
ATOM    443  CG  TRP X  31      40.660  53.670  37.440  0.00  0.00            
ATOM    444  CD1 TRP X  31      39.890  54.330  38.330  0.00  0.00            
ATOM    445  HD1 TRP X  31      39.230  53.880  39.060  0.00  0.00            
ATOM    446  NE1 TRP X  31      40.050  55.700  38.160  0.00  0.00            
ATOM    447  HE1 TRP X  31      39.520  56.390  38.680  0.00  0.00            
ATOM    448  CE2 TRP X  31      40.910  55.980  37.120  0.00  0.00            
ATOM    449  CZ2 TRP X  31      41.320  57.180  36.520  0.00  0.00            
ATOM    450  HZ2 TRP X  31      40.970  58.120  36.900  0.00  0.00            
ATOM    451  CH2 TRP X  31      42.150  57.130  35.380  0.00  0.00            
ATOM    452  HH2 TRP X  31      42.450  58.050  34.900  0.00  0.00            
ATOM    453  CZ3 TRP X  31      42.560  55.880  34.870  0.00  0.00            
ATOM    454  HZ3 TRP X  31      43.170  55.840  33.980  0.00  0.00            
ATOM    455  CE3 TRP X  31      42.150  54.690  35.500  0.00  0.00            
ATOM    456  HE3 TRP X  31      42.450  53.740  35.080  0.00  0.00            
ATOM    457  CD2 TRP X  31      41.320  54.700  36.640  0.00  0.00            
ATOM    458  C   TRP X  31      38.280  51.650  37.130  0.00  0.00            
ATOM    459  O   TRP X  31      38.170  51.720  35.900  0.00  0.00            
ATOM    460  N   LEU X  32      37.270  51.870  37.970  0.00  0.00            
ATOM    461  H   LEU X  32      37.460  51.860  38.970  0.00  0.00            
ATOM    462  CA  LEU X  32      35.900  52.220  37.580  0.00  0.00            
ATOM    463  HA  LEU X  32      35.850  52.450  36.520  0.00  0.00            
ATOM    464  CB  LEU X  32      34.940  51.050  37.900  0.00  0.00            
ATOM    465  HB1 LEU X  32      33.920  51.380  37.680  0.00  0.00            
ATOM    466  HB2 LEU X  32      34.990  50.860  38.970  0.00  0.00            
ATOM    467  CG  LEU X  32      35.210  49.740  37.160  0.00  0.00            
ATOM    468  HG  LEU X  32      36.240  49.440  37.330  0.00  0.00            
ATOM    469  CD1 LEU X  32      34.300  48.660  37.720  0.00  0.00            
ATOM    470 HD11 LEU X  32      34.460  47.720  37.190  0.00  0.00            
ATOM    471 HD12 LEU X  32      34.520  48.510  38.770  0.00  0.00            
ATOM    472 HD13 LEU X  32      33.250  48.960  37.610  0.00  0.00            
ATOM    473  CD2 LEU X  32      34.970  49.850  35.650  0.00  0.00            
ATOM    474 HD21 LEU X  32      35.180  48.890  35.180  0.00  0.00            
ATOM    475 HD22 LEU X  32      33.940  50.130  35.460  0.00  0.00            
ATOM    476 HD23 LEU X  32      35.640  50.600  35.230  0.00  0.00            
ATOM    477  C   LEU X  32      35.460  53.450  38.370  0.00  0.00            
ATOM    478  O   LEU X  32      35.560  53.470  39.600  0.00  0.00            
ATOM    479  N   ASP X  33      34.990  54.480  37.660  0.00  0.00            
ATOM    480  H   ASP X  33      34.930  54.410  36.650  0.00  0.00            
ATOM    481  CA  ASP X  33      34.720  55.780  38.280  0.00  0.00            
ATOM    482  HA  ASP X  33      34.650  56.510  37.470  0.00  0.00            
ATOM    483  CB  ASP X  33      33.330  55.740  38.960  0.00  0.00            
ATOM    484  HB1 ASP X  33      33.130  56.680  39.470  0.00  0.00            
ATOM    485  HB2 ASP X  33      33.340  54.970  39.730  0.00  0.00            
ATOM    486  CG  ASP X  33      32.180  55.470  37.970  0.00  0.00            
ATOM    487  OD1 ASP X  33      32.170  56.070  36.870  0.00  0.00            
ATOM    488  OD2 ASP X  33      31.240  54.720  38.330  0.00  0.00            
ATOM    489  C   ASP X  33      35.930  56.270  39.120  0.00  0.00            
ATOM    490  O   ASP X  33      37.070  56.150  38.660  0.00  0.00            
ATOM    491  N   ASP X  34      35.730  56.820  40.310  0.00  0.00            
ATOM    492  H   ASP X  34      34.780  56.930  40.650  0.00  0.00            
ATOM    493  CA  ASP X  34      36.800  57.320  41.200  0.00  0.00            
ATOM    494  HA  ASP X  34      37.640  57.620  40.580  0.00  0.00            
ATOM    495  CB  ASP X  34      36.330  58.610  41.920  0.00  0.00            
ATOM    496  HB1 ASP X  34      36.270  59.400  41.180  0.00  0.00            
ATOM    497  HB2 ASP X  34      37.080  58.910  42.650  0.00  0.00            
ATOM    498  CG  ASP X  34      34.950  58.510  42.610  0.00  0.00            
ATOM    499  OD1 ASP X  34      33.930  58.340  41.870  0.00  0.00            
ATOM    500  OD2 ASP X  34      34.890  58.670  43.840  0.00  0.00            
ATOM    501  C   ASP X  34      37.370  56.240  42.150  0.00  0.00            
ATOM    502  O   ASP X  34      37.990  56.570  43.180  0.00  0.00            
ATOM    503  N   VAL X  35      37.190  54.950  41.840  0.00  0.00            
ATOM    504  H   VAL X  35      36.690  54.730  40.980  0.00  0.00            
ATOM    505  CA  VAL X  35      37.590  53.820  42.690  0.00  0.00            
ATOM    506  HA  VAL X  35      38.220  54.190  43.490  0.00  0.00            
ATOM    507  CB  VAL X  35      36.350  53.170  43.360  0.00  0.00            
ATOM    508  HB  VAL X  35      35.730  52.710  42.590  0.00  0.00            
ATOM    509  CG1 VAL X  35      36.740  52.110  44.390  0.00  0.00            
ATOM    510 HG11 VAL X  35      35.850  51.720  44.890  0.00  0.00            
ATOM    511 HG12 VAL X  35      37.230  51.270  43.890  0.00  0.00            
ATOM    512 HG13 VAL X  35      37.420  52.530  45.140  0.00  0.00            
ATOM    513  CG2 VAL X  35      35.480  54.190  44.110  0.00  0.00            
ATOM    514 HG21 VAL X  35      34.640  53.680  44.580  0.00  0.00            
ATOM    515 HG22 VAL X  35      36.070  54.710  44.860  0.00  0.00            
ATOM    516 HG23 VAL X  35      35.070  54.920  43.410  0.00  0.00            
ATOM    517  C   VAL X  35      38.420  52.780  41.920  0.00  0.00            
ATOM    518  O   VAL X  35      38.090  52.390  40.800  0.00  0.00            
ATOM    519  N   VAL X  36      39.500  52.290  42.540  0.00  0.00            
ATOM    520  H   VAL X  36      39.740  52.690  43.440  0.00  0.00            
ATOM    521  CA  VAL X  36      40.220  51.070  42.130  0.00  0.00            
ATOM    522  HA  VAL X  36      40.020  50.880  41.080  0.00  0.00            
ATOM    523  CB  VAL X  36      41.750  51.180  42.310  0.00  0.00            
ATOM    524  HB  VAL X  36      41.970  51.260  43.370  0.00  0.00            
ATOM    525  CG1 VAL X  36      42.510  49.960  41.750  0.00  0.00            
ATOM    526 HG11 VAL X  36      43.570  50.110  41.900  0.00  0.00            
ATOM    527 HG12 VAL X  36      42.230  49.060  42.290  0.00  0.00            
ATOM    528 HG13 VAL X  36      42.300  49.840  40.690  0.00  0.00            
ATOM    529  CG2 VAL X  36      42.300  52.400  41.590  0.00  0.00            
ATOM    530 HG21 VAL X  36      43.380  52.440  41.680  0.00  0.00            
ATOM    531 HG22 VAL X  36      42.030  52.340  40.540  0.00  0.00            
ATOM    532 HG23 VAL X  36      41.880  53.300  42.040  0.00  0.00            
ATOM    533  C   VAL X  36      39.720  49.900  42.960  0.00  0.00            
ATOM    534  O   VAL X  36      39.510  50.020  44.160  0.00  0.00            
ATOM    535  N   TYR X  37      39.610  48.760  42.290  0.00  0.00            
ATOM    536  H   TYR X  37      39.740  48.780  41.290  0.00  0.00            
ATOM    537  CA  TYR X  37      39.290  47.470  42.870  0.00  0.00            
ATOM    538  HA  TYR X  37      39.130  47.590  43.940  0.00  0.00            
ATOM    539  CB  TYR X  37      37.990  46.950  42.240  0.00  0.00            
ATOM    540  HB1 TYR X  37      37.750  45.980  42.660  0.00  0.00            
ATOM    541  HB2 TYR X  37      38.140  46.800  41.170  0.00  0.00            
ATOM    542  CG  TYR X  37      36.790  47.870  42.430  0.00  0.00            
ATOM    543  CD1 TYR X  37      36.660  49.020  41.620  0.00  0.00            
ATOM    544  HD1 TYR X  37      37.370  49.230  40.840  0.00  0.00            
ATOM    545  CE1 TYR X  37      35.630  49.940  41.860  0.00  0.00            
ATOM    546  HE1 TYR X  37      35.550  50.840  41.270  0.00  0.00            
ATOM    547  CZ  TYR X  37      34.690  49.690  42.880  0.00  0.00            
ATOM    548  OH  TYR X  37      33.690  50.580  43.100  0.00  0.00            
ATOM    549  HH  TYR X  37      32.930  50.160  43.520  0.00  0.00            
ATOM    550  CE2 TYR X  37      34.780  48.520  43.650  0.00  0.00            
ATOM    551  HE2 TYR X  37      34.050  48.300  44.410  0.00  0.00            
ATOM    552  CD2 TYR X  37      35.840  47.610  43.430  0.00  0.00            
ATOM    553  HD2 TYR X  37      35.920  46.720  44.040  0.00  0.00            
ATOM    554  C   TYR X  37      40.490  46.530  42.650  0.00  0.00            
ATOM    555  O   TYR X  37      40.930  46.360  41.520  0.00  0.00            
ATOM    556  N   CYS X  38      41.060  45.970  43.720  0.00  0.00            
ATOM    557  H   CYS X  38      40.680  46.160  44.640  0.00  0.00            
ATOM    558  CA  CYS X  38      42.130  44.970  43.640  0.00  0.00            
ATOM    559  HA  CYS X  38      41.980  44.400  42.730  0.00  0.00            
ATOM    560  CB  CYS X  38      43.500  45.650  43.530  0.00  0.00            
ATOM    561  HB1 CYS X  38      43.460  46.420  42.750  0.00  0.00            
ATOM    562  HB2 CYS X  38      44.240  44.910  43.210  0.00  0.00            
ATOM    563  SG  CYS X  38      44.050  46.380  45.100  0.00  0.00            
ATOM    564  HG  CYS X  38      45.290  46.700  44.700  0.00  0.00            
ATOM    565  C   CYS X  38      42.030  43.980  44.830  0.00  0.00            
ATOM    566  O   CYS X  38      41.360  44.300  45.820  0.00  0.00            
ATOM    567  N   PRO X  39      42.680  42.810  44.780  0.00  0.00            
ATOM    568  CD  PRO X  39      43.530  42.310  43.720  0.00  0.00            
ATOM    569  HD1 PRO X  39      44.540  42.700  43.860  0.00  0.00            
ATOM    570  HD2 PRO X  39      43.170  42.570  42.730  0.00  0.00            
ATOM    571  CG  PRO X  39      43.550  40.790  43.890  0.00  0.00            
ATOM    572  HG1 PRO X  39      44.510  40.370  43.590  0.00  0.00            
ATOM    573  HG2 PRO X  39      42.750  40.350  43.300  0.00  0.00            
ATOM    574  CB  PRO X  39      43.290  40.580  45.380  0.00  0.00            
ATOM    575  HB1 PRO X  39      44.200  40.340  45.900  0.00  0.00            
ATOM    576  HB2 PRO X  39      42.600  39.750  45.520  0.00  0.00            
ATOM    577  CA  PRO X  39      42.680  41.890  45.910  0.00  0.00            
ATOM    578  HA  PRO X  39      41.660  41.700  46.230  0.00  0.00            
ATOM    579  C   PRO X  39      43.470  42.510  47.080  0.00  0.00            
ATOM    580  O   PRO X  39      44.430  43.230  46.860  0.00  0.00            
ATOM    581  N   ARG X  40      43.100  42.230  48.340  0.00  0.00            
ATOM    582  H   ARG X  40      42.340  41.570  48.490  0.00  0.00            
ATOM    583  CA  ARG X  40      43.720  42.900  49.510  0.00  0.00            
ATOM    584  HA  ARG X  40      43.750  43.970  49.280  0.00  0.00            
ATOM    585  CB  ARG X  40      42.850  42.740  50.770  0.00  0.00            
ATOM    586  HB1 ARG X  40      41.850  43.120  50.560  0.00  0.00            
ATOM    587  HB2 ARG X  40      43.280  43.350  51.560  0.00  0.00            
ATOM    588  CG  ARG X  40      42.750  41.290  51.260  0.00  0.00            
ATOM    589  HG1 ARG X  40      43.740  40.880  51.460  0.00  0.00            
ATOM    590  HG2 ARG X  40      42.270  40.690  50.500  0.00  0.00            
ATOM    591  CD  ARG X  40      41.890  41.180  52.520  0.00  0.00            
ATOM    592  HD1 ARG X  40      40.940  41.690  52.340  0.00  0.00            
ATOM    593  HD2 ARG X  40      42.420  41.680  53.330  0.00  0.00            
ATOM    594  NE  ARG X  40      41.650  39.780  52.880  0.00  0.00            
ATOM    595  HE  ARG X  40      42.110  39.070  52.300  0.00  0.00            
ATOM    596  CZ  ARG X  40      40.870  39.320  53.840  0.00  0.00            
ATOM    597  NH1 ARG X  40      40.170  40.120  54.590  0.00  0.00            
ATOM    598 HH11 ARG X  40      40.090  41.090  54.310  0.00  0.00            
ATOM    599 HH12 ARG X  40      39.490  39.780  55.250  0.00  0.00            
ATOM    600  NH2 ARG X  40      40.770  38.040  54.030  0.00  0.00            
ATOM    601 HH21 ARG X  40      41.300  37.420  53.410  0.00  0.00            
ATOM    602 HH22 ARG X  40      40.110  37.660  54.680  0.00  0.00            
ATOM    603  C   ARG X  40      45.180  42.520  49.770  0.00  0.00            
ATOM    604  O   ARG X  40      45.910  43.310  50.360  0.00  0.00            
ATOM    605  N   HID X  41      45.640  41.360  49.300  0.00  0.00            
ATOM    606  H   HID X  41      44.980  40.750  48.830  0.00  0.00            
ATOM    607  CA  HID X  41      46.980  40.830  49.570  0.00  0.00            
ATOM    608  HA  HID X  41      47.150  40.950  50.640  0.00  0.00            
ATOM    609  CB  HID X  41      47.030  39.320  49.290  0.00  0.00            
ATOM    610  HB1 HID X  41      46.210  38.830  49.820  0.00  0.00            
ATOM    611  HB2 HID X  41      47.960  38.940  49.690  0.00  0.00            
ATOM    612  CG  HID X  41      46.940  38.970  47.830  0.00  0.00            
ATOM    613  ND1 HID X  41      47.980  38.960  46.920  0.00  0.00            
ATOM    614  HD1 HID X  41      48.940  39.200  47.120  0.00  0.00            
ATOM    615  CE1 HID X  41      47.480  38.610  45.720  0.00  0.00            
ATOM    616  HE1 HID X  41      48.060  38.490  44.820  0.00  0.00            
ATOM    617  NE2 HID X  41      46.150  38.430  45.800  0.00  0.00            
ATOM    618  CD2 HID X  41      45.810  38.600  47.150  0.00  0.00            
ATOM    619  HD2 HID X  41      44.830  38.470  47.570  0.00  0.00            
ATOM    620  C   HID X  41      48.160  41.590  48.940  0.00  0.00            
ATOM    621  O   HID X  41      49.320  41.220  49.160  0.00  0.00            
ATOM    622  N   VAL X  42      47.920  42.710  48.260  0.00  0.00            
ATOM    623  H   VAL X  42      46.960  42.880  47.980  0.00  0.00            
ATOM    624  CA  VAL X  42      48.950  43.670  47.830  0.00  0.00            
ATOM    625  HA  VAL X  42      49.690  43.110  47.260  0.00  0.00            
ATOM    626  CB  VAL X  42      48.330  44.730  46.900  0.00  0.00            
ATOM    627  HB  VAL X  42      47.660  44.220  46.220  0.00  0.00            
ATOM    628  CG1 VAL X  42      47.480  45.760  47.650  0.00  0.00            
ATOM    629 HG11 VAL X  42      46.970  46.400  46.930  0.00  0.00            
ATOM    630 HG12 VAL X  42      46.740  45.240  48.250  0.00  0.00            
ATOM    631 HG13 VAL X  42      48.120  46.360  48.290  0.00  0.00            
ATOM    632  CG2 VAL X  42      49.370  45.450  46.040  0.00  0.00            
ATOM    633 HG21 VAL X  42      48.870  46.080  45.310  0.00  0.00            
ATOM    634 HG22 VAL X  42      50.030  46.060  46.660  0.00  0.00            
ATOM    635 HG23 VAL X  42      49.980  44.730  45.510  0.00  0.00            
ATOM    636  C   VAL X  42      49.680  44.280  49.040  0.00  0.00            
ATOM    637  O   VAL X  42      50.850  44.610  48.930  0.00  0.00            
ATOM    638  N   ILE X  43      49.020  44.380  50.200  0.00  0.00            
ATOM    639  H   ILE X  43      48.050  44.080  50.230  0.00  0.00            
ATOM    640  CA  ILE X  43      49.620  44.900  51.450  0.00  0.00            
ATOM    641  HA  ILE X  43      50.240  45.750  51.180  0.00  0.00            
ATOM    642  CB  ILE X  43      48.550  45.400  52.440  0.00  0.00            
ATOM    643  HB  ILE X  43      49.060  45.960  53.220  0.00  0.00            
ATOM    644  CG2 ILE X  43      47.600  46.390  51.720  0.00  0.00            
ATOM    645 HG21 ILE X  43      46.980  46.910  52.450  0.00  0.00            
ATOM    646 HG22 ILE X  43      48.190  47.130  51.180  0.00  0.00            
ATOM    647 HG23 ILE X  43      46.960  45.850  51.030  0.00  0.00            
ATOM    648  CG1 ILE X  43      47.780  44.240  53.120  0.00  0.00            
ATOM    649 HG11 ILE X  43      48.470  43.710  53.780  0.00  0.00            
ATOM    650 HG12 ILE X  43      47.430  43.530  52.380  0.00  0.00            
ATOM    651  CD  ILE X  43      46.590  44.690  53.970  0.00  0.00            
ATOM    652  HD1 ILE X  43      46.240  43.870  54.590  0.00  0.00            
ATOM    653  HD2 ILE X  43      46.880  45.510  54.620  0.00  0.00            
ATOM    654  HD3 ILE X  43      45.770  45.020  53.330  0.00  0.00            
ATOM    655  C   ILE X  43      50.580  43.910  52.130  0.00  0.00            
ATOM    656  O   ILE X  43      51.270  44.290  53.080  0.00  0.00            
ATOM    657  N   CYS X  44      50.620  42.660  51.670  0.00  0.00            
ATOM    658  H   CYS X  44      50.080  42.430  50.850  0.00  0.00            
ATOM    659  CA  CYS X  44      51.520  41.620  52.170  0.00  0.00            
ATOM    660  HA  CYS X  44      51.700  41.780  53.240  0.00  0.00            
ATOM    661  CB  CYS X  44      50.850  40.240  52.000  0.00  0.00            
ATOM    662  HB1 CYS X  44      51.550  39.470  52.300  0.00  0.00            
ATOM    663  HB2 CYS X  44      50.600  40.090  50.950  0.00  0.00            
ATOM    664  SG  CYS X  44      49.350  40.140  53.030  0.00  0.00            
ATOM    665  HG  CYS X  44      48.910  38.950  52.590  0.00  0.00            
ATOM    666  C   CYS X  44      52.870  41.650  51.440  0.00  0.00            
ATOM    667  O   CYS X  44      52.920  41.860  50.220  0.00  0.00            
ATOM    668  N   THR X  45      53.940  41.350  52.170  0.00  0.00            
ATOM    669  H   THR X  45      53.790  41.210  53.170  0.00  0.00            
ATOM    670  CA  THR X  45      55.190  40.810  51.610  0.00  0.00            
ATOM    671  HA  THR X  45      55.180  40.950  50.520  0.00  0.00            
ATOM    672  CB  THR X  45      56.430  41.560  52.140  0.00  0.00            
ATOM    673  HB  THR X  45      56.250  42.630  52.040  0.00  0.00            
ATOM    674  CG2 THR X  45      56.770  41.250  53.590  0.00  0.00            
ATOM    675 HG21 THR X  45      57.540  41.940  53.940  0.00  0.00            
ATOM    676 HG22 THR X  45      55.890  41.370  54.210  0.00  0.00            
ATOM    677 HG23 THR X  45      57.130  40.220  53.690  0.00  0.00            
ATOM    678  OG1 THR X  45      57.560  41.210  51.370  0.00  0.00            
ATOM    679  HG1 THR X  45      58.360  41.400  51.880  0.00  0.00            
ATOM    680  C   THR X  45      55.260  39.300  51.850  0.00  0.00            
ATOM    681  O   THR X  45      54.420  38.720  52.540  0.00  0.00            
ATOM    682  N   SER X  46      56.290  38.660  51.300  0.00  0.00            
ATOM    683  H   SER X  46      56.930  39.240  50.770  0.00  0.00            
ATOM    684  CA  SER X  46      56.480  37.210  51.250  0.00  0.00            
ATOM    685  HA  SER X  46      55.690  36.770  50.640  0.00  0.00            
ATOM    686  CB  SER X  46      57.830  36.950  50.570  0.00  0.00            
ATOM    687  HB1 SER X  46      58.030  35.880  50.530  0.00  0.00            
ATOM    688  HB2 SER X  46      58.630  37.440  51.140  0.00  0.00            
ATOM    689  OG  SER X  46      57.790  37.480  49.260  0.00  0.00            
ATOM    690  HG  SER X  46      58.630  37.280  48.820  0.00  0.00            
ATOM    691  C   SER X  46      56.450  36.520  52.620  0.00  0.00            
ATOM    692  O   SER X  46      56.190  35.320  52.690  0.00  0.00            
ATOM    693  N   GLU X  47      56.720  37.240  53.710  0.00  0.00            
ATOM    694  H   GLU X  47      56.920  38.220  53.580  0.00  0.00            
ATOM    695  CA  GLU X  47      56.720  36.720  55.080  0.00  0.00            
ATOM    696  HA  GLU X  47      57.000  35.660  55.040  0.00  0.00            
ATOM    697  CB  GLU X  47      57.810  37.460  55.870  0.00  0.00            
ATOM    698  HB1 GLU X  47      57.450  38.450  56.140  0.00  0.00            
ATOM    699  HB2 GLU X  47      58.680  37.590  55.220  0.00  0.00            
ATOM    700  CG  GLU X  47      58.280  36.720  57.120  0.00  0.00            
ATOM    701  HG1 GLU X  47      58.680  35.740  56.840  0.00  0.00            
ATOM    702  HG2 GLU X  47      57.440  36.560  57.790  0.00  0.00            
ATOM    703  CD  GLU X  47      59.360  37.520  57.840  0.00  0.00            
ATOM    704  OE1 GLU X  47      59.000  38.360  58.700  0.00  0.00            
ATOM    705  OE2 GLU X  47      60.560  37.330  57.550  0.00  0.00            
ATOM    706  C   GLU X  47      55.340  36.790  55.770  0.00  0.00            
ATOM    707  O   GLU X  47      55.080  36.030  56.700  0.00  0.00            
ATOM    708  N   ASP X  48      54.420  37.640  55.310  0.00  0.00            
ATOM    709  H   ASP X  48      54.650  38.220  54.500  0.00  0.00            
ATOM    710  CA  ASP X  48      53.050  37.700  55.840  0.00  0.00            
ATOM    711  HA  ASP X  48      53.100  37.670  56.930  0.00  0.00            
ATOM    712  CB  ASP X  48      52.360  39.020  55.460  0.00  0.00            
ATOM    713  HB1 ASP X  48      51.400  39.070  55.960  0.00  0.00            
ATOM    714  HB2 ASP X  48      52.180  39.020  54.380  0.00  0.00            
ATOM    715  CG  ASP X  48      53.160  40.270  55.820  0.00  0.00            
ATOM    716  OD1 ASP X  48      53.560  40.410  56.990  0.00  0.00            
ATOM    717  OD2 ASP X  48      53.400  41.120  54.930  0.00  0.00            
ATOM    718  C   ASP X  48      52.190  36.530  55.370  0.00  0.00            
ATOM    719  O   ASP X  48      51.410  35.970  56.140  0.00  0.00            
ATOM    720  N   MET X  49      52.360  36.130  54.100  0.00  0.00            
ATOM    721  H   MET X  49      53.090  36.600  53.590  0.00  0.00            
ATOM    722  CA  MET X  49      51.360  35.390  53.300  0.00  0.00            
ATOM    723  HA  MET X  49      50.460  36.000  53.250  0.00  0.00            
ATOM    724  CB  MET X  49      51.910  35.230  51.880  0.00  0.00            
ATOM    725  HB1 MET X  49      51.250  34.560  51.320  0.00  0.00            
ATOM    726  HB2 MET X  49      52.910  34.790  51.900  0.00  0.00            
ATOM    727  CG  MET X  49      51.940  36.550  51.130  0.00  0.00            
ATOM    728  HG1 MET X  49      52.660  37.220  51.590  0.00  0.00            
ATOM    729  HG2 MET X  49      50.950  37.010  51.180  0.00  0.00            
ATOM    730  SD  MET X  49      52.370  36.340  49.390  0.00  0.00            
ATOM    731  CE  MET X  49      52.100  38.040  48.830  0.00  0.00            
ATOM    732  HE1 MET X  49      52.270  38.070  47.760  0.00  0.00            
ATOM    733  HE2 MET X  49      51.080  38.340  49.050  0.00  0.00            
ATOM    734  HE3 MET X  49      52.800  38.710  49.340  0.00  0.00            
ATOM    735  C   MET X  49      50.910  34.020  53.820  0.00  0.00            
ATOM    736  O   MET X  49      49.880  33.530  53.370  0.00  0.00            
ATOM    737  N   LEU X  50      51.630  33.400  54.760  0.00  0.00            
ATOM    738  H   LEU X  50      52.450  33.880  55.120  0.00  0.00            
ATOM    739  CA  LEU X  50      51.230  32.120  55.360  0.00  0.00            
ATOM    740  HA  LEU X  50      51.020  31.410  54.570  0.00  0.00            
ATOM    741  CB  LEU X  50      52.400  31.590  56.200  0.00  0.00            
ATOM    742  HB1 LEU X  50      52.700  32.370  56.910  0.00  0.00            
ATOM    743  HB2 LEU X  50      53.250  31.400  55.540  0.00  0.00            
ATOM    744  CG  LEU X  50      52.080  30.310  56.990  0.00  0.00            
ATOM    745  HG  LEU X  50      51.260  30.490  57.680  0.00  0.00            
ATOM    746  CD1 LEU X  50      51.720  29.140  56.080  0.00  0.00            
ATOM    747 HD11 LEU X  50      51.690  28.230  56.670  0.00  0.00            
ATOM    748 HD12 LEU X  50      50.730  29.310  55.650  0.00  0.00            
ATOM    749 HD13 LEU X  50      52.450  29.040  55.280  0.00  0.00            
ATOM    750  CD2 LEU X  50      53.300  29.920  57.810  0.00  0.00            
ATOM    751 HD21 LEU X  50      53.090  29.000  58.360  0.00  0.00            
ATOM    752 HD22 LEU X  50      54.150  29.760  57.160  0.00  0.00            
ATOM    753 HD23 LEU X  50      53.510  30.710  58.530  0.00  0.00            
ATOM    754  C   LEU X  50      49.950  32.260  56.210  0.00  0.00            
ATOM    755  O   LEU X  50      49.010  31.490  56.030  0.00  0.00            
ATOM    756  N   ASN X  51      49.910  33.240  57.120  0.00  0.00            
ATOM    757  H   ASN X  51      50.700  33.870  57.170  0.00  0.00            
ATOM    758  CA  ASN X  51      48.730  33.560  57.920  0.00  0.00            
ATOM    759  HA  ASN X  51      47.840  33.350  57.330  0.00  0.00            
ATOM    760  CB  ASN X  51      48.660  32.640  59.160  0.00  0.00            
ATOM    761  HB1 ASN X  51      49.570  32.760  59.750  0.00  0.00            
ATOM    762  HB2 ASN X  51      48.590  31.600  58.840  0.00  0.00            
ATOM    763  CG  ASN X  51      47.450  32.950  60.030  0.00  0.00            
ATOM    764  OD1 ASN X  51      46.310  32.950  59.580  0.00  0.00            
ATOM    765  ND2 ASN X  51      47.650  33.290  61.280  0.00  0.00            
ATOM    766 HD21 ASN X  51      48.590  33.400  61.640  0.00  0.00            
ATOM    767 HD22 ASN X  51      46.860  33.560  61.830  0.00  0.00            
ATOM    768  C   ASN X  51      48.720  35.060  58.270  0.00  0.00            
ATOM    769  O   ASN X  51      49.070  35.440  59.390  0.00  0.00            
ATOM    770  N   PRO X  52      48.350  35.920  57.300  0.00  0.00            
ATOM    771  CD  PRO X  52      48.120  35.600  55.900  0.00  0.00            
ATOM    772  HD1 PRO X  52      47.340  34.850  55.770  0.00  0.00            
ATOM    773  HD2 PRO X  52      49.050  35.240  55.450  0.00  0.00            
ATOM    774  CG  PRO X  52      47.710  36.900  55.220  0.00  0.00            
ATOM    775  HG1 PRO X  52      46.620  36.960  55.220  0.00  0.00            
ATOM    776  HG2 PRO X  52      48.100  36.970  54.210  0.00  0.00            
ATOM    777  CB  PRO X  52      48.280  37.980  56.130  0.00  0.00            
ATOM    778  HB1 PRO X  52      47.710  38.900  56.060  0.00  0.00            
ATOM    779  HB2 PRO X  52      49.320  38.150  55.870  0.00  0.00            
ATOM    780  CA  PRO X  52      48.200  37.350  57.530  0.00  0.00            
ATOM    781  HA  PRO X  52      49.030  37.720  58.130  0.00  0.00            
ATOM    782  C   PRO X  52      46.870  37.680  58.240  0.00  0.00            
ATOM    783  O   PRO X  52      45.820  37.110  57.930  0.00  0.00            
ATOM    784  N   ASN X  53      46.910  38.650  59.160  0.00  0.00            
ATOM    785  H   ASN X  53      47.820  39.050  59.420  0.00  0.00            
ATOM    786  CA  ASN X  53      45.720  39.360  59.630  0.00  0.00            
ATOM    787  HA  ASN X  53      44.840  38.750  59.440  0.00  0.00            
ATOM    788  CB  ASN X  53      45.810  39.560  61.150  0.00  0.00            
ATOM    789  HB1 ASN X  53      46.700  40.140  61.400  0.00  0.00            
ATOM    790  HB2 ASN X  53      45.910  38.580  61.610  0.00  0.00            
ATOM    791  CG  ASN X  53      44.590  40.250  61.740  0.00  0.00            
ATOM    792  OD1 ASN X  53      43.980  41.140  61.170  0.00  0.00            
ATOM    793  ND2 ASN X  53      44.170  39.860  62.920  0.00  0.00            
ATOM    794 HD21 ASN X  53      44.660  39.130  63.410  0.00  0.00            
ATOM    795 HD22 ASN X  53      43.470  40.430  63.370  0.00  0.00            
ATOM    796  C   ASN X  53      45.590  40.670  58.840  0.00  0.00            
ATOM    797  O   ASN X  53      46.370  41.600  59.000  0.00  0.00            
ATOM    798  N   TYR X  54      44.590  40.720  57.960  0.00  0.00            
ATOM    799  H   TYR X  54      43.950  39.940  57.910  0.00  0.00            
ATOM    800  CA  TYR X  54      44.500  41.760  56.940  0.00  0.00            
ATOM    801  HA  TYR X  54      45.500  41.880  56.510  0.00  0.00            
ATOM    802  CB  TYR X  54      43.580  41.260  55.830  0.00  0.00            
ATOM    803  HB1 TYR X  54      43.270  42.110  55.240  0.00  0.00            
ATOM    804  HB2 TYR X  54      42.680  40.810  56.240  0.00  0.00            
ATOM    805  CG  TYR X  54      44.270  40.290  54.890  0.00  0.00            
ATOM    806  CD1 TYR X  54      45.220  40.790  54.000  0.00  0.00            
ATOM    807  HD1 TYR X  54      45.460  41.850  53.990  0.00  0.00            
ATOM    808  CE1 TYR X  54      45.880  39.930  53.120  0.00  0.00            
ATOM    809  HE1 TYR X  54      46.640  40.310  52.460  0.00  0.00            
ATOM    810  CZ  TYR X  54      45.570  38.560  53.090  0.00  0.00            
ATOM    811  OH  TYR X  54      46.250  37.760  52.230  0.00  0.00            
ATOM    812  HH  TYR X  54      45.930  36.840  52.250  0.00  0.00            
ATOM    813  CE2 TYR X  54      44.600  38.050  53.980  0.00  0.00            
ATOM    814  HE2 TYR X  54      44.370  36.990  53.960  0.00  0.00            
ATOM    815  CD2 TYR X  54      43.970  38.910  54.900  0.00  0.00            
ATOM    816  HD2 TYR X  54      43.230  38.510  55.590  0.00  0.00            
ATOM    817  C   TYR X  54      44.110  43.150  57.470  0.00  0.00            
ATOM    818  O   TYR X  54      44.610  44.130  56.930  0.00  0.00            
ATOM    819  N   GLU X  55      43.330  43.250  58.550  0.00  0.00            
ATOM    820  H   GLU X  55      42.990  42.410  59.000  0.00  0.00            
ATOM    821  CA  GLU X  55      43.100  44.540  59.210  0.00  0.00            
ATOM    822  HA  GLU X  55      42.880  45.300  58.460  0.00  0.00            
ATOM    823  CB  GLU X  55      41.910  44.480  60.180  0.00  0.00            
ATOM    824  HB1 GLU X  55      41.890  45.390  60.780  0.00  0.00            
ATOM    825  HB2 GLU X  55      42.050  43.640  60.860  0.00  0.00            
ATOM    826  CG  GLU X  55      40.540  44.340  59.500  0.00  0.00            
ATOM    827  HG1 GLU X  55      39.770  44.280  60.270  0.00  0.00            
ATOM    828  HG2 GLU X  55      40.530  43.390  58.960  0.00  0.00            
ATOM    829  CD  GLU X  55      40.220  45.490  58.540  0.00  0.00            
ATOM    830  OE1 GLU X  55      40.130  45.210  57.320  0.00  0.00            
ATOM    831  OE2 GLU X  55      40.030  46.640  59.010  0.00  0.00            
ATOM    832  C   GLU X  55      44.350  45.010  59.960  0.00  0.00            
ATOM    833  O   GLU X  55      44.750  46.160  59.820  0.00  0.00            
ATOM    834  N   ASP X  56      45.040  44.100  60.660  0.00  0.00            
ATOM    835  H   ASP X  56      44.680  43.150  60.710  0.00  0.00            
ATOM    836  CA  ASP X  56      46.300  44.400  61.360  0.00  0.00            
ATOM    837  HA  ASP X  56      46.100  45.190  62.080  0.00  0.00            
ATOM    838  CB  ASP X  56      46.830  43.150  62.090  0.00  0.00            
ATOM    839  HB1 ASP X  56      47.770  42.830  61.640  0.00  0.00            
ATOM    840  HB2 ASP X  56      46.130  42.330  61.970  0.00  0.00            
ATOM    841  CG  ASP X  56      47.040  43.330  63.600  0.00  0.00            
ATOM    842  OD1 ASP X  56      46.200  43.950  64.280  0.00  0.00            
ATOM    843  OD2 ASP X  56      48.080  42.840  64.110  0.00  0.00            
ATOM    844  C   ASP X  56      47.370  44.910  60.380  0.00  0.00            
ATOM    845  O   ASP X  56      48.140  45.800  60.740  0.00  0.00            
ATOM    846  N   LEU X  57      47.390  44.390  59.150  0.00  0.00            
ATOM    847  H   LEU X  57      46.770  43.610  58.960  0.00  0.00            
ATOM    848  CA  LEU X  57      48.280  44.850  58.070  0.00  0.00            
ATOM    849  HA  LEU X  57      49.240  45.090  58.510  0.00  0.00            
ATOM    850  CB  LEU X  57      48.470  43.710  57.050  0.00  0.00            
ATOM    851  HB1 LEU X  57      48.980  44.120  56.170  0.00  0.00            
ATOM    852  HB2 LEU X  57      47.490  43.370  56.730  0.00  0.00            
ATOM    853  CG  LEU X  57      49.290  42.510  57.540  0.00  0.00            
ATOM    854  HG  LEU X  57      48.840  42.100  58.450  0.00  0.00            
ATOM    855  CD1 LEU X  57      49.280  41.430  56.460  0.00  0.00            
ATOM    856 HD11 LEU X  57      49.790  40.540  56.830  0.00  0.00            
ATOM    857 HD12 LEU X  57      48.260  41.170  56.200  0.00  0.00            
ATOM    858 HD13 LEU X  57      49.800  41.790  55.570  0.00  0.00            
ATOM    859  CD2 LEU X  57      50.750  42.850  57.830  0.00  0.00            
ATOM    860 HD21 LEU X  57      51.270  41.950  58.160  0.00  0.00            
ATOM    861 HD22 LEU X  57      51.250  43.220  56.930  0.00  0.00            
ATOM    862 HD23 LEU X  57      50.820  43.590  58.630  0.00  0.00            
ATOM    863  C   LEU X  57      47.790  46.120  57.370  0.00  0.00            
ATOM    864  O   LEU X  57      48.630  46.900  56.920  0.00  0.00            
ATOM    865  N   LEU X  58      46.470  46.370  57.250  0.00  0.00            
ATOM    866  H   LEU X  58      45.810  45.680  57.590  0.00  0.00            
ATOM    867  CA  LEU X  58      45.960  47.570  56.590  0.00  0.00            
ATOM    868  HA  LEU X  58      46.590  47.770  55.720  0.00  0.00            
ATOM    869  CB  LEU X  58      44.520  47.350  56.080  0.00  0.00            
ATOM    870  HB1 LEU X  58      43.870  47.130  56.930  0.00  0.00            
ATOM    871  HB2 LEU X  58      44.510  46.490  55.410  0.00  0.00            
ATOM    872  CG  LEU X  58      43.940  48.580  55.320  0.00  0.00            
ATOM    873  HG  LEU X  58      43.920  49.440  55.990  0.00  0.00            
ATOM    874  CD1 LEU X  58      44.760  48.930  54.070  0.00  0.00            
ATOM    875 HD11 LEU X  58      44.260  49.710  53.510  0.00  0.00            
ATOM    876 HD12 LEU X  58      45.740  49.300  54.360  0.00  0.00            
ATOM    877 HD13 LEU X  58      44.880  48.040  53.450  0.00  0.00            
ATOM    878  CD2 LEU X  58      42.510  48.330  54.860  0.00  0.00            
ATOM    879 HD21 LEU X  58      42.060  49.260  54.530  0.00  0.00            
ATOM    880 HD22 LEU X  58      42.510  47.620  54.040  0.00  0.00            
ATOM    881 HD23 LEU X  58      41.920  47.930  55.690  0.00  0.00            
ATOM    882  C   LEU X  58      46.050  48.810  57.490  0.00  0.00            
ATOM    883  O   LEU X  58      46.420  49.870  57.020  0.00  0.00            
ATOM    884  N   ILE X  59      45.780  48.670  58.790  0.00  0.00            
ATOM    885  H   ILE X  59      45.460  47.770  59.130  0.00  0.00            
ATOM    886  CA  ILE X  59      45.800  49.790  59.750  0.00  0.00            
ATOM    887  HA  ILE X  59      45.220  50.600  59.290  0.00  0.00            
ATOM    888  CB  ILE X  59      45.060  49.350  61.040  0.00  0.00            
ATOM    889  HB  ILE X  59      44.220  48.720  60.760  0.00  0.00            
ATOM    890  CG2 ILE X  59      45.980  48.520  61.940  0.00  0.00            
ATOM    891 HG21 ILE X  59      45.410  48.150  62.790  0.00  0.00            
ATOM    892 HG22 ILE X  59      46.370  47.660  61.390  0.00  0.00            
ATOM    893 HG23 ILE X  59      46.810  49.110  62.320  0.00  0.00            
ATOM    894  CG1 ILE X  59      44.480  50.520  61.860  0.00  0.00            
ATOM    895 HG11 ILE X  59      45.280  51.220  62.090  0.00  0.00            
ATOM    896 HG12 ILE X  59      44.100  50.130  62.800  0.00  0.00            
ATOM    897  CD  ILE X  59      43.340  51.260  61.160  0.00  0.00            
ATOM    898  HD1 ILE X  59      42.900  51.990  61.840  0.00  0.00            
ATOM    899  HD2 ILE X  59      43.700  51.780  60.280  0.00  0.00            
ATOM    900  HD3 ILE X  59      42.560  50.550  60.870  0.00  0.00            
ATOM    901  C   ILE X  59      47.210  50.360  60.010  0.00  0.00            
ATOM    902  O   ILE X  59      47.370  51.410  60.630  0.00  0.00            
ATOM    903  N   ARG X  60      48.250  49.670  59.520  0.00  0.00            
ATOM    904  H   ARG X  60      48.020  48.790  59.080  0.00  0.00            
ATOM    905  CA  ARG X  60      49.650  50.130  59.470  0.00  0.00            
ATOM    906  HA  ARG X  60      49.860  50.790  60.310  0.00  0.00            
ATOM    907  CB  ARG X  60      50.590  48.910  59.540  0.00  0.00            
ATOM    908  HB1 ARG X  60      51.620  49.240  59.420  0.00  0.00            
ATOM    909  HB2 ARG X  60      50.340  48.230  58.720  0.00  0.00            
ATOM    910  CG  ARG X  60      50.490  48.160  60.870  0.00  0.00            
ATOM    911  HG1 ARG X  60      49.440  47.970  61.110  0.00  0.00            
ATOM    912  HG2 ARG X  60      50.900  48.770  61.670  0.00  0.00            
ATOM    913  CD  ARG X  60      51.230  46.810  60.820  0.00  0.00            
ATOM    914  HD1 ARG X  60      52.300  46.980  60.740  0.00  0.00            
ATOM    915  HD2 ARG X  60      50.880  46.250  59.950  0.00  0.00            
ATOM    916  NE  ARG X  60      50.940  46.040  62.030  0.00  0.00            
ATOM    917  HE  ARG X  60      50.120  46.330  62.550  0.00  0.00            
ATOM    918  CZ  ARG X  60      51.460  44.910  62.450  0.00  0.00            
ATOM    919  NH1 ARG X  60      52.490  44.340  61.880  0.00  0.00            
ATOM    920 HH11 ARG X  60      52.940  44.790  61.120  0.00  0.00            
ATOM    921 HH12 ARG X  60      52.810  43.440  62.220  0.00  0.00            
ATOM    922  NH2 ARG X  60      50.910  44.360  63.480  0.00  0.00            
ATOM    923 HH21 ARG X  60      50.070  44.770  63.880  0.00  0.00            
ATOM    924 HH22 ARG X  60      51.330  43.570  63.940  0.00  0.00            
ATOM    925  C   ARG X  60      49.970  50.940  58.210  0.00  0.00            
ATOM    926  O   ARG X  60      51.070  51.480  58.080  0.00  0.00            
ATOM    927  N   LYS X  61      49.050  51.000  57.240  0.00  0.00            
ATOM    928  H   LYS X  61      48.150  50.580  57.430  0.00  0.00            
ATOM    929  CA  LYS X  61      49.220  51.660  55.930  0.00  0.00            
ATOM    930  HA  LYS X  61      50.260  51.930  55.790  0.00  0.00            
ATOM    931  CB  LYS X  61      48.820  50.690  54.800  0.00  0.00            
ATOM    932  HB1 LYS X  61      48.910  51.200  53.840  0.00  0.00            
ATOM    933  HB2 LYS X  61      47.760  50.440  54.920  0.00  0.00            
ATOM    934  CG  LYS X  61      49.610  49.370  54.740  0.00  0.00            
ATOM    935  HG1 LYS X  61      49.000  48.630  54.230  0.00  0.00            
ATOM    936  HG2 LYS X  61      49.810  49.000  55.750  0.00  0.00            
ATOM    937  CD  LYS X  61      50.940  49.500  53.980  0.00  0.00            
ATOM    938  HD1 LYS X  61      51.540  50.300  54.420  0.00  0.00            
ATOM    939  HD2 LYS X  61      50.720  49.740  52.940  0.00  0.00            
ATOM    940  CE  LYS X  61      51.730  48.180  54.040  0.00  0.00            
ATOM    941  HE1 LYS X  61      51.080  47.360  53.700  0.00  0.00            
ATOM    942  HE2 LYS X  61      52.010  47.980  55.070  0.00  0.00            
ATOM    943  NZ  LYS X  61      52.950  48.230  53.190  0.00  0.00            
ATOM    944  HZ1 LYS X  61      53.400  47.330  53.110  0.00  0.00            
ATOM    945  HZ2 LYS X  61      52.770  48.570  52.250  0.00  0.00            
ATOM    946  HZ3 LYS X  61      53.650  48.870  53.560  0.00  0.00            
ATOM    947  C   LYS X  61      48.400  52.960  55.910  0.00  0.00            
ATOM    948  O   LYS X  61      47.390  53.100  56.580  0.00  0.00            
ATOM    949  N   SER X  62      48.820  53.920  55.090  0.00  0.00            
ATOM    950  H   SER X  62      49.700  53.780  54.610  0.00  0.00            
ATOM    951  CA  SER X  62      48.090  55.150  54.750  0.00  0.00            
ATOM    952  HA  SER X  62      47.050  55.050  55.060  0.00  0.00            
ATOM    953  CB  SER X  62      48.690  56.350  55.490  0.00  0.00            
ATOM    954  HB1 SER X  62      48.380  56.290  56.530  0.00  0.00            
ATOM    955  HB2 SER X  62      48.300  57.280  55.080  0.00  0.00            
ATOM    956  OG  SER X  62      50.110  56.340  55.440  0.00  0.00            
ATOM    957  HG  SER X  62      50.440  56.910  54.720  0.00  0.00            
ATOM    958  C   SER X  62      48.090  55.350  53.230  0.00  0.00            
ATOM    959  O   SER X  62      48.770  54.620  52.510  0.00  0.00            
ATOM    960  N   ASN X  63      47.330  56.330  52.720  0.00  0.00            
ATOM    961  H   ASN X  63      46.810  56.920  53.350  0.00  0.00            
ATOM    962  CA  ASN X  63      47.140  56.520  51.270  0.00  0.00            
ATOM    963  HA  ASN X  63      46.600  55.660  50.870  0.00  0.00            
ATOM    964  CB  ASN X  63      46.290  57.790  51.050  0.00  0.00            
ATOM    965  HB1 ASN X  63      46.210  57.980  49.980  0.00  0.00            
ATOM    966  HB2 ASN X  63      46.780  58.640  51.510  0.00  0.00            
ATOM    967  CG  ASN X  63      44.880  57.660  51.600  0.00  0.00            
ATOM    968  OD1 ASN X  63      44.260  56.620  51.520  0.00  0.00            
ATOM    969  ND2 ASN X  63      44.350  58.700  52.200  0.00  0.00            
ATOM    970 HD21 ASN X  63      44.870  59.550  52.310  0.00  0.00            
ATOM    971 HD22 ASN X  63      43.420  58.600  52.560  0.00  0.00            
ATOM    972  C   ASN X  63      48.460  56.630  50.480  0.00  0.00            
ATOM    973  O   ASN X  63      48.540  56.130  49.360  0.00  0.00            
ATOM    974  N   HIS X  64      49.520  57.200  51.070  0.00  0.00            
ATOM    975  H   HIS X  64      49.400  57.590  52.000  0.00  0.00            
ATOM    976  CA  HIS X  64      50.830  57.300  50.420  0.00  0.00            
ATOM    977  HA  HIS X  64      50.670  57.730  49.430  0.00  0.00            
ATOM    978  CB  HIS X  64      51.730  58.270  51.190  0.00  0.00            
ATOM    979  HB1 HIS X  64      51.140  59.140  51.500  0.00  0.00            
ATOM    980  HB2 HIS X  64      52.500  58.630  50.510  0.00  0.00            
ATOM    981  CG  HIS X  64      52.400  57.670  52.400  0.00  0.00            
ATOM    982  ND1 HIS X  64      51.930  57.740  53.720  0.00  0.00            
ATOM    983  CE1 HIS X  64      52.850  57.090  54.470  0.00  0.00            
ATOM    984  HE1 HIS X  64      52.780  56.950  55.540  0.00  0.00            
ATOM    985  NE2 HIS X  64      53.860  56.650  53.700  0.00  0.00            
ATOM    986  HE2 HIS X  64      54.680  56.170  54.040  0.00  0.00            
ATOM    987  CD2 HIS X  64      53.590  57.000  52.400  0.00  0.00            
ATOM    988  HD2 HIS X  64      54.200  56.800  51.530  0.00  0.00            
ATOM    989  C   HIS X  64      51.540  55.960  50.200  0.00  0.00            
ATOM    990  O   HIS X  64      52.460  55.890  49.400  0.00  0.00            
ATOM    991  N   ASN X  65      51.150  54.890  50.900  0.00  0.00            
ATOM    992  H   ASN X  65      50.360  54.980  51.530  0.00  0.00            
ATOM    993  CA  ASN X  65      51.750  53.560  50.740  0.00  0.00            
ATOM    994  HA  ASN X  65      52.830  53.670  50.680  0.00  0.00            
ATOM    995  CB  ASN X  65      51.410  52.710  51.980  0.00  0.00            
ATOM    996  HB1 ASN X  65      51.720  51.690  51.810  0.00  0.00            
ATOM    997  HB2 ASN X  65      50.330  52.690  52.130  0.00  0.00            
ATOM    998  CG  ASN X  65      52.090  53.190  53.250  0.00  0.00            
ATOM    999  OD1 ASN X  65      51.440  53.510  54.230  0.00  0.00            
ATOM   1000  ND2 ASN X  65      53.390  53.210  53.310  0.00  0.00            
ATOM   1001 HD21 ASN X  65      53.960  52.820  52.570  0.00  0.00            
ATOM   1002 HD22 ASN X  65      53.820  53.400  54.200  0.00  0.00            
ATOM   1003  C   ASN X  65      51.300  52.850  49.460  0.00  0.00            
ATOM   1004  O   ASN X  65      51.970  51.890  49.060  0.00  0.00            
ATOM   1005  N   PHE X  66      50.220  53.300  48.810  0.00  0.00            
ATOM   1006  H   PHE X  66      49.750  54.120  49.180  0.00  0.00            
ATOM   1007  CA  PHE X  66      49.720  52.770  47.550  0.00  0.00            
ATOM   1008  HA  PHE X  66      50.130  51.770  47.390  0.00  0.00            
ATOM   1009  CB  PHE X  66      48.190  52.630  47.620  0.00  0.00            
ATOM   1010  HB1 PHE X  66      47.830  52.340  46.640  0.00  0.00            
ATOM   1011  HB2 PHE X  66      47.760  53.610  47.840  0.00  0.00            
ATOM   1012  CG  PHE X  66      47.680  51.630  48.630  0.00  0.00            
ATOM   1013  CD1 PHE X  66      47.850  50.250  48.400  0.00  0.00            
ATOM   1014  HD1 PHE X  66      48.360  49.910  47.510  0.00  0.00            
ATOM   1015  CE1 PHE X  66      47.340  49.310  49.320  0.00  0.00            
ATOM   1016  HE1 PHE X  66      47.460  48.260  49.130  0.00  0.00            
ATOM   1017  CZ  PHE X  66      46.650  49.750  50.460  0.00  0.00            
ATOM   1018  HZ  PHE X  66      46.240  49.030  51.160  0.00  0.00            
ATOM   1019  CE2 PHE X  66      46.460  51.120  50.680  0.00  0.00            
ATOM   1020  HE2 PHE X  66      45.880  51.450  51.530  0.00  0.00            
ATOM   1021  CD2 PHE X  66      46.990  52.060  49.780  0.00  0.00            
ATOM   1022  HD2 PHE X  66      46.840  53.120  49.960  0.00  0.00            
ATOM   1023  C   PHE X  66      50.130  53.650  46.370  0.00  0.00            
ATOM   1024  O   PHE X  66      49.730  54.810  46.260  0.00  0.00            
ATOM   1025  N   LEU X  67      50.890  53.070  45.440  0.00  0.00            
ATOM   1026  H   LEU X  67      51.180  52.110  45.600  0.00  0.00            
ATOM   1027  CA  LEU X  67      51.170  53.640  44.130  0.00  0.00            
ATOM   1028  HA  LEU X  67      51.040  54.720  44.160  0.00  0.00            
ATOM   1029  CB  LEU X  67      52.640  53.330  43.780  0.00  0.00            
ATOM   1030  HB1 LEU X  67      52.790  52.260  43.900  0.00  0.00            
ATOM   1031  HB2 LEU X  67      53.290  53.830  44.500  0.00  0.00            
ATOM   1032  CG  LEU X  67      53.070  53.720  42.360  0.00  0.00            
ATOM   1033  HG  LEU X  67      52.330  53.370  41.640  0.00  0.00            
ATOM   1034  CD1 LEU X  67      53.210  55.240  42.220  0.00  0.00            
ATOM   1035 HD11 LEU X  67      53.510  55.490  41.200  0.00  0.00            
ATOM   1036 HD12 LEU X  67      52.260  55.730  42.440  0.00  0.00            
ATOM   1037 HD13 LEU X  67      53.970  55.610  42.910  0.00  0.00            
ATOM   1038  CD2 LEU X  67      54.400  53.060  42.020  0.00  0.00            
ATOM   1039 HD21 LEU X  67      54.650  53.290  40.980  0.00  0.00            
ATOM   1040 HD22 LEU X  67      55.190  53.440  42.670  0.00  0.00            
ATOM   1041 HD23 LEU X  67      54.320  51.980  42.110  0.00  0.00            
ATOM   1042  C   LEU X  67      50.190  53.040  43.110  0.00  0.00            
ATOM   1043  O   LEU X  67      50.110  51.820  42.970  0.00  0.00            
ATOM   1044  N   VAL X  68      49.470  53.900  42.390  0.00  0.00            
ATOM   1045  H   VAL X  68      49.560  54.890  42.570  0.00  0.00            
ATOM   1046  CA  VAL X  68      48.550  53.510  41.300  0.00  0.00            
ATOM   1047  HA  VAL X  68      48.540  52.430  41.210  0.00  0.00            
ATOM   1048  CB  VAL X  68      47.110  53.950  41.620  0.00  0.00            
ATOM   1049  HB  VAL X  68      47.110  54.990  41.940  0.00  0.00            
ATOM   1050  CG1 VAL X  68      46.200  53.830  40.400  0.00  0.00            
ATOM   1051 HG11 VAL X  68      45.150  53.970  40.680  0.00  0.00            
ATOM   1052 HG12 VAL X  68      46.470  54.580  39.660  0.00  0.00            
ATOM   1053 HG13 VAL X  68      46.320  52.870  39.920  0.00  0.00            
ATOM   1054  CG2 VAL X  68      46.530  53.100  42.770  0.00  0.00            
ATOM   1055 HG21 VAL X  68      45.510  53.400  42.970  0.00  0.00            
ATOM   1056 HG22 VAL X  68      46.550  52.040  42.500  0.00  0.00            
ATOM   1057 HG23 VAL X  68      47.120  53.240  43.670  0.00  0.00            
ATOM   1058  C   VAL X  68      49.040  54.080  39.970  0.00  0.00            
ATOM   1059  O   VAL X  68      49.410  55.250  39.900  0.00  0.00            
ATOM   1060  N   GLN X  69      49.030  53.260  38.910  0.00  0.00            
ATOM   1061  H   GLN X  69      48.700  52.310  39.040  0.00  0.00            
ATOM   1062  CA  GLN X  69      49.490  53.640  37.570  0.00  0.00            
ATOM   1063  HA  GLN X  69      49.530  54.730  37.500  0.00  0.00            
ATOM   1064  CB  GLN X  69      50.920  53.110  37.320  0.00  0.00            
ATOM   1065  HB1 GLN X  69      51.240  53.410  36.320  0.00  0.00            
ATOM   1066  HB2 GLN X  69      50.900  52.020  37.360  0.00  0.00            
ATOM   1067  CG  GLN X  69      51.950  53.620  38.340  0.00  0.00            
ATOM   1068  HG1 GLN X  69      51.610  53.400  39.350  0.00  0.00            
ATOM   1069  HG2 GLN X  69      52.050  54.700  38.250  0.00  0.00            
ATOM   1070  CD  GLN X  69      53.320  52.960  38.180  0.00  0.00            
ATOM   1071  OE1 GLN X  69      53.650  51.960  38.820  0.00  0.00            
ATOM   1072  NE2 GLN X  69      54.160  53.460  37.310  0.00  0.00            
ATOM   1073 HE21 GLN X  69      53.890  54.170  36.640  0.00  0.00            
ATOM   1074 HE22 GLN X  69      55.110  53.120  37.340  0.00  0.00            
ATOM   1075  C   GLN X  69      48.530  53.150  36.470  0.00  0.00            
ATOM   1076  O   GLN X  69      48.150  51.990  36.440  0.00  0.00            
ATOM   1077  N   ALA X  70      48.170  54.050  35.540  0.00  0.00            
ATOM   1078  H   ALA X  70      48.520  54.990  35.660  0.00  0.00            
ATOM   1079  CA  ALA X  70      47.270  53.830  34.410  0.00  0.00            
ATOM   1080  HA  ALA X  70      46.980  52.780  34.360  0.00  0.00            
ATOM   1081  CB  ALA X  70      46.010  54.680  34.630  0.00  0.00            
ATOM   1082  HB1 ALA X  70      45.310  54.520  33.810  0.00  0.00            
ATOM   1083  HB2 ALA X  70      45.530  54.390  35.570  0.00  0.00            
ATOM   1084  HB3 ALA X  70      46.270  55.740  34.690  0.00  0.00            
ATOM   1085  C   ALA X  70      48.000  54.180  33.090  0.00  0.00            
ATOM   1086  O   ALA X  70      48.040  55.330  32.650  0.00  0.00            
ATOM   1087  N   GLY X  71      48.660  53.180  32.500  0.00  0.00            
ATOM   1088  H   GLY X  71      48.540  52.240  32.840  0.00  0.00            
ATOM   1089  CA  GLY X  71      49.730  53.410  31.530  0.00  0.00            
ATOM   1090  HA1 GLY X  71      49.340  53.960  30.670  0.00  0.00            
ATOM   1091  HA2 GLY X  71      50.120  52.450  31.170  0.00  0.00            
ATOM   1092  C   GLY X  71      50.870  54.200  32.180  0.00  0.00            
ATOM   1093  O   GLY X  71      51.340  53.850  33.270  0.00  0.00            
ATOM   1094  N   ASN X  72      51.280  55.310  31.570  0.00  0.00            
ATOM   1095  H   ASN X  72      50.930  55.510  30.640  0.00  0.00            
ATOM   1096  CA  ASN X  72      52.240  56.240  32.170  0.00  0.00            
ATOM   1097  HA  ASN X  72      52.960  55.640  32.740  0.00  0.00            
ATOM   1098  CB  ASN X  72      53.040  56.960  31.080  0.00  0.00            
ATOM   1099  HB1 ASN X  72      53.280  57.970  31.390  0.00  0.00            
ATOM   1100  HB2 ASN X  72      52.460  57.030  30.150  0.00  0.00            
ATOM   1101  CG  ASN X  72      54.330  56.210  30.810  0.00  0.00            
ATOM   1102  OD1 ASN X  72      54.350  55.210  30.120  0.00  0.00            
ATOM   1103  ND2 ASN X  72      55.420  56.640  31.400  0.00  0.00            
ATOM   1104 HD21 ASN X  72      55.400  57.490  31.950  0.00  0.00            
ATOM   1105 HD22 ASN X  72      56.280  56.150  31.200  0.00  0.00            
ATOM   1106  C   ASN X  72      51.660  57.200  33.220  0.00  0.00            
ATOM   1107  O   ASN X  72      52.430  57.870  33.910  0.00  0.00            
ATOM   1108  N   VAL X  73      50.330  57.300  33.390  0.00  0.00            
ATOM   1109  H   VAL X  73      49.720  56.670  32.880  0.00  0.00            
ATOM   1110  CA  VAL X  73      49.720  58.250  34.330  0.00  0.00            
ATOM   1111  HA  VAL X  73      50.320  59.160  34.330  0.00  0.00            
ATOM   1112  CB  VAL X  73      48.290  58.650  33.900  0.00  0.00            
ATOM   1113  HB  VAL X  73      47.630  57.790  33.990  0.00  0.00            
ATOM   1114  CG1 VAL X  73      47.750  59.770  34.790  0.00  0.00            
ATOM   1115 HG11 VAL X  73      46.750  60.050  34.480  0.00  0.00            
ATOM   1116 HG12 VAL X  73      47.700  59.430  35.830  0.00  0.00            
ATOM   1117 HG13 VAL X  73      48.400  60.640  34.740  0.00  0.00            
ATOM   1118  CG2 VAL X  73      48.240  59.140  32.450  0.00  0.00            
ATOM   1119 HG21 VAL X  73      47.240  59.500  32.210  0.00  0.00            
ATOM   1120 HG22 VAL X  73      48.950  59.960  32.300  0.00  0.00            
ATOM   1121 HG23 VAL X  73      48.490  58.330  31.760  0.00  0.00            
ATOM   1122  C   VAL X  73      49.720  57.680  35.750  0.00  0.00            
ATOM   1123  O   VAL X  73      49.080  56.660  36.000  0.00  0.00            
ATOM   1124  N   GLN X  74      50.390  58.330  36.710  0.00  0.00            
ATOM   1125  H   GLN X  74      50.860  59.190  36.460  0.00  0.00            
ATOM   1126  CA  GLN X  74      50.240  57.990  38.130  0.00  0.00            
ATOM   1127  HA  GLN X  74      50.160  56.910  38.230  0.00  0.00            
ATOM   1128  CB  GLN X  74      51.470  58.450  38.930  0.00  0.00            
ATOM   1129  HB1 GLN X  74      51.620  59.510  38.780  0.00  0.00            
ATOM   1130  HB2 GLN X  74      52.350  57.920  38.570  0.00  0.00            
ATOM   1131  CG  GLN X  74      51.340  58.180  40.450  0.00  0.00            
ATOM   1132  HG1 GLN X  74      51.300  57.110  40.620  0.00  0.00            
ATOM   1133  HG2 GLN X  74      50.420  58.620  40.830  0.00  0.00            
ATOM   1134  CD  GLN X  74      52.480  58.770  41.270  0.00  0.00            
ATOM   1135  OE1 GLN X  74      53.510  59.210  40.770  0.00  0.00            
ATOM   1136  NE2 GLN X  74      52.320  58.820  42.570  0.00  0.00            
ATOM   1137 HE21 GLN X  74      51.430  58.610  42.980  0.00  0.00            
ATOM   1138 HE22 GLN X  74      53.040  59.280  43.110  0.00  0.00            
ATOM   1139  C   GLN X  74      48.950  58.620  38.670  0.00  0.00            
ATOM   1140  O   GLN X  74      48.680  59.800  38.400  0.00  0.00            
ATOM   1141  N   LEU X  75      48.190  57.880  39.480  0.00  0.00            
ATOM   1142  H   LEU X  75      48.500  56.940  39.710  0.00  0.00            
ATOM   1143  CA  LEU X  75      46.960  58.370  40.130  0.00  0.00            
ATOM   1144  HA  LEU X  75      46.740  59.360  39.750  0.00  0.00            
ATOM   1145  CB  LEU X  75      45.760  57.470  39.780  0.00  0.00            
ATOM   1146  HB1 LEU X  75      44.840  57.980  40.100  0.00  0.00            
ATOM   1147  HB2 LEU X  75      45.830  56.560  40.360  0.00  0.00            
ATOM   1148  CG  LEU X  75      45.630  57.110  38.280  0.00  0.00            
ATOM   1149  HG  LEU X  75      46.530  56.600  37.950  0.00  0.00            
ATOM   1150  CD1 LEU X  75      44.460  56.180  38.030  0.00  0.00            
ATOM   1151 HD11 LEU X  75      44.380  55.950  36.970  0.00  0.00            
ATOM   1152 HD12 LEU X  75      44.590  55.250  38.570  0.00  0.00            
ATOM   1153 HD13 LEU X  75      43.530  56.660  38.360  0.00  0.00            
ATOM   1154  CD2 LEU X  75      45.400  58.340  37.410  0.00  0.00            
ATOM   1155 HD21 LEU X  75      45.330  58.040  36.360  0.00  0.00            
ATOM   1156 HD22 LEU X  75      44.490  58.850  37.710  0.00  0.00            
ATOM   1157 HD23 LEU X  75      46.240  59.020  37.520  0.00  0.00            
ATOM   1158  C   LEU X  75      47.180  58.500  41.650  0.00  0.00            
ATOM   1159  O   LEU X  75      47.770  57.620  42.280  0.00  0.00            
ATOM   1160  N   ARG X  76      46.720  59.610  42.240  0.00  0.00            
ATOM   1161  H   ARG X  76      46.200  60.280  41.670  0.00  0.00            
ATOM   1162  CA  ARG X  76      46.820  59.840  43.700  0.00  0.00            
ATOM   1163  HA  ARG X  76      47.760  59.400  44.040  0.00  0.00            
ATOM   1164  CB  ARG X  76      46.870  61.340  44.020  0.00  0.00            
ATOM   1165  HB1 ARG X  76      45.990  61.830  43.600  0.00  0.00            
ATOM   1166  HB2 ARG X  76      47.760  61.750  43.550  0.00  0.00            
ATOM   1167  CG  ARG X  76      46.940  61.640  45.530  0.00  0.00            
ATOM   1168  HG1 ARG X  76      47.750  61.050  45.970  0.00  0.00            
ATOM   1169  HG2 ARG X  76      46.010  61.350  46.010  0.00  0.00            
ATOM   1170  CD  ARG X  76      47.220  63.120  45.840  0.00  0.00            
ATOM   1171  HD1 ARG X  76      48.150  63.430  45.350  0.00  0.00            
ATOM   1172  HD2 ARG X  76      47.380  63.220  46.910  0.00  0.00            
ATOM   1173  NE  ARG X  76      46.100  64.020  45.460  0.00  0.00            
ATOM   1174  HE  ARG X  76      45.360  64.130  46.140  0.00  0.00            
ATOM   1175  CZ  ARG X  76      45.970  64.730  44.360  0.00  0.00            
ATOM   1176  NH1 ARG X  76      46.900  64.790  43.440  0.00  0.00            
ATOM   1177 HH11 ARG X  76      47.860  64.570  43.690  0.00  0.00            
ATOM   1178 HH12 ARG X  76      46.730  65.290  42.580  0.00  0.00            
ATOM   1179  NH2 ARG X  76      44.900  65.430  44.150  0.00  0.00            
ATOM   1180 HH21 ARG X  76      44.110  65.370  44.780  0.00  0.00            
ATOM   1181 HH22 ARG X  76      44.760  65.920  43.270  0.00  0.00            
ATOM   1182  C   ARG X  76      45.680  59.120  44.410  0.00  0.00            
ATOM   1183  O   ARG X  76      44.520  59.460  44.210  0.00  0.00            
ATOM   1184  N   VAL X  77      46.030  58.170  45.280  0.00  0.00            
ATOM   1185  H   VAL X  77      47.000  57.910  45.340  0.00  0.00            
ATOM   1186  CA  VAL X  77      45.100  57.600  46.260  0.00  0.00            
ATOM   1187  HA  VAL X  77      44.180  57.330  45.750  0.00  0.00            
ATOM   1188  CB  VAL X  77      45.670  56.310  46.890  0.00  0.00            
ATOM   1189  HB  VAL X  77      46.600  56.530  47.410  0.00  0.00            
ATOM   1190  CG1 VAL X  77      44.690  55.680  47.900  0.00  0.00            
ATOM   1191 HG11 VAL X  77      45.110  54.760  48.300  0.00  0.00            
ATOM   1192 HG12 VAL X  77      44.510  56.360  48.730  0.00  0.00            
ATOM   1193 HG13 VAL X  77      43.740  55.460  47.410  0.00  0.00            
ATOM   1194  CG2 VAL X  77      45.940  55.260  45.800  0.00  0.00            
ATOM   1195 HG21 VAL X  77      46.240  54.320  46.260  0.00  0.00            
ATOM   1196 HG22 VAL X  77      45.050  55.090  45.200  0.00  0.00            
ATOM   1197 HG23 VAL X  77      46.760  55.590  45.160  0.00  0.00            
ATOM   1198  C   VAL X  77      44.780  58.660  47.310  0.00  0.00            
ATOM   1199  O   VAL X  77      45.680  59.260  47.900  0.00  0.00            
ATOM   1200  N   ILE X  78      43.490  58.910  47.530  0.00  0.00            
ATOM   1201  H   ILE X  78      42.820  58.380  46.970  0.00  0.00            
ATOM   1202  CA  ILE X  78      42.950  59.910  48.460  0.00  0.00            
ATOM   1203  HA  ILE X  78      43.790  60.460  48.890  0.00  0.00            
ATOM   1204  CB  ILE X  78      42.060  60.930  47.730  0.00  0.00            
ATOM   1205  HB  ILE X  78      41.730  61.650  48.480  0.00  0.00            
ATOM   1206  CG2 ILE X  78      42.880  61.700  46.680  0.00  0.00            
ATOM   1207 HG21 ILE X  78      42.290  62.520  46.260  0.00  0.00            
ATOM   1208 HG22 ILE X  78      43.780  62.120  47.140  0.00  0.00            
ATOM   1209 HG23 ILE X  78      43.180  61.040  45.870  0.00  0.00            
ATOM   1210  CG1 ILE X  78      40.810  60.300  47.080  0.00  0.00            
ATOM   1211 HG11 ILE X  78      40.470  59.450  47.670  0.00  0.00            
ATOM   1212 HG12 ILE X  78      41.060  59.940  46.090  0.00  0.00            
ATOM   1213  CD  ILE X  78      39.640  61.280  46.970  0.00  0.00            
ATOM   1214  HD1 ILE X  78      38.820  60.810  46.430  0.00  0.00            
ATOM   1215  HD2 ILE X  78      39.290  61.550  47.970  0.00  0.00            
ATOM   1216  HD3 ILE X  78      39.950  62.180  46.440  0.00  0.00            
ATOM   1217  C   ILE X  78      42.210  59.290  49.650  0.00  0.00            
ATOM   1218  O   ILE X  78      41.960  59.990  50.640  0.00  0.00            
ATOM   1219  N   GLY X  79      41.890  58.000  49.570  0.00  0.00            
ATOM   1220  H   GLY X  79      42.150  57.500  48.730  0.00  0.00            
ATOM   1221  CA  GLY X  79      41.250  57.200  50.620  0.00  0.00            
ATOM   1222  HA1 GLY X  79      40.190  57.450  50.690  0.00  0.00            
ATOM   1223  HA2 GLY X  79      41.720  57.390  51.580  0.00  0.00            
ATOM   1224  C   GLY X  79      41.370  55.700  50.300  0.00  0.00            
ATOM   1225  O   GLY X  79      41.580  55.320  49.150  0.00  0.00            
ATOM   1226  N   HIS X  80      41.200  54.850  51.300  0.00  0.00            
ATOM   1227  H   HIS X  80      41.000  55.210  52.230  0.00  0.00            
ATOM   1228  CA  HIS X  80      41.230  53.390  51.160  0.00  0.00            
ATOM   1229  HA  HIS X  80      40.980  53.120  50.130  0.00  0.00            
ATOM   1230  CB  HIS X  80      42.640  52.850  51.460  0.00  0.00            
ATOM   1231  HB1 HIS X  80      43.330  53.260  50.720  0.00  0.00            
ATOM   1232  HB2 HIS X  80      42.640  51.770  51.350  0.00  0.00            
ATOM   1233  CG  HIS X  80      43.150  53.210  52.830  0.00  0.00            
ATOM   1234  ND1 HIS X  80      43.800  54.370  53.160  0.00  0.00            
ATOM   1235  HD1 HIS X  80      44.000  55.140  52.520  0.00  0.00            
ATOM   1236  CE1 HIS X  80      44.110  54.330  54.460  0.00  0.00            
ATOM   1237  HE1 HIS X  80      44.630  55.120  54.990  0.00  0.00            
ATOM   1238  NE2 HIS X  80      43.680  53.180  55.010  0.00  0.00            
ATOM   1239  CD2 HIS X  80      43.070  52.470  53.980  0.00  0.00            
ATOM   1240  HD2 HIS X  80      42.590  51.500  54.070  0.00  0.00            
ATOM   1241  C   HIS X  80      40.170  52.760  52.070  0.00  0.00            
ATOM   1242  O   HIS X  80      39.780  53.340  53.070  0.00  0.00            
ATOM   1243  N   SER X  81      39.700  51.570  51.700  0.00  0.00            
ATOM   1244  H   SER X  81      39.980  51.190  50.810  0.00  0.00            
ATOM   1245  CA  SER X  81      38.750  50.780  52.490  0.00  0.00            
ATOM   1246  HA  SER X  81      38.970  50.900  53.550  0.00  0.00            
ATOM   1247  CB  SER X  81      37.330  51.280  52.210  0.00  0.00            
ATOM   1248  HB1 SER X  81      37.180  51.320  51.130  0.00  0.00            
ATOM   1249  HB2 SER X  81      37.230  52.280  52.620  0.00  0.00            
ATOM   1250  OG  SER X  81      36.340  50.450  52.780  0.00  0.00            
ATOM   1251  HG  SER X  81      35.520  50.960  52.880  0.00  0.00            
ATOM   1252  C   SER X  81      38.900  49.300  52.130  0.00  0.00            
ATOM   1253  O   SER X  81      39.010  48.970  50.940  0.00  0.00            
ATOM   1254  N   MET X  82      38.930  48.410  53.120  0.00  0.00            
ATOM   1255  H   MET X  82      38.890  48.740  54.080  0.00  0.00            
ATOM   1256  CA  MET X  82      38.780  46.970  52.880  0.00  0.00            
ATOM   1257  HA  MET X  82      39.240  46.750  51.920  0.00  0.00            
ATOM   1258  CB  MET X  82      39.530  46.140  53.940  0.00  0.00            
ATOM   1259  HB1 MET X  82      38.960  46.110  54.870  0.00  0.00            
ATOM   1260  HB2 MET X  82      40.480  46.610  54.120  0.00  0.00            
ATOM   1261  CG  MET X  82      39.780  44.700  53.440  0.00  0.00            
ATOM   1262  HG1 MET X  82      40.170  44.750  52.420  0.00  0.00            
ATOM   1263  HG2 MET X  82      38.820  44.180  53.400  0.00  0.00            
ATOM   1264  SD  MET X  82      40.930  43.700  54.410  0.00  0.00            
ATOM   1265  CE  MET X  82      42.440  44.690  54.280  0.00  0.00            
ATOM   1266  HE1 MET X  82      43.300  44.140  54.660  0.00  0.00            
ATOM   1267  HE2 MET X  82      42.620  44.970  53.240  0.00  0.00            
ATOM   1268  HE3 MET X  82      42.330  45.580  54.890  0.00  0.00            
ATOM   1269  C   MET X  82      37.300  46.590  52.790  0.00  0.00            
ATOM   1270  O   MET X  82      36.480  47.020  53.610  0.00  0.00            
ATOM   1271  N   GLN X  83      36.970  45.740  51.820  0.00  0.00            
ATOM   1272  H   GLN X  83      37.700  45.450  51.170  0.00  0.00            
ATOM   1273  CA  GLN X  83      35.690  45.030  51.740  0.00  0.00            
ATOM   1274  HA  GLN X  83      35.130  45.180  52.670  0.00  0.00            
ATOM   1275  CB  GLN X  83      34.850  45.590  50.570  0.00  0.00            
ATOM   1276  HB1 GLN X  83      35.330  45.320  49.620  0.00  0.00            
ATOM   1277  HB2 GLN X  83      34.800  46.670  50.640  0.00  0.00            
ATOM   1278  CG  GLN X  83      33.430  45.010  50.610  0.00  0.00            
ATOM   1279  HG1 GLN X  83      32.920  45.400  51.500  0.00  0.00            
ATOM   1280  HG2 GLN X  83      33.480  43.930  50.700  0.00  0.00            
ATOM   1281  CD  GLN X  83      32.560  45.340  49.400  0.00  0.00            
ATOM   1282  OE1 GLN X  83      32.920  46.080  48.490  0.00  0.00            
ATOM   1283  NE2 GLN X  83      31.320  44.900  49.380  0.00  0.00            
ATOM   1284 HE21 GLN X  83      30.970  44.320  50.120  0.00  0.00            
ATOM   1285 HE22 GLN X  83      30.760  45.010  48.540  0.00  0.00            
ATOM   1286  C   GLN X  83      36.000  43.540  51.590  0.00  0.00            
ATOM   1287  O   GLN X  83      36.520  43.130  50.550  0.00  0.00            
ATOM   1288  N   ASN X  84      35.730  42.720  52.600  0.00  0.00            
ATOM   1289  H   ASN X  84      35.390  43.100  53.480  0.00  0.00            
ATOM   1290  CA  ASN X  84      36.010  41.280  52.550  0.00  0.00            
ATOM   1291  HA  ASN X  84      35.930  40.900  53.570  0.00  0.00            
ATOM   1292  CB  ASN X  84      34.910  40.590  51.710  0.00  0.00            
ATOM   1293  HB1 ASN X  84      35.040  39.500  51.760  0.00  0.00            
ATOM   1294  HB2 ASN X  84      35.010  40.900  50.680  0.00  0.00            
ATOM   1295  CG  ASN X  84      33.490  40.900  52.170  0.00  0.00            
ATOM   1296  OD1 ASN X  84      33.100  40.640  53.290  0.00  0.00            
ATOM   1297  ND2 ASN X  84      32.680  41.490  51.330  0.00  0.00            
ATOM   1298 HD21 ASN X  84      32.980  41.710  50.380  0.00  0.00            
ATOM   1299 HD22 ASN X  84      31.740  41.650  51.630  0.00  0.00            
ATOM   1300  C   ASN X  84      37.470  41.000  52.120  0.00  0.00            
ATOM   1301  O   ASN X  84      38.400  41.490  52.770  0.00  0.00            
ATOM   1302  N   CYS X  85      37.710  40.280  51.010  0.00  0.00            
ATOM   1303  H   CYS X  85      36.920  39.880  50.520  0.00  0.00            
ATOM   1304  CA  CYS X  85      39.050  40.010  50.470  0.00  0.00            
ATOM   1305  HA  CYS X  85      39.750  40.060  51.300  0.00  0.00            
ATOM   1306  CB  CYS X  85      39.120  38.580  49.930  0.00  0.00            
ATOM   1307  HB1 CYS X  85      40.100  38.410  49.480  0.00  0.00            
ATOM   1308  HB2 CYS X  85      38.350  38.430  49.190  0.00  0.00            
ATOM   1309  SG  CYS X  85      38.900  37.400  51.290  0.00  0.00            
ATOM   1310  HG  CYS X  85      39.300  36.330  50.600  0.00  0.00            
ATOM   1311  C   CYS X  85      39.580  41.050  49.460  0.00  0.00            
ATOM   1312  O   CYS X  85      40.520  40.750  48.710  0.00  0.00            
ATOM   1313  N   VAL X  86      39.020  42.260  49.400  0.00  0.00            
ATOM   1314  H   VAL X  86      38.240  42.480  50.000  0.00  0.00            
ATOM   1315  CA  VAL X  86      39.430  43.290  48.420  0.00  0.00            
ATOM   1316  HA  VAL X  86      40.360  42.970  47.960  0.00  0.00            
ATOM   1317  CB  VAL X  86      38.430  43.440  47.250  0.00  0.00            
ATOM   1318  HB  VAL X  86      38.880  44.120  46.550  0.00  0.00            
ATOM   1319  CG1 VAL X  86      38.280  42.110  46.520  0.00  0.00            
ATOM   1320 HG11 VAL X  86      37.460  42.170  45.820  0.00  0.00            
ATOM   1321 HG12 VAL X  86      39.210  41.920  46.000  0.00  0.00            
ATOM   1322 HG13 VAL X  86      38.110  41.290  47.210  0.00  0.00            
ATOM   1323  CG2 VAL X  86      37.050  44.000  47.590  0.00  0.00            
ATOM   1324 HG21 VAL X  86      36.500  44.210  46.680  0.00  0.00            
ATOM   1325 HG22 VAL X  86      36.470  43.280  48.160  0.00  0.00            
ATOM   1326 HG23 VAL X  86      37.150  44.930  48.160  0.00  0.00            
ATOM   1327  C   VAL X  86      39.740  44.650  49.030  0.00  0.00            
ATOM   1328  O   VAL X  86      39.200  45.030  50.070  0.00  0.00            
ATOM   1329  N   LEU X  87      40.610  45.390  48.360  0.00  0.00            
ATOM   1330  H   LEU X  87      40.980  45.010  47.490  0.00  0.00            
ATOM   1331  CA  LEU X  87      40.870  46.800  48.610  0.00  0.00            
ATOM   1332  HA  LEU X  87      40.530  47.060  49.610  0.00  0.00            
ATOM   1333  CB  LEU X  87      42.380  47.080  48.490  0.00  0.00            
ATOM   1334  HB1 LEU X  87      42.550  48.060  48.050  0.00  0.00            
ATOM   1335  HB2 LEU X  87      42.830  46.340  47.820  0.00  0.00            
ATOM   1336  CG  LEU X  87      43.100  47.030  49.850  0.00  0.00            
ATOM   1337  HG  LEU X  87      42.830  46.120  50.380  0.00  0.00            
ATOM   1338  CD1 LEU X  87      44.600  47.030  49.590  0.00  0.00            
ATOM   1339 HD11 LEU X  87      45.120  47.050  50.540  0.00  0.00            
ATOM   1340 HD12 LEU X  87      44.870  46.130  49.050  0.00  0.00            
ATOM   1341 HD13 LEU X  87      44.880  47.900  48.990  0.00  0.00            
ATOM   1342  CD2 LEU X  87      42.770  48.260  50.710  0.00  0.00            
ATOM   1343 HD21 LEU X  87      43.350  48.220  51.630  0.00  0.00            
ATOM   1344 HD22 LEU X  87      43.010  49.170  50.170  0.00  0.00            
ATOM   1345 HD23 LEU X  87      41.710  48.260  50.970  0.00  0.00            
ATOM   1346  C   LEU X  87      40.090  47.670  47.620  0.00  0.00            
ATOM   1347  O   LEU X  87      40.130  47.450  46.410  0.00  0.00            
ATOM   1348  N   LYS X  88      39.450  48.710  48.150  0.00  0.00            
ATOM   1349  H   LYS X  88      39.410  48.760  49.170  0.00  0.00            
ATOM   1350  CA  LYS X  88      38.810  49.790  47.400  0.00  0.00            
ATOM   1351  HA  LYS X  88      38.810  49.550  46.340  0.00  0.00            
ATOM   1352  CB  LYS X  88      37.340  49.930  47.840  0.00  0.00            
ATOM   1353  HB1 LYS X  88      36.900  50.760  47.290  0.00  0.00            
ATOM   1354  HB2 LYS X  88      37.300  50.150  48.900  0.00  0.00            
ATOM   1355  CG  LYS X  88      36.510  48.660  47.560  0.00  0.00            
ATOM   1356  HG1 LYS X  88      36.950  47.820  48.110  0.00  0.00            
ATOM   1357  HG2 LYS X  88      36.550  48.430  46.500  0.00  0.00            
ATOM   1358  CD  LYS X  88      35.050  48.780  48.000  0.00  0.00            
ATOM   1359  HD1 LYS X  88      35.000  49.140  49.030  0.00  0.00            
ATOM   1360  HD2 LYS X  88      34.620  47.780  47.970  0.00  0.00            
ATOM   1361  CE  LYS X  88      34.230  49.700  47.080  0.00  0.00            
ATOM   1362  HE1 LYS X  88      34.340  49.310  46.060  0.00  0.00            
ATOM   1363  HE2 LYS X  88      34.640  50.710  47.100  0.00  0.00            
ATOM   1364  NZ  LYS X  88      32.800  49.720  47.460  0.00  0.00            
ATOM   1365  HZ1 LYS X  88      32.200  50.050  46.720  0.00  0.00            
ATOM   1366  HZ2 LYS X  88      32.480  48.790  47.740  0.00  0.00            
ATOM   1367  HZ3 LYS X  88      32.620  50.330  48.250  0.00  0.00            
ATOM   1368  C   LYS X  88      39.610  51.070  47.620  0.00  0.00            
ATOM   1369  O   LYS X  88      39.450  51.730  48.640  0.00  0.00            
ATOM   1370  N   LEU X  89      40.510  51.400  46.690  0.00  0.00            
ATOM   1371  H   LEU X  89      40.570  50.830  45.850  0.00  0.00            
ATOM   1372  CA  LEU X  89      41.320  52.620  46.760  0.00  0.00            
ATOM   1373  HA  LEU X  89      41.440  52.920  47.810  0.00  0.00            
ATOM   1374  CB  LEU X  89      42.740  52.390  46.190  0.00  0.00            
ATOM   1375  HB1 LEU X  89      43.310  53.310  46.310  0.00  0.00            
ATOM   1376  HB2 LEU X  89      42.650  52.210  45.130  0.00  0.00            
ATOM   1377  CG  LEU X  89      43.540  51.240  46.820  0.00  0.00            
ATOM   1378  HG  LEU X  89      42.970  50.310  46.750  0.00  0.00            
ATOM   1379  CD1 LEU X  89      44.860  51.050  46.070  0.00  0.00            
ATOM   1380 HD11 LEU X  89      45.420  50.220  46.500  0.00  0.00            
ATOM   1381 HD12 LEU X  89      44.650  50.810  45.020  0.00  0.00            
ATOM   1382 HD13 LEU X  89      45.450  51.960  46.120  0.00  0.00            
ATOM   1383  CD2 LEU X  89      43.850  51.480  48.290  0.00  0.00            
ATOM   1384 HD21 LEU X  89      44.460  50.670  48.670  0.00  0.00            
ATOM   1385 HD22 LEU X  89      44.380  52.420  48.420  0.00  0.00            
ATOM   1386 HD23 LEU X  89      42.920  51.510  48.860  0.00  0.00            
ATOM   1387  C   LEU X  89      40.590  53.750  46.040  0.00  0.00            
ATOM   1388  O   LEU X  89      40.350  53.670  44.840  0.00  0.00            
ATOM   1389  N   LYS X  90      40.210  54.810  46.760  0.00  0.00            
ATOM   1390  H   LYS X  90      40.540  54.850  47.720  0.00  0.00            
ATOM   1391  CA  LYS X  90      39.580  56.000  46.190  0.00  0.00            
ATOM   1392  HA  LYS X  90      38.950  55.700  45.350  0.00  0.00            
ATOM   1393  CB  LYS X  90      38.690  56.690  47.250  0.00  0.00            
ATOM   1394  HB1 LYS X  90      39.310  57.290  47.910  0.00  0.00            
ATOM   1395  HB2 LYS X  90      38.200  55.920  47.850  0.00  0.00            
ATOM   1396  CG  LYS X  90      37.620  57.560  46.580  0.00  0.00            
ATOM   1397  HG1 LYS X  90      37.020  56.930  45.920  0.00  0.00            
ATOM   1398  HG2 LYS X  90      38.090  58.340  45.990  0.00  0.00            
ATOM   1399  CD  LYS X  90      36.700  58.200  47.630  0.00  0.00            
ATOM   1400  HD1 LYS X  90      37.270  58.920  48.220  0.00  0.00            
ATOM   1401  HD2 LYS X  90      36.310  57.420  48.290  0.00  0.00            
ATOM   1402  CE  LYS X  90      35.530  58.910  46.940  0.00  0.00            
ATOM   1403  HE1 LYS X  90      35.060  58.230  46.220  0.00  0.00            
ATOM   1404  HE2 LYS X  90      35.920  59.760  46.370  0.00  0.00            
ATOM   1405  NZ  LYS X  90      34.530  59.370  47.930  0.00  0.00            
ATOM   1406  HZ1 LYS X  90      33.860  60.000  47.500  0.00  0.00            
ATOM   1407  HZ2 LYS X  90      34.000  58.590  48.310  0.00  0.00            
ATOM   1408  HZ3 LYS X  90      34.970  59.860  48.700  0.00  0.00            
ATOM   1409  C   LYS X  90      40.660  56.940  45.650  0.00  0.00            
ATOM   1410  O   LYS X  90      41.660  57.150  46.340  0.00  0.00            
ATOM   1411  N   VAL X  91      40.460  57.510  44.470  0.00  0.00            
ATOM   1412  H   VAL X  91      39.600  57.310  43.980  0.00  0.00            
ATOM   1413  CA  VAL X  91      41.480  58.310  43.770  0.00  0.00            
ATOM   1414  HA  VAL X  91      42.330  58.460  44.440  0.00  0.00            
ATOM   1415  CB  VAL X  91      42.030  57.570  42.530  0.00  0.00            
ATOM   1416  HB  VAL X  91      42.670  58.250  41.980  0.00  0.00            
ATOM   1417  CG1 VAL X  91      42.880  56.360  42.940  0.00  0.00            
ATOM   1418 HG11 VAL X  91      43.340  55.920  42.050  0.00  0.00            
ATOM   1419 HG12 VAL X  91      43.680  56.680  43.600  0.00  0.00            
ATOM   1420 HG13 VAL X  91      42.280  55.610  43.440  0.00  0.00            
ATOM   1421  CG2 VAL X  91      40.900  57.110  41.600  0.00  0.00            
ATOM   1422 HG21 VAL X  91      41.310  56.940  40.600  0.00  0.00            
ATOM   1423 HG22 VAL X  91      40.440  56.190  41.970  0.00  0.00            
ATOM   1424 HG23 VAL X  91      40.140  57.880  41.520  0.00  0.00            
ATOM   1425  C   VAL X  91      41.000  59.720  43.400  0.00  0.00            
ATOM   1426  O   VAL X  91      39.810  60.020  43.410  0.00  0.00            
ATOM   1427  N   ASP X  92      41.950  60.620  43.100  0.00  0.00            
ATOM   1428  H   ASP X  92      42.910  60.340  43.210  0.00  0.00            
ATOM   1429  CA  ASP X  92      41.670  62.000  42.660  0.00  0.00            
ATOM   1430  HA  ASP X  92      40.990  62.470  43.370  0.00  0.00            
ATOM   1431  CB  ASP X  92      42.990  62.770  42.650  0.00  0.00            
ATOM   1432  HB1 ASP X  92      43.690  62.290  41.970  0.00  0.00            
ATOM   1433  HB2 ASP X  92      43.420  62.750  43.650  0.00  0.00            
ATOM   1434  CG  ASP X  92      42.800  64.230  42.230  0.00  0.00            
ATOM   1435  OD1 ASP X  92      42.230  65.000  43.040  0.00  0.00            
ATOM   1436  OD2 ASP X  92      43.310  64.640  41.160  0.00  0.00            
ATOM   1437  C   ASP X  92      40.990  62.090  41.270  0.00  0.00            
ATOM   1438  O   ASP X  92      40.400  63.120  40.940  0.00  0.00            
ATOM   1439  N   THR X  93      41.080  61.030  40.460  0.00  0.00            
ATOM   1440  H   THR X  93      41.540  60.200  40.810  0.00  0.00            
ATOM   1441  CA  THR X  93      40.620  61.020  39.070  0.00  0.00            
ATOM   1442  HA  THR X  93      40.150  61.970  38.840  0.00  0.00            
ATOM   1443  CB  THR X  93      41.790  60.830  38.080  0.00  0.00            
ATOM   1444  HB  THR X  93      42.030  59.770  37.990  0.00  0.00            
ATOM   1445  CG2 THR X  93      41.420  61.380  36.710  0.00  0.00            
ATOM   1446 HG21 THR X  93      42.180  61.130  35.980  0.00  0.00            
ATOM   1447 HG22 THR X  93      40.480  60.950  36.370  0.00  0.00            
ATOM   1448 HG23 THR X  93      41.300  62.460  36.780  0.00  0.00            
ATOM   1449  OG1 THR X  93      42.970  61.500  38.460  0.00  0.00            
ATOM   1450  HG1 THR X  93      43.460  61.670  37.640  0.00  0.00            
ATOM   1451  C   THR X  93      39.600  59.910  38.820  0.00  0.00            
ATOM   1452  O   THR X  93      39.870  58.740  39.090  0.00  0.00            
ATOM   1453  N   ALA X  94      38.460  60.240  38.220  0.00  0.00            
ATOM   1454  H   ALA X  94      38.250  61.220  38.060  0.00  0.00            
ATOM   1455  CA  ALA X  94      37.560  59.250  37.650  0.00  0.00            
ATOM   1456  HA  ALA X  94      37.440  58.450  38.370  0.00  0.00            
ATOM   1457  CB  ALA X  94      36.190  59.900  37.450  0.00  0.00            
ATOM   1458  HB1 ALA X  94      35.530  59.180  36.970  0.00  0.00            
ATOM   1459  HB2 ALA X  94      35.770  60.160  38.420  0.00  0.00            
ATOM   1460  HB3 ALA X  94      36.270  60.790  36.820  0.00  0.00            
ATOM   1461  C   ALA X  94      38.100  58.670  36.330  0.00  0.00            
ATOM   1462  O   ALA X  94      38.630  59.410  35.510  0.00  0.00            
ATOM   1463  N   ASN X  95      37.930  57.360  36.080  0.00  0.00            
ATOM   1464  H   ASN X  95      37.530  56.760  36.790  0.00  0.00            
ATOM   1465  CA  ASN X  95      38.360  56.780  34.800  0.00  0.00            
ATOM   1466  HA  ASN X  95      39.390  57.100  34.630  0.00  0.00            
ATOM   1467  CB  ASN X  95      38.370  55.240  34.860  0.00  0.00            
ATOM   1468  HB1 ASN X  95      37.370  54.860  35.030  0.00  0.00            
ATOM   1469  HB2 ASN X  95      38.950  54.910  35.710  0.00  0.00            
ATOM   1470  CG  ASN X  95      38.930  54.590  33.610  0.00  0.00            
ATOM   1471  OD1 ASN X  95      39.280  55.230  32.630  0.00  0.00            
ATOM   1472  ND2 ASN X  95      39.010  53.280  33.580  0.00  0.00            
ATOM   1473 HD21 ASN X  95      38.690  52.730  34.370  0.00  0.00            
ATOM   1474 HD22 ASN X  95      39.430  52.860  32.760  0.00  0.00            
ATOM   1475  C   ASN X  95      37.470  57.300  33.640  0.00  0.00            
ATOM   1476  O   ASN X  95      36.280  56.970  33.610  0.00  0.00            
ATOM   1477  N   PRO X  96      38.000  58.050  32.650  0.00  0.00            
ATOM   1478  CD  PRO X  96      39.390  58.450  32.470  0.00  0.00            
ATOM   1479  HD1 PRO X  96      40.090  57.690  32.800  0.00  0.00            
ATOM   1480  HD2 PRO X  96      39.570  59.380  33.010  0.00  0.00            
ATOM   1481  CG  PRO X  96      39.560  58.670  30.970  0.00  0.00            
ATOM   1482  HG1 PRO X  96      39.720  57.720  30.470  0.00  0.00            
ATOM   1483  HG2 PRO X  96      40.370  59.350  30.740  0.00  0.00            
ATOM   1484  CB  PRO X  96      38.190  59.240  30.580  0.00  0.00            
ATOM   1485  HB1 PRO X  96      37.990  59.100  29.520  0.00  0.00            
ATOM   1486  HB2 PRO X  96      38.160  60.300  30.820  0.00  0.00            
ATOM   1487  CA  PRO X  96      37.220  58.470  31.480  0.00  0.00            
ATOM   1488  HA  PRO X  96      36.390  59.120  31.780  0.00  0.00            
ATOM   1489  C   PRO X  96      36.650  57.270  30.710  0.00  0.00            
ATOM   1490  O   PRO X  96      35.550  57.340  30.160  0.00  0.00            
ATOM   1491  N   LYS X  97      37.400  56.160  30.660  0.00  0.00            
ATOM   1492  H   LYS X  97      38.240  56.130  31.230  0.00  0.00            
ATOM   1493  CA  LYS X  97      37.040  54.950  29.920  0.00  0.00            
ATOM   1494  HA  LYS X  97      36.540  55.240  29.000  0.00  0.00            
ATOM   1495  CB  LYS X  97      38.300  54.140  29.540  0.00  0.00            
ATOM   1496  HB1 LYS X  97      38.010  53.370  28.830  0.00  0.00            
ATOM   1497  HB2 LYS X  97      38.690  53.650  30.430  0.00  0.00            
ATOM   1498  CG  LYS X  97      39.430  54.980  28.920  0.00  0.00            
ATOM   1499  HG1 LYS X  97      39.910  55.570  29.700  0.00  0.00            
ATOM   1500  HG2 LYS X  97      39.030  55.650  28.160  0.00  0.00            
ATOM   1501  CD  LYS X  97      40.500  54.100  28.260  0.00  0.00            
ATOM   1502  HD1 LYS X  97      40.090  53.670  27.340  0.00  0.00            
ATOM   1503  HD2 LYS X  97      40.750  53.290  28.940  0.00  0.00            
ATOM   1504  CE  LYS X  97      41.780  54.880  27.960  0.00  0.00            
ATOM   1505  HE1 LYS X  97      42.210  55.210  28.910  0.00  0.00            
ATOM   1506  HE2 LYS X  97      41.550  55.770  27.360  0.00  0.00            
ATOM   1507  NZ  LYS X  97      42.770  54.020  27.270  0.00  0.00            
ATOM   1508  HZ1 LYS X  97      43.630  54.520  27.070  0.00  0.00            
ATOM   1509  HZ2 LYS X  97      43.020  53.240  27.860  0.00  0.00            
ATOM   1510  HZ3 LYS X  97      42.420  53.660  26.390  0.00  0.00            
ATOM   1511  C   LYS X  97      36.020  54.070  30.660  0.00  0.00            
ATOM   1512  O   LYS X  97      35.660  53.040  30.090  0.00  0.00            
ATOM   1513  N   THR X  98      35.540  54.460  31.850  0.00  0.00            
ATOM   1514  H   THR X  98      35.870  55.330  32.250  0.00  0.00            
ATOM   1515  CA  THR X  98      34.570  53.670  32.640  0.00  0.00            
ATOM   1516  HA  THR X  98      35.100  52.800  33.030  0.00  0.00            
ATOM   1517  CB  THR X  98      33.990  54.420  33.850  0.00  0.00            
ATOM   1518  HB  THR X  98      33.420  55.290  33.530  0.00  0.00            
ATOM   1519  CG2 THR X  98      33.100  53.510  34.710  0.00  0.00            
ATOM   1520 HG21 THR X  98      32.900  53.980  35.670  0.00  0.00            
ATOM   1521 HG22 THR X  98      32.150  53.360  34.210  0.00  0.00            
ATOM   1522 HG23 THR X  98      33.590  52.550  34.880  0.00  0.00            
ATOM   1523  OG1 THR X  98      35.020  54.840  34.710  0.00  0.00            
ATOM   1524  HG1 THR X  98      35.290  55.730  34.420  0.00  0.00            
ATOM   1525  C   THR X  98      33.390  53.230  31.760  0.00  0.00            
ATOM   1526  O   THR X  98      32.620  54.080  31.310  0.00  0.00            
ATOM   1527  N   PRO X  99      33.230  51.920  31.480  0.00  0.00            
ATOM   1528  CD  PRO X  99      34.090  50.820  31.880  0.00  0.00            
ATOM   1529  HD1 PRO X  99      34.350  50.860  32.940  0.00  0.00            
ATOM   1530  HD2 PRO X  99      34.990  50.830  31.260  0.00  0.00            
ATOM   1531  CG  PRO X  99      33.310  49.540  31.610  0.00  0.00            
ATOM   1532  HG1 PRO X  99      32.720  49.270  32.480  0.00  0.00            
ATOM   1533  HG2 PRO X  99      33.950  48.710  31.320  0.00  0.00            
ATOM   1534  CB  PRO X  99      32.380  49.980  30.470  0.00  0.00            
ATOM   1535  HB1 PRO X  99      31.500  49.340  30.420  0.00  0.00            
ATOM   1536  HB2 PRO X  99      32.930  49.970  29.530  0.00  0.00            
ATOM   1537  CA  PRO X  99      32.030  51.420  30.840  0.00  0.00            
ATOM   1538  HA  PRO X  99      31.780  51.990  29.950  0.00  0.00            
ATOM   1539  C   PRO X  99      30.880  51.490  31.860  0.00  0.00            
ATOM   1540  O   PRO X  99      31.120  51.340  33.050  0.00  0.00            
ATOM   1541  N   LYS X 100      29.630  51.610  31.410  0.00  0.00            
ATOM   1542  H   LYS X 100      29.480  51.650  30.420  0.00  0.00            
ATOM   1543  CA  LYS X 100      28.510  51.250  32.300  0.00  0.00            
ATOM   1544  HA  LYS X 100      28.600  51.840  33.210  0.00  0.00            
ATOM   1545  CB  LYS X 100      27.160  51.620  31.650  0.00  0.00            
ATOM   1546  HB1 LYS X 100      27.180  51.340  30.600  0.00  0.00            
ATOM   1547  HB2 LYS X 100      27.020  52.700  31.710  0.00  0.00            
ATOM   1548  CG  LYS X 100      25.990  50.910  32.350  0.00  0.00            
ATOM   1549  HG1 LYS X 100      26.060  51.070  33.430  0.00  0.00            
ATOM   1550  HG2 LYS X 100      26.060  49.840  32.160  0.00  0.00            
ATOM   1551  CD  LYS X 100      24.610  51.410  31.880  0.00  0.00            
ATOM   1552  HD1 LYS X 100      24.600  51.540  30.800  0.00  0.00            
ATOM   1553  HD2 LYS X 100      24.390  52.370  32.350  0.00  0.00            
ATOM   1554  CE  LYS X 100      23.570  50.360  32.290  0.00  0.00            
ATOM   1555  HE1 LYS X 100      23.700  50.130  33.350  0.00  0.00            
ATOM   1556  HE2 LYS X 100      23.760  49.440  31.710  0.00  0.00            
ATOM   1557  NZ  LYS X 100      22.190  50.830  32.050  0.00  0.00            
ATOM   1558  HZ1 LYS X 100      21.500  50.120  32.280  0.00  0.00            
ATOM   1559  HZ2 LYS X 100      22.000  51.650  32.610  0.00  0.00            
ATOM   1560  HZ3 LYS X 100      22.060  51.080  31.060  0.00  0.00            
ATOM   1561  C   LYS X 100      28.650  49.770  32.690  0.00  0.00            
ATOM   1562  O   LYS X 100      28.860  48.930  31.810  0.00  0.00            
ATOM   1563  N   TYR X 101      28.600  49.480  33.990  0.00  0.00            
ATOM   1564  H   TYR X 101      28.420  50.240  34.640  0.00  0.00            
ATOM   1565  CA  TYR X 101      28.940  48.180  34.550  0.00  0.00            
ATOM   1566  HA  TYR X 101      28.970  47.450  33.740  0.00  0.00            
ATOM   1567  CB  TYR X 101      30.370  48.240  35.150  0.00  0.00            
ATOM   1568  HB1 TYR X 101      31.050  48.600  34.380  0.00  0.00            
ATOM   1569  HB2 TYR X 101      30.680  47.220  35.380  0.00  0.00            
ATOM   1570  CG  TYR X 101      30.540  49.080  36.400  0.00  0.00            
ATOM   1571  CD1 TYR X 101      31.000  50.410  36.300  0.00  0.00            
ATOM   1572  HD1 TYR X 101      31.240  50.840  35.340  0.00  0.00            
ATOM   1573  CE1 TYR X 101      31.150  51.210  37.460  0.00  0.00            
ATOM   1574  HE1 TYR X 101      31.490  52.240  37.390  0.00  0.00            
ATOM   1575  CZ  TYR X 101      30.840  50.670  38.720  0.00  0.00            
ATOM   1576  OH  TYR X 101      30.940  51.460  39.820  0.00  0.00            
ATOM   1577  HH  TYR X 101      30.350  51.190  40.540  0.00  0.00            
ATOM   1578  CE2 TYR X 101      30.410  49.330  38.830  0.00  0.00            
ATOM   1579  HE2 TYR X 101      30.210  48.910  39.800  0.00  0.00            
ATOM   1580  CD2 TYR X 101      30.280  48.540  37.670  0.00  0.00            
ATOM   1581  HD2 TYR X 101      29.970  47.510  37.770  0.00  0.00            
ATOM   1582  C   TYR X 101      27.910  47.650  35.560  0.00  0.00            
ATOM   1583  O   TYR X 101      27.040  48.380  36.030  0.00  0.00            
ATOM   1584  N   LYS X 102      28.040  46.370  35.910  0.00  0.00            
ATOM   1585  H   LYS X 102      28.750  45.830  35.430  0.00  0.00            
ATOM   1586  CA  LYS X 102      27.410  45.730  37.080  0.00  0.00            
ATOM   1587  HA  LYS X 102      27.090  46.510  37.780  0.00  0.00            
ATOM   1588  CB  LYS X 102      26.180  44.890  36.670  0.00  0.00            
ATOM   1589  HB1 LYS X 102      25.880  44.300  37.540  0.00  0.00            
ATOM   1590  HB2 LYS X 102      26.450  44.210  35.870  0.00  0.00            
ATOM   1591  CG  LYS X 102      25.000  45.770  36.250  0.00  0.00            
ATOM   1592  HG1 LYS X 102      25.220  46.260  35.300  0.00  0.00            
ATOM   1593  HG2 LYS X 102      24.880  46.550  37.000  0.00  0.00            
ATOM   1594  CD  LYS X 102      23.660  45.020  36.150  0.00  0.00            
ATOM   1595  HD1 LYS X 102      22.890  45.700  36.510  0.00  0.00            
ATOM   1596  HD2 LYS X 102      23.650  44.140  36.800  0.00  0.00            
ATOM   1597  CE  LYS X 102      23.270  44.630  34.720  0.00  0.00            
ATOM   1598  HE1 LYS X 102      23.410  45.490  34.070  0.00  0.00            
ATOM   1599  HE2 LYS X 102      22.200  44.390  34.710  0.00  0.00            
ATOM   1600  NZ  LYS X 102      24.000  43.460  34.180  0.00  0.00            
ATOM   1601  HZ1 LYS X 102      23.740  43.290  33.210  0.00  0.00            
ATOM   1602  HZ2 LYS X 102      25.010  43.550  34.220  0.00  0.00            
ATOM   1603  HZ3 LYS X 102      23.740  42.590  34.650  0.00  0.00            
ATOM   1604  C   LYS X 102      28.440  44.870  37.800  0.00  0.00            
ATOM   1605  O   LYS X 102      29.350  44.330  37.170  0.00  0.00            
ATOM   1606  N   PHE X 103      28.290  44.720  39.120  0.00  0.00            
ATOM   1607  H   PHE X 103      27.500  45.160  39.560  0.00  0.00            
ATOM   1608  CA  PHE X 103      28.990  43.720  39.920  0.00  0.00            
ATOM   1609  HA  PHE X 103      29.830  43.280  39.360  0.00  0.00            
ATOM   1610  CB  PHE X 103      29.540  44.350  41.210  0.00  0.00            
ATOM   1611  HB1 PHE X 103      29.790  43.530  41.890  0.00  0.00            
ATOM   1612  HB2 PHE X 103      28.740  44.920  41.690  0.00  0.00            
ATOM   1613  CG  PHE X 103      30.770  45.230  41.110  0.00  0.00            
ATOM   1614  CD1 PHE X 103      31.410  45.530  39.890  0.00  0.00            
ATOM   1615  HD1 PHE X 103      31.030  45.170  38.960  0.00  0.00            
ATOM   1616  CE1 PHE X 103      32.590  46.300  39.880  0.00  0.00            
ATOM   1617  HE1 PHE X 103      33.090  46.500  38.950  0.00  0.00            
ATOM   1618  CZ  PHE X 103      33.150  46.750  41.090  0.00  0.00            
ATOM   1619  HZ  PHE X 103      34.080  47.300  41.080  0.00  0.00            
ATOM   1620  CE2 PHE X 103      32.520  46.440  42.310  0.00  0.00            
ATOM   1621  HE2 PHE X 103      32.970  46.710  43.250  0.00  0.00            
ATOM   1622  CD2 PHE X 103      31.330  45.700  42.320  0.00  0.00            
ATOM   1623  HD2 PHE X 103      30.870  45.440  43.260  0.00  0.00            
ATOM   1624  C   PHE X 103      28.000  42.600  40.240  0.00  0.00            
ATOM   1625  O   PHE X 103      27.020  42.850  40.930  0.00  0.00            
ATOM   1626  N   VAL X 104      28.230  41.400  39.720  0.00  0.00            
ATOM   1627  H   VAL X 104      29.070  41.260  39.160  0.00  0.00            
ATOM   1628  CA  VAL X 104      27.320  40.250  39.890  0.00  0.00            
ATOM   1629  HA  VAL X 104      26.530  40.530  40.600  0.00  0.00            
ATOM   1630  CB  VAL X 104      26.620  39.870  38.570  0.00  0.00            
ATOM   1631  HB  VAL X 104      25.840  39.140  38.810  0.00  0.00            
ATOM   1632  CG1 VAL X 104      25.950  41.090  37.920  0.00  0.00            
ATOM   1633 HG11 VAL X 104      25.270  40.760  37.130  0.00  0.00            
ATOM   1634 HG12 VAL X 104      25.390  41.640  38.670  0.00  0.00            
ATOM   1635 HG13 VAL X 104      26.700  41.750  37.490  0.00  0.00            
ATOM   1636  CG2 VAL X 104      27.540  39.240  37.520  0.00  0.00            
ATOM   1637 HG21 VAL X 104      26.950  38.990  36.640  0.00  0.00            
ATOM   1638 HG22 VAL X 104      28.330  39.940  37.250  0.00  0.00            
ATOM   1639 HG23 VAL X 104      27.980  38.320  37.910  0.00  0.00            
ATOM   1640  C   VAL X 104      28.060  39.070  40.520  0.00  0.00            
ATOM   1641  O   VAL X 104      29.250  38.880  40.240  0.00  0.00            
ATOM   1642  N   ARG X 105      27.380  38.250  41.320  0.00  0.00            
ATOM   1643  H   ARG X 105      26.420  38.470  41.560  0.00  0.00            
ATOM   1644  CA  ARG X 105      27.920  36.960  41.780  0.00  0.00            
ATOM   1645  HA  ARG X 105      28.990  36.950  41.600  0.00  0.00            
ATOM   1646  CB  ARG X 105      27.730  36.810  43.290  0.00  0.00            
ATOM   1647  HB1 ARG X 105      26.660  36.690  43.520  0.00  0.00            
ATOM   1648  HB2 ARG X 105      28.100  37.700  43.800  0.00  0.00            
ATOM   1649  CG  ARG X 105      28.510  35.580  43.800  0.00  0.00            
ATOM   1650  HG1 ARG X 105      29.570  35.740  43.620  0.00  0.00            
ATOM   1651  HG2 ARG X 105      28.180  34.690  43.260  0.00  0.00            
ATOM   1652  CD  ARG X 105      28.280  35.360  45.290  0.00  0.00            
ATOM   1653  HD1 ARG X 105      27.210  35.180  45.450  0.00  0.00            
ATOM   1654  HD2 ARG X 105      28.550  36.270  45.840  0.00  0.00            
ATOM   1655  NE  ARG X 105      29.040  34.200  45.800  0.00  0.00            
ATOM   1656  HE  ARG X 105      28.570  33.320  45.820  0.00  0.00            
ATOM   1657  CZ  ARG X 105      30.300  34.200  46.200  0.00  0.00            
ATOM   1658  NH1 ARG X 105      31.070  35.240  46.130  0.00  0.00            
ATOM   1659 HH11 ARG X 105      30.700  36.140  45.800  0.00  0.00            
ATOM   1660 HH12 ARG X 105      32.050  35.210  46.380  0.00  0.00            
ATOM   1661  NH2 ARG X 105      30.800  33.110  46.710  0.00  0.00            
ATOM   1662 HH21 ARG X 105      30.210  32.320  46.930  0.00  0.00            
ATOM   1663 HH22 ARG X 105      31.710  33.170  47.160  0.00  0.00            
ATOM   1664  C   ARG X 105      27.280  35.830  40.980  0.00  0.00            
ATOM   1665  O   ARG X 105      26.080  35.600  41.070  0.00  0.00            
ATOM   1666  N   ILE X 106      28.100  35.140  40.180  0.00  0.00            
ATOM   1667  H   ILE X 106      29.090  35.360  40.210  0.00  0.00            
ATOM   1668  CA  ILE X 106      27.640  34.070  39.290  0.00  0.00            
ATOM   1669  HA  ILE X 106      26.640  34.340  38.950  0.00  0.00            
ATOM   1670  CB  ILE X 106      28.510  33.980  38.020  0.00  0.00            
ATOM   1671  HB  ILE X 106      28.160  33.140  37.420  0.00  0.00            
ATOM   1672  CG2 ILE X 106      28.320  35.240  37.170  0.00  0.00            
ATOM   1673 HG21 ILE X 106      28.760  35.080  36.190  0.00  0.00            
ATOM   1674 HG22 ILE X 106      27.260  35.450  37.040  0.00  0.00            
ATOM   1675 HG23 ILE X 106      28.800  36.100  37.650  0.00  0.00            
ATOM   1676  CG1 ILE X 106      30.020  33.790  38.270  0.00  0.00            
ATOM   1677 HG11 ILE X 106      30.390  34.530  38.970  0.00  0.00            
ATOM   1678 HG12 ILE X 106      30.560  33.970  37.340  0.00  0.00            
ATOM   1679  CD  ILE X 106      30.400  32.400  38.770  0.00  0.00            
ATOM   1680  HD1 ILE X 106      31.470  32.260  38.660  0.00  0.00            
ATOM   1681  HD2 ILE X 106      30.150  32.290  39.820  0.00  0.00            
ATOM   1682  HD3 ILE X 106      29.880  31.630  38.190  0.00  0.00            
ATOM   1683  C   ILE X 106      27.460  32.730  40.010  0.00  0.00            
ATOM   1684  O   ILE X 106      27.960  32.520  41.120  0.00  0.00            
ATOM   1685  N   GLN X 107      26.760  31.800  39.370  0.00  0.00            
ATOM   1686  H   GLN X 107      26.350  32.030  38.480  0.00  0.00            
ATOM   1687  CA  GLN X 107      26.550  30.440  39.870  0.00  0.00            
ATOM   1688  HA  GLN X 107      26.710  30.450  40.950  0.00  0.00            
ATOM   1689  CB  GLN X 107      25.100  30.010  39.610  0.00  0.00            
ATOM   1690  HB1 GLN X 107      24.990  28.940  39.780  0.00  0.00            
ATOM   1691  HB2 GLN X 107      24.850  30.210  38.570  0.00  0.00            
ATOM   1692  CG  GLN X 107      24.100  30.750  40.510  0.00  0.00            
ATOM   1693  HG1 GLN X 107      23.100  30.540  40.140  0.00  0.00            
ATOM   1694  HG2 GLN X 107      24.250  31.830  40.430  0.00  0.00            
ATOM   1695  CD  GLN X 107      24.150  30.360  41.990  0.00  0.00            
ATOM   1696  OE1 GLN X 107      24.870  29.470  42.430  0.00  0.00            
ATOM   1697  NE2 GLN X 107      23.350  30.980  42.840  0.00  0.00            
ATOM   1698 HE21 GLN X 107      22.790  31.770  42.540  0.00  0.00            
ATOM   1699 HE22 GLN X 107      23.400  30.710  43.810  0.00  0.00            
ATOM   1700  C   GLN X 107      27.530  29.420  39.260  0.00  0.00            
ATOM   1701  O   GLN X 107      27.990  29.610  38.120  0.00  0.00            
ATOM   1702  N   PRO X 108      27.820  28.300  39.950  0.00  0.00            
ATOM   1703  CD  PRO X 108      27.500  28.020  41.340  0.00  0.00            
ATOM   1704  HD1 PRO X 108      26.450  27.730  41.420  0.00  0.00            
ATOM   1705  HD2 PRO X 108      27.720  28.870  41.990  0.00  0.00            
ATOM   1706  CG  PRO X 108      28.380  26.840  41.730  0.00  0.00            
ATOM   1707  HG1 PRO X 108      27.950  26.250  42.540  0.00  0.00            
ATOM   1708  HG2 PRO X 108      29.380  27.190  41.990  0.00  0.00            
ATOM   1709  CB  PRO X 108      28.450  26.050  40.420  0.00  0.00            
ATOM   1710  HB1 PRO X 108      27.570  25.420  40.330  0.00  0.00            
ATOM   1711  HB2 PRO X 108      29.350  25.450  40.370  0.00  0.00            
ATOM   1712  CA  PRO X 108      28.450  27.130  39.340  0.00  0.00            
ATOM   1713  HA  PRO X 108      29.480  27.380  39.090  0.00  0.00            
ATOM   1714  C   PRO X 108      27.690  26.690  38.090  0.00  0.00            
ATOM   1715  O   PRO X 108      26.460  26.620  38.080  0.00  0.00            
ATOM   1716  N   GLY X 109      28.440  26.400  37.020  0.00  0.00            
ATOM   1717  H   GLY X 109      29.450  26.470  37.120  0.00  0.00            
ATOM   1718  CA  GLY X 109      27.920  26.090  35.690  0.00  0.00            
ATOM   1719  HA1 GLY X 109      26.940  25.640  35.790  0.00  0.00            
ATOM   1720  HA2 GLY X 109      28.580  25.360  35.230  0.00  0.00            
ATOM   1721  C   GLY X 109      27.800  27.290  34.740  0.00  0.00            
ATOM   1722  O   GLY X 109      27.600  27.070  33.540  0.00  0.00            
ATOM   1723  N   GLN X 110      27.940  28.530  35.200  0.00  0.00            
ATOM   1724  H   GLN X 110      28.060  28.680  36.200  0.00  0.00            
ATOM   1725  CA  GLN X 110      27.930  29.710  34.320  0.00  0.00            
ATOM   1726  HA  GLN X 110      27.290  29.490  33.470  0.00  0.00            
ATOM   1727  CB  GLN X 110      27.340  30.940  35.040  0.00  0.00            
ATOM   1728  HB1 GLN X 110      27.490  31.820  34.410  0.00  0.00            
ATOM   1729  HB2 GLN X 110      27.880  31.110  35.980  0.00  0.00            
ATOM   1730  CG  GLN X 110      25.840  30.820  35.340  0.00  0.00            
ATOM   1731  HG1 GLN X 110      25.470  31.770  35.710  0.00  0.00            
ATOM   1732  HG2 GLN X 110      25.680  30.060  36.100  0.00  0.00            
ATOM   1733  CD  GLN X 110      25.060  30.430  34.090  0.00  0.00            
ATOM   1734  OE1 GLN X 110      24.610  29.300  33.940  0.00  0.00            
ATOM   1735  NE2 GLN X 110      24.970  31.290  33.100  0.00  0.00            
ATOM   1736 HE21 GLN X 110      25.250  32.250  33.200  0.00  0.00            
ATOM   1737 HE22 GLN X 110      24.420  31.010  32.300  0.00  0.00            
ATOM   1738  C   GLN X 110      29.300  30.020  33.720  0.00  0.00            
ATOM   1739  O   GLN X 110      30.340  29.870  34.380  0.00  0.00            
ATOM   1740  N   THR X 111      29.300  30.530  32.490  0.00  0.00            
ATOM   1741  H   THR X 111      28.410  30.670  32.020  0.00  0.00            
ATOM   1742  CA  THR X 111      30.490  30.970  31.750  0.00  0.00            
ATOM   1743  HA  THR X 111      31.360  30.460  32.160  0.00  0.00            
ATOM   1744  CB  THR X 111      30.410  30.630  30.260  0.00  0.00            
ATOM   1745  HB  THR X 111      31.270  31.060  29.740  0.00  0.00            
ATOM   1746  CG2 THR X 111      30.410  29.120  30.010  0.00  0.00            
ATOM   1747 HG21 THR X 111      30.340  28.920  28.940  0.00  0.00            
ATOM   1748 HG22 THR X 111      31.330  28.700  30.410  0.00  0.00            
ATOM   1749 HG23 THR X 111      29.560  28.670  30.520  0.00  0.00            
ATOM   1750  OG1 THR X 111      29.230  31.160  29.710  0.00  0.00            
ATOM   1751  HG1 THR X 111      29.330  31.230  28.750  0.00  0.00            
ATOM   1752  C   THR X 111      30.750  32.460  31.870  0.00  0.00            
ATOM   1753  O   THR X 111      29.820  33.270  32.020  0.00  0.00            
ATOM   1754  N   PHE X 112      32.030  32.830  31.770  0.00  0.00            
ATOM   1755  H   PHE X 112      32.730  32.100  31.650  0.00  0.00            
ATOM   1756  CA  PHE X 112      32.510  34.200  31.750  0.00  0.00            
ATOM   1757  HA  PHE X 112      31.800  34.830  31.230  0.00  0.00            
ATOM   1758  CB  PHE X 112      32.640  34.710  33.190  0.00  0.00            
ATOM   1759  HB1 PHE X 112      31.690  34.560  33.690  0.00  0.00            
ATOM   1760  HB2 PHE X 112      32.830  35.780  33.160  0.00  0.00            
ATOM   1761  CG  PHE X 112      33.710  34.050  34.040  0.00  0.00            
ATOM   1762  CD1 PHE X 112      33.450  32.810  34.660  0.00  0.00            
ATOM   1763  HD1 PHE X 112      32.530  32.290  34.470  0.00  0.00            
ATOM   1764  CE1 PHE X 112      34.390  32.270  35.560  0.00  0.00            
ATOM   1765  HE1 PHE X 112      34.170  31.340  36.070  0.00  0.00            
ATOM   1766  CZ  PHE X 112      35.570  32.970  35.830  0.00  0.00            
ATOM   1767  HZ  PHE X 112      36.270  32.580  36.560  0.00  0.00            
ATOM   1768  CE2 PHE X 112      35.850  34.180  35.180  0.00  0.00            
ATOM   1769  HE2 PHE X 112      36.760  34.710  35.390  0.00  0.00            
ATOM   1770  CD2 PHE X 112      34.920  34.710  34.270  0.00  0.00            
ATOM   1771  HD2 PHE X 112      35.140  35.630  33.760  0.00  0.00            
ATOM   1772  C   PHE X 112      33.840  34.310  31.020  0.00  0.00            
ATOM   1773  O   PHE X 112      34.600  33.340  30.940  0.00  0.00            
ATOM   1774  N   SER X 113      34.150  35.490  30.510  0.00  0.00            
ATOM   1775  H   SER X 113      33.510  36.270  30.640  0.00  0.00            
ATOM   1776  CA  SER X 113      35.440  35.780  29.880  0.00  0.00            
ATOM   1777  HA  SER X 113      35.860  34.860  29.470  0.00  0.00            
ATOM   1778  CB  SER X 113      35.270  36.760  28.730  0.00  0.00            
ATOM   1779  HB1 SER X 113      36.210  36.810  28.190  0.00  0.00            
ATOM   1780  HB2 SER X 113      35.010  37.750  29.110  0.00  0.00            
ATOM   1781  OG  SER X 113      34.270  36.310  27.860  0.00  0.00            
ATOM   1782  HG  SER X 113      34.220  35.330  27.930  0.00  0.00            
ATOM   1783  C   SER X 113      36.430  36.350  30.880  0.00  0.00            
ATOM   1784  O   SER X 113      36.050  37.110  31.760  0.00  0.00            
ATOM   1785  N   VAL X 114      37.690  35.980  30.720  0.00  0.00            
ATOM   1786  H   VAL X 114      37.900  35.330  29.960  0.00  0.00            
ATOM   1787  CA  VAL X 114      38.830  36.390  31.530  0.00  0.00            
ATOM   1788  HA  VAL X 114      38.490  36.970  32.390  0.00  0.00            
ATOM   1789  CB  VAL X 114      39.610  35.160  32.040  0.00  0.00            
ATOM   1790  HB  VAL X 114      39.970  34.580  31.190  0.00  0.00            
ATOM   1791  CG1 VAL X 114      40.810  35.570  32.900  0.00  0.00            
ATOM   1792 HG11 VAL X 114      41.290  34.670  33.280  0.00  0.00            
ATOM   1793 HG12 VAL X 114      41.540  36.110  32.300  0.00  0.00            
ATOM   1794 HG13 VAL X 114      40.490  36.190  33.730  0.00  0.00            
ATOM   1795  CG2 VAL X 114      38.690  34.260  32.870  0.00  0.00            
ATOM   1796 HG21 VAL X 114      39.260  33.430  33.290  0.00  0.00            
ATOM   1797 HG22 VAL X 114      38.250  34.850  33.670  0.00  0.00            
ATOM   1798 HG23 VAL X 114      37.900  33.860  32.240  0.00  0.00            
ATOM   1799  C   VAL X 114      39.740  37.250  30.670  0.00  0.00            
ATOM   1800  O   VAL X 114      40.210  36.800  29.630  0.00  0.00            
ATOM   1801  N   LEU X 115      40.040  38.460  31.160  0.00  0.00            
ATOM   1802  H   LEU X 115      39.620  38.750  32.030  0.00  0.00            
ATOM   1803  CA  LEU X 115      41.150  39.260  30.640  0.00  0.00            
ATOM   1804  HA  LEU X 115      41.390  38.910  29.630  0.00  0.00            
ATOM   1805  CB  LEU X 115      40.730  40.730  30.550  0.00  0.00            
ATOM   1806  HB1 LEU X 115      40.570  41.120  31.560  0.00  0.00            
ATOM   1807  HB2 LEU X 115      39.780  40.790  30.010  0.00  0.00            
ATOM   1808  CG  LEU X 115      41.760  41.610  29.820  0.00  0.00            
ATOM   1809  HG  LEU X 115      42.720  41.530  30.320  0.00  0.00            
ATOM   1810  CD1 LEU X 115      41.940  41.180  28.360  0.00  0.00            
ATOM   1811 HD11 LEU X 115      42.380  41.980  27.770  0.00  0.00            
ATOM   1812 HD12 LEU X 115      42.610  40.320  28.310  0.00  0.00            
ATOM   1813 HD13 LEU X 115      40.980  40.900  27.930  0.00  0.00            
ATOM   1814  CD2 LEU X 115      41.310  43.070  29.870  0.00  0.00            
ATOM   1815 HD21 LEU X 115      42.060  43.690  29.380  0.00  0.00            
ATOM   1816 HD22 LEU X 115      40.350  43.180  29.380  0.00  0.00            
ATOM   1817 HD23 LEU X 115      41.240  43.380  30.910  0.00  0.00            
ATOM   1818  C   LEU X 115      42.370  39.030  31.530  0.00  0.00            
ATOM   1819  O   LEU X 115      42.390  39.460  32.680  0.00  0.00            
ATOM   1820  N   ALA X 116      43.370  38.330  30.990  0.00  0.00            
ATOM   1821  H   ALA X 116      43.300  38.060  30.010  0.00  0.00            
ATOM   1822  CA  ALA X 116      44.660  38.140  31.640  0.00  0.00            
ATOM   1823  HA  ALA X 116      44.500  37.930  32.700  0.00  0.00            
ATOM   1824  CB  ALA X 116      45.360  36.930  31.010  0.00  0.00            
ATOM   1825  HB1 ALA X 116      46.380  36.870  31.380  0.00  0.00            
ATOM   1826  HB2 ALA X 116      44.820  36.020  31.270  0.00  0.00            
ATOM   1827  HB3 ALA X 116      45.390  37.030  29.920  0.00  0.00            
ATOM   1828  C   ALA X 116      45.500  39.420  31.520  0.00  0.00            
ATOM   1829  O   ALA X 116      45.750  39.910  30.420  0.00  0.00            
ATOM   1830  N   CYS X 117      45.930  39.960  32.660  0.00  0.00            
ATOM   1831  H   CYS X 117      45.650  39.510  33.530  0.00  0.00            
ATOM   1832  CA  CYS X 117      46.690  41.200  32.770  0.00  0.00            
ATOM   1833  HA  CYS X 117      47.030  41.500  31.780  0.00  0.00            
ATOM   1834  CB  CYS X 117      45.800  42.300  33.360  0.00  0.00            
ATOM   1835  HB1 CYS X 117      46.380  43.220  33.450  0.00  0.00            
ATOM   1836  HB2 CYS X 117      45.460  41.990  34.350  0.00  0.00            
ATOM   1837  SG  CYS X 117      44.370  42.600  32.300  0.00  0.00            
ATOM   1838  HG  CYS X 117      43.720  43.440  33.110  0.00  0.00            
ATOM   1839  C   CYS X 117      47.920  41.010  33.660  0.00  0.00            
ATOM   1840  O   CYS X 117      47.860  40.300  34.660  0.00  0.00            
ATOM   1841  N   TYR X 118      49.010  41.710  33.340  0.00  0.00            
ATOM   1842  H   TYR X 118      48.970  42.310  32.530  0.00  0.00            
ATOM   1843  CA  TYR X 118      50.220  41.750  34.160  0.00  0.00            
ATOM   1844  HA  TYR X 118      49.980  41.500  35.190  0.00  0.00            
ATOM   1845  CB  TYR X 118      51.260  40.750  33.640  0.00  0.00            
ATOM   1846  HB1 TYR X 118      52.130  40.810  34.300  0.00  0.00            
ATOM   1847  HB2 TYR X 118      51.590  41.050  32.650  0.00  0.00            
ATOM   1848  CG  TYR X 118      50.810  39.300  33.570  0.00  0.00            
ATOM   1849  CD1 TYR X 118      50.100  38.830  32.450  0.00  0.00            
ATOM   1850  HD1 TYR X 118      49.810  39.510  31.660  0.00  0.00            
ATOM   1851  CE1 TYR X 118      49.760  37.460  32.350  0.00  0.00            
ATOM   1852  HE1 TYR X 118      49.220  37.090  31.490  0.00  0.00            
ATOM   1853  CZ  TYR X 118      50.150  36.570  33.360  0.00  0.00            
ATOM   1854  OH  TYR X 118      49.850  35.250  33.240  0.00  0.00            
ATOM   1855  HH  TYR X 118      50.310  34.720  33.900  0.00  0.00            
ATOM   1856  CE2 TYR X 118      50.840  37.050  34.500  0.00  0.00            
ATOM   1857  HE2 TYR X 118      51.130  36.390  35.290  0.00  0.00            
ATOM   1858  CD2 TYR X 118      51.160  38.420  34.610  0.00  0.00            
ATOM   1859  HD2 TYR X 118      51.700  38.770  35.470  0.00  0.00            
ATOM   1860  C   TYR X 118      50.810  43.170  34.120  0.00  0.00            
ATOM   1861  O   TYR X 118      50.860  43.780  33.060  0.00  0.00            
ATOM   1862  N   ASN X 119      51.250  43.680  35.280  0.00  0.00            
ATOM   1863  H   ASN X 119      51.190  43.110  36.110  0.00  0.00            
ATOM   1864  CA  ASN X 119      51.740  45.050  35.450  0.00  0.00            
ATOM   1865  HA  ASN X 119      51.820  45.240  36.520  0.00  0.00            
ATOM   1866  CB  ASN X 119      53.180  45.150  34.940  0.00  0.00            
ATOM   1867  HB1 ASN X 119      53.490  46.190  35.020  0.00  0.00            
ATOM   1868  HB2 ASN X 119      53.240  44.840  33.890  0.00  0.00            
ATOM   1869  CG  ASN X 119      54.130  44.310  35.770  0.00  0.00            
ATOM   1870  OD1 ASN X 119      54.510  43.200  35.430  0.00  0.00            
ATOM   1871  ND2 ASN X 119      54.510  44.800  36.930  0.00  0.00            
ATOM   1872 HD21 ASN X 119      54.110  45.680  37.240  0.00  0.00            
ATOM   1873 HD22 ASN X 119      55.100  44.230  37.500  0.00  0.00            
ATOM   1874  C   ASN X 119      50.760  46.130  34.930  0.00  0.00            
ATOM   1875  O   ASN X 119      51.170  47.160  34.390  0.00  0.00            
ATOM   1876  N   GLY X 120      49.450  45.880  35.060  0.00  0.00            
ATOM   1877  H   GLY X 120      49.170  45.040  35.570  0.00  0.00            
ATOM   1878  CA  GLY X 120      48.360  46.740  34.570  0.00  0.00            
ATOM   1879  HA1 GLY X 120      48.580  47.770  34.830  0.00  0.00            
ATOM   1880  HA2 GLY X 120      47.440  46.440  35.060  0.00  0.00            
ATOM   1881  C   GLY X 120      48.130  46.660  33.050  0.00  0.00            
ATOM   1882  O   GLY X 120      47.270  47.380  32.550  0.00  0.00            
ATOM   1883  N   SER X 121      48.880  45.830  32.320  0.00  0.00            
ATOM   1884  H   SER X 121      49.550  45.250  32.810  0.00  0.00            
ATOM   1885  CA  SER X 121      48.790  45.670  30.870  0.00  0.00            
ATOM   1886  HA  SER X 121      48.230  46.500  30.450  0.00  0.00            
ATOM   1887  CB  SER X 121      50.200  45.740  30.260  0.00  0.00            
ATOM   1888  HB1 SER X 121      50.770  44.860  30.550  0.00  0.00            
ATOM   1889  HB2 SER X 121      50.710  46.630  30.630  0.00  0.00            
ATOM   1890  OG  SER X 121      50.110  45.810  28.850  0.00  0.00            
ATOM   1891  HG  SER X 121      50.980  45.620  28.480  0.00  0.00            
ATOM   1892  C   SER X 121      48.130  44.330  30.500  0.00  0.00            
ATOM   1893  O   SER X 121      48.600  43.280  30.950  0.00  0.00            
ATOM   1894  N   PRO X 122      47.060  44.300  29.690  0.00  0.00            
ATOM   1895  CD  PRO X 122      46.200  45.430  29.380  0.00  0.00            
ATOM   1896  HD1 PRO X 122      46.570  45.930  28.480  0.00  0.00            
ATOM   1897  HD2 PRO X 122      46.140  46.140  30.200  0.00  0.00            
ATOM   1898  CG  PRO X 122      44.830  44.820  29.120  0.00  0.00            
ATOM   1899  HG1 PRO X 122      44.250  45.470  28.470  0.00  0.00            
ATOM   1900  HG2 PRO X 122      44.320  44.660  30.070  0.00  0.00            
ATOM   1901  CB  PRO X 122      45.180  43.480  28.470  0.00  0.00            
ATOM   1902  HB1 PRO X 122      45.360  43.630  27.410  0.00  0.00            
ATOM   1903  HB2 PRO X 122      44.390  42.750  28.630  0.00  0.00            
ATOM   1904  CA  PRO X 122      46.470  43.060  29.190  0.00  0.00            
ATOM   1905  HA  PRO X 122      46.190  42.440  30.040  0.00  0.00            
ATOM   1906  C   PRO X 122      47.420  42.260  28.270  0.00  0.00            
ATOM   1907  O   PRO X 122      48.230  42.850  27.550  0.00  0.00            
ATOM   1908  N   SER X 123      47.350  40.920  28.300  0.00  0.00            
ATOM   1909  H   SER X 123      46.740  40.500  28.990  0.00  0.00            
ATOM   1910  CA  SER X 123      48.170  40.020  27.470  0.00  0.00            
ATOM   1911  HA  SER X 123      48.600  40.600  26.650  0.00  0.00            
ATOM   1912  CB  SER X 123      49.330  39.430  28.280  0.00  0.00            
ATOM   1913  HB1 SER X 123      49.880  40.260  28.720  0.00  0.00            
ATOM   1914  HB2 SER X 123      50.000  38.890  27.610  0.00  0.00            
ATOM   1915  OG  SER X 123      48.880  38.560  29.300  0.00  0.00            
ATOM   1916  HG  SER X 123      49.090  37.640  29.050  0.00  0.00            
ATOM   1917  C   SER X 123      47.420  38.870  26.790  0.00  0.00            
ATOM   1918  O   SER X 123      47.990  38.190  25.940  0.00  0.00            
ATOM   1919  N   GLY X 124      46.150  38.640  27.130  0.00  0.00            
ATOM   1920  H   GLY X 124      45.720  39.180  27.870  0.00  0.00            
ATOM   1921  CA  GLY X 124      45.320  37.650  26.440  0.00  0.00            
ATOM   1922  HA1 GLY X 124      45.820  36.680  26.460  0.00  0.00            
ATOM   1923  HA2 GLY X 124      45.220  37.950  25.400  0.00  0.00            
ATOM   1924  C   GLY X 124      43.930  37.490  27.030  0.00  0.00            
ATOM   1925  O   GLY X 124      43.630  37.990  28.120  0.00  0.00            
ATOM   1926  N   VAL X 125      43.050  36.830  26.280  0.00  0.00            
ATOM   1927  H   VAL X 125      43.370  36.400  25.420  0.00  0.00            
ATOM   1928  CA  VAL X 125      41.610  36.780  26.570  0.00  0.00            
ATOM   1929  HA  VAL X 125      41.490  36.960  27.640  0.00  0.00            
ATOM   1930  CB  VAL X 125      40.880  37.940  25.850  0.00  0.00            
ATOM   1931  HB  VAL X 125      41.320  38.870  26.200  0.00  0.00            
ATOM   1932  CG1 VAL X 125      40.990  37.930  24.320  0.00  0.00            
ATOM   1933 HG11 VAL X 125      40.490  38.820  23.920  0.00  0.00            
ATOM   1934 HG12 VAL X 125      42.030  37.970  24.020  0.00  0.00            
ATOM   1935 HG13 VAL X 125      40.510  37.050  23.900  0.00  0.00            
ATOM   1936  CG2 VAL X 125      39.410  37.950  26.240  0.00  0.00            
ATOM   1937 HG21 VAL X 125      38.960  38.880  25.910  0.00  0.00            
ATOM   1938 HG22 VAL X 125      38.890  37.110  25.790  0.00  0.00            
ATOM   1939 HG23 VAL X 125      39.370  37.870  27.320  0.00  0.00            
ATOM   1940  C   VAL X 125      40.990  35.410  26.290  0.00  0.00            
ATOM   1941  O   VAL X 125      41.120  34.880  25.180  0.00  0.00            
ATOM   1942  N   TYR X 126      40.320  34.820  27.280  0.00  0.00            
ATOM   1943  H   TYR X 126      40.240  35.300  28.170  0.00  0.00            
ATOM   1944  CA  TYR X 126      39.780  33.460  27.180  0.00  0.00            
ATOM   1945  HA  TYR X 126      39.500  33.280  26.150  0.00  0.00            
ATOM   1946  CB  TYR X 126      40.870  32.440  27.540  0.00  0.00            
ATOM   1947  HB1 TYR X 126      41.680  32.550  26.820  0.00  0.00            
ATOM   1948  HB2 TYR X 126      40.470  31.440  27.400  0.00  0.00            
ATOM   1949  CG  TYR X 126      41.450  32.520  28.940  0.00  0.00            
ATOM   1950  CD1 TYR X 126      40.870  31.790  29.990  0.00  0.00            
ATOM   1951  HD1 TYR X 126      39.980  31.200  29.810  0.00  0.00            
ATOM   1952  CE1 TYR X 126      41.430  31.850  31.280  0.00  0.00            
ATOM   1953  HE1 TYR X 126      40.980  31.310  32.090  0.00  0.00            
ATOM   1954  CZ  TYR X 126      42.570  32.640  31.520  0.00  0.00            
ATOM   1955  OH  TYR X 126      43.090  32.680  32.770  0.00  0.00            
ATOM   1956  HH  TYR X 126      43.840  33.290  32.840  0.00  0.00            
ATOM   1957  CE2 TYR X 126      43.160  33.360  30.460  0.00  0.00            
ATOM   1958  HE2 TYR X 126      44.040  33.960  30.640  0.00  0.00            
ATOM   1959  CD2 TYR X 126      42.600  33.300  29.170  0.00  0.00            
ATOM   1960  HD2 TYR X 126      43.060  33.850  28.360  0.00  0.00            
ATOM   1961  C   TYR X 126      38.510  33.210  27.990  0.00  0.00            
ATOM   1962  O   TYR X 126      38.270  33.860  29.000  0.00  0.00            
ATOM   1963  N   GLN X 127      37.690  32.250  27.560  0.00  0.00            
ATOM   1964  H   GLN X 127      37.930  31.760  26.700  0.00  0.00            
ATOM   1965  CA  GLN X 127      36.480  31.850  28.280  0.00  0.00            
ATOM   1966  HA  GLN X 127      36.060  32.740  28.740  0.00  0.00            
ATOM   1967  CB  GLN X 127      35.450  31.280  27.290  0.00  0.00            
ATOM   1968  HB1 GLN X 127      35.700  30.240  27.090  0.00  0.00            
ATOM   1969  HB2 GLN X 127      35.530  31.820  26.360  0.00  0.00            
ATOM   1970  CG  GLN X 127      33.980  31.320  27.760  0.00  0.00            
ATOM   1971  HG1 GLN X 127      33.890  30.860  28.740  0.00  0.00            
ATOM   1972  HG2 GLN X 127      33.380  30.740  27.060  0.00  0.00            
ATOM   1973  CD  GLN X 127      33.380  32.730  27.820  0.00  0.00            
ATOM   1974  OE1 GLN X 127      34.060  33.730  27.870  0.00  0.00            
ATOM   1975  NE2 GLN X 127      32.070  32.880  27.870  0.00  0.00            
ATOM   1976 HE21 GLN X 127      31.440  32.110  27.710  0.00  0.00            
ATOM   1977 HE22 GLN X 127      31.730  33.830  27.910  0.00  0.00            
ATOM   1978  C   GLN X 127      36.810  30.850  29.400  0.00  0.00            
ATOM   1979  O   GLN X 127      37.560  29.890  29.200  0.00  0.00            
ATOM   1980  N   CYS X 128      36.190  31.070  30.550  0.00  0.00            
ATOM   1981  H   CYS X 128      35.610  31.910  30.610  0.00  0.00            
ATOM   1982  CA  CYS X 128      36.150  30.190  31.710  0.00  0.00            
ATOM   1983  HA  CYS X 128      36.670  29.260  31.490  0.00  0.00            
ATOM   1984  CB  CYS X 128      36.840  30.890  32.890  0.00  0.00            
ATOM   1985  HB1 CYS X 128      36.340  30.650  33.830  0.00  0.00            
ATOM   1986  HB2 CYS X 128      36.800  31.970  32.770  0.00  0.00            
ATOM   1987  SG  CYS X 128      38.560  30.320  32.980  0.00  0.00            
ATOM   1988  HG  CYS X 128      38.980  31.270  33.820  0.00  0.00            
ATOM   1989  C   CYS X 128      34.700  29.820  32.050  0.00  0.00            
ATOM   1990  O   CYS X 128      33.730  30.440  31.600  0.00  0.00            
ATOM   1991  N   ALA X 129      34.560  28.790  32.890  0.00  0.00            
ATOM   1992  H   ALA X 129      35.380  28.300  33.180  0.00  0.00            
ATOM   1993  CA  ALA X 129      33.290  28.330  33.430  0.00  0.00            
ATOM   1994  HA  ALA X 129      32.540  29.120  33.340  0.00  0.00            
ATOM   1995  CB  ALA X 129      32.830  27.120  32.620  0.00  0.00            
ATOM   1996  HB1 ALA X 129      31.850  26.790  32.980  0.00  0.00            
ATOM   1997  HB2 ALA X 129      32.770  27.370  31.570  0.00  0.00            
ATOM   1998  HB3 ALA X 129      33.560  26.310  32.750  0.00  0.00            
ATOM   1999  C   ALA X 129      33.470  28.010  34.910  0.00  0.00            
ATOM   2000  O   ALA X 129      34.380  27.250  35.260  0.00  0.00            
ATOM   2001  N   MET X 130      32.620  28.560  35.770  0.00  0.00            
ATOM   2002  H   MET X 130      31.850  29.120  35.400  0.00  0.00            
ATOM   2003  CA  MET X 130      32.670  28.300  37.210  0.00  0.00            
ATOM   2004  HA  MET X 130      33.680  28.490  37.560  0.00  0.00            
ATOM   2005  CB  MET X 130      31.710  29.250  37.940  0.00  0.00            
ATOM   2006  HB1 MET X 130      30.690  29.080  37.600  0.00  0.00            
ATOM   2007  HB2 MET X 130      31.990  30.280  37.680  0.00  0.00            
ATOM   2008  CG  MET X 130      31.760  29.090  39.460  0.00  0.00            
ATOM   2009  HG1 MET X 130      31.440  28.080  39.720  0.00  0.00            
ATOM   2010  HG2 MET X 130      31.050  29.780  39.920  0.00  0.00            
ATOM   2011  SD  MET X 130      33.380  29.340  40.230  0.00  0.00            
ATOM   2012  CE  MET X 130      33.590  31.130  40.050  0.00  0.00            
ATOM   2013  HE1 MET X 130      34.480  31.450  40.590  0.00  0.00            
ATOM   2014  HE2 MET X 130      33.690  31.390  39.000  0.00  0.00            
ATOM   2015  HE3 MET X 130      32.730  31.650  40.480  0.00  0.00            
ATOM   2016  C   MET X 130      32.320  26.840  37.470  0.00  0.00            
ATOM   2017  O   MET X 130      31.250  26.370  37.080  0.00  0.00            
ATOM   2018  N   ARG X 131      33.220  26.100  38.120  0.00  0.00            
ATOM   2019  H   ARG X 131      34.080  26.530  38.430  0.00  0.00            
ATOM   2020  CA  ARG X 131      33.020  24.670  38.370  0.00  0.00            
ATOM   2021  HA  ARG X 131      32.560  24.240  37.480  0.00  0.00            
ATOM   2022  CB  ARG X 131      34.380  23.990  38.580  0.00  0.00            
ATOM   2023  HB1 ARG X 131      34.230  22.960  38.910  0.00  0.00            
ATOM   2024  HB2 ARG X 131      34.910  24.490  39.390  0.00  0.00            
ATOM   2025  CG  ARG X 131      35.270  23.980  37.320  0.00  0.00            
ATOM   2026  HG1 ARG X 131      36.170  23.420  37.560  0.00  0.00            
ATOM   2027  HG2 ARG X 131      35.560  25.000  37.070  0.00  0.00            
ATOM   2028  CD  ARG X 131      34.640  23.340  36.080  0.00  0.00            
ATOM   2029  HD1 ARG X 131      35.390  23.290  35.290  0.00  0.00            
ATOM   2030  HD2 ARG X 131      33.810  23.960  35.730  0.00  0.00            
ATOM   2031  NE  ARG X 131      34.150  21.980  36.380  0.00  0.00            
ATOM   2032  HE  ARG X 131      34.430  21.560  37.270  0.00  0.00            
ATOM   2033  CZ  ARG X 131      33.350  21.210  35.680  0.00  0.00            
ATOM   2034  NH1 ARG X 131      32.910  21.500  34.490  0.00  0.00            
ATOM   2035 HH11 ARG X 131      33.060  22.420  34.100  0.00  0.00            
ATOM   2036 HH12 ARG X 131      32.190  20.900  34.100  0.00  0.00            
ATOM   2037  NH2 ARG X 131      32.960  20.090  36.210  0.00  0.00            
ATOM   2038 HH21 ARG X 131      33.190  19.920  37.190  0.00  0.00            
ATOM   2039 HH22 ARG X 131      32.340  19.450  35.720  0.00  0.00            
ATOM   2040  C   ARG X 131      32.050  24.420  39.530  0.00  0.00            
ATOM   2041  O   ARG X 131      31.940  25.270  40.420  0.00  0.00            
ATOM   2042  N   PRO X 132      31.360  23.260  39.570  0.00  0.00            
ATOM   2043  CD  PRO X 132      31.210  22.350  38.440  0.00  0.00            
ATOM   2044  HD1 PRO X 132      32.160  21.900  38.210  0.00  0.00            
ATOM   2045  HD2 PRO X 132      30.820  22.880  37.570  0.00  0.00            
ATOM   2046  CG  PRO X 132      30.220  21.280  38.870  0.00  0.00            
ATOM   2047  HG1 PRO X 132      30.500  20.310  38.470  0.00  0.00            
ATOM   2048  HG2 PRO X 132      29.210  21.560  38.550  0.00  0.00            
ATOM   2049  CB  PRO X 132      30.290  21.310  40.400  0.00  0.00            
ATOM   2050  HB1 PRO X 132      31.130  20.690  40.730  0.00  0.00            
ATOM   2051  HB2 PRO X 132      29.360  20.960  40.850  0.00  0.00            
ATOM   2052  CA  PRO X 132      30.560  22.780  40.700  0.00  0.00            
ATOM   2053  HA  PRO X 132      29.610  23.310  40.710  0.00  0.00            
ATOM   2054  C   PRO X 132      31.210  22.960  42.080  0.00  0.00            
ATOM   2055  O   PRO X 132      30.510  23.300  43.030  0.00  0.00            
ATOM   2056  N   ASN X 133      32.540  22.800  42.160  0.00  0.00            
ATOM   2057  H   ASN X 133      33.020  22.490  41.330  0.00  0.00            
ATOM   2058  CA  ASN X 133      33.380  22.990  43.360  0.00  0.00            
ATOM   2059  HA  ASN X 133      32.750  22.810  44.230  0.00  0.00            
ATOM   2060  CB  ASN X 133      34.480  21.910  43.360  0.00  0.00            
ATOM   2061  HB1 ASN X 133      34.020  20.930  43.220  0.00  0.00            
ATOM   2062  HB2 ASN X 133      34.960  21.910  44.330  0.00  0.00            
ATOM   2063  CG  ASN X 133      35.570  22.090  42.310  0.00  0.00            
ATOM   2064  OD1 ASN X 133      35.600  23.050  41.540  0.00  0.00            
ATOM   2065  ND2 ASN X 133      36.510  21.180  42.270  0.00  0.00            
ATOM   2066 HD21 ASN X 133      36.460  20.400  42.910  0.00  0.00            
ATOM   2067 HD22 ASN X 133      37.250  21.230  41.580  0.00  0.00            
ATOM   2068  C   ASN X 133      33.950  24.420  43.530  0.00  0.00            
ATOM   2069  O   ASN X 133      34.950  24.610  44.220  0.00  0.00            
ATOM   2070  N   PHE X 134      33.340  25.410  42.870  0.00  0.00            
ATOM   2071  H   PHE X 134      32.550  25.160  42.300  0.00  0.00            
ATOM   2072  CA  PHE X 134      33.700  26.840  42.870  0.00  0.00            
ATOM   2073  HA  PHE X 134      33.050  27.300  42.130  0.00  0.00            
ATOM   2074  CB  PHE X 134      33.320  27.470  44.220  0.00  0.00            
ATOM   2075  HB1 PHE X 134      33.660  28.500  44.210  0.00  0.00            
ATOM   2076  HB2 PHE X 134      33.870  26.950  45.000  0.00  0.00            
ATOM   2077  CG  PHE X 134      31.840  27.490  44.550  0.00  0.00            
ATOM   2078  CD1 PHE X 134      31.030  28.540  44.080  0.00  0.00            
ATOM   2079  HD1 PHE X 134      31.460  29.310  43.450  0.00  0.00            
ATOM   2080  CE1 PHE X 134      29.670  28.600  44.440  0.00  0.00            
ATOM   2081  HE1 PHE X 134      29.050  29.410  44.080  0.00  0.00            
ATOM   2082  CZ  PHE X 134      29.120  27.590  45.240  0.00  0.00            
ATOM   2083  HZ  PHE X 134      28.070  27.620  45.510  0.00  0.00            
ATOM   2084  CE2 PHE X 134      29.920  26.530  45.700  0.00  0.00            
ATOM   2085  HE2 PHE X 134      29.500  25.740  46.310  0.00  0.00            
ATOM   2086  CD2 PHE X 134      31.290  26.480  45.350  0.00  0.00            
ATOM   2087  HD2 PHE X 134      31.910  25.670  45.710  0.00  0.00            
ATOM   2088  C   PHE X 134      35.120  27.210  42.410  0.00  0.00            
ATOM   2089  O   PHE X 134      35.590  28.330  42.650  0.00  0.00            
ATOM   2090  N   THR X 135      35.820  26.320  41.700  0.00  0.00            
ATOM   2091  H   THR X 135      35.410  25.420  41.540  0.00  0.00            
ATOM   2092  CA  THR X 135      37.120  26.630  41.060  0.00  0.00            
ATOM   2093  HA  THR X 135      37.550  27.510  41.540  0.00  0.00            
ATOM   2094  CB  THR X 135      38.140  25.500  41.270  0.00  0.00            
ATOM   2095  HB  THR X 135      39.090  25.830  40.860  0.00  0.00            
ATOM   2096  CG2 THR X 135      38.360  25.160  42.740  0.00  0.00            
ATOM   2097 HG21 THR X 135      39.140  24.410  42.810  0.00  0.00            
ATOM   2098 HG22 THR X 135      38.680  26.060  43.280  0.00  0.00            
ATOM   2099 HG23 THR X 135      37.450  24.770  43.190  0.00  0.00            
ATOM   2100  OG1 THR X 135      37.750  24.330  40.600  0.00  0.00            
ATOM   2101  HG1 THR X 135      36.990  23.930  41.080  0.00  0.00            
ATOM   2102  C   THR X 135      36.970  26.970  39.570  0.00  0.00            
ATOM   2103  O   THR X 135      35.890  26.850  39.000  0.00  0.00            
ATOM   2104  N   ILE X 136      38.060  27.400  38.920  0.00  0.00            
ATOM   2105  H   ILE X 136      38.920  27.510  39.450  0.00  0.00            
ATOM   2106  CA  ILE X 136      38.180  27.410  37.450  0.00  0.00            
ATOM   2107  HA  ILE X 136      37.390  26.790  37.030  0.00  0.00            
ATOM   2108  CB  ILE X 136      38.040  28.820  36.810  0.00  0.00            
ATOM   2109  HB  ILE X 136      38.100  28.700  35.730  0.00  0.00            
ATOM   2110  CG2 ILE X 136      36.630  29.360  37.090  0.00  0.00            
ATOM   2111 HG21 ILE X 136      36.470  30.300  36.570  0.00  0.00            
ATOM   2112 HG22 ILE X 136      35.890  28.650  36.740  0.00  0.00            
ATOM   2113 HG23 ILE X 136      36.470  29.510  38.160  0.00  0.00            
ATOM   2114  CG1 ILE X 136      39.210  29.740  37.210  0.00  0.00            
ATOM   2115 HG11 ILE X 136      40.140  29.320  36.820  0.00  0.00            
ATOM   2116 HG12 ILE X 136      39.310  29.780  38.290  0.00  0.00            
ATOM   2117  CD  ILE X 136      39.160  31.180  36.700  0.00  0.00            
ATOM   2118  HD1 ILE X 136      39.990  31.740  37.130  0.00  0.00            
ATOM   2119  HD2 ILE X 136      39.230  31.200  35.620  0.00  0.00            
ATOM   2120  HD3 ILE X 136      38.230  31.660  37.020  0.00  0.00            
ATOM   2121  C   ILE X 136      39.510  26.790  37.020  0.00  0.00            
ATOM   2122  O   ILE X 136      40.460  26.720  37.800  0.00  0.00            
ATOM   2123  N   LYS X 137      39.590  26.360  35.770  0.00  0.00            
ATOM   2124  H   LYS X 137      38.760  26.420  35.200  0.00  0.00            
ATOM   2125  CA  LYS X 137      40.840  25.980  35.110  0.00  0.00            
ATOM   2126  HA  LYS X 137      41.640  25.830  35.830  0.00  0.00            
ATOM   2127  CB  LYS X 137      40.610  24.660  34.360  0.00  0.00            
ATOM   2128  HB1 LYS X 137      41.470  24.470  33.710  0.00  0.00            
ATOM   2129  HB2 LYS X 137      39.730  24.770  33.740  0.00  0.00            
ATOM   2130  CG  LYS X 137      40.430  23.440  35.300  0.00  0.00            
ATOM   2131  HG1 LYS X 137      40.320  23.790  36.320  0.00  0.00            
ATOM   2132  HG2 LYS X 137      41.340  22.850  35.270  0.00  0.00            
ATOM   2133  CD  LYS X 137      39.210  22.560  34.960  0.00  0.00            
ATOM   2134  HD1 LYS X 137      39.170  22.380  33.880  0.00  0.00            
ATOM   2135  HD2 LYS X 137      38.300  23.080  35.270  0.00  0.00            
ATOM   2136  CE  LYS X 137      39.330  21.210  35.690  0.00  0.00            
ATOM   2137  HE1 LYS X 137      39.630  21.410  36.730  0.00  0.00            
ATOM   2138  HE2 LYS X 137      40.130  20.630  35.220  0.00  0.00            
ATOM   2139  NZ  LYS X 137      38.070  20.420  35.710  0.00  0.00            
ATOM   2140  HZ1 LYS X 137      38.230  19.540  36.180  0.00  0.00            
ATOM   2141  HZ2 LYS X 137      37.340  20.860  36.260  0.00  0.00            
ATOM   2142  HZ3 LYS X 137      37.740  20.180  34.780  0.00  0.00            
ATOM   2143  C   LYS X 137      41.250  27.130  34.190  0.00  0.00            
ATOM   2144  O   LYS X 137      40.720  27.260  33.090  0.00  0.00            
ATOM   2145  N   GLY X 138      42.120  28.020  34.680  0.00  0.00            
ATOM   2146  H   GLY X 138      42.500  27.870  35.610  0.00  0.00            
ATOM   2147  CA  GLY X 138      42.570  29.210  33.960  0.00  0.00            
ATOM   2148  HA1 GLY X 138      42.660  30.030  34.670  0.00  0.00            
ATOM   2149  HA2 GLY X 138      41.830  29.510  33.220  0.00  0.00            
ATOM   2150  C   GLY X 138      43.920  29.050  33.250  0.00  0.00            
ATOM   2151  O   GLY X 138      44.390  27.940  32.980  0.00  0.00            
ATOM   2152  N   SER X 139      44.540  30.190  32.960  0.00  0.00            
ATOM   2153  H   SER X 139      44.030  31.040  33.170  0.00  0.00            
ATOM   2154  CA  SER X 139      45.930  30.380  32.520  0.00  0.00            
ATOM   2155  HA  SER X 139      46.550  29.550  32.850  0.00  0.00            
ATOM   2156  CB  SER X 139      46.000  30.440  30.990  0.00  0.00            
ATOM   2157  HB1 SER X 139      45.440  31.310  30.630  0.00  0.00            
ATOM   2158  HB2 SER X 139      45.550  29.540  30.590  0.00  0.00            
ATOM   2159  OG  SER X 139      47.340  30.500  30.530  0.00  0.00            
ATOM   2160  HG  SER X 139      47.360  31.090  29.750  0.00  0.00            
ATOM   2161  C   SER X 139      46.430  31.660  33.200  0.00  0.00            
ATOM   2162  O   SER X 139      46.120  32.780  32.760  0.00  0.00            
ATOM   2163  N   PHE X 140      47.090  31.480  34.340  0.00  0.00            
ATOM   2164  H   PHE X 140      47.310  30.530  34.600  0.00  0.00            
ATOM   2165  CA  PHE X 140      47.590  32.530  35.240  0.00  0.00            
ATOM   2166  HA  PHE X 140      47.560  33.480  34.730  0.00  0.00            
ATOM   2167  CB  PHE X 140      46.680  32.620  36.480  0.00  0.00            
ATOM   2168  HB1 PHE X 140      47.130  33.300  37.200  0.00  0.00            
ATOM   2169  HB2 PHE X 140      46.650  31.640  36.960  0.00  0.00            
ATOM   2170  CG  PHE X 140      45.270  33.100  36.200  0.00  0.00            
ATOM   2171  CD1 PHE X 140      45.020  34.430  35.830  0.00  0.00            
ATOM   2172  HD1 PHE X 140      45.830  35.130  35.710  0.00  0.00            
ATOM   2173  CE1 PHE X 140      43.710  34.880  35.590  0.00  0.00            
ATOM   2174  HE1 PHE X 140      43.530  35.900  35.290  0.00  0.00            
ATOM   2175  CZ  PHE X 140      42.630  33.990  35.730  0.00  0.00            
ATOM   2176  HZ  PHE X 140      41.630  34.340  35.550  0.00  0.00            
ATOM   2177  CE2 PHE X 140      42.870  32.650  36.080  0.00  0.00            
ATOM   2178  HE2 PHE X 140      42.050  31.960  36.170  0.00  0.00            
ATOM   2179  CD2 PHE X 140      44.190  32.200  36.300  0.00  0.00            
ATOM   2180  HD2 PHE X 140      44.370  31.170  36.550  0.00  0.00            
ATOM   2181  C   PHE X 140      49.060  32.270  35.620  0.00  0.00            
ATOM   2182  O   PHE X 140      49.450  31.120  35.740  0.00  0.00            
ATOM   2183  N   LEU X 141      49.840  33.350  35.800  0.00  0.00            
ATOM   2184  H   LEU X 141      49.390  34.250  35.780  0.00  0.00            
ATOM   2185  CA  LEU X 141      51.260  33.350  36.220  0.00  0.00            
ATOM   2186  HA  LEU X 141      51.500  32.400  36.690  0.00  0.00            
ATOM   2187  CB  LEU X 141      52.220  33.560  35.030  0.00  0.00            
ATOM   2188  HB1 LEU X 141      53.240  33.480  35.390  0.00  0.00            
ATOM   2189  HB2 LEU X 141      52.100  34.570  34.640  0.00  0.00            
ATOM   2190  CG  LEU X 141      52.060  32.580  33.850  0.00  0.00            
ATOM   2191  HG  LEU X 141      51.030  32.640  33.500  0.00  0.00            
ATOM   2192  CD1 LEU X 141      52.950  33.010  32.690  0.00  0.00            
ATOM   2193 HD11 LEU X 141      52.790  32.330  31.850  0.00  0.00            
ATOM   2194 HD12 LEU X 141      52.700  34.020  32.370  0.00  0.00            
ATOM   2195 HD13 LEU X 141      53.990  32.970  32.990  0.00  0.00            
ATOM   2196  CD2 LEU X 141      52.410  31.150  34.250  0.00  0.00            
ATOM   2197 HD21 LEU X 141      52.450  30.510  33.380  0.00  0.00            
ATOM   2198 HD22 LEU X 141      53.360  31.130  34.770  0.00  0.00            
ATOM   2199 HD23 LEU X 141      51.670  30.760  34.940  0.00  0.00            
ATOM   2200  C   LEU X 141      51.490  34.450  37.280  0.00  0.00            
ATOM   2201  O   LEU X 141      50.610  35.280  37.490  0.00  0.00            
ATOM   2202  N   ASN X 142      52.660  34.490  37.930  0.00  0.00            
ATOM   2203  H   ASN X 142      53.330  33.750  37.770  0.00  0.00            
ATOM   2204  CA  ASN X 142      52.980  35.500  38.950  0.00  0.00            
ATOM   2205  HA  ASN X 142      52.300  35.360  39.790  0.00  0.00            
ATOM   2206  CB  ASN X 142      54.440  35.350  39.440  0.00  0.00            
ATOM   2207  HB1 ASN X 142      54.660  36.170  40.110  0.00  0.00            
ATOM   2208  HB2 ASN X 142      55.110  35.420  38.590  0.00  0.00            
ATOM   2209  CG  ASN X 142      54.750  34.050  40.170  0.00  0.00            
ATOM   2210  OD1 ASN X 142      54.160  33.010  39.940  0.00  0.00            
ATOM   2211  ND2 ASN X 142      55.720  34.060  41.050  0.00  0.00            
ATOM   2212 HD21 ASN X 142      56.290  34.890  41.220  0.00  0.00            
ATOM   2213 HD22 ASN X 142      55.880  33.210  41.570  0.00  0.00            
ATOM   2214  C   ASN X 142      52.780  36.940  38.420  0.00  0.00            
ATOM   2215  O   ASN X 142      53.330  37.320  37.390  0.00  0.00            
ATOM   2216  N   GLY X 143      52.000  37.740  39.160  0.00  0.00            
ATOM   2217  H   GLY X 143      51.490  37.320  39.930  0.00  0.00            
ATOM   2218  CA  GLY X 143      51.660  39.120  38.810  0.00  0.00            
ATOM   2219  HA1 GLY X 143      52.460  39.570  38.230  0.00  0.00            
ATOM   2220  HA2 GLY X 143      51.560  39.690  39.740  0.00  0.00            
ATOM   2221  C   GLY X 143      50.350  39.270  38.030  0.00  0.00            
ATOM   2222  O   GLY X 143      49.960  40.400  37.730  0.00  0.00            
ATOM   2223  N   SER X 144      49.650  38.170  37.730  0.00  0.00            
ATOM   2224  H   SER X 144      50.020  37.280  38.030  0.00  0.00            
ATOM   2225  CA  SER X 144      48.300  38.160  37.150  0.00  0.00            
ATOM   2226  HA  SER X 144      48.300  38.880  36.340  0.00  0.00            
ATOM   2227  CB  SER X 144      47.970  36.800  36.530  0.00  0.00            
ATOM   2228  HB1 SER X 144      48.780  36.470  35.890  0.00  0.00            
ATOM   2229  HB2 SER X 144      47.070  36.920  35.930  0.00  0.00            
ATOM   2230  OG  SER X 144      47.730  35.840  37.550  0.00  0.00            
ATOM   2231  HG  SER X 144      47.180  35.140  37.170  0.00  0.00            
ATOM   2232  C   SER X 144      47.160  38.540  38.100  0.00  0.00            
ATOM   2233  O   SER X 144      46.080  38.890  37.620  0.00  0.00            
ATOM   2234  N   CYS X 145      47.340  38.470  39.420  0.00  0.00            
ATOM   2235  H   CYS X 145      48.200  38.070  39.770  0.00  0.00            
ATOM   2236  CA  CYS X 145      46.270  38.800  40.370  0.00  0.00            
ATOM   2237  HA  CYS X 145      45.440  38.130  40.170  0.00  0.00            
ATOM   2238  CB  CYS X 145      46.710  38.550  41.810  0.00  0.00            
ATOM   2239  HB1 CYS X 145      45.950  38.920  42.500  0.00  0.00            
ATOM   2240  HB2 CYS X 145      47.670  39.030  42.010  0.00  0.00            
ATOM   2241  SG  CYS X 145      46.830  36.760  41.990  0.00  0.00            
ATOM   2242  HG  CYS X 145      46.800  36.650  43.330  0.00  0.00            
ATOM   2243  C   CYS X 145      45.730  40.220  40.140  0.00  0.00            
ATOM   2244  O   CYS X 145      46.450  41.100  39.670  0.00  0.00            
ATOM   2245  N   GLY X 146      44.430  40.400  40.360  0.00  0.00            
ATOM   2246  H   GLY X 146      43.910  39.650  40.810  0.00  0.00            
ATOM   2247  CA  GLY X 146      43.710  41.560  39.840  0.00  0.00            
ATOM   2248  HA1 GLY X 146      44.350  42.430  39.890  0.00  0.00            
ATOM   2249  HA2 GLY X 146      42.860  41.750  40.480  0.00  0.00            
ATOM   2250  C   GLY X 146      43.210  41.430  38.390  0.00  0.00            
ATOM   2251  O   GLY X 146      42.420  42.260  37.960  0.00  0.00            
ATOM   2252  N   SER X 147      43.610  40.400  37.630  0.00  0.00            
ATOM   2253  H   SER X 147      44.340  39.780  37.980  0.00  0.00            
ATOM   2254  CA  SER X 147      42.940  40.020  36.370  0.00  0.00            
ATOM   2255  HA  SER X 147      43.010  40.840  35.660  0.00  0.00            
ATOM   2256  CB  SER X 147      43.570  38.770  35.740  0.00  0.00            
ATOM   2257  HB1 SER X 147      42.960  38.450  34.900  0.00  0.00            
ATOM   2258  HB2 SER X 147      43.610  37.970  36.470  0.00  0.00            
ATOM   2259  OG  SER X 147      44.880  39.040  35.270  0.00  0.00            
ATOM   2260  HG  SER X 147      45.460  39.100  36.060  0.00  0.00            
ATOM   2261  C   SER X 147      41.470  39.700  36.640  0.00  0.00            
ATOM   2262  O   SER X 147      41.170  39.020  37.620  0.00  0.00            
ATOM   2263  N   VAL X 148      40.570  40.180  35.780  0.00  0.00            
ATOM   2264  H   VAL X 148      40.890  40.650  34.940  0.00  0.00            
ATOM   2265  CA  VAL X 148      39.120  40.120  36.030  0.00  0.00            
ATOM   2266  HA  VAL X 148      38.970  39.710  37.020  0.00  0.00            
ATOM   2267  CB  VAL X 148      38.460  41.510  36.050  0.00  0.00            
ATOM   2268  HB  VAL X 148      37.390  41.380  36.250  0.00  0.00            
ATOM   2269  CG1 VAL X 148      39.020  42.360  37.190  0.00  0.00            
ATOM   2270 HG11 VAL X 148      38.450  43.270  37.280  0.00  0.00            
ATOM   2271 HG12 VAL X 148      38.950  41.800  38.120  0.00  0.00            
ATOM   2272 HG13 VAL X 148      40.070  42.610  36.990  0.00  0.00            
ATOM   2273  CG2 VAL X 148      38.590  42.280  34.730  0.00  0.00            
ATOM   2274 HG21 VAL X 148      38.050  43.220  34.810  0.00  0.00            
ATOM   2275 HG22 VAL X 148      39.640  42.500  34.520  0.00  0.00            
ATOM   2276 HG23 VAL X 148      38.170  41.700  33.920  0.00  0.00            
ATOM   2277  C   VAL X 148      38.370  39.200  35.080  0.00  0.00            
ATOM   2278  O   VAL X 148      38.730  39.030  33.910  0.00  0.00            
ATOM   2279  N   GLY X 149      37.280  38.640  35.600  0.00  0.00            
ATOM   2280  H   GLY X 149      37.050  38.880  36.560  0.00  0.00            
ATOM   2281  CA  GLY X 149      36.270  37.930  34.840  0.00  0.00            
ATOM   2282  HA1 GLY X 149      36.000  37.000  35.350  0.00  0.00            
ATOM   2283  HA2 GLY X 149      36.680  37.670  33.880  0.00  0.00            
ATOM   2284  C   GLY X 149      34.990  38.750  34.660  0.00  0.00            
ATOM   2285  O   GLY X 149      34.580  39.470  35.580  0.00  0.00            
ATOM   2286  N   PHE X 150      34.360  38.650  33.490  0.00  0.00            
ATOM   2287  H   PHE X 150      34.780  38.080  32.760  0.00  0.00            
ATOM   2288  CA  PHE X 150      33.120  39.370  33.150  0.00  0.00            
ATOM   2289  HA  PHE X 150      32.510  39.440  34.050  0.00  0.00            
ATOM   2290  CB  PHE X 150      33.480  40.800  32.710  0.00  0.00            
ATOM   2291  HB1 PHE X 150      34.040  41.290  33.500  0.00  0.00            
ATOM   2292  HB2 PHE X 150      32.560  41.370  32.580  0.00  0.00            
ATOM   2293  CG  PHE X 150      34.290  40.910  31.420  0.00  0.00            
ATOM   2294  CD1 PHE X 150      35.700  40.810  31.460  0.00  0.00            
ATOM   2295  HD1 PHE X 150      36.200  40.610  32.390  0.00  0.00            
ATOM   2296  CE1 PHE X 150      36.450  40.990  30.290  0.00  0.00            
ATOM   2297  HE1 PHE X 150      37.520  40.910  30.320  0.00  0.00            
ATOM   2298  CZ  PHE X 150      35.800  41.250  29.070  0.00  0.00            
ATOM   2299  HZ  PHE X 150      36.380  41.380  28.170  0.00  0.00            
ATOM   2300  CE2 PHE X 150      34.400  41.290  29.010  0.00  0.00            
ATOM   2301  HE2 PHE X 150      33.910  41.440  28.060  0.00  0.00            
ATOM   2302  CD2 PHE X 150      33.650  41.140  30.190  0.00  0.00            
ATOM   2303  HD2 PHE X 150      32.570  41.200  30.150  0.00  0.00            
ATOM   2304  C   PHE X 150      32.280  38.670  32.060  0.00  0.00            
ATOM   2305  O   PHE X 150      32.770  37.820  31.330  0.00  0.00            
ATOM   2306  N   ASN X 151      31.020  39.090  31.920  0.00  0.00            
ATOM   2307  H   ASN X 151      30.690  39.770  32.600  0.00  0.00            
ATOM   2308  CA  ASN X 151      30.240  38.980  30.680  0.00  0.00            
ATOM   2309  HA  ASN X 151      30.850  38.530  29.900  0.00  0.00            
ATOM   2310  CB  ASN X 151      28.980  38.120  30.880  0.00  0.00            
ATOM   2311  HB1 ASN X 151      28.320  38.220  30.020  0.00  0.00            
ATOM   2312  HB2 ASN X 151      28.440  38.470  31.760  0.00  0.00            
ATOM   2313  CG  ASN X 151      29.290  36.640  31.020  0.00  0.00            
ATOM   2314  OD1 ASN X 151      30.070  36.070  30.280  0.00  0.00            
ATOM   2315  ND2 ASN X 151      28.700  35.960  31.970  0.00  0.00            
ATOM   2316 HD21 ASN X 151      28.020  36.400  32.570  0.00  0.00            
ATOM   2317 HD22 ASN X 151      28.890  34.960  32.000  0.00  0.00            
ATOM   2318  C   ASN X 151      29.860  40.390  30.190  0.00  0.00            
ATOM   2319  O   ASN X 151      29.960  41.360  30.950  0.00  0.00            
ATOM   2320  N   ILE X 152      29.380  40.510  28.950  0.00  0.00            
ATOM   2321  H   ILE X 152      29.290  39.680  28.380  0.00  0.00            
ATOM   2322  CA  ILE X 152      28.710  41.720  28.450  0.00  0.00            
ATOM   2323  HA  ILE X 152      28.750  42.470  29.230  0.00  0.00            
ATOM   2324  CB  ILE X 152      29.420  42.330  27.220  0.00  0.00            
ATOM   2325  HB  ILE X 152      29.250  41.670  26.370  0.00  0.00            
ATOM   2326  CG2 ILE X 152      28.800  43.700  26.880  0.00  0.00            
ATOM   2327 HG21 ILE X 152      29.200  44.070  25.930  0.00  0.00            
ATOM   2328 HG22 ILE X 152      27.720  43.590  26.740  0.00  0.00            
ATOM   2329 HG23 ILE X 152      29.000  44.420  27.670  0.00  0.00            
ATOM   2330  CG1 ILE X 152      30.940  42.480  27.430  0.00  0.00            
ATOM   2331 HG11 ILE X 152      31.370  41.510  27.690  0.00  0.00            
ATOM   2332 HG12 ILE X 152      31.120  43.150  28.270  0.00  0.00            
ATOM   2333  CD  ILE X 152      31.700  42.990  26.200  0.00  0.00            
ATOM   2334  HD1 ILE X 152      32.770  42.880  26.360  0.00  0.00            
ATOM   2335  HD2 ILE X 152      31.420  42.420  25.320  0.00  0.00            
ATOM   2336  HD3 ILE X 152      31.480  44.050  26.030  0.00  0.00            
ATOM   2337  C   ILE X 152      27.240  41.390  28.190  0.00  0.00            
ATOM   2338  O   ILE X 152      26.930  40.420  27.510  0.00  0.00            
ATOM   2339  N   ASP X 153      26.330  42.200  28.750  0.00  0.00            
ATOM   2340  H   ASP X 153      26.680  42.970  29.300  0.00  0.00            
ATOM   2341  CA  ASP X 153      24.880  42.000  28.640  0.00  0.00            
ATOM   2342  HA  ASP X 153      24.650  40.940  28.730  0.00  0.00            
ATOM   2343  CB  ASP X 153      24.240  42.730  29.840  0.00  0.00            
ATOM   2344  HB1 ASP X 153      24.490  43.780  29.780  0.00  0.00            
ATOM   2345  HB2 ASP X 153      24.710  42.340  30.750  0.00  0.00            
ATOM   2346  CG  ASP X 153      22.720  42.620  30.040  0.00  0.00            
ATOM   2347  OD1 ASP X 153      21.960  42.290  29.100  0.00  0.00            
ATOM   2348  OD2 ASP X 153      22.280  43.020  31.140  0.00  0.00            
ATOM   2349  C   ASP X 153      24.390  42.470  27.250  0.00  0.00            
ATOM   2350  O   ASP X 153      23.930  41.670  26.430  0.00  0.00            
ATOM   2351  N   TYR X 154      24.600  43.760  26.970  0.00  0.00            
ATOM   2352  H   TYR X 154      25.020  44.310  27.690  0.00  0.00            
ATOM   2353  CA  TYR X 154      24.460  44.400  25.650  0.00  0.00            
ATOM   2354  HA  TYR X 154      24.480  43.640  24.870  0.00  0.00            
ATOM   2355  CB  TYR X 154      23.130  45.170  25.550  0.00  0.00            
ATOM   2356  HB1 TYR X 154      23.280  46.080  24.970  0.00  0.00            
ATOM   2357  HB2 TYR X 154      22.800  45.490  26.540  0.00  0.00            
ATOM   2358  CG  TYR X 154      22.010  44.400  24.890  0.00  0.00            
ATOM   2359  CD1 TYR X 154      21.410  43.310  25.550  0.00  0.00            
ATOM   2360  HD1 TYR X 154      21.730  43.010  26.540  0.00  0.00            
ATOM   2361  CE1 TYR X 154      20.440  42.540  24.880  0.00  0.00            
ATOM   2362  HE1 TYR X 154      20.000  41.680  25.350  0.00  0.00            
ATOM   2363  CZ  TYR X 154      20.060  42.870  23.560  0.00  0.00            
ATOM   2364  OH  TYR X 154      19.140  42.120  22.910  0.00  0.00            
ATOM   2365  HH  TYR X 154      18.910  42.490  22.050  0.00  0.00            
ATOM   2366  CE2 TYR X 154      20.620  44.010  22.940  0.00  0.00            
ATOM   2367  HE2 TYR X 154      20.320  44.290  21.940  0.00  0.00            
ATOM   2368  CD2 TYR X 154      21.590  44.770  23.600  0.00  0.00            
ATOM   2369  HD2 TYR X 154      22.030  45.630  23.110  0.00  0.00            
ATOM   2370  C   TYR X 154      25.670  45.300  25.380  0.00  0.00            
ATOM   2371  O   TYR X 154      26.600  44.930  24.680  0.00  0.00            
ATOM   2372  N   ASP X 155      25.670  46.460  26.030  0.00  0.00            
ATOM   2373  H   ASP X 155      24.820  46.750  26.510  0.00  0.00            
ATOM   2374  CA  ASP X 155      26.840  47.320  26.210  0.00  0.00            
ATOM   2375  HA  ASP X 155      27.620  47.020  25.510  0.00  0.00            
ATOM   2376  CB  ASP X 155      26.480  48.770  25.920  0.00  0.00            
ATOM   2377  HB1 ASP X 155      26.240  48.870  24.850  0.00  0.00            
ATOM   2378  HB2 ASP X 155      27.360  49.400  26.090  0.00  0.00            
ATOM   2379  CG  ASP X 155      25.330  49.460  26.690  0.00  0.00            
ATOM   2380  OD1 ASP X 155      24.500  48.570  27.350  0.00  0.00            
ATOM   2381  OD2 ASP X 155      25.260  50.570  26.840  0.00  0.00            
ATOM   2382  C   ASP X 155      27.420  47.130  27.630  0.00  0.00            
ATOM   2383  O   ASP X 155      28.620  47.320  27.820  0.00  0.00            
ATOM   2384  N   CYS X 156      26.620  46.740  28.630  0.00  0.00            
ATOM   2385  H   CYS X 156      25.650  46.590  28.440  0.00  0.00            
ATOM   2386  CA  CYS X 156      27.030  46.730  30.050  0.00  0.00            
ATOM   2387  HA  CYS X 156      27.510  47.680  30.260  0.00  0.00            
ATOM   2388  CB  CYS X 156      25.780  46.630  30.930  0.00  0.00            
ATOM   2389  HB1 CYS X 156      25.300  45.680  30.720  0.00  0.00            
ATOM   2390  HB2 CYS X 156      25.110  47.460  30.690  0.00  0.00            
ATOM   2391  SG  CYS X 156      26.220  46.710  32.680  0.00  0.00            
ATOM   2392  HG  CYS X 156      25.000  47.040  33.150  0.00  0.00            
ATOM   2393  C   CYS X 156      28.000  45.600  30.380  0.00  0.00            
ATOM   2394  O   CYS X 156      27.740  44.450  30.050  0.00  0.00            
ATOM   2395  N   VAL X 157      29.070  45.920  31.120  0.00  0.00            
ATOM   2396  H   VAL X 157      29.170  46.890  31.420  0.00  0.00            
ATOM   2397  CA  VAL X 157      30.030  44.930  31.630  0.00  0.00            
ATOM   2398  HA  VAL X 157      30.070  44.100  30.930  0.00  0.00            
ATOM   2399  CB  VAL X 157      31.460  45.510  31.740  0.00  0.00            
ATOM   2400  HB  VAL X 157      31.510  46.220  32.570  0.00  0.00            
ATOM   2401  CG1 VAL X 157      32.450  44.370  32.000  0.00  0.00            
ATOM   2402 HG11 VAL X 157      33.460  44.770  32.020  0.00  0.00            
ATOM   2403 HG12 VAL X 157      32.250  43.910  32.960  0.00  0.00            
ATOM   2404 HG13 VAL X 157      32.380  43.620  31.210  0.00  0.00            
ATOM   2405  CG2 VAL X 157      31.860  46.250  30.460  0.00  0.00            
ATOM   2406 HG21 VAL X 157      32.920  46.500  30.500  0.00  0.00            
ATOM   2407 HG22 VAL X 157      31.660  45.620  29.600  0.00  0.00            
ATOM   2408 HG23 VAL X 157      31.280  47.160  30.390  0.00  0.00            
ATOM   2409  C   VAL X 157      29.560  44.400  32.980  0.00  0.00            
ATOM   2410  O   VAL X 157      29.680  45.080  34.000  0.00  0.00            
ATOM   2411  N   SER X 158      29.060  43.160  33.010  0.00  0.00            
ATOM   2412  H   SER X 158      29.030  42.640  32.140  0.00  0.00            
ATOM   2413  CA  SER X 158      28.790  42.450  34.260  0.00  0.00            
ATOM   2414  HA  SER X 158      28.450  43.140  35.020  0.00  0.00            
ATOM   2415  CB  SER X 158      27.710  41.380  34.070  0.00  0.00            
ATOM   2416  HB1 SER X 158      27.670  40.780  34.970  0.00  0.00            
ATOM   2417  HB2 SER X 158      27.990  40.740  33.230  0.00  0.00            
ATOM   2418  OG  SER X 158      26.420  41.900  33.840  0.00  0.00            
ATOM   2419  HG  SER X 158      25.870  41.100  33.720  0.00  0.00            
ATOM   2420  C   SER X 158      30.080  41.790  34.750  0.00  0.00            
ATOM   2421  O   SER X 158      30.350  40.630  34.420  0.00  0.00            
ATOM   2422  N   PHE X 159      30.880  42.520  35.530  0.00  0.00            
ATOM   2423  H   PHE X 159      30.560  43.440  35.820  0.00  0.00            
ATOM   2424  CA  PHE X 159      32.040  41.960  36.230  0.00  0.00            
ATOM   2425  HA  PHE X 159      32.690  41.470  35.500  0.00  0.00            
ATOM   2426  CB  PHE X 159      32.850  43.050  36.920  0.00  0.00            
ATOM   2427  HB1 PHE X 159      33.660  42.580  37.490  0.00  0.00            
ATOM   2428  HB2 PHE X 159      32.220  43.570  37.640  0.00  0.00            
ATOM   2429  CG  PHE X 159      33.490  44.060  35.980  0.00  0.00            
ATOM   2430  CD1 PHE X 159      34.640  43.700  35.260  0.00  0.00            
ATOM   2431  HD1 PHE X 159      35.070  42.710  35.370  0.00  0.00            
ATOM   2432  CE1 PHE X 159      35.230  44.620  34.380  0.00  0.00            
ATOM   2433  HE1 PHE X 159      36.120  44.340  33.830  0.00  0.00            
ATOM   2434  CZ  PHE X 159      34.690  45.910  34.240  0.00  0.00            
ATOM   2435  HZ  PHE X 159      35.160  46.630  33.580  0.00  0.00            
ATOM   2436  CE2 PHE X 159      33.540  46.270  34.970  0.00  0.00            
ATOM   2437  HE2 PHE X 159      33.130  47.270  34.870  0.00  0.00            
ATOM   2438  CD2 PHE X 159      32.940  45.340  35.840  0.00  0.00            
ATOM   2439  HD2 PHE X 159      32.060  45.620  36.410  0.00  0.00            
ATOM   2440  C   PHE X 159      31.580  40.910  37.250  0.00  0.00            
ATOM   2441  O   PHE X 159      30.580  41.100  37.940  0.00  0.00            
ATOM   2442  N   CYS X 160      32.320  39.800  37.330  0.00  0.00            
ATOM   2443  H   CYS X 160      33.110  39.700  36.690  0.00  0.00            
ATOM   2444  CA  CYS X 160      31.970  38.660  38.170  0.00  0.00            
ATOM   2445  HA  CYS X 160      31.210  38.970  38.880  0.00  0.00            
ATOM   2446  CB  CYS X 160      31.360  37.570  37.280  0.00  0.00            
ATOM   2447  HB1 CYS X 160      30.580  37.990  36.660  0.00  0.00            
ATOM   2448  HB2 CYS X 160      30.930  36.800  37.920  0.00  0.00            
ATOM   2449  SG  CYS X 160      32.650  36.810  36.240  0.00  0.00            
ATOM   2450  HG  CYS X 160      31.790  36.130  35.450  0.00  0.00            
ATOM   2451  C   CYS X 160      33.120  38.090  38.990  0.00  0.00            
ATOM   2452  O   CYS X 160      32.850  37.390  39.960  0.00  0.00            
ATOM   2453  N   TYR X 161      34.380  38.340  38.620  0.00  0.00            
ATOM   2454  H   TYR X 161      34.550  38.930  37.820  0.00  0.00            
ATOM   2455  CA  TYR X 161      35.530  37.690  39.240  0.00  0.00            
ATOM   2456  HA  TYR X 161      35.270  37.410  40.260  0.00  0.00            
ATOM   2457  CB  TYR X 161      35.870  36.400  38.480  0.00  0.00            
ATOM   2458  HB1 TYR X 161      36.050  36.650  37.440  0.00  0.00            
ATOM   2459  HB2 TYR X 161      35.000  35.750  38.510  0.00  0.00            
ATOM   2460  CG  TYR X 161      37.060  35.620  39.010  0.00  0.00            
ATOM   2461  CD1 TYR X 161      36.900  34.750  40.110  0.00  0.00            
ATOM   2462  HD1 TYR X 161      35.940  34.680  40.600  0.00  0.00            
ATOM   2463  CE1 TYR X 161      37.980  33.970  40.550  0.00  0.00            
ATOM   2464  HE1 TYR X 161      37.850  33.260  41.350  0.00  0.00            
ATOM   2465  CZ  TYR X 161      39.240  34.060  39.910  0.00  0.00            
ATOM   2466  OH  TYR X 161      40.270  33.270  40.310  0.00  0.00            
ATOM   2467  HH  TYR X 161      41.100  33.430  39.840  0.00  0.00            
ATOM   2468  CE2 TYR X 161      39.410  34.970  38.850  0.00  0.00            
ATOM   2469  HE2 TYR X 161      40.370  35.050  38.360  0.00  0.00            
ATOM   2470  CD2 TYR X 161      38.330  35.760  38.400  0.00  0.00            
ATOM   2471  HD2 TYR X 161      38.460  36.450  37.590  0.00  0.00            
ATOM   2472  C   TYR X 161      36.760  38.590  39.280  0.00  0.00            
ATOM   2473  O   TYR X 161      36.970  39.380  38.360  0.00  0.00            
ATOM   2474  N   MET X 162      37.620  38.390  40.280  0.00  0.00            
ATOM   2475  H   MET X 162      37.330  37.780  41.030  0.00  0.00            
ATOM   2476  CA  MET X 162      39.000  38.850  40.250  0.00  0.00            
ATOM   2477  HA  MET X 162      39.280  39.060  39.220  0.00  0.00            
ATOM   2478  CB  MET X 162      39.100  40.150  41.050  0.00  0.00            
ATOM   2479  HB1 MET X 162      38.960  39.920  42.100  0.00  0.00            
ATOM   2480  HB2 MET X 162      38.310  40.820  40.720  0.00  0.00            
ATOM   2481  CG  MET X 162      40.450  40.840  40.860  0.00  0.00            
ATOM   2482  HG1 MET X 162      40.680  40.900  39.800  0.00  0.00            
ATOM   2483  HG2 MET X 162      41.210  40.230  41.350  0.00  0.00            
ATOM   2484  SD  MET X 162      40.530  42.510  41.560  0.00  0.00            
ATOM   2485  CE  MET X 162      39.680  43.470  40.290  0.00  0.00            
ATOM   2486  HE1 MET X 162      39.540  44.490  40.650  0.00  0.00            
ATOM   2487  HE2 MET X 162      40.300  43.490  39.390  0.00  0.00            
ATOM   2488  HE3 MET X 162      38.720  43.030  40.080  0.00  0.00            
ATOM   2489  C   MET X 162      39.950  37.760  40.770  0.00  0.00            
ATOM   2490  O   MET X 162      39.640  37.040  41.730  0.00  0.00            
ATOM   2491  N   HIS X 163      41.110  37.600  40.130  0.00  0.00            
ATOM   2492  H   HIS X 163      41.280  38.190  39.320  0.00  0.00            
ATOM   2493  CA  HIS X 163      42.060  36.520  40.400  0.00  0.00            
ATOM   2494  HA  HIS X 163      41.490  35.610  40.580  0.00  0.00            
ATOM   2495  CB  HIS X 163      42.950  36.280  39.180  0.00  0.00            
ATOM   2496  HB1 HIS X 163      43.600  37.140  39.020  0.00  0.00            
ATOM   2497  HB2 HIS X 163      42.330  36.160  38.290  0.00  0.00            
ATOM   2498  CG  HIS X 163      43.790  35.040  39.350  0.00  0.00            
ATOM   2499  ND1 HIS X 163      43.270  33.780  39.640  0.00  0.00            
ATOM   2500  CE1 HIS X 163      44.350  33.010  39.880  0.00  0.00            
ATOM   2501  HE1 HIS X 163      44.310  31.970  40.140  0.00  0.00            
ATOM   2502  NE2 HIS X 163      45.480  33.720  39.780  0.00  0.00            
ATOM   2503  HE2 HIS X 163      46.410  33.380  39.980  0.00  0.00            
ATOM   2504  CD2 HIS X 163      45.150  35.010  39.450  0.00  0.00            
ATOM   2505  HD2 HIS X 163      45.820  35.860  39.360  0.00  0.00            
ATOM   2506  C   HIS X 163      42.910  36.740  41.660  0.00  0.00            
ATOM   2507  O   HIS X 163      43.420  37.850  41.860  0.00  0.00            
ATOM   2508  N   HIS X 164      43.080  35.690  42.480  0.00  0.00            
ATOM   2509  H   HIS X 164      42.650  34.810  42.200  0.00  0.00            
ATOM   2510  CA  HIS X 164      43.820  35.710  43.750  0.00  0.00            
ATOM   2511  HA  HIS X 164      44.300  36.680  43.880  0.00  0.00            
ATOM   2512  CB  HIS X 164      42.860  35.490  44.940  0.00  0.00            
ATOM   2513  HB1 HIS X 164      43.460  35.420  45.850  0.00  0.00            
ATOM   2514  HB2 HIS X 164      42.330  34.550  44.820  0.00  0.00            
ATOM   2515  CG  HIS X 164      41.850  36.580  45.150  0.00  0.00            
ATOM   2516  ND1 HIS X 164      40.920  37.000  44.230  0.00  0.00            
ATOM   2517  HD1 HIS X 164      40.820  36.700  43.270  0.00  0.00            
ATOM   2518  CE1 HIS X 164      40.210  37.970  44.790  0.00  0.00            
ATOM   2519  HE1 HIS X 164      39.440  38.510  44.260  0.00  0.00            
ATOM   2520  NE2 HIS X 164      40.600  38.210  46.050  0.00  0.00            
ATOM   2521  CD2 HIS X 164      41.650  37.300  46.290  0.00  0.00            
ATOM   2522  HD2 HIS X 164      42.210  37.200  47.210  0.00  0.00            
ATOM   2523  C   HIS X 164      44.910  34.640  43.850  0.00  0.00            
ATOM   2524  O   HIS X 164      46.010  34.940  44.310  0.00  0.00            
ATOM   2525  N   MET X 165      44.610  33.370  43.520  0.00  0.00            
ATOM   2526  H   MET X 165      43.680  33.150  43.170  0.00  0.00            
ATOM   2527  CA  MET X 165      45.510  32.250  43.830  0.00  0.00            
ATOM   2528  HA  MET X 165      46.530  32.570  43.610  0.00  0.00            
ATOM   2529  CB  MET X 165      45.480  31.960  45.350  0.00  0.00            
ATOM   2530  HB1 MET X 165      46.070  32.730  45.850  0.00  0.00            
ATOM   2531  HB2 MET X 165      45.980  31.020  45.550  0.00  0.00            
ATOM   2532  CG  MET X 165      44.090  31.940  46.000  0.00  0.00            
ATOM   2533  HG1 MET X 165      43.450  31.270  45.440  0.00  0.00            
ATOM   2534  HG2 MET X 165      43.650  32.930  45.960  0.00  0.00            
ATOM   2535  SD  MET X 165      44.170  31.430  47.730  0.00  0.00            
ATOM   2536  CE  MET X 165      42.540  30.690  47.920  0.00  0.00            
ATOM   2537  HE1 MET X 165      42.470  30.220  48.900  0.00  0.00            
ATOM   2538  HE2 MET X 165      41.770  31.450  47.840  0.00  0.00            
ATOM   2539  HE3 MET X 165      42.380  29.920  47.160  0.00  0.00            
ATOM   2540  C   MET X 165      45.270  30.980  43.000  0.00  0.00            
ATOM   2541  O   MET X 165      44.290  30.870  42.260  0.00  0.00            
ATOM   2542  N   GLU X 166      46.200  30.020  43.100  0.00  0.00            
ATOM   2543  H   GLU X 166      46.960  30.170  43.750  0.00  0.00            
ATOM   2544  CA  GLU X 166      46.140  28.680  42.500  0.00  0.00            
ATOM   2545  HA  GLU X 166      45.190  28.550  41.990  0.00  0.00            
ATOM   2546  CB  GLU X 166      47.270  28.550  41.460  0.00  0.00            
ATOM   2547  HB1 GLU X 166      48.240  28.610  41.960  0.00  0.00            
ATOM   2548  HB2 GLU X 166      47.200  29.390  40.760  0.00  0.00            
ATOM   2549  CG  GLU X 166      47.200  27.250  40.650  0.00  0.00            
ATOM   2550  HG1 GLU X 166      46.220  27.170  40.180  0.00  0.00            
ATOM   2551  HG2 GLU X 166      47.340  26.410  41.320  0.00  0.00            
ATOM   2552  CD  GLU X 166      48.290  27.210  39.560  0.00  0.00            
ATOM   2553  OE1 GLU X 166      49.110  26.270  39.570  0.00  0.00            
ATOM   2554  OE2 GLU X 166      48.320  28.110  38.700  0.00  0.00            
ATOM   2555  C   GLU X 166      46.250  27.600  43.580  0.00  0.00            
ATOM   2556  O   GLU X 166      47.130  27.650  44.440  0.00  0.00            
ATOM   2557  N   LEU X 167      45.340  26.610  43.560  0.00  0.00            
ATOM   2558  H   LEU X 167      44.660  26.620  42.810  0.00  0.00            
ATOM   2559  CA  LEU X 167      45.340  25.460  44.460  0.00  0.00            
ATOM   2560  HA  LEU X 167      45.620  25.800  45.450  0.00  0.00            
ATOM   2561  CB  LEU X 167      43.930  24.820  44.510  0.00  0.00            
ATOM   2562  HB1 LEU X 167      43.950  23.990  45.220  0.00  0.00            
ATOM   2563  HB2 LEU X 167      43.710  24.410  43.530  0.00  0.00            
ATOM   2564  CG  LEU X 167      42.760  25.750  44.900  0.00  0.00            
ATOM   2565  HG  LEU X 167      42.680  26.550  44.170  0.00  0.00            
ATOM   2566  CD1 LEU X 167      41.450  24.970  44.900  0.00  0.00            
ATOM   2567 HD11 LEU X 167      40.620  25.670  45.010  0.00  0.00            
ATOM   2568 HD12 LEU X 167      41.340  24.440  43.970  0.00  0.00            
ATOM   2569 HD13 LEU X 167      41.430  24.260  45.730  0.00  0.00            
ATOM   2570  CD2 LEU X 167      42.880  26.340  46.310  0.00  0.00            
ATOM   2571 HD21 LEU X 167      42.050  27.030  46.480  0.00  0.00            
ATOM   2572 HD22 LEU X 167      42.850  25.560  47.060  0.00  0.00            
ATOM   2573 HD23 LEU X 167      43.800  26.890  46.400  0.00  0.00            
ATOM   2574  C   LEU X 167      46.380  24.420  43.970  0.00  0.00            
ATOM   2575  O   LEU X 167      46.650  24.350  42.770  0.00  0.00            
ATOM   2576  N   PRO X 168      46.910  23.540  44.840  0.00  0.00            
ATOM   2577  CD  PRO X 168      46.790  23.610  46.290  0.00  0.00            
ATOM   2578  HD1 PRO X 168      45.800  23.280  46.600  0.00  0.00            
ATOM   2579  HD2 PRO X 168      46.990  24.620  46.630  0.00  0.00            
ATOM   2580  CG  PRO X 168      47.860  22.680  46.860  0.00  0.00            
ATOM   2581  HG1 PRO X 168      47.530  22.200  47.780  0.00  0.00            
ATOM   2582  HG2 PRO X 168      48.780  23.250  47.030  0.00  0.00            
ATOM   2583  CB  PRO X 168      48.080  21.670  45.730  0.00  0.00            
ATOM   2584  HB1 PRO X 168      47.310  20.910  45.790  0.00  0.00            
ATOM   2585  HB2 PRO X 168      49.070  21.220  45.780  0.00  0.00            
ATOM   2586  CA  PRO X 168      47.900  22.520  44.470  0.00  0.00            
ATOM   2587  HA  PRO X 168      48.840  23.020  44.240  0.00  0.00            
ATOM   2588  C   PRO X 168      47.520  21.630  43.270  0.00  0.00            
ATOM   2589  O   PRO X 168      48.390  21.140  42.570  0.00  0.00            
ATOM   2590  N   THR X 169      46.220  21.450  42.980  0.00  0.00            
ATOM   2591  H   THR X 169      45.540  21.940  43.550  0.00  0.00            
ATOM   2592  CA  THR X 169      45.710  20.730  41.810  0.00  0.00            
ATOM   2593  HA  THR X 169      46.380  19.890  41.620  0.00  0.00            
ATOM   2594  CB  THR X 169      44.310  20.130  42.100  0.00  0.00            
ATOM   2595  HB  THR X 169      43.850  19.790  41.170  0.00  0.00            
ATOM   2596  CG2 THR X 169      44.410  18.950  43.060  0.00  0.00            
ATOM   2597 HG21 THR X 169      43.420  18.530  43.240  0.00  0.00            
ATOM   2598 HG22 THR X 169      45.050  18.180  42.630  0.00  0.00            
ATOM   2599 HG23 THR X 169      44.840  19.270  44.010  0.00  0.00            
ATOM   2600  OG1 THR X 169      43.450  21.050  42.750  0.00  0.00            
ATOM   2601  HG1 THR X 169      42.550  20.710  42.620  0.00  0.00            
ATOM   2602  C   THR X 169      45.740  21.530  40.490  0.00  0.00            
ATOM   2603  O   THR X 169      45.190  21.090  39.480  0.00  0.00            
ATOM   2604  N   GLY X 170      46.360  22.720  40.460  0.00  0.00            
ATOM   2605  H   GLY X 170      46.750  23.070  41.330  0.00  0.00            
ATOM   2606  CA  GLY X 170      46.540  23.550  39.270  0.00  0.00            
ATOM   2607  HA1 GLY X 170      46.870  22.930  38.440  0.00  0.00            
ATOM   2608  HA2 GLY X 170      47.310  24.290  39.470  0.00  0.00            
ATOM   2609  C   GLY X 170      45.290  24.320  38.820  0.00  0.00            
ATOM   2610  O   GLY X 170      45.270  24.910  37.730  0.00  0.00            
ATOM   2611  N   VAL X 171      44.230  24.300  39.630  0.00  0.00            
ATOM   2612  H   VAL X 171      44.350  23.840  40.520  0.00  0.00            
ATOM   2613  CA  VAL X 171      43.000  25.090  39.440  0.00  0.00            
ATOM   2614  HA  VAL X 171      42.920  25.370  38.390  0.00  0.00            
ATOM   2615  CB  VAL X 171      41.730  24.280  39.780  0.00  0.00            
ATOM   2616  HB  VAL X 171      40.860  24.880  39.530  0.00  0.00            
ATOM   2617  CG1 VAL X 171      41.650  22.990  38.970  0.00  0.00            
ATOM   2618 HG11 VAL X 171      40.670  22.520  39.100  0.00  0.00            
ATOM   2619 HG12 VAL X 171      41.820  23.200  37.910  0.00  0.00            
ATOM   2620 HG13 VAL X 171      42.410  22.290  39.310  0.00  0.00            
ATOM   2621  CG2 VAL X 171      41.640  23.910  41.260  0.00  0.00            
ATOM   2622 HG21 VAL X 171      40.750  23.310  41.440  0.00  0.00            
ATOM   2623 HG22 VAL X 171      42.520  23.360  41.580  0.00  0.00            
ATOM   2624 HG23 VAL X 171      41.560  24.830  41.840  0.00  0.00            
ATOM   2625  C   VAL X 171      43.060  26.380  40.250  0.00  0.00            
ATOM   2626  O   VAL X 171      43.750  26.460  41.260  0.00  0.00            
ATOM   2627  N   HIS X 172      42.300  27.390  39.840  0.00  0.00            
ATOM   2628  H   HIS X 172      41.740  27.250  39.010  0.00  0.00            
ATOM   2629  CA  HIS X 172      42.380  28.750  40.370  0.00  0.00            
ATOM   2630  HA  HIS X 172      43.270  28.840  41.000  0.00  0.00            
ATOM   2631  CB  HIS X 172      42.550  29.720  39.200  0.00  0.00            
ATOM   2632  HB1 HIS X 172      42.650  30.730  39.570  0.00  0.00            
ATOM   2633  HB2 HIS X 172      41.660  29.680  38.570  0.00  0.00            
ATOM   2634  CG  HIS X 172      43.740  29.360  38.350  0.00  0.00            
ATOM   2635  ND1 HIS X 172      43.700  28.580  37.190  0.00  0.00            
ATOM   2636  CE1 HIS X 172      44.990  28.290  36.920  0.00  0.00            
ATOM   2637  HE1 HIS X 172      45.320  27.630  36.120  0.00  0.00            
ATOM   2638  NE2 HIS X 172      45.810  28.870  37.810  0.00  0.00            
ATOM   2639  HE2 HIS X 172      46.820  28.690  37.890  0.00  0.00            
ATOM   2640  CD2 HIS X 172      45.040  29.540  38.730  0.00  0.00            
ATOM   2641  HD2 HIS X 172      45.380  30.010  39.640  0.00  0.00            
ATOM   2642  C   HIS X 172      41.180  29.100  41.250  0.00  0.00            
ATOM   2643  O   HIS X 172      40.080  28.600  41.020  0.00  0.00            
ATOM   2644  N   ALA X 173      41.390  30.010  42.210  0.00  0.00            
ATOM   2645  H   ALA X 173      42.320  30.390  42.320  0.00  0.00            
ATOM   2646  CA  ALA X 173      40.340  30.560  43.080  0.00  0.00            
ATOM   2647  HA  ALA X 173      39.370  30.370  42.620  0.00  0.00            
ATOM   2648  CB  ALA X 173      40.360  29.820  44.420  0.00  0.00            
ATOM   2649  HB1 ALA X 173      39.480  30.120  45.010  0.00  0.00            
ATOM   2650  HB2 ALA X 173      40.330  28.750  44.270  0.00  0.00            
ATOM   2651  HB3 ALA X 173      41.250  30.090  44.980  0.00  0.00            
ATOM   2652  C   ALA X 173      40.460  32.080  43.260  0.00  0.00            
ATOM   2653  O   ALA X 173      41.560  32.650  43.220  0.00  0.00            
ATOM   2654  N   GLY X 174      39.320  32.720  43.520  0.00  0.00            
ATOM   2655  H   GLY X 174      38.460  32.180  43.550  0.00  0.00            
ATOM   2656  CA  GLY X 174      39.200  34.160  43.700  0.00  0.00            
ATOM   2657  HA1 GLY X 174      39.440  34.670  42.770  0.00  0.00            
ATOM   2658  HA2 GLY X 174      39.900  34.500  44.460  0.00  0.00            
ATOM   2659  C   GLY X 174      37.790  34.580  44.140  0.00  0.00            
ATOM   2660  O   GLY X 174      37.000  33.770  44.620  0.00  0.00            
ATOM   2661  N   THR X 175      37.470  35.870  43.990  0.00  0.00            
ATOM   2662  H   THR X 175      38.110  36.480  43.520  0.00  0.00            
ATOM   2663  CA  THR X 175      36.280  36.490  44.600  0.00  0.00            
ATOM   2664  HA  THR X 175      35.680  35.730  45.090  0.00  0.00            
ATOM   2665  CB  THR X 175      36.670  37.540  45.650  0.00  0.00            
ATOM   2666  HB  THR X 175      35.760  37.900  46.130  0.00  0.00            
ATOM   2667  CG2 THR X 175      37.620  37.050  46.740  0.00  0.00            
ATOM   2668 HG21 THR X 175      38.100  37.910  47.200  0.00  0.00            
ATOM   2669 HG22 THR X 175      37.080  36.520  47.510  0.00  0.00            
ATOM   2670 HG23 THR X 175      38.400  36.400  46.340  0.00  0.00            
ATOM   2671  OG1 THR X 175      37.280  38.640  45.030  0.00  0.00            
ATOM   2672  HG1 THR X 175      37.020  39.420  45.510  0.00  0.00            
ATOM   2673  C   THR X 175      35.380  37.160  43.580  0.00  0.00            
ATOM   2674  O   THR X 175      35.810  37.430  42.460  0.00  0.00            
ATOM   2675  N   ASP X 176      34.140  37.490  43.970  0.00  0.00            
ATOM   2676  H   ASP X 176      33.870  37.240  44.920  0.00  0.00            
ATOM   2677  CA  ASP X 176      33.340  38.500  43.280  0.00  0.00            
ATOM   2678  HA  ASP X 176      33.400  38.320  42.210  0.00  0.00            
ATOM   2679  CB  ASP X 176      31.850  38.390  43.680  0.00  0.00            
ATOM   2680  HB1 ASP X 176      31.490  37.420  43.310  0.00  0.00            
ATOM   2681  HB2 ASP X 176      31.280  39.150  43.160  0.00  0.00            
ATOM   2682  CG  ASP X 176      31.530  38.470  45.170  0.00  0.00            
ATOM   2683  OD1 ASP X 176      32.270  39.140  45.920  0.00  0.00            
ATOM   2684  OD2 ASP X 176      30.510  37.880  45.590  0.00  0.00            
ATOM   2685  C   ASP X 176      33.930  39.910  43.520  0.00  0.00            
ATOM   2686  O   ASP X 176      34.830  40.110  44.340  0.00  0.00            
ATOM   2687  N   LEU X 177      33.460  40.930  42.790  0.00  0.00            
ATOM   2688  H   LEU X 177      32.710  40.770  42.120  0.00  0.00            
ATOM   2689  CA  LEU X 177      33.970  42.310  42.930  0.00  0.00            
ATOM   2690  HA  LEU X 177      35.050  42.270  43.000  0.00  0.00            
ATOM   2691  CB  LEU X 177      33.640  43.130  41.670  0.00  0.00            
ATOM   2692  HB1 LEU X 177      33.620  44.170  41.960  0.00  0.00            
ATOM   2693  HB2 LEU X 177      32.640  42.880  41.320  0.00  0.00            
ATOM   2694  CG  LEU X 177      34.620  43.040  40.490  0.00  0.00            
ATOM   2695  HG  LEU X 177      34.190  43.600  39.660  0.00  0.00            
ATOM   2696  CD1 LEU X 177      35.970  43.680  40.810  0.00  0.00            
ATOM   2697 HD11 LEU X 177      36.560  43.750  39.900  0.00  0.00            
ATOM   2698 HD12 LEU X 177      35.820  44.680  41.210  0.00  0.00            
ATOM   2699 HD13 LEU X 177      36.520  43.080  41.540  0.00  0.00            
ATOM   2700  CD2 LEU X 177      34.870  41.610  39.990  0.00  0.00            
ATOM   2701 HD21 LEU X 177      35.490  41.640  39.090  0.00  0.00            
ATOM   2702 HD22 LEU X 177      35.390  41.030  40.750  0.00  0.00            
ATOM   2703 HD23 LEU X 177      33.920  41.140  39.750  0.00  0.00            
ATOM   2704  C   LEU X 177      33.530  43.000  44.250  0.00  0.00            
ATOM   2705  O   LEU X 177      34.010  44.090  44.550  0.00  0.00            
ATOM   2706  N   GLU X 178      32.700  42.350  45.070  0.00  0.00            
ATOM   2707  H   GLU X 178      32.380  41.440  44.770  0.00  0.00            
ATOM   2708  CA  GLU X 178      32.410  42.710  46.470  0.00  0.00            
ATOM   2709  HA  GLU X 178      32.490  43.790  46.590  0.00  0.00            
ATOM   2710  CB  GLU X 178      30.980  42.280  46.830  0.00  0.00            
ATOM   2711  HB1 GLU X 178      30.770  42.550  47.870  0.00  0.00            
ATOM   2712  HB2 GLU X 178      30.940  41.190  46.780  0.00  0.00            
ATOM   2713  CG  GLU X 178      29.840  42.820  45.940  0.00  0.00            
ATOM   2714  HG1 GLU X 178      28.950  42.220  46.140  0.00  0.00            
ATOM   2715  HG2 GLU X 178      30.100  42.660  44.890  0.00  0.00            
ATOM   2716  CD  GLU X 178      29.480  44.290  46.170  0.00  0.00            
ATOM   2717  OE1 GLU X 178      29.380  44.730  47.350  0.00  0.00            
ATOM   2718  OE2 GLU X 178      29.180  45.010  45.190  0.00  0.00            
ATOM   2719  C   GLU X 178      33.420  42.070  47.460  0.00  0.00            
ATOM   2720  O   GLU X 178      33.360  42.290  48.670  0.00  0.00            
ATOM   2721  N   GLY X 179      34.340  41.240  46.960  0.00  0.00            
ATOM   2722  H   GLY X 179      34.280  41.030  45.970  0.00  0.00            
ATOM   2723  CA  GLY X 179      35.430  40.610  47.710  0.00  0.00            
ATOM   2724  HA1 GLY X 179      35.800  41.300  48.460  0.00  0.00            
ATOM   2725  HA2 GLY X 179      36.220  40.390  47.010  0.00  0.00            
ATOM   2726  C   GLY X 179      35.100  39.300  48.410  0.00  0.00            
ATOM   2727  O   GLY X 179      35.910  38.840  49.220  0.00  0.00            
ATOM   2728  N   ASN X 180      33.970  38.670  48.130  0.00  0.00            
ATOM   2729  H   ASN X 180      33.360  39.050  47.400  0.00  0.00            
ATOM   2730  CA  ASN X 180      33.590  37.380  48.720  0.00  0.00            
ATOM   2731  HA  ASN X 180      34.020  37.300  49.720  0.00  0.00            
ATOM   2732  CB  ASN X 180      32.070  37.320  48.860  0.00  0.00            
ATOM   2733  HB1 ASN X 180      31.790  36.370  49.320  0.00  0.00            
ATOM   2734  HB2 ASN X 180      31.610  37.370  47.870  0.00  0.00            
ATOM   2735  CG  ASN X 180      31.520  38.430  49.720  0.00  0.00            
ATOM   2736  OD1 ASN X 180      31.550  38.380  50.940  0.00  0.00            
ATOM   2737  ND2 ASN X 180      30.960  39.440  49.090  0.00  0.00            
ATOM   2738 HD21 ASN X 180      30.960  39.460  48.080  0.00  0.00            
ATOM   2739 HD22 ASN X 180      30.430  40.130  49.610  0.00  0.00            
ATOM   2740  C   ASN X 180      34.120  36.230  47.860  0.00  0.00            
ATOM   2741  O   ASN X 180      33.790  36.130  46.670  0.00  0.00            
ATOM   2742  N   PHE X 181      34.930  35.330  48.440  0.00  0.00            
ATOM   2743  H   PHE X 181      35.110  35.410  49.430  0.00  0.00            
ATOM   2744  CA  PHE X 181      35.490  34.190  47.710  0.00  0.00            
ATOM   2745  HA  PHE X 181      36.050  34.560  46.860  0.00  0.00            
ATOM   2746  CB  PHE X 181      36.470  33.390  48.580  0.00  0.00            
ATOM   2747  HB1 PHE X 181      36.300  32.320  48.440  0.00  0.00            
ATOM   2748  HB2 PHE X 181      36.280  33.600  49.630  0.00  0.00            
ATOM   2749  CG  PHE X 181      37.930  33.660  48.290  0.00  0.00            
ATOM   2750  CD1 PHE X 181      38.580  33.000  47.230  0.00  0.00            
ATOM   2751  HD1 PHE X 181      38.030  32.310  46.600  0.00  0.00            
ATOM   2752  CE1 PHE X 181      39.950  33.250  46.970  0.00  0.00            
ATOM   2753  HE1 PHE X 181      40.440  32.740  46.160  0.00  0.00            
ATOM   2754  CZ  PHE X 181      40.660  34.140  47.780  0.00  0.00            
ATOM   2755  HZ  PHE X 181      41.710  34.330  47.590  0.00  0.00            
ATOM   2756  CE2 PHE X 181      40.020  34.800  48.850  0.00  0.00            
ATOM   2757  HE2 PHE X 181      40.570  35.490  49.470  0.00  0.00            
ATOM   2758  CD2 PHE X 181      38.660  34.550  49.100  0.00  0.00            
ATOM   2759  HD2 PHE X 181      38.160  35.030  49.930  0.00  0.00            
ATOM   2760  C   PHE X 181      34.370  33.300  47.160  0.00  0.00            
ATOM   2761  O   PHE X 181      33.360  33.040  47.820  0.00  0.00            
ATOM   2762  N   TYR X 182      34.540  32.830  45.930  0.00  0.00            
ATOM   2763  H   TYR X 182      35.400  33.070  45.430  0.00  0.00            
ATOM   2764  CA  TYR X 182      33.760  31.730  45.390  0.00  0.00            
ATOM   2765  HA  TYR X 182      32.710  31.830  45.650  0.00  0.00            
ATOM   2766  CB  TYR X 182      33.870  31.710  43.870  0.00  0.00            
ATOM   2767  HB1 TYR X 182      33.530  30.750  43.480  0.00  0.00            
ATOM   2768  HB2 TYR X 182      34.920  31.810  43.620  0.00  0.00            
ATOM   2769  CG  TYR X 182      33.120  32.810  43.170  0.00  0.00            
ATOM   2770  CD1 TYR X 182      31.730  32.690  42.950  0.00  0.00            
ATOM   2771  HD1 TYR X 182      31.200  31.820  43.310  0.00  0.00            
ATOM   2772  CE1 TYR X 182      31.040  33.690  42.240  0.00  0.00            
ATOM   2773  HE1 TYR X 182      29.990  33.600  42.050  0.00  0.00            
ATOM   2774  CZ  TYR X 182      31.740  34.810  41.750  0.00  0.00            
ATOM   2775  OH  TYR X 182      31.070  35.770  41.060  0.00  0.00            
ATOM   2776  HH  TYR X 182      31.700  36.440  40.730  0.00  0.00            
ATOM   2777  CE2 TYR X 182      33.130  34.930  41.980  0.00  0.00            
ATOM   2778  HE2 TYR X 182      33.670  35.790  41.610  0.00  0.00            
ATOM   2779  CD2 TYR X 182      33.820  33.930  42.690  0.00  0.00            
ATOM   2780  HD2 TYR X 182      34.880  34.020  42.850  0.00  0.00            
ATOM   2781  C   TYR X 182      34.290  30.430  45.990  0.00  0.00            
ATOM   2782  O   TYR X 182      35.440  30.080  45.750  0.00  0.00            
ATOM   2783  N   GLY X 183      33.460  29.720  46.740  0.00  0.00            
ATOM   2784  H   GLY X 183      32.540  30.080  46.940  0.00  0.00            
ATOM   2785  CA  GLY X 183      33.860  28.490  47.420  0.00  0.00            
ATOM   2786  HA1 GLY X 183      34.580  27.960  46.800  0.00  0.00            
ATOM   2787  HA2 GLY X 183      32.990  27.850  47.540  0.00  0.00            
ATOM   2788  C   GLY X 183      34.520  28.700  48.790  0.00  0.00            
ATOM   2789  O   GLY X 183      34.750  29.840  49.230  0.00  0.00            
ATOM   2790  N   PRO X 184      34.840  27.590  49.480  0.00  0.00            
ATOM   2791  CD  PRO X 184      34.550  26.230  49.050  0.00  0.00            
ATOM   2792  HD1 PRO X 184      35.080  26.000  48.120  0.00  0.00            
ATOM   2793  HD2 PRO X 184      33.480  26.100  48.920  0.00  0.00            
ATOM   2794  CG  PRO X 184      35.040  25.320  50.170  0.00  0.00            
ATOM   2795  HG1 PRO X 184      36.080  25.050  49.990  0.00  0.00            
ATOM   2796  HG2 PRO X 184      34.420  24.440  50.290  0.00  0.00            
ATOM   2797  CB  PRO X 184      35.010  26.230  51.390  0.00  0.00            
ATOM   2798  HB1 PRO X 184      35.680  25.870  52.170  0.00  0.00            
ATOM   2799  HB2 PRO X 184      33.980  26.300  51.760  0.00  0.00            
ATOM   2800  CA  PRO X 184      35.430  27.580  50.810  0.00  0.00            
ATOM   2801  HA  PRO X 184      35.010  28.390  51.420  0.00  0.00            
ATOM   2802  C   PRO X 184      36.960  27.790  50.730  0.00  0.00            
ATOM   2803  O   PRO X 184      37.740  26.880  51.030  0.00  0.00            
ATOM   2804  N   PHE X 185      37.380  28.970  50.270  0.00  0.00            
ATOM   2805  H   PHE X 185      36.680  29.660  50.030  0.00  0.00            
ATOM   2806  CA  PHE X 185      38.780  29.350  50.090  0.00  0.00            
ATOM   2807  HA  PHE X 185      39.410  28.590  50.560  0.00  0.00            
ATOM   2808  CB  PHE X 185      39.140  29.390  48.600  0.00  0.00            
ATOM   2809  HB1 PHE X 185      40.210  29.540  48.510  0.00  0.00            
ATOM   2810  HB2 PHE X 185      38.650  30.260  48.150  0.00  0.00            
ATOM   2811  CG  PHE X 185      38.780  28.150  47.800  0.00  0.00            
ATOM   2812  CD1 PHE X 185      39.340  26.900  48.120  0.00  0.00            
ATOM   2813  HD1 PHE X 185      40.040  26.820  48.940  0.00  0.00            
ATOM   2814  CE1 PHE X 185      38.990  25.770  47.370  0.00  0.00            
ATOM   2815  HE1 PHE X 185      39.440  24.820  47.600  0.00  0.00            
ATOM   2816  CZ  PHE X 185      38.070  25.870  46.310  0.00  0.00            
ATOM   2817  HZ  PHE X 185      37.780  25.000  45.730  0.00  0.00            
ATOM   2818  CE2 PHE X 185      37.520  27.120  45.980  0.00  0.00            
ATOM   2819  HE2 PHE X 185      36.830  27.220  45.150  0.00  0.00            
ATOM   2820  CD2 PHE X 185      37.900  28.260  46.720  0.00  0.00            
ATOM   2821  HD2 PHE X 185      37.500  29.220  46.450  0.00  0.00            
ATOM   2822  C   PHE X 185      39.100  30.690  50.770  0.00  0.00            
ATOM   2823  O   PHE X 185      38.230  31.540  50.950  0.00  0.00            
ATOM   2824  N   VAL X 186      40.380  30.860  51.130  0.00  0.00            
ATOM   2825  H   VAL X 186      41.020  30.100  50.940  0.00  0.00            
ATOM   2826  CA  VAL X 186      40.910  32.000  51.890  0.00  0.00            
ATOM   2827  HA  VAL X 186      40.210  32.830  51.820  0.00  0.00            
ATOM   2828  CB  VAL X 186      41.060  31.630  53.390  0.00  0.00            
ATOM   2829  HB  VAL X 186      41.580  32.440  53.890  0.00  0.00            
ATOM   2830  CG1 VAL X 186      39.700  31.450  54.050  0.00  0.00            
ATOM   2831 HG11 VAL X 186      39.810  31.270  55.120  0.00  0.00            
ATOM   2832 HG12 VAL X 186      39.090  32.340  53.900  0.00  0.00            
ATOM   2833 HG13 VAL X 186      39.170  30.600  53.610  0.00  0.00            
ATOM   2834  CG2 VAL X 186      41.860  30.340  53.650  0.00  0.00            
ATOM   2835 HG21 VAL X 186      42.010  30.210  54.720  0.00  0.00            
ATOM   2836 HG22 VAL X 186      41.320  29.480  53.260  0.00  0.00            
ATOM   2837 HG23 VAL X 186      42.830  30.390  53.160  0.00  0.00            
ATOM   2838  C   VAL X 186      42.240  32.480  51.310  0.00  0.00            
ATOM   2839  O   VAL X 186      43.070  31.680  50.880  0.00  0.00            
ATOM   2840  N   ASP X 187      42.490  33.790  51.300  0.00  0.00            
ATOM   2841  H   ASP X 187      41.840  34.410  51.770  0.00  0.00            
ATOM   2842  CA  ASP X 187      43.680  34.420  50.700  0.00  0.00            
ATOM   2843  HA  ASP X 187      43.910  33.870  49.780  0.00  0.00            
ATOM   2844  CB  ASP X 187      43.400  35.880  50.280  0.00  0.00            
ATOM   2845  HB1 ASP X 187      42.800  35.850  49.370  0.00  0.00            
ATOM   2846  HB2 ASP X 187      44.340  36.350  49.990  0.00  0.00            
ATOM   2847  CG  ASP X 187      42.680  36.790  51.280  0.00  0.00            
ATOM   2848  OD1 ASP X 187      42.240  36.340  52.370  0.00  0.00            
ATOM   2849  OD2 ASP X 187      42.510  37.980  50.950  0.00  0.00            
ATOM   2850  C   ASP X 187      44.930  34.280  51.590  0.00  0.00            
ATOM   2851  O   ASP X 187      45.490  35.270  52.070  0.00  0.00            
ATOM   2852  N   ARG X 188      45.410  33.050  51.780  0.00  0.00            
ATOM   2853  H   ARG X 188      44.880  32.280  51.370  0.00  0.00            
ATOM   2854  CA  ARG X 188      46.670  32.730  52.460  0.00  0.00            
ATOM   2855  HA  ARG X 188      47.360  33.560  52.300  0.00  0.00            
ATOM   2856  CB  ARG X 188      46.420  32.640  53.980  0.00  0.00            
ATOM   2857  HB1 ARG X 188      45.940  33.570  54.310  0.00  0.00            
ATOM   2858  HB2 ARG X 188      47.380  32.570  54.490  0.00  0.00            
ATOM   2859  CG  ARG X 188      45.520  31.470  54.410  0.00  0.00            
ATOM   2860  HG1 ARG X 188      45.990  30.540  54.070  0.00  0.00            
ATOM   2861  HG2 ARG X 188      44.560  31.550  53.920  0.00  0.00            
ATOM   2862  CD  ARG X 188      45.320  31.370  55.930  0.00  0.00            
ATOM   2863  HD1 ARG X 188      46.180  31.790  56.450  0.00  0.00            
ATOM   2864  HD2 ARG X 188      45.290  30.310  56.190  0.00  0.00            
ATOM   2865  NE  ARG X 188      44.050  31.970  56.400  0.00  0.00            
ATOM   2866  HE  ARG X 188      43.230  31.400  56.320  0.00  0.00            
ATOM   2867  CZ  ARG X 188      43.870  33.150  56.970  0.00  0.00            
ATOM   2868  NH1 ARG X 188      44.830  34.020  57.090  0.00  0.00            
ATOM   2869 HH11 ARG X 188      45.720  33.790  56.700  0.00  0.00            
ATOM   2870 HH12 ARG X 188      44.670  34.900  57.550  0.00  0.00            
ATOM   2871  NH2 ARG X 188      42.720  33.480  57.480  0.00  0.00            
ATOM   2872 HH21 ARG X 188      41.910  32.870  57.430  0.00  0.00            
ATOM   2873 HH22 ARG X 188      42.590  34.440  57.760  0.00  0.00            
ATOM   2874  C   ARG X 188      47.350  31.480  51.880  0.00  0.00            
ATOM   2875  O   ARG X 188      46.700  30.640  51.260  0.00  0.00            
ATOM   2876  N   GLN X 189      48.670  31.340  52.050  0.00  0.00            
ATOM   2877  H   GLN X 189      49.150  32.070  52.570  0.00  0.00            
ATOM   2878  CA  GLN X 189      49.450  30.190  51.590  0.00  0.00            
ATOM   2879  HA  GLN X 189      48.970  29.780  50.700  0.00  0.00            
ATOM   2880  CB  GLN X 189      50.870  30.580  51.150  0.00  0.00            
ATOM   2881  HB1 GLN X 189      51.380  29.680  50.810  0.00  0.00            
ATOM   2882  HB2 GLN X 189      51.420  31.000  51.990  0.00  0.00            
ATOM   2883  CG  GLN X 189      50.860  31.590  49.990  0.00  0.00            
ATOM   2884  HG1 GLN X 189      50.740  32.590  50.390  0.00  0.00            
ATOM   2885  HG2 GLN X 189      50.020  31.360  49.330  0.00  0.00            
ATOM   2886  CD  GLN X 189      52.120  31.530  49.140  0.00  0.00            
ATOM   2887  OE1 GLN X 189      52.050  31.440  47.930  0.00  0.00            
ATOM   2888  NE2 GLN X 189      53.300  31.560  49.730  0.00  0.00            
ATOM   2889 HE21 GLN X 189      53.390  31.530  50.740  0.00  0.00            
ATOM   2890 HE22 GLN X 189      54.120  31.520  49.160  0.00  0.00            
ATOM   2891  C   GLN X 189      49.440  29.040  52.610  0.00  0.00            
ATOM   2892  O   GLN X 189      50.470  28.640  53.160  0.00  0.00            
ATOM   2893  N   THR X 190      48.250  28.510  52.850  0.00  0.00            
ATOM   2894  H   THR X 190      47.460  28.880  52.340  0.00  0.00            
ATOM   2895  CA  THR X 190      48.030  27.260  53.590  0.00  0.00            
ATOM   2896  HA  THR X 190      48.970  26.920  54.000  0.00  0.00            
ATOM   2897  CB  THR X 190      47.040  27.440  54.760  0.00  0.00            
ATOM   2898  HB  THR X 190      46.970  26.500  55.300  0.00  0.00            
ATOM   2899  CG2 THR X 190      47.500  28.520  55.740  0.00  0.00            
ATOM   2900 HG21 THR X 190      46.770  28.620  56.530  0.00  0.00            
ATOM   2901 HG22 THR X 190      48.460  28.240  56.170  0.00  0.00            
ATOM   2902 HG23 THR X 190      47.620  29.470  55.230  0.00  0.00            
ATOM   2903  OG1 THR X 190      45.740  27.800  54.330  0.00  0.00            
ATOM   2904  HG1 THR X 190      45.340  27.020  53.930  0.00  0.00            
ATOM   2905  C   THR X 190      47.530  26.190  52.640  0.00  0.00            
ATOM   2906  O   THR X 190      46.950  26.510  51.600  0.00  0.00            
ATOM   2907  N   ALA X 191      47.680  24.920  53.000  0.00  0.00            
ATOM   2908  H   ALA X 191      48.190  24.690  53.850  0.00  0.00            
ATOM   2909  CA  ALA X 191      47.090  23.820  52.240  0.00  0.00            
ATOM   2910  HA  ALA X 191      47.470  23.850  51.220  0.00  0.00            
ATOM   2911  CB  ALA X 191      47.540  22.510  52.890  0.00  0.00            
ATOM   2912  HB1 ALA X 191      47.080  21.670  52.380  0.00  0.00            
ATOM   2913  HB2 ALA X 191      48.630  22.410  52.830  0.00  0.00            
ATOM   2914  HB3 ALA X 191      47.240  22.490  53.940  0.00  0.00            
ATOM   2915  C   ALA X 191      45.550  23.950  52.210  0.00  0.00            
ATOM   2916  O   ALA X 191      44.900  23.790  53.240  0.00  0.00            
ATOM   2917  N   GLN X 192      44.990  24.240  51.030  0.00  0.00            
ATOM   2918  H   GLN X 192      45.600  24.500  50.260  0.00  0.00            
ATOM   2919  CA  GLN X 192      43.550  24.280  50.780  0.00  0.00            
ATOM   2920  HA  GLN X 192      43.030  23.900  51.660  0.00  0.00            
ATOM   2921  CB  GLN X 192      43.040  25.720  50.530  0.00  0.00            
ATOM   2922  HB1 GLN X 192      41.960  25.680  50.420  0.00  0.00            
ATOM   2923  HB2 GLN X 192      43.450  26.080  49.590  0.00  0.00            
ATOM   2924  CG  GLN X 192      43.390  26.730  51.620  0.00  0.00            
ATOM   2925  HG1 GLN X 192      44.440  26.690  51.860  0.00  0.00            
ATOM   2926  HG2 GLN X 192      42.820  26.520  52.530  0.00  0.00            
ATOM   2927  CD  GLN X 192      43.060  28.140  51.150  0.00  0.00            
ATOM   2928  OE1 GLN X 192      41.920  28.460  50.830  0.00  0.00            
ATOM   2929  NE2 GLN X 192      44.020  29.030  51.050  0.00  0.00            
ATOM   2930 HE21 GLN X 192      44.980  28.790  51.250  0.00  0.00            
ATOM   2931 HE22 GLN X 192      43.760  29.970  50.780  0.00  0.00            
ATOM   2932  C   GLN X 192      43.190  23.410  49.580  0.00  0.00            
ATOM   2933  O   GLN X 192      43.760  23.570  48.490  0.00  0.00            
ATOM   2934  N   ALA X 193      42.210  22.520  49.750  0.00  0.00            
ATOM   2935  H   ALA X 193      41.800  22.430  50.670  0.00  0.00            
ATOM   2936  CA  ALA X 193      41.700  21.650  48.690  0.00  0.00            
ATOM   2937  HA  ALA X 193      42.400  21.680  47.860  0.00  0.00            
ATOM   2938  CB  ALA X 193      41.670  20.210  49.200  0.00  0.00            
ATOM   2939  HB1 ALA X 193      41.320  19.550  48.410  0.00  0.00            
ATOM   2940  HB2 ALA X 193      42.660  19.900  49.520  0.00  0.00            
ATOM   2941  HB3 ALA X 193      40.980  20.130  50.050  0.00  0.00            
ATOM   2942  C   ALA X 193      40.340  22.130  48.160  0.00  0.00            
ATOM   2943  O   ALA X 193      39.520  22.670  48.910  0.00  0.00            
ATOM   2944  N   ALA X 194      40.100  21.900  46.870  0.00  0.00            
ATOM   2945  H   ALA X 194      40.800  21.400  46.340  0.00  0.00            
ATOM   2946  CA  ALA X 194      38.790  22.080  46.240  0.00  0.00            
ATOM   2947  HA  ALA X 194      38.370  23.030  46.570  0.00  0.00            
ATOM   2948  CB  ALA X 194      38.960  22.160  44.730  0.00  0.00            
ATOM   2949  HB1 ALA X 194      38.000  22.430  44.270  0.00  0.00            
ATOM   2950  HB2 ALA X 194      39.690  22.920  44.470  0.00  0.00            
ATOM   2951  HB3 ALA X 194      39.280  21.200  44.340  0.00  0.00            
ATOM   2952  C   ALA X 194      37.830  20.950  46.640  0.00  0.00            
ATOM   2953  O   ALA X 194      38.270  19.870  47.040  0.00  0.00            
ATOM   2954  N   GLY X 195      36.520  21.170  46.530  0.00  0.00            
ATOM   2955  H   GLY X 195      36.200  22.100  46.320  0.00  0.00            
ATOM   2956  CA  GLY X 195      35.540  20.080  46.580  0.00  0.00            
ATOM   2957  HA1 GLY X 195      34.530  20.490  46.550  0.00  0.00            
ATOM   2958  HA2 GLY X 195      35.650  19.520  47.510  0.00  0.00            
ATOM   2959  C   GLY X 195      35.710  19.110  45.400  0.00  0.00            
ATOM   2960  O   GLY X 195      36.440  19.400  44.450  0.00  0.00            
ATOM   2961  N   THR X 196      35.020  17.970  45.430  0.00  0.00            
ATOM   2962  H   THR X 196      34.420  17.770  46.210  0.00  0.00            
ATOM   2963  CA  THR X 196      34.940  17.070  44.270  0.00  0.00            
ATOM   2964  HA  THR X 196      35.950  16.950  43.870  0.00  0.00            
ATOM   2965  CB  THR X 196      34.440  15.680  44.690  0.00  0.00            
ATOM   2966  HB  THR X 196      34.150  15.110  43.810  0.00  0.00            
ATOM   2967  CG2 THR X 196      35.560  14.940  45.430  0.00  0.00            
ATOM   2968 HG21 THR X 196      35.200  13.970  45.790  0.00  0.00            
ATOM   2969 HG22 THR X 196      36.400  14.780  44.770  0.00  0.00            
ATOM   2970 HG23 THR X 196      35.900  15.520  46.290  0.00  0.00            
ATOM   2971  OG1 THR X 196      33.350  15.750  45.600  0.00  0.00            
ATOM   2972  HG1 THR X 196      33.320  14.920  46.080  0.00  0.00            
ATOM   2973  C   THR X 196      34.100  17.700  43.150  0.00  0.00            
ATOM   2974  O   THR X 196      33.060  18.300  43.410  0.00  0.00            
ATOM   2975  N   ASP X 197      34.600  17.630  41.910  0.00  0.00            
ATOM   2976  H   ASP X 197      35.460  17.120  41.770  0.00  0.00            
ATOM   2977  CA  ASP X 197      34.000  18.240  40.710  0.00  0.00            
ATOM   2978  HA  ASP X 197      33.500  19.160  41.010  0.00  0.00            
ATOM   2979  CB  ASP X 197      35.170  18.640  39.760  0.00  0.00            
ATOM   2980  HB1 ASP X 197      35.500  17.760  39.220  0.00  0.00            
ATOM   2981  HB2 ASP X 197      36.020  18.950  40.380  0.00  0.00            
ATOM   2982  CG  ASP X 197      34.920  19.790  38.770  0.00  0.00            
ATOM   2983  OD1 ASP X 197      33.860  20.440  38.790  0.00  0.00            
ATOM   2984  OD2 ASP X 197      35.810  20.130  37.940  0.00  0.00            
ATOM   2985  C   ASP X 197      32.900  17.350  40.060  0.00  0.00            
ATOM   2986  OT1 ASP X 197      32.500  17.600  38.900  0.00  0.00            
ATOM   2987  OT2 ASP X 197      32.440  16.390  40.720  0.00  0.00            
END
