# Supplementary material for: Virtual Double-System Single-Box: A Nonequilibrium Alchemical Technique for Absolute Binding Free Energy Calculations: Application to Ligands of the SARS-CoV-2 Main Protease
Source: J Chem Theory Comput. 2020 Oct 22;16(11):7160–72. doi: 10.1021/acs.jctc.0c00634 (PMC8015232; doi:10.1021/acs.jctc.0c00634)
Supplement: Supplementary file 1 — ct0c00634_si_001.zip [file ct0c00634_si_001.zip › data/docking_struct/2913.pdb]

HETATM    1 c01  lig     1      49.087  31.744  39.509    -0.131344
HETATM    2 h01  lig     1      48.547  31.004  38.956     0.060080
HETATM    3 h02  lig     1      49.414  31.327  40.438     0.060080
HETATM    4 h03  lig     1      49.937  32.063  38.942     0.060080
HETATM    5 c02  lig     1      48.176  32.943  39.781     0.024327
HETATM    6 h04  lig     1      47.902  33.337  38.825     0.138982
HETATM    7 c03  lig     1      46.871  32.530  40.526    -0.083664
HETATM    8 h05  lig     1      46.472  31.660  40.047     0.109512
HETATM    9 h06  lig     1      46.209  33.369  40.477     0.109512
HETATM   10 n04  lig     1      47.066  32.222  41.965     0.002849
HETATM   11 h07  lig     1      47.656  31.395  42.055     0.295988
HETATM   12 c05  lig     1      47.748  33.356  42.632    -0.025954
HETATM   13 h08  lig     1      47.922  33.104  43.657     0.064739
HETATM   14 h09  lig     1      47.121  34.220  42.557     0.064739
HETATM   15 c06  lig     1      49.091  33.670  41.958     0.028297
HETATM   16 h10  lig     1      49.733  32.817  42.033     0.081441
HETATM   17 h11  lig     1      49.542  34.508  42.448     0.081441
HETATM   18 c07  lig     1      45.774  31.920  42.607     0.007635
HETATM   19 h12  lig     1      45.645  30.858  42.634     0.109116
HETATM   20 h13  lig     1      45.007  32.397  42.032     0.109116
HETATM   21 c08  lig     1      46.602  32.041  45.002    -0.011713
HETATM   22 h14  lig     1      47.370  31.401  44.747     0.160373
HETATM   23 c09  lig     1      46.481  32.488  46.319    -0.151460
HETATM   24 h15  lig     1      47.152  32.169  47.035     0.170568
HETATM   25 c10  lig     1      45.454  33.365  46.667    -0.041970
HETATM   26 h16  lig     1      45.361  33.693  47.641     0.165154
HETATM   27 c11  lig     1      44.665  33.349  44.380     0.006766
HETATM   28 h17  lig     1      43.994  33.676  43.667     0.137990
HETATM   29 c12  lig     1      49.674  36.355  40.806    -0.166836
HETATM   30 h18  lig     1      50.101  37.108  40.176     0.151038
HETATM   31 h19  lig     1      50.423  35.974  41.468     0.151038
HETATM   32 cl01 lig     1      48.356  37.059  41.755    -0.094067
HETATM   33 n13  lig     1      48.880  33.996  40.545    -0.277782
HETATM   34 c14  lig     1      49.137  35.222  39.947     0.479412
HETATM   35 o15  lig     1      48.918  35.418  38.754    -0.501502
HETATM   36 c16  lig     1      45.687  32.455  44.021    -0.229418
HETATM   37 c17  lig     1      44.553  33.797  45.695    -0.325673
HETATM   38 cl02 lig     1      43.285  34.877  46.125     0.211114
REMARK 38 -6.54
COMPND    traj_2913.pdb 
AUTHOR    GENERATED BY OPEN BABEL 2.3.2
ATOM     20  N   PHE X   8      31.630  36.930  23.110  1.00  0.00           N  
ATOM     21  CA  PHE X   8      31.200  38.300  23.050  1.00  0.00           C  
ATOM     22  CB  PHE X   8      30.490  38.740  24.310  1.00  0.00           C  
ATOM     23  CG  PHE X   8      29.120  38.120  24.560  1.00  0.00           C  
ATOM     24  CD1 PHE X   8      28.120  38.230  23.590  1.00  0.00           C  
ATOM     25  CE1 PHE X   8      26.970  37.360  23.650  1.00  0.00           C  
ATOM     26  CZ  PHE X   8      26.860  36.380  24.590  1.00  0.00           C  
ATOM     27  CE2 PHE X   8      27.840  36.330  25.620  1.00  0.00           C  
ATOM     28  CD2 PHE X   8      28.980  37.180  25.580  1.00  0.00           C  
ATOM     29  C   PHE X   8      32.370  39.240  22.680  1.00  0.00           C  
ATOM     30  O   PHE X   8      33.530  38.840  23.010  1.00  0.00           O  
ATOM     31  N   PRO X   9      32.100  40.410  21.980  1.00  0.00           N  
ATOM     32  CD  PRO X   9      30.870  40.870  21.400  1.00  0.00           C  
ATOM     33  CG  PRO X   9      30.990  42.220  20.860  1.00  0.00           C  
ATOM     34  CB  PRO X   9      32.490  42.410  20.680  1.00  0.00           C  
ATOM     35  CA  PRO X   9      33.180  41.300  21.580  1.00  0.00           C  
ATOM     36  C   PRO X   9      33.810  41.890  22.810  1.00  0.00           C  
ATOM     37  O   PRO X   9      33.070  42.350  23.710  1.00  0.00           O  
ATOM     38  N   SER X  10      35.180  42.020  22.860  1.00  0.00           N  
ATOM     39  H   SER X  10      35.780  41.810  22.030  1.00  0.00           H  
ATOM     40  CA  SER X  10      35.880  42.360  24.080  1.00  0.00           C  
ATOM     41  CB  SER X  10      37.130  41.510  24.110  1.00  0.00           C  
ATOM     42  OG  SER X  10      37.900  41.840  22.940  1.00  0.00           O  
ATOM     43  HG  SER X  10      38.430  42.680  23.140  1.00  0.00           H  
ATOM     44  C   SER X  10      36.150  43.830  24.300  1.00  0.00           C  
ATOM     45  O   SER X  10      36.520  44.210  25.430  1.00  0.00           O  
ATOM     46  N   GLY X  11      36.120  44.720  23.320  1.00  0.00           N  
ATOM     47  H   GLY X  11      35.900  44.380  22.380  1.00  0.00           H  
ATOM     48  CA  GLY X  11      36.660  46.100  23.360  1.00  0.00           C  
ATOM     49  C   GLY X  11      36.460  46.890  24.600  1.00  0.00           C  
ATOM     50  O   GLY X  11      37.460  47.550  25.040  1.00  0.00           O  
ATOM     51  N   LYS X  12      35.210  47.050  25.110  1.00  0.00           N  
ATOM     52  H   LYS X  12      34.520  46.590  24.680  1.00  0.00           H  
ATOM     53  CA  LYS X  12      34.910  47.980  26.190  1.00  0.00           C  
ATOM     54  CB  LYS X  12      33.500  48.260  26.200  1.00  0.00           C  
ATOM     55  CG  LYS X  12      32.890  49.060  24.990  1.00  0.00           C  
ATOM     56  CD  LYS X  12      31.390  49.170  25.230  1.00  0.00           C  
ATOM     57  CE  LYS X  12      30.650  49.940  24.150  1.00  0.00           C  
ATOM     58  NZ  LYS X  12      30.720  49.320  22.760  1.00  0.00           N  
ATOM     59  HZ1 LYS X  12      30.320  49.930  22.040  1.00  0.00           H  
ATOM     60  HZ2 LYS X  12      31.730  49.130  22.550  1.00  0.00           H  
ATOM     61  HZ3 LYS X  12      30.260  48.400  22.660  1.00  0.00           H  
ATOM     62  C   LYS X  12      35.380  47.430  27.570  1.00  0.00           C  
ATOM     63  O   LYS X  12      35.440  48.240  28.470  1.00  0.00           O  
ATOM     64  N   VAL X  13      35.810  46.210  27.590  1.00  0.00           N  
ATOM     65  H   VAL X  13      35.830  45.710  26.700  1.00  0.00           H  
ATOM     66  CA  VAL X  13      36.400  45.460  28.770  1.00  0.00           C  
ATOM     67  CB  VAL X  13      36.000  43.970  28.710  1.00  0.00           C  
ATOM     68  CG1 VAL X  13      36.150  43.250  30.030  1.00  0.00           C  
ATOM     69  CG2 VAL X  13      34.520  43.750  28.380  1.00  0.00           C  
ATOM     70  C   VAL X  13      37.870  45.600  28.820  1.00  0.00           C  
ATOM     71  O   VAL X  13      38.490  45.770  29.870  1.00  0.00           O  
ATOM     72  N   GLU X  14      38.500  45.590  27.710  1.00  0.00           N  
ATOM     73  H   GLU X  14      37.970  45.450  26.900  1.00  0.00           H  
ATOM     74  CA  GLU X  14      39.950  45.850  27.640  1.00  0.00           C  
ATOM     75  CB  GLU X  14      40.460  45.630  26.230  1.00  0.00           C  
ATOM     76  CG  GLU X  14      40.380  44.170  25.720  1.00  0.00           C  
ATOM     77  CD  GLU X  14      40.480  44.200  24.170  1.00  0.00           C  
ATOM     78  OE1 GLU X  14      39.600  43.540  23.530  1.00  0.00           O  
ATOM     79  OE2 GLU X  14      41.340  44.910  23.610  1.00  0.00           O  
ATOM     80  C   GLU X  14      40.380  47.230  28.100  1.00  0.00           C  
ATOM     81  O   GLU X  14      41.390  47.400  28.730  1.00  0.00           O  
ATOM     82  N   GLY X  15      39.610  48.250  27.770  1.00  0.00           N  
ATOM     83  H   GLY X  15      38.860  48.110  27.080  1.00  0.00           H  
ATOM     84  CA  GLY X  15      39.920  49.660  28.170  1.00  0.00           C  
ATOM     85  C   GLY X  15      39.830  50.070  29.670  1.00  0.00           C  
ATOM     86  O   GLY X  15      40.060  51.200  30.100  1.00  0.00           O  
ATOM     87  N   CYS X  16      39.490  49.050  30.470  1.00  0.00           N  
ATOM     88  H   CYS X  16      39.110  48.250  29.980  1.00  0.00           H  
ATOM     89  CA  CYS X  16      39.480  49.060  31.940  1.00  0.00           C  
ATOM     90  CB  CYS X  16      37.980  48.880  32.360  1.00  0.00           C  
ATOM     91  SG  CYS X  16      36.970  50.310  31.880  1.00  0.00           S  
ATOM     92  HG  CYS X  16      37.610  51.040  32.850  1.00  0.00           H  
ATOM     93  C   CYS X  16      40.470  48.150  32.640  1.00  0.00           C  
ATOM     94  O   CYS X  16      40.790  48.340  33.840  1.00  0.00           O  
ATOM     95  N   MET X  17      41.020  47.130  31.870  1.00  0.00           N  
ATOM     96  H   MET X  17      40.800  47.040  30.880  1.00  0.00           H  
ATOM     97  CA  MET X  17      42.030  46.200  32.420  1.00  0.00           C  
ATOM     98  CB  MET X  17      42.200  45.010  31.470  1.00  0.00           C  
ATOM     99  CG  MET X  17      41.120  43.950  31.510  1.00  0.00           C  
ATOM    100  SD  MET X  17      40.280  43.620  33.110  1.00  0.00           S  
ATOM    101  CE  MET X  17      41.490  42.640  33.950  1.00  0.00           C  
ATOM    102  C   MET X  17      43.360  47.020  32.690  1.00  0.00           C  
ATOM    103  O   MET X  17      43.940  47.750  31.890  1.00  0.00           O  
ATOM    104  N   VAL X  18      43.850  46.910  33.930  1.00  0.00           N  
ATOM    105  H   VAL X  18      43.290  46.410  34.630  1.00  0.00           H  
ATOM    106  CA  VAL X  18      45.110  47.510  34.390  1.00  0.00           C  
ATOM    107  CB  VAL X  18      45.010  48.890  35.090  1.00  0.00           C  
ATOM    108  CG1 VAL X  18      44.350  50.070  34.220  1.00  0.00           C  
ATOM    109  CG2 VAL X  18      44.360  48.870  36.380  1.00  0.00           C  
ATOM    110  C   VAL X  18      45.930  46.570  35.260  1.00  0.00           C  
ATOM    111  O   VAL X  18      45.400  45.690  35.930  1.00  0.00           O  
ATOM    112  N   GLN X  19      47.280  46.750  35.350  1.00  0.00           N  
ATOM    113  H   GLN X  19      47.690  47.560  34.880  1.00  0.00           H  
ATOM    114  CA  GLN X  19      48.180  46.020  36.260  1.00  0.00           C  
ATOM    115  CB  GLN X  19      49.580  46.040  35.740  1.00  0.00           C  
ATOM    116  CG  GLN X  19      50.580  44.880  36.240  1.00  0.00           C  
ATOM    117  CD  GLN X  19      51.950  45.050  35.760  1.00  0.00           C  
ATOM    118  OE1 GLN X  19      52.470  44.230  35.030  1.00  0.00           O  
ATOM    119  NE2 GLN X  19      52.570  46.140  36.180  1.00  0.00           N  
ATOM    120 1HE2 GLN X  19      52.190  46.810  36.900  1.00  0.00           H  
ATOM    121 2HE2 GLN X  19      53.480  46.320  35.870  1.00  0.00           H  
ATOM    122  C   GLN X  19      48.170  46.630  37.670  1.00  0.00           C  
ATOM    123  O   GLN X  19      48.230  47.880  37.750  1.00  0.00           O  
ATOM    124  N   VAL X  20      48.140  45.800  38.670  1.00  0.00           N  
ATOM    125  H   VAL X  20      47.970  44.750  38.520  1.00  0.00           H  
ATOM    126  CA  VAL X  20      48.260  46.220  40.060  1.00  0.00           C  
ATOM    127  CB  VAL X  20      46.860  46.060  40.730  1.00  0.00           C  
ATOM    128  CG1 VAL X  20      46.900  46.140  42.270  1.00  0.00           C  
ATOM    129  CG2 VAL X  20      45.750  47.010  40.230  1.00  0.00           C  
ATOM    130  C   VAL X  20      49.180  45.340  40.900  1.00  0.00           C  
ATOM    131  O   VAL X  20      49.010  44.080  41.060  1.00  0.00           O  
ATOM    132  N   THR X  21      50.040  46.050  41.660  1.00  0.00           N  
ATOM    133  H   THR X  21      50.030  47.070  41.640  1.00  0.00           H  
ATOM    134  CA  THR X  21      51.200  45.530  42.390  1.00  0.00           C  
ATOM    135  CB  THR X  21      52.430  45.870  41.510  1.00  0.00           C  
ATOM    136  CG2 THR X  21      53.740  45.620  42.220  1.00  0.00           C  
ATOM    137  OG1 THR X  21      52.440  45.170  40.310  1.00  0.00           O  
ATOM    138  HG1 THR X  21      52.790  44.260  40.420  1.00  0.00           H  
ATOM    139  C   THR X  21      51.330  46.160  43.780  1.00  0.00           C  
ATOM    140  O   THR X  21      51.100  47.360  43.930  1.00  0.00           O  
ATOM    141  N   CYS X  22      51.690  45.380  44.800  1.00  0.00           N  
ATOM    142  H   CYS X  22      51.890  44.380  44.600  1.00  0.00           H  
ATOM    143  CA  CYS X  22      51.900  45.890  46.120  1.00  0.00           C  
ATOM    144  CB  CYS X  22      50.630  45.660  46.890  1.00  0.00           C  
ATOM    145  SG  CYS X  22      50.780  46.430  48.480  1.00  0.00           S  
ATOM    146  HG  CYS X  22      50.340  47.710  48.200  1.00  0.00           H  
ATOM    147  C   CYS X  22      53.060  45.010  46.720  1.00  0.00           C  
ATOM    148  O   CYS X  22      53.000  43.780  46.670  1.00  0.00           O  
ATOM    149  N   GLY X  23      54.050  45.650  47.280  1.00  0.00           N  
ATOM    150  H   GLY X  23      54.020  46.660  47.190  1.00  0.00           H  
ATOM    151  CA  GLY X  23      55.250  44.970  47.860  1.00  0.00           C  
ATOM    152  C   GLY X  23      56.200  44.290  46.790  1.00  0.00           C  
ATOM    153  O   GLY X  23      57.010  44.940  46.140  1.00  0.00           O  
ATOM    154  N   THR X  24      56.000  42.970  46.570  1.00  0.00           N  
ATOM    155  H   THR X  24      55.390  42.450  47.280  1.00  0.00           H  
ATOM    156  CA  THR X  24      56.620  42.080  45.620  1.00  0.00           C  
ATOM    157  CB  THR X  24      57.680  41.230  46.340  1.00  0.00           C  
ATOM    158  CG2 THR X  24      58.870  42.090  46.670  1.00  0.00           C  
ATOM    159  OG1 THR X  24      57.060  40.870  47.560  1.00  0.00           O  
ATOM    160  HG1 THR X  24      56.820  39.920  47.450  1.00  0.00           H  
ATOM    161  C   THR X  24      55.650  41.190  44.800  1.00  0.00           C  
ATOM    162  O   THR X  24      56.030  40.210  44.090  1.00  0.00           O  
ATOM    163  N   THR X  25      54.340  41.530  44.900  1.00  0.00           N  
ATOM    164  H   THR X  25      53.960  42.340  45.410  1.00  0.00           H  
ATOM    165  CA  THR X  25      53.280  40.630  44.310  1.00  0.00           C  
ATOM    166  CB  THR X  25      52.480  39.960  45.490  1.00  0.00           C  
ATOM    167  CG2 THR X  25      51.480  38.850  45.120  1.00  0.00           C  
ATOM    168  OG1 THR X  25      53.390  39.300  46.270  1.00  0.00           O  
ATOM    169  HG1 THR X  25      53.090  39.370  47.230  1.00  0.00           H  
ATOM    170  C   THR X  25      52.370  41.340  43.340  1.00  0.00           C  
ATOM    171  O   THR X  25      51.920  42.440  43.700  1.00  0.00           O  
ATOM    172  N   THR X  26      51.940  40.730  42.220  1.00  0.00           N  
ATOM    173  H   THR X  26      52.330  39.830  41.980  1.00  0.00           H  
ATOM    174  CA  THR X  26      51.240  41.500  41.120  1.00  0.00           C  
ATOM    175  CB  THR X  26      52.240  41.860  40.040  1.00  0.00           C  
ATOM    176  CG2 THR X  26      51.630  42.550  38.790  1.00  0.00           C  
ATOM    177  OG1 THR X  26      53.300  42.590  40.540  1.00  0.00           O  
ATOM    178  HG1 THR X  26      53.730  41.960  41.170  1.00  0.00           H  
ATOM    179  C   THR X  26      50.120  40.680  40.550  1.00  0.00           C  
ATOM    180  O   THR X  26      50.190  39.470  40.370  1.00  0.00           O  
ATOM    181  N   LEU X  27      49.080  41.330  40.110  1.00  0.00           N  
ATOM    182  H   LEU X  27      48.890  42.310  40.380  1.00  0.00           H  
ATOM    183  CA  LEU X  27      47.980  40.820  39.430  1.00  0.00           C  
ATOM    184  CB  LEU X  27      47.070  39.970  40.340  1.00  0.00           C  
ATOM    185  CG  LEU X  27      46.750  40.650  41.660  1.00  0.00           C  
ATOM    186  CD1 LEU X  27      45.970  41.910  41.610  1.00  0.00           C  
ATOM    187  CD2 LEU X  27      45.790  39.640  42.360  1.00  0.00           C  
ATOM    188  C   LEU X  27      47.210  41.860  38.520  1.00  0.00           C  
ATOM    189  O   LEU X  27      47.400  43.120  38.510  1.00  0.00           O  
ATOM    190  N   ASN X  28      46.230  41.390  37.770  1.00  0.00           N  
ATOM    191  H   ASN X  28      46.030  40.430  37.740  1.00  0.00           H  
ATOM    192  CA  ASN X  28      45.420  42.270  36.940  1.00  0.00           C  
ATOM    193  CB  ASN X  28      44.880  41.500  35.720  1.00  0.00           C  
ATOM    194  CG  ASN X  28      46.000  40.870  34.900  1.00  0.00           C  
ATOM    195  OD1 ASN X  28      46.410  41.440  33.910  1.00  0.00           O  
ATOM    196  ND2 ASN X  28      46.590  39.770  35.210  1.00  0.00           N  
ATOM    197 1HD2 ASN X  28      46.180  39.300  36.030  1.00  0.00           H  
ATOM    198 2HD2 ASN X  28      47.380  39.400  34.650  1.00  0.00           H  
ATOM    199  C   ASN X  28      44.270  42.830  37.810  1.00  0.00           C  
ATOM    200  O   ASN X  28      43.950  42.350  38.940  1.00  0.00           O  
ATOM    201  N   GLY X  29      43.610  43.760  37.160  1.00  0.00           N  
ATOM    202  H   GLY X  29      44.050  44.130  36.340  1.00  0.00           H  
ATOM    203  CA  GLY X  29      42.490  44.530  37.820  1.00  0.00           C  
ATOM    204  C   GLY X  29      41.650  45.350  36.890  1.00  0.00           C  
ATOM    205  O   GLY X  29      42.120  45.590  35.770  1.00  0.00           O  
ATOM    206  N   LEU X  30      40.480  45.790  37.310  1.00  0.00           N  
ATOM    207  H   LEU X  30      40.190  45.370  38.220  1.00  0.00           H  
ATOM    208  CA  LEU X  30      39.480  46.530  36.600  1.00  0.00           C  
ATOM    209  CB  LEU X  30      38.100  45.940  36.680  1.00  0.00           C  
ATOM    210  CG  LEU X  30      37.100  46.410  35.660  1.00  0.00           C  
ATOM    211  CD1 LEU X  30      37.420  45.850  34.280  1.00  0.00           C  
ATOM    212  CD2 LEU X  30      35.760  46.000  36.160  1.00  0.00           C  
ATOM    213  C   LEU X  30      39.490  47.980  37.100  1.00  0.00           C  
ATOM    214  O   LEU X  30      39.660  48.250  38.310  1.00  0.00           O  
ATOM    215  N   TRP X  31      39.250  48.950  36.180  1.00  0.00           N  
ATOM    216  H   TRP X  31      39.130  48.590  35.250  1.00  0.00           H  
ATOM    217  CA  TRP X  31      39.340  50.380  36.410  1.00  0.00           C  
ATOM    218  CB  TRP X  31      40.640  50.950  35.730  1.00  0.00           C  
ATOM    219  CG  TRP X  31      41.080  52.350  36.090  1.00  0.00           C  
ATOM    220  CD1 TRP X  31      40.730  53.100  37.150  1.00  0.00           C  
ATOM    221  NE1 TRP X  31      41.270  54.410  36.980  1.00  0.00           N  
ATOM    222  HE1 TRP X  31      41.150  55.230  37.540  1.00  0.00           H  
ATOM    223  CE2 TRP X  31      42.010  54.500  35.740  1.00  0.00           C  
ATOM    224  CZ2 TRP X  31      42.590  55.560  35.060  1.00  0.00           C  
ATOM    225  CH2 TRP X  31      43.170  55.370  33.820  1.00  0.00           C  
ATOM    226  CZ3 TRP X  31      43.180  54.070  33.250  1.00  0.00           C  
ATOM    227  CE3 TRP X  31      42.430  53.070  33.930  1.00  0.00           C  
ATOM    228  CD2 TRP X  31      41.860  53.240  35.210  1.00  0.00           C  
ATOM    229  C   TRP X  31      38.170  51.120  35.820  1.00  0.00           C  
ATOM    230  O   TRP X  31      37.820  50.950  34.640  1.00  0.00           O  
ATOM    231  N   LEU X  32      37.510  51.900  36.730  1.00  0.00           N  
ATOM    232  H   LEU X  32      37.950  51.940  37.670  1.00  0.00           H  
ATOM    233  CA  LEU X  32      36.190  52.570  36.550  1.00  0.00           C  
ATOM    234  CB  LEU X  32      35.030  51.700  36.990  1.00  0.00           C  
ATOM    235  CG  LEU X  32      34.860  50.340  36.250  1.00  0.00           C  
ATOM    236  CD1 LEU X  32      34.010  49.340  36.900  1.00  0.00           C  
ATOM    237  CD2 LEU X  32      34.180  50.490  34.890  1.00  0.00           C  
ATOM    238  C   LEU X  32      36.250  53.950  37.270  1.00  0.00           C  
ATOM    239  O   LEU X  32      36.260  54.000  38.510  1.00  0.00           O  
ATOM    240  N   ASP X  33      36.280  54.990  36.420  1.00  0.00           N  
ATOM    241  H   ASP X  33      36.380  54.830  35.460  1.00  0.00           H  
ATOM    242  CA  ASP X  33      36.750  56.280  36.790  1.00  0.00           C  
ATOM    243  CB  ASP X  33      35.650  57.230  37.420  1.00  0.00           C  
ATOM    244  CG  ASP X  33      34.380  57.390  36.600  1.00  0.00           C  
ATOM    245  OD1 ASP X  33      34.460  57.580  35.360  1.00  0.00           O  
ATOM    246  OD2 ASP X  33      33.260  57.370  37.170  1.00  0.00           O  
ATOM    247  C   ASP X  33      38.000  56.240  37.710  1.00  0.00           C  
ATOM    248  O   ASP X  33      39.130  56.140  37.210  1.00  0.00           O  
ATOM    249  N   ASP X  34      37.870  56.440  39.060  1.00  0.00           N  
ATOM    250  H   ASP X  34      36.930  56.600  39.420  1.00  0.00           H  
ATOM    251  CA  ASP X  34      38.910  56.800  40.000  1.00  0.00           C  
ATOM    252  CB  ASP X  34      38.580  58.120  40.770  1.00  0.00           C  
ATOM    253  CG  ASP X  34      37.190  58.200  41.460  1.00  0.00           C  
ATOM    254  OD1 ASP X  34      36.330  57.280  41.400  1.00  0.00           O  
ATOM    255  OD2 ASP X  34      36.940  59.300  42.050  1.00  0.00           O  
ATOM    256  C   ASP X  34      39.300  55.590  40.930  1.00  0.00           C  
ATOM    257  O   ASP X  34      40.250  55.720  41.720  1.00  0.00           O  
ATOM    258  N   VAL X  35      38.590  54.460  40.770  1.00  0.00           N  
ATOM    259  H   VAL X  35      37.770  54.460  40.140  1.00  0.00           H  
ATOM    260  CA  VAL X  35      38.740  53.270  41.620  1.00  0.00           C  
ATOM    261  CB  VAL X  35      37.410  52.970  42.350  1.00  0.00           C  
ATOM    262  CG1 VAL X  35      37.580  51.720  43.240  1.00  0.00           C  
ATOM    263  CG2 VAL X  35      36.950  54.140  43.240  1.00  0.00           C  
ATOM    264  C   VAL X  35      39.220  52.130  40.730  1.00  0.00           C  
ATOM    265  O   VAL X  35      38.650  51.960  39.660  1.00  0.00           O  
ATOM    266  N   VAL X  36      40.180  51.430  41.260  1.00  0.00           N  
ATOM    267  H   VAL X  36      40.480  51.690  42.180  1.00  0.00           H  
ATOM    268  CA  VAL X  36      40.770  50.190  40.820  1.00  0.00           C  
ATOM    269  CB  VAL X  36      42.230  50.210  40.690  1.00  0.00           C  
ATOM    270  CG1 VAL X  36      42.760  49.120  39.800  1.00  0.00           C  
ATOM    271  CG2 VAL X  36      42.730  51.470  40.040  1.00  0.00           C  
ATOM    272  C   VAL X  36      40.420  49.040  41.740  1.00  0.00           C  
ATOM    273  O   VAL X  36      40.410  49.230  42.960  1.00  0.00           O  
ATOM    274  N   TYR X  37      40.070  47.870  41.190  1.00  0.00           N  
ATOM    275  H   TYR X  37      40.100  47.920  40.170  1.00  0.00           H  
ATOM    276  CA  TYR X  37      39.560  46.680  41.770  1.00  0.00           C  
ATOM    277  CB  TYR X  37      38.110  46.460  41.240  1.00  0.00           C  
ATOM    278  CG  TYR X  37      37.060  47.590  41.350  1.00  0.00           C  
ATOM    279  CD1 TYR X  37      37.150  48.670  40.470  1.00  0.00           C  
ATOM    280  CE1 TYR X  37      36.140  49.690  40.460  1.00  0.00           C  
ATOM    281  CZ  TYR X  37      35.060  49.620  41.340  1.00  0.00           C  
ATOM    282  OH  TYR X  37      34.150  50.590  41.240  1.00  0.00           O  
ATOM    283  HH  TYR X  37      33.320  50.290  41.760  1.00  0.00           H  
ATOM    284  CE2 TYR X  37      34.950  48.500  42.230  1.00  0.00           C  
ATOM    285  CD2 TYR X  37      35.900  47.510  42.170  1.00  0.00           C  
ATOM    286  C   TYR X  37      40.410  45.390  41.500  1.00  0.00           C  
ATOM    287  O   TYR X  37      40.660  45.060  40.360  1.00  0.00           O  
ATOM    288  N   CYS X  38      40.750  44.570  42.490  1.00  0.00           N  
ATOM    289  H   CYS X  38      40.650  44.890  43.470  1.00  0.00           H  
ATOM    290  CA  CYS X  38      41.540  43.330  42.360  1.00  0.00           C  
ATOM    291  CB  CYS X  38      43.050  43.700  42.270  1.00  0.00           C  
ATOM    292  SG  CYS X  38      43.690  44.230  43.840  1.00  0.00           S  
ATOM    293  HG  CYS X  38      43.390  43.100  44.420  1.00  0.00           H  
ATOM    294  C   CYS X  38      41.260  42.280  43.430  1.00  0.00           C  
ATOM    295  O   CYS X  38      40.630  42.690  44.410  1.00  0.00           O  
ATOM    296  N   PRO X  39      41.910  41.100  43.270  1.00  0.00           N  
ATOM    297  CD  PRO X  39      42.350  40.340  42.070  1.00  0.00           C  
ATOM    298  CG  PRO X  39      42.330  38.840  42.420  1.00  0.00           C  
ATOM    299  CB  PRO X  39      42.620  38.870  43.920  1.00  0.00           C  
ATOM    300  CA  PRO X  39      42.050  40.180  44.430  1.00  0.00           C  
ATOM    301  C   PRO X  39      42.910  40.820  45.590  1.00  0.00           C  
ATOM    302  O   PRO X  39      43.790  41.610  45.370  1.00  0.00           O  
ATOM    303  N   ARG X  40      42.550  40.490  46.840  1.00  0.00           N  
ATOM    304  H   ARG X  40      41.850  39.770  46.930  1.00  0.00           H  
ATOM    305  CA  ARG X  40      43.260  41.050  48.060  1.00  0.00           C  
ATOM    306  CB  ARG X  40      42.340  41.180  49.290  1.00  0.00           C  
ATOM    307  CG  ARG X  40      42.060  39.850  49.930  1.00  0.00           C  
ATOM    308  CD  ARG X  40      41.220  40.170  51.210  1.00  0.00           C  
ATOM    309  NE  ARG X  40      40.460  39.050  51.710  1.00  0.00           N  
ATOM    310  HE  ARG X  40      40.380  38.250  51.190  1.00  0.00           H  
ATOM    311  CZ  ARG X  40      39.670  39.040  52.750  1.00  0.00           C  
ATOM    312  NH1 ARG X  40      39.350  40.050  53.490  1.00  0.00           N  
ATOM    313 1HH1 ARG X  40      39.870  40.910  53.410  1.00  0.00           H  
ATOM    314 2HH1 ARG X  40      38.830  39.890  54.370  1.00  0.00           H  
ATOM    315  NH2 ARG X  40      39.120  37.980  53.120  1.00  0.00           N  
ATOM    316 1HH2 ARG X  40      39.350  37.120  52.590  1.00  0.00           H  
ATOM    317 2HH2 ARG X  40      38.490  37.930  53.840  1.00  0.00           H  
ATOM    318  C   ARG X  40      44.660  40.400  48.450  1.00  0.00           C  
ATOM    319  O   ARG X  40      45.490  41.080  49.050  1.00  0.00           O  
ATOM    320  N   HID X  41      44.900  39.150  48.120  1.00  0.00           N  
ATOM    321  H   HID X  41      44.140  38.590  47.770  1.00  0.00           H  
ATOM    322  CA  HID X  41      46.240  38.550  48.390  1.00  0.00           C  
ATOM    323  CB  HID X  41      46.210  37.070  47.910  1.00  0.00           C  
ATOM    324  CG  HID X  41      46.530  36.820  46.440  1.00  0.00           C  
ATOM    325  ND1 HID X  41      47.360  35.880  45.910  1.00  0.00           N  
ATOM    327  CE1 HID X  41      47.180  35.740  44.600  1.00  0.00           C  
ATOM    328  NE2 HID X  41      46.130  36.400  44.240  1.00  0.00           N  
ATOM    329  CD2 HID X  41      45.700  37.090  45.390  1.00  0.00           C  
ATOM    330  C   HID X  41      47.440  39.370  47.880  1.00  0.00           C  
ATOM    331  O   HID X  41      48.510  39.240  48.490  1.00  0.00           O  
ATOM    332  N   VAL X  42      47.280  40.280  46.950  1.00  0.00           N  
ATOM    333  H   VAL X  42      46.340  40.390  46.560  1.00  0.00           H  
ATOM    334  CA  VAL X  42      48.320  41.160  46.460  1.00  0.00           C  
ATOM    335  CB  VAL X  42      47.670  42.100  45.420  1.00  0.00           C  
ATOM    336  CG1 VAL X  42      46.960  43.340  45.990  1.00  0.00           C  
ATOM    337  CG2 VAL X  42      48.750  42.630  44.490  1.00  0.00           C  
ATOM    338  C   VAL X  42      49.100  41.900  47.580  1.00  0.00           C  
ATOM    339  O   VAL X  42      50.300  41.990  47.450  1.00  0.00           O  
ATOM    340  N   ILE X  43      48.480  42.390  48.660  1.00  0.00           N  
ATOM    341  H   ILE X  43      47.560  42.330  48.700  1.00  0.00           H  
ATOM    342  CA  ILE X  43      49.170  42.990  49.830  1.00  0.00           C  
ATOM    343  CB  ILE X  43      48.240  43.820  50.740  1.00  0.00           C  
ATOM    344  CG2 ILE X  43      47.520  44.850  49.880  1.00  0.00           C  
ATOM    345  CG1 ILE X  43      47.330  42.960  51.610  1.00  0.00           C  
ATOM    346  CD  ILE X  43      46.390  43.710  52.560  1.00  0.00           C  
ATOM    347  C   ILE X  43      50.060  42.030  50.610  1.00  0.00           C  
ATOM    348  O   ILE X  43      50.690  42.410  51.570  1.00  0.00           O  
ATOM    349  N   CYS X  44      50.060  40.740  50.280  1.00  0.00           N  
ATOM    350  H   CYS X  44      49.530  40.450  49.450  1.00  0.00           H  
ATOM    351  CA  CYS X  44      50.850  39.720  51.020  1.00  0.00           C  
ATOM    352  CB  CYS X  44      49.940  38.520  51.380  1.00  0.00           C  
ATOM    353  SG  CYS X  44      48.900  39.090  52.790  1.00  0.00           S  
ATOM    354  HG  CYS X  44      50.000  39.550  53.400  1.00  0.00           H  
ATOM    355  C   CYS X  44      52.060  39.150  50.180  1.00  0.00           C  
ATOM    356  O   CYS X  44      52.070  39.150  48.920  1.00  0.00           O  
ATOM    357  N   THR X  45      53.010  38.590  50.950  1.00  0.00           N  
ATOM    358  H   THR X  45      52.950  38.660  52.000  1.00  0.00           H  
ATOM    359  CA  THR X  45      53.880  37.500  50.530  1.00  0.00           C  
ATOM    360  CB  THR X  45      55.280  37.480  51.160  1.00  0.00           C  
ATOM    361  CG2 THR X  45      56.030  38.770  51.150  1.00  0.00           C  
ATOM    362  OG1 THR X  45      55.160  37.010  52.460  1.00  0.00           O  
ATOM    363  HG1 THR X  45      54.390  37.420  52.920  1.00  0.00           H  
ATOM    364  C   THR X  45      53.220  36.130  50.700  1.00  0.00           C  
ATOM    365  O   THR X  45      52.260  35.930  51.450  1.00  0.00           O  
ATOM    366  N   SER X  46      53.720  35.120  49.950  1.00  0.00           N  
ATOM    367  H   SER X  46      54.450  35.280  49.300  1.00  0.00           H  
ATOM    368  CA  SER X  46      53.160  33.710  49.980  1.00  0.00           C  
ATOM    369  CB  SER X  46      53.630  32.940  48.750  1.00  0.00           C  
ATOM    370  OG  SER X  46      53.160  33.520  47.540  1.00  0.00           O  
ATOM    371  HG  SER X  46      53.610  33.100  46.820  1.00  0.00           H  
ATOM    372  C   SER X  46      53.350  32.920  51.310  1.00  0.00           C  
ATOM    373  O   SER X  46      52.510  32.050  51.520  1.00  0.00           O  
ATOM    374  N   GLU X  47      54.460  33.100  52.070  1.00  0.00           N  
ATOM    375  H   GLU X  47      55.240  33.630  51.670  1.00  0.00           H  
ATOM    376  CA  GLU X  47      54.470  32.820  53.520  1.00  0.00           C  
ATOM    377  CB  GLU X  47      55.790  33.360  54.050  1.00  0.00           C  
ATOM    378  CG  GLU X  47      57.180  32.840  53.520  1.00  0.00           C  
ATOM    379  CD  GLU X  47      58.350  33.090  54.510  1.00  0.00           C  
ATOM    380  OE1 GLU X  47      59.110  33.990  54.140  1.00  0.00           O  
ATOM    381  OE2 GLU X  47      58.590  32.340  55.500  1.00  0.00           O  
ATOM    382  C   GLU X  47      53.320  33.450  54.420  1.00  0.00           C  
ATOM    383  O   GLU X  47      53.150  32.960  55.550  1.00  0.00           O  
ATOM    384  N   ASP X  48      52.680  34.490  53.900  1.00  0.00           N  
ATOM    385  H   ASP X  48      53.050  34.950  53.120  1.00  0.00           H  
ATOM    386  CA  ASP X  48      51.580  35.050  54.660  1.00  0.00           C  
ATOM    387  CB  ASP X  48      51.540  36.520  54.420  1.00  0.00           C  
ATOM    388  CG  ASP X  48      52.840  37.370  54.700  1.00  0.00           C  
ATOM    389  OD1 ASP X  48      53.370  37.370  55.870  1.00  0.00           O  
ATOM    390  OD2 ASP X  48      53.210  38.100  53.770  1.00  0.00           O  
ATOM    391  C   ASP X  48      50.160  34.480  54.210  1.00  0.00           C  
ATOM    392  O   ASP X  48      49.140  34.450  54.910  1.00  0.00           O  
ATOM    393  N   MET X  49      50.100  33.930  53.020  1.00  0.00           N  
ATOM    394  H   MET X  49      50.980  33.870  52.500  1.00  0.00           H  
ATOM    395  CA  MET X  49      48.890  33.380  52.440  1.00  0.00           C  
ATOM    396  CB  MET X  49      48.880  33.370  50.880  1.00  0.00           C  
ATOM    397  CG  MET X  49      49.360  34.660  50.290  1.00  0.00           C  
ATOM    398  SD  MET X  49      49.380  34.780  48.380  1.00  0.00           S  
ATOM    399  CE  MET X  49      50.210  36.400  48.360  1.00  0.00           C  
ATOM    400  C   MET X  49      48.390  32.040  52.910  1.00  0.00           C  
ATOM    401  O   MET X  49      47.340  31.600  52.460  1.00  0.00           O  
ATOM    402  N   LEU X  50      48.970  31.380  53.920  1.00  0.00           N  
ATOM    403  H   LEU X  50      49.830  31.750  54.320  1.00  0.00           H  
ATOM    404  CA  LEU X  50      48.420  30.160  54.500  1.00  0.00           C  
ATOM    405  CB  LEU X  50      49.590  29.250  54.830  1.00  0.00           C  
ATOM    406  CG  LEU X  50      49.160  27.900  55.540  1.00  0.00           C  
ATOM    407  CD1 LEU X  50      48.250  27.000  54.750  1.00  0.00           C  
ATOM    408  CD2 LEU X  50      50.430  27.100  55.810  1.00  0.00           C  
ATOM    409  C   LEU X  50      47.430  30.430  55.670  1.00  0.00           C  
ATOM    410  O   LEU X  50      46.430  29.750  55.790  1.00  0.00           O  
ATOM    411  N   ASN X  51      47.700  31.550  56.410  1.00  0.00           N  
ATOM    412  H   ASN X  51      48.570  32.020  56.090  1.00  0.00           H  
ATOM    413  CA  ASN X  51      46.950  32.260  57.410  1.00  0.00           C  
ATOM    414  CB  ASN X  51      47.340  31.530  58.720  1.00  0.00           C  
ATOM    415  CG  ASN X  51      46.610  31.980  59.920  1.00  0.00           C  
ATOM    416  OD1 ASN X  51      45.450  32.360  59.950  1.00  0.00           O  
ATOM    417  ND2 ASN X  51      47.240  32.180  61.040  1.00  0.00           N  
ATOM    418 1HD2 ASN X  51      48.260  31.840  61.020  1.00  0.00           H  
ATOM    419 2HD2 ASN X  51      46.810  32.430  61.940  1.00  0.00           H  
ATOM    420  C   ASN X  51      47.010  33.860  57.430  1.00  0.00           C  
ATOM    421  O   ASN X  51      47.580  34.510  58.320  1.00  0.00           O  
ATOM    422  N   PRO X  52      46.390  34.590  56.490  1.00  0.00           N  
ATOM    423  CD  PRO X  52      45.890  33.920  55.290  1.00  0.00           C  
ATOM    424  CG  PRO X  52      45.420  35.130  54.460  1.00  0.00           C  
ATOM    425  CB  PRO X  52      46.340  36.300  54.710  1.00  0.00           C  
ATOM    426  CA  PRO X  52      46.580  36.080  56.200  1.00  0.00           C  
ATOM    427  C   PRO X  52      45.610  36.960  57.080  1.00  0.00           C  
ATOM    428  O   PRO X  52      44.470  36.610  57.340  1.00  0.00           O  
ATOM    429  N   ASN X  53      46.020  38.150  57.530  1.00  0.00           N  
ATOM    430  H   ASN X  53      47.010  38.400  57.310  1.00  0.00           H  
ATOM    431  CA  ASN X  53      45.280  39.150  58.260  1.00  0.00           C  
ATOM    432  CB  ASN X  53      45.680  39.350  59.680  1.00  0.00           C  
ATOM    433  CG  ASN X  53      44.810  40.480  60.360  1.00  0.00           C  
ATOM    434  OD1 ASN X  53      43.820  41.000  59.860  1.00  0.00           O  
ATOM    435  ND2 ASN X  53      45.170  40.790  61.600  1.00  0.00           N  
ATOM    436 1HD2 ASN X  53      45.900  40.200  61.970  1.00  0.00           H  
ATOM    437 2HD2 ASN X  53      44.560  41.380  62.110  1.00  0.00           H  
ATOM    438  C   ASN X  53      45.480  40.440  57.500  1.00  0.00           C  
ATOM    439  O   ASN X  53      46.440  41.110  57.680  1.00  0.00           O  
ATOM    440  N   TYR X  54      44.430  40.760  56.740  1.00  0.00           N  
ATOM    441  H   TYR X  54      43.660  40.120  56.680  1.00  0.00           H  
ATOM    442  CA  TYR X  54      44.420  41.870  55.780  1.00  0.00           C  
ATOM    443  CB  TYR X  54      43.480  41.520  54.630  1.00  0.00           C  
ATOM    444  CG  TYR X  54      43.760  40.130  53.990  1.00  0.00           C  
ATOM    445  CD1 TYR X  54      44.940  40.050  53.180  1.00  0.00           C  
ATOM    446  CE1 TYR X  54      45.190  38.860  52.490  1.00  0.00           C  
ATOM    447  CZ  TYR X  54      44.230  37.800  52.490  1.00  0.00           C  
ATOM    448  OH  TYR X  54      44.310  36.780  51.610  1.00  0.00           O  
ATOM    449  HH  TYR X  54      43.440  36.320  51.620  1.00  0.00           H  
ATOM    450  CE2 TYR X  54      43.060  37.900  53.270  1.00  0.00           C  
ATOM    451  CD2 TYR X  54      42.880  39.010  54.080  1.00  0.00           C  
ATOM    452  C   TYR X  54      43.990  43.240  56.380  1.00  0.00           C  
ATOM    453  O   TYR X  54      44.510  44.250  56.000  1.00  0.00           O  
ATOM    454  N   GLU X  55      43.060  43.310  57.340  1.00  0.00           N  
ATOM    455  H   GLU X  55      42.570  42.490  57.570  1.00  0.00           H  
ATOM    456  CA  GLU X  55      42.650  44.610  57.850  1.00  0.00           C  
ATOM    457  CB  GLU X  55      41.570  44.440  58.920  1.00  0.00           C  
ATOM    458  CG  GLU X  55      40.580  45.570  59.070  1.00  0.00           C  
ATOM    459  CD  GLU X  55      39.590  45.310  60.160  1.00  0.00           C  
ATOM    460  OE1 GLU X  55      38.680  44.430  59.860  1.00  0.00           O  
ATOM    461  OE2 GLU X  55      39.770  45.780  61.330  1.00  0.00           O  
ATOM    462  C   GLU X  55      43.820  45.360  58.560  1.00  0.00           C  
ATOM    463  O   GLU X  55      43.830  46.570  58.620  1.00  0.00           O  
ATOM    464  N   ASP X  56      44.780  44.640  59.130  1.00  0.00           N  
ATOM    465  H   ASP X  56      44.650  43.620  59.210  1.00  0.00           H  
ATOM    466  CA  ASP X  56      46.030  45.170  59.750  1.00  0.00           C  
ATOM    467  CB  ASP X  56      46.480  43.970  60.710  1.00  0.00           C  
ATOM    468  CG  ASP X  56      47.840  44.240  61.520  1.00  0.00           C  
ATOM    469  OD1 ASP X  56      48.090  45.360  61.910  1.00  0.00           O  
ATOM    470  OD2 ASP X  56      48.730  43.340  61.390  1.00  0.00           O  
ATOM    471  C   ASP X  56      47.160  45.520  58.720  1.00  0.00           C  
ATOM    472  O   ASP X  56      48.020  46.340  58.920  1.00  0.00           O  
ATOM    473  N   LEU X  57      47.240  44.800  57.540  1.00  0.00           N  
ATOM    474  H   LEU X  57      46.440  44.280  57.200  1.00  0.00           H  
ATOM    475  CA  LEU X  57      48.200  45.140  56.520  1.00  0.00           C  
ATOM    476  CB  LEU X  57      48.300  43.880  55.570  1.00  0.00           C  
ATOM    477  CG  LEU X  57      49.370  42.800  56.140  1.00  0.00           C  
ATOM    478  CD1 LEU X  57      49.110  41.470  55.430  1.00  0.00           C  
ATOM    479  CD2 LEU X  57      50.820  43.200  56.140  1.00  0.00           C  
ATOM    480  C   LEU X  57      47.730  46.350  55.760  1.00  0.00           C  
ATOM    481  O   LEU X  57      48.530  47.190  55.460  1.00  0.00           O  
ATOM    482  N   LEU X  58      46.440  46.570  55.670  1.00  0.00           N  
ATOM    483  H   LEU X  58      45.810  45.870  56.030  1.00  0.00           H  
ATOM    484  CA  LEU X  58      45.760  47.690  54.970  1.00  0.00           C  
ATOM    485  CB  LEU X  58      44.270  47.380  55.070  1.00  0.00           C  
ATOM    486  CG  LEU X  58      43.420  48.180  54.090  1.00  0.00           C  
ATOM    487  CD1 LEU X  58      43.570  47.770  52.590  1.00  0.00           C  
ATOM    488  CD2 LEU X  58      41.950  48.150  54.430  1.00  0.00           C  
ATOM    489  C   LEU X  58      46.030  49.080  55.610  1.00  0.00           C  
ATOM    490  O   LEU X  58      45.980  50.090  54.880  1.00  0.00           O  
ATOM    491  N   ILE X  59      46.370  49.120  56.860  1.00  0.00           N  
ATOM    492  H   ILE X  59      46.260  48.190  57.370  1.00  0.00           H  
ATOM    493  CA  ILE X  59      46.850  50.280  57.590  1.00  0.00           C  
ATOM    494  CB  ILE X  59      45.880  50.410  58.810  1.00  0.00           C  
ATOM    495  CG2 ILE X  59      46.120  49.230  59.780  1.00  0.00           C  
ATOM    496  CG1 ILE X  59      46.130  51.790  59.560  1.00  0.00           C  
ATOM    497  CD  ILE X  59      45.190  52.190  60.650  1.00  0.00           C  
ATOM    498  C   ILE X  59      48.370  50.340  57.740  1.00  0.00           C  
ATOM    499  O   ILE X  59      48.940  51.440  57.670  1.00  0.00           O  
ATOM    500  N   ARG X  60      48.960  49.170  57.860  1.00  0.00           N  
ATOM    501  H   ARG X  60      48.420  48.310  58.050  1.00  0.00           H  
ATOM    502  CA  ARG X  60      50.440  49.120  57.950  1.00  0.00           C  
ATOM    503  CB  ARG X  60      50.900  47.930  58.720  1.00  0.00           C  
ATOM    504  CG  ARG X  60      50.460  48.120  60.210  1.00  0.00           C  
ATOM    505  CD  ARG X  60      51.160  47.210  61.230  1.00  0.00           C  
ATOM    506  NE  ARG X  60      50.900  45.750  60.870  1.00  0.00           N  
ATOM    507  HE  ARG X  60      50.060  45.400  61.310  1.00  0.00           H  
ATOM    508  CZ  ARG X  60      51.660  44.790  60.380  1.00  0.00           C  
ATOM    509  NH1 ARG X  60      52.860  45.100  59.950  1.00  0.00           N  
ATOM    510 1HH1 ARG X  60      53.150  46.050  59.760  1.00  0.00           H  
ATOM    511 2HH1 ARG X  60      53.410  44.360  59.580  1.00  0.00           H  
ATOM    512  NH2 ARG X  60      51.230  43.560  60.420  1.00  0.00           N  
ATOM    513 1HH2 ARG X  60      50.340  43.410  60.780  1.00  0.00           H  
ATOM    514 2HH2 ARG X  60      51.870  42.850  60.050  1.00  0.00           H  
ATOM    515  C   ARG X  60      51.240  49.270  56.620  1.00  0.00           C  
ATOM    516  O   ARG X  60      52.280  49.890  56.730  1.00  0.00           O  
ATOM    517  N   LYS X  61      50.630  48.910  55.460  1.00  0.00           N  
ATOM    518  H   LYS X  61      49.780  48.450  55.540  1.00  0.00           H  
ATOM    519  CA  LYS X  61      50.940  49.420  54.110  1.00  0.00           C  
ATOM    520  CB  LYS X  61      50.310  48.580  52.940  1.00  0.00           C  
ATOM    521  CG  LYS X  61      50.890  47.150  53.020  1.00  0.00           C  
ATOM    522  CD  LYS X  61      52.380  46.930  52.670  1.00  0.00           C  
ATOM    523  CE  LYS X  61      52.730  45.490  52.820  1.00  0.00           C  
ATOM    524  NZ  LYS X  61      54.210  45.230  52.890  1.00  0.00           N  
ATOM    525  HZ1 LYS X  61      54.670  45.610  52.080  1.00  0.00           H  
ATOM    526  HZ2 LYS X  61      54.600  45.790  53.590  1.00  0.00           H  
ATOM    527  HZ3 LYS X  61      54.450  44.270  53.110  1.00  0.00           H  
ATOM    528  C   LYS X  61      50.580  50.910  53.910  1.00  0.00           C  
ATOM    529  O   LYS X  61      49.620  51.400  54.560  1.00  0.00           O  
ATOM    530  N   SER X  62      51.280  51.600  53.030  1.00  0.00           N  
ATOM    531  H   SER X  62      51.970  51.060  52.500  1.00  0.00           H  
ATOM    532  CA  SER X  62      51.120  53.000  52.590  1.00  0.00           C  
ATOM    533  CB  SER X  62      52.210  53.920  53.190  1.00  0.00           C  
ATOM    534  OG  SER X  62      52.560  53.670  54.590  1.00  0.00           O  
ATOM    535  HG  SER X  62      51.700  53.530  55.170  1.00  0.00           H  
ATOM    536  C   SER X  62      51.260  53.110  51.070  1.00  0.00           C  
ATOM    537  O   SER X  62      51.720  52.160  50.380  1.00  0.00           O  
ATOM    538  N   ASN X  63      50.770  54.180  50.450  1.00  0.00           N  
ATOM    539  H   ASN X  63      50.570  54.890  51.100  1.00  0.00           H  
ATOM    540  CA  ASN X  63      50.660  54.450  49.000  1.00  0.00           C  
ATOM    541  CB  ASN X  63      50.450  55.870  48.850  1.00  0.00           C  
ATOM    542  CG  ASN X  63      49.080  56.350  49.290  1.00  0.00           C  
ATOM    543  OD1 ASN X  63      48.170  55.600  49.620  1.00  0.00           O  
ATOM    544  ND2 ASN X  63      48.920  57.660  49.370  1.00  0.00           N  
ATOM    545 1HD2 ASN X  63      49.600  58.310  49.020  1.00  0.00           H  
ATOM    546 2HD2 ASN X  63      48.100  58.090  49.840  1.00  0.00           H  
ATOM    547  C   ASN X  63      51.860  54.020  48.150  1.00  0.00           C  
ATOM    548  O   ASN X  63      51.660  53.520  47.080  1.00  0.00           O  
ATOM    549  N   HIS X  64      53.090  54.270  48.650  1.00  0.00           N  
ATOM    550  H   HIS X  64      53.080  54.670  49.560  1.00  0.00           H  
ATOM    551  CA  HIS X  64      54.350  54.050  47.920  1.00  0.00           C  
ATOM    552  CB  HIS X  64      55.600  54.750  48.620  1.00  0.00           C  
ATOM    553  CG  HIS X  64      55.870  54.070  49.970  1.00  0.00           C  
ATOM    554  ND1 HIS X  64      54.980  53.810  51.010  1.00  0.00           N  
ATOM    555  CE1 HIS X  64      55.680  53.240  52.000  1.00  0.00           C  
ATOM    556  NE2 HIS X  64      56.940  53.160  51.610  1.00  0.00           N  
ATOM    557  HE2 HIS X  64      57.670  52.780  52.220  1.00  0.00           H  
ATOM    558  CD2 HIS X  64      57.120  53.630  50.310  1.00  0.00           C  
ATOM    559  C   HIS X  64      54.710  52.550  47.800  1.00  0.00           C  
ATOM    560  O   HIS X  64      55.330  52.120  46.870  1.00  0.00           O  
ATOM    561  N   ASN X  65      54.110  51.700  48.690  1.00  0.00           N  
ATOM    562  H   ASN X  65      53.500  52.110  49.420  1.00  0.00           H  
ATOM    563  CA  ASN X  65      54.270  50.280  48.620  1.00  0.00           C  
ATOM    564  CB  ASN X  65      53.830  49.480  49.900  1.00  0.00           C  
ATOM    565  CG  ASN X  65      54.580  49.780  51.220  1.00  0.00           C  
ATOM    566  OD1 ASN X  65      53.990  49.990  52.240  1.00  0.00           O  
ATOM    567  ND2 ASN X  65      55.880  49.780  51.220  1.00  0.00           N  
ATOM    568 1HD2 ASN X  65      56.330  49.480  50.340  1.00  0.00           H  
ATOM    569 2HD2 ASN X  65      56.260  50.190  52.020  1.00  0.00           H  
ATOM    570  C   ASN X  65      53.600  49.650  47.370  1.00  0.00           C  
ATOM    571  O   ASN X  65      53.760  48.420  47.110  1.00  0.00           O  
ATOM    572  N   PHE X  66      52.840  50.510  46.650  1.00  0.00           N  
ATOM    573  H   PHE X  66      52.570  51.340  47.080  1.00  0.00           H  
ATOM    574  CA  PHE X  66      52.000  50.090  45.510  1.00  0.00           C  
ATOM    575  CB  PHE X  66      50.490  50.660  45.660  1.00  0.00           C  
ATOM    576  CG  PHE X  66      49.670  50.120  46.780  1.00  0.00           C  
ATOM    577  CD1 PHE X  66      48.900  48.970  46.540  1.00  0.00           C  
ATOM    578  CE1 PHE X  66      48.380  48.280  47.650  1.00  0.00           C  
ATOM    579  CZ  PHE X  66      48.480  48.860  48.910  1.00  0.00           C  
ATOM    580  CE2 PHE X  66      49.210  50.000  49.180  1.00  0.00           C  
ATOM    581  CD2 PHE X  66      49.770  50.660  48.100  1.00  0.00           C  
ATOM    582  C   PHE X  66      52.700  50.590  44.150  1.00  0.00           C  
ATOM    583  O   PHE X  66      53.360  51.610  44.080  1.00  0.00           O  
ATOM    584  N   LEU X  67      52.260  49.980  43.080  1.00  0.00           N  
ATOM    585  H   LEU X  67      51.640  49.190  43.140  1.00  0.00           H  
ATOM    586  CA  LEU X  67      52.580  50.270  41.670  1.00  0.00           C  
ATOM    587  CB  LEU X  67      53.960  49.600  41.320  1.00  0.00           C  
ATOM    588  CG  LEU X  67      54.690  50.280  40.040  1.00  0.00           C  
ATOM    589  CD1 LEU X  67      56.130  49.800  40.000  1.00  0.00           C  
ATOM    590  CD2 LEU X  67      53.980  49.780  38.710  1.00  0.00           C  
ATOM    591  C   LEU X  67      51.450  49.940  40.670  1.00  0.00           C  
ATOM    592  O   LEU X  67      51.090  48.780  40.560  1.00  0.00           O  
ATOM    593  N   VAL X  68      50.890  50.960  39.970  1.00  0.00           N  
ATOM    594  H   VAL X  68      51.260  51.890  40.220  1.00  0.00           H  
ATOM    595  CA  VAL X  68      49.670  50.820  39.160  1.00  0.00           C  
ATOM    596  CB  VAL X  68      48.470  51.530  39.820  1.00  0.00           C  
ATOM    597  CG1 VAL X  68      47.170  51.110  39.100  1.00  0.00           C  
ATOM    598  CG2 VAL X  68      48.330  51.220  41.320  1.00  0.00           C  
ATOM    599  C   VAL X  68      50.000  51.260  37.740  1.00  0.00           C  
ATOM    600  O   VAL X  68      50.400  52.380  37.570  1.00  0.00           O  
ATOM    601  N   GLN X  69      49.750  50.430  36.680  1.00  0.00           N  
ATOM    602  H   GLN X  69      49.390  49.520  36.840  1.00  0.00           H  
ATOM    603  CA  GLN X  69      50.320  50.650  35.360  1.00  0.00           C  
ATOM    604  CB  GLN X  69      51.680  49.960  35.270  1.00  0.00           C  
ATOM    605  CG  GLN X  69      52.460  50.420  34.020  1.00  0.00           C  
ATOM    606  CD  GLN X  69      53.860  49.850  33.990  1.00  0.00           C  
ATOM    607  OE1 GLN X  69      54.130  48.830  34.520  1.00  0.00           O  
ATOM    608  NE2 GLN X  69      54.800  50.480  33.340  1.00  0.00           N  
ATOM    609 1HE2 GLN X  69      54.580  51.430  33.020  1.00  0.00           H  
ATOM    610 2HE2 GLN X  69      55.760  50.140  33.330  1.00  0.00           H  
ATOM    611  C   GLN X  69      49.250  50.460  34.260  1.00  0.00           C  
ATOM    612  O   GLN X  69      48.530  49.450  34.230  1.00  0.00           O  
ATOM    613  N   ALA X  70      49.230  51.290  33.290  1.00  0.00           N  
ATOM    614  H   ALA X  70      49.760  52.090  33.480  1.00  0.00           H  
ATOM    615  CA  ALA X  70      48.370  51.230  32.100  1.00  0.00           C  
ATOM    616  CB  ALA X  70      47.360  52.460  32.110  1.00  0.00           C  
ATOM    617  C   ALA X  70      49.230  51.310  30.830  1.00  0.00           C  
ATOM    618  O   ALA X  70      49.760  52.360  30.520  1.00  0.00           O  
ATOM    619  N   GLY X  71      49.380  50.190  30.110  1.00  0.00           N  
ATOM    620  H   GLY X  71      48.910  49.350  30.380  1.00  0.00           H  
ATOM    621  CA  GLY X  71      50.360  50.060  29.070  1.00  0.00           C  
ATOM    622  C   GLY X  71      51.740  50.440  29.620  1.00  0.00           C  
ATOM    623  O   GLY X  71      52.240  49.670  30.500  1.00  0.00           O  
ATOM    624  N   ASN X  72      52.510  51.520  29.160  1.00  0.00           N  
ATOM    625  H   ASN X  72      52.290  51.950  28.270  1.00  0.00           H  
ATOM    626  CA  ASN X  72      53.740  51.870  29.830  1.00  0.00           C  
ATOM    627  CB  ASN X  72      54.710  52.440  28.780  1.00  0.00           C  
ATOM    628  CG  ASN X  72      56.050  52.370  29.450  1.00  0.00           C  
ATOM    629  OD1 ASN X  72      56.620  51.310  29.670  1.00  0.00           O  
ATOM    630  ND2 ASN X  72      56.650  53.490  29.780  1.00  0.00           N  
ATOM    631 1HD2 ASN X  72      56.280  54.420  29.610  1.00  0.00           H  
ATOM    632 2HD2 ASN X  72      57.630  53.380  30.030  1.00  0.00           H  
ATOM    633  C   ASN X  72      53.530  52.840  31.000  1.00  0.00           C  
ATOM    634  O   ASN X  72      54.410  52.900  31.900  1.00  0.00           O  
ATOM    635  N   VAL X  73      52.400  53.570  31.030  1.00  0.00           N  
ATOM    636  H   VAL X  73      51.710  53.340  30.310  1.00  0.00           H  
ATOM    637  CA  VAL X  73      52.210  54.710  31.940  1.00  0.00           C  
ATOM    638  CB  VAL X  73      51.100  55.650  31.430  1.00  0.00           C  
ATOM    639  CG1 VAL X  73      50.890  56.860  32.350  1.00  0.00           C  
ATOM    640  CG2 VAL X  73      51.380  56.230  30.020  1.00  0.00           C  
ATOM    641  C   VAL X  73      51.820  54.210  33.340  1.00  0.00           C  
ATOM    642  O   VAL X  73      50.790  53.570  33.530  1.00  0.00           O  
ATOM    643  N   GLN X  74      52.480  54.650  34.410  1.00  0.00           N  
ATOM    644  H   GLN X  74      53.270  55.260  34.240  1.00  0.00           H  
ATOM    645  CA  GLN X  74      52.110  54.600  35.800  1.00  0.00           C  
ATOM    646  CB  GLN X  74      53.400  54.750  36.750  1.00  0.00           C  
ATOM    647  CG  GLN X  74      53.120  54.180  38.200  1.00  0.00           C  
ATOM    648  CD  GLN X  74      54.180  54.400  39.260  1.00  0.00           C  
ATOM    649  OE1 GLN X  74      55.300  54.760  38.890  1.00  0.00           O  
ATOM    650  NE2 GLN X  74      53.930  53.980  40.450  1.00  0.00           N  
ATOM    651 1HE2 GLN X  74      52.960  53.770  40.630  1.00  0.00           H  
ATOM    652 2HE2 GLN X  74      54.580  54.100  41.220  1.00  0.00           H  
ATOM    653  C   GLN X  74      50.990  55.560  36.200  1.00  0.00           C  
ATOM    654  O   GLN X  74      51.100  56.770  35.920  1.00  0.00           O  
ATOM    655  N   LEU X  75      50.020  55.030  36.980  1.00  0.00           N  
ATOM    656  H   LEU X  75      50.120  54.060  37.170  1.00  0.00           H  
ATOM    657  CA  LEU X  75      48.880  55.680  37.640  1.00  0.00           C  
ATOM    658  CB  LEU X  75      47.600  54.890  37.480  1.00  0.00           C  
ATOM    659  CG  LEU X  75      47.060  54.600  36.080  1.00  0.00           C  
ATOM    660  CD1 LEU X  75      45.630  54.100  36.080  1.00  0.00           C  
ATOM    661  CD2 LEU X  75      47.130  55.820  35.220  1.00  0.00           C  
ATOM    662  C   LEU X  75      49.130  55.960  39.060  1.00  0.00           C  
ATOM    663  O   LEU X  75      49.490  55.030  39.790  1.00  0.00           O  
ATOM    664  N   ARG X  76      49.080  57.250  39.460  1.00  0.00           N  
ATOM    665  H   ARG X  76      48.900  57.930  38.750  1.00  0.00           H  
ATOM    666  CA  ARG X  76      49.370  57.740  40.870  1.00  0.00           C  
ATOM    667  CB  ARG X  76      49.930  59.240  40.880  1.00  0.00           C  
ATOM    668  CG  ARG X  76      50.070  59.840  42.260  1.00  0.00           C  
ATOM    669  CD  ARG X  76      50.000  61.340  42.100  1.00  0.00           C  
ATOM    670  NE  ARG X  76      50.130  61.980  43.510  1.00  0.00           N  
ATOM    671  HE  ARG X  76      51.040  61.860  43.910  1.00  0.00           H  
ATOM    672  CZ  ARG X  76      49.220  62.500  44.290  1.00  0.00           C  
ATOM    673  NH1 ARG X  76      48.170  63.070  43.790  1.00  0.00           N  
ATOM    674 1HH1 ARG X  76      48.020  63.370  42.830  1.00  0.00           H  
ATOM    675 2HH1 ARG X  76      47.530  63.420  44.440  1.00  0.00           H  
ATOM    676  NH2 ARG X  76      49.340  62.530  45.580  1.00  0.00           N  
ATOM    677 1HH2 ARG X  76      50.200  62.160  45.980  1.00  0.00           H  
ATOM    678 2HH2 ARG X  76      48.650  62.880  46.220  1.00  0.00           H  
ATOM    679  C   ARG X  76      48.270  57.320  41.850  1.00  0.00           C  
ATOM    680  O   ARG X  76      47.120  57.720  41.550  1.00  0.00           O  
ATOM    681  N   VAL X  77      48.590  56.820  43.070  1.00  0.00           N  
ATOM    682  H   VAL X  77      49.560  56.930  43.330  1.00  0.00           H  
ATOM    683  CA  VAL X  77      47.630  56.370  44.090  1.00  0.00           C  
ATOM    684  CB  VAL X  77      48.070  55.020  44.750  1.00  0.00           C  
ATOM    685  CG1 VAL X  77      47.310  54.470  45.920  1.00  0.00           C  
ATOM    686  CG2 VAL X  77      48.070  53.970  43.600  1.00  0.00           C  
ATOM    687  C   VAL X  77      47.380  57.490  45.120  1.00  0.00           C  
ATOM    688  O   VAL X  77      48.220  58.280  45.500  1.00  0.00           O  
ATOM    689  N   ILE X  78      46.190  57.520  45.770  1.00  0.00           N  
ATOM    690  H   ILE X  78      45.490  56.810  45.480  1.00  0.00           H  
ATOM    691  CA  ILE X  78      45.950  58.410  46.960  1.00  0.00           C  
ATOM    692  CB  ILE X  78      45.110  59.600  46.430  1.00  0.00           C  
ATOM    693  CG2 ILE X  78      45.940  60.460  45.490  1.00  0.00           C  
ATOM    694  CG1 ILE X  78      43.790  59.200  45.830  1.00  0.00           C  
ATOM    695  CD  ILE X  78      42.830  60.220  45.250  1.00  0.00           C  
ATOM    696  C   ILE X  78      45.250  57.740  48.230  1.00  0.00           C  
ATOM    697  O   ILE X  78      45.420  58.240  49.370  1.00  0.00           O  
ATOM    698  N   GLY X  79      44.610  56.580  48.130  1.00  0.00           N  
ATOM    699  H   GLY X  79      44.550  56.190  47.240  1.00  0.00           H  
ATOM    700  CA  GLY X  79      43.980  55.720  49.160  1.00  0.00           C  
ATOM    701  C   GLY X  79      43.840  54.200  48.870  1.00  0.00           C  
ATOM    702  O   GLY X  79      43.830  53.880  47.650  1.00  0.00           O  
ATOM    703  N   HIS X  80      43.830  53.280  49.820  1.00  0.00           N  
ATOM    704  H   HIS X  80      43.860  53.630  50.750  1.00  0.00           H  
ATOM    705  CA  HIS X  80      43.670  51.860  49.520  1.00  0.00           C  
ATOM    706  CB  HIS X  80      45.020  51.060  49.490  1.00  0.00           C  
ATOM    707  CG  HIS X  80      46.080  51.440  50.470  1.00  0.00           C  
ATOM    708  ND1 HIS X  80      46.050  51.280  51.850  1.00  0.00           N  
ATOM    710  CE1 HIS X  80      47.250  51.790  52.300  1.00  0.00           C  
ATOM    711  NE2 HIS X  80      47.940  52.370  51.250  1.00  0.00           N  
ATOM    712  CD2 HIS X  80      47.200  52.140  50.120  1.00  0.00           C  
ATOM    713  C   HIS X  80      42.750  51.240  50.590  1.00  0.00           C  
ATOM    714  O   HIS X  80      42.920  51.360  51.820  1.00  0.00           O  
ATOM    715  N   SER X  81      41.960  50.270  50.170  1.00  0.00           N  
ATOM    716  H   SER X  81      42.010  49.970  49.200  1.00  0.00           H  
ATOM    717  CA  SER X  81      40.760  49.810  50.920  1.00  0.00           C  
ATOM    718  CB  SER X  81      39.590  50.740  50.620  1.00  0.00           C  
ATOM    719  OG  SER X  81      38.910  50.470  49.370  1.00  0.00           O  
ATOM    720  HG  SER X  81      37.970  50.550  49.530  1.00  0.00           H  
ATOM    721  C   SER X  81      40.220  48.420  50.570  1.00  0.00           C  
ATOM    722  O   SER X  81      40.550  47.830  49.530  1.00  0.00           O  
ATOM    723  N   MET X  82      39.400  47.780  51.450  1.00  0.00           N  
ATOM    724  H   MET X  82      39.070  48.350  52.190  1.00  0.00           H  
ATOM    725  CA  MET X  82      39.050  46.330  51.370  1.00  0.00           C  
ATOM    726  CB  MET X  82      39.820  45.520  52.470  1.00  0.00           C  
ATOM    727  CG  MET X  82      39.720  44.020  52.350  1.00  0.00           C  
ATOM    728  SD  MET X  82      40.650  43.270  53.800  1.00  0.00           S  
ATOM    729  CE  MET X  82      39.420  43.620  55.120  1.00  0.00           C  
ATOM    730  C   MET X  82      37.530  46.170  51.630  1.00  0.00           C  
ATOM    731  O   MET X  82      37.050  46.760  52.580  1.00  0.00           O  
ATOM    732  N   GLN X  83      36.800  45.440  50.840  1.00  0.00           N  
ATOM    733  H   GLN X  83      37.210  44.730  50.210  1.00  0.00           H  
ATOM    734  CA  GLN X  83      35.410  45.220  50.880  1.00  0.00           C  
ATOM    735  CB  GLN X  83      34.680  46.000  49.760  1.00  0.00           C  
ATOM    736  CG  GLN X  83      33.220  46.040  50.090  1.00  0.00           C  
ATOM    737  CD  GLN X  83      32.390  46.580  48.970  1.00  0.00           C  
ATOM    738  OE1 GLN X  83      31.710  47.580  49.120  1.00  0.00           O  
ATOM    739  NE2 GLN X  83      32.150  45.980  47.860  1.00  0.00           N  
ATOM    740 1HE2 GLN X  83      32.700  45.150  47.540  1.00  0.00           H  
ATOM    741 2HE2 GLN X  83      31.420  46.330  47.290  1.00  0.00           H  
ATOM    742  C   GLN X  83      35.170  43.750  50.690  1.00  0.00           C  
ATOM    743  O   GLN X  83      35.690  43.170  49.720  1.00  0.00           O  
ATOM    744  N   ASN X  84      34.460  43.160  51.630  1.00  0.00           N  
ATOM    745  H   ASN X  84      33.920  43.660  52.340  1.00  0.00           H  
ATOM    746  CA  ASN X  84      34.230  41.710  51.630  1.00  0.00           C  
ATOM    747  CB  ASN X  84      33.330  41.180  50.570  1.00  0.00           C  
ATOM    748  CG  ASN X  84      31.970  41.940  50.580  1.00  0.00           C  
ATOM    749  OD1 ASN X  84      31.240  41.920  51.550  1.00  0.00           O  
ATOM    750  ND2 ASN X  84      31.550  42.490  49.480  1.00  0.00           N  
ATOM    751 1HD2 ASN X  84      32.130  42.530  48.710  1.00  0.00           H  
ATOM    752 2HD2 ASN X  84      30.770  43.140  49.600  1.00  0.00           H  
ATOM    753  C   ASN X  84      35.590  40.950  51.640  1.00  0.00           C  
ATOM    754  O   ASN X  84      36.530  41.240  52.390  1.00  0.00           O  
ATOM    755  N   CYS X  85      35.800  40.020  50.690  1.00  0.00           N  
ATOM    756  H   CYS X  85      35.100  39.760  50.050  1.00  0.00           H  
ATOM    757  CA  CYS X  85      37.010  39.220  50.580  1.00  0.00           C  
ATOM    758  CB  CYS X  85      36.630  37.790  50.340  1.00  0.00           C  
ATOM    759  SG  CYS X  85      35.570  37.300  51.750  1.00  0.00           S  
ATOM    760  HG  CYS X  85      35.800  35.970  51.760  1.00  0.00           H  
ATOM    761  C   CYS X  85      38.040  39.790  49.540  1.00  0.00           C  
ATOM    762  O   CYS X  85      38.990  39.140  49.130  1.00  0.00           O  
ATOM    763  N   VAL X  86      37.810  40.990  48.950  1.00  0.00           N  
ATOM    764  H   VAL X  86      37.040  41.530  49.310  1.00  0.00           H  
ATOM    765  CA  VAL X  86      38.600  41.640  47.850  1.00  0.00           C  
ATOM    766  CB  VAL X  86      37.780  41.710  46.570  1.00  0.00           C  
ATOM    767  CG1 VAL X  86      37.340  40.290  46.280  1.00  0.00           C  
ATOM    768  CG2 VAL X  86      36.520  42.540  46.680  1.00  0.00           C  
ATOM    769  C   VAL X  86      39.210  43.040  48.180  1.00  0.00           C  
ATOM    770  O   VAL X  86      38.950  43.630  49.200  1.00  0.00           O  
ATOM    771  N   LEU X  87      39.930  43.670  47.270  1.00  0.00           N  
ATOM    772  H   LEU X  87      40.030  43.170  46.410  1.00  0.00           H  
ATOM    773  CA  LEU X  87      40.680  44.890  47.490  1.00  0.00           C  
ATOM    774  CB  LEU X  87      42.160  44.480  47.660  1.00  0.00           C  
ATOM    775  CG  LEU X  87      43.080  45.630  48.070  1.00  0.00           C  
ATOM    776  CD1 LEU X  87      43.350  45.640  49.560  1.00  0.00           C  
ATOM    777  CD2 LEU X  87      44.510  45.610  47.430  1.00  0.00           C  
ATOM    778  C   LEU X  87      40.450  45.960  46.390  1.00  0.00           C  
ATOM    779  O   LEU X  87      40.500  45.700  45.270  1.00  0.00           O  
ATOM    780  N   LYS X  88      40.190  47.210  46.800  1.00  0.00           N  
ATOM    781  H   LYS X  88      40.260  47.340  47.780  1.00  0.00           H  
ATOM    782  CA  LYS X  88      40.160  48.400  45.990  1.00  0.00           C  
ATOM    783  CB  LYS X  88      38.780  49.020  46.090  1.00  0.00           C  
ATOM    784  CG  LYS X  88      37.610  48.200  45.370  1.00  0.00           C  
ATOM    785  CD  LYS X  88      36.290  48.920  45.740  1.00  0.00           C  
ATOM    786  CE  LYS X  88      35.730  48.610  47.150  1.00  0.00           C  
ATOM    787  NZ  LYS X  88      34.480  49.350  47.340  1.00  0.00           N  
ATOM    788  HZ1 LYS X  88      34.180  49.550  48.320  1.00  0.00           H  
ATOM    789  HZ2 LYS X  88      34.500  50.210  46.930  1.00  0.00           H  
ATOM    790  HZ3 LYS X  88      33.630  48.890  46.970  1.00  0.00           H  
ATOM    791  C   LYS X  88      41.260  49.370  46.320  1.00  0.00           C  
ATOM    792  O   LYS X  88      41.620  49.560  47.510  1.00  0.00           O  
ATOM    793  N   LEU X  89      41.650  50.090  45.260  1.00  0.00           N  
ATOM    794  H   LEU X  89      41.330  49.730  44.370  1.00  0.00           H  
ATOM    795  CA  LEU X  89      42.610  51.170  45.270  1.00  0.00           C  
ATOM    796  CB  LEU X  89      43.740  50.720  44.320  1.00  0.00           C  
ATOM    797  CG  LEU X  89      44.860  49.950  45.040  1.00  0.00           C  
ATOM    798  CD1 LEU X  89      45.700  49.180  43.930  1.00  0.00           C  
ATOM    799  CD2 LEU X  89      45.810  51.030  45.620  1.00  0.00           C  
ATOM    800  C   LEU X  89      41.940  52.450  44.680  1.00  0.00           C  
ATOM    801  O   LEU X  89      41.400  52.400  43.570  1.00  0.00           O  
ATOM    802  N   LYS X  90      42.240  53.630  45.250  1.00  0.00           N  
ATOM    803  H   LYS X  90      42.790  53.600  46.080  1.00  0.00           H  
ATOM    804  CA  LYS X  90      41.890  54.910  44.700  1.00  0.00           C  
ATOM    805  CB  LYS X  90      41.270  55.760  45.860  1.00  0.00           C  
ATOM    806  CG  LYS X  90      40.410  56.870  45.340  1.00  0.00           C  
ATOM    807  CD  LYS X  90      40.030  57.810  46.500  1.00  0.00           C  
ATOM    808  CE  LYS X  90      39.080  58.860  45.970  1.00  0.00           C  
ATOM    809  NZ  LYS X  90      38.800  59.890  47.090  1.00  0.00           N  
ATOM    810  HZ1 LYS X  90      39.600  60.130  47.640  1.00  0.00           H  
ATOM    811  HZ2 LYS X  90      38.440  60.760  46.720  1.00  0.00           H  
ATOM    812  HZ3 LYS X  90      38.090  59.530  47.800  1.00  0.00           H  
ATOM    813  C   LYS X  90      43.060  55.690  44.130  1.00  0.00           C  
ATOM    814  O   LYS X  90      44.080  55.920  44.840  1.00  0.00           O  
ATOM    815  N   VAL X  91      42.830  56.040  42.840  1.00  0.00           N  
ATOM    816  H   VAL X  91      41.960  55.810  42.370  1.00  0.00           H  
ATOM    817  CA  VAL X  91      43.840  56.660  41.980  1.00  0.00           C  
ATOM    818  CB  VAL X  91      44.150  55.920  40.680  1.00  0.00           C  
ATOM    819  CG1 VAL X  91      45.000  54.670  41.110  1.00  0.00           C  
ATOM    820  CG2 VAL X  91      42.960  55.380  39.850  1.00  0.00           C  
ATOM    821  C   VAL X  91      43.540  58.110  41.770  1.00  0.00           C  
ATOM    822  O   VAL X  91      42.400  58.600  41.940  1.00  0.00           O  
ATOM    823  N   ASP X  92      44.540  58.820  41.390  1.00  0.00           N  
ATOM    824  H   ASP X  92      45.460  58.380  41.330  1.00  0.00           H  
ATOM    825  CA  ASP X  92      44.530  60.340  41.140  1.00  0.00           C  
ATOM    826  CB  ASP X  92      45.930  60.910  41.510  1.00  0.00           C  
ATOM    827  CG  ASP X  92      46.020  62.460  41.680  1.00  0.00           C  
ATOM    828  OD1 ASP X  92      45.050  63.070  42.150  1.00  0.00           O  
ATOM    829  OD2 ASP X  92      47.050  63.020  41.260  1.00  0.00           O  
ATOM    830  C   ASP X  92      44.100  60.690  39.710  1.00  0.00           C  
ATOM    831  O   ASP X  92      43.800  61.850  39.360  1.00  0.00           O  
ATOM    832  N   THR X  93      44.010  59.700  38.840  1.00  0.00           N  
ATOM    833  H   THR X  93      43.990  58.760  39.240  1.00  0.00           H  
ATOM    834  CA  THR X  93      43.660  59.810  37.390  1.00  0.00           C  
ATOM    835  CB  THR X  93      44.650  59.070  36.480  1.00  0.00           C  
ATOM    836  CG2 THR X  93      44.440  59.360  35.030  1.00  0.00           C  
ATOM    837  OG1 THR X  93      45.940  59.580  36.760  1.00  0.00           O  
ATOM    838  HG1 THR X  93      46.530  58.910  36.430  1.00  0.00           H  
ATOM    839  C   THR X  93      42.320  59.220  37.260  1.00  0.00           C  
ATOM    840  O   THR X  93      42.150  58.020  37.580  1.00  0.00           O  
ATOM    841  N   ALA X  94      41.370  59.940  36.720  1.00  0.00           N  
ATOM    842  H   ALA X  94      41.650  60.800  36.290  1.00  0.00           H  
ATOM    843  CA  ALA X  94      40.120  59.430  36.370  1.00  0.00           C  
ATOM    844  CB  ALA X  94      39.140  60.580  36.470  1.00  0.00           C  
ATOM    845  C   ALA X  94      40.180  58.880  34.900  1.00  0.00           C  
ATOM    846  O   ALA X  94      40.520  59.570  33.930  1.00  0.00           O  
ATOM    847  N   ASN X  95      39.740  57.650  34.790  1.00  0.00           N  
ATOM    848  H   ASN X  95      39.500  57.120  35.660  1.00  0.00           H  
ATOM    849  CA  ASN X  95      39.670  56.940  33.530  1.00  0.00           C  
ATOM    850  CB  ASN X  95      39.050  55.560  33.870  1.00  0.00           C  
ATOM    851  CG  ASN X  95      39.210  54.560  32.760  1.00  0.00           C  
ATOM    852  OD1 ASN X  95      39.930  54.780  31.810  1.00  0.00           O  
ATOM    853  ND2 ASN X  95      38.600  53.430  32.720  1.00  0.00           N  
ATOM    854 1HD2 ASN X  95      37.970  53.170  33.460  1.00  0.00           H  
ATOM    855 2HD2 ASN X  95      38.940  52.840  31.990  1.00  0.00           H  
ATOM    856  C   ASN X  95      38.970  57.740  32.390  1.00  0.00           C  
ATOM    857  O   ASN X  95      37.800  58.140  32.460  1.00  0.00           O  
ATOM    858  N   PRO X  96      39.710  58.020  31.260  1.00  0.00           N  
ATOM    859  CD  PRO X  96      41.170  57.820  31.080  1.00  0.00           C  
ATOM    860  CG  PRO X  96      41.470  58.020  29.600  1.00  0.00           C  
ATOM    861  CB  PRO X  96      40.350  58.960  29.200  1.00  0.00           C  
ATOM    862  CA  PRO X  96      39.150  58.500  30.030  1.00  0.00           C  
ATOM    863  C   PRO X  96      38.360  57.450  29.210  1.00  0.00           C  
ATOM    864  O   PRO X  96      37.570  57.820  28.370  1.00  0.00           O  
ATOM    865  N   LYS X  97      38.500  56.180  29.540  1.00  0.00           N  
ATOM    866  H   LYS X  97      39.160  55.950  30.240  1.00  0.00           H  
ATOM    867  CA  LYS X  97      37.810  55.150  28.860  1.00  0.00           C  
ATOM    868  CB  LYS X  97      38.900  54.180  28.280  1.00  0.00           C  
ATOM    869  CG  LYS X  97      39.630  54.800  27.160  1.00  0.00           C  
ATOM    870  CD  LYS X  97      40.690  53.860  26.650  1.00  0.00           C  
ATOM    871  CE  LYS X  97      41.410  54.580  25.500  1.00  0.00           C  
ATOM    872  NZ  LYS X  97      42.380  53.700  24.830  1.00  0.00           N  
ATOM    873  HZ1 LYS X  97      41.950  52.900  24.480  1.00  0.00           H  
ATOM    874  HZ2 LYS X  97      42.790  54.150  24.000  1.00  0.00           H  
ATOM    875  HZ3 LYS X  97      43.190  53.450  25.340  1.00  0.00           H  
ATOM    876  C   LYS X  97      36.710  54.390  29.710  1.00  0.00           C  
ATOM    877  O   LYS X  97      36.440  53.180  29.460  1.00  0.00           O  
ATOM    878  N   THR X  98      36.120  55.080  30.710  1.00  0.00           N  
ATOM    879  H   THR X  98      36.390  56.010  30.930  1.00  0.00           H  
ATOM    880  CA  THR X  98      35.000  54.550  31.470  1.00  0.00           C  
ATOM    881  CB  THR X  98      34.450  55.590  32.480  1.00  0.00           C  
ATOM    882  CG2 THR X  98      33.290  55.130  33.350  1.00  0.00           C  
ATOM    883  OG1 THR X  98      35.560  55.790  33.340  1.00  0.00           O  
ATOM    884  HG1 THR X  98      35.210  56.450  33.960  1.00  0.00           H  
ATOM    885  C   THR X  98      33.830  54.200  30.540  1.00  0.00           C  
ATOM    886  O   THR X  98      33.330  55.100  29.840  1.00  0.00           O  
ATOM    887  N   PRO X  99      33.420  52.940  30.410  1.00  0.00           N  
ATOM    888  CD  PRO X  99      33.940  51.840  31.080  1.00  0.00           C  
ATOM    889  CG  PRO X  99      33.130  50.630  30.640  1.00  0.00           C  
ATOM    890  CB  PRO X  99      32.440  51.020  29.280  1.00  0.00           C  
ATOM    891  CA  PRO X  99      32.220  52.510  29.640  1.00  0.00           C  
ATOM    892  C   PRO X  99      30.950  52.790  30.450  1.00  0.00           C  
ATOM    893  O   PRO X  99      31.060  53.090  31.660  1.00  0.00           O  
ATOM    894  N   LYS X 100      29.740  52.540  29.950  1.00  0.00           N  
ATOM    895  H   LYS X 100      29.750  52.330  28.880  1.00  0.00           H  
ATOM    896  CA  LYS X 100      28.640  51.980  30.750  1.00  0.00           C  
ATOM    897  CB  LYS X 100      27.380  52.060  29.910  1.00  0.00           C  
ATOM    898  CG  LYS X 100      26.190  51.900  30.900  1.00  0.00           C  
ATOM    899  CD  LYS X 100      24.910  51.940  30.020  1.00  0.00           C  
ATOM    900  CE  LYS X 100      23.580  51.920  30.840  1.00  0.00           C  
ATOM    901  NZ  LYS X 100      22.370  52.100  29.980  1.00  0.00           N  
ATOM    902  HZ1 LYS X 100      22.120  51.350  29.330  1.00  0.00           H  
ATOM    903  HZ2 LYS X 100      21.570  52.260  30.520  1.00  0.00           H  
ATOM    904  HZ3 LYS X 100      22.500  52.900  29.370  1.00  0.00           H  
ATOM    905  C   LYS X 100      28.980  50.580  31.270  1.00  0.00           C  
ATOM    906  O   LYS X 100      29.540  49.740  30.550  1.00  0.00           O  
ATOM    907  N   TYR X 101      28.600  50.320  32.540  1.00  0.00           N  
ATOM    908  H   TYR X 101      28.050  51.080  32.940  1.00  0.00           H  
ATOM    909  CA  TYR X 101      28.800  49.020  33.140  1.00  0.00           C  
ATOM    910  CB  TYR X 101      30.140  49.100  33.960  1.00  0.00           C  
ATOM    911  CG  TYR X 101      30.050  49.690  35.300  1.00  0.00           C  
ATOM    912  CD1 TYR X 101      30.040  51.100  35.360  1.00  0.00           C  
ATOM    913  CE1 TYR X 101      30.190  51.760  36.580  1.00  0.00           C  
ATOM    914  CZ  TYR X 101      30.100  50.960  37.740  1.00  0.00           C  
ATOM    915  OH  TYR X 101      30.110  51.580  38.930  1.00  0.00           O  
ATOM    916  HH  TYR X 101      30.030  50.980  39.700  1.00  0.00           H  
ATOM    917  CE2 TYR X 101      30.190  49.490  37.690  1.00  0.00           C  
ATOM    918  CD2 TYR X 101      30.090  48.880  36.470  1.00  0.00           C  
ATOM    919  C   TYR X 101      27.660  48.590  34.120  1.00  0.00           C  
ATOM    920  O   TYR X 101      26.760  49.360  34.470  1.00  0.00           O  
ATOM    921  N   LYS X 102      27.760  47.350  34.710  1.00  0.00           N  
ATOM    922  H   LYS X 102      28.310  46.610  34.210  1.00  0.00           H  
ATOM    923  CA  LYS X 102      26.970  46.900  35.900  1.00  0.00           C  
ATOM    924  CB  LYS X 102      25.620  46.350  35.510  1.00  0.00           C  
ATOM    925  CG  LYS X 102      24.450  47.400  35.420  1.00  0.00           C  
ATOM    926  CD  LYS X 102      22.980  46.860  35.520  1.00  0.00           C  
ATOM    927  CE  LYS X 102      21.910  47.940  35.260  1.00  0.00           C  
ATOM    928  NZ  LYS X 102      20.560  47.400  35.390  1.00  0.00           N  
ATOM    929  HZ1 LYS X 102      20.340  46.920  34.490  1.00  0.00           H  
ATOM    930  HZ2 LYS X 102      20.440  46.630  36.090  1.00  0.00           H  
ATOM    931  HZ3 LYS X 102      19.880  48.200  35.530  1.00  0.00           H  
ATOM    932  C   LYS X 102      27.860  45.860  36.580  1.00  0.00           C  
ATOM    933  O   LYS X 102      28.680  45.210  35.900  1.00  0.00           O  
ATOM    934  N   PHE X 103      27.640  45.710  37.870  1.00  0.00           N  
ATOM    935  H   PHE X 103      26.930  46.270  38.340  1.00  0.00           H  
ATOM    936  CA  PHE X 103      28.060  44.470  38.510  1.00  0.00           C  
ATOM    937  CB  PHE X 103      28.720  44.760  39.800  1.00  0.00           C  
ATOM    938  CG  PHE X 103      30.030  45.560  39.820  1.00  0.00           C  
ATOM    939  CD1 PHE X 103      30.780  45.650  38.590  1.00  0.00           C  
ATOM    940  CE1 PHE X 103      32.020  46.350  38.540  1.00  0.00           C  
ATOM    941  CZ  PHE X 103      32.660  46.810  39.720  1.00  0.00           C  
ATOM    942  CE2 PHE X 103      31.920  46.620  40.920  1.00  0.00           C  
ATOM    943  CD2 PHE X 103      30.630  46.010  40.960  1.00  0.00           C  
ATOM    944  C   PHE X 103      26.840  43.550  38.740  1.00  0.00           C  
ATOM    945  O   PHE X 103      25.900  44.050  39.320  1.00  0.00           O  
ATOM    946  N   VAL X 104      26.980  42.230  38.560  1.00  0.00           N  
ATOM    947  H   VAL X 104      27.770  41.800  38.090  1.00  0.00           H  
ATOM    948  CA  VAL X 104      25.930  41.260  38.560  1.00  0.00           C  
ATOM    949  CB  VAL X 104      25.190  41.160  37.180  1.00  0.00           C  
ATOM    950  CG1 VAL X 104      24.450  42.460  36.760  1.00  0.00           C  
ATOM    951  CG2 VAL X 104      26.030  40.570  35.970  1.00  0.00           C  
ATOM    952  C   VAL X 104      26.280  39.860  39.090  1.00  0.00           C  
ATOM    953  O   VAL X 104      27.480  39.470  39.020  1.00  0.00           O  
ATOM    954  N   ARG X 105      25.430  38.990  39.650  1.00  0.00           N  
ATOM    955  H   ARG X 105      24.410  39.270  39.690  1.00  0.00           H  
ATOM    956  CA  ARG X 105      25.730  37.710  40.270  1.00  0.00           C  
ATOM    957  CB  ARG X 105      25.760  37.790  41.820  1.00  0.00           C  
ATOM    958  CG  ARG X 105      26.160  36.380  42.400  1.00  0.00           C  
ATOM    959  CD  ARG X 105      26.140  36.430  43.930  1.00  0.00           C  
ATOM    960  NE  ARG X 105      26.960  35.300  44.470  1.00  0.00           N  
ATOM    961  HE  ARG X 105      26.550  34.320  44.480  1.00  0.00           H  
ATOM    962  CZ  ARG X 105      28.160  35.250  45.020  1.00  0.00           C  
ATOM    963  NH1 ARG X 105      29.020  36.230  44.880  1.00  0.00           N  
ATOM    964 1HH1 ARG X 105      28.650  37.170  44.760  1.00  0.00           H  
ATOM    965 2HH1 ARG X 105      29.960  36.120  45.260  1.00  0.00           H  
ATOM    966  NH2 ARG X 105      28.640  34.130  45.450  1.00  0.00           N  
ATOM    967 1HH2 ARG X 105      27.950  33.410  45.630  1.00  0.00           H  
ATOM    968 2HH2 ARG X 105      29.520  33.980  46.020  1.00  0.00           H  
ATOM    969  C   ARG X 105      24.700  36.600  39.910  1.00  0.00           C  
ATOM    970  O   ARG X 105      23.480  36.800  40.080  1.00  0.00           O  
ATOM    971  N   ILE X 106      25.260  35.580  39.290  1.00  0.00           N  
ATOM    972  H   ILE X 106      26.210  35.650  39.200  1.00  0.00           H  
ATOM    973  CA  ILE X 106      24.530  34.840  38.310  1.00  0.00           C  
ATOM    974  CB  ILE X 106      25.280  34.860  36.960  1.00  0.00           C  
ATOM    975  CG2 ILE X 106      25.350  36.320  36.420  1.00  0.00           C  
ATOM    976  CG1 ILE X 106      26.660  34.190  36.910  1.00  0.00           C  
ATOM    977  CD  ILE X 106      26.880  33.610  35.500  1.00  0.00           C  
ATOM    978  C   ILE X 106      24.300  33.350  38.720  1.00  0.00           C  
ATOM    979  O   ILE X 106      24.840  32.940  39.720  1.00  0.00           O  
ATOM    980  N   GLN X 107      23.590  32.550  37.970  1.00  0.00           N  
ATOM    981  H   GLN X 107      23.150  33.020  37.190  1.00  0.00           H  
ATOM    982  CA  GLN X 107      23.550  31.080  38.110  1.00  0.00           C  
ATOM    983  CB  GLN X 107      22.170  30.460  37.900  1.00  0.00           C  
ATOM    984  CG  GLN X 107      21.070  30.980  38.880  1.00  0.00           C  
ATOM    985  CD  GLN X 107      21.400  30.580  40.290  1.00  0.00           C  
ATOM    986  OE1 GLN X 107      21.430  29.370  40.580  1.00  0.00           O  
ATOM    987  NE2 GLN X 107      21.770  31.480  41.230  1.00  0.00           N  
ATOM    988 1HE2 GLN X 107      21.960  32.390  40.940  1.00  0.00           H  
ATOM    989 2HE2 GLN X 107      22.040  31.130  42.120  1.00  0.00           H  
ATOM    990  C   GLN X 107      24.600  30.260  37.300  1.00  0.00           C  
ATOM    991  O   GLN X 107      25.080  30.770  36.270  1.00  0.00           O  
ATOM    992  N   PRO X 108      24.960  29.060  37.760  1.00  0.00           N  
ATOM    993  CD  PRO X 108      24.880  28.600  39.060  1.00  0.00           C  
ATOM    994  CG  PRO X 108      24.820  27.120  38.900  1.00  0.00           C  
ATOM    995  CB  PRO X 108      25.800  26.860  37.780  1.00  0.00           C  
ATOM    996  CA  PRO X 108      25.630  28.070  36.850  1.00  0.00           C  
ATOM    997  C   PRO X 108      24.880  27.680  35.560  1.00  0.00           C  
ATOM    998  O   PRO X 108      23.640  27.640  35.460  1.00  0.00           O  
ATOM    999  N   GLY X 109      25.680  27.420  34.530  1.00  0.00           N  
ATOM   1000  H   GLY X 109      26.730  27.450  34.800  1.00  0.00           H  
ATOM   1001  CA  GLY X 109      25.300  27.010  33.170  1.00  0.00           C  
ATOM   1002  C   GLY X 109      24.700  28.100  32.360  1.00  0.00           C  
ATOM   1003  O   GLY X 109      24.490  27.830  31.190  1.00  0.00           O  
ATOM   1004  N   GLN X 110      24.540  29.290  32.950  1.00  0.00           N  
ATOM   1005  H   GLN X 110      24.760  29.390  33.880  1.00  0.00           H  
ATOM   1006  CA  GLN X 110      24.220  30.520  32.110  1.00  0.00           C  
ATOM   1007  CB  GLN X 110      23.370  31.550  32.880  1.00  0.00           C  
ATOM   1008  CG  GLN X 110      22.310  30.770  33.690  1.00  0.00           C  
ATOM   1009  CD  GLN X 110      21.040  30.400  32.880  1.00  0.00           C  
ATOM   1010  OE1 GLN X 110      20.910  30.700  31.720  1.00  0.00           O  
ATOM   1011  NE2 GLN X 110      20.070  29.730  33.510  1.00  0.00           N  
ATOM   1012 1HE2 GLN X 110      20.220  29.420  34.460  1.00  0.00           H  
ATOM   1013 2HE2 GLN X 110      19.200  29.680  32.980  1.00  0.00           H  
ATOM   1014  C   GLN X 110      25.480  31.170  31.550  1.00  0.00           C  
ATOM   1015  O   GLN X 110      26.450  31.250  32.300  1.00  0.00           O  
ATOM   1016  N   THR X 111      25.530  31.550  30.260  1.00  0.00           N  
ATOM   1017  H   THR X 111      24.730  31.590  29.720  1.00  0.00           H  
ATOM   1018  CA  THR X 111      26.760  31.930  29.500  1.00  0.00           C  
ATOM   1019  CB  THR X 111      26.480  31.750  28.040  1.00  0.00           C  
ATOM   1020  CG2 THR X 111      26.350  30.240  27.650  1.00  0.00           C  
ATOM   1021  OG1 THR X 111      25.300  32.420  27.750  1.00  0.00           O  
ATOM   1022  HG1 THR X 111      25.030  32.220  26.790  1.00  0.00           H  
ATOM   1023  C   THR X 111      27.290  33.360  29.820  1.00  0.00           C  
ATOM   1024  O   THR X 111      26.550  34.340  29.890  1.00  0.00           O  
ATOM   1025  N   PHE X 112      28.620  33.440  29.800  1.00  0.00           N  
ATOM   1026  H   PHE X 112      29.170  32.570  29.560  1.00  0.00           H  
ATOM   1027  CA  PHE X 112      29.480  34.630  29.910  1.00  0.00           C  
ATOM   1028  CB  PHE X 112      29.720  34.960  31.410  1.00  0.00           C  
ATOM   1029  CG  PHE X 112      30.320  33.860  32.260  1.00  0.00           C  
ATOM   1030  CD1 PHE X 112      29.460  33.060  33.110  1.00  0.00           C  
ATOM   1031  CE1 PHE X 112      30.050  31.980  33.810  1.00  0.00           C  
ATOM   1032  CZ  PHE X 112      31.460  31.740  33.840  1.00  0.00           C  
ATOM   1033  CE2 PHE X 112      32.200  32.670  33.090  1.00  0.00           C  
ATOM   1034  CD2 PHE X 112      31.660  33.610  32.290  1.00  0.00           C  
ATOM   1035  C   PHE X 112      30.840  34.450  29.200  1.00  0.00           C  
ATOM   1036  O   PHE X 112      31.390  33.360  29.060  1.00  0.00           O  
ATOM   1037  N   SER X 113      31.430  35.580  28.720  1.00  0.00           N  
ATOM   1038  H   SER X 113      30.940  36.450  28.800  1.00  0.00           H  
ATOM   1039  CA  SER X 113      32.790  35.540  28.300  1.00  0.00           C  
ATOM   1040  CB  SER X 113      32.960  36.550  27.250  1.00  0.00           C  
ATOM   1041  OG  SER X 113      32.490  36.050  25.970  1.00  0.00           O  
ATOM   1042  HG  SER X 113      31.740  35.460  26.080  1.00  0.00           H  
ATOM   1043  C   SER X 113      33.770  35.850  29.390  1.00  0.00           C  
ATOM   1044  O   SER X 113      33.540  36.500  30.390  1.00  0.00           O  
ATOM   1045  N   VAL X 114      34.970  35.470  29.080  1.00  0.00           N  
ATOM   1046  H   VAL X 114      35.050  34.930  28.200  1.00  0.00           H  
ATOM   1047  CA  VAL X 114      36.210  35.490  29.990  1.00  0.00           C  
ATOM   1048  CB  VAL X 114      36.590  34.200  30.690  1.00  0.00           C  
ATOM   1049  CG1 VAL X 114      37.770  34.330  31.630  1.00  0.00           C  
ATOM   1050  CG2 VAL X 114      35.430  33.620  31.520  1.00  0.00           C  
ATOM   1051  C   VAL X 114      37.420  36.200  29.320  1.00  0.00           C  
ATOM   1052  O   VAL X 114      37.880  35.690  28.290  1.00  0.00           O  
ATOM   1053  N   LEU X 115      37.920  37.350  29.860  1.00  0.00           N  
ATOM   1054  H   LEU X 115      37.640  37.670  30.810  1.00  0.00           H  
ATOM   1055  CA  LEU X 115      38.970  38.190  29.360  1.00  0.00           C  
ATOM   1056  CB  LEU X 115      38.560  39.690  29.250  1.00  0.00           C  
ATOM   1057  CG  LEU X 115      39.740  40.610  28.720  1.00  0.00           C  
ATOM   1058  CD1 LEU X 115      40.240  40.390  27.260  1.00  0.00           C  
ATOM   1059  CD2 LEU X 115      39.440  42.060  28.940  1.00  0.00           C  
ATOM   1060  C   LEU X 115      40.250  37.770  30.090  1.00  0.00           C  
ATOM   1061  O   LEU X 115      40.560  38.230  31.230  1.00  0.00           O  
ATOM   1062  N   ALA X 116      41.070  36.860  29.510  1.00  0.00           N  
ATOM   1063  H   ALA X 116      40.810  36.420  28.620  1.00  0.00           H  
ATOM   1064  CA  ALA X 116      42.500  36.600  29.930  1.00  0.00           C  
ATOM   1065  CB  ALA X 116      43.020  35.360  29.180  1.00  0.00           C  
ATOM   1066  C   ALA X 116      43.420  37.800  29.760  1.00  0.00           C  
ATOM   1067  O   ALA X 116      43.430  38.430  28.720  1.00  0.00           O  
ATOM   1068  N   CYS X 117      44.170  38.250  30.820  1.00  0.00           N  
ATOM   1069  H   CYS X 117      44.160  37.680  31.660  1.00  0.00           H  
ATOM   1070  CA  CYS X 117      45.110  39.400  30.800  1.00  0.00           C  
ATOM   1071  CB  CYS X 117      44.520  40.580  31.460  1.00  0.00           C  
ATOM   1072  SG  CYS X 117      43.180  41.010  30.260  1.00  0.00           S  
ATOM   1073  HG  CYS X 117      42.290  40.070  30.550  1.00  0.00           H  
ATOM   1074  C   CYS X 117      46.560  39.170  31.350  1.00  0.00           C  
ATOM   1075  O   CYS X 117      46.750  38.170  32.070  1.00  0.00           O  
ATOM   1076  N   TYR X 118      47.480  40.140  31.050  1.00  0.00           N  
ATOM   1077  H   TYR X 118      47.250  40.860  30.380  1.00  0.00           H  
ATOM   1078  CA  TYR X 118      48.880  40.120  31.370  1.00  0.00           C  
ATOM   1079  CB  TYR X 118      49.660  39.070  30.470  1.00  0.00           C  
ATOM   1080  CG  TYR X 118      50.170  37.800  31.160  1.00  0.00           C  
ATOM   1081  CD1 TYR X 118      49.530  36.570  30.920  1.00  0.00           C  
ATOM   1082  CE1 TYR X 118      50.020  35.410  31.490  1.00  0.00           C  
ATOM   1083  CZ  TYR X 118      51.230  35.380  32.220  1.00  0.00           C  
ATOM   1084  OH  TYR X 118      51.550  34.190  32.750  1.00  0.00           O  
ATOM   1085  HH  TYR X 118      52.240  34.450  33.430  1.00  0.00           H  
ATOM   1086  CE2 TYR X 118      51.850  36.610  32.530  1.00  0.00           C  
ATOM   1087  CD2 TYR X 118      51.280  37.820  32.010  1.00  0.00           C  
ATOM   1088  C   TYR X 118      49.480  41.540  31.190  1.00  0.00           C  
ATOM   1089  O   TYR X 118      49.370  42.110  30.080  1.00  0.00           O  
ATOM   1090  N   ASN X 119      50.020  42.040  32.300  1.00  0.00           N  
ATOM   1091  H   ASN X 119      50.180  41.420  33.060  1.00  0.00           H  
ATOM   1092  CA  ASN X 119      50.360  43.460  32.560  1.00  0.00           C  
ATOM   1093  CB  ASN X 119      51.530  44.050  31.620  1.00  0.00           C  
ATOM   1094  CG  ASN X 119      52.700  43.160  31.560  1.00  0.00           C  
ATOM   1095  OD1 ASN X 119      53.090  42.610  30.560  1.00  0.00           O  
ATOM   1096  ND2 ASN X 119      53.230  42.890  32.690  1.00  0.00           N  
ATOM   1097 1HD2 ASN X 119      52.850  43.280  33.500  1.00  0.00           H  
ATOM   1098 2HD2 ASN X 119      53.750  41.990  32.750  1.00  0.00           H  
ATOM   1099  C   ASN X 119      49.100  44.300  32.580  1.00  0.00           C  
ATOM   1100  O   ASN X 119      49.180  45.510  32.400  1.00  0.00           O  
ATOM   1101  N   GLY X 120      47.930  43.730  32.720  1.00  0.00           N  
ATOM   1102  H   GLY X 120      47.720  42.890  33.230  1.00  0.00           H  
ATOM   1103  CA  GLY X 120      46.670  44.410  32.440  1.00  0.00           C  
ATOM   1104  C   GLY X 120      46.270  44.720  30.920  1.00  0.00           C  
ATOM   1105  O   GLY X 120      45.470  45.550  30.650  1.00  0.00           O  
ATOM   1106  N   SER X 121      47.040  44.090  29.990  1.00  0.00           N  
ATOM   1107  H   SER X 121      47.880  43.600  30.280  1.00  0.00           H  
ATOM   1108  CA  SER X 121      46.760  44.020  28.520  1.00  0.00           C  
ATOM   1109  CB  SER X 121      48.050  44.240  27.730  1.00  0.00           C  
ATOM   1110  OG  SER X 121      48.490  45.570  27.790  1.00  0.00           O  
ATOM   1111  HG  SER X 121      49.470  45.620  27.580  1.00  0.00           H  
ATOM   1112  C   SER X 121      46.070  42.660  28.130  1.00  0.00           C  
ATOM   1113  O   SER X 121      46.450  41.700  28.770  1.00  0.00           O  
ATOM   1114  N   PRO X 122      45.290  42.530  27.070  1.00  0.00           N  
ATOM   1115  CD  PRO X 122      45.070  43.610  26.150  1.00  0.00           C  
ATOM   1116  CG  PRO X 122      44.470  42.890  24.870  1.00  0.00           C  
ATOM   1117  CB  PRO X 122      43.610  41.780  25.630  1.00  0.00           C  
ATOM   1118  CA  PRO X 122      44.600  41.270  26.630  1.00  0.00           C  
ATOM   1119  C   PRO X 122      45.520  40.060  26.070  1.00  0.00           C  
ATOM   1120  O   PRO X 122      46.500  40.250  25.290  1.00  0.00           O  
ATOM   1121  N   SER X 123      45.210  38.820  26.510  1.00  0.00           N  
ATOM   1122  H   SER X 123      44.450  38.730  27.130  1.00  0.00           H  
ATOM   1123  CA  SER X 123      45.940  37.560  26.200  1.00  0.00           C  
ATOM   1124  CB  SER X 123      46.950  37.290  27.330  1.00  0.00           C  
ATOM   1125  OG  SER X 123      46.150  36.710  28.390  1.00  0.00           O  
ATOM   1126  HG  SER X 123      46.610  35.920  28.690  1.00  0.00           H  
ATOM   1127  C   SER X 123      45.020  36.430  25.790  1.00  0.00           C  
ATOM   1128  O   SER X 123      45.480  35.410  25.300  1.00  0.00           O  
ATOM   1129  N   GLY X 124      43.710  36.640  25.850  1.00  0.00           N  
ATOM   1130  H   GLY X 124      43.380  37.440  26.310  1.00  0.00           H  
ATOM   1131  CA  GLY X 124      42.730  35.650  25.330  1.00  0.00           C  
ATOM   1132  C   GLY X 124      41.290  36.010  25.630  1.00  0.00           C  
ATOM   1133  O   GLY X 124      41.000  36.590  26.700  1.00  0.00           O  
ATOM   1134  N   VAL X 125      40.300  35.690  24.810  1.00  0.00           N  
ATOM   1135  H   VAL X 125      40.490  35.300  23.860  1.00  0.00           H  
ATOM   1136  CA  VAL X 125      38.940  35.850  25.220  1.00  0.00           C  
ATOM   1137  CB  VAL X 125      38.230  37.110  24.730  1.00  0.00           C  
ATOM   1138  CG1 VAL X 125      38.160  37.170  23.180  1.00  0.00           C  
ATOM   1139  CG2 VAL X 125      36.880  37.410  25.440  1.00  0.00           C  
ATOM   1140  C   VAL X 125      38.180  34.530  24.860  1.00  0.00           C  
ATOM   1141  O   VAL X 125      38.490  33.870  23.850  1.00  0.00           O  
ATOM   1142  N   TYR X 126      37.270  34.050  25.750  1.00  0.00           N  
ATOM   1143  H   TYR X 126      37.210  34.420  26.700  1.00  0.00           H  
ATOM   1144  CA  TYR X 126      36.580  32.750  25.560  1.00  0.00           C  
ATOM   1145  CB  TYR X 126      37.420  31.510  25.940  1.00  0.00           C  
ATOM   1146  CG  TYR X 126      37.760  31.320  27.420  1.00  0.00           C  
ATOM   1147  CD1 TYR X 126      37.000  30.450  28.260  1.00  0.00           C  
ATOM   1148  CE1 TYR X 126      37.330  30.290  29.630  1.00  0.00           C  
ATOM   1149  CZ  TYR X 126      38.470  30.980  30.170  1.00  0.00           C  
ATOM   1150  OH  TYR X 126      38.850  30.610  31.450  1.00  0.00           O  
ATOM   1151  HH  TYR X 126      39.780  30.740  31.550  1.00  0.00           H  
ATOM   1152  CE2 TYR X 126      39.230  31.830  29.330  1.00  0.00           C  
ATOM   1153  CD2 TYR X 126      38.920  32.020  27.930  1.00  0.00           C  
ATOM   1154  C   TYR X 126      35.170  32.650  26.090  1.00  0.00           C  
ATOM   1155  O   TYR X 126      34.950  33.250  27.050  1.00  0.00           O  
ATOM   1156  N   GLN X 127      34.210  31.970  25.460  1.00  0.00           N  
ATOM   1157  H   GLN X 127      34.410  31.460  24.600  1.00  0.00           H  
ATOM   1158  CA  GLN X 127      32.800  31.840  25.940  1.00  0.00           C  
ATOM   1159  CB  GLN X 127      31.920  31.700  24.670  1.00  0.00           C  
ATOM   1160  CG  GLN X 127      30.400  31.890  24.870  1.00  0.00           C  
ATOM   1161  CD  GLN X 127      30.000  33.310  24.930  1.00  0.00           C  
ATOM   1162  OE1 GLN X 127      30.630  34.220  25.460  1.00  0.00           O  
ATOM   1163  NE2 GLN X 127      28.910  33.570  24.300  1.00  0.00           N  
ATOM   1164 1HE2 GLN X 127      28.430  32.720  24.030  1.00  0.00           H  
ATOM   1165 2HE2 GLN X 127      28.580  34.570  24.190  1.00  0.00           H  
ATOM   1166  C   GLN X 127      32.830  30.720  26.970  1.00  0.00           C  
ATOM   1167  O   GLN X 127      33.360  29.620  26.690  1.00  0.00           O  
ATOM   1168  N   CYS X 128      32.290  30.960  28.180  1.00  0.00           N  
ATOM   1169  H   CYS X 128      31.690  31.760  28.250  1.00  0.00           H  
ATOM   1170  CA  CYS X 128      32.350  30.140  29.300  1.00  0.00           C  
ATOM   1171  CB  CYS X 128      33.520  30.710  30.190  1.00  0.00           C  
ATOM   1172  SG  CYS X 128      33.960  29.440  31.380  1.00  0.00           S  
ATOM   1173  HG  CYS X 128      34.750  30.230  32.200  1.00  0.00           H  
ATOM   1174  C   CYS X 128      30.950  30.170  30.070  1.00  0.00           C  
ATOM   1175  O   CYS X 128      30.020  30.980  29.860  1.00  0.00           O  
ATOM   1176  N   ALA X 129      30.840  29.210  30.970  1.00  0.00           N  
ATOM   1177  H   ALA X 129      31.550  28.520  30.990  1.00  0.00           H  
ATOM   1178  CA  ALA X 129      29.720  29.120  31.970  1.00  0.00           C  
ATOM   1179  CB  ALA X 129      28.670  28.270  31.310  1.00  0.00           C  
ATOM   1180  C   ALA X 129      30.240  28.460  33.330  1.00  0.00           C  
ATOM   1181  O   ALA X 129      31.320  27.820  33.360  1.00  0.00           O  
ATOM   1182  N   MET X 130      29.510  28.610  34.430  1.00  0.00           N  
ATOM   1183  H   MET X 130      28.700  29.230  34.470  1.00  0.00           H  
ATOM   1184  CA  MET X 130      30.000  28.190  35.750  1.00  0.00           C  
ATOM   1185  CB  MET X 130      29.530  29.290  36.710  1.00  0.00           C  
ATOM   1186  CG  MET X 130      30.160  29.150  38.070  1.00  0.00           C  
ATOM   1187  SD  MET X 130      29.270  29.830  39.510  1.00  0.00           S  
ATOM   1188  CE  MET X 130      28.670  31.400  38.790  1.00  0.00           C  
ATOM   1189  C   MET X 130      29.310  26.840  36.030  1.00  0.00           C  
ATOM   1190  O   MET X 130      28.150  26.620  35.640  1.00  0.00           O  
ATOM   1191  N   ARG X 131      30.010  25.960  36.740  1.00  0.00           N  
ATOM   1192  H   ARG X 131      30.860  26.300  37.240  1.00  0.00           H  
ATOM   1193  CA  ARG X 131      29.740  24.530  37.050  1.00  0.00           C  
ATOM   1194  CB  ARG X 131      31.090  23.760  37.100  1.00  0.00           C  
ATOM   1195  CG  ARG X 131      31.970  23.880  35.820  1.00  0.00           C  
ATOM   1196  CD  ARG X 131      31.260  23.430  34.510  1.00  0.00           C  
ATOM   1197  NE  ARG X 131      30.570  22.110  34.540  1.00  0.00           N  
ATOM   1198  HE  ARG X 131      30.630  21.540  35.360  1.00  0.00           H  
ATOM   1199  CZ  ARG X 131      30.010  21.570  33.450  1.00  0.00           C  
ATOM   1200  NH1 ARG X 131      29.980  22.190  32.300  1.00  0.00           N  
ATOM   1201 1HH1 ARG X 131      30.380  23.160  32.190  1.00  0.00           H  
ATOM   1202 2HH1 ARG X 131      29.420  21.780  31.580  1.00  0.00           H  
ATOM   1203  NH2 ARG X 131      29.410  20.390  33.490  1.00  0.00           N  
ATOM   1204 1HH2 ARG X 131      29.690  19.860  34.330  1.00  0.00           H  
ATOM   1205 2HH2 ARG X 131      29.140  19.970  32.630  1.00  0.00           H  
ATOM   1206  C   ARG X 131      29.060  24.330  38.400  1.00  0.00           C  
ATOM   1207  O   ARG X 131      29.190  25.260  39.180  1.00  0.00           O  
ATOM   1208  N   PRO X 132      28.310  23.220  38.620  1.00  0.00           N  
ATOM   1209  CD  PRO X 132      28.000  22.200  37.660  1.00  0.00           C  
ATOM   1210  CG  PRO X 132      26.720  21.550  38.030  1.00  0.00           C  
ATOM   1211  CB  PRO X 132      26.760  21.620  39.500  1.00  0.00           C  
ATOM   1212  CA  PRO X 132      27.310  23.010  39.680  1.00  0.00           C  
ATOM   1213  C   PRO X 132      27.830  23.150  41.220  1.00  0.00           C  
ATOM   1214  O   PRO X 132      27.240  23.750  42.070  1.00  0.00           O  
ATOM   1215  N   ASN X 133      29.100  22.730  41.410  1.00  0.00           N  
ATOM   1216  H   ASN X 133      29.570  22.350  40.600  1.00  0.00           H  
ATOM   1217  CA  ASN X 133      29.930  22.960  42.530  1.00  0.00           C  
ATOM   1218  CB  ASN X 133      31.120  21.960  42.400  1.00  0.00           C  
ATOM   1219  CG  ASN X 133      32.010  22.190  41.150  1.00  0.00           C  
ATOM   1220  OD1 ASN X 133      31.700  22.960  40.230  1.00  0.00           O  
ATOM   1221  ND2 ASN X 133      33.230  21.670  41.120  1.00  0.00           N  
ATOM   1222 1HD2 ASN X 133      33.670  21.260  41.940  1.00  0.00           H  
ATOM   1223 2HD2 ASN X 133      33.840  21.850  40.280  1.00  0.00           H  
ATOM   1224  C   ASN X 133      30.330  24.420  42.740  1.00  0.00           C  
ATOM   1225  O   ASN X 133      31.060  24.690  43.730  1.00  0.00           O  
ATOM   1226  N   PHE X 134      29.950  25.410  41.930  1.00  0.00           N  
ATOM   1227  H   PHE X 134      29.360  25.170  41.190  1.00  0.00           H  
ATOM   1228  CA  PHE X 134      30.520  26.740  41.880  1.00  0.00           C  
ATOM   1229  CB  PHE X 134      29.970  27.640  43.050  1.00  0.00           C  
ATOM   1230  CG  PHE X 134      28.470  27.540  43.330  1.00  0.00           C  
ATOM   1231  CD1 PHE X 134      27.550  28.240  42.380  1.00  0.00           C  
ATOM   1232  CE1 PHE X 134      26.170  27.970  42.650  1.00  0.00           C  
ATOM   1233  CZ  PHE X 134      25.780  27.110  43.690  1.00  0.00           C  
ATOM   1234  CE2 PHE X 134      26.720  26.390  44.470  1.00  0.00           C  
ATOM   1235  CD2 PHE X 134      28.040  26.600  44.280  1.00  0.00           C  
ATOM   1236  C   PHE X 134      31.890  27.050  41.360  1.00  0.00           C  
ATOM   1237  O   PHE X 134      32.600  27.900  41.960  1.00  0.00           O  
ATOM   1238  N   THR X 135      32.320  26.260  40.320  1.00  0.00           N  
ATOM   1239  H   THR X 135      31.710  25.540  39.960  1.00  0.00           H  
ATOM   1240  CA  THR X 135      33.610  26.340  39.690  1.00  0.00           C  
ATOM   1241  CB  THR X 135      34.490  25.140  40.130  1.00  0.00           C  
ATOM   1242  CG2 THR X 135      34.480  24.720  41.610  1.00  0.00           C  
ATOM   1243  OG1 THR X 135      34.020  24.060  39.370  1.00  0.00           O  
ATOM   1244  HG1 THR X 135      33.260  23.650  39.800  1.00  0.00           H  
ATOM   1245  C   THR X 135      33.580  26.590  38.190  1.00  0.00           C  
ATOM   1246  O   THR X 135      32.560  26.770  37.490  1.00  0.00           O  
ATOM   1247  N   ILE X 136      34.760  26.770  37.660  1.00  0.00           N  
ATOM   1248  H   ILE X 136      35.540  26.880  38.300  1.00  0.00           H  
ATOM   1249  CA  ILE X 136      35.070  26.900  36.170  1.00  0.00           C  
ATOM   1250  CB  ILE X 136      35.200  28.400  35.670  1.00  0.00           C  
ATOM   1251  CG2 ILE X 136      33.870  29.040  35.560  1.00  0.00           C  
ATOM   1252  CG1 ILE X 136      36.250  29.250  36.480  1.00  0.00           C  
ATOM   1253  CD  ILE X 136      36.860  30.340  35.540  1.00  0.00           C  
ATOM   1254  C   ILE X 136      36.380  26.110  35.900  1.00  0.00           C  
ATOM   1255  O   ILE X 136      37.040  25.590  36.820  1.00  0.00           O  
ATOM   1256  N   LYS X 137      36.680  26.060  34.590  1.00  0.00           N  
ATOM   1257  H   LYS X 137      36.090  26.400  33.850  1.00  0.00           H  
ATOM   1258  CA  LYS X 137      37.840  25.440  34.020  1.00  0.00           C  
ATOM   1259  CB  LYS X 137      37.560  24.200  33.140  1.00  0.00           C  
ATOM   1260  CG  LYS X 137      36.910  23.000  33.880  1.00  0.00           C  
ATOM   1261  CD  LYS X 137      36.430  21.870  32.980  1.00  0.00           C  
ATOM   1262  CE  LYS X 137      35.890  20.740  33.780  1.00  0.00           C  
ATOM   1263  NZ  LYS X 137      35.360  19.550  33.110  1.00  0.00           N  
ATOM   1264  HZ1 LYS X 137      36.050  18.970  32.810  1.00  0.00           H  
ATOM   1265  HZ2 LYS X 137      34.640  19.100  33.720  1.00  0.00           H  
ATOM   1266  HZ3 LYS X 137      34.830  19.900  32.290  1.00  0.00           H  
ATOM   1267  C   LYS X 137      38.650  26.450  33.220  1.00  0.00           C  
ATOM   1268  O   LYS X 137      38.080  27.130  32.410  1.00  0.00           O  
ATOM   1269  N   GLY X 138      39.930  26.530  33.450  1.00  0.00           N  
ATOM   1270  H   GLY X 138      40.260  25.760  34.010  1.00  0.00           H  
ATOM   1271  CA  GLY X 138      40.870  27.530  32.890  1.00  0.00           C  
ATOM   1272  C   GLY X 138      42.370  27.370  33.230  1.00  0.00           C  
ATOM   1273  O   GLY X 138      42.720  26.380  33.880  1.00  0.00           O  
ATOM   1274  N   SER X 139      43.190  28.310  32.690  1.00  0.00           N  
ATOM   1275  H   SER X 139      42.840  28.940  31.970  1.00  0.00           H  
ATOM   1276  CA  SER X 139      44.570  28.020  32.530  1.00  0.00           C  
ATOM   1277  CB  SER X 139      44.820  27.650  31.020  1.00  0.00           C  
ATOM   1278  OG  SER X 139      44.530  28.800  30.240  1.00  0.00           O  
ATOM   1279  HG  SER X 139      45.030  28.570  29.420  1.00  0.00           H  
ATOM   1280  C   SER X 139      45.510  29.110  33.150  1.00  0.00           C  
ATOM   1281  O   SER X 139      46.580  29.260  32.640  1.00  0.00           O  
ATOM   1282  N   PHE X 140      45.080  29.940  34.150  1.00  0.00           N  
ATOM   1283  H   PHE X 140      44.210  29.720  34.590  1.00  0.00           H  
ATOM   1284  CA  PHE X 140      45.880  31.060  34.600  1.00  0.00           C  
ATOM   1285  CB  PHE X 140      45.050  32.000  35.480  1.00  0.00           C  
ATOM   1286  CG  PHE X 140      43.770  32.520  34.840  1.00  0.00           C  
ATOM   1287  CD1 PHE X 140      43.820  33.260  33.700  1.00  0.00           C  
ATOM   1288  CE1 PHE X 140      42.650  33.610  33.000  1.00  0.00           C  
ATOM   1289  CZ  PHE X 140      41.390  33.140  33.470  1.00  0.00           C  
ATOM   1290  CE2 PHE X 140      41.360  32.260  34.540  1.00  0.00           C  
ATOM   1291  CD2 PHE X 140      42.540  31.950  35.210  1.00  0.00           C  
ATOM   1292  C   PHE X 140      47.150  30.580  35.290  1.00  0.00           C  
ATOM   1293  O   PHE X 140      47.070  29.700  36.180  1.00  0.00           O  
ATOM   1294  N   LEU X 141      48.240  31.280  35.000  1.00  0.00           N  
ATOM   1295  H   LEU X 141      48.060  32.040  34.340  1.00  0.00           H  
ATOM   1296  CA  LEU X 141      49.560  31.130  35.750  1.00  0.00           C  
ATOM   1297  CB  LEU X 141      50.570  30.520  34.710  1.00  0.00           C  
ATOM   1298  CG  LEU X 141      50.270  29.000  34.440  1.00  0.00           C  
ATOM   1299  CD1 LEU X 141      51.120  28.530  33.220  1.00  0.00           C  
ATOM   1300  CD2 LEU X 141      50.380  28.210  35.700  1.00  0.00           C  
ATOM   1301  C   LEU X 141      49.980  32.440  36.410  1.00  0.00           C  
ATOM   1302  O   LEU X 141      49.150  33.290  36.720  1.00  0.00           O  
ATOM   1303  N   ASN X 142      51.270  32.720  36.640  1.00  0.00           N  
ATOM   1304  H   ASN X 142      52.050  32.130  36.300  1.00  0.00           H  
ATOM   1305  CA  ASN X 142      51.780  33.850  37.430  1.00  0.00           C  
ATOM   1306  CB  ASN X 142      53.120  33.490  38.030  1.00  0.00           C  
ATOM   1307  CG  ASN X 142      53.130  32.330  39.030  1.00  0.00           C  
ATOM   1308  OD1 ASN X 142      52.400  32.200  39.990  1.00  0.00           O  
ATOM   1309  ND2 ASN X 142      53.920  31.280  38.690  1.00  0.00           N  
ATOM   1310 1HD2 ASN X 142      54.630  31.390  37.930  1.00  0.00           H  
ATOM   1311 2HD2 ASN X 142      53.980  30.600  39.450  1.00  0.00           H  
ATOM   1312  C   ASN X 142      51.850  35.050  36.510  1.00  0.00           C  
ATOM   1313  O   ASN X 142      52.780  35.180  35.710  1.00  0.00           O  
ATOM   1314  N   GLY X 143      50.870  35.910  36.710  1.00  0.00           N  
ATOM   1315  H   GLY X 143      50.210  35.680  37.410  1.00  0.00           H  
ATOM   1316  CA  GLY X 143      50.740  37.220  36.070  1.00  0.00           C  
ATOM   1317  C   GLY X 143      49.370  37.550  35.520  1.00  0.00           C  
ATOM   1318  O   GLY X 143      49.070  38.710  35.280  1.00  0.00           O  
ATOM   1319  N   SER X 144      48.480  36.560  35.320  1.00  0.00           N  
ATOM   1320  H   SER X 144      48.830  35.640  35.450  1.00  0.00           H  
ATOM   1321  CA  SER X 144      47.180  36.630  34.660  1.00  0.00           C  
ATOM   1322  CB  SER X 144      47.190  35.540  33.640  1.00  0.00           C  
ATOM   1323  OG  SER X 144      47.540  34.310  34.190  1.00  0.00           O  
ATOM   1324  HG  SER X 144      47.690  33.720  33.400  1.00  0.00           H  
ATOM   1325  C   SER X 144      46.020  36.400  35.690  1.00  0.00           C  
ATOM   1326  O   SER X 144      44.810  36.410  35.400  1.00  0.00           O  
ATOM   1327  N   CYS X 145      46.340  36.190  36.980  1.00  0.00           N  
ATOM   1328  H   CYS X 145      47.330  36.020  37.150  1.00  0.00           H  
ATOM   1329  CA  CYS X 145      45.430  36.340  38.170  1.00  0.00           C  
ATOM   1330  CB  CYS X 145      46.160  36.100  39.520  1.00  0.00           C  
ATOM   1331  SG  CYS X 145      44.900  36.240  40.790  1.00  0.00           S  
ATOM   1332  HG  CYS X 145      45.200  35.520  41.820  1.00  0.00           H  
ATOM   1333  C   CYS X 145      44.670  37.710  38.050  1.00  0.00           C  
ATOM   1334  O   CYS X 145      45.240  38.750  37.680  1.00  0.00           O  
ATOM   1335  N   GLY X 146      43.300  37.750  38.340  1.00  0.00           N  
ATOM   1336  H   GLY X 146      42.870  36.940  38.730  1.00  0.00           H  
ATOM   1337  CA  GLY X 146      42.470  38.940  38.330  1.00  0.00           C  
ATOM   1338  C   GLY X 146      41.870  39.240  36.970  1.00  0.00           C  
ATOM   1339  O   GLY X 146      41.210  40.240  36.800  1.00  0.00           O  
ATOM   1340  N   SER X 147      42.080  38.360  36.000  1.00  0.00           N  
ATOM   1341  H   SER X 147      42.600  37.600  36.240  1.00  0.00           H  
ATOM   1342  CA  SER X 147      41.360  38.280  34.760  1.00  0.00           C  
ATOM   1343  CB  SER X 147      41.920  37.100  33.880  1.00  0.00           C  
ATOM   1344  OG  SER X 147      43.270  37.370  33.520  1.00  0.00           O  
ATOM   1345  HG  SER X 147      43.810  37.020  34.280  1.00  0.00           H  
ATOM   1346  C   SER X 147      39.900  38.090  35.030  1.00  0.00           C  
ATOM   1347  O   SER X 147      39.540  37.350  35.960  1.00  0.00           O  
ATOM   1348  N   VAL X 148      39.020  38.840  34.380  1.00  0.00           N  
ATOM   1349  H   VAL X 148      39.350  39.310  33.560  1.00  0.00           H  
ATOM   1350  CA  VAL X 148      37.550  39.030  34.700  1.00  0.00           C  
ATOM   1351  CB  VAL X 148      37.310  40.530  34.830  1.00  0.00           C  
ATOM   1352  CG1 VAL X 148      38.070  41.290  35.970  1.00  0.00           C  
ATOM   1353  CG2 VAL X 148      37.660  41.230  33.530  1.00  0.00           C  
ATOM   1354  C   VAL X 148      36.640  38.480  33.600  1.00  0.00           C  
ATOM   1355  O   VAL X 148      37.060  38.450  32.460  1.00  0.00           O  
ATOM   1356  N   GLY X 149      35.490  37.970  33.980  1.00  0.00           N  
ATOM   1357  H   GLY X 149      35.320  38.020  35.010  1.00  0.00           H  
ATOM   1358  CA  GLY X 149      34.360  37.470  33.180  1.00  0.00           C  
ATOM   1359  C   GLY X 149      33.180  38.460  33.130  1.00  0.00           C  
ATOM   1360  O   GLY X 149      32.800  39.220  34.030  1.00  0.00           O  
ATOM   1361  N   PHE X 150      32.550  38.470  31.930  1.00  0.00           N  
ATOM   1362  H   PHE X 150      32.690  37.610  31.390  1.00  0.00           H  
ATOM   1363  CA  PHE X 150      31.530  39.500  31.520  1.00  0.00           C  
ATOM   1364  CB  PHE X 150      32.360  40.650  31.020  1.00  0.00           C  
ATOM   1365  CG  PHE X 150      32.920  40.440  29.600  1.00  0.00           C  
ATOM   1366  CD1 PHE X 150      34.080  39.700  29.380  1.00  0.00           C  
ATOM   1367  CE1 PHE X 150      34.520  39.410  28.060  1.00  0.00           C  
ATOM   1368  CZ  PHE X 150      33.810  39.880  26.910  1.00  0.00           C  
ATOM   1369  CE2 PHE X 150      32.600  40.590  27.150  1.00  0.00           C  
ATOM   1370  CD2 PHE X 150      32.240  40.930  28.490  1.00  0.00           C  
ATOM   1371  C   PHE X 150      30.410  39.060  30.560  1.00  0.00           C  
ATOM   1372  O   PHE X 150      30.590  38.190  29.700  1.00  0.00           O  
ATOM   1373  N   ASN X 151      29.240  39.760  30.640  1.00  0.00           N  
ATOM   1374  H   ASN X 151      29.060  40.330  31.440  1.00  0.00           H  
ATOM   1375  CA  ASN X 151      28.310  39.790  29.480  1.00  0.00           C  
ATOM   1376  CB  ASN X 151      26.970  39.100  29.910  1.00  0.00           C  
ATOM   1377  CG  ASN X 151      26.850  37.630  29.800  1.00  0.00           C  
ATOM   1378  OD1 ASN X 151      26.770  37.150  28.700  1.00  0.00           O  
ATOM   1379  ND2 ASN X 151      26.630  36.960  30.860  1.00  0.00           N  
ATOM   1380 1HD2 ASN X 151      26.790  37.390  31.810  1.00  0.00           H  
ATOM   1381 2HD2 ASN X 151      26.520  35.930  30.700  1.00  0.00           H  
ATOM   1382  C   ASN X 151      28.070  41.290  29.000  1.00  0.00           C  
ATOM   1383  O   ASN X 151      28.300  42.230  29.740  1.00  0.00           O  
ATOM   1384  N   ILE X 152      27.700  41.500  27.770  1.00  0.00           N  
ATOM   1385  H   ILE X 152      27.350  40.710  27.260  1.00  0.00           H  
ATOM   1386  CA  ILE X 152      27.430  42.780  27.130  1.00  0.00           C  
ATOM   1387  CB  ILE X 152      28.730  43.520  26.600  1.00  0.00           C  
ATOM   1388  CG2 ILE X 152      29.720  42.570  25.870  1.00  0.00           C  
ATOM   1389  CG1 ILE X 152      28.390  44.760  25.770  1.00  0.00           C  
ATOM   1390  CD  ILE X 152      29.510  45.730  25.340  1.00  0.00           C  
ATOM   1391  C   ILE X 152      26.390  42.550  26.040  1.00  0.00           C  
ATOM   1392  O   ILE X 152      26.460  41.450  25.440  1.00  0.00           O  
ATOM   1393  N   ASP X 153      25.420  43.420  25.790  1.00  0.00           N  
ATOM   1394  H   ASP X 153      25.330  44.250  26.300  1.00  0.00           H  
ATOM   1395  CA  ASP X 153      24.540  43.150  24.580  1.00  0.00           C  
ATOM   1396  CB  ASP X 153      23.120  43.000  25.010  1.00  0.00           C  
ATOM   1397  CG  ASP X 153      22.140  42.540  23.910  1.00  0.00           C  
ATOM   1398  OD1 ASP X 153      22.540  42.140  22.780  1.00  0.00           O  
ATOM   1399  OD2 ASP X 153      20.930  42.430  24.260  1.00  0.00           O  
ATOM   1400  C   ASP X 153      24.690  44.190  23.470  1.00  0.00           C  
ATOM   1401  O   ASP X 153      24.850  43.830  22.290  1.00  0.00           O  
ATOM   1402  N   TYR X 154      24.780  45.480  23.840  1.00  0.00           N  
ATOM   1403  H   TYR X 154      24.840  45.580  24.840  1.00  0.00           H  
ATOM   1404  CA  TYR X 154      25.180  46.630  23.000  1.00  0.00           C  
ATOM   1405  CB  TYR X 154      23.910  47.440  22.690  1.00  0.00           C  
ATOM   1406  CG  TYR X 154      22.990  46.750  21.800  1.00  0.00           C  
ATOM   1407  CD1 TYR X 154      22.060  45.860  22.360  1.00  0.00           C  
ATOM   1408  CE1 TYR X 154      21.080  45.280  21.560  1.00  0.00           C  
ATOM   1409  CZ  TYR X 154      21.230  45.340  20.150  1.00  0.00           C  
ATOM   1410  OH  TYR X 154      20.370  44.600  19.380  1.00  0.00           O  
ATOM   1411  HH  TYR X 154      20.470  44.800  18.410  1.00  0.00           H  
ATOM   1412  CE2 TYR X 154      22.190  46.160  19.570  1.00  0.00           C  
ATOM   1413  CD2 TYR X 154      23.020  46.930  20.430  1.00  0.00           C  
ATOM   1414  C   TYR X 154      26.170  47.690  23.510  1.00  0.00           C  
ATOM   1415  O   TYR X 154      26.930  48.200  22.680  1.00  0.00           O  
ATOM   1416  N   ASP X 155      26.260  48.030  24.790  1.00  0.00           N  
ATOM   1417  H   ASP X 155      25.520  47.580  25.350  1.00  0.00           H  
ATOM   1418  CA  ASP X 155      27.090  49.100  25.400  1.00  0.00           C  
ATOM   1419  CB  ASP X 155      26.230  50.420  25.420  1.00  0.00           C  
ATOM   1420  CG  ASP X 155      24.730  50.320  25.740  1.00  0.00           C  
ATOM   1421  OD1 ASP X 155      24.280  49.180  26.120  1.00  0.00           O  
ATOM   1422  OD2 ASP X 155      23.970  51.290  25.790  1.00  0.00           O  
ATOM   1423  C   ASP X 155      27.530  48.770  26.840  1.00  0.00           C  
ATOM   1424  O   ASP X 155      28.670  48.940  27.200  1.00  0.00           O  
ATOM   1425  N   CYS X 156      26.570  48.260  27.620  1.00  0.00           N  
ATOM   1426  H   CYS X 156      25.610  48.230  27.200  1.00  0.00           H  
ATOM   1427  CA  CYS X 156      26.640  48.100  29.040  1.00  0.00           C  
ATOM   1428  CB  CYS X 156      25.210  47.920  29.610  1.00  0.00           C  
ATOM   1429  SG  CYS X 156      25.250  47.790  31.410  1.00  0.00           S  
ATOM   1430  HG  CYS X 156      23.890  47.470  31.510  1.00  0.00           H  
ATOM   1431  C   CYS X 156      27.480  46.860  29.320  1.00  0.00           C  
ATOM   1432  O   CYS X 156      27.080  45.760  29.070  1.00  0.00           O  
ATOM   1433  N   VAL X 157      28.650  47.010  30.040  1.00  0.00           N  
ATOM   1434  H   VAL X 157      28.960  47.950  30.290  1.00  0.00           H  
ATOM   1435  CA  VAL X 157      29.460  45.770  30.380  1.00  0.00           C  
ATOM   1436  CB  VAL X 157      30.970  45.930  30.420  1.00  0.00           C  
ATOM   1437  CG1 VAL X 157      31.720  44.610  30.750  1.00  0.00           C  
ATOM   1438  CG2 VAL X 157      31.430  46.530  29.110  1.00  0.00           C  
ATOM   1439  C   VAL X 157      28.970  45.290  31.760  1.00  0.00           C  
ATOM   1440  O   VAL X 157      29.340  45.760  32.800  1.00  0.00           O  
ATOM   1441  N   SER X 158      28.240  44.160  31.760  1.00  0.00           N  
ATOM   1442  H   SER X 158      28.150  43.630  30.900  1.00  0.00           H  
ATOM   1443  CA  SER X 158      27.780  43.430  32.930  1.00  0.00           C  
ATOM   1444  CB  SER X 158      26.460  42.630  32.640  1.00  0.00           C  
ATOM   1445  OG  SER X 158      25.310  43.520  32.610  1.00  0.00           O  
ATOM   1446  HG  SER X 158      25.240  43.880  31.710  1.00  0.00           H  
ATOM   1447  C   SER X 158      28.900  42.480  33.410  1.00  0.00           C  
ATOM   1448  O   SER X 158      29.020  41.360  32.940  1.00  0.00           O  
ATOM   1449  N   PHE X 159      29.750  42.990  34.280  1.00  0.00           N  
ATOM   1450  H   PHE X 159      29.650  43.910  34.650  1.00  0.00           H  
ATOM   1451  CA  PHE X 159      30.810  42.340  34.990  1.00  0.00           C  
ATOM   1452  CB  PHE X 159      31.840  43.240  35.580  1.00  0.00           C  
ATOM   1453  CG  PHE X 159      32.580  44.180  34.680  1.00  0.00           C  
ATOM   1454  CD1 PHE X 159      33.830  43.810  34.190  1.00  0.00           C  
ATOM   1455  CE1 PHE X 159      34.540  44.690  33.400  1.00  0.00           C  
ATOM   1456  CZ  PHE X 159      33.990  45.950  33.090  1.00  0.00           C  
ATOM   1457  CE2 PHE X 159      32.740  46.390  33.610  1.00  0.00           C  
ATOM   1458  CD2 PHE X 159      32.020  45.420  34.360  1.00  0.00           C  
ATOM   1459  C   PHE X 159      30.210  41.290  35.980  1.00  0.00           C  
ATOM   1460  O   PHE X 159      29.590  41.750  36.950  1.00  0.00           O  
ATOM   1461  N   CYS X 160      30.520  39.990  35.750  1.00  0.00           N  
ATOM   1462  H   CYS X 160      31.090  39.830  34.920  1.00  0.00           H  
ATOM   1463  CA  CYS X 160      29.910  38.850  36.500  1.00  0.00           C  
ATOM   1464  CB  CYS X 160      29.240  37.880  35.540  1.00  0.00           C  
ATOM   1465  SG  CYS X 160      30.310  36.870  34.520  1.00  0.00           S  
ATOM   1466  HG  CYS X 160      30.600  35.860  35.330  1.00  0.00           H  
ATOM   1467  C   CYS X 160      30.910  38.290  37.510  1.00  0.00           C  
ATOM   1468  O   CYS X 160      30.540  37.990  38.640  1.00  0.00           O  
ATOM   1469  N   TYR X 161      32.250  38.130  37.070  1.00  0.00           N  
ATOM   1470  H   TYR X 161      32.450  38.320  36.120  1.00  0.00           H  
ATOM   1471  CA  TYR X 161      33.270  37.380  37.810  1.00  0.00           C  
ATOM   1472  CB  TYR X 161      33.290  35.940  37.200  1.00  0.00           C  
ATOM   1473  CG  TYR X 161      34.270  34.910  37.720  1.00  0.00           C  
ATOM   1474  CD1 TYR X 161      34.100  34.300  38.980  1.00  0.00           C  
ATOM   1475  CE1 TYR X 161      34.860  33.100  39.310  1.00  0.00           C  
ATOM   1476  CZ  TYR X 161      35.980  32.830  38.530  1.00  0.00           C  
ATOM   1477  OH  TYR X 161      36.940  31.910  38.890  1.00  0.00           O  
ATOM   1478  HH  TYR X 161      37.750  31.940  38.390  1.00  0.00           H  
ATOM   1479  CE2 TYR X 161      36.280  33.560  37.400  1.00  0.00           C  
ATOM   1480  CD2 TYR X 161      35.360  34.510  36.990  1.00  0.00           C  
ATOM   1481  C   TYR X 161      34.630  38.000  37.730  1.00  0.00           C  
ATOM   1482  O   TYR X 161      34.980  38.530  36.700  1.00  0.00           O  
ATOM   1483  N   MET X 162      35.420  37.810  38.800  1.00  0.00           N  
ATOM   1484  H   MET X 162      35.110  37.300  39.580  1.00  0.00           H  
ATOM   1485  CA  MET X 162      36.890  38.120  38.780  1.00  0.00           C  
ATOM   1486  CB  MET X 162      37.070  39.380  39.620  1.00  0.00           C  
ATOM   1487  CG  MET X 162      38.500  39.780  39.880  1.00  0.00           C  
ATOM   1488  SD  MET X 162      38.930  41.340  40.700  1.00  0.00           S  
ATOM   1489  CE  MET X 162      38.400  42.590  39.400  1.00  0.00           C  
ATOM   1490  C   MET X 162      37.690  36.910  39.350  1.00  0.00           C  
ATOM   1491  O   MET X 162      37.300  36.390  40.390  1.00  0.00           O  
ATOM   1492  N   HIS X 163      38.690  36.510  38.580  1.00  0.00           N  
ATOM   1493  H   HIS X 163      38.970  36.990  37.700  1.00  0.00           H  
ATOM   1494  CA  HIS X 163      39.450  35.260  38.880  1.00  0.00           C  
ATOM   1495  CB  HIS X 163      40.140  34.680  37.650  1.00  0.00           C  
ATOM   1496  CG  HIS X 163      40.710  33.280  37.930  1.00  0.00           C  
ATOM   1497  ND1 HIS X 163      39.870  32.260  38.240  1.00  0.00           N  
ATOM   1498  CE1 HIS X 163      40.610  31.250  38.600  1.00  0.00           C  
ATOM   1499  NE2 HIS X 163      41.940  31.590  38.600  1.00  0.00           N  
ATOM   1500  HE2 HIS X 163      42.690  30.990  38.820  1.00  0.00           H  
ATOM   1501  CD2 HIS X 163      41.990  32.890  38.180  1.00  0.00           C  
ATOM   1502  C   HIS X 163      40.500  35.490  39.930  1.00  0.00           C  
ATOM   1503  O   HIS X 163      41.240  36.450  39.950  1.00  0.00           O  
ATOM   1504  N   HIS X 164      40.520  34.510  40.850  1.00  0.00           N  
ATOM   1505  H   HIS X 164      40.070  33.630  40.550  1.00  0.00           H  
ATOM   1506  CA  HIS X 164      41.350  34.340  42.080  1.00  0.00           C  
ATOM   1507  CB  HIS X 164      40.340  34.250  43.250  1.00  0.00           C  
ATOM   1508  CG  HIS X 164      39.750  35.580  43.560  1.00  0.00           C  
ATOM   1509  ND1 HIS X 164      38.890  36.400  42.810  1.00  0.00           N  
ATOM   1511  CE1 HIS X 164      38.760  37.600  43.440  1.00  0.00           C  
ATOM   1512  NE2 HIS X 164      39.450  37.580  44.600  1.00  0.00           N  
ATOM   1513  CD2 HIS X 164      40.100  36.310  44.650  1.00  0.00           C  
ATOM   1514  C   HIS X 164      42.250  33.190  41.970  1.00  0.00           C  
ATOM   1515  O   HIS X 164      43.490  33.410  41.900  1.00  0.00           O  
ATOM   1516  N   MET X 165      41.810  31.910  42.010  1.00  0.00           N  
ATOM   1517  H   MET X 165      40.850  31.730  41.750  1.00  0.00           H  
ATOM   1518  CA  MET X 165      42.600  30.740  42.520  1.00  0.00           C  
ATOM   1519  CB  MET X 165      42.390  30.840  44.130  1.00  0.00           C  
ATOM   1520  CG  MET X 165      40.960  30.680  44.710  1.00  0.00           C  
ATOM   1521  SD  MET X 165      40.190  29.060  44.710  1.00  0.00           S  
ATOM   1522  CE  MET X 165      39.080  29.230  46.160  1.00  0.00           C  
ATOM   1523  C   MET X 165      42.130  29.350  41.980  1.00  0.00           C  
ATOM   1524  O   MET X 165      41.180  29.200  41.260  1.00  0.00           O  
ATOM   1525  N   GLU X 166      42.850  28.290  42.460  1.00  0.00           N  
ATOM   1526  H   GLU X 166      43.610  28.500  43.110  1.00  0.00           H  
ATOM   1527  CA  GLU X 166      42.530  26.860  42.190  1.00  0.00           C  
ATOM   1528  CB  GLU X 166      43.630  26.340  41.220  1.00  0.00           C  
ATOM   1529  CG  GLU X 166      43.110  25.050  40.600  1.00  0.00           C  
ATOM   1530  CD  GLU X 166      44.280  24.360  39.890  1.00  0.00           C  
ATOM   1531  OE1 GLU X 166      44.590  24.680  38.740  1.00  0.00           O  
ATOM   1532  OE2 GLU X 166      45.040  23.540  40.500  1.00  0.00           O  
ATOM   1533  C   GLU X 166      42.440  26.070  43.480  1.00  0.00           C  
ATOM   1534  O   GLU X 166      43.420  25.920  44.170  1.00  0.00           O  
ATOM   1535  N   LEU X 167      41.290  25.410  43.680  1.00  0.00           N  
ATOM   1536  H   LEU X 167      40.600  25.590  42.940  1.00  0.00           H  
ATOM   1537  CA  LEU X 167      41.000  24.480  44.740  1.00  0.00           C  
ATOM   1538  CB  LEU X 167      39.530  24.030  44.650  1.00  0.00           C  
ATOM   1539  CG  LEU X 167      38.590  25.180  45.020  1.00  0.00           C  
ATOM   1540  CD1 LEU X 167      37.330  25.020  44.150  1.00  0.00           C  
ATOM   1541  CD2 LEU X 167      38.280  25.170  46.510  1.00  0.00           C  
ATOM   1542  C   LEU X 167      41.930  23.190  44.580  1.00  0.00           C  
ATOM   1543  O   LEU X 167      42.160  22.680  43.520  1.00  0.00           O  
ATOM   1544  N   PRO X 168      42.210  22.530  45.660  1.00  0.00           N  
ATOM   1545  CD  PRO X 168      41.980  22.820  47.010  1.00  0.00           C  
ATOM   1546  CG  PRO X 168      42.110  21.530  47.790  1.00  0.00           C  
ATOM   1547  CB  PRO X 168      42.940  20.580  47.050  1.00  0.00           C  
ATOM   1548  CA  PRO X 168      42.880  21.140  45.660  1.00  0.00           C  
ATOM   1549  C   PRO X 168      42.180  20.050  44.780  1.00  0.00           C  
ATOM   1550  O   PRO X 168      42.760  18.950  44.490  1.00  0.00           O  
ATOM   1551  N   THR X 169      40.890  20.240  44.440  1.00  0.00           N  
ATOM   1552  H   THR X 169      40.490  21.150  44.700  1.00  0.00           H  
ATOM   1553  CA  THR X 169      40.100  19.440  43.440  1.00  0.00           C  
ATOM   1554  CB  THR X 169      38.580  19.530  43.730  1.00  0.00           C  
ATOM   1555  CG2 THR X 169      38.280  19.080  45.110  1.00  0.00           C  
ATOM   1556  OG1 THR X 169      38.110  20.840  43.650  1.00  0.00           O  
ATOM   1557  HG1 THR X 169      37.160  20.680  43.280  1.00  0.00           H  
ATOM   1558  C   THR X 169      40.440  19.700  42.020  1.00  0.00           C  
ATOM   1559  O   THR X 169      39.790  19.180  41.140  1.00  0.00           O  
ATOM   1560  N   GLY X 170      41.490  20.510  41.680  1.00  0.00           N  
ATOM   1561  H   GLY X 170      41.900  21.040  42.460  1.00  0.00           H  
ATOM   1562  CA  GLY X 170      42.010  20.760  40.320  1.00  0.00           C  
ATOM   1563  C   GLY X 170      40.990  21.600  39.460  1.00  0.00           C  
ATOM   1564  O   GLY X 170      40.870  21.380  38.250  1.00  0.00           O  
ATOM   1565  N   VAL X 171      40.190  22.500  40.080  1.00  0.00           N  
ATOM   1566  H   VAL X 171      40.320  22.650  41.080  1.00  0.00           H  
ATOM   1567  CA  VAL X 171      39.250  23.420  39.420  1.00  0.00           C  
ATOM   1568  CB  VAL X 171      37.730  22.990  39.530  1.00  0.00           C  
ATOM   1569  CG1 VAL X 171      37.270  22.020  38.500  1.00  0.00           C  
ATOM   1570  CG2 VAL X 171      37.410  22.440  40.920  1.00  0.00           C  
ATOM   1571  C   VAL X 171      39.320  24.910  39.910  1.00  0.00           C  
ATOM   1572  O   VAL X 171      39.630  25.200  41.080  1.00  0.00           O  
ATOM   1573  N   HIS X 172      39.000  25.850  39.010  1.00  0.00           N  
ATOM   1574  H   HIS X 172      38.520  25.520  38.140  1.00  0.00           H  
ATOM   1575  CA  HIS X 172      39.200  27.220  39.150  1.00  0.00           C  
ATOM   1576  CB  HIS X 172      39.560  27.620  37.730  1.00  0.00           C  
ATOM   1577  CG  HIS X 172      40.930  27.240  37.270  1.00  0.00           C  
ATOM   1578  ND1 HIS X 172      42.020  28.170  37.260  1.00  0.00           N  
ATOM   1579  CE1 HIS X 172      43.120  27.460  37.110  1.00  0.00           C  
ATOM   1580  NE2 HIS X 172      42.810  26.190  37.150  1.00  0.00           N  
ATOM   1581  HE2 HIS X 172      43.470  25.470  37.260  1.00  0.00           H  
ATOM   1582  CD2 HIS X 172      41.450  25.990  37.190  1.00  0.00           C  
ATOM   1583  C   HIS X 172      38.030  28.020  39.810  1.00  0.00           C  
ATOM   1584  O   HIS X 172      36.880  27.770  39.460  1.00  0.00           O  
ATOM   1585  N   ALA X 173      38.320  28.970  40.730  1.00  0.00           N  
ATOM   1586  H   ALA X 173      39.310  29.120  41.000  1.00  0.00           H  
ATOM   1587  CA  ALA X 173      37.230  29.580  41.510  1.00  0.00           C  
ATOM   1588  CB  ALA X 173      37.150  28.920  42.880  1.00  0.00           C  
ATOM   1589  C   ALA X 173      37.530  31.100  41.690  1.00  0.00           C  
ATOM   1590  O   ALA X 173      38.660  31.560  41.490  1.00  0.00           O  
ATOM   1591  N   GLY X 174      36.570  31.820  42.250  1.00  0.00           N  
ATOM   1592  H   GLY X 174      35.670  31.290  42.350  1.00  0.00           H  
ATOM   1593  CA  GLY X 174      36.570  33.300  42.260  1.00  0.00           C  
ATOM   1594  C   GLY X 174      35.250  33.900  42.690  1.00  0.00           C  
ATOM   1595  O   GLY X 174      34.360  33.170  43.100  1.00  0.00           O  
ATOM   1596  N   THR X 175      35.090  35.220  42.510  1.00  0.00           N  
ATOM   1597  H   THR X 175      35.790  35.740  42.000  1.00  0.00           H  
ATOM   1598  CA  THR X 175      34.120  36.100  43.180  1.00  0.00           C  
ATOM   1599  CB  THR X 175      34.800  37.070  44.150  1.00  0.00           C  
ATOM   1600  CG2 THR X 175      35.770  36.430  45.140  1.00  0.00           C  
ATOM   1601  OG1 THR X 175      35.510  38.160  43.470  1.00  0.00           O  
ATOM   1602  HG1 THR X 175      34.900  38.640  43.000  1.00  0.00           H  
ATOM   1603  C   THR X 175      33.200  36.880  42.250  1.00  0.00           C  
ATOM   1604  O   THR X 175      33.570  37.060  41.060  1.00  0.00           O  
ATOM   1605  N   ASP X 176      32.080  37.390  42.740  1.00  0.00           N  
ATOM   1606  H   ASP X 176      31.970  37.250  43.700  1.00  0.00           H  
ATOM   1607  CA  ASP X 176      31.350  38.440  42.020  1.00  0.00           C  
ATOM   1608  CB  ASP X 176      29.890  38.560  42.540  1.00  0.00           C  
ATOM   1609  CG  ASP X 176      29.800  38.940  44.000  1.00  0.00           C  
ATOM   1610  OD1 ASP X 176      30.760  39.180  44.700  1.00  0.00           O  
ATOM   1611  OD2 ASP X 176      28.670  38.970  44.610  1.00  0.00           O  
ATOM   1612  C   ASP X 176      32.100  39.820  42.230  1.00  0.00           C  
ATOM   1613  O   ASP X 176      33.070  39.910  42.940  1.00  0.00           O  
ATOM   1614  N   LEU X 177      31.830  40.920  41.510  1.00  0.00           N  
ATOM   1615  H   LEU X 177      31.080  40.790  40.800  1.00  0.00           H  
ATOM   1616  CA  LEU X 177      32.610  42.120  41.460  1.00  0.00           C  
ATOM   1617  CB  LEU X 177      32.140  42.910  40.220  1.00  0.00           C  
ATOM   1618  CG  LEU X 177      33.000  42.660  38.990  1.00  0.00           C  
ATOM   1619  CD1 LEU X 177      34.400  43.230  39.210  1.00  0.00           C  
ATOM   1620  CD2 LEU X 177      33.170  41.190  38.530  1.00  0.00           C  
ATOM   1621  C   LEU X 177      32.340  43.030  42.740  1.00  0.00           C  
ATOM   1622  O   LEU X 177      33.090  43.950  43.060  1.00  0.00           O  
ATOM   1623  N   GLU X 178      31.300  42.690  43.590  1.00  0.00           N  
ATOM   1624  H   GLU X 178      30.690  41.970  43.160  1.00  0.00           H  
ATOM   1625  CA  GLU X 178      30.930  43.220  44.890  1.00  0.00           C  
ATOM   1626  CB  GLU X 178      29.490  42.800  45.230  1.00  0.00           C  
ATOM   1627  CG  GLU X 178      28.410  43.310  44.210  1.00  0.00           C  
ATOM   1628  CD  GLU X 178      28.220  44.820  44.180  1.00  0.00           C  
ATOM   1629  OE1 GLU X 178      28.840  45.640  44.960  1.00  0.00           O  
ATOM   1630  OE2 GLU X 178      27.350  45.270  43.410  1.00  0.00           O  
ATOM   1631  C   GLU X 178      31.920  42.630  45.910  1.00  0.00           C  
ATOM   1632  O   GLU X 178      32.450  43.380  46.700  1.00  0.00           O  
ATOM   1633  N   GLY X 179      32.290  41.360  45.800  1.00  0.00           N  
ATOM   1634  H   GLY X 179      31.820  40.790  45.060  1.00  0.00           H  
ATOM   1635  CA  GLY X 179      33.510  40.810  46.360  1.00  0.00           C  
ATOM   1636  C   GLY X 179      33.510  39.470  47.110  1.00  0.00           C  
ATOM   1637  O   GLY X 179      34.330  39.260  47.930  1.00  0.00           O  
ATOM   1638  N   ASN X 180      32.440  38.660  46.870  1.00  0.00           N  
ATOM   1639  H   ASN X 180      31.850  38.870  46.020  1.00  0.00           H  
ATOM   1640  CA  ASN X 180      32.010  37.430  47.590  1.00  0.00           C  
ATOM   1641  CB  ASN X 180      30.500  37.570  47.970  1.00  0.00           C  
ATOM   1642  CG  ASN X 180      30.370  38.760  48.900  1.00  0.00           C  
ATOM   1643  OD1 ASN X 180      30.940  38.780  49.990  1.00  0.00           O  
ATOM   1644  ND2 ASN X 180      29.760  39.840  48.380  1.00  0.00           N  
ATOM   1645 1HD2 ASN X 180      29.360  39.840  47.420  1.00  0.00           H  
ATOM   1646 2HD2 ASN X 180      29.770  40.670  48.980  1.00  0.00           H  
ATOM   1647  C   ASN X 180      32.280  36.140  46.650  1.00  0.00           C  
ATOM   1648  O   ASN X 180      31.890  36.180  45.490  1.00  0.00           O  
ATOM   1649  N   PHE X 181      32.900  35.080  47.130  1.00  0.00           N  
ATOM   1650  H   PHE X 181      33.240  35.220  48.100  1.00  0.00           H  
ATOM   1651  CA  PHE X 181      33.080  33.790  46.460  1.00  0.00           C  
ATOM   1652  CB  PHE X 181      33.940  32.910  47.280  1.00  0.00           C  
ATOM   1653  CG  PHE X 181      35.430  33.170  47.020  1.00  0.00           C  
ATOM   1654  CD1 PHE X 181      36.150  32.450  46.000  1.00  0.00           C  
ATOM   1655  CE1 PHE X 181      37.480  32.740  45.760  1.00  0.00           C  
ATOM   1656  CZ  PHE X 181      38.030  33.820  46.450  1.00  0.00           C  
ATOM   1657  CE2 PHE X 181      37.400  34.480  47.530  1.00  0.00           C  
ATOM   1658  CD2 PHE X 181      36.070  34.190  47.740  1.00  0.00           C  
ATOM   1659  C   PHE X 181      31.760  33.170  45.850  1.00  0.00           C  
ATOM   1660  O   PHE X 181      30.840  33.010  46.590  1.00  0.00           O  
ATOM   1661  N   TYR X 182      31.720  32.780  44.550  1.00  0.00           N  
ATOM   1662  H   TYR X 182      32.520  32.880  43.930  1.00  0.00           H  
ATOM   1663  CA  TYR X 182      30.810  31.700  44.120  1.00  0.00           C  
ATOM   1664  CB  TYR X 182      30.650  31.560  42.600  1.00  0.00           C  
ATOM   1665  CG  TYR X 182      30.120  32.770  41.830  1.00  0.00           C  
ATOM   1666  CD1 TYR X 182      28.780  32.790  41.450  1.00  0.00           C  
ATOM   1667  CE1 TYR X 182      28.280  33.910  40.730  1.00  0.00           C  
ATOM   1668  CZ  TYR X 182      29.110  34.870  40.260  1.00  0.00           C  
ATOM   1669  OH  TYR X 182      28.520  35.930  39.590  1.00  0.00           O  
ATOM   1670  HH  TYR X 182      29.140  36.580  39.300  1.00  0.00           H  
ATOM   1671  CE2 TYR X 182      30.470  34.760  40.600  1.00  0.00           C  
ATOM   1672  CD2 TYR X 182      30.980  33.740  41.390  1.00  0.00           C  
ATOM   1673  C   TYR X 182      31.260  30.390  44.740  1.00  0.00           C  
ATOM   1674  O   TYR X 182      32.410  30.010  44.600  1.00  0.00           O  
ATOM   1675  N   GLY X 183      30.330  29.780  45.380  1.00  0.00           N  
ATOM   1676  H   GLY X 183      29.400  30.220  45.340  1.00  0.00           H  
ATOM   1677  CA  GLY X 183      30.570  28.660  46.250  1.00  0.00           C  
ATOM   1678  C   GLY X 183      31.080  28.950  47.680  1.00  0.00           C  
ATOM   1679  O   GLY X 183      31.200  30.070  48.070  1.00  0.00           O  
ATOM   1680  N   PRO X 184      31.460  27.960  48.470  1.00  0.00           N  
ATOM   1681  CD  PRO X 184      30.940  26.580  48.250  1.00  0.00           C  
ATOM   1682  CG  PRO X 184      31.300  25.880  49.500  1.00  0.00           C  
ATOM   1683  CB  PRO X 184      31.260  26.940  50.560  1.00  0.00           C  
ATOM   1684  CA  PRO X 184      31.910  28.120  49.890  1.00  0.00           C  
ATOM   1685  C   PRO X 184      33.440  28.170  50.090  1.00  0.00           C  
ATOM   1686  O   PRO X 184      34.020  27.280  50.750  1.00  0.00           O  
ATOM   1687  N   PHE X 185      34.050  29.040  49.390  1.00  0.00           N  
ATOM   1688  H   PHE X 185      33.400  29.620  48.910  1.00  0.00           H  
ATOM   1689  CA  PHE X 185      35.470  29.060  49.140  1.00  0.00           C  
ATOM   1690  CB  PHE X 185      35.800  28.830  47.690  1.00  0.00           C  
ATOM   1691  CG  PHE X 185      35.260  27.660  47.020  1.00  0.00           C  
ATOM   1692  CD1 PHE X 185      35.110  26.360  47.610  1.00  0.00           C  
ATOM   1693  CE1 PHE X 185      34.450  25.310  46.870  1.00  0.00           C  
ATOM   1694  CZ  PHE X 185      33.930  25.570  45.590  1.00  0.00           C  
ATOM   1695  CE2 PHE X 185      34.150  26.850  44.950  1.00  0.00           C  
ATOM   1696  CD2 PHE X 185      34.830  27.870  45.660  1.00  0.00           C  
ATOM   1697  C   PHE X 185      36.160  30.280  49.670  1.00  0.00           C  
ATOM   1698  O   PHE X 185      35.500  31.380  49.810  1.00  0.00           O  
ATOM   1699  N   VAL X 186      37.450  30.190  50.040  1.00  0.00           N  
ATOM   1700  H   VAL X 186      37.920  29.270  49.970  1.00  0.00           H  
ATOM   1701  CA  VAL X 186      38.160  31.370  50.640  1.00  0.00           C  
ATOM   1702  CB  VAL X 186      38.470  31.100  52.070  1.00  0.00           C  
ATOM   1703  CG1 VAL X 186      37.150  31.270  52.910  1.00  0.00           C  
ATOM   1704  CG2 VAL X 186      39.070  29.750  52.280  1.00  0.00           C  
ATOM   1705  C   VAL X 186      39.410  31.800  49.800  1.00  0.00           C  
ATOM   1706  O   VAL X 186      39.890  31.080  48.910  1.00  0.00           O  
ATOM   1707  N   ASP X 187      39.900  32.970  49.990  1.00  0.00           N  
ATOM   1708  H   ASP X 187      39.410  33.510  50.690  1.00  0.00           H  
ATOM   1709  CA  ASP X 187      41.010  33.600  49.210  1.00  0.00           C  
ATOM   1710  CB  ASP X 187      41.020  35.110  49.330  1.00  0.00           C  
ATOM   1711  CG  ASP X 187      40.980  35.570  50.820  1.00  0.00           C  
ATOM   1712  OD1 ASP X 187      39.860  35.930  51.310  1.00  0.00           O  
ATOM   1713  OD2 ASP X 187      41.990  35.530  51.500  1.00  0.00           O  
ATOM   1714  C   ASP X 187      42.410  33.010  49.490  1.00  0.00           C  
ATOM   1715  O   ASP X 187      43.310  33.050  48.680  1.00  0.00           O  
ATOM   1716  N   ARG X 188      42.620  32.500  50.760  1.00  0.00           N  
ATOM   1717  H   ARG X 188      41.860  32.700  51.380  1.00  0.00           H  
ATOM   1718  CA  ARG X 188      43.800  31.860  51.280  1.00  0.00           C  
ATOM   1719  CB  ARG X 188      43.880  31.930  52.800  1.00  0.00           C  
ATOM   1720  CG  ARG X 188      42.840  30.930  53.400  1.00  0.00           C  
ATOM   1721  CD  ARG X 188      43.040  30.880  54.920  1.00  0.00           C  
ATOM   1722  NE  ARG X 188      42.640  32.140  55.560  1.00  0.00           N  
ATOM   1723  HE  ARG X 188      42.200  32.880  55.000  1.00  0.00           H  
ATOM   1724  CZ  ARG X 188      42.760  32.440  56.860  1.00  0.00           C  
ATOM   1725  NH1 ARG X 188      43.230  31.580  57.740  1.00  0.00           N  
ATOM   1726 1HH1 ARG X 188      43.550  30.690  57.420  1.00  0.00           H  
ATOM   1727 2HH1 ARG X 188      43.140  31.810  58.670  1.00  0.00           H  
ATOM   1728  NH2 ARG X 188      42.440  33.570  57.420  1.00  0.00           N  
ATOM   1729 1HH2 ARG X 188      42.000  34.280  56.800  1.00  0.00           H  
ATOM   1730 2HH2 ARG X 188      42.500  33.710  58.440  1.00  0.00           H  
ATOM   1731  C   ARG X 188      44.190  30.520  50.820  1.00  0.00           C  
ATOM   1732  O   ARG X 188      43.360  29.780  50.250  1.00  0.00           O  
ATOM   1733  N   GLN X 189      45.410  30.040  51.070  1.00  0.00           N  
ATOM   1734  H   GLN X 189      46.000  30.650  51.630  1.00  0.00           H  
ATOM   1735  CA  GLN X 189      46.020  28.950  50.340  1.00  0.00           C  
ATOM   1736  CB  GLN X 189      47.530  29.300  49.960  1.00  0.00           C  
ATOM   1737  CG  GLN X 189      47.660  30.070  48.730  1.00  0.00           C  
ATOM   1738  CD  GLN X 189      49.180  30.230  48.250  1.00  0.00           C  
ATOM   1739  OE1 GLN X 189      50.050  29.480  48.590  1.00  0.00           O  
ATOM   1740  NE2 GLN X 189      49.540  31.250  47.520  1.00  0.00           N  
ATOM   1741 1HE2 GLN X 189      48.840  31.880  47.130  1.00  0.00           H  
ATOM   1742 2HE2 GLN X 189      50.490  31.160  47.120  1.00  0.00           H  
ATOM   1743  C   GLN X 189      45.920  27.620  51.170  1.00  0.00           C  
ATOM   1744  O   GLN X 189      46.870  26.810  51.350  1.00  0.00           O  
ATOM   1745  N   THR X 190      44.780  27.380  51.790  1.00  0.00           N  
ATOM   1746  H   THR X 190      44.030  28.030  51.510  1.00  0.00           H  
ATOM   1747  CA  THR X 190      44.500  26.260  52.770  1.00  0.00           C  
ATOM   1748  CB  THR X 190      43.540  26.750  53.890  1.00  0.00           C  
ATOM   1749  CG2 THR X 190      44.220  27.720  54.810  1.00  0.00           C  
ATOM   1750  OG1 THR X 190      42.460  27.430  53.290  1.00  0.00           O  
ATOM   1751  HG1 THR X 190      41.810  27.560  54.010  1.00  0.00           H  
ATOM   1752  C   THR X 190      43.990  24.970  52.090  1.00  0.00           C  
ATOM   1753  O   THR X 190      43.500  25.030  50.960  1.00  0.00           O  
ATOM   1754  N   ALA X 191      43.970  23.860  52.820  1.00  0.00           N  
ATOM   1755  H   ALA X 191      44.450  23.720  53.710  1.00  0.00           H  
ATOM   1756  CA  ALA X 191      43.170  22.710  52.450  1.00  0.00           C  
ATOM   1757  CB  ALA X 191      43.380  21.570  53.470  1.00  0.00           C  
ATOM   1758  C   ALA X 191      41.620  23.030  52.420  1.00  0.00           C  
ATOM   1759  O   ALA X 191      41.110  23.700  53.340  1.00  0.00           O  
ATOM   1760  N   GLN X 192      40.930  22.630  51.320  1.00  0.00           N  
ATOM   1761  H   GLN X 192      41.340  22.080  50.600  1.00  0.00           H  
ATOM   1762  CA  GLN X 192      39.530  22.910  51.080  1.00  0.00           C  
ATOM   1763  CB  GLN X 192      39.440  24.190  50.120  1.00  0.00           C  
ATOM   1764  CG  GLN X 192      39.850  25.560  50.710  1.00  0.00           C  
ATOM   1765  CD  GLN X 192      39.430  26.810  49.920  1.00  0.00           C  
ATOM   1766  OE1 GLN X 192      38.260  27.220  49.960  1.00  0.00           O  
ATOM   1767  NE2 GLN X 192      40.350  27.490  49.260  1.00  0.00           N  
ATOM   1768 1HE2 GLN X 192      41.310  27.130  49.170  1.00  0.00           H  
ATOM   1769 2HE2 GLN X 192      40.120  28.390  48.960  1.00  0.00           H  
ATOM   1770  C   GLN X 192      38.820  21.680  50.410  1.00  0.00           C  
ATOM   1771  O   GLN X 192      39.460  20.880  49.780  1.00  0.00           O  
ATOM   1772  N   ALA X 193      37.470  21.620  50.640  1.00  0.00           N  
ATOM   1773  H   ALA X 193      37.090  22.330  51.170  1.00  0.00           H  
ATOM   1774  CA  ALA X 193      36.550  20.790  49.920  1.00  0.00           C  
ATOM   1775  CB  ALA X 193      35.740  20.060  50.940  1.00  0.00           C  
ATOM   1776  C   ALA X 193      35.660  21.470  48.900  1.00  0.00           C  
ATOM   1777  O   ALA X 193      35.290  22.620  48.990  1.00  0.00           O  
ATOM   1778  N   ALA X 194      35.260  20.750  47.880  1.00  0.00           N  
ATOM   1779  H   ALA X 194      35.700  19.830  47.870  1.00  0.00           H  
ATOM   1780  CA  ALA X 194      34.260  21.100  46.930  1.00  0.00           C  
ATOM   1781  CB  ALA X 194      35.100  21.870  45.830  1.00  0.00           C  
ATOM   1782  C   ALA X 194      33.570  19.910  46.340  1.00  0.00           C  
ATOM   1783  O   ALA X 194      34.130  18.780  46.400  1.00  0.00           O  
ATOM   1784  N   GLY X 195      32.350  20.140  45.820  1.00  0.00           N  
ATOM   1785  H   GLY X 195      31.870  20.970  46.050  1.00  0.00           H  
ATOM   1786  CA  GLY X 195      31.700  19.200  44.930  1.00  0.00           C  
ATOM   1787  C   GLY X 195      32.250  19.070  43.510  1.00  0.00           C  
ATOM   1788  O   GLY X 195      33.290  19.680  43.210  1.00  0.00           O  
ATOM   1789  N   THR X 196      31.580  18.210  42.690  1.00  0.00           N  
ATOM   1790  H   THR X 196      30.750  17.790  43.040  1.00  0.00           H  
ATOM   1791  CA  THR X 196      32.080  17.940  41.320  1.00  0.00           C  
ATOM   1792  CB  THR X 196      31.860  16.530  40.850  1.00  0.00           C  
ATOM   1793  CG2 THR X 196      32.680  15.450  41.580  1.00  0.00           C  
ATOM   1794  OG1 THR X 196      30.550  16.170  41.110  1.00  0.00           O  
ATOM   1795  HG1 THR X 196      29.910  16.660  40.560  1.00  0.00           H  
ATOM   1796  C   THR X 196      31.350  18.830  40.230  1.00  0.00           C  
ATOM   1797  O   THR X 196      30.270  19.290  40.510  1.00  0.00           O  
ATOM   1798  N   ASP X 197      31.970  19.000  39.020  1.00  0.00           N  
ATOM   1799  H   ASP X 197      32.990  18.800  38.980  1.00  0.00           H  
ATOM   1800  CA  ASP X 197      31.390  19.820  37.930  1.00  0.00           C  
ATOM   1801  CB  ASP X 197      32.530  20.480  37.070  1.00  0.00           C  
ATOM   1802  CG  ASP X 197      33.690  19.540  36.570  1.00  0.00           C  
ATOM   1803  OD1 ASP X 197      34.510  19.030  37.390  1.00  0.00           O  
ATOM   1804  OD2 ASP X 197      33.740  19.270  35.360  1.00  0.00           O  
ATOM   1805  C   ASP X 197      30.530  19.050  36.970  1.00  0.00           C  
ATOM   1806  OT1 ASP X 197      30.050  19.730  36.020  1.00  0.00           O  
ATOM   1807  OT2 ASP X 197      30.300  17.780  37.070  1.00  0.00           O  
CONECT    1    2                                                      
CONECT    2    1    3    7                                            
CONECT    3    2    4                                                 
CONECT    4    3   10    5                                            
CONECT    5    6    4                                                 
CONECT    6    7    5                                                 
CONECT    7    2    8    6                                            
CONECT    8    9    7   18                                            
CONECT    9    8                                                      
CONECT   10    4                                                      
CONECT   18    8   19                                                 
CONECT   19   18                                                      
CONECT   20   21                                                      
CONECT   21   29   20   22                                            
CONECT   22   21                                                      
CONECT   29   31   30   21                                            
CONECT   30   29                                                      
CONECT   31   32   35   29                                            
CONECT   32   33   31                                                 
CONECT   33   34   32                                                 
CONECT   34   33   35                                                 
CONECT   35   34   31   36                                            
CONECT   36   35   38   37                                            
CONECT   37   36                                                      
CONECT   38   39   36   40                                            
CONECT   39   38                                                      
CONECT   40   38   41   44                                            
CONECT   41   42   40                                                 
CONECT   42   43   41                                                 
CONECT   43   42                                                      
CONECT   44   46   40   45                                            
CONECT   45   44                                                      
CONECT   46   47   48   44                                            
CONECT   47   46                                                      
CONECT   48   46   49                                                 
CONECT   49   48   50   51                                            
CONECT   50   49                                                      
CONECT   51   49   52   53                                            
CONECT   52   51                                                      
CONECT   53   51   54   62                                            
CONECT   54   55   53                                                 
CONECT   55   56   54                                                 
CONECT   56   57   55                                                 
CONECT   57   58   56                                                 
CONECT   58   59   60   61   57                                       
CONECT   58                                                           
CONECT   59   58                                                      
CONECT   60   58                                                      
CONECT   61   58                                                      
CONECT   62   53   64   63                                            
CONECT   63   62                                                      
CONECT   64   65   62   66                                            
CONECT   65   64                                                      
CONECT   66   64   67   70                                            
CONECT   67   69   66   68                                            
CONECT   68   67                                                      
CONECT   69   67                                                      
CONECT   70   72   66   71                                            
CONECT   71   70                                                      
CONECT   72   73   74   70                                            
CONECT   73   72                                                      
CONECT   74   75   72   80                                            
CONECT   75   76   74                                                 
CONECT   76   77   75                                                 
CONECT   77   78   79   76                                            
CONECT   78   77                                                      
CONECT   79   77                                                      
CONECT   80   74   82   81                                            
CONECT   81   80                                                      
CONECT   82   83   80   84                                            
CONECT   83   82                                                      
CONECT   84   82   85                                                 
CONECT   85   84   86   87                                            
CONECT   86   85                                                      
CONECT   87   85   88   89                                            
CONECT   88   87                                                      
CONECT   89   87   90   93                                            
CONECT   90   91   89                                                 
CONECT   91   90   92                                                 
CONECT   92   91                                                      
CONECT   93   95   89   94                                            
CONECT   94   93                                                      
CONECT   95   96   97   93                                            
CONECT   96   95                                                      
CONECT   97   98   95  102                                            
CONECT   98   99   97                                                 
CONECT   99   98  100                                                 
CONECT  100   99  101                                                 
CONECT  101  100                                                      
CONECT  102  103   97  104                                            
CONECT  103  102                                                      
CONECT  104  102  106  105                                            
CONECT  105  104                                                      
CONECT  106  104  107  110                                            
CONECT  107  108  106  109                                            
CONECT  108  107                                                      
CONECT  109  107                                                      
CONECT  110  106  112  111                                            
CONECT  111  110                                                      
CONECT  112  113  110  114                                            
CONECT  113  112                                                      
CONECT  114  112  115  122                                            
CONECT  115  116  114                                                 
CONECT  116  115  117                                                 
CONECT  117  118  119  116                                            
CONECT  118  117                                                      
CONECT  119  117  121  120                                            
CONECT  120  119                                                      
CONECT  121  119                                                      
CONECT  122  114  123  124                                            
CONECT  123  122                                                      
CONECT  124  122  125  126                                            
CONECT  125  124                                                      
CONECT  126  124  127  130                                            
CONECT  127  126  129  128                                            
CONECT  128  127                                                      
CONECT  129  127                                                      
CONECT  130  126  131  132                                            
CONECT  131  130                                                      
CONECT  132  130  133  134                                            
CONECT  133  132                                                      
CONECT  134  135  132  139                                            
CONECT  135  137  136  134                                            
CONECT  136  135                                                      
CONECT  137  138  135                                                 
CONECT  138  137                                                      
CONECT  139  134  140  141                                            
CONECT  140  139                                                      
CONECT  141  139  142  143                                            
CONECT  142  141                                                      
CONECT  143  141  147  144                                            
CONECT  144  143  145                                                 
CONECT  145  144  146                                                 
CONECT  146  145                                                      
CONECT  147  143  148  149                                            
CONECT  148  147                                                      
CONECT  149  147  150  151                                            
CONECT  150  149                                                      
CONECT  151  152  149                                                 
CONECT  152  153  154  151                                            
CONECT  153  152                                                      
CONECT  154  156  152  155                                            
CONECT  155  154                                                      
CONECT  156  161  157  154                                            
CONECT  157  156  158  159                                            
CONECT  158  157                                                      
CONECT  159  157  160                                                 
CONECT  160  159                                                      
CONECT  161  162  163  156                                            
CONECT  162  161                                                      
CONECT  163  165  161  164                                            
CONECT  164  163                                                      
CONECT  165  170  163  166                                            
CONECT  166  165  167  168                                            
CONECT  167  166                                                      
CONECT  168  166  169                                                 
CONECT  169  168                                                      
CONECT  170  172  171  165                                            
CONECT  171  170                                                      
CONECT  172  174  173  170                                            
CONECT  173  172                                                      
CONECT  174  175  179  172                                            
CONECT  175  176  177  174                                            
CONECT  176  175                                                      
CONECT  177  175  178                                                 
CONECT  178  177                                                      
CONECT  179  181  180  174                                            
CONECT  180  179                                                      
CONECT  181  183  182  179                                            
CONECT  182  181                                                      
CONECT  183  188  181  184                                            
CONECT  184  183  185                                                 
CONECT  185  184  186  187                                            
CONECT  186  185                                                      
CONECT  187  185                                                      
CONECT  188  190  189  183                                            
CONECT  189  188                                                      
CONECT  190  192  191  188                                            
CONECT  191  190                                                      
CONECT  192  193  190  199                                            
CONECT  193  194  192                                                 
CONECT  194  195  196  193                                            
CONECT  195  194                                                      
CONECT  196  198  194  197                                            
CONECT  197  196                                                      
CONECT  198  196                                                      
CONECT  199  192  201  200                                            
CONECT  200  199                                                      
CONECT  201  202  199  203                                            
CONECT  202  201                                                      
CONECT  203  204  201                                                 
CONECT  204  205  206  203                                            
CONECT  205  204                                                      
CONECT  206  208  204  207                                            
CONECT  207  206                                                      
CONECT  208  209  213  206                                            
CONECT  209  210  208                                                 
CONECT  210  211  212  209                                            
CONECT  211  210                                                      
CONECT  212  210                                                      
CONECT  213  215  208  214                                            
CONECT  214  213                                                      
CONECT  215  216  217  213                                            
CONECT  216  215                                                      
CONECT  217  218  229  215                                            
CONECT  218  217                                                      
CONECT  221  222                                                      
CONECT  222  221                                                      
CONECT  229  230  217  231                                            
CONECT  230  229                                                      
CONECT  231  229  233  232                                            
CONECT  232  231                                                      
CONECT  233  231  234  238                                            
CONECT  234  235  233                                                 
CONECT  235  237  236  234                                            
CONECT  236  235                                                      
CONECT  237  235                                                      
CONECT  238  240  233  239                                            
CONECT  239  238                                                      
CONECT  240  241  242  238                                            
CONECT  241  240                                                      
CONECT  242  240  243  247                                            
CONECT  243  244  242                                                 
CONECT  244  245  246  243                                            
CONECT  245  244                                                      
CONECT  246  244                                                      
CONECT  247  242  248  249                                            
CONECT  248  247                                                      
CONECT  249  247  250  251                                            
CONECT  250  249                                                      
CONECT  251  249  252  256                                            
CONECT  252  251  253                                                 
CONECT  253  252  254  255                                            
CONECT  254  253                                                      
CONECT  255  253                                                      
CONECT  256  251  258  257                                            
CONECT  257  256                                                      
CONECT  258  259  256  260                                            
CONECT  259  258                                                      
CONECT  260  264  258  261                                            
CONECT  261  260  262  263                                            
CONECT  262  261                                                      
CONECT  263  261                                                      
CONECT  264  265  266  260                                            
CONECT  265  264                                                      
CONECT  266  264  268  267                                            
CONECT  267  266                                                      
CONECT  268  269  266  272                                            
CONECT  269  270  271  268                                            
CONECT  270  269                                                      
CONECT  271  269                                                      
CONECT  272  268  274  273                                            
CONECT  273  272                                                      
CONECT  274  275  272  276                                            
CONECT  275  274                                                      
CONECT  276  274  277  286                                            
CONECT  277  276                                                      
CONECT  282  283                                                      
CONECT  283  282                                                      
CONECT  286  287  276  288                                            
CONECT  287  286                                                      
CONECT  288  286  290  289                                            
CONECT  289  288                                                      
CONECT  290  291  288  294                                            
CONECT  291  290  292                                                 
CONECT  292  291  293                                                 
CONECT  293  292                                                      
CONECT  294  290  296  295                                            
CONECT  295  294                                                      
CONECT  296  297  294  300                                            
CONECT  297  298  296                                                 
CONECT  298  297  299                                                 
CONECT  299  298  300                                                 
CONECT  300  296  299  301                                            
CONECT  301  300  302  303                                            
CONECT  302  301                                                      
CONECT  303  301  304  305                                            
CONECT  304  303                                                      
CONECT  305  303  318  306                                            
CONECT  306  305  307                                                 
CONECT  307  306  308                                                 
CONECT  308  307  309                                                 
CONECT  309  310  308  311                                            
CONECT  310  309                                                      
CONECT  311  309  315  312                                            
CONECT  312  311  313  314                                            
CONECT  313  312                                                      
CONECT  314  312                                                      
CONECT  315  316  311  317                                            
CONECT  316  315                                                      
CONECT  317  315                                                      
CONECT  318  305  320  319                                            
CONECT  319  318                                                      
CONECT  320  321  322  318                                            
CONECT  321  320                                                      
CONECT  322  330  323  320                                            
CONECT  323  324  322                                                 
CONECT  324  329  325  323                                            
CONECT  325  327  324  326                                            
CONECT  326  325                                                      
CONECT  327  328  325                                                 
CONECT  328  327  329                                                 
CONECT  329  328  324                                                 
CONECT  330  332  322  331                                            
CONECT  331  330                                                      
CONECT  332  334  333  330                                            
CONECT  333  332                                                      
CONECT  334  335  332  338                                            
CONECT  335  337  336  334                                            
CONECT  336  335                                                      
CONECT  337  335                                                      
CONECT  338  334  339  340                                            
CONECT  339  338                                                      
CONECT  340  338  341  342                                            
CONECT  341  340                                                      
CONECT  342  340  347  343                                            
CONECT  343  342  344  345                                            
CONECT  344  343                                                      
CONECT  345  343  346                                                 
CONECT  346  345                                                      
CONECT  347  342  349  348                                            
CONECT  348  347                                                      
CONECT  349  350  347  351                                            
CONECT  350  349                                                      
CONECT  351  355  349  352                                            
CONECT  352  351  353                                                 
CONECT  353  352  354                                                 
CONECT  354  353                                                      
CONECT  355  356  357  351                                            
CONECT  356  355                                                      
CONECT  357  355  359  358                                            
CONECT  358  357                                                      
CONECT  359  364  357  360                                            
CONECT  360  359  361  362                                            
CONECT  361  360                                                      
CONECT  362  360  363                                                 
CONECT  363  362                                                      
CONECT  364  366  359  365                                            
CONECT  365  364                                                      
CONECT  366  367  368  364                                            
CONECT  367  366                                                      
CONECT  368  369  366  372                                            
CONECT  369  370  368                                                 
CONECT  370  371  369                                                 
CONECT  371  370                                                      
CONECT  372  368  373  374                                            
CONECT  373  372                                                      
CONECT  374  372  375  376                                            
CONECT  375  374                                                      
CONECT  376  374  377  382                                            
CONECT  377  376  378                                                 
CONECT  378  377  379                                                 
CONECT  379  378  380  381                                            
CONECT  380  379                                                      
CONECT  381  379                                                      
CONECT  382  376  384  383                                            
CONECT  383  382                                                      
CONECT  384  385  382  386                                            
CONECT  385  384                                                      
CONECT  386  384  391  387                                            
CONECT  387  386  388                                                 
CONECT  388  390  387  389                                            
CONECT  389  388                                                      
CONECT  390  388                                                      
CONECT  391  393  386  392                                            
CONECT  392  391                                                      
CONECT  393  395  394  391                                            
CONECT  394  393                                                      
CONECT  395  396  400  393                                            
CONECT  396  397  395                                                 
CONECT  397  398  396                                                 
CONECT  398  399  397                                                 
CONECT  399  398                                                      
CONECT  400  395  401  402                                            
CONECT  401  400                                                      
CONECT  402  400  403  404                                            
CONECT  403  402                                                      
CONECT  404  402  405  409                                            
CONECT  405  404  406                                                 
CONECT  406  407  405  408                                            
CONECT  407  406                                                      
CONECT  408  406                                                      
CONECT  409  404  410  411                                            
CONECT  410  409                                                      
CONECT  411  409  412  413                                            
CONECT  412  411                                                      
CONECT  413  411  420  414                                            
CONECT  414  413  415                                                 
CONECT  415  414  416  417                                            
CONECT  416  415                                                      
CONECT  417  415  418  419                                            
CONECT  418  417                                                      
CONECT  419  417                                                      
CONECT  420  422  413  421                                            
CONECT  421  420                                                      
CONECT  422  423  426  420                                            
CONECT  423  424  422                                                 
CONECT  424  425  423                                                 
CONECT  425  424  426                                                 
CONECT  426  425  422  427                                            
CONECT  427  426  428  429                                            
CONECT  428  427                                                      
CONECT  429  427  430  431                                            
CONECT  430  429                                                      
CONECT  431  438  429  432                                            
CONECT  432  431  433                                                 
CONECT  433  432  434  435                                            
CONECT  434  433                                                      
CONECT  435  433  436  437                                            
CONECT  436  435                                                      
CONECT  437  435                                                      
CONECT  438  440  439  431                                            
CONECT  439  438                                                      
CONECT  440  442  441  438                                            
CONECT  441  440                                                      
CONECT  442  443  452  440                                            
CONECT  443  442                                                      
CONECT  448  449                                                      
CONECT  449  448                                                      
CONECT  452  442  453  454                                            
CONECT  453  452                                                      
CONECT  454  452  455  456                                            
CONECT  455  454                                                      
CONECT  456  454  462  457                                            
CONECT  457  456  458                                                 
CONECT  458  457  459                                                 
CONECT  459  458  460  461                                            
CONECT  460  459                                                      
CONECT  461  459                                                      
CONECT  462  456  463  464                                            
CONECT  463  462                                                      
CONECT  464  462  465  466                                            
CONECT  465  464                                                      
CONECT  466  471  464  467                                            
CONECT  467  466  468                                                 
CONECT  468  467  470  469                                            
CONECT  469  468                                                      
CONECT  470  468                                                      
CONECT  471  473  472  466                                            
CONECT  472  471                                                      
CONECT  473  475  474  471                                            
CONECT  474  473                                                      
CONECT  475  476  480  473                                            
CONECT  476  477  475                                                 
CONECT  477  478  476  479                                            
CONECT  478  477                                                      
CONECT  479  477                                                      
CONECT  480  481  482  475                                            
CONECT  481  480                                                      
CONECT  482  484  480  483                                            
CONECT  483  482                                                      
CONECT  484  485  489  482                                            
CONECT  485  486  484                                                 
CONECT  486  487  488  485                                            
CONECT  487  486                                                      
CONECT  488  486                                                      
CONECT  489  490  484  491                                            
CONECT  490  489                                                      
CONECT  491  489  492  493                                            
CONECT  492  491                                                      
CONECT  493  491  498  494                                            
CONECT  494  493  496  495                                            
CONECT  495  494                                                      
CONECT  496  494  497                                                 
CONECT  497  496                                                      
CONECT  498  493  499  500                                            
CONECT  499  498                                                      
CONECT  500  498  502  501                                            
CONECT  501  500                                                      
CONECT  502  515  500  503                                            
CONECT  503  502  504                                                 
CONECT  504  503  505                                                 
CONECT  505  504  506                                                 
CONECT  506  508  505  507                                            
CONECT  507  506                                                      
CONECT  508  509  512  506                                            
CONECT  509  511  510  508                                            
CONECT  510  509                                                      
CONECT  511  509                                                      
CONECT  512  514  508  513                                            
CONECT  513  512                                                      
CONECT  514  512                                                      
CONECT  515  517  516  502                                            
CONECT  516  515                                                      
CONECT  517  519  518  515                                            
CONECT  518  517                                                      
CONECT  519  520  528  517                                            
CONECT  520  521  519                                                 
CONECT  521  522  520                                                 
CONECT  522  523  521                                                 
CONECT  523  522  524                                                 
CONECT  524  525  523  527  526                                       
CONECT  524                                                           
CONECT  525  524                                                      
CONECT  526  524                                                      
CONECT  527  524                                                      
CONECT  528  530  519  529                                            
CONECT  529  528                                                      
CONECT  530  531  532  528                                            
CONECT  531  530                                                      
CONECT  532  536  530  533                                            
CONECT  533  532  534                                                 
CONECT  534  533  535                                                 
CONECT  535  534                                                      
CONECT  536  537  538  532                                            
CONECT  537  536                                                      
CONECT  538  540  536  539                                            
CONECT  539  538                                                      
CONECT  540  547  541  538                                            
CONECT  541  540  542                                                 
CONECT  542  541  544  543                                            
CONECT  543  542                                                      
CONECT  544  545  542  546                                            
CONECT  545  544                                                      
CONECT  546  544                                                      
CONECT  547  548  549  540                                            
CONECT  548  547                                                      
CONECT  549  551  547  550                                            
CONECT  550  549                                                      
CONECT  551  559  552  549                                            
CONECT  552  551                                                      
CONECT  556  557                                                      
CONECT  557  556                                                      
CONECT  559  560  551  561                                            
CONECT  560  559                                                      
CONECT  561  559  563  562                                            
CONECT  562  561                                                      
CONECT  563  570  561  564                                            
CONECT  564  563  565                                                 
CONECT  565  564  567  566                                            
CONECT  566  565                                                      
CONECT  567  568  565  569                                            
CONECT  568  567                                                      
CONECT  569  567                                                      
CONECT  570  572  571  563                                            
CONECT  571  570                                                      
CONECT  572  574  573  570                                            
CONECT  573  572                                                      
CONECT  574  582  575  572                                            
CONECT  575  574                                                      
CONECT  582  584  583  574                                            
CONECT  583  582                                                      
CONECT  584  586  585  582                                            
CONECT  585  584                                                      
CONECT  586  591  587  584                                            
CONECT  587  588  586                                                 
CONECT  588  590  589  587                                            
CONECT  589  588                                                      
CONECT  590  588                                                      
CONECT  591  593  592  586                                            
CONECT  592  591                                                      
CONECT  593  595  594  591                                            
CONECT  594  593                                                      
CONECT  595  599  596  593                                            
CONECT  596  597  595  598                                            
CONECT  597  596                                                      
CONECT  598  596                                                      
CONECT  599  601  600  595                                            
CONECT  600  599                                                      
CONECT  601  603  602  599                                            
CONECT  602  601                                                      
CONECT  603  611  604  601                                            
CONECT  604  605  603                                                 
CONECT  605  606  604                                                 
CONECT  606  608  605  607                                            
CONECT  607  606                                                      
CONECT  608  609  610  606                                            
CONECT  609  608                                                      
CONECT  610  608                                                      
CONECT  611  613  612  603                                            
CONECT  612  611                                                      
CONECT  613  615  614  611                                            
CONECT  614  613                                                      
CONECT  615  617  616  613                                            
CONECT  616  615                                                      
CONECT  617  619  618  615                                            
CONECT  618  617                                                      
CONECT  619  621  620  617                                            
CONECT  620  619                                                      
CONECT  621  622  619                                                 
CONECT  622  621  624  623                                            
CONECT  623  622                                                      
CONECT  624  625  622  626                                            
CONECT  625  624                                                      
CONECT  626  627  624  633                                            
CONECT  627  628  626                                                 
CONECT  628  627  629  630                                            
CONECT  629  628                                                      
CONECT  630  628  631  632                                            
CONECT  631  630                                                      
CONECT  632  630                                                      
CONECT  633  626  635  634                                            
CONECT  634  633                                                      
CONECT  635  636  633  637                                            
CONECT  636  635                                                      
CONECT  637  635  638  641                                            
CONECT  638  640  637  639                                            
CONECT  639  638                                                      
CONECT  640  638                                                      
CONECT  641  637  642  643                                            
CONECT  642  641                                                      
CONECT  643  641  644  645                                            
CONECT  644  643                                                      
CONECT  645  643  653  646                                            
CONECT  646  645  647                                                 
CONECT  647  646  648                                                 
CONECT  648  647  649  650                                            
CONECT  649  648                                                      
CONECT  650  648  651  652                                            
CONECT  651  650                                                      
CONECT  652  650                                                      
CONECT  653  645  654  655                                            
CONECT  654  653                                                      
CONECT  655  653  656  657                                            
CONECT  656  655                                                      
CONECT  657  655  658  662                                            
CONECT  658  659  657                                                 
CONECT  659  661  660  658                                            
CONECT  660  659                                                      
CONECT  661  659                                                      
CONECT  662  657  664  663                                            
CONECT  663  662                                                      
CONECT  664  665  662  666                                            
CONECT  665  664                                                      
CONECT  666  664  667  679                                            
CONECT  667  666  668                                                 
CONECT  668  667  669                                                 
CONECT  669  668  670                                                 
CONECT  670  669  671  672                                            
CONECT  671  670                                                      
CONECT  672  670  673  676                                            
CONECT  673  674  672  675                                            
CONECT  674  673                                                      
CONECT  675  673                                                      
CONECT  676  672  677  678                                            
CONECT  677  676                                                      
CONECT  678  676                                                      
CONECT  679  666  680  681                                            
CONECT  680  679                                                      
CONECT  681  679  682  683                                            
CONECT  682  681                                                      
CONECT  683  681  684  687                                            
CONECT  684  686  683  685                                            
CONECT  685  684                                                      
CONECT  686  684                                                      
CONECT  687  683  688  689                                            
CONECT  688  687                                                      
CONECT  689  687  690  691                                            
CONECT  690  689                                                      
CONECT  691  689  692  696                                            
CONECT  692  693  694  691                                            
CONECT  693  692                                                      
CONECT  694  695  692                                                 
CONECT  695  694                                                      
CONECT  696  691  698  697                                            
CONECT  697  696                                                      
CONECT  698  699  696  700                                            
CONECT  699  698                                                      
CONECT  700  698  701                                                 
CONECT  701  702  700  703                                            
CONECT  702  701                                                      
CONECT  703  701  705  704                                            
CONECT  704  703                                                      
CONECT  705  706  703  713                                            
CONECT  706  705                                                      
CONECT  708  709                                                      
CONECT  709  708                                                      
CONECT  713  705  715  714                                            
CONECT  714  713                                                      
CONECT  715  716  713  717                                            
CONECT  716  715                                                      
CONECT  717  715  721  718                                            
CONECT  718  719  717                                                 
CONECT  719  720  718                                                 
CONECT  720  719                                                      
CONECT  721  722  717  723                                            
CONECT  722  721                                                      
CONECT  723  721  725  724                                            
CONECT  724  723                                                      
CONECT  725  723  730  726                                            
CONECT  726  725  727                                                 
CONECT  727  726  728                                                 
CONECT  728  727  729                                                 
CONECT  729  728                                                      
CONECT  730  732  725  731                                            
CONECT  731  730                                                      
CONECT  732  733  734  730                                            
CONECT  733  732                                                      
CONECT  734  735  742  732                                            
CONECT  735  736  734                                                 
CONECT  736  737  735                                                 
CONECT  737  739  738  736                                            
CONECT  738  737                                                      
CONECT  739  741  740  737                                            
CONECT  740  739                                                      
CONECT  741  739                                                      
CONECT  742  743  734  744                                            
CONECT  743  742                                                      
CONECT  744  742  746  745                                            
CONECT  745  744                                                      
CONECT  746  747  744  753                                            
CONECT  747  748  746                                                 
CONECT  748  750  747  749                                            
CONECT  749  748                                                      
CONECT  750  751  752  748                                            
CONECT  751  750                                                      
CONECT  752  750                                                      
CONECT  753  755  746  754                                            
CONECT  754  753                                                      
CONECT  755  756  757  753                                            
CONECT  756  755                                                      
CONECT  757  761  758  755                                            
CONECT  758  757  759                                                 
CONECT  759  758  760                                                 
CONECT  760  759                                                      
CONECT  761  763  762  757                                            
CONECT  762  761                                                      
CONECT  763  765  764  761                                            
CONECT  764  763                                                      
CONECT  765  766  769  763                                            
CONECT  766  767  768  765                                            
CONECT  767  766                                                      
CONECT  768  766                                                      
CONECT  769  771  765  770                                            
CONECT  770  769                                                      
CONECT  771  772  773  769                                            
CONECT  772  771                                                      
CONECT  773  778  771  774                                            
CONECT  774  773  775                                                 
CONECT  775  777  774  776                                            
CONECT  776  775                                                      
CONECT  777  775                                                      
CONECT  778  779  780  773                                            
CONECT  779  778                                                      
CONECT  780  782  778  781                                            
CONECT  781  780                                                      
CONECT  782  783  791  780                                            
CONECT  783  784  782                                                 
CONECT  784  785  783                                                 
CONECT  785  784  786                                                 
CONECT  786  785  787                                                 
CONECT  787  789  790  786  788                                       
CONECT  787                                                           
CONECT  788  787                                                      
CONECT  789  787                                                      
CONECT  790  787                                                      
CONECT  791  793  782  792                                            
CONECT  792  791                                                      
CONECT  793  794  795  791                                            
CONECT  794  793                                                      
CONECT  795  796  800  793                                            
CONECT  796  797  795                                                 
CONECT  797  798  796  799                                            
CONECT  798  797                                                      
CONECT  799  797                                                      
CONECT  800  801  802  795                                            
CONECT  801  800                                                      
CONECT  802  800  804  803                                            
CONECT  803  802                                                      
CONECT  804  813  802  805                                            
CONECT  805  804  806                                                 
CONECT  806  805  807                                                 
CONECT  807  806  808                                                 
CONECT  808  807  809                                                 
CONECT  809  808  811  810  812                                       
CONECT  809                                                           
CONECT  810  809                                                      
CONECT  811  809                                                      
CONECT  812  809                                                      
CONECT  813  815  804  814                                            
CONECT  814  813                                                      
CONECT  815  817  816  813                                            
CONECT  816  815                                                      
CONECT  817  818  821  815                                            
CONECT  818  820  819  817                                            
CONECT  819  818                                                      
CONECT  820  818                                                      
CONECT  821  823  822  817                                            
CONECT  822  821                                                      
CONECT  823  825  824  821                                            
CONECT  824  823                                                      
CONECT  825  830  823  826                                            
CONECT  826  825  827                                                 
CONECT  827  829  826  828                                            
CONECT  828  827                                                      
CONECT  829  827                                                      
CONECT  830  832  831  825                                            
CONECT  831  830                                                      
CONECT  832  834  833  830                                            
CONECT  833  832                                                      
CONECT  834  835  839  832                                            
CONECT  835  836  837  834                                            
CONECT  836  835                                                      
CONECT  837  838  835                                                 
CONECT  838  837                                                      
CONECT  839  841  834  840                                            
CONECT  840  839                                                      
CONECT  841  842  843  839                                            
CONECT  842  841                                                      
CONECT  843  845  844  841                                            
CONECT  844  843                                                      
CONECT  845  846  847  843                                            
CONECT  846  845                                                      
CONECT  847  849  845  848                                            
CONECT  848  847                                                      
CONECT  849  856  850  847                                            
CONECT  850  851  849                                                 
CONECT  851  852  853  850                                            
CONECT  852  851                                                      
CONECT  853  855  851  854                                            
CONECT  854  853                                                      
CONECT  855  853                                                      
CONECT  856  858  857  849                                            
CONECT  857  856                                                      
CONECT  858  862  859  856                                            
CONECT  859  860  858                                                 
CONECT  860  861  859                                                 
CONECT  861  860  862                                                 
CONECT  862  861  863  858                                            
CONECT  863  864  865  862                                            
CONECT  864  863                                                      
CONECT  865  867  863  866                                            
CONECT  866  865                                                      
CONECT  867  868  865  876                                            
CONECT  868  869  867                                                 
CONECT  869  870  868                                                 
CONECT  870  871  869                                                 
CONECT  871  872  870                                                 
CONECT  872  874  873  875  871                                       
CONECT  872                                                           
CONECT  873  872                                                      
CONECT  874  872                                                      
CONECT  875  872                                                      
CONECT  876  867  877  878                                            
CONECT  877  876                                                      
CONECT  878  876  879  880                                            
CONECT  879  878                                                      
CONECT  880  885  878  881                                            
CONECT  881  880  883  882                                            
CONECT  882  881                                                      
CONECT  883  881  884                                                 
CONECT  884  883                                                      
CONECT  885  886  887  880                                            
CONECT  886  885                                                      
CONECT  887  891  885  888                                            
CONECT  888  887  889                                                 
CONECT  889  890  888                                                 
CONECT  890  891  889                                                 
CONECT  891  890  887  892                                            
CONECT  892  891  894  893                                            
CONECT  893  892                                                      
CONECT  894  895  892  896                                            
CONECT  895  894                                                      
CONECT  896  897  894  905                                            
CONECT  897  896  898                                                 
CONECT  898  897  899                                                 
CONECT  899  900  898                                                 
CONECT  900  901  899                                                 
CONECT  901  902  904  903  900                                       
CONECT  901                                                           
CONECT  902  901                                                      
CONECT  903  901                                                      
CONECT  904  901                                                      
CONECT  905  906  896  907                                            
CONECT  906  905                                                      
CONECT  907  905  908  909                                            
CONECT  908  907                                                      
CONECT  909  907  910  919                                            
CONECT  910  909                                                      
CONECT  915  916                                                      
CONECT  916  915                                                      
CONECT  919  909  920  921                                            
CONECT  920  919                                                      
CONECT  921  919  922  923                                            
CONECT  922  921                                                      
CONECT  923  921  924  932                                            
CONECT  924  925  923                                                 
CONECT  925  924  926                                                 
CONECT  926  927  925                                                 
CONECT  927  928  926                                                 
CONECT  928  929  927  931  930                                       
CONECT  928                                                           
CONECT  929  928                                                      
CONECT  930  928                                                      
CONECT  931  928                                                      
CONECT  932  923  933  934                                            
CONECT  933  932                                                      
CONECT  934  932  935  936                                            
CONECT  935  934                                                      
CONECT  936  934  944  937                                            
CONECT  937  936                                                      
CONECT  944  936  946  945                                            
CONECT  945  944                                                      
CONECT  946  947  948  944                                            
CONECT  947  946                                                      
CONECT  948  949  946  952                                            
CONECT  949  951  950  948                                            
CONECT  950  949                                                      
CONECT  951  949                                                      
CONECT  952  948  953  954                                            
CONECT  953  952                                                      
CONECT  954  952  955  956                                            
CONECT  955  954                                                      
CONECT  956  954  969  957                                            
CONECT  957  956  958                                                 
CONECT  958  957  959                                                 
CONECT  959  958  960                                                 
CONECT  960  959  961  962                                            
CONECT  961  960                                                      
CONECT  962  960  963  966                                            
CONECT  963  964  962  965                                            
CONECT  964  963                                                      
CONECT  965  963                                                      
CONECT  966  962  967  968                                            
CONECT  967  966                                                      
CONECT  968  966                                                      
CONECT  969  971  970  956                                            
CONECT  970  969                                                      
CONECT  971  973  972  969                                            
CONECT  972  971                                                      
CONECT  973  974  978  971                                            
CONECT  974  975  976  973                                            
CONECT  975  974                                                      
CONECT  976  977  974                                                 
CONECT  977  976                                                      
CONECT  978  980  973  979                                            
CONECT  979  978                                                      
CONECT  980  981  982  978                                            
CONECT  981  980                                                      
CONECT  982  990  983  980                                            
CONECT  983  982  984                                                 
CONECT  984  983  985                                                 
CONECT  985  984  986  987                                            
CONECT  986  985                                                      
CONECT  987  985  988  989                                            
CONECT  988  987                                                      
CONECT  989  987                                                      
CONECT  990  991  992  982                                            
CONECT  991  990                                                      
CONECT  992  996  990  993                                            
CONECT  993  992  994                                                 
CONECT  994  995  993                                                 
CONECT  995  996  994                                                 
CONECT  996  997  992  995                                            
CONECT  997  999  998  996                                            
CONECT  998  997                                                      
CONECT  999 1001 1000  997                                            
CONECT 1000  999                                                      
CONECT 1001 1002  999                                                 
CONECT 1002 1003 1004 1001                                            
CONECT 1003 1002                                                      
CONECT 1004 1006 1002 1005                                            
CONECT 1005 1004                                                      
CONECT 1006 1014 1007 1004                                            
CONECT 1007 1006 1008                                                 
CONECT 1008 1007 1009                                                 
CONECT 1009 1010 1011 1008                                            
CONECT 1010 1009                                                      
CONECT 1011 1009 1013 1012                                            
CONECT 1012 1011                                                      
CONECT 1013 1011                                                      
CONECT 1014 1016 1006 1015                                            
CONECT 1015 1014                                                      
CONECT 1016 1018 1017 1014                                            
CONECT 1017 1016                                                      
CONECT 1018 1019 1023 1016                                            
CONECT 1019 1020 1021 1018                                            
CONECT 1020 1019                                                      
CONECT 1021 1022 1019                                                 
CONECT 1022 1021                                                      
CONECT 1023 1018 1025 1024                                            
CONECT 1024 1023                                                      
CONECT 1025 1026 1023 1027                                            
CONECT 1026 1025                                                      
CONECT 1027 1035 1025 1028                                            
CONECT 1028 1027                                                      
CONECT 1035 1037 1036 1027                                            
CONECT 1036 1035                                                      
CONECT 1037 1039 1038 1035                                            
CONECT 1038 1037                                                      
CONECT 1039 1040 1037 1043                                            
CONECT 1040 1041 1039                                                 
CONECT 1041 1042 1040                                                 
CONECT 1042 1041                                                      
CONECT 1043 1039 1045 1044                                            
CONECT 1044 1043                                                      
CONECT 1045 1046 1043 1047                                            
CONECT 1046 1045                                                      
CONECT 1047 1045 1051 1048                                            
CONECT 1048 1047 1050 1049                                            
CONECT 1049 1048                                                      
CONECT 1050 1048                                                      
CONECT 1051 1052 1053 1047                                            
CONECT 1052 1051                                                      
CONECT 1053 1051 1055 1054                                            
CONECT 1054 1053                                                      
CONECT 1055 1056 1053 1060                                            
CONECT 1056 1057 1055                                                 
CONECT 1057 1058 1059 1056                                            
CONECT 1058 1057                                                      
CONECT 1059 1057                                                      
CONECT 1060 1055 1062 1061                                            
CONECT 1061 1060                                                      
CONECT 1062 1063 1064 1060                                            
CONECT 1063 1062                                                      
CONECT 1064 1065 1062 1066                                            
CONECT 1065 1064                                                      
CONECT 1066 1067 1064 1068                                            
CONECT 1067 1066                                                      
CONECT 1068 1066 1070 1069                                            
CONECT 1069 1068                                                      
CONECT 1070 1068 1074 1071                                            
CONECT 1071 1072 1070                                                 
CONECT 1072 1073 1071                                                 
CONECT 1073 1072                                                      
CONECT 1074 1070 1076 1075                                            
CONECT 1075 1074                                                      
CONECT 1076 1077 1074 1078                                            
CONECT 1077 1076                                                      
CONECT 1078 1079 1076 1088                                            
CONECT 1079 1078                                                      
CONECT 1084 1085                                                      
CONECT 1085 1084                                                      
CONECT 1088 1089 1078 1090                                            
CONECT 1089 1088                                                      
CONECT 1090 1088 1092 1091                                            
CONECT 1091 1090                                                      
CONECT 1092 1093 1090 1099                                            
CONECT 1093 1094 1092                                                 
CONECT 1094 1095 1093 1096                                            
CONECT 1095 1094                                                      
CONECT 1096 1094 1098 1097                                            
CONECT 1097 1096                                                      
CONECT 1098 1096                                                      
CONECT 1099 1100 1092 1101                                            
CONECT 1100 1099                                                      
CONECT 1101 1103 1099 1102                                            
CONECT 1102 1101                                                      
CONECT 1103 1104 1101                                                 
CONECT 1104 1106 1105 1103                                            
CONECT 1105 1104                                                      
CONECT 1106 1108 1107 1104                                            
CONECT 1107 1106                                                      
CONECT 1108 1109 1112 1106                                            
CONECT 1109 1110 1108                                                 
CONECT 1110 1111 1109                                                 
CONECT 1111 1110                                                      
CONECT 1112 1114 1108 1113                                            
CONECT 1113 1112                                                      
CONECT 1114 1115 1118 1112                                            
CONECT 1115 1116 1114                                                 
CONECT 1116 1117 1115                                                 
CONECT 1117 1116 1118                                                 
CONECT 1118 1117 1119 1114                                            
CONECT 1119 1120 1121 1118                                            
CONECT 1120 1119                                                      
CONECT 1121 1119 1123 1122                                            
CONECT 1122 1121                                                      
CONECT 1123 1127 1121 1124                                            
CONECT 1124 1123 1125                                                 
CONECT 1125 1124 1126                                                 
CONECT 1126 1125                                                      
CONECT 1127 1128 1129 1123                                            
CONECT 1128 1127                                                      
CONECT 1129 1131 1127 1130                                            
CONECT 1130 1129                                                      
CONECT 1131 1132 1129                                                 
CONECT 1132 1134 1131 1133                                            
CONECT 1133 1132                                                      
CONECT 1134 1135 1136 1132                                            
CONECT 1135 1134                                                      
CONECT 1136 1137 1134 1140                                            
CONECT 1137 1138 1136 1139                                            
CONECT 1138 1137                                                      
CONECT 1139 1137                                                      
CONECT 1140 1141 1136 1142                                            
CONECT 1141 1140                                                      
CONECT 1142 1140 1144 1143                                            
CONECT 1143 1142                                                      
CONECT 1144 1142 1145 1154                                            
CONECT 1145 1144                                                      
CONECT 1150 1151                                                      
CONECT 1151 1150                                                      
CONECT 1154 1156 1144 1155                                            
CONECT 1155 1154                                                      
CONECT 1156 1157 1158 1154                                            
CONECT 1157 1156                                                      
CONECT 1158 1159 1156 1166                                            
CONECT 1159 1160 1158                                                 
CONECT 1160 1159 1161                                                 
CONECT 1161 1163 1160 1162                                            
CONECT 1162 1161                                                      
CONECT 1163 1164 1165 1161                                            
CONECT 1164 1163                                                      
CONECT 1165 1163                                                      
CONECT 1166 1158 1167 1168                                            
CONECT 1167 1166                                                      
CONECT 1168 1166 1169 1170                                            
CONECT 1169 1168                                                      
CONECT 1170 1168 1174 1171                                            
CONECT 1171 1170 1172                                                 
CONECT 1172 1171 1173                                                 
CONECT 1173 1172                                                      
CONECT 1174 1170 1175 1176                                            
CONECT 1175 1174                                                      
CONECT 1176 1174 1177 1178                                            
CONECT 1177 1176                                                      
CONECT 1178 1176 1179 1180                                            
CONECT 1179 1178                                                      
CONECT 1180 1178 1181 1182                                            
CONECT 1181 1180                                                      
CONECT 1182 1180 1183 1184                                            
CONECT 1183 1182                                                      
CONECT 1184 1182 1189 1185                                            
CONECT 1185 1184 1186                                                 
CONECT 1186 1185 1187                                                 
CONECT 1187 1186 1188                                                 
CONECT 1188 1187                                                      
CONECT 1189 1190 1184 1191                                            
CONECT 1190 1189                                                      
CONECT 1191 1189 1193 1192                                            
CONECT 1192 1191                                                      
CONECT 1193 1191 1194 1206                                            
CONECT 1194 1195 1193                                                 
CONECT 1195 1196 1194                                                 
CONECT 1196 1197 1195                                                 
CONECT 1197 1199 1196 1198                                            
CONECT 1198 1197                                                      
CONECT 1199 1200 1203 1197                                            
CONECT 1200 1202 1201 1199                                            
CONECT 1201 1200                                                      
CONECT 1202 1200                                                      
CONECT 1203 1205 1199 1204                                            
CONECT 1204 1203                                                      
CONECT 1205 1203                                                      
CONECT 1206 1193 1208 1207                                            
CONECT 1207 1206                                                      
CONECT 1208 1209 1206 1212                                            
CONECT 1209 1210 1208                                                 
CONECT 1210 1209 1211                                                 
CONECT 1211 1210 1212                                                 
CONECT 1212 1208 1211 1213                                            
CONECT 1213 1212 1215 1214                                            
CONECT 1214 1213                                                      
CONECT 1215 1216 1213 1217                                            
CONECT 1216 1215                                                      
CONECT 1217 1215 1218 1224                                            
CONECT 1218 1219 1217                                                 
CONECT 1219 1220 1221 1218                                            
CONECT 1220 1219                                                      
CONECT 1221 1223 1219 1222                                            
CONECT 1222 1221                                                      
CONECT 1223 1221                                                      
CONECT 1224 1226 1217 1225                                            
CONECT 1225 1224                                                      
CONECT 1226 1227 1228 1224                                            
CONECT 1227 1226                                                      
CONECT 1228 1236 1226 1229                                            
CONECT 1229 1228                                                      
CONECT 1236 1238 1228 1237                                            
CONECT 1237 1236                                                      
CONECT 1238 1240 1239 1236                                            
CONECT 1239 1238                                                      
CONECT 1240 1245 1241 1238                                            
CONECT 1241 1243 1240 1242                                            
CONECT 1242 1241                                                      
CONECT 1243 1244 1241                                                 
CONECT 1244 1243                                                      
CONECT 1245 1246 1247 1240                                            
CONECT 1246 1245                                                      
CONECT 1247 1249 1245 1248                                            
CONECT 1248 1247                                                      
CONECT 1249 1250 1254 1247                                            
CONECT 1250 1251 1249 1252                                            
CONECT 1251 1250                                                      
CONECT 1252 1253 1250                                                 
CONECT 1253 1252                                                      
CONECT 1254 1256 1249 1255                                            
CONECT 1255 1254                                                      
CONECT 1256 1257 1258 1254                                            
CONECT 1257 1256                                                      
CONECT 1258 1259 1267 1256                                            
CONECT 1259 1260 1258                                                 
CONECT 1260 1261 1259                                                 
CONECT 1261 1262 1260                                                 
CONECT 1262 1261 1263                                                 
CONECT 1263 1266 1264 1265 1262                                       
CONECT 1263                                                           
CONECT 1264 1263                                                      
CONECT 1265 1263                                                      
CONECT 1266 1263                                                      
CONECT 1267 1268 1269 1258                                            
CONECT 1268 1267                                                      
CONECT 1269 1271 1267 1270                                            
CONECT 1270 1269                                                      
CONECT 1271 1272 1269                                                 
CONECT 1272 1274 1271 1273                                            
CONECT 1273 1272                                                      
CONECT 1274 1275 1276 1272                                            
CONECT 1275 1274                                                      
CONECT 1276 1277 1274 1280                                            
CONECT 1277 1278 1276                                                 
CONECT 1278 1279 1277                                                 
CONECT 1279 1278                                                      
CONECT 1280 1276 1281 1282                                            
CONECT 1281 1280                                                      
CONECT 1282 1280 1283 1284                                            
CONECT 1283 1282                                                      
CONECT 1284 1282 1292 1285                                            
CONECT 1285 1284                                                      
CONECT 1292 1284 1294 1293                                            
CONECT 1293 1292                                                      
CONECT 1294 1295 1292 1296                                            
CONECT 1295 1294                                                      
CONECT 1296 1297 1294 1301                                            
CONECT 1297 1298 1296                                                 
CONECT 1298 1299 1297 1300                                            
CONECT 1299 1298                                                      
CONECT 1300 1298                                                      
CONECT 1301 1296 1303 1302                                            
CONECT 1302 1301                                                      
CONECT 1303 1304 1301 1305                                            
CONECT 1304 1303                                                      
CONECT 1305 1312 1303 1306                                            
CONECT 1306 1305 1307                                                 
CONECT 1307 1306 1309 1308                                            
CONECT 1308 1307                                                      
CONECT 1309 1310 1307 1311                                            
CONECT 1310 1309                                                      
CONECT 1311 1309                                                      
CONECT 1312 1313 1314 1305                                            
CONECT 1313 1312                                                      
CONECT 1314 1316 1312 1315                                            
CONECT 1315 1314                                                      
CONECT 1316 1317 1314                                                 
CONECT 1317 1318 1319 1316                                            
CONECT 1318 1317                                                      
CONECT 1319 1321 1320 1317                                            
CONECT 1320 1319                                                      
CONECT 1321 1322 1319 1325                                            
CONECT 1322 1323 1321                                                 
CONECT 1323 1324 1322                                                 
CONECT 1324 1323                                                      
CONECT 1325 1321 1326 1327                                            
CONECT 1326 1325                                                      
CONECT 1327 1325 1328 1329                                            
CONECT 1328 1327                                                      
CONECT 1329 1327 1333 1330                                            
CONECT 1330 1329 1331                                                 
CONECT 1331 1330 1332                                                 
CONECT 1332 1331                                                      
CONECT 1333 1334 1329 1335                                            
CONECT 1334 1333                                                      
CONECT 1335 1333 1337 1336                                            
CONECT 1336 1335                                                      
CONECT 1337 1338 1335                                                 
CONECT 1338 1340 1339 1337                                            
CONECT 1339 1338                                                      
CONECT 1340 1342 1341 1338                                            
CONECT 1341 1340                                                      
CONECT 1342 1343 1346 1340                                            
CONECT 1343 1344 1342                                                 
CONECT 1344 1343 1345                                                 
CONECT 1345 1344                                                      
CONECT 1346 1348 1342 1347                                            
CONECT 1347 1346                                                      
CONECT 1348 1349 1350 1346                                            
CONECT 1349 1348                                                      
CONECT 1350 1354 1348 1351                                            
CONECT 1351 1353 1350 1352                                            
CONECT 1352 1351                                                      
CONECT 1353 1351                                                      
CONECT 1354 1355 1356 1350                                            
CONECT 1355 1354                                                      
CONECT 1356 1358 1354 1357                                            
CONECT 1357 1356                                                      
CONECT 1358 1359 1356                                                 
CONECT 1359 1361 1358 1360                                            
CONECT 1360 1359                                                      
CONECT 1361 1362 1363 1359                                            
CONECT 1362 1361                                                      
CONECT 1363 1371 1364 1361                                            
CONECT 1364 1363                                                      
CONECT 1371 1372 1373 1363                                            
CONECT 1372 1371                                                      
CONECT 1373 1375 1371 1374                                            
CONECT 1374 1373                                                      
CONECT 1375 1382 1376 1373                                            
CONECT 1376 1375 1377                                                 
CONECT 1377 1378 1376 1379                                            
CONECT 1378 1377                                                      
CONECT 1379 1377 1381 1380                                            
CONECT 1380 1379                                                      
CONECT 1381 1379                                                      
CONECT 1382 1384 1375 1383                                            
CONECT 1383 1382                                                      
CONECT 1384 1386 1385 1382                                            
CONECT 1385 1384                                                      
CONECT 1386 1391 1387 1384                                            
CONECT 1387 1389 1388 1386                                            
CONECT 1388 1387                                                      
CONECT 1389 1390 1387                                                 
CONECT 1390 1389                                                      
CONECT 1391 1392 1393 1386                                            
CONECT 1392 1391                                                      
CONECT 1393 1395 1391 1394                                            
CONECT 1394 1393                                                      
CONECT 1395 1400 1396 1393                                            
CONECT 1396 1397 1395                                                 
CONECT 1397 1398 1399 1396                                            
CONECT 1398 1397                                                      
CONECT 1399 1397                                                      
CONECT 1400 1401 1402 1395                                            
CONECT 1401 1400                                                      
CONECT 1402 1404 1400 1403                                            
CONECT 1403 1402                                                      
CONECT 1404 1405 1414 1402                                            
CONECT 1405 1404                                                      
CONECT 1410 1411                                                      
CONECT 1411 1410                                                      
CONECT 1414 1415 1404 1416                                            
CONECT 1415 1414                                                      
CONECT 1416 1414 1417 1418                                            
CONECT 1417 1416                                                      
CONECT 1418 1416 1419 1423                                            
CONECT 1419 1418 1420                                                 
CONECT 1420 1419 1422 1421                                            
CONECT 1421 1420                                                      
CONECT 1422 1420                                                      
CONECT 1423 1418 1424 1425                                            
CONECT 1424 1423                                                      
CONECT 1425 1423 1426 1427                                            
CONECT 1426 1425                                                      
CONECT 1427 1425 1431 1428                                            
CONECT 1428 1427 1429                                                 
CONECT 1429 1428 1430                                                 
CONECT 1430 1429                                                      
CONECT 1431 1427 1432 1433                                            
CONECT 1432 1431                                                      
CONECT 1433 1431 1434 1435                                            
CONECT 1434 1433                                                      
CONECT 1435 1433 1436 1439                                            
CONECT 1436 1438 1435 1437                                            
CONECT 1437 1436                                                      
CONECT 1438 1436                                                      
CONECT 1439 1435 1441 1440                                            
CONECT 1440 1439                                                      
CONECT 1441 1442 1439 1443                                            
CONECT 1442 1441                                                      
CONECT 1443 1441 1444 1447                                            
CONECT 1444 1445 1443                                                 
CONECT 1445 1446 1444                                                 
CONECT 1446 1445                                                      
CONECT 1447 1443 1448 1449                                            
CONECT 1448 1447                                                      
CONECT 1449 1447 1450 1451                                            
CONECT 1450 1449                                                      
CONECT 1451 1449 1452 1459                                            
CONECT 1452 1451                                                      
CONECT 1459 1451 1461 1460                                            
CONECT 1460 1459                                                      
CONECT 1461 1462 1459 1463                                            
CONECT 1462 1461                                                      
CONECT 1463 1464 1461 1467                                            
CONECT 1464 1465 1463                                                 
CONECT 1465 1466 1464                                                 
CONECT 1466 1465                                                      
CONECT 1467 1463 1469 1468                                            
CONECT 1468 1467                                                      
CONECT 1469 1470 1467 1471                                            
CONECT 1470 1469                                                      
CONECT 1471 1469 1472 1481                                            
CONECT 1472 1471                                                      
CONECT 1477 1478                                                      
CONECT 1478 1477                                                      
CONECT 1481 1482 1471 1483                                            
CONECT 1482 1481                                                      
CONECT 1483 1481 1485 1484                                            
CONECT 1484 1483                                                      
CONECT 1485 1483 1490 1486                                            
CONECT 1486 1485 1487                                                 
CONECT 1487 1486 1488                                                 
CONECT 1488 1489 1487                                                 
CONECT 1489 1488                                                      
CONECT 1490 1492 1485 1491                                            
CONECT 1491 1490                                                      
CONECT 1492 1493 1494 1490                                            
CONECT 1493 1492                                                      
CONECT 1494 1495 1492 1502                                            
CONECT 1495 1494                                                      
CONECT 1499 1500                                                      
CONECT 1500 1499                                                      
CONECT 1502 1494 1503 1504                                            
CONECT 1503 1502                                                      
CONECT 1504 1502 1505 1506                                            
CONECT 1505 1504                                                      
CONECT 1506 1504 1514 1507                                            
CONECT 1507 1506                                                      
CONECT 1509 1510                                                      
CONECT 1510 1509                                                      
CONECT 1514 1515 1516 1506                                            
CONECT 1515 1514                                                      
CONECT 1516 1517 1514 1518                                            
CONECT 1517 1516                                                      
CONECT 1518 1523 1516 1519                                            
CONECT 1519 1518 1520                                                 
CONECT 1520 1519 1521                                                 
CONECT 1521 1520 1522                                                 
CONECT 1522 1521                                                      
CONECT 1523 1524 1525 1518                                            
CONECT 1524 1523                                                      
CONECT 1525 1523 1527 1526                                            
CONECT 1526 1525                                                      
CONECT 1527 1528 1525 1533                                            
CONECT 1528 1529 1527                                                 
CONECT 1529 1530 1528                                                 
CONECT 1530 1531 1532 1529                                            
CONECT 1531 1530                                                      
CONECT 1532 1530                                                      
CONECT 1533 1527 1535 1534                                            
CONECT 1534 1533                                                      
CONECT 1535 1536 1533 1537                                            
CONECT 1536 1535                                                      
CONECT 1537 1535 1542 1538                                            
CONECT 1538 1537 1539                                                 
CONECT 1539 1540 1538 1541                                            
CONECT 1540 1539                                                      
CONECT 1541 1539                                                      
CONECT 1542 1543 1537 1544                                            
CONECT 1543 1542                                                      
CONECT 1544 1542 1548 1545                                            
CONECT 1545 1544 1546                                                 
CONECT 1546 1545 1547                                                 
CONECT 1547 1548 1546                                                 
CONECT 1548 1549 1544 1547                                            
CONECT 1549 1551 1550 1548                                            
CONECT 1550 1549                                                      
CONECT 1551 1553 1552 1549                                            
CONECT 1552 1551                                                      
CONECT 1553 1558 1554 1551                                            
CONECT 1554 1553 1556 1555                                            
CONECT 1555 1554                                                      
CONECT 1556 1557 1554                                                 
CONECT 1557 1556                                                      
CONECT 1558 1559 1560 1553                                            
CONECT 1559 1558                                                      
CONECT 1560 1562 1558 1561                                            
CONECT 1561 1560                                                      
CONECT 1562 1563 1560                                                 
CONECT 1563 1564 1565 1562                                            
CONECT 1564 1563                                                      
CONECT 1565 1567 1563 1566                                            
CONECT 1566 1565                                                      
CONECT 1567 1568 1571 1565                                            
CONECT 1568 1569 1567 1570                                            
CONECT 1569 1568                                                      
CONECT 1570 1568                                                      
CONECT 1571 1573 1567 1572                                            
CONECT 1572 1571                                                      
CONECT 1573 1574 1575 1571                                            
CONECT 1574 1573                                                      
CONECT 1575 1576 1573 1583                                            
CONECT 1576 1575                                                      
CONECT 1580 1581                                                      
CONECT 1581 1580                                                      
CONECT 1583 1575 1584 1585                                            
CONECT 1584 1583                                                      
CONECT 1585 1583 1586 1587                                            
CONECT 1586 1585                                                      
CONECT 1587 1585 1589 1588                                            
CONECT 1588 1587                                                      
CONECT 1589 1590 1587 1591                                            
CONECT 1590 1589                                                      
CONECT 1591 1589 1593 1592                                            
CONECT 1592 1591                                                      
CONECT 1593 1591 1594                                                 
CONECT 1594 1593 1596 1595                                            
CONECT 1595 1594                                                      
CONECT 1596 1597 1594 1598                                            
CONECT 1597 1596                                                      
CONECT 1598 1603 1596 1599                                            
CONECT 1599 1598 1601 1600                                            
CONECT 1600 1599                                                      
CONECT 1601 1602 1599                                                 
CONECT 1602 1601                                                      
CONECT 1603 1604 1605 1598                                            
CONECT 1604 1603                                                      
CONECT 1605 1607 1603 1606                                            
CONECT 1606 1605                                                      
CONECT 1607 1612 1608 1605                                            
CONECT 1608 1607 1609                                                 
CONECT 1609 1608 1611 1610                                            
CONECT 1610 1609                                                      
CONECT 1611 1609                                                      
CONECT 1612 1614 1607 1613                                            
CONECT 1613 1612                                                      
CONECT 1614 1615 1616 1612                                            
CONECT 1615 1614                                                      
CONECT 1616 1617 1614 1621                                            
CONECT 1617 1618 1616                                                 
CONECT 1618 1620 1619 1617                                            
CONECT 1619 1618                                                      
CONECT 1620 1618                                                      
CONECT 1621 1616 1622 1623                                            
CONECT 1622 1621                                                      
CONECT 1623 1621 1624 1625                                            
CONECT 1624 1623                                                      
CONECT 1625 1623 1626 1631                                            
CONECT 1626 1627 1625                                                 
CONECT 1627 1628 1626                                                 
CONECT 1628 1630 1627 1629                                            
CONECT 1629 1628                                                      
CONECT 1630 1628                                                      
CONECT 1631 1625 1633 1632                                            
CONECT 1632 1631                                                      
CONECT 1633 1634 1631 1635                                            
CONECT 1634 1633                                                      
CONECT 1635 1633 1636                                                 
CONECT 1636 1635 1638 1637                                            
CONECT 1637 1636                                                      
CONECT 1638 1639 1636 1640                                            
CONECT 1639 1638                                                      
CONECT 1640 1647 1638 1641                                            
CONECT 1641 1640 1642                                                 
CONECT 1642 1641 1644 1643                                            
CONECT 1643 1642                                                      
CONECT 1644 1645 1642 1646                                            
CONECT 1645 1644                                                      
CONECT 1646 1644                                                      
CONECT 1647 1648 1649 1640                                            
CONECT 1648 1647                                                      
CONECT 1649 1651 1647 1650                                            
CONECT 1650 1649                                                      
CONECT 1651 1659 1649 1652                                            
CONECT 1652 1651                                                      
CONECT 1659 1661 1651 1660                                            
CONECT 1660 1659                                                      
CONECT 1661 1662 1663 1659                                            
CONECT 1662 1661                                                      
CONECT 1663 1664 1661 1673                                            
CONECT 1664 1663                                                      
CONECT 1669 1670                                                      
CONECT 1670 1669                                                      
CONECT 1673 1663 1674 1675                                            
CONECT 1674 1673                                                      
CONECT 1675 1673 1676 1677                                            
CONECT 1676 1675                                                      
CONECT 1677 1675 1678                                                 
CONECT 1678 1677 1679 1680                                            
CONECT 1679 1678                                                      
CONECT 1680 1678 1681 1684                                            
CONECT 1681 1680 1682                                                 
CONECT 1682 1681 1683                                                 
CONECT 1683 1682 1684                                                 
CONECT 1684 1680 1685 1683                                            
CONECT 1685 1687 1684 1686                                            
CONECT 1686 1685                                                      
CONECT 1687 1688 1689 1685                                            
CONECT 1688 1687                                                      
CONECT 1689 1690 1687 1697                                            
CONECT 1690 1689                                                      
CONECT 1697 1689 1698 1699                                            
CONECT 1698 1697                                                      
CONECT 1699 1697 1700 1701                                            
CONECT 1700 1699                                                      
CONECT 1701 1705 1699 1702                                            
CONECT 1702 1701 1704 1703                                            
CONECT 1703 1702                                                      
CONECT 1704 1702                                                      
CONECT 1705 1706 1707 1701                                            
CONECT 1706 1705                                                      
CONECT 1707 1709 1705 1708                                            
CONECT 1708 1707                                                      
CONECT 1709 1710 1714 1707                                            
CONECT 1710 1709 1711                                                 
CONECT 1711 1710 1712 1713                                            
CONECT 1712 1711                                                      
CONECT 1713 1711                                                      
CONECT 1714 1715 1709 1716                                            
CONECT 1715 1714                                                      
CONECT 1716 1714 1718 1717                                            
CONECT 1717 1716                                                      
CONECT 1718 1716 1731 1719                                            
CONECT 1719 1718 1720                                                 
CONECT 1720 1719 1721                                                 
CONECT 1721 1720 1722                                                 
CONECT 1722 1721 1723 1724                                            
CONECT 1723 1722                                                      
CONECT 1724 1722 1728 1725                                            
CONECT 1725 1724 1726 1727                                            
CONECT 1726 1725                                                      
CONECT 1727 1725                                                      
CONECT 1728 1729 1724 1730                                            
CONECT 1729 1728                                                      
CONECT 1730 1728                                                      
CONECT 1731 1732 1733 1718                                            
CONECT 1732 1731                                                      
CONECT 1733 1735 1731 1734                                            
CONECT 1734 1733                                                      
CONECT 1735 1736 1733 1743                                            
CONECT 1736 1737 1735                                                 
CONECT 1737 1738 1736                                                 
CONECT 1738 1740 1739 1737                                            
CONECT 1739 1738                                                      
CONECT 1740 1742 1741 1738                                            
CONECT 1741 1740                                                      
CONECT 1742 1740                                                      
CONECT 1743 1735 1744 1745                                            
CONECT 1744 1743                                                      
CONECT 1745 1743 1746 1747                                            
CONECT 1746 1745                                                      
CONECT 1747 1745 1752 1748                                            
CONECT 1748 1747 1750 1749                                            
CONECT 1749 1748                                                      
CONECT 1750 1748 1751                                                 
CONECT 1751 1750                                                      
CONECT 1752 1753 1747 1754                                            
CONECT 1753 1752                                                      
CONECT 1754 1752 1756 1755                                            
CONECT 1755 1754                                                      
CONECT 1756 1758 1754 1757                                            
CONECT 1757 1756                                                      
CONECT 1758 1760 1756 1759                                            
CONECT 1759 1758                                                      
CONECT 1760 1761 1762 1758                                            
CONECT 1761 1760                                                      
CONECT 1762 1763 1770 1760                                            
CONECT 1763 1764 1762                                                 
CONECT 1764 1765 1763                                                 
CONECT 1765 1767 1766 1764                                            
CONECT 1766 1765                                                      
CONECT 1767 1769 1768 1765                                            
CONECT 1768 1767                                                      
CONECT 1769 1767                                                      
CONECT 1770 1771 1772 1762                                            
CONECT 1771 1770                                                      
CONECT 1772 1774 1770 1773                                            
CONECT 1773 1772                                                      
CONECT 1774 1776 1772 1775                                            
CONECT 1775 1774                                                      
CONECT 1776 1778 1777 1774                                            
CONECT 1777 1776                                                      
CONECT 1778 1780 1779 1776                                            
CONECT 1779 1778                                                      
CONECT 1780 1781 1782 1778                                            
CONECT 1781 1780                                                      
CONECT 1782 1784 1783 1780                                            
CONECT 1783 1782                                                      
CONECT 1784 1786 1785 1782                                            
CONECT 1785 1784                                                      
CONECT 1786 1787 1784                                                 
CONECT 1787 1789 1788 1786                                            
CONECT 1788 1787                                                      
CONECT 1789 1791 1790 1787                                            
CONECT 1790 1789                                                      
CONECT 1791 1796 1792 1789                                            
CONECT 1792 1794 1791 1793                                            
CONECT 1793 1792                                                      
CONECT 1794 1795 1792                                                 
CONECT 1795 1794                                                      
CONECT 1796 1798 1797 1791                                            
CONECT 1797 1796                                                      
CONECT 1798 1800 1799 1796                                            
CONECT 1799 1798                                                      
CONECT 1800 1805 1801 1798                                            
CONECT 1801 1802 1800                                                 
CONECT 1802 1804 1801 1803                                            
CONECT 1803 1802                                                      
CONECT 1804 1802                                                      
CONECT 1805 1806 1807 1800                                            
CONECT 1806 1805                                                      
CONECT 1807 1805                                                      
MASTER        0    0    0    0    0    0    0    0 1807    0 1807    0
END
