# Supplementary material for: Virtual Double-System Single-Box: A Nonequilibrium Alchemical Technique for Absolute Binding Free Energy Calculations: Application to Ligands of the SARS-CoV-2 Main Protease
Source: J Chem Theory Comput. 2020 Oct 22;16(11):7160–72. doi: 10.1021/acs.jctc.0c00634 (PMC8015232; doi:10.1021/acs.jctc.0c00634)
Supplement: Supplementary file 1 — ct0c00634_si_001.zip [file ct0c00634_si_001.zip › data/docking_struct/co30.pdb]

HETATM    1 c01  lig   -10      47.090  29.700  42.450     0.289342
HETATM    2 h01  lig   -10      47.530  29.280  41.500     0.060296
HETATM    3 c02  lig   -10      45.220  27.740  47.760    -0.137764
HETATM    4 h02  lig   -10      44.260  27.250  47.570     0.051601
HETATM    5 h03  lig   -10      45.130  28.160  48.790     0.051601
HETATM    6 h04  lig   -10      46.050  27.050  47.820     0.051601
HETATM    7 c03  lig   -10      44.960  30.150  46.930    -0.270440
HETATM    8 h05  lig   -10      44.350  30.390  47.890     0.152426
HETATM    9 c04  lig   -10      45.310  31.110  45.980    -0.049668
HETATM   10 h06  lig   -10      44.980  32.240  46.150     0.161803
HETATM   11 n05  lig   -10      45.830  32.990  43.890    -0.436749
HETATM   12 h07  lig   -10      44.850  33.230  43.760     0.340161
HETATM   13 c06  lig   -10      46.640  35.340  43.890    -0.168617
HETATM   14 h08  lig   -10      45.740  35.730  43.450     0.138336
HETATM   15 c07  lig   -10      47.630  36.230  44.180    -0.083421
HETATM   16 h09  lig   -10      47.410  37.260  43.940     0.122605
HETATM   17 c08  lig   -10      48.990  34.550  45.300    -0.111087
HETATM   18 h10  lig   -10      49.860  34.240  45.930     0.133787
HETATM   19 c09  lig   -10      48.040  33.540  44.960    -0.189162
HETATM   20 h11  lig   -10      48.380  32.570  45.310     0.147423
HETATM   21 c10  lig   -10      49.730  36.900  45.560    -0.032144
HETATM   22 h12  lig   -10      50.700  36.610  45.930     0.065991
HETATM   23 h13  lig   -10      49.190  37.460  46.310     0.065991
HETATM   24 c11  lig   -10      50.170  37.620  44.270     0.064066
HETATM   25 h14  lig   -10      50.880  38.340  44.570    -0.001599
HETATM   26 h15  lig   -10      49.330  38.190  43.800    -0.001599
HETATM   27 c12  lig   -10      46.710  31.600  38.790     0.142286
HETATM   28 h16  lig   -10      47.430  32.470  38.690     0.060413
HETATM   29 h17  lig   -10      45.670  31.850  38.530     0.060413
HETATM   30 c13  lig   -10      47.020  30.490  37.870    -0.128278
HETATM   31 h18  lig   -10      46.630  30.520  36.850     0.048140
HETATM   32 h19  lig   -10      46.760  29.630  38.440     0.048140
HETATM   33 h20  lig   -10      48.110  30.310  37.660     0.048140
HETATM   34 c14  lig   -10      46.670  31.100  42.450    -0.231746
HETATM   35 c15  lig   -10      46.160  31.610  43.700     0.185444
HETATM   36 c16  lig   -10      46.690  31.890  41.060     0.622745
HETATM   37 o17  lig   -10      45.780  32.800  40.830    -0.550793
HETATM   38 n18  lig   -10      46.920  28.890  43.570    -0.314153
HETATM   39 c19  lig   -10      46.240  29.350  44.700     0.338104
HETATM   40 n20  lig   -10      45.970  28.510  45.690    -0.329968
HETATM   41 c21  lig   -10      45.380  28.900  46.770     0.295584
HETATM   42 c22  lig   -10      45.880  30.700  44.780    -0.228997
HETATM   43 c23  lig   -10      46.810  33.980  44.200     0.108489
HETATM   44 c24  lig   -10      48.760  35.900  44.960    -0.102260
HETATM   45 o25  lig   -10      50.740  36.850  43.280    -0.507436
HETATM   46 h21  lig   -10      51.230  37.520  42.710     0.408236
HETATM   47 o26  lig   -10      46.870  31.030  40.040    -0.387281
ATOM    114  N   PHE X   8      32.310  37.990  24.360  0.00  0.00            
ATOM    116  CA  PHE X   8      31.500  39.210  24.390  0.00  0.00            
ATOM    117  HA  PHE X   8      30.880  39.250  23.540  0.00  0.00            
ATOM    118  CB  PHE X   8      30.540  39.190  25.570  0.00  0.00            
ATOM    119  HB1 PHE X   8      29.790  40.020  25.370  0.00  0.00            
ATOM    120  HB2 PHE X   8      31.290  39.280  26.350  0.00  0.00            
ATOM    121  CG  PHE X   8      29.650  38.010  25.810  0.00  0.00            
ATOM    122  CD1 PHE X   8      28.900  37.360  24.820  0.00  0.00            
ATOM    123  HD1 PHE X   8      28.960  37.750  23.820  0.00  0.00            
ATOM    124  CE1 PHE X   8      27.990  36.380  25.160  0.00  0.00            
ATOM    125  HE1 PHE X   8      27.370  35.920  24.360  0.00  0.00            
ATOM    126  CZ  PHE X   8      27.830  36.020  26.480  0.00  0.00            
ATOM    127  HZ  PHE X   8      27.050  35.320  26.780  0.00  0.00            
ATOM    128  CE2 PHE X   8      28.750  36.540  27.410  0.00  0.00            
ATOM    129  HE2 PHE X   8      28.550  36.330  28.440  0.00  0.00            
ATOM    130  CD2 PHE X   8      29.650  37.460  27.100  0.00  0.00            
ATOM    131  HD2 PHE X   8      30.320  37.920  27.850  0.00  0.00            
ATOM    132  C   PHE X   8      32.330  40.540  24.310  0.00  0.00            
ATOM    133  O   PHE X   8      33.500  40.530  24.690  0.00  0.00            
ATOM    134  N   PRO X   9      31.800  41.700  23.770  0.00  0.00            
ATOM    135  CD  PRO X   9      30.600  41.820  22.950  0.00  0.00            
ATOM    136  HD1 PRO X   9      29.700  41.810  23.620  0.00  0.00            
ATOM    137  HD2 PRO X   9      30.610  40.940  22.200  0.00  0.00            
ATOM    138  CG  PRO X   9      30.720  43.120  22.110  0.00  0.00            
ATOM    139  HG1 PRO X   9      29.650  43.470  22.060  0.00  0.00            
ATOM    140  HG2 PRO X   9      31.230  42.900  21.230  0.00  0.00            
ATOM    141  CB  PRO X   9      31.580  43.980  23.140  0.00  0.00            
ATOM    142  HB1 PRO X   9      30.830  44.410  23.810  0.00  0.00            
ATOM    143  HB2 PRO X   9      32.070  44.760  22.540  0.00  0.00            
ATOM    144  CA  PRO X   9      32.520  42.960  23.710  0.00  0.00            
ATOM    145  HA  PRO X   9      33.390  42.910  23.060  0.00  0.00            
ATOM    146  C   PRO X   9      32.960  43.410  25.080  0.00  0.00            
ATOM    147  O   PRO X   9      32.160  43.320  26.020  0.00  0.00            
ATOM    148  N   SER X  10      34.280  43.730  25.210  0.00  0.00            
ATOM    149  H   SER X  10      34.820  43.690  24.410  0.00  0.00            
ATOM    150  CA  SER X  10      35.070  43.900  26.430  0.00  0.00            
ATOM    151  HA  SER X  10      34.480  43.660  27.300  0.00  0.00            
ATOM    152  CB  SER X  10      36.250  43.020  26.440  0.00  0.00            
ATOM    153  HB1 SER X  10      35.890  42.040  26.590  0.00  0.00            
ATOM    154  HB2 SER X  10      36.910  43.260  27.320  0.00  0.00            
ATOM    155  OG  SER X  10      36.920  43.040  25.240  0.00  0.00            
ATOM    156  HG  SER X  10      37.460  43.890  25.290  0.00  0.00            
ATOM    157  C   SER X  10      35.570  45.340  26.690  0.00  0.00            
ATOM    158  O   SER X  10      36.110  45.640  27.750  0.00  0.00            
ATOM    159  N   GLY X  11      35.390  46.250  25.760  0.00  0.00            
ATOM    160  H   GLY X  11      34.930  45.950  24.900  0.00  0.00            
ATOM    161  CA  GLY X  11      36.160  47.470  25.610  0.00  0.00            
ATOM    162  HA1 GLY X  11      35.990  47.950  24.680  0.00  0.00            
ATOM    163  HA2 GLY X  11      37.260  47.240  25.560  0.00  0.00            
ATOM    164  C   GLY X  11      35.920  48.520  26.730  0.00  0.00            
ATOM    165  O   GLY X  11      36.800  49.200  27.330  0.00  0.00            
ATOM    166  N   LYS X  12      34.620  48.630  27.100  0.00  0.00            
ATOM    167  H   LYS X  12      33.960  48.190  26.480  0.00  0.00            
ATOM    168  CA  LYS X  12      34.140  49.180  28.410  0.00  0.00            
ATOM    169  HA  LYS X  12      34.190  50.290  28.470  0.00  0.00            
ATOM    170  CB  LYS X  12      32.630  48.860  28.580  0.00  0.00            
ATOM    171  HB1 LYS X  12      32.380  49.000  29.640  0.00  0.00            
ATOM    172  HB2 LYS X  12      32.390  47.840  28.380  0.00  0.00            
ATOM    173  CG  LYS X  12      31.750  49.860  27.820  0.00  0.00            
ATOM    174  HG1 LYS X  12      32.030  49.990  26.780  0.00  0.00            
ATOM    175  HG2 LYS X  12      31.760  50.850  28.310  0.00  0.00            
ATOM    176  CD  LYS X  12      30.350  49.220  27.740  0.00  0.00            
ATOM    177  HD1 LYS X  12      29.890  49.400  28.690  0.00  0.00            
ATOM    178  HD2 LYS X  12      30.390  48.170  27.450  0.00  0.00            
ATOM    179  CE  LYS X  12      29.430  50.000  26.740  0.00  0.00            
ATOM    180  HE1 LYS X  12      29.830  49.770  25.730  0.00  0.00            
ATOM    181  HE2 LYS X  12      29.580  51.020  27.010  0.00  0.00            
ATOM    182  NZ  LYS X  12      28.020  49.670  26.960  0.00  0.00            
ATOM    183  HZ1 LYS X  12      27.690  48.730  26.740  0.00  0.00            
ATOM    184  HZ2 LYS X  12      27.790  49.890  27.900  0.00  0.00            
ATOM    185  HZ3 LYS X  12      27.420  50.390  26.540  0.00  0.00            
ATOM    186  C   LYS X  12      34.900  48.670  29.620  0.00  0.00            
ATOM    187  O   LYS X  12      35.480  49.480  30.360  0.00  0.00            
ATOM    188  N   VAL X  13      35.010  47.350  29.740  0.00  0.00            
ATOM    189  H   VAL X  13      34.890  46.840  28.920  0.00  0.00            
ATOM    190  CA  VAL X  13      35.580  46.630  30.870  0.00  0.00            
ATOM    191  HA  VAL X  13      35.170  47.160  31.710  0.00  0.00            
ATOM    192  CB  VAL X  13      35.340  45.100  30.990  0.00  0.00            
ATOM    193  HB  VAL X  13      35.870  44.610  30.190  0.00  0.00            
ATOM    194  CG1 VAL X  13      35.910  44.600  32.350  0.00  0.00            
ATOM    195 HG11 VAL X  13      35.490  43.640  32.610  0.00  0.00            
ATOM    196 HG12 VAL X  13      36.980  44.560  32.290  0.00  0.00            
ATOM    197 HG13 VAL X  13      35.770  45.380  33.080  0.00  0.00            
ATOM    198  CG2 VAL X  13      33.870  44.630  31.060  0.00  0.00            
ATOM    199 HG21 VAL X  13      33.500  44.820  30.050  0.00  0.00            
ATOM    200 HG22 VAL X  13      33.830  43.600  31.390  0.00  0.00            
ATOM    201 HG23 VAL X  13      33.400  45.230  31.790  0.00  0.00            
ATOM    202  C   VAL X  13      37.080  46.910  30.930  0.00  0.00            
ATOM    203  O   VAL X  13      37.700  47.230  31.930  0.00  0.00            
ATOM    204  N   GLU X  14      37.690  46.700  29.750  0.00  0.00            
ATOM    205  H   GLU X  14      37.150  46.530  28.890  0.00  0.00            
ATOM    206  CA  GLU X  14      39.130  46.900  29.460  0.00  0.00            
ATOM    207  HA  GLU X  14      39.690  46.180  30.050  0.00  0.00            
ATOM    208  CB  GLU X  14      39.340  46.650  27.950  0.00  0.00            
ATOM    209  HB1 GLU X  14      40.380  47.000  27.630  0.00  0.00            
ATOM    210  HB2 GLU X  14      38.500  47.080  27.320  0.00  0.00            
ATOM    211  CG  GLU X  14      39.320  45.100  27.690  0.00  0.00            
ATOM    212  HG1 GLU X  14      38.460  44.600  28.190  0.00  0.00            
ATOM    213  HG2 GLU X  14      40.310  44.770  28.240  0.00  0.00            
ATOM    214  CD  GLU X  14      39.490  44.640  26.240  0.00  0.00            
ATOM    215  OE1 GLU X  14      38.550  44.940  25.410  0.00  0.00            
ATOM    216  OE2 GLU X  14      40.510  44.040  25.970  0.00  0.00            
ATOM    217  C   GLU X  14      39.690  48.250  29.780  0.00  0.00            
ATOM    218  O   GLU X  14      40.800  48.310  30.220  0.00  0.00            
ATOM    219  N   GLY X  15      38.970  49.400  29.830  0.00  0.00            
ATOM    220  H   GLY X  15      38.080  49.460  29.390  0.00  0.00            
ATOM    221  CA  GLY X  15      39.540  50.680  30.310  0.00  0.00            
ATOM    222  HA1 GLY X  15      39.050  51.390  29.720  0.00  0.00            
ATOM    223  HA2 GLY X  15      40.660  50.760  30.110  0.00  0.00            
ATOM    224  C   GLY X  15      39.250  50.840  31.830  0.00  0.00            
ATOM    225  O   GLY X  15      40.100  51.390  32.500  0.00  0.00            
ATOM    226  N   CYS X  16      38.150  50.200  32.360  0.00  0.00            
ATOM    227  H   CYS X  16      37.660  49.540  31.800  0.00  0.00            
ATOM    228  CA  CYS X  16      37.950  50.230  33.840  0.00  0.00            
ATOM    229  HA  CYS X  16      38.250  51.180  34.210  0.00  0.00            
ATOM    230  CB  CYS X  16      36.480  50.070  34.150  0.00  0.00            
ATOM    231  HB1 CYS X  16      36.350  50.110  35.260  0.00  0.00            
ATOM    232  HB2 CYS X  16      36.040  49.100  33.900  0.00  0.00            
ATOM    233  SG  CYS X  16      35.560  51.330  33.260  0.00  0.00            
ATOM    234  HG  CYS X  16      35.940  51.050  32.000  0.00  0.00            
ATOM    235  C   CYS X  16      38.820  49.310  34.710  0.00  0.00            
ATOM    236  O   CYS X  16      38.950  49.600  35.930  0.00  0.00            
ATOM    237  N   MET X  17      39.690  48.400  34.200  0.00  0.00            
ATOM    238  H   MET X  17      39.590  48.160  33.240  0.00  0.00            
ATOM    239  CA  MET X  17      40.810  47.780  34.940  0.00  0.00            
ATOM    240  HA  MET X  17      40.330  47.310  35.820  0.00  0.00            
ATOM    241  CB  MET X  17      41.490  46.750  34.040  0.00  0.00            
ATOM    242  HB1 MET X  17      42.320  46.290  34.530  0.00  0.00            
ATOM    243  HB2 MET X  17      41.980  47.280  33.260  0.00  0.00            
ATOM    244  CG  MET X  17      40.630  45.720  33.320  0.00  0.00            
ATOM    245  HG1 MET X  17      41.160  45.400  32.380  0.00  0.00            
ATOM    246  HG2 MET X  17      39.740  46.130  33.020  0.00  0.00            
ATOM    247  SD  MET X  17      40.440  44.120  34.130  0.00  0.00            
ATOM    248  CE  MET X  17      39.370  44.540  35.550  0.00  0.00            
ATOM    249  HE1 MET X  17      39.810  45.400  36.090  0.00  0.00            
ATOM    250  HE2 MET X  17      38.430  44.780  35.060  0.00  0.00            
ATOM    251  HE3 MET X  17      39.210  43.710  36.250  0.00  0.00            
ATOM    252  C   MET X  17      41.880  48.780  35.500  0.00  0.00            
ATOM    253  O   MET X  17      42.370  49.580  34.750  0.00  0.00            
ATOM    254  N   VAL X  18      42.350  48.620  36.780  0.00  0.00            
ATOM    255  H   VAL X  18      41.810  47.960  37.340  0.00  0.00            
ATOM    256  CA  VAL X  18      43.510  49.230  37.440  0.00  0.00            
ATOM    257  HA  VAL X  18      44.290  49.540  36.760  0.00  0.00            
ATOM    258  CB  VAL X  18      43.130  50.470  38.310  0.00  0.00            
ATOM    259  HB  VAL X  18      44.000  50.770  38.950  0.00  0.00            
ATOM    260  CG1 VAL X  18      42.750  51.700  37.500  0.00  0.00            
ATOM    261 HG11 VAL X  18      42.860  52.550  38.170  0.00  0.00            
ATOM    262 HG12 VAL X  18      43.350  51.780  36.630  0.00  0.00            
ATOM    263 HG13 VAL X  18      41.760  51.520  37.070  0.00  0.00            
ATOM    264  CG2 VAL X  18      42.050  50.140  39.320  0.00  0.00            
ATOM    265 HG21 VAL X  18      42.040  50.930  40.070  0.00  0.00            
ATOM    266 HG22 VAL X  18      40.980  50.030  38.960  0.00  0.00            
ATOM    267 HG23 VAL X  18      42.320  49.250  39.830  0.00  0.00            
ATOM    268  C   VAL X  18      44.330  48.180  38.240  0.00  0.00            
ATOM    269  O   VAL X  18      43.810  47.080  38.480  0.00  0.00            
ATOM    270  N   GLN X  19      45.510  48.520  38.760  0.00  0.00            
ATOM    271  H   GLN X  19      45.860  49.530  38.640  0.00  0.00            
ATOM    272  CA  GLN X  19      46.170  47.660  39.760  0.00  0.00            
ATOM    273  HA  GLN X  19      45.800  46.630  39.820  0.00  0.00            
ATOM    274  CB  GLN X  19      47.590  47.390  39.310  0.00  0.00            
ATOM    275  HB1 GLN X  19      47.550  46.530  38.670  0.00  0.00            
ATOM    276  HB2 GLN X  19      48.200  46.970  40.190  0.00  0.00            
ATOM    277  CG  GLN X  19      48.400  48.600  38.740  0.00  0.00            
ATOM    278  HG1 GLN X  19      48.450  49.380  39.510  0.00  0.00            
ATOM    279  HG2 GLN X  19      47.800  49.060  37.940  0.00  0.00            
ATOM    280  CD  GLN X  19      49.840  48.270  38.290  0.00  0.00            
ATOM    281  OE1 GLN X  19      50.390  47.240  38.690  0.00  0.00            
ATOM    282  NE2 GLN X  19      50.570  49.060  37.550  0.00  0.00            
ATOM    283 HE21 GLN X  19      50.240  49.990  37.300  0.00  0.00            
ATOM    284 HE22 GLN X  19      51.420  48.750  37.080  0.00  0.00            
ATOM    285  C   GLN X  19      46.080  48.290  41.220  0.00  0.00            
ATOM    286  O   GLN X  19      46.040  49.540  41.280  0.00  0.00            
ATOM    287  N   VAL X  20      46.010  47.420  42.210  0.00  0.00            
ATOM    288  H   VAL X  20      46.150  46.460  42.020  0.00  0.00            
ATOM    289  CA  VAL X  20      45.810  47.720  43.600  0.00  0.00            
ATOM    290  HA  VAL X  20      45.890  48.780  43.670  0.00  0.00            
ATOM    291  CB  VAL X  20      44.390  47.370  44.160  0.00  0.00            
ATOM    292  HB  VAL X  20      44.150  46.330  43.840  0.00  0.00            
ATOM    293  CG1 VAL X  20      44.230  47.640  45.670  0.00  0.00            
ATOM    294 HG11 VAL X  20      44.850  46.960  46.250  0.00  0.00            
ATOM    295 HG12 VAL X  20      44.500  48.660  45.900  0.00  0.00            
ATOM    296 HG13 VAL X  20      43.160  47.470  45.950  0.00  0.00            
ATOM    297  CG2 VAL X  20      43.260  48.180  43.480  0.00  0.00            
ATOM    298 HG21 VAL X  20      43.400  48.190  42.340  0.00  0.00            
ATOM    299 HG22 VAL X  20      42.330  47.800  43.720  0.00  0.00            
ATOM    300 HG23 VAL X  20      43.290  49.210  43.930  0.00  0.00            
ATOM    301  C   VAL X  20      47.040  47.160  44.290  0.00  0.00            
ATOM    302  O   VAL X  20      47.400  45.990  44.010  0.00  0.00            
ATOM    303  N   THR X  21      47.720  47.830  45.250  0.00  0.00            
ATOM    304  H   THR X  21      47.400  48.780  45.370  0.00  0.00            
ATOM    305  CA  THR X  21      49.020  47.500  45.830  0.00  0.00            
ATOM    306  HA  THR X  21      49.090  46.380  45.820  0.00  0.00            
ATOM    307  CB  THR X  21      50.130  48.210  45.020  0.00  0.00            
ATOM    308  HB  THR X  21      49.810  49.210  44.810  0.00  0.00            
ATOM    309  CG2 THR X  21      51.530  48.410  45.540  0.00  0.00            
ATOM    310 HG21 THR X  21      51.770  47.480  46.110  0.00  0.00            
ATOM    311 HG22 THR X  21      52.300  48.590  44.780  0.00  0.00            
ATOM    312 HG23 THR X  21      51.510  49.200  46.210  0.00  0.00            
ATOM    313  OG1 THR X  21      50.330  47.610  43.740  0.00  0.00            
ATOM    314  HG1 THR X  21      50.480  48.270  43.100  0.00  0.00            
ATOM    315  C   THR X  21      49.070  47.960  47.290  0.00  0.00            
ATOM    316  O   THR X  21      48.820  49.100  47.710  0.00  0.00            
ATOM    317  N   CYS X  22      49.400  47.060  48.240  0.00  0.00            
ATOM    318  H   CYS X  22      49.750  46.280  47.840  0.00  0.00            
ATOM    319  CA  CYS X  22      49.680  47.300  49.630  0.00  0.00            
ATOM    320  HA  CYS X  22      49.840  48.390  49.820  0.00  0.00            
ATOM    321  CB  CYS X  22      48.390  46.940  50.390  0.00  0.00            
ATOM    322  HB1 CYS X  22      48.070  45.920  50.250  0.00  0.00            
ATOM    323  HB2 CYS X  22      47.580  47.490  49.900  0.00  0.00            
ATOM    324  SG  CYS X  22      48.530  47.510  52.090  0.00  0.00            
ATOM    325  HG  CYS X  22      48.760  48.720  51.680  0.00  0.00            
ATOM    326  C   CYS X  22      50.940  46.560  50.100  0.00  0.00            
ATOM    327  O   CYS X  22      51.040  45.380  49.750  0.00  0.00            
ATOM    328  N   GLY X  23      51.870  47.230  50.890  0.00  0.00            
ATOM    329  H   GLY X  23      51.680  48.130  51.240  0.00  0.00            
ATOM    330  CA  GLY X  23      53.210  46.720  51.060  0.00  0.00            
ATOM    331  HA1 GLY X  23      53.290  45.870  51.710  0.00  0.00            
ATOM    332  HA2 GLY X  23      53.790  47.490  51.610  0.00  0.00            
ATOM    333  C   GLY X  23      53.870  46.470  49.640  0.00  0.00            
ATOM    334  O   GLY X  23      53.870  47.310  48.780  0.00  0.00            
ATOM    335  N   THR X  24      54.410  45.290  49.420  0.00  0.00            
ATOM    336  H   THR X  24      54.550  44.720  50.260  0.00  0.00            
ATOM    337  CA  THR X  24      54.960  44.790  48.130  0.00  0.00            
ATOM    338  HA  THR X  24      55.120  45.620  47.480  0.00  0.00            
ATOM    339  CB  THR X  24      56.340  44.170  48.380  0.00  0.00            
ATOM    340  HB  THR X  24      56.660  43.690  47.390  0.00  0.00            
ATOM    341  CG2 THR X  24      57.420  45.200  48.790  0.00  0.00            
ATOM    342 HG21 THR X  24      58.400  44.800  49.020  0.00  0.00            
ATOM    343 HG22 THR X  24      57.450  46.010  48.080  0.00  0.00            
ATOM    344 HG23 THR X  24      57.140  45.650  49.720  0.00  0.00            
ATOM    345  OG1 THR X  24      56.200  43.170  49.320  0.00  0.00            
ATOM    346  HG1 THR X  24      57.020  42.880  49.640  0.00  0.00            
ATOM    347  C   THR X  24      53.950  43.950  47.280  0.00  0.00            
ATOM    348  O   THR X  24      54.240  43.670  46.090  0.00  0.00            
ATOM    349  N   THR X  25      52.830  43.570  47.890  0.00  0.00            
ATOM    350  H   THR X  25      52.680  43.840  48.880  0.00  0.00            
ATOM    351  CA  THR X  25      51.760  42.730  47.340  0.00  0.00            
ATOM    352  HA  THR X  25      52.190  41.940  46.780  0.00  0.00            
ATOM    353  CB  THR X  25      51.000  41.990  48.490  0.00  0.00            
ATOM    354  HB  THR X  25      50.180  42.600  48.810  0.00  0.00            
ATOM    355  CG2 THR X  25      50.410  40.600  48.090  0.00  0.00            
ATOM    356 HG21 THR X  25      51.150  39.790  47.920  0.00  0.00            
ATOM    357 HG22 THR X  25      49.720  40.460  48.890  0.00  0.00            
ATOM    358 HG23 THR X  25      49.850  40.580  47.210  0.00  0.00            
ATOM    359  OG1 THR X  25      51.820  41.670  49.610  0.00  0.00            
ATOM    360  HG1 THR X  25      51.230  41.520  50.370  0.00  0.00            
ATOM    361  C   THR X  25      50.850  43.580  46.420  0.00  0.00            
ATOM    362  O   THR X  25      50.480  44.670  46.840  0.00  0.00            
ATOM    363  N   THR X  26      50.540  43.050  45.220  0.00  0.00            
ATOM    364  H   THR X  26      50.940  42.170  45.010  0.00  0.00            
ATOM    365  CA  THR X  26      49.680  43.700  44.240  0.00  0.00            
ATOM    366  HA  THR X  26      49.000  44.290  44.820  0.00  0.00            
ATOM    367  CB  THR X  26      50.640  44.550  43.270  0.00  0.00            
ATOM    368  HB  THR X  26      51.240  45.200  43.820  0.00  0.00            
ATOM    369  CG2 THR X  26      51.430  43.680  42.230  0.00  0.00            
ATOM    370 HG21 THR X  26      52.250  43.140  42.750  0.00  0.00            
ATOM    371 HG22 THR X  26      50.790  43.020  41.640  0.00  0.00            
ATOM    372 HG23 THR X  26      51.870  44.290  41.480  0.00  0.00            
ATOM    373  OG1 THR X  26      49.850  45.400  42.450  0.00  0.00            
ATOM    374  HG1 THR X  26      49.940  46.280  42.850  0.00  0.00            
ATOM    375  C   THR X  26      48.740  42.780  43.540  0.00  0.00            
ATOM    376  O   THR X  26      49.020  41.590  43.400  0.00  0.00            
ATOM    377  N   LEU X  27      47.570  43.300  43.180  0.00  0.00            
ATOM    378  H   LEU X  27      47.430  44.280  43.170  0.00  0.00            
ATOM    379  CA  LEU X  27      46.660  42.620  42.360  0.00  0.00            
ATOM    380  HA  LEU X  27      47.230  41.960  41.670  0.00  0.00            
ATOM    381  CB  LEU X  27      45.820  41.690  43.270  0.00  0.00            
ATOM    382  HB1 LEU X  27      46.430  40.720  43.370  0.00  0.00            
ATOM    383  HB2 LEU X  27      44.930  41.470  42.690  0.00  0.00            
ATOM    384  CG  LEU X  27      45.420  42.300  44.650  0.00  0.00            
ATOM    385  HG  LEU X  27      46.350  42.630  45.180  0.00  0.00            
ATOM    386  CD1 LEU X  27      44.500  43.600  44.530  0.00  0.00            
ATOM    387 HD11 LEU X  27      44.360  44.070  45.560  0.00  0.00            
ATOM    388 HD12 LEU X  27      45.000  44.280  43.800  0.00  0.00            
ATOM    389 HD13 LEU X  27      43.560  43.280  44.050  0.00  0.00            
ATOM    390  CD2 LEU X  27      44.550  41.260  45.380  0.00  0.00            
ATOM    391 HD21 LEU X  27      45.200  40.500  45.780  0.00  0.00            
ATOM    392 HD22 LEU X  27      44.140  41.750  46.290  0.00  0.00            
ATOM    393 HD23 LEU X  27      43.840  40.880  44.630  0.00  0.00            
ATOM    394  C   LEU X  27      45.880  43.580  41.460  0.00  0.00            
ATOM    395  O   LEU X  27      46.160  44.780  41.360  0.00  0.00            
ATOM    396  N   ASN X  28      44.860  43.080  40.800  0.00  0.00            
ATOM    397  H   ASN X  28      44.710  42.120  41.030  0.00  0.00            
ATOM    398  CA  ASN X  28      44.070  43.830  39.800  0.00  0.00            
ATOM    399  HA  ASN X  28      44.640  44.700  39.540  0.00  0.00            
ATOM    400  CB  ASN X  28      43.860  42.940  38.490  0.00  0.00            
ATOM    401  HB1 ASN X  28      43.370  43.530  37.690  0.00  0.00            
ATOM    402  HB2 ASN X  28      43.290  42.080  38.760  0.00  0.00            
ATOM    403  CG  ASN X  28      45.160  42.410  37.830  0.00  0.00            
ATOM    404  OD1 ASN X  28      45.860  43.090  37.070  0.00  0.00            
ATOM    405  ND2 ASN X  28      45.510  41.150  38.020  0.00  0.00            
ATOM    406 HD21 ASN X  28      44.970  40.610  38.720  0.00  0.00            
ATOM    407 HD22 ASN X  28      46.180  40.820  37.360  0.00  0.00            
ATOM    408  C   ASN X  28      42.820  44.360  40.530  0.00  0.00            
ATOM    409  O   ASN X  28      42.600  44.000  41.750  0.00  0.00            
ATOM    410  N   GLY X  29      42.010  45.210  39.830  0.00  0.00            
ATOM    411  H   GLY X  29      42.270  45.670  38.980  0.00  0.00            
ATOM    412  CA  GLY X  29      40.740  45.740  40.390  0.00  0.00            
ATOM    413  HA1 GLY X  29      40.920  46.400  41.220  0.00  0.00            
ATOM    414  HA2 GLY X  29      40.060  44.900  40.770  0.00  0.00            
ATOM    415  C   GLY X  29      40.010  46.570  39.370  0.00  0.00            
ATOM    416  O   GLY X  29      40.560  46.880  38.320  0.00  0.00            
ATOM    417  N   LEU X  30      38.770  47.010  39.600  0.00  0.00            
ATOM    418  H   LEU X  30      38.340  46.780  40.510  0.00  0.00            
ATOM    419  CA  LEU X  30      37.880  47.630  38.660  0.00  0.00            
ATOM    420  HA  LEU X  30      38.410  47.770  37.690  0.00  0.00            
ATOM    421  CB  LEU X  30      36.690  46.700  38.470  0.00  0.00            
ATOM    422  HB1 LEU X  30      36.300  46.460  39.500  0.00  0.00            
ATOM    423  HB2 LEU X  30      37.100  45.780  38.030  0.00  0.00            
ATOM    424  CG  LEU X  30      35.430  47.020  37.620  0.00  0.00            
ATOM    425  HG  LEU X  30      35.000  47.920  38.040  0.00  0.00            
ATOM    426  CD1 LEU X  30      35.940  47.140  36.110  0.00  0.00            
ATOM    427 HD11 LEU X  30      36.620  47.980  36.090  0.00  0.00            
ATOM    428 HD12 LEU X  30      36.370  46.240  35.820  0.00  0.00            
ATOM    429 HD13 LEU X  30      35.200  47.320  35.310  0.00  0.00            
ATOM    430  CD2 LEU X  30      34.470  45.910  37.700  0.00  0.00            
ATOM    431 HD21 LEU X  30      33.620  46.300  37.130  0.00  0.00            
ATOM    432 HD22 LEU X  30      34.850  44.980  37.150  0.00  0.00            
ATOM    433 HD23 LEU X  30      34.170  45.670  38.660  0.00  0.00            
ATOM    434  C   LEU X  30      37.370  49.050  39.160  0.00  0.00            
ATOM    435  O   LEU X  30      36.900  49.250  40.280  0.00  0.00            
ATOM    436  N   TRP X  31      37.660  50.050  38.290  0.00  0.00            
ATOM    437  H   TRP X  31      38.050  49.780  37.390  0.00  0.00            
ATOM    438  CA  TRP X  31      37.480  51.480  38.570  0.00  0.00            
ATOM    439  HA  TRP X  31      37.390  51.630  39.600  0.00  0.00            
ATOM    440  CB  TRP X  31      38.740  52.280  38.170  0.00  0.00            
ATOM    441  HB1 TRP X  31      38.960  52.200  37.180  0.00  0.00            
ATOM    442  HB2 TRP X  31      39.680  51.810  38.580  0.00  0.00            
ATOM    443  CG  TRP X  31      38.940  53.780  38.570  0.00  0.00            
ATOM    444  CD1 TRP X  31      38.380  54.480  39.550  0.00  0.00            
ATOM    445  HD1 TRP X  31      37.660  54.100  40.250  0.00  0.00            
ATOM    446  NE1 TRP X  31      38.810  55.830  39.470  0.00  0.00            
ATOM    447  HE1 TRP X  31      38.570  56.610  40.120  0.00  0.00            
ATOM    448  CE2 TRP X  31      39.710  55.990  38.400  0.00  0.00            
ATOM    449  CZ2 TRP X  31      40.300  57.140  37.860  0.00  0.00            
ATOM    450  HZ2 TRP X  31      40.200  58.100  38.350  0.00  0.00            
ATOM    451  CH2 TRP X  31      41.170  56.990  36.740  0.00  0.00            
ATOM    452  HH2 TRP X  31      41.790  57.790  36.290  0.00  0.00            
ATOM    453  CZ3 TRP X  31      41.290  55.690  36.190  0.00  0.00            
ATOM    454  HZ3 TRP X  31      41.940  55.560  35.340  0.00  0.00            
ATOM    455  CE3 TRP X  31      40.610  54.580  36.700  0.00  0.00            
ATOM    456  HE3 TRP X  31      40.810  53.620  36.290  0.00  0.00            
ATOM    457  CD2 TRP X  31      39.780  54.700  37.830  0.00  0.00            
ATOM    458  C   TRP X  31      36.170  52.110  38.040  0.00  0.00            
ATOM    459  O   TRP X  31      35.980  52.000  36.820  0.00  0.00            
ATOM    460  N   LEU X  32      35.300  52.640  38.890  0.00  0.00            
ATOM    461  H   LEU X  32      35.570  52.830  39.850  0.00  0.00            
ATOM    462  CA  LEU X  32      33.880  52.980  38.590  0.00  0.00            
ATOM    463  HA  LEU X  32      33.820  53.400  37.570  0.00  0.00            
ATOM    464  CB  LEU X  32      32.990  51.770  38.680  0.00  0.00            
ATOM    465  HB1 LEU X  32      31.940  52.030  38.780  0.00  0.00            
ATOM    466  HB2 LEU X  32      33.320  51.280  39.620  0.00  0.00            
ATOM    467  CG  LEU X  32      33.100  50.730  37.630  0.00  0.00            
ATOM    468  HG  LEU X  32      34.110  50.360  37.600  0.00  0.00            
ATOM    469  CD1 LEU X  32      32.230  49.490  37.840  0.00  0.00            
ATOM    470 HD11 LEU X  32      32.460  48.660  37.140  0.00  0.00            
ATOM    471 HD12 LEU X  32      32.240  49.130  38.880  0.00  0.00            
ATOM    472 HD13 LEU X  32      31.190  49.820  37.570  0.00  0.00            
ATOM    473  CD2 LEU X  32      32.730  51.380  36.250  0.00  0.00            
ATOM    474 HD21 LEU X  32      31.770  51.840  36.240  0.00  0.00            
ATOM    475 HD22 LEU X  32      33.440  52.170  36.060  0.00  0.00            
ATOM    476 HD23 LEU X  32      32.740  50.720  35.440  0.00  0.00            
ATOM    477  C   LEU X  32      33.380  54.150  39.450  0.00  0.00            
ATOM    478  O   LEU X  32      33.340  54.040  40.690  0.00  0.00            
ATOM    479  N   ASP X  33      33.090  55.210  38.690  0.00  0.00            
ATOM    480  H   ASP X  33      33.140  55.160  37.670  0.00  0.00            
ATOM    481  CA  ASP X  33      33.070  56.560  39.290  0.00  0.00            
ATOM    482  HA  ASP X  33      33.040  57.310  38.420  0.00  0.00            
ATOM    483  CB  ASP X  33      31.780  56.760  40.090  0.00  0.00            
ATOM    484  HB1 ASP X  33      31.820  56.230  40.970  0.00  0.00            
ATOM    485  HB2 ASP X  33      30.960  56.400  39.510  0.00  0.00            
ATOM    486  CG  ASP X  33      31.400  58.190  40.370  0.00  0.00            
ATOM    487  OD1 ASP X  33      31.890  59.080  39.600  0.00  0.00            
ATOM    488  OD2 ASP X  33      30.650  58.490  41.310  0.00  0.00            
ATOM    489  C   ASP X  33      34.390  56.820  40.040  0.00  0.00            
ATOM    490  O   ASP X  33      35.440  56.750  39.420  0.00  0.00            
ATOM    491  N   ASP X  34      34.380  57.120  41.350  0.00  0.00            
ATOM    492  H   ASP X  34      33.500  57.200  41.820  0.00  0.00            
ATOM    493  CA  ASP X  34      35.540  57.190  42.200  0.00  0.00            
ATOM    494  HA  ASP X  34      36.500  57.020  41.540  0.00  0.00            
ATOM    495  CB  ASP X  34      35.710  58.570  42.810  0.00  0.00            
ATOM    496  HB1 ASP X  34      35.650  59.300  41.930  0.00  0.00            
ATOM    497  HB2 ASP X  34      36.630  58.780  43.250  0.00  0.00            
ATOM    498  CG  ASP X  34      34.580  58.880  43.770  0.00  0.00            
ATOM    499  OD1 ASP X  34      33.640  58.120  43.990  0.00  0.00            
ATOM    500  OD2 ASP X  34      34.660  60.020  44.310  0.00  0.00            
ATOM    501  C   ASP X  34      35.630  56.100  43.310  0.00  0.00            
ATOM    502  O   ASP X  34      36.170  56.290  44.450  0.00  0.00            
ATOM    503  N   VAL X  35      34.980  54.970  42.970  0.00  0.00            
ATOM    504  H   VAL X  35      34.430  55.030  42.130  0.00  0.00            
ATOM    505  CA  VAL X  35      35.000  53.720  43.700  0.00  0.00            
ATOM    506  HA  VAL X  35      35.470  53.970  44.640  0.00  0.00            
ATOM    507  CB  VAL X  35      33.510  53.270  43.910  0.00  0.00            
ATOM    508  HB  VAL X  35      33.060  52.860  42.990  0.00  0.00            
ATOM    509  CG1 VAL X  35      33.450  52.060  44.930  0.00  0.00            
ATOM    510 HG11 VAL X  35      32.430  51.680  45.120  0.00  0.00            
ATOM    511 HG12 VAL X  35      34.060  51.250  44.540  0.00  0.00            
ATOM    512 HG13 VAL X  35      33.930  52.390  45.850  0.00  0.00            
ATOM    513  CG2 VAL X  35      32.700  54.320  44.530  0.00  0.00            
ATOM    514 HG21 VAL X  35      33.170  54.530  45.560  0.00  0.00            
ATOM    515 HG22 VAL X  35      32.710  55.300  43.980  0.00  0.00            
ATOM    516 HG23 VAL X  35      31.710  53.950  44.860  0.00  0.00            
ATOM    517  C   VAL X  35      35.900  52.670  42.990  0.00  0.00            
ATOM    518  O   VAL X  35      36.250  52.880  41.850  0.00  0.00            
ATOM    519  N   VAL X  36      36.490  51.720  43.780  0.00  0.00            
ATOM    520  H   VAL X  36      36.450  51.830  44.810  0.00  0.00            
ATOM    521  CA  VAL X  36      37.200  50.580  43.190  0.00  0.00            
ATOM    522  HA  VAL X  36      37.080  50.650  42.110  0.00  0.00            
ATOM    523  CB  VAL X  36      38.780  50.660  43.400  0.00  0.00            
ATOM    524  HB  VAL X  36      38.850  50.380  44.470  0.00  0.00            
ATOM    525  CG1 VAL X  36      39.540  49.730  42.440  0.00  0.00            
ATOM    526 HG11 VAL X  36      39.170  49.880  41.470  0.00  0.00            
ATOM    527 HG12 VAL X  36      40.630  49.990  42.360  0.00  0.00            
ATOM    528 HG13 VAL X  36      39.360  48.680  42.720  0.00  0.00            
ATOM    529  CG2 VAL X  36      39.320  52.100  43.220  0.00  0.00            
ATOM    530 HG21 VAL X  36      40.350  52.010  43.260  0.00  0.00            
ATOM    531 HG22 VAL X  36      39.040  52.530  42.230  0.00  0.00            
ATOM    532 HG23 VAL X  36      38.930  52.740  44.040  0.00  0.00            
ATOM    533  C   VAL X  36      36.650  49.280  43.720  0.00  0.00            
ATOM    534  O   VAL X  36      36.500  49.060  44.940  0.00  0.00            
ATOM    535  N   TYR X  37      36.230  48.370  42.870  0.00  0.00            
ATOM    536  H   TYR X  37      36.340  48.640  41.850  0.00  0.00            
ATOM    537  CA  TYR X  37      35.750  47.010  43.210  0.00  0.00            
ATOM    538  HA  TYR X  37      35.430  46.980  44.280  0.00  0.00            
ATOM    539  CB  TYR X  37      34.510  46.680  42.420  0.00  0.00            
ATOM    540  HB1 TYR X  37      34.140  45.650  42.700  0.00  0.00            
ATOM    541  HB2 TYR X  37      34.700  46.580  41.300  0.00  0.00            
ATOM    542  CG  TYR X  37      33.370  47.630  42.670  0.00  0.00            
ATOM    543  CD1 TYR X  37      33.260  48.670  41.740  0.00  0.00            
ATOM    544  HD1 TYR X  37      34.000  48.700  40.970  0.00  0.00            
ATOM    545  CE1 TYR X  37      32.220  49.590  41.900  0.00  0.00            
ATOM    546  HE1 TYR X  37      32.160  50.320  41.070  0.00  0.00            
ATOM    547  CZ  TYR X  37      31.310  49.500  43.000  0.00  0.00            
ATOM    548  OH  TYR X  37      30.300  50.360  43.030  0.00  0.00            
ATOM    549  HH  TYR X  37      29.640  50.230  43.780  0.00  0.00            
ATOM    550  CE2 TYR X  37      31.510  48.500  43.940  0.00  0.00            
ATOM    551  HE2 TYR X  37      30.840  48.480  44.860  0.00  0.00            
ATOM    552  CD2 TYR X  37      32.550  47.590  43.780  0.00  0.00            
ATOM    553  HD2 TYR X  37      32.770  46.830  44.570  0.00  0.00            
ATOM    554  C   TYR X  37      36.850  45.940  42.910  0.00  0.00            
ATOM    555  O   TYR X  37      37.290  45.750  41.810  0.00  0.00            
ATOM    556  N   CYS X  38      37.430  45.240  43.950  0.00  0.00            
ATOM    557  H   CYS X  38      36.960  45.370  44.840  0.00  0.00            
ATOM    558  CA  CYS X  38      38.660  44.450  43.930  0.00  0.00            
ATOM    559  HA  CYS X  38      38.650  43.890  43.020  0.00  0.00            
ATOM    560  CB  CYS X  38      39.830  45.500  43.950  0.00  0.00            
ATOM    561  HB1 CYS X  38      39.700  46.240  43.170  0.00  0.00            
ATOM    562  HB2 CYS X  38      40.780  44.940  43.800  0.00  0.00            
ATOM    563  SG  CYS X  38      40.050  46.420  45.500  0.00  0.00            
ATOM    564  HG  CYS X  38      38.760  46.790  45.540  0.00  0.00            
ATOM    565  C   CYS X  38      38.700  43.420  45.130  0.00  0.00            
ATOM    566  O   CYS X  38      37.870  43.530  46.060  0.00  0.00            
ATOM    567  N   PRO X  39      39.600  42.450  45.180  0.00  0.00            
ATOM    568  CD  PRO X  39      40.420  42.060  44.100  0.00  0.00            
ATOM    569  HD1 PRO X  39      41.340  42.660  44.060  0.00  0.00            
ATOM    570  HD2 PRO X  39      39.850  42.140  43.170  0.00  0.00            
ATOM    571  CG  PRO X  39      40.740  40.600  44.300  0.00  0.00            
ATOM    572  HG1 PRO X  39      41.760  40.370  43.930  0.00  0.00            
ATOM    573  HG2 PRO X  39      39.980  39.970  43.860  0.00  0.00            
ATOM    574  CB  PRO X  39      40.770  40.420  45.810  0.00  0.00            
ATOM    575  HB1 PRO X  39      41.740  40.730  46.240  0.00  0.00            
ATOM    576  HB2 PRO X  39      40.630  39.410  46.020  0.00  0.00            
ATOM    577  CA  PRO X  39      39.700  41.400  46.230  0.00  0.00            
ATOM    578  HA  PRO X  39      38.730  40.980  46.380  0.00  0.00            
ATOM    579  C   PRO X  39      40.140  42.060  47.580  0.00  0.00            
ATOM    580  O   PRO X  39      40.590  43.190  47.720  0.00  0.00            
ATOM    581  N   ARG X  40      40.120  41.270  48.660  0.00  0.00            
ATOM    582  H   ARG X  40      39.670  40.400  48.490  0.00  0.00            
ATOM    583  CA  ARG X  40      40.430  41.770  50.050  0.00  0.00            
ATOM    584  HA  ARG X  40      40.350  42.820  49.980  0.00  0.00            
ATOM    585  CB  ARG X  40      39.420  41.300  51.170  0.00  0.00            
ATOM    586  HB1 ARG X  40      38.390  41.600  50.780  0.00  0.00            
ATOM    587  HB2 ARG X  40      39.630  42.010  52.030  0.00  0.00            
ATOM    588  CG  ARG X  40      39.420  39.830  51.570  0.00  0.00            
ATOM    589  HG1 ARG X  40      40.400  39.490  51.830  0.00  0.00            
ATOM    590  HG2 ARG X  40      39.030  39.210  50.720  0.00  0.00            
ATOM    591  CD  ARG X  40      38.410  39.550  52.750  0.00  0.00            
ATOM    592  HD1 ARG X  40      37.460  39.930  52.400  0.00  0.00            
ATOM    593  HD2 ARG X  40      38.750  40.100  53.720  0.00  0.00            
ATOM    594  NE  ARG X  40      38.320  38.060  52.930  0.00  0.00            
ATOM    595  HE  ARG X  40      38.570  37.490  52.190  0.00  0.00            
ATOM    596  CZ  ARG X  40      38.090  37.400  54.070  0.00  0.00            
ATOM    597  NH1 ARG X  40      37.680  37.960  55.190  0.00  0.00            
ATOM    598 HH11 ARG X  40      37.590  38.960  55.260  0.00  0.00            
ATOM    599 HH12 ARG X  40      37.430  37.340  55.890  0.00  0.00            
ATOM    600  NH2 ARG X  40      38.250  36.110  54.180  0.00  0.00            
ATOM    601 HH21 ARG X  40      38.480  35.650  53.370  0.00  0.00            
ATOM    602 HH22 ARG X  40      38.120  35.620  55.020  0.00  0.00            
ATOM    603  C   ARG X  40      41.910  41.560  50.440  0.00  0.00            
ATOM    604  O   ARG X  40      42.530  42.450  51.100  0.00  0.00            
ATOM    605  N   HID X  41      42.460  40.410  50.130  0.00  0.00            
ATOM    606  H   HID X  41      41.810  39.730  49.720  0.00  0.00            
ATOM    607  CA  HID X  41      43.780  39.940  50.580  0.00  0.00            
ATOM    608  HA  HID X  41      43.880  40.080  51.670  0.00  0.00            
ATOM    609  CB  HID X  41      43.880  38.380  50.230  0.00  0.00            
ATOM    610  HB1 HID X  41      42.950  37.830  50.450  0.00  0.00            
ATOM    611  HB2 HID X  41      44.690  38.050  50.890  0.00  0.00            
ATOM    612  CG  HID X  41      44.270  38.180  48.830  0.00  0.00            
ATOM    613  ND1 HID X  41      45.510  37.940  48.430  0.00  0.00            
ATOM    614  HD1 HID X  41      46.280  37.740  49.080  0.00  0.00            
ATOM    615  CE1 HID X  41      45.570  37.750  47.110  0.00  0.00            
ATOM    616  HE1 HID X  41      46.430  37.460  46.550  0.00  0.00            
ATOM    617  NE2 HID X  41      44.300  37.950  46.600  0.00  0.00            
ATOM    618  CD2 HID X  41      43.500  38.140  47.750  0.00  0.00            
ATOM    619  HD2 HID X  41      42.420  38.130  47.730  0.00  0.00            
ATOM    620  C   HID X  41      45.020  40.750  50.140  0.00  0.00            
ATOM    621  O   HID X  41      46.090  40.420  50.580  0.00  0.00            
ATOM    622  N   VAL X  42      44.950  41.860  49.370  0.00  0.00            
ATOM    623  H   VAL X  42      44.030  42.070  49.050  0.00  0.00            
ATOM    624  CA  VAL X  42      46.150  42.680  49.180  0.00  0.00            
ATOM    625  HA  VAL X  42      46.810  42.010  48.620  0.00  0.00            
ATOM    626  CB  VAL X  42      45.820  43.890  48.270  0.00  0.00            
ATOM    627  HB  VAL X  42      45.020  43.630  47.590  0.00  0.00            
ATOM    628  CG1 VAL X  42      45.260  45.120  49.050  0.00  0.00            
ATOM    629 HG11 VAL X  42      44.340  44.820  49.490  0.00  0.00            
ATOM    630 HG12 VAL X  42      46.060  45.420  49.810  0.00  0.00            
ATOM    631 HG13 VAL X  42      45.110  45.980  48.370  0.00  0.00            
ATOM    632  CG2 VAL X  42      47.050  44.390  47.500  0.00  0.00            
ATOM    633 HG21 VAL X  42      47.540  43.590  46.990  0.00  0.00            
ATOM    634 HG22 VAL X  42      46.880  45.240  46.900  0.00  0.00            
ATOM    635 HG23 VAL X  42      47.780  44.720  48.210  0.00  0.00            
ATOM    636  C   VAL X  42      46.940  43.140  50.480  0.00  0.00            
ATOM    637  O   VAL X  42      48.070  43.460  50.320  0.00  0.00            
ATOM    638  N   ILE X  43      46.300  43.200  51.660  0.00  0.00            
ATOM    639  H   ILE X  43      45.280  43.080  51.570  0.00  0.00            
ATOM    640  CA  ILE X  43      46.780  43.820  52.960  0.00  0.00            
ATOM    641  HA  ILE X  43      47.200  44.820  52.620  0.00  0.00            
ATOM    642  CB  ILE X  43      45.560  44.170  53.880  0.00  0.00            
ATOM    643  HB  ILE X  43      45.810  44.530  54.830  0.00  0.00            
ATOM    644  CG2 ILE X  43      44.810  45.320  53.310  0.00  0.00            
ATOM    645 HG21 ILE X  43      45.520  46.060  53.070  0.00  0.00            
ATOM    646 HG22 ILE X  43      44.310  45.040  52.380  0.00  0.00            
ATOM    647 HG23 ILE X  43      44.120  45.780  53.980  0.00  0.00            
ATOM    648  CG1 ILE X  43      44.730  42.980  54.240  0.00  0.00            
ATOM    649 HG11 ILE X  43      45.380  42.280  54.750  0.00  0.00            
ATOM    650 HG12 ILE X  43      44.410  42.430  53.390  0.00  0.00            
ATOM    651  CD  ILE X  43      43.520  43.310  55.150  0.00  0.00            
ATOM    652  HD1 ILE X  43      43.790  43.920  55.980  0.00  0.00            
ATOM    653  HD2 ILE X  43      42.740  43.800  54.560  0.00  0.00            
ATOM    654  HD3 ILE X  43      42.980  42.380  55.450  0.00  0.00            
ATOM    655  C   ILE X  43      47.860  42.970  53.660  0.00  0.00            
ATOM    656  O   ILE X  43      48.310  43.380  54.710  0.00  0.00            
ATOM    657  N   CYS X  44      48.200  41.790  53.110  0.00  0.00            
ATOM    658  H   CYS X  44      47.860  41.640  52.150  0.00  0.00            
ATOM    659  CA  CYS X  44      49.230  40.890  53.580  0.00  0.00            
ATOM    660  HA  CYS X  44      49.810  41.450  54.320  0.00  0.00            
ATOM    661  CB  CYS X  44      48.720  39.720  54.320  0.00  0.00            
ATOM    662  HB1 CYS X  44      49.520  39.170  54.760  0.00  0.00            
ATOM    663  HB2 CYS X  44      48.260  39.060  53.600  0.00  0.00            
ATOM    664  SG  CYS X  44      47.470  40.060  55.570  0.00  0.00            
ATOM    665  HG  CYS X  44      48.260  40.490  56.520  0.00  0.00            
ATOM    666  C   CYS X  44      50.260  40.480  52.470  0.00  0.00            
ATOM    667  O   CYS X  44      49.980  40.650  51.280  0.00  0.00            
ATOM    668  N   THR X  45      51.370  39.970  52.930  0.00  0.00            
ATOM    669  H   THR X  45      51.470  39.850  53.960  0.00  0.00            
ATOM    670  CA  THR X  45      52.350  39.230  52.130  0.00  0.00            
ATOM    671  HA  THR X  45      52.480  39.700  51.130  0.00  0.00            
ATOM    672  CB  THR X  45      53.790  39.180  52.770  0.00  0.00            
ATOM    673  HB  THR X  45      53.940  40.240  53.040  0.00  0.00            
ATOM    674  CG2 THR X  45      54.150  38.340  53.980  0.00  0.00            
ATOM    675 HG21 THR X  45      54.050  37.260  53.850  0.00  0.00            
ATOM    676 HG22 THR X  45      55.180  38.600  54.280  0.00  0.00            
ATOM    677 HG23 THR X  45      53.570  38.710  54.900  0.00  0.00            
ATOM    678  OG1 THR X  45      54.610  38.800  51.660  0.00  0.00            
ATOM    679  HG1 THR X  45      55.430  39.300  51.830  0.00  0.00            
ATOM    680  C   THR X  45      51.860  37.800  51.800  0.00  0.00            
ATOM    681  O   THR X  45      51.270  37.170  52.680  0.00  0.00            
ATOM    682  N   SER X  46      52.290  37.330  50.640  0.00  0.00            
ATOM    683  H   SER X  46      52.750  37.990  49.950  0.00  0.00            
ATOM    684  CA  SER X  46      51.970  36.050  50.050  0.00  0.00            
ATOM    685  HA  SER X  46      50.940  36.020  49.650  0.00  0.00            
ATOM    686  CB  SER X  46      52.960  35.790  48.960  0.00  0.00            
ATOM    687  HB1 SER X  46      52.770  34.820  48.460  0.00  0.00            
ATOM    688  HB2 SER X  46      53.960  35.870  49.340  0.00  0.00            
ATOM    689  OG  SER X  46      52.840  36.840  47.900  0.00  0.00            
ATOM    690  HG  SER X  46      53.240  36.420  47.100  0.00  0.00            
ATOM    691  C   SER X  46      52.120  34.870  51.000  0.00  0.00            
ATOM    692  O   SER X  46      51.360  33.870  50.900  0.00  0.00            
ATOM    693  N   GLU X  47      52.960  34.920  52.060  0.00  0.00            
ATOM    694  H   GLU X  47      53.400  35.830  52.200  0.00  0.00            
ATOM    695  CA  GLU X  47      53.210  33.800  53.000  0.00  0.00            
ATOM    696  HA  GLU X  47      53.110  32.840  52.500  0.00  0.00            
ATOM    697  CB  GLU X  47      54.690  33.850  53.460  0.00  0.00            
ATOM    698  HB1 GLU X  47      54.910  34.790  53.910  0.00  0.00            
ATOM    699  HB2 GLU X  47      55.350  33.690  52.640  0.00  0.00            
ATOM    700  CG  GLU X  47      55.020  32.800  54.540  0.00  0.00            
ATOM    701  HG1 GLU X  47      54.820  31.750  54.150  0.00  0.00            
ATOM    702  HG2 GLU X  47      54.450  32.930  55.430  0.00  0.00            
ATOM    703  CD  GLU X  47      56.520  32.850  54.910  0.00  0.00            
ATOM    704  OE1 GLU X  47      56.770  33.580  55.860  0.00  0.00            
ATOM    705  OE2 GLU X  47      57.440  32.200  54.400  0.00  0.00            
ATOM    706  C   GLU X  47      52.160  33.870  54.140  0.00  0.00            
ATOM    707  O   GLU X  47      51.710  32.800  54.610  0.00  0.00            
ATOM    708  N   ASP X  48      51.810  35.060  54.580  0.00  0.00            
ATOM    709  H   ASP X  48      52.090  35.880  54.140  0.00  0.00            
ATOM    710  CA  ASP X  48      50.990  35.250  55.760  0.00  0.00            
ATOM    711  HA  ASP X  48      51.380  34.670  56.560  0.00  0.00            
ATOM    712  CB  ASP X  48      51.120  36.790  56.190  0.00  0.00            
ATOM    713  HB1 ASP X  48      50.450  37.110  56.970  0.00  0.00            
ATOM    714  HB2 ASP X  48      50.950  37.410  55.280  0.00  0.00            
ATOM    715  CG  ASP X  48      52.560  37.190  56.790  0.00  0.00            
ATOM    716  OD1 ASP X  48      53.530  36.390  56.860  0.00  0.00            
ATOM    717  OD2 ASP X  48      52.590  38.270  57.360  0.00  0.00            
ATOM    718  C   ASP X  48      49.520  34.920  55.510  0.00  0.00            
ATOM    719  O   ASP X  48      48.600  34.880  56.330  0.00  0.00            
ATOM    720  N   MET X  49      49.180  34.680  54.180  0.00  0.00            
ATOM    721  H   MET X  49      49.940  34.840  53.530  0.00  0.00            
ATOM    722  CA  MET X  49      47.930  34.290  53.600  0.00  0.00            
ATOM    723  HA  MET X  49      47.040  34.760  54.150  0.00  0.00            
ATOM    724  CB  MET X  49      47.930  34.700  52.150  0.00  0.00            
ATOM    725  HB1 MET X  49      47.160  34.240  51.590  0.00  0.00            
ATOM    726  HB2 MET X  49      48.790  34.280  51.650  0.00  0.00            
ATOM    727  CG  MET X  49      47.960  36.170  51.910  0.00  0.00            
ATOM    728  HG1 MET X  49      48.900  36.640  52.310  0.00  0.00            
ATOM    729  HG2 MET X  49      47.170  36.730  52.400  0.00  0.00            
ATOM    730  SD  MET X  49      47.690  36.610  50.130  0.00  0.00            
ATOM    731  CE  MET X  49      48.290  38.330  50.050  0.00  0.00            
ATOM    732  HE1 MET X  49      48.090  38.800  49.100  0.00  0.00            
ATOM    733  HE2 MET X  49      47.860  38.970  50.870  0.00  0.00            
ATOM    734  HE3 MET X  49      49.390  38.320  50.190  0.00  0.00            
ATOM    735  C   MET X  49      47.560  32.770  53.840  0.00  0.00            
ATOM    736  O   MET X  49      46.500  32.370  53.370  0.00  0.00            
ATOM    737  N   LEU X  50      48.300  31.980  54.720  0.00  0.00            
ATOM    738  H   LEU X  50      49.090  32.390  55.120  0.00  0.00            
ATOM    739  CA  LEU X  50      47.910  30.570  55.070  0.00  0.00            
ATOM    740  HA  LEU X  50      47.570  29.990  54.180  0.00  0.00            
ATOM    741  CB  LEU X  50      49.230  29.840  55.530  0.00  0.00            
ATOM    742  HB1 LEU X  50      49.580  30.160  56.500  0.00  0.00            
ATOM    743  HB2 LEU X  50      49.920  30.050  54.710  0.00  0.00            
ATOM    744  CG  LEU X  50      49.200  28.280  55.580  0.00  0.00            
ATOM    745  HG  LEU X  50      48.510  27.990  56.380  0.00  0.00            
ATOM    746  CD1 LEU X  50      48.700  27.530  54.290  0.00  0.00            
ATOM    747 HD11 LEU X  50      48.750  26.490  54.390  0.00  0.00            
ATOM    748 HD12 LEU X  50      47.640  27.700  54.070  0.00  0.00            
ATOM    749 HD13 LEU X  50      49.280  27.790  53.390  0.00  0.00            
ATOM    750  CD2 LEU X  50      50.610  27.740  55.890  0.00  0.00            
ATOM    751 HD21 LEU X  50      51.310  27.680  55.010  0.00  0.00            
ATOM    752 HD22 LEU X  50      50.970  28.250  56.740  0.00  0.00            
ATOM    753 HD23 LEU X  50      50.510  26.680  56.280  0.00  0.00            
ATOM    754  C   LEU X  50      46.850  30.410  56.120  0.00  0.00            
ATOM    755  O   LEU X  50      46.070  29.490  56.120  0.00  0.00            
ATOM    756  N   ASN X  51      46.850  31.310  57.140  0.00  0.00            
ATOM    757  H   ASN X  51      47.560  32.020  57.130  0.00  0.00            
ATOM    758  CA  ASN X  51      45.800  31.490  58.090  0.00  0.00            
ATOM    759  HA  ASN X  51      44.830  31.190  57.610  0.00  0.00            
ATOM    760  CB  ASN X  51      46.130  30.590  59.330  0.00  0.00            
ATOM    761  HB1 ASN X  51      47.130  30.790  59.820  0.00  0.00            
ATOM    762  HB2 ASN X  51      46.150  29.560  58.980  0.00  0.00            
ATOM    763  CG  ASN X  51      45.020  30.700  60.330  0.00  0.00            
ATOM    764  OD1 ASN X  51      43.870  30.970  59.980  0.00  0.00            
ATOM    765  ND2 ASN X  51      45.240  30.500  61.620  0.00  0.00            
ATOM    766 HD21 ASN X  51      46.180  30.200  62.000  0.00  0.00            
ATOM    767 HD22 ASN X  51      44.540  30.550  62.370  0.00  0.00            
ATOM    768  C   ASN X  51      45.600  32.980  58.410  0.00  0.00            
ATOM    769  O   ASN X  51      46.190  33.430  59.400  0.00  0.00            
ATOM    770  N   PRO X  52      45.040  33.810  57.510  0.00  0.00            
ATOM    771  CD  PRO X  52      44.450  33.460  56.190  0.00  0.00            
ATOM    772  HD1 PRO X  52      43.670  32.710  56.260  0.00  0.00            
ATOM    773  HD2 PRO X  52      45.290  33.230  55.490  0.00  0.00            
ATOM    774  CG  PRO X  52      43.870  34.730  55.700  0.00  0.00            
ATOM    775  HG1 PRO X  52      42.810  34.750  56.090  0.00  0.00            
ATOM    776  HG2 PRO X  52      43.850  34.800  54.620  0.00  0.00            
ATOM    777  CB  PRO X  52      44.720  35.840  56.280  0.00  0.00            
ATOM    778  HB1 PRO X  52      44.090  36.730  56.240  0.00  0.00            
ATOM    779  HB2 PRO X  52      45.570  35.900  55.640  0.00  0.00            
ATOM    780  CA  PRO X  52      45.080  35.270  57.680  0.00  0.00            
ATOM    781  HA  PRO X  52      46.060  35.710  57.930  0.00  0.00            
ATOM    782  C   PRO X  52      44.160  35.720  58.780  0.00  0.00            
ATOM    783  O   PRO X  52      43.300  34.970  59.290  0.00  0.00            
ATOM    784  N   ASN X  53      44.320  37.010  59.100  0.00  0.00            
ATOM    785  H   ASN X  53      44.930  37.660  58.540  0.00  0.00            
ATOM    786  CA  ASN X  53      43.640  37.810  60.190  0.00  0.00            
ATOM    787  HA  ASN X  53      42.680  37.300  60.610  0.00  0.00            
ATOM    788  CB  ASN X  53      44.630  38.100  61.300  0.00  0.00            
ATOM    789  HB1 ASN X  53      45.470  38.750  61.020  0.00  0.00            
ATOM    790  HB2 ASN X  53      45.110  37.060  61.450  0.00  0.00            
ATOM    791  CG  ASN X  53      44.090  38.490  62.620  0.00  0.00            
ATOM    792  OD1 ASN X  53      42.870  38.470  62.840  0.00  0.00            
ATOM    793  ND2 ASN X  53      44.960  38.770  63.540  0.00  0.00            
ATOM    794 HD21 ASN X  53      45.970  38.670  63.390  0.00  0.00            
ATOM    795 HD22 ASN X  53      44.610  39.120  64.420  0.00  0.00            
ATOM    796  C   ASN X  53      43.080  39.120  59.600  0.00  0.00            
ATOM    797  O   ASN X  53      43.180  40.190  60.200  0.00  0.00            
ATOM    798  N   TYR X  54      42.610  39.130  58.350  0.00  0.00            
ATOM    799  H   TYR X  54      42.430  38.250  57.890  0.00  0.00            
ATOM    800  CA  TYR X  54      42.340  40.330  57.540  0.00  0.00            
ATOM    801  HA  TYR X  54      43.250  40.710  57.170  0.00  0.00            
ATOM    802  CB  TYR X  54      41.540  39.920  56.270  0.00  0.00            
ATOM    803  HB1 TYR X  54      41.370  40.810  55.690  0.00  0.00            
ATOM    804  HB2 TYR X  54      40.530  39.660  56.620  0.00  0.00            
ATOM    805  CG  TYR X  54      42.120  38.930  55.250  0.00  0.00            
ATOM    806  CD1 TYR X  54      43.330  39.210  54.600  0.00  0.00            
ATOM    807  HD1 TYR X  54      43.930  40.120  54.770  0.00  0.00            
ATOM    808  CE1 TYR X  54      43.880  38.250  53.720  0.00  0.00            
ATOM    809  HE1 TYR X  54      44.810  38.280  53.190  0.00  0.00            
ATOM    810  CZ  TYR X  54      43.100  37.030  53.470  0.00  0.00            
ATOM    811  OH  TYR X  54      43.570  36.140  52.610  0.00  0.00            
ATOM    812  HH  TYR X  54      42.930  35.490  52.360  0.00  0.00            
ATOM    813  CE2 TYR X  54      41.820  36.810  54.040  0.00  0.00            
ATOM    814  HE2 TYR X  54      41.210  36.070  53.660  0.00  0.00            
ATOM    815  CD2 TYR X  54      41.470  37.680  55.100  0.00  0.00            
ATOM    816  HD2 TYR X  54      40.500  37.470  55.570  0.00  0.00            
ATOM    817  C   TYR X  54      41.770  41.620  58.240  0.00  0.00            
ATOM    818  O   TYR X  54      42.420  42.670  58.070  0.00  0.00            
ATOM    819  N   GLU X  55      40.640  41.600  58.950  0.00  0.00            
ATOM    820  H   GLU X  55      40.230  40.630  59.010  0.00  0.00            
ATOM    821  CA  GLU X  55      40.080  42.770  59.620  0.00  0.00            
ATOM    822  HA  GLU X  55      39.820  43.570  58.880  0.00  0.00            
ATOM    823  CB  GLU X  55      38.820  42.260  60.300  0.00  0.00            
ATOM    824  HB1 GLU X  55      38.580  43.080  61.020  0.00  0.00            
ATOM    825  HB2 GLU X  55      38.950  41.350  60.940  0.00  0.00            
ATOM    826  CG  GLU X  55      37.650  42.070  59.330  0.00  0.00            
ATOM    827  HG1 GLU X  55      37.970  41.260  58.620  0.00  0.00            
ATOM    828  HG2 GLU X  55      37.540  42.970  58.680  0.00  0.00            
ATOM    829  CD  GLU X  55      36.330  41.720  60.030  0.00  0.00            
ATOM    830  OE1 GLU X  55      35.900  42.530  60.930  0.00  0.00            
ATOM    831  OE2 GLU X  55      35.830  40.620  59.820  0.00  0.00            
ATOM    832  C   GLU X  55      41.040  43.370  60.660  0.00  0.00            
ATOM    833  O   GLU X  55      40.960  44.600  60.780  0.00  0.00            
ATOM    834  N   ASP X  56      41.810  42.560  61.390  0.00  0.00            
ATOM    835  H   ASP X  56      41.770  41.590  61.130  0.00  0.00            
ATOM    836  CA  ASP X  56      42.760  42.960  62.370  0.00  0.00            
ATOM    837  HA  ASP X  56      42.340  43.760  62.910  0.00  0.00            
ATOM    838  CB  ASP X  56      43.040  41.840  63.370  0.00  0.00            
ATOM    839  HB1 ASP X  56      43.870  41.220  63.000  0.00  0.00            
ATOM    840  HB2 ASP X  56      42.110  41.250  63.550  0.00  0.00            
ATOM    841  CG  ASP X  56      43.530  42.300  64.760  0.00  0.00            
ATOM    842  OD1 ASP X  56      42.800  43.090  65.380  0.00  0.00            
ATOM    843  OD2 ASP X  56      44.640  41.960  65.170  0.00  0.00            
ATOM    844  C   ASP X  56      44.000  43.510  61.750  0.00  0.00            
ATOM    845  O   ASP X  56      44.860  44.060  62.420  0.00  0.00            
ATOM    846  N   LEU X  57      44.130  43.360  60.440  0.00  0.00            
ATOM    847  H   LEU X  57      43.380  42.920  59.920  0.00  0.00            
ATOM    848  CA  LEU X  57      45.070  44.080  59.680  0.00  0.00            
ATOM    849  HA  LEU X  57      45.840  44.440  60.350  0.00  0.00            
ATOM    850  CB  LEU X  57      45.790  43.180  58.710  0.00  0.00            
ATOM    851  HB1 LEU X  57      46.280  43.800  58.010  0.00  0.00            
ATOM    852  HB2 LEU X  57      45.180  42.570  58.140  0.00  0.00            
ATOM    853  CG  LEU X  57      46.930  42.380  59.310  0.00  0.00            
ATOM    854  HG  LEU X  57      47.170  42.840  60.330  0.00  0.00            
ATOM    855  CD1 LEU X  57      46.580  40.970  59.670  0.00  0.00            
ATOM    856 HD11 LEU X  57      45.790  41.150  60.470  0.00  0.00            
ATOM    857 HD12 LEU X  57      46.140  40.420  58.810  0.00  0.00            
ATOM    858 HD13 LEU X  57      47.490  40.530  59.970  0.00  0.00            
ATOM    859  CD2 LEU X  57      48.120  42.430  58.420  0.00  0.00            
ATOM    860 HD21 LEU X  57      47.800  42.220  57.410  0.00  0.00            
ATOM    861 HD22 LEU X  57      48.490  43.440  58.490  0.00  0.00            
ATOM    862 HD23 LEU X  57      48.830  41.680  58.740  0.00  0.00            
ATOM    863  C   LEU X  57      44.510  45.350  58.980  0.00  0.00            
ATOM    864  O   LEU X  57      45.230  46.310  58.670  0.00  0.00            
ATOM    865  N   LEU X  58      43.210  45.330  58.770  0.00  0.00            
ATOM    866  H   LEU X  58      42.740  44.460  58.800  0.00  0.00            
ATOM    867  CA  LEU X  58      42.500  46.550  58.350  0.00  0.00            
ATOM    868  HA  LEU X  58      43.010  46.970  57.490  0.00  0.00            
ATOM    869  CB  LEU X  58      41.070  46.210  57.920  0.00  0.00            
ATOM    870  HB1 LEU X  58      40.390  46.140  58.800  0.00  0.00            
ATOM    871  HB2 LEU X  58      41.140  45.300  57.350  0.00  0.00            
ATOM    872  CG  LEU X  58      40.360  47.280  56.930  0.00  0.00            
ATOM    873  HG  LEU X  58      40.260  48.200  57.520  0.00  0.00            
ATOM    874  CD1 LEU X  58      41.160  47.370  55.670  0.00  0.00            
ATOM    875 HD11 LEU X  58      41.960  48.130  55.800  0.00  0.00            
ATOM    876 HD12 LEU X  58      41.620  46.500  55.320  0.00  0.00            
ATOM    877 HD13 LEU X  58      40.580  47.730  54.850  0.00  0.00            
ATOM    878  CD2 LEU X  58      39.010  46.730  56.480  0.00  0.00            
ATOM    879 HD21 LEU X  58      39.260  45.800  55.930  0.00  0.00            
ATOM    880 HD22 LEU X  58      38.370  46.500  57.320  0.00  0.00            
ATOM    881 HD23 LEU X  58      38.410  47.430  55.840  0.00  0.00            
ATOM    882  C   LEU X  58      42.520  47.660  59.410  0.00  0.00            
ATOM    883  O   LEU X  58      42.520  48.860  59.090  0.00  0.00            
ATOM    884  N   ILE X  59      42.370  47.240  60.660  0.00  0.00            
ATOM    885  H   ILE X  59      42.240  46.280  60.860  0.00  0.00            
ATOM    886  CA  ILE X  59      42.700  48.090  61.770  0.00  0.00            
ATOM    887  HA  ILE X  59      42.150  49.030  61.650  0.00  0.00            
ATOM    888  CB  ILE X  59      42.050  47.700  63.170  0.00  0.00            
ATOM    889  HB  ILE X  59      41.090  47.240  62.840  0.00  0.00            
ATOM    890  CG2 ILE X  59      42.790  46.570  63.940  0.00  0.00            
ATOM    891 HG21 ILE X  59      42.100  45.940  64.510  0.00  0.00            
ATOM    892 HG22 ILE X  59      43.330  45.900  63.230  0.00  0.00            
ATOM    893 HG23 ILE X  59      43.660  46.950  64.550  0.00  0.00            
ATOM    894  CG1 ILE X  59      41.650  48.750  64.250  0.00  0.00            
ATOM    895 HG11 ILE X  59      42.590  49.350  64.480  0.00  0.00            
ATOM    896 HG12 ILE X  59      41.390  48.230  65.180  0.00  0.00            
ATOM    897  CD  ILE X  59      40.430  49.620  63.810  0.00  0.00            
ATOM    898  HD1 ILE X  59      40.360  50.500  64.430  0.00  0.00            
ATOM    899  HD2 ILE X  59      40.510  49.960  62.750  0.00  0.00            
ATOM    900  HD3 ILE X  59      39.500  49.030  63.880  0.00  0.00            
ATOM    901  C   ILE X  59      44.160  48.600  61.950  0.00  0.00            
ATOM    902  O   ILE X  59      44.390  49.530  62.750  0.00  0.00            
ATOM    903  N   ARG X  60      45.110  47.980  61.200  0.00  0.00            
ATOM    904  H   ARG X  60      44.840  47.090  60.770  0.00  0.00            
ATOM    905  CA  ARG X  60      46.600  48.300  61.180  0.00  0.00            
ATOM    906  HA  ARG X  60      46.840  48.820  62.090  0.00  0.00            
ATOM    907  CB  ARG X  60      47.560  47.150  61.090  0.00  0.00            
ATOM    908  HB1 ARG X  60      48.540  47.410  61.070  0.00  0.00            
ATOM    909  HB2 ARG X  60      47.290  46.450  60.310  0.00  0.00            
ATOM    910  CG  ARG X  60      47.330  46.390  62.420  0.00  0.00            
ATOM    911  HG1 ARG X  60      46.320  46.090  62.340  0.00  0.00            
ATOM    912  HG2 ARG X  60      47.440  46.890  63.350  0.00  0.00            
ATOM    913  CD  ARG X  60      48.260  45.130  62.550  0.00  0.00            
ATOM    914  HD1 ARG X  60      49.010  45.390  63.300  0.00  0.00            
ATOM    915  HD2 ARG X  60      48.670  44.950  61.560  0.00  0.00            
ATOM    916  NE  ARG X  60      47.520  43.950  63.110  0.00  0.00            
ATOM    917  HE  ARG X  60      46.530  44.090  63.140  0.00  0.00            
ATOM    918  CZ  ARG X  60      47.860  42.630  63.170  0.00  0.00            
ATOM    919  NH1 ARG X  60      49.080  42.320  62.780  0.00  0.00            
ATOM    920 HH11 ARG X  60      49.820  42.970  62.630  0.00  0.00            
ATOM    921 HH12 ARG X  60      49.310  41.330  62.840  0.00  0.00            
ATOM    922  NH2 ARG X  60      47.010  41.700  63.450  0.00  0.00            
ATOM    923 HH21 ARG X  60      46.100  41.930  63.840  0.00  0.00            
ATOM    924 HH22 ARG X  60      47.400  40.740  63.450  0.00  0.00            
ATOM    925  C   ARG X  60      46.780  49.270  60.020  0.00  0.00            
ATOM    926  O   ARG X  60      47.620  50.150  60.130  0.00  0.00            
ATOM    927  N   LYS X  61      45.990  49.190  58.900  0.00  0.00            
ATOM    928  H   LYS X  61      45.220  48.540  58.880  0.00  0.00            
ATOM    929  CA  LYS X  61      46.240  50.030  57.720  0.00  0.00            
ATOM    930  HA  LYS X  61      47.310  50.220  57.700  0.00  0.00            
ATOM    931  CB  LYS X  61      45.710  49.230  56.450  0.00  0.00            
ATOM    932  HB1 LYS X  61      45.730  49.950  55.620  0.00  0.00            
ATOM    933  HB2 LYS X  61      44.690  49.030  56.610  0.00  0.00            
ATOM    934  CG  LYS X  61      46.420  47.890  56.000  0.00  0.00            
ATOM    935  HG1 LYS X  61      46.040  47.500  55.050  0.00  0.00            
ATOM    936  HG2 LYS X  61      46.350  47.180  56.790  0.00  0.00            
ATOM    937  CD  LYS X  61      47.950  48.080  55.770  0.00  0.00            
ATOM    938  HD1 LYS X  61      48.250  48.350  56.840  0.00  0.00            
ATOM    939  HD2 LYS X  61      48.160  48.880  55.030  0.00  0.00            
ATOM    940  CE  LYS X  61      48.610  46.820  55.330  0.00  0.00            
ATOM    941  HE1 LYS X  61      48.380  46.540  54.280  0.00  0.00            
ATOM    942  HE2 LYS X  61      48.290  45.910  55.840  0.00  0.00            
ATOM    943  NZ  LYS X  61      50.050  47.160  55.510  0.00  0.00            
ATOM    944  HZ1 LYS X  61      50.240  47.290  56.500  0.00  0.00            
ATOM    945  HZ2 LYS X  61      50.690  46.390  55.320  0.00  0.00            
ATOM    946  HZ3 LYS X  61      50.320  48.040  55.080  0.00  0.00            
ATOM    947  C   LYS X  61      45.610  51.370  57.730  0.00  0.00            
ATOM    948  O   LYS X  61      44.630  51.670  58.390  0.00  0.00            
ATOM    949  N   SER X  62      46.190  52.280  56.890  0.00  0.00            
ATOM    950  H   SER X  62      46.920  51.950  56.340  0.00  0.00            
ATOM    951  CA  SER X  62      45.700  53.680  56.540  0.00  0.00            
ATOM    952  HA  SER X  62      44.700  53.870  56.820  0.00  0.00            
ATOM    953  CB  SER X  62      46.640  54.720  57.210  0.00  0.00            
ATOM    954  HB1 SER X  62      46.290  55.740  57.000  0.00  0.00            
ATOM    955  HB2 SER X  62      47.640  54.570  56.790  0.00  0.00            
ATOM    956  OG  SER X  62      46.720  54.700  58.610  0.00  0.00            
ATOM    957  HG  SER X  62      46.050  55.290  58.960  0.00  0.00            
ATOM    958  C   SER X  62      45.780  53.830  55.030  0.00  0.00            
ATOM    959  O   SER X  62      46.340  52.990  54.360  0.00  0.00            
ATOM    960  N   ASN X  63      45.180  54.910  54.490  0.00  0.00            
ATOM    961  H   ASN X  63      44.730  55.490  55.190  0.00  0.00            
ATOM    962  CA  ASN X  63      45.030  55.160  53.040  0.00  0.00            
ATOM    963  HA  ASN X  63      44.450  54.310  52.600  0.00  0.00            
ATOM    964  CB  ASN X  63      44.300  56.530  52.840  0.00  0.00            
ATOM    965  HB1 ASN X  63      44.170  56.870  51.810  0.00  0.00            
ATOM    966  HB2 ASN X  63      44.860  57.300  53.470  0.00  0.00            
ATOM    967  CG  ASN X  63      42.830  56.310  53.280  0.00  0.00            
ATOM    968  OD1 ASN X  63      42.140  55.300  53.070  0.00  0.00            
ATOM    969  ND2 ASN X  63      42.210  57.350  53.800  0.00  0.00            
ATOM    970 HD21 ASN X  63      42.750  58.210  54.010  0.00  0.00            
ATOM    971 HD22 ASN X  63      41.200  57.310  53.940  0.00  0.00            
ATOM    972  C   ASN X  63      46.320  55.330  52.240  0.00  0.00            
ATOM    973  O   ASN X  63      46.450  54.870  51.120  0.00  0.00            
ATOM    974  N   HIS X  64      47.320  55.930  52.870  0.00  0.00            
ATOM    975  H   HIS X  64      47.160  56.360  53.780  0.00  0.00            
ATOM    976  CA  HIS X  64      48.740  55.950  52.380  0.00  0.00            
ATOM    977  HA  HIS X  64      48.710  55.970  51.330  0.00  0.00            
ATOM    978  CB  HIS X  64      49.570  57.140  52.890  0.00  0.00            
ATOM    979  HB1 HIS X  64      49.010  58.040  52.740  0.00  0.00            
ATOM    980  HB2 HIS X  64      50.550  57.120  52.310  0.00  0.00            
ATOM    981  CG  HIS X  64      49.950  57.130  54.360  0.00  0.00            
ATOM    982  ND1 HIS X  64      49.650  56.100  55.250  0.00  0.00            
ATOM    983  CE1 HIS X  64      50.090  56.460  56.490  0.00  0.00            
ATOM    984  HE1 HIS X  64      49.790  55.980  57.430  0.00  0.00            
ATOM    985  NE2 HIS X  64      50.640  57.660  56.400  0.00  0.00            
ATOM    986  HE2 HIS X  64      51.020  58.290  57.120  0.00  0.00            
ATOM    987  CD2 HIS X  64      50.630  58.060  55.070  0.00  0.00            
ATOM    988  HD2 HIS X  64      51.040  58.960  54.600  0.00  0.00            
ATOM    989  C   HIS X  64      49.490  54.640  52.420  0.00  0.00            
ATOM    990  O   HIS X  64      50.550  54.500  51.730  0.00  0.00            
ATOM    991  N   ASN X  65      48.970  53.580  53.070  0.00  0.00            
ATOM    992  H   ASN X  65      48.090  53.720  53.630  0.00  0.00            
ATOM    993  CA  ASN X  65      49.530  52.200  52.850  0.00  0.00            
ATOM    994  HA  ASN X  65      50.670  52.280  52.670  0.00  0.00            
ATOM    995  CB  ASN X  65      49.250  51.370  54.150  0.00  0.00            
ATOM    996  HB1 ASN X  65      49.640  50.350  54.180  0.00  0.00            
ATOM    997  HB2 ASN X  65      48.170  51.190  54.230  0.00  0.00            
ATOM    998  CG  ASN X  65      49.740  52.000  55.430  0.00  0.00            
ATOM    999  OD1 ASN X  65      49.020  52.110  56.390  0.00  0.00            
ATOM   1000  ND2 ASN X  65      50.990  52.380  55.470  0.00  0.00            
ATOM   1001 HD21 ASN X  65      51.680  52.300  54.770  0.00  0.00            
ATOM   1002 HD22 ASN X  65      51.280  52.880  56.280  0.00  0.00            
ATOM   1003  C   ASN X  65      48.820  51.500  51.650  0.00  0.00            
ATOM   1004  O   ASN X  65      49.290  50.430  51.210  0.00  0.00            
ATOM   1005  N   PHE X  66      47.710  52.110  51.100  0.00  0.00            
ATOM   1006  H   PHE X  66      47.500  53.040  51.350  0.00  0.00            
ATOM   1007  CA  PHE X  66      47.090  51.570  49.910  0.00  0.00            
ATOM   1008  HA  PHE X  66      47.420  50.580  49.730  0.00  0.00            
ATOM   1009  CB  PHE X  66      45.510  51.520  50.010  0.00  0.00            
ATOM   1010  HB1 PHE X  66      45.180  51.220  49.010  0.00  0.00            
ATOM   1011  HB2 PHE X  66      45.110  52.550  50.180  0.00  0.00            
ATOM   1012  CG  PHE X  66      44.930  50.620  51.060  0.00  0.00            
ATOM   1013  CD1 PHE X  66      44.700  49.300  50.760  0.00  0.00            
ATOM   1014  HD1 PHE X  66      45.090  48.860  49.840  0.00  0.00            
ATOM   1015  CE1 PHE X  66      44.040  48.420  51.700  0.00  0.00            
ATOM   1016  HE1 PHE X  66      43.890  47.410  51.400  0.00  0.00            
ATOM   1017  CZ  PHE X  66      43.450  48.960  52.880  0.00  0.00            
ATOM   1018  HZ  PHE X  66      42.820  48.390  53.560  0.00  0.00            
ATOM   1019  CE2 PHE X  66      43.800  50.300  53.210  0.00  0.00            
ATOM   1020  HE2 PHE X  66      43.430  50.720  54.160  0.00  0.00            
ATOM   1021  CD2 PHE X  66      44.480  51.100  52.300  0.00  0.00            
ATOM   1022  HD2 PHE X  66      44.490  52.210  52.490  0.00  0.00            
ATOM   1023  C   PHE X  66      47.650  52.380  48.700  0.00  0.00            
ATOM   1024  O   PHE X  66      48.180  53.460  48.870  0.00  0.00            
ATOM   1025  N   LEU X  67      47.680  51.850  47.490  0.00  0.00            
ATOM   1026  H   LEU X  67      47.210  50.910  47.380  0.00  0.00            
ATOM   1027  CA  LEU X  67      48.290  52.440  46.320  0.00  0.00            
ATOM   1028  HA  LEU X  67      48.210  53.490  46.350  0.00  0.00            
ATOM   1029  CB  LEU X  67      49.790  52.140  46.270  0.00  0.00            
ATOM   1030  HB1 LEU X  67      49.910  51.150  45.960  0.00  0.00            
ATOM   1031  HB2 LEU X  67      50.310  52.190  47.270  0.00  0.00            
ATOM   1032  CG  LEU X  67      50.600  52.960  45.220  0.00  0.00            
ATOM   1033  HG  LEU X  67      50.160  53.970  45.130  0.00  0.00            
ATOM   1034  CD1 LEU X  67      51.990  53.140  45.750  0.00  0.00            
ATOM   1035 HD11 LEU X  67      51.970  53.510  46.720  0.00  0.00            
ATOM   1036 HD12 LEU X  67      52.600  52.280  45.690  0.00  0.00            
ATOM   1037 HD13 LEU X  67      52.470  53.860  45.140  0.00  0.00            
ATOM   1038  CD2 LEU X  67      50.690  52.330  43.850  0.00  0.00            
ATOM   1039 HD21 LEU X  67      49.710  52.060  43.580  0.00  0.00            
ATOM   1040 HD22 LEU X  67      51.220  52.930  43.020  0.00  0.00            
ATOM   1041 HD23 LEU X  67      51.220  51.330  43.880  0.00  0.00            
ATOM   1042  C   LEU X  67      47.490  51.940  45.130  0.00  0.00            
ATOM   1043  O   LEU X  67      47.240  50.720  44.970  0.00  0.00            
ATOM   1044  N   VAL X  68      47.170  52.770  44.130  0.00  0.00            
ATOM   1045  H   VAL X  68      47.330  53.780  44.320  0.00  0.00            
ATOM   1046  CA  VAL X  68      46.520  52.380  42.840  0.00  0.00            
ATOM   1047  HA  VAL X  68      46.460  51.270  42.790  0.00  0.00            
ATOM   1048  CB  VAL X  68      44.990  52.770  42.810  0.00  0.00            
ATOM   1049  HB  VAL X  68      44.930  53.850  43.020  0.00  0.00            
ATOM   1050  CG1 VAL X  68      44.360  52.490  41.420  0.00  0.00            
ATOM   1051 HG11 VAL X  68      44.780  53.050  40.600  0.00  0.00            
ATOM   1052 HG12 VAL X  68      44.440  51.430  41.190  0.00  0.00            
ATOM   1053 HG13 VAL X  68      43.350  52.820  41.440  0.00  0.00            
ATOM   1054  CG2 VAL X  68      44.200  52.000  43.850  0.00  0.00            
ATOM   1055 HG21 VAL X  68      43.090  52.180  43.700  0.00  0.00            
ATOM   1056 HG22 VAL X  68      44.480  50.980  43.590  0.00  0.00            
ATOM   1057 HG23 VAL X  68      44.590  52.340  44.860  0.00  0.00            
ATOM   1058  C   VAL X  68      47.350  52.970  41.670  0.00  0.00            
ATOM   1059  O   VAL X  68      47.940  54.090  41.790  0.00  0.00            
ATOM   1060  N   GLN X  69      47.440  52.300  40.520  0.00  0.00            
ATOM   1061  H   GLN X  69      46.840  51.490  40.460  0.00  0.00            
ATOM   1062  CA  GLN X  69      48.000  52.960  39.310  0.00  0.00            
ATOM   1063  HA  GLN X  69      47.960  54.080  39.420  0.00  0.00            
ATOM   1064  CB  GLN X  69      49.410  52.420  39.030  0.00  0.00            
ATOM   1065  HB1 GLN X  69      49.810  52.800  38.050  0.00  0.00            
ATOM   1066  HB2 GLN X  69      49.320  51.380  38.790  0.00  0.00            
ATOM   1067  CG  GLN X  69      50.420  52.800  40.050  0.00  0.00            
ATOM   1068  HG1 GLN X  69      50.130  52.430  41.010  0.00  0.00            
ATOM   1069  HG2 GLN X  69      50.540  53.840  40.170  0.00  0.00            
ATOM   1070  CD  GLN X  69      51.800  52.150  39.830  0.00  0.00            
ATOM   1071  OE1 GLN X  69      52.220  51.260  40.560  0.00  0.00            
ATOM   1072  NE2 GLN X  69      52.630  52.740  38.970  0.00  0.00            
ATOM   1073 HE21 GLN X  69      52.320  53.520  38.370  0.00  0.00            
ATOM   1074 HE22 GLN X  69      53.530  52.300  38.880  0.00  0.00            
ATOM   1075  C   GLN X  69      47.100  52.670  38.080  0.00  0.00            
ATOM   1076  O   GLN X  69      46.440  51.650  38.040  0.00  0.00            
ATOM   1077  N   ALA X  70      47.120  53.600  37.130  0.00  0.00            
ATOM   1078  H   ALA X  70      47.790  54.350  37.280  0.00  0.00            
ATOM   1079  CA  ALA X  70      46.260  53.630  35.920  0.00  0.00            
ATOM   1080  HA  ALA X  70      45.890  52.610  35.770  0.00  0.00            
ATOM   1081  CB  ALA X  70      45.060  54.560  36.150  0.00  0.00            
ATOM   1082  HB1 ALA X  70      44.360  54.610  35.270  0.00  0.00            
ATOM   1083  HB2 ALA X  70      44.450  54.200  36.990  0.00  0.00            
ATOM   1084  HB3 ALA X  70      45.450  55.570  36.410  0.00  0.00            
ATOM   1085  C   ALA X  70      46.980  54.020  34.700  0.00  0.00            
ATOM   1086  O   ALA X  70      47.520  55.180  34.660  0.00  0.00            
ATOM   1087  N   GLY X  71      47.020  53.210  33.620  0.00  0.00            
ATOM   1088  H   GLY X  71      46.500  52.350  33.740  0.00  0.00            
ATOM   1089  CA  GLY X  71      48.060  53.480  32.570  0.00  0.00            
ATOM   1090  HA1 GLY X  71      47.780  54.360  32.010  0.00  0.00            
ATOM   1091  HA2 GLY X  71      48.120  52.550  31.940  0.00  0.00            
ATOM   1092  C   GLY X  71      49.370  53.700  33.260  0.00  0.00            
ATOM   1093  O   GLY X  71      49.850  52.870  34.020  0.00  0.00            
ATOM   1094  N   ASN X  72      50.090  54.780  32.910  0.00  0.00            
ATOM   1095  H   ASN X  72      49.690  55.430  32.300  0.00  0.00            
ATOM   1096  CA  ASN X  72      51.340  55.250  33.560  0.00  0.00            
ATOM   1097  HA  ASN X  72      51.410  54.560  34.410  0.00  0.00            
ATOM   1098  CB  ASN X  72      52.570  55.130  32.690  0.00  0.00            
ATOM   1099  HB1 ASN X  72      53.450  55.100  33.350  0.00  0.00            
ATOM   1100  HB2 ASN X  72      52.750  56.040  32.120  0.00  0.00            
ATOM   1101  CG  ASN X  72      52.720  53.880  31.770  0.00  0.00            
ATOM   1102  OD1 ASN X  72      52.940  53.960  30.580  0.00  0.00            
ATOM   1103  ND2 ASN X  72      52.630  52.670  32.280  0.00  0.00            
ATOM   1104 HD21 ASN X  72      52.350  52.650  33.210  0.00  0.00            
ATOM   1105 HD22 ASN X  72      52.520  51.970  31.660  0.00  0.00            
ATOM   1106  C   ASN X  72      51.170  56.580  34.300  0.00  0.00            
ATOM   1107  O   ASN X  72      51.870  57.580  34.010  0.00  0.00            
ATOM   1108  N   VAL X  73      50.180  56.590  35.220  0.00  0.00            
ATOM   1109  H   VAL X  73      49.570  55.770  35.160  0.00  0.00            
ATOM   1110  CA  VAL X  73      49.810  57.640  36.280  0.00  0.00            
ATOM   1111  HA  VAL X  73      50.710  58.320  36.470  0.00  0.00            
ATOM   1112  CB  VAL X  73      48.690  58.500  35.720  0.00  0.00            
ATOM   1113  HB  VAL X  73      47.750  57.960  35.620  0.00  0.00            
ATOM   1114  CG1 VAL X  73      48.360  59.750  36.680  0.00  0.00            
ATOM   1115 HG11 VAL X  73      49.320  60.300  36.910  0.00  0.00            
ATOM   1116 HG12 VAL X  73      47.640  60.480  36.300  0.00  0.00            
ATOM   1117 HG13 VAL X  73      47.960  59.380  37.620  0.00  0.00            
ATOM   1118  CG2 VAL X  73      49.140  59.120  34.390  0.00  0.00            
ATOM   1119 HG21 VAL X  73      48.760  58.480  33.570  0.00  0.00            
ATOM   1120 HG22 VAL X  73      48.730  60.150  34.190  0.00  0.00            
ATOM   1121 HG23 VAL X  73      50.190  59.240  34.310  0.00  0.00            
ATOM   1122  C   VAL X  73      49.420  56.990  37.620  0.00  0.00            
ATOM   1123  O   VAL X  73      48.690  56.020  37.600  0.00  0.00            
ATOM   1124  N   GLN X  74      49.980  57.380  38.770  0.00  0.00            
ATOM   1125  H   GLN X  74      50.550  58.250  38.800  0.00  0.00            
ATOM   1126  CA  GLN X  74      49.470  56.870  40.130  0.00  0.00            
ATOM   1127  HA  GLN X  74      49.150  55.810  40.070  0.00  0.00            
ATOM   1128  CB  GLN X  74      50.760  56.810  40.940  0.00  0.00            
ATOM   1129  HB1 GLN X  74      51.050  57.860  41.110  0.00  0.00            
ATOM   1130  HB2 GLN X  74      51.640  56.380  40.360  0.00  0.00            
ATOM   1131  CG  GLN X  74      50.700  56.060  42.270  0.00  0.00            
ATOM   1132  HG1 GLN X  74      50.280  55.080  42.140  0.00  0.00            
ATOM   1133  HG2 GLN X  74      50.040  56.550  43.000  0.00  0.00            
ATOM   1134  CD  GLN X  74      52.090  55.760  42.710  0.00  0.00            
ATOM   1135  OE1 GLN X  74      52.820  55.010  42.030  0.00  0.00            
ATOM   1136  NE2 GLN X  74      52.600  56.170  43.850  0.00  0.00            
ATOM   1137 HE21 GLN X  74      52.110  56.780  44.460  0.00  0.00            
ATOM   1138 HE22 GLN X  74      53.520  55.770  44.090  0.00  0.00            
ATOM   1139  C   GLN X  74      48.400  57.730  40.810  0.00  0.00            
ATOM   1140  O   GLN X  74      48.380  58.960  40.610  0.00  0.00            
ATOM   1141  N   LEU X  75      47.490  57.040  41.550  0.00  0.00            
ATOM   1142  H   LEU X  75      47.670  56.080  41.770  0.00  0.00            
ATOM   1143  CA  LEU X  75      46.300  57.700  42.130  0.00  0.00            
ATOM   1144  HA  LEU X  75      46.360  58.750  41.900  0.00  0.00            
ATOM   1145  CB  LEU X  75      44.980  57.100  41.510  0.00  0.00            
ATOM   1146  HB1 LEU X  75      44.080  57.490  41.990  0.00  0.00            
ATOM   1147  HB2 LEU X  75      44.850  56.030  41.820  0.00  0.00            
ATOM   1148  CG  LEU X  75      44.870  57.250  39.960  0.00  0.00            
ATOM   1149  HG  LEU X  75      45.730  56.780  39.500  0.00  0.00            
ATOM   1150  CD1 LEU X  75      43.640  56.580  39.400  0.00  0.00            
ATOM   1151 HD11 LEU X  75      42.660  56.850  39.910  0.00  0.00            
ATOM   1152 HD12 LEU X  75      43.690  56.680  38.270  0.00  0.00            
ATOM   1153 HD13 LEU X  75      43.730  55.510  39.630  0.00  0.00            
ATOM   1154  CD2 LEU X  75      44.810  58.660  39.330  0.00  0.00            
ATOM   1155 HD21 LEU X  75      44.030  59.310  39.750  0.00  0.00            
ATOM   1156 HD22 LEU X  75      45.790  59.200  39.510  0.00  0.00            
ATOM   1157 HD23 LEU X  75      44.610  58.590  38.280  0.00  0.00            
ATOM   1158  C   LEU X  75      46.380  57.750  43.600  0.00  0.00            
ATOM   1159  O   LEU X  75      47.000  56.870  44.230  0.00  0.00            
ATOM   1160  N   ARG X  76      45.770  58.690  44.240  0.00  0.00            
ATOM   1161  H   ARG X  76      45.240  59.290  43.660  0.00  0.00            
ATOM   1162  CA  ARG X  76      45.740  58.840  45.730  0.00  0.00            
ATOM   1163  HA  ARG X  76      46.620  58.400  46.290  0.00  0.00            
ATOM   1164  CB  ARG X  76      45.700  60.360  45.950  0.00  0.00            
ATOM   1165  HB1 ARG X  76      44.850  60.860  45.470  0.00  0.00            
ATOM   1166  HB2 ARG X  76      46.660  60.710  45.600  0.00  0.00            
ATOM   1167  CG  ARG X  76      45.780  60.750  47.420  0.00  0.00            
ATOM   1168  HG1 ARG X  76      46.390  60.080  47.970  0.00  0.00            
ATOM   1169  HG2 ARG X  76      44.820  60.620  48.030  0.00  0.00            
ATOM   1170  CD  ARG X  76      46.320  62.180  47.760  0.00  0.00            
ATOM   1171  HD1 ARG X  76      47.250  62.140  47.230  0.00  0.00            
ATOM   1172  HD2 ARG X  76      46.550  62.290  48.850  0.00  0.00            
ATOM   1173  NE  ARG X  76      45.480  63.290  47.280  0.00  0.00            
ATOM   1174  HE  ARG X  76      44.620  63.050  46.790  0.00  0.00            
ATOM   1175  CZ  ARG X  76      45.800  64.540  47.340  0.00  0.00            
ATOM   1176  NH1 ARG X  76      46.870  64.940  47.930  0.00  0.00            
ATOM   1177 HH11 ARG X  76      47.390  64.240  48.440  0.00  0.00            
ATOM   1178 HH12 ARG X  76      47.010  66.010  47.920  0.00  0.00            
ATOM   1179  NH2 ARG X  76      45.010  65.450  46.900  0.00  0.00            
ATOM   1180 HH21 ARG X  76      44.110  65.150  46.510  0.00  0.00            
ATOM   1181 HH22 ARG X  76      45.410  66.380  46.780  0.00  0.00            
ATOM   1182  C   ARG X  76      44.450  58.220  46.240  0.00  0.00            
ATOM   1183  O   ARG X  76      43.410  58.560  45.710  0.00  0.00            
ATOM   1184  N   VAL X  77      44.490  57.280  47.210  0.00  0.00            
ATOM   1185  H   VAL X  77      45.430  57.100  47.520  0.00  0.00            
ATOM   1186  CA  VAL X  77      43.310  56.710  47.970  0.00  0.00            
ATOM   1187  HA  VAL X  77      42.430  56.740  47.310  0.00  0.00            
ATOM   1188  CB  VAL X  77      43.640  55.320  48.660  0.00  0.00            
ATOM   1189  HB  VAL X  77      44.530  55.360  49.330  0.00  0.00            
ATOM   1190  CG1 VAL X  77      42.350  54.820  49.400  0.00  0.00            
ATOM   1191 HG11 VAL X  77      41.470  54.810  48.700  0.00  0.00            
ATOM   1192 HG12 VAL X  77      42.520  53.750  49.700  0.00  0.00            
ATOM   1193 HG13 VAL X  77      42.170  55.410  50.290  0.00  0.00            
ATOM   1194  CG2 VAL X  77      44.030  54.290  47.540  0.00  0.00            
ATOM   1195 HG21 VAL X  77      43.330  54.510  46.770  0.00  0.00            
ATOM   1196 HG22 VAL X  77      45.080  54.500  47.300  0.00  0.00            
ATOM   1197 HG23 VAL X  77      44.050  53.310  47.890  0.00  0.00            
ATOM   1198  C   VAL X  77      43.120  57.630  49.060  0.00  0.00            
ATOM   1199  O   VAL X  77      44.050  58.330  49.590  0.00  0.00            
ATOM   1200  N   ILE X  78      41.860  57.770  49.520  0.00  0.00            
ATOM   1201  H   ILE X  78      41.250  57.230  48.870  0.00  0.00            
ATOM   1202  CA  ILE X  78      41.210  58.690  50.490  0.00  0.00            
ATOM   1203  HA  ILE X  78      41.970  59.030  51.120  0.00  0.00            
ATOM   1204  CB  ILE X  78      40.730  59.920  49.710  0.00  0.00            
ATOM   1205  HB  ILE X  78      40.260  60.490  50.490  0.00  0.00            
ATOM   1206  CG2 ILE X  78      41.800  60.820  49.130  0.00  0.00            
ATOM   1207 HG21 ILE X  78      41.440  61.810  48.830  0.00  0.00            
ATOM   1208 HG22 ILE X  78      42.540  60.940  49.860  0.00  0.00            
ATOM   1209 HG23 ILE X  78      42.200  60.280  48.280  0.00  0.00            
ATOM   1210  CG1 ILE X  78      39.710  59.680  48.600  0.00  0.00            
ATOM   1211 HG11 ILE X  78      39.060  58.930  48.890  0.00  0.00            
ATOM   1212 HG12 ILE X  78      40.320  59.270  47.770  0.00  0.00            
ATOM   1213  CD  ILE X  78      38.890  60.940  48.270  0.00  0.00            
ATOM   1214  HD1 ILE X  78      39.370  61.670  47.610  0.00  0.00            
ATOM   1215  HD2 ILE X  78      37.890  60.640  47.820  0.00  0.00            
ATOM   1216  HD3 ILE X  78      38.630  61.310  49.210  0.00  0.00            
ATOM   1217  C   ILE X  78      40.090  57.950  51.320  0.00  0.00            
ATOM   1218  O   ILE X  78      39.480  58.450  52.280  0.00  0.00            
ATOM   1219  N   GLY X  79      39.780  56.670  50.940  0.00  0.00            
ATOM   1220  H   GLY X  79      40.250  56.260  50.170  0.00  0.00            
ATOM   1221  CA  GLY X  79      38.940  55.730  51.750  0.00  0.00            
ATOM   1222  HA1 GLY X  79      37.860  55.940  51.530  0.00  0.00            
ATOM   1223  HA2 GLY X  79      39.100  55.930  52.780  0.00  0.00            
ATOM   1224  C   GLY X  79      39.200  54.210  51.370  0.00  0.00            
ATOM   1225  O   GLY X  79      39.670  53.870  50.270  0.00  0.00            
ATOM   1226  N   HIS X  80      39.020  53.320  52.370  0.00  0.00            
ATOM   1227  H   HIS X  80      38.660  53.710  53.240  0.00  0.00            
ATOM   1228  CA  HIS X  80      39.160  51.840  52.360  0.00  0.00            
ATOM   1229  HA  HIS X  80      38.940  51.540  51.300  0.00  0.00            
ATOM   1230  CB  HIS X  80      40.580  51.460  52.720  0.00  0.00            
ATOM   1231  HB1 HIS X  80      41.260  52.050  52.100  0.00  0.00            
ATOM   1232  HB2 HIS X  80      40.760  50.340  52.430  0.00  0.00            
ATOM   1233  CG  HIS X  80      41.110  51.810  54.080  0.00  0.00            
ATOM   1234  ND1 HIS X  80      41.560  53.080  54.470  0.00  0.00            
ATOM   1235  HD1 HIS X  80      41.780  53.880  53.880  0.00  0.00            
ATOM   1236  CE1 HIS X  80      41.860  52.960  55.790  0.00  0.00            
ATOM   1237  HE1 HIS X  80      42.270  53.770  56.350  0.00  0.00            
ATOM   1238  NE2 HIS X  80      41.670  51.750  56.320  0.00  0.00            
ATOM   1239  CD2 HIS X  80      41.070  51.040  55.230  0.00  0.00            
ATOM   1240  HD2 HIS X  80      40.770  50.040  55.360  0.00  0.00            
ATOM   1241  C   HIS X  80      38.110  51.230  53.290  0.00  0.00            
ATOM   1242  O   HIS X  80      38.010  51.580  54.480  0.00  0.00            
ATOM   1243  N   SER X  81      37.350  50.330  52.720  0.00  0.00            
ATOM   1244  H   SER X  81      37.520  50.010  51.770  0.00  0.00            
ATOM   1245  CA  SER X  81      36.240  49.690  53.450  0.00  0.00            
ATOM   1246  HA  SER X  81      36.500  49.610  54.470  0.00  0.00            
ATOM   1247  CB  SER X  81      35.050  50.610  53.240  0.00  0.00            
ATOM   1248  HB1 SER X  81      35.200  51.580  53.830  0.00  0.00            
ATOM   1249  HB2 SER X  81      34.280  50.010  53.670  0.00  0.00            
ATOM   1250  OG  SER X  81      34.790  50.830  51.900  0.00  0.00            
ATOM   1251  HG  SER X  81      35.470  51.480  51.500  0.00  0.00            
ATOM   1252  C   SER X  81      35.860  48.230  53.040  0.00  0.00            
ATOM   1253  O   SER X  81      36.070  47.860  51.890  0.00  0.00            
ATOM   1254  N   MET X  82      35.470  47.350  53.930  0.00  0.00            
ATOM   1255  H   MET X  82      35.410  47.670  54.920  0.00  0.00            
ATOM   1256  CA  MET X  82      35.240  45.880  53.790  0.00  0.00            
ATOM   1257  HA  MET X  82      35.790  45.650  52.840  0.00  0.00            
ATOM   1258  CB  MET X  82      36.010  45.060  54.890  0.00  0.00            
ATOM   1259  HB1 MET X  82      36.980  45.540  55.110  0.00  0.00            
ATOM   1260  HB2 MET X  82      36.290  44.140  54.440  0.00  0.00            
ATOM   1261  CG  MET X  82      35.270  44.780  56.220  0.00  0.00            
ATOM   1262  HG1 MET X  82      34.550  45.600  56.460  0.00  0.00            
ATOM   1263  HG2 MET X  82      36.010  44.610  57.050  0.00  0.00            
ATOM   1264  SD  MET X  82      34.330  43.170  56.330  0.00  0.00            
ATOM   1265  CE  MET X  82      33.640  43.260  58.030  0.00  0.00            
ATOM   1266  HE1 MET X  82      33.120  44.150  58.270  0.00  0.00            
ATOM   1267  HE2 MET X  82      33.010  42.420  58.190  0.00  0.00            
ATOM   1268  HE3 MET X  82      34.460  43.120  58.660  0.00  0.00            
ATOM   1269  C   MET X  82      33.810  45.410  53.710  0.00  0.00            
ATOM   1270  O   MET X  82      32.910  45.790  54.430  0.00  0.00            
ATOM   1271  N   GLN X  83      33.520  44.550  52.720  0.00  0.00            
ATOM   1272  H   GLN X  83      34.240  44.260  52.090  0.00  0.00            
ATOM   1273  CA  GLN X  83      32.150  43.930  52.630  0.00  0.00            
ATOM   1274  HA  GLN X  83      31.770  43.930  53.620  0.00  0.00            
ATOM   1275  CB  GLN X  83      31.280  44.850  51.650  0.00  0.00            
ATOM   1276  HB1 GLN X  83      31.670  44.540  50.670  0.00  0.00            
ATOM   1277  HB2 GLN X  83      31.450  45.910  51.930  0.00  0.00            
ATOM   1278  CG  GLN X  83      29.770  44.490  51.890  0.00  0.00            
ATOM   1279  HG1 GLN X  83      29.480  44.710  52.930  0.00  0.00            
ATOM   1280  HG2 GLN X  83      29.480  43.460  51.690  0.00  0.00            
ATOM   1281  CD  GLN X  83      28.970  45.450  51.050  0.00  0.00            
ATOM   1282  OE1 GLN X  83      29.330  45.740  49.920  0.00  0.00            
ATOM   1283  NE2 GLN X  83      27.850  45.950  51.470  0.00  0.00            
ATOM   1284 HE21 GLN X  83      27.550  45.830  52.410  0.00  0.00            
ATOM   1285 HE22 GLN X  83      27.310  46.540  50.840  0.00  0.00            
ATOM   1286  C   GLN X  83      32.340  42.450  52.100  0.00  0.00            
ATOM   1287  O   GLN X  83      33.210  42.200  51.320  0.00  0.00            
ATOM   1288  N   ASN X  84      31.470  41.510  52.610  0.00  0.00            
ATOM   1289  H   ASN X  84      30.930  41.750  53.390  0.00  0.00            
ATOM   1290  CA  ASN X  84      31.600  40.080  52.210  0.00  0.00            
ATOM   1291  HA  ASN X  84      31.050  39.590  53.010  0.00  0.00            
ATOM   1292  CB  ASN X  84      30.940  39.880  50.840  0.00  0.00            
ATOM   1293  HB1 ASN X  84      31.030  38.870  50.500  0.00  0.00            
ATOM   1294  HB2 ASN X  84      31.400  40.380  50.040  0.00  0.00            
ATOM   1295  CG  ASN X  84      29.470  40.280  50.830  0.00  0.00            
ATOM   1296  OD1 ASN X  84      28.540  39.730  51.450  0.00  0.00            
ATOM   1297  ND2 ASN X  84      29.110  41.290  50.030  0.00  0.00            
ATOM   1298 HD21 ASN X  84      29.770  41.570  49.270  0.00  0.00            
ATOM   1299 HD22 ASN X  84      28.170  41.600  50.010  0.00  0.00            
ATOM   1300  C   ASN X  84      33.060  39.570  52.360  0.00  0.00            
ATOM   1301  O   ASN X  84      33.680  39.780  53.420  0.00  0.00            
ATOM   1302  N   CYS X  85      33.690  39.030  51.350  0.00  0.00            
ATOM   1303  H   CYS X  85      33.090  38.870  50.520  0.00  0.00            
ATOM   1304  CA  CYS X  85      35.060  38.780  51.230  0.00  0.00            
ATOM   1305  HA  CYS X  85      35.430  39.050  52.200  0.00  0.00            
ATOM   1306  CB  CYS X  85      35.170  37.270  50.960  0.00  0.00            
ATOM   1307  HB1 CYS X  85      36.190  37.090  50.670  0.00  0.00            
ATOM   1308  HB2 CYS X  85      34.530  36.880  50.130  0.00  0.00            
ATOM   1309  SG  CYS X  85      34.810  36.240  52.390  0.00  0.00            
ATOM   1310  HG  CYS X  85      35.480  37.170  53.220  0.00  0.00            
ATOM   1311  C   CYS X  85      35.760  39.640  50.210  0.00  0.00            
ATOM   1312  O   CYS X  85      36.770  39.230  49.630  0.00  0.00            
ATOM   1313  N   VAL X  86      35.410  40.870  50.010  0.00  0.00            
ATOM   1314  H   VAL X  86      34.560  41.220  50.520  0.00  0.00            
ATOM   1315  CA  VAL X  86      36.160  41.790  49.120  0.00  0.00            
ATOM   1316  HA  VAL X  86      37.230  41.440  49.030  0.00  0.00            
ATOM   1317  CB  VAL X  86      35.370  41.950  47.790  0.00  0.00            
ATOM   1318  HB  VAL X  86      35.810  42.800  47.240  0.00  0.00            
ATOM   1319  CG1 VAL X  86      35.600  40.740  46.830  0.00  0.00            
ATOM   1320 HG11 VAL X  86      35.010  39.840  47.100  0.00  0.00            
ATOM   1321 HG12 VAL X  86      35.090  40.930  45.820  0.00  0.00            
ATOM   1322 HG13 VAL X  86      36.590  40.330  46.700  0.00  0.00            
ATOM   1323  CG2 VAL X  86      33.890  42.360  47.930  0.00  0.00            
ATOM   1324 HG21 VAL X  86      33.340  42.180  47.000  0.00  0.00            
ATOM   1325 HG22 VAL X  86      33.400  41.740  48.700  0.00  0.00            
ATOM   1326 HG23 VAL X  86      33.840  43.430  48.110  0.00  0.00            
ATOM   1327  C   VAL X  86      36.250  43.210  49.770  0.00  0.00            
ATOM   1328  O   VAL X  86      35.850  43.460  50.870  0.00  0.00            
ATOM   1329  N   LEU X  87      37.030  44.100  49.120  0.00  0.00            
ATOM   1330  H   LEU X  87      37.580  43.850  48.220  0.00  0.00            
ATOM   1331  CA  LEU X  87      37.320  45.450  49.530  0.00  0.00            
ATOM   1332  HA  LEU X  87      36.920  45.720  50.470  0.00  0.00            
ATOM   1333  CB  LEU X  87      38.860  45.740  49.540  0.00  0.00            
ATOM   1334  HB1 LEU X  87      39.050  46.820  49.370  0.00  0.00            
ATOM   1335  HB2 LEU X  87      39.340  45.310  48.700  0.00  0.00            
ATOM   1336  CG  LEU X  87      39.610  45.440  50.820  0.00  0.00            
ATOM   1337  HG  LEU X  87      39.430  44.420  51.200  0.00  0.00            
ATOM   1338  CD1 LEU X  87      41.170  45.450  50.580  0.00  0.00            
ATOM   1339 HD11 LEU X  87      41.500  46.470  50.330  0.00  0.00            
ATOM   1340 HD12 LEU X  87      41.670  44.980  51.440  0.00  0.00            
ATOM   1341 HD13 LEU X  87      41.410  44.760  49.790  0.00  0.00            
ATOM   1342  CD2 LEU X  87      39.210  46.470  51.830  0.00  0.00            
ATOM   1343 HD21 LEU X  87      39.810  46.310  52.750  0.00  0.00            
ATOM   1344 HD22 LEU X  87      39.320  47.480  51.410  0.00  0.00            
ATOM   1345 HD23 LEU X  87      38.140  46.270  52.040  0.00  0.00            
ATOM   1346  C   LEU X  87      36.740  46.410  48.450  0.00  0.00            
ATOM   1347  O   LEU X  87      36.750  46.130  47.270  0.00  0.00            
ATOM   1348  N   LYS X  88      36.430  47.630  48.930  0.00  0.00            
ATOM   1349  H   LYS X  88      36.520  47.790  49.970  0.00  0.00            
ATOM   1350  CA  LYS X  88      36.200  48.840  48.070  0.00  0.00            
ATOM   1351  HA  LYS X  88      36.460  48.510  47.090  0.00  0.00            
ATOM   1352  CB  LYS X  88      34.680  49.270  48.100  0.00  0.00            
ATOM   1353  HB1 LYS X  88      34.640  50.300  47.780  0.00  0.00            
ATOM   1354  HB2 LYS X  88      34.430  49.340  49.170  0.00  0.00            
ATOM   1355  CG  LYS X  88      33.730  48.350  47.310  0.00  0.00            
ATOM   1356  HG1 LYS X  88      34.030  47.370  47.590  0.00  0.00            
ATOM   1357  HG2 LYS X  88      33.940  48.510  46.240  0.00  0.00            
ATOM   1358  CD  LYS X  88      32.250  48.540  47.620  0.00  0.00            
ATOM   1359  HD1 LYS X  88      31.570  48.120  46.880  0.00  0.00            
ATOM   1360  HD2 LYS X  88      32.040  49.540  47.620  0.00  0.00            
ATOM   1361  CE  LYS X  88      31.910  48.090  49.040  0.00  0.00            
ATOM   1362  HE1 LYS X  88      32.750  48.170  49.760  0.00  0.00            
ATOM   1363  HE2 LYS X  88      31.640  47.030  49.010  0.00  0.00            
ATOM   1364  NZ  LYS X  88      30.710  48.820  49.590  0.00  0.00            
ATOM   1365  HZ1 LYS X  88      30.560  48.700  50.600  0.00  0.00            
ATOM   1366  HZ2 LYS X  88      30.640  49.730  49.350  0.00  0.00            
ATOM   1367  HZ3 LYS X  88      29.810  48.470  49.290  0.00  0.00            
ATOM   1368  C   LYS X  88      37.210  49.890  48.580  0.00  0.00            
ATOM   1369  O   LYS X  88      37.460  49.900  49.830  0.00  0.00            
ATOM   1370  N   LEU X  89      37.670  50.760  47.670  0.00  0.00            
ATOM   1371  H   LEU X  89      37.310  50.620  46.740  0.00  0.00            
ATOM   1372  CA  LEU X  89      38.470  51.940  47.850  0.00  0.00            
ATOM   1373  HA  LEU X  89      38.720  52.070  48.900  0.00  0.00            
ATOM   1374  CB  LEU X  89      39.850  51.800  47.200  0.00  0.00            
ATOM   1375  HB1 LEU X  89      40.320  52.730  47.420  0.00  0.00            
ATOM   1376  HB2 LEU X  89      39.820  51.810  46.080  0.00  0.00            
ATOM   1377  CG  LEU X  89      40.760  50.620  47.600  0.00  0.00            
ATOM   1378  HG  LEU X  89      40.270  49.750  47.280  0.00  0.00            
ATOM   1379  CD1 LEU X  89      42.040  50.820  46.720  0.00  0.00            
ATOM   1380 HD11 LEU X  89      42.450  51.820  46.920  0.00  0.00            
ATOM   1381 HD12 LEU X  89      42.790  50.030  46.920  0.00  0.00            
ATOM   1382 HD13 LEU X  89      41.800  50.730  45.700  0.00  0.00            
ATOM   1383  CD2 LEU X  89      41.160  50.550  49.090  0.00  0.00            
ATOM   1384 HD21 LEU X  89      42.120  49.990  49.230  0.00  0.00            
ATOM   1385 HD22 LEU X  89      41.340  51.600  49.410  0.00  0.00            
ATOM   1386 HD23 LEU X  89      40.350  50.070  49.710  0.00  0.00            
ATOM   1387  C   LEU X  89      37.690  53.140  47.300  0.00  0.00            
ATOM   1388  O   LEU X  89      36.820  53.060  46.440  0.00  0.00            
ATOM   1389  N   LYS X  90      37.970  54.340  47.890  0.00  0.00            
ATOM   1390  H   LYS X  90      38.440  54.380  48.800  0.00  0.00            
ATOM   1391  CA  LYS X  90      37.680  55.620  47.320  0.00  0.00            
ATOM   1392  HA  LYS X  90      37.100  55.440  46.400  0.00  0.00            
ATOM   1393  CB  LYS X  90      36.840  56.450  48.270  0.00  0.00            
ATOM   1394  HB1 LYS X  90      37.570  56.850  49.040  0.00  0.00            
ATOM   1395  HB2 LYS X  90      36.080  55.890  48.770  0.00  0.00            
ATOM   1396  CG  LYS X  90      36.180  57.630  47.590  0.00  0.00            
ATOM   1397  HG1 LYS X  90      35.310  57.240  47.030  0.00  0.00            
ATOM   1398  HG2 LYS X  90      36.870  58.130  46.920  0.00  0.00            
ATOM   1399  CD  LYS X  90      35.770  58.680  48.630  0.00  0.00            
ATOM   1400  HD1 LYS X  90      36.670  58.870  49.190  0.00  0.00            
ATOM   1401  HD2 LYS X  90      35.100  58.190  49.370  0.00  0.00            
ATOM   1402  CE  LYS X  90      35.100  59.950  48.040  0.00  0.00            
ATOM   1403  HE1 LYS X  90      35.520  60.200  47.090  0.00  0.00            
ATOM   1404  HE2 LYS X  90      35.240  60.790  48.690  0.00  0.00            
ATOM   1405  NZ  LYS X  90      33.690  59.680  47.820  0.00  0.00            
ATOM   1406  HZ1 LYS X  90      33.170  59.580  48.660  0.00  0.00            
ATOM   1407  HZ2 LYS X  90      33.300  60.580  47.490  0.00  0.00            
ATOM   1408  HZ3 LYS X  90      33.560  58.920  47.130  0.00  0.00            
ATOM   1409  C   LYS X  90      38.900  56.420  46.950  0.00  0.00            
ATOM   1410  O   LYS X  90      39.840  56.520  47.760  0.00  0.00            
ATOM   1411  N   VAL X  91      39.010  56.820  45.690  0.00  0.00            
ATOM   1412  H   VAL X  91      38.210  56.630  45.080  0.00  0.00            
ATOM   1413  CA  VAL X  91      40.180  57.530  45.100  0.00  0.00            
ATOM   1414  HA  VAL X  91      41.000  57.390  45.770  0.00  0.00            
ATOM   1415  CB  VAL X  91      40.510  56.770  43.740  0.00  0.00            
ATOM   1416  HB  VAL X  91      41.110  57.490  43.240  0.00  0.00            
ATOM   1417  CG1 VAL X  91      41.370  55.530  43.980  0.00  0.00            
ATOM   1418 HG11 VAL X  91      40.810  54.690  44.490  0.00  0.00            
ATOM   1419 HG12 VAL X  91      41.850  55.140  43.080  0.00  0.00            
ATOM   1420 HG13 VAL X  91      42.180  55.800  44.650  0.00  0.00            
ATOM   1421  CG2 VAL X  91      39.490  56.520  42.710  0.00  0.00            
ATOM   1422 HG21 VAL X  91      39.950  56.370  41.720  0.00  0.00            
ATOM   1423 HG22 VAL X  91      38.790  55.640  42.900  0.00  0.00            
ATOM   1424 HG23 VAL X  91      38.920  57.430  42.560  0.00  0.00            
ATOM   1425  C   VAL X  91      39.990  59.000  44.990  0.00  0.00            
ATOM   1426  O   VAL X  91      38.920  59.490  45.130  0.00  0.00            
ATOM   1427  N   ASP X  92      40.970  59.770  44.720  0.00  0.00            
ATOM   1428  H   ASP X  92      41.880  59.360  44.850  0.00  0.00            
ATOM   1429  CA  ASP X  92      40.870  61.220  44.510  0.00  0.00            
ATOM   1430  HA  ASP X  92      39.970  61.550  44.870  0.00  0.00            
ATOM   1431  CB  ASP X  92      42.000  61.890  45.320  0.00  0.00            
ATOM   1432  HB1 ASP X  92      42.940  61.640  44.810  0.00  0.00            
ATOM   1433  HB2 ASP X  92      42.160  61.480  46.320  0.00  0.00            
ATOM   1434  CG  ASP X  92      41.910  63.400  45.390  0.00  0.00            
ATOM   1435  OD1 ASP X  92      40.980  64.030  44.940  0.00  0.00            
ATOM   1436  OD2 ASP X  92      42.730  63.920  46.160  0.00  0.00            
ATOM   1437  C   ASP X  92      40.820  61.540  42.990  0.00  0.00            
ATOM   1438  O   ASP X  92      41.370  62.570  42.490  0.00  0.00            
ATOM   1439  N   THR X  93      40.320  60.660  42.120  0.00  0.00            
ATOM   1440  H   THR X  93      40.030  59.760  42.500  0.00  0.00            
ATOM   1441  CA  THR X  93      40.090  60.800  40.730  0.00  0.00            
ATOM   1442  HA  THR X  93      39.830  61.890  40.510  0.00  0.00            
ATOM   1443  CB  THR X  93      41.360  60.490  39.870  0.00  0.00            
ATOM   1444  HB  THR X  93      41.620  59.410  39.940  0.00  0.00            
ATOM   1445  CG2 THR X  93      41.180  60.790  38.400  0.00  0.00            
ATOM   1446 HG21 THR X  93      40.970  61.870  38.180  0.00  0.00            
ATOM   1447 HG22 THR X  93      42.120  60.550  37.920  0.00  0.00            
ATOM   1448 HG23 THR X  93      40.420  60.140  37.980  0.00  0.00            
ATOM   1449  OG1 THR X  93      42.410  61.350  40.320  0.00  0.00            
ATOM   1450  HG1 THR X  93      42.060  61.920  41.020  0.00  0.00            
ATOM   1451  C   THR X  93      38.940  59.890  40.220  0.00  0.00            
ATOM   1452  O   THR X  93      38.970  58.690  40.450  0.00  0.00            
ATOM   1453  N   ALA X  94      37.950  60.500  39.570  0.00  0.00            
ATOM   1454  H   ALA X  94      37.930  61.470  39.430  0.00  0.00            
ATOM   1455  CA  ALA X  94      36.840  59.740  38.960  0.00  0.00            
ATOM   1456  HA  ALA X  94      36.590  58.890  39.570  0.00  0.00            
ATOM   1457  CB  ALA X  94      35.650  60.690  38.870  0.00  0.00            
ATOM   1458  HB1 ALA X  94      35.300  61.120  39.780  0.00  0.00            
ATOM   1459  HB2 ALA X  94      35.940  61.510  38.200  0.00  0.00            
ATOM   1460  HB3 ALA X  94      34.800  60.140  38.410  0.00  0.00            
ATOM   1461  C   ALA X  94      37.200  59.190  37.560  0.00  0.00            
ATOM   1462  O   ALA X  94      37.670  59.900  36.710  0.00  0.00            
ATOM   1463  N   ASN X  95      36.830  57.980  37.240  0.00  0.00            
ATOM   1464  H   ASN X  95      36.400  57.280  37.900  0.00  0.00            
ATOM   1465  CA  ASN X  95      37.130  57.420  35.930  0.00  0.00            
ATOM   1466  HA  ASN X  95      38.180  57.630  35.800  0.00  0.00            
ATOM   1467  CB  ASN X  95      36.950  55.850  36.070  0.00  0.00            
ATOM   1468  HB1 ASN X  95      35.920  55.560  36.160  0.00  0.00            
ATOM   1469  HB2 ASN X  95      37.410  55.470  37.000  0.00  0.00            
ATOM   1470  CG  ASN X  95      37.410  55.070  34.870  0.00  0.00            
ATOM   1471  OD1 ASN X  95      37.830  55.570  33.830  0.00  0.00            
ATOM   1472  ND2 ASN X  95      37.320  53.760  35.020  0.00  0.00            
ATOM   1473 HD21 ASN X  95      36.970  53.340  35.850  0.00  0.00            
ATOM   1474 HD22 ASN X  95      37.630  53.230  34.180  0.00  0.00            
ATOM   1475  C   ASN X  95      36.250  58.050  34.800  0.00  0.00            
ATOM   1476  O   ASN X  95      35.030  58.150  34.990  0.00  0.00            
ATOM   1477  N   PRO X  96      36.820  58.510  33.660  0.00  0.00            
ATOM   1478  CD  PRO X  96      38.260  58.760  33.530  0.00  0.00            
ATOM   1479  HD1 PRO X  96      38.920  57.960  33.650  0.00  0.00            
ATOM   1480  HD2 PRO X  96      38.460  59.560  34.250  0.00  0.00            
ATOM   1481  CG  PRO X  96      38.380  59.360  32.110  0.00  0.00            
ATOM   1482  HG1 PRO X  96      38.470  58.470  31.450  0.00  0.00            
ATOM   1483  HG2 PRO X  96      39.230  60.050  32.070  0.00  0.00            
ATOM   1484  CB  PRO X  96      37.050  60.080  31.930  0.00  0.00            
ATOM   1485  HB1 PRO X  96      36.980  60.230  30.790  0.00  0.00            
ATOM   1486  HB2 PRO X  96      37.100  60.950  32.560  0.00  0.00            
ATOM   1487  CA  PRO X  96      36.090  59.070  32.510  0.00  0.00            
ATOM   1488  HA  PRO X  96      35.180  59.670  32.820  0.00  0.00            
ATOM   1489  C   PRO X  96      35.590  58.030  31.520  0.00  0.00            
ATOM   1490  O   PRO X  96      34.740  58.410  30.730  0.00  0.00            
ATOM   1491  N   LYS X  97      35.800  56.730  31.800  0.00  0.00            
ATOM   1492  H   LYS X  97      36.460  56.430  32.520  0.00  0.00            
ATOM   1493  CA  LYS X  97      35.180  55.710  30.990  0.00  0.00            
ATOM   1494  HA  LYS X  97      34.710  56.040  30.060  0.00  0.00            
ATOM   1495  CB  LYS X  97      36.200  54.720  30.530  0.00  0.00            
ATOM   1496  HB1 LYS X  97      35.760  53.860  29.940  0.00  0.00            
ATOM   1497  HB2 LYS X  97      36.650  54.240  31.370  0.00  0.00            
ATOM   1498  CG  LYS X  97      37.340  55.180  29.580  0.00  0.00            
ATOM   1499  HG1 LYS X  97      37.970  54.260  29.330  0.00  0.00            
ATOM   1500  HG2 LYS X  97      38.010  55.970  30.080  0.00  0.00            
ATOM   1501  CD  LYS X  97      36.840  55.780  28.220  0.00  0.00            
ATOM   1502  HD1 LYS X  97      36.580  56.860  28.270  0.00  0.00            
ATOM   1503  HD2 LYS X  97      35.890  55.330  27.900  0.00  0.00            
ATOM   1504  CE  LYS X  97      37.830  55.560  27.030  0.00  0.00            
ATOM   1505  HE1 LYS X  97      37.430  55.940  26.120  0.00  0.00            
ATOM   1506  HE2 LYS X  97      38.140  54.510  27.020  0.00  0.00            
ATOM   1507  NZ  LYS X  97      39.010  56.440  27.170  0.00  0.00            
ATOM   1508  HZ1 LYS X  97      39.580  56.170  27.940  0.00  0.00            
ATOM   1509  HZ2 LYS X  97      39.560  56.290  26.320  0.00  0.00            
ATOM   1510  HZ3 LYS X  97      38.710  57.430  27.310  0.00  0.00            
ATOM   1511  C   LYS X  97      34.010  55.000  31.650  0.00  0.00            
ATOM   1512  O   LYS X  97      33.540  53.930  31.160  0.00  0.00            
ATOM   1513  N   THR X  98      33.440  55.480  32.750  0.00  0.00            
ATOM   1514  H   THR X  98      33.630  56.420  33.040  0.00  0.00            
ATOM   1515  CA  THR X  98      32.240  54.960  33.400  0.00  0.00            
ATOM   1516  HA  THR X  98      32.440  53.970  33.800  0.00  0.00            
ATOM   1517  CB  THR X  98      31.900  55.810  34.580  0.00  0.00            
ATOM   1518  HB  THR X  98      31.720  56.870  34.290  0.00  0.00            
ATOM   1519  CG2 THR X  98      30.770  55.360  35.500  0.00  0.00            
ATOM   1520 HG21 THR X  98      30.840  55.890  36.510  0.00  0.00            
ATOM   1521 HG22 THR X  98      29.800  55.620  35.090  0.00  0.00            
ATOM   1522 HG23 THR X  98      30.780  54.370  35.770  0.00  0.00            
ATOM   1523  OG1 THR X  98      33.050  55.960  35.460  0.00  0.00            
ATOM   1524  HG1 THR X  98      33.550  56.710  35.210  0.00  0.00            
ATOM   1525  C   THR X  98      31.030  54.820  32.510  0.00  0.00            
ATOM   1526  O   THR X  98      30.480  55.790  32.020  0.00  0.00            
ATOM   1527  N   PRO X  99      30.560  53.590  32.300  0.00  0.00            
ATOM   1528  CD  PRO X  99      31.290  52.340  32.460  0.00  0.00            
ATOM   1529  HD1 PRO X  99      31.380  51.990  33.470  0.00  0.00            
ATOM   1530  HD2 PRO X  99      32.210  52.390  31.960  0.00  0.00            
ATOM   1531  CG  PRO X  99      30.500  51.260  31.770  0.00  0.00            
ATOM   1532  HG1 PRO X  99      29.850  50.800  32.560  0.00  0.00            
ATOM   1533  HG2 PRO X  99      31.130  50.550  31.250  0.00  0.00            
ATOM   1534  CB  PRO X  99      29.610  52.030  30.800  0.00  0.00            
ATOM   1535  HB1 PRO X  99      28.690  51.490  30.590  0.00  0.00            
ATOM   1536  HB2 PRO X  99      30.140  52.320  29.820  0.00  0.00            
ATOM   1537  CA  PRO X  99      29.350  53.360  31.550  0.00  0.00            
ATOM   1538  HA  PRO X  99      29.090  54.130  30.830  0.00  0.00            
ATOM   1539  C   PRO X  99      28.120  53.250  32.490  0.00  0.00            
ATOM   1540  O   PRO X  99      28.190  53.370  33.670  0.00  0.00            
ATOM   1541  N   LYS X 100      26.960  52.930  31.940  0.00  0.00            
ATOM   1542  H   LYS X 100      26.890  53.090  30.980  0.00  0.00            
ATOM   1543  CA  LYS X 100      25.920  52.300  32.700  0.00  0.00            
ATOM   1544  HA  LYS X 100      25.730  52.810  33.700  0.00  0.00            
ATOM   1545  CB  LYS X 100      24.630  52.460  31.880  0.00  0.00            
ATOM   1546  HB1 LYS X 100      23.860  51.920  32.450  0.00  0.00            
ATOM   1547  HB2 LYS X 100      24.630  51.910  30.980  0.00  0.00            
ATOM   1548  CG  LYS X 100      24.120  53.890  31.580  0.00  0.00            
ATOM   1549  HG1 LYS X 100      24.840  54.390  30.900  0.00  0.00            
ATOM   1550  HG2 LYS X 100      24.060  54.370  32.530  0.00  0.00            
ATOM   1551  CD  LYS X 100      22.800  53.700  30.900  0.00  0.00            
ATOM   1552  HD1 LYS X 100      22.070  53.170  31.510  0.00  0.00            
ATOM   1553  HD2 LYS X 100      22.880  53.260  29.910  0.00  0.00            
ATOM   1554  CE  LYS X 100      22.330  55.090  30.590  0.00  0.00            
ATOM   1555  HE1 LYS X 100      23.040  55.490  29.890  0.00  0.00            
ATOM   1556  HE2 LYS X 100      22.220  55.630  31.550  0.00  0.00            
ATOM   1557  NZ  LYS X 100      21.020  54.960  29.940  0.00  0.00            
ATOM   1558  HZ1 LYS X 100      20.270  54.670  30.580  0.00  0.00            
ATOM   1559  HZ2 LYS X 100      20.830  55.860  29.580  0.00  0.00            
ATOM   1560  HZ3 LYS X 100      21.080  54.340  29.160  0.00  0.00            
ATOM   1561  C   LYS X 100      26.290  50.830  32.920  0.00  0.00            
ATOM   1562  O   LYS X 100      26.710  50.080  31.970  0.00  0.00            
ATOM   1563  N   TYR X 101      26.380  50.400  34.170  0.00  0.00            
ATOM   1564  H   TYR X 101      26.100  51.100  34.910  0.00  0.00            
ATOM   1565  CA  TYR X 101      26.660  48.990  34.610  0.00  0.00            
ATOM   1566  HA  TYR X 101      26.600  48.340  33.720  0.00  0.00            
ATOM   1567  CB  TYR X 101      28.130  48.920  35.010  0.00  0.00            
ATOM   1568  HB1 TYR X 101      28.770  49.400  34.240  0.00  0.00            
ATOM   1569  HB2 TYR X 101      28.270  47.900  35.200  0.00  0.00            
ATOM   1570  CG  TYR X 101      28.490  49.630  36.250  0.00  0.00            
ATOM   1571  CD1 TYR X 101      28.590  51.000  36.240  0.00  0.00            
ATOM   1572  HD1 TYR X 101      28.320  51.450  35.370  0.00  0.00            
ATOM   1573  CE1 TYR X 101      28.900  51.710  37.420  0.00  0.00            
ATOM   1574  HE1 TYR X 101      28.920  52.820  37.400  0.00  0.00            
ATOM   1575  CZ  TYR X 101      29.180  51.040  38.620  0.00  0.00            
ATOM   1576  OH  TYR X 101      29.580  51.670  39.750  0.00  0.00            
ATOM   1577  HH  TYR X 101      29.520  51.200  40.500  0.00  0.00            
ATOM   1578  CE2 TYR X 101      29.070  49.590  38.600  0.00  0.00            
ATOM   1579  HE2 TYR X 101      29.250  48.980  39.530  0.00  0.00            
ATOM   1580  CD2 TYR X 101      28.710  48.900  37.410  0.00  0.00            
ATOM   1581  HD2 TYR X 101      28.560  47.790  37.420  0.00  0.00            
ATOM   1582  C   TYR X 101      25.660  48.380  35.570  0.00  0.00            
ATOM   1583  O   TYR X 101      24.960  49.070  36.320  0.00  0.00            
ATOM   1584  N   LYS X 102      25.620  47.010  35.630  0.00  0.00            
ATOM   1585  H   LYS X 102      26.180  46.530  34.910  0.00  0.00            
ATOM   1586  CA  LYS X 102      25.180  46.250  36.790  0.00  0.00            
ATOM   1587  HA  LYS X 102      25.310  46.950  37.660  0.00  0.00            
ATOM   1588  CB  LYS X 102      23.660  45.900  36.640  0.00  0.00            
ATOM   1589  HB1 LYS X 102      23.170  46.840  36.510  0.00  0.00            
ATOM   1590  HB2 LYS X 102      23.340  45.630  37.600  0.00  0.00            
ATOM   1591  CG  LYS X 102      23.280  45.020  35.450  0.00  0.00            
ATOM   1592  HG1 LYS X 102      23.380  44.030  35.800  0.00  0.00            
ATOM   1593  HG2 LYS X 102      23.960  45.050  34.610  0.00  0.00            
ATOM   1594  CD  LYS X 102      21.850  45.160  35.020  0.00  0.00            
ATOM   1595  HD1 LYS X 102      21.700  46.210  34.660  0.00  0.00            
ATOM   1596  HD2 LYS X 102      21.090  45.130  35.910  0.00  0.00            
ATOM   1597  CE  LYS X 102      21.480  44.180  33.900  0.00  0.00            
ATOM   1598  HE1 LYS X 102      20.410  44.250  33.710  0.00  0.00            
ATOM   1599  HE2 LYS X 102      21.710  43.140  34.090  0.00  0.00            
ATOM   1600  NZ  LYS X 102      22.100  44.520  32.610  0.00  0.00            
ATOM   1601  HZ1 LYS X 102      23.100  44.580  32.570  0.00  0.00            
ATOM   1602  HZ2 LYS X 102      21.820  43.860  31.960  0.00  0.00            
ATOM   1603  HZ3 LYS X 102      21.720  45.390  32.200  0.00  0.00            
ATOM   1604  C   LYS X 102      25.950  45.060  37.320  0.00  0.00            
ATOM   1605  O   LYS X 102      26.610  44.390  36.590  0.00  0.00            
ATOM   1606  N   PHE X 103      25.800  44.790  38.610  0.00  0.00            
ATOM   1607  H   PHE X 103      25.360  45.440  39.240  0.00  0.00            
ATOM   1608  CA  PHE X 103      26.310  43.520  39.210  0.00  0.00            
ATOM   1609  HA  PHE X 103      27.160  43.250  38.580  0.00  0.00            
ATOM   1610  CB  PHE X 103      26.810  43.800  40.610  0.00  0.00            
ATOM   1611  HB1 PHE X 103      27.260  42.810  40.980  0.00  0.00            
ATOM   1612  HB2 PHE X 103      25.980  44.100  41.260  0.00  0.00            
ATOM   1613  CG  PHE X 103      27.890  44.910  40.730  0.00  0.00            
ATOM   1614  CD1 PHE X 103      28.990  44.860  39.910  0.00  0.00            
ATOM   1615  HD1 PHE X 103      29.000  44.080  39.140  0.00  0.00            
ATOM   1616  CE1 PHE X 103      30.060  45.760  39.990  0.00  0.00            
ATOM   1617  HE1 PHE X 103      30.830  45.750  39.210  0.00  0.00            
ATOM   1618  CZ  PHE X 103      29.950  46.740  40.990  0.00  0.00            
ATOM   1619  HZ  PHE X 103      30.800  47.370  41.090  0.00  0.00            
ATOM   1620  CE2 PHE X 103      28.850  46.840  41.850  0.00  0.00            
ATOM   1621  HE2 PHE X 103      28.760  47.640  42.630  0.00  0.00            
ATOM   1622  CD2 PHE X 103      27.820  45.910  41.750  0.00  0.00            
ATOM   1623  HD2 PHE X 103      26.970  46.050  42.370  0.00  0.00            
ATOM   1624  C   PHE X 103      25.260  42.390  39.150  0.00  0.00            
ATOM   1625  O   PHE X 103      24.120  42.610  39.550  0.00  0.00            
ATOM   1626  N   VAL X 104      25.550  41.230  38.590  0.00  0.00            
ATOM   1627  H   VAL X 104      26.510  41.070  38.400  0.00  0.00            
ATOM   1628  CA  VAL X 104      24.670  40.010  38.700  0.00  0.00            
ATOM   1629  HA  VAL X 104      23.900  40.310  39.450  0.00  0.00            
ATOM   1630  CB  VAL X 104      23.920  39.690  37.380  0.00  0.00            
ATOM   1631  HB  VAL X 104      23.430  38.740  37.530  0.00  0.00            
ATOM   1632  CG1 VAL X 104      22.870  40.810  37.150  0.00  0.00            
ATOM   1633 HG11 VAL X 104      23.280  41.730  36.800  0.00  0.00            
ATOM   1634 HG12 VAL X 104      22.210  40.500  36.420  0.00  0.00            
ATOM   1635 HG13 VAL X 104      22.340  41.040  38.100  0.00  0.00            
ATOM   1636  CG2 VAL X 104      24.960  39.400  36.260  0.00  0.00            
ATOM   1637 HG21 VAL X 104      25.540  38.520  36.520  0.00  0.00            
ATOM   1638 HG22 VAL X 104      24.510  39.260  35.310  0.00  0.00            
ATOM   1639 HG23 VAL X 104      25.690  40.210  36.120  0.00  0.00            
ATOM   1640  C   VAL X 104      25.430  38.830  39.270  0.00  0.00            
ATOM   1641  O   VAL X 104      26.670  38.690  39.160  0.00  0.00            
ATOM   1642  N   ARG X 105      24.650  37.870  39.830  0.00  0.00            
ATOM   1643  H   ARG X 105      23.700  38.190  40.100  0.00  0.00            
ATOM   1644  CA  ARG X 105      25.190  36.590  40.390  0.00  0.00            
ATOM   1645  HA  ARG X 105      26.190  36.750  40.500  0.00  0.00            
ATOM   1646  CB  ARG X 105      24.620  36.330  41.840  0.00  0.00            
ATOM   1647  HB1 ARG X 105      23.570  36.270  41.720  0.00  0.00            
ATOM   1648  HB2 ARG X 105      24.850  37.160  42.420  0.00  0.00            
ATOM   1649  CG  ARG X 105      25.030  35.090  42.590  0.00  0.00            
ATOM   1650  HG1 ARG X 105      26.090  34.970  42.350  0.00  0.00            
ATOM   1651  HG2 ARG X 105      24.570  34.160  42.320  0.00  0.00            
ATOM   1652  CD  ARG X 105      25.020  35.200  44.120  0.00  0.00            
ATOM   1653  HD1 ARG X 105      24.000  35.190  44.350  0.00  0.00            
ATOM   1654  HD2 ARG X 105      25.460  36.120  44.370  0.00  0.00            
ATOM   1655  NE  ARG X 105      25.720  34.000  44.700  0.00  0.00            
ATOM   1656  HE  ARG X 105      25.220  33.230  45.110  0.00  0.00            
ATOM   1657  CZ  ARG X 105      27.030  33.950  44.920  0.00  0.00            
ATOM   1658  NH1 ARG X 105      27.870  34.960  44.840  0.00  0.00            
ATOM   1659 HH11 ARG X 105      27.520  35.830  44.510  0.00  0.00            
ATOM   1660 HH12 ARG X 105      28.870  34.790  44.890  0.00  0.00            
ATOM   1661  NH2 ARG X 105      27.510  32.790  45.250  0.00  0.00            
ATOM   1662 HH21 ARG X 105      26.860  32.030  45.460  0.00  0.00            
ATOM   1663 HH22 ARG X 105      28.490  32.740  45.410  0.00  0.00            
ATOM   1664  C   ARG X 105      24.790  35.540  39.440  0.00  0.00            
ATOM   1665  O   ARG X 105      23.610  35.220  39.260  0.00  0.00            
ATOM   1666  N   ILE X 106      25.740  34.860  38.810  0.00  0.00            
ATOM   1667  H   ILE X 106      26.710  35.200  39.010  0.00  0.00            
ATOM   1668  CA  ILE X 106      25.540  33.800  37.810  0.00  0.00            
ATOM   1669  HA  ILE X 106      24.580  34.120  37.310  0.00  0.00            
ATOM   1670  CB  ILE X 106      26.620  33.780  36.690  0.00  0.00            
ATOM   1671  HB  ILE X 106      26.370  32.970  36.010  0.00  0.00            
ATOM   1672  CG2 ILE X 106      26.550  35.080  35.950  0.00  0.00            
ATOM   1673 HG21 ILE X 106      25.680  35.030  35.330  0.00  0.00            
ATOM   1674 HG22 ILE X 106      26.330  35.920  36.550  0.00  0.00            
ATOM   1675 HG23 ILE X 106      27.470  35.270  35.450  0.00  0.00            
ATOM   1676  CG1 ILE X 106      28.100  33.720  37.290  0.00  0.00            
ATOM   1677 HG11 ILE X 106      27.970  33.150  38.210  0.00  0.00            
ATOM   1678 HG12 ILE X 106      28.430  34.700  37.570  0.00  0.00            
ATOM   1679  CD  ILE X 106      29.110  33.040  36.290  0.00  0.00            
ATOM   1680  HD1 ILE X 106      30.140  32.900  36.690  0.00  0.00            
ATOM   1681  HD2 ILE X 106      28.850  31.990  36.040  0.00  0.00            
ATOM   1682  HD3 ILE X 106      29.130  33.650  35.370  0.00  0.00            
ATOM   1683  C   ILE X 106      25.270  32.460  38.430  0.00  0.00            
ATOM   1684  O   ILE X 106      25.210  32.320  39.700  0.00  0.00            
ATOM   1685  N   GLN X 107      24.840  31.470  37.590  0.00  0.00            
ATOM   1686  H   GLN X 107      24.630  31.750  36.620  0.00  0.00            
ATOM   1687  CA  GLN X 107      24.530  30.090  37.940  0.00  0.00            
ATOM   1688  HA  GLN X 107      24.530  30.010  38.990  0.00  0.00            
ATOM   1689  CB  GLN X 107      23.150  29.760  37.360  0.00  0.00            
ATOM   1690  HB1 GLN X 107      23.050  28.710  37.160  0.00  0.00            
ATOM   1691  HB2 GLN X 107      23.040  30.250  36.320  0.00  0.00            
ATOM   1692  CG  GLN X 107      22.010  30.260  38.290  0.00  0.00            
ATOM   1693  HG1 GLN X 107      21.110  30.170  37.650  0.00  0.00            
ATOM   1694  HG2 GLN X 107      22.030  31.320  38.490  0.00  0.00            
ATOM   1695  CD  GLN X 107      21.790  29.490  39.600  0.00  0.00            
ATOM   1696  OE1 GLN X 107      22.570  28.650  40.080  0.00  0.00            
ATOM   1697  NE2 GLN X 107      20.720  29.870  40.320  0.00  0.00            
ATOM   1698 HE21 GLN X 107      20.300  30.800  40.150  0.00  0.00            
ATOM   1699 HE22 GLN X 107      20.640  29.340  41.100  0.00  0.00            
ATOM   1700  C   GLN X 107      25.680  29.220  37.360  0.00  0.00            
ATOM   1701  O   GLN X 107      26.400  29.590  36.420  0.00  0.00            
ATOM   1702  N   PRO X 108      25.860  28.000  37.830  0.00  0.00            
ATOM   1703  CD  PRO X 108      25.320  27.390  39.040  0.00  0.00            
ATOM   1704  HD1 PRO X 108      24.280  27.150  38.860  0.00  0.00            
ATOM   1705  HD2 PRO X 108      25.460  28.040  39.920  0.00  0.00            
ATOM   1706  CG  PRO X 108      26.120  26.160  39.310  0.00  0.00            
ATOM   1707  HG1 PRO X 108      25.560  25.430  39.910  0.00  0.00            
ATOM   1708  HG2 PRO X 108      27.100  26.470  39.750  0.00  0.00            
ATOM   1709  CB  PRO X 108      26.300  25.700  37.870  0.00  0.00            
ATOM   1710  HB1 PRO X 108      25.250  25.460  37.570  0.00  0.00            
ATOM   1711  HB2 PRO X 108      26.960  24.870  37.740  0.00  0.00            
ATOM   1712  CA  PRO X 108      26.640  26.970  37.110  0.00  0.00            
ATOM   1713  HA  PRO X 108      27.780  27.210  37.050  0.00  0.00            
ATOM   1714  C   PRO X 108      26.150  26.800  35.660  0.00  0.00            
ATOM   1715  O   PRO X 108      24.950  26.960  35.330  0.00  0.00            
ATOM   1716  N   GLY X 109      27.030  26.420  34.720  0.00  0.00            
ATOM   1717  H   GLY X 109      28.070  26.430  34.910  0.00  0.00            
ATOM   1718  CA  GLY X 109      26.610  26.080  33.350  0.00  0.00            
ATOM   1719  HA1 GLY X 109      25.840  25.300  33.540  0.00  0.00            
ATOM   1720  HA2 GLY X 109      27.510  25.700  32.900  0.00  0.00            
ATOM   1721  C   GLY X 109      25.990  27.170  32.490  0.00  0.00            
ATOM   1722  O   GLY X 109      25.540  26.860  31.370  0.00  0.00            
ATOM   1723  N   GLN X 110      25.970  28.460  32.960  0.00  0.00            
ATOM   1724  H   GLN X 110      26.280  28.640  33.900  0.00  0.00            
ATOM   1725  CA  GLN X 110      25.490  29.580  32.100  0.00  0.00            
ATOM   1726  HA  GLN X 110      25.020  29.170  31.210  0.00  0.00            
ATOM   1727  CB  GLN X 110      24.430  30.390  32.890  0.00  0.00            
ATOM   1728  HB1 GLN X 110      24.040  31.300  32.390  0.00  0.00            
ATOM   1729  HB2 GLN X 110      24.900  30.740  33.790  0.00  0.00            
ATOM   1730  CG  GLN X 110      23.120  29.630  33.370  0.00  0.00            
ATOM   1731  HG1 GLN X 110      22.430  30.330  33.730  0.00  0.00            
ATOM   1732  HG2 GLN X 110      23.320  28.840  34.160  0.00  0.00            
ATOM   1733  CD  GLN X 110      22.380  28.940  32.230  0.00  0.00            
ATOM   1734  OE1 GLN X 110      22.390  27.700  32.110  0.00  0.00            
ATOM   1735  NE2 GLN X 110      21.750  29.650  31.390  0.00  0.00            
ATOM   1736 HE21 GLN X 110      21.790  30.620  31.450  0.00  0.00            
ATOM   1737 HE22 GLN X 110      21.280  29.140  30.610  0.00  0.00            
ATOM   1738  C   GLN X 110      26.680  30.380  31.600  0.00  0.00            
ATOM   1739  O   GLN X 110      27.630  30.750  32.290  0.00  0.00            
ATOM   1740  N   THR X 111      26.620  30.780  30.300  0.00  0.00            
ATOM   1741  H   THR X 111      25.730  30.770  29.890  0.00  0.00            
ATOM   1742  CA  THR X 111      27.870  31.170  29.570  0.00  0.00            
ATOM   1743  HA  THR X 111      28.670  30.570  29.900  0.00  0.00            
ATOM   1744  CB  THR X 111      27.820  30.960  28.050  0.00  0.00            
ATOM   1745  HB  THR X 111      28.570  31.480  27.470  0.00  0.00            
ATOM   1746  CG2 THR X 111      27.960  29.470  27.760  0.00  0.00            
ATOM   1747 HG21 THR X 111      28.980  29.200  28.050  0.00  0.00            
ATOM   1748 HG22 THR X 111      27.510  28.940  28.530  0.00  0.00            
ATOM   1749 HG23 THR X 111      27.730  29.220  26.700  0.00  0.00            
ATOM   1750  OG1 THR X 111      26.540  31.230  27.450  0.00  0.00            
ATOM   1751  HG1 THR X 111      25.990  30.510  27.770  0.00  0.00            
ATOM   1752  C   THR X 111      28.280  32.650  29.790  0.00  0.00            
ATOM   1753  O   THR X 111      27.360  33.480  29.880  0.00  0.00            
ATOM   1754  N   PHE X 112      29.520  32.960  29.970  0.00  0.00            
ATOM   1755  H   PHE X 112      30.180  32.250  29.910  0.00  0.00            
ATOM   1756  CA  PHE X 112      30.080  34.350  30.240  0.00  0.00            
ATOM   1757  HA  PHE X 112      29.320  35.060  29.850  0.00  0.00            
ATOM   1758  CB  PHE X 112      30.170  34.560  31.760  0.00  0.00            
ATOM   1759  HB1 PHE X 112      29.160  34.340  32.120  0.00  0.00            
ATOM   1760  HB2 PHE X 112      30.350  35.620  31.900  0.00  0.00            
ATOM   1761  CG  PHE X 112      31.130  33.730  32.660  0.00  0.00            
ATOM   1762  CD1 PHE X 112      30.700  32.390  32.880  0.00  0.00            
ATOM   1763  HD1 PHE X 112      29.860  31.940  32.310  0.00  0.00            
ATOM   1764  CE1 PHE X 112      31.390  31.610  33.820  0.00  0.00            
ATOM   1765  HE1 PHE X 112      30.960  30.640  34.060  0.00  0.00            
ATOM   1766  CZ  PHE X 112      32.520  32.070  34.510  0.00  0.00            
ATOM   1767  HZ  PHE X 112      32.850  31.510  35.340  0.00  0.00            
ATOM   1768  CE2 PHE X 112      32.980  33.360  34.270  0.00  0.00            
ATOM   1769  HE2 PHE X 112      33.770  33.760  34.880  0.00  0.00            
ATOM   1770  CD2 PHE X 112      32.320  34.210  33.380  0.00  0.00            
ATOM   1771  HD2 PHE X 112      32.640  35.230  33.280  0.00  0.00            
ATOM   1772  C   PHE X 112      31.430  34.450  29.600  0.00  0.00            
ATOM   1773  O   PHE X 112      31.980  33.440  29.190  0.00  0.00            
ATOM   1774  N   SER X 113      31.950  35.710  29.490  0.00  0.00            
ATOM   1775  H   SER X 113      31.440  36.450  29.950  0.00  0.00            
ATOM   1776  CA  SER X 113      33.370  36.040  29.050  0.00  0.00            
ATOM   1777  HA  SER X 113      33.900  35.250  28.550  0.00  0.00            
ATOM   1778  CB  SER X 113      33.320  37.220  28.040  0.00  0.00            
ATOM   1779  HB1 SER X 113      34.220  37.830  28.300  0.00  0.00            
ATOM   1780  HB2 SER X 113      32.420  37.830  28.220  0.00  0.00            
ATOM   1781  OG  SER X 113      33.350  36.800  26.710  0.00  0.00            
ATOM   1782  HG  SER X 113      32.590  36.220  26.570  0.00  0.00            
ATOM   1783  C   SER X 113      34.270  36.490  30.170  0.00  0.00            
ATOM   1784  O   SER X 113      33.920  37.340  30.960  0.00  0.00            
ATOM   1785  N   VAL X 114      35.410  35.840  30.250  0.00  0.00            
ATOM   1786  H   VAL X 114      35.570  35.120  29.550  0.00  0.00            
ATOM   1787  CA  VAL X 114      36.510  36.140  31.150  0.00  0.00            
ATOM   1788  HA  VAL X 114      36.110  36.640  32.040  0.00  0.00            
ATOM   1789  CB  VAL X 114      37.140  34.870  31.760  0.00  0.00            
ATOM   1790  HB  VAL X 114      37.500  34.210  30.950  0.00  0.00            
ATOM   1791  CG1 VAL X 114      38.310  35.220  32.780  0.00  0.00            
ATOM   1792 HG11 VAL X 114      39.160  35.720  32.330  0.00  0.00            
ATOM   1793 HG12 VAL X 114      37.970  35.850  33.640  0.00  0.00            
ATOM   1794 HG13 VAL X 114      38.830  34.290  33.180  0.00  0.00            
ATOM   1795  CG2 VAL X 114      36.200  34.010  32.620  0.00  0.00            
ATOM   1796 HG21 VAL X 114      36.530  32.990  32.770  0.00  0.00            
ATOM   1797 HG22 VAL X 114      35.930  34.490  33.550  0.00  0.00            
ATOM   1798 HG23 VAL X 114      35.190  34.000  32.120  0.00  0.00            
ATOM   1799  C   VAL X 114      37.630  36.970  30.530  0.00  0.00            
ATOM   1800  O   VAL X 114      38.400  36.570  29.690  0.00  0.00            
ATOM   1801  N   LEU X 115      37.870  38.210  31.020  0.00  0.00            
ATOM   1802  H   LEU X 115      37.190  38.650  31.680  0.00  0.00            
ATOM   1803  CA  LEU X 115      39.030  39.070  30.760  0.00  0.00            
ATOM   1804  HA  LEU X 115      39.370  38.860  29.740  0.00  0.00            
ATOM   1805  CB  LEU X 115      38.610  40.510  31.010  0.00  0.00            
ATOM   1806  HB1 LEU X 115      38.380  40.870  31.990  0.00  0.00            
ATOM   1807  HB2 LEU X 115      37.670  40.610  30.470  0.00  0.00            
ATOM   1808  CG  LEU X 115      39.470  41.700  30.390  0.00  0.00            
ATOM   1809  HG  LEU X 115      40.460  41.750  30.840  0.00  0.00            
ATOM   1810  CD1 LEU X 115      39.670  41.520  28.940  0.00  0.00            
ATOM   1811 HD11 LEU X 115      40.270  40.650  28.690  0.00  0.00            
ATOM   1812 HD12 LEU X 115      38.650  41.370  28.450  0.00  0.00            
ATOM   1813 HD13 LEU X 115      40.150  42.370  28.450  0.00  0.00            
ATOM   1814  CD2 LEU X 115      38.740  42.930  30.680  0.00  0.00            
ATOM   1815 HD21 LEU X 115      38.770  42.980  31.760  0.00  0.00            
ATOM   1816 HD22 LEU X 115      39.190  43.870  30.370  0.00  0.00            
ATOM   1817 HD23 LEU X 115      37.740  42.850  30.400  0.00  0.00            
ATOM   1818  C   LEU X 115      40.120  38.640  31.700  0.00  0.00            
ATOM   1819  O   LEU X 115      39.930  38.510  32.870  0.00  0.00            
ATOM   1820  N   ALA X 116      41.280  38.510  31.120  0.00  0.00            
ATOM   1821  H   ALA X 116      41.310  38.580  30.110  0.00  0.00            
ATOM   1822  CA  ALA X 116      42.500  38.350  31.870  0.00  0.00            
ATOM   1823  HA  ALA X 116      42.270  38.220  32.920  0.00  0.00            
ATOM   1824  CB  ALA X 116      43.340  37.230  31.320  0.00  0.00            
ATOM   1825  HB1 ALA X 116      42.900  36.220  31.420  0.00  0.00            
ATOM   1826  HB2 ALA X 116      43.360  37.290  30.220  0.00  0.00            
ATOM   1827  HB3 ALA X 116      44.370  37.300  31.790  0.00  0.00            
ATOM   1828  C   ALA X 116      43.250  39.660  31.980  0.00  0.00            
ATOM   1829  O   ALA X 116      43.240  40.460  31.060  0.00  0.00            
ATOM   1830  N   CYS X 117      43.970  39.860  33.100  0.00  0.00            
ATOM   1831  H   CYS X 117      43.980  39.190  33.860  0.00  0.00            
ATOM   1832  CA  CYS X 117      44.600  41.180  33.460  0.00  0.00            
ATOM   1833  HA  CYS X 117      44.730  41.720  32.510  0.00  0.00            
ATOM   1834  CB  CYS X 117      43.680  41.960  34.410  0.00  0.00            
ATOM   1835  HB1 CYS X 117      43.670  41.540  35.390  0.00  0.00            
ATOM   1836  HB2 CYS X 117      42.720  41.870  33.940  0.00  0.00            
ATOM   1837  SG  CYS X 117      44.010  43.730  34.580  0.00  0.00            
ATOM   1838  HG  CYS X 117      45.220  43.540  35.220  0.00  0.00            
ATOM   1839  C   CYS X 117      45.940  41.020  34.090  0.00  0.00            
ATOM   1840  O   CYS X 117      46.110  40.170  34.970  0.00  0.00            
ATOM   1841  N   TYR X 118      46.920  41.880  33.700  0.00  0.00            
ATOM   1842  H   TYR X 118      46.740  42.460  32.890  0.00  0.00            
ATOM   1843  CA  TYR X 118      48.240  42.100  34.210  0.00  0.00            
ATOM   1844  HA  TYR X 118      48.340  41.570  35.120  0.00  0.00            
ATOM   1845  CB  TYR X 118      49.180  41.390  33.260  0.00  0.00            
ATOM   1846  HB1 TYR X 118      50.120  41.930  33.310  0.00  0.00            
ATOM   1847  HB2 TYR X 118      48.800  41.470  32.260  0.00  0.00            
ATOM   1848  CG  TYR X 118      49.320  39.920  33.650  0.00  0.00            
ATOM   1849  CD1 TYR X 118      48.590  38.920  32.950  0.00  0.00            
ATOM   1850  HD1 TYR X 118      47.910  39.180  32.120  0.00  0.00            
ATOM   1851  CE1 TYR X 118      48.670  37.630  33.370  0.00  0.00            
ATOM   1852  HE1 TYR X 118      48.130  36.850  32.850  0.00  0.00            
ATOM   1853  CZ  TYR X 118      49.430  37.300  34.490  0.00  0.00            
ATOM   1854  OH  TYR X 118      49.420  35.990  34.870  0.00  0.00            
ATOM   1855  HH  TYR X 118      50.090  35.750  35.540  0.00  0.00            
ATOM   1856  CE2 TYR X 118      50.240  38.230  35.110  0.00  0.00            
ATOM   1857  HE2 TYR X 118      50.940  37.810  35.870  0.00  0.00            
ATOM   1858  CD2 TYR X 118      50.190  39.550  34.710  0.00  0.00            
ATOM   1859  HD2 TYR X 118      50.820  40.320  35.110  0.00  0.00            
ATOM   1860  C   TYR X 118      48.630  43.580  34.560  0.00  0.00            
ATOM   1861  O   TYR X 118      48.500  44.440  33.700  0.00  0.00            
ATOM   1862  N   ASN X 119      49.090  43.760  35.730  0.00  0.00            
ATOM   1863  H   ASN X 119      49.020  42.980  36.400  0.00  0.00            
ATOM   1864  CA  ASN X 119      49.370  45.070  36.300  0.00  0.00            
ATOM   1865  HA  ASN X 119      49.380  44.950  37.390  0.00  0.00            
ATOM   1866  CB  ASN X 119      50.830  45.500  35.990  0.00  0.00            
ATOM   1867  HB1 ASN X 119      50.950  46.620  36.200  0.00  0.00            
ATOM   1868  HB2 ASN X 119      50.970  45.390  34.930  0.00  0.00            
ATOM   1869  CG  ASN X 119      51.920  44.750  36.720  0.00  0.00            
ATOM   1870  OD1 ASN X 119      52.760  44.070  36.130  0.00  0.00            
ATOM   1871  ND2 ASN X 119      52.030  44.960  37.990  0.00  0.00            
ATOM   1872 HD21 ASN X 119      51.400  45.600  38.460  0.00  0.00            
ATOM   1873 HD22 ASN X 119      52.760  44.480  38.420  0.00  0.00            
ATOM   1874  C   ASN X 119      48.290  46.040  35.900  0.00  0.00            
ATOM   1875  O   ASN X 119      48.680  47.130  35.450  0.00  0.00            
ATOM   1876  N   GLY X 120      46.980  45.700  36.020  0.00  0.00            
ATOM   1877  H   GLY X 120      46.780  44.800  36.360  0.00  0.00            
ATOM   1878  CA  GLY X 120      45.880  46.580  35.630  0.00  0.00            
ATOM   1879  HA1 GLY X 120      46.200  47.510  36.150  0.00  0.00            
ATOM   1880  HA2 GLY X 120      45.020  46.190  36.150  0.00  0.00            
ATOM   1881  C   GLY X 120      45.590  46.870  34.230  0.00  0.00            
ATOM   1882  O   GLY X 120      44.720  47.700  33.950  0.00  0.00            
ATOM   1883  N   SER X 121      46.230  46.180  33.320  0.00  0.00            
ATOM   1884  H   SER X 121      46.920  45.620  33.740  0.00  0.00            
ATOM   1885  CA  SER X 121      46.160  46.170  31.900  0.00  0.00            
ATOM   1886  HA  SER X 121      45.390  46.930  31.660  0.00  0.00            
ATOM   1887  CB  SER X 121      47.510  46.730  31.330  0.00  0.00            
ATOM   1888  HB1 SER X 121      47.810  46.170  30.480  0.00  0.00            
ATOM   1889  HB2 SER X 121      48.320  46.720  32.040  0.00  0.00            
ATOM   1890  OG  SER X 121      47.390  48.120  30.990  0.00  0.00            
ATOM   1891  HG  SER X 121      48.150  48.450  30.490  0.00  0.00            
ATOM   1892  C   SER X 121      45.600  44.890  31.300  0.00  0.00            
ATOM   1893  O   SER X 121      45.970  43.920  31.890  0.00  0.00            
ATOM   1894  N   PRO X 122      44.800  44.870  30.200  0.00  0.00            
ATOM   1895  CD  PRO X 122      44.000  45.960  29.700  0.00  0.00            
ATOM   1896  HD1 PRO X 122      44.550  46.820  29.400  0.00  0.00            
ATOM   1897  HD2 PRO X 122      43.490  46.270  30.590  0.00  0.00            
ATOM   1898  CG  PRO X 122      43.070  45.350  28.700  0.00  0.00            
ATOM   1899  HG1 PRO X 122      43.620  45.200  27.780  0.00  0.00            
ATOM   1900  HG2 PRO X 122      42.140  45.900  28.480  0.00  0.00            
ATOM   1901  CB  PRO X 122      42.820  43.850  29.150  0.00  0.00            
ATOM   1902  HB1 PRO X 122      42.670  43.140  28.230  0.00  0.00            
ATOM   1903  HB2 PRO X 122      42.020  43.660  29.920  0.00  0.00            
ATOM   1904  CA  PRO X 122      44.190  43.540  29.810  0.00  0.00            
ATOM   1905  HA  PRO X 122      44.060  43.010  30.790  0.00  0.00            
ATOM   1906  C   PRO X 122      45.170  42.670  28.950  0.00  0.00            
ATOM   1907  O   PRO X 122      45.950  43.160  28.170  0.00  0.00            
ATOM   1908  N   SER X 123      45.090  41.370  29.110  0.00  0.00            
ATOM   1909  H   SER X 123      44.550  41.070  29.890  0.00  0.00            
ATOM   1910  CA  SER X 123      46.000  40.400  28.420  0.00  0.00            
ATOM   1911  HA  SER X 123      46.780  40.910  27.850  0.00  0.00            
ATOM   1912  CB  SER X 123      46.760  39.550  29.380  0.00  0.00            
ATOM   1913  HB1 SER X 123      47.300  40.240  30.060  0.00  0.00            
ATOM   1914  HB2 SER X 123      47.380  38.960  28.720  0.00  0.00            
ATOM   1915  OG  SER X 123      45.840  38.890  30.230  0.00  0.00            
ATOM   1916  HG  SER X 123      46.080  37.940  30.380  0.00  0.00            
ATOM   1917  C   SER X 123      45.280  39.520  27.380  0.00  0.00            
ATOM   1918  O   SER X 123      45.990  39.150  26.400  0.00  0.00            
ATOM   1919  N   GLY X 124      43.990  39.230  27.520  0.00  0.00            
ATOM   1920  H   GLY X 124      43.610  39.490  28.510  0.00  0.00            
ATOM   1921  CA  GLY X 124      43.100  38.540  26.590  0.00  0.00            
ATOM   1922  HA1 GLY X 124      43.600  37.630  26.340  0.00  0.00            
ATOM   1923  HA2 GLY X 124      43.050  39.100  25.690  0.00  0.00            
ATOM   1924  C   GLY X 124      41.710  38.290  27.170  0.00  0.00            
ATOM   1925  O   GLY X 124      41.590  38.350  28.410  0.00  0.00            
ATOM   1926  N   VAL X 125      40.720  38.140  26.300  0.00  0.00            
ATOM   1927  H   VAL X 125      40.960  38.220  25.380  0.00  0.00            
ATOM   1928  CA  VAL X 125      39.360  37.700  26.720  0.00  0.00            
ATOM   1929  HA  VAL X 125      39.410  37.540  27.700  0.00  0.00            
ATOM   1930  CB  VAL X 125      38.350  38.890  26.390  0.00  0.00            
ATOM   1931  HB  VAL X 125      38.770  39.810  26.690  0.00  0.00            
ATOM   1932  CG1 VAL X 125      37.990  38.990  24.930  0.00  0.00            
ATOM   1933 HG11 VAL X 125      37.370  39.870  24.810  0.00  0.00            
ATOM   1934 HG12 VAL X 125      38.790  39.140  24.260  0.00  0.00            
ATOM   1935 HG13 VAL X 125      37.440  38.090  24.690  0.00  0.00            
ATOM   1936  CG2 VAL X 125      37.110  38.730  27.300  0.00  0.00            
ATOM   1937 HG21 VAL X 125      36.450  39.610  27.310  0.00  0.00            
ATOM   1938 HG22 VAL X 125      36.620  37.770  26.940  0.00  0.00            
ATOM   1939 HG23 VAL X 125      37.420  38.510  28.330  0.00  0.00            
ATOM   1940  C   VAL X 125      38.990  36.330  26.150  0.00  0.00            
ATOM   1941  O   VAL X 125      39.210  36.140  24.920  0.00  0.00            
ATOM   1942  N   TYR X 126      38.430  35.450  26.900  0.00  0.00            
ATOM   1943  H   TYR X 126      38.290  35.700  27.880  0.00  0.00            
ATOM   1944  CA  TYR X 126      37.870  34.100  26.440  0.00  0.00            
ATOM   1945  HA  TYR X 126      37.850  34.110  25.350  0.00  0.00            
ATOM   1946  CB  TYR X 126      38.760  32.930  26.880  0.00  0.00            
ATOM   1947  HB1 TYR X 126      39.640  33.070  26.330  0.00  0.00            
ATOM   1948  HB2 TYR X 126      38.310  31.990  26.510  0.00  0.00            
ATOM   1949  CG  TYR X 126      39.020  32.840  28.400  0.00  0.00            
ATOM   1950  CD1 TYR X 126      38.340  31.920  29.230  0.00  0.00            
ATOM   1951  HD1 TYR X 126      37.500  31.420  28.770  0.00  0.00            
ATOM   1952  CE1 TYR X 126      38.830  31.610  30.520  0.00  0.00            
ATOM   1953  HE1 TYR X 126      38.300  30.790  31.080  0.00  0.00            
ATOM   1954  CZ  TYR X 126      39.920  32.350  31.060  0.00  0.00            
ATOM   1955  OH  TYR X 126      40.290  32.180  32.360  0.00  0.00            
ATOM   1956  HH  TYR X 126      40.990  32.760  32.650  0.00  0.00            
ATOM   1957  CE2 TYR X 126      40.570  33.290  30.240  0.00  0.00            
ATOM   1958  HE2 TYR X 126      41.430  33.870  30.630  0.00  0.00            
ATOM   1959  CD2 TYR X 126      40.150  33.560  28.920  0.00  0.00            
ATOM   1960  HD2 TYR X 126      40.800  34.150  28.280  0.00  0.00            
ATOM   1961  C   TYR X 126      36.360  33.870  26.940  0.00  0.00            
ATOM   1962  O   TYR X 126      36.040  34.290  28.060  0.00  0.00            
ATOM   1963  N   GLN X 127      35.520  33.240  26.120  0.00  0.00            
ATOM   1964  H   GLN X 127      35.780  33.150  25.170  0.00  0.00            
ATOM   1965  CA  GLN X 127      34.170  32.750  26.530  0.00  0.00            
ATOM   1966  HA  GLN X 127      33.760  33.550  27.120  0.00  0.00            
ATOM   1967  CB  GLN X 127      33.370  32.470  25.290  0.00  0.00            
ATOM   1968  HB1 GLN X 127      33.570  31.440  24.950  0.00  0.00            
ATOM   1969  HB2 GLN X 127      33.640  33.180  24.480  0.00  0.00            
ATOM   1970  CG  GLN X 127      31.890  32.430  25.590  0.00  0.00            
ATOM   1971  HG1 GLN X 127      31.640  31.830  26.480  0.00  0.00            
ATOM   1972  HG2 GLN X 127      31.450  31.900  24.740  0.00  0.00            
ATOM   1973  CD  GLN X 127      31.180  33.790  25.610  0.00  0.00            
ATOM   1974  OE1 GLN X 127      31.770  34.820  25.700  0.00  0.00            
ATOM   1975  NE2 GLN X 127      29.850  33.790  25.640  0.00  0.00            
ATOM   1976 HE21 GLN X 127      29.290  33.010  25.360  0.00  0.00            
ATOM   1977 HE22 GLN X 127      29.550  34.720  25.700  0.00  0.00            
ATOM   1978  C   GLN X 127      34.320  31.510  27.430  0.00  0.00            
ATOM   1979  O   GLN X 127      35.350  30.740  27.330  0.00  0.00            
ATOM   1980  N   CYS X 128      33.490  31.290  28.430  0.00  0.00            
ATOM   1981  H   CYS X 128      32.710  32.000  28.550  0.00  0.00            
ATOM   1982  CA  CYS X 128      33.650  30.490  29.580  0.00  0.00            
ATOM   1983  HA  CYS X 128      34.220  29.590  29.280  0.00  0.00            
ATOM   1984  CB  CYS X 128      34.420  31.250  30.610  0.00  0.00            
ATOM   1985  HB1 CYS X 128      33.870  32.150  30.870  0.00  0.00            
ATOM   1986  HB2 CYS X 128      35.410  31.590  30.200  0.00  0.00            
ATOM   1987  SG  CYS X 128      34.780  30.310  32.210  0.00  0.00            
ATOM   1988  HG  CYS X 128      35.280  29.160  31.670  0.00  0.00            
ATOM   1989  C   CYS X 128      32.280  29.970  30.130  0.00  0.00            
ATOM   1990  O   CYS X 128      31.230  30.650  29.900  0.00  0.00            
ATOM   1991  N   ALA X 129      32.300  28.860  30.860  0.00  0.00            
ATOM   1992  H   ALA X 129      33.260  28.560  30.950  0.00  0.00            
ATOM   1993  CA  ALA X 129      31.180  28.530  31.790  0.00  0.00            
ATOM   1994  HA  ALA X 129      30.700  29.470  32.170  0.00  0.00            
ATOM   1995  CB  ALA X 129      30.050  27.810  31.020  0.00  0.00            
ATOM   1996  HB1 ALA X 129      30.450  26.850  30.640  0.00  0.00            
ATOM   1997  HB2 ALA X 129      29.130  27.520  31.570  0.00  0.00            
ATOM   1998  HB3 ALA X 129      29.740  28.400  30.190  0.00  0.00            
ATOM   1999  C   ALA X 129      31.620  27.740  33.060  0.00  0.00            
ATOM   2000  O   ALA X 129      32.460  26.840  33.070  0.00  0.00            
ATOM   2001  N   MET X 130      30.930  27.910  34.180  0.00  0.00            
ATOM   2002  H   MET X 130      30.080  28.510  34.150  0.00  0.00            
ATOM   2003  CA  MET X 130      31.350  27.390  35.570  0.00  0.00            
ATOM   2004  HA  MET X 130      32.380  27.180  35.630  0.00  0.00            
ATOM   2005  CB  MET X 130      30.920  28.390  36.690  0.00  0.00            
ATOM   2006  HB1 MET X 130      29.850  28.630  36.540  0.00  0.00            
ATOM   2007  HB2 MET X 130      31.440  29.340  36.550  0.00  0.00            
ATOM   2008  CG  MET X 130      31.110  27.870  38.120  0.00  0.00            
ATOM   2009  HG1 MET X 130      32.120  27.610  38.360  0.00  0.00            
ATOM   2010  HG2 MET X 130      30.500  26.980  38.340  0.00  0.00            
ATOM   2011  SD  MET X 130      30.620  29.230  39.260  0.00  0.00            
ATOM   2012  CE  MET X 130      28.840  28.990  39.050  0.00  0.00            
ATOM   2013  HE1 MET X 130      28.360  29.270  38.110  0.00  0.00            
ATOM   2014  HE2 MET X 130      28.690  27.930  39.180  0.00  0.00            
ATOM   2015  HE3 MET X 130      28.190  29.470  39.790  0.00  0.00            
ATOM   2016  C   MET X 130      30.680  26.010  35.770  0.00  0.00            
ATOM   2017  O   MET X 130      29.490  25.760  35.530  0.00  0.00            
ATOM   2018  N   ARG X 131      31.510  25.090  36.220  0.00  0.00            
ATOM   2019  H   ARG X 131      32.440  25.340  36.340  0.00  0.00            
ATOM   2020  CA  ARG X 131      31.220  23.700  36.510  0.00  0.00            
ATOM   2021  HA  ARG X 131      30.640  23.380  35.690  0.00  0.00            
ATOM   2022  CB  ARG X 131      32.510  22.860  36.490  0.00  0.00            
ATOM   2023  HB1 ARG X 131      32.390  21.760  36.780  0.00  0.00            
ATOM   2024  HB2 ARG X 131      33.210  23.250  37.200  0.00  0.00            
ATOM   2025  CG  ARG X 131      33.240  23.020  35.120  0.00  0.00            
ATOM   2026  HG1 ARG X 131      34.230  22.560  35.220  0.00  0.00            
ATOM   2027  HG2 ARG X 131      33.370  24.120  34.840  0.00  0.00            
ATOM   2028  CD  ARG X 131      32.530  22.370  34.000  0.00  0.00            
ATOM   2029  HD1 ARG X 131      33.000  22.570  33.040  0.00  0.00            
ATOM   2030  HD2 ARG X 131      31.500  22.730  34.000  0.00  0.00            
ATOM   2031  NE  ARG X 131      32.440  20.940  34.300  0.00  0.00            
ATOM   2032  HE  ARG X 131      32.690  20.740  35.260  0.00  0.00            
ATOM   2033  CZ  ARG X 131      32.020  19.940  33.550  0.00  0.00            
ATOM   2034  NH1 ARG X 131      31.620  20.130  32.290  0.00  0.00            
ATOM   2035 HH11 ARG X 131      31.840  21.030  31.870  0.00  0.00            
ATOM   2036 HH12 ARG X 131      31.270  19.410  31.660  0.00  0.00            
ATOM   2037  NH2 ARG X 131      31.840  18.760  34.090  0.00  0.00            
ATOM   2038 HH21 ARG X 131      32.120  18.620  35.090  0.00  0.00            
ATOM   2039 HH22 ARG X 131      31.450  17.940  33.550  0.00  0.00            
ATOM   2040  C   ARG X 131      30.320  23.360  37.730  0.00  0.00            
ATOM   2041  O   ARG X 131      30.300  24.270  38.620  0.00  0.00            
ATOM   2042  N   PRO X 132      29.600  22.210  37.880  0.00  0.00            
ATOM   2043  CD  PRO X 132      29.340  21.130  36.980  0.00  0.00            
ATOM   2044  HD1 PRO X 132      29.950  20.220  37.150  0.00  0.00            
ATOM   2045  HD2 PRO X 132      29.520  21.560  35.950  0.00  0.00            
ATOM   2046  CG  PRO X 132      27.900  20.600  37.140  0.00  0.00            
ATOM   2047  HG1 PRO X 132      27.730  19.560  36.860  0.00  0.00            
ATOM   2048  HG2 PRO X 132      27.080  21.240  36.770  0.00  0.00            
ATOM   2049  CB  PRO X 132      27.830  20.730  38.690  0.00  0.00            
ATOM   2050  HB1 PRO X 132      28.380  19.780  39.040  0.00  0.00            
ATOM   2051  HB2 PRO X 132      26.680  20.840  38.840  0.00  0.00            
ATOM   2052  CA  PRO X 132      28.720  21.960  39.070  0.00  0.00            
ATOM   2053  HA  PRO X 132      28.050  22.820  39.220  0.00  0.00            
ATOM   2054  C   PRO X 132      29.510  21.800  40.340  0.00  0.00            
ATOM   2055  O   PRO X 132      28.920  21.460  41.380  0.00  0.00            
ATOM   2056  N   ASN X 133      30.830  21.920  40.310  0.00  0.00            
ATOM   2057  H   ASN X 133      31.260  22.060  39.410  0.00  0.00            
ATOM   2058  CA  ASN X 133      31.740  21.850  41.470  0.00  0.00            
ATOM   2059  HA  ASN X 133      31.150  21.650  42.400  0.00  0.00            
ATOM   2060  CB  ASN X 133      32.810  20.730  41.290  0.00  0.00            
ATOM   2061  HB1 ASN X 133      32.450  19.780  40.860  0.00  0.00            
ATOM   2062  HB2 ASN X 133      33.280  20.550  42.300  0.00  0.00            
ATOM   2063  CG  ASN X 133      33.940  21.230  40.440  0.00  0.00            
ATOM   2064  OD1 ASN X 133      33.820  22.100  39.590  0.00  0.00            
ATOM   2065  ND2 ASN X 133      35.060  20.520  40.500  0.00  0.00            
ATOM   2066 HD21 ASN X 133      35.130  19.680  41.080  0.00  0.00            
ATOM   2067 HD22 ASN X 133      35.810  20.710  39.820  0.00  0.00            
ATOM   2068  C   ASN X 133      32.260  23.290  41.710  0.00  0.00            
ATOM   2069  O   ASN X 133      33.140  23.490  42.560  0.00  0.00            
ATOM   2070  N   PHE X 134      31.710  24.310  41.050  0.00  0.00            
ATOM   2071  H   PHE X 134      30.860  24.160  40.620  0.00  0.00            
ATOM   2072  CA  PHE X 134      32.080  25.750  41.170  0.00  0.00            
ATOM   2073  HA  PHE X 134      31.400  26.300  40.540  0.00  0.00            
ATOM   2074  CB  PHE X 134      31.600  26.340  42.580  0.00  0.00            
ATOM   2075  HB1 PHE X 134      31.730  27.420  42.530  0.00  0.00            
ATOM   2076  HB2 PHE X 134      32.220  26.010  43.370  0.00  0.00            
ATOM   2077  CG  PHE X 134      30.110  26.090  42.770  0.00  0.00            
ATOM   2078  CD1 PHE X 134      29.170  26.880  42.170  0.00  0.00            
ATOM   2079  HD1 PHE X 134      29.490  27.640  41.480  0.00  0.00            
ATOM   2080  CE1 PHE X 134      27.810  26.730  42.450  0.00  0.00            
ATOM   2081  HE1 PHE X 134      27.100  27.500  42.110  0.00  0.00            
ATOM   2082  CZ  PHE X 134      27.390  25.500  43.030  0.00  0.00            
ATOM   2083  HZ  PHE X 134      26.370  25.320  43.160  0.00  0.00            
ATOM   2084  CE2 PHE X 134      28.360  24.660  43.550  0.00  0.00            
ATOM   2085  HE2 PHE X 134      28.020  23.740  44.000  0.00  0.00            
ATOM   2086  CD2 PHE X 134      29.720  24.960  43.420  0.00  0.00            
ATOM   2087  HD2 PHE X 134      30.530  24.330  43.750  0.00  0.00            
ATOM   2088  C   PHE X 134      33.460  26.220  40.650  0.00  0.00            
ATOM   2089  O   PHE X 134      34.160  27.000  41.330  0.00  0.00            
ATOM   2090  N   THR X 135      33.890  25.730  39.510  0.00  0.00            
ATOM   2091  H   THR X 135      33.240  25.090  39.100  0.00  0.00            
ATOM   2092  CA  THR X 135      35.210  26.080  38.900  0.00  0.00            
ATOM   2093  HA  THR X 135      35.520  27.050  39.280  0.00  0.00            
ATOM   2094  CB  THR X 135      36.250  24.940  39.170  0.00  0.00            
ATOM   2095  HB  THR X 135      37.220  25.200  38.700  0.00  0.00            
ATOM   2096  CG2 THR X 135      36.420  24.420  40.630  0.00  0.00            
ATOM   2097 HG21 THR X 135      35.540  24.030  41.050  0.00  0.00            
ATOM   2098 HG22 THR X 135      37.250  23.770  40.750  0.00  0.00            
ATOM   2099 HG23 THR X 135      36.680  25.350  41.160  0.00  0.00            
ATOM   2100  OG1 THR X 135      35.920  23.780  38.430  0.00  0.00            
ATOM   2101  HG1 THR X 135      35.210  23.410  38.930  0.00  0.00            
ATOM   2102  C   THR X 135      35.130  26.270  37.410  0.00  0.00            
ATOM   2103  O   THR X 135      34.230  25.810  36.720  0.00  0.00            
ATOM   2104  N   ILE X 136      36.160  26.790  36.790  0.00  0.00            
ATOM   2105  H   ILE X 136      36.900  27.150  37.400  0.00  0.00            
ATOM   2106  CA  ILE X 136      36.420  26.890  35.340  0.00  0.00            
ATOM   2107  HA  ILE X 136      35.630  26.280  34.920  0.00  0.00            
ATOM   2108  CB  ILE X 136      36.210  28.340  34.920  0.00  0.00            
ATOM   2109  HB  ILE X 136      36.240  28.270  33.820  0.00  0.00            
ATOM   2110  CG2 ILE X 136      34.800  28.920  35.330  0.00  0.00            
ATOM   2111 HG21 ILE X 136      34.570  29.840  34.840  0.00  0.00            
ATOM   2112 HG22 ILE X 136      33.990  28.270  35.080  0.00  0.00            
ATOM   2113 HG23 ILE X 136      34.850  29.270  36.340  0.00  0.00            
ATOM   2114  CG1 ILE X 136      37.320  29.260  35.300  0.00  0.00            
ATOM   2115 HG11 ILE X 136      38.250  28.740  35.290  0.00  0.00            
ATOM   2116 HG12 ILE X 136      37.100  29.460  36.260  0.00  0.00            
ATOM   2117  CD  ILE X 136      37.470  30.580  34.550  0.00  0.00            
ATOM   2118  HD1 ILE X 136      36.490  31.060  34.500  0.00  0.00            
ATOM   2119  HD2 ILE X 136      38.280  31.110  35.080  0.00  0.00            
ATOM   2120  HD3 ILE X 136      37.890  30.410  33.550  0.00  0.00            
ATOM   2121  C   ILE X 136      37.720  26.190  34.810  0.00  0.00            
ATOM   2122  O   ILE X 136      38.760  26.200  35.450  0.00  0.00            
ATOM   2123  N   LYS X 137      37.650  25.760  33.570  0.00  0.00            
ATOM   2124  H   LYS X 137      36.790  25.900  33.040  0.00  0.00            
ATOM   2125  CA  LYS X 137      38.820  25.300  32.750  0.00  0.00            
ATOM   2126  HA  LYS X 137      39.530  24.730  33.330  0.00  0.00            
ATOM   2127  CB  LYS X 137      38.250  24.210  31.800  0.00  0.00            
ATOM   2128  HB1 LYS X 137      37.680  24.660  30.970  0.00  0.00            
ATOM   2129  HB2 LYS X 137      37.510  23.570  32.280  0.00  0.00            
ATOM   2130  CG  LYS X 137      39.350  23.340  31.170  0.00  0.00            
ATOM   2131  HG1 LYS X 137      40.230  23.910  31.350  0.00  0.00            
ATOM   2132  HG2 LYS X 137      39.220  23.200  30.120  0.00  0.00            
ATOM   2133  CD  LYS X 137      39.520  22.020  31.900  0.00  0.00            
ATOM   2134  HD1 LYS X 137      38.540  21.610  32.120  0.00  0.00            
ATOM   2135  HD2 LYS X 137      39.950  22.270  32.900  0.00  0.00            
ATOM   2136  CE  LYS X 137      40.510  21.080  31.280  0.00  0.00            
ATOM   2137  HE1 LYS X 137      41.350  21.710  31.130  0.00  0.00            
ATOM   2138  HE2 LYS X 137      40.260  20.780  30.220  0.00  0.00            
ATOM   2139  NZ  LYS X 137      40.760  19.890  32.230  0.00  0.00            
ATOM   2140  HZ1 LYS X 137      40.010  19.190  32.270  0.00  0.00            
ATOM   2141  HZ2 LYS X 137      41.580  19.410  31.890  0.00  0.00            
ATOM   2142  HZ3 LYS X 137      41.090  20.190  33.190  0.00  0.00            
ATOM   2143  C   LYS X 137      39.490  26.420  32.070  0.00  0.00            
ATOM   2144  O   LYS X 137      39.910  26.220  30.970  0.00  0.00            
ATOM   2145  N   GLY X 138      39.680  27.610  32.660  0.00  0.00            
ATOM   2146  H   GLY X 138      39.480  27.600  33.660  0.00  0.00            
ATOM   2147  CA  GLY X 138      40.240  28.890  32.150  0.00  0.00            
ATOM   2148  HA1 GLY X 138      40.000  29.580  32.920  0.00  0.00            
ATOM   2149  HA2 GLY X 138      39.640  29.220  31.280  0.00  0.00            
ATOM   2150  C   GLY X 138      41.750  28.830  31.880  0.00  0.00            
ATOM   2151  O   GLY X 138      42.420  27.800  31.760  0.00  0.00            
ATOM   2152  N   SER X 139      42.200  30.000  31.540  0.00  0.00            
ATOM   2153  H   SER X 139      41.550  30.770  31.380  0.00  0.00            
ATOM   2154  CA  SER X 139      43.660  30.230  31.200  0.00  0.00            
ATOM   2155  HA  SER X 139      44.290  29.390  31.440  0.00  0.00            
ATOM   2156  CB  SER X 139      43.780  30.530  29.680  0.00  0.00            
ATOM   2157  HB1 SER X 139      44.840  30.640  29.420  0.00  0.00            
ATOM   2158  HB2 SER X 139      43.230  31.470  29.370  0.00  0.00            
ATOM   2159  OG  SER X 139      43.220  29.520  28.890  0.00  0.00            
ATOM   2160  HG  SER X 139      43.670  28.620  28.950  0.00  0.00            
ATOM   2161  C   SER X 139      44.150  31.500  32.030  0.00  0.00            
ATOM   2162  O   SER X 139      43.780  32.640  31.690  0.00  0.00            
ATOM   2163  N   PHE X 140      45.110  31.200  32.940  0.00  0.00            
ATOM   2164  H   PHE X 140      45.350  30.260  33.340  0.00  0.00            
ATOM   2165  CA  PHE X 140      45.860  32.200  33.760  0.00  0.00            
ATOM   2166  HA  PHE X 140      45.950  33.130  33.100  0.00  0.00            
ATOM   2167  CB  PHE X 140      45.100  32.490  35.080  0.00  0.00            
ATOM   2168  HB1 PHE X 140      45.750  33.240  35.680  0.00  0.00            
ATOM   2169  HB2 PHE X 140      44.990  31.620  35.740  0.00  0.00            
ATOM   2170  CG  PHE X 140      43.840  33.330  34.890  0.00  0.00            
ATOM   2171  CD1 PHE X 140      43.960  34.650  34.460  0.00  0.00            
ATOM   2172  HD1 PHE X 140      44.930  35.080  34.270  0.00  0.00            
ATOM   2173  CE1 PHE X 140      42.780  35.420  34.320  0.00  0.00            
ATOM   2174  HE1 PHE X 140      42.840  36.490  34.100  0.00  0.00            
ATOM   2175  CZ  PHE X 140      41.540  34.790  34.590  0.00  0.00            
ATOM   2176  HZ  PHE X 140      40.630  35.390  34.410  0.00  0.00            
ATOM   2177  CE2 PHE X 140      41.410  33.410  34.960  0.00  0.00            
ATOM   2178  HE2 PHE X 140      40.480  33.000  35.250  0.00  0.00            
ATOM   2179  CD2 PHE X 140      42.590  32.650  35.070  0.00  0.00            
ATOM   2180  HD2 PHE X 140      42.520  31.630  35.280  0.00  0.00            
ATOM   2181  C   PHE X 140      47.200  31.580  34.160  0.00  0.00            
ATOM   2182  O   PHE X 140      47.270  30.380  34.260  0.00  0.00            
ATOM   2183  N   LEU X 141      48.100  32.500  34.560  0.00  0.00            
ATOM   2184  H   LEU X 141      47.890  33.510  34.480  0.00  0.00            
ATOM   2185  CA  LEU X 141      49.260  32.180  35.410  0.00  0.00            
ATOM   2186  HA  LEU X 141      49.190  31.200  35.810  0.00  0.00            
ATOM   2187  CB  LEU X 141      50.550  32.300  34.590  0.00  0.00            
ATOM   2188  HB1 LEU X 141      51.330  32.130  35.340  0.00  0.00            
ATOM   2189  HB2 LEU X 141      50.550  33.220  34.120  0.00  0.00            
ATOM   2190  CG  LEU X 141      50.690  31.160  33.460  0.00  0.00            
ATOM   2191  HG  LEU X 141      49.860  31.260  32.750  0.00  0.00            
ATOM   2192  CD1 LEU X 141      51.990  31.520  32.730  0.00  0.00            
ATOM   2193 HD11 LEU X 141      51.830  32.290  31.940  0.00  0.00            
ATOM   2194 HD12 LEU X 141      52.730  31.760  33.480  0.00  0.00            
ATOM   2195 HD13 LEU X 141      52.480  30.640  32.230  0.00  0.00            
ATOM   2196  CD2 LEU X 141      50.730  29.710  34.060  0.00  0.00            
ATOM   2197 HD21 LEU X 141      51.140  28.930  33.370  0.00  0.00            
ATOM   2198 HD22 LEU X 141      51.520  29.610  34.820  0.00  0.00            
ATOM   2199 HD23 LEU X 141      49.770  29.480  34.280  0.00  0.00            
ATOM   2200  C   LEU X 141      49.250  33.200  36.570  0.00  0.00            
ATOM   2201  O   LEU X 141      48.250  33.920  36.710  0.00  0.00            
ATOM   2202  N   ASN X 142      50.240  33.210  37.410  0.00  0.00            
ATOM   2203  H   ASN X 142      51.010  32.570  37.170  0.00  0.00            
ATOM   2204  CA  ASN X 142      50.320  34.020  38.630  0.00  0.00            
ATOM   2205  HA  ASN X 142      49.320  33.970  39.130  0.00  0.00            
ATOM   2206  CB  ASN X 142      51.560  33.470  39.510  0.00  0.00            
ATOM   2207  HB1 ASN X 142      51.910  34.230  40.160  0.00  0.00            
ATOM   2208  HB2 ASN X 142      52.450  33.210  38.910  0.00  0.00            
ATOM   2209  CG  ASN X 142      51.030  32.290  40.290  0.00  0.00            
ATOM   2210  OD1 ASN X 142      50.420  32.570  41.290  0.00  0.00            
ATOM   2211  ND2 ASN X 142      51.190  31.040  39.940  0.00  0.00            
ATOM   2212 HD21 ASN X 142      51.560  30.700  39.090  0.00  0.00            
ATOM   2213 HD22 ASN X 142      50.900  30.310  40.630  0.00  0.00            
ATOM   2214  C   ASN X 142      50.470  35.520  38.330  0.00  0.00            
ATOM   2215  O   ASN X 142      50.810  35.720  37.220  0.00  0.00            
ATOM   2216  N   GLY X 143      50.160  36.380  39.300  0.00  0.00            
ATOM   2217  H   GLY X 143      50.020  35.910  40.190  0.00  0.00            
ATOM   2218  CA  GLY X 143      50.090  37.860  39.190  0.00  0.00            
ATOM   2219  HA1 GLY X 143      50.930  38.150  38.600  0.00  0.00            
ATOM   2220  HA2 GLY X 143      50.200  38.290  40.190  0.00  0.00            
ATOM   2221  C   GLY X 143      48.700  38.250  38.510  0.00  0.00            
ATOM   2222  O   GLY X 143      48.360  39.430  38.520  0.00  0.00            
ATOM   2223  N   SER X 144      47.790  37.330  38.200  0.00  0.00            
ATOM   2224  H   SER X 144      47.980  36.310  38.360  0.00  0.00            
ATOM   2225  CA  SER X 144      46.520  37.750  37.550  0.00  0.00            
ATOM   2226  HA  SER X 144      46.640  38.670  37.040  0.00  0.00            
ATOM   2227  CB  SER X 144      46.190  36.810  36.420  0.00  0.00            
ATOM   2228  HB1 SER X 144      46.840  36.930  35.560  0.00  0.00            
ATOM   2229  HB2 SER X 144      45.100  37.100  36.180  0.00  0.00            
ATOM   2230  OG  SER X 144      46.080  35.460  36.870  0.00  0.00            
ATOM   2231  HG  SER X 144      46.960  35.100  36.840  0.00  0.00            
ATOM   2232  C   SER X 144      45.370  38.030  38.500  0.00  0.00            
ATOM   2233  O   SER X 144      44.240  38.380  38.080  0.00  0.00            
ATOM   2234  N   CYS X 145      45.490  37.980  39.840  0.00  0.00            
ATOM   2235  H   CYS X 145      46.360  37.620  40.230  0.00  0.00            
ATOM   2236  CA  CYS X 145      44.420  38.050  40.850  0.00  0.00            
ATOM   2237  HA  CYS X 145      43.810  37.200  40.720  0.00  0.00            
ATOM   2238  CB  CYS X 145      45.020  38.050  42.270  0.00  0.00            
ATOM   2239  HB1 CYS X 145      45.500  38.970  42.540  0.00  0.00            
ATOM   2240  HB2 CYS X 145      45.720  37.150  42.300  0.00  0.00            
ATOM   2241  SG  CYS X 145      43.570  37.890  43.400  0.00  0.00            
ATOM   2242  HG  CYS X 145      44.150  38.330  44.520  0.00  0.00            
ATOM   2243  C   CYS X 145      43.590  39.350  40.540  0.00  0.00            
ATOM   2244  O   CYS X 145      44.180  40.410  40.300  0.00  0.00            
ATOM   2245  N   GLY X 146      42.250  39.360  40.500  0.00  0.00            
ATOM   2246  H   GLY X 146      41.910  38.470  40.800  0.00  0.00            
ATOM   2247  CA  GLY X 146      41.310  40.430  40.220  0.00  0.00            
ATOM   2248  HA1 GLY X 146      41.790  41.380  40.530  0.00  0.00            
ATOM   2249  HA2 GLY X 146      40.420  40.380  40.870  0.00  0.00            
ATOM   2250  C   GLY X 146      40.900  40.570  38.700  0.00  0.00            
ATOM   2251  O   GLY X 146      40.240  41.490  38.370  0.00  0.00            
ATOM   2252  N   SER X 147      41.380  39.670  37.840  0.00  0.00            
ATOM   2253  H   SER X 147      42.050  38.990  38.170  0.00  0.00            
ATOM   2254  CA  SER X 147      40.930  39.540  36.420  0.00  0.00            
ATOM   2255  HA  SER X 147      41.130  40.510  36.000  0.00  0.00            
ATOM   2256  CB  SER X 147      41.800  38.510  35.770  0.00  0.00            
ATOM   2257  HB1 SER X 147      41.450  38.110  34.830  0.00  0.00            
ATOM   2258  HB2 SER X 147      41.850  37.650  36.510  0.00  0.00            
ATOM   2259  OG  SER X 147      43.120  39.050  35.650  0.00  0.00            
ATOM   2260  HG  SER X 147      43.470  38.910  36.550  0.00  0.00            
ATOM   2261  C   SER X 147      39.410  39.240  36.330  0.00  0.00            
ATOM   2262  O   SER X 147      38.940  38.470  37.180  0.00  0.00            
ATOM   2263  N   VAL X 148      38.560  39.780  35.460  0.00  0.00            
ATOM   2264  H   VAL X 148      38.970  40.210  34.660  0.00  0.00            
ATOM   2265  CA  VAL X 148      37.050  39.930  35.700  0.00  0.00            
ATOM   2266  HA  VAL X 148      36.700  39.500  36.670  0.00  0.00            
ATOM   2267  CB  VAL X 148      36.620  41.370  35.850  0.00  0.00            
ATOM   2268  HB  VAL X 148      35.530  41.380  35.760  0.00  0.00            
ATOM   2269  CG1 VAL X 148      36.930  42.000  37.190  0.00  0.00            
ATOM   2270 HG11 VAL X 148      36.510  42.970  37.250  0.00  0.00            
ATOM   2271 HG12 VAL X 148      36.490  41.490  38.030  0.00  0.00            
ATOM   2272 HG13 VAL X 148      38.020  42.030  37.270  0.00  0.00            
ATOM   2273  CG2 VAL X 148      37.220  42.150  34.690  0.00  0.00            
ATOM   2274 HG21 VAL X 148      37.030  41.690  33.710  0.00  0.00            
ATOM   2275 HG22 VAL X 148      36.790  43.130  34.650  0.00  0.00            
ATOM   2276 HG23 VAL X 148      38.280  42.100  34.840  0.00  0.00            
ATOM   2277  C   VAL X 148      36.280  39.160  34.660  0.00  0.00            
ATOM   2278  O   VAL X 148      36.690  39.050  33.500  0.00  0.00            
ATOM   2279  N   GLY X 149      35.080  38.600  34.940  0.00  0.00            
ATOM   2280  H   GLY X 149      34.790  38.740  35.860  0.00  0.00            
ATOM   2281  CA  GLY X 149      34.140  38.070  33.920  0.00  0.00            
ATOM   2282  HA1 GLY X 149      34.100  36.950  34.060  0.00  0.00            
ATOM   2283  HA2 GLY X 149      34.630  38.270  32.960  0.00  0.00            
ATOM   2284  C   GLY X 149      32.750  38.680  33.970  0.00  0.00            
ATOM   2285  O   GLY X 149      32.280  39.190  35.010  0.00  0.00            
ATOM   2286  N   PHE X 150      32.120  38.730  32.770  0.00  0.00            
ATOM   2287  H   PHE X 150      32.560  38.210  32.010  0.00  0.00            
ATOM   2288  CA  PHE X 150      31.030  39.650  32.460  0.00  0.00            
ATOM   2289  HA  PHE X 150      30.530  39.850  33.390  0.00  0.00            
ATOM   2290  CB  PHE X 150      31.660  41.040  32.050  0.00  0.00            
ATOM   2291  HB1 PHE X 150      32.370  41.490  32.780  0.00  0.00            
ATOM   2292  HB2 PHE X 150      30.850  41.790  31.930  0.00  0.00            
ATOM   2293  CG  PHE X 150      32.400  40.940  30.700  0.00  0.00            
ATOM   2294  CD1 PHE X 150      33.780  40.590  30.730  0.00  0.00            
ATOM   2295  HD1 PHE X 150      34.320  40.390  31.660  0.00  0.00            
ATOM   2296  CE1 PHE X 150      34.430  40.440  29.490  0.00  0.00            
ATOM   2297  HE1 PHE X 150      35.390  39.970  29.490  0.00  0.00            
ATOM   2298  CZ  PHE X 150      33.820  40.570  28.250  0.00  0.00            
ATOM   2299  HZ  PHE X 150      34.330  40.380  27.330  0.00  0.00            
ATOM   2300  CE2 PHE X 150      32.440  40.940  28.200  0.00  0.00            
ATOM   2301  HE2 PHE X 150      32.050  41.180  27.200  0.00  0.00            
ATOM   2302  CD2 PHE X 150      31.740  41.090  29.410  0.00  0.00            
ATOM   2303  HD2 PHE X 150      30.700  41.450  29.500  0.00  0.00            
ATOM   2304  C   PHE X 150      30.080  39.080  31.360  0.00  0.00            
ATOM   2305  O   PHE X 150      30.490  38.190  30.550  0.00  0.00            
ATOM   2306  N   ASN X 151      28.840  39.650  31.300  0.00  0.00            
ATOM   2307  H   ASN X 151      28.680  40.250  32.050  0.00  0.00            
ATOM   2308  CA  ASN X 151      27.750  39.390  30.360  0.00  0.00            
ATOM   2309  HA  ASN X 151      28.140  38.730  29.580  0.00  0.00            
ATOM   2310  CB  ASN X 151      26.530  38.710  30.990  0.00  0.00            
ATOM   2311  HB1 ASN X 151      25.580  38.600  30.430  0.00  0.00            
ATOM   2312  HB2 ASN X 151      26.190  39.390  31.740  0.00  0.00            
ATOM   2313  CG  ASN X 151      26.900  37.340  31.510  0.00  0.00            
ATOM   2314  OD1 ASN X 151      27.460  36.580  30.720  0.00  0.00            
ATOM   2315  ND2 ASN X 151      26.550  37.010  32.710  0.00  0.00            
ATOM   2316 HD21 ASN X 151      26.050  37.680  33.220  0.00  0.00            
ATOM   2317 HD22 ASN X 151      26.650  36.040  32.960  0.00  0.00            
ATOM   2318  C   ASN X 151      27.310  40.740  29.730  0.00  0.00            
ATOM   2319  O   ASN X 151      27.470  41.810  30.350  0.00  0.00            
ATOM   2320  N   ILE X 152      26.710  40.580  28.520  0.00  0.00            
ATOM   2321  H   ILE X 152      26.390  39.680  28.230  0.00  0.00            
ATOM   2322  CA  ILE X 152      26.300  41.750  27.710  0.00  0.00            
ATOM   2323  HA  ILE X 152      26.310  42.620  28.380  0.00  0.00            
ATOM   2324  CB  ILE X 152      27.250  42.030  26.510  0.00  0.00            
ATOM   2325  HB  ILE X 152      27.250  41.170  25.900  0.00  0.00            
ATOM   2326  CG2 ILE X 152      26.770  43.260  25.730  0.00  0.00            
ATOM   2327 HG21 ILE X 152      26.660  44.030  26.490  0.00  0.00            
ATOM   2328 HG22 ILE X 152      27.470  43.560  24.900  0.00  0.00            
ATOM   2329 HG23 ILE X 152      25.760  43.040  25.250  0.00  0.00            
ATOM   2330  CG1 ILE X 152      28.750  42.250  26.810  0.00  0.00            
ATOM   2331 HG11 ILE X 152      29.410  42.160  25.960  0.00  0.00            
ATOM   2332 HG12 ILE X 152      29.050  41.400  27.440  0.00  0.00            
ATOM   2333  CD  ILE X 152      29.100  43.500  27.600  0.00  0.00            
ATOM   2334  HD1 ILE X 152      28.270  43.730  28.360  0.00  0.00            
ATOM   2335  HD2 ILE X 152      30.020  43.420  28.140  0.00  0.00            
ATOM   2336  HD3 ILE X 152      29.090  44.320  26.890  0.00  0.00            
ATOM   2337  C   ILE X 152      24.840  41.530  27.290  0.00  0.00            
ATOM   2338  O   ILE X 152      24.580  40.590  26.560  0.00  0.00            
ATOM   2339  N   ASP X 153      23.970  42.360  27.750  0.00  0.00            
ATOM   2340  H   ASP X 153      24.340  42.950  28.500  0.00  0.00            
ATOM   2341  CA  ASP X 153      22.600  42.500  27.330  0.00  0.00            
ATOM   2342  HA  ASP X 153      22.620  42.440  26.230  0.00  0.00            
ATOM   2343  CB  ASP X 153      21.700  41.330  27.850  0.00  0.00            
ATOM   2344  HB1 ASP X 153      22.150  40.320  27.460  0.00  0.00            
ATOM   2345  HB2 ASP X 153      20.670  41.460  27.470  0.00  0.00            
ATOM   2346  CG  ASP X 153      21.830  41.240  29.360  0.00  0.00            
ATOM   2347  OD1 ASP X 153      22.910  40.780  29.830  0.00  0.00            
ATOM   2348  OD2 ASP X 153      20.880  41.440  30.140  0.00  0.00            
ATOM   2349  C   ASP X 153      22.020  43.890  27.730  0.00  0.00            
ATOM   2350  O   ASP X 153      22.680  44.590  28.520  0.00  0.00            
ATOM   2351  N   TYR X 154      20.900  44.360  27.140  0.00  0.00            
ATOM   2352  H   TYR X 154      20.360  43.730  26.530  0.00  0.00            
ATOM   2353  CA  TYR X 154      20.400  45.740  27.390  0.00  0.00            
ATOM   2354  HA  TYR X 154      21.220  46.370  27.680  0.00  0.00            
ATOM   2355  CB  TYR X 154      20.020  46.320  26.000  0.00  0.00            
ATOM   2356  HB1 TYR X 154      20.760  45.800  25.430  0.00  0.00            
ATOM   2357  HB2 TYR X 154      20.130  47.420  26.020  0.00  0.00            
ATOM   2358  CG  TYR X 154      18.630  46.050  25.410  0.00  0.00            
ATOM   2359  CD1 TYR X 154      17.450  46.790  25.780  0.00  0.00            
ATOM   2360  HD1 TYR X 154      17.520  47.630  26.460  0.00  0.00            
ATOM   2361  CE1 TYR X 154      16.230  46.480  25.230  0.00  0.00            
ATOM   2362  HE1 TYR X 154      15.370  47.100  25.470  0.00  0.00            
ATOM   2363  CZ  TYR X 154      16.070  45.420  24.330  0.00  0.00            
ATOM   2364  OH  TYR X 154      14.880  45.240  23.800  0.00  0.00            
ATOM   2365  HH  TYR X 154      14.870  44.560  23.090  0.00  0.00            
ATOM   2366  CE2 TYR X 154      17.210  44.630  23.920  0.00  0.00            
ATOM   2367  HE2 TYR X 154      17.100  43.850  23.210  0.00  0.00            
ATOM   2368  CD2 TYR X 154      18.490  45.000  24.540  0.00  0.00            
ATOM   2369  HD2 TYR X 154      19.390  44.390  24.360  0.00  0.00            
ATOM   2370  C   TYR X 154      19.290  45.940  28.500  0.00  0.00            
ATOM   2371  O   TYR X 154      18.480  45.070  28.750  0.00  0.00            
ATOM   2372  N   ASP X 155      19.260  47.060  29.230  0.00  0.00            
ATOM   2373  H   ASP X 155      18.480  47.190  29.880  0.00  0.00            
ATOM   2374  CA  ASP X 155      20.330  48.080  29.300  0.00  0.00            
ATOM   2375  HA  ASP X 155      20.840  48.250  28.350  0.00  0.00            
ATOM   2376  CB  ASP X 155      19.690  49.440  29.730  0.00  0.00            
ATOM   2377  HB1 ASP X 155      18.880  49.670  29.030  0.00  0.00            
ATOM   2378  HB2 ASP X 155      20.530  50.160  29.810  0.00  0.00            
ATOM   2379  CG  ASP X 155      19.040  49.360  31.130  0.00  0.00            
ATOM   2380  OD1 ASP X 155      17.820  49.030  31.190  0.00  0.00            
ATOM   2381  OD2 ASP X 155      19.630  49.850  32.110  0.00  0.00            
ATOM   2382  C   ASP X 155      21.440  47.680  30.350  0.00  0.00            
ATOM   2383  O   ASP X 155      21.210  46.780  31.160  0.00  0.00            
ATOM   2384  N   CYS X 156      22.630  48.360  30.370  0.00  0.00            
ATOM   2385  H   CYS X 156      22.790  49.140  29.710  0.00  0.00            
ATOM   2386  CA  CYS X 156      23.820  48.050  31.170  0.00  0.00            
ATOM   2387  HA  CYS X 156      24.510  48.920  30.960  0.00  0.00            
ATOM   2388  CB  CYS X 156      23.430  47.990  32.680  0.00  0.00            
ATOM   2389  HB1 CYS X 156      24.380  47.880  33.230  0.00  0.00            
ATOM   2390  HB2 CYS X 156      22.760  47.190  32.870  0.00  0.00            
ATOM   2391  SG  CYS X 156      22.750  49.570  33.220  0.00  0.00            
ATOM   2392  HG  CYS X 156      21.630  49.360  32.660  0.00  0.00            
ATOM   2393  C   CYS X 156      24.520  46.760  30.840  0.00  0.00            
ATOM   2394  O   CYS X 156      23.920  45.680  30.840  0.00  0.00            
ATOM   2395  N   VAL X 157      25.890  46.820  30.670  0.00  0.00            
ATOM   2396  H   VAL X 157      26.240  47.740  30.630  0.00  0.00            
ATOM   2397  CA  VAL X 157      26.800  45.670  30.810  0.00  0.00            
ATOM   2398  HA  VAL X 157      26.450  44.780  30.180  0.00  0.00            
ATOM   2399  CB  VAL X 157      28.150  46.110  30.240  0.00  0.00            
ATOM   2400  HB  VAL X 157      28.940  45.370  30.390  0.00  0.00            
ATOM   2401  CG1 VAL X 157      28.000  46.400  28.700  0.00  0.00            
ATOM   2402 HG11 VAL X 157      28.980  46.370  28.220  0.00  0.00            
ATOM   2403 HG12 VAL X 157      27.380  45.630  28.310  0.00  0.00            
ATOM   2404 HG13 VAL X 157      27.530  47.380  28.540  0.00  0.00            
ATOM   2405  CG2 VAL X 157      28.750  47.370  30.890  0.00  0.00            
ATOM   2406 HG21 VAL X 157      28.910  47.080  31.910  0.00  0.00            
ATOM   2407 HG22 VAL X 157      29.780  47.520  30.480  0.00  0.00            
ATOM   2408 HG23 VAL X 157      28.080  48.220  30.750  0.00  0.00            
ATOM   2409  C   VAL X 157      26.850  45.190  32.210  0.00  0.00            
ATOM   2410  O   VAL X 157      26.690  45.900  33.180  0.00  0.00            
ATOM   2411  N   SER X 158      26.960  43.870  32.340  0.00  0.00            
ATOM   2412  H   SER X 158      27.190  43.350  31.500  0.00  0.00            
ATOM   2413  CA  SER X 158      26.730  43.100  33.610  0.00  0.00            
ATOM   2414  HA  SER X 158      26.420  43.840  34.360  0.00  0.00            
ATOM   2415  CB  SER X 158      25.650  42.090  33.450  0.00  0.00            
ATOM   2416  HB1 SER X 158      25.670  41.480  34.290  0.00  0.00            
ATOM   2417  HB2 SER X 158      25.940  41.510  32.610  0.00  0.00            
ATOM   2418  OG  SER X 158      24.430  42.800  33.270  0.00  0.00            
ATOM   2419  HG  SER X 158      24.380  42.920  32.280  0.00  0.00            
ATOM   2420  C   SER X 158      27.990  42.450  34.090  0.00  0.00            
ATOM   2421  O   SER X 158      28.530  41.630  33.380  0.00  0.00            
ATOM   2422  N   PHE X 159      28.490  42.750  35.260  0.00  0.00            
ATOM   2423  H   PHE X 159      28.030  43.470  35.780  0.00  0.00            
ATOM   2424  CA  PHE X 159      29.700  42.240  35.830  0.00  0.00            
ATOM   2425  HA  PHE X 159      30.280  41.690  35.060  0.00  0.00            
ATOM   2426  CB  PHE X 159      30.480  43.510  36.270  0.00  0.00            
ATOM   2427  HB1 PHE X 159      31.440  43.220  36.550  0.00  0.00            
ATOM   2428  HB2 PHE X 159      30.040  43.950  37.180  0.00  0.00            
ATOM   2429  CG  PHE X 159      30.710  44.630  35.250  0.00  0.00            
ATOM   2430  CD1 PHE X 159      31.070  44.390  33.900  0.00  0.00            
ATOM   2431  HD1 PHE X 159      31.180  43.320  33.570  0.00  0.00            
ATOM   2432  CE1 PHE X 159      31.060  45.450  32.980  0.00  0.00            
ATOM   2433  HE1 PHE X 159      31.400  45.240  31.980  0.00  0.00            
ATOM   2434  CZ  PHE X 159      31.010  46.780  33.510  0.00  0.00            
ATOM   2435  HZ  PHE X 159      31.220  47.600  32.830  0.00  0.00            
ATOM   2436  CE2 PHE X 159      30.860  47.040  34.880  0.00  0.00            
ATOM   2437  HE2 PHE X 159      30.850  48.030  35.240  0.00  0.00            
ATOM   2438  CD2 PHE X 159      30.640  45.940  35.780  0.00  0.00            
ATOM   2439  HD2 PHE X 159      30.460  46.160  36.840  0.00  0.00            
ATOM   2440  C   PHE X 159      29.330  41.130  36.910  0.00  0.00            
ATOM   2441  O   PHE X 159      28.400  41.260  37.700  0.00  0.00            
ATOM   2442  N   CYS X 160      29.990  39.950  36.790  0.00  0.00            
ATOM   2443  H   CYS X 160      30.800  39.880  36.100  0.00  0.00            
ATOM   2444  CA  CYS X 160      29.410  38.800  37.510  0.00  0.00            
ATOM   2445  HA  CYS X 160      28.940  39.180  38.380  0.00  0.00            
ATOM   2446  CB  CYS X 160      28.410  37.870  36.710  0.00  0.00            
ATOM   2447  HB1 CYS X 160      27.520  38.410  36.830  0.00  0.00            
ATOM   2448  HB2 CYS X 160      28.270  36.940  37.280  0.00  0.00            
ATOM   2449  SG  CYS X 160      29.110  37.610  35.030  0.00  0.00            
ATOM   2450  HG  CYS X 160      28.130  36.860  34.640  0.00  0.00            
ATOM   2451  C   CYS X 160      30.410  37.850  38.100  0.00  0.00            
ATOM   2452  O   CYS X 160      30.030  36.950  38.860  0.00  0.00            
ATOM   2453  N   TYR X 161      31.700  37.900  37.900  0.00  0.00            
ATOM   2454  H   TYR X 161      32.010  38.560  37.270  0.00  0.00            
ATOM   2455  CA  TYR X 161      32.680  36.960  38.330  0.00  0.00            
ATOM   2456  HA  TYR X 161      32.410  36.510  39.320  0.00  0.00            
ATOM   2457  CB  TYR X 161      32.690  35.730  37.360  0.00  0.00            
ATOM   2458  HB1 TYR X 161      33.050  36.090  36.350  0.00  0.00            
ATOM   2459  HB2 TYR X 161      31.700  35.450  37.170  0.00  0.00            
ATOM   2460  CG  TYR X 161      33.590  34.640  37.770  0.00  0.00            
ATOM   2461  CD1 TYR X 161      33.000  33.660  38.610  0.00  0.00            
ATOM   2462  HD1 TYR X 161      31.970  33.590  38.830  0.00  0.00            
ATOM   2463  CE1 TYR X 161      33.790  32.540  39.060  0.00  0.00            
ATOM   2464  HE1 TYR X 161      33.400  31.720  39.600  0.00  0.00            
ATOM   2465  CZ  TYR X 161      35.190  32.490  38.780  0.00  0.00            
ATOM   2466  OH  TYR X 161      36.080  31.590  39.280  0.00  0.00            
ATOM   2467  HH  TYR X 161      36.990  31.720  38.980  0.00  0.00            
ATOM   2468  CE2 TYR X 161      35.760  33.510  37.980  0.00  0.00            
ATOM   2469  HE2 TYR X 161      36.780  33.390  37.770  0.00  0.00            
ATOM   2470  CD2 TYR X 161      34.970  34.610  37.570  0.00  0.00            
ATOM   2471  HD2 TYR X 161      35.500  35.430  37.080  0.00  0.00            
ATOM   2472  C   TYR X 161      34.040  37.600  38.450  0.00  0.00            
ATOM   2473  O   TYR X 161      34.250  38.540  37.650  0.00  0.00            
ATOM   2474  N   MET X 162      34.830  37.270  39.450  0.00  0.00            
ATOM   2475  H   MET X 162      34.490  36.590  40.150  0.00  0.00            
ATOM   2476  CA  MET X 162      36.170  37.850  39.530  0.00  0.00            
ATOM   2477  HA  MET X 162      36.390  38.350  38.560  0.00  0.00            
ATOM   2478  CB  MET X 162      36.130  39.040  40.500  0.00  0.00            
ATOM   2479  HB1 MET X 162      35.870  38.570  41.450  0.00  0.00            
ATOM   2480  HB2 MET X 162      35.430  39.790  40.180  0.00  0.00            
ATOM   2481  CG  MET X 162      37.520  39.750  40.680  0.00  0.00            
ATOM   2482  HG1 MET X 162      37.930  39.870  39.710  0.00  0.00            
ATOM   2483  HG2 MET X 162      38.130  38.990  41.240  0.00  0.00            
ATOM   2484  SD  MET X 162      37.630  41.210  41.770  0.00  0.00            
ATOM   2485  CE  MET X 162      36.870  42.410  40.790  0.00  0.00            
ATOM   2486  HE1 MET X 162      35.980  42.020  40.370  0.00  0.00            
ATOM   2487  HE2 MET X 162      36.590  43.290  41.310  0.00  0.00            
ATOM   2488  HE3 MET X 162      37.540  42.610  39.980  0.00  0.00            
ATOM   2489  C   MET X 162      37.190  36.720  39.950  0.00  0.00            
ATOM   2490  O   MET X 162      37.000  36.070  40.990  0.00  0.00            
ATOM   2491  N   HIS X 163      38.360  36.680  39.290  0.00  0.00            
ATOM   2492  H   HIS X 163      38.470  37.200  38.440  0.00  0.00            
ATOM   2493  CA  HIS X 163      39.390  35.550  39.510  0.00  0.00            
ATOM   2494  HA  HIS X 163      38.770  34.670  39.650  0.00  0.00            
ATOM   2495  CB  HIS X 163      40.230  35.460  38.200  0.00  0.00            
ATOM   2496  HB1 HIS X 163      40.580  36.460  37.940  0.00  0.00            
ATOM   2497  HB2 HIS X 163      39.660  35.040  37.310  0.00  0.00            
ATOM   2498  CG  HIS X 163      41.480  34.690  38.230  0.00  0.00            
ATOM   2499  ND1 HIS X 163      41.580  33.480  38.890  0.00  0.00            
ATOM   2500  CE1 HIS X 163      42.860  33.180  38.810  0.00  0.00            
ATOM   2501  HE1 HIS X 163      43.360  32.250  39.140  0.00  0.00            
ATOM   2502  NE2 HIS X 163      43.560  34.160  38.200  0.00  0.00            
ATOM   2503  HE2 HIS X 163      44.610  34.220  38.060  0.00  0.00            
ATOM   2504  CD2 HIS X 163      42.710  35.130  37.770  0.00  0.00            
ATOM   2505  HD2 HIS X 163      42.870  36.090  37.240  0.00  0.00            
ATOM   2506  C   HIS X 163      40.290  35.760  40.730  0.00  0.00            
ATOM   2507  O   HIS X 163      41.110  36.710  40.810  0.00  0.00            
ATOM   2508  N   HIS X 164      40.230  34.860  41.720  0.00  0.00            
ATOM   2509  H   HIS X 164      39.580  34.050  41.680  0.00  0.00            
ATOM   2510  CA  HIS X 164      41.000  34.990  42.970  0.00  0.00            
ATOM   2511  HA  HIS X 164      41.490  35.940  43.060  0.00  0.00            
ATOM   2512  CB  HIS X 164      39.990  34.880  44.180  0.00  0.00            
ATOM   2513  HB1 HIS X 164      40.480  34.480  45.090  0.00  0.00            
ATOM   2514  HB2 HIS X 164      39.300  34.070  43.940  0.00  0.00            
ATOM   2515  CG  HIS X 164      39.140  36.080  44.440  0.00  0.00            
ATOM   2516  ND1 HIS X 164      38.100  36.460  43.530  0.00  0.00            
ATOM   2517  HD1 HIS X 164      37.740  36.010  42.710  0.00  0.00            
ATOM   2518  CE1 HIS X 164      37.470  37.510  44.070  0.00  0.00            
ATOM   2519  HE1 HIS X 164      36.610  38.010  43.580  0.00  0.00            
ATOM   2520  NE2 HIS X 164      37.960  37.730  45.320  0.00  0.00            
ATOM   2521  CD2 HIS X 164      39.040  36.880  45.550  0.00  0.00            
ATOM   2522  HD2 HIS X 164      39.660  36.790  46.420  0.00  0.00            
ATOM   2523  C   HIS X 164      42.100  33.920  43.190  0.00  0.00            
ATOM   2524  O   HIS X 164      43.180  34.200  43.760  0.00  0.00            
ATOM   2525  N   MET X 165      41.960  32.710  42.620  0.00  0.00            
ATOM   2526  H   MET X 165      41.240  32.570  41.900  0.00  0.00            
ATOM   2527  CA  MET X 165      42.720  31.480  42.920  0.00  0.00            
ATOM   2528  HA  MET X 165      43.790  31.740  42.870  0.00  0.00            
ATOM   2529  CB  MET X 165      42.430  30.900  44.370  0.00  0.00            
ATOM   2530  HB1 MET X 165      42.500  31.710  45.090  0.00  0.00            
ATOM   2531  HB2 MET X 165      43.120  30.120  44.640  0.00  0.00            
ATOM   2532  CG  MET X 165      41.070  30.310  44.450  0.00  0.00            
ATOM   2533  HG1 MET X 165      41.120  29.210  44.220  0.00  0.00            
ATOM   2534  HG2 MET X 165      40.420  30.790  43.710  0.00  0.00            
ATOM   2535  SD  MET X 165      40.150  30.590  46.040  0.00  0.00            
ATOM   2536  CE  MET X 165      40.750  29.160  46.870  0.00  0.00            
ATOM   2537  HE1 MET X 165      41.710  29.000  46.490  0.00  0.00            
ATOM   2538  HE2 MET X 165      40.790  29.460  47.870  0.00  0.00            
ATOM   2539  HE3 MET X 165      40.080  28.220  46.850  0.00  0.00            
ATOM   2540  C   MET X 165      42.560  30.440  41.810  0.00  0.00            
ATOM   2541  O   MET X 165      41.530  30.420  41.130  0.00  0.00            
ATOM   2542  N   GLU X 166      43.580  29.630  41.720  0.00  0.00            
ATOM   2543  H   GLU X 166      44.360  29.800  42.390  0.00  0.00            
ATOM   2544  CA  GLU X 166      43.530  28.330  41.080  0.00  0.00            
ATOM   2545  HA  GLU X 166      42.570  28.160  40.670  0.00  0.00            
ATOM   2546  CB  GLU X 166      44.610  28.240  39.960  0.00  0.00            
ATOM   2547  HB1 GLU X 166      45.620  28.260  40.340  0.00  0.00            
ATOM   2548  HB2 GLU X 166      44.510  29.230  39.430  0.00  0.00            
ATOM   2549  CG  GLU X 166      44.410  27.070  38.920  0.00  0.00            
ATOM   2550  HG1 GLU X 166      43.500  27.200  38.350  0.00  0.00            
ATOM   2551  HG2 GLU X 166      44.360  26.090  39.420  0.00  0.00            
ATOM   2552  CD  GLU X 166      45.580  27.050  37.960  0.00  0.00            
ATOM   2553  OE1 GLU X 166      45.420  27.660  36.920  0.00  0.00            
ATOM   2554  OE2 GLU X 166      46.730  26.440  38.230  0.00  0.00            
ATOM   2555  C   GLU X 166      43.710  27.120  41.980  0.00  0.00            
ATOM   2556  O   GLU X 166      44.680  26.970  42.740  0.00  0.00            
ATOM   2557  N   LEU X 167      42.860  26.120  41.820  0.00  0.00            
ATOM   2558  H   LEU X 167      42.250  26.180  40.960  0.00  0.00            
ATOM   2559  CA  LEU X 167      42.790  24.920  42.620  0.00  0.00            
ATOM   2560  HA  LEU X 167      43.230  25.120  43.520  0.00  0.00            
ATOM   2561  CB  LEU X 167      41.280  24.520  42.810  0.00  0.00            
ATOM   2562  HB1 LEU X 167      41.240  23.520  43.230  0.00  0.00            
ATOM   2563  HB2 LEU X 167      40.800  24.450  41.830  0.00  0.00            
ATOM   2564  CG  LEU X 167      40.500  25.590  43.640  0.00  0.00            
ATOM   2565  HG  LEU X 167      40.510  26.570  43.070  0.00  0.00            
ATOM   2566  CD1 LEU X 167      39.030  25.120  43.880  0.00  0.00            
ATOM   2567 HD11 LEU X 167      39.090  24.110  44.310  0.00  0.00            
ATOM   2568 HD12 LEU X 167      38.420  25.720  44.510  0.00  0.00            
ATOM   2569 HD13 LEU X 167      38.720  25.070  42.840  0.00  0.00            
ATOM   2570  CD2 LEU X 167      41.140  25.870  45.020  0.00  0.00            
ATOM   2571 HD21 LEU X 167      41.010  24.940  45.540  0.00  0.00            
ATOM   2572 HD22 LEU X 167      42.190  26.250  44.960  0.00  0.00            
ATOM   2573 HD23 LEU X 167      40.630  26.610  45.520  0.00  0.00            
ATOM   2574  C   LEU X 167      43.700  23.840  41.990  0.00  0.00            
ATOM   2575  O   LEU X 167      43.970  23.880  40.800  0.00  0.00            
ATOM   2576  N   PRO X 168      44.140  22.820  42.720  0.00  0.00            
ATOM   2577  CD  PRO X 168      43.870  22.580  44.140  0.00  0.00            
ATOM   2578  HD1 PRO X 168      43.070  21.910  44.380  0.00  0.00            
ATOM   2579  HD2 PRO X 168      43.700  23.510  44.650  0.00  0.00            
ATOM   2580  CG  PRO X 168      45.150  21.940  44.620  0.00  0.00            
ATOM   2581  HG1 PRO X 168      45.090  21.500  45.640  0.00  0.00            
ATOM   2582  HG2 PRO X 168      45.970  22.610  44.660  0.00  0.00            
ATOM   2583  CB  PRO X 168      45.560  20.990  43.570  0.00  0.00            
ATOM   2584  HB1 PRO X 168      44.890  20.160  43.560  0.00  0.00            
ATOM   2585  HB2 PRO X 168      46.580  20.690  43.610  0.00  0.00            
ATOM   2586  CA  PRO X 168      45.200  21.860  42.340  0.00  0.00            
ATOM   2587  HA  PRO X 168      46.060  22.460  42.170  0.00  0.00            
ATOM   2588  C   PRO X 168      44.970  21.000  41.150  0.00  0.00            
ATOM   2589  O   PRO X 168      45.930  20.420  40.590  0.00  0.00            
ATOM   2590  N   THR X 169      43.690  20.790  40.700  0.00  0.00            
ATOM   2591  H   THR X 169      42.920  21.210  41.180  0.00  0.00            
ATOM   2592  CA  THR X 169      43.380  20.190  39.390  0.00  0.00            
ATOM   2593  HA  THR X 169      44.020  19.370  39.220  0.00  0.00            
ATOM   2594  CB  THR X 169      41.880  19.700  39.360  0.00  0.00            
ATOM   2595  HB  THR X 169      41.530  19.620  38.350  0.00  0.00            
ATOM   2596  CG2 THR X 169      41.760  18.340  40.010  0.00  0.00            
ATOM   2597 HG21 THR X 169      42.710  17.900  40.080  0.00  0.00            
ATOM   2598 HG22 THR X 169      41.200  18.340  40.950  0.00  0.00            
ATOM   2599 HG23 THR X 169      41.240  17.660  39.290  0.00  0.00            
ATOM   2600  OG1 THR X 169      41.010  20.570  40.120  0.00  0.00            
ATOM   2601  HG1 THR X 169      40.120  20.440  39.780  0.00  0.00            
ATOM   2602  C   THR X 169      43.570  21.100  38.140  0.00  0.00            
ATOM   2603  O   THR X 169      43.260  20.650  37.040  0.00  0.00            
ATOM   2604  N   GLY X 170      44.130  22.260  38.220  0.00  0.00            
ATOM   2605  H   GLY X 170      44.470  22.480  39.180  0.00  0.00            
ATOM   2606  CA  GLY X 170      44.360  23.230  37.070  0.00  0.00            
ATOM   2607  HA1 GLY X 170      44.550  22.660  36.140  0.00  0.00            
ATOM   2608  HA2 GLY X 170      45.180  23.890  37.350  0.00  0.00            
ATOM   2609  C   GLY X 170      43.210  24.150  36.720  0.00  0.00            
ATOM   2610  O   GLY X 170      43.190  24.760  35.660  0.00  0.00            
ATOM   2611  N   VAL X 171      42.240  24.290  37.620  0.00  0.00            
ATOM   2612  H   VAL X 171      42.280  23.780  38.510  0.00  0.00            
ATOM   2613  CA  VAL X 171      40.860  24.970  37.490  0.00  0.00            
ATOM   2614  HA  VAL X 171      40.830  25.410  36.480  0.00  0.00            
ATOM   2615  CB  VAL X 171      39.670  23.980  37.530  0.00  0.00            
ATOM   2616  HB  VAL X 171      38.720  24.530  37.210  0.00  0.00            
ATOM   2617  CG1 VAL X 171      39.830  22.850  36.540  0.00  0.00            
ATOM   2618 HG11 VAL X 171      40.760  22.280  36.690  0.00  0.00            
ATOM   2619 HG12 VAL X 171      38.920  22.240  36.580  0.00  0.00            
ATOM   2620 HG13 VAL X 171      40.020  23.280  35.550  0.00  0.00            
ATOM   2621  CG2 VAL X 171      39.410  23.390  38.910  0.00  0.00            
ATOM   2622 HG21 VAL X 171      40.310  22.990  39.350  0.00  0.00            
ATOM   2623 HG22 VAL X 171      39.160  24.270  39.650  0.00  0.00            
ATOM   2624 HG23 VAL X 171      38.660  22.610  38.880  0.00  0.00            
ATOM   2625  C   VAL X 171      40.660  26.090  38.430  0.00  0.00            
ATOM   2626  O   VAL X 171      41.140  26.140  39.580  0.00  0.00            
ATOM   2627  N   HIS X 172      39.930  27.150  38.090  0.00  0.00            
ATOM   2628  H   HIS X 172      39.500  27.010  37.160  0.00  0.00            
ATOM   2629  CA  HIS X 172      39.880  28.500  38.720  0.00  0.00            
ATOM   2630  HA  HIS X 172      40.720  28.440  39.360  0.00  0.00            
ATOM   2631  CB  HIS X 172      40.130  29.680  37.810  0.00  0.00            
ATOM   2632  HB1 HIS X 172      40.550  30.470  38.410  0.00  0.00            
ATOM   2633  HB2 HIS X 172      39.160  29.950  37.240  0.00  0.00            
ATOM   2634  CG  HIS X 172      41.190  29.400  36.810  0.00  0.00            
ATOM   2635  ND1 HIS X 172      41.020  28.880  35.530  0.00  0.00            
ATOM   2636  CE1 HIS X 172      42.250  28.590  35.110  0.00  0.00            
ATOM   2637  HE1 HIS X 172      42.420  27.960  34.210  0.00  0.00            
ATOM   2638  NE2 HIS X 172      43.180  29.090  35.980  0.00  0.00            
ATOM   2639  HE2 HIS X 172      44.140  28.790  36.060  0.00  0.00            
ATOM   2640  CD2 HIS X 172      42.520  29.540  37.110  0.00  0.00            
ATOM   2641  HD2 HIS X 172      43.010  29.860  37.970  0.00  0.00            
ATOM   2642  C   HIS X 172      38.620  28.570  39.590  0.00  0.00            
ATOM   2643  O   HIS X 172      37.570  28.130  39.160  0.00  0.00            
ATOM   2644  N   ALA X 173      38.710  29.260  40.750  0.00  0.00            
ATOM   2645  H   ALA X 173      39.640  29.550  41.090  0.00  0.00            
ATOM   2646  CA  ALA X 173      37.650  29.620  41.700  0.00  0.00            
ATOM   2647  HA  ALA X 173      36.650  29.380  41.310  0.00  0.00            
ATOM   2648  CB  ALA X 173      37.950  28.800  42.950  0.00  0.00            
ATOM   2649  HB1 ALA X 173      37.130  28.750  43.680  0.00  0.00            
ATOM   2650  HB2 ALA X 173      37.940  27.700  42.760  0.00  0.00            
ATOM   2651  HB3 ALA X 173      38.950  29.060  43.410  0.00  0.00            
ATOM   2652  C   ALA X 173      37.640  31.160  42.020  0.00  0.00            
ATOM   2653  O   ALA X 173      38.680  31.850  41.800  0.00  0.00            
ATOM   2654  N   GLY X 174      36.540  31.650  42.580  0.00  0.00            
ATOM   2655  H   GLY X 174      35.830  30.990  42.790  0.00  0.00            
ATOM   2656  CA  GLY X 174      36.390  33.070  42.910  0.00  0.00            
ATOM   2657  HA1 GLY X 174      36.720  33.750  42.080  0.00  0.00            
ATOM   2658  HA2 GLY X 174      37.050  33.400  43.710  0.00  0.00            
ATOM   2659  C   GLY X 174      34.880  33.410  43.280  0.00  0.00            
ATOM   2660  O   GLY X 174      34.190  32.530  43.780  0.00  0.00            
ATOM   2661  N   THR X 175      34.510  34.710  43.260  0.00  0.00            
ATOM   2662  H   THR X 175      35.150  35.350  42.820  0.00  0.00            
ATOM   2663  CA  THR X 175      33.320  35.280  43.850  0.00  0.00            
ATOM   2664  HA  THR X 175      32.820  34.550  44.450  0.00  0.00            
ATOM   2665  CB  THR X 175      33.670  36.310  44.880  0.00  0.00            
ATOM   2666  HB  THR X 175      32.750  36.620  45.360  0.00  0.00            
ATOM   2667  CG2 THR X 175      34.680  35.840  45.940  0.00  0.00            
ATOM   2668 HG21 THR X 175      34.480  36.490  46.800  0.00  0.00            
ATOM   2669 HG22 THR X 175      34.600  34.800  46.120  0.00  0.00            
ATOM   2670 HG23 THR X 175      35.680  36.080  45.560  0.00  0.00            
ATOM   2671  OG1 THR X 175      34.240  37.450  44.350  0.00  0.00            
ATOM   2672  HG1 THR X 175      33.540  37.910  43.860  0.00  0.00            
ATOM   2673  C   THR X 175      32.390  36.020  42.770  0.00  0.00            
ATOM   2674  O   THR X 175      32.830  36.210  41.650  0.00  0.00            
ATOM   2675  N   ASP X 176      31.220  36.560  43.220  0.00  0.00            
ATOM   2676  H   ASP X 176      31.140  36.700  44.190  0.00  0.00            
ATOM   2677  CA  ASP X 176      30.500  37.570  42.410  0.00  0.00            
ATOM   2678  HA  ASP X 176      30.500  37.300  41.330  0.00  0.00            
ATOM   2679  CB  ASP X 176      29.020  37.640  42.830  0.00  0.00            
ATOM   2680  HB1 ASP X 176      28.500  36.660  42.690  0.00  0.00            
ATOM   2681  HB2 ASP X 176      28.610  38.410  42.220  0.00  0.00            
ATOM   2682  CG  ASP X 176      28.610  37.950  44.280  0.00  0.00            
ATOM   2683  OD1 ASP X 176      29.640  38.240  44.980  0.00  0.00            
ATOM   2684  OD2 ASP X 176      27.430  37.770  44.600  0.00  0.00            
ATOM   2685  C   ASP X 176      31.240  38.930  42.590  0.00  0.00            
ATOM   2686  O   ASP X 176      32.240  38.950  43.270  0.00  0.00            
ATOM   2687  N   LEU X 177      30.730  40.020  41.990  0.00  0.00            
ATOM   2688  H   LEU X 177      29.750  39.910  41.760  0.00  0.00            
ATOM   2689  CA  LEU X 177      31.240  41.430  42.170  0.00  0.00            
ATOM   2690  HA  LEU X 177      32.270  41.350  42.170  0.00  0.00            
ATOM   2691  CB  LEU X 177      30.870  42.360  40.970  0.00  0.00            
ATOM   2692  HB1 LEU X 177      30.580  43.330  41.380  0.00  0.00            
ATOM   2693  HB2 LEU X 177      29.990  41.890  40.400  0.00  0.00            
ATOM   2694  CG  LEU X 177      32.050  42.640  40.040  0.00  0.00            
ATOM   2695  HG  LEU X 177      31.680  43.250  39.250  0.00  0.00            
ATOM   2696  CD1 LEU X 177      33.180  43.430  40.710  0.00  0.00            
ATOM   2697 HD11 LEU X 177      33.960  43.840  40.000  0.00  0.00            
ATOM   2698 HD12 LEU X 177      32.740  44.210  41.390  0.00  0.00            
ATOM   2699 HD13 LEU X 177      33.740  42.770  41.410  0.00  0.00            
ATOM   2700  CD2 LEU X 177      32.670  41.370  39.380  0.00  0.00            
ATOM   2701 HD21 LEU X 177      33.260  41.660  38.560  0.00  0.00            
ATOM   2702 HD22 LEU X 177      33.350  40.950  40.070  0.00  0.00            
ATOM   2703 HD23 LEU X 177      31.920  40.610  39.030  0.00  0.00            
ATOM   2704  C   LEU X 177      30.910  41.970  43.520  0.00  0.00            
ATOM   2705  O   LEU X 177      31.440  42.970  43.960  0.00  0.00            
ATOM   2706  N   GLU X 178      29.920  41.490  44.260  0.00  0.00            
ATOM   2707  H   GLU X 178      29.360  40.700  43.860  0.00  0.00            
ATOM   2708  CA  GLU X 178      29.650  41.720  45.700  0.00  0.00            
ATOM   2709  HA  GLU X 178      29.810  42.830  45.910  0.00  0.00            
ATOM   2710  CB  GLU X 178      28.210  41.410  46.070  0.00  0.00            
ATOM   2711  HB1 GLU X 178      28.060  41.590  47.110  0.00  0.00            
ATOM   2712  HB2 GLU X 178      28.130  40.310  45.840  0.00  0.00            
ATOM   2713  CG  GLU X 178      27.100  42.310  45.450  0.00  0.00            
ATOM   2714  HG1 GLU X 178      27.050  42.080  44.370  0.00  0.00            
ATOM   2715  HG2 GLU X 178      27.380  43.340  45.620  0.00  0.00            
ATOM   2716  CD  GLU X 178      25.730  42.060  46.130  0.00  0.00            
ATOM   2717  OE1 GLU X 178      24.980  41.080  45.860  0.00  0.00            
ATOM   2718  OE2 GLU X 178      25.370  42.860  47.040  0.00  0.00            
ATOM   2719  C   GLU X 178      30.680  40.990  46.630  0.00  0.00            
ATOM   2720  O   GLU X 178      30.740  41.340  47.820  0.00  0.00            
ATOM   2721  N   GLY X 179      31.430  40.030  46.160  0.00  0.00            
ATOM   2722  H   GLY X 179      31.230  39.770  45.190  0.00  0.00            
ATOM   2723  CA  GLY X 179      32.480  39.340  46.860  0.00  0.00            
ATOM   2724  HA1 GLY X 179      32.920  40.040  47.540  0.00  0.00            
ATOM   2725  HA2 GLY X 179      33.210  39.040  46.140  0.00  0.00            
ATOM   2726  C   GLY X 179      32.020  38.180  47.690  0.00  0.00            
ATOM   2727  O   GLY X 179      32.670  38.000  48.750  0.00  0.00            
ATOM   2728  N   ASN X 180      30.870  37.620  47.480  0.00  0.00            
ATOM   2729  H   ASN X 180      30.260  38.040  46.750  0.00  0.00            
ATOM   2730  CA  ASN X 180      30.480  36.230  47.970  0.00  0.00            
ATOM   2731  HA  ASN X 180      30.900  36.030  48.950  0.00  0.00            
ATOM   2732  CB  ASN X 180      29.000  36.240  48.080  0.00  0.00            
ATOM   2733  HB1 ASN X 180      28.680  35.210  48.300  0.00  0.00            
ATOM   2734  HB2 ASN X 180      28.580  36.510  47.100  0.00  0.00            
ATOM   2735  CG  ASN X 180      28.480  37.180  49.130  0.00  0.00            
ATOM   2736  OD1 ASN X 180      28.660  37.090  50.340  0.00  0.00            
ATOM   2737  ND2 ASN X 180      27.770  38.230  48.760  0.00  0.00            
ATOM   2738 HD21 ASN X 180      27.570  38.450  47.780  0.00  0.00            
ATOM   2739 HD22 ASN X 180      27.460  38.750  49.570  0.00  0.00            
ATOM   2740  C   ASN X 180      30.920  35.120  47.030  0.00  0.00            
ATOM   2741  O   ASN X 180      30.560  35.160  45.830  0.00  0.00            
ATOM   2742  N   PHE X 181      31.710  34.160  47.520  0.00  0.00            
ATOM   2743  H   PHE X 181      31.870  34.230  48.510  0.00  0.00            
ATOM   2744  CA  PHE X 181      32.250  33.100  46.740  0.00  0.00            
ATOM   2745  HA  PHE X 181      32.850  33.550  46.050  0.00  0.00            
ATOM   2746  CB  PHE X 181      33.150  32.170  47.470  0.00  0.00            
ATOM   2747  HB1 PHE X 181      33.100  31.190  46.960  0.00  0.00            
ATOM   2748  HB2 PHE X 181      32.670  32.000  48.460  0.00  0.00            
ATOM   2749  CG  PHE X 181      34.640  32.480  47.610  0.00  0.00            
ATOM   2750  CD1 PHE X 181      35.540  31.940  46.660  0.00  0.00            
ATOM   2751  HD1 PHE X 181      35.160  31.270  45.900  0.00  0.00            
ATOM   2752  CE1 PHE X 181      36.860  32.460  46.620  0.00  0.00            
ATOM   2753  HE1 PHE X 181      37.620  32.040  45.940  0.00  0.00            
ATOM   2754  CZ  PHE X 181      37.230  33.450  47.550  0.00  0.00            
ATOM   2755  HZ  PHE X 181      38.250  33.800  47.580  0.00  0.00            
ATOM   2756  CE2 PHE X 181      36.270  33.920  48.510  0.00  0.00            
ATOM   2757  HE2 PHE X 181      36.640  34.660  49.220  0.00  0.00            
ATOM   2758  CD2 PHE X 181      34.990  33.510  48.490  0.00  0.00            
ATOM   2759  HD2 PHE X 181      34.280  33.830  49.230  0.00  0.00            
ATOM   2760  C   PHE X 181      31.170  32.270  45.980  0.00  0.00            
ATOM   2761  O   PHE X 181      30.040  32.110  46.500  0.00  0.00            
ATOM   2762  N   TYR X 182      31.540  31.750  44.780  0.00  0.00            
ATOM   2763  H   TYR X 182      32.490  31.920  44.470  0.00  0.00            
ATOM   2764  CA  TYR X 182      30.920  30.560  44.160  0.00  0.00            
ATOM   2765  HA  TYR X 182      29.870  30.490  44.400  0.00  0.00            
ATOM   2766  CB  TYR X 182      30.940  30.750  42.620  0.00  0.00            
ATOM   2767  HB1 TYR X 182      30.410  29.940  42.140  0.00  0.00            
ATOM   2768  HB2 TYR X 182      32.000  30.690  42.250  0.00  0.00            
ATOM   2769  CG  TYR X 182      30.320  32.070  42.090  0.00  0.00            
ATOM   2770  CD1 TYR X 182      28.890  32.100  41.950  0.00  0.00            
ATOM   2771  HD1 TYR X 182      28.310  31.200  42.220  0.00  0.00            
ATOM   2772  CE1 TYR X 182      28.190  33.240  41.420  0.00  0.00            
ATOM   2773  HE1 TYR X 182      27.090  33.220  41.300  0.00  0.00            
ATOM   2774  CZ  TYR X 182      28.960  34.310  41.000  0.00  0.00            
ATOM   2775  OH  TYR X 182      28.350  35.370  40.390  0.00  0.00            
ATOM   2776  HH  TYR X 182      29.040  35.940  39.880  0.00  0.00            
ATOM   2777  CE2 TYR X 182      30.370  34.270  41.070  0.00  0.00            
ATOM   2778  HE2 TYR X 182      30.930  35.060  40.590  0.00  0.00            
ATOM   2779  CD2 TYR X 182      31.070  33.210  41.610  0.00  0.00            
ATOM   2780  HD2 TYR X 182      32.160  33.230  41.540  0.00  0.00            
ATOM   2781  C   TYR X 182      31.610  29.260  44.720  0.00  0.00            
ATOM   2782  O   TYR X 182      32.880  29.220  44.690  0.00  0.00            
ATOM   2783  N   GLY X 183      30.950  28.190  45.200  0.00  0.00            
ATOM   2784  H   GLY X 183      29.910  28.300  45.240  0.00  0.00            
ATOM   2785  CA  GLY X 183      31.480  26.980  45.930  0.00  0.00            
ATOM   2786  HA1 GLY X 183      32.400  26.760  45.340  0.00  0.00            
ATOM   2787  HA2 GLY X 183      30.830  26.090  45.820  0.00  0.00            
ATOM   2788  C   GLY X 183      31.830  27.070  47.420  0.00  0.00            
ATOM   2789  O   GLY X 183      31.610  28.070  48.120  0.00  0.00            
ATOM   2790  N   PRO X 184      32.530  26.040  47.990  0.00  0.00            
ATOM   2791  CD  PRO X 184      32.930  24.780  47.330  0.00  0.00            
ATOM   2792  HD1 PRO X 184      33.790  25.020  46.750  0.00  0.00            
ATOM   2793  HD2 PRO X 184      32.150  24.260  46.780  0.00  0.00            
ATOM   2794  CG  PRO X 184      33.400  23.840  48.460  0.00  0.00            
ATOM   2795  HG1 PRO X 184      34.470  23.940  48.590  0.00  0.00            
ATOM   2796  HG2 PRO X 184      33.060  22.890  48.310  0.00  0.00            
ATOM   2797  CB  PRO X 184      32.840  24.510  49.730  0.00  0.00            
ATOM   2798  HB1 PRO X 184      33.380  24.250  50.640  0.00  0.00            
ATOM   2799  HB2 PRO X 184      31.790  24.230  50.000  0.00  0.00            
ATOM   2800  CA  PRO X 184      32.920  25.940  49.410  0.00  0.00            
ATOM   2801  HA  PRO X 184      32.060  26.420  49.960  0.00  0.00            
ATOM   2802  C   PRO X 184      34.280  26.700  49.690  0.00  0.00            
ATOM   2803  O   PRO X 184      34.600  26.980  50.840  0.00  0.00            
ATOM   2804  N   PHE X 185      35.010  27.240  48.700  0.00  0.00            
ATOM   2805  H   PHE X 185      34.680  27.240  47.780  0.00  0.00            
ATOM   2806  CA  PHE X 185      36.420  27.660  48.880  0.00  0.00            
ATOM   2807  HA  PHE X 185      36.980  26.920  49.470  0.00  0.00            
ATOM   2808  CB  PHE X 185      37.080  27.780  47.530  0.00  0.00            
ATOM   2809  HB1 PHE X 185      38.170  27.720  47.780  0.00  0.00            
ATOM   2810  HB2 PHE X 185      36.820  28.740  47.120  0.00  0.00            
ATOM   2811  CG  PHE X 185      36.720  26.770  46.470  0.00  0.00            
ATOM   2812  CD1 PHE X 185      36.980  25.420  46.730  0.00  0.00            
ATOM   2813  HD1 PHE X 185      37.490  25.100  47.620  0.00  0.00            
ATOM   2814  CE1 PHE X 185      36.650  24.490  45.750  0.00  0.00            
ATOM   2815  HE1 PHE X 185      36.900  23.450  45.870  0.00  0.00            
ATOM   2816  CZ  PHE X 185      35.970  24.870  44.620  0.00  0.00            
ATOM   2817  HZ  PHE X 185      35.640  24.090  43.880  0.00  0.00            
ATOM   2818  CE2 PHE X 185      35.500  26.200  44.480  0.00  0.00            
ATOM   2819  HE2 PHE X 185      34.880  26.530  43.640  0.00  0.00            
ATOM   2820  CD2 PHE X 185      35.860  27.130  45.440  0.00  0.00            
ATOM   2821  HD2 PHE X 185      35.520  28.130  45.500  0.00  0.00            
ATOM   2822  C   PHE X 185      36.690  28.900  49.660  0.00  0.00            
ATOM   2823  O   PHE X 185      35.780  29.720  49.900  0.00  0.00            
ATOM   2824  N   VAL X 186      37.950  29.060  50.070  0.00  0.00            
ATOM   2825  H   VAL X 186      38.630  28.260  50.020  0.00  0.00            
ATOM   2826  CA  VAL X 186      38.250  30.170  51.010  0.00  0.00            
ATOM   2827  HA  VAL X 186      37.470  30.920  50.980  0.00  0.00            
ATOM   2828  CB  VAL X 186      38.440  29.730  52.480  0.00  0.00            
ATOM   2829  HB  VAL X 186      38.880  30.590  52.960  0.00  0.00            
ATOM   2830  CG1 VAL X 186      37.080  29.490  53.190  0.00  0.00            
ATOM   2831 HG11 VAL X 186      37.320  29.000  54.110  0.00  0.00            
ATOM   2832 HG12 VAL X 186      36.460  30.400  53.240  0.00  0.00            
ATOM   2833 HG13 VAL X 186      36.430  28.830  52.520  0.00  0.00            
ATOM   2834  CG2 VAL X 186      39.270  28.490  52.640  0.00  0.00            
ATOM   2835 HG21 VAL X 186      39.580  28.240  53.700  0.00  0.00            
ATOM   2836 HG22 VAL X 186      38.790  27.640  52.200  0.00  0.00            
ATOM   2837 HG23 VAL X 186      40.190  28.540  52.060  0.00  0.00            
ATOM   2838  C   VAL X 186      39.540  30.870  50.480  0.00  0.00            
ATOM   2839  O   VAL X 186      40.460  30.240  50.030  0.00  0.00            
ATOM   2840  N   ASP X 187      39.610  32.180  50.690  0.00  0.00            
ATOM   2841  H   ASP X 187      38.970  32.650  51.330  0.00  0.00            
ATOM   2842  CA  ASP X 187      40.570  33.070  50.090  0.00  0.00            
ATOM   2843  HA  ASP X 187      40.780  32.710  49.060  0.00  0.00            
ATOM   2844  CB  ASP X 187      40.150  34.540  49.890  0.00  0.00            
ATOM   2845  HB1 ASP X 187      39.550  34.800  49.030  0.00  0.00            
ATOM   2846  HB2 ASP X 187      41.100  35.060  49.680  0.00  0.00            
ATOM   2847  CG  ASP X 187      39.490  35.160  51.140  0.00  0.00            
ATOM   2848  OD1 ASP X 187      39.000  34.440  52.100  0.00  0.00            
ATOM   2849  OD2 ASP X 187      39.430  36.380  51.040  0.00  0.00            
ATOM   2850  C   ASP X 187      41.930  32.990  50.870  0.00  0.00            
ATOM   2851  O   ASP X 187      42.270  33.960  51.560  0.00  0.00            
ATOM   2852  N   ARG X 188      42.630  31.830  50.970  0.00  0.00            
ATOM   2853  H   ARG X 188      42.180  30.980  50.520  0.00  0.00            
ATOM   2854  CA  ARG X 188      43.850  31.560  51.700  0.00  0.00            
ATOM   2855  HA  ARG X 188      44.500  32.470  51.630  0.00  0.00            
ATOM   2856  CB  ARG X 188      43.570  31.280  53.170  0.00  0.00            
ATOM   2857  HB1 ARG X 188      43.150  32.200  53.550  0.00  0.00            
ATOM   2858  HB2 ARG X 188      44.500  30.900  53.660  0.00  0.00            
ATOM   2859  CG  ARG X 188      42.500  30.240  53.400  0.00  0.00            
ATOM   2860  HG1 ARG X 188      42.790  29.250  52.960  0.00  0.00            
ATOM   2861  HG2 ARG X 188      41.580  30.580  53.000  0.00  0.00            
ATOM   2862  CD  ARG X 188      42.270  30.070  54.940  0.00  0.00            
ATOM   2863  HD1 ARG X 188      43.160  29.760  55.510  0.00  0.00            
ATOM   2864  HD2 ARG X 188      41.640  29.240  54.990  0.00  0.00            
ATOM   2865  NE  ARG X 188      41.580  31.200  55.580  0.00  0.00            
ATOM   2866  HE  ARG X 188      41.150  31.970  55.000  0.00  0.00            
ATOM   2867  CZ  ARG X 188      41.310  31.230  56.850  0.00  0.00            
ATOM   2868  NH1 ARG X 188      41.670  30.280  57.680  0.00  0.00            
ATOM   2869 HH11 ARG X 188      42.210  29.520  57.290  0.00  0.00            
ATOM   2870 HH12 ARG X 188      41.300  30.320  58.650  0.00  0.00            
ATOM   2871  NH2 ARG X 188      40.640  32.220  57.370  0.00  0.00            
ATOM   2872 HH21 ARG X 188      40.130  32.780  56.720  0.00  0.00            
ATOM   2873 HH22 ARG X 188      40.220  32.070  58.290  0.00  0.00            
ATOM   2874  C   ARG X 188      44.690  30.450  51.040  0.00  0.00            
ATOM   2875  O   ARG X 188      44.110  29.590  50.380  0.00  0.00            
ATOM   2876  N   GLN X 189      46.030  30.380  51.300  0.00  0.00            
ATOM   2877  H   GLN X 189      46.500  31.020  51.890  0.00  0.00            
ATOM   2878  CA  GLN X 189      46.940  29.450  50.630  0.00  0.00            
ATOM   2879  HA  GLN X 189      46.570  29.380  49.640  0.00  0.00            
ATOM   2880  CB  GLN X 189      48.410  30.040  50.760  0.00  0.00            
ATOM   2881  HB1 GLN X 189      49.120  29.490  50.120  0.00  0.00            
ATOM   2882  HB2 GLN X 189      48.740  29.940  51.830  0.00  0.00            
ATOM   2883  CG  GLN X 189      48.480  31.540  50.270  0.00  0.00            
ATOM   2884  HG1 GLN X 189      49.520  31.910  50.410  0.00  0.00            
ATOM   2885  HG2 GLN X 189      47.790  32.120  50.800  0.00  0.00            
ATOM   2886  CD  GLN X 189      48.050  31.700  48.820  0.00  0.00            
ATOM   2887  OE1 GLN X 189      48.660  31.160  47.910  0.00  0.00            
ATOM   2888  NE2 GLN X 189      47.020  32.490  48.500  0.00  0.00            
ATOM   2889 HE21 GLN X 189      46.390  32.970  49.150  0.00  0.00            
ATOM   2890 HE22 GLN X 189      46.740  32.600  47.530  0.00  0.00            
ATOM   2891  C   GLN X 189      46.900  27.990  51.150  0.00  0.00            
ATOM   2892  O   GLN X 189      47.960  27.340  51.120  0.00  0.00            
ATOM   2893  N   THR X 190      45.800  27.450  51.650  0.00  0.00            
ATOM   2894  H   THR X 190      45.030  28.050  51.580  0.00  0.00            
ATOM   2895  CA  THR X 190      45.630  26.110  52.170  0.00  0.00            
ATOM   2896  HA  THR X 190      46.490  25.910  52.750  0.00  0.00            
ATOM   2897  CB  THR X 190      44.370  26.050  53.110  0.00  0.00            
ATOM   2898  HB  THR X 190      44.010  25.060  53.340  0.00  0.00            
ATOM   2899  CG2 THR X 190      44.690  26.920  54.370  0.00  0.00            
ATOM   2900 HG21 THR X 190      44.930  26.200  55.190  0.00  0.00            
ATOM   2901 HG22 THR X 190      45.540  27.480  54.270  0.00  0.00            
ATOM   2902 HG23 THR X 190      43.840  27.390  54.810  0.00  0.00            
ATOM   2903  OG1 THR X 190      43.400  26.760  52.370  0.00  0.00            
ATOM   2904  HG1 THR X 190      42.600  26.460  52.770  0.00  0.00            
ATOM   2905  C   THR X 190      45.510  25.100  51.040  0.00  0.00            
ATOM   2906  O   THR X 190      45.150  25.470  49.930  0.00  0.00            
ATOM   2907  N   ALA X 191      45.840  23.840  51.350  0.00  0.00            
ATOM   2908  H   ALA X 191      46.180  23.760  52.300  0.00  0.00            
ATOM   2909  CA  ALA X 191      45.810  22.720  50.430  0.00  0.00            
ATOM   2910  HA  ALA X 191      46.450  23.080  49.620  0.00  0.00            
ATOM   2911  CB  ALA X 191      46.520  21.480  50.990  0.00  0.00            
ATOM   2912  HB1 ALA X 191      46.900  20.750  50.210  0.00  0.00            
ATOM   2913  HB2 ALA X 191      47.250  21.740  51.750  0.00  0.00            
ATOM   2914  HB3 ALA X 191      45.810  21.030  51.640  0.00  0.00            
ATOM   2915  C   ALA X 191      44.430  22.320  49.720  0.00  0.00            
ATOM   2916  O   ALA X 191      44.270  21.200  49.250  0.00  0.00            
ATOM   2917  N   GLN X 192      43.410  23.210  49.820  0.00  0.00            
ATOM   2918  H   GLN X 192      43.660  24.170  50.040  0.00  0.00            
ATOM   2919  CA  GLN X 192      42.000  23.020  49.390  0.00  0.00            
ATOM   2920  HA  GLN X 192      41.580  22.150  49.970  0.00  0.00            
ATOM   2921  CB  GLN X 192      41.130  24.220  49.780  0.00  0.00            
ATOM   2922  HB1 GLN X 192      41.240  24.300  50.840  0.00  0.00            
ATOM   2923  HB2 GLN X 192      40.090  24.060  49.590  0.00  0.00            
ATOM   2924  CG  GLN X 192      41.530  25.600  49.110  0.00  0.00            
ATOM   2925  HG1 GLN X 192      41.250  25.540  48.060  0.00  0.00            
ATOM   2926  HG2 GLN X 192      42.610  25.690  49.130  0.00  0.00            
ATOM   2927  CD  GLN X 192      40.920  26.820  49.810  0.00  0.00            
ATOM   2928  OE1 GLN X 192      39.740  26.840  50.060  0.00  0.00            
ATOM   2929  NE2 GLN X 192      41.730  27.840  50.120  0.00  0.00            
ATOM   2930 HE21 GLN X 192      42.830  27.830  50.120  0.00  0.00            
ATOM   2931 HE22 GLN X 192      41.290  28.730  50.180  0.00  0.00            
ATOM   2932  C   GLN X 192      41.840  22.680  47.920  0.00  0.00            
ATOM   2933  O   GLN X 192      42.710  23.060  47.130  0.00  0.00            
ATOM   2934  N   ALA X 193      40.870  21.880  47.590  0.00  0.00            
ATOM   2935  H   ALA X 193      40.260  21.530  48.270  0.00  0.00            
ATOM   2936  CA  ALA X 193      40.730  21.310  46.240  0.00  0.00            
ATOM   2937  HA  ALA X 193      41.290  21.900  45.560  0.00  0.00            
ATOM   2938  CB  ALA X 193      41.390  19.950  46.270  0.00  0.00            
ATOM   2939  HB1 ALA X 193      42.430  20.010  46.550  0.00  0.00            
ATOM   2940  HB2 ALA X 193      40.890  19.270  47.020  0.00  0.00            
ATOM   2941  HB3 ALA X 193      41.200  19.490  45.270  0.00  0.00            
ATOM   2942  C   ALA X 193      39.280  21.170  45.730  0.00  0.00            
ATOM   2943  O   ALA X 193      38.280  21.140  46.500  0.00  0.00            
ATOM   2944  N   ALA X 194      39.120  21.250  44.410  0.00  0.00            
ATOM   2945  H   ALA X 194      39.950  21.210  43.820  0.00  0.00            
ATOM   2946  CA  ALA X 194      37.770  21.200  43.850  0.00  0.00            
ATOM   2947  HA  ALA X 194      37.190  21.860  44.410  0.00  0.00            
ATOM   2948  CB  ALA X 194      37.840  21.780  42.410  0.00  0.00            
ATOM   2949  HB1 ALA X 194      38.360  22.710  42.530  0.00  0.00            
ATOM   2950  HB2 ALA X 194      38.390  21.040  41.840  0.00  0.00            
ATOM   2951  HB3 ALA X 194      36.830  22.020  42.120  0.00  0.00            
ATOM   2952  C   ALA X 194      37.200  19.790  43.960  0.00  0.00            
ATOM   2953  O   ALA X 194      37.980  18.870  44.090  0.00  0.00            
ATOM   2954  N   GLY X 195      35.910  19.560  43.940  0.00  0.00            
ATOM   2955  H   GLY X 195      35.280  20.380  43.940  0.00  0.00            
ATOM   2956  CA  GLY X 195      35.340  18.230  44.090  0.00  0.00            
ATOM   2957  HA1 GLY X 195      34.310  18.280  44.440  0.00  0.00            
ATOM   2958  HA2 GLY X 195      35.850  17.570  44.830  0.00  0.00            
ATOM   2959  C   GLY X 195      35.360  17.370  42.750  0.00  0.00            
ATOM   2960  O   GLY X 195      35.750  17.940  41.690  0.00  0.00            
ATOM   2961  N   THR X 196      35.000  16.060  42.750  0.00  0.00            
ATOM   2962  H   THR X 196      34.590  15.710  43.630  0.00  0.00            
ATOM   2963  CA  THR X 196      34.960  15.190  41.550  0.00  0.00            
ATOM   2964  HA  THR X 196      36.050  15.150  41.180  0.00  0.00            
ATOM   2965  CB  THR X 196      34.510  13.730  41.750  0.00  0.00            
ATOM   2966  HB  THR X 196      34.580  13.240  40.800  0.00  0.00            
ATOM   2967  CG2 THR X 196      35.440  12.980  42.660  0.00  0.00            
ATOM   2968 HG21 THR X 196      35.510  13.570  43.560  0.00  0.00            
ATOM   2969 HG22 THR X 196      35.090  11.980  42.950  0.00  0.00            
ATOM   2970 HG23 THR X 196      36.370  12.820  42.040  0.00  0.00            
ATOM   2971  OG1 THR X 196      33.190  13.620  42.280  0.00  0.00            
ATOM   2972  HG1 THR X 196      33.180  13.820  43.250  0.00  0.00            
ATOM   2973  C   THR X 196      34.190  15.760  40.360  0.00  0.00            
ATOM   2974  O   THR X 196      33.090  16.260  40.590  0.00  0.00            
ATOM   2975  N   ASP X 197      34.840  15.850  39.200  0.00  0.00            
ATOM   2976  H   ASP X 197      35.630  15.310  39.090  0.00  0.00            
ATOM   2977  CA  ASP X 197      34.340  16.590  38.040  0.00  0.00            
ATOM   2978  HA  ASP X 197      33.300  16.550  37.930  0.00  0.00            
ATOM   2979  CB  ASP X 197      34.620  18.080  38.050  0.00  0.00            
ATOM   2980  HB1 ASP X 197      35.680  18.310  38.380  0.00  0.00            
ATOM   2981  HB2 ASP X 197      34.050  18.560  38.860  0.00  0.00            
ATOM   2982  CG  ASP X 197      34.200  18.870  36.810  0.00  0.00            
ATOM   2983  OD1 ASP X 197      33.070  18.840  36.330  0.00  0.00            
ATOM   2984  OD2 ASP X 197      34.990  19.560  36.230  0.00  0.00            
ATOM   2985  C   ASP X 197      35.010  16.030  36.800  0.00  0.00            
ATOM   2986  OT1 ASP X 197      34.240  15.630  35.920  0.00  0.00            
ATOM   2987  OT2 ASP X 197      36.250  15.800  36.820  0.00  0.00            
END
