# Supplementary material for: Virtual Double-System Single-Box: A Nonequilibrium Alchemical Technique for Absolute Binding Free Energy Calculations: Application to Ligands of the SARS-CoV-2 Main Protease
Source: J Chem Theory Comput. 2020 Oct 22;16(11):7160–72. doi: 10.1021/acs.jctc.0c00634 (PMC8015232; doi:10.1021/acs.jctc.0c00634)
Supplement: Supplementary file 1 — ct0c00634_si_001.zip [file ct0c00634_si_001.zip › data/docking_struct/dolu.pdb]

HETATM    1 c01  tes     1     -12.923  10.617  71.282    -0.092101
HETATM    2 h01  tes     1     -13.108  10.213  70.309     0.055011
HETATM    3 h02  tes     1     -13.403  10.007  72.018     0.055011
HETATM    4 h03  tes     1     -11.869  10.636  71.466     0.055011
HETATM    5 c02  tes     1     -13.480  12.042  71.358     0.058923
HETATM    6 h04  tes     1     -14.523  11.950  71.135     0.063562
HETATM    7 c03  tes     1     -13.196  12.587  72.767    -0.137897
HETATM    8 h05  tes     1     -12.248  12.215  73.096     0.063751
HETATM    9 h06  tes     1     -13.986  12.261  73.411     0.063751
HETATM   10 c04  tes     1     -13.164  14.103  72.798     0.123475
HETATM   11 h07  tes     1     -12.161  14.439  72.638     0.057004
HETATM   12 h08  tes     1     -13.514  14.441  73.751     0.057004
HETATM   13 c05  tes     1     -13.533  14.351  70.458     0.235484
HETATM   14 h09  tes     1     -14.375  14.394  69.799     0.097393
HETATM   15 c06  tes     1     -11.429  16.070  67.841     0.046704
HETATM   16 h10  tes     1     -11.419  17.034  68.208     0.164913
HETATM   17 c07  tes     1     -12.535  15.419  69.978    -0.006041
HETATM   18 h11  tes     1     -11.714  15.466  70.663     0.074910
HETATM   19 h12  tes     1     -13.037  16.363  69.934     0.074910
HETATM   20 n08  tes     1     -10.959  18.177  65.900    -0.412082
HETATM   21 h13  tes     1     -11.839  18.195  66.341     0.282092
HETATM   22 c09  tes     1     -10.469  19.388  65.273     0.086370
HETATM   23 h14  tes     1     -11.248  20.121  65.290     0.075224
HETATM   24 h15  tes     1     -10.180  19.139  64.273     0.075224
HETATM   25 c10  tes     1      -8.120  20.345  65.237    -0.065977
HETATM   26 h16  tes     1      -8.097  20.208  64.214     0.155156
HETATM   27 c11  tes     1      -7.020  20.915  65.887    -0.179044
HETATM   28 h17  tes     1      -6.187  21.196  65.346     0.156505
HETATM   29 c12  tes     1      -8.162  20.726  68.008    -0.209049
HETATM   30 h18  tes     1      -8.178  20.864  69.031     0.164337
HETATM   31 o13  tes     1     -14.003  14.630  71.781    -0.412061
HETATM   32 n14  tes     1     -12.986  13.005  70.359    -0.255020
HETATM   33 c15  tes     1     -12.479  12.632  69.118     0.624582
HETATM   34 o16  tes     1     -12.382  11.463  68.741    -0.649306
HETATM   35 c17  tes     1     -11.968  13.749  68.210    -0.268146
HETATM   36 c18  tes     1     -11.435  13.385  67.018     0.301331
HETATM   37 n19  tes     1     -12.025  15.091  68.633    -0.101915
HETATM   38 c20  tes     1     -10.902  14.470  66.121     0.382473
HETATM   39 o21  tes     1     -10.482  14.215  64.992    -0.265347
HETATM   40 c22  tes     1     -10.866  15.863  66.638    -0.400229
HETATM   41 c23  tes     1     -10.243  17.006  65.903     0.589358
HETATM   42 o24  tes     1      -9.162  16.878  65.324    -0.534367
HETATM   43 c25  tes     1      -9.257  19.957  65.967    -0.155859
HETATM   44 c26  tes     1      -9.253  20.160  67.353     0.150419
HETATM   45 f01  tes     1     -10.323  19.815  68.084    -0.142584
HETATM   46 c27  tes     1      -7.053  21.102  67.264     0.152539
HETATM   47 f02  tes     1      -6.002  21.660  67.880    -0.134047
HETATM   48 o28  tes     1     -11.316  12.083  66.556    -0.580352
HETATM   49 h19  tes     1     -11.632  11.371  67.076     0.458999
ATOM      1  N   PHE A   8     -26.635  17.605  48.862  1.00  0.00           N
ATOM      2  H1  PHE A   8     -26.117  17.244  48.086  1.00  0.00            
ATOM      3  H2  PHE A   8     -26.028  17.702  49.651  1.00  0.00            
ATOM      4  H3  PHE A   8     -27.378  16.975  49.089  1.00  0.00            
ATOM      5  CA  PHE A   8     -27.188  18.901  48.514  1.00  0.00           C
ATOM      6  HA  PHE A   8     -27.795  18.735  47.737  1.00  0.00            
ATOM      7  CB  PHE A   8     -27.986  19.481  49.679  1.00  0.00           C
ATOM      8  HB1 PHE A   8     -28.110  20.461  49.526  1.00  0.00            
ATOM      9  HB2 PHE A   8     -27.470  19.339  50.523  1.00  0.00            
ATOM     10  CG  PHE A   8     -29.345  18.862  49.855  1.00  0.00           C
ATOM     11  CD1 PHE A   8     -30.403  19.237  49.044  1.00  0.00           C
ATOM     13  CE1 PHE A   8     -31.653  18.669  49.205  1.00  0.00           C
ATOM     14  HE1 PHE A   8     -32.409  18.947  48.612  1.00  0.00            
ATOM     15  CZ  PHE A   8     -31.856  17.718  50.185  1.00  0.00           C
ATOM     16  HZ  PHE A   8     -32.759  17.306  50.304  1.00  0.00            
ATOM     17  CE2 PHE A   8     -30.810  17.337  51.000  1.00  0.00           C
ATOM     18  HE2 PHE A   8     -30.954  16.649  51.711  1.00  0.00            
ATOM     19  CD2 PHE A   8     -29.563  17.907  50.832  1.00  0.00           C
ATOM     20  HD2 PHE A   8     -28.808  17.626  51.424  1.00  0.00            
ATOM     21  C   PHE A   8     -26.061  19.858  48.129  1.00  0.00           C
ATOM     22  O   PHE A   8     -24.934  19.728  48.618  1.00  0.00           O
ATOM     23  N   PRO A   9     -26.331  20.813  47.237  1.00  0.00           N
ATOM     24  CD  PRO A   9     -27.550  20.980  46.431  1.00  0.00           C
ATOM     26  HD2 PRO A   9     -27.862  20.100  46.073  1.00  0.00            
ATOM     27  CG  PRO A   9     -27.100  21.891  45.328  1.00  0.00           C
ATOM     28  HG1 PRO A   9     -27.858  22.461  45.012  1.00  0.00            
ATOM     29  HG2 PRO A   9     -26.739  21.361  44.561  1.00  0.00            
ATOM     30  CB  PRO A   9     -26.031  22.739  45.914  1.00  0.00           C
ATOM     31  HB1 PRO A   9     -26.434  23.536  46.364  1.00  0.00            
ATOM     32  HB2 PRO A   9     -25.403  23.043  45.198  1.00  0.00            
ATOM     33  CA  PRO A   9     -25.322  21.831  46.925  1.00  0.00           C
ATOM     34  HA  PRO A   9     -24.483  21.418  46.570  1.00  0.00            
ATOM     35  C   PRO A   9     -24.921  22.590  48.181  1.00  0.00           C
ATOM     36  O   PRO A   9     -25.765  22.971  48.994  1.00  0.00           O
ATOM     37  N   SER A  10     -23.618  22.806  48.333  1.00  0.00           N
ATOM     38  H   SER A  10     -23.007  22.641  47.559  1.00  0.00            
ATOM     39  CA  SER A  10     -23.051  23.274  49.589  1.00  0.00           C
ATOM     40  HA  SER A  10     -23.774  23.092  50.256  1.00  0.00            
ATOM     41  CB  SER A  10     -21.764  22.504  49.894  1.00  0.00           C
ATOM     42  HB1 SER A  10     -21.937  21.519  49.915  1.00  0.00            
ATOM     43  HB2 SER A  10     -21.377  22.793  50.769  1.00  0.00            
ATOM     44  OG  SER A  10     -20.789  22.746  48.894  1.00  0.00           O
ATOM     45  HG  SER A  10     -19.957  22.236  49.110  1.00  0.00            
ATOM     46  C   SER A  10     -22.759  24.767  49.606  1.00  0.00           C
ATOM     47  O   SER A  10     -22.194  25.256  50.589  1.00  0.00           O
ATOM     48  N   GLY A  11     -23.132  25.500  48.554  1.00  0.00           N
ATOM     49  H   GLY A  11     -23.670  25.082  47.822  1.00  0.00            
ATOM     50  CA  GLY A  11     -22.759  26.905  48.469  1.00  0.00           C
ATOM     51  HA1 GLY A  11     -23.121  27.262  47.608  1.00  0.00            
ATOM     52  HA2 GLY A  11     -21.760  26.952  48.456  1.00  0.00            
ATOM     53  C   GLY A  11     -23.288  27.738  49.622  1.00  0.00           C
ATOM     54  O   GLY A  11     -22.576  28.586  50.165  1.00  0.00           O
ATOM     55  N   LYS A  12     -24.543  27.510  50.013  1.00  0.00           N
ATOM     56  H   LYS A  12     -25.083  26.799  49.562  1.00  0.00            
ATOM     57  CA  LYS A  12     -25.131  28.291  51.094  1.00  0.00           C
ATOM     58  HA  LYS A  12     -24.895  29.239  50.879  1.00  0.00            
ATOM     59  CB  LYS A  12     -26.645  28.092  51.116  1.00  0.00           C
ATOM     60  HB1 LYS A  12     -27.017  28.557  51.920  1.00  0.00            
ATOM     61  HB2 LYS A  12     -26.838  27.113  51.178  1.00  0.00            
ATOM     62  CG  LYS A  12     -27.335  28.643  49.877  1.00  0.00           C
ATOM     63  HG1 LYS A  12     -26.718  28.554  49.095  1.00  0.00            
ATOM     64  HG2 LYS A  12     -27.548  29.609  50.026  1.00  0.00            
ATOM     65  CD  LYS A  12     -28.622  27.898  49.574  1.00  0.00           C
ATOM     67  HD2 LYS A  12     -28.716  27.799  48.583  1.00  0.00            
ATOM     68  CE  LYS A  12     -29.827  28.647  50.115  1.00  0.00           C
ATOM     69  HE1 LYS A  12     -30.629  28.429  49.559  1.00  0.00            
ATOM     70  HE2 LYS A  12     -29.651  29.631  50.075  1.00  0.00            
ATOM     71  NZ  LYS A  12     -30.118  28.279  51.526  1.00  0.00           N
ATOM     72  HZ1 LYS A  12     -30.915  28.791  51.846  1.00  0.00            
ATOM     73  HZ2 LYS A  12     -30.306  27.299  51.583  1.00  0.00            
ATOM     74  HZ3 LYS A  12     -29.328  28.500  52.098  1.00  0.00            
ATOM     75  C   LYS A  12     -24.533  27.951  52.452  1.00  0.00           C
ATOM     76  O   LYS A  12     -24.610  28.774  53.371  1.00  0.00           O
ATOM     77  N   VAL A  13     -23.942  26.768  52.602  1.00  0.00           N
ATOM     78  H   VAL A  13     -23.962  26.107  51.852  1.00  0.00            
ATOM     79  CA  VAL A  13     -23.265  26.423  53.848  1.00  0.00           C
ATOM     80  HA  VAL A  13     -23.727  26.958  54.555  1.00  0.00            
ATOM     81  CB  VAL A  13     -23.412  24.918  54.137  1.00  0.00           C
ATOM     82  HB  VAL A  13     -22.976  24.402  53.399  1.00  0.00            
ATOM     83  CG1 VAL A  13     -22.718  24.545  55.441  1.00  0.00           C
ATOM     84 1HG1 VAL A  13     -22.826  23.565  55.608  1.00  0.00            
ATOM     85 2HG1 VAL A  13     -21.745  24.766  55.376  1.00  0.00            
ATOM     86 3HG1 VAL A  13     -23.127  25.059  56.195  1.00  0.00            
ATOM     87  CG2 VAL A  13     -24.881  24.529  54.185  1.00  0.00           C
ATOM     88 1HG2 VAL A  13     -24.961  23.550  54.373  1.00  0.00            
ATOM     89 2HG2 VAL A  13     -25.339  25.046  54.908  1.00  0.00            
ATOM     90 3HG2 VAL A  13     -25.309  24.735  53.305  1.00  0.00            
ATOM     91  C   VAL A  13     -21.796  26.836  53.817  1.00  0.00           C
ATOM     92  O   VAL A  13     -21.233  27.194  54.858  1.00  0.00           O
ATOM     93  N   GLU A  14     -21.169  26.803  52.637  1.00  0.00           N
ATOM     94  H   GLU A  14     -21.663  26.483  51.828  1.00  0.00            
ATOM     95  CA  GLU A  14     -19.777  27.225  52.506  1.00  0.00           C
ATOM     96  HA  GLU A  14     -19.253  26.593  53.076  1.00  0.00            
ATOM     97  CB  GLU A  14     -19.339  27.127  51.043  1.00  0.00           C
ATOM     98  HB1 GLU A  14     -18.542  27.717  50.913  1.00  0.00            
ATOM     99  HB2 GLU A  14     -20.090  27.449  50.467  1.00  0.00            
ATOM    100  CG  GLU A  14     -18.966  25.723  50.591  1.00  0.00           C
ATOM    101  HG1 GLU A  14     -19.644  25.081  50.948  1.00  0.00            
ATOM    102  HG2 GLU A  14     -18.065  25.496  50.961  1.00  0.00            
ATOM    103  CD  GLU A  14     -18.918  25.588  49.078  1.00  0.00           C
ATOM    104  OE1 GLU A  14     -19.888  25.060  48.493  1.00  0.00           O
ATOM    105  OE2 GLU A  14     -17.907  26.008  48.474  1.00  0.00           O
ATOM    106  C   GLU A  14     -19.569  28.645  53.026  1.00  0.00           C
ATOM    107  O   GLU A  14     -18.554  28.935  53.672  1.00  0.00           O
ATOM    108  N   GLY A  15     -20.518  29.541  52.763  1.00  0.00           N
ATOM    109  H   GLY A  15     -21.337  29.261  52.262  1.00  0.00            
ATOM    110  CA  GLY A  15     -20.379  30.919  53.195  1.00  0.00           C
ATOM    111  HA1 GLY A  15     -21.093  31.443  52.730  1.00  0.00            
ATOM    112  HA2 GLY A  15     -19.481  31.232  52.886  1.00  0.00            
ATOM    113  C   GLY A  15     -20.493  31.149  54.687  1.00  0.00           C
ATOM    114  O   GLY A  15     -20.345  32.292  55.130  1.00  0.00           O
ATOM    115  N   CYS A  16     -20.750  30.106  55.477  1.00  0.00           N
ATOM    116  H   CYS A  16     -20.834  29.199  55.065  1.00  0.00            
ATOM    117  CA  CYS A  16     -20.913  30.239  56.917  1.00  0.00           C
ATOM    118  HA  CYS A  16     -20.844  31.227  57.058  1.00  0.00            
ATOM    119  CB  CYS A  16     -22.271  29.680  57.357  1.00  0.00           C
ATOM    120  HB1 CYS A  16     -22.409  30.054  58.274  1.00  0.00            
ATOM    121  HB2 CYS A  16     -22.126  28.692  57.418  1.00  0.00            
ATOM    122  SG  CYS A  16     -23.639  30.079  56.269  1.00  0.00           S
ATOM    123  HG  CYS A  16     -24.480  29.677  56.630  1.00  0.00            
ATOM    124  C   CYS A  16     -19.814  29.563  57.721  1.00  0.00           C
ATOM    125  O   CYS A  16     -19.847  29.625  58.954  1.00  0.00           O
ATOM    126  N   MET A  17     -18.844  28.925  57.070  1.00  0.00           N
ATOM    127  H   MET A  17     -18.837  28.928  56.070  1.00  0.00            
ATOM    128  CA  MET A  17     -17.792  28.222  57.792  1.00  0.00           C
ATOM    129  HA  MET A  17     -18.226  27.853  58.614  1.00  0.00            
ATOM    130  CB  MET A  17     -17.230  27.081  56.947  1.00  0.00           C
ATOM    131  HB1 MET A  17     -16.470  26.662  57.444  1.00  0.00            
ATOM    132  HB2 MET A  17     -16.895  27.460  56.084  1.00  0.00            
ATOM    133  CG  MET A  17     -18.246  25.997  56.629  1.00  0.00           C
ATOM    134  HG1 MET A  17     -17.703  25.226  56.295  1.00  0.00            
ATOM    135  HG2 MET A  17     -18.793  26.370  55.879  1.00  0.00            
ATOM    136  SD  MET A  17     -19.256  25.554  58.057  1.00  0.00           S
ATOM    137  CE  MET A  17     -18.020  24.865  59.161  1.00  0.00           C
ATOM    138  HE1 MET A  17     -18.458  24.573  60.011  1.00  0.00            
ATOM    139  HE2 MET A  17     -17.584  24.079  58.724  1.00  0.00            
ATOM    140  HE3 MET A  17     -17.329  25.559  59.363  1.00  0.00            
ATOM    141  C   MET A  17     -16.681  29.187  58.184  1.00  0.00           C
ATOM    142  O   MET A  17     -16.200  29.969  57.358  1.00  0.00           O
ATOM    143  N   VAL A  18     -16.280  29.135  59.452  1.00  0.00           N
ATOM    144  H   VAL A  18     -16.750  28.512  60.077  1.00  0.00            
ATOM    145  CA  VAL A  18     -15.189  29.945  59.967  1.00  0.00           C
ATOM    146  HA  VAL A  18     -14.752  30.347  59.162  1.00  0.00            
ATOM    147  CB  VAL A  18     -15.681  31.089  60.877  1.00  0.00           C
ATOM    148  HB  VAL A  18     -14.896  31.589  61.243  1.00  0.00            
ATOM    149  CG1 VAL A  18     -16.525  32.074  60.083  1.00  0.00           C
ATOM    150 1HG1 VAL A  18     -16.836  32.809  60.686  1.00  0.00            
ATOM    151 2HG1 VAL A  18     -15.977  32.461  59.342  1.00  0.00            
ATOM    152 3HG1 VAL A  18     -17.317  31.600  59.699  1.00  0.00            
ATOM    153  CG2 VAL A  18     -16.463  30.526  62.053  1.00  0.00           C
ATOM    154 1HG2 VAL A  18     -16.776  31.276  62.635  1.00  0.00            
ATOM    155 2HG2 VAL A  18     -17.253  30.015  61.714  1.00  0.00            
ATOM    156 3HG2 VAL A  18     -15.874  29.916  62.584  1.00  0.00            
ATOM    157  C   VAL A  18     -14.232  29.035  60.725  1.00  0.00           C
ATOM    158  O   VAL A  18     -14.523  27.869  60.994  1.00  0.00           O
ATOM    159  N   GLN A  19     -13.072  29.587  61.055  1.00  0.00           N
ATOM    160  H   GLN A  19     -12.881  30.518  60.744  1.00  0.00            
ATOM    161  CA  GLN A  19     -12.066  28.901  61.848  1.00  0.00           C
ATOM    162  HA  GLN A  19     -12.334  27.938  61.882  1.00  0.00            
ATOM    163  CB  GLN A  19     -10.685  29.007  61.199  1.00  0.00           C
ATOM    164  HB1 GLN A  19     -10.478  29.973  61.047  1.00  0.00            
ATOM    165  HB2 GLN A  19     -10.708  28.529  60.321  1.00  0.00            
ATOM    166  CG  GLN A  19      -9.569  28.408  62.037  1.00  0.00           C
ATOM    167  HG1 GLN A  19      -9.724  27.424  62.121  1.00  0.00            
ATOM    168  HG2 GLN A  19      -9.589  28.828  62.944  1.00  0.00            
ATOM    169  CD  GLN A  19      -8.198  28.631  61.431  1.00  0.00           C
ATOM    170  OE1 GLN A  19      -7.615  27.725  60.836  1.00  0.00           O
ATOM    171  NE2 GLN A  19      -7.676  29.844  61.579  1.00  0.00           N
ATOM    172 1HE2 GLN A  19      -8.185  30.551  62.069  1.00  0.00            
ATOM    173 2HE2 GLN A  19      -6.774  30.050  61.200  1.00  0.00            
ATOM    174  C   GLN A  19     -12.050  29.512  63.240  1.00  0.00           C
ATOM    175  O   GLN A  19     -11.973  30.736  63.385  1.00  0.00           O
ATOM    176  N   VAL A  20     -12.142  28.661  64.256  1.00  0.00           N
ATOM    177  H   VAL A  20     -12.199  27.683  64.055  1.00  0.00            
ATOM    178  CA  VAL A  20     -12.164  29.085  65.649  1.00  0.00           C
ATOM    179  HA  VAL A  20     -12.168  30.085  65.648  1.00  0.00            
ATOM    180  CB  VAL A  20     -13.429  28.603  66.373  1.00  0.00           C
ATOM    181  HB  VAL A  20     -13.434  27.604  66.406  1.00  0.00            
ATOM    182  CG1 VAL A  20     -13.446  29.121  67.807  1.00  0.00           C
ATOM    183 1HG1 VAL A  20     -14.274  28.801  68.267  1.00  0.00            
ATOM    184 2HG1 VAL A  20     -12.641  28.781  68.294  1.00  0.00            
ATOM    185 3HG1 VAL A  20     -13.434  30.121  67.800  1.00  0.00            
ATOM    186  CG2 VAL A  20     -14.670  29.040  65.616  1.00  0.00           C
ATOM    187 1HG2 VAL A  20     -15.485  28.719  66.099  1.00  0.00            
ATOM    188 2HG2 VAL A  20     -14.689  30.038  65.556  1.00  0.00            
ATOM    189 3HG2 VAL A  20     -14.653  28.651  64.695  1.00  0.00            
ATOM    190  C   VAL A  20     -10.915  28.537  66.320  1.00  0.00           C
ATOM    191  O   VAL A  20     -10.672  27.325  66.294  1.00  0.00           O
ATOM    192  N   THR A  21     -10.125  29.425  66.917  1.00  0.00           N
ATOM    193  H   THR A  21     -10.375  30.393  66.880  1.00  0.00            
ATOM    194  CA  THR A  21      -8.910  29.041  67.622  1.00  0.00           C
ATOM    195  HA  THR A  21      -8.877  28.043  67.575  1.00  0.00            
ATOM    196  CB  THR A  21      -7.660  29.621  66.952  1.00  0.00           C
ATOM    197  HB  THR A  21      -7.694  30.620  66.949  1.00  0.00            
ATOM    198  CG2 THR A  21      -6.403  29.129  67.657  1.00  0.00           C
ATOM    199 1HG2 THR A  21      -5.597  29.515  67.209  1.00  0.00            
ATOM    200 2HG2 THR A  21      -6.423  29.418  68.614  1.00  0.00            
ATOM    201 3HG2 THR A  21      -6.364  28.131  67.611  1.00  0.00            
ATOM    202  OG1 THR A  21      -7.617  29.212  65.581  1.00  0.00           O
ATOM    203  HG1 THR A  21      -6.801  29.591  65.145  1.00  0.00            
ATOM    204  C   THR A  21      -8.992  29.513  69.065  1.00  0.00           C
ATOM    205  O   THR A  21      -9.321  30.673  69.329  1.00  0.00           O
ATOM    206  N   CYS A  22      -8.701  28.605  69.992  1.00  0.00           N
ATOM    207  H   CYS A  22      -8.558  27.659  69.702  1.00  0.00            
ATOM    208  CA  CYS A  22      -8.581  28.922  71.409  1.00  0.00           C
ATOM    209  HA  CYS A  22      -8.563  29.917  71.505  1.00  0.00            
ATOM    210  CB  CYS A  22      -9.783  28.410  72.202  1.00  0.00           C
ATOM    211  HB1 CYS A  22      -9.714  27.414  72.145  1.00  0.00            
ATOM    212  HB2 CYS A  22     -10.578  28.720  71.680  1.00  0.00            
ATOM    213  SG  CYS A  22      -9.841  28.980  73.908  1.00  0.00           S
ATOM    214  HG  CYS A  22     -10.651  28.604  74.358  1.00  0.00            
ATOM    215  C   CYS A  22      -7.285  28.288  71.892  1.00  0.00           C
ATOM    216  O   CYS A  22      -7.201  27.061  72.019  1.00  0.00           O
ATOM    217  N   GLY A  23      -6.274  29.116  72.135  1.00  0.00           N
ATOM    218  H   GLY A  23      -6.427  30.104  72.103  1.00  0.00            
ATOM    219  CA  GLY A  23      -4.954  28.607  72.446  1.00  0.00           C
ATOM    220  HA1 GLY A  23      -5.045  27.946  73.190  1.00  0.00            
ATOM    221  HA2 GLY A  23      -4.390  29.375  72.750  1.00  0.00            
ATOM    222  C   GLY A  23      -4.317  27.944  71.243  1.00  0.00           C
ATOM    223  O   GLY A  23      -4.156  28.573  70.193  1.00  0.00           O
ATOM    224  N   THR A  24      -3.958  26.670  71.379  1.00  0.00           N
ATOM    225  H   THR A  24      -4.077  26.229  72.268  1.00  0.00            
ATOM    226  CA  THR A  24      -3.399  25.895  70.281  1.00  0.00           C
ATOM    227  HA  THR A  24      -3.124  26.585  69.611  1.00  0.00            
ATOM    228  CB  THR A  24      -2.199  25.079  70.766  1.00  0.00           C
ATOM    229  HB  THR A  24      -1.952  24.382  70.093  1.00  0.00            
ATOM    230  CG2 THR A  24      -1.015  25.992  71.044  1.00  0.00           C
ATOM    231 1HG2 THR A  24      -0.239  25.445  71.360  1.00  0.00            
ATOM    232 2HG2 THR A  24      -0.763  26.475  70.206  1.00  0.00            
ATOM    233 3HG2 THR A  24      -1.264  26.656  71.749  1.00  0.00            
ATOM    234  OG1 THR A  24      -2.548  24.379  71.966  1.00  0.00           O
ATOM    235  HG1 THR A  24      -1.763  23.846  72.282  1.00  0.00            
ATOM    236  C   THR A  24      -4.424  24.974  69.632  1.00  0.00           C
ATOM    237  O   THR A  24      -4.066  24.196  68.742  1.00  0.00           O
ATOM    238  N   THR A  25      -5.682  25.043  70.054  1.00  0.00           N
ATOM    239  H   THR A  25      -5.902  25.671  70.801  1.00  0.00            
ATOM    240  CA  THR A  25      -6.756  24.245  69.477  1.00  0.00           C
ATOM    241  HA  THR A  25      -6.316  23.443  69.073  1.00  0.00            
ATOM    242  CB  THR A  25      -7.747  23.802  70.555  1.00  0.00           C
ATOM    243  HB  THR A  25      -8.251  24.589  70.912  1.00  0.00            
ATOM    244  CG2 THR A  25      -8.712  22.768  70.002  1.00  0.00           C
ATOM    245 1HG2 THR A  25      -9.351  22.491  70.720  1.00  0.00            
ATOM    246 2HG2 THR A  25      -9.221  23.163  69.237  1.00  0.00            
ATOM    247 3HG2 THR A  25      -8.200  21.970  69.685  1.00  0.00            
ATOM    248  OG1 THR A  25      -7.033  23.237  71.662  1.00  0.00           O
ATOM    249  HG1 THR A  25      -7.683  22.948  72.365  1.00  0.00            
ATOM    250  C   THR A  25      -7.478  25.056  68.409  1.00  0.00           C
ATOM    251  O   THR A  25      -7.924  26.177  68.672  1.00  0.00           O
ATOM    252  N   THR A  26      -7.595  24.489  67.209  1.00  0.00           N
ATOM    253  H   THR A  26      -7.209  23.577  67.068  1.00  0.00            
ATOM    254  CA  THR A  26      -8.264  25.148  66.094  1.00  0.00           C
ATOM    255  HA  THR A  26      -8.765  25.916  66.492  1.00  0.00            
ATOM    256  CB  THR A  26      -7.250  25.676  65.068  1.00  0.00           C
ATOM    257  HB  THR A  26      -6.830  26.522  65.396  1.00  0.00            
ATOM    258  CG2 THR A  26      -6.172  24.634  64.783  1.00  0.00           C
ATOM    259 1HG2 THR A  26      -5.524  24.999  64.114  1.00  0.00            
ATOM    260 2HG2 THR A  26      -5.688  24.415  65.630  1.00  0.00            
ATOM    261 3HG2 THR A  26      -6.597  23.806  64.418  1.00  0.00            
ATOM    262  OG1 THR A  26      -7.925  26.014  63.849  1.00  0.00           O
ATOM    263  HG1 THR A  26      -7.261  26.357  63.184  1.00  0.00            
ATOM    264  C   THR A  26      -9.227  24.174  65.432  1.00  0.00           C
ATOM    265  O   THR A  26      -8.840  23.058  65.074  1.00  0.00           O
ATOM    266  N   LEU A  27     -10.480  24.590  65.272  1.00  0.00           N
ATOM    267  H   LEU A  27     -10.748  25.484  65.632  1.00  0.00            
ATOM    268  CA  LEU A  27     -11.471  23.774  64.584  1.00  0.00           C
ATOM    269  HA  LEU A  27     -10.980  23.180  63.947  1.00  0.00            
ATOM    270  CB  LEU A  27     -12.224  22.870  65.569  1.00  0.00           C
ATOM    271  HB1 LEU A  27     -11.638  22.080  65.747  1.00  0.00            
ATOM    272  HB2 LEU A  27     -13.059  22.568  65.109  1.00  0.00            
ATOM    273  CG  LEU A  27     -12.645  23.424  66.930  1.00  0.00           C
ATOM    274  HG  LEU A  27     -11.887  23.958  67.305  1.00  0.00            
ATOM    275  CD1 LEU A  27     -13.840  24.356  66.800  1.00  0.00           C
ATOM    276 1HD1 LEU A  27     -14.093  24.702  67.704  1.00  0.00            
ATOM    277 2HD1 LEU A  27     -13.601  25.123  66.204  1.00  0.00            
ATOM    278 3HD1 LEU A  27     -14.612  23.856  66.407  1.00  0.00            
ATOM    279  CD2 LEU A  27     -12.960  22.279  67.882  1.00  0.00           C
ATOM    280 1HD2 LEU A  27     -13.234  22.649  68.769  1.00  0.00            
ATOM    281 2HD2 LEU A  27     -13.705  21.728  67.506  1.00  0.00            
ATOM    282 3HD2 LEU A  27     -12.148  21.707  67.996  1.00  0.00            
ATOM    283  C   LEU A  27     -12.401  24.700  63.809  1.00  0.00           C
ATOM    284  O   LEU A  27     -12.171  25.910  63.712  1.00  0.00           O
ATOM    285  N   ASN A  28     -13.459  24.124  63.251  1.00  0.00           N
ATOM    286  H   ASN A  28     -13.626  23.152  63.414  1.00  0.00            
ATOM    287  CA  ASN A  28     -14.380  24.867  62.410  1.00  0.00           C
ATOM    288  HA  ASN A  28     -13.849  25.638  62.057  1.00  0.00            
ATOM    289  CB  ASN A  28     -14.884  23.995  61.260  1.00  0.00           C
ATOM    290  HB1 ASN A  28     -15.442  24.555  60.647  1.00  0.00            
ATOM    291  HB2 ASN A  28     -15.441  23.253  61.634  1.00  0.00            
ATOM    292  CG  ASN A  28     -13.757  23.389  60.460  1.00  0.00           C
ATOM    293  OD1 ASN A  28     -13.177  24.040  59.594  1.00  0.00           O
ATOM    294  ND2 ASN A  28     -13.431  22.137  60.753  1.00  0.00           N
ATOM    295 1HD2 ASN A  28     -13.925  21.647  61.471  1.00  0.00            
ATOM    296 2HD2 ASN A  28     -12.692  21.683  60.255  1.00  0.00            
ATOM    297  C   ASN A  28     -15.558  25.377  63.225  1.00  0.00           C
ATOM    298  O   ASN A  28     -15.985  24.751  64.199  1.00  0.00           O
ATOM    299  N   GLY A  29     -16.084  26.529  62.811  1.00  0.00           N
ATOM    300  H   GLY A  29     -15.643  27.026  62.064  1.00  0.00            
ATOM    301  CA  GLY A  29     -17.275  27.078  63.414  1.00  0.00           C
ATOM    302  HA1 GLY A  29     -17.014  27.894  63.930  1.00  0.00            
ATOM    303  HA2 GLY A  29     -17.650  26.394  64.039  1.00  0.00            
ATOM    304  C   GLY A  29     -18.301  27.436  62.357  1.00  0.00           C
ATOM    305  O   GLY A  29     -17.982  27.622  61.183  1.00  0.00           O
ATOM    306  N   LEU A  30     -19.553  27.529  62.800  1.00  0.00           N
ATOM    307  H   LEU A  30     -19.729  27.350  63.768  1.00  0.00            
ATOM    308  CA  LEU A  30     -20.682  27.879  61.944  1.00  0.00           C
ATOM    309  HA  LEU A  30     -20.368  27.816  60.997  1.00  0.00            
ATOM    310  CB  LEU A  30     -21.836  26.895  62.134  1.00  0.00           C
ATOM    311  HB1 LEU A  30     -22.220  27.047  63.045  1.00  0.00            
ATOM    312  HB2 LEU A  30     -21.460  25.970  62.081  1.00  0.00            
ATOM    313  CG  LEU A  30     -22.979  26.993  61.124  1.00  0.00           C
ATOM    314  HG  LEU A  30     -23.300  27.940  61.100  1.00  0.00            
ATOM    315  CD1 LEU A  30     -22.489  26.612  59.735  1.00  0.00           C
ATOM    316 1HD1 LEU A  30     -23.245  26.680  59.084  1.00  0.00            
ATOM    317 2HD1 LEU A  30     -21.755  27.232  59.459  1.00  0.00            
ATOM    318 3HD1 LEU A  30     -22.145  25.673  59.749  1.00  0.00            
ATOM    319  CD2 LEU A  30     -24.154  26.119  61.538  1.00  0.00           C
ATOM    320 1HD2 LEU A  30     -24.886  26.202  60.861  1.00  0.00            
ATOM    321 2HD2 LEU A  30     -23.857  25.166  61.593  1.00  0.00            
ATOM    322 3HD2 LEU A  30     -24.491  26.415  62.432  1.00  0.00            
ATOM    323  C   LEU A  30     -21.113  29.304  62.273  1.00  0.00           C
ATOM    324  O   LEU A  30     -21.631  29.564  63.364  1.00  0.00           O
ATOM    325  N   TRP A  31     -20.912  30.218  61.324  1.00  0.00           N
ATOM    326  H   TRP A  31     -20.567  29.913  60.436  1.00  0.00            
ATOM    327  CA  TRP A  31     -21.171  31.645  61.517  1.00  0.00           C
ATOM    328  HA  TRP A  31     -21.180  31.825  62.501  1.00  0.00            
ATOM    329  CB  TRP A  31     -20.057  32.475  60.889  1.00  0.00           C
ATOM    330  HB1 TRP A  31     -20.042  32.293  59.906  1.00  0.00            
ATOM    331  HB2 TRP A  31     -19.186  32.195  61.293  1.00  0.00            
ATOM    332  CG  TRP A  31     -20.200  33.960  61.082  1.00  0.00           C
ATOM    333  CD1 TRP A  31     -20.975  34.601  62.006  1.00  0.00           C
ATOM    335  NE1 TRP A  31     -20.845  35.962  61.870  1.00  0.00           N
ATOM    336  HE1 TRP A  31     -21.313  36.649  62.426  1.00  0.00            
ATOM    337  CE2 TRP A  31     -19.971  36.225  60.849  1.00  0.00           C
ATOM    338  CZ2 TRP A  31     -19.523  37.444  60.341  1.00  0.00           C
ATOM    339  HZ2 TRP A  31     -19.837  38.313  60.723  1.00  0.00            
ATOM    340  CH2 TRP A  31     -18.637  37.405  59.299  1.00  0.00           C
ATOM    341  HH2 TRP A  31     -18.297  38.263  58.915  1.00  0.00            
ATOM    342  CZ3 TRP A  31     -18.195  36.190  58.758  1.00  0.00           C
ATOM    343  HZ3 TRP A  31     -17.548  36.198  57.995  1.00  0.00            
ATOM    344  CE3 TRP A  31     -18.639  34.979  59.262  1.00  0.00           C
ATOM    345  HE3 TRP A  31     -18.319  34.116  58.871  1.00  0.00            
ATOM    346  CD2 TRP A  31     -19.544  34.987  60.329  1.00  0.00           C
ATOM    347  C   TRP A  31     -22.531  31.982  60.914  1.00  0.00           C
ATOM    348  O   TRP A  31     -22.670  32.106  59.694  1.00  0.00           O
ATOM    349  N   LEU A  32     -23.535  32.132  61.774  1.00  0.00           N
ATOM    350  H   LEU A  32     -23.352  31.992  62.747  1.00  0.00            
ATOM    351  CA  LEU A  32     -24.886  32.490  61.369  1.00  0.00           C
ATOM    352  HA  LEU A  32     -24.853  32.647  60.382  1.00  0.00            
ATOM    353  CB  LEU A  32     -25.871  31.357  61.661  1.00  0.00           C
ATOM    354  HB1 LEU A  32     -26.784  31.680  61.412  1.00  0.00            
ATOM    355  HB2 LEU A  32     -25.838  31.174  62.644  1.00  0.00            
ATOM    356  CG  LEU A  32     -25.636  30.030  60.936  1.00  0.00           C
ATOM    357  HG  LEU A  32     -24.684  29.751  61.063  1.00  0.00            
ATOM    358  CD1 LEU A  32     -26.532  28.960  61.521  1.00  0.00           C
ATOM    359 1HD1 LEU A  32     -26.374  28.096  61.044  1.00  0.00            
ATOM    360 2HD1 LEU A  32     -26.325  28.847  62.493  1.00  0.00            
ATOM    361 3HD1 LEU A  32     -27.489  29.231  61.413  1.00  0.00            
ATOM    362  CD2 LEU A  32     -25.888  30.179  59.442  1.00  0.00           C
ATOM    363 1HD2 LEU A  32     -25.729  29.302  58.988  1.00  0.00            
ATOM    364 2HD2 LEU A  32     -26.834  30.466  59.291  1.00  0.00            
ATOM    365 3HD2 LEU A  32     -25.267  30.866  59.066  1.00  0.00            
ATOM    366  C   LEU A  32     -25.300  33.753  62.107  1.00  0.00           C
ATOM    367  O   LEU A  32     -25.249  33.796  63.341  1.00  0.00           O
ATOM    368  N   ASP A  33     -25.710  34.773  61.352  1.00  0.00           N
ATOM    369  H   ASP A  33     -25.813  34.628  60.368  1.00  0.00            
ATOM    370  CA  ASP A  33     -26.017  36.100  61.901  1.00  0.00           C
ATOM    371  HA  ASP A  33     -26.195  36.761  61.172  1.00  0.00            
ATOM    372  CB  ASP A  33     -27.313  36.040  62.703  1.00  0.00           C
ATOM    373  HB1 ASP A  33     -27.539  36.962  63.017  1.00  0.00            
ATOM    374  HB2 ASP A  33     -27.174  35.443  63.493  1.00  0.00            
ATOM    375  CG  ASP A  33     -28.481  35.504  61.889  1.00  0.00           C
ATOM    376  OD1 ASP A  33     -28.665  35.952  60.737  1.00  0.00           O
ATOM    377  OD2 ASP A  33     -29.219  34.635  62.403  1.00  0.00           O
ATOM    378  C   ASP A  33     -24.778  36.558  62.674  1.00  0.00           C
ATOM    379  O   ASP A  33     -23.672  36.527  62.117  1.00  0.00           O
ATOM    380  N   ASP A  34     -24.900  36.955  63.939  1.00  0.00           N
ATOM    381  H   ASP A  34     -25.806  36.945  64.362  1.00  0.00            
ATOM    382  CA  ASP A  34     -23.761  37.404  64.729  1.00  0.00           C
ATOM    383  HA  ASP A  34     -23.018  37.500  64.067  1.00  0.00            
ATOM    384  CB  ASP A  34     -24.067  38.748  65.391  1.00  0.00           C
ATOM    385  HB1 ASP A  34     -24.210  39.435  64.678  1.00  0.00            
ATOM    386  HB2 ASP A  34     -23.288  39.014  65.959  1.00  0.00            
ATOM    387  CG  ASP A  34     -25.304  38.698  66.265  1.00  0.00           C
ATOM    388  OD1 ASP A  34     -26.367  38.267  65.768  1.00  0.00           O
ATOM    389  OD2 ASP A  34     -25.214  39.090  67.448  1.00  0.00           O
ATOM    390  C   ASP A  34     -23.350  36.375  65.779  1.00  0.00           C
ATOM    391  O   ASP A  34     -22.815  36.731  66.831  1.00  0.00           O
ATOM    392  N   VAL A  35     -23.595  35.094  65.507  1.00  0.00           N
ATOM    393  H   VAL A  35     -24.032  34.865  64.637  1.00  0.00            
ATOM    394  CA  VAL A  35     -23.253  34.013  66.422  1.00  0.00           C
ATOM    395  HA  VAL A  35     -22.733  34.437  67.163  1.00  0.00            
ATOM    396  CB  VAL A  35     -24.512  33.340  67.011  1.00  0.00           C
ATOM    397  HB  VAL A  35     -25.045  32.931  66.270  1.00  0.00            
ATOM    398  CG1 VAL A  35     -24.118  32.231  67.977  1.00  0.00           C
ATOM    399 1HG1 VAL A  35     -24.942  31.805  68.350  1.00  0.00            
ATOM    400 2HG1 VAL A  35     -23.578  31.543  67.492  1.00  0.00            
ATOM    401 3HG1 VAL A  35     -23.575  32.616  68.723  1.00  0.00            
ATOM    402  CG2 VAL A  35     -25.395  34.367  67.705  1.00  0.00           C
ATOM    403 1HG2 VAL A  35     -26.204  33.913  68.079  1.00  0.00            
ATOM    404 2HG2 VAL A  35     -24.883  34.800  68.447  1.00  0.00            
ATOM    405 3HG2 VAL A  35     -25.679  35.063  67.045  1.00  0.00            
ATOM    406  C   VAL A  35     -22.402  32.994  65.680  1.00  0.00           C
ATOM    407  O   VAL A  35     -22.690  32.650  64.528  1.00  0.00           O
ATOM    408  N   VAL A  36     -21.355  32.512  66.343  1.00  0.00           N
ATOM    409  H   VAL A  36     -21.141  32.899  67.240  1.00  0.00            
ATOM    410  CA  VAL A  36     -20.504  31.447  65.827  1.00  0.00           C
ATOM    411  HA  VAL A  36     -20.807  31.257  64.893  1.00  0.00            
ATOM    412  CB  VAL A  36     -19.030  31.877  65.768  1.00  0.00           C
ATOM    413  HB  VAL A  36     -18.749  32.218  66.665  1.00  0.00            
ATOM    414  CG1 VAL A  36     -18.144  30.694  65.422  1.00  0.00           C
ATOM    415 1HG1 VAL A  36     -17.190  30.991  65.388  1.00  0.00            
ATOM    416 2HG1 VAL A  36     -18.248  29.985  66.119  1.00  0.00            
ATOM    417 3HG1 VAL A  36     -18.411  30.327  64.531  1.00  0.00            
ATOM    418  CG2 VAL A  36     -18.849  32.996  64.757  1.00  0.00           C
ATOM    419 1HG2 VAL A  36     -17.887  33.267  64.728  1.00  0.00            
ATOM    420 2HG2 VAL A  36     -19.133  32.677  63.853  1.00  0.00            
ATOM    421 3HG2 VAL A  36     -19.408  33.781  65.025  1.00  0.00            
ATOM    422  C   VAL A  36     -20.689  30.226  66.720  1.00  0.00           C
ATOM    423  O   VAL A  36     -20.501  30.306  67.939  1.00  0.00           O
ATOM    424  N   TYR A  37     -21.071  29.104  66.116  1.00  0.00           N
ATOM    425  H   TYR A  37     -21.234  29.125  65.130  1.00  0.00            
ATOM    426  CA  TYR A  37     -21.263  27.846  66.824  1.00  0.00           C
ATOM    427  HA  TYR A  37     -21.302  28.080  67.796  1.00  0.00            
ATOM    428  CB  TYR A  37     -22.572  27.169  66.402  1.00  0.00           C
ATOM    429  HB1 TYR A  37     -22.721  26.374  66.991  1.00  0.00            
ATOM    430  HB2 TYR A  37     -22.480  26.868  65.453  1.00  0.00            
ATOM    431  CG  TYR A  37     -23.800  28.048  66.492  1.00  0.00           C
ATOM    432  CD1 TYR A  37     -24.085  28.985  65.505  1.00  0.00           C
ATOM    434  CE1 TYR A  37     -25.204  29.789  65.585  1.00  0.00           C
ATOM    435  HE1 TYR A  37     -25.390  30.466  64.873  1.00  0.00            
ATOM    436  CZ  TYR A  37     -26.062  29.652  66.653  1.00  0.00           C
ATOM    437  OH  TYR A  37     -27.176  30.451  66.737  1.00  0.00           O
ATOM    438  HH  TYR A  37     -27.687  30.224  67.566  1.00  0.00            
ATOM    439  CE2 TYR A  37     -25.808  28.724  67.641  1.00  0.00           C
ATOM    440  HE2 TYR A  37     -26.435  28.628  68.414  1.00  0.00            
ATOM    441  CD2 TYR A  37     -24.683  27.929  67.556  1.00  0.00           C
ATOM    442  HD2 TYR A  37     -24.501  27.256  68.273  1.00  0.00            
ATOM    443  C   TYR A  37     -20.089  26.923  66.532  1.00  0.00           C
ATOM    444  O   TYR A  37     -19.673  26.789  65.379  1.00  0.00           O
ATOM    445  N   CYS A  38     -19.556  26.286  67.573  1.00  0.00           N
ATOM    446  H   CYS A  38     -19.933  26.436  68.487  1.00  0.00            
ATOM    447  CA  CYS A  38     -18.433  25.374  67.401  1.00  0.00           C
ATOM    448  HA  CYS A  38     -18.573  24.915  66.523  1.00  0.00            
ATOM    449  CB  CYS A  38     -17.096  26.136  67.353  1.00  0.00           C
ATOM    450  HB1 CYS A  38     -17.237  26.824  66.641  1.00  0.00            
ATOM    451  HB2 CYS A  38     -16.442  25.452  67.030  1.00  0.00            
ATOM    452  SG  CYS A  38     -16.553  26.891  68.906  1.00  0.00           S
ATOM    453  HG  CYS A  38     -15.680  27.357  68.763  1.00  0.00            
ATOM    454  C   CYS A  38     -18.445  24.361  68.542  1.00  0.00           C
ATOM    455  O   CYS A  38     -19.075  24.599  69.581  1.00  0.00           O
ATOM    456  N   PRO A  39     -17.783  23.213  68.369  1.00  0.00           N
ATOM    457  CD  PRO A  39     -17.177  22.697  67.129  1.00  0.00           C
ATOM    459  HD2 PRO A  39     -17.771  22.874  66.344  1.00  0.00            
ATOM    460  CG  PRO A  39     -17.051  21.227  67.397  1.00  0.00           C
ATOM    461  HG1 PRO A  39     -16.260  20.851  66.915  1.00  0.00            
ATOM    462  HG2 PRO A  39     -17.878  20.747  67.106  1.00  0.00            
ATOM    463  CB  PRO A  39     -16.868  21.099  68.876  1.00  0.00           C
ATOM    464  HB1 PRO A  39     -15.901  21.189  69.113  1.00  0.00            
ATOM    465  HB2 PRO A  39     -17.207  20.212  69.191  1.00  0.00            
ATOM    466  CA  PRO A  39     -17.691  22.246  69.471  1.00  0.00           C
ATOM    467  HA  PRO A  39     -18.599  21.968  69.785  1.00  0.00            
ATOM    468  C   PRO A  39     -17.000  22.861  70.677  1.00  0.00           C
ATOM    469  O   PRO A  39     -16.054  23.639  70.544  1.00  0.00           O
ATOM    470  N   ARG A  40     -17.486  22.504  71.866  1.00  0.00           N
ATOM    471  H   ARG A  40     -18.183  21.789  71.927  1.00  0.00            
ATOM    472  CA  ARG A  40     -17.002  23.155  73.076  1.00  0.00           C
ATOM    473  HA  ARG A  40     -16.956  24.124  72.833  1.00  0.00            
ATOM    474  CB  ARG A  40     -17.979  22.918  74.229  1.00  0.00           C
ATOM    475  HB1 ARG A  40     -18.908  23.082  73.896  1.00  0.00            
ATOM    476  HB2 ARG A  40     -17.768  23.566  74.961  1.00  0.00            
ATOM    477  CG  ARG A  40     -17.930  21.521  74.811  1.00  0.00           C
ATOM    478  HG1 ARG A  40     -16.984  21.297  75.046  1.00  0.00            
ATOM    479  HG2 ARG A  40     -18.267  20.870  74.130  1.00  0.00            
ATOM    480  CD  ARG A  40     -18.790  21.430  76.058  1.00  0.00           C
ATOM    482  HD2 ARG A  40     -18.323  21.875  76.822  1.00  0.00            
ATOM    483  NE  ARG A  40     -19.058  20.045  76.438  1.00  0.00           N
ATOM    484  HE  ARG A  40     -18.689  19.319  75.858  1.00  0.00            
ATOM    485  CZ  ARG A  40     -19.762  19.691  77.507  1.00  0.00           C
ATOM    486  NH1 ARG A  40     -20.265  20.620  78.309  1.00  0.00           N
ATOM    487 1HH1 ARG A  40     -20.114  21.588  78.109  1.00  0.00            
ATOM    488 2HH1 ARG A  40     -20.795  20.352  79.114  1.00  0.00            
ATOM    489  NH2 ARG A  40     -19.956  18.408  77.778  1.00  0.00           N
ATOM    490 1HH2 ARG A  40     -19.572  17.707  77.177  1.00  0.00            
ATOM    491 2HH2 ARG A  40     -20.486  18.142  78.583  1.00  0.00            
ATOM    492  C   ARG A  40     -15.605  22.698  73.470  1.00  0.00           C
ATOM    493  O   ARG A  40     -14.939  23.393  74.245  1.00  0.00           O
ATOM    494  N   HID A  41     -15.133  21.565  72.952  1.00  0.00           N
ATOM    495  H   HID A  41     -15.696  21.036  72.317  1.00  0.00            
ATOM    496  CA  HID A  41     -13.800  21.093  73.307  1.00  0.00           C
ATOM    497  HA  HID A  41     -13.732  21.295  74.284  1.00  0.00            
ATOM    498  CB  HID A  41     -13.672  19.588  73.044  1.00  0.00           C
ATOM    499  HB1 HID A  41     -14.281  19.098  73.668  1.00  0.00            
ATOM    500  HB2 HID A  41     -12.727  19.310  73.214  1.00  0.00            
ATOM    501  CG  HID A  41     -14.024  19.177  71.649  1.00  0.00           C
ATOM    502  ND1 HID A  41     -13.124  19.232  70.607  1.00  0.00           N
ATOM    504  CE1 HID A  41     -13.705  18.799  69.503  1.00  0.00           C
ATOM    505  HE1 HID A  41     -13.276  18.736  68.602  1.00  0.00            
ATOM    506  NE2 HID A  41     -14.949  18.463  69.792  1.00  0.00           N
ATOM    507  CD2 HID A  41     -15.174  18.687  71.129  1.00  0.00           C
ATOM    508  HD2 HID A  41     -16.026  18.520  71.624  1.00  0.00            
ATOM    509  C   HID A  41     -12.688  21.850  72.588  1.00  0.00           C
ATOM    510  O   HID A  41     -11.528  21.433  72.665  1.00  0.00           O
ATOM    511  N   VAL A  42     -13.011  22.947  71.898  1.00  0.00           N
ATOM    512  H   VAL A  42     -13.972  23.151  71.713  1.00  0.00            
ATOM    513  CA  VAL A  42     -11.974  23.849  71.413  1.00  0.00           C
ATOM    514  HA  VAL A  42     -11.316  23.268  70.935  1.00  0.00            
ATOM    515  CB  VAL A  42     -12.575  24.884  70.437  1.00  0.00           C
ATOM    516  HB  VAL A  42     -13.140  24.399  69.770  1.00  0.00            
ATOM    517  CG1 VAL A  42     -13.477  25.867  71.163  1.00  0.00           C
ATOM    518 1HG1 VAL A  42     -13.851  26.523  70.507  1.00  0.00            
ATOM    519 2HG1 VAL A  42     -14.226  25.371  71.602  1.00  0.00            
ATOM    520 3HG1 VAL A  42     -12.948  26.354  71.858  1.00  0.00            
ATOM    521  CG2 VAL A  42     -11.480  25.618  69.672  1.00  0.00           C
ATOM    522 1HG2 VAL A  42     -11.896  26.280  69.049  1.00  0.00            
ATOM    523 2HG2 VAL A  42     -10.885  26.096  70.318  1.00  0.00            
ATOM    524 3HG2 VAL A  42     -10.941  24.959  69.147  1.00  0.00            
ATOM    525  C   VAL A  42     -11.257  24.529  72.573  1.00  0.00           C
ATOM    526  O   VAL A  42     -10.133  25.018  72.405  1.00  0.00           O
ATOM    527  N   ILE A  43     -11.872  24.553  73.762  1.00  0.00           N
ATOM    528  H   ILE A  43     -12.788  24.160  73.845  1.00  0.00            
ATOM    529  CA  ILE A  43     -11.240  25.139  74.941  1.00  0.00           C
ATOM    530  HA  ILE A  43     -10.676  25.869  74.554  1.00  0.00            
ATOM    531  CB  ILE A  43     -12.295  25.689  75.923  1.00  0.00           C
ATOM    532  HB  ILE A  43     -11.840  26.236  76.626  1.00  0.00            
ATOM    533  CG2 ILE A  43     -13.265  26.604  75.204  1.00  0.00           C
ATOM    534 1HG2 ILE A  43     -13.941  26.951  75.855  1.00  0.00            
ATOM    535 2HG2 ILE A  43     -12.764  27.371  74.803  1.00  0.00            
ATOM    536 3HG2 ILE A  43     -13.730  26.094  74.480  1.00  0.00            
ATOM    537  CG1 ILE A  43     -13.033  24.539  76.616  1.00  0.00           C
ATOM    538 1HG1 ILE A  43     -12.387  24.056  77.206  1.00  0.00            
ATOM    539 2HG1 ILE A  43     -13.377  23.913  75.916  1.00  0.00            
ATOM    540  CD  ILE A  43     -14.206  24.982  77.467  1.00  0.00           C
ATOM    542  HD2 ILE A  43     -13.883  25.600  78.184  1.00  0.00            
ATOM    543  HD3 ILE A  43     -14.873  25.457  76.893  1.00  0.00            
ATOM    544  C   ILE A  43     -10.341  24.156  75.678  1.00  0.00           C
ATOM    545  O   ILE A  43      -9.734  24.530  76.691  1.00  0.00           O
ATOM    546  N   CYS A  44     -10.236  22.916  75.215  1.00  0.00           N
ATOM    547  H   CYS A  44     -10.765  22.652  74.408  1.00  0.00            
ATOM    548  CA  CYS A  44      -9.374  21.930  75.848  1.00  0.00           C
ATOM    549  HA  CYS A  44      -9.253  22.277  76.778  1.00  0.00            
ATOM    550  CB  CYS A  44     -10.024  20.544  75.868  1.00  0.00           C
ATOM    551  HB1 CYS A  44      -9.458  20.019  76.504  1.00  0.00            
ATOM    552  HB2 CYS A  44      -9.889  20.199  74.939  1.00  0.00            
ATOM    553  SG  CYS A  44     -11.752  20.495  76.339  1.00  0.00           S
ATOM    554  HG  CYS A  44     -12.076  19.549  76.320  1.00  0.00            
ATOM    555  C   CYS A  44      -8.035  21.833  75.131  1.00  0.00           C
ATOM    556  O   CYS A  44      -7.869  22.277  73.992  1.00  0.00           O
ATOM    557  N   THR A  45      -7.079  21.227  75.821  1.00  0.00           N
ATOM    558  H   THR A  45      -7.244  21.030  76.787  1.00  0.00            
ATOM    559  CA  THR A  45      -5.804  20.834  75.246  1.00  0.00           C
ATOM    560  HA  THR A  45      -5.833  21.038  74.267  1.00  0.00            
ATOM    561  CB  THR A  45      -4.662  21.657  75.852  1.00  0.00           C
ATOM    562  HB  THR A  45      -4.892  22.630  75.844  1.00  0.00            
ATOM    563  CG2 THR A  45      -4.358  21.205  77.280  1.00  0.00           C
ATOM    564 1HG2 THR A  45      -3.611  21.756  77.652  1.00  0.00            
ATOM    565 2HG2 THR A  45      -5.173  21.322  77.847  1.00  0.00            
ATOM    566 3HG2 THR A  45      -4.091  20.241  77.275  1.00  0.00            
ATOM    567  OG1 THR A  45      -3.488  21.511  75.042  1.00  0.00           O
ATOM    568  HG1 THR A  45      -2.742  22.048  75.436  1.00  0.00            
ATOM    569  C   THR A  45      -5.630  19.328  75.457  1.00  0.00           C
ATOM    570  O   THR A  45      -6.537  18.643  75.939  1.00  0.00           O
ATOM    571  N   SER A  46      -4.452  18.817  75.086  1.00  0.00           N
ATOM    572  H   SER A  46      -3.723  19.431  74.784  1.00  0.00            
ATOM    573  CA  SER A  46      -4.213  17.377  75.115  1.00  0.00           C
ATOM    574  HA  SER A  46      -4.929  16.984  74.538  1.00  0.00            
ATOM    575  CB  SER A  46      -2.823  17.074  74.554  1.00  0.00           C
ATOM    576  HB1 SER A  46      -2.651  16.089  74.549  1.00  0.00            
ATOM    577  HB2 SER A  46      -2.116  17.533  75.092  1.00  0.00            
ATOM    578  OG  SER A  46      -2.709  17.534  73.219  1.00  0.00           O
ATOM    579  HG  SER A  46      -1.794  17.326  72.872  1.00  0.00            
ATOM    580  C   SER A  46      -4.357  16.792  76.516  1.00  0.00           C
ATOM    581  O   SER A  46      -4.832  15.660  76.665  1.00  0.00           O
ATOM    582  N   GLU A  47      -3.958  17.535  77.548  1.00  0.00           N
ATOM    583  H   GLU A  47      -3.586  18.448  77.382  1.00  0.00            
ATOM    584  CA  GLU A  47      -4.055  17.038  78.915  1.00  0.00           C
ATOM    585  HA  GLU A  47      -3.806  16.073  78.838  1.00  0.00            
ATOM    586  CB  GLU A  47      -3.088  17.805  79.823  1.00  0.00           C
ATOM    587  HB1 GLU A  47      -3.556  18.619  80.168  1.00  0.00            
ATOM    588  HB2 GLU A  47      -2.296  18.082  79.279  1.00  0.00            
ATOM    589  CG  GLU A  47      -2.589  17.000  81.017  1.00  0.00           C
ATOM    590  HG1 GLU A  47      -2.605  16.029  80.778  1.00  0.00            
ATOM    591  HG2 GLU A  47      -3.201  17.162  81.791  1.00  0.00            
ATOM    592  CD  GLU A  47      -1.177  17.371  81.433  1.00  0.00           C
ATOM    593  OE1 GLU A  47      -1.015  17.995  82.503  1.00  0.00           O
ATOM    594  OE2 GLU A  47      -0.229  17.035  80.691  1.00  0.00           O
ATOM    595  C   GLU A  47      -5.467  17.122  79.482  1.00  0.00           C
ATOM    596  O   GLU A  47      -5.727  16.540  80.541  1.00  0.00           O
ATOM    597  N   ASP A  48      -6.381  17.819  78.809  1.00  0.00           N
ATOM    598  H   ASP A  48      -6.128  18.245  77.940  1.00  0.00            
ATOM    599  CA  ASP A  48      -7.741  17.976  79.308  1.00  0.00           C
ATOM    600  HA  ASP A  48      -7.640  17.863  80.296  1.00  0.00            
ATOM    601  CB  ASP A  48      -8.289  19.357  78.928  1.00  0.00           C
ATOM    602  HB1 ASP A  48      -9.266  19.386  79.140  1.00  0.00            
ATOM    603  HB2 ASP A  48      -8.157  19.498  77.947  1.00  0.00            
ATOM    604  CG  ASP A  48      -7.603  20.490  79.672  1.00  0.00           C
ATOM    605  OD1 ASP A  48      -7.611  20.476  80.921  1.00  0.00           O
ATOM    606  OD2 ASP A  48      -7.066  21.401  79.004  1.00  0.00           O
ATOM    607  C   ASP A  48      -8.696  16.912  78.786  1.00  0.00           C
ATOM    608  O   ASP A  48      -9.691  16.608  79.452  1.00  0.00           O
ATOM    609  N   MET A  49      -8.403  16.324  77.624  1.00  0.00           N
ATOM    610  H   MET A  49      -7.467  16.376  77.275  1.00  0.00            
ATOM    611  CA  MET A  49      -9.410  15.608  76.849  1.00  0.00           C
ATOM    612  HA  MET A  49     -10.214  16.199  76.908  1.00  0.00            
ATOM    613  CB  MET A  49      -8.917  15.432  75.410  1.00  0.00           C
ATOM    614  HB1 MET A  49      -9.498  14.757  74.956  1.00  0.00            
ATOM    615  HB2 MET A  49      -7.975  15.097  75.436  1.00  0.00            
ATOM    616  CG  MET A  49      -8.945  16.717  74.589  1.00  0.00           C
ATOM    617  HG1 MET A  49      -8.466  17.389  75.154  1.00  0.00            
ATOM    618  HG2 MET A  49      -9.913  16.960  74.532  1.00  0.00            
ATOM    619  SD  MET A  49      -8.192  16.541  72.958  1.00  0.00           S
ATOM    620  CE  MET A  49      -8.752  18.042  72.151  1.00  0.00           C
ATOM    621  HE1 MET A  49      -8.397  18.071  71.217  1.00  0.00            
ATOM    622  HE2 MET A  49      -9.752  18.055  72.128  1.00  0.00            
ATOM    623  HE3 MET A  49      -8.420  18.837  72.658  1.00  0.00            
ATOM    624  C   MET A  49      -9.801  14.253  77.431  1.00  0.00           C
ATOM    625  O   MET A  49     -10.748  13.641  76.924  1.00  0.00           O
ATOM    626  N   LEU A  50      -9.118  13.764  78.469  1.00  0.00           N
ATOM    627  H   LEU A  50      -8.346  14.274  78.849  1.00  0.00            
ATOM    628  CA  LEU A  50      -9.506  12.479  79.045  1.00  0.00           C
ATOM    629  HA  LEU A  50      -9.672  11.877  78.264  1.00  0.00            
ATOM    630  CB  LEU A  50      -8.379  11.914  79.908  1.00  0.00           C
ATOM    631  HB1 LEU A  50      -8.105  12.617  80.564  1.00  0.00            
ATOM    632  HB2 LEU A  50      -7.607  11.696  79.311  1.00  0.00            
ATOM    633  CG  LEU A  50      -8.761  10.650  80.685  1.00  0.00           C
ATOM    634  HG  LEU A  50      -9.541  10.867  81.272  1.00  0.00            
ATOM    635  CD1 LEU A  50      -9.176   9.534  79.731  1.00  0.00           C
ATOM    636 1HD1 LEU A  50      -9.421   8.720  80.257  1.00  0.00            
ATOM    637 2HD1 LEU A  50      -9.964   9.832  79.192  1.00  0.00            
ATOM    638 3HD1 LEU A  50      -8.415   9.319  79.119  1.00  0.00            
ATOM    639  CD2 LEU A  50      -7.622  10.195  81.584  1.00  0.00           C
ATOM    640 1HD2 LEU A  50      -7.897   9.370  82.079  1.00  0.00            
ATOM    641 2HD2 LEU A  50      -6.816   9.996  81.026  1.00  0.00            
ATOM    642 3HD2 LEU A  50      -7.404  10.919  82.238  1.00  0.00            
ATOM    643  C   LEU A  50     -10.787  12.608  79.860  1.00  0.00           C
ATOM    644  O   LEU A  50     -11.711  11.799  79.720  1.00  0.00           O
ATOM    645  N   ASN A  51     -10.853  13.613  80.728  1.00  0.00           N
ATOM    646  H   ASN A  51     -10.046  14.188  80.864  1.00  0.00            
ATOM    647  CA  ASN A  51     -12.067  13.906  81.492  1.00  0.00           C
ATOM    648  HA  ASN A  51     -12.842  13.691  80.898  1.00  0.00            
ATOM    649  CB  ASN A  51     -12.167  13.034  82.745  1.00  0.00           C
ATOM    650  HB1 ASN A  51     -11.386  13.228  83.338  1.00  0.00            
ATOM    651  HB2 ASN A  51     -12.147  12.072  82.473  1.00  0.00            
ATOM    652  CG  ASN A  51     -13.443  13.289  83.527  1.00  0.00           C
ATOM    653  OD1 ASN A  51     -14.547  13.098  83.014  1.00  0.00           O
ATOM    654  ND2 ASN A  51     -13.298  13.726  84.773  1.00  0.00           N
ATOM    655 1HD2 ASN A  51     -12.383  13.870  85.149  1.00  0.00            
ATOM    656 2HD2 ASN A  51     -14.104  13.911  85.335  1.00  0.00            
ATOM    657  C   ASN A  51     -12.069  15.379  81.856  1.00  0.00           C
ATOM    658  O   ASN A  51     -11.749  15.764  82.988  1.00  0.00           O
ATOM    659  N   PRO A  52     -12.425  16.244  80.910  1.00  0.00           N
ATOM    660  CD  PRO A  52     -12.765  15.961  79.503  1.00  0.00           C
ATOM    662  HD2 PRO A  52     -12.022  15.460  79.059  1.00  0.00            
ATOM    663  CG  PRO A  52     -12.946  17.343  78.894  1.00  0.00           C
ATOM    664  HG1 PRO A  52     -13.919  17.547  78.782  1.00  0.00            
ATOM    665  HG2 PRO A  52     -12.491  17.392  78.005  1.00  0.00            
ATOM    666  CB  PRO A  52     -12.320  18.331  79.847  1.00  0.00           C
ATOM    667  HB1 PRO A  52     -12.793  19.211  79.804  1.00  0.00            
ATOM    668  HB2 PRO A  52     -11.352  18.462  79.633  1.00  0.00            
ATOM    669  CA  PRO A  52     -12.500  17.672  81.218  1.00  0.00           C
ATOM    670  HA  PRO A  52     -11.811  17.934  81.894  1.00  0.00            
ATOM    671  C   PRO A  52     -13.846  18.027  81.828  1.00  0.00           C
ATOM    672  O   PRO A  52     -14.888  17.487  81.446  1.00  0.00           O
ATOM    673  N   ASN A  53     -13.814  18.929  82.806  1.00  0.00           N
ATOM    674  H   ASN A  53     -12.936  19.176  83.215  1.00  0.00            
ATOM    675  CA  ASN A  53     -15.035  19.566  83.295  1.00  0.00           C
ATOM    676  HA  ASN A  53     -15.809  18.957  83.120  1.00  0.00            
ATOM    677  CB  ASN A  53     -15.002  19.787  84.802  1.00  0.00           C
ATOM    678  HB1 ASN A  53     -14.233  20.389  85.018  1.00  0.00            
ATOM    679  HB2 ASN A  53     -14.869  18.903  85.249  1.00  0.00            
ATOM    680  CG  ASN A  53     -16.289  20.421  85.339  1.00  0.00           C
ATOM    681  OD1 ASN A  53     -16.754  21.465  84.867  1.00  0.00           O
ATOM    682  ND2 ASN A  53     -16.891  19.752  86.304  1.00  0.00           N
ATOM    683 1HD2 ASN A  53     -16.501  18.893  86.635  1.00  0.00            
ATOM    684 2HD2 ASN A  53     -17.737  20.104  86.704  1.00  0.00            
ATOM    685  C   ASN A  53     -15.156  20.874  82.533  1.00  0.00           C
ATOM    686  O   ASN A  53     -14.409  21.830  82.775  1.00  0.00           O
ATOM    687  N   TYR A  54     -16.098  20.908  81.596  1.00  0.00           N
ATOM    688  H   TYR A  54     -16.787  20.185  81.556  1.00  0.00            
ATOM    689  CA  TYR A  54     -16.130  21.994  80.628  1.00  0.00           C
ATOM    690  HA  TYR A  54     -15.187  22.084  80.308  1.00  0.00            
ATOM    691  CB  TYR A  54     -17.062  21.636  79.473  1.00  0.00           C
ATOM    692  HB1 TYR A  54     -17.280  22.468  78.962  1.00  0.00            
ATOM    693  HB2 TYR A  54     -17.903  21.243  79.845  1.00  0.00            
ATOM    694  CG  TYR A  54     -16.459  20.642  78.519  1.00  0.00           C
ATOM    695  CD1 TYR A  54     -15.594  21.050  77.515  1.00  0.00           C
ATOM    697  CE1 TYR A  54     -15.047  20.142  76.638  1.00  0.00           C
ATOM    698  HE1 TYR A  54     -14.431  20.452  75.914  1.00  0.00            
ATOM    699  CZ  TYR A  54     -15.350  18.809  76.760  1.00  0.00           C
ATOM    700  OH  TYR A  54     -14.787  17.923  75.874  1.00  0.00           O
ATOM    701  HH  TYR A  54     -15.098  16.997  76.086  1.00  0.00            
ATOM    702  CE2 TYR A  54     -16.204  18.374  77.753  1.00  0.00           C
ATOM    703  HE2 TYR A  54     -16.426  17.403  77.838  1.00  0.00            
ATOM    704  CD2 TYR A  54     -16.749  19.291  78.627  1.00  0.00           C
ATOM    705  HD2 TYR A  54     -17.363  18.976  79.350  1.00  0.00            
ATOM    706  C   TYR A  54     -16.547  23.312  81.262  1.00  0.00           C
ATOM    707  O   TYR A  54     -16.085  24.373  80.827  1.00  0.00           O
ATOM    708  N   GLU A  55     -17.406  23.276  82.283  1.00  0.00           N
ATOM    709  H   GLU A  55     -17.774  22.403  82.602  1.00  0.00            
ATOM    710  CA  GLU A  55     -17.803  24.523  82.929  1.00  0.00           C
ATOM    711  HA  GLU A  55     -18.064  25.136  82.183  1.00  0.00            
ATOM    712  CB  GLU A  55     -18.999  24.297  83.855  1.00  0.00           C
ATOM    713  HB1 GLU A  55     -18.868  24.851  84.678  1.00  0.00            
ATOM    714  HB2 GLU A  55     -19.024  23.329  84.105  1.00  0.00            
ATOM    715  CG  GLU A  55     -20.347  24.669  83.233  1.00  0.00           C
ATOM    716  HG1 GLU A  55     -21.032  24.704  83.960  1.00  0.00            
ATOM    717  HG2 GLU A  55     -20.597  23.961  82.573  1.00  0.00            
ATOM    718  CD  GLU A  55     -20.339  26.017  82.514  1.00  0.00           C
ATOM    719  OE1 GLU A  55     -21.060  26.148  81.500  1.00  0.00           O
ATOM    720  OE2 GLU A  55     -19.638  26.951  82.967  1.00  0.00           O
ATOM    721  C   GLU A  55     -16.638  25.137  83.694  1.00  0.00           C
ATOM    722  O   GLU A  55     -16.484  26.364  83.716  1.00  0.00           O
ATOM    723  N   ASP A  56     -15.808  24.301  84.320  1.00  0.00           N
ATOM    724  H   ASP A  56     -16.034  23.328  84.377  1.00  0.00            
ATOM    725  CA  ASP A  56     -14.573  24.793  84.923  1.00  0.00           C
ATOM    726  HA  ASP A  56     -14.848  25.494  85.581  1.00  0.00            
ATOM    727  CB  ASP A  56     -13.847  23.650  85.635  1.00  0.00           C
ATOM    728  HB1 ASP A  56     -12.868  23.719  85.442  1.00  0.00            
ATOM    729  HB2 ASP A  56     -14.195  22.780  85.287  1.00  0.00            
ATOM    730  CG  ASP A  56     -14.042  23.678  87.138  1.00  0.00           C
ATOM    731  OD1 ASP A  56     -14.694  24.616  87.641  1.00  0.00           O
ATOM    732  OD2 ASP A  56     -13.540  22.756  87.817  1.00  0.00           O
ATOM    733  C   ASP A  56     -13.669  25.421  83.870  1.00  0.00           C
ATOM    734  O   ASP A  56     -13.145  26.523  84.060  1.00  0.00           O
ATOM    735  N   LEU A  57     -13.483  24.731  82.742  1.00  0.00           N
ATOM    736  H   LEU A  57     -13.964  23.865  82.603  1.00  0.00            
ATOM    737  CA  LEU A  57     -12.582  25.234  81.712  1.00  0.00           C
ATOM    738  HA  LEU A  57     -11.730  25.446  82.190  1.00  0.00            
ATOM    739  CB  LEU A  57     -12.350  24.163  80.648  1.00  0.00           C
ATOM    740  HB1 LEU A  57     -11.847  24.584  79.893  1.00  0.00            
ATOM    741  HB2 LEU A  57     -13.244  23.855  80.323  1.00  0.00            
ATOM    742  CG  LEU A  57     -11.565  22.933  81.111  1.00  0.00           C
ATOM    743  HG  LEU A  57     -12.015  22.559  81.922  1.00  0.00            
ATOM    744  CD1 LEU A  57     -11.564  21.864  80.030  1.00  0.00           C
ATOM    745 1HD1 LEU A  57     -11.048  21.069  80.348  1.00  0.00            
ATOM    746 2HD1 LEU A  57     -12.505  21.592  79.829  1.00  0.00            
ATOM    747 3HD1 LEU A  57     -11.138  22.228  79.202  1.00  0.00            
ATOM    748  CD2 LEU A  57     -10.141  23.304  81.500  1.00  0.00           C
ATOM    749 1HD2 LEU A  57      -9.652  22.484  81.798  1.00  0.00            
ATOM    750 2HD2 LEU A  57      -9.673  23.703  80.711  1.00  0.00            
ATOM    751 3HD2 LEU A  57     -10.162  23.969  82.247  1.00  0.00            
ATOM    752  C   LEU A  57     -13.111  26.510  81.074  1.00  0.00           C
ATOM    753  O   LEU A  57     -12.320  27.375  80.679  1.00  0.00           O
ATOM    754  N   LEU A  58     -14.435  26.658  80.981  1.00  0.00           N
ATOM    755  H   LEU A  58     -15.042  25.971  81.380  1.00  0.00            
ATOM    756  CA  LEU A  58     -14.999  27.818  80.300  1.00  0.00           C
ATOM    757  HA  LEU A  58     -14.413  27.950  79.501  1.00  0.00            
ATOM    758  CB  LEU A  58     -16.438  27.541  79.874  1.00  0.00           C
ATOM    759  HB1 LEU A  58     -16.998  27.420  80.694  1.00  0.00            
ATOM    760  HB2 LEU A  58     -16.456  26.701  79.331  1.00  0.00            
ATOM    761  CG  LEU A  58     -17.026  28.679  79.040  1.00  0.00           C
ATOM    762  HG  LEU A  58     -17.050  29.505  79.603  1.00  0.00            
ATOM    763  CD1 LEU A  58     -16.154  28.945  77.822  1.00  0.00           C
ATOM    764 1HD1 LEU A  58     -16.549  29.691  77.286  1.00  0.00            
ATOM    765 2HD1 LEU A  58     -15.234  29.200  78.120  1.00  0.00            
ATOM    766 3HD1 LEU A  58     -16.106  28.119  77.260  1.00  0.00            
ATOM    767  CD2 LEU A  58     -18.452  28.383  78.627  1.00  0.00           C
ATOM    768 1HD2 LEU A  58     -18.807  29.144  78.084  1.00  0.00            
ATOM    769 2HD2 LEU A  58     -18.474  27.546  78.081  1.00  0.00            
ATOM    770 3HD2 LEU A  58     -19.017  28.263  79.443  1.00  0.00            
ATOM    771  C   LEU A  58     -14.948  29.069  81.168  1.00  0.00           C
ATOM    772  O   LEU A  58     -14.700  30.167  80.658  1.00  0.00           O
ATOM    773  N   ILE A  59     -15.193  28.927  82.473  1.00  0.00           N
ATOM    774  H   ILE A  59     -15.412  28.023  82.841  1.00  0.00            
ATOM    775  CA  ILE A  59     -15.144  30.079  83.366  1.00  0.00           C
ATOM    776  HA  ILE A  59     -15.728  30.768  82.937  1.00  0.00            
ATOM    777  CB  ILE A  59     -15.690  29.700  84.758  1.00  0.00           C
ATOM    778  HB  ILE A  59     -16.427  29.034  84.644  1.00  0.00            
ATOM    779  CG2 ILE A  59     -14.609  29.043  85.604  1.00  0.00           C
ATOM    780 1HG2 ILE A  59     -14.985  28.806  86.500  1.00  0.00            
ATOM    781 2HG2 ILE A  59     -14.287  28.213  85.148  1.00  0.00            
ATOM    782 3HG2 ILE A  59     -13.845  29.678  85.720  1.00  0.00            
ATOM    783  CG1 ILE A  59     -16.265  30.929  85.466  1.00  0.00           C
ATOM    784 1HG1 ILE A  59     -15.576  31.654  85.459  1.00  0.00            
ATOM    785 2HG1 ILE A  59     -16.480  30.682  86.411  1.00  0.00            
ATOM    786  CD  ILE A  59     -17.524  31.469  84.822  1.00  0.00           C
ATOM    788  HD2 ILE A  59     -17.328  31.734  83.878  1.00  0.00            
ATOM    789  HD3 ILE A  59     -18.232  30.763  84.830  1.00  0.00            
ATOM    790  C   ILE A  59     -13.736  30.650  83.464  1.00  0.00           C
ATOM    791  O   ILE A  59     -13.565  31.804  83.874  1.00  0.00           O
ATOM    792  N   ARG A  60     -12.720  29.877  83.087  1.00  0.00           N
ATOM    793  H   ARG A  60     -12.915  28.944  82.785  1.00  0.00            
ATOM    794  CA  ARG A  60     -11.337  30.331  83.095  1.00  0.00           C
ATOM    795  HA  ARG A  60     -11.306  31.002  83.836  1.00  0.00            
ATOM    796  CB  ARG A  60     -10.399  29.153  83.358  1.00  0.00           C
ATOM    797  HB1 ARG A  60      -9.457  29.487  83.361  1.00  0.00            
ATOM    798  HB2 ARG A  60     -10.513  28.482  82.625  1.00  0.00            
ATOM    799  CG  ARG A  60     -10.659  28.461  84.677  1.00  0.00           C
ATOM    800  HG1 ARG A  60     -11.610  28.153  84.702  1.00  0.00            
ATOM    801  HG2 ARG A  60     -10.498  29.108  85.422  1.00  0.00            
ATOM    802  CD  ARG A  60      -9.750  27.267  84.856  1.00  0.00           C
ATOM    804  HD2 ARG A  60      -9.793  26.685  84.044  1.00  0.00            
ATOM    805  NE  ARG A  60     -10.144  26.469  86.011  1.00  0.00           N
ATOM    806  HE  ARG A  60     -10.806  26.862  86.649  1.00  0.00            
ATOM    807  CZ  ARG A  60      -9.677  25.252  86.268  1.00  0.00           C
ATOM    808  NH1 ARG A  60      -8.797  24.693  85.449  1.00  0.00           N
ATOM    809 1HH1 ARG A  60      -8.485  25.187  84.638  1.00  0.00            
ATOM    810 2HH1 ARG A  60      -8.446  23.777  85.642  1.00  0.00            
ATOM    811  NH2 ARG A  60     -10.090  24.597  87.345  1.00  0.00           N
ATOM    812 1HH2 ARG A  60     -10.753  25.019  87.963  1.00  0.00            
ATOM    813 2HH2 ARG A  60      -9.739  23.681  87.539  1.00  0.00            
ATOM    814  C   ARG A  60     -10.936  31.022  81.801  1.00  0.00           C
ATOM    815  O   ARG A  60      -9.775  31.419  81.661  1.00  0.00           O
ATOM    816  N   LYS A  61     -11.859  31.165  80.860  1.00  0.00           N
ATOM    817  H   LYS A  61     -12.764  30.770  81.020  1.00  0.00            
ATOM    818  CA  LYS A  61     -11.625  31.865  79.610  1.00  0.00           C
ATOM    819  HA  LYS A  61     -10.652  32.096  79.611  1.00  0.00            
ATOM    820  CB  LYS A  61     -11.949  30.970  78.407  1.00  0.00           C
ATOM    821  HB1 LYS A  61     -11.611  31.417  77.579  1.00  0.00            
ATOM    822  HB2 LYS A  61     -12.942  30.865  78.347  1.00  0.00            
ATOM    823  CG  LYS A  61     -11.334  29.584  78.478  1.00  0.00           C
ATOM    824  HG1 LYS A  61     -12.032  28.905  78.250  1.00  0.00            
ATOM    825  HG2 LYS A  61     -11.002  29.421  79.407  1.00  0.00            
ATOM    826  CD  LYS A  61     -10.175  29.450  77.506  1.00  0.00           C
ATOM    828  HD2 LYS A  61     -10.537  29.291  76.587  1.00  0.00            
ATOM    829  CE  LYS A  61      -9.267  28.294  77.886  1.00  0.00           C
ATOM    830  HE1 LYS A  61      -9.771  27.434  77.800  1.00  0.00            
ATOM    831  HE2 LYS A  61      -8.963  28.408  78.832  1.00  0.00            
ATOM    832  NZ  LYS A  61      -8.067  28.228  77.009  1.00  0.00           N
ATOM    833  HZ1 LYS A  61      -7.493  27.458  77.287  1.00  0.00            
ATOM    834  HZ2 LYS A  61      -8.355  28.104  76.059  1.00  0.00            
ATOM    835  HZ3 LYS A  61      -7.547  29.078  77.091  1.00  0.00            
ATOM    836  C   LYS A  61     -12.477  33.125  79.561  1.00  0.00           C
ATOM    837  O   LYS A  61     -13.473  33.259  80.277  1.00  0.00           O
ATOM    838  N   SER A  62     -12.070  34.054  78.704  1.00  0.00           N
ATOM    839  H   SER A  62     -11.191  33.932  78.244  1.00  0.00            
ATOM    840  CA  SER A  62     -12.854  35.242  78.409  1.00  0.00           C
ATOM    841  HA  SER A  62     -13.767  35.084  78.786  1.00  0.00            
ATOM    842  CB  SER A  62     -12.264  36.483  79.090  1.00  0.00           C
ATOM    843  HB1 SER A  62     -12.299  36.393  80.085  1.00  0.00            
ATOM    844  HB2 SER A  62     -12.756  37.308  78.812  1.00  0.00            
ATOM    845  OG  SER A  62     -10.909  36.658  78.730  1.00  0.00           O
ATOM    846  HG  SER A  62     -10.546  37.471  79.185  1.00  0.00            
ATOM    847  C   SER A  62     -12.926  35.414  76.896  1.00  0.00           C
ATOM    848  O   SER A  62     -12.429  34.581  76.130  1.00  0.00           O
ATOM    849  N   ASN A  63     -13.550  36.514  76.467  1.00  0.00           N
ATOM    850  H   ASN A  63     -13.838  37.209  77.126  1.00  0.00            
ATOM    851  CA  ASN A  63     -13.815  36.711  75.045  1.00  0.00           C
ATOM    852  HA  ASN A  63     -14.297  35.885  74.753  1.00  0.00            
ATOM    853  CB  ASN A  63     -14.686  37.950  74.845  1.00  0.00           C
ATOM    854  HB1 ASN A  63     -14.714  38.172  73.870  1.00  0.00            
ATOM    855  HB2 ASN A  63     -14.283  38.714  75.349  1.00  0.00            
ATOM    856  CG  ASN A  63     -16.105  37.748  75.333  1.00  0.00           C
ATOM    857  OD1 ASN A  63     -16.536  36.620  75.574  1.00  0.00           O
ATOM    858  ND2 ASN A  63     -16.840  38.841  75.485  1.00  0.00           N
ATOM    859 1HD2 ASN A  63     -16.450  39.739  75.280  1.00  0.00            
ATOM    860 2HD2 ASN A  63     -17.785  38.768  75.805  1.00  0.00            
ATOM    861  C   ASN A  63     -12.531  36.831  74.234  1.00  0.00           C
ATOM    862  O   ASN A  63     -12.488  36.398  73.076  1.00  0.00           O
ATOM    863  N   HIS A  64     -11.478  37.404  74.818  1.00  0.00           N
ATOM    864  H   HIS A  64     -11.545  37.708  75.768  1.00  0.00            
ATOM    865  CA  HIS A  64     -10.230  37.593  74.089  1.00  0.00           C
ATOM    866  HA  HIS A  64     -10.521  37.925  73.192  1.00  0.00            
ATOM    867  CB  HIS A  64      -9.352  38.611  74.813  1.00  0.00           C
ATOM    868  HB1 HIS A  64      -9.936  39.323  75.204  1.00  0.00            
ATOM    869  HB2 HIS A  64      -8.721  39.022  74.154  1.00  0.00            
ATOM    870  CG  HIS A  64      -8.541  38.020  75.921  1.00  0.00           C
ATOM    871  ND1 HIS A  64      -9.082  37.692  77.145  1.00  0.00           N
ATOM    872  CE1 HIS A  64      -8.140  37.183  77.918  1.00  0.00           C
ATOM    873  HE1 HIS A  64      -8.265  36.857  78.855  1.00  0.00            
ATOM    874  NE2 HIS A  64      -7.005  37.177  77.243  1.00  0.00           N
ATOM    875  HE2 HIS A  64      -6.125  36.852  77.589  1.00  0.00            
ATOM    876  CD2 HIS A  64      -7.230  37.690  75.989  1.00  0.00           C
ATOM    877  HD2 HIS A  64      -6.552  37.799  75.262  1.00  0.00            
ATOM    878  C   HIS A  64      -9.452  36.298  73.895  1.00  0.00           C
ATOM    879  O   HIS A  64      -8.444  36.306  73.180  1.00  0.00           O
ATOM    880  N   ASN A  65      -9.880  35.197  74.515  1.00  0.00           N
ATOM    881  H   ASN A  65     -10.670  35.255  75.125  1.00  0.00            
ATOM    882  CA  ASN A  65      -9.221  33.911  74.323  1.00  0.00           C
ATOM    883  HA  ASN A  65      -8.254  34.150  74.232  1.00  0.00            
ATOM    884  CB  ASN A  65      -9.474  33.002  75.530  1.00  0.00           C
ATOM    885  HB1 ASN A  65      -9.064  32.107  75.352  1.00  0.00            
ATOM    886  HB2 ASN A  65     -10.461  32.898  75.654  1.00  0.00            
ATOM    887  CG  ASN A  65      -8.884  33.552  76.816  1.00  0.00           C
ATOM    888  OD1 ASN A  65      -9.575  33.666  77.828  1.00  0.00           O
ATOM    889  ND2 ASN A  65      -7.602  33.893  76.783  1.00  0.00           N
ATOM    890 1HD2 ASN A  65      -7.077  33.782  75.939  1.00  0.00            
ATOM    891 2HD2 ASN A  65      -7.161  34.261  77.602  1.00  0.00            
ATOM    892  C   ASN A  65      -9.668  33.198  73.052  1.00  0.00           C
ATOM    893  O   ASN A  65      -9.101  32.152  72.717  1.00  0.00           O
ATOM    894  N   PHE A  66     -10.659  33.734  72.337  1.00  0.00           N
ATOM    895  H   PHE A  66     -11.026  34.620  72.620  1.00  0.00            
ATOM    896  CA  PHE A  66     -11.233  33.087  71.160  1.00  0.00           C
ATOM    897  HA  PHE A  66     -10.817  32.180  71.102  1.00  0.00            
ATOM    898  CB  PHE A  66     -12.743  32.925  71.305  1.00  0.00           C
ATOM    899  HB1 PHE A  66     -13.110  32.555  70.451  1.00  0.00            
ATOM    900  HB2 PHE A  66     -13.147  33.823  71.480  1.00  0.00            
ATOM    901  CG  PHE A  66     -13.152  32.008  72.420  1.00  0.00           C
ATOM    902  CD1 PHE A  66     -13.181  30.636  72.236  1.00  0.00           C
ATOM    904  CE1 PHE A  66     -13.563  29.792  73.264  1.00  0.00           C
ATOM    905  HE1 PHE A  66     -13.582  28.803  73.119  1.00  0.00            
ATOM    906  CZ  PHE A  66     -13.918  30.319  74.493  1.00  0.00           C
ATOM    907  HZ  PHE A  66     -14.193  29.712  75.238  1.00  0.00            
ATOM    908  CE2 PHE A  66     -13.891  31.686  74.688  1.00  0.00           C
ATOM    909  HE2 PHE A  66     -14.146  32.071  75.575  1.00  0.00            
ATOM    910  CD2 PHE A  66     -13.510  32.522  73.654  1.00  0.00           C
ATOM    911  HD2 PHE A  66     -13.493  33.511  73.800  1.00  0.00            
ATOM    912  C   PHE A  66     -10.897  33.910  69.921  1.00  0.00           C
ATOM    913  O   PHE A  66     -11.378  35.039  69.766  1.00  0.00           O
ATOM    914  N   LEU A  67     -10.087  33.338  69.037  1.00  0.00           N
ATOM    915  H   LEU A  67      -9.696  32.443  69.253  1.00  0.00            
ATOM    916  CA  LEU A  67      -9.745  33.962  67.766  1.00  0.00           C
ATOM    917  HA  LEU A  67      -9.945  34.937  67.862  1.00  0.00            
ATOM    918  CB  LEU A  67      -8.259  33.789  67.450  1.00  0.00           C
ATOM    919  HB1 LEU A  67      -8.031  32.819  67.536  1.00  0.00            
ATOM    920  HB2 LEU A  67      -7.733  34.316  68.118  1.00  0.00            
ATOM    921  CG  LEU A  67      -7.856  34.252  66.052  1.00  0.00           C
ATOM    922  HG  LEU A  67      -8.579  34.000  65.409  1.00  0.00            
ATOM    923  CD1 LEU A  67      -7.697  35.759  66.052  1.00  0.00           C
ATOM    924 1HD1 LEU A  67      -7.433  36.066  65.138  1.00  0.00            
ATOM    925 2HD1 LEU A  67      -8.564  36.186  66.310  1.00  0.00            
ATOM    926 3HD1 LEU A  67      -6.989  36.020  66.709  1.00  0.00            
ATOM    927  CD2 LEU A  67      -6.563  33.574  65.588  1.00  0.00           C
ATOM    928 1HD2 LEU A  67      -6.327  33.898  64.672  1.00  0.00            
ATOM    929 2HD2 LEU A  67      -5.823  33.799  66.222  1.00  0.00            
ATOM    930 3HD2 LEU A  67      -6.695  32.583  65.568  1.00  0.00            
ATOM    931  C   LEU A  67     -10.597  33.336  66.671  1.00  0.00           C
ATOM    932  O   LEU A  67     -10.461  32.141  66.382  1.00  0.00           O
ATOM    933  N   VAL A  68     -11.464  34.138  66.060  1.00  0.00           N
ATOM    934  H   VAL A  68     -11.497  35.100  66.330  1.00  0.00            
ATOM    935  CA  VAL A  68     -12.369  33.676  65.014  1.00  0.00           C
ATOM    936  HA  VAL A  68     -12.266  32.683  64.962  1.00  0.00            
ATOM    937  CB  VAL A  68     -13.836  33.984  65.352  1.00  0.00           C
ATOM    938  HB  VAL A  68     -13.950  34.973  65.449  1.00  0.00            
ATOM    939  CG1 VAL A  68     -14.750  33.520  64.232  1.00  0.00           C
ATOM    940 1HG1 VAL A  68     -15.699  33.728  64.468  1.00  0.00            
ATOM    941 2HG1 VAL A  68     -14.506  33.993  63.385  1.00  0.00            
ATOM    942 3HG1 VAL A  68     -14.647  32.534  64.105  1.00  0.00            
ATOM    943  CG2 VAL A  68     -14.223  33.319  66.669  1.00  0.00           C
ATOM    944 1HG2 VAL A  68     -15.179  33.526  66.879  1.00  0.00            
ATOM    945 2HG2 VAL A  68     -14.106  32.329  66.590  1.00  0.00            
ATOM    946 3HG2 VAL A  68     -13.638  33.666  67.402  1.00  0.00            
ATOM    947  C   VAL A  68     -11.955  34.335  63.705  1.00  0.00           C
ATOM    948  O   VAL A  68     -11.921  35.569  63.603  1.00  0.00           O
ATOM    949  N   GLN A  69     -11.641  33.516  62.704  1.00  0.00           N
ATOM    950  H   GLN A  69     -11.701  32.529  62.854  1.00  0.00            
ATOM    951  CA  GLN A  69     -11.213  33.999  61.399  1.00  0.00           C
ATOM    952  HA  GLN A  69     -11.201  34.996  61.471  1.00  0.00            
ATOM    953  CB  GLN A  69      -9.809  33.495  61.054  1.00  0.00           C
ATOM    954  HB1 GLN A  69      -9.591  33.785  60.122  1.00  0.00            
ATOM    955  HB2 GLN A  69      -9.814  32.496  61.100  1.00  0.00            
ATOM    956  CG  GLN A  69      -8.709  34.003  61.973  1.00  0.00           C
ATOM    957  HG1 GLN A  69      -8.895  33.687  62.903  1.00  0.00            
ATOM    958  HG2 GLN A  69      -8.710  35.003  61.954  1.00  0.00            
ATOM    959  CD  GLN A  69      -7.334  33.510  61.557  1.00  0.00           C
ATOM    960  OE1 GLN A  69      -6.820  32.533  62.105  1.00  0.00           O
ATOM    961  NE2 GLN A  69      -6.731  34.186  60.586  1.00  0.00           N
ATOM    962 1HE2 GLN A  69      -7.184  34.974  60.170  1.00  0.00            
ATOM    963 2HE2 GLN A  69      -5.824  33.907  60.271  1.00  0.00            
ATOM    964  C   GLN A  69     -12.206  33.551  60.336  1.00  0.00           C
ATOM    965  O   GLN A  69     -12.516  32.359  60.229  1.00  0.00           O
ATOM    966  N   ALA A  70     -12.696  34.508  59.557  1.00  0.00           N
ATOM    967  H   ALA A  70     -12.465  35.457  59.772  1.00  0.00            
ATOM    968  CA  ALA A  70     -13.553  34.251  58.403  1.00  0.00           C
ATOM    969  HA  ALA A  70     -13.796  33.281  58.393  1.00  0.00            
ATOM    970  CB  ALA A  70     -14.860  35.030  58.497  1.00  0.00           C
ATOM    971  HB1 ALA A  70     -15.424  34.834  57.695  1.00  0.00            
ATOM    972  HB2 ALA A  70     -15.351  34.758  59.324  1.00  0.00            
ATOM    973  HB3 ALA A  70     -14.662  36.010  58.534  1.00  0.00            
ATOM    974  C   ALA A  70     -12.746  34.641  57.170  1.00  0.00           C
ATOM    975  O   ALA A  70     -12.733  35.803  56.759  1.00  0.00           O
ATOM    976  N   GLY A  71     -12.070  33.660  56.582  1.00  0.00           N
ATOM    977  H   GLY A  71     -12.205  32.713  56.873  1.00  0.00            
ATOM    978  CA  GLY A  71     -11.133  33.967  55.514  1.00  0.00           C
ATOM    979  HA1 GLY A  71     -11.600  34.531  54.833  1.00  0.00            
ATOM    980  HA2 GLY A  71     -10.839  33.110  55.092  1.00  0.00            
ATOM    981  C   GLY A  71      -9.940  34.709  56.081  1.00  0.00           C
ATOM    982  O   GLY A  71      -9.289  34.252  57.028  1.00  0.00           O
ATOM    983  N   ASN A  72      -9.646  35.873  55.511  1.00  0.00           N
ATOM    984  H   ASN A  72     -10.158  36.161  54.701  1.00  0.00            
ATOM    985  CA  ASN A  72      -8.600  36.741  56.032  1.00  0.00           C
ATOM    986  HA  ASN A  72      -7.987  36.118  56.518  1.00  0.00            
ATOM    987  CB  ASN A  72      -7.880  37.453  54.882  1.00  0.00           C
ATOM    988  HB1 ASN A  72      -7.647  38.382  55.171  1.00  0.00            
ATOM    989  HB2 ASN A  72      -8.492  37.493  54.092  1.00  0.00            
ATOM    990  CG  ASN A  72      -6.605  36.744  54.467  1.00  0.00           C
ATOM    991  OD1 ASN A  72      -6.614  35.898  53.571  1.00  0.00           O
ATOM    992  ND2 ASN A  72      -5.498  37.083  55.121  1.00  0.00           N
ATOM    993 1HD2 ASN A  72      -5.536  37.773  55.844  1.00  0.00            
ATOM    994 2HD2 ASN A  72      -4.628  36.648  54.890  1.00  0.00            
ATOM    995  C   ASN A  72      -9.133  37.769  57.022  1.00  0.00           C
ATOM    996  O   ASN A  72      -8.341  38.515  57.607  1.00  0.00           O
ATOM    997  N   VAL A  73     -10.446  37.819  57.225  1.00  0.00           N
ATOM    998  H   VAL A  73     -11.033  37.180  56.728  1.00  0.00            
ATOM    999  CA  VAL A  73     -11.064  38.768  58.143  1.00  0.00           C
ATOM   1000  HA  VAL A  73     -10.465  39.568  58.175  1.00  0.00            
ATOM   1001  CB  VAL A  73     -12.451  39.199  57.637  1.00  0.00           C
ATOM   1002  HB  VAL A  73     -13.066  38.411  57.650  1.00  0.00            
ATOM   1003  CG1 VAL A  73     -13.041  40.267  58.546  1.00  0.00           C
ATOM   1004 1HG1 VAL A  73     -13.941  40.536  58.204  1.00  0.00            
ATOM   1005 2HG1 VAL A  73     -13.132  39.903  59.473  1.00  0.00            
ATOM   1006 3HG1 VAL A  73     -12.438  41.064  58.559  1.00  0.00            
ATOM   1007  CG2 VAL A  73     -12.362  39.698  56.204  1.00  0.00           C
ATOM   1008 1HG2 VAL A  73     -13.270  39.974  55.890  1.00  0.00            
ATOM   1009 2HG2 VAL A  73     -11.742  40.482  56.162  1.00  0.00            
ATOM   1010 3HG2 VAL A  73     -12.015  38.967  55.617  1.00  0.00            
ATOM   1011  C   VAL A  73     -11.163  38.128  59.520  1.00  0.00           C
ATOM   1012  O   VAL A  73     -11.614  36.984  59.657  1.00  0.00           O
ATOM   1013  N   GLN A  74     -10.737  38.862  60.541  1.00  0.00           N
ATOM   1014  H   GLN A  74     -10.319  39.750  60.352  1.00  0.00            
ATOM   1015  CA  GLN A  74     -10.854  38.426  61.923  1.00  0.00           C
ATOM   1016  HA  GLN A  74     -10.933  37.430  61.893  1.00  0.00            
ATOM   1017  CB  GLN A  74      -9.611  38.820  62.725  1.00  0.00           C
ATOM   1018  HB1 GLN A  74      -9.513  39.815  62.690  1.00  0.00            
ATOM   1019  HB2 GLN A  74      -8.812  38.391  62.302  1.00  0.00            
ATOM   1020  CG  GLN A  74      -9.652  38.403  64.183  1.00  0.00           C
ATOM   1021  HG1 GLN A  74      -9.646  37.404  64.230  1.00  0.00            
ATOM   1022  HG2 GLN A  74     -10.496  38.751  64.592  1.00  0.00            
ATOM   1023  CD  GLN A  74      -8.472  38.935  64.976  1.00  0.00           C
ATOM   1024  OE1 GLN A  74      -7.459  39.343  64.408  1.00  0.00           O
ATOM   1025  NE2 GLN A  74      -8.604  38.942  66.299  1.00  0.00           N
ATOM   1026 1HE2 GLN A  74      -9.448  38.608  66.719  1.00  0.00            
ATOM   1027 2HE2 GLN A  74      -7.859  39.281  66.874  1.00  0.00            
ATOM   1028  C   GLN A  74     -12.099  39.042  62.546  1.00  0.00           C
ATOM   1029  O   GLN A  74     -12.393  40.221  62.333  1.00  0.00           O
ATOM   1030  N   LEU A  75     -12.836  38.234  63.303  1.00  0.00           N
ATOM   1031  H   LEU A  75     -12.557  37.278  63.396  1.00  0.00            
ATOM   1032  CA  LEU A  75     -14.033  38.682  64.002  1.00  0.00           C
ATOM   1033  HA  LEU A  75     -14.263  39.574  63.613  1.00  0.00            
ATOM   1034  CB  LEU A  75     -15.201  37.716  63.784  1.00  0.00           C
ATOM   1035  HB1 LEU A  75     -16.039  38.218  63.999  1.00  0.00            
ATOM   1036  HB2 LEU A  75     -15.085  36.966  64.436  1.00  0.00            
ATOM   1037  CG  LEU A  75     -15.404  37.081  62.407  1.00  0.00           C
ATOM   1038  HG  LEU A  75     -14.646  36.453  62.232  1.00  0.00            
ATOM   1039  CD1 LEU A  75     -16.711  36.299  62.381  1.00  0.00           C
ATOM   1040 1HD1 LEU A  75     -16.835  35.888  61.478  1.00  0.00            
ATOM   1041 2HD1 LEU A  75     -16.682  35.579  63.074  1.00  0.00            
ATOM   1042 3HD1 LEU A  75     -17.473  36.917  62.574  1.00  0.00            
ATOM   1043  CD2 LEU A  75     -15.389  38.131  61.307  1.00  0.00           C
ATOM   1044 1HD2 LEU A  75     -15.524  37.687  60.421  1.00  0.00            
ATOM   1045 2HD2 LEU A  75     -16.124  38.790  61.465  1.00  0.00            
ATOM   1046 3HD2 LEU A  75     -14.509  38.606  61.312  1.00  0.00            
ATOM   1047  C   LEU A  75     -13.726  38.793  65.487  1.00  0.00           C
ATOM   1048  O   LEU A  75     -13.111  37.889  66.065  1.00  0.00           O
ATOM   1049  N   ARG A  76     -14.153  39.892  66.102  1.00  0.00           N
ATOM   1050  H   ARG A  76     -14.615  40.605  65.574  1.00  0.00            
ATOM   1051  CA  ARG A  76     -13.957  40.071  67.535  1.00  0.00           C
ATOM   1052  HA  ARG A  76     -13.079  39.645  67.753  1.00  0.00            
ATOM   1053  CB  ARG A  76     -13.897  41.553  67.900  1.00  0.00           C
ATOM   1054  HB1 ARG A  76     -14.784  41.966  67.692  1.00  0.00            
ATOM   1055  HB2 ARG A  76     -13.188  41.987  67.344  1.00  0.00            
ATOM   1056  CG  ARG A  76     -13.578  41.804  69.376  1.00  0.00           C
ATOM   1057  HG1 ARG A  76     -12.726  41.334  69.607  1.00  0.00            
ATOM   1058  HG2 ARG A  76     -14.322  41.438  69.934  1.00  0.00            
ATOM   1059  CD  ARG A  76     -13.418  43.287  69.689  1.00  0.00           C
ATOM   1061  HD2 ARG A  76     -13.294  43.412  70.673  1.00  0.00            
ATOM   1062  NE  ARG A  76     -14.583  44.069  69.282  1.00  0.00           N
ATOM   1063  HE  ARG A  76     -15.411  43.998  69.838  1.00  0.00            
ATOM   1064  CZ  ARG A  76     -14.614  44.870  68.220  1.00  0.00           C
ATOM   1065  NH1 ARG A  76     -13.541  44.997  67.452  1.00  0.00           N
ATOM   1066 1HH1 ARG A  76     -12.707  44.490  67.671  1.00  0.00            
ATOM   1067 2HH1 ARG A  76     -13.566  45.599  66.654  1.00  0.00            
ATOM   1068  NH2 ARG A  76     -15.719  45.543  67.926  1.00  0.00           N
ATOM   1069 1HH2 ARG A  76     -16.530  45.449  68.503  1.00  0.00            
ATOM   1070 2HH2 ARG A  76     -15.741  46.145  67.127  1.00  0.00            
ATOM   1071  C   ARG A  76     -15.084  39.380  68.290  1.00  0.00           C
ATOM   1072  O   ARG A  76     -16.264  39.632  68.025  1.00  0.00           O
ATOM   1073  N   VAL A  77     -14.720  38.504  69.220  1.00  0.00           N
ATOM   1074  H   VAL A  77     -13.750  38.285  69.328  1.00  0.00            
ATOM   1075  CA  VAL A  77     -15.694  37.853  70.088  1.00  0.00           C
ATOM   1076  HA  VAL A  77     -16.472  37.595  69.515  1.00  0.00            
ATOM   1077  CB  VAL A  77     -15.114  36.579  70.717  1.00  0.00           C
ATOM   1078  HB  VAL A  77     -14.326  36.820  71.284  1.00  0.00            
ATOM   1079  CG1 VAL A  77     -16.150  35.912  71.609  1.00  0.00           C
ATOM   1080 1HG1 VAL A  77     -15.760  35.084  72.012  1.00  0.00            
ATOM   1081 2HG1 VAL A  77     -16.418  36.543  72.337  1.00  0.00            
ATOM   1082 3HG1 VAL A  77     -16.953  35.671  71.064  1.00  0.00            
ATOM   1083  CG2 VAL A  77     -14.638  35.624  69.634  1.00  0.00           C
ATOM   1084 1HG2 VAL A  77     -14.263  34.800  70.058  1.00  0.00            
ATOM   1085 2HG2 VAL A  77     -15.408  35.376  69.046  1.00  0.00            
ATOM   1086 3HG2 VAL A  77     -13.930  36.068  69.086  1.00  0.00            
ATOM   1087  C   VAL A  77     -16.122  38.849  71.157  1.00  0.00           C
ATOM   1088  O   VAL A  77     -15.305  39.292  71.971  1.00  0.00           O
ATOM   1089  N   ILE A  78     -17.405  39.212  71.151  1.00  0.00           N
ATOM   1090  H   ILE A  78     -18.014  38.829  70.457  1.00  0.00            
ATOM   1091  CA  ILE A  78     -17.947  40.150  72.125  1.00  0.00           C
ATOM   1092  HA  ILE A  78     -17.137  40.534  72.567  1.00  0.00            
ATOM   1093  CB  ILE A  78     -18.769  41.251  71.428  1.00  0.00           C
ATOM   1094  HB  ILE A  78     -19.122  41.888  72.113  1.00  0.00            
ATOM   1095  CG2 ILE A  78     -17.889  42.038  70.472  1.00  0.00           C
ATOM   1096 1HG2 ILE A  78     -18.433  42.749  70.026  1.00  0.00            
ATOM   1097 2HG2 ILE A  78     -17.140  42.462  70.981  1.00  0.00            
ATOM   1098 3HG2 ILE A  78     -17.515  41.421  69.779  1.00  0.00            
ATOM   1099  CG1 ILE A  78     -19.955  40.635  70.687  1.00  0.00           C
ATOM   1100 1HG1 ILE A  78     -20.109  39.713  71.042  1.00  0.00            
ATOM   1101 2HG1 ILE A  78     -19.732  40.585  69.714  1.00  0.00            
ATOM   1102  CD  ILE A  78     -21.240  41.415  70.834  1.00  0.00           C
ATOM   1104  HD2 ILE A  78     -21.490  41.467  71.801  1.00  0.00            
ATOM   1105  HD3 ILE A  78     -21.112  42.339  70.473  1.00  0.00            
ATOM   1106  C   ILE A  78     -18.783  39.458  73.187  1.00  0.00           C
ATOM   1107  O   ILE A  78     -19.354  40.130  74.056  1.00  0.00           O
ATOM   1108  N   GLY A  79     -18.869  38.134  73.145  1.00  0.00           N
ATOM   1109  H   GLY A  79     -18.415  37.645  72.400  1.00  0.00            
ATOM   1110  CA  GLY A  79     -19.596  37.372  74.137  1.00  0.00           C
ATOM   1111  HA1 GLY A  79     -20.556  37.651  74.105  1.00  0.00            
ATOM   1112  HA2 GLY A  79     -19.216  37.587  75.037  1.00  0.00            
ATOM   1113  C   GLY A  79     -19.477  35.889  73.863  1.00  0.00           C
ATOM   1114  O   GLY A  79     -19.287  35.481  72.715  1.00  0.00           O
ATOM   1115  N   HIS A  80     -19.569  35.071  74.905  1.00  0.00           N
ATOM   1116  H   HIS A  80     -19.701  35.456  75.818  1.00  0.00            
ATOM   1117  CA  HIS A  80     -19.482  33.630  74.749  1.00  0.00           C
ATOM   1118  HA  HIS A  80     -19.741  33.445  73.801  1.00  0.00            
ATOM   1119  CB  HIS A  80     -18.054  33.112  74.983  1.00  0.00           C
ATOM   1120  HB1 HIS A  80     -17.435  33.565  74.341  1.00  0.00            
ATOM   1121  HB2 HIS A  80     -18.037  32.125  74.822  1.00  0.00            
ATOM   1122  CG  HIS A  80     -17.536  33.357  76.365  1.00  0.00           C
ATOM   1123  ND1 HIS A  80     -16.752  34.444  76.685  1.00  0.00           N
ATOM   1125  CE1 HIS A  80     -16.441  34.398  77.969  1.00  0.00           C
ATOM   1126  HE1 HIS A  80     -15.882  35.066  78.460  1.00  0.00            
ATOM   1127  NE2 HIS A  80     -16.995  33.319  78.492  1.00  0.00           N
ATOM   1128  CD2 HIS A  80     -17.683  32.649  77.510  1.00  0.00           C
ATOM   1129  HD2 HIS A  80     -18.196  31.798  77.620  1.00  0.00            
ATOM   1130  C   HIS A  80     -20.453  32.971  75.713  1.00  0.00           C
ATOM   1131  O   HIS A  80     -20.799  33.533  76.756  1.00  0.00           O
ATOM   1132  N   SER A  81     -20.900  31.777  75.342  1.00  0.00           N
ATOM   1133  H   SER A  81     -20.559  31.374  74.493  1.00  0.00            
ATOM   1134  CA  SER A  81     -21.870  31.038  76.134  1.00  0.00           C
ATOM   1135  HA  SER A  81     -21.601  31.152  77.090  1.00  0.00            
ATOM   1136  CB  SER A  81     -23.285  31.594  75.945  1.00  0.00           C
ATOM   1137  HB1 SER A  81     -23.384  32.012  75.042  1.00  0.00            
ATOM   1138  HB2 SER A  81     -23.498  32.270  76.651  1.00  0.00            
ATOM   1139  OG  SER A  81     -24.246  30.557  76.043  1.00  0.00           O
ATOM   1140  HG  SER A  81     -25.162  30.938  75.917  1.00  0.00            
ATOM   1141  C   SER A  81     -21.817  29.577  75.721  1.00  0.00           C
ATOM   1142  O   SER A  81     -21.714  29.268  74.532  1.00  0.00           O
ATOM   1143  N   MET A  82     -21.883  28.688  76.704  1.00  0.00           N
ATOM   1144  H   MET A  82     -21.892  29.009  77.651  1.00  0.00            
ATOM   1145  CA  MET A  82     -21.942  27.260  76.439  1.00  0.00           C
ATOM   1146  HA  MET A  82     -21.522  27.123  75.542  1.00  0.00            
ATOM   1147  CB  MET A  82     -21.157  26.479  77.491  1.00  0.00           C
ATOM   1148  HB1 MET A  82     -21.634  26.557  78.367  1.00  0.00            
ATOM   1149  HB2 MET A  82     -20.245  26.881  77.571  1.00  0.00            
ATOM   1150  CG  MET A  82     -20.995  25.011  77.175  1.00  0.00           C
ATOM   1151  HG1 MET A  82     -20.607  24.991  76.254  1.00  0.00            
ATOM   1152  HG2 MET A  82     -21.928  24.652  77.152  1.00  0.00            
ATOM   1153  SD  MET A  82     -19.960  24.150  78.372  1.00  0.00           S
ATOM   1154  CE  MET A  82     -18.330  24.681  77.855  1.00  0.00           C
ATOM   1155  HE1 MET A  82     -17.640  24.267  78.449  1.00  0.00            
ATOM   1156  HE2 MET A  82     -18.171  24.395  76.910  1.00  0.00            
ATOM   1157  HE3 MET A  82     -18.269  25.677  77.917  1.00  0.00            
ATOM   1158  C   MET A  82     -23.396  26.812  76.424  1.00  0.00           C
ATOM   1159  O   MET A  82     -24.159  27.126  77.342  1.00  0.00           O
ATOM   1160  N   GLN A  83     -23.780  26.094  75.376  1.00  0.00           N
ATOM   1161  H   GLN A  83     -23.142  25.975  74.615  1.00  0.00            
ATOM   1162  CA  GLN A  83     -25.098  25.472  75.292  1.00  0.00           C
ATOM   1163  HA  GLN A  83     -25.585  25.643  76.149  1.00  0.00            
ATOM   1164  CB  GLN A  83     -25.940  26.091  74.181  1.00  0.00           C
ATOM   1165  HB1 GLN A  83     -25.712  25.638  73.319  1.00  0.00            
ATOM   1166  HB2 GLN A  83     -25.715  27.063  74.116  1.00  0.00            
ATOM   1167  CG  GLN A  83     -27.437  25.960  74.410  1.00  0.00           C
ATOM   1168  HG1 GLN A  83     -27.744  26.722  74.980  1.00  0.00            
ATOM   1169  HG2 GLN A  83     -27.617  25.097  74.882  1.00  0.00            
ATOM   1170  CD  GLN A  83     -28.222  25.977  73.118  1.00  0.00           C
ATOM   1171  OE1 GLN A  83     -27.645  25.950  72.031  1.00  0.00           O
ATOM   1172  NE2 GLN A  83     -29.546  26.018  73.227  1.00  0.00           N
ATOM   1173 1HE2 GLN A  83     -29.973  26.036  74.131  1.00  0.00            
ATOM   1174 2HE2 GLN A  83     -30.115  26.031  72.405  1.00  0.00            
ATOM   1175  C   GLN A  83     -24.865  23.982  75.071  1.00  0.00           C
ATOM   1176  O   GLN A  83     -24.588  23.551  73.947  1.00  0.00           O
ATOM   1177  N   ASN A  84     -24.958  23.204  76.149  1.00  0.00           N
ATOM   1178  H   ASN A  84     -25.222  23.624  77.017  1.00  0.00            
ATOM   1179  CA  ASN A  84     -24.693  21.763  76.125  1.00  0.00           C
ATOM   1180  HA  ASN A  84     -24.715  21.373  77.046  1.00  0.00            
ATOM   1181  CB  ASN A  84     -25.808  21.060  75.348  1.00  0.00           C
ATOM   1182  HB1 ASN A  84     -25.708  20.071  75.458  1.00  0.00            
ATOM   1183  HB2 ASN A  84     -25.730  21.297  74.380  1.00  0.00            
ATOM   1184  CG  ASN A  84     -27.184  21.456  75.826  1.00  0.00           C
ATOM   1185  OD1 ASN A  84     -27.502  21.321  77.006  1.00  0.00           O
ATOM   1186  ND2 ASN A  84     -28.007  21.962  74.916  1.00  0.00           N
ATOM   1187 1HD2 ASN A  84     -27.703  22.064  73.969  1.00  0.00            
ATOM   1188 2HD2 ASN A  84     -28.931  22.241  75.178  1.00  0.00            
ATOM   1189  C   ASN A  84     -23.282  21.572  75.587  1.00  0.00           C
ATOM   1190  O   ASN A  84     -22.330  22.062  76.220  1.00  0.00           O
ATOM   1191  N   CYS A  85     -23.085  20.918  74.445  1.00  0.00           N
ATOM   1192  H   CYS A  85     -23.874  20.645  73.894  1.00  0.00            
ATOM   1193  CA  CYS A  85     -21.745  20.592  73.982  1.00  0.00           C
ATOM   1194  HA  CYS A  85     -21.171  20.740  74.787  1.00  0.00            
ATOM   1195  CB  CYS A  85     -21.694  19.135  73.520  1.00  0.00           C
ATOM   1196  HB1 CYS A  85     -20.797  19.035  73.088  1.00  0.00            
ATOM   1197  HB2 CYS A  85     -22.409  19.062  72.824  1.00  0.00            
ATOM   1198  SG  CYS A  85     -21.937  17.957  74.881  1.00  0.00           S
ATOM   1199  HG  CYS A  85     -21.895  17.023  74.525  1.00  0.00            
ATOM   1200  C   CYS A  85     -21.236  21.522  72.887  1.00  0.00           C
ATOM   1201  O   CYS A  85     -20.159  21.273  72.338  1.00  0.00           O
ATOM   1202  N   VAL A  86     -21.955  22.598  72.574  1.00  0.00           N
ATOM   1203  H   VAL A  86     -22.843  22.742  73.011  1.00  0.00            
ATOM   1204  CA  VAL A  86     -21.466  23.569  71.603  1.00  0.00           C
ATOM   1205  HA  VAL A  86     -20.611  23.174  71.267  1.00  0.00            
ATOM   1206  CB  VAL A  86     -22.429  23.764  70.411  1.00  0.00           C
ATOM   1207  HB  VAL A  86     -22.068  24.468  69.799  1.00  0.00            
ATOM   1208  CG1 VAL A  86     -22.547  22.479  69.604  1.00  0.00           C
ATOM   1209 1HG1 VAL A  86     -23.173  22.623  68.838  1.00  0.00            
ATOM   1210 2HG1 VAL A  86     -21.646  22.221  69.255  1.00  0.00            
ATOM   1211 3HG1 VAL A  86     -22.899  21.749  70.190  1.00  0.00            
ATOM   1212  CG2 VAL A  86     -23.785  24.248  70.892  1.00  0.00           C
ATOM   1213 1HG2 VAL A  86     -24.393  24.368  70.108  1.00  0.00            
ATOM   1214 2HG2 VAL A  86     -24.177  23.574  71.518  1.00  0.00            
ATOM   1215 3HG2 VAL A  86     -23.678  25.121  71.368  1.00  0.00            
ATOM   1216  C   VAL A  86     -21.216  24.901  72.296  1.00  0.00           C
ATOM   1217  O   VAL A  86     -21.895  25.269  73.261  1.00  0.00           O
ATOM   1218  N   LEU A  87     -20.221  25.621  71.791  1.00  0.00           N
ATOM   1219  H   LEU A  87     -19.622  25.203  71.108  1.00  0.00            
ATOM   1220  CA  LEU A  87     -19.971  26.994  72.195  1.00  0.00           C
ATOM   1221  HA  LEU A  87     -20.275  27.062  73.145  1.00  0.00            
ATOM   1222  CB  LEU A  87     -18.483  27.324  72.095  1.00  0.00           C
ATOM   1223  HB1 LEU A  87     -18.404  28.224  71.667  1.00  0.00            
ATOM   1224  HB2 LEU A  87     -18.062  26.636  71.504  1.00  0.00            
ATOM   1225  CG  LEU A  87     -17.677  27.365  73.386  1.00  0.00           C
ATOM   1226  HG  LEU A  87     -17.892  26.566  73.948  1.00  0.00            
ATOM   1227  CD1 LEU A  87     -16.203  27.342  73.047  1.00  0.00           C
ATOM   1228 1HD1 LEU A  87     -15.667  27.369  73.890  1.00  0.00            
ATOM   1229 2HD1 LEU A  87     -15.990  26.505  72.543  1.00  0.00            
ATOM   1230 3HD1 LEU A  87     -15.978  28.137  72.484  1.00  0.00            
ATOM   1231  CD2 LEU A  87     -18.029  28.603  74.191  1.00  0.00           C
ATOM   1232 1HD2 LEU A  87     -17.492  28.616  75.035  1.00  0.00            
ATOM   1233 2HD2 LEU A  87     -17.823  29.420  73.653  1.00  0.00            
ATOM   1234 3HD2 LEU A  87     -19.003  28.589  74.416  1.00  0.00            
ATOM   1235  C   LEU A  87     -20.763  27.937  71.304  1.00  0.00           C
ATOM   1236  O   LEU A  87     -20.905  27.699  70.101  1.00  0.00           O
ATOM   1237  N   LYS A  88     -21.286  29.002  71.901  1.00  0.00           N
ATOM   1238  H   LYS A  88     -21.227  29.070  72.897  1.00  0.00            
ATOM   1239  CA  LYS A  88     -21.943  30.077  71.166  1.00  0.00           C
ATOM   1240  HA  LYS A  88     -21.953  29.825  70.198  1.00  0.00            
ATOM   1241  CB  LYS A  88     -23.395  30.249  71.610  1.00  0.00           C
ATOM   1242  HB1 LYS A  88     -23.754  31.086  71.198  1.00  0.00            
ATOM   1243  HB2 LYS A  88     -23.413  30.333  72.606  1.00  0.00            
ATOM   1244  CG  LYS A  88     -24.303  29.091  71.211  1.00  0.00           C
ATOM   1245  HG1 LYS A  88     -23.876  28.231  71.490  1.00  0.00            
ATOM   1246  HG2 LYS A  88     -24.422  29.098  70.218  1.00  0.00            
ATOM   1247  CD  LYS A  88     -25.668  29.200  71.872  1.00  0.00           C
ATOM   1249  HD2 LYS A  88     -26.007  28.281  72.074  1.00  0.00            
ATOM   1250  CE  LYS A  88     -26.665  29.906  70.970  1.00  0.00           C
ATOM   1251  HE1 LYS A  88     -26.686  29.451  70.080  1.00  0.00            
ATOM   1252  HE2 LYS A  88     -26.386  30.859  70.851  1.00  0.00            
ATOM   1253  NZ  LYS A  88     -28.039  29.885  71.543  1.00  0.00           N
ATOM   1254  HZ1 LYS A  88     -28.666  30.358  70.923  1.00  0.00            
ATOM   1255  HZ2 LYS A  88     -28.337  28.938  71.660  1.00  0.00            
ATOM   1256  HZ3 LYS A  88     -28.037  30.346  72.431  1.00  0.00            
ATOM   1257  C   LYS A  88     -21.134  31.346  71.395  1.00  0.00           C
ATOM   1258  O   LYS A  88     -21.122  31.889  72.506  1.00  0.00           O
ATOM   1259  N   LEU A  89     -20.443  31.801  70.354  1.00  0.00           N
ATOM   1260  H   LEU A  89     -20.516  31.313  69.484  1.00  0.00            
ATOM   1261  CA  LEU A  89     -19.585  32.977  70.420  1.00  0.00           C
ATOM   1262  HA  LEU A  89     -19.451  33.189  71.388  1.00  0.00            
ATOM   1263  CB  LEU A  89     -18.222  32.696  69.791  1.00  0.00           C
ATOM   1264  HB1 LEU A  89     -17.656  33.510  69.924  1.00  0.00            
ATOM   1265  HB2 LEU A  89     -18.367  32.547  68.813  1.00  0.00            
ATOM   1266  CG  LEU A  89     -17.438  31.499  70.326  1.00  0.00           C
ATOM   1267  HG  LEU A  89     -17.964  30.664  70.161  1.00  0.00            
ATOM   1268  CD1 LEU A  89     -16.109  31.377  69.604  1.00  0.00           C
ATOM   1269 1HD1 LEU A  89     -15.606  30.591  69.963  1.00  0.00            
ATOM   1270 2HD1 LEU A  89     -16.272  31.250  68.625  1.00  0.00            
ATOM   1271 3HD1 LEU A  89     -15.574  32.209  69.748  1.00  0.00            
ATOM   1272  CD2 LEU A  89     -17.223  31.631  71.821  1.00  0.00           C
ATOM   1273 1HD2 LEU A  89     -16.709  30.841  72.155  1.00  0.00            
ATOM   1274 2HD2 LEU A  89     -16.709  32.467  72.011  1.00  0.00            
ATOM   1275 3HD2 LEU A  89     -18.109  31.672  72.283  1.00  0.00            
ATOM   1276  C   LEU A  89     -20.285  34.126  69.707  1.00  0.00           C
ATOM   1277  O   LEU A  89     -20.440  34.101  68.481  1.00  0.00           O
ATOM   1278  N   LYS A  90     -20.715  35.123  70.474  1.00  0.00           N
ATOM   1279  H   LYS A  90     -20.673  35.034  71.469  1.00  0.00            
ATOM   1280  CA  LYS A  90     -21.246  36.342  69.883  1.00  0.00           C
ATOM   1281  HA  LYS A  90     -21.881  36.063  69.162  1.00  0.00            
ATOM   1282  CB  LYS A  90     -21.997  37.157  70.934  1.00  0.00           C
ATOM   1283  HB1 LYS A  90     -21.356  37.807  71.342  1.00  0.00            
ATOM   1284  HB2 LYS A  90     -22.329  36.529  71.638  1.00  0.00            
ATOM   1285  CG  LYS A  90     -23.189  37.941  70.401  1.00  0.00           C
ATOM   1286  HG1 LYS A  90     -23.779  37.326  69.878  1.00  0.00            
ATOM   1287  HG2 LYS A  90     -22.860  38.674  69.805  1.00  0.00            
ATOM   1288  CD  LYS A  90     -23.989  38.548  71.547  1.00  0.00           C
ATOM   1290  HD2 LYS A  90     -24.124  37.853  72.253  1.00  0.00            
ATOM   1291  CE  LYS A  90     -25.348  39.046  71.083  1.00  0.00           C
ATOM   1292  HE1 LYS A  90     -25.796  38.332  70.545  1.00  0.00            
ATOM   1293  HE2 LYS A  90     -25.226  39.862  70.518  1.00  0.00            
ATOM   1294  NZ  LYS A  90     -26.230  39.394  72.231  1.00  0.00           N
ATOM   1295  HZ1 LYS A  90     -27.112  39.717  71.888  1.00  0.00            
ATOM   1296  HZ2 LYS A  90     -26.370  38.584  72.801  1.00  0.00            
ATOM   1297  HZ3 LYS A  90     -25.800  40.115  72.775  1.00  0.00            
ATOM   1298  C   LYS A  90     -20.101  37.153  69.291  1.00  0.00           C
ATOM   1299  O   LYS A  90     -19.075  37.362  69.946  1.00  0.00           O
ATOM   1300  N   VAL A  91     -20.269  37.602  68.047  1.00  0.00           N
ATOM   1301  H   VAL A  91     -21.141  37.438  67.585  1.00  0.00            
ATOM   1302  CA  VAL A  91     -19.220  38.324  67.341  1.00  0.00           C
ATOM   1303  HA  VAL A  91     -18.478  38.418  68.005  1.00  0.00            
ATOM   1304  CB  VAL A  91     -18.694  37.544  66.117  1.00  0.00           C
ATOM   1305  HB  VAL A  91     -18.122  38.148  65.563  1.00  0.00            
ATOM   1306  CG1 VAL A  91     -17.834  36.369  66.565  1.00  0.00           C
ATOM   1307 1HG1 VAL A  91     -17.501  35.874  65.762  1.00  0.00            
ATOM   1308 2HG1 VAL A  91     -17.056  36.708  67.094  1.00  0.00            
ATOM   1309 3HG1 VAL A  91     -18.380  35.753  67.133  1.00  0.00            
ATOM   1310  CG2 VAL A  91     -19.849  37.072  65.240  1.00  0.00           C
ATOM   1311 1HG2 VAL A  91     -19.487  36.570  64.454  1.00  0.00            
ATOM   1312 2HG2 VAL A  91     -20.448  36.473  65.771  1.00  0.00            
ATOM   1313 3HG2 VAL A  91     -20.369  37.864  64.919  1.00  0.00            
ATOM   1314  C   VAL A  91     -19.743  39.693  66.922  1.00  0.00           C
ATOM   1315  O   VAL A  91     -20.949  39.954  66.907  1.00  0.00           O
ATOM   1316  N   ASP A  92     -18.802  40.572  66.568  1.00  0.00           N
ATOM   1317  H   ASP A  92     -17.852  40.264  66.519  1.00  0.00            
ATOM   1318  CA  ASP A  92     -19.104  41.962  66.250  1.00  0.00           C
ATOM   1319  HA  ASP A  92     -19.739  42.246  66.968  1.00  0.00            
ATOM   1320  CB  ASP A  92     -17.807  42.782  66.263  1.00  0.00           C
ATOM   1321  HB1 ASP A  92     -17.217  42.465  65.520  1.00  0.00            
ATOM   1322  HB2 ASP A  92     -17.345  42.641  67.139  1.00  0.00            
ATOM   1323  CG  ASP A  92     -18.048  44.272  66.082  1.00  0.00           C
ATOM   1324  OD1 ASP A  92     -18.398  44.948  67.074  1.00  0.00           O
ATOM   1325  OD2 ASP A  92     -17.888  44.767  64.945  1.00  0.00           O
ATOM   1326  C   ASP A  92     -19.810  42.133  64.910  1.00  0.00           C
ATOM   1327  O   ASP A  92     -20.382  43.201  64.666  1.00  0.00           O
ATOM   1328  N   THR A  93     -19.801  41.119  64.046  1.00  0.00           N
ATOM   1329  H   THR A  93     -19.425  40.239  64.337  1.00  0.00            
ATOM   1330  CA  THR A  93     -20.320  41.249  62.691  1.00  0.00           C
ATOM   1331  HA  THR A  93     -20.748  42.152  62.658  1.00  0.00            
ATOM   1332  CB  THR A  93     -19.190  41.158  61.657  1.00  0.00           C
ATOM   1333  HB  THR A  93     -18.947  40.203  61.484  1.00  0.00            
ATOM   1334  CG2 THR A  93     -19.595  41.839  60.357  1.00  0.00           C
ATOM   1335 1HG2 THR A  93     -18.847  41.769  59.697  1.00  0.00            
ATOM   1336 2HG2 THR A  93     -20.409  41.392  59.986  1.00  0.00            
ATOM   1337 3HG2 THR A  93     -19.795  42.803  60.534  1.00  0.00            
ATOM   1338  OG1 THR A  93     -18.011  41.787  62.177  1.00  0.00           O
ATOM   1339  HG1 THR A  93     -17.276  41.727  61.502  1.00  0.00            
ATOM   1340  C   THR A  93     -21.352  40.167  62.417  1.00  0.00           C
ATOM   1341  O   THR A  93     -21.128  38.994  62.732  1.00  0.00           O
ATOM   1342  N   ALA A  94     -22.479  40.562  61.829  1.00  0.00           N
ATOM   1343  H   ALA A  94     -22.669  41.540  61.741  1.00  0.00            
ATOM   1344  CA  ALA A  94     -23.439  39.600  61.312  1.00  0.00           C
ATOM   1345  HA  ALA A  94     -23.491  38.860  61.983  1.00  0.00            
ATOM   1346  CB  ALA A  94     -24.819  40.238  61.161  1.00  0.00           C
ATOM   1347  HB1 ALA A  94     -25.462  39.560  60.805  1.00  0.00            
ATOM   1348  HB2 ALA A  94     -25.136  40.562  62.052  1.00  0.00            
ATOM   1349  HB3 ALA A  94     -24.762  41.009  60.527  1.00  0.00            
ATOM   1350  C   ALA A  94     -22.944  39.075  59.971  1.00  0.00           C
ATOM   1351  O   ALA A  94     -22.491  39.850  59.123  1.00  0.00           O
ATOM   1352  N   ASN A  95     -23.011  37.764  59.787  1.00  0.00           N
ATOM   1353  H   ASN A  95     -23.378  37.183  60.513  1.00  0.00            
ATOM   1354  CA  ASN A  95     -22.557  37.155  58.539  1.00  0.00           C
ATOM   1355  HA  ASN A  95     -21.618  37.463  58.388  1.00  0.00            
ATOM   1356  CB  ASN A  95     -22.580  35.630  58.656  1.00  0.00           C
ATOM   1357  HB1 ASN A  95     -23.530  35.331  58.745  1.00  0.00            
ATOM   1358  HB2 ASN A  95     -22.069  35.365  59.474  1.00  0.00            
ATOM   1359  CG  ASN A  95     -21.963  34.928  57.451  1.00  0.00           C
ATOM   1360  OD1 ASN A  95     -21.652  35.550  56.434  1.00  0.00           O
ATOM   1361  ND2 ASN A  95     -21.790  33.618  57.565  1.00  0.00           N
ATOM   1362 1HD2 ASN A  95     -22.060  33.149  58.406  1.00  0.00            
ATOM   1363 2HD2 ASN A  95     -21.390  33.099  56.810  1.00  0.00            
ATOM   1364  C   ASN A  95     -23.442  37.624  57.393  1.00  0.00           C
ATOM   1365  O   ASN A  95     -24.641  37.314  57.382  1.00  0.00           O
ATOM   1366  N   PRO A  96     -22.910  38.369  56.420  1.00  0.00           N
ATOM   1367  CD  PRO A  96     -21.506  38.793  56.267  1.00  0.00           C
ATOM   1369  HD2 PRO A  96     -21.277  39.501  56.935  1.00  0.00            
ATOM   1370  CG  PRO A  96     -21.461  39.330  54.859  1.00  0.00           C
ATOM   1371  HG1 PRO A  96     -21.199  38.609  54.217  1.00  0.00            
ATOM   1372  HG2 PRO A  96     -20.811  40.087  54.793  1.00  0.00            
ATOM   1373  CB  PRO A  96     -22.844  39.811  54.558  1.00  0.00           C
ATOM   1374  HB1 PRO A  96     -23.015  39.783  53.573  1.00  0.00            
ATOM   1375  HB2 PRO A  96     -22.966  40.746  54.891  1.00  0.00            
ATOM   1376  CA  PRO A  96     -23.755  38.831  55.308  1.00  0.00           C
ATOM   1377  HA  PRO A  96     -24.600  39.230  55.664  1.00  0.00            
ATOM   1378  C   PRO A  96     -24.225  37.706  54.404  1.00  0.00           C
ATOM   1379  O   PRO A  96     -25.227  37.879  53.700  1.00  0.00           O
ATOM   1380  N   LYS A  97     -23.542  36.563  54.405  1.00  0.00           N
ATOM   1381  H   LYS A  97     -22.724  36.496  54.976  1.00  0.00            
ATOM   1382  CA  LYS A  97     -23.934  35.406  53.612  1.00  0.00           C
ATOM   1383  HA  LYS A  97     -24.430  35.804  52.840  1.00  0.00            
ATOM   1384  CB  LYS A  97     -22.694  34.634  53.153  1.00  0.00           C
ATOM   1385  HB1 LYS A  97     -22.989  33.897  52.544  1.00  0.00            
ATOM   1386  HB2 LYS A  97     -22.250  34.243  53.959  1.00  0.00            
ATOM   1387  CG  LYS A  97     -21.668  35.474  52.412  1.00  0.00           C
ATOM   1388  HG1 LYS A  97     -21.158  36.025  53.073  1.00  0.00            
ATOM   1389  HG2 LYS A  97     -22.141  36.077  51.770  1.00  0.00            
ATOM   1390  CD  LYS A  97     -20.697  34.595  51.643  1.00  0.00           C
ATOM   1392  HD2 LYS A  97     -20.658  33.696  52.078  1.00  0.00            
ATOM   1393  CE  LYS A  97     -19.302  35.196  51.623  1.00  0.00           C
ATOM   1394  HE1 LYS A  97     -18.922  35.179  52.548  1.00  0.00            
ATOM   1395  HE2 LYS A  97     -19.354  36.141  51.301  1.00  0.00            
ATOM   1396  NZ  LYS A  97     -18.386  34.441  50.723  1.00  0.00           N
ATOM   1397  HZ1 LYS A  97     -17.481  34.865  50.737  1.00  0.00            
ATOM   1398  HZ2 LYS A  97     -18.315  33.494  51.038  1.00  0.00            
ATOM   1399  HZ3 LYS A  97     -18.747  34.456  49.791  1.00  0.00            
ATOM   1400  C   LYS A  97     -24.871  34.464  54.359  1.00  0.00           C
ATOM   1401  O   LYS A  97     -25.103  33.345  53.889  1.00  0.00           O
ATOM   1402  N   THR A  98     -25.409  34.884  55.498  1.00  0.00           N
ATOM   1403  H   THR A  98     -25.202  35.806  55.826  1.00  0.00            
ATOM   1404  CA  THR A  98     -26.295  34.032  56.281  1.00  0.00           C
ATOM   1405  HA  THR A  98     -25.754  33.219  56.494  1.00  0.00            
ATOM   1406  CB  THR A  98     -26.728  34.729  57.568  1.00  0.00           C
ATOM   1407  HB  THR A  98     -27.153  35.610  57.360  1.00  0.00            
ATOM   1408  CG2 THR A  98     -27.680  33.842  58.355  1.00  0.00           C
ATOM   1409 1HG2 THR A  98     -27.955  34.311  59.194  1.00  0.00            
ATOM   1410 2HG2 THR A  98     -28.490  33.648  57.801  1.00  0.00            
ATOM   1411 3HG2 THR A  98     -27.221  32.984  58.587  1.00  0.00            
ATOM   1412  OG1 THR A  98     -25.581  35.012  58.375  1.00  0.00           O
ATOM   1413  HG1 THR A  98     -25.870  35.468  59.217  1.00  0.00            
ATOM   1414  C   THR A  98     -27.527  33.653  55.470  1.00  0.00           C
ATOM   1415  O   THR A  98     -28.329  34.534  55.123  1.00  0.00           O
ATOM   1416  N   PRO A  99     -27.727  32.378  55.163  1.00  0.00           N
ATOM   1417  CD  PRO A  99     -26.894  31.225  55.549  1.00  0.00           C
ATOM   1419  HD2 PRO A  99     -25.985  31.299  55.139  1.00  0.00            
ATOM   1420  CG  PRO A  99     -27.659  30.033  54.996  1.00  0.00           C
ATOM   1421  HG1 PRO A  99     -28.185  29.589  55.722  1.00  0.00            
ATOM   1422  HG2 PRO A  99     -27.028  29.372  54.590  1.00  0.00            
ATOM   1423  CB  PRO A  99     -28.589  30.581  53.940  1.00  0.00           C
ATOM   1424  HB1 PRO A  99     -29.400  30.003  53.845  1.00  0.00            
ATOM   1425  HB2 PRO A  99     -28.124  30.651  53.058  1.00  0.00            
ATOM   1426  CA  PRO A  99     -28.953  31.962  54.486  1.00  0.00           C
ATOM   1427  HA  PRO A  99     -29.230  32.618  53.784  1.00  0.00            
ATOM   1428  C   PRO A  99     -30.098  31.873  55.483  1.00  0.00           C
ATOM   1429  O   PRO A  99     -29.912  31.964  56.699  1.00  0.00           O
ATOM   1430  N   LYS A 100     -31.297  31.690  54.950  1.00  0.00           N
ATOM   1431  H   LYS A 100     -31.438  31.808  53.967  1.00  0.00            
ATOM   1432  CA  LYS A 100     -32.405  31.316  55.812  1.00  0.00           C
ATOM   1433  HA  LYS A 100     -32.428  31.972  56.566  1.00  0.00            
ATOM   1434  CB  LYS A 100     -33.732  31.390  55.052  1.00  0.00           C
ATOM   1435  HB1 LYS A 100     -33.674  30.793  54.252  1.00  0.00            
ATOM   1436  HB2 LYS A 100     -33.876  32.334  54.754  1.00  0.00            
ATOM   1437  CG  LYS A 100     -34.933  30.959  55.891  1.00  0.00           C
ATOM   1438  HG1 LYS A 100     -34.895  31.431  56.772  1.00  0.00            
ATOM   1439  HG2 LYS A 100     -34.883  29.971  56.039  1.00  0.00            
ATOM   1440  CD  LYS A 100     -36.264  31.285  55.220  1.00  0.00           C
ATOM   1442  HD2 LYS A 100     -36.548  32.209  55.476  1.00  0.00            
ATOM   1443  CE  LYS A 100     -37.325  30.292  55.665  1.00  0.00           C
ATOM   1444  HE1 LYS A 100     -37.136  30.007  56.605  1.00  0.00            
ATOM   1445  HE2 LYS A 100     -37.303  29.494  55.063  1.00  0.00            
ATOM   1446  NZ  LYS A 100     -38.691  30.864  55.622  1.00  0.00           N
ATOM   1447  HZ1 LYS A 100     -39.351  30.175  55.923  1.00  0.00            
ATOM   1448  HZ2 LYS A 100     -38.739  31.658  56.228  1.00  0.00            
ATOM   1449  HZ3 LYS A 100     -38.905  31.145  54.687  1.00  0.00            
ATOM   1450  C   LYS A 100     -32.152  29.905  56.327  1.00  0.00           C
ATOM   1451  O   LYS A 100     -31.792  29.011  55.557  1.00  0.00           O
ATOM   1452  N   TYR A 101     -32.308  29.702  57.630  1.00  0.00           N
ATOM   1453  H   TYR A 101     -32.715  30.408  58.210  1.00  0.00            
ATOM   1454  CA  TYR A 101     -31.877  28.437  58.197  1.00  0.00           C
ATOM   1455  HA  TYR A 101     -31.962  27.778  57.450  1.00  0.00            
ATOM   1456  CB  TYR A 101     -30.417  28.518  58.666  1.00  0.00           C
ATOM   1457  HB1 TYR A 101     -29.858  28.861  57.911  1.00  0.00            
ATOM   1458  HB2 TYR A 101     -30.111  27.600  58.917  1.00  0.00            
ATOM   1459  CG  TYR A 101     -30.199  29.424  59.857  1.00  0.00           C
ATOM   1460  CD1 TYR A 101     -29.915  30.773  59.686  1.00  0.00           C
ATOM   1462  CE1 TYR A 101     -29.720  31.602  60.772  1.00  0.00           C
ATOM   1463  HE1 TYR A 101     -29.518  32.572  60.633  1.00  0.00            
ATOM   1464  CZ  TYR A 101     -29.805  31.087  62.052  1.00  0.00           C
ATOM   1465  OH  TYR A 101     -29.609  31.911  63.138  1.00  0.00           O
ATOM   1466  HH  TYR A 101     -29.706  31.381  63.980  1.00  0.00            
ATOM   1467  CE2 TYR A 101     -30.083  29.754  62.249  1.00  0.00           C
ATOM   1468  HE2 TYR A 101     -30.144  29.384  63.176  1.00  0.00            
ATOM   1469  CD2 TYR A 101     -30.277  28.929  61.154  1.00  0.00           C
ATOM   1470  HD2 TYR A 101     -30.477  27.960  61.299  1.00  0.00            
ATOM   1471  C   TYR A 101     -32.787  28.016  59.343  1.00  0.00           C
ATOM   1472  O   TYR A 101     -33.584  28.802  59.864  1.00  0.00           O
ATOM   1473  N   LYS A 102     -32.664  26.743  59.711  1.00  0.00           N
ATOM   1474  H   LYS A 102     -32.081  26.146  59.160  1.00  0.00            
ATOM   1475  CA  LYS A 102     -33.331  26.174  60.869  1.00  0.00           C
ATOM   1476  HA  LYS A 102     -33.575  26.948  61.454  1.00  0.00            
ATOM   1477  CB  LYS A 102     -34.610  25.421  60.477  1.00  0.00           C
ATOM   1478  HB1 LYS A 102     -34.920  24.898  61.271  1.00  0.00            
ATOM   1479  HB2 LYS A 102     -34.387  24.793  59.731  1.00  0.00            
ATOM   1480  CG  LYS A 102     -35.765  26.300  60.017  1.00  0.00           C
ATOM   1481  HG1 LYS A 102     -35.580  26.622  59.088  1.00  0.00            
ATOM   1482  HG2 LYS A 102     -35.843  27.084  60.632  1.00  0.00            
ATOM   1483  CD  LYS A 102     -37.080  25.527  60.025  1.00  0.00           C
ATOM   1485  HD2 LYS A 102     -36.975  24.710  60.592  1.00  0.00            
ATOM   1486  CE  LYS A 102     -37.484  25.104  58.619  1.00  0.00           C
ATOM   1487  HE1 LYS A 102     -37.235  25.826  57.973  1.00  0.00            
ATOM   1488  HE2 LYS A 102     -38.473  24.958  58.590  1.00  0.00            
ATOM   1489  NZ  LYS A 102     -36.810  23.842  58.197  1.00  0.00           N
ATOM   1490  HZ1 LYS A 102     -37.102  23.601  57.271  1.00  0.00            
ATOM   1491  HZ2 LYS A 102     -35.819  23.973  58.210  1.00  0.00            
ATOM   1492  HZ3 LYS A 102     -37.057  23.106  58.827  1.00  0.00            
ATOM   1493  C   LYS A 102     -32.362  25.228  61.565  1.00  0.00           C
ATOM   1494  O   LYS A 102     -31.423  24.709  60.954  1.00  0.00           O
ATOM   1495  N   PHE A 103     -32.602  25.007  62.854  1.00  0.00           N
ATOM   1496  H   PHE A 103     -33.308  25.551  63.308  1.00  0.00            
ATOM   1497  CA  PHE A 103     -31.883  24.007  63.638  1.00  0.00           C
ATOM   1498  HA  PHE A 103     -31.094  23.713  63.099  1.00  0.00            
ATOM   1499  CB  PHE A 103     -31.361  24.588  64.953  1.00  0.00           C
ATOM   1500  HB1 PHE A 103     -31.141  23.833  65.571  1.00  0.00            
ATOM   1501  HB2 PHE A 103     -32.079  25.153  65.360  1.00  0.00            
ATOM   1502  CG  PHE A 103     -30.129  25.440  64.805  1.00  0.00           C
ATOM   1503  CD1 PHE A 103     -29.480  25.539  63.587  1.00  0.00           C
ATOM   1505  CE1 PHE A 103     -28.349  26.323  63.448  1.00  0.00           C
ATOM   1506  HE1 PHE A 103     -27.891  26.387  62.561  1.00  0.00            
ATOM   1507  CZ  PHE A 103     -27.851  27.019  64.534  1.00  0.00           C
ATOM   1508  HZ  PHE A 103     -27.033  27.585  64.435  1.00  0.00            
ATOM   1509  CE2 PHE A 103     -28.489  26.929  65.757  1.00  0.00           C
ATOM   1510  HE2 PHE A 103     -28.134  27.431  66.545  1.00  0.00            
ATOM   1511  CD2 PHE A 103     -29.621  26.142  65.889  1.00  0.00           C
ATOM   1512  HD2 PHE A 103     -30.078  26.079  66.776  1.00  0.00            
ATOM   1513  C   PHE A 103     -32.847  22.859  63.899  1.00  0.00           C
ATOM   1514  O   PHE A 103     -33.801  23.006  64.669  1.00  0.00           O
ATOM   1515  N   VAL A 104     -32.612  21.721  63.255  1.00  0.00           N
ATOM   1516  H   VAL A 104     -31.828  21.656  62.638  1.00  0.00            
ATOM   1517  CA  VAL A 104     -33.480  20.568  63.435  1.00  0.00           C
ATOM   1518  HA  VAL A 104     -34.149  20.847  64.124  1.00  0.00            
ATOM   1519  CB  VAL A 104     -34.232  20.192  62.140  1.00  0.00           C
ATOM   1520  HB  VAL A 104     -34.894  19.468  62.337  1.00  0.00            
ATOM   1521  CG1 VAL A 104     -34.993  21.402  61.603  1.00  0.00           C
ATOM   1522 1HG1 VAL A 104     -35.476  21.147  60.765  1.00  0.00            
ATOM   1523 2HG1 VAL A 104     -35.653  21.711  62.287  1.00  0.00            
ATOM   1524 3HG1 VAL A 104     -34.348  22.140  61.405  1.00  0.00            
ATOM   1525  CG2 VAL A 104     -33.270  19.648  61.099  1.00  0.00           C
ATOM   1526 1HG2 VAL A 104     -33.776  19.411  60.270  1.00  0.00            
ATOM   1527 2HG2 VAL A 104     -32.584  20.343  60.884  1.00  0.00            
ATOM   1528 3HG2 VAL A 104     -32.817  18.832  61.458  1.00  0.00            
ATOM   1529  C   VAL A 104     -32.651  19.396  63.936  1.00  0.00           C
ATOM   1530  O   VAL A 104     -31.460  19.268  63.634  1.00  0.00           O
ATOM   1531  N   ARG A 105     -33.289  18.550  64.730  1.00  0.00           N
ATOM   1532  H   ARG A 105     -34.206  18.788  65.049  1.00  0.00            
ATOM   1533  CA  ARG A 105     -32.707  17.288  65.156  1.00  0.00           C
ATOM   1534  HA  ARG A 105     -31.725  17.332  64.974  1.00  0.00            
ATOM   1535  CB  ARG A 105     -32.903  17.074  66.655  1.00  0.00           C
ATOM   1536  HB1 ARG A 105     -33.884  17.024  66.840  1.00  0.00            
ATOM   1537  HB2 ARG A 105     -32.512  17.857  67.139  1.00  0.00            
ATOM   1538  CG  ARG A 105     -32.255  15.813  67.198  1.00  0.00           C
ATOM   1539  HG1 ARG A 105     -31.287  15.807  66.946  1.00  0.00            
ATOM   1540  HG2 ARG A 105     -32.708  15.015  66.801  1.00  0.00            
ATOM   1541  CD  ARG A 105     -32.376  15.754  68.711  1.00  0.00           C
ATOM   1543  HD2 ARG A 105     -31.941  16.559  69.115  1.00  0.00            
ATOM   1544  NE  ARG A 105     -31.732  14.566  69.267  1.00  0.00           N
ATOM   1545  HE  ARG A 105     -32.263  13.720  69.307  1.00  0.00            
ATOM   1546  CZ  ARG A 105     -30.484  14.540  69.723  1.00  0.00           C
ATOM   1547  NH1 ARG A 105     -29.743  15.639  69.687  1.00  0.00           N
ATOM   1548 1HH1 ARG A 105     -30.123  16.487  69.317  1.00  0.00            
ATOM   1549 2HH1 ARG A 105     -28.804  15.620  70.030  1.00  0.00            
ATOM   1550  NH2 ARG A 105     -29.976  13.417  70.216  1.00  0.00           N
ATOM   1551 1HH2 ARG A 105     -30.533  12.587  70.245  1.00  0.00            
ATOM   1552 2HH2 ARG A 105     -29.037  13.401  70.558  1.00  0.00            
ATOM   1553  C   ARG A 105     -33.365  16.175  64.349  1.00  0.00           C
ATOM   1554  O   ARG A 105     -34.586  15.998  64.413  1.00  0.00           O
ATOM   1555  N   ILE A 106     -32.563  15.446  63.578  1.00  0.00           N
ATOM   1556  H   ILE A 106     -31.580  15.630  63.583  1.00  0.00            
ATOM   1557  CA  ILE A 106     -33.084  14.384  62.725  1.00  0.00           C
ATOM   1558  HA  ILE A 106     -33.982  14.692  62.411  1.00  0.00            
ATOM   1559  CB  ILE A 106     -32.170  14.175  61.496  1.00  0.00           C
ATOM   1560  HB  ILE A 106     -32.473  13.334  61.048  1.00  0.00            
ATOM   1561  CG2 ILE A 106     -32.304  15.340  60.536  1.00  0.00           C
ATOM   1562 1HG2 ILE A 106     -31.708  15.192  59.747  1.00  0.00            
ATOM   1563 2HG2 ILE A 106     -33.253  15.411  60.229  1.00  0.00            
ATOM   1564 3HG2 ILE A 106     -32.039  16.186  60.999  1.00  0.00            
ATOM   1565  CG1 ILE A 106     -30.692  13.994  61.863  1.00  0.00           C
ATOM   1566 1HG1 ILE A 106     -30.448  14.647  62.580  1.00  0.00            
ATOM   1567 2HG1 ILE A 106     -30.128  14.161  61.054  1.00  0.00            
ATOM   1568  CD  ILE A 106     -30.357  12.652  62.360  1.00  0.00           C
ATOM   1570  HD2 ILE A 106     -30.890  12.459  63.183  1.00  0.00            
ATOM   1571  HD3 ILE A 106     -30.571  11.973  61.657  1.00  0.00            
ATOM   1572  C   ILE A 106     -33.284  13.108  63.533  1.00  0.00           C
ATOM   1573  O   ILE A 106     -32.874  13.022  64.696  1.00  0.00           O
ATOM   1574  N   GLN A 107     -33.919  12.137  62.935  1.00  0.00           N
ATOM   1575  H   GLN A 107     -34.209  12.332  61.998  1.00  0.00            
ATOM   1576  CA  GLN A 107     -34.267  10.820  63.425  1.00  0.00           C
ATOM   1577  HA  GLN A 107     -34.174  10.877  64.419  1.00  0.00            
ATOM   1578  CB  GLN A 107     -35.704  10.456  63.033  1.00  0.00           C
ATOM   1579  HB1 GLN A 107     -35.819   9.468  63.132  1.00  0.00            
ATOM   1580  HB2 GLN A 107     -35.848  10.715  62.078  1.00  0.00            
ATOM   1581  CG  GLN A 107     -36.769  11.139  63.870  1.00  0.00           C
ATOM   1582  HG1 GLN A 107     -37.664  10.969  63.457  1.00  0.00            
ATOM   1583  HG2 GLN A 107     -36.589  12.123  63.883  1.00  0.00            
ATOM   1584  CD  GLN A 107     -36.784  10.627  65.294  1.00  0.00           C
ATOM   1585  OE1 GLN A 107     -36.616   9.432  65.534  1.00  0.00           O
ATOM   1586  NE2 GLN A 107     -36.972  11.531  66.250  1.00  0.00           N
ATOM   1587 1HE2 GLN A 107     -37.095  12.494  66.010  1.00  0.00            
ATOM   1588 2HE2 GLN A 107     -36.991  11.248  67.209  1.00  0.00            
ATOM   1589  C   GLN A 107     -33.315   9.784  62.850  1.00  0.00           C
ATOM   1590  O   GLN A 107     -32.746   9.988  61.772  1.00  0.00           O
ATOM   1591  N   PRO A 108     -33.097   8.682  63.562  1.00  0.00           N
ATOM   1592  CD  PRO A 108     -33.408   8.446  64.983  1.00  0.00           C
ATOM   1594  HD2 PRO A 108     -33.122   9.225  65.541  1.00  0.00            
ATOM   1595  CG  PRO A 108     -32.608   7.215  65.309  1.00  0.00           C
ATOM   1596  HG1 PRO A 108     -33.085   6.657  65.988  1.00  0.00            
ATOM   1597  HG2 PRO A 108     -31.705   7.466  65.658  1.00  0.00            
ATOM   1598  CB  PRO A 108     -32.473   6.463  64.028  1.00  0.00           C
ATOM   1599  HB1 PRO A 108     -33.270   5.875  63.886  1.00  0.00            
ATOM   1600  HB2 PRO A 108     -31.644   5.904  64.041  1.00  0.00            
ATOM   1601  CA  PRO A 108     -32.390   7.552  62.954  1.00  0.00           C
ATOM   1602  HA  PRO A 108     -31.453   7.796  62.704  1.00  0.00            
ATOM   1603  C   PRO A 108     -33.081   7.125  61.668  1.00  0.00           C
ATOM   1604  O   PRO A 108     -34.310   7.098  61.581  1.00  0.00           O
ATOM   1605  N   GLY A 109     -32.275   6.796  60.660  1.00  0.00           N
ATOM   1606  H   GLY A 109     -31.286   6.805  60.811  1.00  0.00            
ATOM   1607  CA  GLY A 109     -32.777   6.427  59.358  1.00  0.00           C
ATOM   1608  HA1 GLY A 109     -33.684   6.029  59.495  1.00  0.00            
ATOM   1609  HA2 GLY A 109     -32.160   5.731  58.992  1.00  0.00            
ATOM   1610  C   GLY A 109     -32.878   7.570  58.373  1.00  0.00           C
ATOM   1611  O   GLY A 109     -32.953   7.324  57.162  1.00  0.00           O
ATOM   1612  N   GLN A 110     -32.882   8.810  58.855  1.00  0.00           N
ATOM   1613  H   GLN A 110     -32.867   8.944  59.846  1.00  0.00            
ATOM   1614  CA  GLN A 110     -32.908   9.973  57.989  1.00  0.00           C
ATOM   1615  HA  GLN A 110     -33.482   9.719  57.210  1.00  0.00            
ATOM   1616  CB  GLN A 110     -33.520  11.168  58.719  1.00  0.00           C
ATOM   1617  HB1 GLN A 110     -33.344  11.993  58.182  1.00  0.00            
ATOM   1618  HB2 GLN A 110     -33.081  11.253  59.614  1.00  0.00            
ATOM   1619  CG  GLN A 110     -35.019  11.049  58.933  1.00  0.00           C
ATOM   1620  HG1 GLN A 110     -35.371  11.929  59.252  1.00  0.00            
ATOM   1621  HG2 GLN A 110     -35.192  10.350  59.627  1.00  0.00            
ATOM   1622  CD  GLN A 110     -35.751  10.665  57.665  1.00  0.00           C
ATOM   1623  OE1 GLN A 110     -36.233   9.538  57.526  1.00  0.00           O
ATOM   1624  NE2 GLN A 110     -35.833  11.600  56.724  1.00  0.00           N
ATOM   1625 1HE2 GLN A 110     -35.423  12.499  56.876  1.00  0.00            
ATOM   1626 2HE2 GLN A 110     -36.305  11.404  55.864  1.00  0.00            
ATOM   1627  C   GLN A 110     -31.499  10.306  57.510  1.00  0.00           C
ATOM   1628  O   GLN A 110     -30.497   9.909  58.113  1.00  0.00           O
ATOM   1629  N   THR A 111     -31.429  11.040  56.404  1.00  0.00           N
ATOM   1630  H   THR A 111     -32.274  11.386  55.997  1.00  0.00            
ATOM   1631  CA  THR A 111     -30.160  11.354  55.769  1.00  0.00           C
ATOM   1632  HA  THR A 111     -29.475  10.869  56.313  1.00  0.00            
ATOM   1633  CB  THR A 111     -30.127  10.857  54.318  1.00  0.00           C
ATOM   1634  HB  THR A 111     -29.313  11.192  53.843  1.00  0.00            
ATOM   1635  CG2 THR A 111     -30.168   9.338  54.279  1.00  0.00           C
ATOM   1636 1HG2 THR A 111     -30.146   9.028  53.328  1.00  0.00            
ATOM   1637 2HG2 THR A 111     -29.377   8.971  54.768  1.00  0.00            
ATOM   1638 3HG2 THR A 111     -31.008   9.016  54.715  1.00  0.00            
ATOM   1639  OG1 THR A 111     -31.250  11.387  53.604  1.00  0.00           O
ATOM   1640  HG1 THR A 111     -31.227  11.062  52.658  1.00  0.00            
ATOM   1641  C   THR A 111     -29.897  12.853  55.813  1.00  0.00           C
ATOM   1642  O   THR A 111     -30.767  13.658  56.158  1.00  0.00           O
ATOM   1643  N   PHE A 112     -28.667  13.215  55.463  1.00  0.00           N
ATOM   1644  H   PHE A 112     -28.006  12.502  55.231  1.00  0.00            
ATOM   1645  CA  PHE A 112     -28.243  14.605  55.404  1.00  0.00           C
ATOM   1646  HA  PHE A 112     -28.948  15.091  54.887  1.00  0.00            
ATOM   1647  CB  PHE A 112     -28.145  15.240  56.798  1.00  0.00           C
ATOM   1648  HB1 PHE A 112     -29.056  15.250  57.211  1.00  0.00            
ATOM   1649  HB2 PHE A 112     -27.812  16.178  56.701  1.00  0.00            
ATOM   1650  CG  PHE A 112     -27.219  14.517  57.740  1.00  0.00           C
ATOM   1651  CD1 PHE A 112     -27.654  13.409  58.448  1.00  0.00           C
ATOM   1653  CE1 PHE A 112     -26.806  12.744  59.317  1.00  0.00           C
ATOM   1654  HE1 PHE A 112     -27.132  11.943  59.820  1.00  0.00            
ATOM   1655  CZ  PHE A 112     -25.510  13.187  59.489  1.00  0.00           C
ATOM   1656  HZ  PHE A 112     -24.895  12.708  60.115  1.00  0.00            
ATOM   1657  CE2 PHE A 112     -25.066  14.294  58.793  1.00  0.00           C
ATOM   1658  HE2 PHE A 112     -24.129  14.620  58.917  1.00  0.00            
ATOM   1659  CD2 PHE A 112     -25.918  14.953  57.924  1.00  0.00           C
ATOM   1660  HD2 PHE A 112     -25.590  15.754  57.423  1.00  0.00            
ATOM   1661  C   PHE A 112     -26.901  14.659  54.696  1.00  0.00           C
ATOM   1662  O   PHE A 112     -26.200  13.651  54.578  1.00  0.00           O
ATOM   1663  N   SER A 113     -26.559  15.847  54.217  1.00  0.00           N
ATOM   1664  H   SER A 113     -27.195  16.613  54.314  1.00  0.00            
ATOM   1665  CA  SER A 113     -25.285  16.064  53.556  1.00  0.00           C
ATOM   1666  HA  SER A 113     -24.992  15.166  53.229  1.00  0.00            
ATOM   1667  CB  SER A 113     -25.442  17.018  52.372  1.00  0.00           C
ATOM   1668  HB1 SER A 113     -24.637  16.985  51.780  1.00  0.00            
ATOM   1669  HB2 SER A 113     -25.585  17.956  52.688  1.00  0.00            
ATOM   1670  OG  SER A 113     -26.565  16.651  51.591  1.00  0.00           O
ATOM   1671  HG  SER A 113     -26.656  17.282  50.821  1.00  0.00            
ATOM   1672  C   SER A 113     -24.274  16.615  54.548  1.00  0.00           C
ATOM   1673  O   SER A 113     -24.628  17.350  55.472  1.00  0.00           O
ATOM   1674  N   VAL A 114     -23.016  16.245  54.353  1.00  0.00           N
ATOM   1675  H   VAL A 114     -22.804  15.671  53.562  1.00  0.00            
ATOM   1676  CA  VAL A 114     -21.931  16.637  55.238  1.00  0.00           C
ATOM   1677  HA  VAL A 114     -22.345  17.175  55.972  1.00  0.00            
ATOM   1678  CB  VAL A 114     -21.229  15.416  55.861  1.00  0.00           C
ATOM   1679  HB  VAL A 114     -21.006  14.754  55.145  1.00  0.00            
ATOM   1680  CG1 VAL A 114     -19.929  15.843  56.527  1.00  0.00           C
ATOM   1681 1HG1 VAL A 114     -19.482  15.044  56.928  1.00  0.00            
ATOM   1682 2HG1 VAL A 114     -19.325  16.256  55.845  1.00  0.00            
ATOM   1683 3HG1 VAL A 114     -20.126  16.510  57.246  1.00  0.00            
ATOM   1684  CG2 VAL A 114     -22.150  14.729  56.857  1.00  0.00           C
ATOM   1685 1HG2 VAL A 114     -21.682  13.939  57.253  1.00  0.00            
ATOM   1686 2HG2 VAL A 114     -22.394  15.371  57.584  1.00  0.00            
ATOM   1687 3HG2 VAL A 114     -22.980  14.425  56.389  1.00  0.00            
ATOM   1688  C   VAL A 114     -20.948  17.469  54.435  1.00  0.00           C
ATOM   1689  O   VAL A 114     -20.473  17.033  53.381  1.00  0.00           O
ATOM   1690  N   LEU A 115     -20.653  18.665  54.925  1.00  0.00           N
ATOM   1691  H   LEU A 115     -21.163  19.002  55.716  1.00  0.00            
ATOM   1692  CA  LEU A 115     -19.610  19.505  54.350  1.00  0.00           C
ATOM   1693  HA  LEU A 115     -19.418  19.189  53.421  1.00  0.00            
ATOM   1694  CB  LEU A 115     -20.073  20.955  54.248  1.00  0.00           C
ATOM   1695  HB1 LEU A 115     -20.352  21.263  55.158  1.00  0.00            
ATOM   1696  HB2 LEU A 115     -20.856  20.994  53.628  1.00  0.00            
ATOM   1697  CG  LEU A 115     -19.000  21.904  53.728  1.00  0.00           C
ATOM   1698  HG  LEU A 115     -18.201  21.860  54.327  1.00  0.00            
ATOM   1699  CD1 LEU A 115     -18.621  21.472  52.327  1.00  0.00           C
ATOM   1700 1HD1 LEU A 115     -17.916  22.084  51.968  1.00  0.00            
ATOM   1701 2HD1 LEU A 115     -18.269  20.536  52.350  1.00  0.00            
ATOM   1702 3HD1 LEU A 115     -19.427  21.510  51.737  1.00  0.00            
ATOM   1703  CD2 LEU A 115     -19.474  23.349  53.733  1.00  0.00           C
ATOM   1704 1HD2 LEU A 115     -18.746  23.940  53.386  1.00  0.00            
ATOM   1705 2HD2 LEU A 115     -20.281  23.437  53.149  1.00  0.00            
ATOM   1706 3HD2 LEU A 115     -19.707  23.620  54.667  1.00  0.00            
ATOM   1707  C   LEU A 115     -18.388  19.361  55.248  1.00  0.00           C
ATOM   1708  O   LEU A 115     -18.314  19.981  56.311  1.00  0.00           O
ATOM   1709  N   ALA A 116     -17.441  18.523  54.837  1.00  0.00           N
ATOM   1710  H   ALA A 116     -17.563  18.028  53.977  1.00  0.00            
ATOM   1711  CA  ALA A 116     -16.229  18.313  55.618  1.00  0.00           C
ATOM   1712  HA  ALA A 116     -16.513  18.247  56.575  1.00  0.00            
ATOM   1713  CB  ALA A 116     -15.542  17.011  55.213  1.00  0.00           C
ATOM   1714  HB1 ALA A 116     -14.714  16.887  55.760  1.00  0.00            
ATOM   1715  HB2 ALA A 116     -16.164  16.243  55.370  1.00  0.00            
ATOM   1716  HB3 ALA A 116     -15.298  17.050  54.244  1.00  0.00            
ATOM   1717  C   ALA A 116     -15.295  19.500  55.424  1.00  0.00           C
ATOM   1718  O   ALA A 116     -14.887  19.797  54.296  1.00  0.00           O
ATOM   1719  N   CYS A 117     -14.965  20.180  56.518  1.00  0.00           N
ATOM   1720  H   CYS A 117     -15.312  19.865  57.401  1.00  0.00            
ATOM   1721  CA  CYS A 117     -14.121  21.363  56.482  1.00  0.00           C
ATOM   1722  HA  CYS A 117     -13.874  21.465  55.518  1.00  0.00            
ATOM   1723  CB  CYS A 117     -14.871  22.605  56.974  1.00  0.00           C
ATOM   1724  HB1 CYS A 117     -14.279  23.370  56.721  1.00  0.00            
ATOM   1725  HB2 CYS A 117     -14.884  22.509  57.969  1.00  0.00            
ATOM   1726  SG  CYS A 117     -16.526  22.802  56.307  1.00  0.00           S
ATOM   1727  HG  CYS A 117     -16.939  23.633  56.680  1.00  0.00            
ATOM   1728  C   CYS A 117     -12.881  21.158  57.338  1.00  0.00           C
ATOM   1729  O   CYS A 117     -12.887  20.389  58.304  1.00  0.00           O
ATOM   1730  N   TYR A 118     -11.818  21.871  56.976  1.00  0.00           N
ATOM   1731  H   TYR A 118     -11.880  22.441  56.157  1.00  0.00            
ATOM   1732  CA  TYR A 118     -10.567  21.857  57.722  1.00  0.00           C
ATOM   1733  HA  TYR A 118     -10.769  21.521  58.642  1.00  0.00            
ATOM   1734  CB  TYR A 118      -9.552  20.910  57.078  1.00  0.00           C
ATOM   1735  HB1 TYR A 118      -8.686  20.981  57.572  1.00  0.00            
ATOM   1736  HB2 TYR A 118      -9.416  21.183  56.126  1.00  0.00            
ATOM   1737  CG  TYR A 118      -9.992  19.464  57.099  1.00  0.00           C
ATOM   1738  CD1 TYR A 118     -10.776  18.939  56.075  1.00  0.00           C
ATOM   1740  CE1 TYR A 118     -11.190  17.621  56.094  1.00  0.00           C
ATOM   1741  HE1 TYR A 118     -11.753  17.259  55.351  1.00  0.00            
ATOM   1742  CZ  TYR A 118     -10.821  16.808  57.146  1.00  0.00           C
ATOM   1743  OH  TYR A 118     -11.228  15.495  57.171  1.00  0.00           O
ATOM   1744  HH  TYR A 118     -10.876  15.053  57.996  1.00  0.00            
ATOM   1745  CE2 TYR A 118     -10.045  17.305  58.176  1.00  0.00           C
ATOM   1746  HE2 TYR A 118      -9.779  16.712  58.936  1.00  0.00            
ATOM   1747  CD2 TYR A 118      -9.638  18.627  58.149  1.00  0.00           C
ATOM   1748  HD2 TYR A 118      -9.080  18.985  58.897  1.00  0.00            
ATOM   1749  C   TYR A 118     -10.037  23.279  57.771  1.00  0.00           C
ATOM   1750  O   TYR A 118      -9.846  23.903  56.723  1.00  0.00           O
ATOM   1751  N   ASN A 119      -9.826  23.792  58.986  1.00  0.00           N
ATOM   1752  H   ASN A 119      -9.997  23.215  59.785  1.00  0.00            
ATOM   1753  CA  ASN A 119      -9.355  25.162  59.200  1.00  0.00           C
ATOM   1754  HA  ASN A 119      -9.371  25.287  60.192  1.00  0.00            
ATOM   1755  CB  ASN A 119      -7.922  25.340  58.691  1.00  0.00           C
ATOM   1756  HB1 ASN A 119      -7.667  26.303  58.774  1.00  0.00            
ATOM   1757  HB2 ASN A 119      -7.884  25.067  57.730  1.00  0.00            
ATOM   1758  CG  ASN A 119      -6.919  24.506  59.470  1.00  0.00           C
ATOM   1759  OD1 ASN A 119      -6.615  23.374  59.098  1.00  0.00           O
ATOM   1760  ND2 ASN A 119      -6.404  25.065  60.559  1.00  0.00           N
ATOM   1761 1HD2 ASN A 119      -6.682  25.988  60.826  1.00  0.00            
ATOM   1762 2HD2 ASN A 119      -5.739  24.563  61.112  1.00  0.00            
ATOM   1763  C   ASN A 119     -10.295  26.182  58.557  1.00  0.00           C
ATOM   1764  O   ASN A 119      -9.859  27.143  57.921  1.00  0.00           O
ATOM   1765  N   GLY A 120     -11.600  25.969  58.728  1.00  0.00           N
ATOM   1766  H   GLY A 120     -11.896  25.166  59.245  1.00  0.00            
ATOM   1767  CA  GLY A 120     -12.603  26.864  58.189  1.00  0.00           C
ATOM   1768  HA1 GLY A 120     -12.336  27.791  58.451  1.00  0.00            
ATOM   1769  HA2 GLY A 120     -13.469  26.629  58.630  1.00  0.00            
ATOM   1770  C   GLY A 120     -12.787  26.813  56.689  1.00  0.00           C
ATOM   1771  O   GLY A 120     -13.568  27.609  56.153  1.00  0.00           O
ATOM   1772  N   SER A 121     -12.104  25.906  55.994  1.00  0.00           N
ATOM   1773  H   SER A 121     -11.530  25.254  56.489  1.00  0.00            
ATOM   1774  CA  SER A 121     -12.161  25.827  54.540  1.00  0.00           C
ATOM   1775  HA  SER A 121     -12.731  26.593  54.242  1.00  0.00            
ATOM   1776  CB  SER A 121     -10.762  25.964  53.938  1.00  0.00           C
ATOM   1777  HB1 SER A 121     -10.334  25.067  53.830  1.00  0.00            
ATOM   1778  HB2 SER A 121     -10.184  26.542  54.514  1.00  0.00            
ATOM   1779  OG  SER A 121     -10.820  26.564  52.658  1.00  0.00           O
ATOM   1780  HG  SER A 121      -9.896  26.643  52.285  1.00  0.00            
ATOM   1781  C   SER A 121     -12.798  24.511  54.116  1.00  0.00           C
ATOM   1782  O   SER A 121     -12.239  23.435  54.397  1.00  0.00           O
ATOM   1783  N   PRO A 122     -13.954  24.538  53.456  1.00  0.00           N
ATOM   1784  CD  PRO A 122     -14.800  25.713  53.193  1.00  0.00           C
ATOM   1786  HD2 PRO A 122     -14.797  26.335  53.976  1.00  0.00            
ATOM   1787  CG  PRO A 122     -16.153  25.109  52.981  1.00  0.00           C
ATOM   1788  HG1 PRO A 122     -16.690  25.671  52.352  1.00  0.00            
ATOM   1789  HG2 PRO A 122     -16.638  25.027  53.852  1.00  0.00            
ATOM   1790  CB  PRO A 122     -15.902  23.753  52.390  1.00  0.00           C
ATOM   1791  HB1 PRO A 122     -15.830  23.819  51.395  1.00  0.00            
ATOM   1792  HB2 PRO A 122     -16.646  23.130  52.630  1.00  0.00            
ATOM   1793  CA  PRO A 122     -14.577  23.288  53.006  1.00  0.00           C
ATOM   1794  HA  PRO A 122     -14.684  22.649  53.768  1.00  0.00            
ATOM   1795  C   PRO A 122     -13.709  22.569  51.985  1.00  0.00           C
ATOM   1796  O   PRO A 122     -13.105  23.188  51.106  1.00  0.00           O
ATOM   1797  N   SER A 123     -13.651  21.242  52.109  1.00  0.00           N
ATOM   1798  H   SER A 123     -14.167  20.799  52.842  1.00  0.00            
ATOM   1799  CA  SER A 123     -12.859  20.423  51.208  1.00  0.00           C
ATOM   1800  HA  SER A 123     -12.566  21.087  50.520  1.00  0.00            
ATOM   1801  CB  SER A 123     -11.682  19.781  51.958  1.00  0.00           C
ATOM   1802  HB1 SER A 123     -11.351  20.385  52.683  1.00  0.00            
ATOM   1803  HB2 SER A 123     -10.932  19.572  51.330  1.00  0.00            
ATOM   1804  OG  SER A 123     -12.076  18.565  52.567  1.00  0.00           O
ATOM   1805  HG  SER A 123     -11.296  18.165  53.049  1.00  0.00            
ATOM   1806  C   SER A 123     -13.650  19.326  50.511  1.00  0.00           C
ATOM   1807  O   SER A 123     -13.154  18.770  49.525  1.00  0.00           O
ATOM   1808  N   GLY A 124     -14.850  18.996  50.981  1.00  0.00           N
ATOM   1809  H   GLY A 124     -15.216  19.472  51.781  1.00  0.00            
ATOM   1810  CA  GLY A 124     -15.634  17.953  50.346  1.00  0.00           C
ATOM   1811  HA1 GLY A 124     -15.179  17.078  50.511  1.00  0.00            
ATOM   1812  HA2 GLY A 124     -15.658  18.136  49.363  1.00  0.00            
ATOM   1813  C   GLY A 124     -17.041  17.912  50.895  1.00  0.00           C
ATOM   1814  O   GLY A 124     -17.314  18.396  51.999  1.00  0.00           O
ATOM   1815  N   VAL A 125     -17.937  17.323  50.105  1.00  0.00           N
ATOM   1816  H   VAL A 125     -17.642  16.972  49.216  1.00  0.00            
ATOM   1817  CA  VAL A 125     -19.334  17.173  50.495  1.00  0.00           C
ATOM   1818  HA  VAL A 125     -19.360  17.283  51.489  1.00  0.00            
ATOM   1819  CB  VAL A 125     -20.226  18.266  49.861  1.00  0.00           C
ATOM   1820  HB  VAL A 125     -19.887  19.165  50.139  1.00  0.00            
ATOM   1821  CG1 VAL A 125     -20.157  18.216  48.349  1.00  0.00           C
ATOM   1822 1HG1 VAL A 125     -20.741  18.931  47.965  1.00  0.00            
ATOM   1823 2HG1 VAL A 125     -19.213  18.362  48.053  1.00  0.00            
ATOM   1824 3HG1 VAL A 125     -20.471  17.322  48.030  1.00  0.00            
ATOM   1825  CG2 VAL A 125     -21.666  18.140  50.346  1.00  0.00           C
ATOM   1826 1HG2 VAL A 125     -22.224  18.855  49.924  1.00  0.00            
ATOM   1827 2HG2 VAL A 125     -22.026  17.243  50.091  1.00  0.00            
ATOM   1828 3HG2 VAL A 125     -21.693  18.240  51.341  1.00  0.00            
ATOM   1829  C   VAL A 125     -19.802  15.774  50.114  1.00  0.00           C
ATOM   1830  O   VAL A 125     -19.454  15.257  49.047  1.00  0.00           O
ATOM   1831  N   TYR A 126     -20.569  15.150  51.005  1.00  0.00           N
ATOM   1832  H   TYR A 126     -20.793  15.612  51.863  1.00  0.00            
ATOM   1833  CA  TYR A 126     -21.091  13.813  50.763  1.00  0.00           C
ATOM   1834  HA  TYR A 126     -21.318  13.775  49.790  1.00  0.00            
ATOM   1835  CB  TYR A 126     -20.043  12.731  51.064  1.00  0.00           C
ATOM   1836  HB1 TYR A 126     -19.275  12.846  50.435  1.00  0.00            
ATOM   1837  HB2 TYR A 126     -20.460  11.833  50.921  1.00  0.00            
ATOM   1838  CG  TYR A 126     -19.502  12.777  52.479  1.00  0.00           C
ATOM   1839  CD1 TYR A 126     -20.126  12.084  53.507  1.00  0.00           C
ATOM   1841  CE1 TYR A 126     -19.636  12.128  54.802  1.00  0.00           C
ATOM   1842  HE1 TYR A 126     -20.097  11.623  55.532  1.00  0.00            
ATOM   1843  CZ  TYR A 126     -18.509  12.872  55.078  1.00  0.00           C
ATOM   1844  OH  TYR A 126     -18.021  12.921  56.362  1.00  0.00           O
ATOM   1845  HH  TYR A 126     -17.206  13.500  56.387  1.00  0.00            
ATOM   1846  CE2 TYR A 126     -17.870  13.568  54.075  1.00  0.00           C
ATOM   1847  HE2 TYR A 126     -17.051  14.105  54.278  1.00  0.00            
ATOM   1848  CD2 TYR A 126     -18.368  13.519  52.785  1.00  0.00           C
ATOM   1849  HD2 TYR A 126     -17.903  14.027  52.060  1.00  0.00            
ATOM   1850  C   TYR A 126     -22.335  13.612  51.615  1.00  0.00           C
ATOM   1851  O   TYR A 126     -22.575  14.342  52.581  1.00  0.00           O
ATOM   1852  N   GLN A 127     -23.115  12.602  51.244  1.00  0.00           N
ATOM   1853  H   GLN A 127     -22.839  12.046  50.460  1.00  0.00            
ATOM   1854  CA  GLN A 127     -24.355  12.272  51.931  1.00  0.00           C
ATOM   1855  HA  GLN A 127     -24.687  13.131  52.320  1.00  0.00            
ATOM   1856  CB  GLN A 127     -25.371  11.706  50.936  1.00  0.00           C
ATOM   1857  HB1 GLN A 127     -25.079  10.786  50.676  1.00  0.00            
ATOM   1858  HB2 GLN A 127     -25.381  12.294  50.127  1.00  0.00            
ATOM   1859  CG  GLN A 127     -26.790  11.614  51.464  1.00  0.00           C
ATOM   1860  HG1 GLN A 127     -26.756  11.371  52.433  1.00  0.00            
ATOM   1861  HG2 GLN A 127     -27.274  10.900  50.958  1.00  0.00            
ATOM   1862  CD  GLN A 127     -27.556  12.913  51.318  1.00  0.00           C
ATOM   1863  OE1 GLN A 127     -26.968  13.994  51.261  1.00  0.00           O
ATOM   1864  NE2 GLN A 127     -28.879  12.813  51.260  1.00  0.00           N
ATOM   1865 1HE2 GLN A 127     -29.315  11.915  51.313  1.00  0.00            
ATOM   1866 2HE2 GLN A 127     -29.439  13.636  51.164  1.00  0.00            
ATOM   1867  C   GLN A 127     -24.100  11.267  53.051  1.00  0.00           C
ATOM   1868  O   GLN A 127     -23.265  10.368  52.919  1.00  0.00           O
ATOM   1869  N   CYS A 128     -24.833  11.428  54.153  1.00  0.00           N
ATOM   1870  H   CYS A 128     -25.500  12.172  54.174  1.00  0.00            
ATOM   1871  CA  CYS A 128     -24.711  10.575  55.327  1.00  0.00           C
ATOM   1872  HA  CYS A 128     -24.226   9.760  55.008  1.00  0.00            
ATOM   1873  CB  CYS A 128     -23.911  11.256  56.445  1.00  0.00           C
ATOM   1874  HB1 CYS A 128     -24.409  11.029  57.282  1.00  0.00            
ATOM   1875  HB2 CYS A 128     -24.003  12.234  56.257  1.00  0.00            
ATOM   1876  SG  CYS A 128     -22.187  10.763  56.548  1.00  0.00           S
ATOM   1877  HG  CYS A 128     -21.745  11.253  57.299  1.00  0.00            
ATOM   1878  C   CYS A 128     -26.097  10.231  55.849  1.00  0.00           C
ATOM   1879  O   CYS A 128     -27.051  10.990  55.664  1.00  0.00           O
ATOM   1880  N   ALA A 129     -26.199   9.087  56.519  1.00  0.00           N
ATOM   1881  H   ALA A 129     -25.399   8.490  56.576  1.00  0.00            
ATOM   1882  CA  ALA A 129     -27.431   8.672  57.172  1.00  0.00           C
ATOM   1883  HA  ALA A 129     -28.077   9.421  57.022  1.00  0.00            
ATOM   1884  CB  ALA A 129     -27.987   7.386  56.556  1.00  0.00           C
ATOM   1885  HB1 ALA A 129     -28.831   7.129  57.026  1.00  0.00            
ATOM   1886  HB2 ALA A 129     -28.178   7.537  55.586  1.00  0.00            
ATOM   1887  HB3 ALA A 129     -27.315   6.652  56.653  1.00  0.00            
ATOM   1888  C   ALA A 129     -27.177   8.465  58.657  1.00  0.00           C
ATOM   1889  O   ALA A 129     -26.150   7.902  59.050  1.00  0.00           O
ATOM   1890  N   MET A 130     -28.111   8.929  59.481  1.00  0.00           N
ATOM   1891  H   MET A 130     -28.867   9.473  59.117  1.00  0.00            
ATOM   1892  CA  MET A 130     -28.044   8.652  60.910  1.00  0.00           C
ATOM   1893  HA  MET A 130     -27.101   8.814  61.201  1.00  0.00            
ATOM   1894  CB  MET A 130     -28.973   9.592  61.671  1.00  0.00           C
ATOM   1895  HB1 MET A 130     -29.903   9.438  61.338  1.00  0.00            
ATOM   1896  HB2 MET A 130     -28.696  10.530  61.463  1.00  0.00            
ATOM   1897  CG  MET A 130     -28.984   9.430  63.194  1.00  0.00           C
ATOM   1898  HG1 MET A 130     -29.202   8.464  63.335  1.00  0.00            
ATOM   1899  HG2 MET A 130     -29.754   9.993  63.494  1.00  0.00            
ATOM   1900  SD  MET A 130     -27.452   9.897  64.028  1.00  0.00           S
ATOM   1901  CE  MET A 130     -27.142  11.530  63.378  1.00  0.00           C
ATOM   1902  HE1 MET A 130     -26.301  11.894  63.778  1.00  0.00            
ATOM   1903  HE2 MET A 130     -27.043  11.480  62.384  1.00  0.00            
ATOM   1904  HE3 MET A 130     -27.908  12.131  63.607  1.00  0.00            
ATOM   1905  C   MET A 130     -28.424   7.198  61.154  1.00  0.00           C
ATOM   1906  O   MET A 130     -29.547   6.782  60.849  1.00  0.00           O
ATOM   1907  N   ARG A 131     -27.485   6.421  61.686  1.00  0.00           N
ATOM   1908  H   ARG A 131     -26.589   6.809  61.903  1.00  0.00            
ATOM   1909  CA  ARG A 131     -27.741   5.021  61.955  1.00  0.00           C
ATOM   1910  HA  ARG A 131     -28.175   4.664  61.128  1.00  0.00            
ATOM   1911  CB  ARG A 131     -26.430   4.283  62.221  1.00  0.00           C
ATOM   1912  HB1 ARG A 131     -26.632   3.308  62.318  1.00  0.00            
ATOM   1913  HB2 ARG A 131     -26.042   4.629  63.075  1.00  0.00            
ATOM   1914  CG  ARG A 131     -25.384   4.443  61.128  1.00  0.00           C
ATOM   1915  HG1 ARG A 131     -24.571   3.916  61.376  1.00  0.00            
ATOM   1916  HG2 ARG A 131     -25.143   5.410  61.047  1.00  0.00            
ATOM   1917  CD  ARG A 131     -25.892   3.954  59.789  1.00  0.00           C
ATOM   1919  HD2 ARG A 131     -26.591   4.581  59.445  1.00  0.00            
ATOM   1920  NE  ARG A 131     -26.485   2.624  59.884  1.00  0.00           N
ATOM   1921  HE  ARG A 131     -26.439   2.152  60.764  1.00  0.00            
ATOM   1922  CZ  ARG A 131     -27.083   2.000  58.874  1.00  0.00           C
ATOM   1923  NH1 ARG A 131     -27.169   2.590  57.688  1.00  0.00           N
ATOM   1924 1HH1 ARG A 131     -26.784   3.503  57.555  1.00  0.00            
ATOM   1925 2HH1 ARG A 131     -27.619   2.121  56.928  1.00  0.00            
ATOM   1926  NH2 ARG A 131     -27.597   0.789  59.049  1.00  0.00           N
ATOM   1927 1HH2 ARG A 131     -27.535   0.344  59.942  1.00  0.00            
ATOM   1928 2HH2 ARG A 131     -28.046   0.322  58.288  1.00  0.00            
ATOM   1929  C   ARG A 131     -28.684   4.873  63.148  1.00  0.00           C
ATOM   1930  O   ARG A 131     -28.796   5.777  63.981  1.00  0.00           O
ATOM   1931  N   PRO A 132     -29.383   3.739  63.243  1.00  0.00           N
ATOM   1932  CD  PRO A 132     -29.539   2.696  62.214  1.00  0.00           C
ATOM   1934  HD2 PRO A 132     -29.667   3.107  61.311  1.00  0.00            
ATOM   1935  CG  PRO A 132     -30.769   1.957  62.657  1.00  0.00           C
ATOM   1936  HG1 PRO A 132     -30.704   0.990  62.409  1.00  0.00            
ATOM   1937  HG2 PRO A 132     -31.585   2.355  62.238  1.00  0.00            
ATOM   1938  CB  PRO A 132     -30.824   2.108  64.144  1.00  0.00           C
ATOM   1939  HB1 PRO A 132     -30.262   1.409  64.585  1.00  0.00            
ATOM   1940  HB2 PRO A 132     -31.767   2.029  64.466  1.00  0.00            
ATOM   1941  CA  PRO A 132     -30.265   3.513  64.401  1.00  0.00           C
ATOM   1942  HA  PRO A 132     -30.947   4.243  64.449  1.00  0.00            
ATOM   1943  C   PRO A 132     -29.558   3.590  65.743  1.00  0.00           C
ATOM   1944  O   PRO A 132     -30.225   3.831  66.757  1.00  0.00           O
ATOM   1945  N   ASN A 133     -28.240   3.387  65.795  1.00  0.00           N
ATOM   1946  H   ASN A 133     -27.756   3.118  64.962  1.00  0.00            
ATOM   1947  CA  ASN A 133     -27.486   3.546  67.031  1.00  0.00           C
ATOM   1948  HA  ASN A 133     -28.166   3.416  67.753  1.00  0.00            
ATOM   1949  CB  ASN A 133     -26.387   2.481  67.129  1.00  0.00           C
ATOM   1950  HB1 ASN A 133     -26.810   1.577  67.068  1.00  0.00            
ATOM   1951  HB2 ASN A 133     -25.927   2.575  68.012  1.00  0.00            
ATOM   1952  CG  ASN A 133     -25.342   2.596  66.030  1.00  0.00           C
ATOM   1953  OD1 ASN A 133     -25.357   3.525  65.221  1.00  0.00           O
ATOM   1954  ND2 ASN A 133     -24.423   1.638  65.998  1.00  0.00           N
ATOM   1955 1HD2 ASN A 133     -24.447   0.900  66.672  1.00  0.00            
ATOM   1956 2HD2 ASN A 133     -23.707   1.655  65.300  1.00  0.00            
ATOM   1957  C   ASN A 133     -26.898   4.949  67.179  1.00  0.00           C
ATOM   1958  O   ASN A 133     -25.977   5.147  67.981  1.00  0.00           O
ATOM   1959  N   PHE A 134     -27.401   5.913  66.405  1.00  0.00           N
ATOM   1960  H   PHE A 134     -28.063   5.652  65.702  1.00  0.00            
ATOM   1961  CA  PHE A 134     -27.045   7.327  66.520  1.00  0.00           C
ATOM   1962  HA  PHE A 134     -27.621   7.765  65.830  1.00  0.00            
ATOM   1963  CB  PHE A 134     -27.371   7.874  67.911  1.00  0.00           C
ATOM   1964  HB1 PHE A 134     -27.069   8.826  67.960  1.00  0.00            
ATOM   1965  HB2 PHE A 134     -26.879   7.332  68.592  1.00  0.00            
ATOM   1966  CG  PHE A 134     -28.834   7.834  68.257  1.00  0.00           C
ATOM   1967  CD1 PHE A 134     -29.705   8.784  67.747  1.00  0.00           C
ATOM   1969  CE1 PHE A 134     -31.051   8.756  68.067  1.00  0.00           C
ATOM   1970  HE1 PHE A 134     -31.670   9.446  67.692  1.00  0.00            
ATOM   1971  CZ  PHE A 134     -31.538   7.774  68.905  1.00  0.00           C
ATOM   1972  HZ  PHE A 134     -32.511   7.750  69.135  1.00  0.00            
ATOM   1973  CE2 PHE A 134     -30.679   6.823  69.426  1.00  0.00           C
ATOM   1974  HE2 PHE A 134     -31.029   6.113  70.037  1.00  0.00            
ATOM   1975  CD2 PHE A 134     -29.335   6.856  69.100  1.00  0.00           C
ATOM   1976  HD2 PHE A 134     -28.718   6.166  69.477  1.00  0.00            
ATOM   1977  C   PHE A 134     -25.581   7.600  66.180  1.00  0.00           C
ATOM   1978  O   PHE A 134     -24.987   8.550  66.695  1.00  0.00           O
ATOM   1979  N   THR A 135     -24.982   6.782  65.325  1.00  0.00           N
ATOM   1980  H   THR A 135     -25.440   5.930  65.073  1.00  0.00            
ATOM   1981  CA  THR A 135     -23.684   7.078  64.740  1.00  0.00           C
ATOM   1982  HA  THR A 135     -23.342   7.881  65.229  1.00  0.00            
ATOM   1983  CB  THR A 135     -22.706   5.912  64.927  1.00  0.00           C
ATOM   1984  HB  THR A 135     -21.818   6.127  64.520  1.00  0.00            
ATOM   1985  CG2 THR A 135     -22.535   5.585  66.400  1.00  0.00           C
ATOM   1986 1HG2 THR A 135     -21.895   4.823  66.500  1.00  0.00            
ATOM   1987 2HG2 THR A 135     -22.178   6.386  66.880  1.00  0.00            
ATOM   1988 3HG2 THR A 135     -23.420   5.330  66.790  1.00  0.00            
ATOM   1989  OG1 THR A 135     -23.201   4.758  64.237  1.00  0.00           O
ATOM   1990  HG1 THR A 135     -22.563   3.998  64.359  1.00  0.00            
ATOM   1991  C   THR A 135     -23.860   7.375  63.258  1.00  0.00           C
ATOM   1992  O   THR A 135     -24.919   7.133  62.673  1.00  0.00           O
ATOM   1993  N   ILE A 136     -22.809   7.913  62.647  1.00  0.00           N
ATOM   1994  H   ILE A 136     -22.023   8.204  63.193  1.00  0.00            
ATOM   1995  CA  ILE A 136     -22.775   8.088  61.202  1.00  0.00           C
ATOM   1996  HA  ILE A 136     -23.555   7.568  60.853  1.00  0.00            
ATOM   1997  CB  ILE A 136     -22.948   9.565  60.770  1.00  0.00           C
ATOM   1998  HB  ILE A 136     -22.974   9.606  59.771  1.00  0.00            
ATOM   1999  CG2 ILE A 136     -24.260  10.129  61.294  1.00  0.00           C
ATOM   2000 1HG2 ILE A 136     -24.352  11.082  61.005  1.00  0.00            
ATOM   2001 2HG2 ILE A 136     -25.022   9.594  60.929  1.00  0.00            
ATOM   2002 3HG2 ILE A 136     -24.268  10.082  62.293  1.00  0.00            
ATOM   2003  CG1 ILE A 136     -21.772  10.419  61.243  1.00  0.00           C
ATOM   2004 1HG1 ILE A 136     -20.921   9.945  61.016  1.00  0.00            
ATOM   2005 2HG1 ILE A 136     -21.837  10.532  62.235  1.00  0.00            
ATOM   2006  CD  ILE A 136     -21.733  11.795  60.610  1.00  0.00           C
ATOM   2008  HD2 ILE A 136     -21.657  11.703  59.617  1.00  0.00            
ATOM   2009  HD3 ILE A 136     -22.572  12.290  60.835  1.00  0.00            
ATOM   2010  C   ILE A 136     -21.463   7.523  60.683  1.00  0.00           C
ATOM   2011  O   ILE A 136     -20.446   7.513  61.384  1.00  0.00           O
ATOM   2012  N   LYS A 137     -21.500   7.022  59.452  1.00  0.00           N
ATOM   2013  H   LYS A 137     -22.373   7.011  58.965  1.00  0.00            
ATOM   2014  CA  LYS A 137     -20.318   6.487  58.781  1.00  0.00           C
ATOM   2015  HA  LYS A 137     -19.626   6.266  59.468  1.00  0.00            
ATOM   2016  CB  LYS A 137     -20.638   5.186  58.052  1.00  0.00           C
ATOM   2017  HB1 LYS A 137     -19.980   5.072  57.308  1.00  0.00            
ATOM   2018  HB2 LYS A 137     -21.561   5.256  57.673  1.00  0.00            
ATOM   2019  CG  LYS A 137     -20.577   3.948  58.941  1.00  0.00           C
ATOM   2020  HG1 LYS A 137     -20.456   4.235  59.891  1.00  0.00            
ATOM   2021  HG2 LYS A 137     -19.800   3.384  58.662  1.00  0.00            
ATOM   2022  CD  LYS A 137     -21.850   3.122  58.833  1.00  0.00           C
ATOM   2024  HD2 LYS A 137     -22.574   3.571  59.357  1.00  0.00            
ATOM   2025  CE  LYS A 137     -21.649   1.713  59.373  1.00  0.00           C
ATOM   2026  HE1 LYS A 137     -21.600   1.744  60.371  1.00  0.00            
ATOM   2027  HE2 LYS A 137     -20.798   1.336  59.009  1.00  0.00            
ATOM   2028  NZ  LYS A 137     -22.771   0.813  58.982  1.00  0.00           N
ATOM   2029  HZ1 LYS A 137     -22.609  -0.102  59.351  1.00  0.00            
ATOM   2030  HZ2 LYS A 137     -23.630   1.173  59.347  1.00  0.00            
ATOM   2031  HZ3 LYS A 137     -22.828   0.765  57.985  1.00  0.00            
ATOM   2032  C   LYS A 137     -19.827   7.576  57.835  1.00  0.00           C
ATOM   2033  O   LYS A 137     -20.207   7.633  56.666  1.00  0.00           O
ATOM   2034  N   GLY A 138     -18.983   8.463  58.361  1.00  0.00           N
ATOM   2035  H   GLY A 138     -18.691   8.343  59.310  1.00  0.00            
ATOM   2036  CA  GLY A 138     -18.476   9.584  57.621  1.00  0.00           C
ATOM   2037  HA1 GLY A 138     -18.594  10.398  58.190  1.00  0.00            
ATOM   2038  HA2 GLY A 138     -19.030   9.673  56.793  1.00  0.00            
ATOM   2039  C   GLY A 138     -17.019   9.428  57.247  1.00  0.00           C
ATOM   2040  O   GLY A 138     -16.445   8.331  57.287  1.00  0.00           O
ATOM   2041  N   SER A 139     -16.412  10.546  56.860  1.00  0.00           N
ATOM   2042  H   SER A 139     -16.954  11.382  56.780  1.00  0.00            
ATOM   2043  CA  SER A 139     -14.986  10.604  56.547  1.00  0.00           C
ATOM   2044  HA  SER A 139     -14.541   9.793  56.927  1.00  0.00            
ATOM   2045  CB  SER A 139     -14.741  10.570  55.044  1.00  0.00           C
ATOM   2046  HB1 SER A 139     -15.427  11.117  54.563  1.00  0.00            
ATOM   2047  HB2 SER A 139     -14.767   9.630  54.705  1.00  0.00            
ATOM   2048  OG  SER A 139     -13.470  11.103  54.723  1.00  0.00           O
ATOM   2049  HG  SER A 139     -13.335  11.069  53.733  1.00  0.00            
ATOM   2050  C   SER A 139     -14.458  11.887  57.179  1.00  0.00           C
ATOM   2051  O   SER A 139     -14.681  12.982  56.652  1.00  0.00           O
ATOM   2052  N   PHE A 140     -13.773  11.746  58.312  1.00  0.00           N
ATOM   2053  H   PHE A 140     -13.548  10.822  58.623  1.00  0.00            
ATOM   2054  CA  PHE A 140     -13.336  12.878  59.119  1.00  0.00           C
ATOM   2055  HA  PHE A 140     -13.376  13.673  58.514  1.00  0.00            
ATOM   2056  CB  PHE A 140     -14.261  13.089  60.323  1.00  0.00           C
ATOM   2057  HB1 PHE A 140     -13.857  13.782  60.920  1.00  0.00            
ATOM   2058  HB2 PHE A 140     -14.342  12.226  60.821  1.00  0.00            
ATOM   2059  CG  PHE A 140     -15.648  13.544  59.961  1.00  0.00           C
ATOM   2060  CD1 PHE A 140     -15.868  14.818  59.460  1.00  0.00           C
ATOM   2062  CE1 PHE A 140     -17.146  15.242  59.139  1.00  0.00           C
ATOM   2063  HE1 PHE A 140     -17.292  16.162  58.775  1.00  0.00            
ATOM   2064  CZ  PHE A 140     -18.219  14.392  59.323  1.00  0.00           C
ATOM   2065  HZ  PHE A 140     -19.144  14.697  59.097  1.00  0.00            
ATOM   2066  CE2 PHE A 140     -18.012  13.118  59.820  1.00  0.00           C
ATOM   2067  HE2 PHE A 140     -18.786  12.498  59.947  1.00  0.00            
ATOM   2068  CD2 PHE A 140     -16.734  12.703  60.141  1.00  0.00           C
ATOM   2069  HD2 PHE A 140     -16.591  11.784  60.508  1.00  0.00            
ATOM   2070  C   PHE A 140     -11.916  12.639  59.604  1.00  0.00           C
ATOM   2071  O   PHE A 140     -11.612  11.568  60.138  1.00  0.00           O
ATOM   2072  N   LEU A 141     -11.059  13.637  59.428  1.00  0.00           N
ATOM   2073  H   LEU A 141     -11.376  14.449  58.938  1.00  0.00            
ATOM   2074  CA  LEU A 141      -9.685  13.619  59.906  1.00  0.00           C
ATOM   2075  HA  LEU A 141      -9.510  12.689  60.229  1.00  0.00            
ATOM   2076  CB  LEU A 141      -8.716  13.949  58.770  1.00  0.00           C
ATOM   2077  HB1 LEU A 141      -7.787  13.846  59.125  1.00  0.00            
ATOM   2078  HB2 LEU A 141      -8.869  14.902  58.508  1.00  0.00            
ATOM   2079  CG  LEU A 141      -8.826  13.098  57.505  1.00  0.00           C
ATOM   2080  HG  LEU A 141      -9.759  13.160  57.151  1.00  0.00            
ATOM   2081  CD1 LEU A 141      -7.880  13.616  56.435  1.00  0.00           C
ATOM   2082 1HD1 LEU A 141      -7.963  13.050  55.615  1.00  0.00            
ATOM   2083 2HD1 LEU A 141      -8.115  14.562  56.212  1.00  0.00            
ATOM   2084 3HD1 LEU A 141      -6.940  13.576  56.774  1.00  0.00            
ATOM   2085  CD2 LEU A 141      -8.536  11.639  57.821  1.00  0.00           C
ATOM   2086 1HD2 LEU A 141      -8.612  11.095  56.985  1.00  0.00            
ATOM   2087 2HD2 LEU A 141      -7.610  11.556  58.190  1.00  0.00            
ATOM   2088 3HD2 LEU A 141      -9.195  11.307  58.496  1.00  0.00            
ATOM   2089  C   LEU A 141      -9.531  14.609  61.056  1.00  0.00           C
ATOM   2090  O   LEU A 141     -10.486  15.276  61.466  1.00  0.00           O
ATOM   2091  N   ASN A 142      -8.309  14.698  61.578  1.00  0.00           N
ATOM   2092  H   ASN A 142      -7.593  14.071  61.271  1.00  0.00            
ATOM   2093  CA  ASN A 142      -8.006  15.699  62.591  1.00  0.00           C
ATOM   2094  HA  ASN A 142      -8.604  15.494  63.366  1.00  0.00            
ATOM   2095  CB  ASN A 142      -6.540  15.603  63.018  1.00  0.00           C
ATOM   2096  HB1 ASN A 142      -6.304  16.418  63.547  1.00  0.00            
ATOM   2097  HB2 ASN A 142      -5.967  15.559  62.199  1.00  0.00            
ATOM   2098  CG  ASN A 142      -6.256  14.380  63.868  1.00  0.00           C
ATOM   2099  OD1 ASN A 142      -7.105  13.505  64.024  1.00  0.00           O
ATOM   2100  ND2 ASN A 142      -5.052  14.315  64.424  1.00  0.00           N
ATOM   2101 1HD2 ASN A 142      -4.390  15.049  64.271  1.00  0.00            
ATOM   2102 2HD2 ASN A 142      -4.807  13.532  64.995  1.00  0.00            
ATOM   2103  C   ASN A 142      -8.302  17.093  62.052  1.00  0.00           C
ATOM   2104  O   ASN A 142      -7.984  17.413  60.904  1.00  0.00           O
ATOM   2105  N   GLY A 143      -8.927  17.921  62.886  1.00  0.00           N
ATOM   2106  H   GLY A 143      -9.161  17.601  63.804  1.00  0.00            
ATOM   2107  CA  GLY A 143      -9.278  19.271  62.502  1.00  0.00           C
ATOM   2108  HA1 GLY A 143      -8.553  19.602  61.898  1.00  0.00            
ATOM   2109  HA2 GLY A 143      -9.291  19.819  63.338  1.00  0.00            
ATOM   2110  C   GLY A 143     -10.608  19.412  61.799  1.00  0.00           C
ATOM   2111  O   GLY A 143     -10.969  20.530  61.408  1.00  0.00           O
ATOM   2112  N   SER A 144     -11.349  18.321  61.628  1.00  0.00           N
ATOM   2113  H   SER A 144     -11.006  17.449  61.979  1.00  0.00            
ATOM   2114  CA  SER A 144     -12.638  18.342  60.952  1.00  0.00           C
ATOM   2115  HA  SER A 144     -12.549  19.083  60.286  1.00  0.00            
ATOM   2116  CB  SER A 144     -12.891  16.990  60.281  1.00  0.00           C
ATOM   2117  HB1 SER A 144     -12.049  16.632  59.879  1.00  0.00            
ATOM   2118  HB2 SER A 144     -13.591  17.073  59.571  1.00  0.00            
ATOM   2119  OG  SER A 144     -13.351  16.038  61.223  1.00  0.00           O
ATOM   2120  HG  SER A 144     -13.509  15.164  60.764  1.00  0.00            
ATOM   2121  C   SER A 144     -13.798  18.680  61.878  1.00  0.00           C
ATOM   2122  O   SER A 144     -14.924  18.840  61.399  1.00  0.00           O
ATOM   2123  N   CYS A 145     -13.556  18.798  63.181  1.00  0.00           N
ATOM   2124  H   CYS A 145     -12.628  18.662  63.527  1.00  0.00            
ATOM   2125  CA  CYS A 145     -14.631  19.124  64.107  1.00  0.00           C
ATOM   2126  HA  CYS A 145     -15.338  18.432  63.959  1.00  0.00            
ATOM   2127  CB  CYS A 145     -14.135  19.057  65.546  1.00  0.00           C
ATOM   2128  HB1 CYS A 145     -14.758  19.644  66.064  1.00  0.00            
ATOM   2129  HB2 CYS A 145     -13.225  19.471  65.528  1.00  0.00            
ATOM   2130  SG  CYS A 145     -14.103  17.376  66.179  1.00  0.00           S
ATOM   2131  HG  CYS A 145     -13.772  17.381  67.123  1.00  0.00            
ATOM   2132  C   CYS A 145     -15.191  20.506  63.805  1.00  0.00           C
ATOM   2133  O   CYS A 145     -14.474  21.411  63.369  1.00  0.00           O
ATOM   2134  N   GLY A 146     -16.490  20.664  64.047  1.00  0.00           N
ATOM   2135  H   GLY A 146     -16.980  19.956  64.555  1.00  0.00            
ATOM   2136  CA  GLY A 146     -17.209  21.829  63.596  1.00  0.00           C
ATOM   2137  HA1 GLY A 146     -16.560  22.589  63.579  1.00  0.00            
ATOM   2138  HA2 GLY A 146     -17.924  22.015  64.270  1.00  0.00            
ATOM   2139  C   GLY A 146     -17.837  21.677  62.230  1.00  0.00           C
ATOM   2140  O   GLY A 146     -18.690  22.497  61.865  1.00  0.00           O
ATOM   2141  N   SER A 147     -17.435  20.662  61.465  1.00  0.00           N
ATOM   2142  H   SER A 147     -16.650  20.114  61.753  1.00  0.00            
ATOM   2143  CA  SER A 147     -18.115  20.334  60.219  1.00  0.00           C
ATOM   2144  HA  SER A 147     -18.005  21.123  59.615  1.00  0.00            
ATOM   2145  CB  SER A 147     -17.483  19.098  59.581  1.00  0.00           C
ATOM   2146  HB1 SER A 147     -18.059  18.751  58.841  1.00  0.00            
ATOM   2147  HB2 SER A 147     -17.348  18.380  60.264  1.00  0.00            
ATOM   2148  OG  SER A 147     -16.214  19.402  59.026  1.00  0.00           O
ATOM   2149  HG  SER A 147     -15.823  18.578  58.616  1.00  0.00            
ATOM   2150  C   SER A 147     -19.588  20.082  60.499  1.00  0.00           C
ATOM   2151  O   SER A 147     -19.945  19.445  61.494  1.00  0.00           O
ATOM   2152  N   VAL A 148     -20.451  20.593  59.627  1.00  0.00           N
ATOM   2153  H   VAL A 148     -20.107  21.021  58.791  1.00  0.00            
ATOM   2154  CA  VAL A 148     -21.886  20.542  59.864  1.00  0.00           C
ATOM   2155  HA  VAL A 148     -21.979  20.135  60.773  1.00  0.00            
ATOM   2156  CB  VAL A 148     -22.525  21.946  59.874  1.00  0.00           C
ATOM   2157  HB  VAL A 148     -23.502  21.868  60.075  1.00  0.00            
ATOM   2158  CG1 VAL A 148     -21.888  22.802  60.961  1.00  0.00           C
ATOM   2159 1HG1 VAL A 148     -22.308  23.709  60.960  1.00  0.00            
ATOM   2160 2HG1 VAL A 148     -22.030  22.370  61.852  1.00  0.00            
ATOM   2161 3HG1 VAL A 148     -20.907  22.889  60.785  1.00  0.00            
ATOM   2162  CG2 VAL A 148     -22.399  22.606  58.509  1.00  0.00           C
ATOM   2163 1HG2 VAL A 148     -22.819  23.513  58.537  1.00  0.00            
ATOM   2164 2HG2 VAL A 148     -21.432  22.693  58.269  1.00  0.00            
ATOM   2165 3HG2 VAL A 148     -22.863  22.045  57.823  1.00  0.00            
ATOM   2166  C   VAL A 148     -22.553  19.655  58.824  1.00  0.00           C
ATOM   2167  O   VAL A 148     -22.089  19.522  57.686  1.00  0.00           O
ATOM   2168  N   GLY A 149     -23.646  19.027  59.242  1.00  0.00           N
ATOM   2169  H   GLY A 149     -23.878  19.067  60.214  1.00  0.00            
ATOM   2170  CA  GLY A 149     -24.516  18.288  58.353  1.00  0.00           C
ATOM   2171  HA1 GLY A 149     -24.716  17.398  58.762  1.00  0.00            
ATOM   2172  HA2 GLY A 149     -24.048  18.156  57.479  1.00  0.00            
ATOM   2173  C   GLY A 149     -25.789  19.086  58.162  1.00  0.00           C
ATOM   2174  O   GLY A 149     -26.211  19.823  59.056  1.00  0.00           O
ATOM   2175  N   PHE A 150     -26.401  18.944  56.990  1.00  0.00           N
ATOM   2176  H   PHE A 150     -26.108  18.232  56.352  1.00  0.00            
ATOM   2177  CA  PHE A 150     -27.499  19.831  56.642  1.00  0.00           C
ATOM   2178  HA  PHE A 150     -28.018  19.953  57.488  1.00  0.00            
ATOM   2179  CB  PHE A 150     -26.982  21.188  56.149  1.00  0.00           C
ATOM   2180  HB1 PHE A 150     -26.386  21.580  56.850  1.00  0.00            
ATOM   2181  HB2 PHE A 150     -27.763  21.795  55.998  1.00  0.00            
ATOM   2182  CG  PHE A 150     -26.199  21.108  54.864  1.00  0.00           C
ATOM   2183  CD1 PHE A 150     -24.846  20.811  54.877  1.00  0.00           C
ATOM   2185  CE1 PHE A 150     -24.124  20.731  53.698  1.00  0.00           C
ATOM   2186  HE1 PHE A 150     -23.148  20.513  53.722  1.00  0.00            
ATOM   2187  CZ  PHE A 150     -24.755  20.953  52.487  1.00  0.00           C
ATOM   2188  HZ  PHE A 150     -24.236  20.898  51.634  1.00  0.00            
ATOM   2189  CE2 PHE A 150     -26.105  21.251  52.459  1.00  0.00           C
ATOM   2190  HE2 PHE A 150     -26.565  21.411  51.586  1.00  0.00            
ATOM   2191  CD2 PHE A 150     -26.819  21.327  53.644  1.00  0.00           C
ATOM   2192  HD2 PHE A 150     -27.795  21.543  53.619  1.00  0.00            
ATOM   2193  C   PHE A 150     -28.371  19.187  55.576  1.00  0.00           C
ATOM   2194  O   PHE A 150     -27.926  18.327  54.811  1.00  0.00           O
ATOM   2195  N   ASN A 151     -29.627  19.619  55.553  1.00  0.00           N
ATOM   2196  H   ASN A 151     -29.968  20.117  56.350  1.00  0.00            
ATOM   2197  CA  ASN A 151     -30.534  19.411  54.439  1.00  0.00           C
ATOM   2198  HA  ASN A 151     -30.002  18.948  53.730  1.00  0.00            
ATOM   2199  CB  ASN A 151     -31.719  18.517  54.830  1.00  0.00           C
ATOM   2200  HB1 ASN A 151     -32.428  18.592  54.129  1.00  0.00            
ATOM   2201  HB2 ASN A 151     -32.084  18.827  55.708  1.00  0.00            
ATOM   2202  CG  ASN A 151     -31.328  17.058  54.961  1.00  0.00           C
ATOM   2203  OD1 ASN A 151     -31.023  16.397  53.970  1.00  0.00           O
ATOM   2204  ND2 ASN A 151     -31.336  16.549  56.186  1.00  0.00           N
ATOM   2205 1HD2 ASN A 151     -31.591  17.123  56.964  1.00  0.00            
ATOM   2206 2HD2 ASN A 151     -31.087  15.592  56.331  1.00  0.00            
ATOM   2207  C   ASN A 151     -31.030  20.770  53.964  1.00  0.00           C
ATOM   2208  O   ASN A 151     -31.018  21.753  54.711  1.00  0.00           O
ATOM   2209  N   ILE A 152     -31.453  20.826  52.706  1.00  0.00           N
ATOM   2210  H   ILE A 152     -31.419  19.995  52.150  1.00  0.00            
ATOM   2211  CA  ILE A 152     -31.965  22.052  52.103  1.00  0.00           C
ATOM   2212  HA  ILE A 152     -31.896  22.772  52.794  1.00  0.00            
ATOM   2213  CB  ILE A 152     -31.131  22.495  50.894  1.00  0.00           C
ATOM   2214  HB  ILE A 152     -31.092  21.747  50.231  1.00  0.00            
ATOM   2215  CG2 ILE A 152     -31.779  23.692  50.212  1.00  0.00           C
ATOM   2216 1HG2 ILE A 152     -31.225  23.969  49.427  1.00  0.00            
ATOM   2217 2HG2 ILE A 152     -32.696  23.442  49.901  1.00  0.00            
ATOM   2218 3HG2 ILE A 152     -31.842  24.451  50.860  1.00  0.00            
ATOM   2219  CG1 ILE A 152     -29.706  22.833  51.335  1.00  0.00           C
ATOM   2220 1HG1 ILE A 152     -29.307  22.027  51.772  1.00  0.00            
ATOM   2221 2HG1 ILE A 152     -29.745  23.584  51.994  1.00  0.00            
ATOM   2222  CD  ILE A 152     -28.797  23.250  50.205  1.00  0.00           C
ATOM   2224  HD2 ILE A 152     -28.732  22.507  49.539  1.00  0.00            
ATOM   2225  HD3 ILE A 152     -29.170  24.065  49.761  1.00  0.00            
ATOM   2226  C   ILE A 152     -33.411  21.793  51.709  1.00  0.00           C
ATOM   2227  O   ILE A 152     -33.678  21.036  50.768  1.00  0.00           O
ATOM   2228  N   ASP A 153     -34.344  22.414  52.432  1.00  0.00           N
ATOM   2229  H   ASP A 153     -34.069  23.018  53.180  1.00  0.00            
ATOM   2230  CA  ASP A 153     -35.762  22.222  52.145  1.00  0.00           C
ATOM   2231  HA  ASP A 153     -35.903  21.234  52.086  1.00  0.00            
ATOM   2232  CB  ASP A 153     -36.605  22.806  53.279  1.00  0.00           C
ATOM   2233  HB1 ASP A 153     -36.850  23.747  53.048  1.00  0.00            
ATOM   2234  HB2 ASP A 153     -36.065  22.799  54.121  1.00  0.00            
ATOM   2235  CG  ASP A 153     -37.879  22.023  53.520  1.00  0.00           C
ATOM   2236  OD1 ASP A 153     -38.535  21.634  52.531  1.00  0.00           O
ATOM   2237  OD2 ASP A 153     -38.224  21.795  54.698  1.00  0.00           O
ATOM   2238  C   ASP A 153     -36.137  22.851  50.808  1.00  0.00           C
ATOM   2239  O   ASP A 153     -36.521  22.154  49.862  1.00  0.00           O
ATOM   2240  N   TYR A 154     -36.039  24.176  50.718  1.00  0.00           N
ATOM   2241  H   TYR A 154     -35.817  24.700  51.540  1.00  0.00            
ATOM   2242  CA  TYR A 154     -36.243  24.890  49.464  1.00  0.00           C
ATOM   2243  HA  TYR A 154     -36.259  24.204  48.737  1.00  0.00            
ATOM   2244  CB  TYR A 154     -37.579  25.636  49.473  1.00  0.00           C
ATOM   2245  HB1 TYR A 154     -37.430  26.562  49.127  1.00  0.00            
ATOM   2246  HB2 TYR A 154     -37.913  25.682  50.415  1.00  0.00            
ATOM   2247  CG  TYR A 154     -38.651  24.988  48.628  1.00  0.00           C
ATOM   2248  CD1 TYR A 154     -39.231  23.785  49.011  1.00  0.00           C
ATOM   2250  CE1 TYR A 154     -40.212  23.188  48.242  1.00  0.00           C
ATOM   2251  HE1 TYR A 154     -40.618  22.321  48.530  1.00  0.00            
ATOM   2252  CZ  TYR A 154     -40.627  23.796  47.075  1.00  0.00           C
ATOM   2253  OH  TYR A 154     -41.604  23.206  46.306  1.00  0.00           O
ATOM   2254  HH  TYR A 154     -41.784  23.774  45.503  1.00  0.00            
ATOM   2255  CE2 TYR A 154     -40.068  24.991  46.674  1.00  0.00           C
ATOM   2256  HE2 TYR A 154     -40.371  25.429  45.828  1.00  0.00            
ATOM   2257  CD2 TYR A 154     -39.086  25.580  47.449  1.00  0.00           C
ATOM   2258  HD2 TYR A 154     -38.682  26.447  47.156  1.00  0.00            
ATOM   2259  C   TYR A 154     -35.087  25.857  49.259  1.00  0.00           C
ATOM   2260  O   TYR A 154     -34.166  25.590  48.481  1.00  0.00           O
ATOM   2261  N   ASP A 155     -35.140  26.988  49.957  1.00  0.00           N
ATOM   2262  H   ASP A 155     -36.005  27.241  50.390  1.00  0.00            
ATOM   2263  CA  ASP A 155     -33.998  27.873  50.119  1.00  0.00           C
ATOM   2264  HA  ASP A 155     -33.296  27.494  49.516  1.00  0.00            
ATOM   2265  CB  ASP A 155     -34.370  29.300  49.709  1.00  0.00           C
ATOM   2266  HB1 ASP A 155     -34.675  29.294  48.757  1.00  0.00            
ATOM   2267  HB2 ASP A 155     -33.562  29.883  49.797  1.00  0.00            
ATOM   2268  CG  ASP A 155     -35.480  29.880  50.567  1.00  0.00           C
ATOM   2269  OD1 ASP A 155     -36.391  29.117  50.959  1.00  0.00           O
ATOM   2270  OD2 ASP A 155     -35.438  31.096  50.854  1.00  0.00           O
ATOM   2271  C   ASP A 155     -33.485  27.872  51.550  1.00  0.00           C
ATOM   2272  O   ASP A 155     -32.570  28.638  51.873  1.00  0.00           O
ATOM   2273  N   CYS A 156     -34.047  27.029  52.409  1.00  0.00           N
ATOM   2274  H   CYS A 156     -34.667  26.331  52.051  1.00  0.00            
ATOM   2275  CA  CYS A 156     -33.808  27.067  53.845  1.00  0.00           C
ATOM   2276  HA  CYS A 156     -33.356  27.937  54.044  1.00  0.00            
ATOM   2277  CB  CYS A 156     -35.132  26.999  54.603  1.00  0.00           C
ATOM   2278  HB1 CYS A 156     -35.577  26.175  54.253  1.00  0.00            
ATOM   2279  HB2 CYS A 156     -35.636  27.806  54.295  1.00  0.00            
ATOM   2280  SG  CYS A 156     -34.973  26.958  56.389  1.00  0.00           S
ATOM   2281  HG  CYS A 156     -35.882  26.914  56.804  1.00  0.00            
ATOM   2282  C   CYS A 156     -32.902  25.908  54.234  1.00  0.00           C
ATOM   2283  O   CYS A 156     -33.258  24.742  54.032  1.00  0.00           O
ATOM   2284  N   VAL A 157     -31.738  26.228  54.788  1.00  0.00           N
ATOM   2285  H   VAL A 157     -31.497  27.193  54.891  1.00  0.00            
ATOM   2286  CA  VAL A 157     -30.801  25.209  55.250  1.00  0.00           C
ATOM   2287  HA  VAL A 157     -30.826  24.471  54.575  1.00  0.00            
ATOM   2288  CB  VAL A 157     -29.372  25.763  55.325  1.00  0.00           C
ATOM   2289  HB  VAL A 157     -29.316  26.429  56.069  1.00  0.00            
ATOM   2290  CG1 VAL A 157     -28.387  24.639  55.617  1.00  0.00           C
ATOM   2291 1HG1 VAL A 157     -27.460  25.012  55.664  1.00  0.00            
ATOM   2292 2HG1 VAL A 157     -28.619  24.211  56.491  1.00  0.00            
ATOM   2293 3HG1 VAL A 157     -28.435  23.956  54.888  1.00  0.00            
ATOM   2294  CG2 VAL A 157     -29.009  26.479  54.034  1.00  0.00           C
ATOM   2295 1HG2 VAL A 157     -28.076  26.833  54.100  1.00  0.00            
ATOM   2296 2HG2 VAL A 157     -29.069  25.838  53.269  1.00  0.00            
ATOM   2297 3HG2 VAL A 157     -29.643  27.237  53.884  1.00  0.00            
ATOM   2298  C   VAL A 157     -31.257  24.700  56.610  1.00  0.00           C
ATOM   2299  O   VAL A 157     -31.363  25.471  57.570  1.00  0.00           O
ATOM   2300  N   SER A 158     -31.517  23.401  56.702  1.00  0.00           N
ATOM   2301  H   SER A 158     -31.509  22.847  55.870  1.00  0.00            
ATOM   2302  CA  SER A 158     -31.814  22.754  57.977  1.00  0.00           C
ATOM   2303  HA  SER A 158     -32.139  23.456  58.611  1.00  0.00            
ATOM   2304  CB  SER A 158     -32.929  21.725  57.825  1.00  0.00           C
ATOM   2305  HB1 SER A 158     -33.048  21.207  58.672  1.00  0.00            
ATOM   2306  HB2 SER A 158     -32.728  21.095  57.075  1.00  0.00            
ATOM   2307  OG  SER A 158     -34.163  22.357  57.533  1.00  0.00           O
ATOM   2308  HG  SER A 158     -34.878  21.664  57.438  1.00  0.00            
ATOM   2309  C   SER A 158     -30.525  22.120  58.486  1.00  0.00           C
ATOM   2310  O   SER A 158     -30.122  21.051  58.024  1.00  0.00           O
ATOM   2311  N   PHE A 159     -29.872  22.790  59.434  1.00  0.00           N
ATOM   2312  H   PHE A 159     -30.208  23.687  59.720  1.00  0.00            
ATOM   2313  CA  PHE A 159     -28.678  22.240  60.062  1.00  0.00           C
ATOM   2314  HA  PHE A 159     -28.134  21.843  59.323  1.00  0.00            
ATOM   2315  CB  PHE A 159     -27.869  23.335  60.756  1.00  0.00           C
ATOM   2316  HB1 PHE A 159     -27.124  22.907  61.268  1.00  0.00            
ATOM   2317  HB2 PHE A 159     -28.469  23.826  61.387  1.00  0.00            
ATOM   2318  CG  PHE A 159     -27.266  24.340  59.817  1.00  0.00           C
ATOM   2319  CD1 PHE A 159     -26.121  24.039  59.097  1.00  0.00           C
ATOM   2321  CE1 PHE A 159     -25.563  24.967  58.235  1.00  0.00           C
ATOM   2322  HE1 PHE A 159     -24.734  24.740  57.724  1.00  0.00            
ATOM   2323  CZ  PHE A 159     -26.153  26.208  58.081  1.00  0.00           C
ATOM   2324  HZ  PHE A 159     -25.752  26.879  57.457  1.00  0.00            
ATOM   2325  CE2 PHE A 159     -27.298  26.520  58.791  1.00  0.00           C
ATOM   2326  HE2 PHE A 159     -27.728  27.416  58.680  1.00  0.00            
ATOM   2327  CD2 PHE A 159     -27.847  25.590  59.654  1.00  0.00           C
ATOM   2328  HD2 PHE A 159     -28.673  25.821  60.168  1.00  0.00            
ATOM   2329  C   PHE A 159     -29.082  21.171  61.069  1.00  0.00           C
ATOM   2330  O   PHE A 159     -29.921  21.412  61.944  1.00  0.00           O
ATOM   2331  N   CYS A 160     -28.477  19.993  60.953  1.00  0.00           N
ATOM   2332  H   CYS A 160     -27.740  19.888  60.285  1.00  0.00            
ATOM   2333  CA  CYS A 160     -28.857  18.853  61.771  1.00  0.00           C
ATOM   2334  HA  CYS A 160     -29.448  19.275  62.459  1.00  0.00            
ATOM   2335  CB  CYS A 160     -29.569  17.800  60.910  1.00  0.00           C
ATOM   2336  HB1 CYS A 160     -30.362  18.268  60.521  1.00  0.00            
ATOM   2337  HB2 CYS A 160     -29.878  17.098  61.551  1.00  0.00            
ATOM   2338  SG  CYS A 160     -28.505  17.124  59.643  1.00  0.00           S
ATOM   2339  HG  CYS A 160     -29.011  16.445  59.110  1.00  0.00            
ATOM   2340  C   CYS A 160     -27.704  18.180  62.495  1.00  0.00           C
ATOM   2341  O   CYS A 160     -27.962  17.322  63.345  1.00  0.00           O
ATOM   2342  N   TYR A 161     -26.455  18.534  62.208  1.00  0.00           N
ATOM   2343  H   TYR A 161     -26.278  19.314  61.608  1.00  0.00            
ATOM   2344  CA  TYR A 161     -25.347  17.778  62.774  1.00  0.00           C
ATOM   2345  HA  TYR A 161     -25.635  17.513  63.694  1.00  0.00            
ATOM   2346  CB  TYR A 161     -25.061  16.527  61.935  1.00  0.00           C
ATOM   2347  HB1 TYR A 161     -24.871  16.817  60.997  1.00  0.00            
ATOM   2348  HB2 TYR A 161     -25.878  15.950  61.946  1.00  0.00            
ATOM   2349  CG  TYR A 161     -23.895  15.679  62.398  1.00  0.00           C
ATOM   2350  CD1 TYR A 161     -24.042  14.761  63.428  1.00  0.00           C
ATOM   2352  CE1 TYR A 161     -22.986  13.978  63.841  1.00  0.00           C
ATOM   2353  HE1 TYR A 161     -23.108  13.323  64.586  1.00  0.00            
ATOM   2354  CZ  TYR A 161     -21.760  14.103  63.221  1.00  0.00           C
ATOM   2355  OH  TYR A 161     -20.706  13.318  63.632  1.00  0.00           O
ATOM   2356  HH  TYR A 161     -19.897  13.532  63.084  1.00  0.00            
ATOM   2357  CE2 TYR A 161     -21.590  15.003  62.190  1.00  0.00           C
ATOM   2358  HE2 TYR A 161     -20.701  15.092  61.741  1.00  0.00            
ATOM   2359  CD2 TYR A 161     -22.654  15.780  61.783  1.00  0.00           C
ATOM   2360  HD2 TYR A 161     -22.530  16.428  61.031  1.00  0.00            
ATOM   2361  C   TYR A 161     -24.109  18.656  62.848  1.00  0.00           C
ATOM   2362  O   TYR A 161     -23.861  19.461  61.952  1.00  0.00           O
ATOM   2363  N   MET A 162     -23.345  18.496  63.925  1.00  0.00           N
ATOM   2364  H   MET A 162     -23.704  17.966  64.693  1.00  0.00            
ATOM   2365  CA  MET A 162     -22.008  19.060  64.032  1.00  0.00           C
ATOM   2366  HA  MET A 162     -21.749  19.386  63.123  1.00  0.00            
ATOM   2367  CB  MET A 162     -21.975  20.260  64.994  1.00  0.00           C
ATOM   2368  HB1 MET A 162     -22.326  19.962  65.882  1.00  0.00            
ATOM   2369  HB2 MET A 162     -22.567  20.976  64.625  1.00  0.00            
ATOM   2370  CG  MET A 162     -20.590  20.860  65.213  1.00  0.00           C
ATOM   2371  HG1 MET A 162     -20.211  20.964  64.294  1.00  0.00            
ATOM   2372  HG2 MET A 162     -20.082  20.153  65.705  1.00  0.00            
ATOM   2373  SD  MET A 162     -20.629  22.428  66.118  1.00  0.00           S
ATOM   2374  CE  MET A 162     -21.052  23.576  64.805  1.00  0.00           C
ATOM   2375  HE1 MET A 162     -21.107  24.502  65.177  1.00  0.00            
ATOM   2376  HE2 MET A 162     -20.349  23.544  64.095  1.00  0.00            
ATOM   2377  HE3 MET A 162     -21.935  23.321  64.411  1.00  0.00            
ATOM   2378  C   MET A 162     -21.081  17.949  64.501  1.00  0.00           C
ATOM   2379  O   MET A 162     -21.404  17.233  65.454  1.00  0.00           O
ATOM   2380  N   HIS A 163     -19.946  17.792  63.826  1.00  0.00           N
ATOM   2381  H   HIS A 163     -19.695  18.457  63.122  1.00  0.00            
ATOM   2382  CA  HIS A 163     -19.064  16.667  64.097  1.00  0.00           C
ATOM   2383  HA  HIS A 163     -19.684  15.897  64.247  1.00  0.00            
ATOM   2384  CB  HIS A 163     -18.144  16.397  62.910  1.00  0.00           C
ATOM   2385  HB1 HIS A 163     -17.572  17.202  62.751  1.00  0.00            
ATOM   2386  HB2 HIS A 163     -18.702  16.219  62.099  1.00  0.00            
ATOM   2387  CG  HIS A 163     -17.244  15.221  63.124  1.00  0.00           C
ATOM   2388  ND1 HIS A 163     -17.722  13.985  63.498  1.00  0.00           N
ATOM   2389  CE1 HIS A 163     -16.711  13.146  63.629  1.00  0.00           C
ATOM   2390  HE1 HIS A 163     -16.780  12.183  63.888  1.00  0.00            
ATOM   2391  NE2 HIS A 163     -15.593  13.796  63.360  1.00  0.00           N
ATOM   2392  HE2 HIS A 163     -14.673  13.404  63.383  1.00  0.00            
ATOM   2393  CD2 HIS A 163     -15.898  15.097  63.043  1.00  0.00           C
ATOM   2394  HD2 HIS A 163     -15.249  15.817  62.798  1.00  0.00            
ATOM   2395  C   HIS A 163     -18.220  16.907  65.341  1.00  0.00           C
ATOM   2396  O   HIS A 163     -17.675  17.996  65.539  1.00  0.00           O
ATOM   2397  N   HIS A 164     -18.087  15.868  66.159  1.00  0.00           N
ATOM   2398  H   HIS A 164     -18.504  14.994  65.910  1.00  0.00            
ATOM   2399  CA  HIS A 164     -17.345  15.974  67.413  1.00  0.00           C
ATOM   2400  HA  HIS A 164     -16.910  16.872  67.340  1.00  0.00            
ATOM   2401  CB  HIS A 164     -18.305  15.881  68.610  1.00  0.00           C
ATOM   2402  HB1 HIS A 164     -17.780  15.667  69.434  1.00  0.00            
ATOM   2403  HB2 HIS A 164     -18.969  15.153  68.440  1.00  0.00            
ATOM   2404  CG  HIS A 164     -19.065  17.142  68.867  1.00  0.00           C
ATOM   2405  ND1 HIS A 164     -20.038  17.609  68.010  1.00  0.00           N
ATOM   2407  CE1 HIS A 164     -20.530  18.741  68.480  1.00  0.00           C
ATOM   2408  HE1 HIS A 164     -21.249  19.289  68.052  1.00  0.00            
ATOM   2409  NE2 HIS A 164     -19.910  19.026  69.612  1.00  0.00           N
ATOM   2410  CD2 HIS A 164     -18.987  18.043  69.874  1.00  0.00           C
ATOM   2411  HD2 HIS A 164     -18.372  18.001  70.662  1.00  0.00            
ATOM   2412  C   HIS A 164     -16.241  14.938  67.571  1.00  0.00           C
ATOM   2413  O   HIS A 164     -15.175  15.276  68.089  1.00  0.00           O
ATOM   2414  N   MET A 165     -16.458  13.692  67.155  1.00  0.00           N
ATOM   2415  H   MET A 165     -17.278  13.463  66.630  1.00  0.00            
ATOM   2416  CA  MET A 165     -15.471  12.667  67.484  1.00  0.00           C
ATOM   2417  HA  MET A 165     -14.591  13.073  67.238  1.00  0.00            
ATOM   2418  CB  MET A 165     -15.501  12.332  68.977  1.00  0.00           C
ATOM   2419  HB1 MET A 165     -15.231  13.145  69.494  1.00  0.00            
ATOM   2420  HB2 MET A 165     -14.850  11.594  69.153  1.00  0.00            
ATOM   2421  CG  MET A 165     -16.856  11.890  69.473  1.00  0.00           C
ATOM   2422  HG1 MET A 165     -17.161  11.197  68.820  1.00  0.00            
ATOM   2423  HG2 MET A 165     -17.439  12.699  69.398  1.00  0.00            
ATOM   2424  SD  MET A 165     -16.764  11.259  71.156  1.00  0.00           S
ATOM   2425  CE  MET A 165     -18.499  10.996  71.472  1.00  0.00           C
ATOM   2426  HE1 MET A 165     -18.618  10.635  72.397  1.00  0.00            
ATOM   2427  HE2 MET A 165     -18.989  11.864  71.387  1.00  0.00            
ATOM   2428  HE3 MET A 165     -18.863  10.342  70.809  1.00  0.00            
ATOM   2429  C   MET A 165     -15.697  11.403  66.667  1.00  0.00           C
ATOM   2430  O   MET A 165     -16.707  11.244  65.976  1.00  0.00           O
ATOM   2431  N   GLU A 166     -14.726  10.498  66.777  1.00  0.00           N
ATOM   2432  H   GLU A 166     -13.935  10.732  67.342  1.00  0.00            
ATOM   2433  CA  GLU A 166     -14.735   9.194  66.133  1.00  0.00           C
ATOM   2434  HA  GLU A 166     -15.583   9.134  65.607  1.00  0.00            
ATOM   2435  CB  GLU A 166     -13.541   9.050  65.192  1.00  0.00           C
ATOM   2436  HB1 GLU A 166     -12.706   9.113  65.738  1.00  0.00            
ATOM   2437  HB2 GLU A 166     -13.569   9.805  64.536  1.00  0.00            
ATOM   2438  CG  GLU A 166     -13.474   7.764  64.404  1.00  0.00           C
ATOM   2439  HG1 GLU A 166     -14.349   7.623  63.940  1.00  0.00            
ATOM   2440  HG2 GLU A 166     -13.306   7.007  65.035  1.00  0.00            
ATOM   2441  CD  GLU A 166     -12.365   7.802  63.369  1.00  0.00           C
ATOM   2442  OE1 GLU A 166     -11.355   7.087  63.549  1.00  0.00           O
ATOM   2443  OE2 GLU A 166     -12.496   8.562  62.383  1.00  0.00           O
ATOM   2444  C   GLU A 166     -14.681   8.123  67.209  1.00  0.00           C
ATOM   2445  O   GLU A 166     -13.881   8.220  68.146  1.00  0.00           O
ATOM   2446  N   LEU A 167     -15.532   7.116  67.078  1.00  0.00           N
ATOM   2447  H   LEU A 167     -16.181   7.122  66.317  1.00  0.00            
ATOM   2448  CA  LEU A 167     -15.546   6.004  68.011  1.00  0.00           C
ATOM   2449  HA  LEU A 167     -15.302   6.380  68.905  1.00  0.00            
ATOM   2450  CB  LEU A 167     -16.945   5.395  68.069  1.00  0.00           C
ATOM   2451  HB1 LEU A 167     -16.942   4.667  68.755  1.00  0.00            
ATOM   2452  HB2 LEU A 167     -17.155   5.007  67.172  1.00  0.00            
ATOM   2453  CG  LEU A 167     -18.046   6.396  68.432  1.00  0.00           C
ATOM   2454  HG  LEU A 167     -18.082   7.096  67.719  1.00  0.00            
ATOM   2455  CD1 LEU A 167     -19.406   5.724  68.481  1.00  0.00           C
ATOM   2456 1HD1 LEU A 167     -20.103   6.400  68.720  1.00  0.00            
ATOM   2457 2HD1 LEU A 167     -19.616   5.330  67.586  1.00  0.00            
ATOM   2458 3HD1 LEU A 167     -19.395   4.999  69.170  1.00  0.00            
ATOM   2459  CD2 LEU A 167     -17.736   7.078  69.756  1.00  0.00           C
ATOM   2460 1HD2 LEU A 167     -18.465   7.727  69.976  1.00  0.00            
ATOM   2461 2HD2 LEU A 167     -17.673   6.390  70.479  1.00  0.00            
ATOM   2462 3HD2 LEU A 167     -16.866   7.566  69.684  1.00  0.00            
ATOM   2463  C   LEU A 167     -14.513   4.959  67.598  1.00  0.00           C
ATOM   2464  O   LEU A 167     -14.074   4.932  66.446  1.00  0.00           O
ATOM   2465  N   PRO A 168     -14.096   4.092  68.529  1.00  0.00           N
ATOM   2466  CD  PRO A 168     -14.447   4.064  69.962  1.00  0.00           C
ATOM   2468  HD2 PRO A 168     -14.404   4.983  70.354  1.00  0.00            
ATOM   2469  CG  PRO A 168     -13.398   3.167  70.558  1.00  0.00           C
ATOM   2470  HG1 PRO A 168     -13.774   2.648  71.326  1.00  0.00            
ATOM   2471  HG2 PRO A 168     -12.613   3.702  70.870  1.00  0.00            
ATOM   2472  CB  PRO A 168     -12.986   2.244  69.473  1.00  0.00           C
ATOM   2473  HB1 PRO A 168     -13.613   1.466  69.427  1.00  0.00            
ATOM   2474  HB2 PRO A 168     -12.057   1.914  69.637  1.00  0.00            
ATOM   2475  CA  PRO A 168     -13.059   3.097  68.199  1.00  0.00           C
ATOM   2476  HA  PRO A 168     -12.216   3.571  67.945  1.00  0.00            
ATOM   2477  C   PRO A 168     -13.366   2.241  66.978  1.00  0.00           C
ATOM   2478  O   PRO A 168     -12.433   1.799  66.294  1.00  0.00           O
ATOM   2479  N   THR A 169     -14.640   1.991  66.679  1.00  0.00           N
ATOM   2480  H   THR A 169     -15.362   2.361  67.264  1.00  0.00            
ATOM   2481  CA  THR A 169     -15.005   1.189  65.517  1.00  0.00           C
ATOM   2482  HA  THR A 169     -14.336   0.446  65.521  1.00  0.00            
ATOM   2483  CB  THR A 169     -16.438   0.668  65.664  1.00  0.00           C
ATOM   2484  HB  THR A 169     -16.767   0.299  64.795  1.00  0.00            
ATOM   2485  CG2 THR A 169     -16.513  -0.397  66.756  1.00  0.00           C
ATOM   2486 1HG2 THR A 169     -17.454  -0.725  66.838  1.00  0.00            
ATOM   2487 2HG2 THR A 169     -15.913  -1.161  66.518  1.00  0.00            
ATOM   2488 3HG2 THR A 169     -16.221  -0.002  67.627  1.00  0.00            
ATOM   2489  OG1 THR A 169     -17.312   1.755  65.997  1.00  0.00           O
ATOM   2490  HG1 THR A 169     -18.247   1.414  66.093  1.00  0.00            
ATOM   2491  C   THR A 169     -14.874   1.948  64.202  1.00  0.00           C
ATOM   2492  O   THR A 169     -15.153   1.373  63.145  1.00  0.00           O
ATOM   2493  N   GLY A 170     -14.462   3.216  64.233  1.00  0.00           N
ATOM   2494  H   GLY A 170     -14.235   3.631  65.114  1.00  0.00            
ATOM   2495  CA  GLY A 170     -14.334   4.007  63.030  1.00  0.00           C
ATOM   2496  HA1 GLY A 170     -14.125   3.373  62.285  1.00  0.00            
ATOM   2497  HA2 GLY A 170     -13.560   4.625  63.169  1.00  0.00            
ATOM   2498  C   GLY A 170     -15.557   4.820  62.660  1.00  0.00           C
ATOM   2499  O   GLY A 170     -15.502   5.581  61.686  1.00  0.00           O
ATOM   2500  N   VAL A 171     -16.658   4.686  63.397  1.00  0.00           N
ATOM   2501  H   VAL A 171     -16.669   4.020  64.143  1.00  0.00            
ATOM   2502  CA  VAL A 171     -17.848   5.488  63.142  1.00  0.00           C
ATOM   2503  HA  VAL A 171     -17.891   5.625  62.152  1.00  0.00            
ATOM   2504  CB  VAL A 171     -19.128   4.763  63.587  1.00  0.00           C
ATOM   2505  HB  VAL A 171     -19.911   5.380  63.513  1.00  0.00            
ATOM   2506  CG1 VAL A 171     -19.388   3.561  62.690  1.00  0.00           C
ATOM   2507 1HG1 VAL A 171     -20.222   3.097  62.988  1.00  0.00            
ATOM   2508 2HG1 VAL A 171     -19.497   3.868  61.745  1.00  0.00            
ATOM   2509 3HG1 VAL A 171     -18.616   2.928  62.748  1.00  0.00            
ATOM   2510  CG2 VAL A 171     -19.018   4.350  65.036  1.00  0.00           C
ATOM   2511 1HG2 VAL A 171     -19.856   3.880  65.313  1.00  0.00            
ATOM   2512 2HG2 VAL A 171     -18.238   3.735  65.149  1.00  0.00            
ATOM   2513 3HG2 VAL A 171     -18.887   5.162  65.605  1.00  0.00            
ATOM   2514  C   VAL A 171     -17.696   6.819  63.860  1.00  0.00           C
ATOM   2515  O   VAL A 171     -16.774   7.004  64.663  1.00  0.00           O
ATOM   2516  N   HIS A 172     -18.607   7.746  63.590  1.00  0.00           N
ATOM   2517  H   HIS A 172     -19.410   7.491  63.051  1.00  0.00            
ATOM   2518  CA  HIS A 172     -18.478   9.116  64.050  1.00  0.00           C
ATOM   2519  HA  HIS A 172     -17.685   9.124  64.660  1.00  0.00            
ATOM   2520  CB  HIS A 172     -18.236  10.055  62.870  1.00  0.00           C
ATOM   2521  HB1 HIS A 172     -18.125  10.987  63.214  1.00  0.00            
ATOM   2522  HB2 HIS A 172     -19.026  10.017  62.258  1.00  0.00            
ATOM   2523  CG  HIS A 172     -17.017   9.707  62.076  1.00  0.00           C
ATOM   2524  ND1 HIS A 172     -17.067   8.947  60.928  1.00  0.00           N
ATOM   2525  CE1 HIS A 172     -15.844   8.793  60.451  1.00  0.00           C
ATOM   2526  HE1 HIS A 172     -15.598   8.290  59.622  1.00  0.00            
ATOM   2527  NE2 HIS A 172     -15.002   9.416  61.255  1.00  0.00           N
ATOM   2528  HE2 HIS A 172     -14.010   9.461  61.136  1.00  0.00            
ATOM   2529  CD2 HIS A 172     -15.709   9.992  62.282  1.00  0.00           C
ATOM   2530  HD2 HIS A 172     -15.329  10.522  63.040  1.00  0.00            
ATOM   2531  C   HIS A 172     -19.717   9.536  64.824  1.00  0.00           C
ATOM   2532  O   HIS A 172     -20.815   9.017  64.607  1.00  0.00           O
ATOM   2533  N   ALA A 173     -19.522  10.470  65.749  1.00  0.00           N
ATOM   2534  H   ALA A 173     -18.611  10.871  65.848  1.00  0.00            
ATOM   2535  CA  ALA A 173     -20.590  10.926  66.620  1.00  0.00           C
ATOM   2536  HA  ALA A 173     -21.439  10.638  66.177  1.00  0.00            
ATOM   2537  CB  ALA A 173     -20.506  10.283  68.010  1.00  0.00           C
ATOM   2538  HB1 ALA A 173     -21.256  10.621  68.579  1.00  0.00            
ATOM   2539  HB2 ALA A 173     -20.575   9.289  67.922  1.00  0.00            
ATOM   2540  HB3 ALA A 173     -19.632  10.520  68.435  1.00  0.00            
ATOM   2541  C   ALA A 173     -20.524  12.438  66.737  1.00  0.00           C
ATOM   2542  O   ALA A 173     -19.454  13.043  66.631  1.00  0.00           O
ATOM   2543  N   GLY A 174     -21.685  13.039  66.947  1.00  0.00           N
ATOM   2544  H   GLY A 174     -22.512  12.487  67.050  1.00  0.00            
ATOM   2545  CA  GLY A 174     -21.778  14.474  67.030  1.00  0.00           C
ATOM   2546  HA1 GLY A 174     -21.720  14.847  66.104  1.00  0.00            
ATOM   2547  HA2 GLY A 174     -21.007  14.808  67.573  1.00  0.00            
ATOM   2548  C   GLY A 174     -23.082  14.876  67.673  1.00  0.00           C
ATOM   2549  O   GLY A 174     -23.802  14.048  68.234  1.00  0.00           O
ATOM   2550  N   THR A 175     -23.377  16.166  67.580  1.00  0.00           N
ATOM   2551  H   THR A 175     -22.763  16.760  67.061  1.00  0.00            
ATOM   2552  CA  THR A 175     -24.552  16.753  68.198  1.00  0.00           C
ATOM   2553  HA  THR A 175     -25.045  15.991  68.619  1.00  0.00            
ATOM   2554  CB  THR A 175     -24.154  17.783  69.269  1.00  0.00           C
ATOM   2555  HB  THR A 175     -24.954  18.053  69.805  1.00  0.00            
ATOM   2556  CG2 THR A 175     -23.072  17.227  70.182  1.00  0.00           C
ATOM   2557 1HG2 THR A 175     -22.830  17.913  70.868  1.00  0.00            
ATOM   2558 2HG2 THR A 175     -23.411  16.404  70.638  1.00  0.00            
ATOM   2559 3HG2 THR A 175     -22.263  16.999  69.640  1.00  0.00            
ATOM   2560  OG1 THR A 175     -23.658  18.971  68.636  1.00  0.00           O
ATOM   2561  HG1 THR A 175     -23.400  19.638  69.335  1.00  0.00            
ATOM   2562  C   THR A 175     -25.405  17.422  67.131  1.00  0.00           C
ATOM   2563  O   THR A 175     -24.975  17.623  65.994  1.00  0.00           O
ATOM   2564  N   ASP A 176     -26.631  17.773  67.510  1.00  0.00           N
ATOM   2565  H   ASP A 176     -27.044  17.355  68.320  1.00  0.00            
ATOM   2566  CA  ASP A 176     -27.369  18.763  66.747  1.00  0.00           C
ATOM   2567  HA  ASP A 176     -27.252  18.541  65.779  1.00  0.00            
ATOM   2568  CB  ASP A 176     -28.864  18.690  67.065  1.00  0.00           C
ATOM   2569  HB1 ASP A 176     -29.216  17.810  66.746  1.00  0.00            
ATOM   2570  HB2 ASP A 176     -29.330  19.431  66.581  1.00  0.00            
ATOM   2571  CG  ASP A 176     -29.165  18.820  68.554  1.00  0.00           C
ATOM   2572  OD1 ASP A 176     -28.374  19.445  69.292  1.00  0.00           O
ATOM   2573  OD2 ASP A 176     -30.216  18.304  68.989  1.00  0.00           O
ATOM   2574  C   ASP A 176     -26.779  20.142  67.044  1.00  0.00           C
ATOM   2575  O   ASP A 176     -25.862  20.292  67.858  1.00  0.00           O
ATOM   2576  N   LEU A 177     -27.310  21.171  66.388  1.00  0.00           N
ATOM   2577  H   LEU A 177     -28.089  21.031  65.777  1.00  0.00            
ATOM   2578  CA  LEU A 177     -26.746  22.504  66.567  1.00  0.00           C
ATOM   2579  HA  LEU A 177     -25.757  22.355  66.566  1.00  0.00            
ATOM   2580  CB  LEU A 177     -27.171  23.414  65.414  1.00  0.00           C
ATOM   2581  HB1 LEU A 177     -27.302  24.337  65.775  1.00  0.00            
ATOM   2582  HB2 LEU A 177     -28.037  23.073  65.049  1.00  0.00            
ATOM   2583  CG  LEU A 177     -26.157  23.483  64.267  1.00  0.00           C
ATOM   2584  HG  LEU A 177     -26.525  24.085  63.558  1.00  0.00            
ATOM   2585  CD1 LEU A 177     -24.846  24.070  64.750  1.00  0.00           C
ATOM   2586 1HD1 LEU A 177     -24.197  24.107  63.990  1.00  0.00            
ATOM   2587 2HD1 LEU A 177     -25.003  24.994  65.100  1.00  0.00            
ATOM   2588 3HD1 LEU A 177     -24.472  23.496  65.479  1.00  0.00            
ATOM   2589  CD2 LEU A 177     -25.928  22.104  63.651  1.00  0.00           C
ATOM   2590 1HD2 LEU A 177     -25.264  22.177  62.907  1.00  0.00            
ATOM   2591 2HD2 LEU A 177     -25.578  21.481  64.350  1.00  0.00            
ATOM   2592 3HD2 LEU A 177     -26.792  21.751  63.293  1.00  0.00            
ATOM   2593  C   LEU A 177     -27.123  23.133  67.900  1.00  0.00           C
ATOM   2594  O   LEU A 177     -26.673  24.248  68.186  1.00  0.00           O
ATOM   2595  N   GLU A 178     -27.931  22.455  68.712  1.00  0.00           N
ATOM   2596  H   GLU A 178     -28.371  21.626  68.367  1.00  0.00            
ATOM   2597  CA  GLU A 178     -28.201  22.869  70.081  1.00  0.00           C
ATOM   2598  HA  GLU A 178     -28.077  23.861  70.066  1.00  0.00            
ATOM   2599  CB  GLU A 178     -29.631  22.486  70.479  1.00  0.00           C
ATOM   2600  HB1 GLU A 178     -29.896  23.038  71.270  1.00  0.00            
ATOM   2601  HB2 GLU A 178     -29.639  21.518  70.730  1.00  0.00            
ATOM   2602  CG  GLU A 178     -30.670  22.698  69.386  1.00  0.00           C
ATOM   2603  HG1 GLU A 178     -31.456  22.108  69.571  1.00  0.00            
ATOM   2604  HG2 GLU A 178     -30.266  22.449  68.506  1.00  0.00            
ATOM   2605  CD  GLU A 178     -31.151  24.135  69.309  1.00  0.00           C
ATOM   2606  OE1 GLU A 178     -30.627  24.978  70.069  1.00  0.00           O
ATOM   2607  OE2 GLU A 178     -32.057  24.420  68.494  1.00  0.00           O
ATOM   2608  C   GLU A 178     -27.216  22.266  71.073  1.00  0.00           C
ATOM   2609  O   GLU A 178     -27.370  22.468  72.283  1.00  0.00           O
ATOM   2610  N   GLY A 179     -26.218  21.526  70.591  1.00  0.00           N
ATOM   2611  H   GLY A 179     -26.166  21.369  69.605  1.00  0.00            
ATOM   2612  CA  GLY A 179     -25.208  20.943  71.445  1.00  0.00           C
ATOM   2613  HA1 GLY A 179     -25.014  21.609  72.166  1.00  0.00            
ATOM   2614  HA2 GLY A 179     -24.391  20.812  70.884  1.00  0.00            
ATOM   2615  C   GLY A 179     -25.584  19.627  72.080  1.00  0.00           C
ATOM   2616  O   GLY A 179     -24.797  19.093  72.873  1.00  0.00           O
ATOM   2617  N   ASN A 180     -26.750  19.083  71.758  1.00  0.00           N
ATOM   2618  H   ASN A 180     -27.340  19.553  71.101  1.00  0.00            
ATOM   2619  CA  ASN A 180     -27.196  17.823  72.332  1.00  0.00           C
ATOM   2620  HA  ASN A 180     -26.781  17.750  73.239  1.00  0.00            
ATOM   2621  CB  ASN A 180     -28.713  17.813  72.484  1.00  0.00           C
ATOM   2622  HB1 ASN A 180     -28.997  16.930  72.857  1.00  0.00            
ATOM   2623  HB2 ASN A 180     -29.131  17.946  71.585  1.00  0.00            
ATOM   2624  CG  ASN A 180     -29.199  18.905  73.408  1.00  0.00           C
ATOM   2625  OD1 ASN A 180     -28.871  18.917  74.595  1.00  0.00           O
ATOM   2626  ND2 ASN A 180     -29.980  19.835  72.871  1.00  0.00           N
ATOM   2627 1HD2 ASN A 180     -30.218  19.789  71.901  1.00  0.00            
ATOM   2628 2HD2 ASN A 180     -30.330  20.581  73.437  1.00  0.00            
ATOM   2629  C   ASN A 180     -26.720  16.678  71.452  1.00  0.00           C
ATOM   2630  O   ASN A 180     -27.049  16.621  70.260  1.00  0.00           O
ATOM   2631  N   PHE A 181     -25.943  15.777  72.046  1.00  0.00           N
ATOM   2632  H   PHE A 181     -25.732  15.880  73.018  1.00  0.00            
ATOM   2633  CA  PHE A 181     -25.393  14.647  71.317  1.00  0.00           C
ATOM   2634  HA  PHE A 181     -24.866  15.052  70.570  1.00  0.00            
ATOM   2635  CB  PHE A 181     -24.497  13.814  72.234  1.00  0.00           C
ATOM   2636  HB1 PHE A 181     -24.697  12.845  72.089  1.00  0.00            
ATOM   2637  HB2 PHE A 181     -24.692  14.056  73.185  1.00  0.00            
ATOM   2638  CG  PHE A 181     -23.035  14.024  71.996  1.00  0.00           C
ATOM   2639  CD1 PHE A 181     -22.381  13.342  70.985  1.00  0.00           C
ATOM   2641  CE1 PHE A 181     -21.034  13.539  70.758  1.00  0.00           C
ATOM   2642  HE1 PHE A 181     -20.570  13.039  70.027  1.00  0.00            
ATOM   2643  CZ  PHE A 181     -20.328  14.430  71.544  1.00  0.00           C
ATOM   2644  HZ  PHE A 181     -19.352  14.575  71.383  1.00  0.00            
ATOM   2645  CE2 PHE A 181     -20.971  15.119  72.551  1.00  0.00           C
ATOM   2646  HE2 PHE A 181     -20.462  15.765  73.120  1.00  0.00            
ATOM   2647  CD2 PHE A 181     -22.316  14.917  72.773  1.00  0.00           C
ATOM   2648  HD2 PHE A 181     -22.778  15.421  73.503  1.00  0.00            
ATOM   2649  C   PHE A 181     -26.496  13.768  70.745  1.00  0.00           C
ATOM   2650  O   PHE A 181     -27.580  13.633  71.319  1.00  0.00           O
ATOM   2651  N   TYR A 182     -26.209  13.183  69.585  1.00  0.00           N
ATOM   2652  H   TYR A 182     -25.436  13.524  69.050  1.00  0.00            
ATOM   2653  CA  TYR A 182     -26.983  12.061  69.066  1.00  0.00           C
ATOM   2654  HA  TYR A 182     -27.944  12.219  69.295  1.00  0.00            
ATOM   2655  CB  TYR A 182     -26.862  11.971  67.547  1.00  0.00           C
ATOM   2656  HB1 TYR A 182     -27.225  11.086  67.257  1.00  0.00            
ATOM   2657  HB2 TYR A 182     -25.893  12.028  67.307  1.00  0.00            
ATOM   2658  CG  TYR A 182     -27.595  13.048  66.775  1.00  0.00           C
ATOM   2659  CD1 TYR A 182     -28.966  12.971  66.568  1.00  0.00           C
ATOM   2661  CE1 TYR A 182     -29.638  13.949  65.853  1.00  0.00           C
ATOM   2662  HE1 TYR A 182     -30.626  13.881  65.717  1.00  0.00            
ATOM   2663  CZ  TYR A 182     -28.940  15.017  65.330  1.00  0.00           C
ATOM   2664  OH  TYR A 182     -29.607  15.987  64.618  1.00  0.00           O
ATOM   2665  HH  TYR A 182     -28.957  16.683  64.313  1.00  0.00            
ATOM   2666  CE2 TYR A 182     -27.577  15.112  65.513  1.00  0.00           C
ATOM   2667  HE2 TYR A 182     -27.070  15.884  65.129  1.00  0.00            
ATOM   2668  CD2 TYR A 182     -26.912  14.129  66.233  1.00  0.00           C
ATOM   2669  HD2 TYR A 182     -25.923  14.201  66.364  1.00  0.00            
ATOM   2670  C   TYR A 182     -26.453  10.795  69.726  1.00  0.00           C
ATOM   2671  O   TYR A 182     -25.278  10.453  69.565  1.00  0.00           O
ATOM   2672  N   GLY A 183     -27.302  10.109  70.487  1.00  0.00           N
ATOM   2673  H   GLY A 183     -28.230  10.457  70.618  1.00  0.00            
ATOM   2674  CA  GLY A 183     -26.916   8.873  71.129  1.00  0.00           C
ATOM   2675  HA1 GLY A 183     -26.269   8.413  70.520  1.00  0.00            
ATOM   2676  HA2 GLY A 183     -27.742   8.317  71.220  1.00  0.00            
ATOM   2677  C   GLY A 183     -26.280   9.053  72.493  1.00  0.00           C
ATOM   2678  O   GLY A 183     -26.153  10.168  73.009  1.00  0.00           O
ATOM   2679  N   PRO A 184     -25.860   7.931  73.109  1.00  0.00           N
ATOM   2680  CD  PRO A 184     -25.892   6.572  72.538  1.00  0.00           C
ATOM   2682  HD2 PRO A 184     -26.820   6.338  72.248  1.00  0.00            
ATOM   2683  CG  PRO A 184     -25.427   5.691  73.694  1.00  0.00           C
ATOM   2684  HG1 PRO A 184     -24.465   5.444  73.580  1.00  0.00            
ATOM   2685  HG2 PRO A 184     -25.981   4.860  73.745  1.00  0.00            
ATOM   2686  CB  PRO A 184     -25.605   6.508  74.949  1.00  0.00           C
ATOM   2687  HB1 PRO A 184     -24.950   6.227  75.651  1.00  0.00            
ATOM   2688  HB2 PRO A 184     -26.535   6.414  75.304  1.00  0.00            
ATOM   2689  CA  PRO A 184     -25.334   7.937  74.479  1.00  0.00           C
ATOM   2690  HA  PRO A 184     -25.783   8.651  75.016  1.00  0.00            
ATOM   2691  C   PRO A 184     -23.844   8.271  74.550  1.00  0.00           C
ATOM   2692  O   PRO A 184     -23.070   7.609  75.251  1.00  0.00           O
ATOM   2693  N   PHE A 185     -23.429   9.294  73.814  1.00  0.00           N
ATOM   2694  H   PHE A 185     -24.108   9.850  73.335  1.00  0.00            
ATOM   2695  CA  PHE A 185     -22.024   9.635  73.679  1.00  0.00           C
ATOM   2696  HA  PHE A 185     -21.525   8.892  74.126  1.00  0.00            
ATOM   2697  CB  PHE A 185     -21.630   9.719  72.204  1.00  0.00           C
ATOM   2698  HB1 PHE A 185     -20.637   9.817  72.140  1.00  0.00            
ATOM   2699  HB2 PHE A 185     -22.070  10.520  71.798  1.00  0.00            
ATOM   2700  CG  PHE A 185     -22.030   8.513  71.404  1.00  0.00           C
ATOM   2701  CD1 PHE A 185     -21.511   7.264  71.704  1.00  0.00           C
ATOM   2703  CE1 PHE A 185     -21.877   6.154  70.971  1.00  0.00           C
ATOM   2704  HE1 PHE A 185     -21.497   5.257  71.198  1.00  0.00            
ATOM   2705  CZ  PHE A 185     -22.768   6.282  69.925  1.00  0.00           C
ATOM   2706  HZ  PHE A 185     -23.035   5.478  69.393  1.00  0.00            
ATOM   2707  CE2 PHE A 185     -23.290   7.519  69.614  1.00  0.00           C
ATOM   2708  HE2 PHE A 185     -23.935   7.614  68.856  1.00  0.00            
ATOM   2709  CD2 PHE A 185     -22.922   8.627  70.350  1.00  0.00           C
ATOM   2710  HD2 PHE A 185     -23.304   9.522  70.120  1.00  0.00            
ATOM   2711  C   PHE A 185     -21.726  10.954  74.380  1.00  0.00           C
ATOM   2712  O   PHE A 185     -22.603  11.809  74.540  1.00  0.00           O
ATOM   2713  N   VAL A 186     -20.471  11.106  74.797  1.00  0.00           N
ATOM   2714  H   VAL A 186     -19.813  10.379  74.604  1.00  0.00            
ATOM   2715  CA  VAL A 186     -20.013  12.283  75.522  1.00  0.00           C
ATOM   2716  HA  VAL A 186     -20.721  12.979  75.400  1.00  0.00            
ATOM   2717  CB  VAL A 186     -19.851  11.998  77.032  1.00  0.00           C
ATOM   2718  HB  VAL A 186     -19.385  12.768  77.467  1.00  0.00            
ATOM   2719  CG1 VAL A 186     -21.213  11.839  77.693  1.00  0.00           C
ATOM   2720 1HG1 VAL A 186     -21.091  11.655  78.668  1.00  0.00            
ATOM   2721 2HG1 VAL A 186     -21.741  12.680  77.576  1.00  0.00            
ATOM   2722 3HG1 VAL A 186     -21.702  11.077  77.269  1.00  0.00            
ATOM   2723  CG2 VAL A 186     -19.004  10.754  77.250  1.00  0.00           C
ATOM   2724 1HG2 VAL A 186     -18.909  10.583  78.231  1.00  0.00            
ATOM   2725 2HG2 VAL A 186     -19.447   9.969  76.817  1.00  0.00            
ATOM   2726 3HG2 VAL A 186     -18.100  10.892  76.846  1.00  0.00            
ATOM   2727  C   VAL A 186     -18.698  12.744  74.913  1.00  0.00           C
ATOM   2728  O   VAL A 186     -17.924  11.940  74.382  1.00  0.00           O
ATOM   2729  N   ASP A 187     -18.442  14.051  74.995  1.00  0.00           N
ATOM   2730  H   ASP A 187     -19.066  14.640  75.508  1.00  0.00            
ATOM   2731  CA  ASP A 187     -17.267  14.642  74.350  1.00  0.00           C
ATOM   2732  HA  ASP A 187     -17.087  14.095  73.532  1.00  0.00            
ATOM   2733  CB  ASP A 187     -17.551  16.076  73.910  1.00  0.00           C
ATOM   2734  HB1 ASP A 187     -18.147  16.051  73.108  1.00  0.00            
ATOM   2735  HB2 ASP A 187     -16.685  16.513  73.668  1.00  0.00            
ATOM   2736  CG  ASP A 187     -18.227  16.911  74.987  1.00  0.00           C
ATOM   2737  OD1 ASP A 187     -18.704  16.347  75.993  1.00  0.00           O
ATOM   2738  OD2 ASP A 187     -18.286  18.146  74.817  1.00  0.00           O
ATOM   2739  C   ASP A 187     -16.058  14.560  75.284  1.00  0.00           C
ATOM   2740  O   ASP A 187     -15.583  15.546  75.851  1.00  0.00           O
ATOM   2741  N   ARG A 188     -15.555  13.337  75.427  1.00  0.00           N
ATOM   2742  H   ARG A 188     -16.036  12.564  75.013  1.00  0.00            
ATOM   2743  CA  ARG A 188     -14.327  13.087  76.166  1.00  0.00           C
ATOM   2744  HA  ARG A 188     -13.730  13.871  75.996  1.00  0.00            
ATOM   2745  CB  ARG A 188     -14.576  12.998  77.678  1.00  0.00           C
ATOM   2746  HB1 ARG A 188     -15.186  13.744  77.944  1.00  0.00            
ATOM   2747  HB2 ARG A 188     -13.701  13.099  78.151  1.00  0.00            
ATOM   2748  CG  ARG A 188     -15.204  11.698  78.133  1.00  0.00           C
ATOM   2749  HG1 ARG A 188     -14.596  10.942  77.888  1.00  0.00            
ATOM   2750  HG2 ARG A 188     -16.082  11.583  77.669  1.00  0.00            
ATOM   2751  CD  ARG A 188     -15.431  11.688  79.639  1.00  0.00           C
ATOM   2753  HD2 ARG A 188     -15.376  10.750  79.982  1.00  0.00            
ATOM   2754  NE  ARG A 188     -16.740  12.222  80.004  1.00  0.00           N
ATOM   2755  HE  ARG A 188     -17.539  11.638  79.862  1.00  0.00            
ATOM   2756  CZ  ARG A 188     -16.940  13.434  80.513  1.00  0.00           C
ATOM   2757  NH1 ARG A 188     -15.915  14.251  80.723  1.00  0.00           N
ATOM   2758 1HH1 ARG A 188     -14.986  13.956  80.498  1.00  0.00            
ATOM   2759 2HH1 ARG A 188     -16.072  15.161  81.106  1.00  0.00            
ATOM   2760  NH2 ARG A 188     -18.170  13.829  80.813  1.00  0.00           N
ATOM   2761 1HH2 ARG A 188     -18.944  13.216  80.656  1.00  0.00            
ATOM   2762 2HH2 ARG A 188     -18.323  14.740  81.196  1.00  0.00            
ATOM   2763  C   ARG A 188     -13.705  11.803  75.637  1.00  0.00           C
ATOM   2764  O   ARG A 188     -14.407  10.912  75.151  1.00  0.00           O
ATOM   2765  N   GLN A 189     -12.379  11.723  75.725  1.00  0.00           N
ATOM   2766  H   GLN A 189     -11.879  12.432  76.222  1.00  0.00            
ATOM   2767  CA  GLN A 189     -11.636  10.622  75.112  1.00  0.00           C
ATOM   2768  HA  GLN A 189     -12.145  10.344  74.297  1.00  0.00            
ATOM   2769  CB  GLN A 189     -10.257  11.094  74.675  1.00  0.00           C
ATOM   2770  HB1 GLN A 189      -9.754  10.311  74.308  1.00  0.00            
ATOM   2771  HB2 GLN A 189      -9.776  11.455  75.474  1.00  0.00            
ATOM   2772  CG  GLN A 189     -10.306  12.178  73.611  1.00  0.00           C
ATOM   2773  HG1 GLN A 189     -10.416  13.064  74.061  1.00  0.00            
ATOM   2774  HG2 GLN A 189     -11.090  12.007  73.015  1.00  0.00            
ATOM   2775  CD  GLN A 189      -9.056  12.222  72.760  1.00  0.00           C
ATOM   2776  OE1 GLN A 189      -9.071  12.742  71.643  1.00  0.00           O
ATOM   2777  NE2 GLN A 189      -7.963  11.676  73.283  1.00  0.00           N
ATOM   2778 1HE2 GLN A 189      -7.996  11.265  74.194  1.00  0.00            
ATOM   2779 2HE2 GLN A 189      -7.107  11.676  72.765  1.00  0.00            
ATOM   2780  C   GLN A 189     -11.558   9.440  76.080  1.00  0.00           C
ATOM   2781  O   GLN A 189     -10.515   9.111  76.648  1.00  0.00           O
ATOM   2782  N   THR A 190     -12.707   8.798  76.256  1.00  0.00           N
ATOM   2783  H   THR A 190     -13.533   9.187  75.848  1.00  0.00            
ATOM   2784  CA  THR A 190     -12.829   7.561  77.009  1.00  0.00           C
ATOM   2785  HA  THR A 190     -11.903   7.354  77.325  1.00  0.00            
ATOM   2786  CB  THR A 190     -13.762   7.726  78.215  1.00  0.00           C
ATOM   2787  HB  THR A 190     -13.826   6.872  78.732  1.00  0.00            
ATOM   2788  CG2 THR A 190     -13.275   8.840  79.127  1.00  0.00           C
ATOM   2789 1HG2 THR A 190     -13.897   8.930  79.905  1.00  0.00            
ATOM   2790 2HG2 THR A 190     -12.357   8.623  79.458  1.00  0.00            
ATOM   2791 3HG2 THR A 190     -13.251   9.701  78.618  1.00  0.00            
ATOM   2792  OG1 THR A 190     -15.089   8.020  77.756  1.00  0.00           O
ATOM   2793  HG1 THR A 190     -15.697   8.128  78.542  1.00  0.00            
ATOM   2794  C   THR A 190     -13.352   6.458  76.100  1.00  0.00           C
ATOM   2795  O   THR A 190     -13.769   6.696  74.961  1.00  0.00           O
ATOM   2796  N   ALA A 191     -13.329   5.237  76.626  1.00  0.00           N
ATOM   2797  H   ALA A 191     -12.940   5.107  77.538  1.00  0.00            
ATOM   2798  CA  ALA A 191     -13.856   4.083  75.907  1.00  0.00           C
ATOM   2799  HA  ALA A 191     -13.448   4.089  74.994  1.00  0.00            
ATOM   2800  CB  ALA A 191     -13.463   2.793  76.621  1.00  0.00           C
ATOM   2801  HB1 ALA A 191     -13.830   2.009  76.119  1.00  0.00            
ATOM   2802  HB2 ALA A 191     -12.466   2.725  76.663  1.00  0.00            
ATOM   2803  HB3 ALA A 191     -13.836   2.799  77.549  1.00  0.00            
ATOM   2804  C   ALA A 191     -15.368   4.210  75.798  1.00  0.00           C
ATOM   2805  O   ALA A 191     -16.084   4.105  76.799  1.00  0.00           O
ATOM   2806  N   GLN A 192     -15.858   4.448  74.586  1.00  0.00           N
ATOM   2807  H   GLN A 192     -15.222   4.570  73.824  1.00  0.00            
ATOM   2808  CA  GLN A 192     -17.286   4.537  74.327  1.00  0.00           C
ATOM   2809  HA  GLN A 192     -17.735   4.228  75.166  1.00  0.00            
ATOM   2810  CB  GLN A 192     -17.715   5.973  74.028  1.00  0.00           C
ATOM   2811  HB1 GLN A 192     -18.694   5.979  73.825  1.00  0.00            
ATOM   2812  HB2 GLN A 192     -17.207   6.300  73.231  1.00  0.00            
ATOM   2813  CG  GLN A 192     -17.465   6.929  75.170  1.00  0.00           C
ATOM   2814  HG1 GLN A 192     -16.491   6.913  75.396  1.00  0.00            
ATOM   2815  HG2 GLN A 192     -17.996   6.630  75.963  1.00  0.00            
ATOM   2816  CD  GLN A 192     -17.860   8.343  74.827  1.00  0.00           C
ATOM   2817  OE1 GLN A 192     -19.044   8.651  74.688  1.00  0.00           O
ATOM   2818  NE2 GLN A 192     -16.869   9.216  74.685  1.00  0.00           N
ATOM   2819 1HE2 GLN A 192     -15.921   8.921  74.806  1.00  0.00            
ATOM   2820 2HE2 GLN A 192     -17.071  10.169  74.458  1.00  0.00            
ATOM   2821  C   GLN A 192     -17.637   3.636  73.156  1.00  0.00           C
ATOM   2822  O   GLN A 192     -16.911   3.587  72.158  1.00  0.00           O
ATOM   2823  N   ALA A 193     -18.750   2.926  73.284  1.00  0.00           N
ATOM   2824  H   ALA A 193     -19.300   3.037  74.112  1.00  0.00            
ATOM   2825  CA  ALA A 193     -19.199   1.993  72.266  1.00  0.00           C
ATOM   2826  HA  ALA A 193     -18.544   2.083  71.516  1.00  0.00            
ATOM   2827  CB  ALA A 193     -19.194   0.553  72.791  1.00  0.00           C
ATOM   2828  HB1 ALA A 193     -19.507  -0.066  72.070  1.00  0.00            
ATOM   2829  HB2 ALA A 193     -18.266   0.302  73.066  1.00  0.00            
ATOM   2830  HB3 ALA A 193     -19.806   0.483  73.579  1.00  0.00            
ATOM   2831  C   ALA A 193     -20.596   2.370  71.802  1.00  0.00           C
ATOM   2832  O   ALA A 193     -21.468   2.695  72.614  1.00  0.00           O
ATOM   2833  N   ALA A 194     -20.798   2.341  70.491  1.00  0.00           N
ATOM   2834  H   ALA A 194     -20.022   2.235  69.869  1.00  0.00            
ATOM   2835  CA  ALA A 194     -22.142   2.463  69.956  1.00  0.00           C
ATOM   2836  HA  ALA A 194     -22.552   3.247  70.422  1.00  0.00            
ATOM   2837  CB  ALA A 194     -22.097   2.712  68.450  1.00  0.00           C
ATOM   2838  HB1 ALA A 194     -23.029   2.794  68.098  1.00  0.00            
ATOM   2839  HB2 ALA A 194     -21.596   3.558  68.267  1.00  0.00            
ATOM   2840  HB3 ALA A 194     -21.636   1.948  67.999  1.00  0.00            
ATOM   2841  C   ALA A 194     -22.936   1.198  70.250  1.00  0.00           C
ATOM   2842  O   ALA A 194     -22.385   0.098  70.337  1.00  0.00           O
ATOM   2843  N   GLY A 195     -24.241   1.363  70.420  1.00  0.00           N
ATOM   2844  H   GLY A 195     -24.617   2.286  70.500  1.00  0.00            
ATOM   2845  CA  GLY A 195     -25.126   0.218  70.491  1.00  0.00           C
ATOM   2846  HA1 GLY A 195     -26.052   0.553  70.662  1.00  0.00            
ATOM   2847  HA2 GLY A 195     -24.831  -0.354  71.257  1.00  0.00            
ATOM   2848  C   GLY A 195     -25.094  -0.584  69.202  1.00  0.00           C
ATOM   2849  O   GLY A 195     -24.594  -0.149  68.165  1.00  0.00           O
ATOM   2850  N   THR A 196     -25.632  -1.799  69.284  1.00  0.00           N
ATOM   2851  H   THR A 196     -26.023  -2.111  70.150  1.00  0.00            
ATOM   2852  CA  THR A 196     -25.656  -2.677  68.121  1.00  0.00           C
ATOM   2853  HA  THR A 196     -24.706  -2.773  67.824  1.00  0.00            
ATOM   2854  CB  THR A 196     -26.221  -4.047  68.500  1.00  0.00           C
ATOM   2855  HB  THR A 196     -26.350  -4.607  67.682  1.00  0.00            
ATOM   2856  CG2 THR A 196     -25.299  -4.751  69.496  1.00  0.00           C
ATOM   2857 1HG2 THR A 196     -25.683  -5.644  69.732  1.00  0.00            
ATOM   2858 2HG2 THR A 196     -24.396  -4.875  69.084  1.00  0.00            
ATOM   2859 3HG2 THR A 196     -25.215  -4.195  70.323  1.00  0.00            
ATOM   2860  OG1 THR A 196     -27.517  -3.886  69.091  1.00  0.00           O
ATOM   2861  HG1 THR A 196     -27.884  -4.783  69.338  1.00  0.00            
ATOM   2862  C   THR A 196     -26.484  -2.047  67.007  1.00  0.00           C
ATOM   2863  O   THR A 196     -27.632  -1.647  67.220  1.00  0.00           O
ATOM   2864  N   ASP A 197     -25.890  -1.944  65.822  1.00  0.00           N
ATOM   2865  H   ASP A 197     -24.965  -2.305  65.702  1.00  0.00            
ATOM   2866  CA  ASP A 197     -26.562  -1.315  64.698  1.00  0.00           C
ATOM   2867  HA  ASP A 197     -27.038  -0.525  65.085  1.00  0.00            
ATOM   2868  CB  ASP A 197     -25.546  -0.857  63.650  1.00  0.00           C
ATOM   2869  HB1 ASP A 197     -25.357  -1.619  63.030  1.00  0.00            
ATOM   2870  HB2 ASP A 197     -24.702  -0.588  64.115  1.00  0.00            
ATOM   2871  CG  ASP A 197     -26.040   0.322  62.828  1.00  0.00           C
ATOM   2872  OD1 ASP A 197     -27.018   0.977  63.249  1.00  0.00           O
ATOM   2873  OD2 ASP A 197     -25.451   0.590  61.758  1.00  0.00           O
ATOM   2874  C   ASP A 197     -27.570  -2.272  64.069  1.00  0.00           C
ATOM   2875  OT1 ASP A 197     -28.298  -1.901  63.492  1.00  0.00            
ATOM   2876  OT2 ASP A 197     -27.512  -3.491  64.252  1.00  0.00           O
