# Supplementary material for: Virtual Double-System Single-Box: A Nonequilibrium Alchemical Technique for Absolute Binding Free Energy Calculations: Application to Ligands of the SARS-CoV-2 Main Protease
Source: J Chem Theory Comput. 2020 Oct 22;16(11):7160–72. doi: 10.1021/acs.jctc.0c00634 (PMC8015232; doi:10.1021/acs.jctc.0c00634)
Supplement: Supplementary file 1 — ct0c00634_si_001.zip [file ct0c00634_si_001.zip › data/NPT_struct/1d45.pdb]

REMARK   Time:         8999.10 CO matrix:   59.50466   0.00000   0.00000   0.00000  57.92153   0.00000   0.00000   0.00000  43.79664
ATOM      1 C01  LIG     1      -1.992   0.590   2.939
ATOM      2 H01  LIG     1      -2.300   1.630   2.840
ATOM      3 C02  LIG     1      -2.537  -0.200   4.000
ATOM      4 H02  LIG     1      -3.253   0.152   4.737
ATOM      5 C03  LIG     1      -2.262  -1.562   4.016
ATOM      6 H03  LIG     1      -2.686  -2.203   4.783
ATOM      7 N04  LIG     1      -1.153  -3.412   2.733
ATOM      8 H04  LIG     1      -1.411  -4.202   3.253
ATOM      9 C05  LIG     1      -0.390  -3.385   1.638
ATOM     10 H05  LIG     1       0.084  -4.318   1.338
ATOM     11 C06  LIG     1      -0.274  -2.139   1.070
ATOM     12 H06  LIG     1       0.399  -1.848   0.269
ATOM     13 C07  LIG     1       1.045   2.510  -1.081
ATOM     14 H07  LIG     1       0.658   3.096  -0.250
ATOM     15 C08  LIG     1       1.543   2.275  -3.278
ATOM     16 H08  LIG     1       1.719   2.656  -4.281
ATOM     17 C09  LIG     1       1.493   0.331  -1.886
ATOM     18 H09  LIG     1       1.387  -0.740  -1.724
ATOM     19 C10  LIG     1      -1.196   0.050   1.895
ATOM     20 C11  LIG     1      -0.965  -1.358   1.957
ATOM     21 C12  LIG     1      -0.684   0.920   0.819
ATOM     22 O13  LIG     1      -1.405   1.705   0.299
ATOM     23 C14  LIG     1      -1.457  -2.118   3.008
ATOM     24 O15  LIG     1       0.575   0.697   0.334
ATOM     25 C16  LIG     1       1.055   1.150  -0.882
ATOM     26 N17  LIG     1       1.289   3.089  -2.263
ATOM     27 C18  LIG     1       1.675   0.872  -3.135
ATOM     28 CL01 LIG     1       2.151  -0.093  -4.536
ATOM     29 N    PHE     2     -13.276 -22.220  -2.083
ATOM     30 H1   PHE     2     -12.939 -21.362  -1.670
ATOM     31 H2   PHE     2     -13.530 -22.869  -1.351
ATOM     32 H3   PHE     2     -14.049 -21.796  -2.574
ATOM     33 CA   PHE     2     -12.300 -22.844  -2.961
ATOM     34 HA   PHE     2     -12.724 -23.676  -3.522
ATOM     35 CB   PHE     2     -11.714 -21.788  -3.972
ATOM     36 HB1  PHE     2     -10.916 -22.177  -4.604
ATOM     37 HB2  PHE     2     -11.264 -20.984  -3.389
ATOM     38 CG   PHE     2     -12.826 -21.210  -4.837
ATOM     39 CD1  PHE     2     -13.785 -22.089  -5.318
ATOM     40 HD1  PHE     2     -13.737 -23.156  -5.158
ATOM     41 CE1  PHE     2     -14.703 -21.637  -6.282
ATOM     42 HE1  PHE     2     -15.330 -22.380  -6.752
ATOM     43 CZ   PHE     2     -14.824 -20.285  -6.585
ATOM     44 HZ   PHE     2     -15.573 -20.016  -7.315
ATOM     45 CE2  PHE     2     -13.898 -19.349  -6.020
ATOM     46 HE2  PHE     2     -13.919 -18.300  -6.278
ATOM     47 CD2  PHE     2     -12.844 -19.817  -5.151
ATOM     48 HD2  PHE     2     -12.173 -19.092  -4.712
ATOM     49 C    PHE     2     -11.109 -23.348  -2.189
ATOM     50 O    PHE     2     -10.463 -22.559  -1.482
ATOM     51 N    PRO     3     -10.691 -24.636  -2.375
ATOM     52 CD   PRO     3     -11.190 -25.513  -3.452
ATOM     53 HD1  PRO     3     -12.079 -26.035  -3.099
ATOM     54 HD2  PRO     3     -11.281 -25.015  -4.417
ATOM     55 CG   PRO     3     -10.098 -26.608  -3.491
ATOM     56 HG1  PRO     3     -10.446 -27.580  -3.842
ATOM     57 HG2  PRO     3      -9.290 -26.248  -4.128
ATOM     58 CB   PRO     3      -9.517 -26.759  -2.077
ATOM     59 HB1  PRO     3     -10.259 -27.346  -1.536
ATOM     60 HB2  PRO     3      -8.529 -27.206  -2.188
ATOM     61 CA   PRO     3      -9.533 -25.287  -1.659
ATOM     62 HA   PRO     3      -9.743 -25.234  -0.591
ATOM     63 C    PRO     3      -8.215 -24.606  -1.993
ATOM     64 O    PRO     3      -7.888 -24.446  -3.139
ATOM     65 N    SER     4      -7.545 -24.065  -0.916
ATOM     66 H    SER     4      -7.874 -24.191   0.030
ATOM     67 CA   SER     4      -6.303 -23.284  -1.006
ATOM     68 HA   SER     4      -6.287 -22.811  -1.988
ATOM     69 CB   SER     4      -6.261 -22.300   0.216
ATOM     70 HB1  SER     4      -7.083 -21.585   0.202
ATOM     71 HB2  SER     4      -5.400 -21.639   0.118
ATOM     72 OG   SER     4      -6.285 -23.053   1.410
ATOM     73 HG   SER     4      -5.382 -22.956   1.721
ATOM     74 C    SER     4      -4.993 -24.002  -0.974
ATOM     75 O    SER     4      -4.009 -23.334  -1.308
ATOM     76 N    GLY     5      -4.900 -25.335  -0.763
ATOM     77 H    GLY     5      -5.733 -25.839  -0.496
ATOM     78 CA   GLY     5      -3.688 -26.112  -0.643
ATOM     79 HA1  GLY     5      -3.909 -27.172  -0.514
ATOM     80 HA2  GLY     5      -3.215 -25.795   0.286
ATOM     81 C    GLY     5      -2.646 -25.863  -1.740
ATOM     82 O    GLY     5      -1.500 -25.487  -1.338
ATOM     83 N    LYS     6      -2.930 -26.037  -3.021
ATOM     84 H    LYS     6      -3.774 -26.536  -3.264
ATOM     85 CA   LYS     6      -1.966 -25.851  -4.121
ATOM     86 HA   LYS     6      -0.984 -26.230  -3.838
ATOM     87 CB   LYS     6      -2.459 -26.575  -5.320
ATOM     88 HB1  LYS     6      -3.518 -26.330  -5.410
ATOM     89 HB2  LYS     6      -1.988 -26.266  -6.253
ATOM     90 CG   LYS     6      -2.370 -28.097  -5.171
ATOM     91 HG1  LYS     6      -2.711 -28.463  -4.203
ATOM     92 HG2  LYS     6      -1.340 -28.445  -5.247
ATOM     93 CD   LYS     6      -3.270 -28.703  -6.286
ATOM     94 HD1  LYS     6      -4.322 -28.442  -6.168
ATOM     95 HD2  LYS     6      -2.918 -28.191  -7.181
ATOM     96 CE   LYS     6      -3.131 -30.242  -6.404
ATOM     97 HE1  LYS     6      -2.163 -30.539  -6.807
ATOM     98 HE2  LYS     6      -3.887 -30.506  -7.143
ATOM     99 NZ   LYS     6      -3.493 -30.919  -5.205
ATOM    100 HZ1  LYS     6      -2.847 -30.599  -4.497
ATOM    101 HZ2  LYS     6      -4.396 -30.762  -4.782
ATOM    102 HZ3  LYS     6      -3.366 -31.921  -5.169
ATOM    103 C    LYS     6      -1.655 -24.349  -4.439
ATOM    104 O    LYS     6      -0.885 -24.071  -5.381
ATOM    105 N    VAL     7      -2.200 -23.383  -3.674
ATOM    106 H    VAL     7      -2.768 -23.693  -2.898
ATOM    107 CA   VAL     7      -1.819 -21.962  -3.775
ATOM    108 HA   VAL     7      -1.250 -21.688  -4.664
ATOM    109 CB   VAL     7      -3.008 -20.962  -3.706
ATOM    110 HB   VAL     7      -3.586 -21.180  -2.807
ATOM    111 CG1  VAL     7      -2.561 -19.444  -3.776
ATOM    112 HG11 VAL     7      -2.160 -19.265  -4.773
ATOM    113 HG12 VAL     7      -1.811 -19.157  -3.039
ATOM    114 HG13 VAL     7      -3.503 -18.900  -3.708
ATOM    115 CG2  VAL     7      -4.064 -21.139  -4.834
ATOM    116 HG21 VAL     7      -4.884 -20.423  -4.882
ATOM    117 HG22 VAL     7      -4.480 -22.145  -4.795
ATOM    118 HG23 VAL     7      -3.440 -21.057  -5.724
ATOM    119 C    VAL     7      -0.763 -21.746  -2.649
ATOM    120 O    VAL     7       0.297 -21.185  -2.868
ATOM    121 N    GLU     8      -1.120 -22.214  -1.408
ATOM    122 H    GLU     8      -1.998 -22.682  -1.230
ATOM    123 CA   GLU     8      -0.259 -21.990  -0.266
ATOM    124 HA   GLU     8      -0.119 -20.922  -0.101
ATOM    125 CB   GLU     8      -0.860 -22.608   0.986
ATOM    126 HB1  GLU     8      -0.857 -23.694   0.890
ATOM    127 HB2  GLU     8      -0.161 -22.421   1.801
ATOM    128 CG   GLU     8      -2.215 -22.055   1.397
ATOM    129 HG1  GLU     8      -2.850 -22.036   0.511
ATOM    130 HG2  GLU     8      -2.138 -20.995   1.637
ATOM    131 CD   GLU     8      -2.846 -22.796   2.619
ATOM    132 OE1  GLU     8      -2.312 -22.700   3.728
ATOM    133 OE2  GLU     8      -3.998 -23.220   2.461
ATOM    134 C    GLU     8       1.144 -22.630  -0.349
ATOM    135 O    GLU     8       2.075 -22.181   0.255
ATOM    136 N    GLY     9       1.291 -23.704  -1.102
ATOM    137 H    GLY     9       0.464 -24.170  -1.449
ATOM    138 CA   GLY     9       2.626 -24.332  -1.514
ATOM    139 HA1  GLY     9       2.444 -25.205  -2.142
ATOM    140 HA2  GLY     9       3.213 -24.594  -0.633
ATOM    141 C    GLY     9       3.412 -23.591  -2.616
ATOM    142 O    GLY     9       4.609 -23.770  -2.792
ATOM    143 N    CYS    10       2.787 -22.599  -3.277
ATOM    144 H    CYS    10       1.786 -22.474  -3.227
ATOM    145 CA   CYS    10       3.385 -21.768  -4.287
ATOM    146 HA   CYS    10       4.306 -22.223  -4.649
ATOM    147 CB   CYS    10       2.457 -21.720  -5.506
ATOM    148 HB1  CYS    10       1.497 -21.493  -5.043
ATOM    149 HB2  CYS    10       2.737 -21.005  -6.279
ATOM    150 SG   CYS    10       2.171 -23.407  -6.058
ATOM    151 HG   CYS    10       1.083 -23.201  -6.806
ATOM    152 C    CYS    10       3.719 -20.365  -3.760
ATOM    153 O    CYS    10       4.360 -19.672  -4.529
ATOM    154 N    MET    11       3.388 -19.992  -2.535
ATOM    155 H    MET    11       2.907 -20.701  -2.000
ATOM    156 CA   MET    11       3.705 -18.732  -1.965
ATOM    157 HA   MET    11       3.617 -17.989  -2.757
ATOM    158 CB   MET    11       2.775 -18.412  -0.839
ATOM    159 HB1  MET    11       2.619 -19.317  -0.251
ATOM    160 HB2  MET    11       3.283 -17.629  -0.277
ATOM    161 CG   MET    11       1.330 -17.946  -1.241
ATOM    162 HG1  MET    11       0.905 -18.852  -1.671
ATOM    163 HG2  MET    11       0.752 -17.732  -0.342
ATOM    164 SD   MET    11       1.183 -16.507  -2.315
ATOM    165 CE   MET    11       1.859 -15.132  -1.256
ATOM    166 HE1  MET    11       1.719 -15.133  -0.175
ATOM    167 HE2  MET    11       1.347 -14.229  -1.586
ATOM    168 HE3  MET    11       2.937 -15.079  -1.411
ATOM    169 C    MET    11       5.150 -18.650  -1.467
ATOM    170 O    MET    11       5.567 -19.605  -0.803
ATOM    171 N    VAL    12       5.819 -17.536  -1.729
ATOM    172 H    VAL    12       5.372 -16.839  -2.307
ATOM    173 CA   VAL    12       7.217 -17.174  -1.336
ATOM    174 HA   VAL    12       7.510 -17.764  -0.468
ATOM    175 CB   VAL    12       8.194 -17.553  -2.449
ATOM    176 HB   VAL    12       9.188 -17.357  -2.048
ATOM    177 CG1  VAL    12       8.264 -18.998  -2.960
ATOM    178 HG11 VAL    12       9.127 -19.140  -3.610
ATOM    179 HG12 VAL    12       7.366 -19.127  -3.563
ATOM    180 HG13 VAL    12       8.296 -19.702  -2.128
ATOM    181 CG2  VAL    12       8.033 -16.691  -3.736
ATOM    182 HG21 VAL    12       8.075 -15.647  -3.425
ATOM    183 HG22 VAL    12       7.122 -16.976  -4.264
ATOM    184 HG23 VAL    12       8.837 -16.932  -4.431
ATOM    185 C    VAL    12       7.403 -15.737  -0.922
ATOM    186 O    VAL    12       6.562 -14.914  -1.192
ATOM    187 N    GLN    13       8.439 -15.389  -0.117
ATOM    188 H    GLN    13       9.121 -16.114   0.052
ATOM    189 CA   GLN    13       8.988 -14.012   0.145
ATOM    190 HA   GLN    13       8.138 -13.348   0.302
ATOM    191 CB   GLN    13       9.868 -14.087   1.314
ATOM    192 HB1  GLN    13       9.249 -14.415   2.149
ATOM    193 HB2  GLN    13      10.610 -14.868   1.146
ATOM    194 CG   GLN    13      10.466 -12.667   1.545
ATOM    195 HG1  GLN    13       9.700 -11.911   1.377
ATOM    196 HG2  GLN    13      11.350 -12.504   0.928
ATOM    197 CD   GLN    13      10.901 -12.526   3.002
ATOM    198 OE1  GLN    13      10.282 -12.960   4.002
ATOM    199 NE2  GLN    13      12.061 -11.868   3.146
ATOM    200 HE21 GLN    13      12.596 -11.507   2.370
ATOM    201 HE22 GLN    13      12.480 -11.807   4.063
ATOM    202 C    GLN    13       9.739 -13.574  -1.146
ATOM    203 O    GLN    13      10.590 -14.291  -1.597
ATOM    204 N    VAL    14       9.519 -12.264  -1.538
ATOM    205 H    VAL    14       8.907 -11.712  -0.954
ATOM    206 CA   VAL    14      10.468 -11.494  -2.391
ATOM    207 HA   VAL    14      11.385 -12.056  -2.568
ATOM    208 CB   VAL    14       9.967 -11.139  -3.800
ATOM    209 HB   VAL    14       9.024 -10.602  -3.705
ATOM    210 CG1  VAL    14      11.063 -10.385  -4.583
ATOM    211 HG11 VAL    14      10.730 -10.123  -5.587
ATOM    212 HG12 VAL    14      11.948 -11.019  -4.542
ATOM    213 HG13 VAL    14      11.305  -9.412  -4.156
ATOM    214 CG2  VAL    14       9.695 -12.362  -4.688
ATOM    215 HG21 VAL    14       9.296 -12.106  -5.669
ATOM    216 HG22 VAL    14       8.933 -13.040  -4.304
ATOM    217 HG23 VAL    14      10.648 -12.881  -4.791
ATOM    218 C    VAL    14      10.896 -10.269  -1.600
ATOM    219 O    VAL    14      10.085  -9.513  -1.061
ATOM    220 N    THR    15      12.148  -9.972  -1.603
ATOM    221 H    THR    15      12.732 -10.623  -2.109
ATOM    222 CA   THR    15      12.842  -8.856  -0.887
ATOM    223 HA   THR    15      12.138  -8.074  -0.600
ATOM    224 CB   THR    15      13.662  -9.414   0.227
ATOM    225 HB   THR    15      14.198 -10.252  -0.217
ATOM    226 CG2  THR    15      14.715  -8.542   0.910
ATOM    227 HG21 THR    15      15.512  -8.293   0.209
ATOM    228 HG22 THR    15      15.203  -9.129   1.688
ATOM    229 HG23 THR    15      14.308  -7.678   1.434
ATOM    230 OG1  THR    15      12.786  -9.902   1.160
ATOM    231 HG1  THR    15      12.613  -9.178   1.765
ATOM    232 C    THR    15      13.804  -8.208  -1.867
ATOM    233 O    THR    15      14.417  -8.950  -2.648
ATOM    234 N    CYS    16      14.074  -6.896  -1.792
ATOM    235 H    CYS    16      13.603  -6.243  -1.183
ATOM    236 CA   CYS    16      15.187  -6.266  -2.513
ATOM    237 HA   CYS    16      16.032  -6.941  -2.650
ATOM    238 CB   CYS    16      14.817  -5.721  -3.867
ATOM    239 HB1  CYS    16      14.223  -6.407  -4.471
ATOM    240 HB2  CYS    16      14.167  -4.859  -3.715
ATOM    241 SG   CYS    16      16.259  -5.242  -4.821
ATOM    242 HG   CYS    16      16.626  -6.525  -4.893
ATOM    243 C    CYS    16      15.589  -5.033  -1.642
ATOM    244 O    CYS    16      14.777  -4.140  -1.239
ATOM    245 N    GLY    17      16.875  -4.920  -1.325
ATOM    246 H    GLY    17      17.555  -5.632  -1.551
ATOM    247 CA   GLY    17      17.352  -3.839  -0.461
ATOM    248 HA1  GLY    17      18.437  -3.796  -0.367
ATOM    249 HA2  GLY    17      17.140  -2.887  -0.947
ATOM    250 C    GLY    17      16.715  -3.841   0.960
ATOM    251 O    GLY    17      16.784  -4.813   1.721
ATOM    252 N    THR    18      15.971  -2.759   1.270
ATOM    253 H    THR    18      15.877  -2.009   0.600
ATOM    254 CA   THR    18      15.297  -2.562   2.569
ATOM    255 HA   THR    18      15.720  -3.204   3.342
ATOM    256 CB   THR    18      15.603  -1.148   3.051
ATOM    257 HB   THR    18      15.154  -1.029   4.037
ATOM    258 CG2  THR    18      17.099  -0.919   3.115
ATOM    259 HG21 THR    18      17.653  -1.049   2.185
ATOM    260 HG22 THR    18      17.479  -1.570   3.903
ATOM    261 HG23 THR    18      17.367   0.102   3.386
ATOM    262 OG1  THR    18      15.120  -0.120   2.278
ATOM    263 HG1  THR    18      14.163  -0.151   2.350
ATOM    264 C    THR    18      13.702  -2.880   2.601
ATOM    265 O    THR    18      13.054  -2.644   3.623
ATOM    266 N    THR    19      13.219  -3.414   1.484
ATOM    267 H    THR    19      13.936  -3.688   0.827
ATOM    268 CA   THR    19      11.840  -3.736   1.078
ATOM    269 HA   THR    19      11.098  -3.366   1.785
ATOM    270 CB   THR    19      11.608  -3.014  -0.250
ATOM    271 HB   THR    19      12.377  -3.314  -0.962
ATOM    272 CG2  THR    19      10.175  -3.147  -0.776
ATOM    273 HG21 THR    19      10.148  -2.530  -1.674
ATOM    274 HG22 THR    19       9.606  -2.845   0.103
ATOM    275 HG23 THR    19       9.865  -4.142  -1.096
ATOM    276 OG1  THR    19      11.670  -1.600  -0.070
ATOM    277 HG1  THR    19      11.849  -1.217  -0.932
ATOM    278 C    THR    19      11.567  -5.227   1.002
ATOM    279 O    THR    19      12.247  -5.923   0.268
ATOM    280 N    THR    20      10.449  -5.708   1.622
ATOM    281 H    THR    20      10.021  -5.119   2.323
ATOM    282 CA   THR    20       9.931  -7.116   1.700
ATOM    283 HA   THR    20      10.352  -7.668   0.860
ATOM    284 CB   THR    20      10.460  -7.743   3.010
ATOM    285 HB   THR    20      10.190  -7.218   3.926
ATOM    286 CG2  THR    20       9.947  -9.163   3.151
ATOM    287 HG21 THR    20      10.295  -9.649   2.239
ATOM    288 HG22 THR    20       8.896  -9.383   3.338
ATOM    289 HG23 THR    20      10.322  -9.592   4.080
ATOM    290 OG1  THR    20      11.919  -7.751   2.902
ATOM    291 HG1  THR    20      12.109  -6.887   3.274
ATOM    292 C    THR    20       8.385  -7.232   1.583
ATOM    293 O    THR    20       7.645  -6.305   1.982
ATOM    294 N    LEU    21       7.945  -8.214   0.777
ATOM    295 H    LEU    21       8.517  -8.993   0.483
ATOM    296 CA   LEU    21       6.558  -8.438   0.481
ATOM    297 HA   LEU    21       5.905  -8.255   1.334
ATOM    298 CB   LEU    21       6.149  -7.424  -0.569
ATOM    299 HB1  LEU    21       5.269  -7.828  -1.069
ATOM    300 HB2  LEU    21       5.822  -6.532  -0.035
ATOM    301 CG   LEU    21       7.084  -7.046  -1.694
ATOM    302 HG   LEU    21       8.016  -6.647  -1.294
ATOM    303 CD1  LEU    21       7.241  -8.266  -2.578
ATOM    304 HD11 LEU    21       7.729  -7.951  -3.501
ATOM    305 HD12 LEU    21       6.316  -8.732  -2.919
ATOM    306 HD13 LEU    21       7.893  -8.973  -2.066
ATOM    307 CD2  LEU    21       6.514  -5.831  -2.529
ATOM    308 HD21 LEU    21       5.457  -6.018  -2.718
ATOM    309 HD22 LEU    21       7.021  -5.714  -3.487
ATOM    310 HD23 LEU    21       6.666  -4.918  -1.954
ATOM    311 C    LEU    21       6.403  -9.930   0.062
ATOM    312 O    LEU    21       7.297 -10.750   0.232
ATOM    313 N    ASN    22       5.205 -10.245  -0.470
ATOM    314 H    ASN    22       4.458  -9.581  -0.617
ATOM    315 CA   ASN    22       4.850 -11.590  -0.867
ATOM    316 HA   ASN    22       5.592 -12.237  -0.400
ATOM    317 CB   ASN    22       3.462 -12.037  -0.327
ATOM    318 HB1  ASN    22       3.473 -13.126  -0.372
ATOM    319 HB2  ASN    22       2.671 -11.606  -0.940
ATOM    320 CG   ASN    22       3.199 -11.664   1.084
ATOM    321 OD1  ASN    22       3.735 -12.403   1.876
ATOM    322 ND2  ASN    22       2.370 -10.761   1.449
ATOM    323 HD21 ASN    22       2.217  -9.923   0.906
ATOM    324 HD22 ASN    22       2.039 -10.786   2.403
ATOM    325 C    ASN    22       4.971 -11.790  -2.386
ATOM    326 O    ASN    22       4.647 -10.917  -3.232
ATOM    327 N    GLY    23       5.285 -12.972  -2.764
ATOM    328 H    GLY    23       5.586 -13.601  -2.034
ATOM    329 CA   GLY    23       5.338 -13.420  -4.163
ATOM    330 HA1  GLY    23       4.689 -12.746  -4.722
ATOM    331 HA2  GLY    23       6.317 -13.382  -4.641
ATOM    332 C    GLY    23       4.841 -14.842  -4.389
ATOM    333 O    GLY    23       4.681 -15.597  -3.474
ATOM    334 N    LEU    24       4.523 -15.284  -5.571
ATOM    335 H    LEU    24       4.692 -14.640  -6.330
ATOM    336 CA   LEU    24       4.051 -16.533  -5.996
ATOM    337 HA   LEU    24       3.977 -17.233  -5.163
ATOM    338 CB   LEU    24       2.677 -16.326  -6.601
ATOM    339 HB1  LEU    24       1.997 -15.848  -5.896
ATOM    340 HB2  LEU    24       2.741 -15.578  -7.390
ATOM    341 CG   LEU    24       1.883 -17.515  -7.253
ATOM    342 HG   LEU    24       2.640 -18.226  -7.585
ATOM    343 CD1  LEU    24       1.282 -18.335  -6.206
ATOM    344 HD11 LEU    24       0.613 -17.776  -5.551
ATOM    345 HD12 LEU    24       2.007 -18.671  -5.465
ATOM    346 HD13 LEU    24       0.672 -19.125  -6.644
ATOM    347 CD2  LEU    24       0.920 -17.239  -8.366
ATOM    348 HD21 LEU    24       1.393 -16.657  -9.157
ATOM    349 HD22 LEU    24      -0.012 -16.774  -8.046
ATOM    350 HD23 LEU    24       0.661 -18.194  -8.822
ATOM    351 C    LEU    24       5.087 -17.173  -6.992
ATOM    352 O    LEU    24       5.697 -16.484  -7.808
ATOM    353 N    TRP    25       5.303 -18.508  -6.920
ATOM    354 H    TRP    25       4.788 -19.095  -6.280
ATOM    355 CA   TRP    25       6.510 -19.151  -7.609
ATOM    356 HA   TRP    25       6.945 -18.459  -8.329
ATOM    357 CB   TRP    25       7.504 -19.701  -6.501
ATOM    358 HB1  TRP    25       6.932 -20.304  -5.796
ATOM    359 HB2  TRP    25       7.907 -18.855  -5.945
ATOM    360 CG   TRP    25       8.688 -20.540  -6.892
ATOM    361 CD1  TRP    25       9.253 -20.653  -8.105
ATOM    362 HD1  TRP    25       9.028 -20.054  -8.975
ATOM    363 NE1  TRP    25      10.223 -21.656  -8.094
ATOM    364 HE1  TRP    25      10.686 -21.939  -8.946
ATOM    365 CE2  TRP    25      10.260 -22.268  -6.868
ATOM    366 CZ2  TRP    25      11.093 -23.326  -6.371
ATOM    367 HZ2  TRP    25      11.866 -23.804  -6.954
ATOM    368 CH2  TRP    25      10.946 -23.807  -5.043
ATOM    369 HH2  TRP    25      11.494 -24.649  -4.648
ATOM    370 CZ3  TRP    25      10.100 -23.075  -4.221
ATOM    371 HZ3  TRP    25       9.993 -23.308  -3.172
ATOM    372 CE3  TRP    25       9.211 -22.069  -4.767
ATOM    373 HE3  TRP    25       8.449 -21.670  -4.114
ATOM    374 CD2  TRP    25       9.290 -21.589  -6.063
ATOM    375 C    TRP    25       6.023 -20.438  -8.291
ATOM    376 O    TRP    25       5.517 -21.409  -7.758
ATOM    377 N    LEU    26       6.220 -20.442  -9.628
ATOM    378 H    LEU    26       6.681 -19.640 -10.033
ATOM    379 CA   LEU    26       5.636 -21.390 -10.563
ATOM    380 HA   LEU    26       5.182 -22.295 -10.159
ATOM    381 CB   LEU    26       4.438 -20.668 -11.388
ATOM    382 HB1  LEU    26       4.053 -21.348 -12.148
ATOM    383 HB2  LEU    26       4.827 -19.819 -11.949
ATOM    384 CG   LEU    26       3.139 -20.222 -10.563
ATOM    385 HG   LEU    26       3.457 -19.495  -9.815
ATOM    386 CD1  LEU    26       2.078 -19.584 -11.369
ATOM    387 HD11 LEU    26       1.852 -20.296 -12.162
ATOM    388 HD12 LEU    26       2.541 -18.668 -11.737
ATOM    389 HD13 LEU    26       1.213 -19.227 -10.810
ATOM    390 CD2  LEU    26       2.474 -21.455  -9.878
ATOM    391 HD21 LEU    26       2.153 -22.162 -10.642
ATOM    392 HD22 LEU    26       1.567 -21.210  -9.325
ATOM    393 HD23 LEU    26       3.181 -21.948  -9.210
ATOM    394 C    LEU    26       6.764 -21.751 -11.554
ATOM    395 O    LEU    26       7.201 -20.899 -12.364
ATOM    396 N    ASP    27       7.098 -23.000 -11.540
ATOM    397 H    ASP    27       6.697 -23.600 -10.834
ATOM    398 CA   ASP    27       8.338 -23.571 -12.158
ATOM    399 HA   ASP    27       8.457 -24.530 -11.654
ATOM    400 CB   ASP    27       8.105 -23.865 -13.671
ATOM    401 HB1  ASP    27       9.001 -24.295 -14.118
ATOM    402 HB2  ASP    27       7.947 -22.881 -14.113
ATOM    403 CG   ASP    27       6.952 -24.867 -13.899
ATOM    404 OD1  ASP    27       6.820 -25.825 -13.106
ATOM    405 OD2  ASP    27       6.335 -24.824 -15.000
ATOM    406 C    ASP    27       9.570 -22.709 -11.809
ATOM    407 O    ASP    27       9.954 -22.676 -10.700
ATOM    408 N    ASP    28      10.269 -22.184 -12.833
ATOM    409 H    ASP    28       9.741 -22.148 -13.693
ATOM    410 CA   ASP    28      11.558 -21.538 -12.774
ATOM    411 HA   ASP    28      12.122 -21.805 -11.880
ATOM    412 CB   ASP    28      12.487 -21.954 -13.934
ATOM    413 HB1  ASP    28      12.813 -22.974 -13.730
ATOM    414 HB2  ASP    28      13.372 -21.324 -13.853
ATOM    415 CG   ASP    28      11.880 -21.953 -15.362
ATOM    416 OD1  ASP    28      10.687 -21.687 -15.609
ATOM    417 OD2  ASP    28      12.635 -22.218 -16.366
ATOM    418 C    ASP    28      11.409 -20.013 -12.622
ATOM    419 O    ASP    28      12.420 -19.356 -12.835
ATOM    420 N    VAL    29      10.207 -19.520 -12.279
ATOM    421 H    VAL    29       9.468 -20.164 -12.036
ATOM    422 CA   VAL    29       9.953 -18.029 -12.221
ATOM    423 HA   VAL    29      10.885 -17.465 -12.205
ATOM    424 CB   VAL    29       9.215 -17.507 -13.505
ATOM    425 HB   VAL    29       8.227 -17.966 -13.534
ATOM    426 CG1  VAL    29       9.083 -15.908 -13.623
ATOM    427 HG11 VAL    29      10.070 -15.446 -13.599
ATOM    428 HG12 VAL    29       8.435 -15.435 -12.886
ATOM    429 HG13 VAL    29       8.486 -15.838 -14.533
ATOM    430 CG2  VAL    29       9.951 -17.910 -14.785
ATOM    431 HG21 VAL    29      10.845 -17.343 -15.045
ATOM    432 HG22 VAL    29       9.300 -17.790 -15.651
ATOM    433 HG23 VAL    29      10.195 -18.969 -14.864
ATOM    434 C    VAL    29       8.989 -17.714 -11.076
ATOM    435 O    VAL    29       8.064 -18.392 -10.711
ATOM    436 N    VAL    30       9.382 -16.630 -10.426
ATOM    437 H    VAL    30      10.277 -16.222 -10.654
ATOM    438 CA   VAL    30       8.760 -15.995  -9.261
ATOM    439 HA   VAL    30       8.011 -16.719  -8.939
ATOM    440 CB   VAL    30       9.787 -15.834  -8.091
ATOM    441 HB   VAL    30      10.652 -15.304  -8.491
ATOM    442 CG1  VAL    30       9.210 -15.006  -6.910
ATOM    443 HG11 VAL    30       8.958 -14.022  -7.306
ATOM    444 HG12 VAL    30      10.001 -14.879  -6.171
ATOM    445 HG13 VAL    30       8.370 -15.520  -6.443
ATOM    446 CG2  VAL    30      10.411 -17.187  -7.697
ATOM    447 HG21 VAL    30       9.728 -18.008  -7.479
ATOM    448 HG22 VAL    30      11.147 -17.120  -6.895
ATOM    449 HG23 VAL    30      10.951 -17.501  -8.590
ATOM    450 C    VAL    30       8.095 -14.648  -9.670
ATOM    451 O    VAL    30       8.631 -14.033 -10.568
ATOM    452 N    TYR    31       6.953 -14.225  -9.162
ATOM    453 H    TYR    31       6.554 -14.744  -8.393
ATOM    454 CA   TYR    31       6.017 -13.251  -9.674
ATOM    455 HA   TYR    31       6.526 -12.671 -10.443
ATOM    456 CB   TYR    31       4.771 -14.035 -10.134
ATOM    457 HB1  TYR    31       4.408 -14.719  -9.367
ATOM    458 HB2  TYR    31       3.965 -13.320 -10.299
ATOM    459 CG   TYR    31       4.940 -14.938 -11.387
ATOM    460 CD1  TYR    31       5.405 -16.250 -11.401
ATOM    461 HD1  TYR    31       5.657 -16.699 -10.452
ATOM    462 CE1  TYR    31       5.453 -17.035 -12.569
ATOM    463 HE1  TYR    31       5.849 -18.036 -12.663
ATOM    464 CZ   TYR    31       4.988 -16.485 -13.776
ATOM    465 OH   TYR    31       5.041 -17.145 -14.954
ATOM    466 HH   TYR    31       4.713 -16.629 -15.694
ATOM    467 CE2  TYR    31       4.595 -15.097 -13.837
ATOM    468 HE2  TYR    31       4.391 -14.702 -14.822
ATOM    469 CD2  TYR    31       4.637 -14.346 -12.638
ATOM    470 HD2  TYR    31       4.192 -13.362 -12.626
ATOM    471 C    TYR    31       5.524 -12.395  -8.494
ATOM    472 O    TYR    31       5.000 -12.924  -7.541
ATOM    473 N    CYS    32       5.897 -11.128  -8.376
ATOM    474 H    CYS    32       6.586 -10.863  -9.064
ATOM    475 CA   CYS    32       5.449 -10.210  -7.300
ATOM    476 HA   CYS    32       4.477 -10.576  -6.968
ATOM    477 CB   CYS    32       6.513 -10.381  -6.156
ATOM    478 HB1  CYS    32       6.958 -11.376  -6.167
ATOM    479 HB2  CYS    32       5.936 -10.253  -5.240
ATOM    480 SG   CYS    32       7.949  -9.245  -6.199
ATOM    481 HG   CYS    32       7.158  -8.205  -6.473
ATOM    482 C    CYS    32       5.353  -8.739  -7.753
ATOM    483 O    CYS    32       5.923  -8.383  -8.764
ATOM    484 N    PRO    33       4.723  -7.859  -6.903
ATOM    485 CD   PRO    33       3.873  -8.170  -5.698
ATOM    486 HD1  PRO    33       3.172  -8.965  -5.948
ATOM    487 HD2  PRO    33       4.443  -8.475  -4.821
ATOM    488 CG   PRO    33       3.156  -6.855  -5.326
ATOM    489 HG1  PRO    33       3.038  -6.876  -4.243
ATOM    490 HG2  PRO    33       2.176  -6.748  -5.791
ATOM    491 CB   PRO    33       4.075  -5.739  -5.838
ATOM    492 HB1  PRO    33       4.872  -5.586  -5.110
ATOM    493 HB2  PRO    33       3.502  -4.814  -5.905
ATOM    494 CA   PRO    33       4.685  -6.370  -7.132
ATOM    495 HA   PRO    33       4.030  -6.147  -7.974
ATOM    496 C    PRO    33       6.025  -5.659  -7.484
ATOM    497 O    PRO    33       7.008  -5.887  -6.782
ATOM    498 N    ARG    34       6.052  -4.788  -8.463
ATOM    499 H    ARG    34       5.172  -4.567  -8.906
ATOM    500 CA   ARG    34       7.373  -4.263  -8.931
ATOM    501 HA   ARG    34       8.049  -5.116  -8.874
ATOM    502 CB   ARG    34       7.373  -3.776 -10.396
ATOM    503 HB1  ARG    34       6.893  -4.507 -11.048
ATOM    504 HB2  ARG    34       8.424  -3.634 -10.647
ATOM    505 CG   ARG    34       6.635  -2.435 -10.418
ATOM    506 HG1  ARG    34       5.609  -2.514 -10.057
ATOM    507 HG2  ARG    34       6.969  -1.692  -9.694
ATOM    508 CD   ARG    34       6.731  -1.699 -11.771
ATOM    509 HD1  ARG    34       6.323  -2.333 -12.558
ATOM    510 HD2  ARG    34       7.765  -1.458 -12.018
ATOM    511 NE   ARG    34       5.906  -0.561 -11.723
ATOM    512 HE   ARG    34       5.622  -0.392 -10.769
ATOM    513 CZ   ARG    34       5.715   0.312 -12.623
ATOM    514 NH1  ARG    34       6.001   0.144 -13.847
ATOM    515 HH11 ARG    34       6.009  -0.820 -14.150
ATOM    516 HH12 ARG    34       5.600   0.823 -14.477
ATOM    517 NH2  ARG    34       5.093   1.384 -12.199
ATOM    518 HH21 ARG    34       4.705   1.421 -11.267
ATOM    519 HH22 ARG    34       4.977   2.177 -12.813
ATOM    520 C    ARG    34       8.032  -3.255  -7.938
ATOM    521 O    ARG    34       9.240  -3.092  -7.924
ATOM    522 N    HSE    35       7.316  -2.687  -6.971
ATOM    523 H    HSE    35       6.321  -2.770  -7.122
ATOM    524 CA   HSE    35       7.845  -1.785  -5.923
ATOM    525 HA   HSE    35       8.457  -0.946  -6.254
ATOM    526 CB   HSE    35       6.775  -0.894  -5.353
ATOM    527 HB1  HSE    35       5.996  -0.673  -6.083
ATOM    528 HB2  HSE    35       7.268   0.038  -5.076
ATOM    529 CG   HSE    35       6.091  -1.366  -4.115
ATOM    530 ND1  HSE    35       6.280  -0.767  -2.829
ATOM    531 CE1  HSE    35       5.694  -1.584  -1.921
ATOM    532 HE1  HSE    35       5.776  -1.396  -0.861
ATOM    533 NE2  HSE    35       5.015  -2.524  -2.615
ATOM    534 HE2  HSE    35       4.428  -3.209  -2.161
ATOM    535 CD2  HSE    35       5.307  -2.484  -3.961
ATOM    536 HD2  HSE    35       4.933  -3.117  -4.751
ATOM    537 C    HSE    35       8.850  -2.418  -4.936
ATOM    538 O    HSE    35       9.460  -1.686  -4.096
ATOM    539 N    VAL    36       9.054  -3.731  -5.089
ATOM    540 H    VAL    36       8.594  -4.203  -5.855
ATOM    541 CA   VAL    36      10.079  -4.446  -4.333
ATOM    542 HA   VAL    36       9.906  -4.238  -3.277
ATOM    543 CB   VAL    36      10.135  -5.951  -4.650
ATOM    544 HB   VAL    36       9.069  -6.175  -4.691
ATOM    545 CG1  VAL    36      10.616  -6.458  -5.996
ATOM    546 HG11 VAL    36      10.054  -6.027  -6.825
ATOM    547 HG12 VAL    36      10.559  -7.546  -6.038
ATOM    548 HG13 VAL    36      11.683  -6.253  -6.084
ATOM    549 CG2  VAL    36      10.668  -6.803  -3.526
ATOM    550 HG21 VAL    36      11.737  -6.979  -3.643
ATOM    551 HG22 VAL    36      10.098  -7.732  -3.550
ATOM    552 HG23 VAL    36      10.449  -6.387  -2.542
ATOM    553 C    VAL    36      11.457  -3.860  -4.614
ATOM    554 O    VAL    36      12.241  -3.616  -3.724
ATOM    555 N    ILE    37      11.745  -3.461  -5.908
ATOM    556 H    ILE    37      10.999  -3.363  -6.583
ATOM    557 CA   ILE    37      13.010  -2.873  -6.349
ATOM    558 HA   ILE    37      13.818  -3.518  -6.004
ATOM    559 CB   ILE    37      13.074  -2.833  -7.899
ATOM    560 HB   ILE    37      14.068  -2.564  -8.258
ATOM    561 CG2  ILE    37      12.519  -4.232  -8.410
ATOM    562 HG21 ILE    37      12.579  -4.275  -9.497
ATOM    563 HG22 ILE    37      11.460  -4.421  -8.230
ATOM    564 HG23 ILE    37      13.058  -5.071  -7.971
ATOM    565 CG1  ILE    37      12.211  -1.662  -8.418
ATOM    566 HG11 ILE    37      11.140  -1.765  -8.244
ATOM    567 HG12 ILE    37      12.492  -0.660  -8.091
ATOM    568 CD1  ILE    37      12.312  -1.556  -9.907
ATOM    569 HD11 ILE    37      11.780  -0.741 -10.397
ATOM    570 HD12 ILE    37      11.773  -2.414 -10.306
ATOM    571 HD13 ILE    37      13.346  -1.609 -10.249
ATOM    572 C    ILE    37      13.394  -1.467  -5.764
ATOM    573 O    ILE    37      14.466  -0.881  -6.087
ATOM    574 N    CYS    38      12.432  -0.849  -5.071
ATOM    575 H    CYS    38      11.574  -1.310  -4.805
ATOM    576 CA   CYS    38      12.491   0.552  -4.539
ATOM    577 HA   CYS    38      13.253   1.161  -5.026
ATOM    578 CB   CYS    38      11.148   1.364  -4.631
ATOM    579 HB1  CYS    38      10.516   0.986  -3.827
ATOM    580 HB2  CYS    38      11.307   2.394  -4.311
ATOM    581 SG   CYS    38      10.302   1.538  -6.257
ATOM    582 HG   CYS    38       9.474   2.544  -5.963
ATOM    583 C    CYS    38      12.972   0.522  -3.046
ATOM    584 O    CYS    38      12.330  -0.252  -2.310
ATOM    585 N    THR    39      13.840   1.435  -2.588
ATOM    586 H    THR    39      14.147   2.102  -3.281
ATOM    587 CA   THR    39      13.894   1.950  -1.219
ATOM    588 HA   THR    39      13.773   1.098  -0.550
ATOM    589 CB   THR    39      15.193   2.620  -0.836
ATOM    590 HB   THR    39      15.159   2.715   0.249
ATOM    591 CG2  THR    39      16.500   2.054  -1.272
ATOM    592 HG21 THR    39      16.625   1.923  -2.347
ATOM    593 HG22 THR    39      16.571   1.128  -0.702
ATOM    594 HG23 THR    39      17.253   2.733  -0.871
ATOM    595 OG1  THR    39      15.313   3.922  -1.384
ATOM    596 HG1  THR    39      15.170   3.833  -2.329
ATOM    597 C    THR    39      12.690   2.845  -0.786
ATOM    598 O    THR    39      12.007   3.276  -1.751
ATOM    599 N    SER    40      12.437   3.101   0.495
ATOM    600 H    SER    40      12.931   2.541   1.176
ATOM    601 CA   SER    40      11.230   3.757   1.066
ATOM    602 HA   SER    40      10.265   3.304   0.837
ATOM    603 CB   SER    40      11.273   3.813   2.563
ATOM    604 HB1  SER    40      10.468   4.430   2.964
ATOM    605 HB2  SER    40      11.228   2.804   2.971
ATOM    606 OG   SER    40      12.458   4.398   2.940
ATOM    607 HG   SER    40      13.069   3.682   3.132
ATOM    608 C    SER    40      11.062   5.209   0.567
ATOM    609 O    SER    40      10.001   5.860   0.706
ATOM    610 N    GLU    41      12.174   5.839   0.060
ATOM    611 H    GLU    41      13.046   5.328   0.058
ATOM    612 CA   GLU    41      12.211   7.231  -0.285
ATOM    613 HA   GLU    41      11.425   7.706   0.302
ATOM    614 CB   GLU    41      13.522   7.802   0.132
ATOM    615 HB1  GLU    41      14.320   7.213  -0.321
ATOM    616 HB2  GLU    41      13.464   8.855  -0.142
ATOM    617 CG   GLU    41      13.904   7.832   1.640
ATOM    618 HG1  GLU    41      14.200   6.808   1.866
ATOM    619 HG2  GLU    41      13.105   8.262   2.243
ATOM    620 CD   GLU    41      15.120   8.639   1.814
ATOM    621 OE1  GLU    41      16.259   8.140   1.474
ATOM    622 OE2  GLU    41      15.014   9.804   2.247
ATOM    623 C    GLU    41      11.933   7.438  -1.794
ATOM    624 O    GLU    41      11.695   8.582  -2.152
ATOM    625 N    ASP    42      12.084   6.350  -2.606
ATOM    626 H    ASP    42      12.315   5.433  -2.250
ATOM    627 CA   ASP    42      11.721   6.443  -4.040
ATOM    628 HA   ASP    42      12.028   7.400  -4.463
ATOM    629 CB   ASP    42      12.574   5.420  -4.863
ATOM    630 HB1  ASP    42      12.103   4.445  -4.729
ATOM    631 HB2  ASP    42      12.556   5.677  -5.922
ATOM    632 CG   ASP    42      14.034   5.328  -4.383
ATOM    633 OD1  ASP    42      14.765   6.343  -4.289
ATOM    634 OD2  ASP    42      14.488   4.213  -4.119
ATOM    635 C    ASP    42      10.224   6.385  -4.311
ATOM    636 O    ASP    42       9.723   6.942  -5.287
ATOM    637 N    MET    43       9.486   5.741  -3.433
ATOM    638 H    MET    43       9.855   5.431  -2.545
ATOM    639 CA   MET    43       8.124   5.235  -3.632
ATOM    640 HA   MET    43       8.019   4.553  -4.476
ATOM    641 CB   MET    43       7.789   4.339  -2.377
ATOM    642 HB1  MET    43       7.898   4.892  -1.444
ATOM    643 HB2  MET    43       6.760   4.026  -2.555
ATOM    644 CG   MET    43       8.506   2.985  -2.233
ATOM    645 HG1  MET    43       9.553   3.270  -2.332
ATOM    646 HG2  MET    43       8.194   2.352  -3.064
ATOM    647 SD   MET    43       8.287   2.083  -0.664
ATOM    648 CE   MET    43       9.080   0.489  -1.076
ATOM    649 HE1  MET    43      10.114   0.633  -1.390
ATOM    650 HE2  MET    43       8.518   0.084  -1.918
ATOM    651 HE3  MET    43       9.095  -0.158  -0.199
ATOM    652 C    MET    43       7.069   6.324  -3.765
ATOM    653 O    MET    43       5.939   6.097  -4.109
ATOM    654 N    LEU    44       7.332   7.587  -3.391
ATOM    655 H    LEU    44       8.162   7.773  -2.845
ATOM    656 CA   LEU    44       6.440   8.707  -3.654
ATOM    657 HA   LEU    44       5.386   8.444  -3.573
ATOM    658 CB   LEU    44       6.700   9.820  -2.704
ATOM    659 HB1  LEU    44       6.648   9.422  -1.691
ATOM    660 HB2  LEU    44       7.747  10.079  -2.861
ATOM    661 CG   LEU    44       5.746  10.979  -2.731
ATOM    662 HG   LEU    44       5.868  11.512  -3.674
ATOM    663 CD1  LEU    44       4.305  10.672  -2.437
ATOM    664 HD11 LEU    44       3.742  11.589  -2.261
ATOM    665 HD12 LEU    44       4.219  10.141  -1.488
ATOM    666 HD13 LEU    44       3.895  10.087  -3.260
ATOM    667 CD2  LEU    44       6.226  12.030  -1.709
ATOM    668 HD21 LEU    44       7.304  12.194  -1.740
ATOM    669 HD22 LEU    44       5.970  11.676  -0.710
ATOM    670 HD23 LEU    44       5.779  12.969  -2.035
ATOM    671 C    LEU    44       6.560   9.267  -5.072
ATOM    672 O    LEU    44       5.559   9.792  -5.595
ATOM    673 N    ASN    45       7.722   9.110  -5.757
ATOM    674 H    ASN    45       8.412   8.514  -5.322
ATOM    675 CA   ASN    45       7.946   9.555  -7.181
ATOM    676 HA   ASN    45       6.998   9.418  -7.701
ATOM    677 CB   ASN    45       8.280  11.048  -7.196
ATOM    678 HB1  ASN    45       7.629  11.600  -6.517
ATOM    679 HB2  ASN    45       9.294  11.341  -6.925
ATOM    680 CG   ASN    45       8.175  11.648  -8.620
ATOM    681 OD1  ASN    45       7.115  11.531  -9.283
ATOM    682 ND2  ASN    45       9.175  12.250  -9.185
ATOM    683 HD21 ASN    45       9.992  12.472  -8.634
ATOM    684 HD22 ASN    45       9.039  12.675 -10.091
ATOM    685 C    ASN    45       8.921   8.618  -7.968
ATOM    686 O    ASN    45       9.935   9.116  -8.456
ATOM    687 N    PRO    46       8.701   7.306  -8.108
ATOM    688 CD   PRO    46       7.612   6.453  -7.506
ATOM    689 HD1  PRO    46       7.605   6.653  -6.434
ATOM    690 HD2  PRO    46       6.657   6.789  -7.908
ATOM    691 CG   PRO    46       7.914   5.046  -7.884
ATOM    692 HG1  PRO    46       7.579   4.342  -7.124
ATOM    693 HG2  PRO    46       7.459   4.946  -8.870
ATOM    694 CB   PRO    46       9.386   5.055  -8.002
ATOM    695 HB1  PRO    46       9.736   5.069  -6.970
ATOM    696 HB2  PRO    46       9.813   4.269  -8.626
ATOM    697 CA   PRO    46       9.672   6.422  -8.635
ATOM    698 HA   PRO    46      10.653   6.608  -8.196
ATOM    699 C    PRO    46       9.700   6.280 -10.185
ATOM    700 O    PRO    46       8.686   6.176 -10.852
ATOM    701 N    ASN    47      10.936   6.133 -10.733
ATOM    702 H    ASN    47      11.796   6.321 -10.239
ATOM    703 CA   ASN    47      11.039   5.829 -12.152
ATOM    704 HA   ASN    47      10.052   5.963 -12.593
ATOM    705 CB   ASN    47      12.007   6.820 -12.778
ATOM    706 HB1  ASN    47      13.044   6.724 -12.455
ATOM    707 HB2  ASN    47      11.696   7.828 -12.500
ATOM    708 CG   ASN    47      11.953   6.810 -14.311
ATOM    709 OD1  ASN    47      12.913   6.484 -14.964
ATOM    710 ND2  ASN    47      10.835   7.092 -14.840
ATOM    711 HD21 ASN    47      10.002   7.405 -14.361
ATOM    712 HD22 ASN    47      10.965   7.191 -15.836
ATOM    713 C    ASN    47      11.570   4.396 -12.365
ATOM    714 O    ASN    47      12.758   4.098 -12.432
ATOM    715 N    TYR    48      10.564   3.544 -12.499
ATOM    716 H    TYR    48       9.651   3.973 -12.551
ATOM    717 CA   TYR    48      10.694   2.090 -12.362
ATOM    718 HA   TYR    48      11.199   1.860 -11.424
ATOM    719 CB   TYR    48       9.337   1.472 -12.362
ATOM    720 HB1  TYR    48       9.254   0.428 -12.663
ATOM    721 HB2  TYR    48       8.796   1.933 -13.188
ATOM    722 CG   TYR    48       8.545   1.577 -11.080
ATOM    723 CD1  TYR    48       8.919   0.682 -10.001
ATOM    724 HD1  TYR    48       9.829   0.102 -10.028
ATOM    725 CE1  TYR    48       8.167   0.701  -8.814
ATOM    726 HE1  TYR    48       8.364   0.080  -7.953
ATOM    727 CZ   TYR    48       7.098   1.564  -8.736
ATOM    728 OH   TYR    48       6.371   1.586  -7.604
ATOM    729 HH   TYR    48       5.591   2.146  -7.612
ATOM    730 CE2  TYR    48       6.690   2.421  -9.798
ATOM    731 HE2  TYR    48       5.903   3.142  -9.633
ATOM    732 CD2  TYR    48       7.464   2.425 -10.937
ATOM    733 HD2  TYR    48       7.280   3.038 -11.808
ATOM    734 C    TYR    48      11.558   1.406 -13.441
ATOM    735 O    TYR    48      12.177   0.389 -13.175
ATOM    736 N    GLU    49      11.700   2.023 -14.597
ATOM    737 H    GLU    49      11.126   2.827 -14.803
ATOM    738 CA   GLU    49      12.718   1.660 -15.537
ATOM    739 HA   GLU    49      12.689   0.576 -15.648
ATOM    740 CB   GLU    49      12.473   2.286 -16.869
ATOM    741 HB1  GLU    49      11.484   1.976 -17.207
ATOM    742 HB2  GLU    49      12.494   3.370 -16.756
ATOM    743 CG   GLU    49      13.534   1.807 -17.944
ATOM    744 HG1  GLU    49      13.677   0.731 -17.842
ATOM    745 HG2  GLU    49      14.485   2.325 -17.823
ATOM    746 CD   GLU    49      13.092   2.197 -19.284
ATOM    747 OE1  GLU    49      13.467   3.307 -19.747
ATOM    748 OE2  GLU    49      12.255   1.498 -19.902
ATOM    749 C    GLU    49      14.073   1.872 -14.957
ATOM    750 O    GLU    49      14.953   0.937 -14.948
ATOM    751 N    ASP    50      14.367   3.051 -14.510
ATOM    752 H    ASP    50      13.641   3.747 -14.423
ATOM    753 CA   ASP    50      15.689   3.322 -14.005
ATOM    754 HA   ASP    50      16.287   3.156 -14.900
ATOM    755 CB   ASP    50      15.762   4.863 -13.714
ATOM    756 HB1  ASP    50      14.885   5.094 -13.110
ATOM    757 HB2  ASP    50      15.766   5.345 -14.692
ATOM    758 CG   ASP    50      17.070   5.312 -13.016
ATOM    759 OD1  ASP    50      18.209   5.084 -13.457
ATOM    760 OD2  ASP    50      16.919   6.163 -12.076
ATOM    761 C    ASP    50      16.046   2.491 -12.731
ATOM    762 O    ASP    50      17.178   2.065 -12.508
ATOM    763 N    LEU    51      15.036   2.297 -11.867
ATOM    764 H    LEU    51      14.100   2.595 -12.102
ATOM    765 CA   LEU    51      15.287   1.539 -10.551
ATOM    766 HA   LEU    51      16.197   1.880 -10.058
ATOM    767 CB   LEU    51      14.063   1.870  -9.618
ATOM    768 HB1  LEU    51      14.101   1.240  -8.729
ATOM    769 HB2  LEU    51      13.201   1.549 -10.203
ATOM    770 CG   LEU    51      13.960   3.322  -9.177
ATOM    771 HG   LEU    51      13.882   3.902 -10.097
ATOM    772 CD1  LEU    51      12.623   3.505  -8.440
ATOM    773 HD11 LEU    51      12.261   4.508  -8.668
ATOM    774 HD12 LEU    51      12.853   3.367  -7.384
ATOM    775 HD13 LEU    51      11.926   2.831  -8.936
ATOM    776 CD2  LEU    51      15.229   3.698  -8.306
ATOM    777 HD21 LEU    51      16.113   3.672  -8.942
ATOM    778 HD22 LEU    51      15.303   2.942  -7.524
ATOM    779 HD23 LEU    51      15.125   4.650  -7.786
ATOM    780 C    LEU    51      15.523  -0.008 -10.744
ATOM    781 O    LEU    51      16.004  -0.609  -9.828
ATOM    782 N    LEU    52      15.215  -0.563 -11.936
ATOM    783 H    LEU    52      14.804   0.028 -12.645
ATOM    784 CA   LEU    52      15.469  -1.998 -12.290
ATOM    785 HA   LEU    52      15.675  -2.556 -11.377
ATOM    786 CB   LEU    52      14.173  -2.604 -12.876
ATOM    787 HB1  LEU    52      13.385  -2.530 -12.126
ATOM    788 HB2  LEU    52      13.826  -1.937 -13.665
ATOM    789 CG   LEU    52      14.347  -4.030 -13.457
ATOM    790 HG   LEU    52      15.125  -4.012 -14.220
ATOM    791 CD1  LEU    52      14.700  -5.111 -12.480
ATOM    792 HD11 LEU    52      13.988  -5.195 -11.659
ATOM    793 HD12 LEU    52      15.705  -4.996 -12.074
ATOM    794 HD13 LEU    52      14.799  -6.059 -13.008
ATOM    795 CD2  LEU    52      12.986  -4.358 -14.053
ATOM    796 HD21 LEU    52      12.224  -4.154 -13.300
ATOM    797 HD22 LEU    52      13.016  -5.370 -14.455
ATOM    798 HD23 LEU    52      12.800  -3.706 -14.907
ATOM    799 C    LEU    52      16.776  -2.144 -13.186
ATOM    800 O    LEU    52      17.542  -3.103 -13.083
ATOM    801 N    ILE    53      17.005  -1.178 -14.077
ATOM    802 H    ILE    53      16.387  -0.385 -14.176
ATOM    803 CA   ILE    53      18.214  -1.242 -14.992
ATOM    804 HA   ILE    53      18.369  -2.269 -15.323
ATOM    805 CB   ILE    53      17.920  -0.408 -16.263
ATOM    806 HB   ILE    53      16.904  -0.678 -16.549
ATOM    807 CG2  ILE    53      17.990   1.132 -15.998
ATOM    808 HG21 ILE    53      17.631   1.670 -16.876
ATOM    809 HG22 ILE    53      19.031   1.426 -15.864
ATOM    810 HG23 ILE    53      17.394   1.336 -15.109
ATOM    811 CG1  ILE    53      18.793  -0.889 -17.466
ATOM    812 HG11 ILE    53      18.924  -1.965 -17.357
ATOM    813 HG12 ILE    53      19.708  -0.303 -17.372
ATOM    814 CD1  ILE    53      18.107  -0.706 -18.803
ATOM    815 HD11 ILE    53      18.089   0.371 -18.968
ATOM    816 HD12 ILE    53      17.103  -1.130 -18.801
ATOM    817 HD13 ILE    53      18.677  -1.208 -19.585
ATOM    818 C    ILE    53      19.485  -0.875 -14.243
ATOM    819 O    ILE    53      20.574  -0.940 -14.811
ATOM    820 N    ARG    54      19.450  -0.610 -12.925
ATOM    821 H    ARG    54      18.515  -0.519 -12.554
ATOM    822 CA   ARG    54      20.570  -0.502 -11.986
ATOM    823 HA   ARG    54      21.442  -0.632 -12.627
ATOM    824 CB   ARG    54      20.627   0.932 -11.390
ATOM    825 HB1  ARG    54      19.727   1.145 -10.813
ATOM    826 HB2  ARG    54      21.391   1.016 -10.617
ATOM    827 CG   ARG    54      21.025   2.096 -12.397
ATOM    828 HG1  ARG    54      20.233   2.058 -13.146
ATOM    829 HG2  ARG    54      22.003   1.762 -12.744
ATOM    830 CD   ARG    54      21.191   3.500 -11.835
ATOM    831 HD1  ARG    54      21.871   3.577 -10.987
ATOM    832 HD2  ARG    54      21.651   4.076 -12.639
ATOM    833 NE   ARG    54      19.855   3.942 -11.377
ATOM    834 HE   ARG    54      19.160   3.811 -12.098
ATOM    835 CZ   ARG    54      19.622   4.421 -10.233
ATOM    836 NH1  ARG    54      20.404   4.322  -9.217
ATOM    837 HH11 ARG    54      21.130   3.619  -9.238
ATOM    838 HH12 ARG    54      20.200   4.731  -8.317
ATOM    839 NH2  ARG    54      18.491   4.956 -10.043
ATOM    840 HH21 ARG    54      17.816   5.213 -10.749
ATOM    841 HH22 ARG    54      18.515   5.305  -9.095
ATOM    842 C    ARG    54      20.585  -1.651 -10.941
ATOM    843 O    ARG    54      21.158  -1.467  -9.890
ATOM    844 N    LYS    55      19.925  -2.804 -11.189
ATOM    845 H    LYS    55      19.574  -3.004 -12.115
ATOM    846 CA   LYS    55      19.781  -3.883 -10.220
ATOM    847 HA   LYS    55      20.258  -3.582  -9.287
ATOM    848 CB   LYS    55      18.240  -4.170 -10.000
ATOM    849 HB1  LYS    55      18.109  -5.216  -9.724
ATOM    850 HB2  LYS    55      17.738  -4.071 -10.962
ATOM    851 CG   LYS    55      17.631  -3.083  -9.039
ATOM    852 HG1  LYS    55      16.545  -3.175  -9.065
ATOM    853 HG2  LYS    55      17.868  -2.102  -9.450
ATOM    854 CD   LYS    55      18.084  -3.219  -7.557
ATOM    855 HD1  LYS    55      17.921  -4.226  -7.174
ATOM    856 HD2  LYS    55      19.134  -2.941  -7.479
ATOM    857 CE   LYS    55      17.210  -2.355  -6.631
ATOM    858 HE1  LYS    55      17.626  -2.423  -5.625
ATOM    859 HE2  LYS    55      16.211  -2.763  -6.475
ATOM    860 NZ   LYS    55      17.168  -0.938  -7.027
ATOM    861 HZ1  LYS    55      18.096  -0.541  -7.071
ATOM    862 HZ2  LYS    55      16.752  -0.830  -7.941
ATOM    863 HZ3  LYS    55      16.592  -0.420  -6.379
ATOM    864 C    LYS    55      20.518  -5.082 -10.659
ATOM    865 O    LYS    55      20.668  -5.220 -11.846
ATOM    866 N    SER    56      20.922  -5.950  -9.759
ATOM    867 H    SER    56      20.795  -5.730  -8.782
ATOM    868 CA   SER    56      21.647  -7.198  -9.981
ATOM    869 HA   SER    56      21.203  -7.529 -10.920
ATOM    870 CB   SER    56      23.184  -7.104 -10.085
ATOM    871 HB1  SER    56      23.528  -6.893  -9.073
ATOM    872 HB2  SER    56      23.696  -7.999 -10.438
ATOM    873 OG   SER    56      23.464  -6.042 -10.989
ATOM    874 HG   SER    56      24.413  -5.899 -11.027
ATOM    875 C    SER    56      21.180  -8.230  -9.001
ATOM    876 O    SER    56      20.725  -7.959  -7.921
ATOM    877 N    ASN    57      21.261  -9.473  -9.398
ATOM    878 H    ASN    57      21.662  -9.636 -10.310
ATOM    879 CA   ASN    57      20.780 -10.707  -8.719
ATOM    880 HA   ASN    57      19.692 -10.669  -8.782
ATOM    881 CB   ASN    57      21.467 -11.902  -9.443
ATOM    882 HB1  ASN    57      21.072 -12.793  -8.955
ATOM    883 HB2  ASN    57      22.536 -11.714  -9.345
ATOM    884 CG   ASN    57      21.101 -12.099 -10.919
ATOM    885 OD1  ASN    57      20.030 -11.732 -11.281
ATOM    886 ND2  ASN    57      21.932 -12.687 -11.751
ATOM    887 HD21 ASN    57      22.892 -12.899 -11.521
ATOM    888 HD22 ASN    57      21.571 -12.786 -12.689
ATOM    889 C    ASN    57      21.064 -10.717  -7.253
ATOM    890 O    ASN    57      20.251 -11.152  -6.439
ATOM    891 N    HSE    58      22.241 -10.188  -6.804
ATOM    892 H    HSE    58      22.672  -9.557  -7.464
ATOM    893 CA   HSE    58      22.677 -10.118  -5.376
ATOM    894 HA   HSE    58      22.399 -11.015  -4.823
ATOM    895 CB   HSE    58      24.204  -9.842  -5.329
ATOM    896 HB1  HSE    58      24.527  -9.969  -4.296
ATOM    897 HB2  HSE    58      24.739 -10.558  -5.954
ATOM    898 CG   HSE    58      24.568  -8.413  -5.663
ATOM    899 ND1  HSE    58      23.885  -7.721  -6.671
ATOM    900 CE1  HSE    58      24.237  -6.428  -6.511
ATOM    901 HE1  HSE    58      23.960  -5.668  -7.226
ATOM    902 NE2  HSE    58      25.256  -6.327  -5.634
ATOM    903 HE2  HSE    58      25.639  -5.471  -5.259
ATOM    904 CD2  HSE    58      25.391  -7.553  -5.016
ATOM    905 HD2  HSE    58      25.965  -7.764  -4.126
ATOM    906 C    HSE    58      21.841  -9.037  -4.595
ATOM    907 O    HSE    58      21.773  -9.075  -3.386
ATOM    908 N    ASN    59      21.290  -8.006  -5.288
ATOM    909 H    ASN    59      21.300  -7.988  -6.298
ATOM    910 CA   ASN    59      20.366  -7.077  -4.619
ATOM    911 HA   ASN    59      20.886  -6.686  -3.744
ATOM    912 CB   ASN    59      19.967  -5.919  -5.557
ATOM    913 HB1  ASN    59      19.298  -5.295  -4.965
ATOM    914 HB2  ASN    59      19.327  -6.190  -6.396
ATOM    915 CG   ASN    59      21.051  -5.019  -5.982
ATOM    916 OD1  ASN    59      21.173  -4.759  -7.167
ATOM    917 ND2  ASN    59      21.799  -4.473  -5.046
ATOM    918 HD21 ASN    59      21.540  -4.491  -4.070
ATOM    919 HD22 ASN    59      22.304  -3.654  -5.354
ATOM    920 C    ASN    59      18.990  -7.643  -4.174
ATOM    921 O    ASN    59      18.333  -7.101  -3.278
ATOM    922 N    PHE    60      18.601  -8.834  -4.703
ATOM    923 H    PHE    60      19.161  -9.152  -5.481
ATOM    924 CA   PHE    60      17.376  -9.564  -4.214
ATOM    925 HA   PHE    60      16.722  -8.742  -3.925
ATOM    926 CB   PHE    60      16.721 -10.307  -5.404
ATOM    927 HB1  PHE    60      15.910 -10.884  -4.960
ATOM    928 HB2  PHE    60      17.299 -11.146  -5.791
ATOM    929 CG   PHE    60      16.114  -9.358  -6.425
ATOM    930 CD1  PHE    60      14.997  -8.632  -6.102
ATOM    931 HD1  PHE    60      14.340  -8.924  -5.296
ATOM    932 CE1  PHE    60      14.592  -7.574  -6.905
ATOM    933 HE1  PHE    60      13.697  -7.016  -6.673
ATOM    934 CZ   PHE    60      15.367  -7.129  -7.980
ATOM    935 HZ   PHE    60      15.138  -6.251  -8.566
ATOM    936 CE2  PHE    60      16.530  -7.840  -8.304
ATOM    937 HE2  PHE    60      17.096  -7.580  -9.186
ATOM    938 CD2  PHE    60      16.929  -8.962  -7.542
ATOM    939 HD2  PHE    60      17.879  -9.414  -7.791
ATOM    940 C    PHE    60      17.530 -10.490  -3.020
ATOM    941 O    PHE    60      18.645 -10.936  -2.770
ATOM    942 N    LEU    61      16.465 -10.810  -2.365
ATOM    943 H    LEU    61      15.668 -10.196  -2.451
ATOM    944 CA   LEU    61      16.388 -11.974  -1.496
ATOM    945 HA   LEU    61      17.072 -12.717  -1.905
ATOM    946 CB   LEU    61      16.653 -11.512  -0.059
ATOM    947 HB1  LEU    61      16.248 -10.514   0.112
ATOM    948 HB2  LEU    61      17.729 -11.490   0.115
ATOM    949 CG   LEU    61      16.229 -12.523   1.084
ATOM    950 HG   LEU    61      15.153 -12.678   1.012
ATOM    951 CD1  LEU    61      16.998 -13.865   1.039
ATOM    952 HD11 LEU    61      16.629 -14.460   0.204
ATOM    953 HD12 LEU    61      16.743 -14.384   1.962
ATOM    954 HD13 LEU    61      18.070 -13.668   1.054
ATOM    955 CD2  LEU    61      16.565 -11.967   2.482
ATOM    956 HD21 LEU    61      17.643 -11.939   2.645
ATOM    957 HD22 LEU    61      16.161 -12.554   3.307
ATOM    958 HD23 LEU    61      16.126 -10.973   2.566
ATOM    959 C    LEU    61      15.002 -12.621  -1.630
ATOM    960 O    LEU    61      13.963 -11.992  -1.652
ATOM    961 N    VAL    62      14.992 -13.936  -1.770
ATOM    962 H    VAL    62      15.883 -14.404  -1.696
ATOM    963 CA   VAL    62      13.859 -14.785  -2.077
ATOM    964 HA   VAL    62      12.913 -14.272  -1.905
ATOM    965 CB   VAL    62      13.847 -15.234  -3.576
ATOM    966 HB   VAL    62      14.780 -15.762  -3.778
ATOM    967 CG1  VAL    62      12.631 -16.119  -3.872
ATOM    968 HG11 VAL    62      11.699 -15.727  -3.465
ATOM    969 HG12 VAL    62      12.698 -17.041  -3.295
ATOM    970 HG13 VAL    62      12.413 -16.289  -4.926
ATOM    971 CG2  VAL    62      13.521 -13.938  -4.492
ATOM    972 HG21 VAL    62      14.238 -13.117  -4.463
ATOM    973 HG22 VAL    62      12.581 -13.529  -4.120
ATOM    974 HG23 VAL    62      13.436 -14.261  -5.529
ATOM    975 C    VAL    62      13.855 -16.046  -1.214
ATOM    976 O    VAL    62      14.878 -16.690  -1.209
ATOM    977 N    GLN    63      12.843 -16.377  -0.459
ATOM    978 H    GLN    63      12.103 -15.697  -0.359
ATOM    979 CA   GLN    63      12.857 -17.554   0.402
ATOM    980 HA   GLN    63      13.610 -18.300   0.150
ATOM    981 CB   GLN    63      12.998 -17.153   1.850
ATOM    982 HB1  GLN    63      12.925 -18.049   2.467
ATOM    983 HB2  GLN    63      12.243 -16.447   2.196
ATOM    984 CG   GLN    63      14.352 -16.614   2.264
ATOM    985 HG1  GLN    63      15.069 -17.430   2.169
ATOM    986 HG2  GLN    63      14.763 -15.855   1.599
ATOM    987 CD   GLN    63      14.297 -16.001   3.709
ATOM    988 OE1  GLN    63      14.135 -14.761   3.904
ATOM    989 NE2  GLN    63      14.107 -16.844   4.649
ATOM    990 HE21 GLN    63      14.364 -17.806   4.479
ATOM    991 HE22 GLN    63      13.643 -16.493   5.474
ATOM    992 C    GLN    63      11.488 -18.206   0.287
ATOM    993 O    GLN    63      10.496 -17.492   0.161
ATOM    994 N    ALA    64      11.393 -19.537   0.212
ATOM    995 H    ALA    64      12.254 -20.064   0.256
ATOM    996 CA   ALA    64      10.203 -20.326   0.307
ATOM    997 HA   ALA    64       9.244 -19.811   0.255
ATOM    998 CB   ALA    64      10.275 -21.242  -0.963
ATOM    999 HB1  ALA    64      10.343 -20.550  -1.803
ATOM   1000 HB2  ALA    64       9.359 -21.831  -1.012
ATOM   1001 HB3  ALA    64      11.173 -21.848  -1.085
ATOM   1002 C    ALA    64      10.257 -21.147   1.627
ATOM   1003 O    ALA    64      10.801 -22.244   1.701
ATOM   1004 N    GLY    65       9.872 -20.475   2.797
ATOM   1005 H    GLY    65       9.576 -19.514   2.711
ATOM   1006 CA   GLY    65      10.013 -20.918   4.150
ATOM   1007 HA1  GLY    65       9.541 -21.879   4.356
ATOM   1008 HA2  GLY    65       9.462 -20.242   4.803
ATOM   1009 C    GLY    65      11.437 -21.159   4.543
ATOM   1010 O    GLY    65      12.246 -20.205   4.476
ATOM   1011 N    ASN    66      11.855 -22.398   4.897
ATOM   1012 H    ASN    66      11.166 -23.134   4.835
ATOM   1013 CA   ASN    66      13.177 -22.681   5.605
ATOM   1014 HA   ASN    66      13.501 -21.849   6.231
ATOM   1015 CB   ASN    66      13.059 -23.903   6.511
ATOM   1016 HB1  ASN    66      12.086 -23.990   6.994
ATOM   1017 HB2  ASN    66      13.189 -24.810   5.920
ATOM   1018 CG   ASN    66      14.169 -23.817   7.548
ATOM   1019 OD1  ASN    66      14.010 -23.062   8.469
ATOM   1020 ND2  ASN    66      15.300 -24.383   7.369
ATOM   1021 HD21 ASN    66      15.357 -25.057   6.619
ATOM   1022 HD22 ASN    66      16.043 -24.244   8.039
ATOM   1023 C    ASN    66      14.285 -22.690   4.567
ATOM   1024 O    ASN    66      15.365 -23.208   4.857
ATOM   1025 N    VAL    67      14.121 -22.178   3.343
ATOM   1026 H    VAL    67      13.256 -21.658   3.312
ATOM   1027 CA   VAL    67      14.931 -22.427   2.106
ATOM   1028 HA   VAL    67      15.982 -22.473   2.394
ATOM   1029 CB   VAL    67      14.533 -23.683   1.319
ATOM   1030 HB   VAL    67      13.495 -23.627   0.992
ATOM   1031 CG1  VAL    67      15.401 -23.789   0.044
ATOM   1032 HG11 VAL    67      15.243 -23.070  -0.759
ATOM   1033 HG12 VAL    67      15.256 -24.803  -0.330
ATOM   1034 HG13 VAL    67      16.456 -23.643   0.273
ATOM   1035 CG2  VAL    67      14.755 -24.946   2.132
ATOM   1036 HG21 VAL    67      15.767 -24.968   2.538
ATOM   1037 HG22 VAL    67      14.614 -25.844   1.531
ATOM   1038 HG23 VAL    67      14.050 -25.064   2.956
ATOM   1039 C    VAL    67      14.989 -21.199   1.280
ATOM   1040 O    VAL    67      13.927 -20.682   0.847
ATOM   1041 N    GLN    68      16.196 -20.831   0.854
ATOM   1042 H    GLN    68      17.003 -21.402   1.062
ATOM   1043 CA   GLN    68      16.433 -19.691   0.014
ATOM   1044 HA   GLN    68      15.663 -18.947   0.220
ATOM   1045 CB   GLN    68      17.751 -19.029   0.393
ATOM   1046 HB1  GLN    68      17.901 -19.153   1.466
ATOM   1047 HB2  GLN    68      18.609 -19.512  -0.074
ATOM   1048 CG   GLN    68      17.810 -17.537  -0.040
ATOM   1049 HG1  GLN    68      17.014 -16.943   0.409
ATOM   1050 HG2  GLN    68      17.697 -17.494  -1.123
ATOM   1051 CD   GLN    68      19.137 -16.894   0.336
ATOM   1052 OE1  GLN    68      19.847 -17.294   1.269
ATOM   1053 NE2  GLN    68      19.564 -15.797  -0.352
ATOM   1054 HE21 GLN    68      18.950 -15.462  -1.080
ATOM   1055 HE22 GLN    68      20.504 -15.477  -0.168
ATOM   1056 C    GLN    68      16.479 -20.095  -1.447
ATOM   1057 O    GLN    68      16.752 -21.278  -1.816
ATOM   1058 N    LEU    69      16.176 -19.226  -2.351
ATOM   1059 H    LEU    69      15.937 -18.314  -1.989
ATOM   1060 CA   LEU    69      16.227 -19.419  -3.834
ATOM   1061 HA   LEU    69      16.514 -20.438  -4.093
ATOM   1062 CB   LEU    69      14.840 -19.055  -4.388
ATOM   1063 HB1  LEU    69      14.386 -18.230  -3.838
ATOM   1064 HB2  LEU    69      14.788 -18.649  -5.398
ATOM   1065 CG   LEU    69      13.779 -20.142  -4.395
ATOM   1066 HG   LEU    69      14.272 -21.001  -4.852
ATOM   1067 CD1  LEU    69      13.191 -20.439  -2.984
ATOM   1068 HD11 LEU    69      13.985 -21.018  -2.512
ATOM   1069 HD12 LEU    69      12.376 -21.157  -3.067
ATOM   1070 HD13 LEU    69      12.897 -19.631  -2.313
ATOM   1071 CD2  LEU    69      12.588 -19.699  -5.210
ATOM   1072 HD21 LEU    69      12.149 -18.754  -4.888
ATOM   1073 HD22 LEU    69      11.935 -20.565  -5.103
ATOM   1074 HD23 LEU    69      13.005 -19.677  -6.217
ATOM   1075 C    LEU    69      17.229 -18.506  -4.501
ATOM   1076 O    LEU    69      17.220 -17.354  -4.149
ATOM   1077 N    ARG    70      18.063 -19.060  -5.357
ATOM   1078 H    ARG    70      18.028 -20.064  -5.459
ATOM   1079 CA   ARG    70      19.048 -18.232  -6.014
ATOM   1080 HA   ARG    70      19.363 -17.506  -5.265
ATOM   1081 CB   ARG    70      20.310 -19.125  -6.112
ATOM   1082 HB1  ARG    70      20.057 -19.965  -6.759
ATOM   1083 HB2  ARG    70      20.531 -19.498  -5.112
ATOM   1084 CG   ARG    70      21.565 -18.512  -6.636
ATOM   1085 HG1  ARG    70      21.836 -17.600  -6.103
ATOM   1086 HG2  ARG    70      21.473 -18.221  -7.682
ATOM   1087 CD   ARG    70      22.690 -19.545  -6.570
ATOM   1088 HD1  ARG    70      22.841 -19.803  -5.522
ATOM   1089 HD2  ARG    70      22.311 -20.451  -7.043
ATOM   1090 NE   ARG    70      23.947 -19.187  -7.246
ATOM   1091 HE   ARG    70      24.603 -18.573  -6.784
ATOM   1092 CZ   ARG    70      24.437 -19.567  -8.401
ATOM   1093 NH1  ARG    70      23.874 -20.454  -9.150
ATOM   1094 HH11 ARG    70      23.039 -20.952  -8.876
ATOM   1095 HH12 ARG    70      24.250 -20.747 -10.040
ATOM   1096 NH2  ARG    70      25.572 -19.103  -8.784
ATOM   1097 HH21 ARG    70      26.053 -18.390  -8.254
ATOM   1098 HH22 ARG    70      26.008 -19.601  -9.546
ATOM   1099 C    ARG    70      18.495 -17.550  -7.326
ATOM   1100 O    ARG    70      18.167 -18.176  -8.358
ATOM   1101 N    VAL    71      18.380 -16.220  -7.309
ATOM   1102 H    VAL    71      18.537 -15.739  -6.435
ATOM   1103 CA   VAL    71      18.083 -15.353  -8.387
ATOM   1104 HA   VAL    71      17.161 -15.748  -8.815
ATOM   1105 CB   VAL    71      17.790 -13.921  -7.862
ATOM   1106 HB   VAL    71      18.602 -13.577  -7.220
ATOM   1107 CG1  VAL    71      17.539 -12.946  -8.984
ATOM   1108 HG11 VAL    71      18.431 -12.868  -9.606
ATOM   1109 HG12 VAL    71      17.374 -11.911  -8.683
ATOM   1110 HG13 VAL    71      16.697 -13.242  -9.608
ATOM   1111 CG2  VAL    71      16.561 -14.002  -6.986
ATOM   1112 HG21 VAL    71      15.729 -14.482  -7.500
ATOM   1113 HG22 VAL    71      16.152 -13.000  -6.851
ATOM   1114 HG23 VAL    71      16.778 -14.531  -6.059
ATOM   1115 C    VAL    71      19.187 -15.442  -9.421
ATOM   1116 O    VAL    71      20.406 -15.265  -9.053
ATOM   1117 N    ILE    72      18.817 -15.748 -10.680
ATOM   1118 H    ILE    72      17.842 -15.956 -10.841
ATOM   1119 CA   ILE    72      19.755 -15.759 -11.893
ATOM   1120 HA   ILE    72      20.775 -15.494 -11.617
ATOM   1121 CB   ILE    72      19.891 -17.283 -12.384
ATOM   1122 HB   ILE    72      20.633 -17.212 -13.180
ATOM   1123 CG2  ILE    72      20.502 -18.149 -11.254
ATOM   1124 HG21 ILE    72      21.476 -17.701 -11.060
ATOM   1125 HG22 ILE    72      20.761 -19.134 -11.643
ATOM   1126 HG23 ILE    72      19.887 -18.269 -10.361
ATOM   1127 CG1  ILE    72      18.516 -17.856 -12.829
ATOM   1128 HG11 ILE    72      17.848 -18.015 -11.982
ATOM   1129 HG12 ILE    72      18.087 -17.189 -13.577
ATOM   1130 CD1  ILE    72      18.622 -19.141 -13.579
ATOM   1131 HD11 ILE    72      19.255 -19.050 -14.462
ATOM   1132 HD12 ILE    72      17.679 -19.549 -13.944
ATOM   1133 HD13 ILE    72      19.064 -19.940 -12.985
ATOM   1134 C    ILE    72      19.278 -14.772 -13.030
ATOM   1135 O    ILE    72      20.013 -14.556 -13.995
ATOM   1136 N    GLY    73      18.064 -14.207 -12.879
ATOM   1137 H    GLY    73      17.403 -14.392 -12.139
ATOM   1138 CA   GLY    73      17.663 -13.243 -13.941
ATOM   1139 HA1  GLY    73      17.400 -13.709 -14.891
ATOM   1140 HA2  GLY    73      18.458 -12.523 -14.137
ATOM   1141 C    GLY    73      16.332 -12.489 -13.490
ATOM   1142 O    GLY    73      15.702 -12.948 -12.543
ATOM   1143 N    HSD    74      16.005 -11.362 -14.121
ATOM   1144 H    HSD    74      16.649 -10.922 -14.763
ATOM   1145 CA   HSD    74      14.797 -10.560 -13.804
ATOM   1146 HA   HSD    74      13.984 -11.242 -13.558
ATOM   1147 CB   HSD    74      14.968  -9.660 -12.512
ATOM   1148 HB1  HSD    74      14.724 -10.279 -11.648
ATOM   1149 HB2  HSD    74      14.313  -8.791 -12.563
ATOM   1150 CG   HSD    74      16.400  -9.170 -12.240
ATOM   1151 ND1  HSD    74      16.957  -7.966 -12.691
ATOM   1152 HD1  HSD    74      16.649  -7.386 -13.458
ATOM   1153 CE1  HSD    74      18.126  -7.758 -12.004
ATOM   1154 HE1  HSD    74      18.797  -6.977 -12.331
ATOM   1155 NE2  HSD    74      18.368  -8.814 -11.206
ATOM   1156 CD2  HSD    74      17.266  -9.672 -11.305
ATOM   1157 HD2  HSD    74      17.059 -10.536 -10.691
ATOM   1158 C    HSD    74      14.372  -9.639 -14.885
ATOM   1159 O    HSD    74      15.196  -9.030 -15.581
ATOM   1160 N    SER    75      13.057  -9.478 -15.074
ATOM   1161 H    SER    75      12.471 -10.081 -14.515
ATOM   1162 CA   SER    75      12.370  -8.628 -16.048
ATOM   1163 HA   SER    75      13.046  -7.776 -16.116
ATOM   1164 CB   SER    75      12.104  -9.265 -17.447
ATOM   1165 HB1  SER    75      13.041  -9.341 -17.997
ATOM   1166 HB2  SER    75      11.446  -8.555 -17.948
ATOM   1167 OG   SER    75      11.534 -10.553 -17.358
ATOM   1168 HG   SER    75      11.133 -10.535 -18.230
ATOM   1169 C    SER    75      11.098  -8.050 -15.448
ATOM   1170 O    SER    75      10.488  -8.599 -14.556
ATOM   1171 N    MET    76      10.678  -6.912 -15.982
ATOM   1172 H    MET    76      11.177  -6.575 -16.793
ATOM   1173 CA   MET    76       9.415  -6.241 -15.633
ATOM   1174 HA   MET    76       9.066  -6.671 -14.694
ATOM   1175 CB   MET    76       9.719  -4.798 -15.363
ATOM   1176 HB1  MET    76      10.708  -4.585 -14.956
ATOM   1177 HB2  MET    76       9.769  -4.234 -16.294
ATOM   1178 CG   MET    76       8.652  -4.051 -14.541
ATOM   1179 HG1  MET    76       8.628  -4.619 -13.611
ATOM   1180 HG2  MET    76       7.744  -4.051 -15.144
ATOM   1181 SD   MET    76       8.915  -2.345 -14.058
ATOM   1182 CE   MET    76       8.662  -1.489 -15.653
ATOM   1183 HE1  MET    76       7.793  -1.883 -16.179
ATOM   1184 HE2  MET    76       9.497  -1.517 -16.353
ATOM   1185 HE3  MET    76       8.718  -0.418 -15.455
ATOM   1186 C    MET    76       8.400  -6.380 -16.648
ATOM   1187 O    MET    76       8.678  -6.290 -17.860
ATOM   1188 N    GLN    77       7.180  -6.680 -16.195
ATOM   1189 H    GLN    77       7.058  -7.011 -15.249
ATOM   1190 CA   GLN    77       5.954  -6.430 -17.018
ATOM   1191 HA   GLN    77       6.151  -6.040 -18.017
ATOM   1192 CB   GLN    77       5.345  -7.814 -17.363
ATOM   1193 HB1  GLN    77       4.986  -8.150 -16.390
ATOM   1194 HB2  GLN    77       6.075  -8.561 -17.676
ATOM   1195 CG   GLN    77       4.189  -7.732 -18.410
ATOM   1196 HG1  GLN    77       3.453  -7.042 -17.998
ATOM   1197 HG2  GLN    77       4.577  -7.269 -19.318
ATOM   1198 CD   GLN    77       3.598  -9.035 -18.712
ATOM   1199 OE1  GLN    77       3.987  -9.778 -19.590
ATOM   1200 NE2  GLN    77       2.755  -9.518 -17.915
ATOM   1201 HE21 GLN    77       2.464  -8.970 -17.118
ATOM   1202 HE22 GLN    77       2.409 -10.462 -18.004
ATOM   1203 C    GLN    77       4.951  -5.501 -16.322
ATOM   1204 O    GLN    77       4.465  -5.754 -15.233
ATOM   1205 N    ASN    78       4.610  -4.398 -16.977
ATOM   1206 H    ASN    78       5.167  -4.213 -17.799
ATOM   1207 CA   ASN    78       3.720  -3.356 -16.474
ATOM   1208 HA   ASN    78       3.804  -2.453 -17.080
ATOM   1209 CB   ASN    78       2.274  -3.843 -16.699
ATOM   1210 HB1  ASN    78       2.092  -4.638 -15.976
ATOM   1211 HB2  ASN    78       1.652  -2.965 -16.527
ATOM   1212 CG   ASN    78       1.950  -4.317 -18.091
ATOM   1213 OD1  ASN    78       2.039  -3.567 -19.054
ATOM   1214 ND2  ASN    78       1.357  -5.478 -18.201
ATOM   1215 HD21 ASN    78       1.218  -6.057 -17.386
ATOM   1216 HD22 ASN    78       1.238  -5.825 -19.142
ATOM   1217 C    ASN    78       3.930  -2.914 -15.019
ATOM   1218 O    ASN    78       4.894  -2.201 -14.851
ATOM   1219 N    CYS    79       3.174  -3.456 -14.024
ATOM   1220 H    CYS    79       2.291  -3.855 -14.308
ATOM   1221 CA   CYS    79       3.376  -3.126 -12.611
ATOM   1222 HA   CYS    79       4.160  -2.390 -12.435
ATOM   1223 CB   CYS    79       2.079  -2.504 -11.987
ATOM   1224 HB1  CYS    79       1.335  -3.300 -11.947
ATOM   1225 HB2  CYS    79       2.289  -2.118 -10.990
ATOM   1226 SG   CYS    79       1.345  -1.162 -12.988
ATOM   1227 HG   CYS    79       0.336  -1.891 -13.474
ATOM   1228 C    CYS    79       3.859  -4.364 -11.786
ATOM   1229 O    CYS    79       3.784  -4.313 -10.531
ATOM   1230 N    VAL    80       4.345  -5.447 -12.382
ATOM   1231 H    VAL    80       4.544  -5.393 -13.371
ATOM   1232 CA   VAL    80       4.845  -6.606 -11.645
ATOM   1233 HA   VAL    80       4.942  -6.243 -10.622
ATOM   1234 CB   VAL    80       3.837  -7.816 -11.677
ATOM   1235 HB   VAL    80       4.192  -8.728 -11.198
ATOM   1236 CG1  VAL    80       2.579  -7.609 -10.859
ATOM   1237 HG11 VAL    80       1.951  -6.860 -11.341
ATOM   1238 HG12 VAL    80       2.829  -7.266  -9.855
ATOM   1239 HG13 VAL    80       2.054  -8.562 -10.805
ATOM   1240 CG2  VAL    80       3.474  -8.257 -13.089
ATOM   1241 HG21 VAL    80       2.940  -7.455 -13.599
ATOM   1242 HG22 VAL    80       3.001  -9.238 -13.060
ATOM   1243 HG23 VAL    80       4.434  -8.408 -13.583
ATOM   1244 C    VAL    80       6.225  -6.991 -12.217
ATOM   1245 O    VAL    80       6.691  -6.582 -13.272
ATOM   1246 N    LEU    81       6.942  -7.692 -11.372
ATOM   1247 H    LEU    81       6.528  -8.028 -10.515
ATOM   1248 CA   LEU    81       8.327  -8.158 -11.659
ATOM   1249 HA   LEU    81       8.657  -7.692 -12.587
ATOM   1250 CB   LEU    81       9.271  -7.690 -10.586
ATOM   1251 HB1  LEU    81       9.194  -8.452  -9.811
ATOM   1252 HB2  LEU    81       8.912  -6.742 -10.186
ATOM   1253 CG   LEU    81      10.666  -7.565 -11.100
ATOM   1254 HG   LEU    81      11.052  -8.465 -11.578
ATOM   1255 CD1  LEU    81      10.954  -6.380 -11.986
ATOM   1256 HD11 LEU    81      10.853  -5.407 -11.506
ATOM   1257 HD12 LEU    81      10.223  -6.202 -12.776
ATOM   1258 HD13 LEU    81      11.988  -6.423 -12.326
ATOM   1259 CD2  LEU    81      11.473  -7.363  -9.851
ATOM   1260 HD21 LEU    81      12.476  -6.983 -10.044
ATOM   1261 HD22 LEU    81      11.763  -8.350  -9.489
ATOM   1262 HD23 LEU    81      11.035  -6.733  -9.077
ATOM   1263 C    LEU    81       8.281  -9.630 -11.840
ATOM   1264 O    LEU    81       7.477 -10.289 -11.125
ATOM   1265 N    LYS    82       9.093 -10.172 -12.777
ATOM   1266 H    LYS    82       9.635  -9.505 -13.309
ATOM   1267 CA   LYS    82       9.363 -11.591 -12.905
ATOM   1268 HA   LYS    82       8.702 -12.086 -12.193
ATOM   1269 CB   LYS    82       9.028 -11.979 -14.321
ATOM   1270 HB1  LYS    82       9.458 -12.946 -14.582
ATOM   1271 HB2  LYS    82       9.656 -11.304 -14.904
ATOM   1272 CG   LYS    82       7.589 -11.873 -14.754
ATOM   1273 HG1  LYS    82       7.001 -12.500 -14.084
ATOM   1274 HG2  LYS    82       7.186 -10.870 -14.608
ATOM   1275 CD   LYS    82       7.380 -12.280 -16.198
ATOM   1276 HD1  LYS    82       7.566 -13.353 -16.154
ATOM   1277 HD2  LYS    82       8.124 -11.759 -16.800
ATOM   1278 CE   LYS    82       6.002 -11.998 -16.703
ATOM   1279 HE1  LYS    82       5.315 -12.585 -16.094
ATOM   1280 HE2  LYS    82       5.736 -10.972 -16.446
ATOM   1281 NZ   LYS    82       5.804 -12.312 -18.124
ATOM   1282 HZ1  LYS    82       6.275 -11.655 -18.730
ATOM   1283 HZ2  LYS    82       6.214 -13.211 -18.335
ATOM   1284 HZ3  LYS    82       4.806 -12.401 -18.247
ATOM   1285 C    LYS    82      10.778 -11.969 -12.662
ATOM   1286 O    LYS    82      11.693 -11.326 -13.129
ATOM   1287 N    LEU    83      11.053 -12.894 -11.792
ATOM   1288 H    LEU    83      10.274 -13.356 -11.345
ATOM   1289 CA   LEU    83      12.403 -13.246 -11.317
ATOM   1290 HA   LEU    83      13.270 -12.661 -11.624
ATOM   1291 CB   LEU    83      12.324 -13.054  -9.750
ATOM   1292 HB1  LEU    83      11.467 -13.551  -9.295
ATOM   1293 HB2  LEU    83      13.265 -13.491  -9.415
ATOM   1294 CG   LEU    83      12.259 -11.555  -9.351
ATOM   1295 HG   LEU    83      12.208 -10.828 -10.161
ATOM   1296 CD1  LEU    83      11.022 -11.307  -8.454
ATOM   1297 HD11 LEU    83      10.892 -10.256  -8.196
ATOM   1298 HD12 LEU    83      11.099 -11.882  -7.531
ATOM   1299 HD13 LEU    83      10.135 -11.609  -9.013
ATOM   1300 CD2  LEU    83      13.522 -11.230  -8.475
ATOM   1301 HD21 LEU    83      13.544 -10.182  -8.175
ATOM   1302 HD22 LEU    83      14.387 -11.406  -9.114
ATOM   1303 HD23 LEU    83      13.721 -11.903  -7.641
ATOM   1304 C    LEU    83      12.642 -14.714 -11.709
ATOM   1305 O    LEU    83      11.956 -15.587 -11.106
ATOM   1306 N    LYS    84      13.612 -15.001 -12.606
ATOM   1307 H    LYS    84      14.232 -14.274 -12.933
ATOM   1308 CA   LYS    84      14.109 -16.383 -12.919
ATOM   1309 HA   LYS    84      13.245 -17.033 -13.056
ATOM   1310 CB   LYS    84      14.903 -16.353 -14.234
ATOM   1311 HB1  LYS    84      15.838 -15.803 -14.124
ATOM   1312 HB2  LYS    84      14.292 -15.706 -14.863
ATOM   1313 CG   LYS    84      15.172 -17.712 -14.771
ATOM   1314 HG1  LYS    84      15.830 -18.213 -14.060
ATOM   1315 HG2  LYS    84      14.208 -18.213 -14.678
ATOM   1316 CD   LYS    84      15.621 -17.838 -16.205
ATOM   1317 HD1  LYS    84      16.648 -17.488 -16.308
ATOM   1318 HD2  LYS    84      14.973 -17.225 -16.832
ATOM   1319 CE   LYS    84      15.559 -19.306 -16.672
ATOM   1320 HE1  LYS    84      16.419 -19.802 -16.223
ATOM   1321 HE2  LYS    84      14.634 -19.714 -16.264
ATOM   1322 NZ   LYS    84      15.490 -19.525 -18.146
ATOM   1323 HZ1  LYS    84      16.287 -19.183 -18.664
ATOM   1324 HZ2  LYS    84      15.505 -20.520 -18.318
ATOM   1325 HZ3  LYS    84      14.634 -19.144 -18.523
ATOM   1326 C    LYS    84      15.065 -16.940 -11.877
ATOM   1327 O    LYS    84      15.993 -16.249 -11.415
ATOM   1328 N    VAL    85      14.935 -18.194 -11.466
ATOM   1329 H    VAL    85      14.210 -18.699 -11.956
ATOM   1330 CA   VAL    85      15.529 -18.790 -10.254
ATOM   1331 HA   VAL    85      16.311 -18.114  -9.909
ATOM   1332 CB   VAL    85      14.543 -18.886  -9.050
ATOM   1333 HB   VAL    85      15.047 -19.379  -8.219
ATOM   1334 CG1  VAL    85      14.160 -17.490  -8.562
ATOM   1335 HG11 VAL    85      14.984 -16.815  -8.331
ATOM   1336 HG12 VAL    85      13.550 -17.648  -7.672
ATOM   1337 HG13 VAL    85      13.411 -16.983  -9.170
ATOM   1338 CG2  VAL    85      13.320 -19.765  -9.391
ATOM   1339 HG21 VAL    85      12.758 -19.317 -10.210
ATOM   1340 HG22 VAL    85      12.681 -19.992  -8.538
ATOM   1341 HG23 VAL    85      13.690 -20.714  -9.778
ATOM   1342 C    VAL    85      16.309 -20.120 -10.549
ATOM   1343 O    VAL    85      15.892 -20.875 -11.404
ATOM   1344 N    ASP    86      17.407 -20.388  -9.883
ATOM   1345 H    ASP    86      17.822 -19.617  -9.379
ATOM   1346 CA   ASP    86      18.262 -21.537 -10.042
ATOM   1347 HA   ASP    86      18.576 -21.520 -11.086
ATOM   1348 CB   ASP    86      19.591 -21.359  -9.288
ATOM   1349 HB1  ASP    86      19.461 -21.525  -8.218
ATOM   1350 HB2  ASP    86      19.913 -20.322  -9.370
ATOM   1351 CG   ASP    86      20.801 -22.086  -9.829
ATOM   1352 OD1  ASP    86      20.986 -22.192 -11.040
ATOM   1353 OD2  ASP    86      21.756 -22.407  -9.025
ATOM   1354 C    ASP    86      17.714 -22.944  -9.677
ATOM   1355 O    ASP    86      18.437 -23.939  -9.736
ATOM   1356 N    THR    87      16.447 -23.054  -9.281
ATOM   1357 H    THR    87      15.889 -22.212  -9.273
ATOM   1358 CA   THR    87      15.652 -24.314  -9.097
ATOM   1359 HA   THR    87      16.044 -25.024  -9.826
ATOM   1360 CB   THR    87      15.900 -24.825  -7.680
ATOM   1361 HB   THR    87      15.288 -24.321  -6.932
ATOM   1362 CG2  THR    87      15.553 -26.293  -7.504
ATOM   1363 HG21 THR    87      15.763 -26.775  -8.459
ATOM   1364 HG22 THR    87      14.480 -26.389  -7.339
ATOM   1365 HG23 THR    87      16.176 -26.813  -6.776
ATOM   1366 OG1  THR    87      17.234 -24.741  -7.227
ATOM   1367 HG1  THR    87      17.809 -24.554  -7.973
ATOM   1368 C    THR    87      14.135 -24.121  -9.396
ATOM   1369 O    THR    87      13.598 -23.097  -8.999
ATOM   1370 N    ALA    88      13.490 -25.125 -10.042
ATOM   1371 H    ALA    88      13.839 -26.045 -10.272
ATOM   1372 CA   ALA    88      12.101 -24.958 -10.386
ATOM   1373 HA   ALA    88      11.887 -23.901 -10.547
ATOM   1374 CB   ALA    88      11.840 -25.588 -11.719
ATOM   1375 HB1  ALA    88      12.457 -25.097 -12.471
ATOM   1376 HB2  ALA    88      10.801 -25.470 -12.026
ATOM   1377 HB3  ALA    88      12.151 -26.633 -11.711
ATOM   1378 C    ALA    88      11.202 -25.482  -9.239
ATOM   1379 O    ALA    88      11.629 -26.399  -8.506
ATOM   1380 N    ASN    89       9.972 -24.978  -9.125
ATOM   1381 H    ASN    89       9.718 -24.218  -9.740
ATOM   1382 CA   ASN    89       9.011 -25.387  -8.071
ATOM   1383 HA   ASN    89       9.487 -25.289  -7.095
ATOM   1384 CB   ASN    89       7.785 -24.346  -7.964
ATOM   1385 HB1  ASN    89       7.138 -24.433  -8.836
ATOM   1386 HB2  ASN    89       8.096 -23.304  -8.031
ATOM   1387 CG   ASN    89       6.994 -24.496  -6.651
ATOM   1388 OD1  ASN    89       7.127 -25.545  -5.948
ATOM   1389 ND2  ASN    89       6.120 -23.610  -6.277
ATOM   1390 HD21 ASN    89       5.990 -22.781  -6.838
ATOM   1391 HD22 ASN    89       5.480 -23.865  -5.539
ATOM   1392 C    ASN    89       8.519 -26.852  -8.326
ATOM   1393 O    ASN    89       7.679 -26.998  -9.253
ATOM   1394 N    PRO    90       8.789 -27.879  -7.434
ATOM   1395 CD   PRO    90       9.735 -27.867  -6.326
ATOM   1396 HD1  PRO    90       9.670 -26.887  -5.853
ATOM   1397 HD2  PRO    90      10.786 -28.085  -6.515
ATOM   1398 CG   PRO    90       9.226 -28.990  -5.421
ATOM   1399 HG1  PRO    90       8.300 -28.737  -4.904
ATOM   1400 HG2  PRO    90      10.063 -29.345  -4.819
ATOM   1401 CB   PRO    90       8.969 -29.970  -6.556
ATOM   1402 HB1  PRO    90       8.334 -30.840  -6.390
ATOM   1403 HB2  PRO    90       9.906 -30.289  -7.014
ATOM   1404 CA   PRO    90       8.236 -29.160  -7.585
ATOM   1405 HA   PRO    90       8.422 -29.530  -8.593
ATOM   1406 C    PRO    90       6.685 -29.101  -7.348
ATOM   1407 O    PRO    90       6.053 -30.180  -7.495
ATOM   1408 N    LYS    91       6.017 -27.974  -6.909
ATOM   1409 H    LYS    91       6.518 -27.119  -6.717
ATOM   1410 CA   LYS    91       4.572 -27.982  -6.526
ATOM   1411 HA   LYS    91       4.241 -29.017  -6.452
ATOM   1412 CB   LYS    91       4.364 -27.458  -5.098
ATOM   1413 HB1  LYS    91       3.320 -27.681  -4.878
ATOM   1414 HB2  LYS    91       4.397 -26.371  -5.176
ATOM   1415 CG   LYS    91       5.200 -28.102  -3.991
ATOM   1416 HG1  LYS    91       5.304 -29.151  -4.267
ATOM   1417 HG2  LYS    91       6.188 -27.653  -4.100
ATOM   1418 CD   LYS    91       4.607 -27.872  -2.577
ATOM   1419 HD1  LYS    91       3.637 -28.340  -2.413
ATOM   1420 HD2  LYS    91       4.401 -26.805  -2.492
ATOM   1421 CE   LYS    91       5.518 -28.429  -1.491
ATOM   1422 HE1  LYS    91       6.567 -28.150  -1.591
ATOM   1423 HE2  LYS    91       5.095 -27.974  -0.595
ATOM   1424 NZ   LYS    91       5.516 -29.901  -1.335
ATOM   1425 HZ1  LYS    91       4.609 -30.344  -1.384
ATOM   1426 HZ2  LYS    91       6.183 -30.341  -1.953
ATOM   1427 HZ3  LYS    91       5.914 -30.179  -0.450
ATOM   1428 C    LYS    91       3.654 -27.233  -7.527
ATOM   1429 O    LYS    91       2.537 -26.829  -7.209
ATOM   1430 N    THR    92       4.212 -26.887  -8.711
ATOM   1431 H    THR    92       5.213 -26.963  -8.824
ATOM   1432 CA   THR    92       3.463 -26.075  -9.751
ATOM   1433 HA   THR    92       3.237 -25.072  -9.387
ATOM   1434 CB   THR    92       4.337 -25.862 -11.022
ATOM   1435 HB   THR    92       4.405 -26.774 -11.615
ATOM   1436 CG2  THR    92       3.725 -24.771 -11.823
ATOM   1437 HG21 THR    92       4.038 -24.932 -12.855
ATOM   1438 HG22 THR    92       4.040 -23.798 -11.447
ATOM   1439 HG23 THR    92       2.635 -24.804 -11.836
ATOM   1440 OG1  THR    92       5.527 -25.336 -10.613
ATOM   1441 HG1  THR    92       6.179 -25.497 -11.300
ATOM   1442 C    THR    92       2.171 -26.766 -10.144
ATOM   1443 O    THR    92       2.348 -27.872 -10.689
ATOM   1444 N    PRO    93       1.018 -26.213  -9.930
ATOM   1445 CD   PRO    93       0.683 -25.005  -9.105
ATOM   1446 HD1  PRO    93       1.034 -25.182  -8.089
ATOM   1447 HD2  PRO    93       1.076 -24.124  -9.612
ATOM   1448 CG   PRO    93      -0.806 -24.781  -9.110
ATOM   1449 HG1  PRO    93      -1.083 -24.406  -8.124
ATOM   1450 HG2  PRO    93      -1.117 -24.191  -9.973
ATOM   1451 CB   PRO    93      -1.190 -26.310  -9.027
ATOM   1452 HB1  PRO    93      -0.910 -26.824  -8.108
ATOM   1453 HB2  PRO    93      -2.260 -26.411  -9.209
ATOM   1454 CA   PRO    93      -0.255 -26.866 -10.116
ATOM   1455 HA   PRO    93      -0.127 -27.916  -9.853
ATOM   1456 C    PRO    93      -0.792 -26.602 -11.560
ATOM   1457 O    PRO    93      -0.118 -25.905 -12.351
ATOM   1458 N    LYS    94      -1.971 -27.254 -11.871
ATOM   1459 H    LYS    94      -2.462 -27.726 -11.125
ATOM   1460 CA   LYS    94      -2.768 -26.924 -13.011
ATOM   1461 HA   LYS    94      -2.005 -26.898 -13.789
ATOM   1462 CB   LYS    94      -3.839 -27.971 -13.280
ATOM   1463 HB1  LYS    94      -4.645 -27.967 -12.547
ATOM   1464 HB2  LYS    94      -3.349 -28.940 -13.177
ATOM   1465 CG   LYS    94      -4.346 -27.956 -14.740
ATOM   1466 HG1  LYS    94      -4.792 -26.980 -14.931
ATOM   1467 HG2  LYS    94      -3.553 -28.165 -15.458
ATOM   1468 CD   LYS    94      -5.448 -29.024 -14.944
ATOM   1469 HD1  LYS    94      -6.285 -28.920 -14.254
ATOM   1470 HD2  LYS    94      -5.054 -30.022 -14.749
ATOM   1471 CE   LYS    94      -5.926 -29.042 -16.304
ATOM   1472 HE1  LYS    94      -6.481 -28.120 -16.479
ATOM   1473 HE2  LYS    94      -5.092 -29.098 -17.003
ATOM   1474 NZ   LYS    94      -6.938 -30.136 -16.523
ATOM   1475 HZ1  LYS    94      -7.564 -30.296 -15.747
ATOM   1476 HZ2  LYS    94      -7.545 -29.938 -17.306
ATOM   1477 HZ3  LYS    94      -6.533 -31.058 -16.605
ATOM   1478 C    LYS    94      -3.446 -25.527 -12.919
ATOM   1479 O    LYS    94      -4.087 -25.268 -11.927
ATOM   1480 N    TYR    95      -3.293 -24.632 -13.906
ATOM   1481 H    TYR    95      -2.833 -24.891 -14.767
ATOM   1482 CA   TYR    95      -3.723 -23.203 -13.806
ATOM   1483 HA   TYR    95      -4.701 -23.158 -13.328
ATOM   1484 CB   TYR    95      -2.716 -22.495 -12.964
ATOM   1485 HB1  TYR    95      -2.545 -22.930 -11.979
ATOM   1486 HB2  TYR    95      -3.206 -21.542 -12.761
ATOM   1487 CG   TYR    95      -1.375 -22.153 -13.592
ATOM   1488 CD1  TYR    95      -0.237 -22.917 -13.197
ATOM   1489 HD1  TYR    95      -0.362 -23.654 -12.418
ATOM   1490 CE1  TYR    95       1.071 -22.657 -13.645
ATOM   1491 HE1  TYR    95       1.815 -23.392 -13.373
ATOM   1492 CZ   TYR    95       1.241 -21.515 -14.465
ATOM   1493 OH   TYR    95       2.468 -21.238 -14.963
ATOM   1494 HH   TYR    95       2.470 -20.524 -15.604
ATOM   1495 CE2  TYR    95       0.133 -20.686 -14.889
ATOM   1496 HE2  TYR    95       0.311 -19.843 -15.539
ATOM   1497 CD2  TYR    95      -1.235 -21.031 -14.520
ATOM   1498 HD2  TYR    95      -2.100 -20.449 -14.803
ATOM   1499 C    TYR    95      -3.951 -22.437 -15.162
ATOM   1500 O    TYR    95      -3.418 -22.863 -16.238
ATOM   1501 N    LYS    96      -4.683 -21.271 -15.154
ATOM   1502 H    LYS    96      -5.194 -20.974 -14.335
ATOM   1503 CA   LYS    96      -4.526 -20.244 -16.184
ATOM   1504 HA   LYS    96      -3.623 -20.374 -16.780
ATOM   1505 CB   LYS    96      -5.742 -20.070 -17.045
ATOM   1506 HB1  LYS    96      -6.548 -19.868 -16.340
ATOM   1507 HB2  LYS    96      -5.557 -19.194 -17.667
ATOM   1508 CG   LYS    96      -6.201 -21.240 -17.932
ATOM   1509 HG1  LYS    96      -6.482 -22.116 -17.347
ATOM   1510 HG2  LYS    96      -5.398 -21.572 -18.590
ATOM   1511 CD   LYS    96      -7.440 -20.871 -18.866
ATOM   1512 HD1  LYS    96      -8.359 -21.006 -18.296
ATOM   1513 HD2  LYS    96      -7.356 -19.810 -19.102
ATOM   1514 CE   LYS    96      -7.541 -21.658 -20.204
ATOM   1515 HE1  LYS    96      -8.502 -21.445 -20.673
ATOM   1516 HE2  LYS    96      -7.414 -22.735 -20.092
ATOM   1517 NZ   LYS    96      -6.514 -21.352 -21.182
ATOM   1518 HZ1  LYS    96      -5.539 -21.494 -20.959
ATOM   1519 HZ2  LYS    96      -6.574 -22.017 -21.940
ATOM   1520 HZ3  LYS    96      -6.664 -20.454 -21.618
ATOM   1521 C    LYS    96      -4.378 -18.901 -15.434
ATOM   1522 O    LYS    96      -4.942 -18.692 -14.352
ATOM   1523 N    PHE    97      -3.689 -17.957 -15.989
ATOM   1524 H    PHE    97      -3.202 -18.112 -16.859
ATOM   1525 CA   PHE    97      -3.703 -16.523 -15.551
ATOM   1526 HA   PHE    97      -3.804 -16.509 -14.466
ATOM   1527 CB   PHE    97      -2.450 -15.731 -15.827
ATOM   1528 HB1  PHE    97      -2.617 -14.654 -15.785
ATOM   1529 HB2  PHE    97      -2.116 -15.970 -16.837
ATOM   1530 CG   PHE    97      -1.195 -15.950 -14.971
ATOM   1531 CD1  PHE    97      -1.083 -16.918 -13.958
ATOM   1532 HD1  PHE    97      -1.935 -17.548 -13.745
ATOM   1533 CE1  PHE    97       0.083 -17.008 -13.133
ATOM   1534 HE1  PHE    97       0.251 -17.650 -12.281
ATOM   1535 CZ   PHE    97       1.216 -16.153 -13.388
ATOM   1536 HZ   PHE    97       2.057 -16.048 -12.720
ATOM   1537 CE2  PHE    97       1.151 -15.338 -14.550
ATOM   1538 HE2  PHE    97       2.014 -14.691 -14.608
ATOM   1539 CD2  PHE    97      -0.049 -15.224 -15.317
ATOM   1540 HD2  PHE    97      -0.183 -14.377 -15.973
ATOM   1541 C    PHE    97      -4.859 -15.807 -16.244
ATOM   1542 O    PHE    97      -4.827 -15.721 -17.449
ATOM   1543 N    VAL    98      -5.819 -15.235 -15.518
ATOM   1544 H    VAL    98      -5.649 -15.180 -14.524
ATOM   1545 CA   VAL    98      -6.990 -14.650 -16.149
ATOM   1546 HA   VAL    98      -6.871 -14.547 -17.228
ATOM   1547 CB   VAL    98      -8.234 -15.555 -15.987
ATOM   1548 HB   VAL    98      -8.973 -15.041 -16.601
ATOM   1549 CG1  VAL    98      -8.001 -17.065 -16.385
ATOM   1550 HG11 VAL    98      -7.618 -17.087 -17.406
ATOM   1551 HG12 VAL    98      -8.922 -17.637 -16.282
ATOM   1552 HG13 VAL    98      -7.296 -17.455 -15.651
ATOM   1553 CG2  VAL    98      -8.766 -15.607 -14.566
ATOM   1554 HG21 VAL    98      -9.093 -14.614 -14.257
ATOM   1555 HG22 VAL    98      -8.014 -16.077 -13.933
ATOM   1556 HG23 VAL    98      -9.673 -16.212 -14.543
ATOM   1557 C    VAL    98      -7.218 -13.249 -15.565
ATOM   1558 O    VAL    98      -6.671 -12.946 -14.515
ATOM   1559 N    ARG    99      -8.076 -12.432 -16.121
ATOM   1560 H    ARG    99      -8.313 -12.668 -17.073
ATOM   1561 CA   ARG    99      -8.662 -11.141 -15.690
ATOM   1562 HA   ARG    99      -8.341 -11.045 -14.653
ATOM   1563 CB   ARG    99      -8.185  -9.943 -16.544
ATOM   1564 HB1  ARG    99      -7.102 -10.053 -16.601
ATOM   1565 HB2  ARG    99      -8.616 -10.107 -17.531
ATOM   1566 CG   ARG    99      -8.522  -8.507 -16.072
ATOM   1567 HG1  ARG    99      -9.597  -8.367 -15.959
ATOM   1568 HG2  ARG    99      -7.898  -8.361 -15.191
ATOM   1569 CD   ARG    99      -8.083  -7.464 -17.144
ATOM   1570 HD1  ARG    99      -7.045  -7.681 -17.397
ATOM   1571 HD2  ARG    99      -8.559  -7.654 -18.106
ATOM   1572 NE   ARG    99      -8.273  -6.129 -16.564
ATOM   1573 HE   ARG    99      -9.136  -5.682 -16.838
ATOM   1574 CZ   ARG    99      -7.516  -5.418 -15.700
ATOM   1575 NH1  ARG    99      -6.358  -5.865 -15.294
ATOM   1576 HH11 ARG    99      -5.943  -6.591 -15.860
ATOM   1577 HH12 ARG    99      -5.823  -5.253 -14.695
ATOM   1578 NH2  ARG    99      -7.833  -4.233 -15.216
ATOM   1579 HH21 ARG    99      -8.707  -3.802 -15.482
ATOM   1580 HH22 ARG    99      -7.110  -3.782 -14.674
ATOM   1581 C    ARG    99     -10.213 -11.141 -15.718
ATOM   1582 O    ARG    99     -10.826 -11.637 -16.648
ATOM   1583 N    ILE   100     -10.746 -10.601 -14.653
ATOM   1584 H    ILE   100     -10.172  -9.993 -14.086
ATOM   1585 CA   ILE   100     -12.182 -10.615 -14.316
ATOM   1586 HA   ILE   100     -12.686 -11.186 -15.096
ATOM   1587 CB   ILE   100     -12.334 -11.213 -12.880
ATOM   1588 HB   ILE   100     -13.353 -11.583 -12.761
ATOM   1589 CG2  ILE   100     -11.320 -12.331 -12.645
ATOM   1590 HG21 ILE   100     -11.611 -12.954 -11.800
ATOM   1591 HG22 ILE   100     -10.289 -12.020 -12.473
ATOM   1592 HG23 ILE   100     -11.417 -13.043 -13.464
ATOM   1593 CG1  ILE   100     -12.154 -10.130 -11.825
ATOM   1594 HG11 ILE   100     -11.184  -9.650 -11.950
ATOM   1595 HG12 ILE   100     -12.938  -9.374 -11.869
ATOM   1596 CD1  ILE   100     -12.245 -10.579 -10.336
ATOM   1597 HD11 ILE   100     -13.127 -11.183 -10.126
ATOM   1598 HD12 ILE   100     -12.287  -9.719  -9.668
ATOM   1599 HD13 ILE   100     -11.366 -11.156 -10.046
ATOM   1600 C    ILE   100     -12.804  -9.213 -14.515
ATOM   1601 O    ILE   100     -12.116  -8.206 -14.277
ATOM   1602 N    GLN   101     -14.063  -9.085 -14.892
ATOM   1603 H    GLN   101     -14.546  -9.961 -15.028
ATOM   1604 CA   GLN   101     -14.769  -7.847 -14.854
ATOM   1605 HA   GLN   101     -14.180  -7.050 -15.307
ATOM   1606 CB   GLN   101     -16.156  -8.103 -15.546
ATOM   1607 HB1  GLN   101     -16.604  -9.009 -15.139
ATOM   1608 HB2  GLN   101     -16.889  -7.325 -15.332
ATOM   1609 CG   GLN   101     -16.083  -8.214 -17.097
ATOM   1610 HG1  GLN   101     -17.105  -8.356 -17.450
ATOM   1611 HG2  GLN   101     -15.626  -9.154 -17.404
ATOM   1612 CD   GLN   101     -15.408  -7.059 -17.774
ATOM   1613 OE1  GLN   101     -16.010  -5.963 -17.839
ATOM   1614 NE2  GLN   101     -14.197  -7.174 -18.299
ATOM   1615 HE21 GLN   101     -13.684  -8.039 -18.203
ATOM   1616 HE22 GLN   101     -13.743  -6.371 -18.711
ATOM   1617 C    GLN   101     -15.143  -7.440 -13.370
ATOM   1618 O    GLN   101     -15.284  -8.335 -12.493
ATOM   1619 N    PRO   102     -15.442  -6.173 -13.031
ATOM   1620 CD   PRO   102     -15.562  -5.097 -13.987
ATOM   1621 HD1  PRO   102     -15.866  -5.476 -14.962
ATOM   1622 HD2  PRO   102     -14.605  -4.580 -14.059
ATOM   1623 CG   PRO   102     -16.614  -4.169 -13.467
ATOM   1624 HG1  PRO   102     -17.631  -4.390 -13.792
ATOM   1625 HG2  PRO   102     -16.423  -3.124 -13.712
ATOM   1626 CB   PRO   102     -16.555  -4.277 -11.918
ATOM   1627 HB1  PRO   102     -17.516  -4.054 -11.456
ATOM   1628 HB2  PRO   102     -15.724  -3.636 -11.624
ATOM   1629 CA   PRO   102     -16.167  -5.801 -11.843
ATOM   1630 HA   PRO   102     -15.658  -6.048 -10.911
ATOM   1631 C    PRO   102     -17.397  -6.655 -11.720
ATOM   1632 O    PRO   102     -18.028  -7.034 -12.736
ATOM   1633 N    GLY   103     -17.842  -7.082 -10.499
ATOM   1634 H    GLY   103     -17.230  -6.892  -9.719
ATOM   1635 CA   GLY   103     -18.952  -7.978 -10.157
ATOM   1636 HA1  GLY   103     -19.220  -7.667  -9.147
ATOM   1637 HA2  GLY   103     -19.753  -7.857 -10.886
ATOM   1638 C    GLY   103     -18.645  -9.505  -9.998
ATOM   1639 O    GLY   103     -19.363 -10.248  -9.339
ATOM   1640 N    GLN   104     -17.538  -9.971 -10.553
ATOM   1641 H    GLN   104     -16.948  -9.247 -10.937
ATOM   1642 CA   GLN   104     -17.109 -11.320 -10.413
ATOM   1643 HA   GLN   104     -17.919 -12.024 -10.603
ATOM   1644 CB   GLN   104     -15.916 -11.645 -11.427
ATOM   1645 HB1  GLN   104     -15.343 -12.526 -11.138
ATOM   1646 HB2  GLN   104     -15.186 -10.844 -11.318
ATOM   1647 CG   GLN   104     -16.282 -11.540 -12.892
ATOM   1648 HG1  GLN   104     -16.466 -10.479 -13.060
ATOM   1649 HG2  GLN   104     -15.469 -11.916 -13.513
ATOM   1650 CD   GLN   104     -17.538 -12.297 -13.331
ATOM   1651 OE1  GLN   104     -18.457 -11.615 -13.811
ATOM   1652 NE2  GLN   104     -17.749 -13.579 -13.255
ATOM   1653 HE21 GLN   104     -17.039 -14.225 -12.941
ATOM   1654 HE22 GLN   104     -18.700 -13.904 -13.352
ATOM   1655 C    GLN   104     -16.595 -11.480  -8.965
ATOM   1656 O    GLN   104     -16.207 -10.558  -8.299
ATOM   1657 N    THR   105     -16.623 -12.750  -8.557
ATOM   1658 H    THR   105     -16.936 -13.472  -9.189
ATOM   1659 CA   THR   105     -16.367 -13.263  -7.236
ATOM   1660 HA   THR   105     -16.138 -12.480  -6.513
ATOM   1661 CB   THR   105     -17.547 -14.074  -6.794
ATOM   1662 HB   THR   105     -17.265 -14.850  -6.081
ATOM   1663 CG2  THR   105     -18.582 -13.132  -6.212
ATOM   1664 HG21 THR   105     -18.766 -12.295  -6.885
ATOM   1665 HG22 THR   105     -18.082 -12.769  -5.314
ATOM   1666 HG23 THR   105     -19.507 -13.689  -6.061
ATOM   1667 OG1  THR   105     -18.244 -14.759  -7.798
ATOM   1668 HG1  THR   105     -18.972 -15.229  -7.385
ATOM   1669 C    THR   105     -15.112 -14.124  -7.316
ATOM   1670 O    THR   105     -14.962 -14.839  -8.283
ATOM   1671 N    PHE   106     -14.300 -14.146  -6.255
ATOM   1672 H    PHE   106     -14.561 -13.695  -5.390
ATOM   1673 CA   PHE   106     -13.111 -15.012  -6.081
ATOM   1674 HA   PHE   106     -13.256 -15.976  -6.570
ATOM   1675 CB   PHE   106     -11.958 -14.323  -6.897
ATOM   1676 HB1  PHE   106     -11.124 -15.006  -7.057
ATOM   1677 HB2  PHE   106     -12.372 -14.164  -7.893
ATOM   1678 CG   PHE   106     -11.434 -13.056  -6.421
ATOM   1679 CD1  PHE   106     -12.054 -11.864  -6.749
ATOM   1680 HD1  PHE   106     -13.017 -11.848  -7.238
ATOM   1681 CE1  PHE   106     -11.497 -10.598  -6.387
ATOM   1682 HE1  PHE   106     -11.958  -9.635  -6.547
ATOM   1683 CZ   PHE   106     -10.263 -10.572  -5.696
ATOM   1684 HZ   PHE   106      -9.818  -9.633  -5.399
ATOM   1685 CE2  PHE   106      -9.600 -11.767  -5.340
ATOM   1686 HE2  PHE   106      -8.668 -11.601  -4.821
ATOM   1687 CD2  PHE   106     -10.212 -12.988  -5.658
ATOM   1688 HD2  PHE   106      -9.758 -13.931  -5.392
ATOM   1689 C    PHE   106     -12.744 -15.146  -4.566
ATOM   1690 O    PHE   106     -13.278 -14.433  -3.726
ATOM   1691 N    SER   107     -11.943 -16.153  -4.200
ATOM   1692 H    SER   107     -11.566 -16.773  -4.902
ATOM   1693 CA   SER   107     -11.361 -16.261  -2.840
ATOM   1694 HA   SER   107     -12.053 -15.867  -2.095
ATOM   1695 CB   SER   107     -11.073 -17.715  -2.468
ATOM   1696 HB1  SER   107     -10.213 -17.850  -1.811
ATOM   1697 HB2  SER   107     -10.913 -18.217  -3.423
ATOM   1698 OG   SER   107     -12.160 -18.309  -1.808
ATOM   1699 HG   SER   107     -12.967 -18.159  -2.306
ATOM   1700 C    SER   107     -10.007 -15.498  -2.735
ATOM   1701 O    SER   107      -9.146 -15.581  -3.606
ATOM   1702 N    VAL   108      -9.808 -14.832  -1.611
ATOM   1703 H    VAL   108     -10.666 -14.760  -1.083
ATOM   1704 CA   VAL   108      -8.604 -14.096  -1.349
ATOM   1705 HA   VAL   108      -8.014 -13.955  -2.255
ATOM   1706 CB   VAL   108      -8.906 -12.690  -0.837
ATOM   1707 HB   VAL   108      -9.468 -12.798   0.090
ATOM   1708 CG1  VAL   108      -7.623 -11.910  -0.540
ATOM   1709 HG11 VAL   108      -6.761 -12.137  -1.167
ATOM   1710 HG12 VAL   108      -7.327 -12.055   0.499
ATOM   1711 HG13 VAL   108      -7.831 -10.841  -0.583
ATOM   1712 CG2  VAL   108      -9.841 -11.836  -1.758
ATOM   1713 HG21 VAL   108      -9.328 -11.751  -2.716
ATOM   1714 HG22 VAL   108      -9.823 -10.841  -1.313
ATOM   1715 HG23 VAL   108     -10.819 -12.315  -1.704
ATOM   1716 C    VAL   108      -7.735 -14.820  -0.344
ATOM   1717 O    VAL   108      -8.166 -15.147   0.741
ATOM   1718 N    LEU   109      -6.436 -14.916  -0.637
ATOM   1719 H    LEU   109      -6.045 -14.459  -1.448
ATOM   1720 CA   LEU   109      -5.526 -15.601   0.317
ATOM   1721 HA   LEU   109      -6.172 -15.991   1.104
ATOM   1722 CB   LEU   109      -4.777 -16.765  -0.262
ATOM   1723 HB1  LEU   109      -5.435 -17.536  -0.663
ATOM   1724 HB2  LEU   109      -4.178 -16.351  -1.073
ATOM   1725 CG   LEU   109      -3.791 -17.477   0.720
ATOM   1726 HG   LEU   109      -3.327 -16.734   1.369
ATOM   1727 CD1  LEU   109      -4.407 -18.527   1.640
ATOM   1728 HD11 LEU   109      -3.747 -19.394   1.663
ATOM   1729 HD12 LEU   109      -5.414 -18.753   1.291
ATOM   1730 HD13 LEU   109      -4.407 -18.152   2.663
ATOM   1731 CD2  LEU   109      -2.716 -18.103  -0.123
ATOM   1732 HD21 LEU   109      -2.064 -17.367  -0.594
ATOM   1733 HD22 LEU   109      -3.123 -18.716  -0.927
ATOM   1734 HD23 LEU   109      -1.978 -18.658   0.455
ATOM   1735 C    LEU   109      -4.530 -14.505   0.914
ATOM   1736 O    LEU   109      -3.848 -13.818   0.163
ATOM   1737 N    ALA   110      -4.590 -14.323   2.242
ATOM   1738 H    ALA   110      -5.250 -14.826   2.819
ATOM   1739 CA   ALA   110      -3.693 -13.460   2.944
ATOM   1740 HA   ALA   110      -3.461 -12.720   2.178
ATOM   1741 CB   ALA   110      -4.393 -12.771   4.179
ATOM   1742 HB1  ALA   110      -3.817 -11.984   4.665
ATOM   1743 HB2  ALA   110      -4.674 -13.532   4.907
ATOM   1744 HB3  ALA   110      -5.272 -12.230   3.830
ATOM   1745 C    ALA   110      -2.357 -14.015   3.360
ATOM   1746 O    ALA   110      -2.377 -15.090   3.930
ATOM   1747 N    CYS   111      -1.288 -13.259   3.153
ATOM   1748 H    CYS   111      -1.395 -12.371   2.684
ATOM   1749 CA   CYS   111       0.034 -13.664   3.504
ATOM   1750 HA   CYS   111       0.011 -14.443   4.266
ATOM   1751 CB   CYS   111       0.751 -14.273   2.265
ATOM   1752 HB1  CYS   111       1.755 -14.625   2.500
ATOM   1753 HB2  CYS   111       0.760 -13.495   1.502
ATOM   1754 SG   CYS   111      -0.195 -15.610   1.575
ATOM   1755 HG   CYS   111      -1.225 -15.556   2.424
ATOM   1756 C    CYS   111       0.930 -12.583   4.077
ATOM   1757 O    CYS   111       0.765 -11.397   3.793
ATOM   1758 N    TYR   112       2.010 -13.008   4.720
ATOM   1759 H    TYR   112       2.125 -13.984   4.956
ATOM   1760 CA   TYR   112       3.142 -12.166   5.087
ATOM   1761 HA   TYR   112       3.180 -11.291   4.439
ATOM   1762 CB   TYR   112       3.000 -11.609   6.587
ATOM   1763 HB1  TYR   112       2.868 -12.446   7.273
ATOM   1764 HB2  TYR   112       3.992 -11.296   6.913
ATOM   1765 CG   TYR   112       1.956 -10.529   6.924
ATOM   1766 CD1  TYR   112       0.595 -10.844   6.968
ATOM   1767 HD1  TYR   112       0.234 -11.854   6.840
ATOM   1768 CE1  TYR   112      -0.366  -9.824   7.292
ATOM   1769 HE1  TYR   112      -1.423 -10.030   7.381
ATOM   1770 CZ   TYR   112       0.105  -8.510   7.579
ATOM   1771 OH   TYR   112      -0.757  -7.563   8.086
ATOM   1772 HH   TYR   112      -0.345  -6.754   8.398
ATOM   1773 CE2  TYR   112       1.497  -8.207   7.551
ATOM   1774 HE2  TYR   112       1.794  -7.194   7.781
ATOM   1775 CD2  TYR   112       2.399  -9.213   7.120
ATOM   1776 HD2  TYR   112       3.434  -8.944   6.970
ATOM   1777 C    TYR   112       4.421 -13.016   5.047
ATOM   1778 O    TYR   112       4.441 -14.191   5.478
ATOM   1779 N    ASN   113       5.540 -12.453   4.527
ATOM   1780 H    ASN   113       5.532 -11.477   4.267
ATOM   1781 CA   ASN   113       6.819 -13.097   4.334
ATOM   1782 HA   ASN   113       7.419 -12.404   3.745
ATOM   1783 CB   ASN   113       7.456 -13.327   5.736
ATOM   1784 HB1  ASN   113       6.776 -13.964   6.300
ATOM   1785 HB2  ASN   113       8.364 -13.928   5.705
ATOM   1786 CG   ASN   113       7.839 -12.154   6.555
ATOM   1787 OD1  ASN   113       7.184 -11.778   7.489
ATOM   1788 ND2  ASN   113       8.925 -11.580   6.140
ATOM   1789 HD21 ASN   113       9.386 -11.900   5.301
ATOM   1790 HD22 ASN   113       9.297 -10.789   6.647
ATOM   1791 C    ASN   113       6.631 -14.499   3.591
ATOM   1792 O    ASN   113       7.389 -15.426   3.896
ATOM   1793 N    GLY   114       5.719 -14.541   2.608
ATOM   1794 H    GLY   114       5.156 -13.708   2.514
ATOM   1795 CA   GLY   114       5.449 -15.696   1.796
ATOM   1796 HA1  GLY   114       4.942 -15.402   0.877
ATOM   1797 HA2  GLY   114       6.408 -16.109   1.482
ATOM   1798 C    GLY   114       4.643 -16.850   2.487
ATOM   1799 O    GLY   114       4.344 -17.859   1.857
ATOM   1800 N    SER   115       4.222 -16.701   3.729
ATOM   1801 H    SER   115       4.479 -15.875   4.251
ATOM   1802 CA   SER   115       3.338 -17.674   4.372
ATOM   1803 HA   SER   115       3.201 -18.544   3.730
ATOM   1804 CB   SER   115       4.021 -18.135   5.633
ATOM   1805 HB1  SER   115       3.285 -18.815   6.061
ATOM   1806 HB2  SER   115       4.314 -17.331   6.309
ATOM   1807 OG   SER   115       5.242 -18.867   5.320
ATOM   1808 HG   SER   115       5.906 -18.444   5.869
ATOM   1809 C    SER   115       1.961 -17.123   4.784
ATOM   1810 O    SER   115       1.788 -15.976   5.182
ATOM   1811 N    PRO   116       0.905 -17.979   4.764
ATOM   1812 CD   PRO   116       0.847 -19.362   4.324
ATOM   1813 HD1  PRO   116       1.439 -20.015   4.966
ATOM   1814 HD2  PRO   116       1.116 -19.303   3.270
ATOM   1815 CG   PRO   116      -0.607 -19.792   4.433
ATOM   1816 HG1  PRO   116      -0.793 -20.115   5.457
ATOM   1817 HG2  PRO   116      -0.780 -20.600   3.721
ATOM   1818 CB   PRO   116      -1.364 -18.496   4.193
ATOM   1819 HB1  PRO   116      -2.396 -18.437   4.538
ATOM   1820 HB2  PRO   116      -1.334 -18.415   3.107
ATOM   1821 CA   PRO   116      -0.497 -17.496   4.954
ATOM   1822 HA   PRO   116      -0.537 -16.552   4.410
ATOM   1823 C    PRO   116      -0.891 -17.255   6.416
ATOM   1824 O    PRO   116      -0.331 -17.866   7.329
ATOM   1825 N    SER   117      -1.966 -16.528   6.584
ATOM   1826 H    SER   117      -2.230 -15.836   5.897
ATOM   1827 CA   SER   117      -2.686 -16.343   7.901
ATOM   1828 HA   SER   117      -2.401 -17.190   8.526
ATOM   1829 CB   SER   117      -2.330 -14.950   8.397
ATOM   1830 HB1  SER   117      -2.943 -14.648   9.246
ATOM   1831 HB2  SER   117      -1.270 -14.854   8.632
ATOM   1832 OG   SER   117      -2.760 -14.010   7.411
ATOM   1833 HG   SER   117      -2.633 -13.134   7.784
ATOM   1834 C    SER   117      -4.166 -16.615   7.704
ATOM   1835 O    SER   117      -4.867 -16.897   8.705
ATOM   1836 N    GLY   118      -4.739 -16.542   6.506
ATOM   1837 H    GLY   118      -4.212 -16.255   5.694
ATOM   1838 CA   GLY   118      -6.163 -16.877   6.279
ATOM   1839 HA1  GLY   118      -6.272 -17.955   6.400
ATOM   1840 HA2  GLY   118      -6.688 -16.442   7.130
ATOM   1841 C    GLY   118      -6.825 -16.478   4.998
ATOM   1842 O    GLY   118      -6.412 -15.541   4.310
ATOM   1843 N    VAL   119      -7.840 -17.259   4.585
ATOM   1844 H    VAL   119      -8.140 -17.962   5.245
ATOM   1845 CA   VAL   119      -8.547 -17.241   3.323
ATOM   1846 HA   VAL   119      -8.120 -16.440   2.719
ATOM   1847 CB   VAL   119      -8.297 -18.582   2.579
ATOM   1848 HB   VAL   119      -7.210 -18.616   2.658
ATOM   1849 CG1  VAL   119      -8.837 -19.850   3.203
ATOM   1850 HG11 VAL   119      -9.881 -20.009   2.934
ATOM   1851 HG12 VAL   119      -8.675 -19.853   4.281
ATOM   1852 HG13 VAL   119      -8.285 -20.729   2.869
ATOM   1853 CG2  VAL   119      -8.779 -18.526   1.076
ATOM   1854 HG21 VAL   119      -8.501 -17.601   0.571
ATOM   1855 HG22 VAL   119      -9.867 -18.590   1.072
ATOM   1856 HG23 VAL   119      -8.397 -19.361   0.488
ATOM   1857 C    VAL   119     -10.035 -16.938   3.418
ATOM   1858 O    VAL   119     -10.737 -17.519   4.291
ATOM   1859 N    TYR   120     -10.503 -16.132   2.529
ATOM   1860 H    TYR   120      -9.959 -15.899   1.710
ATOM   1861 CA   TYR   120     -11.927 -15.679   2.527
ATOM   1862 HA   TYR   120     -12.519 -16.501   2.928
ATOM   1863 CB   TYR   120     -12.011 -14.496   3.513
ATOM   1864 HB1  TYR   120     -11.635 -14.756   4.503
ATOM   1865 HB2  TYR   120     -13.071 -14.398   3.745
ATOM   1866 CG   TYR   120     -11.419 -13.183   3.001
ATOM   1867 CD1  TYR   120     -12.256 -12.267   2.381
ATOM   1868 HD1  TYR   120     -13.307 -12.499   2.282
ATOM   1869 CE1  TYR   120     -11.734 -11.072   1.922
ATOM   1870 HE1  TYR   120     -12.295 -10.408   1.282
ATOM   1871 CZ   TYR   120     -10.354 -10.765   2.128
ATOM   1872 OH   TYR   120      -9.913  -9.583   1.732
ATOM   1873 HH   TYR   120      -9.046  -9.344   2.066
ATOM   1874 CE2  TYR   120      -9.557 -11.656   2.949
ATOM   1875 HE2  TYR   120      -8.597 -11.405   3.376
ATOM   1876 CD2  TYR   120     -10.070 -12.869   3.310
ATOM   1877 HD2  TYR   120      -9.434 -13.577   3.821
ATOM   1878 C    TYR   120     -12.490 -15.376   1.217
ATOM   1879 O    TYR   120     -11.814 -14.776   0.373
ATOM   1880 N    GLN   121     -13.768 -15.641   0.921
ATOM   1881 H    GLN   121     -14.349 -16.022   1.654
ATOM   1882 CA   GLN   121     -14.478 -15.325  -0.330
ATOM   1883 HA   GLN   121     -13.881 -15.525  -1.219
ATOM   1884 CB   GLN   121     -15.807 -16.150  -0.371
ATOM   1885 HB1  GLN   121     -15.485 -17.172  -0.170
ATOM   1886 HB2  GLN   121     -16.487 -15.737   0.374
ATOM   1887 CG   GLN   121     -16.430 -16.029  -1.856
ATOM   1888 HG1  GLN   121     -17.411 -16.500  -1.918
ATOM   1889 HG2  GLN   121     -16.376 -14.997  -2.202
ATOM   1890 CD   GLN   121     -15.760 -16.800  -2.988
ATOM   1891 OE1  GLN   121     -14.724 -17.362  -2.890
ATOM   1892 NE2  GLN   121     -16.305 -16.713  -4.159
ATOM   1893 HE21 GLN   121     -17.226 -16.310  -4.258
ATOM   1894 HE22 GLN   121     -15.832 -17.053  -4.984
ATOM   1895 C    GLN   121     -14.704 -13.795  -0.421
ATOM   1896 O    GLN   121     -15.065 -13.176   0.598
ATOM   1897 N    CYS   122     -14.664 -13.213  -1.649
ATOM   1898 H    CYS   122     -14.429 -13.729  -2.484
ATOM   1899 CA   CYS   122     -14.790 -11.744  -1.904
ATOM   1900 HA   CYS   122     -15.588 -11.329  -1.288
ATOM   1901 CB   CYS   122     -13.404 -11.145  -1.692
ATOM   1902 HB1  CYS   122     -12.821 -11.656  -0.925
ATOM   1903 HB2  CYS   122     -12.909 -11.214  -2.661
ATOM   1904 SG   CYS   122     -13.575  -9.351  -1.189
ATOM   1905 HG   CYS   122     -14.910  -9.291  -1.215
ATOM   1906 C    CYS   122     -15.290 -11.517  -3.349
ATOM   1907 O    CYS   122     -15.181 -12.330  -4.231
ATOM   1908 N    ALA   123     -15.582 -10.258  -3.696
ATOM   1909 H    ALA   123     -15.416  -9.593  -2.954
ATOM   1910 CA   ALA   123     -16.002  -9.778  -5.012
ATOM   1911 HA   ALA   123     -15.678 -10.458  -5.800
ATOM   1912 CB   ALA   123     -17.521  -9.747  -5.010
ATOM   1913 HB1  ALA   123     -17.771  -9.571  -6.056
ATOM   1914 HB2  ALA   123     -17.989  -8.920  -4.476
ATOM   1915 HB3  ALA   123     -17.899 -10.711  -4.670
ATOM   1916 C    ALA   123     -15.460  -8.363  -5.339
ATOM   1917 O    ALA   123     -15.069  -7.575  -4.501
ATOM   1918 N    MET   124     -15.317  -8.131  -6.649
ATOM   1919 H    MET   124     -15.484  -8.857  -7.332
ATOM   1920 CA   MET   124     -14.929  -6.802  -7.118
ATOM   1921 HA   MET   124     -14.226  -6.344  -6.422
ATOM   1922 CB   MET   124     -14.235  -6.938  -8.474
ATOM   1923 HB1  MET   124     -13.387  -7.623  -8.459
ATOM   1924 HB2  MET   124     -14.976  -7.325  -9.173
ATOM   1925 CG   MET   124     -13.508  -5.624  -8.835
ATOM   1926 HG1  MET   124     -12.862  -5.377  -7.992
ATOM   1927 HG2  MET   124     -14.220  -4.803  -8.917
ATOM   1928 SD   MET   124     -12.275  -5.753 -10.190
ATOM   1929 CE   MET   124     -10.813  -6.338  -9.198
ATOM   1930 HE1  MET   124     -10.978  -7.259  -8.639
ATOM   1931 HE2  MET   124     -10.455  -5.591  -8.490
ATOM   1932 HE3  MET   124     -10.055  -6.633  -9.923
ATOM   1933 C    MET   124     -16.131  -5.845  -7.169
ATOM   1934 O    MET   124     -17.117  -5.990  -7.962
ATOM   1935 N    ARG   125     -16.007  -4.872  -6.286
ATOM   1936 H    ARG   125     -15.122  -4.738  -5.818
ATOM   1937 CA   ARG   125     -16.946  -3.717  -6.298
ATOM   1938 HA   ARG   125     -17.931  -4.012  -5.938
ATOM   1939 CB   ARG   125     -16.404  -2.713  -5.256
ATOM   1940 HB1  ARG   125     -17.015  -1.812  -5.292
ATOM   1941 HB2  ARG   125     -15.449  -2.317  -5.603
ATOM   1942 CG   ARG   125     -16.182  -3.320  -3.818
ATOM   1943 HG1  ARG   125     -15.407  -4.069  -3.656
ATOM   1944 HG2  ARG   125     -15.959  -2.462  -3.183
ATOM   1945 CD   ARG   125     -17.510  -3.899  -3.199
ATOM   1946 HD1  ARG   125     -17.252  -4.064  -2.153
ATOM   1947 HD2  ARG   125     -17.696  -4.860  -3.679
ATOM   1948 NE   ARG   125     -18.661  -3.008  -3.285
ATOM   1949 HE   ARG   125     -18.513  -2.094  -2.882
ATOM   1950 CZ   ARG   125     -19.864  -3.244  -3.698
ATOM   1951 NH1  ARG   125     -20.227  -4.416  -4.090
ATOM   1952 HH11 ARG   125     -19.623  -5.222  -4.019
ATOM   1953 HH12 ARG   125     -21.205  -4.552  -4.305
ATOM   1954 NH2  ARG   125     -20.787  -2.303  -3.766
ATOM   1955 HH21 ARG   125     -20.422  -1.475  -3.317
ATOM   1956 HH22 ARG   125     -21.779  -2.466  -3.857
ATOM   1957 C    ARG   125     -17.037  -3.001  -7.666
ATOM   1958 O    ARG   125     -16.004  -3.097  -8.372
ATOM   1959 N    PRO   126     -18.168  -2.332  -8.052
ATOM   1960 CD   PRO   126     -19.354  -2.085  -7.241
ATOM   1961 HD1  PRO   126     -19.757  -3.014  -6.839
ATOM   1962 HD2  PRO   126     -19.132  -1.350  -6.468
ATOM   1963 CG   PRO   126     -20.385  -1.634  -8.244
ATOM   1964 HG1  PRO   126     -20.817  -2.446  -8.828
ATOM   1965 HG2  PRO   126     -21.187  -1.108  -7.726
ATOM   1966 CB   PRO   126     -19.543  -0.681  -9.093
ATOM   1967 HB1  PRO   126     -19.401   0.211  -8.483
ATOM   1968 HB2  PRO   126     -19.985  -0.412 -10.053
ATOM   1969 CA   PRO   126     -18.344  -1.676  -9.358
ATOM   1970 HA   PRO   126     -18.576  -2.335 -10.195
ATOM   1971 C    PRO   126     -17.135  -0.761  -9.778
ATOM   1972 O    PRO   126     -16.724  -0.821 -10.897
ATOM   1973 N    ASN   127     -16.528  -0.024  -8.827
ATOM   1974 H    ASN   127     -16.900  -0.056  -7.889
ATOM   1975 CA   ASN   127     -15.397   0.930  -9.015
ATOM   1976 HA   ASN   127     -15.652   1.597  -9.839
ATOM   1977 CB   ASN   127     -15.433   1.826  -7.744
ATOM   1978 HB1  ASN   127     -16.443   2.228  -7.664
ATOM   1979 HB2  ASN   127     -14.680   2.594  -7.921
ATOM   1980 CG   ASN   127     -15.265   1.028  -6.443
ATOM   1981 OD1  ASN   127     -15.149  -0.234  -6.498
ATOM   1982 ND2  ASN   127     -15.061   1.641  -5.275
ATOM   1983 HD21 ASN   127     -15.174   2.645  -5.249
ATOM   1984 HD22 ASN   127     -14.938   1.097  -4.434
ATOM   1985 C    ASN   127     -14.040   0.310  -9.186
ATOM   1986 O    ASN   127     -13.017   1.019  -9.061
ATOM   1987 N    PHE   128     -14.012  -1.002  -9.416
ATOM   1988 H    PHE   128     -14.926  -1.393  -9.592
ATOM   1989 CA   PHE   128     -12.859  -1.898  -9.425
ATOM   1990 HA   PHE   128     -13.227  -2.918  -9.533
ATOM   1991 CB   PHE   128     -11.938  -1.622 -10.655
ATOM   1992 HB1  PHE   128     -11.163  -2.383 -10.741
ATOM   1993 HB2  PHE   128     -11.415  -0.678 -10.497
ATOM   1994 CG   PHE   128     -12.635  -1.428 -11.985
ATOM   1995 CD1  PHE   128     -12.644  -2.494 -12.888
ATOM   1996 HD1  PHE   128     -12.192  -3.442 -12.638
ATOM   1997 CE1  PHE   128     -13.245  -2.339 -14.140
ATOM   1998 HE1  PHE   128     -13.323  -3.200 -14.786
ATOM   1999 CZ   PHE   128     -13.790  -1.114 -14.525
ATOM   2000 HZ   PHE   128     -14.264  -1.068 -15.494
ATOM   2001 CE2  PHE   128     -13.717  -0.061 -13.617
ATOM   2002 HE2  PHE   128     -14.089   0.886 -13.979
ATOM   2003 CD2  PHE   128     -13.138  -0.174 -12.370
ATOM   2004 HD2  PHE   128     -12.944   0.717 -11.790
ATOM   2005 C    PHE   128     -12.013  -1.934  -8.183
ATOM   2006 O    PHE   128     -10.770  -1.678  -8.275
ATOM   2007 N    THR   129     -12.656  -2.089  -6.999
ATOM   2008 H    THR   129     -13.666  -2.115  -7.004
ATOM   2009 CA   THR   129     -11.927  -2.286  -5.749
ATOM   2010 HA   THR   129     -10.887  -2.462  -6.022
ATOM   2011 CB   THR   129     -11.907  -1.040  -4.897
ATOM   2012 HB   THR   129     -11.261  -1.355  -4.077
ATOM   2013 CG2  THR   129     -11.275   0.216  -5.493
ATOM   2014 HG21 THR   129     -11.879   0.552  -6.336
ATOM   2015 HG22 THR   129     -10.344  -0.146  -5.931
ATOM   2016 HG23 THR   129     -11.212   1.058  -4.805
ATOM   2017 OG1  THR   129     -13.124  -0.753  -4.388
ATOM   2018 HG1  THR   129     -13.748  -0.740  -5.118
ATOM   2019 C    THR   129     -12.420  -3.541  -5.093
ATOM   2020 O    THR   129     -13.487  -4.068  -5.459
ATOM   2021 N    ILE   130     -11.796  -3.993  -3.994
ATOM   2022 H    ILE   130     -10.925  -3.543  -3.752
ATOM   2023 CA   ILE   130     -12.270  -4.919  -3.002
ATOM   2024 HA   ILE   130     -13.310  -5.150  -3.232
ATOM   2025 CB   ILE   130     -11.603  -6.321  -3.075
ATOM   2026 HB   ILE   130     -12.094  -6.926  -2.312
ATOM   2027 CG2  ILE   130     -11.592  -6.839  -4.531
ATOM   2028 HG21 ILE   130     -11.077  -6.178  -5.227
ATOM   2029 HG22 ILE   130     -12.602  -7.060  -4.875
ATOM   2030 HG23 ILE   130     -11.138  -7.830  -4.560
ATOM   2031 CG1  ILE   130     -10.159  -6.164  -2.599
ATOM   2032 HG11 ILE   130     -10.125  -5.639  -1.644
ATOM   2033 HG12 ILE   130      -9.573  -5.607  -3.330
ATOM   2034 CD1  ILE   130      -9.564  -7.567  -2.488
ATOM   2035 HD11 ILE   130      -8.731  -7.520  -1.786
ATOM   2036 HD12 ILE   130      -9.135  -7.863  -3.446
ATOM   2037 HD13 ILE   130     -10.290  -8.295  -2.128
ATOM   2038 C    ILE   130     -12.289  -4.281  -1.571
ATOM   2039 O    ILE   130     -11.380  -3.543  -1.044
ATOM   2040 N    LYS   131     -13.398  -4.549  -0.832
ATOM   2041 H    LYS   131     -13.937  -5.313  -1.214
ATOM   2042 CA   LYS   131     -13.522  -4.484   0.579
ATOM   2043 HA   LYS   131     -13.044  -3.559   0.899
ATOM   2044 CB   LYS   131     -15.093  -4.451   1.048
ATOM   2045 HB1  LYS   131     -15.613  -5.081   0.327
ATOM   2046 HB2  LYS   131     -15.162  -4.879   2.048
ATOM   2047 CG   LYS   131     -15.668  -3.018   0.960
ATOM   2048 HG1  LYS   131     -16.737  -3.016   1.174
ATOM   2049 HG2  LYS   131     -15.643  -2.579  -0.037
ATOM   2050 CD   LYS   131     -15.111  -1.975   1.913
ATOM   2051 HD1  LYS   131     -15.378  -2.417   2.873
ATOM   2052 HD2  LYS   131     -14.035  -1.859   1.781
ATOM   2053 CE   LYS   131     -15.822  -0.617   1.917
ATOM   2054 HE1  LYS   131     -16.908  -0.707   1.901
ATOM   2055 HE2  LYS   131     -15.499  -0.073   1.030
ATOM   2056 NZ   LYS   131     -15.316   0.199   3.047
ATOM   2057 HZ1  LYS   131     -14.360  -0.019   3.290
ATOM   2058 HZ2  LYS   131     -15.451   1.187   2.887
ATOM   2059 HZ3  LYS   131     -15.775  -0.073   3.905
ATOM   2060 C    LYS   131     -12.765  -5.582   1.265
ATOM   2061 O    LYS   131     -13.386  -6.573   1.660
ATOM   2062 N    GLY   132     -11.486  -5.489   1.444
ATOM   2063 H    GLY   132     -11.035  -4.593   1.323
ATOM   2064 CA   GLY   132     -10.697  -6.536   2.092
ATOM   2065 HA1  GLY   132     -11.216  -7.491   2.011
ATOM   2066 HA2  GLY   132      -9.761  -6.581   1.535
ATOM   2067 C    GLY   132     -10.432  -6.328   3.602
ATOM   2068 O    GLY   132     -11.151  -5.481   4.208
ATOM   2069 N    SER   133      -9.416  -7.046   4.196
ATOM   2070 H    SER   133      -8.944  -7.721   3.612
ATOM   2071 CA   SER   133      -9.012  -6.935   5.645
ATOM   2072 HA   SER   133      -9.511  -6.077   6.095
ATOM   2073 CB   SER   133      -9.444  -8.154   6.454
ATOM   2074 HB1  SER   133     -10.486  -8.296   6.166
ATOM   2075 HB2  SER   133      -9.363  -8.094   7.540
ATOM   2076 OG   SER   133      -8.817  -9.292   5.967
ATOM   2077 HG   SER   133      -9.392 -10.061   5.960
ATOM   2078 C    SER   133      -7.490  -6.612   5.900
ATOM   2079 O    SER   133      -7.069  -6.484   7.073
ATOM   2080 N    PHE   134      -6.828  -6.373   4.787
ATOM   2081 H    PHE   134      -7.203  -6.578   3.872
ATOM   2082 CA   PHE   134      -5.446  -6.110   4.802
ATOM   2083 HA   PHE   134      -4.887  -6.966   5.181
ATOM   2084 CB   PHE   134      -4.883  -5.803   3.399
ATOM   2085 HB1  PHE   134      -3.809  -5.640   3.486
ATOM   2086 HB2  PHE   134      -5.351  -4.956   2.897
ATOM   2087 CG   PHE   134      -5.081  -6.945   2.440
ATOM   2088 CD1  PHE   134      -4.343  -8.130   2.652
ATOM   2089 HD1  PHE   134      -3.780  -8.233   3.568
ATOM   2090 CE1  PHE   134      -4.507  -9.260   1.811
ATOM   2091 HE1  PHE   134      -3.991 -10.176   2.061
ATOM   2092 CZ   PHE   134      -5.312  -9.148   0.664
ATOM   2093 HZ   PHE   134      -5.276 -10.002   0.004
ATOM   2094 CE2  PHE   134      -5.991  -7.929   0.379
ATOM   2095 HE2  PHE   134      -6.639  -7.983  -0.483
ATOM   2096 CD2  PHE   134      -5.891  -6.777   1.254
ATOM   2097 HD2  PHE   134      -6.555  -5.931   1.148
ATOM   2098 C    PHE   134      -5.005  -4.917   5.656
ATOM   2099 O    PHE   134      -5.634  -3.865   5.751
ATOM   2100 N    LEU   135      -3.780  -5.055   6.152
ATOM   2101 H    LEU   135      -3.350  -5.955   5.993
ATOM   2102 CA   LEU   135      -2.990  -4.088   6.935
ATOM   2103 HA   LEU   135      -3.235  -3.026   6.915
ATOM   2104 CB   LEU   135      -3.013  -4.541   8.341
ATOM   2105 HB1  LEU   135      -2.498  -5.502   8.340
ATOM   2106 HB2  LEU   135      -2.502  -3.858   9.018
ATOM   2107 CG   LEU   135      -4.413  -4.691   9.054
ATOM   2108 HG   LEU   135      -5.079  -5.290   8.432
ATOM   2109 CD1  LEU   135      -4.269  -5.447  10.358
ATOM   2110 HD11 LEU   135      -3.682  -4.892  11.090
ATOM   2111 HD12 LEU   135      -3.729  -6.383  10.211
ATOM   2112 HD13 LEU   135      -5.260  -5.621  10.778
ATOM   2113 CD2  LEU   135      -5.033  -3.357   9.441
ATOM   2114 HD21 LEU   135      -4.524  -2.820  10.242
ATOM   2115 HD22 LEU   135      -6.079  -3.452   9.734
ATOM   2116 HD23 LEU   135      -5.143  -2.713   8.569
ATOM   2117 C    LEU   135      -1.517  -4.170   6.375
ATOM   2118 O    LEU   135      -1.092  -5.107   5.706
ATOM   2119 N    ASN   136      -0.663  -3.136   6.550
ATOM   2120 H    ASN   136      -1.022  -2.394   7.134
ATOM   2121 CA   ASN   136       0.709  -3.038   6.074
ATOM   2122 HA   ASN   136       0.621  -3.010   4.988
ATOM   2123 CB   ASN   136       1.414  -1.653   6.355
ATOM   2124 HB1  ASN   136       1.211  -1.315   7.371
ATOM   2125 HB2  ASN   136       2.472  -1.808   6.141
ATOM   2126 CG   ASN   136       1.014  -0.478   5.488
ATOM   2127 OD1  ASN   136       1.233  -0.502   4.272
ATOM   2128 ND2  ASN   136       0.370   0.594   6.018
ATOM   2129 HD21 ASN   136       0.111   0.659   6.992
ATOM   2130 HD22 ASN   136       0.331   1.399   5.410
ATOM   2131 C    ASN   136       1.562  -4.263   6.533
ATOM   2132 O    ASN   136       1.351  -4.863   7.625
ATOM   2133 N    GLY   137       2.500  -4.662   5.667
ATOM   2134 H    GLY   137       2.664  -4.068   4.867
ATOM   2135 CA   GLY   137       3.225  -5.937   5.692
ATOM   2136 HA1  GLY   137       3.183  -6.367   6.693
ATOM   2137 HA2  GLY   137       4.297  -5.876   5.502
ATOM   2138 C    GLY   137       2.631  -7.059   4.767
ATOM   2139 O    GLY   137       3.320  -7.893   4.275
ATOM   2140 N    SER   138       1.332  -7.000   4.366
ATOM   2141 H    SER   138       0.815  -6.152   4.551
ATOM   2142 CA   SER   138       0.618  -7.903   3.404
ATOM   2143 HA   SER   138       1.026  -8.878   3.672
ATOM   2144 CB   SER   138      -0.866  -7.894   3.777
ATOM   2145 HB1  SER   138      -0.911  -8.062   4.853
ATOM   2146 HB2  SER   138      -1.390  -8.654   3.197
ATOM   2147 OG   SER   138      -1.401  -6.619   3.498
ATOM   2148 HG   SER   138      -1.323  -6.118   4.313
ATOM   2149 C    SER   138       0.734  -7.795   1.898
ATOM   2150 O    SER   138       0.081  -8.581   1.191
ATOM   2151 N    CYS   139       1.519  -6.845   1.374
ATOM   2152 H    CYS   139       2.088  -6.253   1.963
ATOM   2153 CA   CYS   139       1.531  -6.508  -0.071
ATOM   2154 HA   CYS   139       0.550  -6.196  -0.431
ATOM   2155 CB   CYS   139       2.478  -5.315  -0.249
ATOM   2156 HB1  CYS   139       2.180  -4.448   0.340
ATOM   2157 HB2  CYS   139       3.445  -5.647   0.128
ATOM   2158 SG   CYS   139       2.643  -4.747  -1.939
ATOM   2159 HG   CYS   139       1.327  -4.512  -1.960
ATOM   2160 C    CYS   139       1.938  -7.788  -0.953
ATOM   2161 O    CYS   139       2.829  -8.547  -0.571
ATOM   2162 N    GLY   140       1.334  -7.933  -2.148
ATOM   2163 H    GLY   140       0.674  -7.223  -2.431
ATOM   2164 CA   GLY   140       1.477  -8.979  -3.191
ATOM   2165 HA1  GLY   140       2.533  -9.243  -3.264
ATOM   2166 HA2  GLY   140       1.198  -8.574  -4.163
ATOM   2167 C    GLY   140       0.618 -10.211  -2.784
ATOM   2168 O    GLY   140       0.819 -11.231  -3.439
ATOM   2169 N    SER   141      -0.301 -10.109  -1.795
ATOM   2170 H    SER   141      -0.403  -9.199  -1.369
ATOM   2171 CA   SER   141      -1.205 -11.242  -1.524
ATOM   2172 HA   SER   141      -0.500 -12.061  -1.384
ATOM   2173 CB   SER   141      -1.921 -11.053  -0.210
ATOM   2174 HB1  SER   141      -2.687 -11.827  -0.152
ATOM   2175 HB2  SER   141      -2.433 -10.091  -0.201
ATOM   2176 OG   SER   141      -1.118 -11.251   0.994
ATOM   2177 HG   SER   141      -0.543 -10.491   1.109
ATOM   2178 C    SER   141      -2.113 -11.468  -2.693
ATOM   2179 O    SER   141      -2.630 -10.468  -3.218
ATOM   2180 N    VAL   142      -2.415 -12.661  -3.118
ATOM   2181 H    VAL   142      -1.944 -13.433  -2.667
ATOM   2182 CA   VAL   142      -3.199 -12.927  -4.318
ATOM   2183 HA   VAL   142      -3.415 -12.020  -4.882
ATOM   2184 CB   VAL   142      -2.451 -13.955  -5.186
ATOM   2185 HB   VAL   142      -3.080 -14.109  -6.063
ATOM   2186 CG1  VAL   142      -1.021 -13.453  -5.671
ATOM   2187 HG11 VAL   142      -1.111 -12.530  -6.243
ATOM   2188 HG12 VAL   142      -0.451 -14.092  -6.345
ATOM   2189 HG13 VAL   142      -0.372 -13.260  -4.816
ATOM   2190 CG2  VAL   142      -2.162 -15.342  -4.481
ATOM   2191 HG21 VAL   142      -3.003 -15.854  -4.014
ATOM   2192 HG22 VAL   142      -1.492 -15.151  -3.642
ATOM   2193 HG23 VAL   142      -1.805 -16.034  -5.244
ATOM   2194 C    VAL   142      -4.539 -13.575  -4.065
ATOM   2195 O    VAL   142      -4.923 -13.929  -2.970
ATOM   2196 N    GLY   143      -5.415 -13.472  -5.112
ATOM   2197 H    GLY   143      -5.109 -13.274  -6.054
ATOM   2198 CA   GLY   143      -6.777 -14.117  -5.052
ATOM   2199 HA1  GLY   143      -6.989 -14.717  -4.167
ATOM   2200 HA2  GLY   143      -7.588 -13.389  -5.069
ATOM   2201 C    GLY   143      -6.913 -15.144  -6.222
ATOM   2202 O    GLY   143      -6.165 -15.154  -7.225
ATOM   2203 N    PHE   144      -7.893 -16.077  -6.097
ATOM   2204 H    PHE   144      -8.436 -16.083  -5.245
ATOM   2205 CA   PHE   144      -7.888 -17.347  -6.851
ATOM   2206 HA   PHE   144      -7.560 -17.094  -7.859
ATOM   2207 CB   PHE   144      -6.878 -18.351  -6.331
ATOM   2208 HB1  PHE   144      -6.798 -19.174  -7.042
ATOM   2209 HB2  PHE   144      -5.898 -17.912  -6.141
ATOM   2210 CG   PHE   144      -7.289 -19.075  -5.105
ATOM   2211 CD1  PHE   144      -7.206 -18.453  -3.843
ATOM   2212 HD1  PHE   144      -6.769 -17.472  -3.729
ATOM   2213 CE1  PHE   144      -7.837 -19.029  -2.731
ATOM   2214 HE1  PHE   144      -7.836 -18.464  -1.811
ATOM   2215 CZ   PHE   144      -8.327 -20.413  -2.831
ATOM   2216 HZ   PHE   144      -8.709 -20.897  -1.944
ATOM   2217 CE2  PHE   144      -8.288 -21.036  -4.098
ATOM   2218 HE2  PHE   144      -8.671 -22.045  -4.124
ATOM   2219 CD2  PHE   144      -7.821 -20.350  -5.210
ATOM   2220 HD2  PHE   144      -8.029 -20.858  -6.139
ATOM   2221 C    PHE   144      -9.326 -17.935  -6.986
ATOM   2222 O    PHE   144     -10.222 -17.686  -6.183
ATOM   2223 N    ASN   145      -9.508 -18.734  -8.065
ATOM   2224 H    ASN   145      -8.741 -18.776  -8.721
ATOM   2225 CA   ASN   145     -10.806 -19.350  -8.389
ATOM   2226 HA   ASN   145     -11.422 -19.468  -7.498
ATOM   2227 CB   ASN   145     -11.628 -18.551  -9.457
ATOM   2228 HB1  ASN   145     -11.116 -18.600 -10.419
ATOM   2229 HB2  ASN   145     -11.775 -17.542  -9.071
ATOM   2230 CG   ASN   145     -12.946 -19.142  -9.908
ATOM   2231 OD1  ASN   145     -12.948 -20.054 -10.774
ATOM   2232 ND2  ASN   145     -14.014 -18.593  -9.453
ATOM   2233 HD21 ASN   145     -14.034 -17.920  -8.700
ATOM   2234 HD22 ASN   145     -14.785 -18.740 -10.088
ATOM   2235 C    ASN   145     -10.575 -20.861  -8.747
ATOM   2236 O    ASN   145      -9.534 -21.187  -9.343
ATOM   2237 N    ILE   146     -11.534 -21.710  -8.456
ATOM   2238 H    ILE   146     -12.450 -21.366  -8.204
ATOM   2239 CA   ILE   146     -11.571 -23.086  -9.117
ATOM   2240 HA   ILE   146     -11.121 -22.964 -10.102
ATOM   2241 CB   ILE   146     -10.650 -24.135  -8.306
ATOM   2242 HB   ILE   146      -9.610 -23.811  -8.326
ATOM   2243 CG2  ILE   146     -11.006 -24.197  -6.787
ATOM   2244 HG21 ILE   146     -10.310 -24.908  -6.342
ATOM   2245 HG22 ILE   146     -12.013 -24.603  -6.696
ATOM   2246 HG23 ILE   146     -10.798 -23.204  -6.388
ATOM   2247 CG1  ILE   146     -10.687 -25.556  -8.852
ATOM   2248 HG11 ILE   146     -11.669 -25.994  -8.674
ATOM   2249 HG12 ILE   146     -10.575 -25.500  -9.935
ATOM   2250 CD1  ILE   146      -9.498 -26.548  -8.384
ATOM   2251 HD11 ILE   146      -8.517 -26.157  -8.653
ATOM   2252 HD12 ILE   146      -9.768 -27.488  -8.865
ATOM   2253 HD13 ILE   146      -9.621 -26.756  -7.321
ATOM   2254 C    ILE   146     -12.961 -23.634  -9.411
ATOM   2255 O    ILE   146     -13.961 -23.255  -8.789
ATOM   2256 N    ASP   147     -13.059 -24.461 -10.450
ATOM   2257 H    ASP   147     -12.235 -24.767 -10.947
ATOM   2258 CA   ASP   147     -14.318 -25.016 -10.935
ATOM   2259 HA   ASP   147     -15.131 -24.678 -10.292
ATOM   2260 CB   ASP   147     -14.521 -24.464 -12.378
ATOM   2261 HB1  ASP   147     -13.834 -25.015 -13.021
ATOM   2262 HB2  ASP   147     -14.245 -23.417 -12.257
ATOM   2263 CG   ASP   147     -15.896 -24.559 -12.950
ATOM   2264 OD1  ASP   147     -16.869 -24.962 -12.250
ATOM   2265 OD2  ASP   147     -16.136 -24.062 -14.076
ATOM   2266 C    ASP   147     -14.406 -26.531 -10.881
ATOM   2267 O    ASP   147     -15.428 -27.044 -10.465
ATOM   2268 N    TYR   148     -13.270 -27.185 -11.193
ATOM   2269 H    TYR   148     -12.485 -26.744 -11.652
ATOM   2270 CA   TYR   148     -13.116 -28.640 -11.072
ATOM   2271 HA   TYR   148     -13.777 -29.006 -10.287
ATOM   2272 CB   TYR   148     -13.499 -29.345 -12.367
ATOM   2273 HB1  TYR   148     -13.558 -30.426 -12.243
ATOM   2274 HB2  TYR   148     -12.687 -29.185 -13.077
ATOM   2275 CG   TYR   148     -14.813 -29.006 -13.008
ATOM   2276 CD1  TYR   148     -14.813 -28.052 -14.039
ATOM   2277 HD1  TYR   148     -13.880 -27.681 -14.439
ATOM   2278 CE1  TYR   148     -16.039 -27.748 -14.653
ATOM   2279 HE1  TYR   148     -16.121 -27.013 -15.441
ATOM   2280 CZ   TYR   148     -17.265 -28.355 -14.217
ATOM   2281 OH   TYR   148     -18.426 -28.095 -14.893
ATOM   2282 HH   TYR   148     -19.174 -28.610 -14.582
ATOM   2283 CE2  TYR   148     -17.250 -29.229 -13.098
ATOM   2284 HE2  TYR   148     -18.122 -29.726 -12.699
ATOM   2285 CD2  TYR   148     -16.004 -29.549 -12.559
ATOM   2286 HD2  TYR   148     -15.942 -30.305 -11.790
ATOM   2287 C    TYR   148     -11.639 -28.970 -10.693
ATOM   2288 O    TYR   148     -11.372 -29.457  -9.575
ATOM   2289 N    ASP   149     -10.662 -28.564 -11.519
ATOM   2290 H    ASP   149     -10.871 -28.274 -12.464
ATOM   2291 CA   ASP   149      -9.249 -28.853 -11.233
ATOM   2292 HA   ASP   149      -9.177 -29.119 -10.178
ATOM   2293 CB   ASP   149      -8.826 -30.133 -11.989
ATOM   2294 HB1  ASP   149      -9.467 -30.898 -11.550
ATOM   2295 HB2  ASP   149      -7.802 -30.371 -11.701
ATOM   2296 CG   ASP   149      -8.872 -30.106 -13.549
ATOM   2297 OD1  ASP   149      -9.561 -29.301 -14.206
ATOM   2298 OD2  ASP   149      -8.122 -30.924 -14.166
ATOM   2299 C    ASP   149      -8.262 -27.725 -11.498
ATOM   2300 O    ASP   149      -7.139 -27.675 -11.017
ATOM   2301 N    CYS   150      -8.545 -26.801 -12.416
ATOM   2302 H    CYS   150      -9.449 -26.866 -12.862
ATOM   2303 CA   CYS   150      -7.649 -25.726 -12.843
ATOM   2304 HA   CYS   150      -6.614 -26.043 -12.720
ATOM   2305 CB   CYS   150      -7.926 -25.483 -14.310
ATOM   2306 HB1  CYS   150      -8.837 -24.907 -14.475
ATOM   2307 HB2  CYS   150      -7.889 -26.496 -14.712
ATOM   2308 SG   CYS   150      -6.671 -24.416 -15.041
ATOM   2309 HG   CYS   150      -7.503 -23.502 -15.546
ATOM   2310 C    CYS   150      -7.855 -24.443 -12.029
ATOM   2311 O    CYS   150      -8.913 -23.898 -11.857
ATOM   2312 N    VAL   151      -6.775 -23.998 -11.373
ATOM   2313 H    VAL   151      -5.903 -24.494 -11.491
ATOM   2314 CA   VAL   151      -6.654 -22.839 -10.416
ATOM   2315 HA   VAL   151      -7.618 -22.759  -9.915
ATOM   2316 CB   VAL   151      -5.437 -23.012  -9.508
ATOM   2317 HB   VAL   151      -4.543 -23.081 -10.129
ATOM   2318 CG1  VAL   151      -5.328 -21.889  -8.495
ATOM   2319 HG11 VAL   151      -4.803 -21.056  -8.962
ATOM   2320 HG12 VAL   151      -4.716 -22.320  -7.703
ATOM   2321 HG13 VAL   151      -6.259 -21.559  -8.034
ATOM   2322 CG2  VAL   151      -5.556 -24.403  -8.741
ATOM   2323 HG21 VAL   151      -4.713 -24.572  -8.071
ATOM   2324 HG22 VAL   151      -5.667 -25.249  -9.420
ATOM   2325 HG23 VAL   151      -6.434 -24.413  -8.095
ATOM   2326 C    VAL   151      -6.485 -21.577 -11.237
ATOM   2327 O    VAL   151      -5.363 -21.345 -11.730
ATOM   2328 N    SER   152      -7.540 -20.706 -11.283
ATOM   2329 H    SER   152      -8.337 -20.887 -10.691
ATOM   2330 CA   SER   152      -7.438 -19.513 -12.080
ATOM   2331 HA   SER   152      -6.836 -19.632 -12.980
ATOM   2332 CB   SER   152      -8.845 -19.043 -12.476
ATOM   2333 HB1  SER   152      -9.544 -19.323 -11.688
ATOM   2334 HB2  SER   152      -8.769 -17.961 -12.580
ATOM   2335 OG   SER   152      -9.311 -19.612 -13.736
ATOM   2336 HG   SER   152     -10.270 -19.597 -13.704
ATOM   2337 C    SER   152      -6.804 -18.502 -11.180
ATOM   2338 O    SER   152      -7.474 -18.016 -10.215
ATOM   2339 N    PHE   153      -5.545 -18.177 -11.461
ATOM   2340 H    PHE   153      -5.161 -18.574 -12.306
ATOM   2341 CA   PHE   153      -4.840 -17.048 -10.869
ATOM   2342 HA   PHE   153      -5.055 -17.016  -9.801
ATOM   2343 CB   PHE   153      -3.279 -17.281 -10.908
ATOM   2344 HB1  PHE   153      -2.837 -16.441 -10.373
ATOM   2345 HB2  PHE   153      -2.908 -17.315 -11.933
ATOM   2346 CG   PHE   153      -2.771 -18.523 -10.141
ATOM   2347 CD1  PHE   153      -2.660 -18.480  -8.761
ATOM   2348 HD1  PHE   153      -3.059 -17.616  -8.250
ATOM   2349 CE1  PHE   153      -2.153 -19.579  -8.025
ATOM   2350 HE1  PHE   153      -2.231 -19.650  -6.950
ATOM   2351 CZ   PHE   153      -1.645 -20.671  -8.747
ATOM   2352 HZ   PHE   153      -1.253 -21.525  -8.215
ATOM   2353 CE2  PHE   153      -1.499 -20.595 -10.140
ATOM   2354 HE2  PHE   153      -1.006 -21.379 -10.695
ATOM   2355 CD2  PHE   153      -2.148 -19.563 -10.859
ATOM   2356 HD2  PHE   153      -2.036 -19.560 -11.933
ATOM   2357 C    PHE   153      -5.373 -15.754 -11.437
ATOM   2358 O    PHE   153      -5.159 -15.470 -12.630
ATOM   2359 N    CYS   154      -5.897 -14.858 -10.589
ATOM   2360 H    CYS   154      -6.158 -15.190  -9.671
ATOM   2361 CA   CYS   154      -6.648 -13.679 -11.117
ATOM   2362 HA   CYS   154      -6.311 -13.544 -12.144
ATOM   2363 CB   CYS   154      -8.140 -13.966 -11.102
ATOM   2364 HB1  CYS   154      -8.353 -14.752 -11.826
ATOM   2365 HB2  CYS   154      -8.658 -13.064 -11.425
ATOM   2366 SG   CYS   154      -8.563 -14.476  -9.348
ATOM   2367 HG   CYS   154      -9.838 -14.728  -9.658
ATOM   2368 C    CYS   154      -6.392 -12.330 -10.392
ATOM   2369 O    CYS   154      -6.581 -11.262 -11.018
ATOM   2370 N    TYR   155      -5.979 -12.288  -9.102
ATOM   2371 H    TYR   155      -5.682 -13.140  -8.648
ATOM   2372 CA   TYR   155      -5.758 -10.977  -8.437
ATOM   2373 HA   TYR   155      -5.667 -10.146  -9.137
ATOM   2374 CB   TYR   155      -6.930 -10.802  -7.415
ATOM   2375 HB1  TYR   155      -6.948 -11.595  -6.667
ATOM   2376 HB2  TYR   155      -7.899 -10.833  -7.913
ATOM   2377 CG   TYR   155      -6.884  -9.486  -6.676
ATOM   2378 CD1  TYR   155      -7.497  -8.406  -7.183
ATOM   2379 HD1  TYR   155      -7.981  -8.451  -8.147
ATOM   2380 CE1  TYR   155      -7.396  -7.242  -6.432
ATOM   2381 HE1  TYR   155      -7.748  -6.353  -6.933
ATOM   2382 CZ   TYR   155      -6.866  -7.184  -5.135
ATOM   2383 OH   TYR   155      -6.774  -5.994  -4.499
ATOM   2384 HH   TYR   155      -6.415  -6.034  -3.610
ATOM   2385 CE2  TYR   155      -6.336  -8.370  -4.569
ATOM   2386 HE2  TYR   155      -6.063  -8.381  -3.524
ATOM   2387 CD2  TYR   155      -6.236  -9.489  -5.412
ATOM   2388 HD2  TYR   155      -5.811 -10.380  -4.973
ATOM   2389 C    TYR   155      -4.479 -10.947  -7.653
ATOM   2390 O    TYR   155      -4.085 -11.894  -7.045
ATOM   2391 N    MET   156      -3.820  -9.742  -7.567
ATOM   2392 H    MET   156      -4.079  -8.912  -8.081
ATOM   2393 CA   MET   156      -2.653  -9.509  -6.642
ATOM   2394 HA   MET   156      -2.645 -10.274  -5.866
ATOM   2395 CB   MET   156      -1.413  -9.688  -7.514
ATOM   2396 HB1  MET   156      -1.368 -10.752  -7.749
ATOM   2397 HB2  MET   156      -1.537  -9.155  -8.456
ATOM   2398 CG   MET   156      -0.044  -9.406  -6.895
ATOM   2399 HG1  MET   156       0.037 -10.055  -6.023
ATOM   2400 HG2  MET   156      -0.002  -8.400  -6.478
ATOM   2401 SD   MET   156       1.366  -9.805  -8.011
ATOM   2402 CE   MET   156       1.943 -11.367  -7.378
ATOM   2403 HE1  MET   156       2.732 -11.784  -8.003
ATOM   2404 HE2  MET   156       1.101 -12.046  -7.253
ATOM   2405 HE3  MET   156       2.388 -11.227  -6.392
ATOM   2406 C    MET   156      -2.848  -8.161  -5.968
ATOM   2407 O    MET   156      -3.023  -7.148  -6.587
ATOM   2408 N    HSE   157      -2.867  -8.132  -4.645
ATOM   2409 H    HSE   157      -2.736  -9.003  -4.150
ATOM   2410 CA   HSE   157      -3.043  -6.890  -3.856
ATOM   2411 HA   HSE   157      -3.829  -6.273  -4.290
ATOM   2412 CB   HSE   157      -3.381  -7.143  -2.365
ATOM   2413 HB1  HSE   157      -4.313  -7.683  -2.194
ATOM   2414 HB2  HSE   157      -2.516  -7.659  -1.949
ATOM   2415 CG   HSE   157      -3.483  -5.912  -1.537
ATOM   2416 ND1  HSE   157      -4.334  -4.859  -1.889
ATOM   2417 CE1  HSE   157      -4.149  -3.985  -0.838
ATOM   2418 HE1  HSE   157      -4.436  -2.952  -0.706
ATOM   2419 NE2  HSE   157      -3.356  -4.494   0.130
ATOM   2420 HE2  HSE   157      -3.272  -4.200   1.093
ATOM   2421 CD2  HSE   157      -2.984  -5.737  -0.265
ATOM   2422 HD2  HSE   157      -2.345  -6.419   0.278
ATOM   2423 C    HSE   157      -1.796  -6.022  -3.838
ATOM   2424 O    HSE   157      -0.721  -6.536  -3.561
ATOM   2425 N    HSD   158      -1.918  -4.738  -3.961
ATOM   2426 H    HSD   158      -2.851  -4.358  -3.901
ATOM   2427 CA   HSD   158      -0.784  -3.747  -3.946
ATOM   2428 HA   HSD   158       0.183  -4.225  -3.786
ATOM   2429 CB   HSD   158      -0.682  -2.943  -5.256
ATOM   2430 HB1  HSD   158      -1.652  -2.621  -5.635
ATOM   2431 HB2  HSD   158      -0.046  -2.069  -5.112
ATOM   2432 CG   HSD   158      -0.100  -3.772  -6.327
ATOM   2433 ND1  HSD   158      -0.572  -5.008  -6.808
ATOM   2434 HD1  HSD   158      -1.485  -5.393  -6.613
ATOM   2435 CE1  HSD   158       0.350  -5.544  -7.657
ATOM   2436 HE1  HSD   158       0.235  -6.518  -8.110
ATOM   2437 NE2  HSD   158       1.406  -4.650  -7.765
ATOM   2438 CD2  HSD   158       1.107  -3.498  -6.976
ATOM   2439 HD2  HSD   158       1.745  -2.667  -6.713
ATOM   2440 C    HSD   158      -1.120  -2.815  -2.797
ATOM   2441 O    HSD   158      -0.157  -2.558  -2.031
ATOM   2442 N    MET   159      -2.292  -2.158  -2.683
ATOM   2443 H    MET   159      -2.925  -2.396  -3.432
ATOM   2444 CA   MET   159      -2.421  -0.803  -2.067
ATOM   2445 HA   MET   159      -1.825  -0.736  -1.157
ATOM   2446 CB   MET   159      -1.866   0.276  -3.006
ATOM   2447 HB1  MET   159      -0.873  -0.067  -3.296
ATOM   2448 HB2  MET   159      -1.777   1.178  -2.400
ATOM   2449 CG   MET   159      -2.617   0.451  -4.238
ATOM   2450 HG1  MET   159      -2.931  -0.537  -4.576
ATOM   2451 HG2  MET   159      -1.887   0.803  -4.967
ATOM   2452 SD   MET   159      -4.056   1.581  -4.187
ATOM   2453 CE   MET   159      -3.225   3.134  -3.939
ATOM   2454 HE1  MET   159      -2.381   2.986  -3.264
ATOM   2455 HE2  MET   159      -3.924   3.856  -3.518
ATOM   2456 HE3  MET   159      -2.857   3.664  -4.818
ATOM   2457 C    MET   159      -3.845  -0.325  -1.544
ATOM   2458 O    MET   159      -4.876  -0.856  -1.895
ATOM   2459 N    GLU   160      -3.887   0.657  -0.677
ATOM   2460 H    GLU   160      -3.040   1.194  -0.555
ATOM   2461 CA   GLU   160      -5.139   1.104   0.004
ATOM   2462 HA   GLU   160      -5.952   0.407  -0.198
ATOM   2463 CB   GLU   160      -4.926   1.068   1.520
ATOM   2464 HB1  GLU   160      -4.426   0.123   1.731
ATOM   2465 HB2  GLU   160      -4.316   1.936   1.773
ATOM   2466 CG   GLU   160      -6.190   1.190   2.311
ATOM   2467 HG1  GLU   160      -6.923   0.442   2.009
ATOM   2468 HG2  GLU   160      -6.557   2.184   2.054
ATOM   2469 CD   GLU   160      -5.997   1.166   3.792
ATOM   2470 OE1  GLU   160      -5.832   0.023   4.392
ATOM   2471 OE2  GLU   160      -6.019   2.205   4.446
ATOM   2472 C    GLU   160      -5.445   2.525  -0.573
ATOM   2473 O    GLU   160      -4.534   3.343  -0.712
ATOM   2474 N    LEU   161      -6.760   2.795  -0.781
ATOM   2475 H    LEU   161      -7.400   2.025  -0.650
ATOM   2476 CA   LEU   161      -7.312   4.133  -1.123
ATOM   2477 HA   LEU   161      -6.526   4.666  -1.659
ATOM   2478 CB   LEU   161      -8.380   3.919  -2.232
ATOM   2479 HB1  LEU   161      -9.275   3.448  -1.827
ATOM   2480 HB2  LEU   161      -8.809   4.889  -2.486
ATOM   2481 CG   LEU   161      -7.873   3.185  -3.424
ATOM   2482 HG   LEU   161      -7.296   2.327  -3.079
ATOM   2483 CD1  LEU   161      -9.015   2.601  -4.222
ATOM   2484 HD11 LEU   161      -8.787   2.294  -5.243
ATOM   2485 HD12 LEU   161      -9.766   3.386  -4.306
ATOM   2486 HD13 LEU   161      -9.443   1.666  -3.860
ATOM   2487 CD2  LEU   161      -6.923   4.031  -4.273
ATOM   2488 HD21 LEU   161      -6.073   4.437  -3.724
ATOM   2489 HD22 LEU   161      -7.496   4.875  -4.657
ATOM   2490 HD23 LEU   161      -6.524   3.388  -5.057
ATOM   2491 C    LEU   161      -7.683   4.984   0.125
ATOM   2492 O    LEU   161      -7.805   4.368   1.206
ATOM   2493 N    PRO   162      -7.782   6.321  -0.008
ATOM   2494 CD   PRO   162      -7.410   7.058  -1.223
ATOM   2495 HD1  PRO   162      -7.886   6.650  -2.114
ATOM   2496 HD2  PRO   162      -6.321   7.081  -1.242
ATOM   2497 CG   PRO   162      -7.973   8.521  -0.937
ATOM   2498 HG1  PRO   162      -9.048   8.593  -1.099
ATOM   2499 HG2  PRO   162      -7.461   9.270  -1.542
ATOM   2500 CB   PRO   162      -7.815   8.590   0.584
ATOM   2501 HB1  PRO   162      -8.463   9.315   1.078
ATOM   2502 HB2  PRO   162      -6.795   8.913   0.794
ATOM   2503 CA   PRO   162      -8.176   7.206   1.103
ATOM   2504 HA   PRO   162      -7.524   6.984   1.948
ATOM   2505 C    PRO   162      -9.652   7.030   1.536
ATOM   2506 O    PRO   162     -10.259   7.873   2.194
ATOM   2507 N    THR   163     -10.318   6.019   0.917
ATOM   2508 H    THR   163      -9.944   5.533   0.115
ATOM   2509 CA   THR   163     -11.668   5.552   1.352
ATOM   2510 HA   THR   163     -12.083   6.172   2.146
ATOM   2511 CB   THR   163     -12.587   5.522   0.123
ATOM   2512 HB   THR   163     -13.522   5.115   0.508
ATOM   2513 CG2  THR   163     -12.762   6.870  -0.529
ATOM   2514 HG21 THR   163     -11.837   7.370  -0.818
ATOM   2515 HG22 THR   163     -13.362   7.486   0.140
ATOM   2516 HG23 THR   163     -13.456   6.897  -1.368
ATOM   2517 OG1  THR   163     -12.095   4.674  -0.852
ATOM   2518 HG1  THR   163     -12.678   4.550  -1.605
ATOM   2519 C    THR   163     -11.678   4.140   1.945
ATOM   2520 O    THR   163     -12.755   3.667   2.181
ATOM   2521 N    GLY   164     -10.571   3.507   2.143
ATOM   2522 H    GLY   164      -9.744   3.973   1.800
ATOM   2523 CA   GLY   164     -10.401   2.225   2.881
ATOM   2524 HA1  GLY   164     -11.199   2.137   3.618
ATOM   2525 HA2  GLY   164      -9.455   2.255   3.423
ATOM   2526 C    GLY   164     -10.471   0.952   2.066
ATOM   2527 O    GLY   164     -10.150  -0.093   2.677
ATOM   2528 N    VAL   165     -10.963   0.967   0.857
ATOM   2529 H    VAL   165     -11.252   1.857   0.477
ATOM   2530 CA   VAL   165     -10.993  -0.209  -0.063
ATOM   2531 HA   VAL   165     -11.250  -1.132   0.457
ATOM   2532 CB   VAL   165     -12.066  -0.011  -1.120
ATOM   2533 HB   VAL   165     -11.886  -0.759  -1.892
ATOM   2534 CG1  VAL   165     -13.591  -0.174  -0.678
ATOM   2535 HG11 VAL   165     -14.262   0.323  -1.378
ATOM   2536 HG12 VAL   165     -13.727   0.358   0.264
ATOM   2537 HG13 VAL   165     -13.815  -1.240  -0.655
ATOM   2538 CG2  VAL   165     -11.939   1.390  -1.787
ATOM   2539 HG21 VAL   165     -10.944   1.656  -2.144
ATOM   2540 HG22 VAL   165     -12.246   2.200  -1.125
ATOM   2541 HG23 VAL   165     -12.553   1.391  -2.687
ATOM   2542 C    VAL   165      -9.640  -0.411  -0.703
ATOM   2543 O    VAL   165      -8.802   0.517  -0.806
ATOM   2544 N    HSE   166      -9.254  -1.719  -0.939
ATOM   2545 H    HSE   166      -9.955  -2.446  -0.953
ATOM   2546 CA   HSE   166      -7.920  -2.189  -1.306
ATOM   2547 HA   HSE   166      -7.171  -1.427  -1.090
ATOM   2548 CB   HSE   166      -7.577  -3.504  -0.504
ATOM   2549 HB1  HSE   166      -8.495  -4.086  -0.584
ATOM   2550 HB2  HSE   166      -6.788  -4.026  -1.046
ATOM   2551 CG   HSE   166      -7.242  -3.204   0.923
ATOM   2552 ND1  HSE   166      -7.986  -3.733   2.008
ATOM   2553 CE1  HSE   166      -7.467  -3.132   3.108
ATOM   2554 HE1  HSE   166      -7.897  -3.239   4.093
ATOM   2555 NE2  HSE   166      -6.510  -2.270   2.794
ATOM   2556 HE2  HSE   166      -6.075  -1.555   3.359
ATOM   2557 CD2  HSE   166      -6.321  -2.341   1.388
ATOM   2558 HD2  HSE   166      -5.635  -1.815   0.740
ATOM   2559 C    HSE   166      -7.842  -2.402  -2.832
ATOM   2560 O    HSE   166      -8.767  -2.856  -3.557
ATOM   2561 N    ALA   167      -6.738  -2.049  -3.432
ATOM   2562 H    ALA   167      -6.013  -1.647  -2.855
ATOM   2563 CA   ALA   167      -6.530  -2.093  -4.884
ATOM   2564 HA   ALA   167      -7.293  -2.759  -5.289
ATOM   2565 CB   ALA   167      -6.585  -0.762  -5.627
ATOM   2566 HB1  ALA   167      -5.922  -0.167  -4.998
ATOM   2567 HB2  ALA   167      -7.589  -0.344  -5.555
ATOM   2568 HB3  ALA   167      -6.211  -0.833  -6.648
ATOM   2569 C    ALA   167      -5.240  -2.814  -5.272
ATOM   2570 O    ALA   167      -4.219  -2.868  -4.591
ATOM   2571 N    GLY   168      -5.299  -3.430  -6.435
ATOM   2572 H    GLY   168      -6.055  -3.131  -7.034
ATOM   2573 CA   GLY   168      -4.299  -4.360  -6.940
ATOM   2574 HA1  GLY   168      -4.371  -5.230  -6.288
ATOM   2575 HA2  GLY   168      -3.274  -4.005  -6.830
ATOM   2576 C    GLY   168      -4.515  -4.648  -8.459
ATOM   2577 O    GLY   168      -5.291  -4.013  -9.173
ATOM   2578 N    THR   169      -3.714  -5.582  -8.951
ATOM   2579 H    THR   169      -3.122  -6.109  -8.325
ATOM   2580 CA   THR   169      -3.494  -5.864 -10.380
ATOM   2581 HA   THR   169      -4.168  -5.309 -11.033
ATOM   2582 CB   THR   169      -2.007  -5.673 -10.824
ATOM   2583 HB   THR   169      -2.115  -5.831 -11.897
ATOM   2584 CG2  THR   169      -1.603  -4.261 -10.455
ATOM   2585 HG21 THR   169      -1.750  -4.039  -9.398
ATOM   2586 HG22 THR   169      -2.154  -3.622 -11.146
ATOM   2587 HG23 THR   169      -0.544  -4.149 -10.689
ATOM   2588 OG1  THR   169      -1.190  -6.650 -10.272
ATOM   2589 HG1  THR   169      -1.143  -7.307 -10.971
ATOM   2590 C    THR   169      -3.875  -7.296 -10.814
ATOM   2591 O    THR   169      -3.981  -8.188  -9.932
ATOM   2592 N    ASP   170      -3.977  -7.571 -12.107
ATOM   2593 H    ASP   170      -3.792  -6.829 -12.767
ATOM   2594 CA   ASP   170      -3.982  -8.994 -12.593
ATOM   2595 HA   ASP   170      -4.604  -9.595 -11.930
ATOM   2596 CB   ASP   170      -4.595  -9.071 -14.051
ATOM   2597 HB1  ASP   170      -4.620 -10.118 -14.355
ATOM   2598 HB2  ASP   170      -5.646  -8.831 -13.893
ATOM   2599 CG   ASP   170      -3.940  -8.155 -15.060
ATOM   2600 OD1  ASP   170      -2.783  -7.734 -14.945
ATOM   2601 OD2  ASP   170      -4.608  -7.921 -16.102
ATOM   2602 C    ASP   170      -2.526  -9.546 -12.508
ATOM   2603 O    ASP   170      -1.557  -8.828 -12.170
ATOM   2604 N    LEU   171      -2.229 -10.805 -12.813
ATOM   2605 H    LEU   171      -2.911 -11.437 -13.207
ATOM   2606 CA   LEU   171      -0.821 -11.340 -12.622
ATOM   2607 HA   LEU   171      -0.413 -11.031 -11.659
ATOM   2608 CB   LEU   171      -0.929 -12.876 -12.608
ATOM   2609 HB1  LEU   171      -1.406 -13.157 -13.547
ATOM   2610 HB2  LEU   171       0.110 -13.206 -12.629
ATOM   2611 CG   LEU   171      -1.517 -13.581 -11.356
ATOM   2612 HG   LEU   171      -1.610 -14.623 -11.662
ATOM   2613 CD1  LEU   171      -0.597 -13.483 -10.139
ATOM   2614 HD11 LEU   171      -0.157 -12.507  -9.936
ATOM   2615 HD12 LEU   171       0.220 -14.165 -10.376
ATOM   2616 HD13 LEU   171      -1.101 -13.844  -9.242
ATOM   2617 CD2  LEU   171      -2.922 -13.108 -10.920
ATOM   2618 HD21 LEU   171      -2.766 -12.141 -10.440
ATOM   2619 HD22 LEU   171      -3.426 -13.873 -10.330
ATOM   2620 HD23 LEU   171      -3.590 -12.936 -11.763
ATOM   2621 C    LEU   171       0.092 -10.818 -13.698
ATOM   2622 O    LEU   171       1.310 -10.826 -13.596
ATOM   2623 N    GLU   172      -0.510 -10.316 -14.762
ATOM   2624 H    GLU   172      -1.499 -10.435 -14.928
ATOM   2625 CA   GLU   172       0.222  -9.601 -15.823
ATOM   2626 HA   GLU   172       1.155 -10.151 -15.948
ATOM   2627 CB   GLU   172      -0.627  -9.655 -17.162
ATOM   2628 HB1  GLU   172      -1.401  -8.911 -16.972
ATOM   2629 HB2  GLU   172      -0.052  -9.253 -17.995
ATOM   2630 CG   GLU   172      -1.169 -10.990 -17.747
ATOM   2631 HG1  GLU   172      -1.885 -11.334 -17.001
ATOM   2632 HG2  GLU   172      -1.655 -10.677 -18.671
ATOM   2633 CD   GLU   172      -0.156 -12.086 -17.980
ATOM   2634 OE1  GLU   172       1.064 -11.830 -17.862
ATOM   2635 OE2  GLU   172      -0.586 -13.234 -18.297
ATOM   2636 C    GLU   172       0.607  -8.151 -15.356
ATOM   2637 O    GLU   172       1.536  -7.653 -15.926
ATOM   2638 N    GLY   173       0.050  -7.598 -14.336
ATOM   2639 H    GLY   173      -0.652  -8.125 -13.837
ATOM   2640 CA   GLY   173       0.473  -6.328 -13.735
ATOM   2641 HA1  GLY   173       0.350  -6.409 -12.655
ATOM   2642 HA2  GLY   173       1.539  -6.205 -13.926
ATOM   2643 C    GLY   173      -0.276  -5.088 -14.099
ATOM   2644 O    GLY   173       0.200  -3.961 -13.958
ATOM   2645 N    ASN   174      -1.481  -5.284 -14.610
ATOM   2646 H    ASN   174      -1.804  -6.238 -14.686
ATOM   2647 CA   ASN   174      -2.397  -4.219 -15.069
ATOM   2648 HA   ASN   174      -1.840  -3.315 -15.316
ATOM   2649 CB   ASN   174      -3.181  -4.608 -16.331
ATOM   2650 HB1  ASN   174      -3.712  -5.538 -16.128
ATOM   2651 HB2  ASN   174      -3.832  -3.768 -16.574
ATOM   2652 CG   ASN   174      -2.300  -4.942 -17.518
ATOM   2653 OD1  ASN   174      -1.979  -4.120 -18.384
ATOM   2654 ND2  ASN   174      -1.832  -6.183 -17.644
ATOM   2655 HD21 ASN   174      -2.151  -6.823 -16.931
ATOM   2656 HD22 ASN   174      -1.515  -6.506 -18.547
ATOM   2657 C    ASN   174      -3.288  -3.962 -13.879
ATOM   2658 O    ASN   174      -4.036  -4.901 -13.482
ATOM   2659 N    PHE   175      -3.265  -2.739 -13.328
ATOM   2660 H    PHE   175      -2.668  -2.066 -13.789
ATOM   2661 CA   PHE   175      -4.256  -2.338 -12.339
ATOM   2662 HA   PHE   175      -4.163  -3.025 -11.498
ATOM   2663 CB   PHE   175      -4.060  -0.880 -11.770
ATOM   2664 HB1  PHE   175      -4.942  -0.294 -11.512
ATOM   2665 HB2  PHE   175      -3.562  -0.216 -12.476
ATOM   2666 CG   PHE   175      -3.146  -0.774 -10.489
ATOM   2667 CD1  PHE   175      -3.689  -0.983  -9.212
ATOM   2668 HD1  PHE   175      -4.747  -1.101  -9.031
ATOM   2669 CE1  PHE   175      -2.856  -1.138  -8.093
ATOM   2670 HE1  PHE   175      -3.370  -1.324  -7.162
ATOM   2671 CZ   PHE   175      -1.478  -1.060  -8.231
ATOM   2672 HZ   PHE   175      -0.778  -1.183  -7.418
ATOM   2673 CE2  PHE   175      -0.996  -1.004  -9.562
ATOM   2674 HE2  PHE   175       0.066  -0.967  -9.757
ATOM   2675 CD2  PHE   175      -1.789  -0.843 -10.644
ATOM   2676 HD2  PHE   175      -1.381  -0.765 -11.640
ATOM   2677 C    PHE   175      -5.628  -2.621 -12.824
ATOM   2678 O    PHE   175      -6.026  -2.398 -13.990
ATOM   2679 N    TYR   176      -6.503  -3.012 -11.889
ATOM   2680 H    TYR   176      -6.213  -3.263 -10.954
ATOM   2681 CA   TYR   176      -7.942  -2.790 -11.979
ATOM   2682 HA   TYR   176      -8.138  -2.738 -13.050
ATOM   2683 CB   TYR   176      -8.659  -3.848 -11.243
ATOM   2684 HB1  TYR   176      -8.553  -3.719 -10.166
ATOM   2685 HB2  TYR   176      -9.702  -3.572 -11.395
ATOM   2686 CG   TYR   176      -8.511  -5.330 -11.617
ATOM   2687 CD1  TYR   176      -9.288  -5.976 -12.565
ATOM   2688 HD1  TYR   176      -9.987  -5.373 -13.126
ATOM   2689 CE1  TYR   176      -9.228  -7.370 -12.868
ATOM   2690 HE1  TYR   176      -9.784  -7.905 -13.623
ATOM   2691 CZ   TYR   176      -8.285  -8.145 -12.155
ATOM   2692 OH   TYR   176      -8.156  -9.491 -12.439
ATOM   2693 HH   TYR   176      -7.534  -9.944 -11.866
ATOM   2694 CE2  TYR   176      -7.435  -7.510 -11.183
ATOM   2695 HE2  TYR   176      -6.729  -8.112 -10.630
ATOM   2696 CD2  TYR   176      -7.566  -6.137 -10.933
ATOM   2697 HD2  TYR   176      -6.869  -5.593 -10.313
ATOM   2698 C    TYR   176      -8.330  -1.427 -11.376
ATOM   2699 O    TYR   176      -7.910  -1.081 -10.309
ATOM   2700 N    GLY   177      -9.195  -0.686 -12.071
ATOM   2701 H    GLY   177      -9.481  -1.040 -12.973
ATOM   2702 CA   GLY   177      -9.327   0.709 -11.753
ATOM   2703 HA1  GLY   177      -9.757   0.821 -10.758
ATOM   2704 HA2  GLY   177     -10.116   0.971 -12.458
ATOM   2705 C    GLY   177      -8.193   1.695 -12.080
ATOM   2706 O    GLY   177      -7.220   1.236 -12.704
ATOM   2707 N    PRO   178      -8.285   3.024 -11.739
ATOM   2708 CD   PRO   178      -9.491   3.632 -11.238
ATOM   2709 HD1  PRO   178      -9.670   3.202 -10.253
ATOM   2710 HD2  PRO   178     -10.312   3.509 -11.945
ATOM   2711 CG   PRO   178      -9.209   5.100 -11.128
ATOM   2712 HG1  PRO   178      -8.723   5.277 -10.168
ATOM   2713 HG2  PRO   178     -10.169   5.604 -11.239
ATOM   2714 CB   PRO   178      -8.335   5.322 -12.353
ATOM   2715 HB1  PRO   178      -8.893   5.183 -13.279
ATOM   2716 HB2  PRO   178      -7.855   6.297 -12.437
ATOM   2717 CA   PRO   178      -7.368   4.086 -12.201
ATOM   2718 HA   PRO   178      -6.921   3.825 -13.160
ATOM   2719 C    PRO   178      -6.149   4.318 -11.299
ATOM   2720 O    PRO   178      -5.549   5.404 -11.258
ATOM   2721 N    PHE   179      -5.725   3.282 -10.556
ATOM   2722 H    PHE   179      -6.111   2.367 -10.738
ATOM   2723 CA   PHE   179      -4.662   3.395  -9.561
ATOM   2724 HA   PHE   179      -4.840   4.334  -9.037
ATOM   2725 CB   PHE   179      -4.980   2.340  -8.496
ATOM   2726 HB1  PHE   179      -4.835   1.363  -8.956
ATOM   2727 HB2  PHE   179      -4.289   2.491  -7.667
ATOM   2728 CG   PHE   179      -6.394   2.310  -8.039
ATOM   2729 CD1  PHE   179      -6.977   3.512  -7.566
ATOM   2730 HD1  PHE   179      -6.315   4.346  -7.389
ATOM   2731 CE1  PHE   179      -8.381   3.653  -7.475
ATOM   2732 HE1  PHE   179      -8.746   4.645  -7.250
ATOM   2733 CZ   PHE   179      -9.236   2.565  -7.727
ATOM   2734 HZ   PHE   179     -10.306   2.709  -7.710
ATOM   2735 CE2  PHE   179      -8.696   1.306  -8.058
ATOM   2736 HE2  PHE   179      -9.241   0.416  -8.337
ATOM   2737 CD2  PHE   179      -7.336   1.245  -8.304
ATOM   2738 HD2  PHE   179      -6.924   0.286  -8.581
ATOM   2739 C    PHE   179      -3.294   3.168 -10.094
ATOM   2740 O    PHE   179      -3.115   2.565 -11.144
ATOM   2741 N    VAL   180      -2.334   3.631  -9.303
ATOM   2742 H    VAL   180      -2.458   3.977  -8.362
ATOM   2743 CA   VAL   180      -0.879   3.531  -9.649
ATOM   2744 HA   VAL   180      -0.718   2.709 -10.346
ATOM   2745 CB   VAL   180      -0.407   4.843 -10.314
ATOM   2746 HB   VAL   180       0.636   4.808 -10.629
ATOM   2747 CG1  VAL   180      -1.311   5.255 -11.516
ATOM   2748 HG11 VAL   180      -1.026   6.152 -12.065
ATOM   2749 HG12 VAL   180      -2.330   5.411 -11.162
ATOM   2750 HG13 VAL   180      -1.305   4.460 -12.262
ATOM   2751 CG2  VAL   180      -0.571   6.030  -9.418
ATOM   2752 HG21 VAL   180      -0.162   6.861  -9.992
ATOM   2753 HG22 VAL   180      -0.126   5.808  -8.447
ATOM   2754 HG23 VAL   180      -1.620   6.295  -9.282
ATOM   2755 C    VAL   180      -0.088   3.233  -8.412
ATOM   2756 O    VAL   180      -0.498   3.553  -7.297
ATOM   2757 N    ASP   181       1.015   2.489  -8.565
ATOM   2758 H    ASP   181       1.266   2.219  -9.505
ATOM   2759 CA   ASP   181       1.872   1.918  -7.541
ATOM   2760 HA   ASP   181       1.268   1.575  -6.701
ATOM   2761 CB   ASP   181       2.703   0.736  -8.052
ATOM   2762 HB1  ASP   181       1.941   0.040  -8.402
ATOM   2763 HB2  ASP   181       3.303   0.377  -7.215
ATOM   2764 CG   ASP   181       3.536   0.929  -9.344
ATOM   2765 OD1  ASP   181       4.239  -0.019  -9.751
ATOM   2766 OD2  ASP   181       3.485   2.090  -9.889
ATOM   2767 C    ASP   181       2.880   3.049  -7.061
ATOM   2768 O    ASP   181       4.141   2.928  -7.067
ATOM   2769 N    ARG   182       2.319   4.190  -6.461
ATOM   2770 H    ARG   182       1.325   4.368  -6.429
ATOM   2771 CA   ARG   182       3.101   5.201  -5.681
ATOM   2772 HA   ARG   182       4.025   4.758  -5.309
ATOM   2773 CB   ARG   182       3.586   6.242  -6.681
ATOM   2774 HB1  ARG   182       4.332   6.872  -6.195
ATOM   2775 HB2  ARG   182       4.192   5.713  -7.416
ATOM   2776 CG   ARG   182       2.527   7.063  -7.475
ATOM   2777 HG1  ARG   182       1.776   7.490  -6.811
ATOM   2778 HG2  ARG   182       1.986   6.425  -8.174
ATOM   2779 CD   ARG   182       3.137   8.268  -8.143
ATOM   2780 HD1  ARG   182       3.610   8.863  -7.363
ATOM   2781 HD2  ARG   182       2.298   8.858  -8.512
ATOM   2782 NE   ARG   182       4.112   7.886  -9.179
ATOM   2783 HE   ARG   182       4.245   6.896  -9.332
ATOM   2784 CZ   ARG   182       4.910   8.767  -9.794
ATOM   2785 NH1  ARG   182       4.826  10.011  -9.578
ATOM   2786 HH11 ARG   182       4.243  10.332  -8.819
ATOM   2787 HH12 ARG   182       5.503  10.679  -9.919
ATOM   2788 NH2  ARG   182       5.830   8.398 -10.628
ATOM   2789 HH21 ARG   182       5.913   7.421 -10.870
ATOM   2790 HH22 ARG   182       6.421   9.154 -10.943
ATOM   2791 C    ARG   182       2.322   5.844  -4.516
ATOM   2792 O    ARG   182       1.074   5.680  -4.426
ATOM   2793 N    GLN   183       3.012   6.515  -3.660
ATOM   2794 H    GLN   183       4.014   6.492  -3.790
ATOM   2795 CA   GLN   183       2.469   6.868  -2.341
ATOM   2796 HA   GLN   183       1.851   6.019  -2.047
ATOM   2797 CB   GLN   183       3.622   6.995  -1.363
ATOM   2798 HB1  GLN   183       3.345   7.456  -0.415
ATOM   2799 HB2  GLN   183       4.329   7.683  -1.828
ATOM   2800 CG   GLN   183       4.292   5.659  -1.049
ATOM   2801 HG1  GLN   183       3.541   5.069  -0.523
ATOM   2802 HG2  GLN   183       4.565   5.145  -1.971
ATOM   2803 CD   GLN   183       5.394   5.700  -0.016
ATOM   2804 OE1  GLN   183       6.027   6.750   0.239
ATOM   2805 NE2  GLN   183       5.840   4.518   0.367
ATOM   2806 HE21 GLN   183       5.450   3.630   0.082
ATOM   2807 HE22 GLN   183       6.669   4.502   0.943
ATOM   2808 C    GLN   183       1.616   8.196  -2.410
ATOM   2809 O    GLN   183       1.631   9.000  -1.443
ATOM   2810 N    THR   184       0.916   8.395  -3.504
ATOM   2811 H    THR   184       0.834   7.594  -4.113
ATOM   2812 CA   THR   184       0.129   9.672  -3.838
ATOM   2813 HA   THR   184       0.577  10.504  -3.296
ATOM   2814 CB   THR   184       0.082   9.982  -5.364
ATOM   2815 HB   THR   184      -0.601  10.780  -5.657
ATOM   2816 CG2  THR   184       1.538  10.428  -5.743
ATOM   2817 HG21 THR   184       1.530  10.710  -6.796
ATOM   2818 HG22 THR   184       2.257   9.662  -5.452
ATOM   2819 HG23 THR   184       1.799  11.327  -5.186
ATOM   2820 OG1  THR   184      -0.382   8.857  -6.094
ATOM   2821 HG1  THR   184      -0.700   9.208  -6.929
ATOM   2822 C    THR   184      -1.290   9.622  -3.284
ATOM   2823 O    THR   184      -1.736   8.535  -3.008
ATOM   2824 N    ALA   185      -2.048  10.670  -3.176
ATOM   2825 H    ALA   185      -1.650  11.544  -3.489
ATOM   2826 CA   ALA   185      -3.457  10.642  -2.991
ATOM   2827 HA   ALA   185      -3.783   9.917  -2.245
ATOM   2828 CB   ALA   185      -3.931  12.014  -2.620
ATOM   2829 HB1  ALA   185      -3.891  12.762  -3.412
ATOM   2830 HB2  ALA   185      -3.383  12.357  -1.742
ATOM   2831 HB3  ALA   185      -4.987  12.005  -2.347
ATOM   2832 C    ALA   185      -4.139  10.299  -4.362
ATOM   2833 O    ALA   185      -3.742  10.937  -5.336
ATOM   2834 N    GLN   186      -5.087   9.364  -4.411
ATOM   2835 H    GLN   186      -5.290   8.835  -3.575
ATOM   2836 CA   GLN   186      -5.633   8.858  -5.693
ATOM   2837 HA   GLN   186      -5.269   9.485  -6.506
ATOM   2838 CB   GLN   186      -5.148   7.437  -6.053
ATOM   2839 HB1  GLN   186      -5.443   6.678  -5.328
ATOM   2840 HB2  GLN   186      -5.669   7.203  -6.981
ATOM   2841 CG   GLN   186      -3.663   7.408  -6.195
ATOM   2842 HG1  GLN   186      -3.239   7.927  -5.335
ATOM   2843 HG2  GLN   186      -3.482   7.989  -7.099
ATOM   2844 CD   GLN   186      -3.039   6.085  -6.420
ATOM   2845 OE1  GLN   186      -3.540   5.183  -7.053
ATOM   2846 NE2  GLN   186      -1.720   6.080  -6.215
ATOM   2847 HE21 GLN   186      -1.315   6.978  -5.990
ATOM   2848 HE22 GLN   186      -1.174   5.299  -6.551
ATOM   2849 C    GLN   186      -7.175   8.784  -5.568
ATOM   2850 O    GLN   186      -7.802   8.584  -4.568
ATOM   2851 N    ALA   187      -7.839   8.971  -6.704
ATOM   2852 H    ALA   187      -7.356   9.045  -7.588
ATOM   2853 CA   ALA   187      -9.283   9.053  -6.864
ATOM   2854 HA   ALA   187      -9.665   9.373  -5.895
ATOM   2855 CB   ALA   187      -9.635  10.283  -7.734
ATOM   2856 HB1  ALA   187      -9.193  11.176  -7.291
ATOM   2857 HB2  ALA   187     -10.705  10.443  -7.601
ATOM   2858 HB3  ALA   187      -9.302  10.098  -8.755
ATOM   2859 C    ALA   187      -9.984   7.749  -7.326
ATOM   2860 O    ALA   187      -9.543   7.090  -8.293
ATOM   2861 N    ALA   188     -11.079   7.357  -6.602
ATOM   2862 H    ALA   188     -11.379   7.897  -5.803
ATOM   2863 CA   ALA   188     -11.925   6.193  -6.881
ATOM   2864 HA   ALA   188     -11.568   5.729  -7.801
ATOM   2865 CB   ALA   188     -11.709   5.121  -5.768
ATOM   2866 HB1  ALA   188     -10.670   4.800  -5.691
ATOM   2867 HB2  ALA   188     -12.367   4.266  -5.929
ATOM   2868 HB3  ALA   188     -11.969   5.527  -4.790
ATOM   2869 C    ALA   188     -13.397   6.481  -7.061
ATOM   2870 O    ALA   188     -13.898   7.504  -6.561
ATOM   2871 N    GLY   189     -14.125   5.588  -7.821
ATOM   2872 H    GLY   189     -13.652   4.802  -8.244
ATOM   2873 CA   GLY   189     -15.525   5.577  -7.853
ATOM   2874 HA1  GLY   189     -15.825   4.864  -8.621
ATOM   2875 HA2  GLY   189     -15.994   6.551  -7.999
ATOM   2876 C    GLY   189     -16.138   5.089  -6.542
ATOM   2877 O    GLY   189     -15.414   4.658  -5.656
ATOM   2878 N    THR   190     -17.459   5.004  -6.440
ATOM   2879 H    THR   190     -18.031   5.367  -7.189
ATOM   2880 CA   THR   190     -18.107   4.654  -5.173
ATOM   2881 HA   THR   190     -17.535   5.118  -4.369
ATOM   2882 CB   THR   190     -19.530   5.289  -5.029
ATOM   2883 HB   THR   190     -19.947   5.084  -4.043
ATOM   2884 CG2  THR   190     -19.541   6.823  -5.131
ATOM   2885 HG21 THR   190     -19.034   7.140  -6.042
ATOM   2886 HG22 THR   190     -18.857   7.161  -4.352
ATOM   2887 HG23 THR   190     -20.551   7.196  -4.964
ATOM   2888 OG1  THR   190     -20.352   4.789  -6.059
ATOM   2889 HG1  THR   190     -20.998   4.211  -5.648
ATOM   2890 C    THR   190     -18.244   3.159  -4.894
ATOM   2891 O    THR   190     -18.460   2.435  -5.828
ATOM   2892 N    ASP   191     -18.038   2.750  -3.575
ATOM   2893 H    ASP   191     -17.944   3.392  -2.800
ATOM   2894 CA   ASP   191     -17.828   1.335  -3.205
ATOM   2895 HA   ASP   191     -17.454   0.757  -4.050
ATOM   2896 CB   ASP   191     -16.822   1.459  -1.982
ATOM   2897 HB1  ASP   191     -16.641   0.409  -1.753
ATOM   2898 HB2  ASP   191     -15.886   1.921  -2.295
ATOM   2899 CG   ASP   191     -17.465   2.058  -0.755
ATOM   2900 OD1  ASP   191     -17.818   3.284  -0.794
ATOM   2901 OD2  ASP   191     -17.575   1.514   0.327
ATOM   2902 C    ASP   191     -19.153   0.673  -2.899
ATOM   2903 OT1  ASP   191     -19.163  -0.485  -2.417
ATOM   2904 OT2  ASP   191     -20.189   1.210  -3.235
ATOM   2905 O    TIP   192       6.684   3.016   3.665
ATOM   2906 H1   TIP   192       7.340   2.684   4.279
ATOM   2907 H2   TIP   192       7.049   3.841   3.346
ATOM   2908 O    TIP   193      -3.071   4.804   1.449
ATOM   2909 H1   TIP   193      -2.309   4.280   1.697
ATOM   2910 H2   TIP   193      -3.594   4.221   0.900
ATOM   2911 O    TIP   194      -7.307   2.572   6.846
ATOM   2912 H1   TIP   194      -7.228   3.487   7.117
ATOM   2913 H2   TIP   194      -6.846   2.529   6.009
ATOM   2914 O    TIP   195      12.599  -0.046   1.894
ATOM   2915 H1   TIP   195      11.995  -0.153   2.629
ATOM   2916 H2   TIP   195      12.216  -0.570   1.190
ATOM   2917 O    TIP   196     -16.653 -19.432   4.853
ATOM   2918 H1   TIP   196     -15.780 -19.772   4.661
ATOM   2919 H2   TIP   196     -17.250 -20.121   4.564
ATOM   2920 O    TIP   197     -12.920   3.566 -10.106
ATOM   2921 H1   TIP   197     -13.602   3.527 -10.776
ATOM   2922 H2   TIP   197     -12.864   2.673  -9.766
ATOM   2923 O    TIP   198     -12.852  -8.188   5.868
ATOM   2924 H1   TIP   198     -13.147  -8.944   5.361
ATOM   2925 H2   TIP   198     -13.139  -7.430   5.359
ATOM   2926 O    TIP   199      -4.053 -13.311 -14.120
ATOM   2927 H1   TIP   199      -4.223 -14.115 -13.629
ATOM   2928 H2   TIP   199      -4.922 -12.971 -14.333
ATOM   2929 O    TIP   200      -6.387 -12.443   8.332
ATOM   2930 H1   TIP   200      -5.679 -12.777   8.884
ATOM   2931 H2   TIP   200      -7.043 -13.140   8.335
ATOM   2932 O    TIP   201      22.510  10.946  -8.808
ATOM   2933 H1   TIP   201      22.830  10.220  -9.342
ATOM   2934 H2   TIP   201      22.125  11.556  -9.436
ATOM   2935 O    TIP   202     -22.089  -5.220 -13.579
ATOM   2936 H1   TIP   202     -21.268  -5.503 -13.981
ATOM   2937 H2   TIP   202     -21.845  -4.960 -12.691
ATOM   2938 O    TIP   203     -14.365 -24.551   4.498
ATOM   2939 H1   TIP   203     -13.847 -24.175   3.786
ATOM   2940 H2   TIP   203     -14.329 -25.496   4.349
ATOM   2941 O    TIP   204     -17.324   2.786   5.959
ATOM   2942 H1   TIP   204     -16.474   2.689   5.530
ATOM   2943 H2   TIP   204     -17.278   2.204   6.717
ATOM   2944 O    TIP   205     -11.987 -15.992 -16.329
ATOM   2945 H1   TIP   205     -12.149 -15.290 -16.959
ATOM   2946 H2   TIP   205     -11.328 -16.544 -16.749
ATOM   2947 O    TIP   206     -29.376 -16.767  -5.441
ATOM   2948 H1   TIP   206     -28.616 -16.762  -4.860
ATOM   2949 H2   TIP   206     -29.005 -16.762  -6.323
ATOM   2950 O    TIP   207       6.318   5.289 -11.617
ATOM   2951 H1   TIP   207       6.257   5.217 -12.569
ATOM   2952 H2   TIP   207       7.254   5.383 -11.442
ATOM   2953 O    TIP   208      11.528 -17.052 -17.448
ATOM   2954 H1   TIP   208      11.127 -16.185 -17.401
ATOM   2955 H2   TIP   208      10.822 -17.656 -17.215
ATOM   2956 O    TIP   209      16.041 -19.602   9.735
ATOM   2957 H1   TIP   209      15.551 -19.682   8.917
ATOM   2958 H2   TIP   209      16.031 -18.666   9.931
ATOM   2959 O    TIP   210     -10.646  -2.845   2.136
ATOM   2960 H1   TIP   210      -9.842  -3.325   2.334
ATOM   2961 H2   TIP   210     -10.383  -1.926   2.130
ATOM   2962 O    TIP   211     -17.035 -20.898  -4.222
ATOM   2963 H1   TIP   211     -17.597 -20.213  -4.582
ATOM   2964 H2   TIP   211     -16.514 -21.198  -4.967
ATOM   2965 O    TIP   212      21.864 -22.166  -0.055
ATOM   2966 H1   TIP   212      22.209 -22.280   0.830
ATOM   2967 H2   TIP   212      21.016 -22.610  -0.042
ATOM   2968 O    TIP   213      18.557 -25.345  -1.419
ATOM   2969 H1   TIP   213      18.463 -26.297  -1.402
ATOM   2970 H2   TIP   213      18.788 -25.110  -0.520
ATOM   2971 O    TIP   214      -9.344  -4.532  -6.004
ATOM   2972 H1   TIP   214      -8.720  -4.702  -5.298
ATOM   2973 H2   TIP   214      -8.960  -3.806  -6.494
ATOM   2974 O    TIP   215      -6.483  25.606  -1.125
ATOM   2975 H1   TIP   215      -6.230  25.855  -0.236
ATOM   2976 H2   TIP   215      -6.157  24.712  -1.227
ATOM   2977 O    TIP   216     -12.942  28.044  -7.489
ATOM   2978 H1   TIP   216     -12.461  28.135  -8.311
ATOM   2979 H2   TIP   216     -13.608  28.731  -7.522
ATOM   2980 O    TIP   217       3.865  -2.631  -8.099
ATOM   2981 H1   TIP   217       3.851  -1.876  -8.687
ATOM   2982 H2   TIP   217       3.291  -3.272  -8.518
ATOM   2983 O    TIP   218       1.118  13.409  -1.635
ATOM   2984 H1   TIP   218       0.820  12.510  -1.503
ATOM   2985 H2   TIP   218       0.865  13.867  -0.833
ATOM   2986 O    TIP   219      18.253  -8.949   2.285
ATOM   2987 H1   TIP   219      18.112  -8.002   2.266
ATOM   2988 H2   TIP   219      17.750  -9.252   3.040
ATOM   2989 O    TIP   220      16.902  -4.236   5.583
ATOM   2990 H1   TIP   220      17.134  -4.625   6.426
ATOM   2991 H2   TIP   220      16.272  -3.548   5.801
ATOM   2992 O    TIP   221     -24.182 -22.388  -8.311
ATOM   2993 H1   TIP   221     -24.591 -21.693  -7.794
ATOM   2994 H2   TIP   221     -24.675 -23.176  -8.087
ATOM   2995 O    TIP   222      -1.504 -14.348  -1.032
ATOM   2996 H1   TIP   222      -1.180 -15.115  -0.559
ATOM   2997 H2   TIP   222      -2.347 -14.153  -0.624
ATOM   2998 O    TIP   223     -20.052   6.781   1.056
ATOM   2999 H1   TIP   223     -20.284   7.049   0.167
ATOM   3000 H2   TIP   223     -19.421   7.439   1.348
ATOM   3001 O    TIP   224     -21.736   3.395  -4.316
ATOM   3002 H1   TIP   224     -22.567   2.932  -4.415
ATOM   3003 H2   TIP   224     -21.151   2.756  -3.909
ATOM   3004 O    TIP   225      15.971  -6.171   4.109
ATOM   3005 H1   TIP   225      16.375  -5.533   4.697
ATOM   3006 H2   TIP   225      16.212  -5.876   3.231
ATOM   3007 O    TIP   226      -5.771   1.726   9.260
ATOM   3008 H1   TIP   226      -5.386   1.401   8.446
ATOM   3009 H2   TIP   226      -6.640   2.037   9.007
ATOM   3010 O    TIP   227      20.017 -12.141   4.006
ATOM   3011 H1   TIP   227      19.903 -11.972   3.071
ATOM   3012 H2   TIP   227      19.781 -13.062   4.115
ATOM   3013 O    TIP   228      -3.723 -15.169  -8.055
ATOM   3014 H1   TIP   228      -3.337 -14.369  -7.699
ATOM   3015 H2   TIP   228      -4.620 -15.171  -7.724
ATOM   3016 O    TIP   229      24.763  -3.874   1.552
ATOM   3017 H1   TIP   229      23.975  -3.479   1.925
ATOM   3018 H2   TIP   229      24.891  -4.677   2.056
ATOM   3019 O    TIP   230     -27.511   3.455  -5.596
ATOM   3020 H1   TIP   230     -27.172   3.781  -4.763
ATOM   3021 H2   TIP   230     -27.330   2.516  -5.578
ATOM   3022 O    TIP   231      24.113   7.607 -15.009
ATOM   3023 H1   TIP   231      24.926   8.110 -14.968
ATOM   3024 H2   TIP   231      23.444   8.252 -15.239
ATOM   3025 O    TIP   232      11.805   9.874  -6.545
ATOM   3026 H1   TIP   232      11.179   9.598  -7.214
ATOM   3027 H2   TIP   232      11.284  10.379  -5.921
ATOM   3028 O    TIP   233       3.484  -9.341  18.591
ATOM   3029 H1   TIP   233       3.937 -10.167  18.425
ATOM   3030 H2   TIP   233       3.802  -9.061  19.449
ATOM   3031 O    TIP   234       1.256 -26.029  -4.884
ATOM   3032 H1   TIP   234       1.438 -26.475  -5.712
ATOM   3033 H2   TIP   234       0.753 -25.254  -5.134
ATOM   3034 O    TIP   235      12.410  -6.136 -18.189
ATOM   3035 H1   TIP   235      13.325  -5.856 -18.175
ATOM   3036 H2   TIP   235      12.283  -6.497 -19.066
ATOM   3037 O    TIP   236      -1.336   6.098  -3.033
ATOM   3038 H1   TIP   236      -0.857   5.856  -3.825
ATOM   3039 H2   TIP   236      -1.359   7.054  -3.048
ATOM   3040 O    TIP   237       0.087 -23.030   5.163
ATOM   3041 H1   TIP   237      -0.588 -22.654   4.598
ATOM   3042 H2   TIP   237      -0.320 -23.076   6.027
ATOM   3043 O    TIP   238       4.557 -17.014  10.371
ATOM   3044 H1   TIP   238       3.749 -17.519  10.457
ATOM   3045 H2   TIP   238       4.377 -16.388   9.670
ATOM   3046 O    TIP   239       5.462 -17.367  14.242
ATOM   3047 H1   TIP   239       5.335 -16.891  13.422
ATOM   3048 H2   TIP   239       6.406 -17.336  14.395
ATOM   3049 O    TIP   240     -19.593 -18.566  -1.688
ATOM   3050 H1   TIP   240     -20.535 -18.723  -1.750
ATOM   3051 H2   TIP   240     -19.303 -18.477  -2.595
ATOM   3052 O    TIP   241      -5.123  27.953  -3.073
ATOM   3053 H1   TIP   241      -5.223  27.523  -2.225
ATOM   3054 H2   TIP   241      -5.784  28.645  -3.072
ATOM   3055 O    TIP   242      -0.932 -26.000   3.850
ATOM   3056 H1   TIP   242      -1.011 -25.115   3.495
ATOM   3057 H2   TIP   242      -0.258 -25.929   4.525
ATOM   3058 O    TIP   243       2.728 -10.947 -11.033
ATOM   3059 H1   TIP   243       2.076 -10.620 -10.414
ATOM   3060 H2   TIP   243       2.287 -10.924 -11.882
ATOM   3061 O    TIP   244       7.867  10.245   1.450
ATOM   3062 H1   TIP   244       8.617  10.035   0.893
ATOM   3063 H2   TIP   244       8.243  10.718   2.192
ATOM   3064 O    TIP   245       5.533  -4.680   1.950
ATOM   3065 H1   TIP   245       5.700  -3.741   2.022
ATOM   3066 H2   TIP   245       6.391  -5.064   1.776
ATOM   3067 O    TIP   246       5.731 -22.235   3.102
ATOM   3068 H1   TIP   246       4.995 -21.726   2.765
ATOM   3069 H2   TIP   246       5.885 -22.904   2.435
ATOM   3070 O    TIP   247       6.551  -1.994   2.284
ATOM   3071 H1   TIP   247       6.708  -1.870   3.220
ATOM   3072 H2   TIP   247       6.106  -1.193   2.007
ATOM   3073 O    TIP   248      -9.114  13.582  -3.449
ATOM   3074 H1   TIP   248      -8.556  13.404  -2.692
ATOM   3075 H2   TIP   248      -9.143  12.753  -3.927
ATOM   3076 O    TIP   249      17.183 -11.119 -16.967
ATOM   3077 H1   TIP   249      17.201 -10.181 -16.777
ATOM   3078 H2   TIP   249      18.091 -11.339 -17.177
ATOM   3079 O    TIP   250     -17.990  -6.614  -0.723
ATOM   3080 H1   TIP   250     -17.425  -6.963  -0.034
ATOM   3081 H2   TIP   250     -18.333  -5.797  -0.362
ATOM   3082 O    TIP   251      19.455 -14.918  -4.796
ATOM   3083 H1   TIP   251      19.977 -15.611  -4.391
ATOM   3084 H2   TIP   251      19.905 -14.108  -4.556
ATOM   3085 O    TIP   252     -19.217  12.104 -15.557
ATOM   3086 H1   TIP   252     -19.843  12.407 -16.214
ATOM   3087 H2   TIP   252     -18.863  11.292 -15.919
ATOM   3088 O    TIP   253      22.094  -3.048   2.258
ATOM   3089 H1   TIP   253      21.993  -2.103   2.371
ATOM   3090 H2   TIP   253      21.298  -3.422   2.634
ATOM   3091 O    TIP   254       5.318 -15.081  12.371
ATOM   3092 H1   TIP   254       4.695 -14.495  12.799
ATOM   3093 H2   TIP   254       4.985 -15.177  11.479
ATOM   3094 O    TIP   255       3.746 -10.855 -14.848
ATOM   3095 H1   TIP   255       4.443 -11.102 -14.241
ATOM   3096 H2   TIP   255       3.026 -10.573 -14.285
ATOM   3097 O    TIP   256     -15.455 -15.133 -15.689
ATOM   3098 H1   TIP   256     -15.149 -14.347 -15.237
ATOM   3099 H2   TIP   256     -16.396 -14.998 -15.795
ATOM   3100 O    TIP   257      -7.165 -27.524   0.121
ATOM   3101 H1   TIP   257      -7.523 -27.640   1.001
ATOM   3102 H2   TIP   257      -6.736 -28.357  -0.076
ATOM   3103 O    TIP   258      16.695  -0.479  -3.816
ATOM   3104 H1   TIP   258      17.386  -1.097  -3.582
ATOM   3105 H2   TIP   258      15.886  -0.987  -3.753
ATOM   3106 O    TIP   259       4.809   1.519  -3.960
ATOM   3107 H1   TIP   259       5.240   0.895  -3.377
ATOM   3108 H2   TIP   259       4.993   1.192  -4.841
ATOM   3109 O    TIP   260     -16.333 -17.327  -7.207
ATOM   3110 H1   TIP   260     -17.037 -17.945  -7.400
ATOM   3111 H2   TIP   260     -16.478 -16.599  -7.811
ATOM   3112 O    TIP   261      -6.226  -9.933   5.164
ATOM   3113 H1   TIP   261      -5.425  -9.918   5.687
ATOM   3114 H2   TIP   261      -6.924  -9.733   5.788
ATOM   3115 O    TIP   262       9.516  18.836  -3.264
ATOM   3116 H1   TIP   262      10.204  18.343  -2.817
ATOM   3117 H2   TIP   262       9.945  19.200  -4.038
ATOM   3118 O    TIP   263      20.070 -22.385   5.304
ATOM   3119 H1   TIP   263      20.432 -22.620   4.450
ATOM   3120 H2   TIP   263      20.428 -23.038   5.905
ATOM   3121 O    TIP   264       4.454  11.408  -7.248
ATOM   3122 H1   TIP   264       4.404  12.275  -6.845
ATOM   3123 H2   TIP   264       4.836  10.850  -6.572
ATOM   3124 O    TIP   265       5.984  25.726  -5.710
ATOM   3125 H1   TIP   265       6.422  24.928  -6.005
ATOM   3126 H2   TIP   265       6.079  26.337  -6.440
ATOM   3127 O    TIP   266     -17.170  -1.005   9.073
ATOM   3128 H1   TIP   266     -16.544  -1.704   8.883
ATOM   3129 H2   TIP   266     -17.794  -1.399   9.682
ATOM   3130 O    TIP   267      -6.210 -26.594 -18.596
ATOM   3131 H1   TIP   267      -5.547 -25.919 -18.451
ATOM   3132 H2   TIP   267      -6.937 -26.343 -18.027
ATOM   3133 O    TIP   268       2.073   9.524   1.037
ATOM   3134 H1   TIP   268       2.184  10.466   0.912
ATOM   3135 H2   TIP   268       2.108   9.158   0.153
ATOM   3136 O    TIP   269      -1.736  26.455  -9.349
ATOM   3137 H1   TIP   269      -1.758  26.931 -10.179
ATOM   3138 H2   TIP   269      -1.126  26.950  -8.803
ATOM   3139 O    TIP   270      12.625 -12.969 -16.214
ATOM   3140 H1   TIP   270      12.467 -12.041 -16.389
ATOM   3141 H2   TIP   270      13.577 -13.063 -16.257
ATOM   3142 O    TIP   271      25.156  -0.054  -6.699
ATOM   3143 H1   TIP   271      24.571  -0.207  -5.958
ATOM   3144 H2   TIP   271      25.380   0.875  -6.641
ATOM   3145 O    TIP   272     -21.952   7.620   4.745
ATOM   3146 H1   TIP   272     -22.734   7.157   5.044
ATOM   3147 H2   TIP   272     -22.005   7.592   3.790
ATOM   3148 O    TIP   273      -2.403 -26.260   8.576
ATOM   3149 H1   TIP   273      -2.281 -25.920   7.690
ATOM   3150 H2   TIP   273      -3.074 -26.935   8.485
ATOM   3151 O    TIP   274     -11.075 -14.055   9.189
ATOM   3152 H1   TIP   274     -11.569 -13.352   8.768
ATOM   3153 H2   TIP   274     -11.544 -14.854   8.951
ATOM   3154 O    TIP   275     -18.983 -18.721  -4.460
ATOM   3155 H1   TIP   275     -19.159 -17.784  -4.539
ATOM   3156 H2   TIP   275     -19.671 -19.140  -4.976
ATOM   3157 O    TIP   276      24.878 -13.057  -1.879
ATOM   3158 H1   TIP   276      25.324 -12.935  -1.041
ATOM   3159 H2   TIP   276      25.585 -13.127  -2.520
ATOM   3160 O    TIP   277       1.751 -14.719   7.976
ATOM   3161 H1   TIP   277       1.735 -15.166   7.130
ATOM   3162 H2   TIP   277       2.574 -14.995   8.379
ATOM   3163 O    TIP   278     -14.345   0.101  14.385
ATOM   3164 H1   TIP   278     -14.258  -0.447  13.605
ATOM   3165 H2   TIP   278     -13.553   0.638  14.391
ATOM   3166 O    TIP   279      10.989 -25.291   2.602
ATOM   3167 H1   TIP   279      10.600 -25.244   3.475
ATOM   3168 H2   TIP   279      11.168 -24.380   2.369
ATOM   3169 O    TIP   280       5.657  -9.659   4.194
ATOM   3170 H1   TIP   280       4.818  -9.201   4.147
ATOM   3171 H2   TIP   280       6.030  -9.392   5.034
ATOM   3172 O    TIP   281      26.751   4.041 -17.865
ATOM   3173 H1   TIP   281      27.543   4.387 -17.454
ATOM   3174 H2   TIP   281      26.038   4.549 -17.479
ATOM   3175 O    TIP   282      -5.909 -26.227  -3.955
ATOM   3176 H1   TIP   282      -6.423 -27.034  -3.933
ATOM   3177 H2   TIP   282      -6.526 -25.541  -3.701
ATOM   3178 O    TIP   283      19.726  -0.467  -0.971
ATOM   3179 H1   TIP   283      20.285  -1.138  -0.580
ATOM   3180 H2   TIP   283      19.245  -0.925  -1.660
ATOM   3181 O    TIP   284      -7.977  27.907  -1.694
ATOM   3182 H1   TIP   284      -8.235  28.217  -0.826
ATOM   3183 H2   TIP   284      -7.428  27.141  -1.522
ATOM   3184 O    TIP   285      -1.255  21.891  -6.408
ATOM   3185 H1   TIP   285      -0.363  21.849  -6.065
ATOM   3186 H2   TIP   285      -1.345  22.786  -6.735
ATOM   3187 O    TIP   286     -19.269   0.782   2.076
ATOM   3188 H1   TIP   286     -18.686   1.154   1.414
ATOM   3189 H2   TIP   286     -19.398   1.490   2.707
ATOM   3190 O    TIP   287       9.283  25.378  -3.716
ATOM   3191 H1   TIP   287      10.166  25.699  -3.534
ATOM   3192 H2   TIP   287       9.387  24.807  -4.477
ATOM   3193 O    TIP   288      -7.558  -8.996   2.980
ATOM   3194 H1   TIP   288      -6.788  -8.746   2.469
ATOM   3195 H2   TIP   288      -7.201  -9.406   3.768
ATOM   3196 O    TIP   289      -0.803   3.710   2.904
ATOM   3197 H1   TIP   289      -0.910   4.182   3.730
ATOM   3198 H2   TIP   289       0.083   3.350   2.946
ATOM   3199 O    TIP   290      -1.867  -0.446 -14.508
ATOM   3200 H1   TIP   290      -1.836   0.314 -13.927
ATOM   3201 H2   TIP   290      -2.620  -0.283 -15.077
ATOM   3202 O    TIP   291      19.944  -9.820 -13.196
ATOM   3203 H1   TIP   291      19.935 -10.680 -12.775
ATOM   3204 H2   TIP   291      19.425  -9.263 -12.616
ATOM   3205 O    TIP   292      -9.193 -24.064  21.205
ATOM   3206 H1   TIP   292      -8.360 -24.438  20.917
ATOM   3207 H2   TIP   292      -9.291 -24.363  22.108
ATOM   3208 O    TIP   293       7.023  23.040  -7.247
ATOM   3209 H1   TIP   293       6.952  23.590  -8.027
ATOM   3210 H2   TIP   293       7.923  23.165  -6.946
ATOM   3211 O    TIP   294      18.253 -21.974  -5.919
ATOM   3212 H1   TIP   294      18.761 -22.531  -6.509
ATOM   3213 H2   TIP   294      17.506 -22.514  -5.662
ATOM   3214 O    TIP   295     -12.646  16.052 -15.499
ATOM   3215 H1   TIP   295     -12.608  16.007 -16.454
ATOM   3216 H2   TIP   295     -11.749  15.879 -15.214
ATOM   3217 O    TIP   296      -0.538 -15.741  14.928
ATOM   3218 H1   TIP   296      -0.005 -15.844  15.716
ATOM   3219 H2   TIP   296      -0.003 -15.203  14.345
ATOM   3220 O    TIP   297     -10.976  24.723 -12.771
ATOM   3221 H1   TIP   297     -10.888  23.898 -13.247
ATOM   3222 H2   TIP   297     -11.860  25.026 -12.976
ATOM   3223 O    TIP   298     -18.600  -1.538  -0.145
ATOM   3224 H1   TIP   298     -18.574  -0.727   0.362
ATOM   3225 H2   TIP   298     -18.828  -1.260  -1.032
ATOM   3226 O    TIP   299     -14.302  -6.392   4.318
ATOM   3227 H1   TIP   299     -14.013  -5.498   4.504
ATOM   3228 H2   TIP   299     -14.086  -6.527   3.396
ATOM   3229 O    TIP   300     -18.413 -25.134 -15.803
ATOM   3230 H1   TIP   300     -17.803 -24.681 -15.221
ATOM   3231 H2   TIP   300     -18.486 -26.015 -15.436
ATOM   3232 O    TIP   301      -8.425  -2.559  -7.791
ATOM   3233 H1   TIP   301      -8.004  -2.012  -8.454
ATOM   3234 H2   TIP   301      -9.335  -2.262  -7.777
ATOM   3235 O    TIP   302      23.312 -15.896  -9.505
ATOM   3236 H1   TIP   302      23.567 -15.802  -8.587
ATOM   3237 H2   TIP   302      22.362 -16.014  -9.480
ATOM   3238 O    TIP   303      -7.518  15.387  -4.758
ATOM   3239 H1   TIP   303      -8.146  14.688  -4.576
ATOM   3240 H2   TIP   303      -7.469  15.885  -3.941
ATOM   3241 O    TIP   304      12.892 -18.196  11.205
ATOM   3242 H1   TIP   304      13.284 -18.923  10.722
ATOM   3243 H2   TIP   304      12.454 -17.670  10.536
ATOM   3244 O    TIP   305     -10.493  -2.164   4.994
ATOM   3245 H1   TIP   305     -10.952  -1.720   4.281
ATOM   3246 H2   TIP   305      -9.852  -1.524   5.303
ATOM   3247 O    TIP   306      17.729   1.504  -5.577
ATOM   3248 H1   TIP   306      17.585   2.433  -5.400
ATOM   3249 H2   TIP   306      17.509   1.066  -4.755
ATOM   3250 O    TIP   307     -15.309  -6.238  -2.293
ATOM   3251 H1   TIP   307     -16.157  -6.485  -1.922
ATOM   3252 H2   TIP   307     -15.241  -6.750  -3.098
ATOM   3253 O    TIP   308       6.163  -1.782 -21.727
ATOM   3254 H1   TIP   308       5.686  -1.998 -20.926
ATOM   3255 H2   TIP   308       6.999  -1.429 -21.422
ATOM   3256 O    TIP   309       0.865 -28.389  -3.390
ATOM   3257 H1   TIP   309       1.058 -27.566  -3.837
ATOM   3258 H2   TIP   309       1.091 -28.225  -2.474
ATOM   3259 O    TIP   310      25.750 -13.031  -6.321
ATOM   3260 H1   TIP   310      25.967 -12.451  -5.592
ATOM   3261 H2   TIP   310      26.454 -12.895  -6.954
ATOM   3262 O    TIP   311     -12.971 -24.406  -0.236
ATOM   3263 H1   TIP   311     -13.809 -24.753   0.071
ATOM   3264 H2   TIP   311     -12.313 -24.893   0.259
ATOM   3265 O    TIP   312     -14.743 -20.391  12.431
ATOM   3266 H1   TIP   312     -15.349 -19.673  12.246
ATOM   3267 H2   TIP   312     -15.296 -21.172  12.456
ATOM   3268 O    TIP   313      14.614  -2.210  -3.123
ATOM   3269 H1   TIP   313      14.767  -2.695  -2.313
ATOM   3270 H2   TIP   313      13.664  -2.222  -3.235
ATOM   3271 O    TIP   314     -14.548 -24.935  -2.831
ATOM   3272 H1   TIP   314     -15.490 -24.950  -2.662
ATOM   3273 H2   TIP   314     -14.211 -25.712  -2.384
ATOM   3274 O    TIP   315      -8.122  -3.969   7.972
ATOM   3275 H1   TIP   315      -7.662  -3.310   7.453
ATOM   3276 H2   TIP   315      -7.769  -4.804   7.667
ATOM   3277 O    TIP   316      -5.936  25.614 -17.789
ATOM   3278 H1   TIP   316      -5.918  24.687 -18.026
ATOM   3279 H2   TIP   316      -5.650  26.070 -18.581
ATOM   3280 O    TIP   317     -29.023  -7.932  -3.050
ATOM   3281 H1   TIP   317     -29.305  -7.877  -2.137
ATOM   3282 H2   TIP   317     -28.675  -8.819  -3.141
ATOM   3283 O    TIP   318      -2.288 -12.343  15.476
ATOM   3284 H1   TIP   318      -1.440 -12.488  15.057
ATOM   3285 H2   TIP   318      -2.191 -12.720  16.351
ATOM   3286 O    TIP   319     -17.626 -13.162 -16.646
ATOM   3287 H1   TIP   319     -17.968 -12.269 -16.606
ATOM   3288 H2   TIP   319     -18.309 -13.699 -16.245
ATOM   3289 O    TIP   320       3.028  -4.390   2.745
ATOM   3290 H1   TIP   320       2.859  -3.472   2.532
ATOM   3291 H2   TIP   320       3.872  -4.580   2.336
ATOM   3292 O    TIP   321      14.960 -20.370  12.679
ATOM   3293 H1   TIP   321      15.317 -20.736  11.870
ATOM   3294 H2   TIP   321      15.667 -19.832  13.033
ATOM   3295 O    TIP   322       5.176 -11.002 -12.321
ATOM   3296 H1   TIP   322       4.413 -10.966 -11.743
ATOM   3297 H2   TIP   322       5.875 -10.580 -11.823
ATOM   3298 O    TIP   323       8.481   4.856 -19.979
ATOM   3299 H1   TIP   323       8.708   3.928 -20.042
ATOM   3300 H2   TIP   323       7.546   4.862 -19.780
ATOM   3301 O    TIP   324      13.497  -1.663 -17.142
ATOM   3302 H1   TIP   324      14.174  -1.970 -17.745
ATOM   3303 H2   TIP   324      13.972  -1.434 -16.344
ATOM   3304 O    TIP   325      -3.752   3.285 -13.746
ATOM   3305 H1   TIP   325      -3.624   3.046 -12.828
ATOM   3306 H2   TIP   325      -3.461   2.517 -14.238
ATOM   3307 O    TIP   326      -4.833  -9.391   8.076
ATOM   3308 H1   TIP   326      -5.271 -10.194   8.357
ATOM   3309 H2   TIP   326      -4.722  -8.883   8.880
ATOM   3310 O    TIP   327      -4.908  -9.724 -18.380
ATOM   3311 H1   TIP   327      -4.590  -9.137 -17.694
ATOM   3312 H2   TIP   327      -4.918 -10.589 -17.971
ATOM   3313 O    TIP   328      14.773 -25.225  -3.464
ATOM   3314 H1   TIP   328      14.005 -24.722  -3.194
ATOM   3315 H2   TIP   328      14.538 -26.136  -3.288
ATOM   3316 O    TIP   329      22.428  -9.377 -12.332
ATOM   3317 H1   TIP   329      22.999  -8.925 -12.952
ATOM   3318 H2   TIP   329      21.619  -9.534 -12.819
ATOM   3319 O    TIP   330      17.021   0.396  21.840
ATOM   3320 H1   TIP   330      16.913   1.331  22.012
ATOM   3321 H2   TIP   330      17.957   0.236  21.960
ATOM   3322 O    TIP   331     -11.266 -25.100 -12.601
ATOM   3323 H1   TIP   331     -10.406 -24.692 -12.695
ATOM   3324 H2   TIP   331     -11.272 -25.803 -13.250
ATOM   3325 O    TIP   332      25.353 -14.958 -16.091
ATOM   3326 H1   TIP   332      24.552 -15.108 -15.589
ATOM   3327 H2   TIP   332      26.028 -14.810 -15.429
ATOM   3328 O    TIP   333      -4.743 -12.157 -16.733
ATOM   3329 H1   TIP   333      -4.377 -12.272 -15.856
ATOM   3330 H2   TIP   333      -4.158 -12.652 -17.306
ATOM   3331 O    TIP   334     -12.252   1.733 -19.042
ATOM   3332 H1   TIP   334     -11.868   2.410 -19.599
ATOM   3333 H2   TIP   334     -12.416   0.999 -19.633
ATOM   3334 O    TIP   335      -4.081 -25.819   3.261
ATOM   3335 H1   TIP   335      -4.165 -24.882   3.438
ATOM   3336 H2   TIP   335      -3.163 -26.017   3.447
ATOM   3337 O    TIP   336     -22.923   3.364   0.105
ATOM   3338 H1   TIP   336     -22.691   4.193   0.522
ATOM   3339 H2   TIP   336     -22.241   3.226  -0.553
ATOM   3340 O    TIP   337      -4.686 -16.437 -20.036
ATOM   3341 H1   TIP   337      -4.602 -16.095 -19.146
ATOM   3342 H2   TIP   337      -3.872 -16.181 -20.470
ATOM   3343 O    TIP   338       6.498 -24.230   0.720
ATOM   3344 H1   TIP   338       6.293 -23.444   0.214
ATOM   3345 H2   TIP   338       7.338 -24.528   0.371
ATOM   3346 O    TIP   339      24.482 -13.771 -10.569
ATOM   3347 H1   TIP   339      25.381 -13.928 -10.279
ATOM   3348 H2   TIP   339      23.995 -14.538 -10.267
ATOM   3349 O    TIP   340       5.962 -20.736 -15.109
ATOM   3350 H1   TIP   340       5.217 -20.136 -15.129
ATOM   3351 H2   TIP   340       6.364 -20.591 -14.252
ATOM   3352 O    TIP   341      -7.032  -0.533  13.941
ATOM   3353 H1   TIP   341      -7.104  -1.339  14.451
ATOM   3354 H2   TIP   341      -7.916  -0.165  13.946
ATOM   3355 O    TIP   342      22.998 -21.145  11.596
ATOM   3356 H1   TIP   342      22.058 -21.269  11.462
ATOM   3357 H2   TIP   342      23.406 -21.860  11.107
ATOM   3358 O    TIP   343      17.561  -9.551   5.005
ATOM   3359 H1   TIP   343      16.717  -9.547   5.455
ATOM   3360 H2   TIP   343      17.894  -8.660   5.111
ATOM   3361 O    TIP   344       3.294  25.187  -6.066
ATOM   3362 H1   TIP   344       2.613  25.734  -5.675
ATOM   3363 H2   TIP   344       4.105  25.477  -5.649
ATOM   3364 O    TIP   345       1.431  27.146  -4.955
ATOM   3365 H1   TIP   345       1.404  27.899  -4.365
ATOM   3366 H2   TIP   345       0.979  26.450  -4.477
ATOM   3367 O    TIP   346       0.319 -21.279 -18.409
ATOM   3368 H1   TIP   346       0.557 -21.645 -19.261
ATOM   3369 H2   TIP   346       1.093 -20.787 -18.134
ATOM   3370 O    TIP   347     -10.952  -5.576  21.866
ATOM   3371 H1   TIP   347     -10.163  -5.921  22.285
ATOM   3372 H2   TIP   347     -10.843  -5.785  20.939
ATOM   3373 O    TIP   348      13.946  28.344 -11.634
ATOM   3374 H1   TIP   348      14.319  29.209 -11.464
ATOM   3375 H2   TIP   348      13.728  28.355 -12.565
ATOM   3376 O    TIP   349      14.383   6.986 -17.130
ATOM   3377 H1   TIP   349      14.516   6.323 -17.808
ATOM   3378 H2   TIP   349      13.845   6.550 -16.470
ATOM   3379 O    TIP   350      18.748  -9.189 -15.764
ATOM   3380 H1   TIP   350      18.745  -8.238 -15.872
ATOM   3381 H2   TIP   350      18.693  -9.323 -14.818
ATOM   3382 O    TIP   351       5.113 -11.497  17.782
ATOM   3383 H1   TIP   351       5.679 -12.263  17.690
ATOM   3384 H2   TIP   351       4.827 -11.300  16.890
ATOM   3385 O    TIP   352      -1.127  11.279 -12.898
ATOM   3386 H1   TIP   352      -1.876  11.862 -12.771
ATOM   3387 H2   TIP   352      -1.457  10.411 -12.666
ATOM   3388 O    TIP   353      11.558 -10.218 -20.859
ATOM   3389 H1   TIP   353      12.480 -10.254 -21.111
ATOM   3390 H2   TIP   353      11.285 -11.135 -20.816
ATOM   3391 O    TIP   354      17.586 -15.080  -2.557
ATOM   3392 H1   TIP   354      18.260 -14.543  -2.974
ATOM   3393 H2   TIP   354      17.582 -15.895  -3.059
ATOM   3394 O    TIP   355      -5.591  18.286  -8.984
ATOM   3395 H1   TIP   355      -5.510  17.965  -8.086
ATOM   3396 H2   TIP   355      -6.534  18.334  -9.139
ATOM   3397 O    TIP   356      18.393 -27.408 -13.669
ATOM   3398 H1   TIP   356      18.547 -27.446 -14.612
ATOM   3399 H2   TIP   356      18.210 -26.486 -13.492
ATOM   3400 O    TIP   357      -5.253  17.693 -11.571
ATOM   3401 H1   TIP   357      -5.136  17.617 -10.625
ATOM   3402 H2   TIP   357      -5.707  18.527 -11.691
ATOM   3403 O    TIP   358       4.705   2.301  -1.060
ATOM   3404 H1   TIP   358       4.161   2.089  -1.818
ATOM   3405 H2   TIP   358       5.603   2.228  -1.381
ATOM   3406 O    TIP   359      -0.026  -0.624 -16.663
ATOM   3407 H1   TIP   359      -0.765  -0.794 -17.247
ATOM   3408 H2   TIP   359      -0.417  -0.571 -15.791
ATOM   3409 O    TIP   360      12.878  12.669  -0.809
ATOM   3410 H1   TIP   360      13.655  13.077  -0.426
ATOM   3411 H2   TIP   360      12.637  11.982  -0.189
ATOM   3412 O    TIP   361     -12.313 -11.290 -20.276
ATOM   3413 H1   TIP   361     -13.269 -11.291 -20.227
ATOM   3414 H2   TIP   361     -12.084 -12.183 -20.534
ATOM   3415 O    TIP   362      -6.307 -18.279 -21.194
ATOM   3416 H1   TIP   362      -6.192 -18.145 -22.134
ATOM   3417 H2   TIP   362      -5.719 -17.643 -20.786
ATOM   3418 O    TIP   363       9.198  -2.881 -18.992
ATOM   3419 H1   TIP   363       9.227  -3.420 -19.782
ATOM   3420 H2   TIP   363      10.067  -2.979 -18.602
ATOM   3421 O    TIP   364      -4.152 -28.306 -10.235
ATOM   3422 H1   TIP   364      -4.536 -28.973  -9.666
ATOM   3423 H2   TIP   364      -4.869 -27.698 -10.411
ATOM   3424 O    TIP   365      26.272  -3.705 -19.303
ATOM   3425 H1   TIP   365      27.140  -3.662 -18.902
ATOM   3426 H2   TIP   365      26.434  -4.008 -20.196
ATOM   3427 O    TIP   366     -25.782  -7.059  -5.555
ATOM   3428 H1   TIP   366     -25.881  -7.333  -4.643
ATOM   3429 H2   TIP   366     -25.194  -7.709  -5.938
ATOM   3430 O    TIP   367     -17.879 -20.433 -11.897
ATOM   3431 H1   TIP   367     -18.708 -20.492 -11.423
ATOM   3432 H2   TIP   367     -17.234 -20.817 -11.303
ATOM   3433 O    TIP   368      20.523 -12.498  -3.975
ATOM   3434 H1   TIP   368      19.883 -11.963  -3.506
ATOM   3435 H2   TIP   368      20.580 -12.099  -4.843
ATOM   3436 O    TIP   369       9.879  -4.186   4.199
ATOM   3437 H1   TIP   369      10.461  -3.837   4.874
ATOM   3438 H2   TIP   369       9.054  -3.719   4.328
ATOM   3439 O    TIP   370      11.282   5.048 -20.505
ATOM   3440 H1   TIP   370      12.043   4.502 -20.308
ATOM   3441 H2   TIP   370      10.539   4.445 -20.476
ATOM   3442 O    TIP   371      20.414  -5.030   0.851
ATOM   3443 H1   TIP   371      21.256  -4.576   0.896
ATOM   3444 H2   TIP   371      20.512  -5.648   0.126
ATOM   3445 O    TIP   372      22.467   6.439   4.494
ATOM   3446 H1   TIP   372      21.809   7.066   4.195
ATOM   3447 H2   TIP   372      22.504   5.780   3.801
ATOM   3448 O    TIP   373      -9.653 -20.503  12.672
ATOM   3449 H1   TIP   373      -9.646 -19.660  13.125
ATOM   3450 H2   TIP   373      -9.034 -21.045  13.161
ATOM   3451 O    TIP   374       7.962   2.465 -16.743
ATOM   3452 H1   TIP   374       7.231   1.923 -16.447
ATOM   3453 H2   TIP   374       8.025   2.291 -17.682
ATOM   3454 O    TIP   375     -13.957 -23.159  19.561
ATOM   3455 H1   TIP   375     -13.184 -23.585  19.932
ATOM   3456 H2   TIP   375     -14.152 -22.446  20.168
ATOM   3457 O    TIP   376       4.070   0.502   1.140
ATOM   3458 H1   TIP   376       3.979   1.288   0.601
ATOM   3459 H2   TIP   376       5.013   0.411   1.276
ATOM   3460 O    TIP   377      16.514  -4.032 -16.830
ATOM   3461 H1   TIP   377      16.259  -3.427 -17.526
ATOM   3462 H2   TIP   377      17.094  -4.661 -17.258
ATOM   3463 O    TIP   378       8.937 -12.582  13.547
ATOM   3464 H1   TIP   378       8.633 -13.460  13.318
ATOM   3465 H2   TIP   378       8.363 -12.308  14.263
ATOM   3466 O    TIP   379      21.922   2.031  -8.338
ATOM   3467 H1   TIP   379      22.813   2.333  -8.514
ATOM   3468 H2   TIP   379      22.019   1.102  -8.131
ATOM   3469 O    TIP   380      -6.213  28.416   5.041
ATOM   3470 H1   TIP   380      -5.703  29.203   5.232
ATOM   3471 H2   TIP   380      -6.868  28.380   5.737
ATOM   3472 O    TIP   381      17.730 -28.231  -1.857
ATOM   3473 H1   TIP   381      16.905 -28.202  -1.372
ATOM   3474 H2   TIP   381      17.531 -27.811  -2.694
ATOM   3475 O    TIP   382      21.511 -18.619 -16.009
ATOM   3476 H1   TIP   382      21.867 -18.096 -16.727
ATOM   3477 H2   TIP   382      20.963 -18.009 -15.515
ATOM   3478 O    TIP   383     -12.491 -25.887 -16.652
ATOM   3479 H1   TIP   383     -13.224 -25.337 -16.376
ATOM   3480 H2   TIP   383     -11.715 -25.352 -16.491
ATOM   3481 O    TIP   384      25.036  -6.062 -13.654
ATOM   3482 H1   TIP   384      24.337  -5.421 -13.778
ATOM   3483 H2   TIP   384      25.773  -5.553 -13.316
ATOM   3484 O    TIP   385      18.769  -6.342   2.613
ATOM   3485 H1   TIP   385      18.103  -5.727   2.307
ATOM   3486 H2   TIP   385      19.586  -6.019   2.236
ATOM   3487 O    TIP   386      -0.808 -23.544 -17.178
ATOM   3488 H1   TIP   386      -0.392 -22.693 -17.315
ATOM   3489 H2   TIP   386      -1.636 -23.339 -16.744
ATOM   3490 O    TIP   387      -6.676  -1.421   6.406
ATOM   3491 H1   TIP   387      -6.426  -0.883   5.656
ATOM   3492 H2   TIP   387      -6.123  -2.199   6.340
ATOM   3493 O    TIP   388      20.674  -9.893  -1.143
ATOM   3494 H1   TIP   388      19.960 -10.303  -1.631
ATOM   3495 H2   TIP   388      21.307  -9.637  -1.813
ATOM   3496 O    TIP   389      -2.760   1.464   8.498
ATOM   3497 H1   TIP   389      -2.235   1.959   7.868
ATOM   3498 H2   TIP   389      -3.514   1.158   7.995
ATOM   3499 O    TIP   390      16.884 -23.443 -19.439
ATOM   3500 H1   TIP   390      15.937 -23.345 -19.351
ATOM   3501 H2   TIP   390      17.193 -23.604 -18.548
ATOM   3502 O    TIP   391     -25.824  -5.136 -10.510
ATOM   3503 H1   TIP   391     -26.705  -5.446 -10.299
ATOM   3504 H2   TIP   391     -25.296  -5.932 -10.565
ATOM   3505 O    TIP   392     -10.748 -21.931   1.198
ATOM   3506 H1   TIP   392     -10.337 -22.626   1.712
ATOM   3507 H2   TIP   392     -10.433 -22.073   0.306
ATOM   3508 O    TIP   393      -4.037   7.926   0.127
ATOM   3509 H1   TIP   393      -4.068   7.167  -0.454
ATOM   3510 H2   TIP   393      -4.461   7.630   0.933
ATOM   3511 O    TIP   394       7.213 -24.775  -3.301
ATOM   3512 H1   TIP   394       6.290 -24.567  -3.159
ATOM   3513 H2   TIP   394       7.244 -25.146  -4.182
ATOM   3514 O    TIP   395       6.785  -1.483 -18.489
ATOM   3515 H1   TIP   395       7.364  -2.224 -18.666
ATOM   3516 H2   TIP   395       5.906  -1.817 -18.669
ATOM   3517 O    TIP   396     -12.055  -5.530 -15.312
ATOM   3518 H1   TIP   396     -12.127  -5.656 -16.258
ATOM   3519 H2   TIP   396     -11.875  -6.404 -14.966
ATOM   3520 O    TIP   397       1.608  -7.849  20.516
ATOM   3521 H1   TIP   397       2.263  -7.971  19.829
ATOM   3522 H2   TIP   397       1.152  -8.688  20.565
ATOM   3523 O    TIP   398     -14.928   3.038 -11.888
ATOM   3524 H1   TIP   398     -15.807   3.011 -12.266
ATOM   3525 H2   TIP   398     -14.362   3.301 -12.613
ATOM   3526 O    TIP   399     -24.508 -14.039 -13.302
ATOM   3527 H1   TIP   399     -24.604 -14.258 -14.229
ATOM   3528 H2   TIP   399     -25.395 -13.831 -13.010
ATOM   3529 O    TIP   400      -5.070   6.455   2.440
ATOM   3530 H1   TIP   400      -4.297   5.928   2.241
ATOM   3531 H2   TIP   400      -5.654   5.858   2.909
ATOM   3532 O    TIP   401     -10.910  16.295  -0.412
ATOM   3533 H1   TIP   401     -10.129  15.872  -0.057
ATOM   3534 H2   TIP   401     -10.582  17.084  -0.842
ATOM   3535 O    TIP   402      22.397 -26.597  -7.644
ATOM   3536 H1   TIP   402      21.571 -26.859  -8.050
ATOM   3537 H2   TIP   402      22.366 -26.980  -6.768
ATOM   3538 O    TIP   403       1.528   2.499 -11.657
ATOM   3539 H1   TIP   403       2.367   2.231 -11.282
ATOM   3540 H2   TIP   403       1.758   3.148 -12.321
ATOM   3541 O    TIP   404       7.317  26.595 -13.281
ATOM   3542 H1   TIP   404       7.446  26.078 -14.076
ATOM   3543 H2   TIP   404       8.169  26.998 -13.115
ATOM   3544 O    TIP   405      -8.916  25.501 -16.190
ATOM   3545 H1   TIP   405      -8.880  25.800 -15.281
ATOM   3546 H2   TIP   405      -8.591  24.602 -16.161
ATOM   3547 O    TIP   406     -14.541 -14.190 -12.999
ATOM   3548 H1   TIP   406     -13.654 -14.421 -13.275
ATOM   3549 H2   TIP   406     -14.607 -14.518 -12.103
ATOM   3550 O    TIP   407     -19.159  -7.573 -20.067
ATOM   3551 H1   TIP   407     -18.797  -7.927 -20.878
ATOM   3552 H2   TIP   407     -19.996  -7.187 -20.325
ATOM   3553 O    TIP   408      11.226  -2.560 -21.497
ATOM   3554 H1   TIP   408      10.533  -3.145 -21.191
ATOM   3555 H2   TIP   408      11.499  -2.081 -20.714
ATOM   3556 O    TIP   409      -6.758   9.565 -11.304
ATOM   3557 H1   TIP   409      -6.887   8.818 -10.721
ATOM   3558 H2   TIP   409      -6.138   9.252 -11.962
ATOM   3559 O    TIP   410      23.928  -9.469  -0.740
ATOM   3560 H1   TIP   410      24.850  -9.702  -0.636
ATOM   3561 H2   TIP   410      23.792  -9.438  -1.687
ATOM   3562 O    TIP   411      17.235 -16.097   5.693
ATOM   3563 H1   TIP   411      16.645 -16.173   4.943
ATOM   3564 H2   TIP   411      17.494 -16.997   5.888
ATOM   3565 O    TIP   412      14.362  14.490   6.082
ATOM   3566 H1   TIP   412      13.732  14.896   5.486
ATOM   3567 H2   TIP   412      14.154  13.557   6.052
ATOM   3568 O    TIP   413      28.974 -17.425  -1.181
ATOM   3569 H1   TIP   413      28.190 -16.991  -0.847
ATOM   3570 H2   TIP   413      29.021 -18.247  -0.692
ATOM   3571 O    TIP   414      12.027  -7.757  18.021
ATOM   3572 H1   TIP   414      12.662  -8.145  17.418
ATOM   3573 H2   TIP   414      11.750  -8.483  18.579
ATOM   3574 O    TIP   415       0.574 -27.002 -14.811
ATOM   3575 H1   TIP   415       0.356 -26.390 -14.109
ATOM   3576 H2   TIP   415      -0.127 -26.892 -15.453
ATOM   3577 O    TIP   416       8.212  -9.238   9.201
ATOM   3578 H1   TIP   416       9.071  -8.981   8.869
ATOM   3579 H2   TIP   416       8.389  -9.985   9.773
ATOM   3580 O    TIP   417     -12.071 -19.626 -13.519
ATOM   3581 H1   TIP   417     -12.886 -19.575 -14.017
ATOM   3582 H2   TIP   417     -12.350 -19.744 -12.611
ATOM   3583 O    TIP   418       2.597 -15.747 -19.406
ATOM   3584 H1   TIP   418       1.641 -15.796 -19.403
ATOM   3585 H2   TIP   418       2.879 -16.584 -19.773
ATOM   3586 O    TIP   419      -7.504  14.977 -10.512
ATOM   3587 H1   TIP   419      -6.716  15.270 -10.056
ATOM   3588 H2   TIP   419      -7.228  14.863 -11.422
ATOM   3589 O    TIP   420      24.461   5.486 -11.069
ATOM   3590 H1   TIP   420      24.753   5.166 -10.216
ATOM   3591 H2   TIP   420      24.984   6.273 -11.223
ATOM   3592 O    TIP   421       3.760  -4.615  21.915
ATOM   3593 H1   TIP   421       3.170  -3.890  21.710
ATOM   3594 H2   TIP   421       4.159  -4.844  21.076
ATOM   3595 O    TIP   422     -19.458  -2.207 -12.499
ATOM   3596 H1   TIP   422     -19.756  -3.039 -12.132
ATOM   3597 H2   TIP   422     -19.462  -2.347 -13.446
ATOM   3598 O    TIP   423      22.729  -4.628 -14.108
ATOM   3599 H1   TIP   423      22.074  -4.909 -13.470
ATOM   3600 H2   TIP   423      22.236  -4.492 -14.916
ATOM   3601 O    TIP   424     -14.608   5.150  -3.047
ATOM   3602 H1   TIP   424     -15.321   5.107  -2.409
ATOM   3603 H2   TIP   424     -15.033   5.005  -3.892
ATOM   3604 O    TIP   425       5.987 -16.475 -21.135
ATOM   3605 H1   TIP   425       6.130 -17.300 -20.671
ATOM   3606 H2   TIP   425       6.642 -15.878 -20.773
ATOM   3607 O    TIP   426      11.960   8.225 -17.234
ATOM   3608 H1   TIP   426      12.900   8.117 -17.381
ATOM   3609 H2   TIP   426      11.894   8.972 -16.639
ATOM   3610 O    TIP   427      20.527   5.528 -14.994
ATOM   3611 H1   TIP   427      19.778   5.323 -14.435
ATOM   3612 H2   TIP   427      20.657   6.470 -14.887
ATOM   3613 O    TIP   428     -24.879 -13.886  -3.962
ATOM   3614 H1   TIP   428     -24.168 -14.454  -4.259
ATOM   3615 H2   TIP   428     -24.968 -14.080  -3.029
ATOM   3616 O    TIP   429      -9.667 -19.693   9.864
ATOM   3617 H1   TIP   429      -9.953 -19.830  10.767
ATOM   3618 H2   TIP   429      -9.070 -18.946   9.911
ATOM   3619 O    TIP   430       4.051  14.608   8.017
ATOM   3620 H1   TIP   430       4.185  13.759   8.437
ATOM   3621 H2   TIP   430       3.700  14.396   7.152
ATOM   3622 O    TIP   431     -19.644  -7.565 -17.279
ATOM   3623 H1   TIP   431     -20.562  -7.505 -17.542
ATOM   3624 H2   TIP   431     -19.160  -7.613 -18.103
ATOM   3625 O    TIP   432     -19.307 -26.173 -12.595
ATOM   3626 H1   TIP   432     -18.552 -25.587 -12.651
ATOM   3627 H2   TIP   432     -19.096 -26.768 -11.875
ATOM   3628 O    TIP   433       9.866 -23.047   7.806
ATOM   3629 H1   TIP   433       9.507 -23.528   8.551
ATOM   3630 H2   TIP   433      10.260 -22.264   8.191
ATOM   3631 O    TIP   434      13.279 -28.717 -14.388
ATOM   3632 H1   TIP   434      12.600 -28.865 -15.047
ATOM   3633 H2   TIP   434      13.927 -28.169 -14.831
ATOM   3634 O    TIP   435      -0.987  10.822   3.624
ATOM   3635 H1   TIP   435      -0.858   9.965   3.218
ATOM   3636 H2   TIP   435      -1.881  11.067   3.388
ATOM   3637 O    TIP   436      19.005   0.963  -8.377
ATOM   3638 H1   TIP   436      19.833   1.252  -8.760
ATOM   3639 H2   TIP   436      18.953   1.424  -7.540
ATOM   3640 O    TIP   437     -19.689 -14.050   4.601
ATOM   3641 H1   TIP   437     -20.467 -14.340   5.078
ATOM   3642 H2   TIP   437     -19.250 -14.860   4.342
ATOM   3643 O    TIP   438      16.424  28.249   1.107
ATOM   3644 H1   TIP   438      15.788  27.776   0.572
ATOM   3645 H2   TIP   438      15.907  28.623   1.820
ATOM   3646 O    TIP   439      18.574  25.518  -6.204
ATOM   3647 H1   TIP   439      17.671  25.524  -5.888
ATOM   3648 H2   TIP   439      19.084  25.890  -5.484
ATOM   3649 O    TIP   440       4.430 -15.095   8.541
ATOM   3650 H1   TIP   440       4.577 -14.623   7.721
ATOM   3651 H2   TIP   440       4.355 -14.408   9.203
ATOM   3652 O    TIP   441     -22.728 -12.224 -17.226
ATOM   3653 H1   TIP   441     -22.139 -12.332 -16.479
ATOM   3654 H2   TIP   441     -22.250 -11.654 -17.828
ATOM   3655 O    TIP   442     -13.984   1.410   8.023
ATOM   3656 H1   TIP   442     -14.487   0.855   7.428
ATOM   3657 H2   TIP   442     -13.175   0.923   8.180
ATOM   3658 O    TIP   443      29.264 -20.531   0.287
ATOM   3659 H1   TIP   443      28.641 -21.077   0.766
ATOM   3660 H2   TIP   443      29.139 -20.773  -0.631
ATOM   3661 O    TIP   444      -9.193  27.288  -4.842
ATOM   3662 H1   TIP   444      -9.214  27.517  -5.771
ATOM   3663 H2   TIP   444      -9.517  26.388  -4.808
ATOM   3664 O    TIP   445     -13.048  -5.175 -19.935
ATOM   3665 H1   TIP   445     -13.562  -4.559 -20.457
ATOM   3666 H2   TIP   445     -12.481  -5.614 -20.569
ATOM   3667 O    TIP   446      13.791   8.054  -6.411
ATOM   3668 H1   TIP   446      13.156   8.755  -6.268
ATOM   3669 H2   TIP   446      13.969   7.709  -5.537
ATOM   3670 O    TIP   447       7.085 -19.396   1.603
ATOM   3671 H1   TIP   447       6.653 -19.682   2.408
ATOM   3672 H2   TIP   447       6.436 -19.546   0.915
ATOM   3673 O    TIP   448     -10.891  27.642  -2.736
ATOM   3674 H1   TIP   448     -10.072  27.647  -2.241
ATOM   3675 H2   TIP   448     -10.621  27.749  -3.648
ATOM   3676 O    TIP   449     -14.636 -15.222  14.872
ATOM   3677 H1   TIP   449     -15.460 -14.787  14.653
ATOM   3678 H2   TIP   449     -14.294 -15.526  14.032
ATOM   3679 O    TIP   450      15.713 -26.129   5.038
ATOM   3680 H1   TIP   450      16.342 -26.721   4.626
ATOM   3681 H2   TIP   450      15.858 -25.287   4.607
ATOM   3682 O    TIP   451     -13.237  -0.880  18.236
ATOM   3683 H1   TIP   451     -13.286  -0.162  17.605
ATOM   3684 H2   TIP   451     -13.611  -0.520  19.040
ATOM   3685 O    TIP   452      13.241 -19.576  16.814
ATOM   3686 H1   TIP   452      12.951 -18.689  16.603
ATOM   3687 H2   TIP   452      12.864 -20.123  16.125
ATOM   3688 O    TIP   453      -0.568 -17.763  21.174
ATOM   3689 H1   TIP   453      -0.691 -17.835  20.228
ATOM   3690 H2   TIP   453      -0.410 -18.661  21.465
ATOM   3691 O    TIP   454      -1.511  -0.885   8.116
ATOM   3692 H1   TIP   454      -1.232  -1.441   8.843
ATOM   3693 H2   TIP   454      -2.123  -0.263   8.511
ATOM   3694 O    TIP   455       2.708 -19.719 -17.171
ATOM   3695 H1   TIP   455       2.279 -18.885 -16.982
ATOM   3696 H2   TIP   455       3.207 -19.558 -17.971
ATOM   3697 O    TIP   456     -21.923 -12.339  -5.841
ATOM   3698 H1   TIP   456     -22.130 -11.501  -6.253
ATOM   3699 H2   TIP   456     -22.128 -12.993  -6.509
ATOM   3700 O    TIP   457     -17.886 -25.548 -20.885
ATOM   3701 H1   TIP   457     -17.909 -24.880 -20.200
ATOM   3702 H2   TIP   457     -17.698 -26.363 -20.419
ATOM   3703 O    TIP   458     -13.351  -3.773   4.032
ATOM   3704 H1   TIP   458     -13.578  -2.863   4.220
ATOM   3705 H2   TIP   458     -12.461  -3.731   3.683
ATOM   3706 O    TIP   459       1.478 -28.285  -0.551
ATOM   3707 H1   TIP   459       1.122 -27.603   0.019
ATOM   3708 H2   TIP   459       2.343 -28.475  -0.188
ATOM   3709 O    TIP   460     -12.528 -20.432  -0.130
ATOM   3710 H1   TIP   460     -12.015 -19.785  -0.614
ATOM   3711 H2   TIP   460     -11.880 -20.928   0.370
ATOM   3712 O    TIP   461     -11.017 -21.148   6.888
ATOM   3713 H1   TIP   461     -11.332 -20.586   7.595
ATOM   3714 H2   TIP   461     -11.516 -21.959   6.984
ATOM   3715 O    TIP   462     -27.850 -11.723   0.643
ATOM   3716 H1   TIP   462     -27.074 -11.426   1.118
ATOM   3717 H2   TIP   462     -27.648 -12.623   0.391
ATOM   3718 O    TIP   463     -17.043   5.513  -1.949
ATOM   3719 H1   TIP   463     -17.164   4.682  -1.490
ATOM   3720 H2   TIP   463     -17.507   6.154  -1.411
ATOM   3721 O    TIP   464      22.580   0.543 -15.821
ATOM   3722 H1   TIP   464      22.380   1.479 -15.835
ATOM   3723 H2   TIP   464      21.839   0.145 -15.365
ATOM   3724 O    TIP   465     -11.008 -27.146   4.966
ATOM   3725 H1   TIP   465     -11.939 -27.344   4.866
ATOM   3726 H2   TIP   465     -10.977 -26.468   5.641
ATOM   3727 O    TIP   466       4.359  -0.495   4.353
ATOM   3728 H1   TIP   466       4.779  -1.220   4.814
ATOM   3729 H2   TIP   466       3.822  -0.916   3.681
ATOM   3730 O    TIP   467      26.029 -24.311  -9.888
ATOM   3731 H1   TIP   467      25.083 -24.434  -9.805
ATOM   3732 H2   TIP   467      26.370 -24.465  -9.008
ATOM   3733 O    TIP   468       5.448  -6.391   7.932
ATOM   3734 H1   TIP   468       5.910  -6.713   7.158
ATOM   3735 H2   TIP   468       5.398  -7.149   8.514
ATOM   3736 O    TIP   469      -9.358 -24.763   2.680
ATOM   3737 H1   TIP   469      -9.254 -24.177   3.430
ATOM   3738 H2   TIP   469      -8.685 -25.433   2.804
ATOM   3739 O    TIP   470      -0.563  -2.783  10.419
ATOM   3740 H1   TIP   470      -0.865  -2.758  11.327
ATOM   3741 H2   TIP   470       0.242  -2.265  10.419
ATOM   3742 O    TIP   471      23.801  -1.435  -1.810
ATOM   3743 H1   TIP   471      23.680  -0.562  -1.438
ATOM   3744 H2   TIP   471      24.732  -1.477  -2.027
ATOM   3745 O    TIP   472      -1.195  24.653  -7.093
ATOM   3746 H1   TIP   472      -0.860  24.850  -7.968
ATOM   3747 H2   TIP   472      -2.132  24.841  -7.146
ATOM   3748 O    TIP   473       4.478  26.837  -9.406
ATOM   3749 H1   TIP   473       5.016  27.217 -10.101
ATOM   3750 H2   TIP   473       4.926  27.078  -8.596
ATOM   3751 O    TIP   474     -13.265  -0.883   4.511
ATOM   3752 H1   TIP   474     -12.501  -0.323   4.648
ATOM   3753 H2   TIP   474     -13.704  -0.904   5.361
ATOM   3754 O    TIP   475     -12.090  -5.606  13.225
ATOM   3755 H1   TIP   475     -12.429  -6.081  12.466
ATOM   3756 H2   TIP   475     -11.566  -4.898  12.850
ATOM   3757 O    TIP   476     -21.857 -13.804   0.803
ATOM   3758 H1   TIP   476     -22.315 -13.503   1.588
ATOM   3759 H2   TIP   476     -22.226 -13.278   0.093
ATOM   3760 O    TIP   477       1.401   6.736   0.957
ATOM   3761 H1   TIP   477       1.375   7.640   1.271
ATOM   3762 H2   TIP   477       0.494   6.536   0.727
ATOM   3763 O    TIP   478     -23.718 -18.555   8.016
ATOM   3764 H1   TIP   478     -23.707 -18.101   7.173
ATOM   3765 H2   TIP   478     -22.837 -18.919   8.105
ATOM   3766 O    TIP   479      23.983   3.095  -3.471
ATOM   3767 H1   TIP   479      24.584   2.931  -4.198
ATOM   3768 H2   TIP   479      23.647   3.976  -3.631
ATOM   3769 O    TIP   480     -23.275   1.702  -7.769
ATOM   3770 H1   TIP   480     -22.731   1.450  -7.023
ATOM   3771 H2   TIP   480     -22.660   1.781  -8.499
ATOM   3772 O    TIP   481      22.129   3.289 -15.423
ATOM   3773 H1   TIP   481      21.567   4.064 -15.447
ATOM   3774 H2   TIP   481      22.932   3.588 -14.996
ATOM   3775 O    TIP   482      24.800   1.306 -14.500
ATOM   3776 H1   TIP   482      24.608   0.714 -13.773
ATOM   3777 H2   TIP   482      24.021   1.267 -15.055
ATOM   3778 O    TIP   483     -11.367 -15.552 -10.846
ATOM   3779 H1   TIP   483     -12.298 -15.461 -10.646
ATOM   3780 H2   TIP   483     -11.343 -15.840 -11.758
ATOM   3781 O    TIP   484      13.656 -12.804   5.462
ATOM   3782 H1   TIP   484      14.430 -12.992   5.992
ATOM   3783 H2   TIP   484      13.639 -13.499   4.804
ATOM   3784 O    TIP   485      19.262   6.490  -3.266
ATOM   3785 H1   TIP   485      18.388   6.423  -2.884
ATOM   3786 H2   TIP   485      19.274   7.347  -3.692
ATOM   3787 O    TIP   486       4.561  -9.624  21.629
ATOM   3788 H1   TIP   486       4.323  -9.714  22.551
ATOM   3789 H2   TIP   486       4.888 -10.488  21.379
ATOM   3790 O    TIP   487      24.313  -0.735 -12.478
ATOM   3791 H1   TIP   487      23.923  -1.238 -11.764
ATOM   3792 H2   TIP   487      24.297  -1.329 -13.228
ATOM   3793 O    TIP   488     -19.119 -21.456   2.706
ATOM   3794 H1   TIP   488     -18.286 -21.244   2.286
ATOM   3795 H2   TIP   488     -19.783 -21.091   2.122
ATOM   3796 O    TIP   489       8.946  -9.370 -21.417
ATOM   3797 H1   TIP   489       8.466  -8.593 -21.130
ATOM   3798 H2   TIP   489       9.857  -9.188 -21.188
ATOM   3799 O    TIP   490     -12.099 -13.838 -17.852
ATOM   3800 H1   TIP   490     -11.863 -13.919 -18.776
ATOM   3801 H2   TIP   490     -11.761 -12.981 -17.592
ATOM   3802 O    TIP   491      -0.734   5.742  -0.296
ATOM   3803 H1   TIP   491      -1.029   5.872  -1.197
ATOM   3804 H2   TIP   491      -1.518   5.466   0.177
ATOM   3805 O    TIP   492       8.662 -17.598   2.687
ATOM   3806 H1   TIP   492       8.216 -16.915   3.187
ATOM   3807 H2   TIP   492       7.986 -18.257   2.525
ATOM   3808 O    TIP   493      22.059  -2.095  20.687
ATOM   3809 H1   TIP   493      22.361  -1.195  20.567
ATOM   3810 H2   TIP   493      22.587  -2.431  21.411
ATOM   3811 O    TIP   494      13.711  10.960 -11.554
ATOM   3812 H1   TIP   494      13.445  11.787 -11.151
ATOM   3813 H2   TIP   494      13.263  10.288 -11.041
ATOM   3814 O    TIP   495       4.091 -26.873   7.074
ATOM   3815 H1   TIP   495       4.450 -27.723   7.330
ATOM   3816 H2   TIP   495       4.858 -26.342   6.863
ATOM   3817 O    TIP   496       3.191  -4.116  10.517
ATOM   3818 H1   TIP   496       2.525  -4.373  11.154
ATOM   3819 H2   TIP   496       3.979  -4.587  10.789
ATOM   3820 O    TIP   497      -9.702   9.936   3.874
ATOM   3821 H1   TIP   497     -10.462  10.492   3.701
ATOM   3822 H2   TIP   497     -10.030   9.043   3.779
ATOM   3823 O    TIP   498     -19.382   1.519 -15.161
ATOM   3824 H1   TIP   498     -19.073   1.190 -14.317
ATOM   3825 H2   TIP   498     -18.753   1.180 -15.797
ATOM   3826 O    TIP   499      16.987   3.952  -4.945
ATOM   3827 H1   TIP   499      16.987   4.628  -5.623
ATOM   3828 H2   TIP   499      16.236   4.165  -4.392
ATOM   3829 O    TIP   500     -24.895   5.562 -11.984
ATOM   3830 H1   TIP   500     -24.091   5.569 -12.504
ATOM   3831 H2   TIP   500     -25.230   6.456 -12.048
ATOM   3832 O    TIP   501     -11.821   8.115  -3.909
ATOM   3833 H1   TIP   501     -12.756   8.037  -3.720
ATOM   3834 H2   TIP   501     -11.463   8.591  -3.160
ATOM   3835 O    TIP   502     -17.599 -24.193 -18.487
ATOM   3836 H1   TIP   502     -16.670 -23.971 -18.424
ATOM   3837 H2   TIP   502     -17.745 -24.821 -17.779
ATOM   3838 O    TIP   503      12.496  26.808  -6.431
ATOM   3839 H1   TIP   503      11.782  26.413  -6.930
ATOM   3840 H2   TIP   503      13.288  26.564  -6.910
ATOM   3841 O    TIP   504      14.120 -27.420   7.149
ATOM   3842 H1   TIP   504      14.548 -28.269   7.258
ATOM   3843 H2   TIP   504      14.206 -27.224   6.216
ATOM   3844 O    TIP   505      -8.692  15.097   0.170
ATOM   3845 H1   TIP   505      -8.199  14.583  -0.469
ATOM   3846 H2   TIP   505      -8.073  15.250   0.885
ATOM   3847 O    TIP   506      -1.715  14.433   7.052
ATOM   3848 H1   TIP   506      -2.034  13.980   6.272
ATOM   3849 H2   TIP   506      -2.389  15.084   7.245
ATOM   3850 O    TIP   507       6.004  28.093 -11.334
ATOM   3851 H1   TIP   507       6.627  27.516 -11.776
ATOM   3852 H2   TIP   507       5.890  28.829 -11.935
ATOM   3853 O    TIP   508      -9.077 -22.206 -15.042
ATOM   3854 H1   TIP   508      -8.787 -21.540 -14.418
ATOM   3855 H2   TIP   508      -9.992 -21.987 -15.218
ATOM   3856 O    TIP   509      15.254 -19.535   4.059
ATOM   3857 H1   TIP   509      16.033 -20.080   3.951
ATOM   3858 H2   TIP   509      14.614 -20.110   4.478
ATOM   3859 O    TIP   510      24.844 -10.975 -10.525
ATOM   3860 H1   TIP   510      24.861 -10.751 -11.456
ATOM   3861 H2   TIP   510      24.768 -11.928 -10.509
ATOM   3862 O    TIP   511       0.503  17.898  -2.380
ATOM   3863 H1   TIP   511       0.647  18.837  -2.260
ATOM   3864 H2   TIP   511       0.906  17.493  -1.612
ATOM   3865 O    TIP   512       7.081  21.472  -4.522
ATOM   3866 H1   TIP   512       7.942  21.056  -4.580
ATOM   3867 H2   TIP   512       7.094  22.145  -5.202
ATOM   3868 O    TIP   513      13.915  10.561 -14.301
ATOM   3869 H1   TIP   513      14.139  10.464 -13.376
ATOM   3870 H2   TIP   513      14.571  10.039 -14.763
ATOM   3871 O    TIP   514      -0.357 -27.647   1.852
ATOM   3872 H1   TIP   514      -0.802 -27.140   2.531
ATOM   3873 H2   TIP   514       0.570 -27.439   1.966
ATOM   3874 O    TIP   515     -28.685 -12.483  -6.099
ATOM   3875 H1   TIP   515     -28.519 -12.329  -5.169
ATOM   3876 H2   TIP   515     -29.308 -13.209  -6.115
ATOM   3877 O    TIP   516       8.828  11.193   3.725
ATOM   3878 H1   TIP   516       9.502  10.518   3.650
ATOM   3879 H2   TIP   516       8.304  10.928   4.480
ATOM   3880 O    TIP   517      -4.121  -8.988 -20.765
ATOM   3881 H1   TIP   517      -4.537  -9.557 -21.412
ATOM   3882 H2   TIP   517      -4.313  -9.399 -19.923
ATOM   3883 O    TIP   518      -9.618  -1.648   9.746
ATOM   3884 H1   TIP   518      -8.785  -1.577  10.210
ATOM   3885 H2   TIP   518      -9.382  -1.966   8.874
ATOM   3886 O    TIP   519      -4.556  21.488  21.539
ATOM   3887 H1   TIP   519      -3.890  21.984  22.015
ATOM   3888 H2   TIP   519      -5.032  22.148  21.035
ATOM   3889 O    TIP   520      -0.207  14.245   9.219
ATOM   3890 H1   TIP   520      -0.626  14.486   8.392
ATOM   3891 H2   TIP   520      -0.097  15.075   9.683
ATOM   3892 O    TIP   521      -6.924  14.805 -13.032
ATOM   3893 H1   TIP   521      -7.594  14.168 -13.279
ATOM   3894 H2   TIP   521      -6.845  15.378 -13.795
ATOM   3895 O    TIP   522     -16.958 -20.542   1.466
ATOM   3896 H1   TIP   522     -16.063 -20.247   1.635
ATOM   3897 H2   TIP   522     -17.129 -20.283   0.560
ATOM   3898 O    TIP   523      23.422  -5.619  -0.452
ATOM   3899 H1   TIP   523      23.773  -4.754  -0.241
ATOM   3900 H2   TIP   523      24.171  -6.104  -0.798
ATOM   3901 O    TIP   524      12.550 -20.437   8.717
ATOM   3902 H1   TIP   524      12.608 -21.235   9.243
ATOM   3903 H2   TIP   524      11.616 -20.336   8.536
ATOM   3904 O    TIP   525      -1.323 -15.595  11.325
ATOM   3905 H1   TIP   525      -0.402 -15.378  11.185
ATOM   3906 H2   TIP   525      -1.430 -16.459  10.927
ATOM   3907 O    TIP   526     -14.905   2.528   4.603
ATOM   3908 H1   TIP   526     -14.981   2.831   3.699
ATOM   3909 H2   TIP   526     -14.172   3.026   4.963
ATOM   3910 O    TIP   527     -17.935 -15.732 -10.571
ATOM   3911 H1   TIP   527     -18.781 -15.413 -10.885
ATOM   3912 H2   TIP   527     -17.968 -15.608  -9.623
ATOM   3913 O    TIP   528     -16.108  -9.731   2.537
ATOM   3914 H1   TIP   528     -16.998  -9.959   2.267
ATOM   3915 H2   TIP   528     -15.797 -10.500   3.015
ATOM   3916 O    TIP   529       0.977 -22.950 -20.491
ATOM   3917 H1   TIP   529       1.008 -23.309 -21.377
ATOM   3918 H2   TIP   529       1.482 -23.569 -19.963
ATOM   3919 O    TIP   530      17.950   1.223   8.962
ATOM   3920 H1   TIP   530      18.577   1.605   8.348
ATOM   3921 H2   TIP   530      18.204   1.575   9.815
ATOM   3922 O    TIP   531      -4.615 -24.494 -18.166
ATOM   3923 H1   TIP   531      -4.334 -24.113 -17.335
ATOM   3924 H2   TIP   531      -3.975 -24.179 -18.804
ATOM   3925 O    TIP   532      -6.849  26.047  -4.130
ATOM   3926 H1   TIP   532      -7.193  26.584  -4.844
ATOM   3927 H2   TIP   532      -6.384  26.665  -3.567
ATOM   3928 O    TIP   533      12.928 -16.633   7.437
ATOM   3929 H1   TIP   533      12.244 -17.283   7.277
ATOM   3930 H2   TIP   533      12.456 -15.809   7.549
ATOM   3931 O    TIP   534      -0.570 -27.408 -18.267
ATOM   3932 H1   TIP   534      -0.722 -26.937 -19.085
ATOM   3933 H2   TIP   534       0.171 -27.985 -18.455
ATOM   3934 O    TIP   535      20.442  -4.510  -2.474
ATOM   3935 H1   TIP   535      20.428  -5.331  -1.983
ATOM   3936 H2   TIP   535      20.977  -3.921  -1.942
ATOM   3937 O    TIP   536      15.545   8.973 -15.705
ATOM   3938 H1   TIP   536      15.387   8.230 -16.288
ATOM   3939 H2   TIP   536      16.331   8.731 -15.215
ATOM   3940 O    TIP   537      18.302  -8.927  20.425
ATOM   3941 H1   TIP   537      18.350  -8.143  19.878
ATOM   3942 H2   TIP   537      17.395  -9.220  20.346
ATOM   3943 O    TIP   538      21.107 -11.837 -19.347
ATOM   3944 H1   TIP   538      21.623 -11.616 -20.122
ATOM   3945 H2   TIP   538      21.054 -11.020 -18.852
ATOM   3946 O    TIP   539      -6.499  25.270  -8.327
ATOM   3947 H1   TIP   539      -6.821  24.446  -7.963
ATOM   3948 H2   TIP   539      -5.550  25.155  -8.380
ATOM   3949 O    TIP   540      -4.532   5.591  12.304
ATOM   3950 H1   TIP   540      -3.581   5.608  12.405
ATOM   3951 H2   TIP   540      -4.705   4.809  11.780
ATOM   3952 O    TIP   541     -15.674 -16.585   3.442
ATOM   3953 H1   TIP   541     -16.378 -17.020   3.922
ATOM   3954 H2   TIP   541     -14.870 -16.916   3.841
ATOM   3955 O    TIP   542      -3.309 -27.848  18.676
ATOM   3956 H1   TIP   542      -2.357 -27.881  18.579
ATOM   3957 H2   TIP   542      -3.522 -28.614  19.209
ATOM   3958 O    TIP   543      -6.932   4.697   3.759
ATOM   3959 H1   TIP   543      -7.458   4.501   2.983
ATOM   3960 H2   TIP   543      -6.569   3.851   4.022
ATOM   3961 O    TIP   544      14.250   2.558   2.727
ATOM   3962 H1   TIP   544      14.983   3.019   2.321
ATOM   3963 H2   TIP   544      14.606   1.702   2.965
ATOM   3964 O    TIP   545     -17.074  -1.932 -19.516
ATOM   3965 H1   TIP   545     -17.403  -2.830 -19.539
ATOM   3966 H2   TIP   545     -17.298  -1.571 -20.374
ATOM   3967 O    TIP   546     -10.385   6.335   7.503
ATOM   3968 H1   TIP   546     -11.192   6.018   7.098
ATOM   3969 H2   TIP   546     -10.679   6.837   8.263
ATOM   3970 O    TIP   547     -25.287   4.631  -0.715
ATOM   3971 H1   TIP   547     -24.516   4.087  -0.551
ATOM   3972 H2   TIP   547     -25.998   4.185  -0.256
ATOM   3973 O    TIP   548      12.676 -20.429 -18.339
ATOM   3974 H1   TIP   548      11.923 -19.955 -17.987
ATOM   3975 H2   TIP   548      12.895 -21.069 -17.662
ATOM   3976 O    TIP   549     -12.418  11.211   3.940
ATOM   3977 H1   TIP   549     -12.560  12.085   3.577
ATOM   3978 H2   TIP   549     -13.172  11.060   4.509
ATOM   3979 O    TIP   550      28.634  -3.513  -5.568
ATOM   3980 H1   TIP   550      28.820  -2.627  -5.880
ATOM   3981 H2   TIP   550      29.273  -3.662  -4.871
ATOM   3982 O    TIP   551      12.746 -10.405   6.326
ATOM   3983 H1   TIP   551      13.167  -9.824   5.693
ATOM   3984 H2   TIP   551      13.120 -11.267   6.148
ATOM   3985 O    TIP   552      16.356 -18.064  19.425
ATOM   3986 H1   TIP   552      15.771 -18.819  19.479
ATOM   3987 H2   TIP   552      17.136 -18.328  19.914
ATOM   3988 O    TIP   553       5.307  -2.730   5.414
ATOM   3989 H1   TIP   553       5.804  -3.486   5.099
ATOM   3990 H2   TIP   553       4.773  -3.075   6.129
ATOM   3991 O    TIP   554      25.384  -1.740  -8.853
ATOM   3992 H1   TIP   554      25.347  -1.166  -8.088
ATOM   3993 H2   TIP   554      24.656  -2.350  -8.733
ATOM   3994 O    TIP   555      11.974  26.478  12.786
ATOM   3995 H1   TIP   555      12.053  25.688  12.252
ATOM   3996 H2   TIP   555      11.283  26.274  13.416
ATOM   3997 O    TIP   556      13.739 -28.789  -8.890
ATOM   3998 H1   TIP   556      13.277 -27.952  -8.856
ATOM   3999 H2   TIP   556      13.352 -29.247  -9.637
ATOM   4000 O    TIP   557     -11.192   2.145 -15.481
ATOM   4001 H1   TIP   557     -11.366   2.222 -16.419
ATOM   4002 H2   TIP   557     -10.469   2.751 -15.320
ATOM   4003 O    TIP   558     -20.899 -12.329  -3.133
ATOM   4004 H1   TIP   558     -21.083 -12.283  -4.071
ATOM   4005 H2   TIP   558     -20.531 -11.472  -2.918
ATOM   4006 O    TIP   559      -3.638   5.864  -1.588
ATOM   4007 H1   TIP   559      -3.743   4.914  -1.633
ATOM   4008 H2   TIP   559      -2.830   6.040  -2.069
ATOM   4009 O    TIP   560      -9.927 -28.341 -20.344
ATOM   4010 H1   TIP   560      -9.770 -28.761 -21.189
ATOM   4011 H2   TIP   560     -10.880 -28.290 -20.274
ATOM   4012 O    TIP   561      18.719  -3.729  21.931
ATOM   4013 H1   TIP   561      17.899  -4.210  21.821
ATOM   4014 H2   TIP   561      18.833  -3.256  21.106
ATOM   4015 O    TIP   562      18.234 -18.950   5.745
ATOM   4016 H1   TIP   562      17.630 -19.676   5.899
ATOM   4017 H2   TIP   562      18.703 -19.193   4.947
ATOM   4018 O    TIP   563       3.316 -12.453 -19.753
ATOM   4019 H1   TIP   563       2.397 -12.609 -19.539
ATOM   4020 H2   TIP   563       3.375 -11.507 -19.883
ATOM   4021 O    TIP   564     -23.246 -11.706 -12.388
ATOM   4022 H1   TIP   564     -23.631 -12.454 -12.844
ATOM   4023 H2   TIP   564     -23.456 -10.953 -12.940
ATOM   4024 O    TIP   565     -16.285 -17.712 -11.560
ATOM   4025 H1   TIP   565     -16.804 -18.364 -11.090
ATOM   4026 H2   TIP   565     -16.743 -16.885 -11.411
ATOM   4027 O    TIP   566       0.999  20.115   0.107
ATOM   4028 H1   TIP   566       1.932  19.920   0.028
ATOM   4029 H2   TIP   566       0.708  20.269  -0.792
ATOM   4030 O    TIP   567     -14.773   8.894  -9.369
ATOM   4031 H1   TIP   567     -15.014   8.233 -10.017
ATOM   4032 H2   TIP   567     -13.882   8.661  -9.107
ATOM   4033 O    TIP   568     -25.308  -6.253   1.621
ATOM   4034 H1   TIP   568     -24.476  -6.717   1.713
ATOM   4035 H2   TIP   568     -25.163  -5.412   2.054
ATOM   4036 O    TIP   569     -18.344  12.947 -10.327
ATOM   4037 H1   TIP   569     -18.392  13.609 -11.016
ATOM   4038 H2   TIP   569     -18.272  13.449  -9.516
ATOM   4039 O    TIP   570     -20.775   2.130   8.998
ATOM   4040 H1   TIP   570     -20.542   1.522   9.699
ATOM   4041 H2   TIP   570     -21.625   1.821   8.683
ATOM   4042 O    TIP   571      11.635  26.636  -3.710
ATOM   4043 H1   TIP   571      12.288  26.690  -4.407
ATOM   4044 H2   TIP   571      11.330  27.536  -3.596
ATOM   4045 O    TIP   572       0.222 -12.923   9.508
ATOM   4046 H1   TIP   572       0.792 -13.557   9.073
ATOM   4047 H2   TIP   572       0.742 -12.121   9.549
ATOM   4048 O    TIP   573       2.600  -0.086 -16.574
ATOM   4049 H1   TIP   573       1.656  -0.166 -16.443
ATOM   4050 H2   TIP   573       2.977  -0.246 -15.709
ATOM   4051 O    TIP   574      18.532   4.684   8.916
ATOM   4052 H1   TIP   574      19.150   5.374   9.154
ATOM   4053 H2   TIP   574      17.702   4.960   9.304
ATOM   4054 O    TIP   575     -10.375 -24.220 -16.539
ATOM   4055 H1   TIP   575     -10.947 -23.522 -16.857
ATOM   4056 H2   TIP   575      -9.747 -23.775 -15.969
ATOM   4057 O    TIP   576      17.784 -21.124   3.784
ATOM   4058 H1   TIP   576      18.451 -21.441   4.393
ATOM   4059 H2   TIP   576      17.863 -21.696   3.021
ATOM   4060 O    TIP   577     -19.199  13.170   0.712
ATOM   4061 H1   TIP   577     -19.705  12.532   0.208
ATOM   4062 H2   TIP   577     -19.535  14.021   0.429
ATOM   4063 O    TIP   578      12.385  11.880 -17.621
ATOM   4064 H1   TIP   578      11.840  11.616 -16.880
ATOM   4065 H2   TIP   578      11.968  11.476 -18.382
ATOM   4066 O    TIP   579      13.463 -28.286  -5.890
ATOM   4067 H1   TIP   579      13.881 -27.811  -6.608
ATOM   4068 H2   TIP   579      13.372 -29.182  -6.215
ATOM   4069 O    TIP   580      15.306 -27.816 -16.309
ATOM   4070 H1   TIP   580      16.091 -27.271 -16.283
ATOM   4071 H2   TIP   580      15.031 -27.798 -17.226
ATOM   4072 O    TIP   581      14.407  -2.243   6.930
ATOM   4073 H1   TIP   581      14.951  -2.538   7.660
ATOM   4074 H2   TIP   581      14.359  -1.293   7.034
ATOM   4075 O    TIP   582      -6.952   7.210  -9.666
ATOM   4076 H1   TIP   582      -6.628   6.438 -10.130
ATOM   4077 H2   TIP   582      -7.604   6.866  -9.055
ATOM   4078 O    TIP   583      -9.465 -11.264  15.546
ATOM   4079 H1   TIP   583     -10.337 -11.388  15.173
ATOM   4080 H2   TIP   583      -9.544 -11.570  16.449
ATOM   4081 O    TIP   584     -17.861 -24.204  -9.910
ATOM   4082 H1   TIP   584     -17.461 -24.408 -10.755
ATOM   4083 H2   TIP   584     -17.175 -24.387  -9.269
ATOM   4084 O    TIP   585     -12.021  27.813 -15.596
ATOM   4085 H1   TIP   585     -11.382  27.764 -14.886
ATOM   4086 H2   TIP   585     -12.078  26.919 -15.931
ATOM   4087 O    TIP   586     -21.051   7.672  -1.279
ATOM   4088 H1   TIP   586     -21.467   8.416  -1.714
ATOM   4089 H2   TIP   586     -21.412   6.903  -1.720
ATOM   4090 O    TIP   587      12.791 -19.254 -21.028
ATOM   4091 H1   TIP   587      13.297 -18.836 -20.332
ATOM   4092 H2   TIP   587      12.763 -18.603 -21.729
ATOM   4093 O    TIP   588      11.722   6.681   4.379
ATOM   4094 H1   TIP   588      12.202   6.070   3.821
ATOM   4095 H2   TIP   588      11.066   6.141   4.819
ATOM   4096 O    TIP   589       4.851  -7.952  14.912
ATOM   4097 H1   TIP   589       5.469  -7.318  15.274
ATOM   4098 H2   TIP   589       4.264  -7.430  14.365
ATOM   4099 O    TIP   590      24.173  11.901   2.892
ATOM   4100 H1   TIP   590      24.109  11.165   2.284
ATOM   4101 H2   TIP   590      24.557  11.525   3.684
ATOM   4102 O    TIP   591      22.399  -0.381  -7.526
ATOM   4103 H1   TIP   591      22.245  -0.732  -8.403
ATOM   4104 H2   TIP   591      23.272  -0.696  -7.291
ATOM   4105 O    TIP   592       2.114   2.406   3.212
ATOM   4106 H1   TIP   592       1.852   1.513   2.991
ATOM   4107 H2   TIP   592       2.914   2.301   3.727
ATOM   4108 O    TIP   593     -11.082 -27.183 -14.396
ATOM   4109 H1   TIP   593     -11.271 -27.084 -15.329
ATOM   4110 H2   TIP   593     -10.354 -27.804 -14.362
ATOM   4111 O    TIP   594       4.141  -9.918  12.034
ATOM   4112 H1   TIP   594       4.902 -10.389  12.373
ATOM   4113 H2   TIP   594       3.493 -10.601  11.859
ATOM   4114 O    TIP   595       2.434  -2.704  19.450
ATOM   4115 H1   TIP   595       2.895  -3.331  18.893
ATOM   4116 H2   TIP   595       2.735  -1.847  19.147
ATOM   4117 O    TIP   596       9.471   6.094   5.717
ATOM   4118 H1   TIP   596       8.611   6.357   5.392
ATOM   4119 H2   TIP   596       9.361   5.179   5.975
ATOM   4120 O    TIP   597       8.345 -15.684   8.249
ATOM   4121 H1   TIP   597       8.157 -14.911   8.780
ATOM   4122 H2   TIP   597       9.129 -15.450   7.753
ATOM   4123 O    TIP   598     -14.738   7.769  -3.792
ATOM   4124 H1   TIP   598     -14.591   6.890  -3.445
ATOM   4125 H2   TIP   598     -14.623   7.677  -4.738
ATOM   4126 O    TIP   599       9.140   0.954   2.964
ATOM   4127 H1   TIP   599       9.572   0.130   3.191
ATOM   4128 H2   TIP   599       9.109   1.444   3.785
ATOM   4129 O    TIP   600       5.034  18.833  -5.810
ATOM   4130 H1   TIP   600       5.080  18.234  -5.065
ATOM   4131 H2   TIP   600       5.828  18.651  -6.314
ATOM   4132 O    TIP   601     -12.776  -9.948 -17.791
ATOM   4133 H1   TIP   601     -12.434 -10.217 -18.643
ATOM   4134 H2   TIP   601     -12.152 -10.304 -17.158
ATOM   4135 O    TIP   602     -17.753   5.140   1.181
ATOM   4136 H1   TIP   602     -17.689   4.447   0.525
ATOM   4137 H2   TIP   602     -18.642   5.482   1.085
ATOM   4138 O    TIP   603      -5.175  -6.450 -18.247
ATOM   4139 H1   TIP   603      -4.962  -7.000 -17.493
ATOM   4140 H2   TIP   603      -5.855  -6.934 -18.713
ATOM   4141 O    TIP   604      -9.604  28.906  20.960
ATOM   4142 H1   TIP   604      -8.966  29.479  20.533
ATOM   4143 H2   TIP   604     -10.447  29.166  20.589
ATOM   4144 O    TIP   605      16.654  28.442  -8.446
ATOM   4145 H1   TIP   605      16.772  28.593  -7.508
ATOM   4146 H2   TIP   605      15.719  28.577  -8.595
ATOM   4147 O    TIP   606      27.734 -14.606  -2.685
ATOM   4148 H1   TIP   606      27.424 -15.480  -2.451
ATOM   4149 H2   TIP   606      28.002 -14.215  -1.854
ATOM   4150 O    TIP   607       5.200  -2.318  18.001
ATOM   4151 H1   TIP   607       5.732  -2.859  18.585
ATOM   4152 H2   TIP   607       5.195  -2.795  17.171
ATOM   4153 O    TIP   608       6.053   0.648 -16.855
ATOM   4154 H1   TIP   608       5.144   0.818 -17.102
ATOM   4155 H2   TIP   608       6.325  -0.074 -17.421
ATOM   4156 O    TIP   609      -3.814 -13.521  12.208
ATOM   4157 H1   TIP   609      -3.736 -14.263  11.608
ATOM   4158 H2   TIP   609      -3.731 -13.907  13.080
ATOM   4159 O    TIP   610      10.827  16.935  -1.298
ATOM   4160 H1   TIP   610      10.247  17.279  -0.619
ATOM   4161 H2   TIP   610      11.710  17.108  -0.971
ATOM   4162 O    TIP   611      18.447 -26.278 -10.672
ATOM   4163 H1   TIP   611      19.097 -26.108 -11.354
ATOM   4164 H2   TIP   611      18.337 -25.436 -10.230
ATOM   4165 O    TIP   612     -21.371 -24.572  -0.929
ATOM   4166 H1   TIP   612     -21.300 -24.892  -1.828
ATOM   4167 H2   TIP   612     -21.458 -25.364  -0.398
ATOM   4168 O    TIP   613       9.433  22.153  -2.385
ATOM   4169 H1   TIP   613      10.232  22.340  -2.878
ATOM   4170 H2   TIP   613       9.259  21.227  -2.550
ATOM   4171 O    TIP   614      16.888 -19.899  17.163
ATOM   4172 H1   TIP   614      15.938 -19.812  17.093
ATOM   4173 H2   TIP   614      17.236 -19.223  16.582
ATOM   4174 O    TIP   615      -0.719   3.025 -15.296
ATOM   4175 H1   TIP   615      -0.037   3.416 -14.750
ATOM   4176 H2   TIP   615      -1.110   2.349 -14.743
ATOM   4177 O    TIP   616      15.174 -22.577 -16.148
ATOM   4178 H1   TIP   616      15.289 -22.702 -15.206
ATOM   4179 H2   TIP   616      14.226 -22.545 -16.272
ATOM   4180 O    TIP   617     -12.502 -22.133 -15.082
ATOM   4181 H1   TIP   617     -12.378 -21.453 -15.744
ATOM   4182 H2   TIP   617     -11.913 -21.885 -14.370
ATOM   4183 O    TIP   618       4.179 -25.098   1.978
ATOM   4184 H1   TIP   618       3.766 -24.415   2.506
ATOM   4185 H2   TIP   618       4.980 -24.694   1.646
ATOM   4186 O    TIP   619      16.007  -4.008  21.159
ATOM   4187 H1   TIP   619      15.205  -4.406  21.498
ATOM   4188 H2   TIP   619      16.003  -3.120  21.515
ATOM   4189 O    TIP   620       9.546  -6.425  17.377
ATOM   4190 H1   TIP   620       9.679  -5.520  17.096
ATOM   4191 H2   TIP   620      10.427  -6.753  17.557
ATOM   4192 O    TIP   621      -1.481 -12.019  11.874
ATOM   4193 H1   TIP   621      -2.229 -12.545  12.156
ATOM   4194 H2   TIP   621      -0.963 -12.612  11.329
ATOM   4195 O    TIP   622      23.258   5.723  -3.627
ATOM   4196 H1   TIP   622      23.822   6.428  -3.311
ATOM   4197 H2   TIP   622      22.385   6.113  -3.669
ATOM   4198 O    TIP   623       7.881   4.864 -13.986
ATOM   4199 H1   TIP   623       8.662   4.598 -14.470
ATOM   4200 H2   TIP   623       7.924   5.819 -13.964
ATOM   4201 O    TIP   624      -2.141  10.314  -7.656
ATOM   4202 H1   TIP   624      -2.783  10.694  -7.056
ATOM   4203 H2   TIP   624      -2.666   9.843  -8.302
ATOM   4204 O    TIP   625      -8.402  -3.512  21.004
ATOM   4205 H1   TIP   625      -7.547  -3.596  21.425
ATOM   4206 H2   TIP   625      -8.982  -3.199  21.698
ATOM   4207 O    TIP   626      10.572  13.858  -5.116
ATOM   4208 H1   TIP   626      11.172  14.369  -5.659
ATOM   4209 H2   TIP   626      10.865  14.017  -4.219
ATOM   4210 O    TIP   627     -18.048 -27.647 -10.141
ATOM   4211 H1   TIP   627     -18.087 -26.725  -9.885
ATOM   4212 H2   TIP   627     -17.169 -27.759 -10.502
ATOM   4213 O    TIP   628     -17.172 -24.068   8.813
ATOM   4214 H1   TIP   628     -17.852 -24.240   8.163
ATOM   4215 H2   TIP   628     -16.634 -24.860   8.814
ATOM   4216 O    TIP   629      17.481   5.222   5.307
ATOM   4217 H1   TIP   629      17.775   5.901   5.914
ATOM   4218 H2   TIP   629      17.685   5.570   4.440
ATOM   4219 O    TIP   630      -3.185  -8.034   6.316
ATOM   4220 H1   TIP   630      -2.374  -8.121   6.816
ATOM   4221 H2   TIP   630      -3.853  -8.440   6.869
ATOM   4222 O    TIP   631     -20.699 -20.371   0.813
ATOM   4223 H1   TIP   631     -21.648 -20.357   0.685
ATOM   4224 H2   TIP   631     -20.375 -20.971   0.141
ATOM   4225 O    TIP   632       7.971   4.986   2.540
ATOM   4226 H1   TIP   632       7.635   5.773   2.969
ATOM   4227 H2   TIP   632       8.767   5.277   2.094
ATOM   4228 O    TIP   633      13.156  11.715   2.001
ATOM   4229 H1   TIP   633      12.987  12.034   2.887
ATOM   4230 H2   TIP   633      13.875  11.092   2.103
ATOM   4231 O    TIP   634      15.249 -26.450   9.852
ATOM   4232 H1   TIP   634      16.123 -26.164  10.117
ATOM   4233 H2   TIP   634      15.044 -25.918   9.084
ATOM   4234 O    TIP   635      -5.998  15.234  -6.895
ATOM   4235 H1   TIP   635      -6.455  15.044  -6.076
ATOM   4236 H2   TIP   635      -5.366  14.521  -6.989
ATOM   4237 O    TIP   636       8.861 -24.391  -1.416
ATOM   4238 H1   TIP   636       8.240 -24.641  -2.100
ATOM   4239 H2   TIP   636       8.823 -23.435  -1.396
ATOM   4240 O    TIP   637      -7.629  -6.603  12.603
ATOM   4241 H1   TIP   637      -6.933  -7.196  12.884
ATOM   4242 H2   TIP   637      -7.656  -6.697  11.651
ATOM   4243 O    TIP   638       2.023 -26.282   5.732
ATOM   4244 H1   TIP   638       1.929 -25.471   6.231
ATOM   4245 H2   TIP   638       2.757 -26.735   6.146
ATOM   4246 O    TIP   639      -9.885  16.808  -5.753
ATOM   4247 H1   TIP   639     -10.271  17.216  -4.978
ATOM   4248 H2   TIP   639      -8.950  16.998  -5.685
ATOM   4249 O    TIP   640      21.400  11.684  -6.518
ATOM   4250 H1   TIP   640      21.803  11.423  -7.345
ATOM   4251 H2   TIP   640      21.487  12.637  -6.498
ATOM   4252 O    TIP   641      21.638  -2.581  -0.750
ATOM   4253 H1   TIP   641      21.957  -2.687   0.146
ATOM   4254 H2   TIP   641      22.397  -2.265  -1.240
ATOM   4255 O    TIP   642      28.931   0.910 -11.022
ATOM   4256 H1   TIP   642      28.161   0.561 -11.471
ATOM   4257 H2   TIP   642      29.673   0.597 -11.539
ATOM   4258 O    TIP   643      23.427 -24.106 -10.506
ATOM   4259 H1   TIP   643      22.771 -23.521 -10.127
ATOM   4260 H2   TIP   643      22.923 -24.711 -11.051
ATOM   4261 O    TIP   644     -15.368 -28.510  -7.880
ATOM   4262 H1   TIP   644     -15.366 -28.093  -8.741
ATOM   4263 H2   TIP   644     -15.284 -27.784  -7.262
ATOM   4264 O    TIP   645      27.564  -9.524  -6.389
ATOM   4265 H1   TIP   645      27.551  -8.614  -6.094
ATOM   4266 H2   TIP   645      27.056  -9.522  -7.200
ATOM   4267 O    TIP   646      28.478  -7.090  -5.256
ATOM   4268 H1   TIP   646      28.953  -7.680  -4.671
ATOM   4269 H2   TIP   646      28.222  -6.354  -4.701
ATOM   4270 O    TIP   647     -13.921 -10.863   5.429
ATOM   4271 H1   TIP   647     -14.572 -11.099   4.768
ATOM   4272 H2   TIP   647     -13.227 -11.514   5.325
ATOM   4273 O    TIP   648      14.699  17.044 -13.928
ATOM   4274 H1   TIP   648      14.175  16.540 -14.549
ATOM   4275 H2   TIP   648      14.134  17.773 -13.673
ATOM   4276 O    TIP   649      24.014 -16.917  -3.121
ATOM   4277 H1   TIP   649      23.093 -17.169  -3.187
ATOM   4278 H2   TIP   649      24.067 -16.079  -3.581
ATOM   4279 O    TIP   650       8.062 -27.732   0.418
ATOM   4280 H1   TIP   650       8.671 -27.091   0.052
ATOM   4281 H2   TIP   650       8.613 -28.475   0.662
ATOM   4282 O    TIP   651      13.705 -17.567 -19.188
ATOM   4283 H1   TIP   651      12.889 -17.289 -18.771
ATOM   4284 H2   TIP   651      14.189 -16.755 -19.335
ATOM   4285 O    TIP   652       6.363 -22.240  -1.168
ATOM   4286 H1   TIP   652       5.713 -22.552  -1.799
ATOM   4287 H2   TIP   652       6.151 -21.316  -1.042
ATOM   4288 O    TIP   653     -11.274 -19.745 -16.364
ATOM   4289 H1   TIP   653     -11.125 -19.055 -17.011
ATOM   4290 H2   TIP   653     -11.162 -19.310 -15.519
ATOM   4291 O    TIP   654      -7.498 -13.189   5.538
ATOM   4292 H1   TIP   654      -6.662 -12.915   5.914
ATOM   4293 H2   TIP   654      -7.261 -13.822   4.860
ATOM   4294 O    TIP   655      29.122  -1.560  -0.430
ATOM   4295 H1   TIP   655      28.766  -2.213   0.172
ATOM   4296 H2   TIP   655      29.982  -1.344  -0.070
ATOM   4297 O    TIP   656       3.189 -13.052 -16.721
ATOM   4298 H1   TIP   656       2.450 -12.827 -17.285
ATOM   4299 H2   TIP   656       3.229 -12.342 -16.081
ATOM   4300 O    TIP   657     -19.075  -4.304   0.375
ATOM   4301 H1   TIP   657     -19.079  -4.354   1.331
ATOM   4302 H2   TIP   657     -18.811  -3.404   0.182
ATOM   4303 O    TIP   658     -14.694 -13.926   5.941
ATOM   4304 H1   TIP   658     -14.700 -14.654   6.561
ATOM   4305 H2   TIP   658     -15.393 -13.346   6.244
ATOM   4306 O    TIP   659       9.809  28.239 -13.333
ATOM   4307 H1   TIP   659       9.458  28.991 -12.856
ATOM   4308 H2   TIP   659      10.509  28.602 -13.875
ATOM   4309 O    TIP   660       4.214 -22.099   6.028
ATOM   4310 H1   TIP   660       4.524 -21.290   5.620
ATOM   4311 H2   TIP   660       3.739 -22.552   5.331
ATOM   4312 O    TIP   661     -13.841  16.776 -13.242
ATOM   4313 H1   TIP   661     -13.037  16.850 -12.728
ATOM   4314 H2   TIP   661     -13.583  16.285 -14.022
ATOM   4315 O    TIP   662      23.713  13.335   6.161
ATOM   4316 H1   TIP   662      23.172  12.970   6.861
ATOM   4317 H2   TIP   662      24.115  12.572   5.745
ATOM   4318 O    TIP   663     -23.159 -27.038  -6.829
ATOM   4319 H1   TIP   663     -22.632 -27.834  -6.764
ATOM   4320 H2   TIP   663     -23.972 -27.321  -7.248
ATOM   4321 O    TIP   664       2.585   5.554   8.587
ATOM   4322 H1   TIP   664       3.355   5.751   8.054
ATOM   4323 H2   TIP   664       2.508   4.600   8.554
ATOM   4324 O    TIP   665       4.343   2.169   4.575
ATOM   4325 H1   TIP   665       4.512   1.227   4.598
ATOM   4326 H2   TIP   665       5.183   2.558   4.331
ATOM   4327 O    TIP   666     -16.938 -12.175   6.865
ATOM   4328 H1   TIP   666     -16.444 -11.500   7.331
ATOM   4329 H2   TIP   666     -17.157 -12.820   7.536
ATOM   4330 O    TIP   667       2.531  13.612 -11.097
ATOM   4331 H1   TIP   667       2.567  13.834 -12.027
ATOM   4332 H2   TIP   667       2.270  12.692 -11.079
ATOM   4333 O    TIP   668     -18.603 -10.717   5.132
ATOM   4334 H1   TIP   668     -17.995 -11.284   5.607
ATOM   4335 H2   TIP   668     -19.152 -11.320   4.631
ATOM   4336 O    TIP   669      13.020  -5.684   4.429
ATOM   4337 H1   TIP   669      12.682  -4.826   4.686
ATOM   4338 H2   TIP   669      13.971  -5.592   4.480
ATOM   4339 O    TIP   670     -21.526  -9.957  -7.365
ATOM   4340 H1   TIP   670     -22.025 -10.592  -7.877
ATOM   4341 H2   TIP   670     -20.613 -10.219  -7.481
ATOM   4342 O    TIP   671      15.311 -13.596   9.900
ATOM   4343 H1   TIP   671      15.330 -14.335   9.293
ATOM   4344 H2   TIP   671      15.327 -12.822   9.338
ATOM   4345 O    TIP   672      -5.973  19.005  -3.478
ATOM   4346 H1   TIP   672      -6.258  18.675  -4.330
ATOM   4347 H2   TIP   672      -5.031  18.838  -3.458
ATOM   4348 O    TIP   673      -5.347   7.930   6.240
ATOM   4349 H1   TIP   673      -4.779   8.395   6.854
ATOM   4350 H2   TIP   673      -6.224   8.014   6.613
ATOM   4351 O    TIP   674      18.286  26.174  -8.826
ATOM   4352 H1   TIP   674      17.590  26.789  -8.594
ATOM   4353 H2   TIP   674      18.560  25.794  -7.992
ATOM   4354 O    TIP   675      -6.499  17.354 -19.416
ATOM   4355 H1   TIP   675      -7.153  16.803 -18.987
ATOM   4356 H2   TIP   675      -6.922  18.208 -19.503
ATOM   4357 O    TIP   676       9.996 -26.377 -15.083
ATOM   4358 H1   TIP   676       9.549 -26.803 -14.352
ATOM   4359 H2   TIP   676       9.371 -26.421 -15.806
ATOM   4360 O    TIP   677       5.368 -23.183 -16.830
ATOM   4361 H1   TIP   677       6.043 -23.589 -16.287
ATOM   4362 H2   TIP   677       4.922 -22.572 -16.244
ATOM   4363 O    TIP   678     -10.952  22.312  -7.993
ATOM   4364 H1   TIP   678     -11.815  22.142  -7.617
ATOM   4365 H2   TIP   678     -11.128  22.835  -8.774
ATOM   4366 O    TIP   679      -3.034  24.579  -3.930
ATOM   4367 H1   TIP   679      -3.439  23.753  -4.193
ATOM   4368 H2   TIP   679      -2.853  24.473  -2.997
ATOM   4369 O    TIP   680       1.509 -10.077  10.429
ATOM   4370 H1   TIP   680       1.447  -9.288  10.967
ATOM   4371 H2   TIP   680       1.586  -9.752   9.532
ATOM   4372 O    TIP   681      26.770   3.267   6.916
ATOM   4373 H1   TIP   681      26.377   2.475   7.282
ATOM   4374 H2   TIP   681      26.781   3.888   7.643
ATOM   4375 O    TIP   682      20.952 -24.568   6.686
ATOM   4376 H1   TIP   682      20.980 -24.088   7.513
ATOM   4377 H2   TIP   682      20.441 -25.353   6.880
ATOM   4378 O    TIP   683      18.329   0.142  17.718
ATOM   4379 H1   TIP   683      18.135   0.735  16.992
ATOM   4380 H2   TIP   683      18.681  -0.643  17.300
ATOM   4381 O    TIP   684     -11.407  -9.222  12.185
ATOM   4382 H1   TIP   684     -11.751  -8.365  11.933
ATOM   4383 H2   TIP   684     -10.476  -9.069  12.348
ATOM   4384 O    TIP   685     -17.294  -7.940  21.441
ATOM   4385 H1   TIP   685     -17.824  -7.895  20.645
ATOM   4386 H2   TIP   685     -16.581  -8.540  21.221
ATOM   4387 O    TIP   686     -24.461  12.218  -5.069
ATOM   4388 H1   TIP   686     -25.132  12.245  -4.386
ATOM   4389 H2   TIP   686     -24.381  13.125  -5.363
ATOM   4390 O    TIP   687       4.206   5.396 -14.458
ATOM   4391 H1   TIP   687       3.952   5.938 -15.204
ATOM   4392 H2   TIP   687       4.070   5.958 -13.695
ATOM   4393 O    TIP   688      15.019   9.281  -2.871
ATOM   4394 H1   TIP   688      14.246   8.813  -2.554
ATOM   4395 H2   TIP   688      14.774  10.205  -2.828
ATOM   4396 O    TIP   689       5.558 -28.109 -13.432
ATOM   4397 H1   TIP   689       5.963 -27.242 -13.403
ATOM   4398 H2   TIP   689       4.636 -27.939 -13.622
ATOM   4399 O    TIP   690      -0.997  23.149 -13.744
ATOM   4400 H1   TIP   690      -1.633  23.655 -13.239
ATOM   4401 H2   TIP   690      -1.406  22.291 -13.856
ATOM   4402 O    TIP   691      19.736  -4.115   4.522
ATOM   4403 H1   TIP   691      18.851  -4.478   4.510
ATOM   4404 H2   TIP   691      19.653  -3.294   5.006
ATOM   4405 O    TIP   692      15.571   8.564 -12.453
ATOM   4406 H1   TIP   692      15.340   8.699 -11.534
ATOM   4407 H2   TIP   692      15.913   7.671 -12.487
ATOM   4408 O    TIP   693     -17.409   3.131 -12.996
ATOM   4409 H1   TIP   693     -17.983   3.517 -13.658
ATOM   4410 H2   TIP   693     -17.903   2.385 -12.655
ATOM   4411 O    TIP   694       6.494 -14.075  17.880
ATOM   4412 H1   TIP   694       7.166 -14.308  18.520
ATOM   4413 H2   TIP   694       5.850 -14.780  17.940
ATOM   4414 O    TIP   695      26.374   5.191   0.466
ATOM   4415 H1   TIP   695      25.879   5.526  -0.282
ATOM   4416 H2   TIP   695      26.685   4.331   0.183
ATOM   4417 O    TIP   696      21.854  -5.460   7.303
ATOM   4418 H1   TIP   696      22.181  -4.927   8.027
ATOM   4419 H2   TIP   696      22.377  -6.261   7.339
ATOM   4420 O    TIP   697     -17.239  28.895  21.606
ATOM   4421 H1   TIP   697     -17.971  29.316  21.157
ATOM   4422 H2   TIP   697     -16.597  29.594  21.728
ATOM   4423 O    TIP   698     -23.097   3.397 -15.341
ATOM   4424 H1   TIP   698     -23.924   3.101 -15.720
ATOM   4425 H2   TIP   698     -22.621   2.591 -15.144
ATOM   4426 O    TIP   699     -26.763 -17.763  -4.307
ATOM   4427 H1   TIP   699     -26.288 -17.166  -4.886
ATOM   4428 H2   TIP   699     -26.561 -18.636  -4.643
ATOM   4429 O    TIP   700     -10.666  18.153  -8.232
ATOM   4430 H1   TIP   700     -11.582  18.032  -8.483
ATOM   4431 H2   TIP   700     -10.623  17.851  -7.325
ATOM   4432 O    TIP   701     -14.868   9.591   1.444
ATOM   4433 H1   TIP   701     -14.442   9.104   0.739
ATOM   4434 H2   TIP   701     -14.376   9.355   2.231
ATOM   4435 O    TIP   702      -1.728  -3.874  12.891
ATOM   4436 H1   TIP   702      -1.985  -3.213  13.534
ATOM   4437 H2   TIP   702      -2.150  -4.679  13.191
ATOM   4438 O    TIP   703     -13.605 -23.439 -18.432
ATOM   4439 H1   TIP   703     -14.081 -23.777 -17.674
ATOM   4440 H2   TIP   703     -12.771 -23.134 -18.076
ATOM   4441 O    TIP   704      26.599  -1.608  -2.310
ATOM   4442 H1   TIP   704      26.638  -0.676  -2.526
ATOM   4443 H2   TIP   704      27.397  -1.772  -1.808
ATOM   4444 O    TIP   705      18.245 -11.818   6.317
ATOM   4445 H1   TIP   705      18.711 -12.375   5.693
ATOM   4446 H2   TIP   705      18.186 -10.967   5.883
ATOM   4447 O    TIP   706      17.557   6.239   0.305
ATOM   4448 H1   TIP   706      17.165   6.994   0.744
ATOM   4449 H2   TIP   706      17.288   6.325  -0.609
ATOM   4450 O    TIP   707      10.945 -17.742   4.281
ATOM   4451 H1   TIP   707      10.196 -17.947   3.722
ATOM   4452 H2   TIP   707      11.459 -18.549   4.300
ATOM   4453 O    TIP   708     -22.909  -4.117  -1.761
ATOM   4454 H1   TIP   708     -22.573  -5.001  -1.614
ATOM   4455 H2   TIP   708     -22.474  -3.582  -1.097
ATOM   4456 O    TIP   709     -15.593 -14.117 -18.270
ATOM   4457 H1   TIP   709     -16.497 -14.089 -17.959
ATOM   4458 H2   TIP   709     -15.131 -14.647 -17.621
ATOM   4459 O    TIP   710     -27.153  -8.546  15.300
ATOM   4460 H1   TIP   710     -26.840  -9.450  15.330
ATOM   4461 H2   TIP   710     -27.616  -8.425  16.129
ATOM   4462 O    TIP   711     -29.021 -15.984 -17.802
ATOM   4463 H1   TIP   711     -29.280 -15.975 -18.723
ATOM   4464 H2   TIP   711     -28.125 -15.648 -17.801
ATOM   4465 O    TIP   712     -16.034   6.889 -17.701
ATOM   4466 H1   TIP   712     -15.860   7.752 -18.076
ATOM   4467 H2   TIP   712     -16.823   7.011 -17.172
ATOM   4468 O    TIP   713     -19.818  21.954 -13.934
ATOM   4469 H1   TIP   713     -20.630  21.707 -13.492
ATOM   4470 H2   TIP   713     -20.068  22.680 -14.507
ATOM   4471 O    TIP   714       6.324  -7.495  20.199
ATOM   4472 H1   TIP   714       5.564  -6.933  20.052
ATOM   4473 H2   TIP   714       6.192  -7.853  21.077
ATOM   4474 O    TIP   715      -4.006   7.629 -11.600
ATOM   4475 H1   TIP   715      -3.539   7.571 -12.434
ATOM   4476 H2   TIP   715      -4.573   6.858 -11.587
ATOM   4477 O    TIP   716      10.293 -19.763 -20.013
ATOM   4478 H1   TIP   716      11.249 -19.743 -20.046
ATOM   4479 H2   TIP   716      10.088 -19.980 -19.104
ATOM   4480 O    TIP   717       3.864 -13.427  13.829
ATOM   4481 H1   TIP   717       3.083 -13.394  13.278
ATOM   4482 H2   TIP   717       4.094 -12.510  13.975
ATOM   4483 O    TIP   718      10.474  10.704 -12.592
ATOM   4484 H1   TIP   718      11.041  10.271 -11.954
ATOM   4485 H2   TIP   718      10.955  11.491 -12.846
ATOM   4486 O    TIP   719     -13.983   6.697  20.040
ATOM   4487 H1   TIP   719     -14.858   6.789  20.416
ATOM   4488 H2   TIP   719     -14.114   6.172  19.251
ATOM   4489 O    TIP   720       0.268  27.682  -7.683
ATOM   4490 H1   TIP   720       0.980  27.504  -8.297
ATOM   4491 H2   TIP   720       0.644  27.505  -6.821
ATOM   4492 O    TIP   721     -18.520 -23.494  -3.749
ATOM   4493 H1   TIP   721     -19.151 -23.505  -4.468
ATOM   4494 H2   TIP   721     -17.991 -22.712  -3.905
ATOM   4495 O    TIP   722     -11.748 -26.277   1.484
ATOM   4496 H1   TIP   722     -11.935 -27.211   1.571
ATOM   4497 H2   TIP   722     -11.011 -26.124   2.075
ATOM   4498 O    TIP   723      -3.521 -13.172 -19.243
ATOM   4499 H1   TIP   723      -2.608 -13.451 -19.168
ATOM   4500 H2   TIP   723      -3.679 -13.117 -20.185
ATOM   4501 O    TIP   724      20.573   5.954 -21.506
ATOM   4502 H1   TIP   724      20.609   6.404 -20.662
ATOM   4503 H2   TIP   724      19.842   6.364 -21.968
ATOM   4504 O    TIP   725       4.012   4.880 -10.105
ATOM   4505 H1   TIP   725       3.671   4.008  -9.909
ATOM   4506 H2   TIP   725       4.678   4.733 -10.776
ATOM   4507 O    TIP   726      -1.452 -25.870 -16.262
ATOM   4508 H1   TIP   726      -1.075 -26.458 -16.915
ATOM   4509 H2   TIP   726      -1.141 -25.000 -16.513
ATOM   4510 O    TIP   727      13.192   7.236  -8.974
ATOM   4511 H1   TIP   727      14.084   7.185  -9.316
ATOM   4512 H2   TIP   727      13.301   7.360  -8.032
ATOM   4513 O    TIP   728      11.656  10.085 -15.310
ATOM   4514 H1   TIP   728      10.957  10.389 -14.731
ATOM   4515 H2   TIP   728      12.449  10.138 -14.777
ATOM   4516 O    TIP   729      -6.024   3.786 -15.249
ATOM   4517 H1   TIP   729      -5.306   3.599 -14.645
ATOM   4518 H2   TIP   729      -6.560   2.993 -15.238
ATOM   4519 O    TIP   730      11.563  -0.860 -19.145
ATOM   4520 H1   TIP   730      11.897   0.019 -19.319
ATOM   4521 H2   TIP   730      12.093  -1.179 -18.416
ATOM   4522 O    TIP   731       8.679 -14.623  19.593
ATOM   4523 H1   TIP   731       8.906 -15.277  20.254
ATOM   4524 H2   TIP   731       9.374 -13.968  19.654
ATOM   4525 O    TIP   732      22.771  -7.323 -17.041
ATOM   4526 H1   TIP   732      21.959  -6.817 -17.081
ATOM   4527 H2   TIP   732      23.440  -6.732 -17.386
ATOM   4528 O    TIP   733     -13.124  14.492  -4.407
ATOM   4529 H1   TIP   733     -12.926  13.558  -4.469
ATOM   4530 H2   TIP   733     -12.460  14.841  -3.813
ATOM   4531 O    TIP   734      16.513 -13.310  18.431
ATOM   4532 H1   TIP   734      15.561 -13.408  18.403
ATOM   4533 H2   TIP   734      16.849 -14.197  18.300
ATOM   4534 O    TIP   735     -22.318   1.687 -10.854
ATOM   4535 H1   TIP   735     -23.270   1.770 -10.914
ATOM   4536 H2   TIP   735     -22.122   0.854 -11.284
ATOM   4537 O    TIP   736     -11.520  -4.161   6.628
ATOM   4538 H1   TIP   736     -11.427  -4.709   5.849
ATOM   4539 H2   TIP   736     -11.040  -3.360   6.417
ATOM   4540 O    TIP   737      16.086 -23.064  -4.274
ATOM   4541 H1   TIP   737      15.492 -23.792  -4.094
ATOM   4542 H2   TIP   737      16.212 -22.640  -3.425
ATOM   4543 O    TIP   738       8.043  -1.599   4.764
ATOM   4544 H1   TIP   738       8.405  -0.904   5.315
ATOM   4545 H2   TIP   738       7.381  -2.019   5.312
ATOM   4546 O    TIP   739     -23.358   9.935  -5.966
ATOM   4547 H1   TIP   739     -23.250   9.448  -5.149
ATOM   4548 H2   TIP   739     -23.747  10.768  -5.700
ATOM   4549 O    TIP   740      -6.873 -15.403  20.173
ATOM   4550 H1   TIP   740      -7.159 -14.702  19.588
ATOM   4551 H2   TIP   740      -7.385 -16.165  19.905
ATOM   4552 O    TIP   741      21.584   3.222  -2.012
ATOM   4553 H1   TIP   741      20.933   3.634  -2.580
ATOM   4554 H2   TIP   741      22.151   2.735  -2.610
ATOM   4555 O    TIP   742       8.985  -1.304  10.880
ATOM   4556 H1   TIP   742       9.169  -1.222  11.816
ATOM   4557 H2   TIP   742       9.503  -0.610  10.471
ATOM   4558 O    TIP   743       0.143  18.776  -6.481
ATOM   4559 H1   TIP   743      -0.425  19.422  -6.900
ATOM   4560 H2   TIP   743       0.947  19.255  -6.282
ATOM   4561 O    TIP   744     -11.496 -21.957 -20.528
ATOM   4562 H1   TIP   744     -11.734 -22.741 -21.022
ATOM   4563 H2   TIP   744     -11.171 -21.345 -21.189
ATOM   4564 O    TIP   745      12.795  -7.412  13.404
ATOM   4565 H1   TIP   745      12.497  -6.624  13.858
ATOM   4566 H2   TIP   745      11.993  -7.818  13.075
ATOM   4567 O    TIP   746      14.287 -13.356  12.512
ATOM   4568 H1   TIP   746      13.729 -12.594  12.351
ATOM   4569 H2   TIP   746      14.735 -13.506  11.680
ATOM   4570 O    TIP   747      -1.170  10.177   9.442
ATOM   4571 H1   TIP   747      -1.976   9.954   9.908
ATOM   4572 H2   TIP   747      -0.849   9.341   9.105
ATOM   4573 O    TIP   748      13.346  -4.339  21.728
ATOM   4574 H1   TIP   748      12.936  -4.438  20.869
ATOM   4575 H2   TIP   748      12.827  -3.665  22.166
ATOM   4576 O    TIP   749      15.483   7.162 -10.135
ATOM   4577 H1   TIP   749      16.348   7.382  -9.791
ATOM   4578 H2   TIP   749      15.661   6.628 -10.909
ATOM   4579 O    TIP   750      -5.412 -22.438   4.427
ATOM   4580 H1   TIP   750      -4.565 -22.483   3.983
ATOM   4581 H2   TIP   750      -6.043 -22.733   3.770
ATOM   4582 O    TIP   751      19.542   5.969 -18.854
ATOM   4583 H1   TIP   751      18.779   6.302 -18.383
ATOM   4584 H2   TIP   751      19.236   5.163 -19.269
ATOM   4585 O    TIP   752       0.235  -0.653  15.769
ATOM   4586 H1   TIP   752       0.541   0.059  15.207
ATOM   4587 H2   TIP   752       0.467  -0.378  16.655
ATOM   4588 O    TIP   753     -22.443 -19.012  -2.341
ATOM   4589 H1   TIP   753     -22.789 -18.147  -2.559
ATOM   4590 H2   TIP   753     -22.641 -19.124  -1.412
ATOM   4591 O    TIP   754      19.505 -22.691  13.352
ATOM   4592 H1   TIP   754      19.344 -23.626  13.480
ATOM   4593 H2   TIP   754      18.996 -22.263  14.041
ATOM   4594 O    TIP   755      22.109  -5.942   4.567
ATOM   4595 H1   TIP   755      21.417  -5.281   4.569
ATOM   4596 H2   TIP   755      22.386  -6.004   5.481
ATOM   4597 O    TIP   756      25.699  -7.193  -0.795
ATOM   4598 H1   TIP   756      25.140  -7.953  -0.960
ATOM   4599 H2   TIP   756      26.404  -7.530  -0.243
ATOM   4600 O    TIP   757      20.085   9.236  -7.636
ATOM   4601 H1   TIP   757      20.048   8.371  -7.229
ATOM   4602 H2   TIP   757      20.980   9.538  -7.478
ATOM   4603 O    TIP   758      19.020  -4.965 -14.078
ATOM   4604 H1   TIP   758      19.612  -4.924 -13.327
ATOM   4605 H2   TIP   758      18.305  -4.369 -13.855
ATOM   4606 O    TIP   759     -23.744  -4.602  20.100
ATOM   4607 H1   TIP   759     -24.135  -5.127  20.798
ATOM   4608 H2   TIP   759     -24.338  -4.710  19.357
ATOM   4609 O    TIP   760      -5.929   4.487 -17.836
ATOM   4610 H1   TIP   760      -6.089   4.063 -16.993
ATOM   4611 H2   TIP   760      -5.078   4.150 -18.116
ATOM   4612 O    TIP   761      16.537   5.622  18.291
ATOM   4613 H1   TIP   761      15.858   5.820  18.936
ATOM   4614 H2   TIP   761      16.423   4.691  18.099
ATOM   4615 O    TIP   762      18.931 -22.171  -0.744
ATOM   4616 H1   TIP   762      19.419 -22.141  -1.566
ATOM   4617 H2   TIP   762      18.028 -21.976  -0.994
ATOM   4618 O    TIP   763      13.416 -12.057  16.137
ATOM   4619 H1   TIP   763      12.797 -12.094  15.408
ATOM   4620 H2   TIP   763      14.054 -12.744  15.946
ATOM   4621 O    TIP   764      19.410  -8.868   7.429
ATOM   4622 H1   TIP   764      19.868  -9.507   6.883
ATOM   4623 H2   TIP   764      18.924  -8.326   6.808
ATOM   4624 O    TIP   765       9.909  27.977 -20.241
ATOM   4625 H1   TIP   765       9.133  27.641 -19.793
ATOM   4626 H2   TIP   765       9.755  27.784 -21.166
ATOM   4627 O    TIP   766       1.478  28.752 -17.851
ATOM   4628 H1   TIP   766       2.364  28.621 -17.515
ATOM   4629 H2   TIP   766       0.906  28.465 -17.139
ATOM   4630 O    TIP   767      28.705 -27.687  -9.970
ATOM   4631 H1   TIP   767      29.551 -28.121 -10.079
ATOM   4632 H2   TIP   767      28.079 -28.404  -9.869
ATOM   4633 O    TIP   768       5.331  22.132  -2.480
ATOM   4634 H1   TIP   768       6.140  21.906  -2.938
ATOM   4635 H2   TIP   768       4.653  21.624  -2.925
ATOM   4636 O    TIP   769      15.618   7.635  16.661
ATOM   4637 H1   TIP   769      15.836   6.754  16.964
ATOM   4638 H2   TIP   769      15.665   8.178  17.448
ATOM   4639 O    TIP   770     -15.353 -22.229  -0.258
ATOM   4640 H1   TIP   770     -15.418 -22.189   0.696
ATOM   4641 H2   TIP   770     -16.084 -21.697  -0.571
ATOM   4642 O    TIP   771      10.270  23.362   0.077
ATOM   4643 H1   TIP   771      10.372  23.114  -0.842
ATOM   4644 H2   TIP   771       9.522  23.959   0.083
ATOM   4645 O    TIP   772      -7.502 -28.451  -4.547
ATOM   4646 H1   TIP   772      -7.975 -29.103  -4.032
ATOM   4647 H2   TIP   772      -7.235 -28.917  -5.339
ATOM   4648 O    TIP   773      -0.705   5.652   5.099
ATOM   4649 H1   TIP   773      -0.178   6.443   4.985
ATOM   4650 H2   TIP   773      -1.608   5.968   5.126
ATOM   4651 O    TIP   774     -10.654 -17.598 -18.230
ATOM   4652 H1   TIP   774     -11.214 -17.038 -18.767
ATOM   4653 H2   TIP   774     -10.226 -18.181 -18.857
ATOM   4654 O    TIP   775      18.061   9.581   2.533
ATOM   4655 H1   TIP   775      17.893   9.221   3.403
ATOM   4656 H2   TIP   775      17.464   9.104   1.956
ATOM   4657 O    TIP   776     -10.348  26.985 -18.274
ATOM   4658 H1   TIP   776     -10.977  26.562 -18.858
ATOM   4659 H2   TIP   776     -10.006  26.274 -17.732
ATOM   4660 O    TIP   777     -18.270  28.165  18.160
ATOM   4661 H1   TIP   777     -18.289  29.014  17.720
ATOM   4662 H2   TIP   777     -17.893  27.568  17.513
ATOM   4663 O    TIP   778      17.362 -20.073 -20.404
ATOM   4664 H1   TIP   778      17.447 -20.970 -20.726
ATOM   4665 H2   TIP   778      17.708 -19.530 -21.112
ATOM   4666 O    TIP   779       8.414   7.629  -0.442
ATOM   4667 H1   TIP   779       7.554   7.479  -0.051
ATOM   4668 H2   TIP   779       8.983   6.981  -0.029
ATOM   4669 O    TIP   780      -3.249 -11.558   9.195
ATOM   4670 H1   TIP   780      -3.937 -11.027   9.594
ATOM   4671 H2   TIP   780      -2.519 -11.508   9.812
ATOM   4672 O    TIP   781       8.557  25.660 -10.878
ATOM   4673 H1   TIP   781       8.143  25.664 -11.741
ATOM   4674 H2   TIP   781       7.920  25.231 -10.307
ATOM   4675 O    TIP   782      23.927 -18.142 -18.756
ATOM   4676 H1   TIP   782      24.418 -17.837 -17.993
ATOM   4677 H2   TIP   782      24.071 -19.088 -18.773
ATOM   4678 O    TIP   783      29.487 -21.756   7.341
ATOM   4679 H1   TIP   783      29.884 -22.459   7.854
ATOM   4680 H2   TIP   783      29.240 -21.096   7.987
ATOM   4681 O    TIP   784      18.762   5.890   2.765
ATOM   4682 H1   TIP   784      18.640   6.306   1.912
ATOM   4683 H2   TIP   784      19.315   5.129   2.584
ATOM   4684 O    TIP   785      -3.250 -11.081  18.481
ATOM   4685 H1   TIP   785      -2.775 -10.873  19.285
ATOM   4686 H2   TIP   785      -3.053 -10.355  17.890
ATOM   4687 O    TIP   786      18.685  -4.889 -18.546
ATOM   4688 H1   TIP   786      18.503  -5.605 -19.155
ATOM   4689 H2   TIP   786      19.271  -4.306 -19.028
ATOM   4690 O    TIP   787      -4.742   0.694   6.815
ATOM   4691 H1   TIP   787      -5.170  -0.162   6.833
ATOM   4692 H2   TIP   787      -5.084   1.117   6.027
ATOM   4693 O    TIP   788     -10.508  -3.551 -16.023
ATOM   4694 H1   TIP   788     -11.046  -3.176 -16.720
ATOM   4695 H2   TIP   788     -11.107  -4.112 -15.532
ATOM   4696 O    TIP   789     -19.129 -18.812 -14.070
ATOM   4697 H1   TIP   789     -18.910 -19.378 -13.330
ATOM   4698 H2   TIP   789     -18.311 -18.361 -14.279
ATOM   4699 O    TIP   790       2.656   5.149   2.713
ATOM   4700 H1   TIP   790       2.338   5.557   1.907
ATOM   4701 H2   TIP   790       2.486   4.215   2.592
ATOM   4702 O    TIP   791      26.859 -20.434  -6.175
ATOM   4703 H1   TIP   791      27.724 -20.828  -6.284
ATOM   4704 H2   TIP   791      26.246 -21.145  -6.366
ATOM   4705 O    TIP   792      24.495 -15.350  -6.943
ATOM   4706 H1   TIP   792      24.835 -14.491  -6.695
ATOM   4707 H2   TIP   792      24.231 -15.752  -6.115
ATOM   4708 O    TIP   793     -24.515  -2.568 -18.165
ATOM   4709 H1   TIP   793     -25.184  -2.074 -17.692
ATOM   4710 H2   TIP   793     -24.845  -3.466 -18.181
ATOM   4711 O    TIP   794       5.120   9.742 -16.497
ATOM   4712 H1   TIP   794       4.784  10.269 -15.772
ATOM   4713 H2   TIP   794       6.066   9.715 -16.357
ATOM   4714 O    TIP   795      -8.482  23.577 -20.609
ATOM   4715 H1   TIP   795      -8.463  24.513 -20.809
ATOM   4716 H2   TIP   795      -8.574  23.151 -21.461
ATOM   4717 O    TIP   796     -17.480 -19.134  -9.294
ATOM   4718 H1   TIP   796     -18.278 -18.705  -8.986
ATOM   4719 H2   TIP   796     -17.507 -20.006  -8.899
ATOM   4720 O    TIP   797       6.658  -8.859   6.696
ATOM   4721 H1   TIP   797       6.988  -9.523   7.301
ATOM   4722 H2   TIP   797       7.286  -8.139   6.762
ATOM   4723 O    TIP   798      11.527  26.618   3.479
ATOM   4724 H1   TIP   798      11.466  27.134   4.283
ATOM   4725 H2   TIP   798      11.032  25.821   3.666
ATOM   4726 O    TIP   799       1.998  27.136  -9.806
ATOM   4727 H1   TIP   799       2.870  27.105  -9.411
ATOM   4728 H2   TIP   799       1.942  28.009 -10.194
ATOM   4729 O    TIP   800     -26.984   3.198   0.790
ATOM   4730 H1   TIP   800     -26.837   2.252   0.783
ATOM   4731 H2   TIP   800     -26.640   3.489   1.634
ATOM   4732 O    TIP   801      18.440 -17.854  21.562
ATOM   4733 H1   TIP   801      18.977 -17.074  21.430
ATOM   4734 H2   TIP   801      18.827 -18.513  20.986
ATOM   4735 O    TIP   802      -6.638 -28.059  -8.295
ATOM   4736 H1   TIP   802      -6.661 -27.246  -7.790
ATOM   4737 H2   TIP   802      -6.849 -27.792  -9.189
ATOM   4738 O    TIP   803       3.147   6.630 -12.169
ATOM   4739 H1   TIP   803       2.887   7.497 -11.858
ATOM   4740 H2   TIP   803       3.348   6.139 -11.372
ATOM   4741 O    TIP   804     -20.250 -21.977  -1.350
ATOM   4742 H1   TIP   804     -20.747 -22.792  -1.286
ATOM   4743 H2   TIP   804     -20.386 -21.682  -2.250
ATOM   4744 O    TIP   805      -0.565  13.228  -3.838
ATOM   4745 H1   TIP   805      -0.004  13.586  -3.150
ATOM   4746 H2   TIP   805      -0.026  13.257  -4.628
ATOM   4747 O    TIP   806       6.272  -4.853 -20.755
ATOM   4748 H1   TIP   806       6.646  -4.052 -21.120
ATOM   4749 H2   TIP   806       5.340  -4.801 -20.966
ATOM   4750 O    TIP   807      26.671 -22.342  -3.225
ATOM   4751 H1   TIP   807      26.117 -23.004  -2.811
ATOM   4752 H2   TIP   807      26.122 -21.560  -3.266
ATOM   4753 O    TIP   808      21.066  -7.050  -0.952
ATOM   4754 H1   TIP   808      21.093  -8.000  -0.844
ATOM   4755 H2   TIP   808      21.931  -6.751  -0.674
ATOM   4756 O    TIP   809       2.723  -1.593   2.413
ATOM   4757 H1   TIP   809       1.983  -1.267   2.925
ATOM   4758 H2   TIP   809       2.978  -0.854   1.861
ATOM   4759 O    TIP   810      11.465  28.717   5.510
ATOM   4760 H1   TIP   810      10.897  29.363   5.929
ATOM   4761 H2   TIP   810      11.512  28.995   4.596
ATOM   4762 O    TIP   811       4.006 -20.850   1.741
ATOM   4763 H1   TIP   811       3.984 -19.941   1.444
ATOM   4764 H2   TIP   811       3.324 -21.287   1.231
ATOM   4765 O    TIP   812      -3.591   9.451  -9.672
ATOM   4766 H1   TIP   812      -3.731   8.803 -10.362
ATOM   4767 H2   TIP   812      -4.472   9.717  -9.410
ATOM   4768 O    TIP   813     -15.078 -12.240 -20.616
ATOM   4769 H1   TIP   813     -15.859 -11.688 -20.574
ATOM   4770 H2   TIP   813     -15.116 -12.770 -19.820
ATOM   4771 O    TIP   814      -9.594 -28.626 -16.807
ATOM   4772 H1   TIP   814     -10.185 -29.265 -17.206
ATOM   4773 H2   TIP   814      -9.591 -28.850 -15.876
ATOM   4774 O    TIP   815       0.921  23.111  -1.886
ATOM   4775 H1   TIP   815       0.668  23.658  -1.143
ATOM   4776 H2   TIP   815       0.779  23.666  -2.653
ATOM   4777 O    TIP   816      -7.201 -13.518  11.574
ATOM   4778 H1   TIP   816      -6.609 -14.264  11.480
ATOM   4779 H2   TIP   816      -7.234 -13.355  12.517
ATOM   4780 O    TIP   817      18.784  11.435  19.715
ATOM   4781 H1   TIP   817      19.068  10.543  19.516
ATOM   4782 H2   TIP   817      17.873  11.469  19.423
ATOM   4783 O    TIP   818      10.685 -14.557 -17.383
ATOM   4784 H1   TIP   818      10.455 -13.867 -18.005
ATOM   4785 H2   TIP   818      11.293 -14.140 -16.773
ATOM   4786 O    TIP   819     -16.032  11.546   3.156
ATOM   4787 H1   TIP   819     -15.547  11.420   3.971
ATOM   4788 H2   TIP   819     -15.714  10.854   2.577
ATOM   4789 O    TIP   820      23.322   6.409  -7.842
ATOM   4790 H1   TIP   820      23.645   5.603  -8.244
ATOM   4791 H2   TIP   820      23.986   7.065  -8.052
ATOM   4792 O    TIP   821      22.410 -15.282  -0.111
ATOM   4793 H1   TIP   821      22.186 -14.912  -0.965
ATOM   4794 H2   TIP   821      23.361 -15.381  -0.134
ATOM   4795 O    TIP   822       6.884  19.051  -2.920
ATOM   4796 H1   TIP   822       7.839  19.078  -2.857
ATOM   4797 H2   TIP   822       6.659  19.791  -3.484
ATOM   4798 O    TIP   823     -27.041 -13.011 -12.580
ATOM   4799 H1   TIP   823     -27.117 -13.335 -11.682
ATOM   4800 H2   TIP   823     -26.922 -12.066 -12.486
ATOM   4801 O    TIP   824     -14.113   6.329 -19.378
ATOM   4802 H1   TIP   824     -14.366   7.109 -19.871
ATOM   4803 H2   TIP   824     -14.709   6.313 -18.630
ATOM   4804 O    TIP   825      -6.831  27.758  -6.622
ATOM   4805 H1   TIP   825      -6.720  27.060  -7.267
ATOM   4806 H2   TIP   825      -6.672  28.565  -7.110
ATOM   4807 O    TIP   826      16.222   4.378   1.948
ATOM   4808 H1   TIP   826      17.109   4.166   2.239
ATOM   4809 H2   TIP   826      16.327   5.163   1.410
ATOM   4810 O    TIP   827      16.320  -6.436 -15.276
ATOM   4811 H1   TIP   827      16.163  -5.636 -15.777
ATOM   4812 H2   TIP   827      15.896  -7.126 -15.787
ATOM   4813 O    TIP   828      10.424 -15.230   5.765
ATOM   4814 H1   TIP   828      10.600 -16.054   5.311
ATOM   4815 H2   TIP   828      10.234 -14.605   5.065
ATOM   4816 O    TIP   829      22.674 -15.002 -19.983
ATOM   4817 H1   TIP   829      23.439 -14.736 -19.474
ATOM   4818 H2   TIP   829      22.607 -14.348 -20.678
ATOM   4819 O    TIP   830     -22.265   6.605  -7.100
ATOM   4820 H1   TIP   830     -22.975   5.975  -6.978
ATOM   4821 H2   TIP   830     -21.467   6.076  -7.072
ATOM   4822 O    TIP   831      -5.955 -28.527 -20.301
ATOM   4823 H1   TIP   831      -6.070 -27.816 -19.671
ATOM   4824 H2   TIP   831      -6.575 -29.199 -20.020
ATOM   4825 O    TIP   832     -19.798  -2.975   6.731
ATOM   4826 H1   TIP   832     -19.370  -3.828   6.660
ATOM   4827 H2   TIP   832     -19.743  -2.604   5.851
ATOM   4828 O    TIP   833     -14.407 -19.691 -15.002
ATOM   4829 H1   TIP   833     -15.048 -20.395 -14.903
ATOM   4830 H2   TIP   833     -14.922 -18.934 -15.280
ATOM   4831 O    TIP   834      -8.616  18.679 -15.329
ATOM   4832 H1   TIP   834      -9.147  18.302 -14.628
ATOM   4833 H2   TIP   834      -9.217  19.251 -15.806
ATOM   4834 O    TIP   835      16.021  13.109 -21.462
ATOM   4835 H1   TIP   835      15.420  12.782 -20.793
ATOM   4836 H2   TIP   835      16.796  12.553 -21.381
ATOM   4837 O    TIP   836      27.743  -6.087  -8.058
ATOM   4838 H1   TIP   836      28.181  -5.264  -8.271
ATOM   4839 H2   TIP   836      28.103  -6.339  -7.208
ATOM   4840 O    TIP   837       3.322 -26.790  14.310
ATOM   4841 H1   TIP   837       3.568 -27.692  14.105
ATOM   4842 H2   TIP   837       2.405 -26.725  14.043
ATOM   4843 O    TIP   838      27.223  -5.941   2.267
ATOM   4844 H1   TIP   838      26.334  -5.923   2.621
ATOM   4845 H2   TIP   838      27.720  -5.352   2.834
ATOM   4846 O    TIP   839     -21.290  28.879  -7.072
ATOM   4847 H1   TIP   839     -20.661  28.811  -7.790
ATOM   4848 H2   TIP   839     -20.806  28.589  -6.299
ATOM   4849 O    TIP   840       1.007 -10.376 -20.404
ATOM   4850 H1   TIP   840       1.185 -10.770 -19.550
ATOM   4851 H2   TIP   840       0.754  -9.475 -20.205
ATOM   4852 O    TIP   841     -12.834  28.059  21.745
ATOM   4853 H1   TIP   841     -13.771  27.871  21.802
ATOM   4854 H2   TIP   841     -12.749  28.629  20.981
ATOM   4855 O    TIP   842     -29.439  -1.077 -12.753
ATOM   4856 H1   TIP   842     -29.166  -1.962 -12.994
ATOM   4857 H2   TIP   842     -29.849  -0.728 -13.544
ATOM   4858 O    TIP   843     -19.798 -21.291 -20.406
ATOM   4859 H1   TIP   843     -19.717 -21.336 -19.454
ATOM   4860 H2   TIP   843     -20.725 -21.107 -20.560
ATOM   4861 O    TIP   844     -19.740  -2.031 -17.687
ATOM   4862 H1   TIP   844     -20.344  -2.641 -18.108
ATOM   4863 H2   TIP   844     -19.515  -2.450 -16.856
ATOM   4864 O    TIP   845       9.116   0.035 -18.342
ATOM   4865 H1   TIP   845       9.820  -0.531 -18.657
ATOM   4866 H2   TIP   845       8.397  -0.564 -18.140
ATOM   4867 O    TIP   846     -23.780  -9.035  -6.058
ATOM   4868 H1   TIP   846     -23.006  -9.412  -6.476
ATOM   4869 H2   TIP   846     -23.442  -8.597  -5.277
ATOM   4870 O    TIP   847      -4.157   3.631   5.685
ATOM   4871 H1   TIP   847      -4.778   3.157   5.132
ATOM   4872 H2   TIP   847      -4.531   3.581   6.564
ATOM   4873 O    TIP   848     -20.501 -14.838 -11.237
ATOM   4874 H1   TIP   848     -20.383 -13.898 -11.378
ATOM   4875 H2   TIP   848     -21.400 -14.921 -10.918
ATOM   4876 O    TIP   849      -3.152  -4.261  17.398
ATOM   4877 H1   TIP   849      -3.649  -3.855  16.689
ATOM   4878 H2   TIP   849      -2.267  -3.907  17.305
ATOM   4879 O    TIP   850      -0.290 -12.931 -20.918
ATOM   4880 H1   TIP   850      -0.333 -11.976 -20.873
ATOM   4881 H2   TIP   850      -0.410 -13.220 -20.013
ATOM   4882 O    TIP   851       4.229  -2.036 -19.725
ATOM   4883 H1   TIP   851       4.016  -1.128 -19.941
ATOM   4884 H2   TIP   851       3.387  -2.436 -19.508
ATOM   4885 O    TIP   852      -8.675 -26.277 -17.505
ATOM   4886 H1   TIP   852      -9.068 -27.136 -17.353
ATOM   4887 H2   TIP   852      -9.390 -25.657 -17.362
ATOM   4888 O    TIP   853      -8.763  10.367 -14.997
ATOM   4889 H1   TIP   853      -8.904  10.719 -14.119
ATOM   4890 H2   TIP   853      -9.579   9.914 -15.209
ATOM   4891 O    TIP   854      -7.950  27.958 -19.199
ATOM   4892 H1   TIP   854      -8.659  27.347 -18.998
ATOM   4893 H2   TIP   854      -8.394  28.763 -19.465
ATOM   4894 O    TIP   855      -8.225 -15.352  14.757
ATOM   4895 H1   TIP   855      -7.783 -14.506  14.834
ATOM   4896 H2   TIP   855      -9.128 -15.177  15.022
ATOM   4897 O    TIP   856       4.298  10.527   6.074
ATOM   4898 H1   TIP   856       3.933  10.329   5.212
ATOM   4899 H2   TIP   856       3.618  10.257   6.691
ATOM   4900 O    TIP   857      -5.583  28.183  -0.052
ATOM   4901 H1   TIP   857      -4.662  28.269   0.197
ATOM   4902 H2   TIP   857      -5.997  27.765   0.703
ATOM   4903 O    TIP   858      15.982  -8.862   8.394
ATOM   4904 H1   TIP   858      15.830  -8.018   7.969
ATOM   4905 H2   TIP   858      16.805  -8.749   8.868
ATOM   4906 O    TIP   859     -15.088 -20.131  -2.717
ATOM   4907 H1   TIP   859     -14.912 -19.211  -2.913
ATOM   4908 H2   TIP   859     -15.958 -20.293  -3.080
ATOM   4909 O    TIP   860     -18.609 -17.346  19.577
ATOM   4910 H1   TIP   860     -18.597 -17.969  20.304
ATOM   4911 H2   TIP   860     -17.913 -16.722  19.783
ATOM   4912 O    TIP   861      24.272 -16.914 -12.120
ATOM   4913 H1   TIP   861      25.042 -17.350 -12.484
ATOM   4914 H2   TIP   861      24.237 -17.208 -11.210
ATOM   4915 O    TIP   862     -13.001 -18.877   4.154
ATOM   4916 H1   TIP   862     -12.086 -18.710   4.381
ATOM   4917 H2   TIP   862     -13.405 -19.159   4.975
ATOM   4918 O    TIP   863     -23.372  -4.806  15.620
ATOM   4919 H1   TIP   863     -22.874  -4.003  15.768
ATOM   4920 H2   TIP   863     -22.963  -5.205  14.852
ATOM   4921 O    TIP   864      -5.477  11.174   0.633
ATOM   4922 H1   TIP   864      -4.705  10.672   0.892
ATOM   4923 H2   TIP   864      -6.058  11.131   1.392
ATOM   4924 O    TIP   865      14.748   0.433   7.106
ATOM   4925 H1   TIP   865      15.660   0.178   6.973
ATOM   4926 H2   TIP   865      14.785   1.118   7.774
ATOM   4927 O    TIP   866       7.547  16.918  -5.440
ATOM   4928 H1   TIP   866       8.021  17.648  -5.042
ATOM   4929 H2   TIP   866       7.502  16.255  -4.751
ATOM   4930 O    TIP   867       3.201  20.625  -3.401
ATOM   4931 H1   TIP   867       2.293  20.848  -3.193
ATOM   4932 H2   TIP   867       3.221  20.563  -4.356
ATOM   4933 O    TIP   868     -10.177 -10.290 -21.668
ATOM   4934 H1   TIP   868     -10.236 -10.888 -22.413
ATOM   4935 H2   TIP   868     -10.961 -10.473 -21.150
ATOM   4936 O    TIP   869       7.043 -20.725   7.309
ATOM   4937 H1   TIP   869       6.949 -21.510   7.848
ATOM   4938 H2   TIP   869       6.321 -20.159   7.581
ATOM   4939 O    TIP   870     -14.547  12.248  -1.370
ATOM   4940 H1   TIP   870     -14.738  12.968  -1.971
ATOM   4941 H2   TIP   870     -14.144  12.669  -0.611
ATOM   4942 O    TIP   871     -22.082 -19.045   5.529
ATOM   4943 H1   TIP   871     -21.316 -19.600   5.673
ATOM   4944 H2   TIP   871     -22.090 -18.885   4.585
ATOM   4945 O    TIP   872       6.380  14.559 -10.262
ATOM   4946 H1   TIP   872       6.509  13.611 -10.283
ATOM   4947 H2   TIP   872       6.693  14.826  -9.398
ATOM   4948 O    TIP   873     -14.853 -11.621  20.618
ATOM   4949 H1   TIP   873     -14.793 -12.004  21.493
ATOM   4950 H2   TIP   873     -14.108 -11.988  20.143
ATOM   4951 O    TIP   874     -19.769 -28.780 -17.676
ATOM   4952 H1   TIP   874     -19.068 -29.425 -17.583
ATOM   4953 H2   TIP   874     -19.354 -28.033 -18.106
ATOM   4954 O    TIP   875      14.015 -10.874 -21.785
ATOM   4955 H1   TIP   875      14.556 -10.396 -22.414
ATOM   4956 H2   TIP   875      14.540 -11.638 -21.548
ATOM   4957 O    TIP   876      -0.460   3.836  11.978
ATOM   4958 H1   TIP   876      -1.120   3.627  12.638
ATOM   4959 H2   TIP   876      -0.411   3.053  11.430
ATOM   4960 O    TIP   877       4.559 -23.138   8.493
ATOM   4961 H1   TIP   877       4.672 -22.881   7.578
ATOM   4962 H2   TIP   877       4.897 -22.397   8.995
ATOM   4963 O    TIP   878      14.847  23.743  -2.798
ATOM   4964 H1   TIP   878      14.972  23.553  -3.728
ATOM   4965 H2   TIP   878      13.923  23.979  -2.723
ATOM   4966 O    TIP   879       2.778 -12.841  19.630
ATOM   4967 H1   TIP   879       3.105 -13.589  20.129
ATOM   4968 H2   TIP   879       3.104 -12.983  18.742
ATOM   4969 O    TIP   880      22.170 -20.826 -14.742
ATOM   4970 H1   TIP   880      21.778 -20.107 -15.236
ATOM   4971 H2   TIP   880      22.827 -21.194 -15.332
ATOM   4972 O    TIP   881     -20.704  28.110 -14.022
ATOM   4973 H1   TIP   881     -20.409  27.215 -14.189
ATOM   4974 H2   TIP   881     -20.819  28.153 -13.073
ATOM   4975 O    TIP   882      -6.808 -26.070  -6.500
ATOM   4976 H1   TIP   882      -6.905 -26.622  -5.724
ATOM   4977 H2   TIP   882      -6.508 -25.227  -6.159
ATOM   4978 O    TIP   883       1.743   8.784 -11.520
ATOM   4979 H1   TIP   883       0.805   8.653 -11.658
ATOM   4980 H2   TIP   883       1.827   9.714 -11.310
ATOM   4981 O    TIP   884       6.918  -7.650  12.646
ATOM   4982 H1   TIP   884       6.388  -7.989  13.368
ATOM   4983 H2   TIP   884       6.674  -6.727  12.582
ATOM   4984 O    TIP   885     -15.910  -3.217  20.279
ATOM   4985 H1   TIP   885     -16.434  -3.809  20.820
ATOM   4986 H2   TIP   885     -16.499  -2.489  20.081
ATOM   4987 O    TIP   886      15.790 -22.760  10.680
ATOM   4988 H1   TIP   886      16.471 -23.231  10.199
ATOM   4989 H2   TIP   886      15.140 -22.532  10.016
ATOM   4990 O    TIP   887       4.003 -13.294  10.347
ATOM   4991 H1   TIP   887       3.486 -12.774  10.962
ATOM   4992 H2   TIP   887       4.455 -12.646   9.806
ATOM   4993 O    TIP   888      -8.482 -20.003   6.929
ATOM   4994 H1   TIP   888      -9.062 -19.459   7.461
ATOM   4995 H2   TIP   888      -9.034 -20.728   6.636
ATOM   4996 O    TIP   889      -7.870 -22.886  11.940
ATOM   4997 H1   TIP   889      -7.079 -22.509  11.555
ATOM   4998 H2   TIP   889      -8.114 -23.595  11.345
ATOM   4999 O    TIP   890      -9.560 -15.620 -20.042
ATOM   5000 H1   TIP   890      -8.739 -15.495 -20.518
ATOM   5001 H2   TIP   890      -9.758 -16.551 -20.147
ATOM   5002 O    TIP   891      19.863 -21.780  -3.729
ATOM   5003 H1   TIP   891      19.166 -21.855  -4.380
ATOM   5004 H2   TIP   891      20.149 -22.681  -3.578
ATOM   5005 O    TIP   892       9.436 -12.652 -19.138
ATOM   5006 H1   TIP   892       8.672 -12.263 -19.562
ATOM   5007 H2   TIP   892      10.051 -12.816 -19.853
ATOM   5008 O    TIP   893     -21.315 -19.321   9.229
ATOM   5009 H1   TIP   893     -21.815 -20.075   9.541
ATOM   5010 H2   TIP   893     -20.530 -19.310   9.776
ATOM   5011 O    TIP   894     -16.934 -15.283  20.787
ATOM   5012 H1   TIP   894     -16.126 -15.271  21.300
ATOM   5013 H2   TIP   894     -17.465 -14.579  21.159
ATOM   5014 O    TIP   895      13.602   3.019  21.426
ATOM   5015 H1   TIP   895      13.531   2.922  22.375
ATOM   5016 H2   TIP   895      14.475   3.384  21.286
ATOM   5017 O    TIP   896     -22.864  -8.054  -3.509
ATOM   5018 H1   TIP   896     -23.484  -7.893  -2.799
ATOM   5019 H2   TIP   896     -22.805  -7.218  -3.971
ATOM   5020 O    TIP   897      14.760  -8.618   4.727
ATOM   5021 H1   TIP   897      14.203  -8.496   3.958
ATOM   5022 H2   TIP   897      15.356  -7.869   4.714
ATOM   5023 O    TIP   898      -0.168  12.237 -18.020
ATOM   5024 H1   TIP   898      -0.763  12.976 -17.891
ATOM   5025 H2   TIP   898       0.134  12.015 -17.140
ATOM   5026 O    TIP   899      25.394 -22.404  -7.310
ATOM   5027 H1   TIP   899      24.544 -22.756  -7.574
ATOM   5028 H2   TIP   899      26.032 -23.010  -7.685
ATOM   5029 O    TIP   900       4.086 -15.498  18.801
ATOM   5030 H1   TIP   900       3.789 -15.726  17.920
ATOM   5031 H2   TIP   900       3.304 -15.574  19.346
ATOM   5032 O    TIP   901     -15.971   2.736   2.021
ATOM   5033 H1   TIP   901     -15.882   3.680   1.887
ATOM   5034 H2   TIP   901     -16.619   2.461   1.373
ATOM   5035 O    TIP   902       9.214  13.821 -11.664
ATOM   5036 H1   TIP   902       9.682  14.638 -11.493
ATOM   5037 H2   TIP   902       9.583  13.500 -12.487
ATOM   5038 O    TIP   903     -20.871 -15.206  -2.590
ATOM   5039 H1   TIP   903     -20.572 -15.464  -1.719
ATOM   5040 H2   TIP   903     -21.159 -14.299  -2.487
ATOM   5041 O    TIP   904     -24.566 -13.610  -9.300
ATOM   5042 H1   TIP   904     -25.494 -13.383  -9.248
ATOM   5043 H2   TIP   904     -24.487 -14.116 -10.108
ATOM   5044 O    TIP   905      -4.989 -10.668  21.099
ATOM   5045 H1   TIP   905      -4.470 -11.446  21.305
ATOM   5046 H2   TIP   905      -5.898 -10.965  21.153
ATOM   5047 O    TIP   906     -19.008 -15.959  -4.432
ATOM   5048 H1   TIP   906     -19.651 -15.491  -3.899
ATOM   5049 H2   TIP   906     -19.410 -16.015  -5.299
ATOM   5050 O    TIP   907     -12.885   3.288 -13.755
ATOM   5051 H1   TIP   907     -13.634   3.597 -14.264
ATOM   5052 H2   TIP   907     -12.349   2.807 -14.384
ATOM   5053 O    TIP   908     -10.244 -17.362   6.906
ATOM   5054 H1   TIP   908     -10.968 -17.022   7.431
ATOM   5055 H2   TIP   908     -10.599 -17.424   6.019
ATOM   5056 O    TIP   909     -15.183  -3.393 -17.272
ATOM   5057 H1   TIP   909     -15.471  -4.300 -17.170
ATOM   5058 H2   TIP   909     -15.963  -2.925 -17.569
ATOM   5059 O    TIP   910     -14.910 -12.127 -16.148
ATOM   5060 H1   TIP   910     -15.690 -12.309 -16.672
ATOM   5061 H2   TIP   910     -14.204 -12.042 -16.789
ATOM   5062 O    TIP   911     -15.250   6.036 -13.247
ATOM   5063 H1   TIP   911     -16.005   6.492 -13.619
ATOM   5064 H2   TIP   911     -15.123   5.278 -13.817
ATOM   5065 O    TIP   912      -9.563  10.930  -3.809
ATOM   5066 H1   TIP   912      -9.985  10.539  -3.044
ATOM   5067 H2   TIP   912      -8.728  10.468  -3.885
ATOM   5068 O    TIP   913       7.787  -7.215 -20.300
ATOM   5069 H1   TIP   913       8.334  -6.944 -19.563
ATOM   5070 H2   TIP   913       7.161  -6.500 -20.411
ATOM   5071 O    TIP   914     -10.970  -8.040 -19.641
ATOM   5072 H1   TIP   914     -10.226  -8.581 -19.906
ATOM   5073 H2   TIP   914     -11.619  -8.168 -20.332
ATOM   5074 O    TIP   915      29.150 -10.907 -12.246
ATOM   5075 H1   TIP   915      28.534 -10.174 -12.238
ATOM   5076 H2   TIP   915      28.598 -11.684 -12.331
ATOM   5077 O    TIP   916      -1.113  12.802  -8.786
ATOM   5078 H1   TIP   916      -1.827  12.321  -8.368
ATOM   5079 H2   TIP   916      -1.404  13.713  -8.785
ATOM   5080 O    TIP   917     -18.085 -17.874   9.453
ATOM   5081 H1   TIP   917     -18.913 -17.420   9.609
ATOM   5082 H2   TIP   917     -17.933 -17.781   8.513
ATOM   5083 O    TIP   918       2.017  -6.639 -20.765
ATOM   5084 H1   TIP   918       2.642  -5.955 -21.003
ATOM   5085 H2   TIP   918       1.829  -7.090 -21.588
ATOM   5086 O    TIP   919      20.195 -10.884   1.334
ATOM   5087 H1   TIP   919      19.703 -10.179   1.753
ATOM   5088 H2   TIP   919      20.291 -10.602   0.424
ATOM   5089 O    TIP   920       3.978  23.317 -13.423
ATOM   5090 H1   TIP   920       4.180  22.389 -13.311
ATOM   5091 H2   TIP   920       3.029  23.372 -13.318
ATOM   5092 O    TIP   921     -15.317  -0.588 -17.951
ATOM   5093 H1   TIP   921     -14.530  -1.001 -18.305
ATOM   5094 H2   TIP   921     -16.014  -0.841 -18.556
ATOM   5095 O    TIP   922      -0.335  -4.357 -20.616
ATOM   5096 H1   TIP   922       0.275  -4.324 -19.879
ATOM   5097 H2   TIP   922      -1.202  -4.386 -20.210
ATOM   5098 O    TIP   923      18.209  -5.158  18.084
ATOM   5099 H1   TIP   923      17.920  -4.246  18.049
ATOM   5100 H2   TIP   923      17.412  -5.669  17.944
ATOM   5101 O    TIP   924      20.761  24.075  -7.720
ATOM   5102 H1   TIP   924      20.749  24.529  -6.877
ATOM   5103 H2   TIP   924      20.322  23.241  -7.551
ATOM   5104 O    TIP   925     -28.617  -1.791  21.727
ATOM   5105 H1   TIP   925     -29.467  -1.621  21.322
ATOM   5106 H2   TIP   925     -28.049  -1.095  21.396
ATOM   5107 O    TIP   926      14.078  11.497  -6.825
ATOM   5108 H1   TIP   926      13.821  11.804  -5.956
ATOM   5109 H2   TIP   926      13.432  10.825  -7.044
ATOM   5110 O    TIP   927     -18.242   4.054  20.699
ATOM   5111 H1   TIP   927     -17.850   3.404  21.282
ATOM   5112 H2   TIP   927     -19.185   3.962  20.836
ATOM   5113 O    TIP   928       0.696   3.309   5.523
ATOM   5114 H1   TIP   928       1.465   3.307   4.953
ATOM   5115 H2   TIP   928       0.451   4.232   5.592
ATOM   5116 O    TIP   929      26.889  -1.188 -17.263
ATOM   5117 H1   TIP   929      26.430  -0.400 -16.973
ATOM   5118 H2   TIP   929      26.209  -1.859 -17.310
ATOM   5119 O    TIP   930     -17.094 -24.899  -2.029
ATOM   5120 H1   TIP   930     -17.771 -25.563  -1.898
ATOM   5121 H2   TIP   930     -17.548 -24.173  -2.455
ATOM   5122 O    TIP   931     -20.949   0.802  -5.728
ATOM   5123 H1   TIP   931     -20.549   0.670  -4.869
ATOM   5124 H2   TIP   931     -20.292   1.286  -6.228
ATOM   5125 O    TIP   932     -20.814  -4.423 -11.193
ATOM   5126 H1   TIP   932     -20.347  -4.819 -10.458
ATOM   5127 H2   TIP   932     -21.534  -3.939 -10.789
ATOM   5128 O    TIP   933      -8.821   0.343   5.394
ATOM   5129 H1   TIP   933      -8.464   0.918   6.070
ATOM   5130 H2   TIP   933      -8.122  -0.287   5.221
ATOM   5131 O    TIP   934      28.422 -18.249   7.609
ATOM   5132 H1   TIP   934      29.248 -18.436   8.055
ATOM   5133 H2   TIP   934      27.873 -19.012   7.790
ATOM   5134 O    TIP   935      18.121   7.024 -16.188
ATOM   5135 H1   TIP   935      19.051   6.892 -16.002
ATOM   5136 H2   TIP   935      17.667   6.577 -15.474
ATOM   5137 O    TIP   936      11.288   4.155  20.221
ATOM   5138 H1   TIP   936      12.094   3.643  20.284
ATOM   5139 H2   TIP   936      10.589   3.526  20.399
ATOM   5140 O    TIP   937     -18.226   0.340 -12.828
ATOM   5141 H1   TIP   937     -18.543  -0.553 -12.962
ATOM   5142 H2   TIP   937     -17.417   0.236 -12.328
ATOM   5143 O    TIP   938     -16.471 -18.373 -20.848
ATOM   5144 H1   TIP   938     -17.357 -18.492 -21.189
ATOM   5145 H2   TIP   938     -16.575 -18.392 -19.897
ATOM   5146 O    TIP   939       5.259 -11.101   9.324
ATOM   5147 H1   TIP   939       5.844 -11.266   8.585
ATOM   5148 H2   TIP   939       4.830 -10.272   9.110
ATOM   5149 O    TIP   940      22.398 -13.815 -17.161
ATOM   5150 H1   TIP   940      22.034 -14.633 -16.824
ATOM   5151 H2   TIP   940      22.282 -13.872 -18.109
ATOM   5152 O    TIP   941      12.477   6.403  21.124
ATOM   5153 H1   TIP   941      12.139   6.193  21.994
ATOM   5154 H2   TIP   941      12.024   5.798  20.537
ATOM   5155 O    TIP   942     -26.981 -16.734 -10.118
ATOM   5156 H1   TIP   942     -26.642 -16.786 -11.011
ATOM   5157 H2   TIP   942     -27.017 -17.643  -9.821
ATOM   5158 O    TIP   943     -11.320  -5.613 -17.957
ATOM   5159 H1   TIP   943     -11.991  -5.237 -18.526
ATOM   5160 H2   TIP   943     -11.049  -6.416 -18.403
ATOM   5161 O    TIP   944       9.584  26.920   7.043
ATOM   5162 H1   TIP   944      10.219  26.254   7.303
ATOM   5163 H2   TIP   944      10.113  27.691   6.840
ATOM   5164 O    TIP   945       0.962 -17.493 -17.228
ATOM   5165 H1   TIP   945       0.799 -17.086 -16.377
ATOM   5166 H2   TIP   945       0.589 -16.880 -17.862
ATOM   5167 O    TIP   946       1.933  28.096   8.542
ATOM   5168 H1   TIP   946       1.869  28.887   9.077
ATOM   5169 H2   TIP   946       1.711  27.382   9.140
ATOM   5170 O    TIP   947       9.967  14.585  12.419
ATOM   5171 H1   TIP   947      10.527  15.360  12.455
ATOM   5172 H2   TIP   947       9.863  14.320  13.333
ATOM   5173 O    TIP   948       7.188 -23.628 -19.657
ATOM   5174 H1   TIP   948       6.244 -23.695 -19.797
ATOM   5175 H2   TIP   948       7.314 -22.757 -19.279
ATOM   5176 O    TIP   949      22.338   9.145   9.882
ATOM   5177 H1   TIP   949      22.207   8.318  10.345
ATOM   5178 H2   TIP   949      22.917   8.924   9.153
ATOM   5179 O    TIP   950      16.315  26.279  20.525
ATOM   5180 H1   TIP   950      15.453  26.277  20.108
ATOM   5181 H2   TIP   950      16.648  27.165  20.382
ATOM   5182 O    TIP   951      16.692   6.178  -2.250
ATOM   5183 H1   TIP   951      16.082   6.461  -2.930
ATOM   5184 H2   TIP   951      16.264   5.426  -1.840
ATOM   5185 O    TIP   952      19.441 -15.151   3.969
ATOM   5186 H1   TIP   952      18.808 -15.686   4.448
ATOM   5187 H2   TIP   952      20.256 -15.652   4.005
ATOM   5188 O    TIP   953      21.213 -16.777  -3.268
ATOM   5189 H1   TIP   953      20.562 -17.448  -3.065
ATOM   5190 H2   TIP   953      21.043 -16.078  -2.637
ATOM   5191 O    TIP   954     -13.995 -12.674  15.526
ATOM   5192 H1   TIP   954     -13.215 -12.366  15.065
ATOM   5193 H2   TIP   954     -14.043 -13.608  15.320
ATOM   5194 O    TIP   955     -21.316  -0.854   5.306
ATOM   5195 H1   TIP   955     -20.788  -0.250   5.828
ATOM   5196 H2   TIP   955     -22.163  -0.879   5.751
ATOM   5197 O    TIP   956       0.742  16.855  -8.611
ATOM   5198 H1   TIP   956       0.718  15.908  -8.473
ATOM   5199 H2   TIP   956       1.185  17.199  -7.836
ATOM   5200 O    TIP   957       8.489 -16.362 -17.876
ATOM   5201 H1   TIP   957       9.061 -16.404 -18.643
ATOM   5202 H2   TIP   957       8.991 -15.868 -17.228
ATOM   5203 O    TIP   958     -20.529 -23.036 -15.027
ATOM   5204 H1   TIP   958     -20.157 -22.870 -14.160
ATOM   5205 H2   TIP   958     -20.074 -23.818 -15.338
ATOM   5206 O    TIP   959     -11.070  14.585  -7.051
ATOM   5207 H1   TIP   959     -11.028  14.850  -6.132
ATOM   5208 H2   TIP   959     -10.520  15.219  -7.510
ATOM   5209 O    TIP   960      15.724 -22.848 -13.463
ATOM   5210 H1   TIP   960      15.559 -22.333 -12.674
ATOM   5211 H2   TIP   960      16.517 -23.346 -13.265
ATOM   5212 O    TIP   961      -3.407  16.825   2.454
ATOM   5213 H1   TIP   961      -2.642  16.256   2.534
ATOM   5214 H2   TIP   961      -3.131  17.516   1.852
ATOM   5215 O    TIP   962      23.015 -23.826  -7.193
ATOM   5216 H1   TIP   962      22.549 -23.206  -7.754
ATOM   5217 H2   TIP   962      22.641 -24.678  -7.415
ATOM   5218 O    TIP   963       4.088 -26.685  21.622
ATOM   5219 H1   TIP   963       3.492 -26.898  20.904
ATOM   5220 H2   TIP   963       3.588 -26.878  22.415
ATOM   5221 O    TIP   964       6.655   0.813   1.938
ATOM   5222 H1   TIP   964       6.607   1.625   2.442
ATOM   5223 H2   TIP   964       7.591   0.672   1.796
ATOM   5224 O    TIP   965      -3.532  -0.539  20.760
ATOM   5225 H1   TIP   965      -3.096  -1.224  21.267
ATOM   5226 H2   TIP   965      -3.106   0.272  21.035
ATOM   5227 O    TIP   966     -20.928  -7.196  -7.299
ATOM   5228 H1   TIP   966     -21.602  -7.072  -7.967
ATOM   5229 H2   TIP   966     -20.954  -8.132  -7.101
ATOM   5230 O    TIP   967       1.576   5.738 -16.179
ATOM   5231 H1   TIP   967       0.990   6.488 -16.084
ATOM   5232 H2   TIP   967       2.455   6.118 -16.178
ATOM   5233 O    TIP   968      14.797 -25.559 -13.542
ATOM   5234 H1   TIP   968      14.962 -24.619 -13.465
ATOM   5235 H2   TIP   968      14.163 -25.633 -14.255
ATOM   5236 O    TIP   969      11.470 -28.444  -2.293
ATOM   5237 H1   TIP   969      10.660 -28.945  -2.385
ATOM   5238 H2   TIP   969      11.234 -27.706  -1.730
ATOM   5239 O    TIP   970       7.188 -11.359 -20.523
ATOM   5240 H1   TIP   970       6.879 -11.819 -21.304
ATOM   5241 H2   TIP   970       7.686 -10.616 -20.862
ATOM   5242 O    TIP   971     -19.605 -23.836  -6.361
ATOM   5243 H1   TIP   971     -18.971 -24.513  -6.599
ATOM   5244 H2   TIP   971     -20.450 -24.188  -6.640
ATOM   5245 O    TIP   972     -11.614  23.932 -10.138
ATOM   5246 H1   TIP   972     -11.087  24.484 -10.716
ATOM   5247 H2   TIP   972     -12.379  23.696 -10.663
ATOM   5248 O    TIP   973      10.238  -1.203  13.326
ATOM   5249 H1   TIP   973      11.064  -1.400  12.884
ATOM   5250 H2   TIP   973      10.457  -1.208  14.257
ATOM   5251 O    TIP   974     -29.439   5.509  -0.990
ATOM   5252 H1   TIP   974     -29.574   5.022  -0.177
ATOM   5253 H2   TIP   974     -28.741   6.130  -0.786
ATOM   5254 O    TIP   975     -24.867  -2.278   8.680
ATOM   5255 H1   TIP   975     -25.024  -2.574   7.784
ATOM   5256 H2   TIP   975     -25.739  -2.221   9.071
ATOM   5257 O    TIP   976      -0.521  -7.842 -20.224
ATOM   5258 H1   TIP   976      -1.162  -7.525 -20.860
ATOM   5259 H2   TIP   976       0.247  -7.288 -20.361
ATOM   5260 O    TIP   977     -10.632   3.534  15.729
ATOM   5261 H1   TIP   977      -9.967   3.990  16.246
ATOM   5262 H2   TIP   977     -10.665   4.014  14.902
ATOM   5263 O    TIP   978      -3.426 -22.053 -20.311
ATOM   5264 H1   TIP   978      -3.259 -21.297 -19.749
ATOM   5265 H2   TIP   978      -2.841 -22.734 -19.977
ATOM   5266 O    TIP   979       3.915 -15.792 -17.086
ATOM   5267 H1   TIP   979       3.735 -14.921 -16.734
ATOM   5268 H2   TIP   979       3.185 -15.968 -17.680
ATOM   5269 O    TIP   980     -11.410  26.094 -20.639
ATOM   5270 H1   TIP   980     -12.045  26.692 -21.033
ATOM   5271 H2   TIP   980     -10.804  25.884 -21.350
ATOM   5272 O    TIP   981      14.994  -2.825 -18.997
ATOM   5273 H1   TIP   981      15.044  -3.773 -19.117
ATOM   5274 H2   TIP   981      15.150  -2.463 -19.869
ATOM   5275 O    TIP   982      26.505  -9.680  -1.545
ATOM   5276 H1   TIP   982      27.255  -9.706  -0.951
ATOM   5277 H2   TIP   982      26.673 -10.380  -2.176
ATOM   5278 O    TIP   983      21.650   7.265 -11.292
ATOM   5279 H1   TIP   983      21.678   6.486 -11.846
ATOM   5280 H2   TIP   983      20.731   7.532 -11.299
ATOM   5281 O    TIP   984     -23.668  -0.177  -4.956
ATOM   5282 H1   TIP   984     -23.565  -1.120  -5.079
ATOM   5283 H2   TIP   984     -22.821   0.193  -5.205
ATOM   5284 O    TIP   985      18.115  28.669 -10.737
ATOM   5285 H1   TIP   985      18.222  29.611 -10.868
ATOM   5286 H2   TIP   985      17.601  28.595  -9.933
ATOM   5287 O    TIP   986       0.119   7.114   8.496
ATOM   5288 H1   TIP   986       0.239   6.309   7.993
ATOM   5289 H2   TIP   986       0.792   7.076   9.175
ATOM   5290 O    TIP   987      -2.964  -9.553  14.757
ATOM   5291 H1   TIP   987      -2.899 -10.505  14.823
ATOM   5292 H2   TIP   987      -2.775  -9.237  15.640
ATOM   5293 O    TIP   988      25.137 -17.915  20.510
ATOM   5294 H1   TIP   988      26.041 -18.051  20.229
ATOM   5295 H2   TIP   988      25.185 -17.190  21.132
ATOM   5296 O    TIP   989     -15.898  -7.576   0.837
ATOM   5297 H1   TIP   989     -14.997  -7.265   0.748
ATOM   5298 H2   TIP   989     -15.833  -8.342   1.407
ATOM   5299 O    TIP   990      19.936 -24.510  -3.653
ATOM   5300 H1   TIP   990      20.760 -24.955  -3.459
ATOM   5301 H2   TIP   990      19.369 -24.718  -2.910
ATOM   5302 O    TIP   991     -12.818   6.574 -10.382
ATOM   5303 H1   TIP   991     -12.535   5.681 -10.186
ATOM   5304 H2   TIP   991     -13.607   6.465 -10.912
ATOM   5305 O    TIP   992     -16.900 -14.098   2.491
ATOM   5306 H1   TIP   992     -16.135 -13.900   1.953
ATOM   5307 H2   TIP   992     -16.698 -14.941   2.896
ATOM   5308 O    TIP   993       9.362  21.051 -15.174
ATOM   5309 H1   TIP   993       8.701  21.500 -15.701
ATOM   5310 H2   TIP   993       9.865  21.756 -14.768
ATOM   5311 O    TIP   994     -17.422   1.695   8.917
ATOM   5312 H1   TIP   994     -17.381   0.744   9.017
ATOM   5313 H2   TIP   994     -17.312   2.035   9.804
ATOM   5314 O    TIP   995     -18.885   3.332   3.624
ATOM   5315 H1   TIP   995     -18.383   3.278   4.437
ATOM   5316 H2   TIP   995     -18.223   3.332   2.932
ATOM   5317 O    TIP   996      23.827 -19.081   3.765
ATOM   5318 H1   TIP   996      23.413 -19.374   4.576
ATOM   5319 H2   TIP   996      23.099 -18.935   3.162
ATOM   5320 O    TIP   997       1.318   7.255   4.142
ATOM   5321 H1   TIP   997       1.858   8.036   4.024
ATOM   5322 H2   TIP   997       1.779   6.569   3.659
ATOM   5323 O    TIP   998       6.513  -5.139   4.539
ATOM   5324 H1   TIP   998       6.426  -5.528   3.669
ATOM   5325 H2   TIP   998       7.287  -5.558   4.914
ATOM   5326 O    TIP   999      -7.203  24.837 -11.213
ATOM   5327 H1   TIP   999      -7.223  25.361 -10.413
ATOM   5328 H2   TIP   999      -8.119  24.608 -11.374
ATOM   5329 O    TIP  1000     -13.605 -24.651  11.644
ATOM   5330 H1   TIP  1000     -13.216 -23.784  11.536
ATOM   5331 H2   TIP  1000     -12.858 -25.237  11.760
ATOM   5332 O    TIP  1001     -25.182 -16.604   1.848
ATOM   5333 H1   TIP  1001     -26.016 -16.458   2.295
ATOM   5334 H2   TIP  1001     -25.335 -17.372   1.299
ATOM   5335 O    TIP  1002     -11.092  -2.872  12.250
ATOM   5336 H1   TIP  1002     -10.239  -3.245  12.474
ATOM   5337 H2   TIP  1002     -11.015  -2.633  11.327
ATOM   5338 O    TIP  1003      -8.667  -9.089  11.612
ATOM   5339 H1   TIP  1003      -8.314  -9.403  12.444
ATOM   5340 H2   TIP  1003      -8.619  -9.846  11.029
ATOM   5341 O    TIP  1004     -14.015 -17.769 -17.759
ATOM   5342 H1   TIP  1004     -13.389 -17.958 -17.060
ATOM   5343 H2   TIP  1004     -13.906 -16.834 -17.933
ATOM   5344 O    TIP  1005      -2.186  -1.470 -17.834
ATOM   5345 H1   TIP  1005      -2.832  -1.438 -17.129
ATOM   5346 H2   TIP  1005      -2.258  -2.357 -18.187
ATOM   5347 O    TIP  1006       3.164  13.414  13.487
ATOM   5348 H1   TIP  1006       2.464  12.981  13.975
ATOM   5349 H2   TIP  1006       3.711  12.698  13.165
ATOM   5350 O    TIP  1007      -0.157  24.745  -4.028
ATOM   5351 H1   TIP  1007      -1.081  24.982  -4.096
ATOM   5352 H2   TIP  1007      -0.065  23.973  -4.587
ATOM   5353 O    TIP  1008      21.703   8.367  -4.464
ATOM   5354 H1   TIP  1008      21.487   8.758  -3.617
ATOM   5355 H2   TIP  1008      22.516   8.799  -4.727
ATOM   5356 O    TIP  1009     -17.825  11.863  -4.210
ATOM   5357 H1   TIP  1009     -17.366  11.151  -3.766
ATOM   5358 H2   TIP  1009     -18.163  11.468  -5.014
ATOM   5359 O    TIP  1010     -17.659 -23.203   4.374
ATOM   5360 H1   TIP  1010     -16.834 -22.725   4.447
ATOM   5361 H2   TIP  1010     -18.319 -22.525   4.233
ATOM   5362 O    TIP  1011       9.501 -19.993   8.819
ATOM   5363 H1   TIP  1011       9.355 -19.963   9.764
ATOM   5364 H2   TIP  1011       8.625 -20.080   8.443
ATOM   5365 O    TIP  1012      -1.411   3.351   7.038
ATOM   5366 H1   TIP  1012      -1.963   3.463   6.265
ATOM   5367 H2   TIP  1012      -0.518   3.319   6.694
ATOM   5368 O    TIP  1013      25.661 -23.412 -13.209
ATOM   5369 H1   TIP  1013      25.734 -23.723 -12.307
ATOM   5370 H2   TIP  1013      25.266 -22.544 -13.133
ATOM   5371 O    TIP  1014       7.344 -23.146   5.138
ATOM   5372 H1   TIP  1014       6.828 -22.820   4.400
ATOM   5373 H2   TIP  1014       7.170 -22.526   5.846
ATOM   5374 O    TIP  1015     -11.831 -22.492  12.574
ATOM   5375 H1   TIP  1015     -11.925 -22.754  13.490
ATOM   5376 H2   TIP  1015     -11.270 -21.718  12.601
ATOM   5377 O    TIP  1016     -24.035  -2.100  -7.829
ATOM   5378 H1   TIP  1016     -24.772  -1.494  -7.905
ATOM   5379 H2   TIP  1016     -24.077  -2.632  -8.623
ATOM   5380 O    TIP  1017     -22.235  -8.501 -15.205
ATOM   5381 H1   TIP  1017     -21.409  -8.870 -14.893
ATOM   5382 H2   TIP  1017     -22.903  -9.117 -14.904
ATOM   5383 O    TIP  1018       1.599 -20.667   7.306
ATOM   5384 H1   TIP  1018       0.676 -20.916   7.278
ATOM   5385 H2   TIP  1018       2.071 -21.498   7.346
ATOM   5386 O    TIP  1019     -13.349  -7.954  15.300
ATOM   5387 H1   TIP  1019     -13.523  -7.013  15.334
ATOM   5388 H2   TIP  1019     -13.272  -8.151  14.367
ATOM   5389 O    TIP  1020       7.043 -21.081 -17.959
ATOM   5390 H1   TIP  1020       6.319 -21.253 -17.358
ATOM   5391 H2   TIP  1020       7.733 -21.686 -17.684
ATOM   5392 O    TIP  1021      -2.535  10.101   0.817
ATOM   5393 H1   TIP  1021      -3.022   9.353   0.470
ATOM   5394 H2   TIP  1021      -2.966  10.304   1.647
ATOM   5395 O    TIP  1022     -14.238 -15.723 -10.711
ATOM   5396 H1   TIP  1022     -14.466 -15.463  -9.819
ATOM   5397 H2   TIP  1022     -14.656 -16.576 -10.827
ATOM   5398 O    TIP  1023      23.359  -3.628  -8.210
ATOM   5399 H1   TIP  1023      23.733  -3.437  -7.349
ATOM   5400 H2   TIP  1023      22.517  -4.041  -8.020
ATOM   5401 O    TIP  1024     -10.932  11.339 -10.578
ATOM   5402 H1   TIP  1024     -11.093  10.401 -10.676
ATOM   5403 H2   TIP  1024     -11.426  11.587  -9.797
ATOM   5404 O    TIP  1025      17.513   9.319  -4.286
ATOM   5405 H1   TIP  1025      17.856  10.200  -4.434
ATOM   5406 H2   TIP  1025      16.918   9.415  -3.542
ATOM   5407 O    TIP  1026      22.249 -19.925  14.407
ATOM   5408 H1   TIP  1026      23.105 -19.501  14.355
ATOM   5409 H2   TIP  1026      22.107 -20.289  13.533
ATOM   5410 O    TIP  1027      15.912  12.934  -0.318
ATOM   5411 H1   TIP  1027      16.393  12.246  -0.778
ATOM   5412 H2   TIP  1027      16.089  12.773   0.608
ATOM   5413 O    TIP  1028       6.931  -3.056  10.308
ATOM   5414 H1   TIP  1028       6.452  -2.579   9.630
ATOM   5415 H2   TIP  1028       7.642  -2.467  10.559
ATOM   5416 O    TIP  1029     -10.661  12.130  -0.371
ATOM   5417 H1   TIP  1029     -11.060  11.599   0.317
ATOM   5418 H2   TIP  1029     -11.123  12.967  -0.328
ATOM   5419 O    TIP  1030       2.623  20.394  -6.411
ATOM   5420 H1   TIP  1030       3.159  19.680  -6.066
ATOM   5421 H2   TIP  1030       2.877  20.463  -7.331
ATOM   5422 O    TIP  1031      -3.070  18.922 -15.807
ATOM   5423 H1   TIP  1031      -3.332  18.302 -15.127
ATOM   5424 H2   TIP  1031      -3.857  19.044 -16.337
ATOM   5425 O    TIP  1032      -9.139  28.468   0.859
ATOM   5426 H1   TIP  1032     -10.032  28.545   0.524
ATOM   5427 H2   TIP  1032      -9.092  29.108   1.568
ATOM   5428 O    TIP  1033     -18.187   8.130  -1.274
ATOM   5429 H1   TIP  1033     -17.957   8.192  -0.347
ATOM   5430 H2   TIP  1033     -19.114   8.365  -1.308
ATOM   5431 O    TIP  1034      18.471  -8.409   9.810
ATOM   5432 H1   TIP  1034      18.790  -8.669   8.946
ATOM   5433 H2   TIP  1034      19.044  -8.866  10.425
ATOM   5434 O    TIP  1035      17.324 -27.153  18.779
ATOM   5435 H1   TIP  1035      18.155 -26.768  18.502
ATOM   5436 H2   TIP  1035      16.927 -26.489  19.342
ATOM   5437 O    TIP  1036       2.558 -17.923  17.740
ATOM   5438 H1   TIP  1036       3.315 -18.344  17.334
ATOM   5439 H2   TIP  1036       2.521 -18.293  18.622
ATOM   5440 O    TIP  1037       1.620   4.481 -13.587
ATOM   5441 H1   TIP  1037       1.747   4.785 -14.486
ATOM   5442 H2   TIP  1037       1.709   5.270 -13.052
ATOM   5443 O    TIP  1038      19.610   8.893  19.183
ATOM   5444 H1   TIP  1038      20.563   8.803  19.193
ATOM   5445 H2   TIP  1038      19.328   8.385  18.422
ATOM   5446 O    TIP  1039     -23.246 -16.183  -8.132
ATOM   5447 H1   TIP  1039     -23.356 -16.880  -8.778
ATOM   5448 H2   TIP  1039     -23.447 -15.378  -8.611
ATOM   5449 O    TIP  1040      15.663  -6.234  10.010
ATOM   5450 H1   TIP  1040      15.459  -7.093  10.380
ATOM   5451 H2   TIP  1040      16.288  -5.850  10.625
ATOM   5452 O    TIP  1041     -26.507   0.964  -5.606
ATOM   5453 H1   TIP  1041     -26.537   0.453  -6.415
ATOM   5454 H2   TIP  1041     -25.598   0.899  -5.314
ATOM   5455 O    TIP  1042      21.228  26.039   1.186
ATOM   5456 H1   TIP  1042      20.461  25.575   1.522
ATOM   5457 H2   TIP  1042      21.822  25.346   0.901
ATOM   5458 O    TIP  1043     -25.402   3.853 -17.946
ATOM   5459 H1   TIP  1043     -26.286   4.206 -18.040
ATOM   5460 H2   TIP  1043     -24.863   4.396 -18.521
ATOM   5461 O    TIP  1044     -27.208  -1.076 -10.619
ATOM   5462 H1   TIP  1044     -28.119  -1.144 -10.904
ATOM   5463 H2   TIP  1044     -26.698  -1.372 -11.373
ATOM   5464 O    TIP  1045     -12.409  -2.549 -17.815
ATOM   5465 H1   TIP  1045     -12.703  -2.149 -18.633
ATOM   5466 H2   TIP  1045     -13.190  -2.976 -17.462
ATOM   5467 O    TIP  1046       1.544   4.465 -21.440
ATOM   5468 H1   TIP  1046       1.969   4.944 -22.151
ATOM   5469 H2   TIP  1046       1.196   5.146 -20.865
ATOM   5470 O    TIP  1047     -20.362 -27.319   0.724
ATOM   5471 H1   TIP  1047     -21.281 -27.586   0.748
ATOM   5472 H2   TIP  1047     -20.164 -27.060   1.624
ATOM   5473 O    TIP  1048      17.370 -21.626  19.105
ATOM   5474 H1   TIP  1048      18.057 -22.046  18.587
ATOM   5475 H2   TIP  1048      16.949 -21.018  18.497
ATOM   5476 O    TIP  1049      20.755 -16.117  21.736
ATOM   5477 H1   TIP  1049      21.463 -16.685  22.039
ATOM   5478 H2   TIP  1049      20.553 -15.562  22.489
ATOM   5479 O    TIP  1050     -25.721   4.695   7.686
ATOM   5480 H1   TIP  1050     -25.926   5.434   8.259
ATOM   5481 H2   TIP  1050     -25.265   4.072   8.250
ATOM   5482 O    TIP  1051      -9.597  24.419  -4.969
ATOM   5483 H1   TIP  1051      -8.785  24.341  -4.467
ATOM   5484 H2   TIP  1051      -9.821  23.520  -5.206
ATOM   5485 O    TIP  1052      -6.464  23.144 -18.438
ATOM   5486 H1   TIP  1052      -5.918  22.368 -18.313
ATOM   5487 H2   TIP  1052      -7.080  22.895 -19.127
ATOM   5488 O    TIP  1053     -11.278  15.080   4.663
ATOM   5489 H1   TIP  1053     -12.006  15.608   4.991
ATOM   5490 H2   TIP  1053     -10.697  15.710   4.237
ATOM   5491 O    TIP  1054      -1.242  20.391 -14.195
ATOM   5492 H1   TIP  1054      -1.125  19.976 -13.341
ATOM   5493 H2   TIP  1054      -1.321  19.661 -14.809
ATOM   5494 O    TIP  1055      26.491 -17.720  -6.371
ATOM   5495 H1   TIP  1055      27.261 -17.153  -6.403
ATOM   5496 H2   TIP  1055      26.830 -18.571  -6.095
ATOM   5497 O    TIP  1056      21.389  -4.770 -17.130
ATOM   5498 H1   TIP  1056      20.556  -5.235 -17.048
ATOM   5499 H2   TIP  1056      21.177  -3.984 -17.634
ATOM   5500 O    TIP  1057       0.678  28.405  19.133
ATOM   5501 H1   TIP  1057       0.219  28.601  19.949
ATOM   5502 H2   TIP  1057       0.003  28.048  18.557
ATOM   5503 O    TIP  1058      19.137  -5.539   7.374
ATOM   5504 H1   TIP  1058      19.241  -4.788   7.958
ATOM   5505 H2   TIP  1058      20.017  -5.701   7.033
ATOM   5506 O    TIP  1059     -19.570  -5.970 -14.947
ATOM   5507 H1   TIP  1059     -19.492  -6.693 -15.568
ATOM   5508 H2   TIP  1059     -19.211  -6.316 -14.129
ATOM   5509 O    TIP  1060      -1.171 -13.232  20.291
ATOM   5510 H1   TIP  1060      -0.826 -12.947  21.137
ATOM   5511 H2   TIP  1060      -0.637 -12.770  19.645
ATOM   5512 O    TIP  1061      22.307   9.656  19.402
ATOM   5513 H1   TIP  1061      22.949   9.118  18.940
ATOM   5514 H2   TIP  1061      22.593  10.556  19.250
ATOM   5515 O    TIP  1062      24.744   5.230 -16.508
ATOM   5516 H1   TIP  1062      24.592   5.686 -15.680
ATOM   5517 H2   TIP  1062      23.896   5.249 -16.952
ATOM   5518 O    TIP  1063      10.798  25.435  -7.912
ATOM   5519 H1   TIP  1063      11.365  24.765  -8.293
ATOM   5520 H2   TIP  1063      10.238  25.716  -8.636
ATOM   5521 O    TIP  1064     -13.916 -19.081 -20.320
ATOM   5522 H1   TIP  1064     -13.956 -18.993 -19.368
ATOM   5523 H2   TIP  1064     -14.797 -18.858 -20.620
ATOM   5524 O    TIP  1065     -17.103   9.702   7.442
ATOM   5525 H1   TIP  1065     -17.225  10.309   8.172
ATOM   5526 H2   TIP  1065     -17.502  10.144   6.693
ATOM   5527 O    TIP  1066      -0.528  -3.170  17.444
ATOM   5528 H1   TIP  1066      -0.046  -3.298  16.627
ATOM   5529 H2   TIP  1066      -0.135  -3.792  18.055
ATOM   5530 O    TIP  1067      25.879   3.249 -12.890
ATOM   5531 H1   TIP  1067      25.284   3.862 -13.320
ATOM   5532 H2   TIP  1067      25.690   2.404 -13.297
ATOM   5533 O    TIP  1068     -15.517 -25.611   0.380
ATOM   5534 H1   TIP  1068     -15.883 -25.180  -0.393
ATOM   5535 H2   TIP  1068     -16.166 -25.464   1.068
ATOM   5536 O    TIP  1069      -1.973  -1.783  14.769
ATOM   5537 H1   TIP  1069      -2.538  -1.908  15.532
ATOM   5538 H2   TIP  1069      -1.120  -1.552  15.137
ATOM   5539 O    TIP  1070     -26.884  -7.245  19.394
ATOM   5540 H1   TIP  1070     -26.594  -6.611  18.739
ATOM   5541 H2   TIP  1070     -26.093  -7.463  19.886
ATOM   5542 O    TIP  1071     -26.498  -7.662 -13.986
ATOM   5543 H1   TIP  1071     -27.394  -7.527 -13.677
ATOM   5544 H2   TIP  1071     -26.084  -6.803 -13.906
ATOM   5545 O    TIP  1072      19.094 -26.417   7.108
ATOM   5546 H1   TIP  1072      18.155 -26.268   6.998
ATOM   5547 H2   TIP  1072      19.157 -27.299   7.472
ATOM   5548 O    TIP  1073      -0.924  26.179 -17.125
ATOM   5549 H1   TIP  1073       0.027  26.127 -17.037
ATOM   5550 H2   TIP  1073      -1.207  25.269 -17.220
ATOM   5551 O    TIP  1074      -7.809  -7.164   9.780
ATOM   5552 H1   TIP  1074      -6.953  -7.198   9.354
ATOM   5553 H2   TIP  1074      -7.922  -8.033  10.163
ATOM   5554 O    TIP  1075       8.062   0.823  15.355
ATOM   5555 H1   TIP  1075       8.057   1.301  14.526
ATOM   5556 H2   TIP  1075       7.418   1.277  15.898
ATOM   5557 O    TIP  1076       5.703  -5.448  11.251
ATOM   5558 H1   TIP  1076       5.838  -6.272  10.783
ATOM   5559 H2   TIP  1076       6.475  -4.923  11.042
ATOM   5560 O    TIP  1077      29.110  27.671 -14.283
ATOM   5561 H1   TIP  1077      28.500  27.341 -13.623
ATOM   5562 H2   TIP  1077      29.648  26.915 -14.513
ATOM   5563 O    TIP  1078      14.067 -23.173 -19.679
ATOM   5564 H1   TIP  1078      13.412 -23.792 -19.356
ATOM   5565 H2   TIP  1078      13.598 -22.639 -20.320
ATOM   5566 O    TIP  1079      17.424  26.412 -12.579
ATOM   5567 H1   TIP  1079      17.264  27.158 -12.002
ATOM   5568 H2   TIP  1079      17.079  26.686 -13.428
ATOM   5569 O    TIP  1080      18.983   7.629 -11.279
ATOM   5570 H1   TIP  1080      18.657   7.628 -10.379
ATOM   5571 H2   TIP  1080      18.275   7.240 -11.792
ATOM   5572 O    TIP  1081     -10.482   4.818  13.135
ATOM   5573 H1   TIP  1081     -11.027   4.506  12.413
ATOM   5574 H2   TIP  1081      -9.713   5.196  12.710
ATOM   5575 O    TIP  1082     -23.472 -22.391  -1.165
ATOM   5576 H1   TIP  1082     -23.052 -22.895  -0.468
ATOM   5577 H2   TIP  1082     -24.344 -22.776  -1.248
ATOM   5578 O    TIP  1083      26.684   7.581  -5.624
ATOM   5579 H1   TIP  1083      26.447   8.374  -6.104
ATOM   5580 H2   TIP  1083      27.431   7.224  -6.103
ATOM   5581 O    TIP  1084      22.931 -11.342   1.040
ATOM   5582 H1   TIP  1084      21.982 -11.220   1.051
ATOM   5583 H2   TIP  1084      23.262 -10.611   0.518
ATOM   5584 O    TIP  1085       7.384   2.219  13.128
ATOM   5585 H1   TIP  1085       7.909   1.863  12.412
ATOM   5586 H2   TIP  1085       6.495   2.263  12.777
ATOM   5587 O    TIP  1086      -4.533  26.515   9.518
ATOM   5588 H1   TIP  1086      -5.365  26.053   9.417
ATOM   5589 H2   TIP  1086      -4.295  26.382  10.436
ATOM   5590 O    TIP  1087      25.909  -9.623  -8.484
ATOM   5591 H1   TIP  1087      25.710 -10.120  -9.277
ATOM   5592 H2   TIP  1087      25.072  -9.236  -8.227
ATOM   5593 O    TIP  1088      -3.855 -18.906  15.834
ATOM   5594 H1   TIP  1088      -4.061 -18.270  16.519
ATOM   5595 H2   TIP  1088      -3.180 -18.480  15.305
ATOM   5596 O    TIP  1089      16.635  11.046 -12.608
ATOM   5597 H1   TIP  1089      16.298  11.357 -11.767
ATOM   5598 H2   TIP  1089      16.054  10.324 -12.847
ATOM   5599 O    TIP  1090       4.791  -5.570  19.357
ATOM   5600 H1   TIP  1090       5.482  -4.909  19.393
ATOM   5601 H2   TIP  1090       4.296  -5.358  18.565
ATOM   5602 O    TIP  1091      10.251  16.907  -7.420
ATOM   5603 H1   TIP  1091       9.393  17.330  -7.410
ATOM   5604 H2   TIP  1091      10.187  16.249  -8.112
ATOM   5605 O    TIP  1092     -22.560  10.100   0.595
ATOM   5606 H1   TIP  1092     -22.960   9.931  -0.258
ATOM   5607 H2   TIP  1092     -22.732  11.026   0.762
ATOM   5608 O    TIP  1093     -11.045  -3.335  16.676
ATOM   5609 H1   TIP  1093     -11.656  -3.706  17.312
ATOM   5610 H2   TIP  1093     -10.210  -3.290  17.142
ATOM   5611 O    TIP  1094      14.832  -1.269  16.398
ATOM   5612 H1   TIP  1094      14.497  -1.380  17.287
ATOM   5613 H2   TIP  1094      15.090  -2.150  16.126
ATOM   5614 O    TIP  1095       0.848 -11.013  20.638
ATOM   5615 H1   TIP  1095       1.100 -10.690  21.503
ATOM   5616 H2   TIP  1095       1.423 -11.762  20.484
ATOM   5617 O    TIP  1096      28.588  -0.776   7.763
ATOM   5618 H1   TIP  1096      28.244  -0.132   8.382
ATOM   5619 H2   TIP  1096      28.272  -1.617   8.092
ATOM   5620 O    TIP  1097     -23.784   0.215  -2.183
ATOM   5621 H1   TIP  1097     -22.923   0.218  -1.765
ATOM   5622 H2   TIP  1097     -23.600   0.351  -3.112
ATOM   5623 O    TIP  1098     -18.781  10.882  -6.615
ATOM   5624 H1   TIP  1098     -17.998  10.493  -7.003
ATOM   5625 H2   TIP  1098     -19.499  10.322  -6.907
ATOM   5626 O    TIP  1099     -18.742  20.717 -11.801
ATOM   5627 H1   TIP  1099     -19.170  20.926 -12.631
ATOM   5628 H2   TIP  1099     -17.937  21.234 -11.809
ATOM   5629 O    TIP  1100     -14.259   8.698 -15.893
ATOM   5630 H1   TIP  1100     -13.908   8.711 -16.783
ATOM   5631 H2   TIP  1100     -15.162   9.001 -15.986
ATOM   5632 O    TIP  1101      19.425  26.652 -20.542
ATOM   5633 H1   TIP  1101      19.395  27.494 -20.087
ATOM   5634 H2   TIP  1101      18.577  26.248 -20.355
ATOM   5635 O    TIP  1102      15.691 -16.163   8.235
ATOM   5636 H1   TIP  1102      16.141 -16.403   7.425
ATOM   5637 H2   TIP  1102      14.762 -16.282   8.038
ATOM   5638 O    TIP  1103      28.080 -18.415  -4.067
ATOM   5639 H1   TIP  1103      28.907 -18.030  -4.354
ATOM   5640 H2   TIP  1103      27.943 -18.066  -3.187
ATOM   5641 O    TIP  1104       7.592  -2.731  13.551
ATOM   5642 H1   TIP  1104       6.881  -2.397  13.003
ATOM   5643 H2   TIP  1104       8.279  -2.069  13.481
ATOM   5644 O    TIP  1105       5.998 -17.051  19.859
ATOM   5645 H1   TIP  1105       5.827 -16.859  20.780
ATOM   5646 H2   TIP  1105       5.479 -16.407  19.378
ATOM   5647 O    TIP  1106      -6.702  17.308  16.898
ATOM   5648 H1   TIP  1106      -6.063  16.775  17.369
ATOM   5649 H2   TIP  1106      -6.854  18.061  17.468
ATOM   5650 O    TIP  1107      -4.627  23.939  19.829
ATOM   5651 H1   TIP  1107      -4.000  24.325  19.217
ATOM   5652 H2   TIP  1107      -4.254  24.109  20.694
ATOM   5653 O    TIP  1108     -18.266   6.953  -8.662
ATOM   5654 H1   TIP  1108     -19.064   7.480  -8.696
ATOM   5655 H2   TIP  1108     -18.342   6.353  -9.404
ATOM   5656 O    TIP  1109     -23.743 -25.835 -15.353
ATOM   5657 H1   TIP  1109     -24.059 -26.523 -15.938
ATOM   5658 H2   TIP  1109     -22.933 -26.187 -14.984
ATOM   5659 O    TIP  1110     -18.740   8.080   4.191
ATOM   5660 H1   TIP  1110     -19.606   7.675   4.143
ATOM   5661 H2   TIP  1110     -18.224   7.483   4.732
ATOM   5662 O    TIP  1111      22.349 -14.445   9.006
ATOM   5663 H1   TIP  1111      21.770 -14.160   9.713
ATOM   5664 H2   TIP  1111      22.290 -13.749   8.352
ATOM   5665 O    TIP  1112      -9.717 -11.840   6.274
ATOM   5666 H1   TIP  1112      -8.877 -12.248   6.064
ATOM   5667 H2   TIP  1112     -10.367 -12.389   5.836
ATOM   5668 O    TIP  1113     -12.609  11.890  -4.758
ATOM   5669 H1   TIP  1113     -12.803  11.173  -5.362
ATOM   5670 H2   TIP  1113     -12.209  11.465  -4.001
ATOM   5671 O    TIP  1114     -29.627 -13.051 -10.447
ATOM   5672 H1   TIP  1114     -30.021 -13.130 -11.316
ATOM   5673 H2   TIP  1114     -30.293 -12.611  -9.920
ATOM   5674 O    TIP  1115       2.040 -16.404  13.585
ATOM   5675 H1   TIP  1115       2.474 -16.455  14.437
ATOM   5676 H2   TIP  1115       1.864 -17.315  13.350
ATOM   5677 O    TIP  1116      16.333   7.239 -20.518
ATOM   5678 H1   TIP  1116      15.901   6.608 -19.942
ATOM   5679 H2   TIP  1116      16.839   7.796 -19.927
ATOM   5680 O    TIP  1117      25.846  -9.888 -15.655
ATOM   5681 H1   TIP  1117      25.381 -10.489 -16.236
ATOM   5682 H2   TIP  1117      25.287  -9.820 -14.881
ATOM   5683 O    TIP  1118     -22.128  -8.602  20.459
ATOM   5684 H1   TIP  1118     -21.925  -8.064  19.694
ATOM   5685 H2   TIP  1118     -22.902  -9.102  20.203
ATOM   5686 O    TIP  1119      -1.424 -18.135  13.827
ATOM   5687 H1   TIP  1119      -1.148 -18.586  14.625
ATOM   5688 H2   TIP  1119      -1.179 -17.221  13.970
ATOM   5689 O    TIP  1120     -16.047   5.419   3.541
ATOM   5690 H1   TIP  1120     -16.594   5.565   4.313
ATOM   5691 H2   TIP  1120     -16.648   5.510   2.801
ATOM   5692 O    TIP  1121      -1.088  27.537  -3.401
ATOM   5693 H1   TIP  1121      -0.417  28.220  -3.379
ATOM   5694 H2   TIP  1121      -1.065  27.149  -2.527
ATOM   5695 O    TIP  1122      -2.360  16.720 -11.027
ATOM   5696 H1   TIP  1122      -1.668  16.415 -11.613
ATOM   5697 H2   TIP  1122      -3.170  16.575 -11.515
ATOM   5698 O    TIP  1123       9.532 -27.303  11.356
ATOM   5699 H1   TIP  1123       8.611 -27.258  11.615
ATOM   5700 H2   TIP  1123       9.911 -27.968  11.930
ATOM   5701 O    TIP  1124       7.685  13.962  -4.185
ATOM   5702 H1   TIP  1124       8.473  13.858  -4.719
ATOM   5703 H2   TIP  1124       7.974  13.777  -3.292
ATOM   5704 O    TIP  1125      15.706   9.569  -7.752
ATOM   5705 H1   TIP  1125      15.282   9.070  -7.054
ATOM   5706 H2   TIP  1125      15.252  10.411  -7.756
ATOM   5707 O    TIP  1126      16.590   3.424  21.751
ATOM   5708 H1   TIP  1126      17.444   3.646  22.122
ATOM   5709 H2   TIP  1126      16.234   4.260  21.450
ATOM   5710 O    TIP  1127      16.074  -7.865 -18.209
ATOM   5711 H1   TIP  1127      16.228  -8.445 -17.464
ATOM   5712 H2   TIP  1127      16.215  -8.418 -18.977
ATOM   5713 O    TIP  1128      17.264 -11.594  11.084
ATOM   5714 H1   TIP  1128      16.925 -12.480  10.963
ATOM   5715 H2   TIP  1128      17.942 -11.503  10.415
ATOM   5716 O    TIP  1129       5.649 -21.434  21.830
ATOM   5717 H1   TIP  1129       4.881 -21.017  21.439
ATOM   5718 H2   TIP  1129       5.491 -22.373  21.727
ATOM   5719 O    TIP  1130       9.914   4.184 -15.617
ATOM   5720 H1   TIP  1130      10.114   4.733 -16.375
ATOM   5721 H2   TIP  1130       9.355   3.489 -15.963
ATOM   5722 O    TIP  1131     -21.842  -0.573 -12.541
ATOM   5723 H1   TIP  1131     -22.551  -1.216 -12.565
ATOM   5724 H2   TIP  1131     -21.056  -1.089 -12.360
ATOM   5725 O    TIP  1132     -25.445  -6.809   7.878
ATOM   5726 H1   TIP  1132     -24.948  -7.607   8.058
ATOM   5727 H2   TIP  1132     -24.940  -6.112   8.295
ATOM   5728 O    TIP  1133       4.659   1.524   7.325
ATOM   5729 H1   TIP  1133       4.540   1.864   6.438
ATOM   5730 H2   TIP  1133       4.107   2.082   7.872
ATOM   5731 O    TIP  1134      11.827  -3.816   6.093
ATOM   5732 H1   TIP  1134      11.415  -4.259   6.835
ATOM   5733 H2   TIP  1134      12.550  -3.323   6.480
ATOM   5734 O    TIP  1135      -2.243  -0.716  12.246
ATOM   5735 H1   TIP  1135      -3.180  -0.559  12.133
ATOM   5736 H2   TIP  1135      -2.175  -1.177  13.082
ATOM   5737 O    TIP  1136     -15.450 -21.492 -10.591
ATOM   5738 H1   TIP  1136     -15.118 -21.677  -9.713
ATOM   5739 H2   TIP  1136     -14.672 -21.270 -11.101
ATOM   5740 O    TIP  1137     -29.672 -24.670 -15.980
ATOM   5741 H1   TIP  1137     -29.963 -25.475 -16.409
ATOM   5742 H2   TIP  1137     -28.843 -24.457 -16.406
ATOM   5743 O    TIP  1138       4.437  -3.891   7.852
ATOM   5744 H1   TIP  1138       5.059  -4.614   7.931
ATOM   5745 H2   TIP  1138       3.845  -4.001   8.595
ATOM   5746 O    TIP  1139     -18.719 -16.573   3.769
ATOM   5747 H1   TIP  1139     -18.361 -16.889   2.940
ATOM   5748 H2   TIP  1139     -19.507 -17.097   3.907
ATOM   5749 O    TIP  1140       8.164  12.277 -20.477
ATOM   5750 H1   TIP  1140       7.543  12.809 -20.975
ATOM   5751 H2   TIP  1140       8.239  11.465 -20.978
ATOM   5752 O    TIP  1141      27.350 -24.913  12.909
ATOM   5753 H1   TIP  1141      26.787 -25.504  13.408
ATOM   5754 H2   TIP  1141      28.190 -24.937  13.366
ATOM   5755 O    TIP  1142      11.166 -12.898 -21.278
ATOM   5756 H1   TIP  1142      12.000 -13.360 -21.368
ATOM   5757 H2   TIP  1142      10.970 -12.583 -22.160
ATOM   5758 O    TIP  1143       4.005   3.960  18.154
ATOM   5759 H1   TIP  1143       3.217   3.437  18.009
ATOM   5760 H2   TIP  1143       4.713   3.436  17.779
ATOM   5761 O    TIP  1144      12.006  -5.099  19.437
ATOM   5762 H1   TIP  1144      11.126  -5.449  19.571
ATOM   5763 H2   TIP  1144      12.409  -5.694  18.805
ATOM   5764 O    TIP  1145     -28.511  -2.563  -3.403
ATOM   5765 H1   TIP  1145     -28.935  -2.214  -2.619
ATOM   5766 H2   TIP  1145     -28.764  -3.485  -3.423
ATOM   5767 O    TIP  1146      -6.570  24.537 -14.038
ATOM   5768 H1   TIP  1146      -6.523  24.269 -13.120
ATOM   5769 H2   TIP  1146      -6.799  25.465 -14.006
ATOM   5770 O    TIP  1147       8.813  -4.139   8.283
ATOM   5771 H1   TIP  1147       9.418  -3.718   8.893
ATOM   5772 H2   TIP  1147       8.148  -4.540   8.843
ATOM   5773 O    TIP  1148      25.304 -15.230   0.568
ATOM   5774 H1   TIP  1148      25.650 -15.537   1.405
ATOM   5775 H2   TIP  1148      25.451 -14.285   0.578
ATOM   5776 O    TIP  1149      25.037   4.915  -5.663
ATOM   5777 H1   TIP  1149      25.206   5.768  -6.063
ATOM   5778 H2   TIP  1149      24.443   5.103  -4.937
ATOM   5779 O    TIP  1150     -13.174  25.153  -7.808
ATOM   5780 H1   TIP  1150     -13.071  26.087  -7.990
ATOM   5781 H2   TIP  1150     -12.525  24.726  -8.367
ATOM   5782 O    TIP  1151      -4.425  23.538 -11.305
ATOM   5783 H1   TIP  1151      -5.357  23.691 -11.149
ATOM   5784 H2   TIP  1151      -4.021  24.402 -11.219
ATOM   5785 O    TIP  1152      -2.941  24.824  17.951
ATOM   5786 H1   TIP  1152      -1.990  24.723  17.992
ATOM   5787 H2   TIP  1152      -3.210  24.269  17.219
ATOM   5788 O    TIP  1153     -22.583 -16.387   4.832
ATOM   5789 H1   TIP  1153     -22.435 -16.373   3.887
ATOM   5790 H2   TIP  1153     -22.340 -17.273   5.100
ATOM   5791 O    TIP  1154      -1.394  19.346   2.182
ATOM   5792 H1   TIP  1154      -1.831  20.192   2.275
ATOM   5793 H2   TIP  1154      -0.732  19.490   1.506
ATOM   5794 O    TIP  1155       2.333  -8.800  15.952
ATOM   5795 H1   TIP  1155       2.007  -7.914  15.798
ATOM   5796 H2   TIP  1155       3.240  -8.677  16.232
ATOM   5797 O    TIP  1156      -2.425  -1.029  17.745
ATOM   5798 H1   TIP  1156      -2.780  -1.075  18.632
ATOM   5799 H2   TIP  1156      -1.700  -1.654  17.743
ATOM   5800 O    TIP  1157       0.143  11.125  -0.528
ATOM   5801 H1   TIP  1157      -0.705  10.890  -0.152
ATOM   5802 H2   TIP  1157       0.605  10.291  -0.617
ATOM   5803 O    TIP  1158      10.150  -8.511  13.196
ATOM   5804 H1   TIP  1158      10.121  -8.510  14.153
ATOM   5805 H2   TIP  1158       9.253  -8.712  12.929
ATOM   5806 O    TIP  1159     -10.510  25.247   5.250
ATOM   5807 H1   TIP  1159     -10.547  26.090   4.799
ATOM   5808 H2   TIP  1159     -10.725  25.450   6.160
ATOM   5809 O    TIP  1160      18.930 -28.333   1.242
ATOM   5810 H1   TIP  1160      19.626 -28.703   0.700
ATOM   5811 H2   TIP  1160      18.133 -28.771   0.945
ATOM   5812 O    TIP  1161       9.011  -2.599  19.133
ATOM   5813 H1   TIP  1161       8.977  -2.149  18.289
ATOM   5814 H2   TIP  1161       9.601  -2.066  19.666
ATOM   5815 O    TIP  1162       7.874  26.425  17.909
ATOM   5816 H1   TIP  1162       7.629  25.928  18.689
ATOM   5817 H2   TIP  1162       8.522  27.057  18.220
ATOM   5818 O    TIP  1163      -7.947   0.370 -19.647
ATOM   5819 H1   TIP  1163      -8.699   0.012 -19.175
ATOM   5820 H2   TIP  1163      -7.862  -0.187 -20.421
ATOM   5821 O    TIP  1164      13.454  19.284  -7.431
ATOM   5822 H1   TIP  1164      13.795  19.588  -8.272
ATOM   5823 H2   TIP  1164      14.106  18.655  -7.121
ATOM   5824 O    TIP  1165     -13.998 -20.898  21.382
ATOM   5825 H1   TIP  1165     -13.629 -20.275  20.757
ATOM   5826 H2   TIP  1165     -14.038 -20.417  22.208
ATOM   5827 O    TIP  1166     -16.986 -18.749  11.759
ATOM   5828 H1   TIP  1166     -17.253 -18.839  10.844
ATOM   5829 H2   TIP  1166     -17.752 -19.024  12.262
ATOM   5830 O    TIP  1167      13.023 -13.569  20.048
ATOM   5831 H1   TIP  1167      12.248 -13.095  19.746
ATOM   5832 H2   TIP  1167      13.188 -14.218  19.365
ATOM   5833 O    TIP  1168     -15.463 -12.147   3.630
ATOM   5834 H1   TIP  1168     -16.263 -12.417   3.179
ATOM   5835 H2   TIP  1168     -15.079 -12.963   3.948
ATOM   5836 O    TIP  1169      -0.065 -26.430  10.579
ATOM   5837 H1   TIP  1169       0.825 -26.734  10.399
ATOM   5838 H2   TIP  1169      -0.413 -26.187   9.721
ATOM   5839 O    TIP  1170     -10.542 -25.446  18.450
ATOM   5840 H1   TIP  1170      -9.947 -26.022  18.930
ATOM   5841 H2   TIP  1170     -11.051 -25.005  19.130
ATOM   5842 O    TIP  1171       5.460   8.839   1.824
ATOM   5843 H1   TIP  1171       5.615   8.037   1.325
ATOM   5844 H2   TIP  1171       6.323   9.247   1.897
ATOM   5845 O    TIP  1172      15.369  -6.208   7.433
ATOM   5846 H1   TIP  1172      15.459  -6.020   8.367
ATOM   5847 H2   TIP  1172      14.477  -5.936   7.218
ATOM   5848 O    TIP  1173      10.671  11.417  -4.292
ATOM   5849 H1   TIP  1173      10.439  12.278  -4.638
ATOM   5850 H2   TIP  1173      10.347  11.424  -3.391
ATOM   5851 O    TIP  1174      14.720 -28.365 -19.027
ATOM   5852 H1   TIP  1174      15.524 -28.134 -19.491
ATOM   5853 H2   TIP  1174      14.064 -27.754 -19.363
ATOM   5854 O    TIP  1175      15.967  24.886  14.113
ATOM   5855 H1   TIP  1175      15.272  24.238  14.225
ATOM   5856 H2   TIP  1175      16.066  25.285  14.977
ATOM   5857 O    TIP  1176       5.053 -19.197   8.789
ATOM   5858 H1   TIP  1176       4.123 -18.996   8.685
ATOM   5859 H2   TIP  1176       5.479 -18.342   8.846
ATOM   5860 O    TIP  1177      11.197  18.691  -5.595
ATOM   5861 H1   TIP  1177      11.968  18.912  -6.117
ATOM   5862 H2   TIP  1177      10.820  17.929  -6.035
ATOM   5863 O    TIP  1178     -23.497  -4.831  -7.407
ATOM   5864 H1   TIP  1178     -23.598  -4.102  -8.019
ATOM   5865 H2   TIP  1178     -23.811  -5.596  -7.888
ATOM   5866 O    TIP  1179      -4.780 -27.292   5.707
ATOM   5867 H1   TIP  1179      -5.080 -26.430   5.998
ATOM   5868 H2   TIP  1179      -4.429 -27.141   4.830
ATOM   5869 O    TIP  1180      -4.373  10.177 -15.204
ATOM   5870 H1   TIP  1180      -5.011  10.543 -15.815
ATOM   5871 H2   TIP  1180      -4.470  10.702 -14.410
ATOM   5872 O    TIP  1181      23.699  -8.442 -14.672
ATOM   5873 H1   TIP  1181      24.432  -7.865 -14.458
ATOM   5874 H2   TIP  1181      23.359  -8.104 -15.499
ATOM   5875 O    TIP  1182     -20.615  14.342  -8.575
ATOM   5876 H1   TIP  1182     -19.978  13.935  -7.988
ATOM   5877 H2   TIP  1182     -21.124  14.924  -8.011
ATOM   5878 O    TIP  1183       8.862 -21.577  15.380
ATOM   5879 H1   TIP  1183       9.342 -22.349  15.082
ATOM   5880 H2   TIP  1183       8.195 -21.923  15.973
ATOM   5881 O    TIP  1184      20.422  28.103  -8.049
ATOM   5882 H1   TIP  1184      20.003  27.293  -8.337
ATOM   5883 H2   TIP  1184      20.522  27.999  -7.103
ATOM   5884 O    TIP  1185      28.135 -16.695   2.519
ATOM   5885 H1   TIP  1185      27.857 -15.783   2.436
ATOM   5886 H2   TIP  1185      27.471 -17.099   3.079
ATOM   5887 O    TIP  1186       2.895 -27.050 -19.678
ATOM   5888 H1   TIP  1186       2.573 -27.909 -19.408
ATOM   5889 H2   TIP  1186       2.507 -26.439 -19.051
ATOM   5890 O    TIP  1187      12.346  -2.129  11.450
ATOM   5891 H1   TIP  1187      12.712  -2.156  12.334
ATOM   5892 H2   TIP  1187      12.817  -1.419  11.015
ATOM   5893 O    TIP  1188      20.131  28.752  -2.746
ATOM   5894 H1   TIP  1188      19.244  29.096  -2.646
ATOM   5895 H2   TIP  1188      20.428  28.588  -1.851
ATOM   5896 O    TIP  1189     -26.294 -24.995 -15.092
ATOM   5897 H1   TIP  1189     -26.727 -24.556 -15.824
ATOM   5898 H2   TIP  1189     -25.530 -25.419 -15.483
ATOM   5899 O    TIP  1190     -17.726   0.181 -16.941
ATOM   5900 H1   TIP  1190     -18.165  -0.635 -17.178
ATOM   5901 H2   TIP  1190     -16.801   0.019 -17.127
ATOM   5902 O    TIP  1191      23.622  -9.079 -19.460
ATOM   5903 H1   TIP  1191      24.452  -9.153 -18.990
ATOM   5904 H2   TIP  1191      23.260  -8.239 -19.179
ATOM   5905 O    TIP  1192      -1.025 -21.802   7.582
ATOM   5906 H1   TIP  1192      -1.327 -22.498   8.164
ATOM   5907 H2   TIP  1192      -1.712 -21.137   7.624
ATOM   5908 O    TIP  1193      19.766   3.285   3.177
ATOM   5909 H1   TIP  1193      20.554   3.056   3.670
ATOM   5910 H2   TIP  1193      19.780   2.704   2.417
ATOM   5911 O    TIP  1194      26.569  -1.445   3.245
ATOM   5912 H1   TIP  1194      25.946  -0.727   3.137
ATOM   5913 H2   TIP  1194      26.080  -2.118   3.718
ATOM   5914 O    TIP  1195      13.566  16.285  -0.186
ATOM   5915 H1   TIP  1195      14.213  16.945   0.062
ATOM   5916 H2   TIP  1195      13.277  15.907   0.644
ATOM   5917 O    TIP  1196     -23.184 -26.106  -4.224
ATOM   5918 H1   TIP  1196     -24.114 -25.883  -4.257
ATOM   5919 H2   TIP  1196     -22.962 -26.348  -5.123
ATOM   5920 O    TIP  1197      19.788   0.052 -21.683
ATOM   5921 H1   TIP  1197      20.454  -0.311 -22.267
ATOM   5922 H2   TIP  1197      20.287   0.469 -20.980
ATOM   5923 O    TIP  1198      19.032  17.908  -3.120
ATOM   5924 H1   TIP  1198      18.649  17.196  -3.633
ATOM   5925 H2   TIP  1198      19.273  18.569  -3.769
ATOM   5926 O    TIP  1199     -20.040 -15.480  -0.151
ATOM   5927 H1   TIP  1199     -19.915 -16.234   0.426
ATOM   5928 H2   TIP  1199     -20.535 -14.853   0.375
ATOM   5929 O    TIP  1200     -27.443 -10.637 -10.875
ATOM   5930 H1   TIP  1200     -27.323 -11.102 -10.048
ATOM   5931 H2   TIP  1200     -28.379 -10.711 -11.060
ATOM   5932 O    TIP  1201      18.694  -2.230  -3.205
ATOM   5933 H1   TIP  1201      19.147  -3.013  -2.894
ATOM   5934 H2   TIP  1201      19.257  -1.886  -3.898
ATOM   5935 O    TIP  1202      -5.238 -12.190  15.893
ATOM   5936 H1   TIP  1202      -5.461 -11.264  15.987
ATOM   5937 H2   TIP  1202      -4.282 -12.206  15.866
ATOM   5938 O    TIP  1203     -10.071  19.537  21.644
ATOM   5939 H1   TIP  1203     -10.852  19.870  22.084
ATOM   5940 H2   TIP  1203     -10.217  18.594  21.575
ATOM   5941 O    TIP  1204      -3.994  24.633 -14.850
ATOM   5942 H1   TIP  1204      -3.721  23.721 -14.746
ATOM   5943 H2   TIP  1204      -4.841  24.682 -14.408
ATOM   5944 O    TIP  1205     -13.019 -28.435 -17.642
ATOM   5945 H1   TIP  1205     -12.883 -27.652 -17.109
ATOM   5946 H2   TIP  1205     -12.823 -29.164 -17.054
ATOM   5947 O    TIP  1206      11.542   4.237  11.868
ATOM   5948 H1   TIP  1206      11.480   3.392  11.424
ATOM   5949 H2   TIP  1206      11.007   4.828  11.338
ATOM   5950 O    TIP  1207       1.823 -26.678   3.110
ATOM   5951 H1   TIP  1207       2.742 -26.427   3.022
ATOM   5952 H2   TIP  1207       1.712 -26.866   4.041
ATOM   5953 O    TIP  1208     -23.575   4.970   2.318
ATOM   5954 H1   TIP  1208     -22.682   4.923   2.659
ATOM   5955 H2   TIP  1208     -23.884   4.064   2.330
ATOM   5956 O    TIP  1209      -5.153  -8.449  18.932
ATOM   5957 H1   TIP  1209      -4.295  -8.056  18.773
ATOM   5958 H2   TIP  1209      -4.980  -9.165  19.543
ATOM   5959 O    TIP  1210       4.460   6.692   4.528
ATOM   5960 H1   TIP  1210       3.912   7.474   4.462
ATOM   5961 H2   TIP  1210       4.006   6.035   4.000
ATOM   5962 O    TIP  1211     -12.379 -16.078 -13.136
ATOM   5963 H1   TIP  1211     -12.380 -16.007 -14.090
ATOM   5964 H2   TIP  1211     -13.295 -16.239 -12.906
ATOM   5965 O    TIP  1212      -3.361 -20.384   7.636
ATOM   5966 H1   TIP  1212      -4.115 -20.333   7.049
ATOM   5967 H2   TIP  1212      -3.685 -20.050   8.473
ATOM   5968 O    TIP  1213     -26.715  11.365   2.167
ATOM   5969 H1   TIP  1213     -27.535  11.120   2.595
ATOM   5970 H2   TIP  1213     -26.038  10.905   2.663
ATOM   5971 O    TIP  1214     -26.215  -2.179  19.404
ATOM   5972 H1   TIP  1214     -26.903  -1.656  18.994
ATOM   5973 H2   TIP  1214     -26.594  -3.054  19.485
ATOM   5974 O    TIP  1215      29.422 -21.334 -11.992
ATOM   5975 H1   TIP  1215      30.227 -20.866 -11.772
ATOM   5976 H2   TIP  1215      29.194 -21.809 -11.193
ATOM   5977 O    TIP  1216       9.507  26.180  14.013
ATOM   5978 H1   TIP  1216       8.593  26.404  13.841
ATOM   5979 H2   TIP  1216       9.463  25.439  14.618
ATOM   5980 O    TIP  1217      15.451 -27.110 -11.316
ATOM   5981 H1   TIP  1217      16.404 -27.179 -11.353
ATOM   5982 H2   TIP  1217      15.199 -26.797 -12.185
ATOM   5983 O    TIP  1218      20.026  13.609  -3.301
ATOM   5984 H1   TIP  1218      19.661  13.317  -2.466
ATOM   5985 H2   TIP  1218      20.013  12.828  -3.855
ATOM   5986 O    TIP  1219      20.469 -21.292  11.168
ATOM   5987 H1   TIP  1219      20.027 -21.827  11.828
ATOM   5988 H2   TIP  1219      19.883 -20.548  11.031
ATOM   5989 O    TIP  1220       1.284 -23.055  10.234
ATOM   5990 H1   TIP  1220       1.543 -22.303  10.765
ATOM   5991 H2   TIP  1220       0.343 -22.945  10.103
ATOM   5992 O    TIP  1221      23.649  -1.283 -20.715
ATOM   5993 H1   TIP  1221      23.852  -0.454 -20.281
ATOM   5994 H2   TIP  1221      23.127  -1.768 -20.076
ATOM   5995 O    TIP  1222      17.426  -0.101   6.105
ATOM   5996 H1   TIP  1222      17.253   0.751   5.704
ATOM   5997 H2   TIP  1222      18.253  -0.385   5.717
ATOM   5998 O    TIP  1223       8.094  18.902  -8.148
ATOM   5999 H1   TIP  1223       7.308  19.446  -8.105
ATOM   6000 H2   TIP  1223       8.196  18.701  -9.078
ATOM   6001 O    TIP  1224      -4.868  -3.214  15.500
ATOM   6002 H1   TIP  1224      -4.725  -2.329  15.165
ATOM   6003 H2   TIP  1224      -5.803  -3.371  15.374
ATOM   6004 O    TIP  1225       1.188  -4.567  12.686
ATOM   6005 H1   TIP  1225       0.673  -4.025  13.285
ATOM   6006 H2   TIP  1225       0.585  -4.775  11.972
ATOM   6007 O    TIP  1226      16.808  -9.349  12.578
ATOM   6008 H1   TIP  1226      16.143  -8.891  12.065
ATOM   6009 H2   TIP  1226      17.008 -10.134  12.068
ATOM   6010 O    TIP  1227     -18.281 -25.963  -7.250
ATOM   6011 H1   TIP  1227     -17.377 -25.850  -7.543
ATOM   6012 H2   TIP  1227     -18.372 -26.904  -7.107
ATOM   6013 O    TIP  1228     -26.364  -3.796  -7.221
ATOM   6014 H1   TIP  1228     -26.459  -3.451  -6.333
ATOM   6015 H2   TIP  1228     -26.231  -4.736  -7.101
ATOM   6016 O    TIP  1229      -7.675  28.457  17.606
ATOM   6017 H1   TIP  1229      -7.082  27.716  17.729
ATOM   6018 H2   TIP  1229      -8.545  28.102  17.788
ATOM   6019 O    TIP  1230      21.267  -3.801  11.465
ATOM   6020 H1   TIP  1230      20.738  -3.006  11.528
ATOM   6021 H2   TIP  1230      20.666  -4.463  11.123
ATOM   6022 O    TIP  1231     -14.348   3.090   9.995
ATOM   6023 H1   TIP  1231     -14.273   2.383   9.353
ATOM   6024 H2   TIP  1231     -14.926   3.730   9.580
ATOM   6025 O    TIP  1232     -11.594  16.641 -10.989
ATOM   6026 H1   TIP  1232     -11.901  17.101 -10.208
ATOM   6027 H2   TIP  1232     -11.448  15.742 -10.697
ATOM   6028 O    TIP  1233     -29.605   5.559  16.156
ATOM   6029 H1   TIP  1233     -30.136   5.104  16.809
ATOM   6030 H2   TIP  1233     -29.351   4.877  15.535
ATOM   6031 O    TIP  1234      -9.840 -12.894  11.841
ATOM   6032 H1   TIP  1234     -10.072 -12.696  10.934
ATOM   6033 H2   TIP  1234      -8.896 -13.052  11.819
ATOM   6034 O    TIP  1235      -0.352  24.111 -21.272
ATOM   6035 H1   TIP  1235      -0.054  25.008 -21.126
ATOM   6036 H2   TIP  1235      -0.031  23.624 -20.512
ATOM   6037 O    TIP  1236     -19.201 -22.096 -17.925
ATOM   6038 H1   TIP  1236     -18.566 -21.497 -17.533
ATOM   6039 H2   TIP  1236     -18.744 -22.935 -17.970
ATOM   6040 O    TIP  1237     -21.257 -18.839  18.618
ATOM   6041 H1   TIP  1237     -20.677 -19.558  18.367
ATOM   6042 H2   TIP  1237     -21.648 -18.546  17.796
ATOM   6043 O    TIP  1238      19.878  -1.233   4.919
ATOM   6044 H1   TIP  1238      20.384  -0.710   5.540
ATOM   6045 H2   TIP  1238      20.214  -0.979   4.060
ATOM   6046 O    TIP  1239      25.929   1.467 -17.000
ATOM   6047 H1   TIP  1239      26.115   2.352 -17.314
ATOM   6048 H2   TIP  1239      25.555   1.595 -16.128
ATOM   6049 O    TIP  1240     -14.915 -21.572   4.300
ATOM   6050 H1   TIP  1240     -14.563 -22.007   5.076
ATOM   6051 H2   TIP  1240     -14.283 -21.766   3.608
ATOM   6052 O    TIP  1241      11.004 -18.349   7.034
ATOM   6053 H1   TIP  1241      10.289 -18.854   7.422
ATOM   6054 H2   TIP  1241      10.787 -18.303   6.103
ATOM   6055 O    TIP  1242      12.310 -21.923 -21.351
ATOM   6056 H1   TIP  1242      11.744 -22.050 -22.112
ATOM   6057 H2   TIP  1242      12.317 -20.976 -21.212
ATOM   6058 O    TIP  1243      15.668 -11.589   7.802
ATOM   6059 H1   TIP  1243      16.363 -11.892   7.218
ATOM   6060 H2   TIP  1243      15.803 -10.644   7.865
ATOM   6061 O    TIP  1244      20.011   9.586  -2.100
ATOM   6062 H1   TIP  1244      20.309   9.805  -1.217
ATOM   6063 H2   TIP  1244      19.070   9.443  -2.008
ATOM   6064 O    TIP  1245     -25.689  -7.762  -2.767
ATOM   6065 H1   TIP  1245     -26.267  -8.494  -2.553
ATOM   6066 H2   TIP  1245     -25.599  -7.278  -1.946
ATOM   6067 O    TIP  1246      -8.246  27.118   3.594
ATOM   6068 H1   TIP  1246      -7.600  27.521   4.173
ATOM   6069 H2   TIP  1246      -8.940  27.773   3.513
ATOM   6070 O    TIP  1247       3.412  14.840 -17.658
ATOM   6071 H1   TIP  1247       3.041  14.165 -18.226
ATOM   6072 H2   TIP  1247       3.171  15.666 -18.076
ATOM   6073 O    TIP  1248       8.166 -11.048  20.168
ATOM   6074 H1   TIP  1248       8.371 -10.475  20.907
ATOM   6075 H2   TIP  1248       7.565 -10.536  19.626
ATOM   6076 O    TIP  1249      18.649   5.754  -7.373
ATOM   6077 H1   TIP  1249      17.896   6.258  -7.063
ATOM   6078 H2   TIP  1249      19.334   5.925  -6.727
ATOM   6079 O    TIP  1250       2.255  22.688   1.128
ATOM   6080 H1   TIP  1250       1.706  21.932   1.339
ATOM   6081 H2   TIP  1250       1.639  23.356   0.827
ATOM   6082 O    TIP  1251       3.219 -18.559 -20.267
ATOM   6083 H1   TIP  1251       4.149 -18.527 -20.046
ATOM   6084 H2   TIP  1251       2.973 -19.475 -20.140
ATOM   6085 O    TIP  1252      10.057 -19.906 -17.248
ATOM   6086 H1   TIP  1252       9.120 -19.961 -17.062
ATOM   6087 H2   TIP  1252      10.464 -20.488 -16.606
ATOM   6088 O    TIP  1253       9.651  23.574  -6.063
ATOM   6089 H1   TIP  1253       9.893  22.650  -6.128
ATOM   6090 H2   TIP  1253      10.390  24.043  -6.449
ATOM   6091 O    TIP  1254       2.011   9.482 -14.479
ATOM   6092 H1   TIP  1254       2.880   9.879 -14.540
ATOM   6093 H2   TIP  1254       1.969   9.132 -13.589
ATOM   6094 O    TIP  1255     -21.989   0.412   1.876
ATOM   6095 H1   TIP  1255     -21.047   0.541   1.987
ATOM   6096 H2   TIP  1255     -22.106   0.293   0.934
ATOM   6097 O    TIP  1256      14.864   1.963   9.768
ATOM   6098 H1   TIP  1256      15.786   2.175   9.622
ATOM   6099 H2   TIP  1256      14.390   2.744   9.483
ATOM   6100 O    TIP  1257      26.872   0.024 -12.378
ATOM   6101 H1   TIP  1257      25.948  -0.223 -12.329
ATOM   6102 H2   TIP  1257      27.244  -0.564 -13.035
ATOM   6103 O    TIP  1258     -22.598  -7.793 -11.595
ATOM   6104 H1   TIP  1258     -23.471  -8.169 -11.705
ATOM   6105 H2   TIP  1258     -22.365  -7.470 -12.465
ATOM   6106 O    TIP  1259      -0.883  17.145   5.309
ATOM   6107 H1   TIP  1259      -0.916  16.397   4.714
ATOM   6108 H2   TIP  1259      -1.791  17.280   5.578
ATOM   6109 O    TIP  1260      17.370  10.750 -17.104
ATOM   6110 H1   TIP  1260      17.102  11.651 -17.282
ATOM   6111 H2   TIP  1260      16.598  10.343 -16.712
ATOM   6112 O    TIP  1261       6.280 -25.521   9.438
ATOM   6113 H1   TIP  1261       5.894 -24.918   8.802
ATOM   6114 H2   TIP  1261       5.814 -25.340  10.254
ATOM   6115 O    TIP  1262      17.734 -23.643 -16.850
ATOM   6116 H1   TIP  1262      16.838 -23.361 -16.666
ATOM   6117 H2   TIP  1262      18.253 -22.841 -16.805
ATOM   6118 O    TIP  1263       9.705   1.028  18.860
ATOM   6119 H1   TIP  1263      10.170   0.684  19.622
ATOM   6120 H2   TIP  1263       8.814   0.689  18.949
ATOM   6121 O    TIP  1264      -5.364  23.173  -0.134
ATOM   6122 H1   TIP  1264      -5.569  22.352  -0.581
ATOM   6123 H2   TIP  1264      -5.270  22.928   0.787
ATOM   6124 O    TIP  1265     -13.509 -28.884   2.032
ATOM   6125 H1   TIP  1265     -12.865 -29.021   1.337
ATOM   6126 H2   TIP  1265     -14.337 -29.179   1.654
ATOM   6127 O    TIP  1266     -12.283  19.183  -1.468
ATOM   6128 H1   TIP  1266     -11.365  19.456  -1.464
ATOM   6129 H2   TIP  1266     -12.354  18.589  -2.215
ATOM   6130 O    TIP  1267      21.102  25.590  10.813
ATOM   6131 H1   TIP  1267      20.163  25.770  10.857
ATOM   6132 H2   TIP  1267      21.253  25.319   9.908
ATOM   6133 O    TIP  1268     -20.193 -16.394  -6.905
ATOM   6134 H1   TIP  1268     -20.125 -17.107  -7.539
ATOM   6135 H2   TIP  1268     -21.092 -16.077  -6.995
ATOM   6136 O    TIP  1269      -7.162  -3.935 -18.906
ATOM   6137 H1   TIP  1269      -6.426  -4.311 -18.424
ATOM   6138 H2   TIP  1269      -6.755  -3.413 -19.598
ATOM   6139 O    TIP  1270      24.857 -17.564 -15.405
ATOM   6140 H1   TIP  1270      25.186 -16.722 -15.721
ATOM   6141 H2   TIP  1270      23.934 -17.403 -15.208
ATOM   6142 O    TIP  1271       2.242 -13.584  16.625
ATOM   6143 H1   TIP  1271       1.785 -14.408  16.794
ATOM   6144 H2   TIP  1271       3.082 -13.847  16.250
ATOM   6145 O    TIP  1272     -16.837  22.887 -15.838
ATOM   6146 H1   TIP  1272     -16.382  22.777 -16.672
ATOM   6147 H2   TIP  1272     -17.556  22.256 -15.870
ATOM   6148 O    TIP  1273     -14.737 -26.545  -6.250
ATOM   6149 H1   TIP  1273     -15.133 -26.528  -5.379
ATOM   6150 H2   TIP  1273     -13.847 -26.864  -6.104
ATOM   6151 O    TIP  1274      15.162   5.847  20.984
ATOM   6152 H1   TIP  1274      15.347   6.088  21.892
ATOM   6153 H2   TIP  1274      14.214   5.940  20.899
ATOM   6154 O    TIP  1275     -14.705  22.423 -21.594
ATOM   6155 H1   TIP  1275     -14.926  22.961 -22.354
ATOM   6156 H2   TIP  1275     -15.549  22.190 -21.209
ATOM   6157 O    TIP  1276      11.219  28.556 -16.021
ATOM   6158 H1   TIP  1276      10.739  29.370 -16.171
ATOM   6159 H2   TIP  1276      11.507  28.282 -16.892
ATOM   6160 O    TIP  1277      -1.981 -24.236 -19.470
ATOM   6161 H1   TIP  1277      -1.330 -24.765 -19.930
ATOM   6162 H2   TIP  1277      -1.544 -23.965 -18.663
ATOM   6163 O    TIP  1278     -29.659   5.743  -9.674
ATOM   6164 H1   TIP  1278     -29.958   5.394  -8.835
ATOM   6165 H2   TIP  1278     -29.427   4.969 -10.187
ATOM   6166 O    TIP  1279      26.879   7.810 -14.880
ATOM   6167 H1   TIP  1279      27.173   7.029 -14.412
ATOM   6168 H2   TIP  1279      27.167   8.541 -14.334
ATOM   6169 O    TIP  1280      27.676   3.592 -10.941
ATOM   6170 H1   TIP  1280      28.189   2.787 -11.007
ATOM   6171 H2   TIP  1280      26.930   3.451 -11.524
ATOM   6172 O    TIP  1281      17.392 -17.958  15.281
ATOM   6173 H1   TIP  1281      17.254 -18.053  14.338
ATOM   6174 H2   TIP  1281      18.336 -18.064  15.398
ATOM   6175 O    TIP  1282     -22.880  16.207  -0.223
ATOM   6176 H1   TIP  1282     -22.902  16.554   0.668
ATOM   6177 H2   TIP  1282     -23.686  16.529  -0.627
ATOM   6178 O    TIP  1283      17.247 -11.811  16.012
ATOM   6179 H1   TIP  1283      17.527 -12.055  16.894
ATOM   6180 H2   TIP  1283      16.671 -12.524  15.736
ATOM   6181 O    TIP  1284     -23.324 -21.032   3.692
ATOM   6182 H1   TIP  1284     -22.583 -21.530   4.037
ATOM   6183 H2   TIP  1284     -22.946 -20.198   3.416
ATOM   6184 O    TIP  1285      21.270  15.768  20.341
ATOM   6185 H1   TIP  1285      20.689  15.092  19.993
ATOM   6186 H2   TIP  1285      21.673  16.160  19.567
ATOM   6187 O    TIP  1286      -7.221  10.129   9.756
ATOM   6188 H1   TIP  1286      -7.195  10.007   8.807
ATOM   6189 H2   TIP  1286      -7.427  11.056   9.874
ATOM   6190 O    TIP  1287      -1.075   8.257   2.775
ATOM   6191 H1   TIP  1287      -0.279   8.241   3.307
ATOM   6192 H2   TIP  1287      -1.313   7.336   2.671
ATOM   6193 O    TIP  1288     -24.669   9.485  -1.201
ATOM   6194 H1   TIP  1288     -25.545   9.115  -1.094
ATOM   6195 H2   TIP  1288     -24.784  10.423  -1.052
ATOM   6196 O    TIP  1289     -22.116   7.527 -12.017
ATOM   6197 H1   TIP  1289     -21.387   8.008 -12.410
ATOM   6198 H2   TIP  1289     -22.322   6.842 -12.652
ATOM   6199 O    TIP  1290     -27.131 -22.356  -8.619
ATOM   6200 H1   TIP  1290     -27.228 -22.562  -9.548
ATOM   6201 H2   TIP  1290     -27.949 -21.921  -8.381
ATOM   6202 O    TIP  1291      -1.166   7.854  16.318
ATOM   6203 H1   TIP  1291      -1.935   8.416  16.412
ATOM   6204 H2   TIP  1291      -0.450   8.360  16.700
ATOM   6205 O    TIP  1292       6.469   7.485 -20.019
ATOM   6206 H1   TIP  1292       5.821   7.212 -20.669
ATOM   6207 H2   TIP  1292       6.644   6.695 -19.508
ATOM   6208 O    TIP  1293     -27.776  -7.528 -17.937
ATOM   6209 H1   TIP  1293     -28.576  -7.304 -17.461
ATOM   6210 H2   TIP  1293     -27.347  -8.185 -17.390
ATOM   6211 O    TIP  1294     -16.638   9.733 -13.760
ATOM   6212 H1   TIP  1294     -16.339  10.558 -13.378
ATOM   6213 H2   TIP  1294     -17.179   9.334 -13.079
ATOM   6214 O    TIP  1295      22.971 -15.185   4.670
ATOM   6215 H1   TIP  1295      22.421 -15.909   4.371
ATOM   6216 H2   TIP  1295      23.229 -14.732   3.868
ATOM   6217 O    TIP  1296     -28.824  -5.172  -3.112
ATOM   6218 H1   TIP  1296     -28.958  -6.107  -3.264
ATOM   6219 H2   TIP  1296     -28.590  -5.109  -2.187
ATOM   6220 O    TIP  1297     -18.953 -15.212 -15.279
ATOM   6221 H1   TIP  1297     -18.979 -15.829 -16.010
ATOM   6222 H2   TIP  1297     -19.848 -15.204 -14.940
ATOM   6223 O    TIP  1298     -20.519   3.034  -1.307
ATOM   6224 H1   TIP  1298     -20.420   2.409  -2.025
ATOM   6225 H2   TIP  1298     -19.623   3.236  -1.038
ATOM   6226 O    TIP  1299     -15.300 -15.980   7.662
ATOM   6227 H1   TIP  1299     -15.655 -15.884   8.546
ATOM   6228 H2   TIP  1299     -15.986 -16.435   7.175
ATOM   6229 O    TIP  1300       9.661   2.336 -19.965
ATOM   6230 H1   TIP  1300      10.554   2.009 -20.072
ATOM   6231 H2   TIP  1300       9.240   1.701 -19.387
ATOM   6232 O    TIP  1301       7.436 -12.350  15.887
ATOM   6233 H1   TIP  1301       6.780 -13.033  16.027
ATOM   6234 H2   TIP  1301       7.868 -12.255  16.735
ATOM   6235 O    TIP  1302       2.858  26.853  -1.695
ATOM   6236 H1   TIP  1302       2.400  26.229  -1.133
ATOM   6237 H2   TIP  1302       2.737  26.512  -2.581
ATOM   6238 O    TIP  1303      12.683   9.641   9.395
ATOM   6239 H1   TIP  1303      13.198  10.225   8.839
ATOM   6240 H2   TIP  1303      12.925   9.884  10.288
ATOM   6241 O    TIP  1304     -11.076 -12.037  20.338
ATOM   6242 H1   TIP  1304     -11.704 -12.107  19.619
ATOM   6243 H2   TIP  1304     -10.961 -12.936  20.645
ATOM   6244 O    TIP  1305     -14.828 -10.536   8.236
ATOM   6245 H1   TIP  1305     -14.424 -10.735   7.392
ATOM   6246 H2   TIP  1305     -14.096 -10.290   8.801
ATOM   6247 O    TIP  1306      18.257  10.626  14.991
ATOM   6248 H1   TIP  1306      17.712  11.213  15.515
ATOM   6249 H2   TIP  1306      19.126  10.688  15.386
ATOM   6250 O    TIP  1307      -9.806   0.569  14.176
ATOM   6251 H1   TIP  1307     -10.236  -0.239  14.453
ATOM   6252 H2   TIP  1307     -10.501   1.227  14.184
ATOM   6253 O    TIP  1308     -17.696  -5.122 -19.569
ATOM   6254 H1   TIP  1308     -18.303  -5.844 -19.729
ATOM   6255 H2   TIP  1308     -17.056  -5.478 -18.953
ATOM   6256 O    TIP  1309     -20.804 -11.937 -11.303
ATOM   6257 H1   TIP  1309     -20.502 -11.112 -10.923
ATOM   6258 H2   TIP  1309     -21.711 -11.768 -11.555
ATOM   6259 O    TIP  1310       2.928 -27.867 -13.727
ATOM   6260 H1   TIP  1310       2.791 -27.691 -12.796
ATOM   6261 H2   TIP  1310       2.052 -27.827 -14.111
ATOM   6262 O    TIP  1311     -11.566 -25.370   7.530
ATOM   6263 H1   TIP  1311     -12.018 -25.931   8.160
ATOM   6264 H2   TIP  1311     -12.172 -24.645   7.376
ATOM   6265 O    TIP  1312      -6.905  22.056  -9.189
ATOM   6266 H1   TIP  1312      -7.674  21.518  -9.006
ATOM   6267 H2   TIP  1312      -6.384  22.012  -8.387
ATOM   6268 O    TIP  1313     -14.749  25.124  -5.674
ATOM   6269 H1   TIP  1313     -14.316  25.281  -6.513
ATOM   6270 H2   TIP  1313     -14.036  24.918  -5.070
ATOM   6271 O    TIP  1314      -5.765  11.005  -8.781
ATOM   6272 H1   TIP  1314      -6.534  11.320  -9.256
ATOM   6273 H2   TIP  1314      -5.363  11.796  -8.422
ATOM   6274 O    TIP  1315     -26.816 -27.738  -5.937
ATOM   6275 H1   TIP  1315     -26.857 -28.597  -5.519
ATOM   6276 H2   TIP  1315     -26.343 -27.891  -6.756
ATOM   6277 O    TIP  1316      22.279  10.403 -19.657
ATOM   6278 H1   TIP  1316      21.419  10.690 -19.351
ATOM   6279 H2   TIP  1316      22.092   9.841 -20.409
ATOM   6280 O    TIP  1317     -10.417   6.660 -15.503
ATOM   6281 H1   TIP  1317     -10.710   6.568 -14.596
ATOM   6282 H2   TIP  1317     -11.171   6.390 -16.028
ATOM   6283 O    TIP  1318      12.030   0.863   6.071
ATOM   6284 H1   TIP  1318      12.725   0.241   6.283
ATOM   6285 H2   TIP  1318      11.501   0.415   5.410
ATOM   6286 O    TIP  1319       7.200 -28.000   8.160
ATOM   6287 H1   TIP  1319       6.485 -28.633   8.091
ATOM   6288 H2   TIP  1319       6.789 -27.210   8.511
ATOM   6289 O    TIP  1320     -28.376   2.343  -2.282
ATOM   6290 H1   TIP  1320     -28.454   1.776  -3.049
ATOM   6291 H2   TIP  1320     -28.255   1.740  -1.548
ATOM   6292 O    TIP  1321     -13.286  -7.016  11.006
ATOM   6293 H1   TIP  1321     -13.827  -6.263  10.767
ATOM   6294 H2   TIP  1321     -13.835  -7.777  10.819
ATOM   6295 O    TIP  1322      -7.731  17.371  -2.302
ATOM   6296 H1   TIP  1322      -7.339  16.969  -1.527
ATOM   6297 H2   TIP  1322      -7.129  18.077  -2.538
ATOM   6298 O    TIP  1323     -22.957 -21.890   7.121
ATOM   6299 H1   TIP  1323     -22.056 -22.211   7.106
ATOM   6300 H2   TIP  1323     -22.980 -21.205   6.452
ATOM   6301 O    TIP  1324      -3.307  12.785 -11.972
ATOM   6302 H1   TIP  1324      -3.657  12.502 -11.127
ATOM   6303 H2   TIP  1324      -4.027  12.649 -12.588
ATOM   6304 O    TIP  1325      -5.201   2.537  14.323
ATOM   6305 H1   TIP  1325      -4.955   2.187  15.179
ATOM   6306 H2   TIP  1325      -6.143   2.380  14.260
ATOM   6307 O    TIP  1326      29.656 -24.874  -3.376
ATOM   6308 H1   TIP  1326      29.704 -25.670  -3.904
ATOM   6309 H2   TIP  1326      28.940 -25.035  -2.762
ATOM   6310 O    TIP  1327       6.744  15.422  -0.535
ATOM   6311 H1   TIP  1327       7.305  14.979  -1.172
ATOM   6312 H2   TIP  1327       7.339  15.686   0.166
ATOM   6313 O    TIP  1328       2.934  -7.459  12.985
ATOM   6314 H1   TIP  1328       2.080  -7.596  12.576
ATOM   6315 H2   TIP  1328       3.456  -8.212  12.709
ATOM   6316 O    TIP  1329       6.619  -6.010  15.814
ATOM   6317 H1   TIP  1329       6.477  -5.087  15.603
ATOM   6318 H2   TIP  1329       7.378  -6.010  16.398
ATOM   6319 O    TIP  1330     -28.893  -2.374  -7.818
ATOM   6320 H1   TIP  1330     -28.225  -2.986  -7.510
ATOM   6321 H2   TIP  1330     -28.477  -1.514  -7.758
ATOM   6322 O    TIP  1331     -20.292  23.734 -10.600
ATOM   6323 H1   TIP  1331     -20.620  23.012 -10.065
ATOM   6324 H2   TIP  1331     -19.402  23.473 -10.836
ATOM   6325 O    TIP  1332      -1.170   1.296  10.954
ATOM   6326 H1   TIP  1332      -1.700   0.620  11.375
ATOM   6327 H2   TIP  1332      -1.653   1.521  10.159
ATOM   6328 O    TIP  1333      -2.017  26.852 -14.459
ATOM   6329 H1   TIP  1333      -2.844  26.467 -14.749
ATOM   6330 H2   TIP  1333      -1.431  26.756 -15.209
ATOM   6331 O    TIP  1334       7.512  18.791   6.071
ATOM   6332 H1   TIP  1334       6.842  18.636   6.737
ATOM   6333 H2   TIP  1334       8.339  18.591   6.510
ATOM   6334 O    TIP  1335       7.315  20.292   0.439
ATOM   6335 H1   TIP  1335       7.381  21.246   0.468
ATOM   6336 H2   TIP  1335       6.434  20.121   0.107
ATOM   6337 O    TIP  1336      19.812 -16.914  16.721
ATOM   6338 H1   TIP  1336      20.157 -16.647  17.573
ATOM   6339 H2   TIP  1336      19.989 -17.853  16.673
ATOM   6340 O    TIP  1337     -28.112  -6.163  -9.760
ATOM   6341 H1   TIP  1337     -28.468  -5.370  -9.359
ATOM   6342 H2   TIP  1337     -28.168  -6.826  -9.072
ATOM   6343 O    TIP  1338     -12.440  14.134   0.352
ATOM   6344 H1   TIP  1338     -11.920  14.912   0.151
ATOM   6345 H2   TIP  1338     -12.363  14.032   1.300
ATOM   6346 O    TIP  1339     -12.281  -3.517   9.232
ATOM   6347 H1   TIP  1339     -11.721  -4.017   9.825
ATOM   6348 H2   TIP  1339     -12.173  -3.943   8.382
ATOM   6349 O    TIP  1340       8.672 -20.915  21.176
ATOM   6350 H1   TIP  1340       7.805 -20.828  21.570
ATOM   6351 H2   TIP  1340       9.274 -20.586  21.843
ATOM   6352 O    TIP  1341      11.950 -13.934   7.591
ATOM   6353 H1   TIP  1341      12.728 -13.560   7.177
ATOM   6354 H2   TIP  1341      11.362 -14.134   6.863
ATOM   6355 O    TIP  1342     -29.093  -4.132 -16.284
ATOM   6356 H1   TIP  1342     -29.166  -5.083 -16.359
ATOM   6357 H2   TIP  1342     -29.530  -3.921 -15.459
ATOM   6358 O    TIP  1343     -20.686   5.742 -21.151
ATOM   6359 H1   TIP  1343     -20.469   4.890 -20.774
ATOM   6360 H2   TIP  1343     -20.793   6.320 -20.396
ATOM   6361 O    TIP  1344     -20.092   0.157  21.798
ATOM   6362 H1   TIP  1344     -19.707   1.031  21.728
ATOM   6363 H2   TIP  1344     -20.287   0.054  22.729
ATOM   6364 O    TIP  1345      11.631  22.029  -3.924
ATOM   6365 H1   TIP  1345      11.940  22.832  -3.504
ATOM   6366 H2   TIP  1345      12.056  22.027  -4.781
ATOM   6367 O    TIP  1346      27.096 -11.228  -4.318
ATOM   6368 H1   TIP  1346      27.232 -10.541  -4.970
ATOM   6369 H2   TIP  1346      27.899 -11.748  -4.345
ATOM   6370 O    TIP  1347      23.497   8.218  -0.912
ATOM   6371 H1   TIP  1347      23.174   7.385  -0.567
ATOM   6372 H2   TIP  1347      24.319   7.995  -1.349
ATOM   6373 O    TIP  1348      27.441 -15.288  -7.439
ATOM   6374 H1   TIP  1348      26.617 -15.775  -7.444
ATOM   6375 H2   TIP  1348      28.014 -15.780  -8.028
ATOM   6376 O    TIP  1349      -4.140  13.673   0.383
ATOM   6377 H1   TIP  1349      -4.631  12.863   0.516
ATOM   6378 H2   TIP  1349      -3.452  13.650   1.047
ATOM   6379 O    TIP  1350      23.047 -14.011   2.221
ATOM   6380 H1   TIP  1350      22.756 -14.628   1.551
ATOM   6381 H2   TIP  1350      22.956 -13.150   1.812
ATOM   6382 O    TIP  1351       7.211 -26.209   2.600
ATOM   6383 H1   TIP  1351       7.474 -26.818   1.910
ATOM   6384 H2   TIP  1351       6.625 -25.590   2.164
ATOM   6385 O    TIP  1352       5.033  -2.145  12.427
ATOM   6386 H1   TIP  1352       4.770  -1.406  11.879
ATOM   6387 H2   TIP  1352       4.761  -2.919  11.935
ATOM   6388 O    TIP  1353     -13.438 -27.043  17.525
ATOM   6389 H1   TIP  1353     -13.233 -27.748  16.912
ATOM   6390 H2   TIP  1353     -13.712 -26.313  16.971
ATOM   6391 O    TIP  1354     -23.970 -18.958  11.518
ATOM   6392 H1   TIP  1354     -23.103 -18.666  11.797
ATOM   6393 H2   TIP  1354     -23.825 -19.832  11.155
ATOM   6394 O    TIP  1355      28.268  -7.815 -10.316
ATOM   6395 H1   TIP  1355      29.129  -8.156 -10.076
ATOM   6396 H2   TIP  1355      28.083  -7.143  -9.659
ATOM   6397 O    TIP  1356      -9.317 -27.753   2.825
ATOM   6398 H1   TIP  1356      -8.650 -27.102   3.042
ATOM   6399 H2   TIP  1356      -9.938 -27.713   3.552
ATOM   6400 O    TIP  1357     -14.810  -2.808   8.886
ATOM   6401 H1   TIP  1357     -15.241  -3.582   9.248
ATOM   6402 H2   TIP  1357     -13.894  -2.897   9.150
ATOM   6403 O    TIP  1358      20.693 -27.520   5.015
ATOM   6404 H1   TIP  1358      20.111 -26.899   5.452
ATOM   6405 H2   TIP  1358      20.176 -28.321   4.939
ATOM   6406 O    TIP  1359       1.501  25.028 -17.220
ATOM   6407 H1   TIP  1359       2.342  25.345 -16.892
ATOM   6408 H2   TIP  1359       1.322  24.242 -16.704
ATOM   6409 O    TIP  1360     -25.220  15.654  -3.337
ATOM   6410 H1   TIP  1360     -25.138  16.229  -2.576
ATOM   6411 H2   TIP  1360     -26.146  15.413  -3.359
ATOM   6412 O    TIP  1361       8.520 -28.186 -16.827
ATOM   6413 H1   TIP  1361       8.193 -27.326 -17.092
ATOM   6414 H2   TIP  1361       7.760 -28.624 -16.444
ATOM   6415 O    TIP  1362     -14.276  25.478 -17.686
ATOM   6416 H1   TIP  1362     -13.446  25.406 -17.216
ATOM   6417 H2   TIP  1362     -14.341  24.664 -18.185
ATOM   6418 O    TIP  1363      17.799   2.469   5.109
ATOM   6419 H1   TIP  1363      17.427   3.348   5.174
ATOM   6420 H2   TIP  1363      18.261   2.464   4.271
ATOM   6421 O    TIP  1364     -15.817   7.594  16.857
ATOM   6422 H1   TIP  1364     -15.201   8.290  16.631
ATOM   6423 H2   TIP  1364     -15.359   6.785  16.628
ATOM   6424 O    TIP  1365      27.630  -6.253  -2.589
ATOM   6425 H1   TIP  1365      27.864  -5.749  -1.810
ATOM   6426 H2   TIP  1365      26.925  -6.831  -2.299
ATOM   6427 O    TIP  1366     -11.314  17.597 -19.579
ATOM   6428 H1   TIP  1366     -10.704  17.022 -20.040
ATOM   6429 H2   TIP  1366     -12.181  17.281 -19.833
ATOM   6430 O    TIP  1367       5.061  17.218  -1.582
ATOM   6431 H1   TIP  1367       5.559  16.549  -1.113
ATOM   6432 H2   TIP  1367       5.720  17.708  -2.073
ATOM   6433 O    TIP  1368       0.365  16.844   0.543
ATOM   6434 H1   TIP  1368       0.643  15.947   0.356
ATOM   6435 H2   TIP  1368       0.758  17.046   1.392
ATOM   6436 O    TIP  1369     -28.321   2.854 -10.066
ATOM   6437 H1   TIP  1369     -29.014   2.368  -9.620
ATOM   6438 H2   TIP  1369     -27.519   2.610  -9.605
ATOM   6439 O    TIP  1370     -14.183 -24.041 -15.779
ATOM   6440 H1   TIP  1370     -14.967 -24.004 -15.233
ATOM   6441 H2   TIP  1370     -13.644 -23.311 -15.476
ATOM   6442 O    TIP  1371     -14.158  20.142 -10.345
ATOM   6443 H1   TIP  1371     -13.729  20.870 -10.796
ATOM   6444 H2   TIP  1371     -14.751  19.771 -10.998
ATOM   6445 O    TIP  1372      -4.983  25.014   3.563
ATOM   6446 H1   TIP  1372      -4.063  25.252   3.676
ATOM   6447 H2   TIP  1372      -4.970  24.068   3.414
ATOM   6448 O    TIP  1373      -7.746  -9.446  14.146
ATOM   6449 H1   TIP  1373      -8.427  -9.833  14.696
ATOM   6450 H2   TIP  1373      -7.015  -9.288  14.743
ATOM   6451 O    TIP  1374     -19.027 -14.616 -20.055
ATOM   6452 H1   TIP  1374     -18.966 -15.398 -20.604
ATOM   6453 H2   TIP  1374     -18.569 -13.938 -20.551
ATOM   6454 O    TIP  1375      -2.334   9.246 -16.687
ATOM   6455 H1   TIP  1375      -2.969   9.750 -16.178
ATOM   6456 H2   TIP  1375      -2.814   8.464 -16.961
ATOM   6457 O    TIP  1376     -21.928  -7.443  18.085
ATOM   6458 H1   TIP  1376     -22.804  -7.732  17.831
ATOM   6459 H2   TIP  1376     -21.393  -7.581  17.304
ATOM   6460 O    TIP  1377      -8.483  10.917   6.936
ATOM   6461 H1   TIP  1377      -8.871  10.072   6.711
ATOM   6462 H2   TIP  1377      -9.173  11.555   6.752
ATOM   6463 O    TIP  1378      29.586  -4.200  -9.302
ATOM   6464 H1   TIP  1378      28.845  -3.822  -9.775
ATOM   6465 H2   TIP  1378      29.827  -3.532  -8.660
ATOM   6466 O    TIP  1379     -19.245  -6.752  -2.978
ATOM   6467 H1   TIP  1379     -19.331  -7.695  -3.117
ATOM   6468 H2   TIP  1379     -18.838  -6.672  -2.116
ATOM   6469 O    TIP  1380      12.859  13.554 -10.600
ATOM   6470 H1   TIP  1380      13.475  14.146 -10.170
ATOM   6471 H2   TIP  1380      13.082  13.608 -11.529
ATOM   6472 O    TIP  1381      -5.653  13.980 -18.047
ATOM   6473 H1   TIP  1381      -5.267  14.582 -18.683
ATOM   6474 H2   TIP  1381      -6.107  13.326 -18.579
ATOM   6475 O    TIP  1382     -13.004   2.260  17.276
ATOM   6476 H1   TIP  1382     -12.323   2.748  16.813
ATOM   6477 H2   TIP  1382     -13.805   2.760  17.123
ATOM   6478 O    TIP  1383      17.248 -26.961  -4.134
ATOM   6479 H1   TIP  1383      16.774 -26.135  -4.040
ATOM   6480 H2   TIP  1383      17.921 -26.780  -4.790
ATOM   6481 O    TIP  1384     -15.891 -21.472 -19.015
ATOM   6482 H1   TIP  1384     -14.995 -21.264 -18.752
ATOM   6483 H2   TIP  1384     -16.349 -21.649 -18.194
ATOM   6484 O    TIP  1385      -6.959  11.683  14.897
ATOM   6485 H1   TIP  1385      -7.802  12.106  14.735
ATOM   6486 H2   TIP  1385      -6.874  11.038  14.194
ATOM   6487 O    TIP  1386      -1.905  -8.743  17.145
ATOM   6488 H1   TIP  1386      -0.989  -8.863  17.393
ATOM   6489 H2   TIP  1386      -2.218  -8.038  17.712
ATOM   6490 O    TIP  1387      -5.442  -3.975  18.936
ATOM   6491 H1   TIP  1387      -6.008  -4.716  18.721
ATOM   6492 H2   TIP  1387      -4.610  -4.175  18.508
ATOM   6493 O    TIP  1388     -25.819   0.902   6.135
ATOM   6494 H1   TIP  1388     -25.915   0.456   6.976
ATOM   6495 H2   TIP  1388     -26.713   0.989   5.805
ATOM   6496 O    TIP  1389     -22.172  27.628 -16.356
ATOM   6497 H1   TIP  1389     -21.285  27.946 -16.523
ATOM   6498 H2   TIP  1389     -22.209  26.778 -16.795
ATOM   6499 O    TIP  1390     -20.698   9.779  -3.432
ATOM   6500 H1   TIP  1390     -21.517   9.329  -3.639
ATOM   6501 H2   TIP  1390     -20.513  10.310  -4.206
ATOM   6502 O    TIP  1391     -10.372  14.093 -17.555
ATOM   6503 H1   TIP  1391     -11.239  13.823 -17.254
ATOM   6504 H2   TIP  1391     -10.420  14.032 -18.509
ATOM   6505 O    TIP  1392      29.676  10.653   7.126
ATOM   6506 H1   TIP  1392      28.794  10.879   7.420
ATOM   6507 H2   TIP  1392      30.213  11.405   7.375
ATOM   6508 O    TIP  1393      -3.268  -5.417  14.761
ATOM   6509 H1   TIP  1393      -3.849  -4.834  15.249
ATOM   6510 H2   TIP  1393      -2.910  -6.008  15.423
ATOM   6511 O    TIP  1394       1.769 -15.833  20.050
ATOM   6512 H1   TIP  1394       1.354 -15.440  20.817
ATOM   6513 H2   TIP  1394       1.960 -16.733  20.314
ATOM   6514 O    TIP  1395      12.781  16.982 -10.809
ATOM   6515 H1   TIP  1395      13.233  17.798 -11.022
ATOM   6516 H2   TIP  1395      13.477  16.329 -10.747
ATOM   6517 O    TIP  1396     -23.700 -27.717   2.857
ATOM   6518 H1   TIP  1396     -23.696 -28.082   1.973
ATOM   6519 H2   TIP  1396     -23.096 -28.274   3.350
ATOM   6520 O    TIP  1397     -23.292 -12.703   2.736
ATOM   6521 H1   TIP  1397     -24.181 -12.395   2.565
ATOM   6522 H2   TIP  1397     -23.293 -12.937   3.664
ATOM   6523 O    TIP  1398      25.248   0.764 -19.625
ATOM   6524 H1   TIP  1398      25.392   0.781 -18.679
ATOM   6525 H2   TIP  1398      25.446   1.654 -19.914
ATOM   6526 O    TIP  1399      -7.892  12.755  -1.055
ATOM   6527 H1   TIP  1399      -7.375  12.257  -0.422
ATOM   6528 H2   TIP  1399      -8.785  12.427  -0.946
ATOM   6529 O    TIP  1400       2.684   1.108  13.356
ATOM   6530 H1   TIP  1400       3.489   0.868  13.816
ATOM   6531 H2   TIP  1400       2.607   2.053  13.482
ATOM   6532 O    TIP  1401      27.732   1.384 -21.814
ATOM   6533 H1   TIP  1401      27.201   2.035 -21.356
ATOM   6534 H2   TIP  1401      28.082   0.826 -21.120
ATOM   6535 O    TIP  1402      18.387 -15.703  11.661
ATOM   6536 H1   TIP  1402      18.552 -15.325  12.524
ATOM   6537 H2   TIP  1402      18.692 -16.608  11.732
ATOM   6538 O    TIP  1403      21.600   6.054   1.296
ATOM   6539 H1   TIP  1403      20.971   6.117   0.577
ATOM   6540 H2   TIP  1403      21.574   6.914   1.714
ATOM   6541 O    TIP  1404     -18.816 -13.224  -1.337
ATOM   6542 H1   TIP  1404     -19.522 -13.030  -1.954
ATOM   6543 H2   TIP  1404     -19.131 -13.981  -0.843
ATOM   6544 O    TIP  1405     -16.493   0.308  11.984
ATOM   6545 H1   TIP  1405     -16.807  -0.589  11.876
ATOM   6546 H2   TIP  1405     -15.635   0.316  11.559
ATOM   6547 O    TIP  1406     -22.285 -28.551 -11.290
ATOM   6548 H1   TIP  1406     -22.279 -27.594 -11.278
ATOM   6549 H2   TIP  1406     -23.212 -28.785 -11.336
ATOM   6550 O    TIP  1407      -5.417  21.180  -6.950
ATOM   6551 H1   TIP  1407      -5.019  21.404  -6.109
ATOM   6552 H2   TIP  1407      -4.780  20.603  -7.371
ATOM   6553 O    TIP  1408      -6.863 -25.992   3.252
ATOM   6554 H1   TIP  1408      -6.860 -25.618   4.133
ATOM   6555 H2   TIP  1408      -5.939 -26.135   3.048
ATOM   6556 O    TIP  1409      15.936   5.878  10.207
ATOM   6557 H1   TIP  1409      16.094   6.763  10.538
ATOM   6558 H2   TIP  1409      15.615   6.009   9.315
ATOM   6559 O    TIP  1410      -7.387 -10.490 -20.530
ATOM   6560 H1   TIP  1410      -8.338 -10.591 -20.551
ATOM   6561 H2   TIP  1410      -7.084 -11.181 -19.941
ATOM   6562 O    TIP  1411       0.531  11.369 -10.732
ATOM   6563 H1   TIP  1411      -0.081  11.912 -10.236
ATOM   6564 H2   TIP  1411       0.020  11.045 -11.473
ATOM   6565 O    TIP  1412      17.338  15.206   1.808
ATOM   6566 H1   TIP  1412      18.249  15.029   2.040
ATOM   6567 H2   TIP  1412      16.853  14.451   2.141
ATOM   6568 O    TIP  1413      -5.433 -11.480  11.240
ATOM   6569 H1   TIP  1413      -6.265 -11.939  11.131
ATOM   6570 H2   TIP  1413      -5.007 -11.923  11.974
ATOM   6571 O    TIP  1414      14.979   5.366 -19.176
ATOM   6572 H1   TIP  1414      15.702   4.757 -19.023
ATOM   6573 H2   TIP  1414      14.244   4.808 -19.428
ATOM   6574 O    TIP  1415     -17.917 -28.771  -6.912
ATOM   6575 H1   TIP  1415     -18.018 -29.423  -6.218
ATOM   6576 H2   TIP  1415     -16.994 -28.823  -7.159
ATOM   6577 O    TIP  1416     -13.588   9.277  19.582
ATOM   6578 H1   TIP  1416     -14.506   9.394  19.340
ATOM   6579 H2   TIP  1416     -13.455   8.330  19.573
ATOM   6580 O    TIP  1417      10.383 -26.413  -0.012
ATOM   6581 H1   TIP  1417      10.036 -25.737  -0.593
ATOM   6582 H2   TIP  1417      10.300 -26.042   0.867
ATOM   6583 O    TIP  1418      -3.388  20.892 -11.592
ATOM   6584 H1   TIP  1418      -3.644  21.785 -11.820
ATOM   6585 H2   TIP  1418      -4.201  20.390 -11.638
ATOM   6586 O    TIP  1419      24.483  15.696   5.280
ATOM   6587 H1   TIP  1419      24.408  15.362   4.387
ATOM   6588 H2   TIP  1419      24.330  14.932   5.836
ATOM   6589 O    TIP  1420     -24.125 -28.397 -16.224
ATOM   6590 H1   TIP  1420     -23.342 -28.942 -16.300
ATOM   6591 H2   TIP  1420     -24.851 -29.021 -16.209
ATOM   6592 O    TIP  1421     -14.588  -3.018  17.104
ATOM   6593 H1   TIP  1421     -15.052  -2.600  16.378
ATOM   6594 H2   TIP  1421     -14.056  -2.319  17.483
ATOM   6595 O    TIP  1422      16.913  20.839   2.819
ATOM   6596 H1   TIP  1422      17.110  21.759   2.994
ATOM   6597 H2   TIP  1422      15.976  20.825   2.625
ATOM   6598 O    TIP  1423      15.376   5.254   7.151
ATOM   6599 H1   TIP  1423      15.290   6.178   6.920
ATOM   6600 H2   TIP  1423      15.911   4.880   6.452
ATOM   6601 O    TIP  1424     -16.201  26.618  -9.039
ATOM   6602 H1   TIP  1424     -16.071  27.091  -8.217
ATOM   6603 H2   TIP  1424     -17.150  26.518  -9.111
ATOM   6604 O    TIP  1425      -8.830 -27.956  12.504
ATOM   6605 H1   TIP  1425      -9.137 -27.950  11.598
ATOM   6606 H2   TIP  1425      -8.010 -27.464  12.484
ATOM   6607 O    TIP  1426       4.797  13.956   1.098
ATOM   6608 H1   TIP  1426       5.469  14.350   0.543
ATOM   6609 H2   TIP  1426       5.207  13.166   1.449
ATOM   6610 O    TIP  1427      -5.726 -20.207   5.877
ATOM   6611 H1   TIP  1427      -5.597 -21.073   5.491
ATOM   6612 H2   TIP  1427      -6.644 -20.200   6.149
ATOM   6613 O    TIP  1428      -1.795 -18.117  18.448
ATOM   6614 H1   TIP  1428      -1.688 -18.902  18.984
ATOM   6615 H2   TIP  1428      -1.440 -18.359  17.593
ATOM   6616 O    TIP  1429      22.061 -18.624  -0.269
ATOM   6617 H1   TIP  1429      22.505 -17.791  -0.422
ATOM   6618 H2   TIP  1429      22.761 -19.277  -0.285
ATOM   6619 O    TIP  1430     -14.250   9.707  -1.434
ATOM   6620 H1   TIP  1430     -14.517  10.626  -1.422
ATOM   6621 H2   TIP  1430     -14.560   9.378  -2.278
ATOM   6622 O    TIP  1431      26.352 -12.290   0.133
ATOM   6623 H1   TIP  1431      27.273 -12.205  -0.111
ATOM   6624 H2   TIP  1431      26.316 -12.000   1.044
ATOM   6625 O    TIP  1432      25.021 -10.218  21.064
ATOM   6626 H1   TIP  1432      25.356  -9.328  21.172
ATOM   6627 H2   TIP  1432      25.706 -10.676  20.577
ATOM   6628 O    TIP  1433      18.673  10.218 -14.344
ATOM   6629 H1   TIP  1433      18.527  10.774 -15.109
ATOM   6630 H2   TIP  1433      18.110  10.590 -13.665
ATOM   6631 O    TIP  1434      26.883  -3.102 -13.437
ATOM   6632 H1   TIP  1434      27.658  -2.620 -13.723
ATOM   6633 H2   TIP  1434      26.149  -2.641 -13.843
ATOM   6634 O    TIP  1435       8.204   0.388   7.044
ATOM   6635 H1   TIP  1435       7.494   0.028   7.574
ATOM   6636 H2   TIP  1435       8.940   0.470   7.650
ATOM   6637 O    TIP  1436     -21.651  28.790  20.096
ATOM   6638 H1   TIP  1436     -22.272  29.237  19.521
ATOM   6639 H2   TIP  1436     -22.186  28.174  20.595
ATOM   6640 O    TIP  1437       0.148   7.935 -15.605
ATOM   6641 H1   TIP  1437       0.943   8.437 -15.432
ATOM   6642 H2   TIP  1437      -0.426   8.545 -16.068
ATOM   6643 O    TIP  1438       3.185 -21.357 -19.572
ATOM   6644 H1   TIP  1438       3.640 -22.187 -19.432
ATOM   6645 H2   TIP  1438       2.604 -21.523 -20.314
ATOM   6646 O    TIP  1439      24.203 -27.382  -9.508
ATOM   6647 H1   TIP  1439      23.493 -27.123  -8.920
ATOM   6648 H2   TIP  1439      23.819 -27.337 -10.383
ATOM   6649 O    TIP  1440       0.645  25.033   0.259
ATOM   6650 H1   TIP  1440       0.190  25.800  -0.088
ATOM   6651 H2   TIP  1440       0.495  25.072   1.204
ATOM   6652 O    TIP  1441      29.738   4.124   1.206
ATOM   6653 H1   TIP  1441      29.049   3.538   1.518
ATOM   6654 H2   TIP  1441      30.489   3.552   1.050
ATOM   6655 O    TIP  1442      -4.229  13.055  -6.922
ATOM   6656 H1   TIP  1442      -4.420  12.252  -6.437
ATOM   6657 H2   TIP  1442      -3.495  13.451  -6.452
ATOM   6658 O    TIP  1443     -29.276  13.878  -5.406
ATOM   6659 H1   TIP  1443     -29.013  13.641  -6.295
ATOM   6660 H2   TIP  1443     -29.272  13.050  -4.925
ATOM   6661 O    TIP  1444      -7.094  21.270  -1.930
ATOM   6662 H1   TIP  1444      -6.838  22.154  -2.193
ATOM   6663 H2   TIP  1444      -6.772  20.707  -2.634
ATOM   6664 O    TIP  1445       3.236  16.974   5.632
ATOM   6665 H1   TIP  1445       3.368  17.883   5.363
ATOM   6666 H2   TIP  1445       4.115  16.597   5.644
ATOM   6667 O    TIP  1446       2.433 -27.260   9.583
ATOM   6668 H1   TIP  1446       2.955 -27.340   8.785
ATOM   6669 H2   TIP  1446       2.995 -26.781  10.191
ATOM   6670 O    TIP  1447     -15.492   9.562 -18.532
ATOM   6671 H1   TIP  1447     -14.910   9.730 -19.274
ATOM   6672 H2   TIP  1447     -15.644  10.425 -18.146
ATOM   6673 O    TIP  1448     -24.994  -0.807   4.271
ATOM   6674 H1   TIP  1448     -25.017  -0.163   4.979
ATOM   6675 H2   TIP  1448     -25.688  -0.531   3.673
ATOM   6676 O    TIP  1449      -1.370  13.201 -20.947
ATOM   6677 H1   TIP  1449      -2.006  12.673 -21.430
ATOM   6678 H2   TIP  1449      -1.139  12.664 -20.189
ATOM   6679 O    TIP  1450      20.881 -17.101 -18.548
ATOM   6680 H1   TIP  1450      20.361 -16.489 -19.068
ATOM   6681 H2   TIP  1450      21.775 -16.995 -18.874
ATOM   6682 O    TIP  1451       0.559  -9.546  18.116
ATOM   6683 H1   TIP  1451       1.348  -9.461  17.582
ATOM   6684 H2   TIP  1451       0.765 -10.237  18.744
ATOM   6685 O    TIP  1452      19.067   3.435 -20.175
ATOM   6686 H1   TIP  1452      19.453   2.678 -19.734
ATOM   6687 H2   TIP  1452      19.555   3.511 -20.995
ATOM   6688 O    TIP  1453      20.036  -8.163 -19.861
ATOM   6689 H1   TIP  1453      20.680  -7.497 -20.098
ATOM   6690 H2   TIP  1453      20.349  -8.516 -19.028
ATOM   6691 O    TIP  1454      -9.488  -5.120  10.042
ATOM   6692 H1   TIP  1454      -8.928  -4.565   9.500
ATOM   6693 H2   TIP  1454      -9.096  -5.990   9.982
ATOM   6694 O    TIP  1455      13.907 -16.645  13.005
ATOM   6695 H1   TIP  1455      13.568 -17.473  12.665
ATOM   6696 H2   TIP  1455      14.410 -16.276  12.279
ATOM   6697 O    TIP  1456      -3.609  20.025  -8.446
ATOM   6698 H1   TIP  1456      -4.325  19.413  -8.617
ATOM   6699 H2   TIP  1456      -2.815  19.500  -8.540
ATOM   6700 O    TIP  1457      -8.816  26.885  10.297
ATOM   6701 H1   TIP  1457      -8.151  26.993  10.976
ATOM   6702 H2   TIP  1457      -8.372  26.402   9.600
ATOM   6703 O    TIP  1458       6.507  -3.542  19.940
ATOM   6704 H1   TIP  1458       7.369  -3.412  19.545
ATOM   6705 H2   TIP  1458       6.475  -2.912  20.660
ATOM   6706 O    TIP  1459      18.129 -24.288 -13.708
ATOM   6707 H1   TIP  1459      18.786 -23.598 -13.622
ATOM   6708 H2   TIP  1459      18.072 -24.450 -14.650
ATOM   6709 O    TIP  1460       6.946 -18.569  17.934
ATOM   6710 H1   TIP  1460       6.723 -18.187  18.783
ATOM   6711 H2   TIP  1460       7.768 -18.146  17.688
ATOM   6712 O    TIP  1461       8.825  14.257  -1.852
ATOM   6713 H1   TIP  1461       9.478  14.697  -2.396
ATOM   6714 H2   TIP  1461       9.335  13.690  -1.274
ATOM   6715 O    TIP  1462       1.507  11.731   3.171
ATOM   6716 H1   TIP  1462       0.572  11.654   3.362
ATOM   6717 H2   TIP  1462       1.566  11.637   2.220
ATOM   6718 O    TIP  1463      25.722 -12.131  15.472
ATOM   6719 H1   TIP  1463      25.036 -11.565  15.825
ATOM   6720 H2   TIP  1463      25.306 -12.586  14.740
ATOM   6721 O    TIP  1464      22.295 -15.728 -15.001
ATOM   6722 H1   TIP  1464      21.416 -15.412 -14.795
ATOM   6723 H2   TIP  1464      22.874 -15.211 -14.442
ATOM   6724 O    TIP  1465      20.831   3.558  13.670
ATOM   6725 H1   TIP  1465      20.165   3.880  13.063
ATOM   6726 H2   TIP  1465      20.412   2.827  14.122
ATOM   6727 O    TIP  1466      23.306  -3.243 -10.829
ATOM   6728 H1   TIP  1466      23.200  -4.190 -10.914
ATOM   6729 H2   TIP  1466      23.428  -3.097  -9.891
ATOM   6730 O    TIP  1467      -5.007 -13.005  19.118
ATOM   6731 H1   TIP  1467      -5.890 -12.646  19.191
ATOM   6732 H2   TIP  1467      -4.461 -12.256  18.880
ATOM   6733 O    TIP  1468      17.581 -24.277   9.208
ATOM   6734 H1   TIP  1468      18.351 -23.970   8.729
ATOM   6735 H2   TIP  1468      17.938 -24.717   9.979
ATOM   6736 O    TIP  1469     -17.272 -11.712   0.620
ATOM   6737 H1   TIP  1469     -16.412 -12.073   0.832
ATOM   6738 H2   TIP  1469     -17.701 -12.396   0.106
ATOM   6739 O    TIP  1470     -14.467   2.138 -17.530
ATOM   6740 H1   TIP  1470     -14.965   1.371 -17.812
ATOM   6741 H2   TIP  1470     -13.580   1.982 -17.855
ATOM   6742 O    TIP  1471      -1.753  -9.189  12.202
ATOM   6743 H1   TIP  1471      -2.415  -9.181  12.894
ATOM   6744 H2   TIP  1471      -1.463 -10.100  12.156
ATOM   6745 O    TIP  1472      24.662 -12.295   5.781
ATOM   6746 H1   TIP  1472      24.409 -11.857   4.968
ATOM   6747 H2   TIP  1472      23.837 -12.435   6.245
ATOM   6748 O    TIP  1473      27.653 -20.736 -14.146
ATOM   6749 H1   TIP  1473      27.910 -21.284 -13.404
ATOM   6750 H2   TIP  1473      28.232 -21.007 -14.858
ATOM   6751 O    TIP  1474     -10.601 -14.824  16.364
ATOM   6752 H1   TIP  1474     -11.042 -14.589  15.548
ATOM   6753 H2   TIP  1474     -10.940 -15.693  16.579
ATOM   6754 O    TIP  1475      16.778  18.567 -13.031
ATOM   6755 H1   TIP  1475      17.305  18.458 -13.822
ATOM   6756 H2   TIP  1475      16.218  17.792 -13.006
ATOM   6757 O    TIP  1476     -20.289  26.034 -19.455
ATOM   6758 H1   TIP  1476     -20.519  26.779 -20.010
ATOM   6759 H2   TIP  1476     -19.806  25.443 -20.032
ATOM   6760 O    TIP  1477      17.092  14.173  -3.536
ATOM   6761 H1   TIP  1477      17.977  13.821  -3.629
ATOM   6762 H2   TIP  1477      17.092  14.602  -2.681
ATOM   6763 O    TIP  1478      18.676 -25.795  11.284
ATOM   6764 H1   TIP  1478      19.317 -25.662  11.982
ATOM   6765 H2   TIP  1478      17.876 -26.059  11.739
ATOM   6766 O    TIP  1479      20.253  28.615 -13.147
ATOM   6767 H1   TIP  1479      19.471  29.144 -13.303
ATOM   6768 H2   TIP  1479      19.995  28.002 -12.458
ATOM   6769 O    TIP  1480      -5.541 -20.518  14.014
ATOM   6770 H1   TIP  1480      -5.097 -19.958  14.650
ATOM   6771 H2   TIP  1480      -5.219 -21.399  14.202
ATOM   6772 O    TIP  1481      14.483  -8.369  11.343
ATOM   6773 H1   TIP  1481      13.929  -7.994  12.026
ATOM   6774 H2   TIP  1481      13.927  -9.018  10.912
ATOM   6775 O    TIP  1482      27.541   4.895  -4.633
ATOM   6776 H1   TIP  1482      28.172   5.578  -4.406
ATOM   6777 H2   TIP  1482      26.738   5.371  -4.846
ATOM   6778 O    TIP  1483     -18.838  10.258 -10.244
ATOM   6779 H1   TIP  1483     -18.326  10.129  -9.446
ATOM   6780 H2   TIP  1483     -18.797  11.200 -10.407
ATOM   6781 O    TIP  1484      14.037  26.138 -14.449
ATOM   6782 H1   TIP  1484      14.177  27.075 -14.314
ATOM   6783 H2   TIP  1484      14.240  25.996 -15.373
ATOM   6784 O    TIP  1485     -20.053 -21.275 -10.108
ATOM   6785 H1   TIP  1485     -20.148 -22.206 -10.308
ATOM   6786 H2   TIP  1485     -20.564 -21.147  -9.309
ATOM   6787 O    TIP  1486       8.865  23.567   8.140
ATOM   6788 H1   TIP  1486       9.523  23.953   7.563
ATOM   6789 H2   TIP  1486       9.107  22.643   8.197
ATOM   6790 O    TIP  1487     -19.794  -9.187 -13.847
ATOM   6791 H1   TIP  1487     -19.235  -8.484 -13.518
ATOM   6792 H2   TIP  1487     -19.298  -9.988 -13.679
ATOM   6793 O    TIP  1488     -19.390 -19.925   6.016
ATOM   6794 H1   TIP  1488     -19.695 -20.803   5.790
ATOM   6795 H2   TIP  1488     -19.028 -20.015   6.897
ATOM   6796 O    TIP  1489     -16.574 -18.081 -18.152
ATOM   6797 H1   TIP  1489     -17.001 -17.276 -17.860
ATOM   6798 H2   TIP  1489     -15.648 -17.950 -17.950
ATOM   6799 O    TIP  1490     -17.880   8.291   1.525
ATOM   6800 H1   TIP  1490     -18.221   8.211   2.416
ATOM   6801 H2   TIP  1490     -17.048   8.755   1.626
ATOM   6802 O    TIP  1491      17.861   2.194  11.391
ATOM   6803 H1   TIP  1491      18.101   2.765  12.120
ATOM   6804 H2   TIP  1491      17.141   1.662  11.729
ATOM   6805 O    TIP  1492      13.259 -25.925  19.397
ATOM   6806 H1   TIP  1492      13.282 -25.839  20.350
ATOM   6807 H2   TIP  1492      13.023 -25.052  19.083
ATOM   6808 O    TIP  1493     -25.763 -11.056  -4.996
ATOM   6809 H1   TIP  1493     -25.244 -10.395  -5.454
ATOM   6810 H2   TIP  1493     -25.116 -11.617  -4.569
ATOM   6811 O    TIP  1494     -11.824  -0.423   8.701
ATOM   6812 H1   TIP  1494     -10.932  -0.327   9.036
ATOM   6813 H2   TIP  1494     -12.000  -1.363   8.754
ATOM   6814 O    TIP  1495       5.478   3.164 -14.275
ATOM   6815 H1   TIP  1495       4.979   3.980 -14.245
ATOM   6816 H2   TIP  1495       6.358   3.430 -14.542
ATOM   6817 O    TIP  1496     -10.731  22.197  18.966
ATOM   6818 H1   TIP  1496     -10.834  22.665  18.138
ATOM   6819 H2   TIP  1496     -11.382  21.497  18.930
ATOM   6820 O    TIP  1497      17.108  28.801  -5.631
ATOM   6821 H1   TIP  1497      17.323  28.023  -5.116
ATOM   6822 H2   TIP  1497      17.229  29.532  -5.025
ATOM   6823 O    TIP  1498     -27.479  14.218 -15.904
ATOM   6824 H1   TIP  1498     -27.731  14.079 -16.816
ATOM   6825 H2   TIP  1498     -28.044  13.629 -15.405
ATOM   6826 O    TIP  1499     -13.818  -1.773  12.213
ATOM   6827 H1   TIP  1499     -13.029  -2.288  12.382
ATOM   6828 H2   TIP  1499     -13.493  -0.933  11.890
ATOM   6829 O    TIP  1500       3.155   9.145   3.660
ATOM   6830 H1   TIP  1500       3.613   8.873   2.865
ATOM   6831 H2   TIP  1500       2.854  10.034   3.472
ATOM   6832 O    TIP  1501       2.392 -18.393  20.740
ATOM   6833 H1   TIP  1501       2.309 -19.338  20.862
ATOM   6834 H2   TIP  1501       2.632 -18.059  21.604
ATOM   6835 O    TIP  1502      18.815  -7.242   5.309
ATOM   6836 H1   TIP  1502      19.004  -6.557   5.950
ATOM   6837 H2   TIP  1502      18.851  -6.797   4.463
ATOM   6838 O    TIP  1503      -8.914  16.365 -18.104
ATOM   6839 H1   TIP  1503      -9.300  15.505 -17.940
ATOM   6840 H2   TIP  1503      -9.559  16.986 -17.767
ATOM   6841 O    TIP  1504      21.422   0.023   2.867
ATOM   6842 H1   TIP  1504      21.515   0.698   2.194
ATOM   6843 H2   TIP  1504      21.683   0.456   3.679
ATOM   6844 O    TIP  1505      21.072  -0.927   9.021
ATOM   6845 H1   TIP  1505      21.094  -0.635   8.110
ATOM   6846 H2   TIP  1505      21.889  -0.601   9.398
ATOM   6847 O    TIP  1506      16.955 -25.872  15.390
ATOM   6848 H1   TIP  1506      16.631 -24.996  15.598
ATOM   6849 H2   TIP  1506      16.228 -26.456  15.608
ATOM   6850 O    TIP  1507     -25.123   2.549 -11.537
ATOM   6851 H1   TIP  1507     -24.951   3.471 -11.730
ATOM   6852 H2   TIP  1507     -25.358   2.167 -12.382
ATOM   6853 O    TIP  1508       2.742  15.439  11.502
ATOM   6854 H1   TIP  1508       3.163  14.821  12.099
ATOM   6855 H2   TIP  1508       2.432  14.899  10.775
ATOM   6856 O    TIP  1509     -26.818  11.131 -10.297
ATOM   6857 H1   TIP  1509     -26.870  10.324  -9.785
ATOM   6858 H2   TIP  1509     -26.255  11.708  -9.781
ATOM   6859 O    TIP  1510      -4.812  -1.646 -16.179
ATOM   6860 H1   TIP  1510      -5.422  -1.819 -16.896
ATOM   6861 H2   TIP  1510      -5.371  -1.509 -15.415
ATOM   6862 O    TIP  1511      -3.482  20.123  -0.103
ATOM   6863 H1   TIP  1511      -3.032  20.550   0.626
ATOM   6864 H2   TIP  1511      -3.206  19.208  -0.053
ATOM   6865 O    TIP  1512     -18.022 -13.927   8.827
ATOM   6866 H1   TIP  1512     -17.663 -14.679   9.296
ATOM   6867 H2   TIP  1512     -18.896 -14.208   8.555
ATOM   6868 O    TIP  1513      23.475  -7.949  19.340
ATOM   6869 H1   TIP  1513      23.036  -7.419  18.675
ATOM   6870 H2   TIP  1513      22.766  -8.282  19.889
ATOM   6871 O    TIP  1514     -15.865  24.002   5.682
ATOM   6872 H1   TIP  1514     -16.092  23.117   5.396
ATOM   6873 H2   TIP  1514     -14.913  24.046   5.596
ATOM   6874 O    TIP  1515     -13.595  25.150 -13.417
ATOM   6875 H1   TIP  1515     -14.182  25.353 -14.145
ATOM   6876 H2   TIP  1515     -14.129  25.278 -12.634
ATOM   6877 O    TIP  1516     -24.640  -5.465 -14.590
ATOM   6878 H1   TIP  1516     -23.782  -5.421 -14.167
ATOM   6879 H2   TIP  1516     -24.444  -5.519 -15.525
ATOM   6880 O    TIP  1517      11.159 -13.263  10.132
ATOM   6881 H1   TIP  1517      11.393 -13.489   9.231
ATOM   6882 H2   TIP  1517      10.620 -13.995  10.431
ATOM   6883 O    TIP  1518      11.941   1.331  11.002
ATOM   6884 H1   TIP  1518      12.879   1.480  11.124
ATOM   6885 H2   TIP  1518      11.664   0.877  11.798
ATOM   6886 O    TIP  1519      -4.903   7.668  16.147
ATOM   6887 H1   TIP  1519      -5.725   7.869  16.593
ATOM   6888 H2   TIP  1519      -4.237   8.145  16.643
ATOM   6889 O    TIP  1520      23.383 -11.160 -17.006
ATOM   6890 H1   TIP  1520      23.190 -12.090 -17.127
ATOM   6891 H2   TIP  1520      22.551 -10.718 -17.171
ATOM   6892 O    TIP  1521      -3.776  21.798 -15.074
ATOM   6893 H1   TIP  1521      -4.281  21.196 -15.620
ATOM   6894 H2   TIP  1521      -3.129  21.243 -14.638
ATOM   6895 O    TIP  1522      14.481 -19.095   7.606
ATOM   6896 H1   TIP  1522      13.738 -19.530   8.024
ATOM   6897 H2   TIP  1522      14.175 -18.204   7.438
ATOM   6898 O    TIP  1523       7.744  27.195   0.267
ATOM   6899 H1   TIP  1523       8.598  27.465   0.604
ATOM   6900 H2   TIP  1523       7.656  26.281   0.539
ATOM   6901 O    TIP  1524      13.949 -27.567  -3.189
ATOM   6902 H1   TIP  1524      13.287 -27.923  -2.598
ATOM   6903 H2   TIP  1524      13.536 -27.584  -4.052
ATOM   6904 O    TIP  1525      -6.479 -14.792 -20.937
ATOM   6905 H1   TIP  1525      -5.714 -15.328 -20.729
ATOM   6906 H2   TIP  1525      -6.682 -15.005 -21.847
ATOM   6907 O    TIP  1526      -3.047   1.365  16.696
ATOM   6908 H1   TIP  1526      -2.212   1.395  16.229
ATOM   6909 H2   TIP  1526      -2.958   0.632  17.304
ATOM   6910 O    TIP  1527      10.449  27.945  18.554
ATOM   6911 H1   TIP  1527      11.163  28.557  18.729
ATOM   6912 H2   TIP  1527       9.994  27.860  19.392
ATOM   6913 O    TIP  1528       1.036  21.963 -11.236
ATOM   6914 H1   TIP  1528       1.492  21.498 -11.937
ATOM   6915 H2   TIP  1528       0.256  21.436 -11.065
ATOM   6916 O    TIP  1529     -25.806 -11.397   2.238
ATOM   6917 H1   TIP  1529     -26.296 -11.717   2.995
ATOM   6918 H2   TIP  1529     -25.440 -10.561   2.525
ATOM   6919 O    TIP  1530     -13.888 -13.107  11.113
ATOM   6920 H1   TIP  1530     -14.450 -12.673  11.754
ATOM   6921 H2   TIP  1530     -13.194 -12.472  10.933
ATOM   6922 O    TIP  1531       5.166  -8.138  10.124
ATOM   6923 H1   TIP  1531       6.026  -8.509  10.318
ATOM   6924 H2   TIP  1531       4.553  -8.674  10.627
ATOM   6925 O    TIP  1532      16.838   7.018  -5.633
ATOM   6926 H1   TIP  1532      17.060   7.853  -5.222
ATOM   6927 H2   TIP  1532      16.023   6.750  -5.210
ATOM   6928 O    TIP  1533      -6.561   1.193 -15.348
ATOM   6929 H1   TIP  1533      -6.664   0.382 -15.844
ATOM   6930 H2   TIP  1533      -7.170   1.105 -14.615
ATOM   6931 O    TIP  1534      -3.830  13.376   5.316
ATOM   6932 H1   TIP  1534      -4.169  14.270   5.335
ATOM   6933 H2   TIP  1534      -4.278  12.933   6.037
ATOM   6934 O    TIP  1535     -21.566  -2.891   0.391
ATOM   6935 H1   TIP  1535     -20.882  -3.549   0.516
ATOM   6936 H2   TIP  1535     -22.036  -2.871   1.225
ATOM   6937 O    TIP  1536     -21.501 -17.333 -13.815
ATOM   6938 H1   TIP  1536     -20.768 -17.809 -14.203
ATOM   6939 H2   TIP  1536     -21.513 -16.493 -14.273
ATOM   6940 O    TIP  1537      29.261 -16.282 -11.829
ATOM   6941 H1   TIP  1537      30.169 -16.239 -12.126
ATOM   6942 H2   TIP  1537      28.759 -16.494 -12.616
ATOM   6943 O    TIP  1538      22.079  17.023   7.249
ATOM   6944 H1   TIP  1538      21.432  16.330   7.382
ATOM   6945 H2   TIP  1538      22.898  16.653   7.576
ATOM   6946 O    TIP  1539     -14.485  14.459  -7.052
ATOM   6947 H1   TIP  1539     -13.927  14.126  -7.754
ATOM   6948 H2   TIP  1539     -13.988  14.296  -6.250
ATOM   6949 O    TIP  1540       4.763  26.750   1.358
ATOM   6950 H1   TIP  1540       4.504  25.993   1.882
ATOM   6951 H2   TIP  1540       4.639  27.500   1.940
ATOM   6952 O    TIP  1541      21.078 -20.284 -21.148
ATOM   6953 H1   TIP  1541      20.502 -20.011 -21.862
ATOM   6954 H2   TIP  1541      21.407 -19.465 -20.778
ATOM   6955 O    TIP  1542      25.746   7.214 -18.920
ATOM   6956 H1   TIP  1542      25.193   7.643 -18.266
ATOM   6957 H2   TIP  1542      25.152   6.629 -19.390
ATOM   6958 O    TIP  1543       0.328   0.487 -21.915
ATOM   6959 H1   TIP  1543       0.501  -0.427 -22.139
ATOM   6960 H2   TIP  1543       0.377   0.514 -20.959
ATOM   6961 O    TIP  1544      -9.062  11.052 -12.375
ATOM   6962 H1   TIP  1544      -8.365  10.635 -11.870
ATOM   6963 H2   TIP  1544      -9.731  11.272 -11.727
ATOM   6964 O    TIP  1545     -24.201  -7.049 -17.001
ATOM   6965 H1   TIP  1545     -24.977  -7.597 -16.883
ATOM   6966 H2   TIP  1545     -23.526  -7.469 -16.469
ATOM   6967 O    TIP  1546     -18.103  18.817  -8.570
ATOM   6968 H1   TIP  1546     -17.868  18.104  -7.976
ATOM   6969 H2   TIP  1546     -17.844  19.613  -8.105
ATOM   6970 O    TIP  1547      -3.803 -12.893  21.739
ATOM   6971 H1   TIP  1547      -2.998 -12.868  21.222
ATOM   6972 H2   TIP  1547      -4.451 -13.289  21.157
ATOM   6973 O    TIP  1548     -16.593 -28.260   2.673
ATOM   6974 H1   TIP  1548     -16.428 -27.318   2.666
ATOM   6975 H2   TIP  1548     -17.460 -28.356   2.280
ATOM   6976 O    TIP  1549     -27.427 -11.333  -8.204
ATOM   6977 H1   TIP  1549     -26.550 -10.979  -8.057
ATOM   6978 H2   TIP  1549     -27.661 -11.749  -7.374
ATOM   6979 O    TIP  1550      23.600 -21.342  -2.902
ATOM   6980 H1   TIP  1550      23.001 -20.915  -2.289
ATOM   6981 H2   TIP  1550      24.280 -20.689  -3.068
ATOM   6982 O    TIP  1551       6.267  14.715 -12.922
ATOM   6983 H1   TIP  1551       7.159  15.029 -13.064
ATOM   6984 H2   TIP  1551       6.223  14.529 -11.984
ATOM   6985 O    TIP  1552      29.413 -20.193 -16.647
ATOM   6986 H1   TIP  1552      28.557 -19.815 -16.849
ATOM   6987 H2   TIP  1552      29.497 -20.933 -17.247
ATOM   6988 O    TIP  1553     -15.278  -9.374  11.280
ATOM   6989 H1   TIP  1553     -15.413 -10.127  11.854
ATOM   6990 H2   TIP  1553     -15.469  -9.703  10.402
ATOM   6991 O    TIP  1554       8.882 -19.366  11.561
ATOM   6992 H1   TIP  1554       9.362 -18.914  12.255
ATOM   6993 H2   TIP  1554       8.540 -18.663  11.008
ATOM   6994 O    TIP  1555     -11.769 -22.884  15.442
ATOM   6995 H1   TIP  1555     -12.481 -22.613  16.021
ATOM   6996 H2   TIP  1555     -11.645 -23.814  15.633
ATOM   6997 O    TIP  1556      -9.155  26.244  21.251
ATOM   6998 H1   TIP  1556      -9.252  25.820  20.399
ATOM   6999 H2   TIP  1556      -9.302  27.174  21.075
ATOM   7000 O    TIP  1557     -28.214 -24.861  -0.555
ATOM   7001 H1   TIP  1557     -28.566 -25.558  -1.109
ATOM   7002 H2   TIP  1557     -28.910 -24.204  -0.524
ATOM   7003 O    TIP  1558      23.907  -2.714  -5.737
ATOM   7004 H1   TIP  1558      24.745  -3.060  -5.428
ATOM   7005 H2   TIP  1558      23.839  -1.852  -5.329
ATOM   7006 O    TIP  1559      19.594  -2.107  16.870
ATOM   7007 H1   TIP  1559      20.348  -2.611  17.176
ATOM   7008 H2   TIP  1559      19.454  -2.403  15.971
ATOM   7009 O    TIP  1560       4.282   9.584 -19.092
ATOM   7010 H1   TIP  1560       4.365   9.823 -18.169
ATOM   7011 H2   TIP  1560       5.123   9.187 -19.314
ATOM   7012 O    TIP  1561       0.527  14.276   0.760
ATOM   7013 H1   TIP  1561       1.077  13.935   1.464
ATOM   7014 H2   TIP  1561      -0.361  14.252   1.115
ATOM   7015 O    TIP  1562      11.821   9.263 -10.431
ATOM   7016 H1   TIP  1562      11.051   9.392  -9.877
ATOM   7017 H2   TIP  1562      12.358   8.631  -9.954
ATOM   7018 O    TIP  1563      -1.353 -19.037 -17.553
ATOM   7019 H1   TIP  1563      -1.246 -19.947 -17.828
ATOM   7020 H2   TIP  1563      -0.468 -18.673 -17.579
ATOM   7021 O    TIP  1564      22.505  -0.811 -18.192
ATOM   7022 H1   TIP  1564      23.026  -1.542 -17.861
ATOM   7023 H2   TIP  1564      22.545  -0.153 -17.498
ATOM   7024 O    TIP  1565       2.203  17.403   2.565
ATOM   7025 H1   TIP  1565       3.054  17.683   2.229
ATOM   7026 H2   TIP  1565       1.761  18.216   2.810
ATOM   7027 O    TIP  1566      17.465  -1.361   9.435
ATOM   7028 H1   TIP  1566      16.566  -1.294   9.756
ATOM   7029 H2   TIP  1566      17.707  -0.463   9.209
ATOM   7030 O    TIP  1567      13.647   2.979  17.991
ATOM   7031 H1   TIP  1567      12.878   2.470  17.734
ATOM   7032 H2   TIP  1567      13.288   3.752  18.427
ATOM   7033 O    TIP  1568     -24.701 -14.160  -1.216
ATOM   7034 H1   TIP  1568     -25.302 -14.087  -0.475
ATOM   7035 H2   TIP  1568     -24.087 -13.435  -1.101
ATOM   7036 O    TIP  1569       5.669  18.217   2.414
ATOM   7037 H1   TIP  1569       6.145  17.956   1.625
ATOM   7038 H2   TIP  1569       5.629  17.422   2.945
ATOM   7039 O    TIP  1570      15.940 -16.174  21.504
ATOM   7040 H1   TIP  1570      16.591 -16.413  20.845
ATOM   7041 H2   TIP  1570      15.114 -16.513  21.159
ATOM   7042 O    TIP  1571     -29.581 -12.493  20.801
ATOM   7043 H1   TIP  1571     -29.332 -13.355  20.468
ATOM   7044 H2   TIP  1571     -28.806 -11.948  20.662
ATOM   7045 O    TIP  1572     -29.316  -6.379 -12.108
ATOM   7046 H1   TIP  1572     -29.996  -7.047 -12.027
ATOM   7047 H2   TIP  1572     -28.957  -6.293 -11.225
ATOM   7048 O    TIP  1573       4.661  24.714 -19.027
ATOM   7049 H1   TIP  1573       4.473  24.990 -18.131
ATOM   7050 H2   TIP  1573       5.330  24.035 -18.935
ATOM   7051 O    TIP  1574     -22.934 -12.071  -1.058
ATOM   7052 H1   TIP  1574     -22.095 -11.985  -1.511
ATOM   7053 H2   TIP  1574     -23.353 -11.217  -1.163
ATOM   7054 O    TIP  1575      -3.549   1.365 -16.062
ATOM   7055 H1   TIP  1575      -3.547   1.623 -16.984
ATOM   7056 H2   TIP  1575      -4.471   1.395 -15.807
ATOM   7057 O    TIP  1576      15.436  -3.662  15.032
ATOM   7058 H1   TIP  1576      16.368  -3.877  14.990
ATOM   7059 H2   TIP  1576      15.254  -3.214  14.206
ATOM   7060 O    TIP  1577      15.400 -13.329 -16.544
ATOM   7061 H1   TIP  1577      15.350 -13.804 -17.374
ATOM   7062 H2   TIP  1577      15.923 -12.553 -16.742
ATOM   7063 O    TIP  1578     -11.678 -17.322  16.612
ATOM   7064 H1   TIP  1578     -10.919 -17.701  16.168
ATOM   7065 H2   TIP  1578     -12.433 -17.721  16.180
ATOM   7066 O    TIP  1579      26.306 -16.831  -1.544
ATOM   7067 H1   TIP  1579      25.592 -16.739  -2.175
ATOM   7068 H2   TIP  1579      26.017 -16.332  -0.780
ATOM   7069 O    TIP  1580       5.851  -1.003   8.113
ATOM   7070 H1   TIP  1580       5.278  -0.236   8.119
ATOM   7071 H2   TIP  1580       5.412  -1.627   7.536
ATOM   7072 O    TIP  1581     -12.613 -27.871  -5.618
ATOM   7073 H1   TIP  1581     -12.560 -28.647  -6.176
ATOM   7074 H2   TIP  1581     -12.635 -28.217  -4.726
ATOM   7075 O    TIP  1582     -16.925  -5.096  21.712
ATOM   7076 H1   TIP  1582     -17.206  -4.707  22.540
ATOM   7077 H2   TIP  1582     -17.207  -6.009  21.767
ATOM   7078 O    TIP  1583       0.009   2.784  20.283
ATOM   7079 H1   TIP  1583      -0.257   2.025  20.802
ATOM   7080 H2   TIP  1583       0.504   3.330  20.893
ATOM   7081 O    TIP  1584      -9.116  -5.689  19.798
ATOM   7082 H1   TIP  1584      -8.788  -4.889  20.208
ATOM   7083 H2   TIP  1584      -8.339  -6.103  19.423
ATOM   7084 O    TIP  1585      -4.392  16.935 -13.835
ATOM   7085 H1   TIP  1585      -4.676  17.165 -12.950
ATOM   7086 H2   TIP  1585      -5.203  16.882 -14.341
ATOM   7087 O    TIP  1586     -13.237  28.681  -3.324
ATOM   7088 H1   TIP  1586     -13.349  29.352  -2.650
ATOM   7089 H2   TIP  1586     -12.520  28.135  -3.003
ATOM   7090 O    TIP  1587       6.343 -28.685  17.433
ATOM   7091 H1   TIP  1587       6.619 -28.616  18.347
ATOM   7092 H2   TIP  1587       5.913 -27.851  17.248
ATOM   7093 O    TIP  1588     -21.517 -19.119  21.520
ATOM   7094 H1   TIP  1588     -22.411 -19.460  21.523
ATOM   7095 H2   TIP  1588     -21.377 -18.817  20.623
ATOM   7096 O    TIP  1589      24.465  -3.014   4.784
ATOM   7097 H1   TIP  1589      24.867  -3.882   4.764
ATOM   7098 H2   TIP  1589      23.526  -3.185   4.851
ATOM   7099 O    TIP  1590      10.082 -27.205   6.857
ATOM   7100 H1   TIP  1590       9.346 -27.090   6.256
ATOM   7101 H2   TIP  1590       9.736 -27.759   7.556
ATOM   7102 O    TIP  1591       4.648 -18.865  16.318
ATOM   7103 H1   TIP  1591       5.521 -18.808  16.704
ATOM   7104 H2   TIP  1591       4.698 -18.328  15.527
ATOM   7105 O    TIP  1592     -10.171   2.825   8.009
ATOM   7106 H1   TIP  1592      -9.723   2.449   8.766
ATOM   7107 H2   TIP  1592      -9.512   2.828   7.316
ATOM   7108 O    TIP  1593      10.523  23.235 -14.273
ATOM   7109 H1   TIP  1593      10.500  23.216 -13.316
ATOM   7110 H2   TIP  1593      10.483  24.165 -14.496
ATOM   7111 O    TIP  1594      -7.908  19.592 -20.488
ATOM   7112 H1   TIP  1594      -8.288  20.420 -20.194
ATOM   7113 H2   TIP  1594      -8.294  19.443 -21.351
ATOM   7114 O    TIP  1595       0.822 -10.195  14.234
ATOM   7115 H1   TIP  1595       0.177  -9.494  14.143
ATOM   7116 H2   TIP  1595       1.532  -9.803  14.743
ATOM   7117 O    TIP  1596      23.824  -7.283   6.797
ATOM   7118 H1   TIP  1596      24.200  -7.605   5.978
ATOM   7119 H2   TIP  1596      24.466  -7.519   7.466
ATOM   7120 O    TIP  1597       7.399 -21.232  18.250
ATOM   7121 H1   TIP  1597       7.774 -21.270  19.130
ATOM   7122 H2   TIP  1597       7.316 -20.297  18.064
ATOM   7123 O    TIP  1598       7.627  12.072 -15.489
ATOM   7124 H1   TIP  1598       8.314  12.727 -15.612
ATOM   7125 H2   TIP  1598       6.817  12.525 -15.725
ATOM   7126 O    TIP  1599     -15.264 -26.972  21.679
ATOM   7127 H1   TIP  1599     -15.272 -26.031  21.505
ATOM   7128 H2   TIP  1599     -14.520 -27.101  22.268
ATOM   7129 O    TIP  1600      12.047  -6.794 -20.890
ATOM   7130 H1   TIP  1600      12.477  -7.534 -21.318
ATOM   7131 H2   TIP  1600      12.418  -6.021 -21.316
ATOM   7132 O    TIP  1601      28.453  -0.062   4.862
ATOM   7133 H1   TIP  1601      27.859  -0.532   4.277
ATOM   7134 H2   TIP  1601      28.348  -0.496   5.709
ATOM   7135 O    TIP  1602     -16.446  23.226  -6.874
ATOM   7136 H1   TIP  1602     -16.158  23.007  -7.759
ATOM   7137 H2   TIP  1602     -15.880  23.951  -6.609
ATOM   7138 O    TIP  1603      -3.208 -23.727  19.969
ATOM   7139 H1   TIP  1603      -3.437 -23.980  20.864
ATOM   7140 H2   TIP  1603      -3.502 -24.461  19.430
ATOM   7141 O    TIP  1604      26.360 -11.623   2.899
ATOM   7142 H1   TIP  1604      25.523 -11.321   3.252
ATOM   7143 H2   TIP  1604      26.976 -10.920   3.105
ATOM   7144 O    TIP  1605      25.893  -5.511 -10.096
ATOM   7145 H1   TIP  1605      26.381  -6.023  -9.451
ATOM   7146 H2   TIP  1605      26.500  -4.822 -10.365
ATOM   7147 O    TIP  1606       7.096 -17.094   6.174
ATOM   7148 H1   TIP  1606       7.619 -16.615   6.817
ATOM   7149 H2   TIP  1606       7.262 -16.645   5.346
ATOM   7150 O    TIP  1607      14.578   9.333   4.849
ATOM   7151 H1   TIP  1607      15.247   8.718   5.147
ATOM   7152 H2   TIP  1607      14.750   9.442   3.914
ATOM   7153 O    TIP  1608      11.004  10.320   1.317
ATOM   7154 H1   TIP  1608      11.830  10.622   1.695
ATOM   7155 H2   TIP  1608      10.815   9.502   1.777
ATOM   7156 O    TIP  1609      -6.911  -6.543  18.545
ATOM   7157 H1   TIP  1609      -6.948  -6.598  17.591
ATOM   7158 H2   TIP  1609      -6.208  -7.142  18.794
ATOM   7159 O    TIP  1610      -6.135  12.260 -16.077
ATOM   7160 H1   TIP  1610      -6.943  12.083 -16.559
ATOM   7161 H2   TIP  1610      -5.744  13.007 -16.529
ATOM   7162 O    TIP  1611      19.316  -6.472 -16.199
ATOM   7163 H1   TIP  1611      19.283  -6.030 -15.351
ATOM   7164 H2   TIP  1611      18.713  -5.975 -16.752
ATOM   7165 O    TIP  1612     -13.663   0.714  21.100
ATOM   7166 H1   TIP  1612     -12.718   0.603  21.208
ATOM   7167 H2   TIP  1612     -14.041  -0.093  21.450
ATOM   7168 O    TIP  1613     -20.393   0.910  11.581
ATOM   7169 H1   TIP  1613     -20.097   0.120  12.032
ATOM   7170 H2   TIP  1613     -20.146   1.627  12.164
ATOM   7171 O    TIP  1614     -12.984  -1.047 -20.227
ATOM   7172 H1   TIP  1614     -12.202  -0.652 -20.612
ATOM   7173 H2   TIP  1614     -13.254  -1.712 -20.860
ATOM   7174 O    TIP  1615      -7.059  13.068   4.239
ATOM   7175 H1   TIP  1615      -6.460  12.891   4.964
ATOM   7176 H2   TIP  1615      -7.037  12.271   3.709
ATOM   7177 O    TIP  1616       7.279 -27.176 -21.801
ATOM   7178 H1   TIP  1616       6.973 -26.783 -22.618
ATOM   7179 H2   TIP  1616       6.505 -27.193 -21.238
ATOM   7180 O    TIP  1617      -5.757 -20.996  11.377
ATOM   7181 H1   TIP  1617      -5.847 -20.172  10.898
ATOM   7182 H2   TIP  1617      -5.657 -20.733  12.291
ATOM   7183 O    TIP  1618     -10.929 -14.736  20.290
ATOM   7184 H1   TIP  1618     -11.606 -15.112  19.728
ATOM   7185 H2   TIP  1618     -10.421 -15.489  20.591
ATOM   7186 O    TIP  1619      11.872 -24.584  13.720
ATOM   7187 H1   TIP  1619      12.299 -23.743  13.880
ATOM   7188 H2   TIP  1619      12.579 -25.227  13.767
ATOM   7189 O    TIP  1620      -8.602  -5.786 -20.533
ATOM   7190 H1   TIP  1620      -7.972  -5.136 -20.222
ATOM   7191 H2   TIP  1620      -8.065  -6.528 -20.811
ATOM   7192 O    TIP  1621     -20.441 -19.240 -17.673
ATOM   7193 H1   TIP  1621     -20.947 -19.438 -16.885
ATOM   7194 H2   TIP  1621     -19.685 -19.825 -17.627
ATOM   7195 O    TIP  1622      13.039  11.683   6.081
ATOM   7196 H1   TIP  1622      13.300  10.886   5.621
ATOM   7197 H2   TIP  1622      13.586  11.698   6.867
ATOM   7198 O    TIP  1623     -20.104 -11.877 -19.044
ATOM   7199 H1   TIP  1623     -20.259 -11.421 -19.872
ATOM   7200 H2   TIP  1623     -19.793 -12.744 -19.302
ATOM   7201 O    TIP  1624      16.049  13.380  -7.881
ATOM   7202 H1   TIP  1624      16.899  13.294  -7.449
ATOM   7203 H2   TIP  1624      15.482  12.760  -7.422
ATOM   7204 O    TIP  1625      28.534 -13.869  -5.289
ATOM   7205 H1   TIP  1625      28.229 -14.148  -6.152
ATOM   7206 H2   TIP  1625      28.117 -14.477  -4.679
ATOM   7207 O    TIP  1626     -10.103 -20.426  21.450
ATOM   7208 H1   TIP  1626     -10.817 -20.258  20.835
ATOM   7209 H2   TIP  1626      -9.308 -20.337  20.925
ATOM   7210 O    TIP  1627     -20.958   6.428   7.221
ATOM   7211 H1   TIP  1627     -20.990   6.844   6.360
ATOM   7212 H2   TIP  1627     -20.887   5.492   7.035
ATOM   7213 O    TIP  1628      24.280  26.166  -9.021
ATOM   7214 H1   TIP  1628      23.685  26.551  -9.664
ATOM   7215 H2   TIP  1628      24.258  26.770  -8.280
ATOM   7216 O    TIP  1629      20.671   8.088   3.191
ATOM   7217 H1   TIP  1629      19.744   7.870   3.092
ATOM   7218 H2   TIP  1629      20.676   8.863   3.753
ATOM   7219 O    TIP  1630      20.955  -9.414 -17.482
ATOM   7220 H1   TIP  1630      21.653  -8.880 -17.102
ATOM   7221 H2   TIP  1630      20.327  -9.531 -16.769
ATOM   7222 O    TIP  1631      22.026 -19.001  19.077
ATOM   7223 H1   TIP  1631      22.321 -19.056  18.168
ATOM   7224 H2   TIP  1631      22.515 -18.264  19.444
ATOM   7225 O    TIP  1632      -6.245  20.324 -11.443
ATOM   7226 H1   TIP  1632      -7.152  20.175 -11.710
ATOM   7227 H2   TIP  1632      -6.299  21.014 -10.782
ATOM   7228 O    TIP  1633     -26.459  -4.346 -12.996
ATOM   7229 H1   TIP  1633     -26.487  -4.604 -12.075
ATOM   7230 H2   TIP  1633     -25.778  -4.898 -13.380
ATOM   7231 O    TIP  1634      -8.091   6.102 -21.006
ATOM   7232 H1   TIP  1634      -8.376   5.438 -20.379
ATOM   7233 H2   TIP  1634      -7.334   5.711 -21.442
ATOM   7234 O    TIP  1635     -16.398  25.838 -21.467
ATOM   7235 H1   TIP  1635     -16.414  26.400 -20.692
ATOM   7236 H2   TIP  1635     -17.298  25.526 -21.556
ATOM   7237 O    TIP  1636       8.867   7.735 -21.461
ATOM   7238 H1   TIP  1636       8.210   7.372 -20.868
ATOM   7239 H2   TIP  1636       9.652   7.831 -20.922
ATOM   7240 O    TIP  1637      17.896  19.208  -7.764
ATOM   7241 H1   TIP  1637      17.412  19.982  -8.051
ATOM   7242 H2   TIP  1637      17.828  18.595  -8.496
ATOM   7243 O    TIP  1638      28.313  -0.780 -14.954
ATOM   7244 H1   TIP  1638      27.873  -1.042 -15.762
ATOM   7245 H2   TIP  1638      28.398   0.171 -15.024
ATOM   7246 O    TIP  1639      -0.762  19.855 -11.475
ATOM   7247 H1   TIP  1639      -1.610  20.291 -11.397
ATOM   7248 H2   TIP  1639      -0.865  19.041 -10.983
ATOM   7249 O    TIP  1640      -7.429 -11.476  20.329
ATOM   7250 H1   TIP  1640      -7.703 -11.015  21.122
ATOM   7251 H2   TIP  1640      -8.091 -11.247  19.677
ATOM   7252 O    TIP  1641     -14.561  17.110  -7.004
ATOM   7253 H1   TIP  1641     -14.156  17.369  -6.177
ATOM   7254 H2   TIP  1641     -14.748  16.177  -6.898
ATOM   7255 O    TIP  1642      25.971  18.652  -7.691
ATOM   7256 H1   TIP  1642      25.040  18.785  -7.517
ATOM   7257 H2   TIP  1642      26.185  19.298  -8.364
ATOM   7258 O    TIP  1643     -12.060 -19.688  19.419
ATOM   7259 H1   TIP  1643     -11.693 -20.229  18.720
ATOM   7260 H2   TIP  1643     -12.723 -19.152  18.984
ATOM   7261 O    TIP  1644     -24.768 -25.558 -12.636
ATOM   7262 H1   TIP  1644     -23.837 -25.360 -12.538
ATOM   7263 H2   TIP  1644     -24.897 -25.647 -13.580
ATOM   7264 O    TIP  1645     -14.562 -18.646  18.556
ATOM   7265 H1   TIP  1645     -15.124 -19.361  18.259
ATOM   7266 H2   TIP  1645     -15.030 -17.851  18.302
ATOM   7267 O    TIP  1646      -0.510  16.257  -4.439
ATOM   7268 H1   TIP  1646      -0.548  17.092  -4.906
ATOM   7269 H2   TIP  1646       0.049  16.431  -3.682
ATOM   7270 O    TIP  1647       2.071 -12.136  12.326
[truncated: 449,245 more chars]
