# Supplementary material for: Virtual Double-System Single-Box: A Nonequilibrium Alchemical Technique for Absolute Binding Free Energy Calculations: Application to Ligands of the SARS-CoV-2 Main Protease
Source: J Chem Theory Comput. 2020 Oct 22;16(11):7160–72. doi: 10.1021/acs.jctc.0c00634 (PMC8015232; doi:10.1021/acs.jctc.0c00634)
Supplement: Supplementary file 1 — ct0c00634_si_001.zip [file ct0c00634_si_001.zip › data/NPT_struct/cmma.pdb]

REMARK   Time:         8999.10 CO matrix:   62.00857   0.00000   0.00000   0.00000  62.00857   0.00000   0.00000   0.00000  62.00857
ATOM      1 C01  TRI     1      -3.117   0.038   2.807
ATOM      2 H01  TRI     1      -3.932  -0.019   3.526
ATOM      3 C02  TRI     1      -3.987   2.057   1.815
ATOM      4 H02  TRI     1      -4.929   1.835   2.330
ATOM      5 H03  TRI     1      -4.212   2.214   0.753
ATOM      6 H04  TRI     1      -3.430   2.812   2.383
ATOM      7 N03  TRI     1      -0.277  -1.090   1.326
ATOM      8 H05  TRI     1       0.328  -0.315   1.083
ATOM      9 C04  TRI     1       2.313  -3.662   1.529
ATOM     10 H06  TRI     1       1.831  -4.518   1.991
ATOM     11 C05  TRI     1       4.427  -2.772   0.675
ATOM     12 H07  TRI     1       5.490  -2.798   0.452
ATOM     13 C06  TRI     1       3.751  -1.598   0.366
ATOM     14 H08  TRI     1       4.343  -0.787  -0.050
ATOM     15 C07  TRI     1       2.352  -1.517   0.592
ATOM     16 H09  TRI     1       1.895  -0.567   0.332
ATOM     17 C08  TRI     1      -0.719   0.614  -1.081
ATOM     18 H10  TRI     1      -0.632  -0.467  -1.041
ATOM     19 C09  TRI     1      -0.346   1.258  -2.224
ATOM     20 H11  TRI     1       0.252   0.619  -2.867
ATOM     21 C10  TRI     1      -1.305   3.243  -1.398
ATOM     22 H12  TRI     1      -1.528   4.304  -1.453
ATOM     23 C11  TRI     1      -1.803   2.601  -0.281
ATOM     24 H13  TRI     1      -2.310   3.203   0.468
ATOM     25 C12  TRI     1       0.295   4.829  -3.417
ATOM     26 H14  TRI     1       0.923   5.266  -4.203
ATOM     27 H15  TRI     1       0.940   4.837  -2.529
ATOM     28 H16  TRI     1      -0.666   5.329  -3.248
ATOM     29 C13  TRI     1      -1.269   3.389  -4.726
ATOM     30 H17  TRI     1      -2.255   3.476  -4.253
ATOM     31 H18  TRI     1      -1.448   2.441  -5.248
ATOM     32 H19  TRI     1      -1.243   4.213  -5.450
ATOM     33 C14  TRI     1       1.173   2.673  -4.401
ATOM     34 H20  TRI     1       1.499   3.224  -5.292
ATOM     35 H21  TRI     1       0.791   1.729  -4.809
ATOM     36 H22  TRI     1       2.070   2.617  -3.772
ATOM     37 N15  TRI     1      -2.211  -0.935   2.720
ATOM     38 C16  TRI     1      -1.582  -0.612   1.601
ATOM     39 N17  TRI     1      -3.143   0.920   1.839
ATOM     40 C18  TRI     1      -2.121   0.569   1.051
ATOM     41 C19  TRI     1       0.216  -2.376   1.580
ATOM     42 O20  TRI     1      -0.395  -3.358   2.035
ATOM     43 C21  TRI     1       1.644  -2.508   1.260
ATOM     44 C22  TRI     1       3.679  -3.851   1.290
ATOM     45 O23  TRI     1       4.253  -5.018   1.509
ATOM     46 H23  TRI     1       5.190  -4.990   1.248
ATOM     47 C24  TRI     1      -1.496   1.235  -0.029
ATOM     48 C25  TRI     1      -0.555   2.641  -2.384
ATOM     49 C26  TRI     1      -0.034   3.369  -3.722
ATOM     50 N    PHE     2     -10.716 -23.061  -4.188
ATOM     51 H1   PHE     2     -11.037 -23.324  -3.267
ATOM     52 H2   PHE     2     -10.436 -22.091  -4.160
ATOM     53 H3   PHE     2     -11.551 -23.101  -4.754
ATOM     54 CA   PHE     2      -9.643 -23.883  -4.627
ATOM     55 HA   PHE     2     -10.042 -24.894  -4.713
ATOM     56 CB   PHE     2      -9.010 -23.450  -5.968
ATOM     57 HB1  PHE     2      -8.025 -23.904  -6.081
ATOM     58 HB2  PHE     2      -8.788 -22.389  -5.855
ATOM     59 CG   PHE     2      -9.882 -23.738  -7.112
ATOM     60 CD1  PHE     2     -10.218 -25.029  -7.452
ATOM     61 HD1  PHE     2      -9.819 -25.909  -6.969
ATOM     62 CE1  PHE     2     -11.201 -25.279  -8.431
ATOM     63 HE1  PHE     2     -11.533 -26.276  -8.679
ATOM     64 CZ   PHE     2     -11.705 -24.238  -9.242
ATOM     65 HZ   PHE     2     -12.292 -24.419 -10.130
ATOM     66 CE2  PHE     2     -11.294 -22.942  -8.958
ATOM     67 HE2  PHE     2     -11.594 -22.133  -9.608
ATOM     68 CD2  PHE     2     -10.410 -22.670  -7.914
ATOM     69 HD2  PHE     2     -10.115 -21.674  -7.617
ATOM     70 C    PHE     2      -8.517 -23.993  -3.561
ATOM     71 O    PHE     2      -8.258 -23.048  -2.841
ATOM     72 N    PRO     3      -7.876 -25.218  -3.453
ATOM     73 CD   PRO     3      -8.240 -26.492  -4.073
ATOM     74 HD1  PRO     3      -8.223 -26.409  -5.160
ATOM     75 HD2  PRO     3      -9.227 -26.794  -3.722
ATOM     76 CG   PRO     3      -7.191 -27.484  -3.607
ATOM     77 HG1  PRO     3      -6.344 -27.495  -4.294
ATOM     78 HG2  PRO     3      -7.615 -28.488  -3.628
ATOM     79 CB   PRO     3      -6.630 -26.949  -2.316
ATOM     80 HB1  PRO     3      -5.613 -27.308  -2.156
ATOM     81 HB2  PRO     3      -7.257 -27.222  -1.467
ATOM     82 CA   PRO     3      -6.791 -25.432  -2.473
ATOM     83 HA   PRO     3      -7.207 -25.112  -1.517
ATOM     84 C    PRO     3      -5.515 -24.750  -2.885
ATOM     85 O    PRO     3      -5.062 -24.653  -3.987
ATOM     86 N    SER     4      -4.797 -24.193  -1.937
ATOM     87 H    SER     4      -5.183 -24.344  -1.016
ATOM     88 CA   SER     4      -3.632 -23.329  -2.141
ATOM     89 HA   SER     4      -3.615 -22.910  -3.147
ATOM     90 CB   SER     4      -3.613 -22.214  -1.165
ATOM     91 HB1  SER     4      -4.546 -21.686  -1.359
ATOM     92 HB2  SER     4      -2.752 -21.584  -1.388
ATOM     93 OG   SER     4      -3.554 -22.645   0.179
ATOM     94 HG   SER     4      -2.804 -23.169   0.468
ATOM     95 C    SER     4      -2.281 -24.051  -2.190
ATOM     96 O    SER     4      -1.311 -23.405  -2.658
ATOM     97 N    GLY     5      -2.165 -25.326  -1.843
ATOM     98 H    GLY     5      -2.967 -25.804  -1.458
ATOM     99 CA   GLY     5      -0.860 -26.041  -1.611
ATOM    100 HA1  GLY     5      -1.015 -27.116  -1.521
ATOM    101 HA2  GLY     5      -0.428 -25.665  -0.683
ATOM    102 C    GLY     5       0.191 -25.795  -2.709
ATOM    103 O    GLY     5       1.363 -25.540  -2.415
ATOM    104 N    LYS     6      -0.224 -25.879  -3.996
ATOM    105 H    LYS     6      -1.223 -25.965  -4.116
ATOM    106 CA   LYS     6       0.575 -25.585  -5.209
ATOM    107 HA   LYS     6       1.495 -26.135  -5.009
ATOM    108 CB   LYS     6      -0.103 -26.323  -6.404
ATOM    109 HB1  LYS     6       0.481 -26.240  -7.321
ATOM    110 HB2  LYS     6      -1.080 -25.876  -6.589
ATOM    111 CG   LYS     6      -0.242 -27.847  -6.088
ATOM    112 HG1  LYS     6      -0.888 -28.095  -5.246
ATOM    113 HG2  LYS     6       0.709 -28.339  -5.882
ATOM    114 CD   LYS     6      -0.780 -28.371  -7.456
ATOM    115 HD1  LYS     6       0.083 -28.458  -8.116
ATOM    116 HD2  LYS     6      -1.605 -27.716  -7.738
ATOM    117 CE   LYS     6      -1.309 -29.835  -7.159
ATOM    118 HE1  LYS     6      -1.711 -30.212  -8.099
ATOM    119 HE2  LYS     6      -2.183 -29.735  -6.516
ATOM    120 NZ   LYS     6      -0.327 -30.731  -6.552
ATOM    121 HZ1  LYS     6      -0.549 -31.703  -6.717
ATOM    122 HZ2  LYS     6       0.601 -30.535  -6.899
ATOM    123 HZ3  LYS     6      -0.185 -30.495  -5.581
ATOM    124 C    LYS     6       0.897 -24.133  -5.462
ATOM    125 O    LYS     6       1.916 -23.891  -6.156
ATOM    126 N    VAL     7       0.240 -23.115  -4.851
ATOM    127 H    VAL     7      -0.565 -23.426  -4.326
ATOM    128 CA   VAL     7       0.743 -21.732  -4.750
ATOM    129 HA   VAL     7       1.484 -21.619  -5.542
ATOM    130 CB   VAL     7      -0.487 -20.741  -4.878
ATOM    131 HB   VAL     7      -0.906 -20.733  -3.871
ATOM    132 CG1  VAL     7       0.152 -19.383  -5.268
ATOM    133 HG11 VAL     7      -0.612 -18.615  -5.383
ATOM    134 HG12 VAL     7       0.806 -19.068  -4.455
ATOM    135 HG13 VAL     7       0.673 -19.527  -6.215
ATOM    136 CG2  VAL     7      -1.554 -21.104  -5.886
ATOM    137 HG21 VAL     7      -2.167 -20.218  -6.056
ATOM    138 HG22 VAL     7      -1.181 -21.448  -6.851
ATOM    139 HG23 VAL     7      -2.181 -21.903  -5.489
ATOM    140 C    VAL     7       1.545 -21.397  -3.444
ATOM    141 O    VAL     7       2.483 -20.573  -3.491
ATOM    142 N    GLU     8       1.291 -22.143  -2.338
ATOM    143 H    GLU     8       0.438 -22.678  -2.415
ATOM    144 CA   GLU     8       2.031 -21.992  -1.032
ATOM    145 HA   GLU     8       1.975 -20.945  -0.734
ATOM    146 CB   GLU     8       1.333 -22.822   0.036
ATOM    147 HB1  GLU     8       1.939 -23.060   0.910
ATOM    148 HB2  GLU     8       1.286 -23.838  -0.354
ATOM    149 CG   GLU     8       0.008 -22.315   0.466
ATOM    150 HG1  GLU     8      -0.569 -22.095  -0.432
ATOM    151 HG2  GLU     8       0.204 -21.320   0.867
ATOM    152 CD   GLU     8      -0.655 -23.236   1.549
ATOM    153 OE1  GLU     8      -1.568 -24.033   1.320
ATOM    154 OE2  GLU     8      -0.312 -23.015   2.703
ATOM    155 C    GLU     8       3.558 -22.265  -1.126
ATOM    156 O    GLU     8       4.323 -21.617  -0.400
ATOM    157 N    GLY     9       4.033 -23.157  -2.009
ATOM    158 H    GLY     9       3.346 -23.642  -2.569
ATOM    159 CA   GLY     9       5.455 -23.329  -2.334
ATOM    160 HA1  GLY     9       5.624 -24.362  -2.638
ATOM    161 HA2  GLY     9       6.000 -23.106  -1.417
ATOM    162 C    GLY     9       6.074 -22.490  -3.434
ATOM    163 O    GLY     9       7.149 -22.853  -3.796
ATOM    164 N    CYS    10       5.410 -21.431  -3.868
ATOM    165 H    CYS    10       4.412 -21.395  -3.719
ATOM    166 CA   CYS    10       5.881 -20.392  -4.822
ATOM    167 HA   CYS    10       6.925 -20.562  -5.084
ATOM    168 CB   CYS    10       5.189 -20.380  -6.182
ATOM    169 HB1  CYS    10       5.647 -19.667  -6.867
ATOM    170 HB2  CYS    10       4.145 -20.119  -6.007
ATOM    171 SG   CYS    10       5.203 -21.978  -6.979
ATOM    172 HG   CYS    10       4.360 -22.629  -6.172
ATOM    173 C    CYS    10       5.748 -19.008  -4.324
ATOM    174 O    CYS    10       6.127 -18.150  -5.129
ATOM    175 N    MET    11       5.265 -18.696  -3.094
ATOM    176 H    MET    11       4.930 -19.453  -2.514
ATOM    177 CA   MET    11       5.330 -17.359  -2.569
ATOM    178 HA   MET    11       5.133 -16.619  -3.344
ATOM    179 CB   MET    11       4.122 -17.069  -1.703
ATOM    180 HB1  MET    11       4.140 -16.051  -1.313
ATOM    181 HB2  MET    11       4.243 -17.747  -0.858
ATOM    182 CG   MET    11       2.741 -17.314  -2.335
ATOM    183 HG1  MET    11       2.005 -16.939  -1.624
ATOM    184 HG2  MET    11       2.597 -18.391  -2.425
ATOM    185 SD   MET    11       2.343 -16.667  -4.003
ATOM    186 CE   MET    11       2.518 -14.863  -3.875
ATOM    187 HE1  MET    11       2.270 -14.386  -4.823
ATOM    188 HE2  MET    11       1.835 -14.424  -3.148
ATOM    189 HE3  MET    11       3.536 -14.637  -3.557
ATOM    190 C    MET    11       6.663 -16.977  -1.929
ATOM    191 O    MET    11       7.210 -17.707  -1.112
ATOM    192 N    VAL    12       7.206 -15.823  -2.322
ATOM    193 H    VAL    12       6.577 -15.221  -2.835
ATOM    194 CA   VAL    12       8.545 -15.315  -1.924
ATOM    195 HA   VAL    12       8.958 -15.750  -1.014
ATOM    196 CB   VAL    12       9.594 -15.662  -3.067
ATOM    197 HB   VAL    12      10.541 -15.169  -2.844
ATOM    198 CG1  VAL    12       9.857 -17.099  -3.225
ATOM    199 HG11 VAL    12      10.600 -17.264  -4.005
ATOM    200 HG12 VAL    12      10.181 -17.465  -2.251
ATOM    201 HG13 VAL    12       8.966 -17.681  -3.459
ATOM    202 CG2  VAL    12       9.098 -15.110  -4.443
ATOM    203 HG21 VAL    12       9.948 -15.219  -5.116
ATOM    204 HG22 VAL    12       8.173 -15.571  -4.790
ATOM    205 HG23 VAL    12       8.910 -14.051  -4.265
ATOM    206 C    VAL    12       8.555 -13.844  -1.564
ATOM    207 O    VAL    12       7.565 -13.146  -1.765
ATOM    208 N    GLN    13       9.596 -13.382  -0.869
ATOM    209 H    GLN    13      10.221 -14.129  -0.603
ATOM    210 CA   GLN    13       9.766 -12.041  -0.386
ATOM    211 HA   GLN    13       8.876 -11.423  -0.265
ATOM    212 CB   GLN    13      10.466 -12.066   0.948
ATOM    213 HB1  GLN    13      11.512 -12.290   0.739
ATOM    214 HB2  GLN    13      10.104 -12.812   1.654
ATOM    215 CG   GLN    13      10.385 -10.683   1.561
ATOM    216 HG1  GLN    13       9.347 -10.351   1.541
ATOM    217 HG2  GLN    13      10.930  -9.948   0.968
ATOM    218 CD   GLN    13      10.775 -10.586   3.055
ATOM    219 OE1  GLN    13      11.349 -11.444   3.693
ATOM    220 NE2  GLN    13      10.534  -9.461   3.681
ATOM    221 HE21 GLN    13      10.062  -8.657   3.292
ATOM    222 HE22 GLN    13      11.065  -9.481   4.539
ATOM    223 C    GLN    13      10.621 -11.270  -1.393
ATOM    224 O    GLN    13      11.583 -11.792  -1.995
ATOM    225 N    VAL    14      10.427  -9.949  -1.571
ATOM    226 H    VAL    14       9.644  -9.541  -1.079
ATOM    227 CA   VAL    14      11.154  -9.067  -2.447
ATOM    228 HA   VAL    14      12.158  -9.472  -2.577
ATOM    229 CB   VAL    14      10.490  -9.023  -3.842
ATOM    230 HB   VAL    14       9.505  -8.576  -3.708
ATOM    231 CG1  VAL    14      11.306  -8.090  -4.736
ATOM    232 HG11 VAL    14      10.986  -8.102  -5.778
ATOM    233 HG12 VAL    14      11.107  -7.066  -4.420
ATOM    234 HG13 VAL    14      12.380  -8.233  -4.618
ATOM    235 CG2  VAL    14      10.272 -10.384  -4.602
ATOM    236 HG21 VAL    14       9.830 -10.238  -5.588
ATOM    237 HG22 VAL    14      11.150 -10.990  -4.826
ATOM    238 HG23 VAL    14       9.621 -10.966  -3.950
ATOM    239 C    VAL    14      11.243  -7.682  -1.812
ATOM    240 O    VAL    14      10.240  -7.166  -1.306
ATOM    241 N    THR    15      12.445  -7.119  -1.757
ATOM    242 H    THR    15      13.195  -7.569  -2.263
ATOM    243 CA   THR    15      12.851  -5.901  -1.088
ATOM    244 HA   THR    15      11.969  -5.349  -0.764
ATOM    245 CB   THR    15      13.543  -6.288   0.261
ATOM    246 HB   THR    15      14.523  -6.658  -0.040
ATOM    247 CG2  THR    15      13.806  -5.180   1.246
ATOM    248 HG21 THR    15      14.570  -4.488   0.890
ATOM    249 HG22 THR    15      12.883  -4.698   1.568
ATOM    250 HG23 THR    15      14.269  -5.651   2.114
ATOM    251 OG1  THR    15      12.816  -7.290   0.893
ATOM    252 HG1  THR    15      13.427  -7.737   1.483
ATOM    253 C    THR    15      13.662  -5.054  -2.036
ATOM    254 O    THR    15      14.643  -5.496  -2.582
ATOM    255 N    CYS    16      13.358  -3.750  -2.050
ATOM    256 H    CYS    16      12.640  -3.443  -1.410
ATOM    257 CA   CYS    16      14.192  -2.804  -2.776
ATOM    258 HA   CYS    16      15.196  -3.228  -2.794
ATOM    259 CB   CYS    16      13.684  -2.541  -4.181
ATOM    260 HB1  CYS    16      12.778  -1.938  -4.238
ATOM    261 HB2  CYS    16      13.482  -3.488  -4.682
ATOM    262 SG   CYS    16      14.958  -1.751  -5.147
ATOM    263 HG   CYS    16      15.808  -2.742  -4.863
ATOM    264 C    CYS    16      14.185  -1.534  -1.939
ATOM    265 O    CYS    16      13.130  -0.958  -1.596
ATOM    266 N    GLY    17      15.391  -1.064  -1.601
ATOM    267 H    GLY    17      16.282  -1.480  -1.833
ATOM    268 CA   GLY    17      15.544   0.165  -0.762
ATOM    269 HA1  GLY    17      15.037   0.966  -1.300
ATOM    270 HA2  GLY    17      16.580   0.486  -0.658
ATOM    271 C    GLY    17      15.011   0.019   0.645
ATOM    272 O    GLY    17      15.501  -0.804   1.423
ATOM    273 N    THR    18      13.963   0.764   0.899
ATOM    274 H    THR    18      13.531   1.310   0.167
ATOM    275 CA   THR    18      13.295   0.872   2.196
ATOM    276 HA   THR    18      14.003   0.470   2.920
ATOM    277 CB   THR    18      13.062   2.315   2.628
ATOM    278 HB   THR    18      12.541   2.370   3.584
ATOM    279 CG2  THR    18      14.335   3.218   2.523
ATOM    280 HG21 THR    18      14.152   4.197   2.967
ATOM    281 HG22 THR    18      15.123   2.799   3.148
ATOM    282 HG23 THR    18      14.631   3.301   1.478
ATOM    283 OG1  THR    18      12.248   2.859   1.621
ATOM    284 HG1  THR    18      11.846   3.683   1.906
ATOM    285 C    THR    18      11.954   0.067   2.261
ATOM    286 O    THR    18      11.434  -0.113   3.372
ATOM    287 N    THR    19      11.482  -0.430   1.139
ATOM    288 H    THR    19      11.989  -0.202   0.295
ATOM    289 CA   THR    19      10.197  -1.136   0.988
ATOM    290 HA   THR    19       9.643  -1.134   1.926
ATOM    291 CB   THR    19       9.384  -0.439  -0.157
ATOM    292 HB   THR    19      10.052  -0.433  -1.018
ATOM    293 CG2  THR    19       8.028  -1.144  -0.463
ATOM    294 HG21 THR    19       7.471  -0.710  -1.294
ATOM    295 HG22 THR    19       8.166  -2.184  -0.759
ATOM    296 HG23 THR    19       7.437  -1.122   0.453
ATOM    297 OG1  THR    19       9.043   0.873   0.122
ATOM    298 HG1  THR    19       9.077   1.437  -0.654
ATOM    299 C    THR    19      10.395  -2.625   0.757
ATOM    300 O    THR    19      11.167  -2.998  -0.125
ATOM    301 N    THR    20       9.541  -3.473   1.397
ATOM    302 H    THR    20       9.030  -3.057   2.163
ATOM    303 CA   THR    20       9.357  -4.922   1.085
ATOM    304 HA   THR    20       9.944  -5.087   0.181
ATOM    305 CB   THR    20       9.896  -5.889   2.181
ATOM    306 HB   THR    20      10.922  -5.562   2.347
ATOM    307 CG2  THR    20       9.088  -5.847   3.501
ATOM    308 HG21 THR    20       8.162  -6.407   3.368
ATOM    309 HG22 THR    20       9.752  -6.263   4.258
ATOM    310 HG23 THR    20       8.936  -4.820   3.834
ATOM    311 OG1  THR    20       9.916  -7.241   1.780
ATOM    312 HG1  THR    20      10.591  -7.281   1.097
ATOM    313 C    THR    20       7.881  -5.262   0.768
ATOM    314 O    THR    20       6.971  -4.612   1.278
ATOM    315 N    LEU    21       7.701  -6.201  -0.189
ATOM    316 H    LEU    21       8.501  -6.558  -0.694
ATOM    317 CA   LEU    21       6.414  -6.797  -0.550
ATOM    318 HA   LEU    21       5.743  -6.795   0.309
ATOM    319 CB   LEU    21       5.617  -5.882  -1.536
ATOM    320 HB1  LEU    21       5.231  -5.127  -0.851
ATOM    321 HB2  LEU    21       4.699  -6.375  -1.854
ATOM    322 CG   LEU    21       6.364  -5.343  -2.726
ATOM    323 HG   LEU    21       7.143  -4.680  -2.350
ATOM    324 CD1  LEU    21       7.029  -6.432  -3.575
ATOM    325 HD11 LEU    21       7.606  -6.078  -4.429
ATOM    326 HD12 LEU    21       7.814  -6.816  -2.923
ATOM    327 HD13 LEU    21       6.337  -7.190  -3.942
ATOM    328 CD2  LEU    21       5.317  -4.718  -3.563
ATOM    329 HD21 LEU    21       5.809  -4.137  -4.343
ATOM    330 HD22 LEU    21       4.535  -5.363  -3.964
ATOM    331 HD23 LEU    21       4.771  -3.993  -2.959
ATOM    332 C    LEU    21       6.507  -8.270  -0.998
ATOM    333 O    LEU    21       7.537  -8.904  -0.716
ATOM    334 N    ASN    22       5.447  -8.836  -1.512
ATOM    335 H    ASN    22       4.630  -8.253  -1.628
ATOM    336 CA   ASN    22       5.423 -10.290  -1.690
ATOM    337 HA   ASN    22       6.191 -10.908  -1.223
ATOM    338 CB   ASN    22       4.063 -10.878  -1.233
ATOM    339 HB1  ASN    22       3.955 -11.927  -1.505
ATOM    340 HB2  ASN    22       3.199 -10.439  -1.733
ATOM    341 CG   ASN    22       3.843 -10.754   0.254
ATOM    342 OD1  ASN    22       4.490 -11.405   1.028
ATOM    343 ND2  ASN    22       3.091  -9.814   0.732
ATOM    344 HD21 ASN    22       2.756  -9.095   0.108
ATOM    345 HD22 ASN    22       2.857  -9.767   1.714
ATOM    346 C    ASN    22       5.597 -10.479  -3.219
ATOM    347 O    ASN    22       4.994  -9.881  -4.074
ATOM    348 N    GLY    23       6.328 -11.489  -3.606
ATOM    349 H    GLY    23       6.632 -12.129  -2.887
ATOM    350 CA   GLY    23       6.500 -11.907  -4.929
ATOM    351 HA1  GLY    23       7.520 -11.758  -5.284
ATOM    352 HA2  GLY    23       5.833 -11.298  -5.539
ATOM    353 C    GLY    23       6.046 -13.388  -5.090
ATOM    354 O    GLY    23       5.847 -14.078  -4.114
ATOM    355 N    LEU    24       5.993 -13.853  -6.337
ATOM    356 H    LEU    24       6.316 -13.162  -6.999
ATOM    357 CA   LEU    24       5.570 -15.164  -6.862
ATOM    358 HA   LEU    24       5.464 -15.856  -6.027
ATOM    359 CB   LEU    24       4.153 -14.973  -7.556
ATOM    360 HB1  LEU    24       4.202 -14.138  -8.256
ATOM    361 HB2  LEU    24       3.463 -14.683  -6.764
ATOM    362 CG   LEU    24       3.683 -16.234  -8.369
ATOM    363 HG   LEU    24       4.463 -16.442  -9.102
ATOM    364 CD1  LEU    24       3.393 -17.537  -7.592
ATOM    365 HD11 LEU    24       4.336 -17.941  -7.223
ATOM    366 HD12 LEU    24       2.844 -17.331  -6.673
ATOM    367 HD13 LEU    24       2.827 -18.220  -8.226
ATOM    368 CD2  LEU    24       2.445 -15.883  -9.112
ATOM    369 HD21 LEU    24       2.120 -16.806  -9.591
ATOM    370 HD22 LEU    24       1.702 -15.498  -8.413
ATOM    371 HD23 LEU    24       2.752 -15.213  -9.915
ATOM    372 C    LEU    24       6.597 -15.735  -7.799
ATOM    373 O    LEU    24       6.912 -15.065  -8.783
ATOM    374 N    TRP    25       7.255 -16.854  -7.416
ATOM    375 H    TRP    25       6.988 -17.265  -6.533
ATOM    376 CA   TRP    25       8.414 -17.479  -8.034
ATOM    377 HA   TRP    25       9.032 -16.787  -8.606
ATOM    378 CB   TRP    25       9.283 -18.003  -6.814
ATOM    379 HB1  TRP    25       8.726 -18.634  -6.121
ATOM    380 HB2  TRP    25       9.311 -17.093  -6.215
ATOM    381 CG   TRP    25      10.689 -18.482  -7.012
ATOM    382 CD1  TRP    25      11.537 -18.315  -8.036
ATOM    383 HD1  TRP    25      11.280 -17.844  -8.973
ATOM    384 NE1  TRP    25      12.667 -19.056  -7.780
ATOM    385 HE1  TRP    25      13.347 -19.256  -8.499
ATOM    386 CE2  TRP    25      12.687 -19.686  -6.565
ATOM    387 CZ2  TRP    25      13.539 -20.510  -5.891
ATOM    388 HZ2  TRP    25      14.543 -20.439  -6.282
ATOM    389 CH2  TRP    25      13.136 -21.225  -4.787
ATOM    390 HH2  TRP    25      13.808 -21.790  -4.159
ATOM    391 CZ3  TRP    25      11.828 -21.091  -4.369
ATOM    392 HZ3  TRP    25      11.499 -21.570  -3.458
ATOM    393 CE3  TRP    25      10.944 -20.261  -5.049
ATOM    394 HE3  TRP    25       9.894 -20.287  -4.794
ATOM    395 CD2  TRP    25      11.367 -19.460  -6.118
ATOM    396 C    TRP    25       8.027 -18.512  -9.071
ATOM    397 O    TRP    25       7.574 -19.608  -8.708
ATOM    398 N    LEU    26       8.165 -18.242 -10.363
ATOM    399 H    LEU    26       8.709 -17.438 -10.641
ATOM    400 CA   LEU    26       7.809 -19.149 -11.376
ATOM    401 HA   LEU    26       7.406 -20.086 -10.991
ATOM    402 CB   LEU    26       6.733 -18.452 -12.261
ATOM    403 HB1  LEU    26       6.494 -19.151 -13.063
ATOM    404 HB2  LEU    26       7.258 -17.568 -12.624
ATOM    405 CG   LEU    26       5.406 -17.931 -11.631
ATOM    406 HG   LEU    26       5.533 -17.070 -10.975
ATOM    407 CD1  LEU    26       4.464 -17.623 -12.750
ATOM    408 HD11 LEU    26       4.403 -18.597 -13.234
ATOM    409 HD12 LEU    26       3.472 -17.259 -12.483
ATOM    410 HD13 LEU    26       4.861 -16.911 -13.474
ATOM    411 CD2  LEU    26       4.798 -18.971 -10.676
ATOM    412 HD21 LEU    26       3.777 -18.693 -10.411
ATOM    413 HD22 LEU    26       4.781 -19.986 -11.072
ATOM    414 HD23 LEU    26       5.279 -19.063  -9.702
ATOM    415 C    LEU    26       9.049 -19.544 -12.160
ATOM    416 O    LEU    26       9.528 -18.818 -13.058
ATOM    417 N    ASP    27       9.673 -20.739 -11.849
ATOM    418 H    ASP    27       9.279 -21.431 -11.227
ATOM    419 CA   ASP    27      10.979 -21.117 -12.333
ATOM    420 HA   ASP    27      11.272 -22.032 -11.818
ATOM    421 CB   ASP    27      10.845 -21.550 -13.851
ATOM    422 HB1  ASP    27      11.760 -22.054 -14.162
ATOM    423 HB2  ASP    27      10.828 -20.653 -14.471
ATOM    424 CG   ASP    27       9.734 -22.468 -14.209
ATOM    425 OD1  ASP    27       9.524 -23.464 -13.495
ATOM    426 OD2  ASP    27       8.851 -22.224 -15.069
ATOM    427 C    ASP    27      12.115 -20.117 -12.015
ATOM    428 O    ASP    27      12.226 -19.717 -10.858
ATOM    429 N    ASP    28      12.995 -19.762 -12.960
ATOM    430 H    ASP    28      12.670 -19.949 -13.898
ATOM    431 CA   ASP    28      14.092 -18.780 -12.726
ATOM    432 HA   ASP    28      14.379 -18.855 -11.677
ATOM    433 CB   ASP    28      15.392 -19.161 -13.539
ATOM    434 HB1  ASP    28      15.664 -20.167 -13.220
ATOM    435 HB2  ASP    28      16.157 -18.403 -13.373
ATOM    436 CG   ASP    28      15.146 -19.177 -15.043
ATOM    437 OD1  ASP    28      14.046 -18.972 -15.545
ATOM    438 OD2  ASP    28      16.069 -19.602 -15.759
ATOM    439 C    ASP    28      13.659 -17.309 -12.850
ATOM    440 O    ASP    28      14.488 -16.466 -12.990
ATOM    441 N    VAL    29      12.368 -17.048 -12.719
ATOM    442 H    VAL    29      11.748 -17.845 -12.748
ATOM    443 CA   VAL    29      11.834 -15.682 -12.621
ATOM    444 HA   VAL    29      12.697 -15.075 -12.347
ATOM    445 CB   VAL    29      11.208 -15.249 -13.937
ATOM    446 HB   VAL    29      10.289 -15.833 -14.003
ATOM    447 CG1  VAL    29      10.820 -13.748 -13.998
ATOM    448 HG11 VAL    29      10.271 -13.476 -14.899
ATOM    449 HG12 VAL    29      10.325 -13.444 -13.076
ATOM    450 HG13 VAL    29      11.767 -13.209 -14.040
ATOM    451 CG2  VAL    29      12.055 -15.509 -15.165
ATOM    452 HG21 VAL    29      11.507 -15.283 -16.080
ATOM    453 HG22 VAL    29      12.890 -14.809 -15.147
ATOM    454 HG23 VAL    29      12.434 -16.529 -15.222
ATOM    455 C    VAL    29      10.859 -15.546 -11.432
ATOM    456 O    VAL    29      10.172 -16.505 -11.046
ATOM    457 N    VAL    30      10.973 -14.354 -10.780
ATOM    458 H    VAL    30      11.723 -13.746 -11.077
ATOM    459 CA   VAL    30      10.102 -13.893  -9.683
ATOM    460 HA   VAL    30       9.390 -14.663  -9.386
ATOM    461 CB   VAL    30      11.043 -13.558  -8.456
ATOM    462 HB   VAL    30      11.932 -13.001  -8.752
ATOM    463 CG1  VAL    30      10.318 -12.850  -7.354
ATOM    464 HG11 VAL    30      10.955 -12.665  -6.489
ATOM    465 HG12 VAL    30       9.957 -11.889  -7.721
ATOM    466 HG13 VAL    30       9.397 -13.360  -7.071
ATOM    467 CG2  VAL    30      11.688 -14.789  -7.858
ATOM    468 HG21 VAL    30      12.460 -14.478  -7.155
ATOM    469 HG22 VAL    30      10.930 -15.377  -7.340
ATOM    470 HG23 VAL    30      12.260 -15.340  -8.603
ATOM    471 C    VAL    30       9.348 -12.671 -10.201
ATOM    472 O    VAL    30       9.946 -11.697 -10.605
ATOM    473 N    TYR    31       7.946 -12.819 -10.077
ATOM    474 H    TYR    31       7.474 -13.630  -9.703
ATOM    475 CA   TYR    31       7.080 -11.673 -10.235
ATOM    476 HA   TYR    31       7.538 -11.126 -11.059
ATOM    477 CB   TYR    31       5.719 -12.188 -10.766
ATOM    478 HB1  TYR    31       5.011 -11.378 -10.593
ATOM    479 HB2  TYR    31       5.489 -13.093 -10.202
ATOM    480 CG   TYR    31       5.652 -12.541 -12.269
ATOM    481 CD1  TYR    31       6.326 -13.655 -12.782
ATOM    482 HD1  TYR    31       6.795 -14.338 -12.088
ATOM    483 CE1  TYR    31       6.343 -13.890 -14.176
ATOM    484 HE1  TYR    31       6.912 -14.720 -14.568
ATOM    485 CZ   TYR    31       5.670 -12.952 -15.016
ATOM    486 OH   TYR    31       5.565 -13.282 -16.363
ATOM    487 HH   TYR    31       4.952 -12.698 -16.814
ATOM    488 CE2  TYR    31       5.062 -11.796 -14.468
ATOM    489 HE2  TYR    31       4.499 -11.168 -15.143
ATOM    490 CD2  TYR    31       5.059 -11.616 -13.113
ATOM    491 HD2  TYR    31       4.451 -10.815 -12.721
ATOM    492 C    TYR    31       6.856 -10.941  -8.927
ATOM    493 O    TYR    31       6.803 -11.646  -7.901
ATOM    494 N    CYS    32       6.766  -9.617  -8.945
ATOM    495 H    CYS    32       6.725  -9.121  -9.823
ATOM    496 CA   CYS    32       6.309  -8.833  -7.791
ATOM    497 HA   CYS    32       5.498  -9.349  -7.277
ATOM    498 CB   CYS    32       7.470  -8.650  -6.827
ATOM    499 HB1  CYS    32       7.701  -9.609  -6.363
ATOM    500 HB2  CYS    32       7.070  -8.114  -5.967
ATOM    501 SG   CYS    32       8.923  -7.873  -7.541
ATOM    502 HG   CYS    32       9.014  -8.637  -8.633
ATOM    503 C    CYS    32       5.656  -7.487  -8.219
ATOM    504 O    CYS    32       6.012  -6.929  -9.216
ATOM    505 N    PRO    33       4.701  -6.891  -7.427
ATOM    506 CD   PRO    33       4.073  -7.393  -6.253
ATOM    507 HD1  PRO    33       4.817  -7.563  -5.475
ATOM    508 HD2  PRO    33       3.558  -8.315  -6.526
ATOM    509 CG   PRO    33       2.907  -6.416  -5.887
ATOM    510 HG1  PRO    33       2.658  -6.239  -4.841
ATOM    511 HG2  PRO    33       1.965  -6.741  -6.330
ATOM    512 CB   PRO    33       3.328  -5.102  -6.466
ATOM    513 HB1  PRO    33       3.765  -4.434  -5.724
ATOM    514 HB2  PRO    33       2.454  -4.594  -6.874
ATOM    515 CA   PRO    33       4.296  -5.461  -7.632
ATOM    516 HA   PRO    33       3.694  -5.345  -8.533
ATOM    517 C    PRO    33       5.522  -4.480  -7.626
ATOM    518 O    PRO    33       6.409  -4.526  -6.732
ATOM    519 N    ARG    34       5.590  -3.610  -8.598
ATOM    520 H    ARG    34       4.861  -3.639  -9.297
ATOM    521 CA   ARG    34       6.835  -2.798  -8.954
ATOM    522 HA   ARG    34       7.601  -3.556  -8.786
ATOM    523 CB   ARG    34       6.876  -2.209 -10.409
ATOM    524 HB1  ARG    34       6.528  -2.829 -11.235
ATOM    525 HB2  ARG    34       7.846  -1.762 -10.628
ATOM    526 CG   ARG    34       5.818  -1.063 -10.537
ATOM    527 HG1  ARG    34       6.138  -0.250  -9.886
ATOM    528 HG2  ARG    34       4.789  -1.369 -10.346
ATOM    529 CD   ARG    34       5.817  -0.417 -11.886
ATOM    530 HD1  ARG    34       5.663  -1.183 -12.646
ATOM    531 HD2  ARG    34       6.750   0.123 -12.045
ATOM    532 NE   ARG    34       4.666   0.532 -12.069
ATOM    533 HE   ARG    34       3.897   0.521 -11.414
ATOM    534 CZ   ARG    34       4.463   1.392 -12.973
ATOM    535 NH1  ARG    34       5.150   1.530 -14.045
ATOM    536 HH11 ARG    34       5.908   0.865 -14.115
ATOM    537 HH12 ARG    34       5.166   2.253 -14.749
ATOM    538 NH2  ARG    34       3.427   2.109 -12.757
ATOM    539 HH21 ARG    34       2.885   2.051 -11.907
ATOM    540 HH22 ARG    34       3.330   2.910 -13.365
ATOM    541 C    ARG    34       7.208  -1.725  -8.036
ATOM    542 O    ARG    34       8.376  -1.399  -7.893
ATOM    543 N    HSE    35       6.222  -1.205  -7.329
ATOM    544 H    HSE    35       5.316  -1.646  -7.405
ATOM    545 CA   HSE    35       6.296  -0.076  -6.425
ATOM    546 HA   HSE    35       6.740   0.766  -6.956
ATOM    547 CB   HSE    35       4.859   0.372  -6.163
ATOM    548 HB1  HSE    35       4.322   0.487  -7.105
ATOM    549 HB2  HSE    35       4.893   1.311  -5.610
ATOM    550 CG   HSE    35       3.968  -0.484  -5.270
ATOM    551 ND1  HSE    35       4.213  -0.680  -3.926
ATOM    552 CE1  HSE    35       3.021  -1.261  -3.436
ATOM    553 HE1  HSE    35       2.828  -1.443  -2.389
ATOM    554 NE2  HSE    35       2.133  -1.316  -4.387
ATOM    555 HE2  HSE    35       1.185  -1.623  -4.224
ATOM    556 CD2  HSE    35       2.690  -0.883  -5.574
ATOM    557 HD2  HSE    35       2.187  -0.685  -6.509
ATOM    558 C    HSE    35       7.185  -0.218  -5.194
ATOM    559 O    HSE    35       7.620   0.772  -4.560
ATOM    560 N    VAL    36       7.594  -1.480  -4.940
ATOM    561 H    VAL    36       7.335  -2.145  -5.656
ATOM    562 CA   VAL    36       8.752  -1.886  -4.094
ATOM    563 HA   VAL    36       8.427  -1.829  -3.055
ATOM    564 CB   VAL    36       9.166  -3.368  -4.417
ATOM    565 HB   VAL    36       8.236  -3.932  -4.485
ATOM    566 CG1  VAL    36       9.974  -3.668  -5.672
ATOM    567 HG11 VAL    36       9.922  -4.741  -5.858
ATOM    568 HG12 VAL    36       9.518  -3.056  -6.450
ATOM    569 HG13 VAL    36      11.006  -3.372  -5.483
ATOM    570 CG2  VAL    36       9.879  -4.039  -3.198
ATOM    571 HG21 VAL    36      10.220  -5.068  -3.314
ATOM    572 HG22 VAL    36      10.748  -3.421  -2.972
ATOM    573 HG23 VAL    36       9.200  -4.006  -2.346
ATOM    574 C    VAL    36       9.994  -0.954  -4.210
ATOM    575 O    VAL    36      10.716  -0.760  -3.223
ATOM    576 N    ILE    37      10.258  -0.398  -5.397
ATOM    577 H    ILE    37       9.639  -0.574  -6.176
ATOM    578 CA   ILE    37      11.392   0.561  -5.527
ATOM    579 HA   ILE    37      12.244   0.107  -5.022
ATOM    580 CB   ILE    37      11.823   0.821  -6.981
ATOM    581 HB   ILE    37      12.844   1.201  -7.027
ATOM    582 CG2  ILE    37      11.877  -0.561  -7.689
ATOM    583 HG21 ILE    37      10.869  -0.767  -8.049
ATOM    584 HG22 ILE    37      12.508  -0.487  -8.575
ATOM    585 HG23 ILE    37      12.200  -1.391  -7.061
ATOM    586 CG1  ILE    37      10.934   1.842  -7.734
ATOM    587 HG11 ILE    37      10.999   2.831  -7.279
ATOM    588 HG12 ILE    37       9.885   1.544  -7.737
ATOM    589 CD1  ILE    37      11.447   1.984  -9.197
ATOM    590 HD11 ILE    37      12.532   2.024  -9.293
ATOM    591 HD12 ILE    37      11.148   1.063  -9.696
ATOM    592 HD13 ILE    37      10.992   2.814  -9.739
ATOM    593 C    ILE    37      11.219   1.943  -4.842
ATOM    594 O    ILE    37      12.249   2.617  -4.691
ATOM    595 N    CYS    38      10.046   2.392  -4.400
ATOM    596 H    CYS    38       9.227   1.840  -4.613
ATOM    597 CA   CYS    38       9.736   3.756  -3.961
ATOM    598 HA   CYS    38      10.349   4.571  -4.347
ATOM    599 CB   CYS    38       8.282   4.072  -4.478
ATOM    600 HB1  CYS    38       8.058   5.109  -4.231
ATOM    601 HB2  CYS    38       7.507   3.402  -4.107
ATOM    602 SG   CYS    38       8.222   4.051  -6.294
ATOM    603 HG   CYS    38       6.889   4.004  -6.232
ATOM    604 C    CYS    38       9.747   3.868  -2.475
ATOM    605 O    CYS    38       9.194   3.044  -1.734
ATOM    606 N    THR    39      10.422   4.905  -1.962
ATOM    607 H    THR    39      10.792   5.524  -2.669
ATOM    608 CA   THR    39      10.163   5.476  -0.633
ATOM    609 HA   THR    39       9.978   4.696   0.105
ATOM    610 CB   THR    39      11.339   6.305  -0.048
ATOM    611 HB   THR    39      12.188   5.626   0.037
ATOM    612 CG2  THR    39      11.633   7.529  -0.917
ATOM    613 HG21 THR    39      11.810   7.130  -1.916
ATOM    614 HG22 THR    39      10.822   8.257  -0.898
ATOM    615 HG23 THR    39      12.540   7.987  -0.523
ATOM    616 OG1  THR    39      11.070   6.775   1.251
ATOM    617 HG1  THR    39      11.936   6.935   1.634
ATOM    618 C    THR    39       8.775   6.247  -0.665
ATOM    619 O    THR    39       8.197   6.499  -1.683
ATOM    620 N    SER    40       8.366   6.758   0.535
ATOM    621 H    SER    40       8.873   6.462   1.357
ATOM    622 CA   SER    40       7.202   7.692   0.708
ATOM    623 HA   SER    40       6.307   7.150   0.402
ATOM    624 CB   SER    40       7.067   8.113   2.189
ATOM    625 HB1  SER    40       6.202   8.751   2.372
ATOM    626 HB2  SER    40       7.880   8.758   2.524
ATOM    627 OG   SER    40       7.006   6.942   3.012
ATOM    628 HG   SER    40       7.903   6.775   3.309
ATOM    629 C    SER    40       7.300   8.975  -0.183
ATOM    630 O    SER    40       6.313   9.429  -0.791
ATOM    631 N    GLU    41       8.490   9.529  -0.194
ATOM    632 H    GLU    41       9.213   9.085   0.355
ATOM    633 CA   GLU    41       8.898  10.663  -1.011
ATOM    634 HA   GLU    41       8.254  11.533  -0.883
ATOM    635 CB   GLU    41      10.325  11.034  -0.437
ATOM    636 HB1  GLU    41      11.043  10.288  -0.780
ATOM    637 HB2  GLU    41      10.438  11.052   0.647
ATOM    638 CG   GLU    41      10.548  12.529  -0.909
ATOM    639 HG1  GLU    41       9.734  13.109  -0.475
ATOM    640 HG2  GLU    41      10.563  12.546  -1.999
ATOM    641 CD   GLU    41      11.935  13.036  -0.362
ATOM    642 OE1  GLU    41      12.933  12.711  -1.077
ATOM    643 OE2  GLU    41      12.092  13.691   0.734
ATOM    644 C    GLU    41       8.871  10.398  -2.568
ATOM    645 O    GLU    41       8.649  11.347  -3.344
ATOM    646 N    ASP    42       9.138   9.152  -2.986
ATOM    647 H    ASP    42       9.629   8.549  -2.342
ATOM    648 CA   ASP    42       9.007   8.754  -4.402
ATOM    649 HA   ASP    42       9.406   9.517  -5.070
ATOM    650 CB   ASP    42       9.784   7.450  -4.685
ATOM    651 HB1  ASP    42       9.544   7.167  -5.710
ATOM    652 HB2  ASP    42       9.417   6.737  -3.947
ATOM    653 CG   ASP    42      11.228   7.575  -4.607
ATOM    654 OD1  ASP    42      11.790   8.741  -4.651
ATOM    655 OD2  ASP    42      11.924   6.524  -4.587
ATOM    656 C    ASP    42       7.614   8.533  -4.772
ATOM    657 O    ASP    42       7.271   8.689  -5.974
ATOM    658 N    MET    43       6.800   8.047  -3.835
ATOM    659 H    MET    43       7.224   7.667  -3.002
ATOM    660 CA   MET    43       5.463   7.661  -4.158
ATOM    661 HA   MET    43       5.553   7.042  -5.050
ATOM    662 CB   MET    43       4.819   6.785  -3.028
ATOM    663 HB1  MET    43       3.736   6.711  -3.133
ATOM    664 HB2  MET    43       5.171   7.175  -2.073
ATOM    665 CG   MET    43       5.324   5.300  -3.140
ATOM    666 HG1  MET    43       6.400   5.348  -2.976
ATOM    667 HG2  MET    43       5.233   5.118  -4.211
ATOM    668 SD   MET    43       4.366   4.145  -2.110
ATOM    669 CE   MET    43       4.990   2.477  -2.622
ATOM    670 HE1  MET    43       4.359   1.673  -2.242
ATOM    671 HE2  MET    43       5.147   2.396  -3.697
ATOM    672 HE3  MET    43       5.960   2.311  -2.153
ATOM    673 C    MET    43       4.444   8.755  -4.468
ATOM    674 O    MET    43       3.364   8.405  -4.928
ATOM    675 N    LEU    44       4.857  10.034  -4.385
ATOM    676 H    LEU    44       5.811  10.289  -4.172
ATOM    677 CA   LEU    44       3.960  11.130  -4.544
ATOM    678 HA   LEU    44       3.187  10.871  -3.821
ATOM    679 CB   LEU    44       4.647  12.426  -4.175
ATOM    680 HB1  LEU    44       5.555  12.660  -4.730
ATOM    681 HB2  LEU    44       5.124  12.362  -3.197
ATOM    682 CG   LEU    44       3.819  13.683  -4.286
ATOM    683 HG   LEU    44       3.440  13.747  -5.306
ATOM    684 CD1  LEU    44       2.694  13.697  -3.309
ATOM    685 HD11 LEU    44       2.212  14.674  -3.262
ATOM    686 HD12 LEU    44       1.946  12.959  -3.599
ATOM    687 HD13 LEU    44       3.061  13.446  -2.314
ATOM    688 CD2  LEU    44       4.554  14.947  -4.142
ATOM    689 HD21 LEU    44       3.861  15.778  -4.281
ATOM    690 HD22 LEU    44       4.925  15.141  -3.136
ATOM    691 HD23 LEU    44       5.348  14.921  -4.889
ATOM    692 C    LEU    44       3.380  11.228  -5.968
ATOM    693 O    LEU    44       2.193  11.190  -6.048
ATOM    694 N    ASN    45       4.205  11.176  -7.038
ATOM    695 H    ASN    45       5.203  11.219  -6.892
ATOM    696 CA   ASN    45       3.861  11.180  -8.452
ATOM    697 HA   ASN    45       3.022  10.488  -8.525
ATOM    698 CB   ASN    45       3.528  12.637  -8.860
ATOM    699 HB1  ASN    45       4.343  13.278  -8.526
ATOM    700 HB2  ASN    45       2.682  13.041  -8.303
ATOM    701 CG   ASN    45       3.217  12.787 -10.345
ATOM    702 OD1  ASN    45       2.500  11.930 -10.924
ATOM    703 ND2  ASN    45       3.774  13.803 -11.063
ATOM    704 HD21 ASN    45       4.389  14.445 -10.584
ATOM    705 HD22 ASN    45       3.564  13.982 -12.035
ATOM    706 C    ASN    45       5.129  10.616  -9.149
ATOM    707 O    ASN    45       5.795  11.270  -9.989
ATOM    708 N    PRO    46       5.532   9.340  -8.862
ATOM    709 CD   PRO    46       4.718   8.316  -8.280
ATOM    710 HD1  PRO    46       3.695   8.358  -8.653
ATOM    711 HD2  PRO    46       4.761   8.489  -7.204
ATOM    712 CG   PRO    46       5.399   7.029  -8.753
ATOM    713 HG1  PRO    46       4.976   6.718  -9.708
ATOM    714 HG2  PRO    46       5.308   6.295  -7.952
ATOM    715 CB   PRO    46       6.804   7.329  -8.942
ATOM    716 HB1  PRO    46       7.368   6.717  -9.646
ATOM    717 HB2  PRO    46       7.306   7.344  -7.974
ATOM    718 CA   PRO    46       6.803   8.763  -9.362
ATOM    719 HA   PRO    46       7.671   9.237  -8.904
ATOM    720 C    PRO    46       7.033   8.787 -10.895
ATOM    721 O    PRO    46       6.036   8.661 -11.611
ATOM    722 N    ASN    47       8.249   8.860 -11.442
ATOM    723 H    ASN    47       9.036   9.014 -10.829
ATOM    724 CA   ASN    47       8.555   8.490 -12.825
ATOM    725 HA   ASN    47       7.608   8.378 -13.353
ATOM    726 CB   ASN    47       9.249   9.610 -13.536
ATOM    727 HB1  ASN    47      10.145   9.913 -12.995
ATOM    728 HB2  ASN    47       8.585  10.474 -13.514
ATOM    729 CG   ASN    47       9.488   9.326 -15.013
ATOM    730 OD1  ASN    47       9.002   8.408 -15.656
ATOM    731 ND2  ASN    47      10.122  10.225 -15.672
ATOM    732 HD21 ASN    47      10.685  10.931 -15.219
ATOM    733 HD22 ASN    47      10.314  10.051 -16.648
ATOM    734 C    ASN    47       9.224   7.124 -12.791
ATOM    735 O    ASN    47      10.378   7.092 -12.503
ATOM    736 N    TYR    48       8.457   6.065 -12.950
ATOM    737 H    TYR    48       7.507   6.172 -13.278
ATOM    738 CA   TYR    48       8.885   4.689 -12.634
ATOM    739 HA   TYR    48       9.263   4.565 -11.620
ATOM    740 CB   TYR    48       7.651   3.705 -12.788
ATOM    741 HB1  TYR    48       8.070   2.715 -12.967
ATOM    742 HB2  TYR    48       7.018   3.986 -13.630
ATOM    743 CG   TYR    48       6.830   3.583 -11.534
ATOM    744 CD1  TYR    48       7.418   2.833 -10.526
ATOM    745 HD1  TYR    48       8.395   2.375 -10.561
ATOM    746 CE1  TYR    48       6.743   2.826  -9.298
ATOM    747 HE1  TYR    48       7.221   2.448  -8.407
ATOM    748 CZ   TYR    48       5.412   3.372  -9.146
ATOM    749 OH   TYR    48       4.819   3.258  -7.920
ATOM    750 HH   TYR    48       3.872   3.320  -8.063
ATOM    751 CE2  TYR    48       4.763   3.941 -10.266
ATOM    752 HE2  TYR    48       3.769   4.360 -10.202
ATOM    753 CD2  TYR    48       5.524   4.128 -11.471
ATOM    754 HD2  TYR    48       5.027   4.590 -12.312
ATOM    755 C    TYR    48      10.085   4.252 -13.514
ATOM    756 O    TYR    48      11.027   3.682 -12.989
ATOM    757 N    GLU    49      10.137   4.625 -14.822
ATOM    758 H    GLU    49       9.294   5.016 -15.216
ATOM    759 CA   GLU    49      11.397   4.417 -15.555
ATOM    760 HA   GLU    49      11.638   3.362 -15.428
ATOM    761 CB   GLU    49      11.099   4.704 -17.025
ATOM    762 HB1  GLU    49      11.983   4.888 -17.635
ATOM    763 HB2  GLU    49      10.609   5.673 -17.125
ATOM    764 CG   GLU    49      10.194   3.699 -17.757
ATOM    765 HG1  GLU    49       9.759   4.109 -18.669
ATOM    766 HG2  GLU    49       9.390   3.494 -17.051
ATOM    767 CD   GLU    49      10.978   2.388 -18.043
ATOM    768 OE1  GLU    49      11.102   2.088 -19.281
ATOM    769 OE2  GLU    49      11.438   1.687 -17.075
ATOM    770 C    GLU    49      12.601   5.221 -15.192
ATOM    771 O    GLU    49      13.722   4.651 -15.224
ATOM    772 N    ASP    50      12.441   6.494 -14.809
ATOM    773 H    ASP    50      11.504   6.870 -14.767
ATOM    774 CA   ASP    50      13.563   7.297 -14.379
ATOM    775 HA   ASP    50      14.358   7.126 -15.105
ATOM    776 CB   ASP    50      13.153   8.755 -14.606
ATOM    777 HB1  ASP    50      12.231   8.961 -14.062
ATOM    778 HB2  ASP    50      12.962   8.940 -15.663
ATOM    779 CG   ASP    50      14.230   9.698 -13.972
ATOM    780 OD1  ASP    50      15.293   9.964 -14.597
ATOM    781 OD2  ASP    50      14.057  10.238 -12.841
ATOM    782 C    ASP    50      13.998   6.969 -12.943
ATOM    783 O    ASP    50      15.151   7.230 -12.665
ATOM    784 N    LEU    51      13.201   6.199 -12.171
ATOM    785 H    LEU    51      12.260   6.044 -12.503
ATOM    786 CA   LEU    51      13.622   5.502 -10.938
ATOM    787 HA   LEU    51      14.491   6.011 -10.521
ATOM    788 CB   LEU    51      12.454   5.493  -9.904
ATOM    789 HB1  LEU    51      12.720   4.784  -9.120
ATOM    790 HB2  LEU    51      11.578   5.138 -10.446
ATOM    791 CG   LEU    51      12.053   6.853  -9.244
ATOM    792 HG   LEU    51      11.633   7.571  -9.948
ATOM    793 CD1  LEU    51      10.900   6.683  -8.191
ATOM    794 HD11 LEU    51      10.519   7.598  -7.737
ATOM    795 HD12 LEU    51      10.017   6.227  -8.640
ATOM    796 HD13 LEU    51      11.182   6.016  -7.376
ATOM    797 CD2  LEU    51      13.248   7.550  -8.593
ATOM    798 HD21 LEU    51      12.946   8.489  -8.129
ATOM    799 HD22 LEU    51      13.773   6.832  -7.963
ATOM    800 HD23 LEU    51      13.904   7.834  -9.415
ATOM    801 C    LEU    51      14.148   4.085 -11.137
ATOM    802 O    LEU    51      15.029   3.682 -10.437
ATOM    803 N    LEU    52      13.541   3.324 -12.066
ATOM    804 H    LEU    52      12.858   3.667 -12.727
ATOM    805 CA   LEU    52      13.993   1.951 -12.260
ATOM    806 HA   LEU    52      14.111   1.524 -11.264
ATOM    807 CB   LEU    52      12.881   1.151 -12.981
ATOM    808 HB1  LEU    52      12.901   1.587 -13.981
ATOM    809 HB2  LEU    52      11.893   1.372 -12.576
ATOM    810 CG   LEU    52      13.111  -0.374 -13.088
ATOM    811 HG   LEU    52      14.126  -0.590 -13.424
ATOM    812 CD1  LEU    52      12.882  -1.020 -11.695
ATOM    813 HD11 LEU    52      12.894  -2.110 -11.731
ATOM    814 HD12 LEU    52      13.677  -0.763 -10.994
ATOM    815 HD13 LEU    52      12.000  -0.533 -11.280
ATOM    816 CD2  LEU    52      11.972  -0.880 -13.921
ATOM    817 HD21 LEU    52      12.153  -1.950 -14.025
ATOM    818 HD22 LEU    52      11.059  -0.785 -13.333
ATOM    819 HD23 LEU    52      11.955  -0.315 -14.853
ATOM    820 C    LEU    52      15.327   1.828 -12.946
ATOM    821 O    LEU    52      16.135   0.986 -12.508
ATOM    822 N    ILE    53      15.757   2.787 -13.837
ATOM    823 H    ILE    53      15.025   3.389 -14.187
ATOM    824 CA   ILE    53      17.059   2.891 -14.466
ATOM    825 HA   ILE    53      17.159   1.995 -15.080
ATOM    826 CB   ILE    53      17.033   4.068 -15.480
ATOM    827 HB   ILE    53      16.169   4.026 -16.143
ATOM    828 CG2  ILE    53      17.044   5.473 -14.818
ATOM    829 HG21 ILE    53      16.713   6.287 -15.463
ATOM    830 HG22 ILE    53      16.462   5.518 -13.897
ATOM    831 HG23 ILE    53      17.987   5.764 -14.355
ATOM    832 CG1  ILE    53      18.304   4.113 -16.416
ATOM    833 HG11 ILE    53      19.226   4.397 -15.909
ATOM    834 HG12 ILE    53      18.177   4.928 -17.129
ATOM    835 CD1  ILE    53      18.599   2.784 -17.111
ATOM    836 HD11 ILE    53      19.365   3.014 -17.851
ATOM    837 HD12 ILE    53      19.006   2.047 -16.420
ATOM    838 HD13 ILE    53      17.796   2.370 -17.721
ATOM    839 C    ILE    53      18.199   2.999 -13.449
ATOM    840 O    ILE    53      19.370   2.835 -13.854
ATOM    841 N    ARG    54      17.917   3.467 -12.224
ATOM    842 H    ARG    54      16.957   3.676 -11.991
ATOM    843 CA   ARG    54      18.871   3.688 -11.095
ATOM    844 HA   ARG    54      19.806   3.958 -11.585
ATOM    845 CB   ARG    54      18.438   4.814 -10.129
ATOM    846 HB1  ARG    54      19.320   5.075  -9.545
ATOM    847 HB2  ARG    54      17.720   4.424  -9.409
ATOM    848 CG   ARG    54      17.875   6.048 -10.884
ATOM    849 HG1  ARG    54      16.903   5.793 -11.305
ATOM    850 HG2  ARG    54      18.562   6.442 -11.633
ATOM    851 CD   ARG    54      17.634   7.125  -9.890
ATOM    852 HD1  ARG    54      18.599   7.470  -9.518
ATOM    853 HD2  ARG    54      17.153   6.695  -9.011
ATOM    854 NE   ARG    54      16.834   8.240 -10.507
ATOM    855 HE   ARG    54      16.499   8.123 -11.453
ATOM    856 CZ   ARG    54      16.320   9.282  -9.902
ATOM    857 NH1  ARG    54      16.777   9.655  -8.729
ATOM    858 HH11 ARG    54      17.381   8.979  -8.284
ATOM    859 HH12 ARG    54      16.425  10.500  -8.302
ATOM    860 NH2  ARG    54      15.410  10.089 -10.399
ATOM    861 HH21 ARG    54      14.886   9.716 -11.177
ATOM    862 HH22 ARG    54      15.023  10.830  -9.832
ATOM    863 C    ARG    54      19.203   2.465 -10.249
ATOM    864 O    ARG    54      20.173   2.550  -9.445
ATOM    865 N    LYS    55      18.519   1.352 -10.484
ATOM    866 H    LYS    55      17.756   1.334 -11.146
ATOM    867 CA   LYS    55      18.893   0.100  -9.875
ATOM    868 HA   LYS    55      19.454   0.351  -8.974
ATOM    869 CB   LYS    55      17.673  -0.717  -9.380
ATOM    870 HB1  LYS    55      17.984  -1.665  -8.942
ATOM    871 HB2  LYS    55      17.086  -1.035 -10.242
ATOM    872 CG   LYS    55      16.769   0.074  -8.451
ATOM    873 HG1  LYS    55      15.979  -0.583  -8.088
ATOM    874 HG2  LYS    55      16.412   0.953  -8.988
ATOM    875 CD   LYS    55      17.464   0.635  -7.151
ATOM    876 HD1  LYS    55      18.359   1.208  -7.393
ATOM    877 HD2  LYS    55      17.626  -0.178  -6.443
ATOM    878 CE   LYS    55      16.515   1.614  -6.403
ATOM    879 HE1  LYS    55      15.549   1.130  -6.259
ATOM    880 HE2  LYS    55      16.419   2.528  -6.990
ATOM    881 NZ   LYS    55      17.065   1.927  -5.097
ATOM    882 HZ1  LYS    55      16.409   2.520  -4.609
ATOM    883 HZ2  LYS    55      17.364   1.063  -4.667
ATOM    884 HZ3  LYS    55      17.937   2.434  -5.142
ATOM    885 C    LYS    55      19.772  -0.749 -10.833
ATOM    886 O    LYS    55      19.519  -0.907 -12.027
ATOM    887 N    SER    56      20.835  -1.328 -10.264
ATOM    888 H    SER    56      21.005  -1.016  -9.319
ATOM    889 CA   SER    56      21.540  -2.467 -10.747
ATOM    890 HA   SER    56      21.658  -2.386 -11.827
ATOM    891 CB   SER    56      22.974  -2.398 -10.211
ATOM    892 HB1  SER    56      23.451  -1.494 -10.590
ATOM    893 HB2  SER    56      23.470  -3.300 -10.571
ATOM    894 OG   SER    56      22.818  -2.482  -8.814
ATOM    895 HG   SER    56      23.687  -2.523  -8.407
ATOM    896 C    SER    56      20.900  -3.799 -10.404
ATOM    897 O    SER    56      19.890  -3.789  -9.702
ATOM    898 N    ASN    57      21.501  -4.940 -10.765
ATOM    899 H    ASN    57      22.263  -4.825 -11.418
ATOM    900 CA   ASN    57      21.143  -6.336 -10.377
ATOM    901 HA   ASN    57      20.069  -6.419 -10.543
ATOM    902 CB   ASN    57      21.765  -7.416 -11.266
ATOM    903 HB1  ASN    57      21.585  -8.391 -10.812
ATOM    904 HB2  ASN    57      22.848  -7.297 -11.229
ATOM    905 CG   ASN    57      21.165  -7.332 -12.636
ATOM    906 OD1  ASN    57      19.949  -7.137 -12.805
ATOM    907 ND2  ASN    57      21.832  -7.654 -13.654
ATOM    908 HD21 ASN    57      22.790  -7.938 -13.510
ATOM    909 HD22 ASN    57      21.350  -7.575 -14.538
ATOM    910 C    ASN    57      21.375  -6.609  -8.851
ATOM    911 O    ASN    57      20.850  -7.577  -8.344
ATOM    912 N    HSE    58      22.128  -5.757  -8.145
ATOM    913 H    HSE    58      22.576  -4.994  -8.631
ATOM    914 CA   HSE    58      22.558  -5.903  -6.744
ATOM    915 HA   HSE    58      22.227  -6.855  -6.327
ATOM    916 CB   HSE    58      24.056  -5.907  -6.623
ATOM    917 HB1  HSE    58      24.489  -6.558  -7.382
ATOM    918 HB2  HSE    58      24.315  -6.249  -5.621
ATOM    919 CG   HSE    58      24.745  -4.490  -6.622
ATOM    920 ND1  HSE    58      25.174  -3.796  -7.814
ATOM    921 CE1  HSE    58      25.883  -2.761  -7.340
ATOM    922 HE1  HSE    58      26.381  -2.024  -7.952
ATOM    923 NE2  HSE    58      25.857  -2.742  -6.020
ATOM    924 HE2  HSE    58      26.176  -1.953  -5.476
ATOM    925 CD2  HSE    58      25.220  -3.824  -5.528
ATOM    926 HD2  HSE    58      25.232  -4.198  -4.515
ATOM    927 C    HSE    58      21.912  -4.933  -5.830
ATOM    928 O    HSE    58      22.044  -5.080  -4.586
ATOM    929 N    ASN    59      21.143  -3.981  -6.405
ATOM    930 H    ASN    59      21.167  -3.988  -7.414
ATOM    931 CA   ASN    59      20.298  -3.068  -5.697
ATOM    932 HA   ASN    59      20.771  -2.780  -4.758
ATOM    933 CB   ASN    59      20.245  -1.740  -6.488
ATOM    934 HB1  ASN    59      19.531  -1.097  -5.973
ATOM    935 HB2  ASN    59      19.851  -1.987  -7.474
ATOM    936 CG   ASN    59      21.558  -1.046  -6.594
ATOM    937 OD1  ASN    59      21.653  -0.132  -7.466
ATOM    938 ND2  ASN    59      22.524  -1.142  -5.691
ATOM    939 HD21 ASN    59      22.331  -1.776  -4.928
ATOM    940 HD22 ASN    59      23.089  -0.305  -5.665
ATOM    941 C    ASN    59      18.898  -3.594  -5.363
ATOM    942 O    ASN    59      18.037  -2.805  -5.086
ATOM    943 N    PHE    60      18.763  -4.919  -5.310
ATOM    944 H    PHE    60      19.576  -5.473  -5.540
ATOM    945 CA   PHE    60      17.518  -5.576  -4.926
ATOM    946 HA   PHE    60      16.885  -4.897  -4.355
ATOM    947 CB   PHE    60      16.899  -6.258  -6.145
ATOM    948 HB1  PHE    60      16.235  -7.055  -5.812
ATOM    949 HB2  PHE    60      17.700  -6.782  -6.666
ATOM    950 CG   PHE    60      16.155  -5.423  -7.140
ATOM    951 CD1  PHE    60      14.842  -4.899  -6.966
ATOM    952 HD1  PHE    60      14.449  -4.962  -5.962
ATOM    953 CE1  PHE    60      14.084  -4.164  -7.883
ATOM    954 HE1  PHE    60      13.053  -3.916  -7.678
ATOM    955 CZ   PHE    60      14.690  -3.900  -9.131
ATOM    956 HZ   PHE    60      14.194  -3.245  -9.832
ATOM    957 CE2  PHE    60      15.968  -4.367  -9.415
ATOM    958 HE2  PHE    60      16.404  -4.102 -10.366
ATOM    959 CD2  PHE    60      16.671  -5.165  -8.453
ATOM    960 HD2  PHE    60      17.650  -5.560  -8.680
ATOM    961 C    PHE    60      17.856  -6.679  -3.853
ATOM    962 O    PHE    60      19.038  -7.028  -3.681
ATOM    963 N    LEU    61      16.873  -7.246  -3.185
ATOM    964 H    LEU    61      15.927  -6.912  -3.305
ATOM    965 CA   LEU    61      16.972  -8.435  -2.332
ATOM    966 HA   LEU    61      17.795  -9.055  -2.689
ATOM    967 CB   LEU    61      17.385  -7.846  -0.926
ATOM    968 HB1  LEU    61      16.630  -7.098  -0.684
ATOM    969 HB2  LEU    61      18.355  -7.354  -0.853
ATOM    970 CG   LEU    61      17.351  -8.846   0.275
ATOM    971 HG   LEU    61      16.329  -9.210   0.382
ATOM    972 CD1  LEU    61      18.272 -10.060   0.168
ATOM    973 HD11 LEU    61      18.360 -10.558   1.134
ATOM    974 HD12 LEU    61      17.981 -10.821  -0.556
ATOM    975 HD13 LEU    61      19.303  -9.735   0.032
ATOM    976 CD2  LEU    61      17.747  -8.109   1.571
ATOM    977 HD21 LEU    61      17.547  -8.636   2.504
ATOM    978 HD22 LEU    61      18.821  -7.924   1.566
ATOM    979 HD23 LEU    61      17.195  -7.170   1.542
ATOM    980 C    LEU    61      15.725  -9.285  -2.493
ATOM    981 O    LEU    61      14.630  -8.762  -2.456
ATOM    982 N    VAL    62      15.898 -10.621  -2.589
ATOM    983 H    VAL    62      16.811 -11.026  -2.444
ATOM    984 CA   VAL    62      14.874 -11.642  -2.731
ATOM    985 HA   VAL    62      13.903 -11.181  -2.548
ATOM    986 CB   VAL    62      14.749 -12.143  -4.234
ATOM    987 HB   VAL    62      15.553 -12.847  -4.451
ATOM    988 CG1  VAL    62      13.479 -12.995  -4.348
ATOM    989 HG11 VAL    62      13.352 -13.279  -5.392
ATOM    990 HG12 VAL    62      13.548 -13.953  -3.834
ATOM    991 HG13 VAL    62      12.617 -12.386  -4.075
ATOM    992 CG2  VAL    62      14.646 -11.004  -5.222
ATOM    993 HG21 VAL    62      15.484 -10.318  -5.094
ATOM    994 HG22 VAL    62      14.765 -11.417  -6.224
ATOM    995 HG23 VAL    62      13.687 -10.496  -5.118
ATOM    996 C    VAL    62      15.081 -12.878  -1.861
ATOM    997 O    VAL    62      16.144 -13.455  -1.854
ATOM    998 N    GLN    63      14.058 -13.395  -1.260
ATOM    999 H    GLN    63      13.143 -13.043  -1.502
ATOM   1000 CA   GLN    63      14.237 -14.493  -0.289
ATOM   1001 HA   GLN    63      15.200 -14.942  -0.534
ATOM   1002 CB   GLN    63      14.356 -13.899   1.129
ATOM   1003 HB1  GLN    63      14.589 -14.707   1.823
ATOM   1004 HB2  GLN    63      13.420 -13.458   1.471
ATOM   1005 CG   GLN    63      15.490 -12.888   1.242
ATOM   1006 HG1  GLN    63      15.259 -12.020   0.623
ATOM   1007 HG2  GLN    63      16.384 -13.383   0.864
ATOM   1008 CD   GLN    63      15.647 -12.335   2.656
ATOM   1009 OE1  GLN    63      15.014 -11.315   3.015
ATOM   1010 NE2  GLN    63      16.265 -13.010   3.553
ATOM   1011 HE21 GLN    63      16.620 -13.935   3.358
ATOM   1012 HE22 GLN    63      16.298 -12.705   4.515
ATOM   1013 C    GLN    63      13.128 -15.556  -0.518
ATOM   1014 O    GLN    63      11.980 -15.173  -0.783
ATOM   1015 N    ALA    64      13.437 -16.867  -0.276
ATOM   1016 H    ALA    64      14.424 -17.013  -0.122
ATOM   1017 CA   ALA    64      12.544 -17.961  -0.532
ATOM   1018 HA   ALA    64      11.521 -17.584  -0.553
ATOM   1019 CB   ALA    64      12.845 -18.686  -1.835
ATOM   1020 HB1  ALA    64      11.997 -19.360  -1.952
ATOM   1021 HB2  ALA    64      12.963 -17.929  -2.611
ATOM   1022 HB3  ALA    64      13.765 -19.272  -1.826
ATOM   1023 C    ALA    64      12.719 -18.965   0.615
ATOM   1024 O    ALA    64      13.366 -20.010   0.496
ATOM   1025 N    GLY    65      12.268 -18.529   1.816
ATOM   1026 H    GLY    65      11.684 -17.708   1.759
ATOM   1027 CA   GLY    65      12.584 -19.281   3.026
ATOM   1028 HA1  GLY    65      12.391 -20.352   2.975
ATOM   1029 HA2  GLY    65      11.938 -18.828   3.778
ATOM   1030 C    GLY    65      14.120 -19.164   3.387
ATOM   1031 O    GLY    65      14.774 -18.155   3.145
ATOM   1032 N    ASN    66      14.735 -20.159   4.120
ATOM   1033 H    ASN    66      14.154 -20.860   4.557
ATOM   1034 CA   ASN    66      16.186 -20.238   4.430
ATOM   1035 HA   ASN    66      16.384 -19.334   5.006
ATOM   1036 CB   ASN    66      16.426 -21.543   5.224
ATOM   1037 HB1  ASN    66      17.511 -21.607   5.299
ATOM   1038 HB2  ASN    66      16.013 -22.443   4.770
ATOM   1039 CG   ASN    66      15.926 -21.371   6.624
ATOM   1040 OD1  ASN    66      16.651 -20.774   7.422
ATOM   1041 ND2  ASN    66      14.779 -21.920   6.931
ATOM   1042 HD21 ASN    66      14.305 -22.251   6.104
ATOM   1043 HD22 ASN    66      14.360 -21.925   7.850
ATOM   1044 C    ASN    66      17.044 -20.159   3.152
ATOM   1045 O    ASN    66      18.229 -20.010   3.400
ATOM   1046 N    VAL    67      16.536 -20.167   1.900
ATOM   1047 H    VAL    67      15.527 -20.179   1.870
ATOM   1048 CA   VAL    67      17.167 -19.872   0.682
ATOM   1049 HA   VAL    67      18.215 -20.116   0.858
ATOM   1050 CB   VAL    67      16.762 -20.801  -0.451
ATOM   1051 HB   VAL    67      15.776 -20.486  -0.794
ATOM   1052 CG1  VAL    67      17.760 -20.761  -1.645
ATOM   1053 HG11 VAL    67      17.659 -21.589  -2.348
ATOM   1054 HG12 VAL    67      17.712 -19.802  -2.161
ATOM   1055 HG13 VAL    67      18.748 -20.946  -1.224
ATOM   1056 CG2  VAL    67      16.521 -22.221   0.029
ATOM   1057 HG21 VAL    67      16.463 -22.963  -0.767
ATOM   1058 HG22 VAL    67      17.353 -22.586   0.631
ATOM   1059 HG23 VAL    67      15.611 -22.249   0.628
ATOM   1060 C    VAL    67      17.119 -18.396   0.286
ATOM   1061 O    VAL    67      16.022 -17.921   0.048
ATOM   1062 N    GLN    68      18.252 -17.730   0.018
ATOM   1063 H    GLN    68      19.124 -18.205   0.207
ATOM   1064 CA   GLN    68      18.317 -16.401  -0.646
ATOM   1065 HA   GLN    68      17.364 -15.918  -0.431
ATOM   1066 CB   GLN    68      19.379 -15.504   0.106
ATOM   1067 HB1  GLN    68      20.356 -15.896  -0.177
ATOM   1068 HB2  GLN    68      19.363 -15.547   1.195
ATOM   1069 CG   GLN    68      19.358 -14.048  -0.347
ATOM   1070 HG1  GLN    68      18.355 -13.631  -0.257
ATOM   1071 HG2  GLN    68      19.796 -14.066  -1.345
ATOM   1072 CD   GLN    68      20.198 -13.163   0.493
ATOM   1073 OE1  GLN    68      20.507 -13.407   1.686
ATOM   1074 NE2  GLN    68      20.629 -12.046  -0.068
ATOM   1075 HE21 GLN    68      20.245 -11.707  -0.938
ATOM   1076 HE22 GLN    68      21.172 -11.433   0.524
ATOM   1077 C    GLN    68      18.486 -16.604  -2.139
ATOM   1078 O    GLN    68      19.063 -17.602  -2.610
ATOM   1079 N    LEU    69      17.901 -15.687  -2.976
ATOM   1080 H    LEU    69      17.324 -14.969  -2.561
ATOM   1081 CA   LEU    69      17.876 -15.700  -4.377
ATOM   1082 HA   LEU    69      18.411 -16.572  -4.753
ATOM   1083 CB   LEU    69      16.455 -15.691  -5.035
ATOM   1084 HB1  LEU    69      16.632 -16.057  -6.046
ATOM   1085 HB2  LEU    69      16.057 -14.679  -5.113
ATOM   1086 CG   LEU    69      15.383 -16.645  -4.481
ATOM   1087 HG   LEU    69      15.028 -16.453  -3.469
ATOM   1088 CD1  LEU    69      14.145 -16.452  -5.382
ATOM   1089 HD11 LEU    69      13.462 -17.301  -5.390
ATOM   1090 HD12 LEU    69      13.557 -15.552  -5.204
ATOM   1091 HD13 LEU    69      14.485 -16.377  -6.415
ATOM   1092 CD2  LEU    69      15.911 -18.132  -4.679
ATOM   1093 HD21 LEU    69      16.216 -18.270  -5.716
ATOM   1094 HD22 LEU    69      16.713 -18.400  -3.991
ATOM   1095 HD23 LEU    69      15.115 -18.837  -4.442
ATOM   1096 C    LEU    69      18.721 -14.442  -4.870
ATOM   1097 O    LEU    69      18.188 -13.330  -4.723
ATOM   1098 N    ARG    70      19.785 -14.617  -5.627
ATOM   1099 H    ARG    70      20.047 -15.571  -5.826
ATOM   1100 CA   ARG    70      20.473 -13.426  -6.264
ATOM   1101 HA   ARG    70      20.514 -12.712  -5.442
ATOM   1102 CB   ARG    70      21.943 -13.807  -6.730
ATOM   1103 HB1  ARG    70      21.836 -14.302  -7.696
ATOM   1104 HB2  ARG    70      22.430 -14.511  -6.055
ATOM   1105 CG   ARG    70      22.953 -12.623  -6.850
ATOM   1106 HG1  ARG    70      22.994 -12.125  -5.882
ATOM   1107 HG2  ARG    70      22.520 -11.894  -7.536
ATOM   1108 CD   ARG    70      24.371 -13.058  -7.234
ATOM   1109 HD1  ARG    70      24.701 -13.838  -6.547
ATOM   1110 HD2  ARG    70      25.035 -12.220  -7.024
ATOM   1111 NE   ARG    70      24.586 -13.598  -8.613
ATOM   1112 HE   ARG    70      24.233 -12.993  -9.342
ATOM   1113 CZ   ARG    70      24.978 -14.804  -9.057
ATOM   1114 NH1  ARG    70      25.273 -15.773  -8.239
ATOM   1115 HH11 ARG    70      25.211 -15.693  -7.234
ATOM   1116 HH12 ARG    70      25.649 -16.608  -8.667
ATOM   1117 NH2  ARG    70      25.160 -15.053 -10.340
ATOM   1118 HH21 ARG    70      25.286 -14.325 -11.028
ATOM   1119 HH22 ARG    70      25.515 -15.959 -10.611
ATOM   1120 C    ARG    70      19.677 -12.938  -7.465
ATOM   1121 O    ARG    70      19.089 -13.685  -8.235
ATOM   1122 N    VAL    71      19.581 -11.677  -7.694
ATOM   1123 H    VAL    71      19.905 -11.007  -7.011
ATOM   1124 CA   VAL    71      19.039 -11.186  -8.954
ATOM   1125 HA   VAL    71      18.190 -11.808  -9.238
ATOM   1126 CB   VAL    71      18.386  -9.825  -8.946
ATOM   1127 HB   VAL    71      19.094  -9.092  -8.558
ATOM   1128 CG1  VAL    71      17.863  -9.271 -10.238
ATOM   1129 HG11 VAL    71      17.135  -8.476 -10.072
ATOM   1130 HG12 VAL    71      18.717  -8.926 -10.820
ATOM   1131 HG13 VAL    71      17.435 -10.107 -10.792
ATOM   1132 CG2  VAL    71      17.120  -9.923  -8.082
ATOM   1133 HG21 VAL    71      16.754  -8.944  -7.771
ATOM   1134 HG22 VAL    71      16.356 -10.406  -8.690
ATOM   1135 HG23 VAL    71      17.394 -10.421  -7.152
ATOM   1136 C    VAL    71      20.192 -11.230 -10.039
ATOM   1137 O    VAL    71      21.272 -10.693  -9.710
ATOM   1138 N    ILE    72      19.969 -11.956 -11.160
ATOM   1139 H    ILE    72      19.055 -12.368 -11.282
ATOM   1140 CA   ILE    72      20.969 -12.097 -12.296
ATOM   1141 HA   ILE    72      21.944 -11.687 -12.031
ATOM   1142 CB   ILE    72      21.331 -13.586 -12.559
ATOM   1143 HB   ILE    72      22.140 -13.533 -13.288
ATOM   1144 CG2  ILE    72      21.959 -14.222 -11.311
ATOM   1145 HG21 ILE    72      22.283 -15.256 -11.426
ATOM   1146 HG22 ILE    72      22.868 -13.712 -10.992
ATOM   1147 HG23 ILE    72      21.136 -14.223 -10.595
ATOM   1148 CG1  ILE    72      20.153 -14.455 -13.111
ATOM   1149 HG11 ILE    72      19.625 -13.929 -13.906
ATOM   1150 HG12 ILE    72      19.448 -14.485 -12.280
ATOM   1151 CD1  ILE    72      20.691 -15.861 -13.573
ATOM   1152 HD11 ILE    72      21.258 -16.468 -12.867
ATOM   1153 HD12 ILE    72      19.852 -16.434 -13.968
ATOM   1154 HD13 ILE    72      21.347 -15.636 -14.413
ATOM   1155 C    ILE    72      20.577 -11.172 -13.458
ATOM   1156 O    ILE    72      21.181 -11.205 -14.488
ATOM   1157 N    GLY    73      19.456 -10.468 -13.324
ATOM   1158 H    GLY    73      19.108 -10.557 -12.380
ATOM   1159 CA   GLY    73      18.751  -9.673 -14.344
ATOM   1160 HA1  GLY    73      18.778 -10.254 -15.266
ATOM   1161 HA2  GLY    73      19.405  -8.812 -14.479
ATOM   1162 C    GLY    73      17.408  -9.234 -13.974
ATOM   1163 O    GLY    73      16.778  -9.788 -13.053
ATOM   1164 N    HSD    74      16.804  -8.224 -14.599
ATOM   1165 H    HSD    74      17.264  -7.829 -15.407
ATOM   1166 CA   HSD    74      15.402  -7.684 -14.408
ATOM   1167 HA   HSD    74      14.777  -8.564 -14.256
ATOM   1168 CB   HSD    74      15.349  -6.806 -13.111
ATOM   1169 HB1  HSD    74      15.715  -7.484 -12.341
ATOM   1170 HB2  HSD    74      14.330  -6.498 -12.879
ATOM   1171 CG   HSD    74      16.176  -5.528 -13.194
ATOM   1172 ND1  HSD    74      17.544  -5.338 -13.195
ATOM   1173 HD1  HSD    74      18.281  -5.998 -12.992
ATOM   1174 CE1  HSD    74      17.767  -4.009 -13.017
ATOM   1175 HE1  HSD    74      18.747  -3.556 -13.014
ATOM   1176 NE2  HSD    74      16.663  -3.321 -12.984
ATOM   1177 CD2  HSD    74      15.592  -4.282 -13.069
ATOM   1178 HD2  HSD    74      14.552  -3.994 -13.123
ATOM   1179 C    HSD    74      14.680  -7.060 -15.532
ATOM   1180 O    HSD    74      15.246  -6.684 -16.530
ATOM   1181 N    SER    75      13.351  -7.035 -15.419
ATOM   1182 H    SER    75      12.962  -7.335 -14.537
ATOM   1183 CA   SER    75      12.396  -6.433 -16.386
ATOM   1184 HA   SER    75      12.895  -5.625 -16.921
ATOM   1185 CB   SER    75      12.023  -7.567 -17.390
ATOM   1186 HB1  SER    75      11.389  -8.324 -16.928
ATOM   1187 HB2  SER    75      12.908  -8.134 -17.679
ATOM   1188 OG   SER    75      11.240  -7.009 -18.429
ATOM   1189 HG   SER    75      11.792  -6.595 -19.098
ATOM   1190 C    SER    75      11.132  -5.817 -15.714
ATOM   1191 O    SER    75      10.790  -6.304 -14.646
ATOM   1192 N    MET    76      10.448  -4.873 -16.388
ATOM   1193 H    MET    76      10.958  -4.499 -17.175
ATOM   1194 CA   MET    76       9.152  -4.355 -15.926
ATOM   1195 HA   MET    76       8.824  -5.012 -15.121
ATOM   1196 CB   MET    76       9.193  -2.887 -15.502
ATOM   1197 HB1  MET    76       9.446  -2.248 -16.348
ATOM   1198 HB2  MET    76       9.984  -2.827 -14.755
ATOM   1199 CG   MET    76       7.969  -2.277 -14.907
ATOM   1200 HG1  MET    76       7.628  -2.902 -14.081
ATOM   1201 HG2  MET    76       7.162  -2.378 -15.632
ATOM   1202 SD   MET    76       8.162  -0.547 -14.222
ATOM   1203 CE   MET    76       9.149   0.169 -15.577
ATOM   1204 HE1  MET    76      10.103  -0.321 -15.775
ATOM   1205 HE2  MET    76       8.571   0.184 -16.500
ATOM   1206 HE3  MET    76       9.371   1.183 -15.244
ATOM   1207 C    MET    76       8.132  -4.615 -16.965
ATOM   1208 O    MET    76       8.339  -4.265 -18.092
ATOM   1209 N    GLN    77       6.956  -5.077 -16.571
ATOM   1210 H    GLN    77       6.686  -5.200 -15.605
ATOM   1211 CA   GLN    77       5.816  -5.245 -17.435
ATOM   1212 HA   GLN    77       5.982  -4.771 -18.402
ATOM   1213 CB   GLN    77       5.588  -6.703 -17.854
ATOM   1214 HB1  GLN    77       5.211  -7.225 -16.975
ATOM   1215 HB2  GLN    77       6.506  -7.152 -18.233
ATOM   1216 CG   GLN    77       4.675  -6.802 -19.061
ATOM   1217 HG1  GLN    77       5.129  -6.178 -19.831
ATOM   1218 HG2  GLN    77       3.712  -6.378 -18.779
ATOM   1219 CD   GLN    77       4.501  -8.247 -19.523
ATOM   1220 OE1  GLN    77       4.762  -9.195 -18.810
ATOM   1221 NE2  GLN    77       4.009  -8.546 -20.718
ATOM   1222 HE21 GLN    77       3.562  -7.835 -21.278
ATOM   1223 HE22 GLN    77       3.969  -9.523 -20.973
ATOM   1224 C    GLN    77       4.672  -4.495 -16.828
ATOM   1225 O    GLN    77       4.043  -4.857 -15.888
ATOM   1226 N    ASN    78       4.278  -3.309 -17.350
ATOM   1227 H    ASN    78       4.687  -3.155 -18.260
ATOM   1228 CA   ASN    78       3.389  -2.326 -16.725
ATOM   1229 HA   ASN    78       3.616  -1.369 -17.195
ATOM   1230 CB   ASN    78       1.958  -2.681 -17.032
ATOM   1231 HB1  ASN    78       1.370  -1.915 -16.527
ATOM   1232 HB2  ASN    78       1.733  -3.644 -16.574
ATOM   1233 CG   ASN    78       1.807  -2.844 -18.535
ATOM   1234 OD1  ASN    78       1.804  -1.873 -19.288
ATOM   1235 ND2  ASN    78       1.548  -4.028 -19.040
ATOM   1236 HD21 ASN    78       1.675  -4.852 -18.469
ATOM   1237 HD22 ASN    78       1.199  -4.096 -19.985
ATOM   1238 C    ASN    78       3.657  -2.069 -15.196
ATOM   1239 O    ASN    78       4.607  -1.390 -14.837
ATOM   1240 N    CYS    79       2.892  -2.710 -14.330
ATOM   1241 H    CYS    79       2.271  -3.444 -14.637
ATOM   1242 CA   CYS    79       2.962  -2.568 -12.838
ATOM   1243 HA   CYS    79       3.766  -1.848 -12.693
ATOM   1244 CB   CYS    79       1.693  -2.015 -12.180
ATOM   1245 HB1  CYS    79       1.948  -1.483 -11.263
ATOM   1246 HB2  CYS    79       1.066  -2.820 -11.797
ATOM   1247 SG   CYS    79       0.584  -0.906 -13.183
ATOM   1248 HG   CYS    79       0.123  -1.819 -14.043
ATOM   1249 C    CYS    79       3.638  -3.721 -12.102
ATOM   1250 O    CYS    79       3.966  -3.571 -10.881
ATOM   1251 N    VAL    80       3.889  -4.869 -12.775
ATOM   1252 H    VAL    80       3.501  -5.010 -13.697
ATOM   1253 CA   VAL    80       4.673  -5.971 -12.132
ATOM   1254 HA   VAL    80       4.702  -5.923 -11.044
ATOM   1255 CB   VAL    80       4.081  -7.372 -12.468
ATOM   1256 HB   VAL    80       4.690  -8.167 -12.036
ATOM   1257 CG1  VAL    80       2.528  -7.655 -12.109
ATOM   1258 HG11 VAL    80       2.355  -8.729 -12.183
ATOM   1259 HG12 VAL    80       2.329  -7.229 -11.126
ATOM   1260 HG13 VAL    80       1.828  -7.226 -12.826
ATOM   1261 CG2  VAL    80       4.198  -7.751 -13.983
ATOM   1262 HG21 VAL    80       3.809  -8.767 -14.050
ATOM   1263 HG22 VAL    80       3.452  -7.139 -14.491
ATOM   1264 HG23 VAL    80       5.198  -7.625 -14.399
ATOM   1265 C    VAL    80       6.137  -5.822 -12.596
ATOM   1266 O    VAL    80       6.448  -5.379 -13.662
ATOM   1267 N    LEU    81       7.089  -6.002 -11.647
ATOM   1268 H    LEU    81       6.805  -6.164 -10.691
ATOM   1269 CA   LEU    81       8.485  -6.297 -11.928
ATOM   1270 HA   LEU    81       8.734  -5.839 -12.885
ATOM   1271 CB   LEU    81       9.421  -5.805 -10.833
ATOM   1272 HB1  LEU    81      10.344  -6.383 -10.877
ATOM   1273 HB2  LEU    81       8.905  -5.901  -9.878
ATOM   1274 CG   LEU    81       9.749  -4.317 -11.010
ATOM   1275 HG   LEU    81       8.783  -3.813 -11.046
ATOM   1276 CD1  LEU    81      10.418  -3.667  -9.712
ATOM   1277 HD11 LEU    81      10.234  -2.593  -9.741
ATOM   1278 HD12 LEU    81       9.917  -3.933  -8.782
ATOM   1279 HD13 LEU    81      11.451  -4.016  -9.705
ATOM   1280 CD2  LEU    81      10.633  -3.884 -12.124
ATOM   1281 HD21 LEU    81      11.635  -4.293 -11.996
ATOM   1282 HD22 LEU    81      10.194  -4.195 -13.073
ATOM   1283 HD23 LEU    81      10.714  -2.798 -12.105
ATOM   1284 C    LEU    81       8.567  -7.829 -12.166
ATOM   1285 O    LEU    81       7.746  -8.583 -11.600
ATOM   1286 N    LYS    82       9.548  -8.176 -13.024
ATOM   1287 H    LYS    82      10.004  -7.393 -13.471
ATOM   1288 CA   LYS    82       9.933  -9.578 -13.464
ATOM   1289 HA   LYS    82       9.523 -10.375 -12.844
ATOM   1290 CB   LYS    82       9.537  -9.786 -14.978
ATOM   1291 HB1  LYS    82      10.045 -10.678 -15.345
ATOM   1292 HB2  LYS    82       9.866  -8.905 -15.528
ATOM   1293 CG   LYS    82       8.037 -10.041 -15.045
ATOM   1294 HG1  LYS    82       7.642  -9.344 -14.306
ATOM   1295 HG2  LYS    82       7.734 -11.061 -14.807
ATOM   1296 CD   LYS    82       7.429  -9.698 -16.451
ATOM   1297 HD1  LYS    82       7.671  -8.684 -16.768
ATOM   1298 HD2  LYS    82       6.357  -9.696 -16.250
ATOM   1299 CE   LYS    82       7.791 -10.683 -17.551
ATOM   1300 HE1  LYS    82       7.595 -11.713 -17.252
ATOM   1301 HE2  LYS    82       8.876 -10.683 -17.656
ATOM   1302 NZ   LYS    82       7.226 -10.378 -18.814
ATOM   1303 HZ1  LYS    82       7.205 -11.252 -19.320
ATOM   1304 HZ2  LYS    82       6.295 -10.029 -18.635
ATOM   1305 HZ3  LYS    82       7.787  -9.725 -19.341
ATOM   1306 C    LYS    82      11.460  -9.699 -13.369
ATOM   1307 O    LYS    82      12.152  -9.480 -14.340
ATOM   1308 N    LEU    83      11.907 -10.070 -12.208
ATOM   1309 H    LEU    83      11.244 -10.538 -11.608
ATOM   1310 CA   LEU    83      13.363 -10.304 -11.776
ATOM   1311 HA   LEU    83      14.022  -9.666 -12.364
ATOM   1312 CB   LEU    83      13.496 -10.122 -10.291
ATOM   1313 HB1  LEU    83      14.575 -10.012 -10.185
ATOM   1314 HB2  LEU    83      13.190 -11.084  -9.879
ATOM   1315 CG   LEU    83      12.826  -8.909  -9.584
ATOM   1316 HG   LEU    83      11.754  -9.096  -9.640
ATOM   1317 CD1  LEU    83      13.265  -8.877  -8.082
ATOM   1318 HD11 LEU    83      12.856  -8.031  -7.528
ATOM   1319 HD12 LEU    83      13.119  -9.830  -7.573
ATOM   1320 HD13 LEU    83      14.342  -8.712  -8.082
ATOM   1321 CD2  LEU    83      13.313  -7.560 -10.229
ATOM   1322 HD21 LEU    83      12.902  -6.742  -9.637
ATOM   1323 HD22 LEU    83      14.397  -7.445 -10.213
ATOM   1324 HD23 LEU    83      12.891  -7.521 -11.233
ATOM   1325 C    LEU    83      13.734 -11.775 -12.193
ATOM   1326 O    LEU    83      13.100 -12.765 -11.721
ATOM   1327 N    LYS    84      14.781 -11.987 -13.043
ATOM   1328 H    LYS    84      15.170 -11.180 -13.509
ATOM   1329 CA   LYS    84      15.424 -13.299 -13.310
ATOM   1330 HA   LYS    84      14.704 -14.116 -13.264
ATOM   1331 CB   LYS    84      16.153 -13.197 -14.688
ATOM   1332 HB1  LYS    84      17.103 -12.680 -14.551
ATOM   1333 HB2  LYS    84      15.614 -12.642 -15.457
ATOM   1334 CG   LYS    84      16.407 -14.649 -15.102
ATOM   1335 HG1  LYS    84      15.498 -15.250 -15.144
ATOM   1336 HG2  LYS    84      17.144 -15.146 -14.472
ATOM   1337 CD   LYS    84      17.008 -14.669 -16.436
ATOM   1338 HD1  LYS    84      17.875 -14.009 -16.437
ATOM   1339 HD2  LYS    84      16.264 -14.308 -17.146
ATOM   1340 CE   LYS    84      17.499 -16.083 -16.782
ATOM   1341 HE1  LYS    84      16.622 -16.590 -17.183
ATOM   1342 HE2  LYS    84      17.853 -16.612 -15.897
ATOM   1343 NZ   LYS    84      18.520 -16.133 -17.802
ATOM   1344 HZ1  LYS    84      19.177 -15.420 -17.520
ATOM   1345 HZ2  LYS    84      18.924 -17.058 -17.851
ATOM   1346 HZ3  LYS    84      18.233 -15.893 -18.740
ATOM   1347 C    LYS    84      16.367 -13.584 -12.101
ATOM   1348 O    LYS    84      17.139 -12.762 -11.688
ATOM   1349 N    VAL    85      16.418 -14.812 -11.620
ATOM   1350 H    VAL    85      15.770 -15.442 -12.071
ATOM   1351 CA   VAL    85      17.150 -15.270 -10.456
ATOM   1352 HA   VAL    85      17.878 -14.494 -10.220
ATOM   1353 CB   VAL    85      16.230 -15.442  -9.197
ATOM   1354 HB   VAL    85      16.816 -15.930  -8.417
ATOM   1355 CG1  VAL    85      15.784 -14.075  -8.686
ATOM   1356 HG11 VAL    85      15.424 -14.113  -7.658
ATOM   1357 HG12 VAL    85      16.609 -13.363  -8.634
ATOM   1358 HG13 VAL    85      15.068 -13.647  -9.387
ATOM   1359 CG2  VAL    85      14.978 -16.293  -9.474
ATOM   1360 HG21 VAL    85      14.980 -17.056  -8.696
ATOM   1361 HG22 VAL    85      14.065 -15.767  -9.754
ATOM   1362 HG23 VAL    85      15.179 -16.899 -10.357
ATOM   1363 C    VAL    85      18.129 -16.456 -10.691
ATOM   1364 O    VAL    85      17.998 -17.265 -11.569
ATOM   1365 N    ASP    86      19.075 -16.636  -9.794
ATOM   1366 H    ASP    86      19.173 -15.932  -9.077
ATOM   1367 CA   ASP    86      20.170 -17.664  -9.856
ATOM   1368 HA   ASP    86      20.479 -17.873 -10.880
ATOM   1369 CB   ASP    86      21.395 -17.082  -9.050
ATOM   1370 HB1  ASP    86      21.174 -16.867  -8.004
ATOM   1371 HB2  ASP    86      21.660 -16.156  -9.561
ATOM   1372 CG   ASP    86      22.656 -17.987  -9.174
ATOM   1373 OD1  ASP    86      22.983 -18.325 -10.350
ATOM   1374 OD2  ASP    86      23.201 -18.549  -8.148
ATOM   1375 C    ASP    86      19.725 -19.043  -9.421
ATOM   1376 O    ASP    86      20.483 -20.027  -9.312
ATOM   1377 N    THR    87      18.420 -19.158  -9.120
ATOM   1378 H    THR    87      17.893 -18.300  -9.195
ATOM   1379 CA   THR    87      17.812 -20.439  -8.877
ATOM   1380 HA   THR    87      18.423 -21.138  -9.448
ATOM   1381 CB   THR    87      17.878 -20.728  -7.360
ATOM   1382 HB   THR    87      17.457 -19.852  -6.867
ATOM   1383 CG2  THR    87      17.067 -21.949  -6.931
ATOM   1384 HG21 THR    87      17.256 -22.227  -5.894
ATOM   1385 HG22 THR    87      15.994 -21.799  -7.056
ATOM   1386 HG23 THR    87      17.293 -22.846  -7.507
ATOM   1387 OG1  THR    87      19.240 -20.926  -6.927
ATOM   1388 HG1  THR    87      19.218 -20.633  -6.013
ATOM   1389 C    THR    87      16.364 -20.595  -9.381
ATOM   1390 O    THR    87      15.566 -19.704  -9.072
ATOM   1391 N    ALA    88      15.998 -21.693  -9.965
ATOM   1392 H    ALA    88      16.692 -22.426  -9.991
ATOM   1393 CA   ALA    88      14.614 -21.984 -10.452
ATOM   1394 HA   ALA    88      14.079 -21.096 -10.790
ATOM   1395 CB   ALA    88      14.765 -22.861 -11.712
ATOM   1396 HB1  ALA    88      13.787 -23.077 -12.143
ATOM   1397 HB2  ALA    88      15.315 -22.384 -12.524
ATOM   1398 HB3  ALA    88      15.389 -23.710 -11.433
ATOM   1399 C    ALA    88      13.725 -22.614  -9.313
ATOM   1400 O    ALA    88      14.255 -23.552  -8.607
ATOM   1401 N    ASN    89      12.516 -22.180  -9.156
ATOM   1402 H    ASN    89      12.146 -21.357  -9.608
ATOM   1403 CA   ASN    89      11.574 -22.955  -8.299
ATOM   1404 HA   ASN    89      11.894 -22.902  -7.259
ATOM   1405 CB   ASN    89      10.213 -22.302  -8.388
ATOM   1406 HB1  ASN    89       9.767 -22.753  -9.274
ATOM   1407 HB2  ASN    89      10.250 -21.216  -8.485
ATOM   1408 CG   ASN    89       9.343 -22.667  -7.182
ATOM   1409 OD1  ASN    89       9.579 -23.720  -6.574
ATOM   1410 ND2  ASN    89       8.320 -21.891  -6.920
ATOM   1411 HD21 ASN    89       8.077 -21.218  -7.632
ATOM   1412 HD22 ASN    89       7.634 -22.337  -6.328
ATOM   1413 C    ASN    89      11.551 -24.492  -8.796
ATOM   1414 O    ASN    89      11.002 -24.786  -9.860
ATOM   1415 N    PRO    90      11.909 -25.473  -7.916
ATOM   1416 CD   PRO    90      12.589 -25.336  -6.659
ATOM   1417 HD1  PRO    90      12.137 -24.551  -6.054
ATOM   1418 HD2  PRO    90      13.643 -25.084  -6.783
ATOM   1419 CG   PRO    90      12.596 -26.681  -5.959
ATOM   1420 HG1  PRO    90      11.738 -26.694  -5.287
ATOM   1421 HG2  PRO    90      13.484 -26.814  -5.341
ATOM   1422 CB   PRO    90      12.563 -27.547  -7.132
ATOM   1423 HB1  PRO    90      12.143 -28.510  -6.842
ATOM   1424 HB2  PRO    90      13.569 -27.573  -7.549
ATOM   1425 CA   PRO    90      11.649 -26.918  -8.165
ATOM   1426 HA   PRO    90      12.080 -27.261  -9.106
ATOM   1427 C    PRO    90      10.222 -27.295  -8.031
ATOM   1428 O    PRO    90       9.745 -28.147  -8.773
ATOM   1429 N    LYS    91       9.411 -26.497  -7.298
ATOM   1430 H    LYS    91       9.784 -25.673  -6.847
ATOM   1431 CA   LYS    91       7.998 -26.740  -7.027
ATOM   1432 HA   LYS    91       7.847 -27.795  -7.257
ATOM   1433 CB   LYS    91       7.704 -26.613  -5.547
ATOM   1434 HB1  LYS    91       6.631 -26.791  -5.470
ATOM   1435 HB2  LYS    91       7.945 -25.621  -5.166
ATOM   1436 CG   LYS    91       8.409 -27.630  -4.628
ATOM   1437 HG1  LYS    91       9.498 -27.621  -4.683
ATOM   1438 HG2  LYS    91       8.113 -28.636  -4.926
ATOM   1439 CD   LYS    91       7.990 -27.259  -3.226
ATOM   1440 HD1  LYS    91       6.906 -27.207  -3.117
ATOM   1441 HD2  LYS    91       8.341 -26.255  -2.990
ATOM   1442 CE   LYS    91       8.617 -28.101  -2.127
ATOM   1443 HE1  LYS    91       9.670 -28.159  -2.403
ATOM   1444 HE2  LYS    91       8.110 -29.059  -2.243
ATOM   1445 NZ   LYS    91       8.457 -27.461  -0.799
ATOM   1446 HZ1  LYS    91       7.562 -27.003  -0.702
ATOM   1447 HZ2  LYS    91       8.676 -28.121  -0.067
ATOM   1448 HZ3  LYS    91       9.146 -26.727  -0.720
ATOM   1449 C    LYS    91       7.010 -25.874  -7.906
ATOM   1450 O    LYS    91       5.844 -25.763  -7.569
ATOM   1451 N    THR    92       7.478 -25.216  -8.994
ATOM   1452 H    THR    92       8.454 -25.405  -9.176
ATOM   1453 CA   THR    92       6.514 -24.603  -9.988
ATOM   1454 HA   THR    92       6.162 -23.666  -9.558
ATOM   1455 CB   THR    92       7.255 -24.196 -11.308
ATOM   1456 HB   THR    92       7.354 -25.050 -11.979
ATOM   1457 CG2  THR    92       6.386 -23.098 -11.881
ATOM   1458 HG21 THR    92       6.054 -22.341 -11.171
ATOM   1459 HG22 THR    92       7.078 -22.570 -12.537
ATOM   1460 HG23 THR    92       5.520 -23.435 -12.451
ATOM   1461 OG1  THR    92       8.571 -23.683 -11.064
ATOM   1462 HG1  THR    92       9.007 -23.807 -11.910
ATOM   1463 C    THR    92       5.325 -25.453 -10.445
ATOM   1464 O    THR    92       5.661 -26.509 -10.989
ATOM   1465 N    PRO    93       4.082 -25.023 -10.387
ATOM   1466 CD   PRO    93       3.721 -23.764  -9.697
ATOM   1467 HD1  PRO    93       4.121 -22.866 -10.168
ATOM   1468 HD2  PRO    93       4.128 -23.758  -8.686
ATOM   1469 CG   PRO    93       2.152 -23.621  -9.818
ATOM   1470 HG1  PRO    93       1.790 -23.056 -10.677
ATOM   1471 HG2  PRO    93       1.689 -23.224  -8.914
ATOM   1472 CB   PRO    93       1.676 -25.082 -10.114
ATOM   1473 HB1  PRO    93       0.781 -25.132 -10.734
ATOM   1474 HB2  PRO    93       1.597 -25.684  -9.208
ATOM   1475 CA   PRO    93       2.854 -25.691 -10.911
ATOM   1476 HA   PRO    93       2.833 -26.770 -10.754
ATOM   1477 C    PRO    93       2.734 -25.438 -12.408
ATOM   1478 O    PRO    93       3.247 -24.420 -12.902
ATOM   1479 N    LYS    94       1.987 -26.195 -13.246
ATOM   1480 H    LYS    94       1.567 -27.008 -12.819
ATOM   1481 CA   LYS    94       1.399 -25.720 -14.492
ATOM   1482 HA   LYS    94       2.300 -25.558 -15.085
ATOM   1483 CB   LYS    94       0.564 -26.811 -15.199
ATOM   1484 HB1  LYS    94      -0.384 -26.975 -14.686
ATOM   1485 HB2  LYS    94       1.066 -27.778 -15.227
ATOM   1486 CG   LYS    94       0.154 -26.327 -16.645
ATOM   1487 HG1  LYS    94       1.052 -26.226 -17.255
ATOM   1488 HG2  LYS    94      -0.369 -25.371 -16.642
ATOM   1489 CD   LYS    94      -0.755 -27.309 -17.393
ATOM   1490 HD1  LYS    94      -1.680 -27.524 -16.857
ATOM   1491 HD2  LYS    94      -0.250 -28.273 -17.452
ATOM   1492 CE   LYS    94      -1.069 -26.900 -18.840
ATOM   1493 HE1  LYS    94      -1.527 -25.914 -18.771
ATOM   1494 HE2  LYS    94      -1.710 -27.700 -19.210
ATOM   1495 NZ   LYS    94       0.079 -26.947 -19.776
ATOM   1496 HZ1  LYS    94       0.054 -27.634 -20.515
ATOM   1497 HZ2  LYS    94       0.084 -26.096 -20.320
ATOM   1498 HZ3  LYS    94       0.956 -27.016 -19.279
ATOM   1499 C    LYS    94       0.566 -24.422 -14.300
ATOM   1500 O    LYS    94      -0.370 -24.441 -13.543
ATOM   1501 N    TYR    95       0.873 -23.306 -15.015
ATOM   1502 H    TYR    95       1.594 -23.373 -15.719
ATOM   1503 CA   TYR    95       0.165 -22.064 -14.886
ATOM   1504 HA   TYR    95      -0.786 -22.288 -14.402
ATOM   1505 CB   TYR    95       0.963 -21.072 -13.875
ATOM   1506 HB1  TYR    95       1.099 -21.620 -12.943
ATOM   1507 HB2  TYR    95       0.317 -20.232 -13.623
ATOM   1508 CG   TYR    95       2.262 -20.653 -14.506
ATOM   1509 CD1  TYR    95       3.466 -21.269 -14.251
ATOM   1510 HD1  TYR    95       3.533 -22.106 -13.573
ATOM   1511 CE1  TYR    95       4.645 -20.760 -14.845
ATOM   1512 HE1  TYR    95       5.618 -21.221 -14.764
ATOM   1513 CZ   TYR    95       4.601 -19.614 -15.602
ATOM   1514 OH   TYR    95       5.729 -19.195 -16.187
ATOM   1515 HH   TYR    95       5.621 -18.346 -16.621
ATOM   1516 CE2  TYR    95       3.398 -18.956 -15.824
ATOM   1517 HE2  TYR    95       3.343 -18.068 -16.436
ATOM   1518 CD2  TYR    95       2.228 -19.435 -15.250
ATOM   1519 HD2  TYR    95       1.286 -18.919 -15.361
ATOM   1520 C    TYR    95      -0.220 -21.326 -16.196
ATOM   1521 O    TYR    95       0.209 -21.659 -17.306
ATOM   1522 N    LYS    96      -1.157 -20.438 -16.083
ATOM   1523 H    LYS    96      -1.417 -20.170 -15.145
ATOM   1524 CA   LYS    96      -1.690 -19.415 -17.075
ATOM   1525 HA   LYS    96      -0.921 -19.297 -17.838
ATOM   1526 CB   LYS    96      -3.014 -19.913 -17.613
ATOM   1527 HB1  LYS    96      -3.529 -19.009 -17.940
ATOM   1528 HB2  LYS    96      -3.494 -20.488 -16.821
ATOM   1529 CG   LYS    96      -2.848 -20.784 -18.879
ATOM   1530 HG1  LYS    96      -2.361 -21.729 -18.637
ATOM   1531 HG2  LYS    96      -2.153 -20.185 -19.468
ATOM   1532 CD   LYS    96      -4.191 -20.978 -19.633
ATOM   1533 HD1  LYS    96      -4.027 -21.635 -20.487
ATOM   1534 HD2  LYS    96      -4.385 -20.037 -20.148
ATOM   1535 CE   LYS    96      -5.472 -21.467 -18.825
ATOM   1536 HE1  LYS    96      -5.620 -20.782 -17.990
ATOM   1537 HE2  LYS    96      -5.314 -22.461 -18.405
ATOM   1538 NZ   LYS    96      -6.686 -21.555 -19.646
ATOM   1539 HZ1  LYS    96      -6.528 -21.990 -20.543
ATOM   1540 HZ2  LYS    96      -7.465 -22.050 -19.237
ATOM   1541 HZ3  LYS    96      -7.024 -20.632 -19.878
ATOM   1542 C    LYS    96      -1.896 -18.117 -16.386
ATOM   1543 O    LYS    96      -2.020 -18.101 -15.148
ATOM   1544 N    PHE    97      -1.824 -17.020 -17.152
ATOM   1545 H    PHE    97      -1.697 -17.173 -18.143
ATOM   1546 CA   PHE    97      -2.454 -15.697 -16.813
ATOM   1547 HA   PHE    97      -2.740 -15.596 -15.766
ATOM   1548 CB   PHE    97      -1.395 -14.588 -17.019
ATOM   1549 HB1  PHE    97      -1.786 -13.722 -16.484
ATOM   1550 HB2  PHE    97      -1.386 -14.255 -18.057
ATOM   1551 CG   PHE    97       0.046 -14.841 -16.655
ATOM   1552 CD1  PHE    97       0.439 -15.589 -15.488
ATOM   1553 HD1  PHE    97      -0.425 -15.958 -14.953
ATOM   1554 CE1  PHE    97       1.770 -15.752 -15.096
ATOM   1555 HE1  PHE    97       2.095 -16.225 -14.181
ATOM   1556 CZ   PHE    97       2.812 -15.118 -15.928
ATOM   1557 HZ   PHE    97       3.842 -15.286 -15.653
ATOM   1558 CE2  PHE    97       2.397 -14.415 -17.079
ATOM   1559 HE2  PHE    97       3.126 -13.953 -17.729
ATOM   1560 CD2  PHE    97       1.049 -14.245 -17.457
ATOM   1561 HD2  PHE    97       0.826 -13.693 -18.358
ATOM   1562 C    PHE    97      -3.767 -15.366 -17.486
ATOM   1563 O    PHE    97      -3.969 -15.573 -18.677
ATOM   1564 N    VAL    98      -4.651 -14.845 -16.666
ATOM   1565 H    VAL    98      -4.338 -14.440 -15.796
ATOM   1566 CA   VAL    98      -6.007 -14.547 -17.100
ATOM   1567 HA   VAL    98      -6.040 -14.319 -18.166
ATOM   1568 CB   VAL    98      -6.980 -15.674 -16.877
ATOM   1569 HB   VAL    98      -7.913 -15.383 -17.359
ATOM   1570 CG1  VAL    98      -6.640 -17.043 -17.490
ATOM   1571 HG11 VAL    98      -7.534 -17.635 -17.689
ATOM   1572 HG12 VAL    98      -6.226 -16.795 -18.467
ATOM   1573 HG13 VAL    98      -5.930 -17.668 -16.949
ATOM   1574 CG2  VAL    98      -7.349 -16.029 -15.412
ATOM   1575 HG21 VAL    98      -8.108 -16.811 -15.435
ATOM   1576 HG22 VAL    98      -6.421 -16.198 -14.864
ATOM   1577 HG23 VAL    98      -7.962 -15.229 -14.997
ATOM   1578 C    VAL    98      -6.411 -13.244 -16.490
ATOM   1579 O    VAL    98      -6.435 -13.071 -15.251
ATOM   1580 N    ARG    99      -6.745 -12.265 -17.338
ATOM   1581 H    ARG    99      -6.594 -12.401 -18.327
ATOM   1582 CA   ARG    99      -7.453 -11.044 -16.963
ATOM   1583 HA   ARG    99      -6.887 -10.735 -16.084
ATOM   1584 CB   ARG    99      -7.179  -9.897 -17.921
ATOM   1585 HB1  ARG    99      -7.568 -10.210 -18.889
ATOM   1586 HB2  ARG    99      -6.109  -9.698 -17.982
ATOM   1587 CG   ARG    99      -7.841  -8.624 -17.406
ATOM   1588 HG1  ARG    99      -7.312  -8.499 -16.461
ATOM   1589 HG2  ARG    99      -8.895  -8.772 -17.175
ATOM   1590 CD   ARG    99      -7.615  -7.363 -18.316
ATOM   1591 HD1  ARG    99      -8.098  -7.513 -19.281
ATOM   1592 HD2  ARG    99      -6.570  -7.188 -18.574
ATOM   1593 NE   ARG    99      -8.052  -6.118 -17.680
ATOM   1594 HE   ARG    99      -8.851  -5.695 -18.130
ATOM   1595 CZ   ARG    99      -7.557  -5.378 -16.739
ATOM   1596 NH1  ARG    99      -6.411  -5.665 -16.205
ATOM   1597 HH11 ARG    99      -5.823  -6.270 -16.761
ATOM   1598 HH12 ARG    99      -6.020  -5.059 -15.498
ATOM   1599 NH2  ARG    99      -8.213  -4.329 -16.333
ATOM   1600 HH21 ARG    99      -9.144  -4.121 -16.665
ATOM   1601 HH22 ARG    99      -7.831  -3.670 -15.670
ATOM   1602 C    ARG    99      -8.897 -11.425 -16.680
ATOM   1603 O    ARG    99      -9.558 -11.931 -17.612
ATOM   1604 N    ILE   100      -9.430 -11.045 -15.525
ATOM   1605 H    ILE   100      -8.817 -10.666 -14.818
ATOM   1606 CA   ILE   100     -10.849 -11.242 -15.235
ATOM   1607 HA   ILE   100     -11.235 -11.842 -16.059
ATOM   1608 CB   ILE   100     -11.078 -12.003 -13.928
ATOM   1609 HB   ILE   100     -12.150 -12.118 -13.765
ATOM   1610 CG2  ILE   100     -10.455 -13.424 -14.183
ATOM   1611 HG21 ILE   100     -10.587 -14.058 -13.306
ATOM   1612 HG22 ILE   100     -10.981 -13.813 -15.055
ATOM   1613 HG23 ILE   100      -9.386 -13.311 -14.368
ATOM   1614 CG1  ILE   100     -10.547 -11.256 -12.685
ATOM   1615 HG11 ILE   100     -11.140 -10.352 -12.547
ATOM   1616 HG12 ILE   100      -9.504 -10.962 -12.811
ATOM   1617 CD1  ILE   100     -10.773 -11.881 -11.284
ATOM   1618 HD11 ILE   100     -11.838 -11.822 -11.061
ATOM   1619 HD12 ILE   100     -10.437 -12.917 -11.320
ATOM   1620 HD13 ILE   100     -10.258 -11.314 -10.508
ATOM   1621 C    ILE   100     -11.664  -9.980 -15.214
ATOM   1622 O    ILE   100     -11.258  -8.908 -14.814
ATOM   1623 N    GLN   101     -12.921 -10.192 -15.530
ATOM   1624 H    GLN   101     -13.122 -11.117 -15.884
ATOM   1625 CA   GLN   101     -14.075  -9.257 -15.592
ATOM   1626 HA   GLN   101     -13.676  -8.246 -15.668
ATOM   1627 CB   GLN   101     -14.927  -9.450 -16.845
ATOM   1628 HB1  GLN   101     -15.839  -8.866 -16.732
ATOM   1629 HB2  GLN   101     -15.340 -10.459 -16.820
ATOM   1630 CG   GLN   101     -14.133  -9.122 -18.145
ATOM   1631 HG1  GLN   101     -14.800  -9.410 -18.957
ATOM   1632 HG2  GLN   101     -13.225  -9.710 -18.281
ATOM   1633 CD   GLN   101     -13.741  -7.699 -18.332
ATOM   1634 OE1  GLN   101     -14.581  -6.830 -18.365
ATOM   1635 NE2  GLN   101     -12.449  -7.421 -18.478
ATOM   1636 HE21 GLN   101     -11.668  -8.061 -18.471
ATOM   1637 HE22 GLN   101     -12.188  -6.457 -18.624
ATOM   1638 C    GLN   101     -14.968  -9.389 -14.351
ATOM   1639 O    GLN   101     -14.957 -10.375 -13.608
ATOM   1640 N    PRO   102     -15.721  -8.392 -14.010
ATOM   1641 CD   PRO   102     -15.685  -6.974 -14.527
ATOM   1642 HD1  PRO   102     -16.245  -6.955 -15.462
ATOM   1643 HD2  PRO   102     -14.667  -6.597 -14.613
ATOM   1644 CG   PRO   102     -16.330  -6.056 -13.540
ATOM   1645 HG1  PRO   102     -16.861  -5.248 -14.043
ATOM   1646 HG2  PRO   102     -15.650  -5.872 -12.708
ATOM   1647 CB   PRO   102     -17.334  -6.941 -12.946
ATOM   1648 HB1  PRO   102     -18.166  -7.098 -13.632
ATOM   1649 HB2  PRO   102     -17.692  -6.563 -11.989
ATOM   1650 CA   PRO   102     -16.631  -8.298 -12.901
ATOM   1651 HA   PRO   102     -16.107  -8.413 -11.952
ATOM   1652 C    PRO   102     -17.701  -9.424 -13.017
ATOM   1653 O    PRO   102     -18.236  -9.785 -14.042
ATOM   1654 N    GLY   103     -18.090  -9.975 -11.881
ATOM   1655 H    GLY   103     -17.576  -9.644 -11.078
ATOM   1656 CA   GLY   103     -18.959 -11.163 -11.648
ATOM   1657 HA1  GLY   103     -19.771 -11.082 -12.371
ATOM   1658 HA2  GLY   103     -19.385 -11.230 -10.647
ATOM   1659 C    GLY   103     -18.245 -12.549 -11.849
ATOM   1660 O    GLY   103     -18.822 -13.555 -11.519
ATOM   1661 N    GLN   104     -16.973 -12.548 -12.273
ATOM   1662 H    GLN   104     -16.694 -11.697 -12.741
ATOM   1663 CA   GLN   104     -16.023 -13.643 -12.220
ATOM   1664 HA   GLN   104     -16.555 -14.553 -12.501
ATOM   1665 CB   GLN   104     -14.795 -13.534 -13.139
ATOM   1666 HB1  GLN   104     -14.350 -14.526 -13.052
ATOM   1667 HB2  GLN   104     -14.029 -12.798 -12.894
ATOM   1668 CG   GLN   104     -15.139 -13.296 -14.617
ATOM   1669 HG1  GLN   104     -14.227 -13.374 -15.208
ATOM   1670 HG2  GLN   104     -15.613 -12.335 -14.815
ATOM   1671 CD   GLN   104     -16.078 -14.377 -15.151
ATOM   1672 OE1  GLN   104     -17.294 -14.381 -14.926
ATOM   1673 NE2  GLN   104     -15.548 -15.341 -15.886
ATOM   1674 HE21 GLN   104     -14.583 -15.298 -16.181
ATOM   1675 HE22 GLN   104     -16.168 -15.976 -16.367
ATOM   1676 C    GLN   104     -15.527 -13.758 -10.832
ATOM   1677 O    GLN   104     -15.425 -12.658 -10.186
ATOM   1678 N    THR   105     -15.327 -15.015 -10.300
ATOM   1679 H    THR   105     -15.627 -15.808 -10.849
ATOM   1680 CA   THR   105     -15.037 -15.376  -8.910
ATOM   1681 HA   THR   105     -14.787 -14.505  -8.304
ATOM   1682 CB   THR   105     -16.065 -16.271  -8.265
ATOM   1683 HB   THR   105     -15.726 -16.504  -7.256
ATOM   1684 CG2  THR   105     -17.419 -15.798  -8.156
ATOM   1685 HG21 THR   105     -17.322 -14.945  -7.485
ATOM   1686 HG22 THR   105     -17.823 -15.665  -9.160
ATOM   1687 HG23 THR   105     -18.043 -16.570  -7.706
ATOM   1688 OG1  THR   105     -16.095 -17.436  -8.999
ATOM   1689 HG1  THR   105     -16.801 -18.006  -8.687
ATOM   1690 C    THR   105     -13.682 -16.081  -8.954
ATOM   1691 O    THR   105     -13.327 -16.716  -9.946
ATOM   1692 N    PHE   106     -12.984 -16.063  -7.796
ATOM   1693 H    PHE   106     -13.414 -15.556  -7.036
ATOM   1694 CA   PHE   106     -11.669 -16.652  -7.644
ATOM   1695 HA   PHE   106     -11.674 -17.632  -8.119
ATOM   1696 CB   PHE   106     -10.618 -15.749  -8.335
ATOM   1697 HB1  PHE   106     -10.913 -15.718  -9.384
ATOM   1698 HB2  PHE   106      -9.618 -16.176  -8.262
ATOM   1699 CG   PHE   106     -10.523 -14.335  -7.848
ATOM   1700 CD1  PHE   106     -11.410 -13.350  -8.281
ATOM   1701 HD1  PHE   106     -12.344 -13.431  -8.817
ATOM   1702 CE1  PHE   106     -11.187 -12.033  -7.878
ATOM   1703 HE1  PHE   106     -11.910 -11.275  -8.142
ATOM   1704 CZ   PHE   106     -10.058 -11.659  -7.143
ATOM   1705 HZ   PHE   106      -9.857 -10.629  -6.891
ATOM   1706 CE2  PHE   106      -9.207 -12.644  -6.679
ATOM   1707 HE2  PHE   106      -8.340 -12.316  -6.125
ATOM   1708 CD2  PHE   106      -9.389 -13.983  -7.049
ATOM   1709 HD2  PHE   106      -8.737 -14.799  -6.774
ATOM   1710 C    PHE   106     -11.363 -17.033  -6.206
ATOM   1711 O    PHE   106     -12.031 -16.628  -5.293
ATOM   1712 N    SER   107     -10.278 -17.739  -5.997
ATOM   1713 H    SER   107      -9.666 -17.970  -6.767
ATOM   1714 CA   SER   107      -9.749 -18.026  -4.679
ATOM   1715 HA   SER   107     -10.486 -17.718  -3.937
ATOM   1716 CB   SER   107      -9.537 -19.524  -4.385
ATOM   1717 HB1  SER   107      -9.144 -19.681  -3.380
ATOM   1718 HB2  SER   107      -8.748 -19.917  -5.026
ATOM   1719 OG   SER   107     -10.661 -20.323  -4.658
ATOM   1720 HG   SER   107     -11.483 -19.897  -4.403
ATOM   1721 C    SER   107      -8.406 -17.286  -4.504
ATOM   1722 O    SER   107      -7.754 -16.872  -5.452
ATOM   1723 N    VAL   108      -8.049 -17.017  -3.248
ATOM   1724 H    VAL   108      -8.515 -17.492  -2.489
ATOM   1725 CA   VAL   108      -7.152 -15.936  -2.916
ATOM   1726 HA   VAL   108      -6.450 -15.577  -3.669
ATOM   1727 CB   VAL   108      -7.884 -14.620  -2.559
ATOM   1728 HB   VAL   108      -8.271 -14.643  -1.539
ATOM   1729 CG1  VAL   108      -6.917 -13.400  -2.462
ATOM   1730 HG11 VAL   108      -7.432 -12.651  -1.860
ATOM   1731 HG12 VAL   108      -6.066 -13.640  -1.826
ATOM   1732 HG13 VAL   108      -6.573 -13.030  -3.428
ATOM   1733 CG2  VAL   108      -9.000 -14.185  -3.580
ATOM   1734 HG21 VAL   108      -9.197 -13.122  -3.441
ATOM   1735 HG22 VAL   108      -8.575 -14.250  -4.581
ATOM   1736 HG23 VAL   108      -9.861 -14.837  -3.431
ATOM   1737 C    VAL   108      -6.233 -16.388  -1.775
ATOM   1738 O    VAL   108      -6.638 -16.609  -0.598
ATOM   1739 N    LEU   109      -4.923 -16.434  -2.043
ATOM   1740 H    LEU   109      -4.619 -16.058  -2.930
ATOM   1741 CA   LEU   109      -3.924 -16.717  -1.057
ATOM   1742 HA   LEU   109      -4.402 -17.174  -0.191
ATOM   1743 CB   LEU   109      -2.901 -17.767  -1.558
ATOM   1744 HB1  LEU   109      -2.472 -17.453  -2.509
ATOM   1745 HB2  LEU   109      -3.429 -18.702  -1.749
ATOM   1746 CG   LEU   109      -1.788 -18.036  -0.625
ATOM   1747 HG   LEU   109      -1.344 -17.066  -0.404
ATOM   1748 CD1  LEU   109      -2.360 -18.642   0.669
ATOM   1749 HD11 LEU   109      -2.658 -17.791   1.282
ATOM   1750 HD12 LEU   109      -3.180 -19.342   0.508
ATOM   1751 HD13 LEU   109      -1.611 -19.146   1.280
ATOM   1752 CD2  LEU   109      -0.737 -18.923  -1.150
ATOM   1753 HD21 LEU   109      -0.270 -18.518  -2.048
ATOM   1754 HD22 LEU   109      -0.006 -19.047  -0.351
ATOM   1755 HD23 LEU   109      -1.073 -19.902  -1.491
ATOM   1756 C    LEU   109      -3.223 -15.488  -0.610
ATOM   1757 O    LEU   109      -2.503 -14.835  -1.409
ATOM   1758 N    ALA   110      -3.412 -15.082   0.644
ATOM   1759 H    ALA   110      -3.992 -15.674   1.220
ATOM   1760 CA   ALA   110      -2.820 -13.996   1.344
ATOM   1761 HA   ALA   110      -2.807 -13.151   0.657
ATOM   1762 CB   ALA   110      -3.870 -13.577   2.418
ATOM   1763 HB1  ALA   110      -3.532 -12.592   2.741
ATOM   1764 HB2  ALA   110      -4.879 -13.607   2.006
ATOM   1765 HB3  ALA   110      -3.947 -14.315   3.216
ATOM   1766 C    ALA   110      -1.342 -14.222   1.912
ATOM   1767 O    ALA   110      -1.010 -15.346   2.306
ATOM   1768 N    CYS   111      -0.505 -13.171   1.918
ATOM   1769 H    CYS   111      -0.868 -12.260   1.676
ATOM   1770 CA   CYS   111       0.935 -13.290   2.301
ATOM   1771 HA   CYS   111       0.996 -14.192   2.910
ATOM   1772 CB   CYS   111       1.943 -13.492   1.127
ATOM   1773 HB1  CYS   111       2.965 -13.509   1.506
ATOM   1774 HB2  CYS   111       1.805 -12.639   0.463
ATOM   1775 SG   CYS   111       1.604 -15.023   0.241
ATOM   1776 HG   CYS   111       0.323 -14.735  -0.003
ATOM   1777 C    CYS   111       1.397 -12.075   3.093
ATOM   1778 O    CYS   111       1.059 -10.901   2.823
ATOM   1779 N    TYR   112       2.351 -12.377   4.021
ATOM   1780 H    TYR   112       2.689 -13.316   4.176
ATOM   1781 CA   TYR   112       3.111 -11.366   4.724
ATOM   1782 HA   TYR   112       3.066 -10.405   4.211
ATOM   1783 CB   TYR   112       2.542 -11.160   6.096
ATOM   1784 HB1  TYR   112       3.298 -10.802   6.795
ATOM   1785 HB2  TYR   112       2.335 -12.121   6.566
ATOM   1786 CG   TYR   112       1.329 -10.188   6.198
ATOM   1787 CD1  TYR   112       0.057 -10.636   5.809
ATOM   1788 HD1  TYR   112      -0.128 -11.631   5.431
ATOM   1789 CE1  TYR   112      -1.025  -9.756   6.076
ATOM   1790 HE1  TYR   112      -2.057  -9.973   5.844
ATOM   1791 CZ   TYR   112      -0.828  -8.434   6.608
ATOM   1792 OH   TYR   112      -1.872  -7.632   6.887
ATOM   1793 HH   TYR   112      -1.604  -6.960   7.519
ATOM   1794 CE2  TYR   112       0.516  -8.079   7.010
ATOM   1795 HE2  TYR   112       0.731  -7.138   7.494
ATOM   1796 CD2  TYR   112       1.564  -8.935   6.755
ATOM   1797 HD2  TYR   112       2.553  -8.571   6.992
ATOM   1798 C    TYR   112       4.562 -11.761   4.807
ATOM   1799 O    TYR   112       4.815 -12.970   4.865
ATOM   1800 N    ASN   113       5.539 -10.790   4.752
ATOM   1801 H    ASN   113       5.396  -9.804   4.587
ATOM   1802 CA   ASN   113       6.980 -11.052   4.810
ATOM   1803 HA   ASN   113       7.483 -10.106   4.605
ATOM   1804 CB   ASN   113       7.346 -11.488   6.205
ATOM   1805 HB1  ASN   113       7.301 -12.577   6.173
ATOM   1806 HB2  ASN   113       6.643 -11.179   6.978
ATOM   1807 CG   ASN   113       8.705 -11.058   6.704
ATOM   1808 OD1  ASN   113       8.776 -10.391   7.683
ATOM   1809 ND2  ASN   113       9.799 -11.407   6.045
ATOM   1810 HD21 ASN   113       9.675 -11.678   5.080
ATOM   1811 HD22 ASN   113      10.593 -10.808   6.220
ATOM   1812 C    ASN   113       7.420 -11.973   3.681
ATOM   1813 O    ASN   113       8.502 -12.523   3.751
ATOM   1814 N    GLY   114       6.740 -12.121   2.581
ATOM   1815 H    GLY   114       5.879 -11.602   2.480
ATOM   1816 CA   GLY   114       7.077 -13.112   1.540
ATOM   1817 HA1  GLY   114       8.158 -13.089   1.401
ATOM   1818 HA2  GLY   114       6.516 -12.731   0.687
ATOM   1819 C    GLY   114       6.718 -14.562   1.928
ATOM   1820 O    GLY   114       7.546 -15.434   1.566
ATOM   1821 N    SER   115       5.647 -14.812   2.632
ATOM   1822 H    SER   115       4.968 -14.088   2.820
ATOM   1823 CA   SER   115       5.310 -16.161   3.154
ATOM   1824 HA   SER   115       5.649 -16.920   2.449
ATOM   1825 CB   SER   115       6.157 -16.417   4.393
ATOM   1826 HB1  SER   115       7.195 -16.568   4.096
ATOM   1827 HB2  SER   115       5.817 -17.356   4.830
ATOM   1828 OG   SER   115       5.999 -15.355   5.355
ATOM   1829 HG   SER   115       5.620 -14.613   4.879
ATOM   1830 C    SER   115       3.723 -16.193   3.392
ATOM   1831 O    SER   115       3.184 -15.189   3.727
ATOM   1832 N    PRO   116       3.021 -17.312   3.124
ATOM   1833 CD   PRO   116       3.522 -18.415   2.346
ATOM   1834 HD1  PRO   116       4.011 -19.148   2.988
ATOM   1835 HD2  PRO   116       4.291 -18.135   1.625
ATOM   1836 CG   PRO   116       2.283 -18.897   1.570
ATOM   1837 HG1  PRO   116       2.463 -19.934   1.286
ATOM   1838 HG2  PRO   116       2.129 -18.269   0.693
ATOM   1839 CB   PRO   116       1.214 -18.842   2.620
ATOM   1840 HB1  PRO   116       1.297 -19.658   3.338
ATOM   1841 HB2  PRO   116       0.202 -18.882   2.216
ATOM   1842 CA   PRO   116       1.579 -17.471   3.269
ATOM   1843 HA   PRO   116       1.096 -16.770   2.589
ATOM   1844 C    PRO   116       1.050 -17.286   4.622
ATOM   1845 O    PRO   116       1.578 -17.813   5.654
ATOM   1846 N    SER   117      -0.130 -16.628   4.761
ATOM   1847 H    SER   117      -0.424 -16.223   3.884
ATOM   1848 CA   SER   117      -0.895 -16.292   5.938
ATOM   1849 HA   SER   117      -0.487 -16.832   6.792
ATOM   1850 CB   SER   117      -0.631 -14.811   6.214
ATOM   1851 HB1  SER   117      -1.211 -14.493   7.081
ATOM   1852 HB2  SER   117      -1.112 -14.367   5.342
ATOM   1853 OG   SER   117       0.700 -14.494   6.323
ATOM   1854 HG   SER   117       1.078 -14.910   7.101
ATOM   1855 C    SER   117      -2.384 -16.565   5.836
ATOM   1856 O    SER   117      -3.190 -16.277   6.743
ATOM   1857 N    GLY   118      -2.707 -17.326   4.799
ATOM   1858 H    GLY   118      -1.984 -17.505   4.116
ATOM   1859 CA   GLY   118      -4.031 -18.073   4.748
ATOM   1860 HA1  GLY   118      -4.604 -17.780   5.628
ATOM   1861 HA2  GLY   118      -3.930 -19.151   4.624
ATOM   1862 C    GLY   118      -4.889 -17.741   3.494
ATOM   1863 O    GLY   118      -4.615 -16.721   2.834
ATOM   1864 N    VAL   119      -5.924 -18.606   3.186
ATOM   1865 H    VAL   119      -6.252 -19.275   3.868
ATOM   1866 CA   VAL   119      -6.675 -18.555   1.900
ATOM   1867 HA   VAL   119      -6.175 -17.833   1.255
ATOM   1868 CB   VAL   119      -6.565 -19.925   1.220
ATOM   1869 HB   VAL   119      -5.520 -20.165   1.026
ATOM   1870 CG1  VAL   119      -7.114 -21.105   2.116
ATOM   1871 HG11 VAL   119      -6.885 -22.008   1.550
ATOM   1872 HG12 VAL   119      -6.612 -20.969   3.073
ATOM   1873 HG13 VAL   119      -8.198 -21.016   2.188
ATOM   1874 CG2  VAL   119      -7.322 -20.055  -0.151
ATOM   1875 HG21 VAL   119      -6.839 -20.866  -0.697
ATOM   1876 HG22 VAL   119      -8.387 -20.237  -0.010
ATOM   1877 HG23 VAL   119      -7.066 -19.118  -0.644
ATOM   1878 C    VAL   119      -8.105 -18.178   2.126
ATOM   1879 O    VAL   119      -8.732 -18.548   3.143
ATOM   1880 N    TYR   120      -8.709 -17.494   1.159
ATOM   1881 H    TYR   120      -8.196 -17.196   0.341
ATOM   1882 CA   TYR   120     -10.198 -17.270   1.069
ATOM   1883 HA   TYR   120     -10.748 -18.084   1.541
ATOM   1884 CB   TYR   120     -10.558 -15.962   1.790
ATOM   1885 HB1  TYR   120     -10.449 -16.006   2.873
ATOM   1886 HB2  TYR   120     -11.640 -15.848   1.735
ATOM   1887 CG   TYR   120      -9.955 -14.616   1.316
ATOM   1888 CD1  TYR   120     -10.756 -13.906   0.479
ATOM   1889 HD1  TYR   120     -11.740 -14.218   0.163
ATOM   1890 CE1  TYR   120     -10.350 -12.655   0.047
ATOM   1891 HE1  TYR   120     -10.880 -12.023  -0.651
ATOM   1892 CZ   TYR   120      -9.053 -12.184   0.402
ATOM   1893 OH   TYR   120      -8.608 -10.951  -0.100
ATOM   1894 HH   TYR   120      -7.691 -10.810   0.143
ATOM   1895 CE2  TYR   120      -8.268 -12.890   1.320
ATOM   1896 HE2  TYR   120      -7.302 -12.493   1.595
ATOM   1897 CD2  TYR   120      -8.736 -14.116   1.784
ATOM   1898 HD2  TYR   120      -8.137 -14.692   2.474
ATOM   1899 C    TYR   120     -10.735 -17.237  -0.365
ATOM   1900 O    TYR   120      -9.912 -17.167  -1.261
ATOM   1901 N    GLN   121     -12.069 -17.287  -0.508
ATOM   1902 H    GLN   121     -12.651 -17.429   0.305
ATOM   1903 CA   GLN   121     -12.814 -16.952  -1.756
ATOM   1904 HA   GLN   121     -12.196 -17.250  -2.604
ATOM   1905 CB   GLN   121     -14.046 -17.849  -1.968
ATOM   1906 HB1  GLN   121     -14.831 -17.475  -1.311
ATOM   1907 HB2  GLN   121     -13.774 -18.855  -1.648
ATOM   1908 CG   GLN   121     -14.641 -17.811  -3.385
ATOM   1909 HG1  GLN   121     -14.806 -16.805  -3.773
ATOM   1910 HG2  GLN   121     -15.659 -18.188  -3.282
ATOM   1911 CD   GLN   121     -13.969 -18.767  -4.346
ATOM   1912 OE1  GLN   121     -12.887 -19.352  -4.167
ATOM   1913 NE2  GLN   121     -14.533 -18.890  -5.546
ATOM   1914 HE21 GLN   121     -15.450 -18.517  -5.745
ATOM   1915 HE22 GLN   121     -13.967 -19.369  -6.233
ATOM   1916 C    GLN   121     -13.136 -15.403  -2.001
ATOM   1917 O    GLN   121     -13.520 -14.682  -1.070
ATOM   1918 N    CYS   122     -12.980 -14.987  -3.221
ATOM   1919 H    CYS   122     -12.727 -15.639  -3.950
ATOM   1920 CA   CYS   122     -13.284 -13.632  -3.634
ATOM   1921 HA   CYS   122     -13.945 -13.244  -2.859
ATOM   1922 CB   CYS   122     -11.926 -12.841  -3.733
ATOM   1923 HB1  CYS   122     -11.382 -13.096  -4.642
ATOM   1924 HB2  CYS   122     -11.328 -13.121  -2.866
ATOM   1925 SG   CYS   122     -12.234 -11.059  -3.786
ATOM   1926 HG   CYS   122     -12.935 -11.216  -2.660
ATOM   1927 C    CYS   122     -14.063 -13.651  -4.961
ATOM   1928 O    CYS   122     -14.183 -14.691  -5.602
ATOM   1929 N    ALA   123     -14.634 -12.486  -5.313
ATOM   1930 H    ALA   123     -14.684 -11.768  -4.605
ATOM   1931 CA   ALA   123     -15.180 -12.066  -6.655
ATOM   1932 HA   ALA   123     -14.721 -12.737  -7.382
ATOM   1933 CB   ALA   123     -16.709 -12.306  -6.589
ATOM   1934 HB1  ALA   123     -16.796 -13.304  -6.159
ATOM   1935 HB2  ALA   123     -17.249 -11.534  -6.041
ATOM   1936 HB3  ALA   123     -17.115 -12.271  -7.600
ATOM   1937 C    ALA   123     -14.872 -10.613  -7.062
ATOM   1938 O    ALA   123     -14.756  -9.770  -6.190
ATOM   1939 N    MET   124     -14.929 -10.278  -8.364
ATOM   1940 H    MET   124     -15.263 -10.992  -8.995
ATOM   1941 CA   MET   124     -14.562  -8.997  -8.932
ATOM   1942 HA   MET   124     -13.803  -8.523  -8.310
ATOM   1943 CB   MET   124     -13.959  -9.270 -10.361
ATOM   1944 HB1  MET   124     -14.594  -9.882 -11.001
ATOM   1945 HB2  MET   124     -13.083  -9.912 -10.268
ATOM   1946 CG   MET   124     -13.561  -8.014 -11.175
ATOM   1947 HG1  MET   124     -14.449  -7.399 -11.322
ATOM   1948 HG2  MET   124     -13.280  -8.255 -12.200
ATOM   1949 SD   MET   124     -12.201  -6.997 -10.446
ATOM   1950 CE   MET   124     -10.829  -8.205 -10.490
ATOM   1951 HE1  MET   124     -10.024  -7.723  -9.936
ATOM   1952 HE2  MET   124     -11.196  -9.109 -10.005
ATOM   1953 HE3  MET   124     -10.579  -8.437 -11.525
ATOM   1954 C    MET   124     -15.818  -8.058  -8.997
ATOM   1955 O    MET   124     -16.834  -8.372  -9.580
ATOM   1956 N    ARG   125     -15.789  -6.864  -8.416
ATOM   1957 H    ARG   125     -14.897  -6.540  -8.072
ATOM   1958 CA   ARG   125     -16.994  -5.916  -8.327
ATOM   1959 HA   ARG   125     -17.869  -6.524  -8.098
ATOM   1960 CB   ARG   125     -16.821  -5.017  -7.112
ATOM   1961 HB1  ARG   125     -17.672  -4.339  -7.049
ATOM   1962 HB2  ARG   125     -15.915  -4.418  -7.201
ATOM   1963 CG   ARG   125     -16.615  -5.758  -5.796
ATOM   1964 HG1  ARG   125     -16.637  -5.021  -4.994
ATOM   1965 HG2  ARG   125     -15.653  -6.262  -5.892
ATOM   1966 CD   ARG   125     -17.694  -6.805  -5.474
ATOM   1967 HD1  ARG   125     -17.480  -7.079  -4.441
ATOM   1968 HD2  ARG   125     -17.618  -7.657  -6.150
ATOM   1969 NE   ARG   125     -19.050  -6.272  -5.457
ATOM   1970 HE   ARG   125     -19.147  -5.268  -5.503
ATOM   1971 CZ   ARG   125     -20.111  -6.941  -5.146
ATOM   1972 NH1  ARG   125     -19.965  -8.143  -4.746
ATOM   1973 HH11 ARG   125     -18.987  -8.388  -4.681
ATOM   1974 HH12 ARG   125     -20.720  -8.739  -4.436
ATOM   1975 NH2  ARG   125     -21.238  -6.343  -5.174
ATOM   1976 HH21 ARG   125     -21.162  -5.338  -5.241
ATOM   1977 HH22 ARG   125     -22.006  -6.781  -4.685
ATOM   1978 C    ARG   125     -17.383  -5.143  -9.663
ATOM   1979 O    ARG   125     -16.565  -5.105 -10.543
ATOM   1980 N    PRO   126     -18.543  -4.509  -9.796
ATOM   1981 CD   PRO   126     -19.789  -4.842  -9.090
ATOM   1982 HD1  PRO   126     -19.766  -4.389  -8.099
ATOM   1983 HD2  PRO   126     -19.785  -5.905  -8.851
ATOM   1984 CG   PRO   126     -20.913  -4.254  -9.918
ATOM   1985 HG1  PRO   126     -21.666  -3.943  -9.194
ATOM   1986 HG2  PRO   126     -21.355  -5.093 -10.455
ATOM   1987 CB   PRO   126     -20.315  -3.276 -10.835
ATOM   1988 HB1  PRO   126     -20.327  -2.347 -10.264
ATOM   1989 HB2  PRO   126     -20.934  -3.194 -11.729
ATOM   1990 CA   PRO   126     -18.862  -3.762 -11.037
ATOM   1991 HA   PRO   126     -18.832  -4.481 -11.855
ATOM   1992 C    PRO   126     -17.844  -2.664 -11.409
ATOM   1993 O    PRO   126     -17.723  -2.360 -12.631
ATOM   1994 N    ASN   127     -17.170  -2.209 -10.346
ATOM   1995 H    ASN   127     -17.314  -2.581  -9.418
ATOM   1996 CA   ASN   127     -16.273  -1.039 -10.465
ATOM   1997 HA   ASN   127     -16.453  -0.565 -11.430
ATOM   1998 CB   ASN   127     -16.666  -0.050  -9.320
ATOM   1999 HB1  ASN   127     -17.696   0.290  -9.426
ATOM   2000 HB2  ASN   127     -16.032   0.797  -9.584
ATOM   2001 CG   ASN   127     -16.570  -0.589  -7.833
ATOM   2002 OD1  ASN   127     -16.053  -1.649  -7.645
ATOM   2003 ND2  ASN   127     -17.144   0.142  -6.865
ATOM   2004 HD21 ASN   127     -17.581   1.044  -6.988
ATOM   2005 HD22 ASN   127     -17.178  -0.300  -5.957
ATOM   2006 C    ASN   127     -14.786  -1.494 -10.449
ATOM   2007 O    ASN   127     -13.913  -0.597 -10.457
ATOM   2008 N    PHE   128     -14.573  -2.798 -10.550
ATOM   2009 H    PHE   128     -15.372  -3.404 -10.671
ATOM   2010 CA   PHE   128     -13.261  -3.424 -10.585
ATOM   2011 HA   PHE   128     -13.486  -4.484 -10.466
ATOM   2012 CB   PHE   128     -12.472  -3.024 -11.861
ATOM   2013 HB1  PHE   128     -11.421  -3.222 -11.656
ATOM   2014 HB2  PHE   128     -12.487  -1.945 -12.011
ATOM   2015 CG   PHE   128     -12.834  -3.759 -13.147
ATOM   2016 CD1  PHE   128     -12.278  -5.020 -13.452
ATOM   2017 HD1  PHE   128     -11.692  -5.577 -12.736
ATOM   2018 CE1  PHE   128     -12.378  -5.572 -14.778
ATOM   2019 HE1  PHE   128     -11.822  -6.458 -15.046
ATOM   2020 CZ   PHE   128     -13.109  -4.879 -15.780
ATOM   2021 HZ   PHE   128     -13.278  -5.298 -16.761
ATOM   2022 CE2  PHE   128     -13.768  -3.687 -15.456
ATOM   2023 HE2  PHE   128     -14.350  -3.119 -16.167
ATOM   2024 CD2  PHE   128     -13.596  -3.163 -14.143
ATOM   2025 HD2  PHE   128     -14.065  -2.244 -13.823
ATOM   2026 C    PHE   128     -12.445  -3.282  -9.291
ATOM   2027 O    PHE   128     -11.256  -3.488  -9.290
ATOM   2028 N    THR   129     -13.107  -2.944  -8.181
ATOM   2029 H    THR   129     -14.067  -2.632  -8.170
ATOM   2030 CA   THR   129     -12.563  -3.261  -6.821
ATOM   2031 HA   THR   129     -11.476  -3.176  -6.816
ATOM   2032 CB   THR   129     -13.127  -2.284  -5.711
ATOM   2033 HB   THR   129     -12.598  -2.446  -4.772
ATOM   2034 CG2  THR   129     -12.946  -0.804  -6.116
ATOM   2035 HG21 THR   129     -13.141  -0.205  -5.226
ATOM   2036 HG22 THR   129     -11.908  -0.637  -6.400
ATOM   2037 HG23 THR   129     -13.649  -0.536  -6.905
ATOM   2038 OG1  THR   129     -14.488  -2.448  -5.476
ATOM   2039 HG1  THR   129     -15.099  -2.349  -6.210
ATOM   2040 C    THR   129     -12.763  -4.718  -6.401
ATOM   2041 O    THR   129     -13.596  -5.420  -6.951
ATOM   2042 N    ILE   130     -12.109  -5.114  -5.300
ATOM   2043 H    ILE   130     -11.536  -4.401  -4.873
ATOM   2044 CA   ILE   130     -12.570  -6.285  -4.583
ATOM   2045 HA   ILE   130     -13.558  -6.517  -4.980
ATOM   2046 CB   ILE   130     -11.667  -7.521  -4.871
ATOM   2047 HB   ILE   130     -12.293  -8.392  -4.676
ATOM   2048 CG2  ILE   130     -11.227  -7.731  -6.325
ATOM   2049 HG21 ILE   130     -10.877  -8.753  -6.467
ATOM   2050 HG22 ILE   130     -12.049  -7.580  -7.025
ATOM   2051 HG23 ILE   130     -10.380  -7.071  -6.513
ATOM   2052 CG1  ILE   130     -10.322  -7.442  -4.090
ATOM   2053 HG11 ILE   130     -10.518  -7.287  -3.029
ATOM   2054 HG12 ILE   130      -9.683  -6.624  -4.422
ATOM   2055 CD1  ILE   130      -9.537  -8.739  -4.052
ATOM   2056 HD11 ILE   130      -8.690  -8.557  -3.391
ATOM   2057 HD12 ILE   130     -10.100  -9.600  -3.690
ATOM   2058 HD13 ILE   130      -9.162  -9.155  -4.987
ATOM   2059 C    ILE   130     -12.880  -6.055  -3.024
ATOM   2060 O    ILE   130     -12.169  -5.304  -2.342
ATOM   2061 N    LYS   131     -13.970  -6.677  -2.504
ATOM   2062 H    LYS   131     -14.492  -7.334  -3.066
ATOM   2063 CA   LYS   131     -14.336  -6.591  -1.053
ATOM   2064 HA   LYS   131     -14.049  -5.596  -0.714
ATOM   2065 CB   LYS   131     -15.834  -6.856  -0.928
ATOM   2066 HB1  LYS   131     -16.022  -7.066   0.125
ATOM   2067 HB2  LYS   131     -16.061  -7.830  -1.360
ATOM   2068 CG   LYS   131     -16.751  -5.718  -1.422
ATOM   2069 HG1  LYS   131     -16.710  -5.762  -2.510
ATOM   2070 HG2  LYS   131     -16.274  -4.821  -1.027
ATOM   2071 CD   LYS   131     -18.173  -5.881  -1.022
ATOM   2072 HD1  LYS   131     -18.150  -5.718   0.055
ATOM   2073 HD2  LYS   131     -18.576  -6.842  -1.343
ATOM   2074 CE   LYS   131     -19.099  -4.806  -1.700
ATOM   2075 HE1  LYS   131     -19.252  -4.887  -2.776
ATOM   2076 HE2  LYS   131     -18.692  -3.819  -1.481
ATOM   2077 NZ   LYS   131     -20.431  -4.752  -1.179
ATOM   2078 HZ1  LYS   131     -20.455  -4.510  -0.199
ATOM   2079 HZ2  LYS   131     -21.074  -4.244  -1.770
ATOM   2080 HZ3  LYS   131     -20.853  -5.669  -1.142
ATOM   2081 C    LYS   131     -13.479  -7.560  -0.122
ATOM   2082 O    LYS   131     -14.047  -8.369   0.608
ATOM   2083 N    GLY   132     -12.169  -7.509  -0.371
ATOM   2084 H    GLY   132     -11.813  -6.709  -0.874
ATOM   2085 CA   GLY   132     -11.219  -8.516  -0.003
ATOM   2086 HA1  GLY   132     -10.253  -8.488  -0.507
ATOM   2087 HA2  GLY   132     -11.736  -9.472  -0.089
ATOM   2088 C    GLY   132     -10.957  -8.430   1.509
ATOM   2089 O    GLY   132     -11.434  -7.503   2.224
ATOM   2090 N    SER   133     -10.165  -9.378   2.003
ATOM   2091 H    SER   133      -9.793 -10.062   1.359
ATOM   2092 CA   SER   133      -9.396  -9.354   3.340
ATOM   2093 HA   SER   133      -9.693  -8.483   3.924
ATOM   2094 CB   SER   133      -9.630 -10.798   4.008
ATOM   2095 HB1  SER   133      -9.503 -11.570   3.249
ATOM   2096 HB2  SER   133     -10.678 -10.740   4.300
ATOM   2097 OG   SER   133      -8.682 -10.977   5.128
ATOM   2098 HG   SER   133      -8.572 -11.897   5.376
ATOM   2099 C    SER   133      -7.916  -9.144   3.074
ATOM   2100 O    SER   133      -7.207 -10.068   2.759
ATOM   2101 N    PHE   134      -7.452  -7.883   3.067
ATOM   2102 H    PHE   134      -8.047  -7.134   3.390
ATOM   2103 CA   PHE   134      -6.018  -7.442   2.936
ATOM   2104 HA   PHE   134      -5.245  -8.148   3.238
ATOM   2105 CB   PHE   134      -5.708  -7.003   1.502
ATOM   2106 HB1  PHE   134      -4.767  -6.456   1.575
ATOM   2107 HB2  PHE   134      -6.379  -6.259   1.074
ATOM   2108 CG   PHE   134      -5.711  -8.146   0.536
ATOM   2109 CD1  PHE   134      -5.002  -9.289   0.856
ATOM   2110 HD1  PHE   134      -4.494  -9.371   1.806
ATOM   2111 CE1  PHE   134      -5.070 -10.418  -0.029
ATOM   2112 HE1  PHE   134      -4.650 -11.374   0.246
ATOM   2113 CZ   PHE   134      -5.760 -10.317  -1.248
ATOM   2114 HZ   PHE   134      -5.817 -11.173  -1.905
ATOM   2115 CE2  PHE   134      -6.372  -9.109  -1.604
ATOM   2116 HE2  PHE   134      -6.797  -8.958  -2.585
ATOM   2117 CD2  PHE   134      -6.344  -7.999  -0.719
ATOM   2118 HD2  PHE   134      -6.727  -7.066  -1.105
ATOM   2119 C    PHE   134      -5.879  -6.291   3.889
ATOM   2120 O    PHE   134      -6.791  -5.452   3.951
ATOM   2121 N    LEU   135      -4.839  -6.315   4.715
ATOM   2122 H    LEU   135      -4.226  -7.103   4.563
ATOM   2123 CA   LEU   135      -4.422  -5.285   5.566
ATOM   2124 HA   LEU   135      -5.045  -4.430   5.304
ATOM   2125 CB   LEU   135      -4.530  -5.739   7.011
ATOM   2126 HB1  LEU   135      -3.734  -5.330   7.635
ATOM   2127 HB2  LEU   135      -4.461  -6.826   7.036
ATOM   2128 CG   LEU   135      -5.912  -5.418   7.658
ATOM   2129 HG   LEU   135      -6.751  -5.751   7.046
ATOM   2130 CD1  LEU   135      -5.866  -6.290   8.913
ATOM   2131 HD11 LEU   135      -6.817  -6.265   9.445
ATOM   2132 HD12 LEU   135      -5.703  -7.334   8.648
ATOM   2133 HD13 LEU   135      -5.168  -5.941   9.675
ATOM   2134 CD2  LEU   135      -6.144  -3.868   7.725
ATOM   2135 HD21 LEU   135      -5.201  -3.377   7.967
ATOM   2136 HD22 LEU   135      -6.591  -3.431   6.833
ATOM   2137 HD23 LEU   135      -6.857  -3.756   8.542
ATOM   2138 C    LEU   135      -2.955  -4.917   5.186
ATOM   2139 O    LEU   135      -2.250  -5.579   4.429
ATOM   2140 N    ASN   136      -2.442  -3.853   5.858
ATOM   2141 H    ASN   136      -3.084  -3.505   6.556
ATOM   2142 CA   ASN   136      -1.094  -3.201   5.750
ATOM   2143 HA   ASN   136      -1.053  -2.662   4.803
ATOM   2144 CB   ASN   136      -0.940  -2.182   6.837
ATOM   2145 HB1  ASN   136       0.062  -1.752   6.840
ATOM   2146 HB2  ASN   136      -1.245  -2.556   7.814
ATOM   2147 CG   ASN   136      -1.790  -0.944   6.632
ATOM   2148 OD1  ASN   136      -2.796  -0.926   7.306
ATOM   2149 ND2  ASN   136      -1.564  -0.037   5.713
ATOM   2150 HD21 ASN   136      -0.746  -0.090   5.123
ATOM   2151 HD22 ASN   136      -2.235   0.705   5.573
ATOM   2152 C    ASN   136       0.031  -4.200   5.852
ATOM   2153 O    ASN   136       0.320  -4.679   6.952
ATOM   2154 N    GLY   137       0.746  -4.521   4.762
ATOM   2155 H    GLY   137       0.434  -3.989   3.962
ATOM   2156 CA   GLY   137       1.816  -5.482   4.664
ATOM   2157 HA1  GLY   137       1.984  -6.035   5.588
ATOM   2158 HA2  GLY   137       2.692  -4.881   4.423
ATOM   2159 C    GLY   137       1.452  -6.538   3.517
ATOM   2160 O    GLY   137       2.326  -7.301   3.137
ATOM   2161 N    SER   138       0.244  -6.698   3.128
ATOM   2162 H    SER   138      -0.497  -6.130   3.514
ATOM   2163 CA   SER   138      -0.211  -7.904   2.312
ATOM   2164 HA   SER   138       0.408  -8.747   2.621
ATOM   2165 CB   SER   138      -1.613  -8.185   2.689
ATOM   2166 HB1  SER   138      -1.628  -8.233   3.778
ATOM   2167 HB2  SER   138      -1.964  -9.110   2.231
ATOM   2168 OG   SER   138      -2.452  -7.180   2.185
ATOM   2169 HG   SER   138      -2.491  -6.454   2.812
ATOM   2170 C    SER   138       0.032  -7.776   0.757
ATOM   2171 O    SER   138      -0.300  -8.667   0.063
ATOM   2172 N    CYS   139       0.547  -6.637   0.283
ATOM   2173 H    CYS   139       1.067  -5.986   0.854
ATOM   2174 CA   CYS   139       0.628  -6.438  -1.208
ATOM   2175 HA   CYS   139      -0.389  -6.590  -1.572
ATOM   2176 CB   CYS   139       1.120  -5.060  -1.515
ATOM   2177 HB1  CYS   139       1.459  -5.111  -2.549
ATOM   2178 HB2  CYS   139       1.961  -4.805  -0.870
ATOM   2179 SG   CYS   139      -0.285  -4.001  -1.446
ATOM   2180 HG   CYS   139      -0.441  -3.938  -0.121
ATOM   2181 C    CYS   139       1.602  -7.494  -1.876
ATOM   2182 O    CYS   139       2.588  -7.944  -1.259
ATOM   2183 N    GLY   140       1.226  -7.915  -3.109
ATOM   2184 H    GLY   140       0.502  -7.421  -3.611
ATOM   2185 CA   GLY   140       1.667  -9.189  -3.674
ATOM   2186 HA1  GLY   140       2.748  -9.314  -3.733
ATOM   2187 HA2  GLY   140       1.411  -9.389  -4.714
ATOM   2188 C    GLY   140       1.011 -10.407  -3.052
ATOM   2189 O    GLY   140       1.477 -11.544  -3.332
ATOM   2190 N    SER   141      -0.076 -10.310  -2.248
ATOM   2191 H    SER   141      -0.538  -9.423  -2.105
ATOM   2192 CA   SER   141      -0.999 -11.391  -2.210
ATOM   2193 HA   SER   141      -0.510 -12.305  -1.874
ATOM   2194 CB   SER   141      -2.158 -11.182  -1.197
ATOM   2195 HB1  SER   141      -2.881 -11.990  -1.307
ATOM   2196 HB2  SER   141      -2.599 -10.189  -1.288
ATOM   2197 OG   SER   141      -1.659 -11.070   0.061
ATOM   2198 HG   SER   141      -1.034 -10.344  -0.005
ATOM   2199 C    SER   141      -1.539 -11.682  -3.619
ATOM   2200 O    SER   141      -1.591 -10.752  -4.400
ATOM   2201 N    VAL   142      -1.844 -12.948  -3.928
ATOM   2202 H    VAL   142      -1.915 -13.619  -3.177
ATOM   2203 CA   VAL   142      -2.304 -13.417  -5.279
ATOM   2204 HA   VAL   142      -2.282 -12.533  -5.915
ATOM   2205 CB   VAL   142      -1.312 -14.368  -6.002
ATOM   2206 HB   VAL   142      -1.778 -14.806  -6.885
ATOM   2207 CG1  VAL   142      -0.067 -13.623  -6.492
ATOM   2208 HG11 VAL   142       0.647 -14.365  -6.851
ATOM   2209 HG12 VAL   142      -0.258 -12.910  -7.294
ATOM   2210 HG13 VAL   142       0.257 -13.084  -5.602
ATOM   2211 CG2  VAL   142      -0.832 -15.548  -5.127
ATOM   2212 HG21 VAL   142      -0.328 -16.276  -5.762
ATOM   2213 HG22 VAL   142      -0.175 -15.117  -4.371
ATOM   2214 HG23 VAL   142      -1.642 -16.158  -4.727
ATOM   2215 C    VAL   142      -3.666 -14.064  -5.361
ATOM   2216 O    VAL   142      -4.180 -14.666  -4.440
ATOM   2217 N    GLY   143      -4.358 -14.000  -6.492
ATOM   2218 H    GLY   143      -3.954 -13.322  -7.123
ATOM   2219 CA   GLY   143      -5.634 -14.706  -6.764
ATOM   2220 HA1  GLY   143      -6.429 -14.004  -7.018
ATOM   2221 HA2  GLY   143      -5.914 -15.206  -5.838
ATOM   2222 C    GLY   143      -5.571 -15.691  -7.880
ATOM   2223 O    GLY   143      -4.743 -15.499  -8.811
ATOM   2224 N    PHE   144      -6.343 -16.743  -7.862
ATOM   2225 H    PHE   144      -6.871 -16.942  -7.024
ATOM   2226 CA   PHE   144      -6.344 -17.837  -8.840
ATOM   2227 HA   PHE   144      -6.155 -17.449  -9.840
ATOM   2228 CB   PHE   144      -5.102 -18.763  -8.482
ATOM   2229 HB1  PHE   144      -4.314 -18.031  -8.302
ATOM   2230 HB2  PHE   144      -4.935 -19.423  -9.333
ATOM   2231 CG   PHE   144      -5.358 -19.482  -7.174
ATOM   2232 CD1  PHE   144      -5.174 -18.856  -5.964
ATOM   2233 HD1  PHE   144      -4.689 -17.891  -5.955
ATOM   2234 CE1  PHE   144      -5.429 -19.501  -4.719
ATOM   2235 HE1  PHE   144      -5.377 -18.901  -3.823
ATOM   2236 CZ   PHE   144      -5.812 -20.844  -4.783
ATOM   2237 HZ   PHE   144      -5.883 -21.424  -3.874
ATOM   2238 CE2  PHE   144      -5.887 -21.523  -6.012
ATOM   2239 HE2  PHE   144      -6.186 -22.555  -5.904
ATOM   2240 CD2  PHE   144      -5.672 -20.881  -7.237
ATOM   2241 HD2  PHE   144      -5.751 -21.276  -8.239
ATOM   2242 C    PHE   144      -7.636 -18.731  -8.846
ATOM   2243 O    PHE   144      -8.489 -18.676  -7.967
ATOM   2244 N    ASN   145      -7.580 -19.501  -9.908
ATOM   2245 H    ASN   145      -6.878 -19.417 -10.630
ATOM   2246 CA   ASN   145      -8.528 -20.583 -10.174
ATOM   2247 HA   ASN   145      -8.968 -20.961  -9.251
ATOM   2248 CB   ASN   145      -9.605 -20.236 -11.105
ATOM   2249 HB1  ASN   145     -10.175 -21.131 -11.354
ATOM   2250 HB2  ASN   145      -9.188 -19.865 -12.041
ATOM   2251 CG   ASN   145     -10.678 -19.310 -10.519
ATOM   2252 OD1  ASN   145     -11.465 -19.807  -9.699
ATOM   2253 ND2  ASN   145     -10.712 -18.035 -10.808
ATOM   2254 HD21 ASN   145     -10.131 -17.541 -11.469
ATOM   2255 HD22 ASN   145     -11.472 -17.557 -10.345
ATOM   2256 C    ASN   145      -7.751 -21.664 -10.791
ATOM   2257 O    ASN   145      -6.675 -21.488 -11.343
ATOM   2258 N    ILE   146      -8.248 -22.914 -10.630
ATOM   2259 H    ILE   146      -9.094 -23.097 -10.109
ATOM   2260 CA   ILE   146      -7.601 -24.122 -11.144
ATOM   2261 HA   ILE   146      -6.695 -23.898 -11.709
ATOM   2262 CB   ILE   146      -7.191 -25.089 -10.022
ATOM   2263 HB   ILE   146      -8.019 -25.267  -9.335
ATOM   2264 CG2  ILE   146      -6.602 -26.414 -10.539
ATOM   2265 HG21 ILE   146      -5.745 -26.245 -11.190
ATOM   2266 HG22 ILE   146      -6.216 -26.960  -9.678
ATOM   2267 HG23 ILE   146      -7.368 -26.988 -11.061
ATOM   2268 CG1  ILE   146      -6.175 -24.415  -9.056
ATOM   2269 HG11 ILE   146      -6.576 -23.488  -8.646
ATOM   2270 HG12 ILE   146      -5.412 -23.976  -9.699
ATOM   2271 CD1  ILE   146      -5.347 -25.171  -8.008
ATOM   2272 HD11 ILE   146      -6.155 -25.526  -7.369
ATOM   2273 HD12 ILE   146      -4.906 -26.080  -8.418
ATOM   2274 HD13 ILE   146      -4.587 -24.562  -7.518
ATOM   2275 C    ILE   146      -8.633 -24.670 -12.157
ATOM   2276 O    ILE   146      -9.841 -24.781 -11.865
ATOM   2277 N    ASP   147      -8.176 -24.902 -13.410
ATOM   2278 H    ASP   147      -7.212 -24.733 -13.659
ATOM   2279 CA   ASP   147      -9.059 -25.216 -14.530
ATOM   2280 HA   ASP   147      -9.957 -24.601 -14.467
ATOM   2281 CB   ASP   147      -8.431 -24.951 -15.927
ATOM   2282 HB1  ASP   147      -7.419 -25.355 -15.939
ATOM   2283 HB2  ASP   147      -8.299 -23.870 -15.988
ATOM   2284 CG   ASP   147      -9.220 -25.331 -17.147
ATOM   2285 OD1  ASP   147      -8.789 -25.209 -18.288
ATOM   2286 OD2  ASP   147     -10.359 -25.824 -16.975
ATOM   2287 C    ASP   147      -9.441 -26.730 -14.331
ATOM   2288 O    ASP   147     -10.576 -27.069 -14.102
ATOM   2289 N    TYR   148      -8.452 -27.608 -14.082
ATOM   2290 H    TYR   148      -7.522 -27.247 -14.241
ATOM   2291 CA   TYR   148      -8.531 -28.965 -13.522
ATOM   2292 HA   TYR   148      -9.250 -29.031 -12.706
ATOM   2293 CB   TYR   148      -9.091 -29.910 -14.526
ATOM   2294 HB1  TYR   148      -8.480 -29.745 -15.414
ATOM   2295 HB2  TYR   148     -10.112 -29.558 -14.676
ATOM   2296 CG   TYR   148      -9.048 -31.345 -14.069
ATOM   2297 CD1  TYR   148      -7.847 -32.090 -14.134
ATOM   2298 HD1  TYR   148      -7.049 -31.622 -14.690
ATOM   2299 CE1  TYR   148      -7.665 -33.335 -13.461
ATOM   2300 HE1  TYR   148      -6.840 -34.020 -13.591
ATOM   2301 CZ   TYR   148      -8.727 -33.813 -12.664
ATOM   2302 OH   TYR   148      -8.634 -35.056 -12.008
ATOM   2303 HH   TYR   148      -9.366 -35.303 -11.438
ATOM   2304 CE2  TYR   148     -10.008 -33.099 -12.698
ATOM   2305 HE2  TYR   148     -10.859 -33.513 -12.178
ATOM   2306 CD2  TYR   148     -10.125 -31.874 -13.344
ATOM   2307 HD2  TYR   148     -11.089 -31.423 -13.524
ATOM   2308 C    TYR   148      -7.169 -29.320 -12.761
ATOM   2309 O    TYR   148      -7.132 -29.610 -11.567
ATOM   2310 N    ASP   149      -6.056 -29.106 -13.435
ATOM   2311 H    ASP   149      -6.130 -28.806 -14.397
ATOM   2312 CA   ASP   149      -4.707 -29.098 -12.919
ATOM   2313 HA   ASP   149      -4.863 -29.268 -11.854
ATOM   2314 CB   ASP   149      -3.798 -30.200 -13.462
ATOM   2315 HB1  ASP   149      -4.284 -31.142 -13.208
ATOM   2316 HB2  ASP   149      -2.783 -30.045 -13.096
ATOM   2317 CG   ASP   149      -3.779 -30.145 -14.978
ATOM   2318 OD1  ASP   149      -4.828 -30.072 -15.674
ATOM   2319 OD2  ASP   149      -2.610 -30.166 -15.441
ATOM   2320 C    ASP   149      -4.032 -27.714 -13.075
ATOM   2321 O    ASP   149      -3.243 -27.436 -12.137
ATOM   2322 N    CYS   150      -4.288 -26.943 -14.144
ATOM   2323 H    CYS   150      -4.967 -27.298 -14.801
ATOM   2324 CA   CYS   150      -3.668 -25.661 -14.498
ATOM   2325 HA   CYS   150      -2.584 -25.769 -14.463
ATOM   2326 CB   CYS   150      -3.924 -25.416 -16.008
ATOM   2327 HB1  CYS   150      -4.995 -25.308 -16.183
ATOM   2328 HB2  CYS   150      -3.622 -26.297 -16.574
ATOM   2329 SG   CYS   150      -3.156 -23.929 -16.663
ATOM   2330 HG   CYS   150      -3.262 -24.250 -17.955
ATOM   2331 C    CYS   150      -4.095 -24.499 -13.651
ATOM   2332 O    CYS   150      -5.312 -24.355 -13.410
ATOM   2333 N    VAL   151      -3.076 -23.720 -13.210
ATOM   2334 H    VAL   151      -2.100 -23.861 -13.431
ATOM   2335 CA   VAL   151      -3.371 -22.675 -12.250
ATOM   2336 HA   VAL   151      -4.380 -22.801 -11.856
ATOM   2337 CB   VAL   151      -2.323 -22.628 -11.088
ATOM   2338 HB   VAL   151      -1.325 -22.430 -11.478
ATOM   2339 CG1  VAL   151      -2.661 -21.634 -10.030
ATOM   2340 HG11 VAL   151      -2.147 -21.975  -9.131
ATOM   2341 HG12 VAL   151      -2.291 -20.614 -10.138
ATOM   2342 HG13 VAL   151      -3.720 -21.543  -9.789
ATOM   2343 CG2  VAL   151      -2.287 -24.066 -10.545
ATOM   2344 HG21 VAL   151      -1.508 -24.001  -9.786
ATOM   2345 HG22 VAL   151      -3.215 -24.298 -10.023
ATOM   2346 HG23 VAL   151      -1.975 -24.845 -11.241
ATOM   2347 C    VAL   151      -3.425 -21.386 -13.015
ATOM   2348 O    VAL   151      -2.397 -20.796 -13.279
ATOM   2349 N    SER   152      -4.611 -20.918 -13.292
ATOM   2350 H    SER   152      -5.352 -21.347 -12.755
ATOM   2351 CA   SER   152      -4.923 -19.594 -13.922
ATOM   2352 HA   SER   152      -4.189 -19.298 -14.672
ATOM   2353 CB   SER   152      -6.302 -19.606 -14.562
ATOM   2354 HB1  SER   152      -6.583 -18.562 -14.699
ATOM   2355 HB2  SER   152      -7.091 -20.049 -13.954
ATOM   2356 OG   SER   152      -6.246 -20.291 -15.804
ATOM   2357 HG   SER   152      -7.136 -20.443 -16.129
ATOM   2358 C    SER   152      -4.872 -18.599 -12.843
ATOM   2359 O    SER   152      -5.819 -18.471 -12.099
ATOM   2360 N    PHE   153      -3.839 -17.729 -12.874
ATOM   2361 H    PHE   153      -3.044 -17.934 -13.461
ATOM   2362 CA   PHE   153      -3.612 -16.604 -11.972
ATOM   2363 HA   PHE   153      -4.047 -16.762 -10.985
ATOM   2364 CB   PHE   153      -2.140 -16.393 -11.723
ATOM   2365 HB1  PHE   153      -2.167 -15.453 -11.172
ATOM   2366 HB2  PHE   153      -1.606 -16.193 -12.652
ATOM   2367 CG   PHE   153      -1.423 -17.464 -10.970
ATOM   2368 CD1  PHE   153      -1.652 -17.646  -9.610
ATOM   2369 HD1  PHE   153      -2.304 -16.876  -9.225
ATOM   2370 CE1  PHE   153      -0.929 -18.656  -8.861
ATOM   2371 HE1  PHE   153      -1.179 -18.893  -7.838
ATOM   2372 CZ   PHE   153       0.143 -19.288  -9.517
ATOM   2373 HZ   PHE   153       0.650 -20.016  -8.902
ATOM   2374 CE2  PHE   153       0.484 -19.001 -10.841
ATOM   2375 HE2  PHE   153       1.291 -19.574 -11.271
ATOM   2376 CD2  PHE   153      -0.371 -18.162 -11.616
ATOM   2377 HD2  PHE   153      -0.130 -17.957 -12.649
ATOM   2378 C    PHE   153      -4.183 -15.292 -12.483
ATOM   2379 O    PHE   153      -3.970 -14.992 -13.678
ATOM   2380 N    CYS   154      -4.813 -14.486 -11.648
ATOM   2381 H    CYS   154      -4.782 -14.704 -10.662
ATOM   2382 CA   CYS   154      -5.786 -13.519 -12.117
ATOM   2383 HA   CYS   154      -5.551 -13.300 -13.159
ATOM   2384 CB   CYS   154      -7.132 -14.118 -12.021
ATOM   2385 HB1  CYS   154      -7.219 -14.852 -12.823
ATOM   2386 HB2  CYS   154      -7.897 -13.357 -12.171
ATOM   2387 SG   CYS   154      -7.544 -14.832 -10.369
ATOM   2388 HG   CYS   154      -6.891 -15.978 -10.579
ATOM   2389 C    CYS   154      -5.719 -12.193 -11.374
ATOM   2390 O    CYS   154      -6.179 -11.172 -11.899
ATOM   2391 N    TYR   155      -5.280 -12.208 -10.081
ATOM   2392 H    TYR   155      -5.075 -13.067  -9.590
ATOM   2393 CA   TYR   155      -5.197 -10.930  -9.392
ATOM   2394 HA   TYR   155      -5.362 -10.141 -10.125
ATOM   2395 CB   TYR   155      -6.397 -10.918  -8.388
ATOM   2396 HB1  TYR   155      -6.361 -11.807  -7.758
ATOM   2397 HB2  TYR   155      -7.276 -10.945  -9.031
ATOM   2398 CG   TYR   155      -6.540  -9.643  -7.555
ATOM   2399 CD1  TYR   155      -7.334  -8.574  -8.016
ATOM   2400 HD1  TYR   155      -7.786  -8.572  -8.997
ATOM   2401 CE1  TYR   155      -7.416  -7.389  -7.240
ATOM   2402 HE1  TYR   155      -7.896  -6.524  -7.672
ATOM   2403 CZ   TYR   155      -6.825  -7.328  -5.945
ATOM   2404 OH   TYR   155      -7.110  -6.320  -5.085
ATOM   2405 HH   TYR   155      -6.429  -6.283  -4.410
ATOM   2406 CE2  TYR   155      -6.087  -8.402  -5.474
ATOM   2407 HE2  TYR   155      -5.749  -8.304  -4.453
ATOM   2408 CD2  TYR   155      -5.885  -9.570  -6.295
ATOM   2409 HD2  TYR   155      -5.285 -10.406  -5.967
ATOM   2410 C    TYR   155      -3.905 -10.754  -8.651
ATOM   2411 O    TYR   155      -3.493 -11.683  -7.944
ATOM   2412 N    MET   156      -3.277  -9.565  -8.654
ATOM   2413 H    MET   156      -3.490  -8.910  -9.392
ATOM   2414 CA   MET   156      -2.097  -9.353  -7.853
ATOM   2415 HA   MET   156      -2.062 -10.164  -7.126
ATOM   2416 CB   MET   156      -0.818  -9.382  -8.698
ATOM   2417 HB1  MET   156      -0.855  -8.457  -9.274
ATOM   2418 HB2  MET   156      -0.781 -10.313  -9.264
ATOM   2419 CG   MET   156       0.477  -9.252  -7.835
ATOM   2420 HG1  MET   156       0.189  -9.868  -6.984
ATOM   2421 HG2  MET   156       0.433  -8.239  -7.434
ATOM   2422 SD   MET   156       2.061  -9.480  -8.640
ATOM   2423 CE   MET   156       2.134 -11.272  -8.986
ATOM   2424 HE1  MET   156       1.147 -11.706  -8.826
ATOM   2425 HE2  MET   156       2.598 -11.433  -9.959
ATOM   2426 HE3  MET   156       2.774 -11.879  -8.345
ATOM   2427 C    MET   156      -2.381  -8.060  -7.091
ATOM   2428 O    MET   156      -2.769  -7.056  -7.669
ATOM   2429 N    HSE   157      -2.257  -8.135  -5.770
ATOM   2430 H    HSE   157      -1.941  -9.006  -5.369
ATOM   2431 CA   HSE   157      -2.783  -7.109  -4.825
ATOM   2432 HA   HSE   157      -3.686  -6.613  -5.179
ATOM   2433 CB   HSE   157      -2.985  -7.720  -3.422
ATOM   2434 HB1  HSE   157      -1.958  -7.940  -3.130
ATOM   2435 HB2  HSE   157      -3.662  -8.571  -3.503
ATOM   2436 CG   HSE   157      -3.553  -6.712  -2.470
ATOM   2437 ND1  HSE   157      -4.581  -5.836  -2.714
ATOM   2438 CE1  HSE   157      -4.680  -5.100  -1.583
ATOM   2439 HE1  HSE   157      -5.363  -4.268  -1.493
ATOM   2440 NE2  HSE   157      -3.718  -5.426  -0.730
ATOM   2441 HE2  HSE   157      -3.537  -4.902   0.115
ATOM   2442 CD2  HSE   157      -2.984  -6.463  -1.266
ATOM   2443 HD2  HSE   157      -2.183  -6.965  -0.743
ATOM   2444 C    HSE   157      -1.790  -5.938  -4.700
ATOM   2445 O    HSE   157      -0.604  -6.210  -4.417
ATOM   2446 N    HSD   158      -2.245  -4.677  -4.770
ATOM   2447 H    HSD   158      -3.238  -4.557  -4.629
ATOM   2448 CA   HSD   158      -1.450  -3.512  -4.970
ATOM   2449 HA   HSD   158      -0.394  -3.760  -4.860
ATOM   2450 CB   HSD   158      -1.621  -3.006  -6.402
ATOM   2451 HB1  HSD   158      -1.396  -1.943  -6.478
ATOM   2452 HB2  HSD   158      -2.626  -3.165  -6.792
ATOM   2453 CG   HSD   158      -0.654  -3.592  -7.370
ATOM   2454 ND1  HSD   158      -0.712  -4.900  -7.875
ATOM   2455 HD1  HSD   158      -1.300  -5.632  -7.503
ATOM   2456 CE1  HSD   158       0.225  -5.018  -8.870
ATOM   2457 HE1  HSD   158       0.382  -5.937  -9.414
ATOM   2458 NE2  HSD   158       0.797  -3.824  -9.094
ATOM   2459 CD2  HSD   158       0.291  -2.916  -8.111
ATOM   2460 HD2  HSD   158       0.613  -1.898  -7.950
ATOM   2461 C    HSD   158      -1.810  -2.268  -4.070
ATOM   2462 O    HSD   158      -0.899  -1.544  -3.661
ATOM   2463 N    MET   159      -3.101  -2.040  -3.675
ATOM   2464 H    MET   159      -3.878  -2.585  -4.020
ATOM   2465 CA   MET   159      -3.531  -0.916  -2.863
ATOM   2466 HA   MET   159      -2.799  -0.765  -2.070
ATOM   2467 CB   MET   159      -3.649   0.318  -3.739
ATOM   2468 HB1  MET   159      -2.788   0.424  -4.399
ATOM   2469 HB2  MET   159      -3.671   1.203  -3.103
ATOM   2470 CG   MET   159      -4.829   0.421  -4.689
ATOM   2471 HG1  MET   159      -5.817   0.213  -4.277
ATOM   2472 HG2  MET   159      -4.640  -0.297  -5.486
ATOM   2473 SD   MET   159      -5.179   2.127  -5.272
ATOM   2474 CE   MET   159      -4.325   2.208  -6.836
ATOM   2475 HE1  MET   159      -4.940   1.804  -7.640
ATOM   2476 HE2  MET   159      -4.080   3.246  -7.059
ATOM   2477 HE3  MET   159      -3.415   1.610  -6.885
ATOM   2478 C    MET   159      -4.913  -1.139  -2.204
ATOM   2479 O    MET   159      -5.762  -1.959  -2.641
ATOM   2480 N    GLU   160      -5.225  -0.285  -1.235
ATOM   2481 H    GLU   160      -4.578   0.446  -0.976
ATOM   2482 CA   GLU   160      -6.645   0.142  -0.844
ATOM   2483 HA   GLU   160      -7.276  -0.557  -1.394
ATOM   2484 CB   GLU   160      -6.841  -0.184   0.682
ATOM   2485 HB1  GLU   160      -6.355   0.612   1.247
ATOM   2486 HB2  GLU   160      -6.397  -1.142   0.951
ATOM   2487 CG   GLU   160      -8.293  -0.186   1.236
ATOM   2488 HG1  GLU   160      -8.909  -0.926   0.725
ATOM   2489 HG2  GLU   160      -8.675   0.796   0.960
ATOM   2490 CD   GLU   160      -8.226  -0.497   2.783
ATOM   2491 OE1  GLU   160      -8.488   0.478   3.506
ATOM   2492 OE2  GLU   160      -8.000  -1.651   3.231
ATOM   2493 C    GLU   160      -6.922   1.648  -1.140
ATOM   2494 O    GLU   160      -6.110   2.553  -1.011
ATOM   2495 N    LEU   161      -8.158   1.891  -1.605
ATOM   2496 H    LEU   161      -8.837   1.148  -1.520
ATOM   2497 CA   LEU   161      -8.758   3.197  -1.825
ATOM   2498 HA   LEU   161      -7.988   3.778  -2.332
ATOM   2499 CB   LEU   161      -9.891   3.033  -2.877
ATOM   2500 HB1  LEU   161     -10.608   3.853  -2.895
ATOM   2501 HB2  LEU   161     -10.401   2.105  -2.620
ATOM   2502 CG   LEU   161      -9.226   2.956  -4.271
ATOM   2503 HG   LEU   161      -8.483   2.164  -4.361
ATOM   2504 CD1  LEU   161     -10.367   2.553  -5.245
ATOM   2505 HD11 LEU   161     -10.097   2.548  -6.301
ATOM   2506 HD12 LEU   161     -10.727   1.585  -4.897
ATOM   2507 HD13 LEU   161     -11.269   3.157  -5.149
ATOM   2508 CD2  LEU   161      -8.671   4.307  -4.765
ATOM   2509 HD21 LEU   161      -8.365   4.130  -5.796
ATOM   2510 HD22 LEU   161      -9.417   5.094  -4.653
ATOM   2511 HD23 LEU   161      -7.752   4.537  -4.227
ATOM   2512 C    LEU   161      -9.285   3.831  -0.531
ATOM   2513 O    LEU   161      -9.710   3.151   0.405
ATOM   2514 N    PRO   162      -9.354   5.184  -0.467
ATOM   2515 CD   PRO   162      -8.826   6.085  -1.446
ATOM   2516 HD1  PRO   162      -9.255   5.954  -2.439
ATOM   2517 HD2  PRO   162      -7.766   5.989  -1.679
ATOM   2518 CG   PRO   162      -9.100   7.473  -0.866
ATOM   2519 HG1  PRO   162      -9.332   8.102  -1.725
ATOM   2520 HG2  PRO   162      -8.210   7.728  -0.290
ATOM   2521 CB   PRO   162     -10.272   7.358   0.070
ATOM   2522 HB1  PRO   162     -11.265   7.525  -0.345
ATOM   2523 HB2  PRO   162     -10.202   8.125   0.842
ATOM   2524 CA   PRO   162     -10.127   5.901   0.642
ATOM   2525 HA   PRO   162      -9.413   5.900   1.466
ATOM   2526 C    PRO   162     -11.472   5.344   1.188
ATOM   2527 O    PRO   162     -11.818   5.662   2.343
ATOM   2528 N    THR   163     -12.316   4.577   0.482
ATOM   2529 H    THR   163     -12.110   4.282  -0.462
ATOM   2530 CA   THR   163     -13.664   4.073   0.815
ATOM   2531 HA   THR   163     -14.087   4.608   1.666
ATOM   2532 CB   THR   163     -14.749   4.359  -0.216
ATOM   2533 HB   THR   163     -15.700   3.861  -0.030
ATOM   2534 CG2  THR   163     -15.109   5.814  -0.318
ATOM   2535 HG21 THR   163     -15.684   5.907  -1.239
ATOM   2536 HG22 THR   163     -15.731   6.075   0.539
ATOM   2537 HG23 THR   163     -14.291   6.526  -0.431
ATOM   2538 OG1  THR   163     -14.182   3.977  -1.450
ATOM   2539 HG1  THR   163     -14.920   3.817  -2.043
ATOM   2540 C    THR   163     -13.661   2.612   1.202
ATOM   2541 O    THR   163     -14.653   1.946   1.344
ATOM   2542 N    GLY   164     -12.514   2.077   1.564
ATOM   2543 H    GLY   164     -11.681   2.634   1.437
ATOM   2544 CA   GLY   164     -12.329   0.796   2.313
ATOM   2545 HA1  GLY   164     -13.208   0.728   2.955
ATOM   2546 HA2  GLY   164     -11.497   0.802   3.016
ATOM   2547 C    GLY   164     -12.284  -0.409   1.406
ATOM   2548 O    GLY   164     -12.261  -1.564   1.921
ATOM   2549 N    VAL   165     -12.140  -0.255   0.125
ATOM   2550 H    VAL   165     -12.236   0.707  -0.169
ATOM   2551 CA   VAL   165     -12.066  -1.332  -0.956
ATOM   2552 HA   VAL   165     -12.202  -2.292  -0.460
ATOM   2553 CB   VAL   165     -13.240  -1.097  -1.886
ATOM   2554 HB   VAL   165     -13.097  -1.741  -2.754
ATOM   2555 CG1  VAL   165     -14.509  -1.450  -1.116
ATOM   2556 HG11 VAL   165     -15.384  -1.523  -1.762
ATOM   2557 HG12 VAL   165     -14.383  -2.459  -0.723
ATOM   2558 HG13 VAL   165     -14.649  -0.857  -0.213
ATOM   2559 CG2  VAL   165     -13.438   0.271  -2.392
ATOM   2560 HG21 VAL   165     -14.296   0.204  -3.060
ATOM   2561 HG22 VAL   165     -13.656   1.030  -1.641
ATOM   2562 HG23 VAL   165     -12.589   0.658  -2.955
ATOM   2563 C    VAL   165     -10.710  -1.392  -1.663
ATOM   2564 O    VAL   165      -9.956  -0.421  -1.804
ATOM   2565 N    HSE   166     -10.361  -2.641  -2.012
ATOM   2566 H    HSE   166     -11.046  -3.383  -2.015
ATOM   2567 CA   HSE   166      -9.052  -3.062  -2.529
ATOM   2568 HA   HSE   166      -8.284  -2.425  -2.090
ATOM   2569 CB   HSE   166      -8.775  -4.447  -1.976
ATOM   2570 HB1  HSE   166      -7.768  -4.747  -2.269
ATOM   2571 HB2  HSE   166      -9.515  -5.172  -2.313
ATOM   2572 CG   HSE   166      -8.933  -4.422  -0.491
ATOM   2573 ND1  HSE   166      -9.772  -5.225   0.297
ATOM   2574 CE1  HSE   166      -9.532  -4.920   1.608
ATOM   2575 HE1  HSE   166     -10.073  -5.210   2.497
ATOM   2576 NE2  HSE   166      -8.450  -4.077   1.690
ATOM   2577 HE2  HSE   166      -8.162  -3.553   2.504
ATOM   2578 CD2  HSE   166      -8.105  -3.771   0.399
ATOM   2579 HD2  HSE   166      -7.238  -3.224   0.058
ATOM   2580 C    HSE   166      -9.014  -3.063  -4.067
ATOM   2581 O    HSE   166      -9.973  -3.083  -4.857
ATOM   2582 N    ALA   167      -7.742  -3.114  -4.540
ATOM   2583 H    ALA   167      -6.932  -3.141  -3.937
ATOM   2584 CA   ALA   167      -7.407  -3.008  -5.949
ATOM   2585 HA   ALA   167      -8.156  -3.643  -6.422
ATOM   2586 CB   ALA   167      -7.590  -1.562  -6.334
ATOM   2587 HB1  ALA   167      -7.087  -1.320  -7.270
ATOM   2588 HB2  ALA   167      -8.650  -1.309  -6.329
ATOM   2589 HB3  ALA   167      -6.952  -0.992  -5.658
ATOM   2590 C    ALA   167      -6.013  -3.525  -6.344
ATOM   2591 O    ALA   167      -5.164  -3.619  -5.484
ATOM   2592 N    GLY   168      -5.897  -3.893  -7.588
ATOM   2593 H    GLY   168      -6.720  -3.781  -8.162
ATOM   2594 CA   GLY   168      -4.742  -4.698  -8.123
ATOM   2595 HA1  GLY   168      -4.751  -5.672  -7.634
ATOM   2596 HA2  GLY   168      -3.824  -4.153  -7.904
ATOM   2597 C    GLY   168      -4.816  -4.914  -9.622
ATOM   2598 O    GLY   168      -5.444  -4.108 -10.378
ATOM   2599 N    THR   169      -4.110  -5.907 -10.093
ATOM   2600 H    THR   169      -3.756  -6.671  -9.535
ATOM   2601 CA   THR   169      -3.776  -6.070 -11.490
ATOM   2602 HA   THR   169      -4.395  -5.438 -12.126
ATOM   2603 CB   THR   169      -2.285  -5.671 -11.879
ATOM   2604 HB   THR   169      -2.164  -5.803 -12.954
ATOM   2605 CG2  THR   169      -1.812  -4.284 -11.468
ATOM   2606 HG21 THR   169      -2.382  -3.576 -12.070
ATOM   2607 HG22 THR   169      -2.137  -4.100 -10.445
ATOM   2608 HG23 THR   169      -0.745  -4.128 -11.630
ATOM   2609 OG1  THR   169      -1.356  -6.633 -11.432
ATOM   2610 HG1  THR   169      -1.468  -7.441 -11.937
ATOM   2611 C    THR   169      -3.944  -7.469 -11.961
ATOM   2612 O    THR   169      -3.961  -8.378 -11.140
ATOM   2613 N    ASP   170      -3.968  -7.668 -13.283
ATOM   2614 H    ASP   170      -3.983  -6.848 -13.871
ATOM   2615 CA   ASP   170      -3.556  -8.931 -13.945
ATOM   2616 HA   ASP   170      -4.091  -9.679 -13.361
ATOM   2617 CB   ASP   170      -4.123  -8.980 -15.401
ATOM   2618 HB1  ASP   170      -5.201  -9.005 -15.241
ATOM   2619 HB2  ASP   170      -3.843  -9.914 -15.888
ATOM   2620 CG   ASP   170      -3.746  -7.889 -16.434
ATOM   2621 OD1  ASP   170      -2.560  -7.498 -16.425
ATOM   2622 OD2  ASP   170      -4.643  -7.362 -17.126
ATOM   2623 C    ASP   170      -2.049  -9.224 -13.904
ATOM   2624 O    ASP   170      -1.302  -8.428 -13.378
ATOM   2625 N    LEU   171      -1.601 -10.308 -14.520
ATOM   2626 H    LEU   171      -2.215 -10.906 -15.054
ATOM   2627 CA   LEU   171      -0.103 -10.668 -14.501
ATOM   2628 HA   LEU   171       0.363 -10.140 -13.669
ATOM   2629 CB   LEU   171       0.102 -12.200 -14.217
ATOM   2630 HB1  LEU   171       0.827 -12.663 -14.887
ATOM   2631 HB2  LEU   171      -0.881 -12.594 -14.479
ATOM   2632 CG   LEU   171       0.428 -12.680 -12.806
ATOM   2633 HG   LEU   171       0.263 -13.755 -12.725
ATOM   2634 CD1  LEU   171       1.883 -12.300 -12.577
ATOM   2635 HD11 LEU   171       2.147 -12.639 -11.575
ATOM   2636 HD12 LEU   171       2.420 -12.796 -13.386
ATOM   2637 HD13 LEU   171       1.990 -11.224 -12.715
ATOM   2638 CD2  LEU   171      -0.360 -11.919 -11.725
ATOM   2639 HD21 LEU   171       0.013 -12.176 -10.734
ATOM   2640 HD22 LEU   171      -0.266 -10.845 -11.883
ATOM   2641 HD23 LEU   171      -1.420 -12.163 -11.808
ATOM   2642 C    LEU   171       0.709 -10.224 -15.749
ATOM   2643 O    LEU   171       1.887 -10.648 -15.849
ATOM   2644 N    GLU   172       0.174  -9.436 -16.615
ATOM   2645 H    GLU   172      -0.824  -9.291 -16.570
ATOM   2646 CA   GLU   172       0.883  -8.485 -17.551
ATOM   2647 HA   GLU   172       1.886  -8.864 -17.746
ATOM   2648 CB   GLU   172       0.109  -8.321 -18.900
ATOM   2649 HB1  GLU   172       0.520  -7.445 -19.402
ATOM   2650 HB2  GLU   172      -0.925  -8.051 -18.686
ATOM   2651 CG   GLU   172       0.233  -9.634 -19.740
ATOM   2652 HG1  GLU   172      -0.135 -10.483 -19.164
ATOM   2653 HG2  GLU   172       1.268  -9.718 -20.072
ATOM   2654 CD   GLU   172      -0.540  -9.568 -21.038
ATOM   2655 OE1  GLU   172      -0.418  -8.553 -21.783
ATOM   2656 OE2  GLU   172      -1.500 -10.351 -21.162
ATOM   2657 C    GLU   172       1.042  -7.130 -16.870
ATOM   2658 O    GLU   172       1.917  -6.344 -17.236
ATOM   2659 N    GLY   173       0.232  -6.826 -15.833
ATOM   2660 H    GLY   173      -0.590  -7.385 -15.651
ATOM   2661 CA   GLY   173       0.452  -5.725 -14.897
ATOM   2662 HA1  GLY   173       1.487  -5.408 -14.773
ATOM   2663 HA2  GLY   173       0.191  -6.218 -13.961
ATOM   2664 C    GLY   173      -0.501  -4.510 -15.172
ATOM   2665 O    GLY   173      -0.145  -3.395 -14.764
ATOM   2666 N    ASN   174      -1.683  -4.801 -15.755
ATOM   2667 H    ASN   174      -1.893  -5.741 -16.059
ATOM   2668 CA   ASN   174      -2.624  -3.728 -16.070
ATOM   2669 HA   ASN   174      -2.075  -2.787 -16.111
ATOM   2670 CB   ASN   174      -3.275  -3.916 -17.469
ATOM   2671 HB1  ASN   174      -3.760  -3.015 -17.844
ATOM   2672 HB2  ASN   174      -3.980  -4.745 -17.412
ATOM   2673 CG   ASN   174      -2.240  -4.223 -18.532
ATOM   2674 OD1  ASN   174      -1.928  -3.425 -19.439
ATOM   2675 ND2  ASN   174      -1.855  -5.446 -18.668
ATOM   2676 HD21 ASN   174      -2.056  -6.098 -17.924
ATOM   2677 HD22 ASN   174      -1.441  -5.694 -19.555
ATOM   2678 C    ASN   174      -3.670  -3.606 -14.866
ATOM   2679 O    ASN   174      -4.314  -4.611 -14.448
ATOM   2680 N    PHE   175      -3.719  -2.433 -14.181
ATOM   2681 H    PHE   175      -3.162  -1.655 -14.501
ATOM   2682 CA   PHE   175      -4.675  -2.258 -13.154
ATOM   2683 HA   PHE   175      -4.443  -2.881 -12.290
ATOM   2684 CB   PHE   175      -4.801  -0.819 -12.633
ATOM   2685 HB1  PHE   175      -5.825  -0.549 -12.377
ATOM   2686 HB2  PHE   175      -4.407  -0.118 -13.369
ATOM   2687 CG   PHE   175      -3.960  -0.614 -11.332
ATOM   2688 CD1  PHE   175      -4.553  -0.873 -10.059
ATOM   2689 HD1  PHE   175      -5.571  -1.222  -9.978
ATOM   2690 CE1  PHE   175      -3.798  -0.695  -8.900
ATOM   2691 HE1  PHE   175      -4.320  -0.704  -7.955
ATOM   2692 CZ   PHE   175      -2.463  -0.263  -8.972
ATOM   2693 HZ   PHE   175      -1.865  -0.144  -8.081
ATOM   2694 CE2  PHE   175      -1.818  -0.233 -10.243
ATOM   2695 HE2  PHE   175      -0.743  -0.153 -10.320
ATOM   2696 CD2  PHE   175      -2.612  -0.268 -11.413
ATOM   2697 HD2  PHE   175      -2.159  -0.202 -12.392
ATOM   2698 C    PHE   175      -6.065  -2.765 -13.591
ATOM   2699 O    PHE   175      -6.462  -2.652 -14.812
ATOM   2700 N    TYR   176      -6.833  -3.159 -12.581
ATOM   2701 H    TYR   176      -6.440  -3.215 -11.653
ATOM   2702 CA   TYR   176      -8.310  -3.386 -12.817
ATOM   2703 HA   TYR   176      -8.581  -3.456 -13.870
ATOM   2704 CB   TYR   176      -8.700  -4.627 -11.957
ATOM   2705 HB1  TYR   176      -9.782  -4.670 -11.828
ATOM   2706 HB2  TYR   176      -8.234  -4.566 -10.973
ATOM   2707 CG   TYR   176      -8.291  -5.985 -12.489
ATOM   2708 CD1  TYR   176      -8.842  -6.453 -13.687
ATOM   2709 HD1  TYR   176      -9.449  -5.848 -14.344
ATOM   2710 CE1  TYR   176      -8.499  -7.742 -14.066
ATOM   2711 HE1  TYR   176      -8.962  -8.190 -14.933
ATOM   2712 CZ   TYR   176      -7.641  -8.650 -13.394
ATOM   2713 OH   TYR   176      -7.485  -9.946 -13.784
ATOM   2714 HH   TYR   176      -6.965 -10.396 -13.114
ATOM   2715 CE2  TYR   176      -7.090  -8.113 -12.232
ATOM   2716 HE2  TYR   176      -6.451  -8.735 -11.622
ATOM   2717 CD2  TYR   176      -7.425  -6.821 -11.787
ATOM   2718 HD2  TYR   176      -7.082  -6.499 -10.814
ATOM   2719 C    TYR   176      -9.025  -2.099 -12.317
ATOM   2720 O    TYR   176      -8.931  -1.751 -11.159
ATOM   2721 N    GLY   177      -9.774  -1.453 -13.192
ATOM   2722 H    GLY   177     -10.039  -1.907 -14.054
ATOM   2723 CA   GLY   177     -10.479  -0.153 -13.009
ATOM   2724 HA1  GLY   177     -10.760  -0.059 -11.960
ATOM   2725 HA2  GLY   177     -11.370  -0.190 -13.636
ATOM   2726 C    GLY   177      -9.542   1.008 -13.250
ATOM   2727 O    GLY   177      -8.483   0.870 -13.814
ATOM   2728 N    PRO   178     -10.030   2.257 -12.900
ATOM   2729 CD   PRO   178     -11.379   2.549 -12.444
ATOM   2730 HD1  PRO   178     -11.640   2.089 -11.491
ATOM   2731 HD2  PRO   178     -12.158   2.327 -13.174
ATOM   2732 CG   PRO   178     -11.417   4.016 -12.048
ATOM   2733 HG1  PRO   178     -10.837   4.113 -11.130
ATOM   2734 HG2  PRO   178     -12.406   4.460 -11.941
ATOM   2735 CB   PRO   178     -10.560   4.581 -13.130
ATOM   2736 HB1  PRO   178     -10.326   5.608 -12.850
ATOM   2737 HB2  PRO   178     -11.176   4.549 -14.028
ATOM   2738 CA   PRO   178      -9.385   3.613 -13.196
ATOM   2739 HA   PRO   178      -9.033   3.672 -14.226
ATOM   2740 C    PRO   178      -8.178   4.042 -12.315
ATOM   2741 O    PRO   178      -7.752   5.162 -12.307
ATOM   2742 N    PHE   179      -7.669   3.054 -11.512
ATOM   2743 H    PHE   179      -8.080   2.142 -11.649
ATOM   2744 CA   PHE   179      -6.724   3.265 -10.389
ATOM   2745 HA   PHE   179      -6.876   4.310 -10.119
ATOM   2746 CB   PHE   179      -7.113   2.291  -9.211
ATOM   2747 HB1  PHE   179      -7.050   2.797  -8.248
ATOM   2748 HB2  PHE   179      -6.438   1.435  -9.177
ATOM   2749 CG   PHE   179      -8.595   1.835  -9.149
ATOM   2750 CD1  PHE   179      -9.663   2.682  -9.055
ATOM   2751 HD1  PHE   179      -9.573   3.749  -9.195
ATOM   2752 CE1  PHE   179     -10.961   2.253  -8.876
ATOM   2753 HE1  PHE   179     -11.710   3.030  -8.924
ATOM   2754 CZ   PHE   179     -11.204   0.885  -9.045
ATOM   2755 HZ   PHE   179     -12.224   0.531  -9.061
ATOM   2756 CE2  PHE   179     -10.167  -0.064  -9.086
ATOM   2757 HE2  PHE   179     -10.370  -1.106  -9.283
ATOM   2758 CD2  PHE   179      -8.833   0.456  -9.078
ATOM   2759 HD2  PHE   179      -7.998  -0.223  -9.163
ATOM   2760 C    PHE   179      -5.274   3.043 -10.939
ATOM   2761 O    PHE   179      -5.106   2.255 -11.851
ATOM   2762 N    VAL   180      -4.296   3.716 -10.366
ATOM   2763 H    VAL   180      -4.531   4.205  -9.515
ATOM   2764 CA   VAL   180      -2.841   3.663 -10.730
ATOM   2765 HA   VAL   180      -2.702   2.684 -11.188
ATOM   2766 CB   VAL   180      -2.480   4.796 -11.755
ATOM   2767 HB   VAL   180      -1.421   4.635 -11.957
ATOM   2768 CG1  VAL   180      -3.176   4.473 -13.063
ATOM   2769 HG11 VAL   180      -2.772   5.175 -13.793
ATOM   2770 HG12 VAL   180      -3.048   3.464 -13.455
ATOM   2771 HG13 VAL   180      -4.246   4.592 -12.894
ATOM   2772 CG2  VAL   180      -2.877   6.219 -11.234
ATOM   2773 HG21 VAL   180      -2.534   6.959 -11.957
ATOM   2774 HG22 VAL   180      -3.939   6.321 -11.007
ATOM   2775 HG23 VAL   180      -2.315   6.377 -10.313
ATOM   2776 C    VAL   180      -1.997   3.618  -9.459
ATOM   2777 O    VAL   180      -2.302   4.293  -8.469
ATOM   2778 N    ASP   181      -0.794   3.023  -9.520
ATOM   2779 H    ASP   181      -0.604   2.528 -10.379
ATOM   2780 CA   ASP   181       0.097   2.731  -8.402
ATOM   2781 HA   ASP   181      -0.561   2.458  -7.577
ATOM   2782 CB   ASP   181       1.087   1.569  -8.606
ATOM   2783 HB1  ASP   181       0.449   0.686  -8.636
ATOM   2784 HB2  ASP   181       1.740   1.420  -7.746
ATOM   2785 CG   ASP   181       1.915   1.645  -9.921
ATOM   2786 OD1  ASP   181       1.573   2.482 -10.806
ATOM   2787 OD2  ASP   181       2.847   0.824 -10.066
ATOM   2788 C    ASP   181       0.931   3.943  -7.816
ATOM   2789 O    ASP   181       2.163   3.905  -7.795
ATOM   2790 N    ARG   182       0.270   5.052  -7.437
ATOM   2791 H    ARG   182      -0.740   5.067  -7.458
ATOM   2792 CA   ARG   182       0.854   6.307  -7.001
ATOM   2793 HA   ARG   182       1.726   6.089  -6.384
ATOM   2794 CB   ARG   182       1.308   7.148  -8.203
ATOM   2795 HB1  ARG   182       1.970   6.536  -8.815
ATOM   2796 HB2  ARG   182       1.807   8.051  -7.850
ATOM   2797 CG   ARG   182       0.187   7.611  -9.184
ATOM   2798 HG1  ARG   182      -0.463   8.265  -8.602
ATOM   2799 HG2  ARG   182      -0.291   6.653  -9.391
ATOM   2800 CD   ARG   182       0.738   8.390 -10.383
ATOM   2801 HD1  ARG   182       1.192   9.308 -10.009
ATOM   2802 HD2  ARG   182      -0.122   8.633 -11.008
ATOM   2803 NE   ARG   182       1.752   7.607 -11.102
ATOM   2804 HE   ARG   182       1.479   6.696 -11.441
ATOM   2805 CZ   ARG   182       2.915   8.022 -11.567
ATOM   2806 NH1  ARG   182       3.398   9.205 -11.368
ATOM   2807 HH11 ARG   182       2.875  10.040 -11.146
ATOM   2808 HH12 ARG   182       4.265   9.412 -11.842
ATOM   2809 NH2  ARG   182       3.661   7.170 -12.145
ATOM   2810 HH21 ARG   182       3.261   6.248 -12.247
ATOM   2811 HH22 ARG   182       4.646   7.329 -12.299
ATOM   2812 C    ARG   182      -0.168   7.128  -6.138
ATOM   2813 O    ARG   182      -1.376   6.872  -6.235
ATOM   2814 N    GLN   183       0.317   8.022  -5.314
ATOM   2815 H    GLN   183       1.307   8.219  -5.343
ATOM   2816 CA   GLN   183      -0.439   8.897  -4.358
ATOM   2817 HA   GLN   183      -1.090   8.280  -3.739
ATOM   2818 CB   GLN   183       0.593   9.478  -3.396
ATOM   2819 HB1  GLN   183       0.178  10.289  -2.797
ATOM   2820 HB2  GLN   183       1.461   9.905  -3.899
ATOM   2821 CG   GLN   183       1.050   8.487  -2.296
ATOM   2822 HG1  GLN   183       1.638   7.692  -2.755
ATOM   2823 HG2  GLN   183       0.161   8.061  -1.832
ATOM   2824 CD   GLN   183       1.951   9.118  -1.240
ATOM   2825 OE1  GLN   183       2.344  10.261  -1.380
ATOM   2826 NE2  GLN   183       2.127   8.418  -0.160
ATOM   2827 HE21 GLN   183       1.882   7.440  -0.113
ATOM   2828 HE22 GLN   183       2.654   8.926   0.536
ATOM   2829 C    GLN   183      -1.336   9.964  -4.941
ATOM   2830 O    GLN   183      -1.466  11.113  -4.450
ATOM   2831 N    THR   184      -1.922   9.731  -6.113
ATOM   2832 H    THR   184      -1.826   8.780  -6.440
ATOM   2833 CA   THR   184      -2.790  10.687  -6.803
ATOM   2834 HA   THR   184      -2.406  11.694  -6.640
ATOM   2835 CB   THR   184      -2.806  10.578  -8.320
ATOM   2836 HB   THR   184      -3.543  11.227  -8.791
ATOM   2837 CG2  THR   184      -1.456  10.957  -8.875
ATOM   2838 HG21 THR   184      -1.325  12.039  -8.898
ATOM   2839 HG22 THR   184      -0.606  10.440  -8.431
ATOM   2840 HG23 THR   184      -1.477  10.783  -9.951
ATOM   2841 OG1  THR   184      -2.985   9.210  -8.593
ATOM   2842 HG1  THR   184      -3.434   9.126  -9.438
ATOM   2843 C    THR   184      -4.200  10.643  -6.176
ATOM   2844 O    THR   184      -4.561   9.658  -5.556
ATOM   2845 N    ALA   185      -5.030  11.656  -6.390
ATOM   2846 H    ALA   185      -4.710  12.505  -6.834
ATOM   2847 CA   ALA   185      -6.404  11.614  -6.003
ATOM   2848 HA   ALA   185      -6.504  11.247  -4.982
ATOM   2849 CB   ALA   185      -6.984  13.017  -6.039
ATOM   2850 HB1  ALA   185      -7.828  13.114  -5.356
ATOM   2851 HB2  ALA   185      -6.336  13.784  -5.614
ATOM   2852 HB3  ALA   185      -7.335  13.204  -7.053
ATOM   2853 C    ALA   185      -7.285  10.676  -6.845
ATOM   2854 O    ALA   185      -7.532  10.910  -8.030
ATOM   2855 N    GLN   186      -7.710   9.551  -6.223
ATOM   2856 H    GLN   186      -7.426   9.399  -5.266
ATOM   2857 CA   GLN   186      -8.520   8.484  -6.919
ATOM   2858 HA   GLN   186      -8.717   8.922  -7.898
ATOM   2859 CB   GLN   186      -7.598   7.258  -7.100
ATOM   2860 HB1  GLN   186      -8.172   6.426  -7.509
ATOM   2861 HB2  GLN   186      -7.318   6.864  -6.123
ATOM   2862 CG   GLN   186      -6.339   7.558  -8.033
ATOM   2863 HG1  GLN   186      -5.791   8.345  -7.517
ATOM   2864 HG2  GLN   186      -6.589   8.009  -8.993
ATOM   2865 CD   GLN   186      -5.421   6.349  -8.121
ATOM   2866 OE1  GLN   186      -5.716   5.208  -7.833
ATOM   2867 NE2  GLN   186      -4.138   6.584  -8.402
ATOM   2868 HE21 GLN   186      -3.830   7.545  -8.430
ATOM   2869 HE22 GLN   186      -3.434   5.860  -8.405
ATOM   2870 C    GLN   186      -9.854   8.075  -6.250
ATOM   2871 O    GLN   186     -10.155   8.505  -5.145
ATOM   2872 N    ALA   187     -10.735   7.334  -6.978
ATOM   2873 H    ALA   187     -10.478   7.160  -7.940
ATOM   2874 CA   ALA   187     -12.077   6.949  -6.449
ATOM   2875 HA   ALA   187     -11.976   6.669  -5.401
ATOM   2876 CB   ALA   187     -12.979   8.181  -6.512
ATOM   2877 HB1  ALA   187     -13.995   7.961  -6.185
ATOM   2878 HB2  ALA   187     -12.564   8.974  -5.891
ATOM   2879 HB3  ALA   187     -13.002   8.543  -7.540
ATOM   2880 C    ALA   187     -12.795   5.803  -7.219
ATOM   2881 O    ALA   187     -12.673   5.680  -8.392
ATOM   2882 N    ALA   188     -13.495   4.968  -6.539
ATOM   2883 H    ALA   188     -13.674   5.188  -5.570
ATOM   2884 CA   ALA   188     -14.235   3.739  -7.050
ATOM   2885 HA   ALA   188     -13.688   3.236  -7.847
ATOM   2886 CB   ALA   188     -14.486   2.789  -5.871
ATOM   2887 HB1  ALA   188     -15.142   2.019  -6.276
ATOM   2888 HB2  ALA   188     -13.556   2.341  -5.522
ATOM   2889 HB3  ALA   188     -14.981   3.309  -5.051
ATOM   2890 C    ALA   188     -15.621   4.130  -7.589
ATOM   2891 O    ALA   188     -16.116   5.216  -7.145
ATOM   2892 N    GLY   189     -16.208   3.377  -8.521
ATOM   2893 H    GLY   189     -15.703   2.582  -8.886
ATOM   2894 CA   GLY   189     -17.571   3.631  -9.081
ATOM   2895 HA1  GLY   189     -17.795   3.326 -10.103
ATOM   2896 HA2  GLY   189     -17.730   4.709  -9.130
ATOM   2897 C    GLY   189     -18.718   3.083  -8.223
ATOM   2898 O    GLY   189     -18.428   2.652  -7.110
ATOM   2899 N    THR   190     -19.988   3.017  -8.741
ATOM   2900 H    THR   190     -20.190   3.286  -9.693
ATOM   2901 CA   THR   190     -21.094   2.557  -7.886
ATOM   2902 HA   THR   190     -20.774   2.939  -6.916
ATOM   2903 CB   THR   190     -22.427   3.279  -8.248
ATOM   2904 HB   THR   190     -23.189   2.953  -7.539
ATOM   2905 CG2  THR   190     -22.190   4.788  -8.167
ATOM   2906 HG21 THR   190     -21.601   5.024  -7.281
ATOM   2907 HG22 THR   190     -21.659   5.125  -9.057
ATOM   2908 HG23 THR   190     -23.071   5.429  -8.216
ATOM   2909 OG1  THR   190     -22.790   2.960  -9.568
ATOM   2910 HG1  THR   190     -22.083   3.304 -10.119
ATOM   2911 C    THR   190     -21.125   1.023  -7.809
ATOM   2912 O    THR   190     -21.237   0.373  -8.860
ATOM   2913 N    ASP   191     -21.107   0.528  -6.621
ATOM   2914 H    ASP   191     -20.986   1.122  -5.813
ATOM   2915 CA   ASP   191     -21.247  -0.943  -6.308
ATOM   2916 HA   ASP   191     -21.742  -1.533  -7.079
ATOM   2917 CB   ASP   191     -19.827  -1.568  -6.163
ATOM   2918 HB1  ASP   191     -19.249  -1.012  -5.426
ATOM   2919 HB2  ASP   191     -19.311  -1.506  -7.121
ATOM   2920 CG   ASP   191     -19.865  -3.002  -5.653
ATOM   2921 OD1  ASP   191     -18.883  -3.402  -5.002
ATOM   2922 OD2  ASP   191     -20.775  -3.817  -5.997
ATOM   2923 C    ASP   191     -22.172  -1.183  -5.079
ATOM   2924 OT1  ASP   191     -23.289  -1.719  -5.215
ATOM   2925 OT2  ASP   191     -21.786  -0.837  -3.956
ATOM   2926 O    TIP   192      -8.885 -22.469   7.596
ATOM   2927 H1   TIP   192      -8.667 -22.003   6.789
ATOM   2928 H2   TIP   192      -8.573 -23.361   7.451
ATOM   2929 O    TIP   193       1.536 -22.478   6.842
ATOM   2930 H1   TIP   193       2.139 -23.132   7.193
ATOM   2931 H2   TIP   193       0.681 -22.727   7.192
ATOM   2932 O    TIP   194      20.794 -17.525  -5.033
ATOM   2933 H1   TIP   194      20.777 -18.482  -5.041
ATOM   2934 H2   TIP   194      20.268 -17.281  -4.272
ATOM   2935 O    TIP   195      -3.479  -3.832   1.619
ATOM   2936 H1   TIP   195      -2.757  -3.205   1.663
ATOM   2937 H2   TIP   195      -4.171  -3.440   2.152
ATOM   2938 O    TIP   196     -30.458  -6.156  -3.494
ATOM   2939 H1   TIP   196     -29.815  -5.481  -3.713
ATOM   2940 H2   TIP   196     -31.305  -5.746  -3.669
ATOM   2941 O    TIP   197       9.891 -11.945  11.160
ATOM   2942 H1   TIP   197      10.783 -11.683  10.932
ATOM   2943 H2   TIP   197       9.997 -12.754  11.659
ATOM   2944 O    TIP   198      16.004 -17.342  11.867
ATOM   2945 H1   TIP   198      16.286 -18.256  11.902
ATOM   2946 H2   TIP   198      15.728 -17.210  10.960
ATOM   2947 O    TIP   199       5.964 -24.517   9.879
ATOM   2948 H1   TIP   199       5.142 -24.112  10.152
ATOM   2949 H2   TIP   199       5.699 -25.311   9.415
ATOM   2950 O    TIP   200      -5.542 -27.368   0.831
ATOM   2951 H1   TIP   200      -6.417 -27.749   0.757
ATOM   2952 H2   TIP   200      -5.696 -26.462   1.098
ATOM   2953 O    TIP   201       4.809   6.675   8.951
ATOM   2954 H1   TIP   201       5.743   6.780   8.772
ATOM   2955 H2   TIP   201       4.522   5.998   8.339
ATOM   2956 O    TIP   202      -3.757   5.808  -4.977
ATOM   2957 H1   TIP   202      -3.034   5.998  -5.575
ATOM   2958 H2   TIP   202      -4.288   5.161  -5.440
ATOM   2959 O    TIP   203     -21.832 -16.409 -14.904
ATOM   2960 H1   TIP   203     -21.008 -16.279 -14.436
ATOM   2961 H2   TIP   203     -21.594 -16.931 -15.670
ATOM   2962 O    TIP   204      27.232   3.055 -10.973
ATOM   2963 H1   TIP   204      27.944   2.976 -10.338
ATOM   2964 H2   TIP   204      26.651   2.321 -10.775
ATOM   2965 O    TIP   205     -14.755 -22.562  -8.755
ATOM   2966 H1   TIP   205     -15.057 -23.018  -7.970
ATOM   2967 H2   TIP   205     -14.894 -23.188  -9.466
ATOM   2968 O    TIP   206     -10.516 -28.603  -5.275
ATOM   2969 H1   TIP   206     -10.304 -28.972  -4.418
ATOM   2970 H2   TIP   206      -9.733 -28.759  -5.804
ATOM   2971 O    TIP   207       2.887  -6.294 -22.741
ATOM   2972 H1   TIP   207       2.226  -5.678 -22.425
ATOM   2973 H2   TIP   207       2.599  -6.525 -23.624
ATOM   2974 O    TIP   208     -23.440  -4.004  -7.039
ATOM   2975 H1   TIP   208     -22.527  -4.229  -7.216
ATOM   2976 H2   TIP   208     -23.393  -3.294  -6.398
ATOM   2977 O    TIP   209      22.969 -19.006   5.190
ATOM   2978 H1   TIP   209      22.685 -19.346   6.038
ATOM   2979 H2   TIP   209      22.385 -19.423   4.556
ATOM   2980 O    TIP   210     -16.947  -1.644  -4.416
ATOM   2981 H1   TIP   210     -17.679  -2.255  -4.506
ATOM   2982 H2   TIP   210     -16.174  -2.160  -4.644
ATOM   2983 O    TIP   211      -1.262 -26.677   1.779
ATOM   2984 H1   TIP   211      -1.223 -26.603   2.732
ATOM   2985 H2   TIP   211      -1.395 -25.781   1.472
ATOM   2986 O    TIP   212     -11.607  -3.435   3.607
ATOM   2987 H1   TIP   212     -10.695  -3.203   3.785
ATOM   2988 H2   TIP   212     -11.966  -2.671   3.157
ATOM   2989 O    TIP   213     -15.321  -6.324   4.206
ATOM   2990 H1   TIP   213     -14.371  -6.361   4.309
ATOM   2991 H2   TIP   213     -15.544  -5.406   4.358
ATOM   2992 O    TIP   214     -18.994   6.914  -3.502
ATOM   2993 H1   TIP   214     -19.518   6.702  -4.274
ATOM   2994 H2   TIP   214     -18.101   7.002  -3.834
ATOM   2995 O    TIP   215     -23.805   9.098 -12.171
ATOM   2996 H1   TIP   215     -24.172   9.150 -11.289
ATOM   2997 H2   TIP   215     -24.301   9.741 -12.677
ATOM   2998 O    TIP   216       2.313  -2.757   8.483
ATOM   2999 H1   TIP   216       1.686  -2.471   9.148
ATOM   3000 H2   TIP   216       1.978  -3.602   8.185
ATOM   3001 O    TIP   217     -12.387  -4.456   1.172
ATOM   3002 H1   TIP   217     -11.581  -4.825   0.811
ATOM   3003 H2   TIP   217     -12.129  -4.100   2.022
ATOM   3004 O    TIP   218     -15.590 -21.919   0.015
ATOM   3005 H1   TIP   218     -16.182 -21.746  -0.716
ATOM   3006 H2   TIP   218     -15.656 -22.863   0.161
ATOM   3007 O    TIP   219      10.899   9.649   3.328
ATOM   3008 H1   TIP   219      10.077  10.127   3.222
ATOM   3009 H2   TIP   219      11.076   9.681   4.268
ATOM   3010 O    TIP   220       7.506   1.049   2.426
ATOM   3011 H1   TIP   220       8.148   0.922   1.728
ATOM   3012 H2   TIP   220       6.893   1.695   2.075
ATOM   3013 O    TIP   221      -8.630 -17.302 -12.679
ATOM   3014 H1   TIP   221      -9.017 -17.754 -13.429
ATOM   3015 H2   TIP   221      -7.688 -17.323 -12.846
ATOM   3016 O    TIP   222      30.125   7.230  -7.449
ATOM   3017 H1   TIP   222      30.303   7.963  -8.037
ATOM   3018 H2   TIP   222      29.233   7.383  -7.137
ATOM   3019 O    TIP   223     -15.098  29.340 -15.218
ATOM   3020 H1   TIP   223     -14.703  28.489 -15.408
ATOM   3021 H2   TIP   223     -14.712  29.603 -14.383
ATOM   3022 O    TIP   224      -0.766   3.133   5.965
ATOM   3023 H1   TIP   224      -0.965   4.061   6.083
ATOM   3024 H2   TIP   224      -1.343   2.682   6.580
ATOM   3025 O    TIP   225       3.274 -11.744  -5.636
ATOM   3026 H1   TIP   225       2.993 -12.216  -4.853
ATOM   3027 H2   TIP   225       3.985 -11.179  -5.335
ATOM   3028 O    TIP   226     -13.326 -20.469  -7.723
ATOM   3029 H1   TIP   226     -12.736 -20.096  -8.377
ATOM   3030 H2   TIP   226     -13.761 -21.192  -8.175
ATOM   3031 O    TIP   227      27.940  -8.004 -10.395
ATOM   3032 H1   TIP   227      28.151  -7.421 -11.123
ATOM   3033 H2   TIP   227      28.665  -8.628 -10.368
ATOM   3034 O    TIP   228       9.988 -24.027  -4.006
ATOM   3035 H1   TIP   228       9.076 -23.786  -3.844
ATOM   3036 H2   TIP   228      10.060 -24.069  -4.959
ATOM   3037 O    TIP   229      -4.111   5.716 -17.462
ATOM   3038 H1   TIP   229      -4.969   5.512 -17.833
ATOM   3039 H2   TIP   229      -3.829   4.902 -17.046
ATOM   3040 O    TIP   230       9.088 -16.084 -17.777
ATOM   3041 H1   TIP   230       9.643 -16.696 -18.261
ATOM   3042 H2   TIP   230       9.146 -16.375 -16.867
ATOM   3043 O    TIP   231       7.314  -8.813   2.167
ATOM   3044 H1   TIP   231       7.000  -9.230   1.365
ATOM   3045 H2   TIP   231       8.079  -8.308   1.892
ATOM   3046 O    TIP   232       7.002 -30.542  -7.791
ATOM   3047 H1   TIP   232       6.387 -29.955  -8.232
ATOM   3048 H2   TIP   232       7.592 -30.837  -8.483
ATOM   3049 O    TIP   233      21.204 -24.476  -8.675
ATOM   3050 H1   TIP   233      20.763 -24.504  -7.826
ATOM   3051 H2   TIP   233      21.438 -23.556  -8.795
ATOM   3052 O    TIP   234      12.844 -22.657   4.435
ATOM   3053 H1   TIP   234      12.636 -23.450   4.929
ATOM   3054 H2   TIP   234      12.154 -22.037   4.674
ATOM   3055 O    TIP   235      -3.301  -3.748  10.140
ATOM   3056 H1   TIP   235      -2.985  -4.366   9.482
ATOM   3057 H2   TIP   235      -3.344  -4.259  10.949
ATOM   3058 O    TIP   236      -8.894  -3.802   4.577
ATOM   3059 H1   TIP   236      -8.476  -2.986   4.302
ATOM   3060 H2   TIP   236      -8.178  -4.435   4.626
ATOM   3061 O    TIP   237      -5.549  12.922   0.749
ATOM   3062 H1   TIP   237      -6.020  12.336   1.341
ATOM   3063 H2   TIP   237      -5.726  12.575  -0.125
ATOM   3064 O    TIP   238      -5.988 -12.029   4.241
ATOM   3065 H1   TIP   238      -6.393 -11.252   3.856
ATOM   3066 H2   TIP   238      -6.709 -12.651   4.340
ATOM   3067 O    TIP   239     -13.479 -21.561   1.702
ATOM   3068 H1   TIP   239     -13.700 -21.958   2.544
ATOM   3069 H2   TIP   239     -14.143 -21.892   1.098
ATOM   3070 O    TIP   240     -18.360 -15.148  -4.380
ATOM   3071 H1   TIP   240     -18.099 -15.980  -4.775
ATOM   3072 H2   TIP   240     -19.019 -15.387  -3.729
ATOM   3073 O    TIP   241      -9.851 -29.063  -9.238
ATOM   3074 H1   TIP   241     -10.239 -28.224  -8.991
ATOM   3075 H2   TIP   241     -10.522 -29.492  -9.768
ATOM   3076 O    TIP   242       9.062   3.843   3.310
ATOM   3077 H1   TIP   242       8.353   3.814   2.667
ATOM   3078 H2   TIP   242       8.989   4.709   3.710
ATOM   3079 O    TIP   243       4.399 -13.957   7.467
ATOM   3080 H1   TIP   243       4.966 -14.621   7.074
ATOM   3081 H2   TIP   243       4.257 -13.318   6.769
ATOM   3082 O    TIP   244      -0.276  28.462  -5.606
ATOM   3083 H1   TIP   244      -1.026  28.156  -5.097
ATOM   3084 H2   TIP   244      -0.246  27.879  -6.365
ATOM   3085 O    TIP   245      19.728   7.929 -14.758
ATOM   3086 H1   TIP   245      19.010   8.288 -14.238
ATOM   3087 H2   TIP   245      19.783   8.503 -15.522
ATOM   3088 O    TIP   246     -18.975   5.648   1.804
ATOM   3089 H1   TIP   246     -19.675   5.698   2.455
ATOM   3090 H2   TIP   246     -19.239   4.939   1.219
ATOM   3091 O    TIP   247     -10.321  -0.865   5.018
ATOM   3092 H1   TIP   247     -10.823  -0.062   5.154
ATOM   3093 H2   TIP   247      -9.523  -0.577   4.574
ATOM   3094 O    TIP   248      16.568   8.022  -3.577
ATOM   3095 H1   TIP   248      16.665   7.081  -3.429
ATOM   3096 H2   TIP   248      15.790   8.099  -4.129
ATOM   3097 O    TIP   249      13.483 -11.623   5.204
ATOM   3098 H1   TIP   249      12.669 -11.268   4.848
ATOM   3099 H2   TIP   249      14.067 -11.689   4.449
ATOM   3100 O    TIP   250      -1.797 -12.794 -20.390
ATOM   3101 H1   TIP   250      -1.789 -11.915 -20.769
ATOM   3102 H2   TIP   250      -1.075 -13.249 -20.824
ATOM   3103 O    TIP   251       9.195   0.799   4.657
ATOM   3104 H1   TIP   251       9.977   0.787   4.106
ATOM   3105 H2   TIP   251       8.475   0.965   4.049
ATOM   3106 O    TIP   252      14.978 -22.385 -15.845
ATOM   3107 H1   TIP   252      15.160 -22.569 -16.767
ATOM   3108 H2   TIP   252      15.226 -21.467 -15.730
ATOM   3109 O    TIP   253       9.801   9.363 -21.689
ATOM   3110 H1   TIP   253       9.932   9.220 -22.626
ATOM   3111 H2   TIP   253       8.981   9.854 -21.633
ATOM   3112 O    TIP   254      -7.403  -9.083   6.856
ATOM   3113 H1   TIP   254      -7.901  -9.790   6.444
ATOM   3114 H2   TIP   254      -7.988  -8.327   6.823
ATOM   3115 O    TIP   255       9.265 -22.012  -1.446
ATOM   3116 H1   TIP   255       9.678 -21.996  -2.309
ATOM   3117 H2   TIP   255       8.516 -21.422  -1.526
ATOM   3118 O    TIP   256     -26.047  -8.983  -9.934
ATOM   3119 H1   TIP   256     -25.742  -9.795  -9.529
ATOM   3120 H2   TIP   256     -26.094  -8.357  -9.211
ATOM   3121 O    TIP   257       2.488   3.121   6.365
ATOM   3122 H1   TIP   257       2.371   2.673   7.202
ATOM   3123 H2   TIP   257       1.633   3.062   5.939
ATOM   3124 O    TIP   258      14.245  11.055   0.481
ATOM   3125 H1   TIP   258      13.733  11.400  -0.250
ATOM   3126 H2   TIP   258      14.769  11.798   0.780
ATOM   3127 O    TIP   259      14.346  10.642  -6.463
ATOM   3128 H1   TIP   259      14.601  10.876  -7.355
ATOM   3129 H2   TIP   259      14.094  11.472  -6.059
ATOM   3130 O    TIP   260       2.745 -11.199  21.002
ATOM   3131 H1   TIP   260       3.064 -10.923  21.861
ATOM   3132 H2   TIP   260       3.537 -11.425  20.513
ATOM   3133 O    TIP   261      16.687  15.096   0.296
ATOM   3134 H1   TIP   261      16.839  14.633  -0.528
ATOM   3135 H2   TIP   261      15.825  14.797   0.584
ATOM   3136 O    TIP   262     -18.315  -0.131  -2.599
ATOM   3137 H1   TIP   262     -19.091  -0.681  -2.489
ATOM   3138 H2   TIP   262     -17.766  -0.611  -3.218
ATOM   3139 O    TIP   263     -19.992  -7.884 -24.021
ATOM   3140 H1   TIP   263     -19.698  -7.144 -24.551
ATOM   3141 H2   TIP   263     -19.197  -8.389 -23.850
ATOM   3142 O    TIP   264       4.239 -25.097  -5.301
ATOM   3143 H1   TIP   264       3.472 -24.849  -5.817
ATOM   3144 H2   TIP   264       4.906 -25.314  -5.951
ATOM   3145 O    TIP   265      -2.231 -11.420   8.495
ATOM   3146 H1   TIP   265      -2.543 -11.652   7.620
ATOM   3147 H2   TIP   265      -2.814 -10.717   8.780
ATOM   3148 O    TIP   266     -13.850  -2.607   8.503
ATOM   3149 H1   TIP   266     -14.738  -2.349   8.257
ATOM   3150 H2   TIP   266     -13.305  -2.326   7.768
ATOM   3151 O    TIP   267      14.417  -8.568   2.555
ATOM   3152 H1   TIP   267      14.728  -9.472   2.588
ATOM   3153 H2   TIP   267      14.249  -8.338   3.469
ATOM   3154 O    TIP   268       3.445 -27.658  -6.747
ATOM   3155 H1   TIP   268       3.856 -27.897  -5.917
ATOM   3156 H2   TIP   268       4.172 -27.588  -7.365
ATOM   3157 O    TIP   269       4.086 -25.121   0.992
ATOM   3158 H1   TIP   269       3.867 -24.802   1.867
ATOM   3159 H2   TIP   269       3.276 -25.517   0.670
ATOM   3160 O    TIP   270      10.097 -23.635   1.193
ATOM   3161 H1   TIP   270      10.264 -22.697   1.281
ATOM   3162 H2   TIP   270      10.931 -24.050   1.412
ATOM   3163 O    TIP   271      17.159 -26.510 -16.817
ATOM   3164 H1   TIP   271      16.449 -26.921 -17.310
ATOM   3165 H2   TIP   271      16.718 -26.024 -16.121
ATOM   3166 O    TIP   272      21.675  11.332  -6.745
ATOM   3167 H1   TIP   272      22.187  11.381  -7.552
ATOM   3168 H2   TIP   272      21.534  12.244  -6.494
ATOM   3169 O    TIP   273      20.281  10.477   9.950
ATOM   3170 H1   TIP   273      19.804  11.000   9.306
ATOM   3171 H2   TIP   273      20.322   9.601   9.566
ATOM   3172 O    TIP   274      23.353 -17.013  -5.834
ATOM   3173 H1   TIP   274      22.465 -17.145  -5.504
ATOM   3174 H2   TIP   274      23.394 -17.540  -6.631
ATOM   3175 O    TIP   275     -26.429   3.484 -14.988
ATOM   3176 H1   TIP   275     -26.928   2.755 -15.356
ATOM   3177 H2   TIP   275     -25.535   3.151 -14.916
ATOM   3178 O    TIP   276       3.840  13.498 -14.352
ATOM   3179 H1   TIP   276       4.188  13.450 -15.242
ATOM   3180 H2   TIP   276       3.317  14.299 -14.341
ATOM   3181 O    TIP   277     -22.303 -12.686  -9.057
ATOM   3182 H1   TIP   277     -22.764 -12.122  -9.678
ATOM   3183 H2   TIP   277     -22.164 -12.134  -8.288
ATOM   3184 O    TIP   278      19.135 -11.413  -2.862
ATOM   3185 H1   TIP   278      19.919 -11.094  -3.309
ATOM   3186 H2   TIP   278      18.761 -12.057  -3.462
ATOM   3187 O    TIP   279      10.175  10.018  -9.236
ATOM   3188 H1   TIP   279      10.258  10.326  -8.333
ATOM   3189 H2   TIP   279      10.962   9.496  -9.385
ATOM   3190 O    TIP   280      12.958  11.420  -9.598
ATOM   3191 H1   TIP   280      12.854  12.264  -9.159
ATOM   3192 H2   TIP   280      12.799  11.609 -10.523
ATOM   3193 O    TIP   281       0.253 -14.820 -25.434
ATOM   3194 H1   TIP   281      -0.143 -15.231 -26.202
ATOM   3195 H2   TIP   281       0.963 -14.285 -25.787
ATOM   3196 O    TIP   282     -15.548  -8.637  -3.935
ATOM   3197 H1   TIP   282     -15.326  -8.768  -4.857
ATOM   3198 H2   TIP   282     -15.144  -9.377  -3.482
ATOM   3199 O    TIP   283       3.821   1.460 -17.972
ATOM   3200 H1   TIP   283       3.946   1.252 -18.898
ATOM   3201 H2   TIP   283       4.601   1.114 -17.540
ATOM   3202 O    TIP   284      -9.431 -12.425   9.578
ATOM   3203 H1   TIP   284     -10.253 -11.948   9.468
ATOM   3204 H2   TIP   284      -9.239 -12.358  10.513
ATOM   3205 O    TIP   285     -19.026   6.036  -6.520
ATOM   3206 H1   TIP   285     -19.922   6.340  -6.372
ATOM   3207 H2   TIP   285     -18.836   6.283  -7.425
ATOM   3208 O    TIP   286     -18.773 -11.828   7.426
ATOM   3209 H1   TIP   286     -19.267 -12.402   8.012
ATOM   3210 H2   TIP   286     -19.443 -11.351   6.937
ATOM   3211 O    TIP   287     -11.707  -0.941 -17.257
ATOM   3212 H1   TIP   287     -11.399  -0.322 -17.919
ATOM   3213 H2   TIP   287     -12.660  -0.932 -17.344
ATOM   3214 O    TIP   288      10.358 -15.717   1.884
ATOM   3215 H1   TIP   288       9.502 -15.298   1.971
ATOM   3216 H2   TIP   288      10.964 -15.121   2.324
ATOM   3217 O    TIP   289     -19.295   6.990 -17.351
ATOM   3218 H1   TIP   289     -19.046   7.045 -18.273
ATOM   3219 H2   TIP   289     -20.160   7.398 -17.311
ATOM   3220 O    TIP   290      -5.743  11.173  -1.990
ATOM   3221 H1   TIP   290      -4.840  11.490  -1.962
ATOM   3222 H2   TIP   290      -6.255  11.929  -2.277
ATOM   3223 O    TIP   291     -25.061   8.957   8.836
ATOM   3224 H1   TIP   291     -24.486   8.733   9.568
ATOM   3225 H2   TIP   291     -25.903   8.562   9.061
ATOM   3226 O    TIP   292      14.564   3.089  -3.478
ATOM   3227 H1   TIP   292      14.260   3.336  -2.605
ATOM   3228 H2   TIP   292      13.767   3.032  -4.004
ATOM   3229 O    TIP   293      -5.872 -30.601  -1.333
ATOM   3230 H1   TIP   293      -5.154 -31.206  -1.517
ATOM   3231 H2   TIP   293      -6.662 -31.084  -1.576
ATOM   3232 O    TIP   294      20.216 -24.583   2.774
ATOM   3233 H1   TIP   294      20.630 -23.868   2.290
ATOM   3234 H2   TIP   294      20.156 -24.261   3.673
ATOM   3235 O    TIP   295     -16.522 -17.253 -11.865
ATOM   3236 H1   TIP   295     -17.471 -17.373 -11.855
ATOM   3237 H2   TIP   295     -16.211 -17.729 -11.095
ATOM   3238 O    TIP   296      -0.242 -27.868 -12.215
ATOM   3239 H1   TIP   296      -1.116 -27.525 -12.400
ATOM   3240 H2   TIP   296      -0.147 -28.617 -12.804
ATOM   3241 O    TIP   297      13.919   2.193 -16.500
ATOM   3242 H1   TIP   297      13.043   2.006 -16.834
ATOM   3243 H2   TIP   297      13.873   3.100 -16.197
ATOM   3244 O    TIP   298       1.141   1.216   7.998
ATOM   3245 H1   TIP   298       0.192   1.223   7.874
ATOM   3246 H2   TIP   298       1.319   0.386   8.440
ATOM   3247 O    TIP   299      13.431 -22.385 -21.069
ATOM   3248 H1   TIP   299      13.609 -22.625 -21.978
ATOM   3249 H2   TIP   299      12.560 -22.742 -20.892
ATOM   3250 O    TIP   300      16.401  -0.850 -14.596
ATOM   3251 H1   TIP   300      16.176  -1.739 -14.325
ATOM   3252 H2   TIP   300      16.377  -0.338 -13.787
ATOM   3253 O    TIP   301      28.438 -15.855  -9.909
ATOM   3254 H1   TIP   301      28.440 -16.393  -9.118
ATOM   3255 H2   TIP   301      28.733 -14.993  -9.615
ATOM   3256 O    TIP   302      15.434   4.342  -7.646
ATOM   3257 H1   TIP   302      14.531   4.345  -7.329
ATOM   3258 H2   TIP   302      15.376   3.993  -8.535
ATOM   3259 O    TIP   303       8.433 -24.722   7.951
ATOM   3260 H1   TIP   303       8.298 -23.797   7.750
ATOM   3261 H2   TIP   303       7.550 -25.082   8.035
ATOM   3262 O    TIP   304      13.617  -5.085   7.712
ATOM   3263 H1   TIP   304      12.943  -5.142   7.036
ATOM   3264 H2   TIP   304      13.207  -5.457   8.493
ATOM   3265 O    TIP   305       9.339  -4.031 -20.746
ATOM   3266 H1   TIP   305       9.581  -3.129 -20.539
ATOM   3267 H2   TIP   305       8.890  -4.345 -19.961
ATOM   3268 O    TIP   306      21.498 -10.449  -3.822
ATOM   3269 H1   TIP   306      21.669 -10.127  -4.707
ATOM   3270 H2   TIP   306      21.360  -9.658  -3.301
ATOM   3271 O    TIP   307      -9.338  10.369  -3.489
ATOM   3272 H1   TIP   307      -8.468   9.985  -3.379
ATOM   3273 H2   TIP   307      -9.758   9.823  -4.153
ATOM   3274 O    TIP   308      -4.327 -15.159  10.988
ATOM   3275 H1   TIP   308      -4.410 -14.506  10.294
ATOM   3276 H2   TIP   308      -4.950 -15.845  10.749
ATOM   3277 O    TIP   309     -15.480 -12.330   7.277
ATOM   3278 H1   TIP   309     -15.834 -13.219   7.242
ATOM   3279 H2   TIP   309     -15.990 -11.843   6.631
ATOM   3280 O    TIP   310     -29.879  -1.263  -8.225
ATOM   3281 H1   TIP   310     -29.686  -2.158  -8.503
ATOM   3282 H2   TIP   310     -29.852  -0.750  -9.032
ATOM   3283 O    TIP   311     -26.633   2.525  -6.929
ATOM   3284 H1   TIP   311     -26.860   2.029  -7.716
ATOM   3285 H2   TIP   311     -25.863   2.080  -6.577
ATOM   3286 O    TIP   312       6.458 -18.437   7.601
ATOM   3287 H1   TIP   312       6.601 -19.371   7.749
ATOM   3288 H2   TIP   312       5.570 -18.382   7.250
ATOM   3289 O    TIP   313      -2.327 -11.283 -17.742
ATOM   3290 H1   TIP   313      -1.938 -11.939 -18.319
ATOM   3291 H2   TIP   313      -3.022 -10.884 -18.265
ATOM   3292 O    TIP   314       4.989  22.421   1.414
ATOM   3293 H1   TIP   314       4.898  23.071   0.718
ATOM   3294 H2   TIP   314       4.282  21.796   1.254
ATOM   3295 O    TIP   315      -7.186 -14.223  12.259
ATOM   3296 H1   TIP   315      -7.305 -14.581  13.139
ATOM   3297 H2   TIP   315      -6.550 -14.806  11.846
ATOM   3298 O    TIP   316     -24.894  -3.425  -3.834
ATOM   3299 H1   TIP   316     -25.793  -3.208  -4.078
ATOM   3300 H2   TIP   316     -24.368  -2.709  -4.190
ATOM   3301 O    TIP   317     -13.518   6.378 -13.545
ATOM   3302 H1   TIP   317     -14.449   6.184 -13.652
ATOM   3303 H2   TIP   317     -13.126   6.149 -14.388
ATOM   3304 O    TIP   318      -5.354  29.570 -10.633
ATOM   3305 H1   TIP   318      -6.020  30.093 -11.078
ATOM   3306 H2   TIP   318      -5.511  28.675 -10.933
ATOM   3307 O    TIP   319      -4.361 -23.218   5.727
ATOM   3308 H1   TIP   319      -4.552 -22.594   6.428
ATOM   3309 H2   TIP   319      -5.159 -23.237   5.199
ATOM   3310 O    TIP   320      15.384  13.706  -1.827
ATOM   3311 H1   TIP   320      14.451  13.562  -1.669
ATOM   3312 H2   TIP   320      15.727  12.839  -2.044
ATOM   3313 O    TIP   321     -18.059  -9.466  -3.390
ATOM   3314 H1   TIP   321     -18.220  -9.920  -2.563
ATOM   3315 H2   TIP   321     -17.106  -9.466  -3.482
ATOM   3316 O    TIP   322     -13.032 -21.587  -2.820
ATOM   3317 H1   TIP   322     -13.111 -20.754  -3.285
ATOM   3318 H2   TIP   322     -13.709 -22.143  -3.205
ATOM   3319 O    TIP   323      12.878 -28.978  -3.249
ATOM   3320 H1   TIP   323      12.119 -28.403  -3.158
ATOM   3321 H2   TIP   323      12.511 -29.862  -3.267
ATOM   3322 O    TIP   324      13.292   7.958 -21.279
ATOM   3323 H1   TIP   324      13.124   7.233 -20.678
ATOM   3324 H2   TIP   324      14.024   8.433 -20.885
ATOM   3325 O    TIP   325     -13.242   8.220   2.545
ATOM   3326 H1   TIP   325     -13.441   8.098   3.473
ATOM   3327 H2   TIP   325     -12.953   7.359   2.245
ATOM   3328 O    TIP   326     -13.039 -22.614  -5.861
ATOM   3329 H1   TIP   326     -13.840 -23.136  -5.911
ATOM   3330 H2   TIP   326     -13.229 -21.831  -6.377
ATOM   3331 O    TIP   327      18.299   9.132   1.100
ATOM   3332 H1   TIP   327      18.753   8.297   0.985
ATOM   3333 H2   TIP   327      17.433   8.989   0.720
ATOM   3334 O    TIP   328     -13.697   5.762  -3.591
ATOM   3335 H1   TIP   328     -13.665   5.400  -2.706
ATOM   3336 H2   TIP   328     -13.300   6.629  -3.510
ATOM   3337 O    TIP   329      -8.516  -3.314  -8.775
ATOM   3338 H1   TIP   329      -9.461  -3.322  -8.930
ATOM   3339 H2   TIP   329      -8.144  -2.949  -9.578
ATOM   3340 O    TIP   330      -0.298   1.822   3.720
ATOM   3341 H1   TIP   330      -0.283   2.175   4.610
ATOM   3342 H2   TIP   330      -1.227   1.775   3.496
ATOM   3343 O    TIP   331      11.622  16.168   0.181
ATOM   3344 H1   TIP   331      11.858  15.298   0.505
ATOM   3345 H2   TIP   331      10.738  16.062  -0.170
ATOM   3346 O    TIP   332       7.586  11.040  -6.951
ATOM   3347 H1   TIP   332       8.184  11.427  -6.312
ATOM   3348 H2   TIP   332       7.486  10.131  -6.668
ATOM   3349 O    TIP   333     -17.136  26.058 -16.765
ATOM   3350 H1   TIP   333     -17.524  26.786 -16.281
ATOM   3351 H2   TIP   333     -16.677  26.473 -17.495
ATOM   3352 O    TIP   334      20.188 -27.832   6.609
ATOM   3353 H1   TIP   334      20.158 -28.788   6.615
ATOM   3354 H2   TIP   334      19.503 -27.574   5.992
ATOM   3355 O    TIP   335      28.247   1.649 -13.165
ATOM   3356 H1   TIP   335      27.650   1.824 -13.893
ATOM   3357 H2   TIP   335      27.882   2.144 -12.431
ATOM   3358 O    TIP   336      27.793   1.133 -21.787
ATOM   3359 H1   TIP   336      28.274   1.347 -22.587
ATOM   3360 H2   TIP   336      26.872   1.217 -22.032
ATOM   3361 O    TIP   337     -26.775  -3.146  -6.699
ATOM   3362 H1   TIP   337     -26.095  -3.811  -6.806
ATOM   3363 H2   TIP   337     -26.761  -2.653  -7.520
ATOM   3364 O    TIP   338       0.906  19.010   1.249
ATOM   3365 H1   TIP   338       1.109  19.499   2.047
ATOM   3366 H2   TIP   338       1.123  18.102   1.462
ATOM   3367 O    TIP   339     -11.386 -27.680 -18.303
ATOM   3368 H1   TIP   339     -10.857 -27.468 -19.071
ATOM   3369 H2   TIP   339     -11.112 -27.046 -17.640
ATOM   3370 O    TIP   340      10.954   3.938   5.595
ATOM   3371 H1   TIP   340      11.077   4.887   5.598
ATOM   3372 H2   TIP   340      10.435   3.765   4.809
ATOM   3373 O    TIP   341      -6.174   2.170 -14.398
ATOM   3374 H1   TIP   341      -5.769   2.255 -13.535
ATOM   3375 H2   TIP   341      -6.924   1.593 -14.257
ATOM   3376 O    TIP   342      -4.009   8.616  -3.050
ATOM   3377 H1   TIP   342      -3.978   8.992  -3.929
ATOM   3378 H2   TIP   342      -4.010   7.670  -3.192
ATOM   3379 O    TIP   343      12.672 -17.013   6.205
ATOM   3380 H1   TIP   343      13.209 -16.482   5.617
ATOM   3381 H2   TIP   343      12.599 -16.490   7.003
ATOM   3382 O    TIP   344      -9.519  14.217   1.827
ATOM   3383 H1   TIP   344     -10.201  13.551   1.920
ATOM   3384 H2   TIP   344      -8.847  13.962   2.459
ATOM   3385 O    TIP   345     -10.288  24.725   7.748
ATOM   3386 H1   TIP   345     -10.219  24.706   8.703
ATOM   3387 H2   TIP   345      -9.488  24.298   7.441
ATOM   3388 O    TIP   346      -9.576  -8.775 -23.836
ATOM   3389 H1   TIP   346      -8.733  -8.895 -23.399
ATOM   3390 H2   TIP   346      -9.843  -9.658 -24.091
ATOM   3391 O    TIP   347     -16.631  25.078  -9.122
ATOM   3392 H1   TIP   347     -16.398  24.406  -9.763
ATOM   3393 H2   TIP   347     -16.160  24.826  -8.328
ATOM   3394 O    TIP   348      -2.968  12.058  -2.387
ATOM   3395 H1   TIP   348      -2.622  12.949  -2.424
ATOM   3396 H2   TIP   348      -2.562  11.611  -3.129
ATOM   3397 O    TIP   349      19.828 -24.591   5.942
ATOM   3398 H1   TIP   349      19.472 -25.371   5.517
ATOM   3399 H2   TIP   349      19.480 -24.621   6.832
ATOM   3400 O    TIP   350       7.045  14.975 -13.233
ATOM   3401 H1   TIP   350       6.691  14.149 -12.906
ATOM   3402 H2   TIP   350       6.955  14.915 -14.184
ATOM   3403 O    TIP   351       4.201  -1.074   3.650
ATOM   3404 H1   TIP   351       3.591  -1.038   2.914
ATOM   3405 H2   TIP   351       3.811  -1.704   4.256
ATOM   3406 O    TIP   352      18.420   9.040 -24.036
ATOM   3407 H1   TIP   352      18.015   8.246 -24.386
ATOM   3408 H2   TIP   352      17.683   9.611 -23.821
ATOM   3409 O    TIP   353     -22.634 -15.284  -8.704
ATOM   3410 H1   TIP   353     -23.588 -15.348  -8.664
ATOM   3411 H2   TIP   353     -22.465 -14.387  -8.992
ATOM   3412 O    TIP   354      -6.326  26.442  -4.242
ATOM   3413 H1   TIP   354      -7.059  26.833  -4.716
ATOM   3414 H2   TIP   354      -6.507  26.629  -3.321
ATOM   3415 O    TIP   355      13.064   4.733  -6.324
ATOM   3416 H1   TIP   355      12.733   5.506  -5.868
ATOM   3417 H2   TIP   355      12.960   4.019  -5.694
ATOM   3418 O    TIP   356      -5.646   5.150  -0.374
ATOM   3419 H1   TIP   356      -5.607   5.164   0.582
ATOM   3420 H2   TIP   356      -5.654   4.220  -0.600
ATOM   3421 O    TIP   357     -10.769  -2.739 -15.426
ATOM   3422 H1   TIP   357     -11.068  -2.220 -16.172
ATOM   3423 H2   TIP   357     -11.566  -3.132 -15.071
ATOM   3424 O    TIP   358      11.320   8.499 -17.906
ATOM   3425 H1   TIP   358      10.805   8.519 -18.712
ATOM   3426 H2   TIP   358      12.048   7.909 -18.100
ATOM   3427 O    TIP   359       7.818   9.909   8.862
ATOM   3428 H1   TIP   359       7.803   9.871   7.906
ATOM   3429 H2   TIP   359       8.117   9.041   9.132
ATOM   3430 O    TIP   360      20.513 -12.460 -16.868
ATOM   3431 H1   TIP   360      20.658 -11.968 -16.060
ATOM   3432 H2   TIP   360      21.140 -13.182 -16.825
ATOM   3433 O    TIP   361      -8.731 -20.353 -17.143
ATOM   3434 H1   TIP   361      -8.867 -21.247 -17.458
ATOM   3435 H2   TIP   361      -9.049 -19.797 -17.854
ATOM   3436 O    TIP   362      24.032 -10.813 -10.583
ATOM   3437 H1   TIP   362      23.098 -10.693 -10.408
ATOM   3438 H2   TIP   362      24.384  -9.924 -10.626
ATOM   3439 O    TIP   363       5.821  20.333 -12.683
ATOM   3440 H1   TIP   363       6.126  20.149 -11.795
ATOM   3441 H2   TIP   363       4.983  19.877 -12.750
ATOM   3442 O    TIP   364       3.581   4.119 -14.704
ATOM   3443 H1   TIP   364       4.074   4.827 -15.117
ATOM   3444 H2   TIP   364       2.903   3.895 -15.341
ATOM   3445 O    TIP   365      -3.690 -21.126   2.831
ATOM   3446 H1   TIP   365      -3.562 -21.039   1.886
ATOM   3447 H2   TIP   365      -2.913 -20.723   3.217
ATOM   3448 O    TIP   366      20.965  -8.298  -2.318
ATOM   3449 H1   TIP   366      20.715  -8.048  -1.428
ATOM   3450 H2   TIP   366      20.262  -7.956  -2.870
ATOM   3451 O    TIP   367     -13.981 -17.598   1.592
ATOM   3452 H1   TIP   367     -14.771 -18.119   1.455
ATOM   3453 H2   TIP   367     -14.284 -16.819   2.058
ATOM   3454 O    TIP   368      -9.828  26.862 -16.474
ATOM   3455 H1   TIP   368      -8.915  27.093 -16.644
ATOM   3456 H2   TIP   368      -9.842  25.906 -16.499
ATOM   3457 O    TIP   369     -14.592  26.975 -11.081
ATOM   3458 H1   TIP   369     -15.210  26.408 -11.542
ATOM   3459 H2   TIP   369     -14.303  26.455 -10.331
ATOM   3460 O    TIP   370      19.221 -23.436 -10.887
ATOM   3461 H1   TIP   370      19.754 -22.776 -11.330
ATOM   3462 H2   TIP   370      18.810 -23.929 -11.597
ATOM   3463 O    TIP   371     -10.914  -9.764 -19.085
ATOM   3464 H1   TIP   371     -10.538 -10.373 -18.450
ATOM   3465 H2   TIP   371     -11.538 -10.290 -19.583
ATOM   3466 O    TIP   372     -18.880  11.489  -7.451
ATOM   3467 H1   TIP   372     -19.457  11.047  -6.828
ATOM   3468 H2   TIP   372     -18.399  12.126  -6.924
ATOM   3469 O    TIP   373      27.029 -10.933  -9.180
ATOM   3470 H1   TIP   373      27.024 -10.190  -8.576
ATOM   3471 H2   TIP   373      27.728 -10.734  -9.801
ATOM   3472 O    TIP   374     -19.288 -17.798 -12.242
ATOM   3473 H1   TIP   374     -19.923 -17.108 -12.434
ATOM   3474 H2   TIP   374     -18.897 -18.006 -13.090
ATOM   3475 O    TIP   375       9.950 -14.092   5.896
ATOM   3476 H1   TIP   375       9.918 -14.131   4.940
ATOM   3477 H2   TIP   375      10.265 -13.210   6.090
ATOM   3478 O    TIP   376      18.650 -23.122  10.715
ATOM   3479 H1   TIP   376      17.880 -22.967  10.168
ATOM   3480 H2   TIP   376      19.190 -23.725  10.205
ATOM   3481 O    TIP   377      16.672   9.511 -17.129
ATOM   3482 H1   TIP   377      16.371   8.721 -17.577
ATOM   3483 H2   TIP   377      16.157   9.541 -16.322
ATOM   3484 O    TIP   378      22.497 -10.411   1.365
ATOM   3485 H1   TIP   378      22.762 -10.237   2.268
ATOM   3486 H2   TIP   378      22.626  -9.578   0.912
ATOM   3487 O    TIP   379      -7.638  29.382   9.510
ATOM   3488 H1   TIP   379      -8.276  30.088   9.608
ATOM   3489 H2   TIP   379      -8.167  28.591   9.412
ATOM   3490 O    TIP   380     -11.898   1.929 -18.705
ATOM   3491 H1   TIP   380     -12.132   2.838 -18.891
ATOM   3492 H2   TIP   380     -12.640   1.419 -19.030
ATOM   3493 O    TIP   381      13.611  10.328  -3.072
ATOM   3494 H1   TIP   381      13.108   9.637  -3.502
ATOM   3495 H2   TIP   381      13.159  11.137  -3.309
ATOM   3496 O    TIP   382      -7.629  22.908  -7.959
ATOM   3497 H1   TIP   382      -6.955  22.693  -7.313
ATOM   3498 H2   TIP   382      -8.162  23.580  -7.536
ATOM   3499 O    TIP   383       1.315   6.327 -17.153
ATOM   3500 H1   TIP   383       0.573   6.928 -17.218
ATOM   3501 H2   TIP   383       0.953   5.540 -16.747
ATOM   3502 O    TIP   384       6.986 -20.392  -1.213
ATOM   3503 H1   TIP   384       6.163 -20.611  -0.777
ATOM   3504 H2   TIP   384       7.088 -19.451  -1.076
ATOM   3505 O    TIP   385     -26.282   7.058 -16.213
ATOM   3506 H1   TIP   385     -27.162   6.683 -16.240
ATOM   3507 H2   TIP   385     -25.707   6.346 -16.492
ATOM   3508 O    TIP   386      -4.662  -8.138 -22.256
ATOM   3509 H1   TIP   386      -3.770  -8.311 -22.554
ATOM   3510 H2   TIP   386      -4.557  -7.552 -21.507
ATOM   3511 O    TIP   387      -9.999 -24.105   4.265
ATOM   3512 H1   TIP   387     -10.829 -24.582   4.256
ATOM   3513 H2   TIP   387     -10.245 -23.198   4.447
ATOM   3514 O    TIP   388       5.449   0.720   5.225
ATOM   3515 H1   TIP   388       5.910  -0.039   5.582
ATOM   3516 H2   TIP   388       4.808   0.350   4.619
ATOM   3517 O    TIP   389      -3.996   0.325 -22.657
ATOM   3518 H1   TIP   389      -4.510  -0.431 -22.374
ATOM   3519 H2   TIP   389      -3.996   0.272 -23.612
ATOM   3520 O    TIP   390      13.849  -8.537   7.822
ATOM   3521 H1   TIP   390      13.433  -8.294   8.648
ATOM   3522 H2   TIP   390      14.695  -8.905   8.077
ATOM   3523 O    TIP   391     -24.614  -2.395  -1.173
ATOM   3524 H1   TIP   391     -24.181  -1.547  -1.268
ATOM   3525 H2   TIP   391     -24.651  -2.748  -2.061
ATOM   3526 O    TIP   392      15.805  -2.278   6.469
ATOM   3527 H1   TIP   392      16.277  -2.355   7.298
ATOM   3528 H2   TIP   392      15.916  -1.362   6.213
ATOM   3529 O    TIP   393     -29.228  -2.007   0.186
ATOM   3530 H1   TIP   393     -28.835  -1.200  -0.146
ATOM   3531 H2   TIP   393     -30.164  -1.814   0.239
ATOM   3532 O    TIP   394      20.008  -5.075  -2.055
ATOM   3533 H1   TIP   394      19.821  -5.800  -2.651
ATOM   3534 H2   TIP   394      20.256  -5.498  -1.233
ATOM   3535 O    TIP   395       5.567  -6.326 -23.027
ATOM   3536 H1   TIP   395       5.796  -5.397 -23.039
ATOM   3537 H2   TIP   395       4.620  -6.342 -23.164
ATOM   3538 O    TIP   396       2.429   2.951   0.749
ATOM   3539 H1   TIP   396       2.217   3.868   0.577
ATOM   3540 H2   TIP   396       1.749   2.457   0.291
ATOM   3541 O    TIP   397      -2.462   6.783 -19.773
ATOM   3542 H1   TIP   397      -2.162   6.119 -20.394
ATOM   3543 H2   TIP   397      -2.965   6.293 -19.122
ATOM   3544 O    TIP   398      -8.535  29.999  -3.670
ATOM   3545 H1   TIP   398      -8.729  29.120  -3.995
ATOM   3546 H2   TIP   398      -7.711  30.236  -4.095
ATOM   3547 O    TIP   399      -4.073 -12.080   6.027
ATOM   3548 H1   TIP   399      -4.374 -12.592   6.777
ATOM   3549 H2   TIP   399      -4.764 -12.183   5.372
ATOM   3550 O    TIP   400     -10.383 -28.231   7.850
ATOM   3551 H1   TIP   400     -10.158 -27.446   7.350
ATOM   3552 H2   TIP   400     -11.157 -27.982   8.354
ATOM   3553 O    TIP   401      28.056  -7.985  -2.183
ATOM   3554 H1   TIP   401      28.857  -8.493  -2.310
ATOM   3555 H2   TIP   401      28.272  -7.365  -1.487
ATOM   3556 O    TIP   402       4.136   6.246 -16.789
ATOM   3557 H1   TIP   402       3.212   6.098 -16.991
ATOM   3558 H2   TIP   402       4.146   7.070 -16.302
ATOM   3559 O    TIP   403      11.860  12.862   3.078
ATOM   3560 H1   TIP   403      12.411  12.080   3.092
ATOM   3561 H2   TIP   403      11.844  13.128   2.159
ATOM   3562 O    TIP   404       7.550   3.735   0.732
ATOM   3563 H1   TIP   404       7.888   3.233  -0.009
ATOM   3564 H2   TIP   404       6.615   3.536   0.751
ATOM   3565 O    TIP   405      17.646  -8.568 -19.263
ATOM   3566 H1   TIP   405      17.929  -8.332 -20.146
ATOM   3567 H2   TIP   405      17.774  -9.515 -19.214
ATOM   3568 O    TIP   406      18.044  22.767 -17.290
ATOM   3569 H1   TIP   406      18.689  22.774 -16.583
ATOM   3570 H2   TIP   406      17.198  22.808 -16.845
ATOM   3571 O    TIP   407       1.548 -26.621   0.933
ATOM   3572 H1   TIP   407       1.883 -27.468   0.638
ATOM   3573 H2   TIP   407       0.610 -26.654   0.743
ATOM   3574 O    TIP   408      18.005  -0.352  -3.722
ATOM   3575 H1   TIP   408      18.891  -0.312  -3.363
ATOM   3576 H2   TIP   408      17.870  -1.277  -3.927
ATOM   3577 O    TIP   409     -20.538 -16.337   2.560
ATOM   3578 H1   TIP   409     -20.264 -17.190   2.895
ATOM   3579 H2   TIP   409     -21.358 -16.511   2.098
ATOM   3580 O    TIP   410       9.277 -21.095  14.156
ATOM   3581 H1   TIP   410       9.705 -21.266  13.317
ATOM   3582 H2   TIP   410       8.535 -20.533  13.938
ATOM   3583 O    TIP   411      -2.722 -11.099 -23.393
ATOM   3584 H1   TIP   411      -2.046 -11.607 -23.842
ATOM   3585 H2   TIP   411      -2.365 -10.944 -22.519
ATOM   3586 O    TIP   412      11.002  27.629  -4.626
ATOM   3587 H1   TIP   412      10.715  28.090  -5.414
ATOM   3588 H2   TIP   412      10.446  27.975  -3.928
ATOM   3589 O    TIP   413      -9.375 -20.840   4.674
ATOM   3590 H1   TIP   413      -8.529 -20.551   5.013
ATOM   3591 H2   TIP   413      -9.732 -20.072   4.230
ATOM   3592 O    TIP   414      18.063 -20.969 -14.701
ATOM   3593 H1   TIP   414      18.241 -20.256 -14.089
ATOM   3594 H2   TIP   414      17.420 -20.608 -15.311
ATOM   3595 O    TIP   415      25.740 -18.916  -6.682
ATOM   3596 H1   TIP   415      25.611 -18.213  -6.046
ATOM   3597 H2   TIP   415      24.968 -18.874  -7.246
ATOM   3598 O    TIP   416      11.752  14.264 -16.960
ATOM   3599 H1   TIP   416      12.059  14.579 -16.110
ATOM   3600 H2   TIP   416      10.850  13.987 -16.803
ATOM   3601 O    TIP   417      11.308  10.555  -6.557
ATOM   3602 H1   TIP   417      12.184  10.556  -6.942
ATOM   3603 H2   TIP   417      11.366   9.937  -5.828
ATOM   3604 O    TIP   418     -16.596   0.432   4.968
ATOM   3605 H1   TIP   418     -16.872   1.281   4.624
ATOM   3606 H2   TIP   418     -17.140   0.298   5.744
ATOM   3607 O    TIP   419      24.252 -12.970 -15.754
ATOM   3608 H1   TIP   419      25.151 -12.649 -15.817
ATOM   3609 H2   TIP   419      24.266 -13.581 -15.017
ATOM   3610 O    TIP   420      22.023  -9.738  -6.323
ATOM   3611 H1   TIP   420      22.963  -9.563  -6.346
ATOM   3612 H2   TIP   420      21.647  -9.121  -6.951
ATOM   3613 O    TIP   421     -13.136 -15.325 -17.452
ATOM   3614 H1   TIP   421     -12.320 -15.611 -17.042
ATOM   3615 H2   TIP   421     -12.887 -14.569 -17.982
ATOM   3616 O    TIP   422     -30.751  -8.419  -9.570
ATOM   3617 H1   TIP   422     -30.901  -7.473  -9.557
ATOM   3618 H2   TIP   422     -30.177  -8.582  -8.822
ATOM   3619 O    TIP   423      14.788 -13.401 -20.165
ATOM   3620 H1   TIP   423      14.748 -12.506 -19.828
ATOM   3621 H2   TIP   423      14.307 -13.368 -20.992
ATOM   3622 O    TIP   424     -16.626 -15.253   0.761
ATOM   3623 H1   TIP   424     -16.448 -14.377   1.103
ATOM   3624 H2   TIP   424     -15.947 -15.396   0.102
ATOM   3625 O    TIP   425      23.289  -6.562  -2.639
ATOM   3626 H1   TIP   425      22.670  -6.102  -3.205
ATOM   3627 H2   TIP   425      22.795  -7.306  -2.296
ATOM   3628 O    TIP   426     -13.609  11.455  -7.482
ATOM   3629 H1   TIP   426     -12.663  11.365  -7.591
ATOM   3630 H2   TIP   426     -13.769  11.219  -6.568
ATOM   3631 O    TIP   427     -14.184  10.028 -10.029
ATOM   3632 H1   TIP   427     -13.864  10.719 -10.609
ATOM   3633 H2   TIP   427     -13.816  10.244  -9.172
ATOM   3634 O    TIP   428       6.427  26.910 -11.042
ATOM   3635 H1   TIP   428       6.589  26.182 -10.442
ATOM   3636 H2   TIP   428       6.221  26.492 -11.877
ATOM   3637 O    TIP   429      13.456 -23.172   1.616
ATOM   3638 H1   TIP   429      14.095 -23.839   1.865
ATOM   3639 H2   TIP   429      13.196 -22.766   2.443
ATOM   3640 O    TIP   430      18.156 -13.231 -21.994
ATOM   3641 H1   TIP   430      18.848 -13.883 -22.099
ATOM   3642 H2   TIP   430      17.622 -13.317 -22.784
ATOM   3643 O    TIP   431       4.722  11.571  -0.811
ATOM   3644 H1   TIP   431       5.257  10.801  -0.619
ATOM   3645 H2   TIP   431       3.841  11.222  -0.951
ATOM   3646 O    TIP   432       1.697 -19.986 -18.587
ATOM   3647 H1   TIP   432       1.178 -20.577 -18.042
ATOM   3648 H2   TIP   432       1.445 -20.203 -19.485
ATOM   3649 O    TIP   433      12.196  -0.845 -17.508
ATOM   3650 H1   TIP   433      11.924   0.024 -17.213
ATOM   3651 H2   TIP   433      12.797  -0.675 -18.233
ATOM   3652 O    TIP   434     -26.726  20.453 -16.700
ATOM   3653 H1   TIP   434     -26.490  19.662 -17.184
ATOM   3654 H2   TIP   434     -27.647  20.328 -16.469
ATOM   3655 O    TIP   435      16.869   5.102  -2.954
ATOM   3656 H1   TIP   435      16.717   5.299  -2.030
ATOM   3657 H2   TIP   435      15.993   5.059  -3.338
ATOM   3658 O    TIP   436       1.696 -11.618 -23.900
ATOM   3659 H1   TIP   436       1.177 -11.722 -24.698
ATOM   3660 H2   TIP   436       1.751 -10.672 -23.771
ATOM   3661 O    TIP   437     -29.450  -0.252 -10.745
ATOM   3662 H1   TIP   437     -30.072   0.080 -11.392
ATOM   3663 H2   TIP   437     -28.883  -0.844 -11.239
ATOM   3664 O    TIP   438     -13.755  18.429 -18.738
ATOM   3665 H1   TIP   438     -13.962  19.324 -18.468
ATOM   3666 H2   TIP   438     -14.470  17.900 -18.386
ATOM   3667 O    TIP   439     -15.297 -21.464 -22.110
ATOM   3668 H1   TIP   439     -14.947 -22.315 -21.847
ATOM   3669 H2   TIP   439     -15.670 -21.098 -21.308
ATOM   3670 O    TIP   440      -9.778   4.378 -17.108
ATOM   3671 H1   TIP   440      -9.651   4.912 -17.892
ATOM   3672 H2   TIP   440      -9.233   4.796 -16.442
ATOM   3673 O    TIP   441     -10.647 -28.842  -2.592
ATOM   3674 H1   TIP   441     -11.603 -28.885  -2.628
ATOM   3675 H2   TIP   441     -10.461 -28.220  -1.889
ATOM   3676 O    TIP   442       1.362   4.784 -12.044
ATOM   3677 H1   TIP   442       0.561   4.519 -12.497
ATOM   3678 H2   TIP   442       1.548   4.063 -11.444
ATOM   3679 O    TIP   443      -4.844  -1.058   5.651
ATOM   3680 H1   TIP   443      -4.134  -0.869   6.264
ATOM   3681 H2   TIP   443      -5.132  -0.198   5.344
ATOM   3682 O    TIP   444      17.382 -13.627   6.646
ATOM   3683 H1   TIP   444      17.982 -14.122   6.088
ATOM   3684 H2   TIP   444      17.630 -12.712   6.514
ATOM   3685 O    TIP   445       2.108 -28.545  -1.981
ATOM   3686 H1   TIP   445       2.195 -27.597  -2.084
ATOM   3687 H2   TIP   445       2.276 -28.703  -1.053
ATOM   3688 O    TIP   446      24.440 -21.345 -11.950
ATOM   3689 H1   TIP   446      23.951 -22.034 -11.502
ATOM   3690 H2   TIP   446      24.152 -21.398 -12.862
ATOM   3691 O    TIP   447      11.017   1.317 -22.768
ATOM   3692 H1   TIP   447      10.156   1.017 -22.477
ATOM   3693 H2   TIP   447      11.295   1.939 -22.096
ATOM   3694 O    TIP   448     -16.184  -1.828   1.810
ATOM   3695 H1   TIP   448     -15.620  -1.453   2.486
ATOM   3696 H2   TIP   448     -15.755  -2.648   1.566
ATOM   3697 O    TIP   449      12.267 -14.616   3.697
ATOM   3698 H1   TIP   449      13.165 -14.829   3.950
ATOM   3699 H2   TIP   449      12.146 -13.710   3.980
ATOM   3700 O    TIP   450      12.749 -23.991  -3.086
ATOM   3701 H1   TIP   450      11.793 -23.976  -3.052
ATOM   3702 H2   TIP   450      13.021 -23.260  -2.531
ATOM   3703 O    TIP   451       9.285 -18.432 -27.904
ATOM   3704 H1   TIP   451       9.395 -18.836 -28.764
ATOM   3705 H2   TIP   451       9.435 -17.499 -28.054
ATOM   3706 O    TIP   452      12.926  -5.878 -20.261
ATOM   3707 H1   TIP   452      13.827  -5.927 -19.943
ATOM   3708 H2   TIP   452      12.930  -6.381 -21.075
ATOM   3709 O    TIP   453      12.371  14.585  -3.258
ATOM   3710 H1   TIP   453      11.422  14.631  -3.372
ATOM   3711 H2   TIP   453      12.491  14.287  -2.356
ATOM   3712 O    TIP   454       3.965 -11.487 -17.639
ATOM   3713 H1   TIP   454       4.116 -10.614 -18.000
ATOM   3714 H2   TIP   454       3.111 -11.425 -17.210
ATOM   3715 O    TIP   455       6.275 -17.074 -17.893
ATOM   3716 H1   TIP   455       7.154 -17.297 -18.198
ATOM   3717 H2   TIP   455       6.340 -16.160 -17.617
ATOM   3718 O    TIP   456      22.408  -3.018  -2.453
ATOM   3719 H1   TIP   456      21.822  -3.165  -1.711
ATOM   3720 H2   TIP   456      22.171  -3.697  -3.085
ATOM   3721 O    TIP   457       9.657 -11.821 -20.399
ATOM   3722 H1   TIP   457       8.750 -11.668 -20.663
ATOM   3723 H2   TIP   457      10.140 -11.884 -21.222
ATOM   3724 O    TIP   458     -22.236  -9.917  -0.824
ATOM   3725 H1   TIP   458     -21.772 -10.268  -0.065
ATOM   3726 H2   TIP   458     -22.908 -10.570  -1.019
ATOM   3727 O    TIP   459       9.083 -18.047   0.917
ATOM   3728 H1   TIP   459       8.607 -17.536   0.262
ATOM   3729 H2   TIP   459       9.553 -17.394   1.435
ATOM   3730 O    TIP   460       8.348   0.048   7.263
ATOM   3731 H1   TIP   460       8.477   0.382   6.376
ATOM   3732 H2   TIP   460       9.234  -0.063   7.609
ATOM   3733 O    TIP   461     -12.435  -5.277  30.132
ATOM   3734 H1   TIP   461     -13.115  -5.888  30.414
ATOM   3735 H2   TIP   461     -12.450  -4.581  30.789
ATOM   3736 O    TIP   462      23.863   0.820 -13.752
ATOM   3737 H1   TIP   462      23.931  -0.134 -13.731
ATOM   3738 H2   TIP   462      22.989   0.992 -14.102
ATOM   3739 O    TIP   463       3.360 -28.802  29.428
ATOM   3740 H1   TIP   463       2.446 -29.034  29.265
ATOM   3741 H2   TIP   463       3.755 -28.756  28.558
ATOM   3742 O    TIP   464      15.932  16.998 -17.944
ATOM   3743 H1   TIP   464      16.315  16.265 -17.463
ATOM   3744 H2   TIP   464      16.602  17.681 -17.917
ATOM   3745 O    TIP   465       8.041  30.156  -3.391
ATOM   3746 H1   TIP   465       7.386  30.043  -4.079
ATOM   3747 H2   TIP   465       7.606  30.692  -2.729
ATOM   3748 O    TIP   466     -10.250   9.796 -11.265
ATOM   3749 H1   TIP   466     -11.138   9.609 -11.571
ATOM   3750 H2   TIP   466     -10.199  10.751 -11.245
ATOM   3751 O    TIP   467      14.669 -17.091 -17.445
ATOM   3752 H1   TIP   467      14.695 -17.855 -18.021
ATOM   3753 H2   TIP   467      14.104 -17.356 -16.720
ATOM   3754 O    TIP   468     -14.756 -17.191 -19.328
ATOM   3755 H1   TIP   468     -14.428 -16.865 -18.490
ATOM   3756 H2   TIP   468     -14.051 -17.011 -19.949
ATOM   3757 O    TIP   469      -7.454   2.922   6.887
ATOM   3758 H1   TIP   469      -7.097   3.264   7.707
ATOM   3759 H2   TIP   469      -8.210   3.479   6.703
ATOM   3760 O    TIP   470      15.551 -26.962   6.409
ATOM   3761 H1   TIP   470      15.444 -26.141   6.888
ATOM   3762 H2   TIP   470      15.445 -27.643   7.073
ATOM   3763 O    TIP   471       3.529   9.535 -18.193
ATOM   3764 H1   TIP   471       3.870  10.297 -18.660
ATOM   3765 H2   TIP   471       3.338   9.857 -17.312
ATOM   3766 O    TIP   472     -20.694  -5.887 -13.137
ATOM   3767 H1   TIP   472     -21.573  -6.256 -13.049
ATOM   3768 H2   TIP   472     -20.197  -6.274 -12.417
ATOM   3769 O    TIP   473      23.392 -13.955   1.985
ATOM   3770 H1   TIP   473      23.594 -14.350   2.832
ATOM   3771 H2   TIP   473      22.536 -13.545   2.108
ATOM   3772 O    TIP   474       5.268 -28.558  -8.925
ATOM   3773 H1   TIP   474       5.085 -29.388  -9.365
ATOM   3774 H2   TIP   474       5.289 -27.911  -9.630
ATOM   3775 O    TIP   475       9.934  12.327 -11.092
ATOM   3776 H1   TIP   475       9.882  11.472 -10.664
ATOM   3777 H2   TIP   475      10.598  12.215 -11.772
ATOM   3778 O    TIP   476     -13.883 -25.341  -1.610
ATOM   3779 H1   TIP   476     -12.963 -25.091  -1.531
ATOM   3780 H2   TIP   476     -14.244 -25.210  -0.734
ATOM   3781 O    TIP   477      -9.986  -4.396 -18.859
ATOM   3782 H1   TIP   477      -9.862  -3.546 -19.282
ATOM   3783 H2   TIP   477     -10.232  -4.986 -19.572
ATOM   3784 O    TIP   478       0.998 -26.371 -29.785
ATOM   3785 H1   TIP   478       1.106 -26.270 -30.730
ATOM   3786 H2   TIP   478       0.313 -27.032 -29.690
ATOM   3787 O    TIP   479      29.697 -10.773 -10.324
ATOM   3788 H1   TIP   479      30.253 -10.029 -10.094
ATOM   3789 H2   TIP   479      30.208 -11.543 -10.074
ATOM   3790 O    TIP   480      -2.298  18.190  -5.811
ATOM   3791 H1   TIP   480      -2.901  18.315  -5.078
ATOM   3792 H2   TIP   480      -2.395  18.982  -6.339
ATOM   3793 O    TIP   481      22.035  -8.497   6.685
ATOM   3794 H1   TIP   481      21.866  -7.563   6.807
ATOM   3795 H2   TIP   481      21.233  -8.927   6.982
ATOM   3796 O    TIP   482     -11.596  27.476  -0.858
ATOM   3797 H1   TIP   482     -11.258  27.300  -1.736
ATOM   3798 H2   TIP   482     -10.818  27.498  -0.301
ATOM   3799 O    TIP   483       5.247  -0.936 -20.406
ATOM   3800 H1   TIP   483       4.857  -1.809 -20.356
ATOM   3801 H2   TIP   483       5.839  -0.894 -19.655
ATOM   3802 O    TIP   484      11.473 -26.692  -2.158
ATOM   3803 H1   TIP   484      10.842 -26.018  -1.905
ATOM   3804 H2   TIP   484      12.264 -26.206  -2.391
ATOM   3805 O    TIP   485      -0.898 -20.914  10.397
ATOM   3806 H1   TIP   485      -0.905 -21.634   9.766
ATOM   3807 H2   TIP   485      -0.418 -20.213   9.956
ATOM   3808 O    TIP   486       7.364 -10.885 -21.851
ATOM   3809 H1   TIP   486       7.028 -10.027 -22.107
ATOM   3810 H2   TIP   486       7.213 -11.441 -22.615
ATOM   3811 O    TIP   487      -8.550   6.483 -15.404
ATOM   3812 H1   TIP   487      -9.090   6.833 -14.696
ATOM   3813 H2   TIP   487      -7.657   6.743 -15.176
ATOM   3814 O    TIP   488      -4.283  -9.560   8.283
ATOM   3815 H1   TIP   488      -4.388  -9.622   7.334
ATOM   3816 H2   TIP   488      -5.151  -9.759   8.635
ATOM   3817 O    TIP   489      14.391  -8.051   5.147
ATOM   3818 H1   TIP   489      13.885  -8.396   5.882
ATOM   3819 H2   TIP   489      14.836  -7.282   5.502
ATOM   3820 O    TIP   490       3.283  -2.043   6.118
ATOM   3821 H1   TIP   490       2.880  -2.245   6.962
ATOM   3822 H2   TIP   490       4.213  -1.932   6.316
ATOM   3823 O    TIP   491       4.997  11.260 -13.460
ATOM   3824 H1   TIP   491       4.279  11.836 -13.725
ATOM   3825 H2   TIP   491       5.630  11.843 -13.042
ATOM   3826 O    TIP   492      18.242 -30.007  -1.380
ATOM   3827 H1   TIP   492      17.586 -29.911  -2.070
ATOM   3828 H2   TIP   492      19.024 -29.581  -1.731
ATOM   3829 O    TIP   493     -11.452 -21.501  -0.433
ATOM   3830 H1   TIP   493     -12.016 -21.415  -1.201
ATOM   3831 H2   TIP   493     -12.054 -21.484   0.311
ATOM   3832 O    TIP   494      14.535 -24.915   8.194
ATOM   3833 H1   TIP   494      13.944 -24.418   7.628
ATOM   3834 H2   TIP   494      13.971 -25.551   8.633
ATOM   3835 O    TIP   495      -4.266  13.959  -8.306
ATOM   3836 H1   TIP   495      -3.535  14.125  -8.902
ATOM   3837 H2   TIP   495      -4.540  14.828  -8.014
ATOM   3838 O    TIP   496      13.990 -10.671 -15.878
ATOM   3839 H1   TIP   496      13.309 -10.395 -15.265
ATOM   3840 H2   TIP   496      13.568 -11.333 -16.425
ATOM   3841 O    TIP   497      18.154 -26.658   5.178
ATOM   3842 H1   TIP   497      17.722 -26.614   4.325
ATOM   3843 H2   TIP   497      17.436 -26.723   5.808
ATOM   3844 O    TIP   498     -23.159  15.533   7.610
ATOM   3845 H1   TIP   498     -22.339  15.274   7.191
ATOM   3846 H2   TIP   498     -23.238  14.951   8.365
ATOM   3847 O    TIP   499       9.541  16.412 -14.276
ATOM   3848 H1   TIP   499       8.924  15.717 -14.048
ATOM   3849 H2   TIP   499       9.189  17.195 -13.853
ATOM   3850 O    TIP   500       4.550 -24.743 -30.251
ATOM   3851 H1   TIP   500       3.827 -24.117 -30.297
ATOM   3852 H2   TIP   500       4.854 -24.693 -29.345
ATOM   3853 O    TIP   501      23.554  -8.219   0.419
ATOM   3854 H1   TIP   501      24.246  -7.696   0.824
ATOM   3855 H2   TIP   501      23.879  -8.409  -0.460
ATOM   3856 O    TIP   502       1.728 -23.746   4.326
ATOM   3857 H1   TIP   502       1.392 -23.422   5.161
ATOM   3858 H2   TIP   502       1.073 -23.477   3.682
ATOM   3859 O    TIP   503      15.495  -5.409  13.061
ATOM   3860 H1   TIP   503      15.861  -6.291  12.989
ATOM   3861 H2   TIP   503      15.850  -5.067  13.881
ATOM   3862 O    TIP   504       1.295 -13.269 -21.782
ATOM   3863 H1   TIP   504       1.315 -12.486 -22.331
ATOM   3864 H2   TIP   504       2.127 -13.253 -21.309
ATOM   3865 O    TIP   505     -21.515   8.662  -8.059
ATOM   3866 H1   TIP   505     -20.631   8.702  -8.425
ATOM   3867 H2   TIP   505     -21.427   8.114  -7.279
ATOM   3868 O    TIP   506     -10.544  12.651 -11.089
ATOM   3869 H1   TIP   506      -9.962  13.272 -11.526
ATOM   3870 H2   TIP   506     -10.751  13.064 -10.251
ATOM   3871 O    TIP   507     -14.951  -4.773   1.538
ATOM   3872 H1   TIP   507     -14.730  -5.308   2.301
ATOM   3873 H2   TIP   507     -14.116  -4.400   1.256
ATOM   3874 O    TIP   508     -16.049 -19.778 -19.578
ATOM   3875 H1   TIP   508     -15.340 -19.135 -19.607
ATOM   3876 H2   TIP   508     -16.382 -19.730 -18.682
ATOM   3877 O    TIP   509      -0.962 -30.787 -17.285
ATOM   3878 H1   TIP   509      -1.385 -30.308 -16.573
ATOM   3879 H2   TIP   509      -1.374 -31.651 -17.271
ATOM   3880 O    TIP   510      21.754   4.488  -8.871
ATOM   3881 H1   TIP   510      21.161   3.754  -9.030
ATOM   3882 H2   TIP   510      22.331   4.501  -9.634
ATOM   3883 O    TIP   511      -9.192 -22.609 -18.957
ATOM   3884 H1   TIP   511      -9.073 -23.511 -18.662
ATOM   3885 H2   TIP   511      -9.968 -22.639 -19.517
ATOM   3886 O    TIP   512     -11.585  -6.960 -25.022
ATOM   3887 H1   TIP   512     -11.732  -7.672 -25.643
ATOM   3888 H2   TIP   512     -10.903  -7.288 -24.436
ATOM   3889 O    TIP   513     -18.550   3.338   9.916
ATOM   3890 H1   TIP   513     -17.998   3.353   9.135
ATOM   3891 H2   TIP   513     -18.314   4.134  10.393
ATOM   3892 O    TIP   514       3.652 -23.029   9.889
ATOM   3893 H1   TIP   514       3.654 -23.405   9.009
ATOM   3894 H2   TIP   514       3.692 -22.083   9.747
ATOM   3895 O    TIP   515      -2.184  -0.696 -18.713
ATOM   3896 H1   TIP   515      -1.325  -0.278 -18.760
ATOM   3897 H2   TIP   515      -2.139  -1.411 -19.349
ATOM   3898 O    TIP   516     -12.221   7.965  -2.923
ATOM   3899 H1   TIP   516     -11.513   8.187  -3.527
ATOM   3900 H2   TIP   516     -12.641   8.802  -2.727
ATOM   3901 O    TIP   517      25.259 -17.094 -15.865
ATOM   3902 H1   TIP   517      25.492 -17.228 -16.783
ATOM   3903 H2   TIP   517      25.639 -17.844 -15.408
ATOM   3904 O    TIP   518      19.321 -18.370 -16.106
ATOM   3905 H1   TIP   518      19.073 -18.791 -15.284
ATOM   3906 H2   TIP   518      20.269 -18.257 -16.043
ATOM   3907 O    TIP   519       7.372   3.674 -21.665
ATOM   3908 H1   TIP   519       7.048   2.827 -21.969
ATOM   3909 H2   TIP   519       6.812   3.892 -20.920
ATOM   3910 O    TIP   520       1.527  29.818 -15.054
ATOM   3911 H1   TIP   520       1.615  29.272 -15.835
ATOM   3912 H2   TIP   520       2.234  29.529 -14.478
ATOM   3913 O    TIP   521      11.869 -25.918   1.127
ATOM   3914 H1   TIP   521      12.799 -25.845   0.911
ATOM   3915 H2   TIP   521      11.640 -26.820   0.904
ATOM   3916 O    TIP   522     -16.416  -1.527 -16.035
ATOM   3917 H1   TIP   522     -16.948  -2.320 -15.973
ATOM   3918 H2   TIP   522     -16.294  -1.247 -15.127
ATOM   3919 O    TIP   523      -5.023  -9.343   5.474
ATOM   3920 H1   TIP   523      -5.757  -9.303   6.087
ATOM   3921 H2   TIP   523      -4.875 -10.279   5.337
ATOM   3922 O    TIP   524     -17.394 -18.385  -5.253
ATOM   3923 H1   TIP   524     -18.276 -18.027  -5.152
ATOM   3924 H2   TIP   524     -17.439 -19.252  -4.851
ATOM   3925 O    TIP   525      17.978  -6.925 -17.169
ATOM   3926 H1   TIP   525      17.131  -6.500 -17.036
ATOM   3927 H2   TIP   525      17.859  -7.458 -17.955
ATOM   3928 O    TIP   526      25.456 -11.395   3.586
ATOM   3929 H1   TIP   526      25.457 -10.602   3.049
ATOM   3930 H2   TIP   526      24.840 -11.205   4.293
ATOM   3931 O    TIP   527      -8.841 -18.356 -22.731
ATOM   3932 H1   TIP   527      -9.395 -17.813 -23.291
ATOM   3933 H2   TIP   527      -8.007 -17.888 -22.692
ATOM   3934 O    TIP   528      18.193 -15.304  14.697
ATOM   3935 H1   TIP   528      18.812 -15.835  14.196
ATOM   3936 H2   TIP   528      18.217 -14.445  14.277
ATOM   3937 O    TIP   529     -23.779   0.113  -2.064
ATOM   3938 H1   TIP   529     -23.186  -0.236  -2.729
ATOM   3939 H2   TIP   529     -23.474   1.008  -1.915
ATOM   3940 O    TIP   530     -22.415  -9.268  -3.720
ATOM   3941 H1   TIP   530     -23.284  -9.607  -3.932
ATOM   3942 H2   TIP   530     -22.282  -9.505  -2.802
ATOM   3943 O    TIP   531      -8.585 -27.077   1.146
ATOM   3944 H1   TIP   531      -8.382 -27.838   1.690
ATOM   3945 H2   TIP   531      -8.447 -26.326   1.723
ATOM   3946 O    TIP   532       3.686  18.208 -11.772
ATOM   3947 H1   TIP   532       4.562  17.825 -11.795
ATOM   3948 H2   TIP   532       3.400  18.211 -12.685
ATOM   3949 O    TIP   533      26.356 -17.361 -18.346
ATOM   3950 H1   TIP   533      26.311 -17.314 -19.301
ATOM   3951 H2   TIP   533      26.886 -18.138 -18.168
ATOM   3952 O    TIP   534      -2.350  -8.463 -23.685
ATOM   3953 H1   TIP   534      -1.551  -8.331 -23.175
ATOM   3954 H2   TIP   534      -2.475  -9.412 -23.695
ATOM   3955 O    TIP   535      -7.826   6.815   6.152
ATOM   3956 H1   TIP   535      -8.712   6.482   6.290
ATOM   3957 H2   TIP   535      -7.886   7.333   5.350
ATOM   3958 O    TIP   536      -9.143  -0.200  12.932
ATOM   3959 H1   TIP   536      -8.546   0.399  13.380
ATOM   3960 H2   TIP   536      -8.575  -0.742  12.385
ATOM   3961 O    TIP   537      11.928   1.224  -1.428
ATOM   3962 H1   TIP   537      11.085   1.330  -1.869
ATOM   3963 H2   TIP   537      12.177   0.316  -1.600
ATOM   3964 O    TIP   538      -1.062  -5.720   8.954
ATOM   3965 H1   TIP   538      -0.488  -5.621   9.714
ATOM   3966 H2   TIP   538      -0.574  -5.325   8.232
ATOM   3967 O    TIP   539      -2.480  26.236 -16.748
ATOM   3968 H1   TIP   539      -3.415  26.241 -16.545
ATOM   3969 H2   TIP   539      -2.370  25.504 -17.355
ATOM   3970 O    TIP   540      -1.542 -17.177   9.498
ATOM   3971 H1   TIP   540      -1.506 -16.236   9.329
ATOM   3972 H2   TIP   540      -0.831 -17.336  10.119
ATOM   3973 O    TIP   541      10.803  13.614   7.941
ATOM   3974 H1   TIP   541      10.587  13.810   7.030
ATOM   3975 H2   TIP   541      10.788  14.464   8.380
ATOM   3976 O    TIP   542      11.663  -4.797   5.730
ATOM   3977 H1   TIP   542      10.960  -4.152   5.653
ATOM   3978 H2   TIP   542      12.366  -4.454   5.180
ATOM   3979 O    TIP   543      -4.094  21.371  -3.451
ATOM   3980 H1   TIP   543      -4.365  21.615  -2.566
ATOM   3981 H2   TIP   543      -4.727  20.707  -3.723
ATOM   3982 O    TIP   544     -14.329  -0.368 -17.362
ATOM   3983 H1   TIP   544     -15.073  -0.740 -16.888
ATOM   3984 H2   TIP   544     -14.469  -0.627 -18.272
ATOM   3985 O    TIP   545      -3.088  24.275  -7.154
ATOM   3986 H1   TIP   545      -2.993  24.316  -8.105
ATOM   3987 H2   TIP   545      -3.454  25.126  -6.912
ATOM   3988 O    TIP   546       8.491 -13.238   8.932
ATOM   3989 H1   TIP   546       8.743 -12.634   9.631
ATOM   3990 H2   TIP   546       9.185 -13.152   8.279
ATOM   3991 O    TIP   547      10.564  -2.988   9.047
ATOM   3992 H1   TIP   547      10.248  -3.887   9.134
ATOM   3993 H2   TIP   547       9.783  -2.447   9.160
ATOM   3994 O    TIP   548      -0.421  17.486 -22.477
ATOM   3995 H1   TIP   548       0.431  17.356 -22.063
ATOM   3996 H2   TIP   548      -0.223  17.587 -23.408
ATOM   3997 O    TIP   549      17.758  27.461  -9.044
ATOM   3998 H1   TIP   549      17.081  28.137  -9.022
ATOM   3999 H2   TIP   549      17.331  26.706  -9.449
ATOM   4000 O    TIP   550       1.147   5.680   0.624
ATOM   4001 H1   TIP   550       1.259   6.050   1.500
ATOM   4002 H2   TIP   550       0.303   6.019   0.326
ATOM   4003 O    TIP   551       4.834 -14.587  13.954
ATOM   4004 H1   TIP   551       4.524 -15.384  13.524
ATOM   4005 H2   TIP   551       4.176 -13.926  13.740
ATOM   4006 O    TIP   552      -3.950 -13.801 -23.020
ATOM   4007 H1   TIP   552      -3.219 -13.317 -23.403
ATOM   4008 H2   TIP   552      -3.949 -14.642 -23.478
ATOM   4009 O    TIP   553      15.715   0.267 -16.990
ATOM   4010 H1   TIP   553      15.044   0.805 -16.570
ATOM   4011 H2   TIP   553      16.002  -0.338 -16.305
ATOM   4012 O    TIP   554       4.566   5.806   3.561
ATOM   4013 H1   TIP   554       4.761   4.870   3.585
ATOM   4014 H2   TIP   554       5.394   6.218   3.313
ATOM   4015 O    TIP   555     -12.139 -11.451 -20.880
ATOM   4016 H1   TIP   555     -11.883 -12.029 -21.598
ATOM   4017 H2   TIP   555     -13.076 -11.304 -21.012
ATOM   4018 O    TIP   556      21.158 -16.844   2.782
ATOM   4019 H1   TIP   556      21.642 -16.343   3.439
ATOM   4020 H2   TIP   556      21.720 -16.830   2.008
ATOM   4021 O    TIP   557     -21.343   0.256 -11.855
ATOM   4022 H1   TIP   557     -21.946   0.443 -11.136
ATOM   4023 H2   TIP   557     -21.884   0.301 -12.642
ATOM   4024 O    TIP   558     -22.020  -7.489  -7.990
ATOM   4025 H1   TIP   558     -21.199  -7.981  -7.965
ATOM   4026 H2   TIP   558     -22.001  -6.948  -7.200
ATOM   4027 O    TIP   559      30.188 -12.984  -1.136
ATOM   4028 H1   TIP   559      29.482 -12.449  -1.499
ATOM   4029 H2   TIP   559      30.630 -12.409  -0.512
ATOM   4030 O    TIP   560     -17.422   2.259   2.792
ATOM   4031 H1   TIP   560     -18.049   1.604   2.484
ATOM   4032 H2   TIP   560     -16.836   2.398   2.048
ATOM   4033 O    TIP   561       4.001 -21.405 -18.027
ATOM   4034 H1   TIP   561       4.513 -20.895 -17.399
ATOM   4035 H2   TIP   561       3.336 -20.795 -18.347
ATOM   4036 O    TIP   562      -1.676 -23.536   5.139
ATOM   4037 H1   TIP   562      -1.422 -23.001   4.387
ATOM   4038 H2   TIP   562      -2.619 -23.398   5.225
ATOM   4039 O    TIP   563      21.717 -19.258  -2.155
ATOM   4040 H1   TIP   563      21.933 -19.868  -2.859
ATOM   4041 H2   TIP   563      22.093 -18.424  -2.436
ATOM   4042 O    TIP   564       6.877   4.945   8.244
ATOM   4043 H1   TIP   564       6.177   4.366   8.544
ATOM   4044 H2   TIP   564       7.606   4.358   8.045
ATOM   4045 O    TIP   565       5.882   6.654 -14.071
ATOM   4046 H1   TIP   565       5.446   7.403 -14.477
ATOM   4047 H2   TIP   565       6.296   6.193 -14.801
ATOM   4048 O    TIP   566     -23.480  -0.065   4.564
ATOM   4049 H1   TIP   566     -23.150  -0.495   3.775
ATOM   4050 H2   TIP   566     -23.516   0.863   4.335
ATOM   4051 O    TIP   567      -3.523 -26.982  -4.528
ATOM   4052 H1   TIP   567      -4.053 -26.196  -4.399
ATOM   4053 H2   TIP   567      -4.007 -27.495  -5.175
ATOM   4054 O    TIP   568      10.541 -20.953 -18.439
ATOM   4055 H1   TIP   568       9.699 -20.610 -18.143
ATOM   4056 H2   TIP   568      11.192 -20.463 -17.937
ATOM   4057 O    TIP   569     -13.850 -19.710 -11.166
ATOM   4058 H1   TIP   569     -13.041 -19.806 -10.663
ATOM   4059 H2   TIP   569     -13.956 -18.764 -11.270
ATOM   4060 O    TIP   570      -9.543 -23.190  -0.221
ATOM   4061 H1   TIP   570     -10.332 -22.649  -0.240
ATOM   4062 H2   TIP   570      -9.005 -22.855  -0.938
ATOM   4063 O    TIP   571       7.956 -30.173 -10.855
ATOM   4064 H1   TIP   571       7.240 -30.029 -11.474
ATOM   4065 H2   TIP   571       8.663 -29.610 -11.170
ATOM   4066 O    TIP   572      25.850 -24.691 -20.928
ATOM   4067 H1   TIP   572      26.532 -25.339 -21.102
ATOM   4068 H2   TIP   572      26.323 -23.867 -20.817
ATOM   4069 O    TIP   573      -2.144  15.113  -9.733
ATOM   4070 H1   TIP   573      -2.050  15.936 -10.213
ATOM   4071 H2   TIP   573      -1.876  15.324  -8.839
ATOM   4072 O    TIP   574      29.518  -2.958  -0.085
ATOM   4073 H1   TIP   574      29.841  -3.157  -0.964
ATOM   4074 H2   TIP   574      28.947  -2.200  -0.205
ATOM   4075 O    TIP   575      10.088 -18.033 -19.448
ATOM   4076 H1   TIP   575      10.760 -18.712 -19.399
ATOM   4077 H2   TIP   575       9.424 -18.394 -20.035
ATOM   4078 O    TIP   576      18.664 -25.836  -9.283
ATOM   4079 H1   TIP   576      19.163 -25.031  -9.417
ATOM   4080 H2   TIP   576      17.753 -25.548  -9.232
ATOM   4081 O    TIP   577      -4.079 -28.800  -9.527
ATOM   4082 H1   TIP   577      -3.473 -29.540  -9.536
ATOM   4083 H2   TIP   577      -3.774 -28.230 -10.232
ATOM   4084 O    TIP   578      14.110   5.554 -26.906
ATOM   4085 H1   TIP   578      14.078   6.507 -26.816
ATOM   4086 H2   TIP   578      13.397   5.236 -26.353
ATOM   4087 O    TIP   579       5.574 -28.051 -25.319
ATOM   4088 H1   TIP   579       5.452 -27.877 -26.252
ATOM   4089 H2   TIP   579       6.416 -27.648 -25.107
ATOM   4090 O    TIP   580       0.408 -28.288 -26.107
ATOM   4091 H1   TIP   580       1.195 -27.926 -26.513
ATOM   4092 H2   TIP   580       0.415 -27.939 -25.216
ATOM   4093 O    TIP   581      10.564  27.590  -0.613
ATOM   4094 H1   TIP   581       9.823  27.460  -1.205
ATOM   4095 H2   TIP   581      10.840  26.705  -0.375
ATOM   4096 O    TIP   582      -3.150 -29.406  -3.309
ATOM   4097 H1   TIP   582      -2.254 -29.728  -3.410
ATOM   4098 H2   TIP   582      -3.208 -28.663  -3.910
ATOM   4099 O    TIP   583     -13.030   1.290 -15.250
ATOM   4100 H1   TIP   583     -12.095   1.313 -15.453
ATOM   4101 H2   TIP   583     -13.452   1.096 -16.087
ATOM   4102 O    TIP   584     -12.399 -17.075   5.090
ATOM   4103 H1   TIP   584     -12.308 -17.796   4.468
ATOM   4104 H2   TIP   584     -11.502 -16.790   5.261
ATOM   4105 O    TIP   585      26.079  -5.854 -17.437
ATOM   4106 H1   TIP   585      25.436  -5.296 -17.875
ATOM   4107 H2   TIP   585      25.956  -6.717 -17.831
ATOM   4108 O    TIP   586     -19.436  -8.587  -8.548
ATOM   4109 H1   TIP   586     -19.580  -9.239  -7.863
ATOM   4110 H2   TIP   586     -18.598  -8.830  -8.940
ATOM   4111 O    TIP   587      -6.483 -21.887 -22.522
ATOM   4112 H1   TIP   587      -6.157 -22.684 -22.939
ATOM   4113 H2   TIP   587      -6.521 -21.244 -23.230
ATOM   4114 O    TIP   588      21.978  -9.466   3.829
ATOM   4115 H1   TIP   588      21.983  -9.304   4.773
ATOM   4116 H2   TIP   588      21.472  -8.741   3.463
ATOM   4117 O    TIP   589      10.059 -17.503  12.497
ATOM   4118 H1   TIP   589       9.249 -17.416  11.994
ATOM   4119 H2   TIP   589       9.770 -17.573  13.407
ATOM   4120 O    TIP   590      14.841 -10.934 -18.512
ATOM   4121 H1   TIP   590      14.841 -10.861 -17.558
ATOM   4122 H2   TIP   590      14.007 -10.549 -18.783
ATOM   4123 O    TIP   591      13.786   6.066   9.655
ATOM   4124 H1   TIP   591      14.282   6.001  10.471
ATOM   4125 H2   TIP   591      12.987   5.565   9.818
ATOM   4126 O    TIP   592     -25.076   3.468  -0.591
ATOM   4127 H1   TIP   592     -25.145   4.395  -0.362
ATOM   4128 H2   TIP   592     -25.411   3.416  -1.486
ATOM   4129 O    TIP   593       1.224   0.309 -29.218
ATOM   4130 H1   TIP   593       2.172   0.220 -29.120
ATOM   4131 H2   TIP   593       1.077   1.253 -29.283
ATOM   4132 O    TIP   594     -18.733   5.853 -12.262
ATOM   4133 H1   TIP   594     -18.648   5.223 -12.978
ATOM   4134 H2   TIP   594     -17.835   6.006 -11.969
ATOM   4135 O    TIP   595       9.279 -15.125 -30.374
ATOM   4136 H1   TIP   595       9.980 -15.374 -29.772
ATOM   4137 H2   TIP   595       9.690 -15.138 -31.239
ATOM   4138 O    TIP   596      21.868 -28.215  -8.189
ATOM   4139 H1   TIP   596      22.151 -27.710  -7.427
ATOM   4140 H2   TIP   596      20.916 -28.121  -8.200
ATOM   4141 O    TIP   597       1.330 -29.056 -10.319
ATOM   4142 H1   TIP   597       1.728 -29.091 -11.188
ATOM   4143 H2   TIP   597       0.707 -28.331 -10.368
ATOM   4144 O    TIP   598      21.455 -27.273 -14.679
ATOM   4145 H1   TIP   598      21.570 -26.324 -14.701
ATOM   4146 H2   TIP   598      22.099 -27.579 -14.041
ATOM   4147 O    TIP   599     -19.379 -21.950  -0.118
ATOM   4148 H1   TIP   599     -19.214 -21.129   0.346
ATOM   4149 H2   TIP   599     -19.654 -22.562   0.565
ATOM   4150 O    TIP   600      -6.242 -27.854 -16.079
ATOM   4151 H1   TIP   600      -6.745 -27.826 -16.893
ATOM   4152 H2   TIP   600      -5.834 -28.720 -16.079
ATOM   4153 O    TIP   601      30.869   0.049 -17.713
ATOM   4154 H1   TIP   601      30.578  -0.390 -18.511
ATOM   4155 H2   TIP   601      30.582  -0.525 -17.003
ATOM   4156 O    TIP   602       5.947   3.594 -16.254
ATOM   4157 H1   TIP   602       5.464   3.885 -17.028
ATOM   4158 H2   TIP   602       6.765   4.090 -16.282
ATOM   4159 O    TIP   603     -12.890 -19.191 -14.201
ATOM   4160 H1   TIP   603     -13.333 -19.888 -13.717
ATOM   4161 H2   TIP   603     -13.402 -18.405 -14.013
ATOM   4162 O    TIP   604     -19.937  -3.923   1.654
ATOM   4163 H1   TIP   604     -20.456  -3.358   2.225
ATOM   4164 H2   TIP   604     -19.123  -4.069   2.136
ATOM   4165 O    TIP   605     -17.045  11.992 -10.700
ATOM   4166 H1   TIP   605     -17.967  11.935 -10.451
ATOM   4167 H2   TIP   605     -16.779  11.085 -10.850
ATOM   4168 O    TIP   606     -16.228  -9.837   0.936
ATOM   4169 H1   TIP   606     -16.334  -9.569   1.848
ATOM   4170 H2   TIP   606     -15.339  -9.568   0.708
ATOM   4171 O    TIP   607      19.638 -19.871  -4.193
ATOM   4172 H1   TIP   607      19.486 -19.289  -3.449
ATOM   4173 H2   TIP   607      19.837 -20.720  -3.797
ATOM   4174 O    TIP   608       2.891 -29.101 -12.714
ATOM   4175 H1   TIP   608       2.987 -29.244 -13.655
ATOM   4176 H2   TIP   608       2.959 -29.974 -12.329
ATOM   4177 O    TIP   609     -26.764   9.246 -19.193
ATOM   4178 H1   TIP   609     -26.720   9.269 -20.149
ATOM   4179 H2   TIP   609     -25.969   8.785 -18.927
ATOM   4180 O    TIP   610      11.759 -19.446   7.182
ATOM   4181 H1   TIP   610      12.121 -18.599   6.922
ATOM   4182 H2   TIP   610      12.231 -19.674   7.983
ATOM   4183 O    TIP   611     -14.687 -21.835 -16.362
ATOM   4184 H1   TIP   611     -15.330 -22.087 -15.701
ATOM   4185 H2   TIP   611     -14.060 -22.557 -16.377
ATOM   4186 O    TIP   612      16.867  -6.035 -21.547
ATOM   4187 H1   TIP   612      15.972  -5.837 -21.272
ATOM   4188 H2   TIP   612      17.237  -5.187 -21.792
ATOM   4189 O    TIP   613      20.621  -6.979 -16.344
ATOM   4190 H1   TIP   613      19.670  -6.885 -16.395
ATOM   4191 H2   TIP   613      20.883  -7.253 -17.223
ATOM   4192 O    TIP   614     -20.660  -1.264  -1.826
ATOM   4193 H1   TIP   614     -21.278  -1.870  -1.417
ATOM   4194 H2   TIP   614     -20.978  -1.166  -2.723
ATOM   4195 O    TIP   615      -6.240   8.282   1.775
ATOM   4196 H1   TIP   615      -5.794   8.379   0.934
ATOM   4197 H2   TIP   615      -6.290   7.336   1.913
ATOM   4198 O    TIP   616       5.807   0.131 -16.765
ATOM   4199 H1   TIP   616       6.551  -0.331 -17.151
ATOM   4200 H2   TIP   616       5.757  -0.199 -15.869
ATOM   4201 O    TIP   617      22.571 -27.998 -11.812
ATOM   4202 H1   TIP   617      23.069 -27.507 -11.158
ATOM   4203 H2   TIP   617      21.675 -27.674 -11.725
ATOM   4204 O    TIP   618      -0.612  -3.957  13.323
ATOM   4205 H1   TIP   618      -0.308  -4.259  12.468
ATOM   4206 H2   TIP   618      -0.403  -3.023  13.337
ATOM   4207 O    TIP   619      -2.474   5.839   2.291
ATOM   4208 H1   TIP   619      -1.706   6.226   2.710
ATOM   4209 H2   TIP   619      -2.400   6.091   1.371
ATOM   4210 O    TIP   620       6.664 -19.234   1.755
ATOM   4211 H1   TIP   620       7.503 -18.941   1.399
ATOM   4212 H2   TIP   620       6.840 -20.112   2.093
ATOM   4213 O    TIP   621      13.030 -22.287  -0.975
ATOM   4214 H1   TIP   621      13.263 -21.391  -0.733
ATOM   4215 H2   TIP   621      13.051 -22.772  -0.150
ATOM   4216 O    TIP   622     -19.795   0.143   1.179
ATOM   4217 H1   TIP   622     -19.433  -0.737   1.283
ATOM   4218 H2   TIP   622     -19.591   0.382   0.275
ATOM   4219 O    TIP   623      -1.292 -20.605   3.537
ATOM   4220 H1   TIP   623      -1.029 -20.387   4.431
ATOM   4221 H2   TIP   623      -0.832 -21.422   3.344
ATOM   4222 O    TIP   624      -3.654   2.011   5.262
ATOM   4223 H1   TIP   624      -4.512   1.778   4.907
ATOM   4224 H2   TIP   624      -3.554   2.941   5.058
ATOM   4225 O    TIP   625      -3.414 -28.277 -20.372
ATOM   4226 H1   TIP   625      -2.636 -28.498 -20.884
ATOM   4227 H2   TIP   625      -3.716 -29.114 -20.020
ATOM   4228 O    TIP   626      -5.294  -1.725  10.417
ATOM   4229 H1   TIP   626      -4.559  -2.326  10.297
ATOM   4230 H2   TIP   626      -5.318  -1.209   9.611
ATOM   4231 O    TIP   627     -17.226 -24.747 -15.907
ATOM   4232 H1   TIP   627     -17.082 -25.505 -15.340
ATOM   4233 H2   TIP   627     -16.971 -23.995 -15.373
ATOM   4234 O    TIP   628      23.389  -4.440 -13.060
ATOM   4235 H1   TIP   628      22.862  -4.539 -13.853
ATOM   4236 H2   TIP   628      24.256  -4.761 -13.306
ATOM   4237 O    TIP   629     -19.910 -28.723 -10.655
ATOM   4238 H1   TIP   629     -19.274 -28.234 -11.176
ATOM   4239 H2   TIP   629     -20.006 -28.212  -9.851
ATOM   4240 O    TIP   630      21.977 -20.149  -6.524
ATOM   4241 H1   TIP   630      21.120 -20.131  -6.950
ATOM   4242 H2   TIP   630      22.538 -19.619  -7.089
ATOM   4243 O    TIP   631      -9.433  -1.977 -20.299
ATOM   4244 H1   TIP   631      -9.439  -2.206 -21.228
ATOM   4245 H2   TIP   631      -9.827  -1.106 -20.263
ATOM   4246 O    TIP   632      -4.907   2.692 -16.869
ATOM   4247 H1   TIP   632      -5.735   2.693 -17.349
ATOM   4248 H2   TIP   632      -5.161   2.804 -15.953
ATOM   4249 O    TIP   633      -0.156  19.469 -12.085
ATOM   4250 H1   TIP   633      -0.351  19.324 -13.011
ATOM   4251 H2   TIP   633       0.529  20.138 -12.085
ATOM   4252 O    TIP   634      15.533 -18.097   8.789
ATOM   4253 H1   TIP   634      15.692 -17.354   8.208
ATOM   4254 H2   TIP   634      15.825 -18.860   8.290
ATOM   4255 O    TIP   635      14.877  13.306 -12.121
ATOM   4256 H1   TIP   635      15.752  13.350 -12.506
ATOM   4257 H2   TIP   635      14.781  12.394 -11.847
ATOM   4258 O    TIP   636       7.328  -1.524 -18.490
ATOM   4259 H1   TIP   636       7.872  -2.310 -18.448
ATOM   4260 H2   TIP   636       7.902  -0.854 -18.862
ATOM   4261 O    TIP   637     -24.323   0.046 -16.098
ATOM   4262 H1   TIP   637     -25.107   0.532 -16.351
ATOM   4263 H2   TIP   637     -23.762   0.074 -16.873
ATOM   4264 O    TIP   638     -14.200  10.000  -2.078
ATOM   4265 H1   TIP   638     -14.997  10.491  -2.275
ATOM   4266 H2   TIP   638     -14.435   9.448  -1.333
ATOM   4267 O    TIP   639      19.408  -4.789   1.876
ATOM   4268 H1   TIP   639      19.522  -4.387   2.737
ATOM   4269 H2   TIP   639      18.577  -4.439   1.556
ATOM   4270 O    TIP   640      12.131 -10.882 -19.444
ATOM   4271 H1   TIP   640      11.574 -10.108 -19.359
ATOM   4272 H2   TIP   640      11.525 -11.621 -19.398
ATOM   4273 O    TIP   641      -3.685   6.020  -2.085
ATOM   4274 H1   TIP   641      -3.745   5.596  -2.941
ATOM   4275 H2   TIP   641      -4.510   5.803  -1.650
ATOM   4276 O    TIP   642      24.462   2.386 -19.254
ATOM   4277 H1   TIP   642      24.905   3.232 -19.325
ATOM   4278 H2   TIP   642      23.900   2.473 -18.484
ATOM   4279 O    TIP   643      -2.081  30.239  -0.378
ATOM   4280 H1   TIP   643      -2.430  31.050  -0.009
ATOM   4281 H2   TIP   643      -1.137  30.388  -0.436
ATOM   4282 O    TIP   644     -18.491   3.952  -4.582
ATOM   4283 H1   TIP   644     -18.570   4.612  -5.271
ATOM   4284 H2   TIP   644     -18.624   3.118  -5.032
ATOM   4285 O    TIP   645      -5.342 -23.134  22.562
ATOM   4286 H1   TIP   645      -5.052 -23.482  21.719
ATOM   4287 H2   TIP   645      -5.894 -23.823  22.930
ATOM   4288 O    TIP   646     -26.457  13.599   7.185
ATOM   4289 H1   TIP   646     -26.513  14.027   6.331
ATOM   4290 H2   TIP   646     -27.364  13.392   7.410
ATOM   4291 O    TIP   647       0.164  10.218   9.068
ATOM   4292 H1   TIP   647      -0.235  11.050   9.319
ATOM   4293 H2   TIP   647       0.936  10.143   9.629
ATOM   4294 O    TIP   648      13.113   8.709   2.044
ATOM   4295 H1   TIP   648      13.425   9.396   1.456
ATOM   4296 H2   TIP   648      12.311   9.066   2.427
ATOM   4297 O    TIP   649      17.283 -15.037 -19.871
ATOM   4298 H1   TIP   649      17.593 -14.381 -20.495
ATOM   4299 H2   TIP   649      16.330 -15.016 -19.954
ATOM   4300 O    TIP   650     -23.430  13.396   5.249
ATOM   4301 H1   TIP   650     -23.480  14.352   5.226
ATOM   4302 H2   TIP   650     -23.544  13.171   6.172
ATOM   4303 O    TIP   651      -8.739   0.316 -17.395
ATOM   4304 H1   TIP   651      -9.297   0.275 -16.619
ATOM   4305 H2   TIP   651      -7.954  -0.175 -17.153
ATOM   4306 O    TIP   652      -6.435 -23.845   4.099
ATOM   4307 H1   TIP   652      -7.219 -23.681   3.575
ATOM   4308 H2   TIP   652      -5.727 -23.912   3.458
ATOM   4309 O    TIP   653       9.501 -26.124 -14.270
ATOM   4310 H1   TIP   653       9.286 -25.196 -14.181
ATOM   4311 H2   TIP   653      10.129 -26.294 -13.568
ATOM   4312 O    TIP   654     -12.493 -19.199   3.138
ATOM   4313 H1   TIP   654     -12.954 -18.710   2.457
ATOM   4314 H2   TIP   654     -12.673 -20.118   2.938
ATOM   4315 O    TIP   655      23.469 -11.191 -23.546
ATOM   4316 H1   TIP   655      23.630 -12.134 -23.566
ATOM   4317 H2   TIP   655      24.253 -10.822 -23.140
ATOM   4318 O    TIP   656       3.696 -18.248   7.607
ATOM   4319 H1   TIP   656       3.042 -17.662   7.226
ATOM   4320 H2   TIP   656       3.741 -17.992   8.528
ATOM   4321 O    TIP   657      25.335   3.111 -14.291
ATOM   4322 H1   TIP   657      25.568   3.016 -15.214
ATOM   4323 H2   TIP   657      24.658   2.451 -14.144
ATOM   4324 O    TIP   658       7.568 -24.706   1.130
ATOM   4325 H1   TIP   658       8.167 -23.972   0.995
ATOM   4326 H2   TIP   658       6.735 -24.296   1.365
ATOM   4327 O    TIP   659      -4.836 -14.353   7.479
ATOM   4328 H1   TIP   659      -4.431 -15.200   7.294
ATOM   4329 H2   TIP   659      -5.766 -14.550   7.589
ATOM   4330 O    TIP   660      15.438   3.202 -27.687
ATOM   4331 H1   TIP   660      15.176   4.119 -27.605
ATOM   4332 H2   TIP   660      14.615   2.715 -27.683
ATOM   4333 O    TIP   661      -4.242 -10.451 -25.669
ATOM   4334 H1   TIP   661      -3.408 -10.503 -26.135
ATOM   4335 H2   TIP   661      -4.016 -10.606 -24.752
ATOM   4336 O    TIP   662       4.394 -15.321 -19.571
ATOM   4337 H1   TIP   662       4.106 -14.427 -19.755
ATOM   4338 H2   TIP   662       3.610 -15.766 -19.253
ATOM   4339 O    TIP   663      21.714  -3.732   0.435
ATOM   4340 H1   TIP   663      22.069  -4.596   0.645
ATOM   4341 H2   TIP   663      20.892  -3.685   0.922
ATOM   4342 O    TIP   664      -7.984  22.870   0.547
ATOM   4343 H1   TIP   664      -7.538  22.531  -0.229
ATOM   4344 H2   TIP   664      -8.493  23.613   0.226
ATOM   4345 O    TIP   665       0.823  -5.041  10.996
ATOM   4346 H1   TIP   665       1.303  -5.849  11.175
ATOM   4347 H2   TIP   665       1.467  -4.345  11.123
ATOM   4348 O    TIP   666       7.234  13.449  -8.005
ATOM   4349 H1   TIP   666       7.340  12.504  -7.905
ATOM   4350 H2   TIP   666       8.114  13.771  -8.201
ATOM   4351 O    TIP   667      -4.329  -7.202 -19.877
ATOM   4352 H1   TIP   667      -3.543  -6.671 -20.001
ATOM   4353 H2   TIP   667      -4.405  -7.301 -18.928
ATOM   4354 O    TIP   668       9.132  -5.307   8.969
ATOM   4355 H1   TIP   668       8.303  -4.829   8.973
ATOM   4356 H2   TIP   668       8.952  -6.106   9.463
ATOM   4357 O    TIP   669      -9.949 -16.583 -24.602
ATOM   4358 H1   TIP   669     -10.851 -16.491 -24.907
ATOM   4359 H2   TIP   669      -9.421 -16.562 -25.400
ATOM   4360 O    TIP   670      14.419   8.176  -5.284
ATOM   4361 H1   TIP   670      14.491   9.003  -5.761
ATOM   4362 H2   TIP   670      13.516   8.158  -4.970
ATOM   4363 O    TIP   671      18.484  -2.639 -18.167
ATOM   4364 H1   TIP   671      18.838  -3.151 -18.893
ATOM   4365 H2   TIP   671      19.153  -2.694 -17.485
ATOM   4366 O    TIP   672      29.216  -6.670 -13.019
ATOM   4367 H1   TIP   672      28.645  -6.415 -13.743
ATOM   4368 H2   TIP   672      29.722  -7.408 -13.360
ATOM   4369 O    TIP   673       1.437 -30.619 -22.069
ATOM   4370 H1   TIP   673       1.558 -30.117 -21.264
ATOM   4371 H2   TIP   673       2.320 -30.727 -22.420
ATOM   4372 O    TIP   674      -6.643 -20.047   5.581
ATOM   4373 H1   TIP   674      -6.785 -19.161   5.915
ATOM   4374 H2   TIP   674      -6.261 -20.524   6.318
ATOM   4375 O    TIP   675      -5.228   6.108   5.800
ATOM   4376 H1   TIP   675      -6.120   6.428   5.932
ATOM   4377 H2   TIP   675      -4.928   5.864   6.675
ATOM   4378 O    TIP   676     -11.781 -23.011 -12.755
ATOM   4379 H1   TIP   676     -11.243 -22.742 -13.499
ATOM   4380 H2   TIP   676     -11.198 -23.544 -12.216
ATOM   4381 O    TIP   677     -10.557  -4.375   6.914
ATOM   4382 H1   TIP   677     -10.334  -4.132   6.015
ATOM   4383 H2   TIP   677     -10.145  -3.701   7.454
ATOM   4384 O    TIP   678      26.153   0.023 -10.964
ATOM   4385 H1   TIP   678      25.263   0.196 -11.272
ATOM   4386 H2   TIP   678      26.490  -0.641 -11.565
ATOM   4387 O    TIP   679       5.988  27.388   9.337
ATOM   4388 H1   TIP   679       6.821  27.774   9.065
ATOM   4389 H2   TIP   679       6.196  26.908  10.139
ATOM   4390 O    TIP   680      -9.750  15.050  -0.956
ATOM   4391 H1   TIP   680     -10.077  14.151  -0.911
ATOM   4392 H2   TIP   680      -9.369  15.211  -0.093
ATOM   4393 O    TIP   681      26.346 -17.606 -10.240
ATOM   4394 H1   TIP   681      27.115 -17.036 -10.254
ATOM   4395 H2   TIP   681      26.695 -18.478 -10.059
ATOM   4396 O    TIP   682      20.335  -7.009   3.906
ATOM   4397 H1   TIP   682      21.154  -6.680   3.535
ATOM   4398 H2   TIP   682      19.815  -6.224   4.076
ATOM   4399 O    TIP   683      -5.979  12.397 -10.021
ATOM   4400 H1   TIP   683      -5.435  12.868  -9.391
ATOM   4401 H2   TIP   683      -6.606  11.914  -9.484
ATOM   4402 O    TIP   684     -10.699 -27.285  -0.407
ATOM   4403 H1   TIP   684      -9.912 -27.440   0.115
ATOM   4404 H2   TIP   684     -11.411 -27.650   0.118
ATOM   4405 O    TIP   685      15.308 -15.164   7.432
ATOM   4406 H1   TIP   685      15.114 -15.639   6.625
ATOM   4407 H2   TIP   685      16.106 -14.674   7.237
ATOM   4408 O    TIP   686     -12.179 -11.022 -29.145
ATOM   4409 H1   TIP   686     -12.686 -10.281 -29.477
ATOM   4410 H2   TIP   686     -11.312 -10.914 -29.535
ATOM   4411 O    TIP   687      -8.382 -24.424   2.112
ATOM   4412 H1   TIP   687      -8.962 -23.997   1.480
ATOM   4413 H2   TIP   687      -8.880 -24.431   2.929
ATOM   4414 O    TIP   688     -25.251  -0.027  -5.699
ATOM   4415 H1   TIP   688     -26.039  -0.570  -5.673
ATOM   4416 H2   TIP   688     -24.550  -0.607  -5.404
ATOM   4417 O    TIP   689      22.416   3.793  -3.684
ATOM   4418 H1   TIP   689      21.560   4.154  -3.912
ATOM   4419 H2   TIP   689      22.818   4.462  -3.130
ATOM   4420 O    TIP   690      22.126  25.624   0.719
ATOM   4421 H1   TIP   690      22.014  25.319  -0.182
ATOM   4422 H2   TIP   690      22.153  24.823   1.242
ATOM   4423 O    TIP   691      14.839  15.370 -10.265
ATOM   4424 H1   TIP   691      14.241  15.782 -10.889
ATOM   4425 H2   TIP   691      14.637  14.436 -10.318
ATOM   4426 O    TIP   692      16.097 -24.929 -14.812
ATOM   4427 H1   TIP   692      16.327 -24.105 -15.240
ATOM   4428 H2   TIP   692      15.140 -24.950 -14.827
ATOM   4429 O    TIP   693       7.870 -10.152  11.370
ATOM   4430 H1   TIP   693       8.703  -9.857  11.001
ATOM   4431 H2   TIP   693       8.041 -11.047  11.663
ATOM   4432 O    TIP   694     -16.556 -22.378 -14.451
ATOM   4433 H1   TIP   694     -17.150 -21.676 -14.182
ATOM   4434 H2   TIP   694     -15.840 -22.342 -13.817
ATOM   4435 O    TIP   695       6.850 -23.971 -15.047
ATOM   4436 H1   TIP   695       6.565 -23.723 -14.168
ATOM   4437 H2   TIP   695       7.616 -23.422 -15.216
ATOM   4438 O    TIP   696     -11.808 -12.732 -23.281
ATOM   4439 H1   TIP   696     -11.150 -13.417 -23.166
ATOM   4440 H2   TIP   696     -11.962 -12.702 -24.225
ATOM   4441 O    TIP   697      -2.843 -15.312 -27.473
ATOM   4442 H1   TIP   697      -3.564 -15.539 -28.059
ATOM   4443 H2   TIP   697      -2.076 -15.733 -27.861
ATOM   4444 O    TIP   698     -11.498 -26.845 -11.318
ATOM   4445 H1   TIP   698     -10.971 -26.065 -11.489
ATOM   4446 H2   TIP   698     -11.436 -27.359 -12.123
ATOM   4447 O    TIP   699      20.607   0.079   1.497
ATOM   4448 H1   TIP   699      20.744   0.869   0.974
ATOM   4449 H2   TIP   699      20.317   0.402   2.349
ATOM   4450 O    TIP   700     -16.800 -20.086 -16.499
ATOM   4451 H1   TIP   700     -16.638 -19.477 -15.778
ATOM   4452 H2   TIP   700     -16.077 -20.712 -16.451
ATOM   4453 O    TIP   701       1.206  23.526  -8.964
ATOM   4454 H1   TIP   701       2.126  23.720  -9.142
ATOM   4455 H2   TIP   701       0.723  24.027  -9.621
ATOM   4456 O    TIP   702      24.509  -4.498  -1.217
ATOM   4457 H1   TIP   702      23.778  -3.967  -1.531
ATOM   4458 H2   TIP   702      24.383  -5.351  -1.633
ATOM   4459 O    TIP   703      16.113 -28.871   2.143
ATOM   4460 H1   TIP   703      15.957 -28.060   2.626
ATOM   4461 H2   TIP   703      15.497 -28.838   1.412
ATOM   4462 O    TIP   704     -17.563 -20.964  -4.679
ATOM   4463 H1   TIP   704     -17.928 -21.505  -3.979
ATOM   4464 H2   TIP   704     -16.708 -21.353  -4.861
ATOM   4465 O    TIP   705      -7.814 -13.804   5.205
ATOM   4466 H1   TIP   705      -8.697 -14.143   5.057
ATOM   4467 H2   TIP   705      -7.546 -14.188   6.040
ATOM   4468 O    TIP   706      -9.801 -16.860 -18.749
ATOM   4469 H1   TIP   706     -10.381 -17.622 -18.756
ATOM   4470 H2   TIP   706      -9.633 -16.677 -19.673
ATOM   4471 O    TIP   707      19.098   5.087   0.183
ATOM   4472 H1   TIP   707      18.326   5.460  -0.242
ATOM   4473 H2   TIP   707      19.736   5.800   0.192
ATOM   4474 O    TIP   708      21.040   9.775 -24.391
ATOM   4475 H1   TIP   708      21.658   9.088 -24.142
ATOM   4476 H2   TIP   708      20.184   9.434 -24.133
ATOM   4477 O    TIP   709      -9.660   5.718 -19.390
ATOM   4478 H1   TIP   709      -9.946   5.048 -20.010
ATOM   4479 H2   TIP   709      -9.628   6.524 -19.906
ATOM   4480 O    TIP   710       1.188  18.827  -8.439
ATOM   4481 H1   TIP   710       1.610  18.049  -8.803
ATOM   4482 H2   TIP   710       1.121  18.647  -7.501
ATOM   4483 O    TIP   711      14.305   6.431   1.436
ATOM   4484 H1   TIP   711      14.009   7.341   1.439
ATOM   4485 H2   TIP   711      15.070   6.425   2.011
ATOM   4486 O    TIP   712       0.954 -21.725 -23.164
ATOM   4487 H1   TIP   712       1.622 -22.346 -23.454
ATOM   4488 H2   TIP   712       0.269 -21.780 -23.829
ATOM   4489 O    TIP   713     -13.727   0.841 -20.479
ATOM   4490 H1   TIP   713     -14.536   0.434 -20.170
ATOM   4491 H2   TIP   713     -13.606   0.495 -21.363
ATOM   4492 O    TIP   714      -4.529 -11.516  12.159
ATOM   4493 H1   TIP   714      -5.301 -11.735  12.681
ATOM   4494 H2   TIP   714      -4.758 -11.782  11.269
ATOM   4495 O    TIP   715      -7.094 -29.241  -8.927
ATOM   4496 H1   TIP   715      -6.685 -29.137  -9.786
ATOM   4497 H2   TIP   715      -8.023 -29.373  -9.117
ATOM   4498 O    TIP   716      -1.152 -13.911 -23.354
ATOM   4499 H1   TIP   716      -0.224 -13.736 -23.197
ATOM   4500 H2   TIP   716      -1.220 -14.018 -24.303
ATOM   4501 O    TIP   717       2.135  10.394  11.067
ATOM   4502 H1   TIP   717       1.682  10.253  11.899
ATOM   4503 H2   TIP   717       2.583   9.566  10.894
ATOM   4504 O    TIP   718     -22.827 -22.754 -10.361
ATOM   4505 H1   TIP   718     -22.415 -22.080 -10.900
ATOM   4506 H2   TIP   718     -22.607 -22.511  -9.462
ATOM   4507 O    TIP   719      -1.724 -15.647 -21.352
ATOM   4508 H1   TIP   719      -1.458 -15.057 -22.056
ATOM   4509 H2   TIP   719      -2.379 -15.154 -20.859
ATOM   4510 O    TIP   720      -6.151   1.055   4.899
ATOM   4511 H1   TIP   720      -6.475   1.654   5.571
ATOM   4512 H2   TIP   720      -6.939   0.738   4.458
ATOM   4513 O    TIP   721       4.062 -21.903   3.913
ATOM   4514 H1   TIP   721       3.294 -22.463   3.801
ATOM   4515 H2   TIP   721       3.848 -21.348   4.663
ATOM   4516 O    TIP   722      13.291 -26.440 -14.420
ATOM   4517 H1   TIP   722      12.736 -26.312 -13.651
ATOM   4518 H2   TIP   722      13.053 -25.725 -15.010
ATOM   4519 O    TIP   723      -0.419   1.611  11.047
ATOM   4520 H1   TIP   723      -0.829   1.370  10.216
ATOM   4521 H2   TIP   723      -1.045   1.331  11.714
ATOM   4522 O    TIP   724     -15.034   8.665   0.724
ATOM   4523 H1   TIP   724     -14.337   8.571   1.373
ATOM   4524 H2   TIP   724     -15.836   8.444   1.198
ATOM   4525 O    TIP   725       1.817   0.762   2.551
ATOM   4526 H1   TIP   725       2.362   1.446   2.162
ATOM   4527 H2   TIP   725       1.048   1.227   2.882
ATOM   4528 O    TIP   726      16.480   6.452  -6.563
ATOM   4529 H1   TIP   726      15.664   6.904  -6.346
ATOM   4530 H2   TIP   726      16.199   5.620  -6.945
ATOM   4531 O    TIP   727     -16.264  -8.697   3.357
ATOM   4532 H1   TIP   727     -16.057  -9.215   4.134
ATOM   4533 H2   TIP   727     -15.853  -7.848   3.516
ATOM   4534 O    TIP   728      26.165   4.680  -4.691
ATOM   4535 H1   TIP   728      25.475   4.594  -5.348
ATOM   4536 H2   TIP   728      26.144   5.603  -4.439
ATOM   4537 O    TIP   729     -15.085  -1.569   4.084
ATOM   4538 H1   TIP   729     -15.724  -0.886   4.287
ATOM   4539 H2   TIP   729     -14.385  -1.442   4.724
ATOM   4540 O    TIP   730       0.104  12.988  -5.536
ATOM   4541 H1   TIP   730      -0.427  12.483  -4.920
ATOM   4542 H2   TIP   730       0.700  12.346  -5.921
ATOM   4543 O    TIP   731       6.821 -24.383  12.523
ATOM   4544 H1   TIP   731       6.723 -24.315  11.574
ATOM   4545 H2   TIP   731       6.345 -23.628  12.869
ATOM   4546 O    TIP   732      -8.639 -15.790 -20.789
ATOM   4547 H1   TIP   732      -7.824 -15.391 -20.485
ATOM   4548 H2   TIP   732      -8.995 -15.162 -21.418
ATOM   4549 O    TIP   733     -22.692   2.714  -1.804
ATOM   4550 H1   TIP   733     -23.361   3.183  -1.306
ATOM   4551 H2   TIP   733     -21.864   3.090  -1.508
ATOM   4552 O    TIP   734       4.862   9.886   4.480
ATOM   4553 H1   TIP   734       4.330   9.788   3.690
ATOM   4554 H2   TIP   734       5.063  10.821   4.519
ATOM   4555 O    TIP   735      19.942  14.158  -0.808
ATOM   4556 H1   TIP   735      19.642  14.933  -0.333
ATOM   4557 H2   TIP   735      19.325  14.065  -1.533
ATOM   4558 O    TIP   736      16.436   5.847  -0.432
ATOM   4559 H1   TIP   736      16.226   6.780  -0.458
ATOM   4560 H2   TIP   736      15.675   5.440  -0.020
ATOM   4561 O    TIP   737      11.188 -11.683 -22.731
ATOM   4562 H1   TIP   737      11.824 -11.016 -22.989
ATOM   4563 H2   TIP   737      10.401 -11.474 -23.233
ATOM   4564 O    TIP   738     -15.611   4.064 -22.650
ATOM   4565 H1   TIP   738     -14.661   4.137 -22.731
ATOM   4566 H2   TIP   738     -15.952   4.827 -23.115
ATOM   4567 O    TIP   739     -20.776  21.742 -27.877
ATOM   4568 H1   TIP   739     -20.325  21.767 -27.033
ATOM   4569 H2   TIP   739     -21.293  20.937 -27.850
ATOM   4570 O    TIP   740       6.072  -1.407   6.903
ATOM   4571 H1   TIP   740       6.803  -0.826   7.116
ATOM   4572 H2   TIP   740       5.714  -1.664   7.752
ATOM   4573 O    TIP   741       1.141   0.092  22.608
ATOM   4574 H1   TIP   741       1.761   0.268  23.316
ATOM   4575 H2   TIP   741       0.393  -0.319  23.039
ATOM   4576 O    TIP   742      24.596 -20.912   9.139
ATOM   4577 H1   TIP   742      25.506 -21.194   9.223
ATOM   4578 H2   TIP   742      24.225 -21.030  10.014
ATOM   4579 O    TIP   743       5.791 -22.478   2.013
ATOM   4580 H1   TIP   743       5.240 -22.168   2.731
ATOM   4581 H2   TIP   743       5.274 -22.314   1.225
ATOM   4582 O    TIP   744       8.313  15.696  -0.650
ATOM   4583 H1   TIP   744       7.488  15.250  -0.458
ATOM   4584 H2   TIP   744       8.501  16.203   0.140
ATOM   4585 O    TIP   745       4.837  -8.312   3.529
ATOM   4586 H1   TIP   745       3.973  -7.929   3.376
ATOM   4587 H2   TIP   745       5.392  -7.935   2.847
ATOM   4588 O    TIP   746     -13.335 -31.021 -16.706
ATOM   4589 H1   TIP   746     -14.096 -31.379 -16.250
ATOM   4590 H2   TIP   746     -13.658 -30.224 -17.125
ATOM   4591 O    TIP   747     -12.995  13.711  -3.447
ATOM   4592 H1   TIP   747     -12.334  13.149  -3.850
ATOM   4593 H2   TIP   747     -13.556  13.982  -4.173
ATOM   4594 O    TIP   748     -12.083 -29.908 -10.510
ATOM   4595 H1   TIP   748     -12.822 -30.508 -10.416
ATOM   4596 H2   TIP   748     -11.932 -29.858 -11.454
ATOM   4597 O    TIP   749      -6.107 -24.745   0.700
ATOM   4598 H1   TIP   749      -5.456 -24.496   1.356
ATOM   4599 H2   TIP   749      -6.946 -24.492   1.086
ATOM   4600 O    TIP   750       3.194  21.290 -11.214
ATOM   4601 H1   TIP   750       2.339  21.521 -11.577
ATOM   4602 H2   TIP   750       3.142  20.348 -11.055
ATOM   4603 O    TIP   751       4.891  17.218  -7.357
ATOM   4604 H1   TIP   751       5.555  17.470  -6.715
ATOM   4605 H2   TIP   751       4.692  18.026  -7.828
ATOM   4606 O    TIP   752       3.982   5.049  12.307
ATOM   4607 H1   TIP   752       4.129   4.705  11.426
ATOM   4608 H2   TIP   752       3.096   4.765  12.531
ATOM   4609 O    TIP   753      -1.964 -23.102 -22.690
ATOM   4610 H1   TIP   753      -2.104 -22.171 -22.865
ATOM   4611 H2   TIP   753      -2.123 -23.531 -23.530
ATOM   4612 O    TIP   754      -5.087   3.010 -20.387
ATOM   4613 H1   TIP   754      -4.922   2.080 -20.541
ATOM   4614 H2   TIP   754      -5.660   3.028 -19.621
ATOM   4615 O    TIP   755       8.567  10.992   3.223
ATOM   4616 H1   TIP   755       7.880  11.273   2.619
ATOM   4617 H2   TIP   755       8.995  11.804   3.494
ATOM   4618 O    TIP   756      -7.802   2.275 -22.345
ATOM   4619 H1   TIP   756      -7.757   2.102 -23.285
ATOM   4620 H2   TIP   756      -7.502   1.463 -21.936
ATOM   4621 O    TIP   757      15.281  22.714 -16.349
ATOM   4622 H1   TIP   757      14.732  23.126 -17.015
ATOM   4623 H2   TIP   757      14.661  22.358 -15.712
ATOM   4624 O    TIP   758      13.015   1.683   5.864
ATOM   4625 H1   TIP   758      12.895   0.752   6.048
ATOM   4626 H2   TIP   758      12.128   2.042   5.852
ATOM   4627 O    TIP   759     -21.948 -20.107   0.941
ATOM   4628 H1   TIP   759     -21.286 -19.484   0.642
ATOM   4629 H2   TIP   759     -21.446 -20.817   1.340
ATOM   4630 O    TIP   760      11.530  -4.959 -23.977
ATOM   4631 H1   TIP   760      10.677  -4.786 -24.376
ATOM   4632 H2   TIP   760      11.417  -5.792 -23.521
ATOM   4633 O    TIP   761       7.425   9.830   6.130
ATOM   4634 H1   TIP   761       6.693   9.628   5.548
ATOM   4635 H2   TIP   761       7.423  10.785   6.197
ATOM   4636 O    TIP   762      15.287 -25.346  -4.312
ATOM   4637 H1   TIP   762      16.126 -25.276  -3.857
ATOM   4638 H2   TIP   762      14.708 -24.748  -3.842
ATOM   4639 O    TIP   763       5.202  18.393  -2.155
ATOM   4640 H1   TIP   763       5.164  18.198  -3.091
ATOM   4641 H2   TIP   763       4.353  18.111  -1.815
ATOM   4642 O    TIP   764     -14.302  11.721   0.410
ATOM   4643 H1   TIP   764     -14.354  10.810   0.697
ATOM   4644 H2   TIP   764     -14.977  11.800  -0.264
ATOM   4645 O    TIP   765     -15.870 -24.418   0.548
ATOM   4646 H1   TIP   765     -16.399 -24.690  -0.202
ATOM   4647 H2   TIP   765     -16.455 -24.504   1.300
ATOM   4648 O    TIP   766      20.312   4.522   8.828
ATOM   4649 H1   TIP   766      20.909   4.924   8.197
ATOM   4650 H2   TIP   766      20.622   3.620   8.910
ATOM   4651 O    TIP   767       3.927  -7.556   8.870
ATOM   4652 H1   TIP   767       4.736  -8.066   8.906
ATOM   4653 H2   TIP   767       4.019  -7.015   8.086
ATOM   4654 O    TIP   768      11.416 -25.151 -12.614
ATOM   4655 H1   TIP   768      10.949 -24.416 -13.011
ATOM   4656 H2   TIP   768      11.140 -25.144 -11.697
ATOM   4657 O    TIP   769      30.562 -11.349  -4.783
ATOM   4658 H1   TIP   769      29.628 -11.375  -4.988
ATOM   4659 H2   TIP   769      30.715 -12.134  -4.257
ATOM   4660 O    TIP   770       0.445 -18.864   8.556
ATOM   4661 H1   TIP   770      -0.214 -18.190   8.721
ATOM   4662 H2   TIP   770       0.904 -18.565   7.771
ATOM   4663 O    TIP   771      18.304  -7.198 -26.192
ATOM   4664 H1   TIP   771      19.247  -7.356 -26.149
ATOM   4665 H2   TIP   771      18.210  -6.258 -26.036
ATOM   4666 O    TIP   772      13.740  -3.514   4.305
ATOM   4667 H1   TIP   772      14.283  -3.973   3.664
ATOM   4668 H2   TIP   772      14.356  -2.971   4.796
ATOM   4669 O    TIP   773       7.990 -22.030   3.129
ATOM   4670 H1   TIP   773       7.197 -22.276   2.654
ATOM   4671 H2   TIP   773       8.584 -21.702   2.453
ATOM   4672 O    TIP   774      26.006 -25.811 -12.751
ATOM   4673 H1   TIP   774      26.690 -25.780 -13.419
ATOM   4674 H2   TIP   774      25.335 -25.206 -13.065
ATOM   4675 O    TIP   775      17.936   9.902  -5.208
ATOM   4676 H1   TIP   775      18.214   9.425  -5.991
ATOM   4677 H2   TIP   775      17.437   9.262  -4.701
ATOM   4678 O    TIP   776     -13.602 -14.132   9.421
ATOM   4679 H1   TIP   776     -13.128 -13.357   9.122
ATOM   4680 H2   TIP   776     -13.687 -14.013  10.366
ATOM   4681 O    TIP   777       8.486   0.540 -22.114
ATOM   4682 H1   TIP   777       7.649   1.003 -22.155
ATOM   4683 H2   TIP   777       8.294  -0.333 -22.456
ATOM   4684 O    TIP   778      -4.028 -10.125 -20.125
ATOM   4685 H1   TIP   778      -3.145  -9.991 -20.468
ATOM   4686 H2   TIP   778      -4.396  -9.244 -20.056
ATOM   4687 O    TIP   779     -10.887 -24.748  -1.917
ATOM   4688 H1   TIP   779     -10.497 -24.272  -1.183
ATOM   4689 H2   TIP   779     -10.967 -25.648  -1.604
ATOM   4690 O    TIP   780      21.214   1.309 -15.029
ATOM   4691 H1   TIP   780      20.786   2.028 -14.564
ATOM   4692 H2   TIP   780      20.585   0.590 -14.991
ATOM   4693 O    TIP   781      -6.339  13.310 -12.710
ATOM   4694 H1   TIP   781      -7.094  13.889 -12.606
ATOM   4695 H2   TIP   781      -6.154  12.994 -11.826
ATOM   4696 O    TIP   782      19.394 -19.080 -13.409
ATOM   4697 H1   TIP   782      19.027 -18.611 -12.660
ATOM   4698 H2   TIP   782      20.329 -19.146 -13.218
ATOM   4699 O    TIP   783       0.869  -1.141   4.452
ATOM   4700 H1   TIP   783       1.256  -0.508   3.848
ATOM   4701 H2   TIP   783       1.613  -1.499   4.936
ATOM   4702 O    TIP   784      25.672 -26.181   2.769
ATOM   4703 H1   TIP   784      24.962 -25.573   2.563
ATOM   4704 H2   TIP   784      25.864 -26.023   3.693
ATOM   4705 O    TIP   785     -29.438  16.610 -18.333
ATOM   4706 H1   TIP   785     -29.913  16.055 -17.716
ATOM   4707 H2   TIP   785     -28.655  16.886 -17.856
ATOM   4708 O    TIP   786       9.232 -18.022 -15.582
ATOM   4709 H1   TIP   786       8.941 -18.872 -15.913
ATOM   4710 H2   TIP   786       9.218 -18.117 -14.630
ATOM   4711 O    TIP   787       5.841  -4.686   4.630
ATOM   4712 H1   TIP   787       6.054  -4.600   3.701
ATOM   4713 H2   TIP   787       6.477  -4.127   5.076
ATOM   4714 O    TIP   788     -24.819 -10.254  -4.361
ATOM   4715 H1   TIP   788     -25.346 -10.899  -3.890
ATOM   4716 H2   TIP   788     -25.413  -9.891  -5.018
ATOM   4717 O    TIP   789      -5.166  -2.482   3.396
ATOM   4718 H1   TIP   789      -4.830  -2.093   4.203
ATOM   4719 H2   TIP   789      -6.065  -2.161   3.330
ATOM   4720 O    TIP   790      22.635   4.083 -15.481
ATOM   4721 H1   TIP   790      23.247   3.825 -14.792
ATOM   4722 H2   TIP   790      21.939   4.552 -15.021
ATOM   4723 O    TIP   791       4.447 -26.617  -2.969
ATOM   4724 H1   TIP   791       4.431 -25.868  -3.565
ATOM   4725 H2   TIP   791       4.165 -27.357  -3.506
ATOM   4726 O    TIP   792      19.476   8.542  -7.042
ATOM   4727 H1   TIP   792      19.918   9.382  -7.165
ATOM   4728 H2   TIP   792      19.940   7.940  -7.624
ATOM   4729 O    TIP   793       9.702  20.388   8.660
ATOM   4730 H1   TIP   793      10.100  19.667   9.146
ATOM   4731 H2   TIP   793      10.108  20.348   7.794
ATOM   4732 O    TIP   794      14.676 -16.056   4.662
ATOM   4733 H1   TIP   794      14.270 -16.672   4.052
ATOM   4734 H2   TIP   794      15.547 -15.897   4.299
ATOM   4735 O    TIP   795     -27.063  -9.419  -2.051
ATOM   4736 H1   TIP   795     -26.815  -8.786  -2.725
ATOM   4737 H2   TIP   795     -27.110 -10.256  -2.512
ATOM   4738 O    TIP   796      20.860   7.033  -8.824
ATOM   4739 H1   TIP   796      21.391   7.458  -9.497
ATOM   4740 H2   TIP   796      21.260   6.171  -8.712
ATOM   4741 O    TIP   797      -1.228   5.997   6.753
ATOM   4742 H1   TIP   797      -1.937   5.476   7.129
ATOM   4743 H2   TIP   797      -0.805   6.409   7.507
ATOM   4744 O    TIP   798      -4.467   9.408 -10.837
ATOM   4745 H1   TIP   798      -4.247   9.964 -11.584
ATOM   4746 H2   TIP   798      -5.322   9.039 -11.055
ATOM   4747 O    TIP   799     -23.036 -17.438   1.837
ATOM   4748 H1   TIP   799     -23.288 -18.329   2.081
ATOM   4749 H2   TIP   799     -23.083 -16.943   2.654
ATOM   4750 O    TIP   800       1.131  12.592  -0.485
ATOM   4751 H1   TIP   800       1.433  11.784  -0.900
ATOM   4752 H2   TIP   800       0.232  12.402  -0.215
ATOM   4753 O    TIP   801      11.233   6.188   7.985
ATOM   4754 H1   TIP   801      11.267   7.121   8.198
ATOM   4755 H2   TIP   801      10.874   5.775   8.770
ATOM   4756 O    TIP   802      10.920 -21.041   5.021
ATOM   4757 H1   TIP   802      10.132 -20.749   4.563
ATOM   4758 H2   TIP   802      11.013 -20.431   5.753
ATOM   4759 O    TIP   803       7.372  -1.763   3.331
ATOM   4760 H1   TIP   803       6.419  -1.824   3.402
ATOM   4761 H2   TIP   803       7.552  -0.824   3.313
ATOM   4762 O    TIP   804      13.113   3.818  -0.948
ATOM   4763 H1   TIP   804      13.327   3.949  -0.024
ATOM   4764 H2   TIP   804      12.655   2.979  -0.973
ATOM   4765 O    TIP   805       1.208   5.198 -21.246
ATOM   4766 H1   TIP   805       1.521   5.984 -20.799
ATOM   4767 H2   TIP   805       1.969   4.619 -21.278
ATOM   4768 O    TIP   806       3.544 -12.865 -20.099
ATOM   4769 H1   TIP   806       3.899 -12.225 -20.715
ATOM   4770 H2   TIP   806       3.430 -12.377 -19.284
ATOM   4771 O    TIP   807       7.054 -27.417 -13.236
ATOM   4772 H1   TIP   807       7.960 -27.143 -13.094
ATOM   4773 H2   TIP   807       6.585 -27.109 -12.461
ATOM   4774 O    TIP   808      24.964   6.490  -9.017
ATOM   4775 H1   TIP   808      25.097   6.811  -8.125
ATOM   4776 H2   TIP   808      24.810   5.551  -8.914
ATOM   4777 O    TIP   809      10.248 -23.291 -17.073
ATOM   4778 H1   TIP   809      10.719 -22.626 -17.575
ATOM   4779 H2   TIP   809       9.535 -22.812 -16.650
ATOM   4780 O    TIP   810       6.202  10.565 -16.860
ATOM   4781 H1   TIP   810       7.133  10.516 -17.073
ATOM   4782 H2   TIP   810       6.079   9.915 -16.168
ATOM   4783 O    TIP   811     -16.463 -27.269  -8.358
ATOM   4784 H1   TIP   811     -15.814 -27.967  -8.437
ATOM   4785 H2   TIP   811     -17.009 -27.358  -9.138
ATOM   4786 O    TIP   812      23.071  10.393 -12.068
ATOM   4787 H1   TIP   812      22.974  11.163 -12.627
ATOM   4788 H2   TIP   812      23.343   9.695 -12.664
ATOM   4789 O    TIP   813      18.773 -17.436   3.854
ATOM   4790 H1   TIP   813      19.612 -17.313   3.411
ATOM   4791 H2   TIP   813      18.490 -18.313   3.595
ATOM   4792 O    TIP   814      28.765 -26.894  -6.463
ATOM   4793 H1   TIP   814      27.861 -26.933  -6.153
ATOM   4794 H2   TIP   814      29.178 -26.225  -5.917
ATOM   4795 O    TIP   815      19.755 -26.014  -4.726
ATOM   4796 H1   TIP   815      20.644 -26.278  -4.492
ATOM   4797 H2   TIP   815      19.874 -25.309  -5.363
ATOM   4798 O    TIP   816      20.687 -19.235   0.579
ATOM   4799 H1   TIP   816      20.912 -19.532  -0.303
ATOM   4800 H2   TIP   816      21.318 -18.541   0.767
ATOM   4801 O    TIP   817      -7.306   7.193  17.417
ATOM   4802 H1   TIP   817      -7.273   7.359  18.359
ATOM   4803 H2   TIP   817      -6.531   6.660  17.240
ATOM   4804 O    TIP   818      -1.879  30.568   2.985
ATOM   4805 H1   TIP   818      -2.383  31.207   3.488
ATOM   4806 H2   TIP   818      -2.530  29.941   2.671
ATOM   4807 O    TIP   819      -1.466   6.768  -0.235
ATOM   4808 H1   TIP   819      -1.828   7.569   0.141
ATOM   4809 H2   TIP   819      -2.158   6.436  -0.807
ATOM   4810 O    TIP   820      -9.822   7.167   9.249
ATOM   4811 H1   TIP   820      -9.580   7.959   8.770
ATOM   4812 H2   TIP   820     -10.043   6.532   8.569
ATOM   4813 O    TIP   821       5.126   2.749   1.627
ATOM   4814 H1   TIP   821       4.789   2.814   2.520
ATOM   4815 H2   TIP   821       4.346   2.788   1.073
ATOM   4816 O    TIP   822       2.434  28.552 -19.385
ATOM   4817 H1   TIP   822       2.421  27.731 -19.876
ATOM   4818 H2   TIP   822       3.291  28.565 -18.960
ATOM   4819 O    TIP   823      -4.179  21.636  -0.408
ATOM   4820 H1   TIP   823      -3.317  22.044  -0.332
ATOM   4821 H2   TIP   823      -4.024  20.710  -0.224
ATOM   4822 O    TIP   824     -14.162  26.944 -15.337
ATOM   4823 H1   TIP   824     -13.272  26.796 -15.018
ATOM   4824 H2   TIP   824     -14.492  26.070 -15.546
ATOM   4825 O    TIP   825     -17.695  -4.918 -20.725
ATOM   4826 H1   TIP   825     -18.003  -4.136 -21.182
ATOM   4827 H2   TIP   825     -17.040  -4.594 -20.108
ATOM   4828 O    TIP   826      16.053   6.439 -18.390
ATOM   4829 H1   TIP   826      15.940   5.556 -18.742
ATOM   4830 H2   TIP   826      16.725   6.834 -18.943
ATOM   4831 O    TIP   827      -3.566  24.152 -10.059
ATOM   4832 H1   TIP   827      -4.506  23.976 -10.078
ATOM   4833 H2   TIP   827      -3.402  24.672 -10.846
ATOM   4834 O    TIP   828       0.673  14.384 -16.959
ATOM   4835 H1   TIP   828       1.230  14.889 -16.367
ATOM   4836 H2   TIP   828       0.035  15.017 -17.288
ATOM   4837 O    TIP   829     -19.974 -28.618  -1.657
ATOM   4838 H1   TIP   829     -19.156 -28.219  -1.955
ATOM   4839 H2   TIP   829     -20.155 -28.195  -0.818
ATOM   4840 O    TIP   830      14.711 -26.560   0.331
ATOM   4841 H1   TIP   830      15.319 -25.936  -0.065
ATOM   4842 H2   TIP   830      14.845 -27.370  -0.160
ATOM   4843 O    TIP   831     -11.353 -24.951 -19.439
ATOM   4844 H1   TIP   831     -11.503 -25.796 -19.863
ATOM   4845 H2   TIP   831     -10.495 -25.039 -19.024
ATOM   4846 O    TIP   832      22.602  -5.084 -27.754
ATOM   4847 H1   TIP   832      22.826  -5.626 -26.998
ATOM   4848 H2   TIP   832      23.248  -5.319 -28.420
ATOM   4849 O    TIP   833      18.163  11.241  -0.903
ATOM   4850 H1   TIP   833      19.118  11.203  -0.852
ATOM   4851 H2   TIP   833      17.984  11.865  -1.605
ATOM   4852 O    TIP   834      -8.214  30.374 -10.259
ATOM   4853 H1   TIP   834      -8.160  31.059 -10.926
ATOM   4854 H2   TIP   834      -9.131  30.378  -9.986
ATOM   4855 O    TIP   835       7.295 -15.452 -21.009
ATOM   4856 H1   TIP   835       7.604 -16.357 -20.994
ATOM   4857 H2   TIP   835       6.380 -15.506 -20.734
ATOM   4858 O    TIP   836      -0.456 -30.160  -3.146
ATOM   4859 H1   TIP   836       0.428 -30.120  -3.511
ATOM   4860 H2   TIP   836      -0.333 -30.477  -2.252
ATOM   4861 O    TIP   837      23.676 -13.852  -0.767
ATOM   4862 H1   TIP   837      22.759 -13.667  -0.968
ATOM   4863 H2   TIP   837      23.676 -14.079   0.163
ATOM   4864 O    TIP   838     -11.331  13.535   4.759
ATOM   4865 H1   TIP   838     -12.118  13.040   4.987
ATOM   4866 H2   TIP   838     -11.647  14.249   4.206
ATOM   4867 O    TIP   839      -1.935 -12.694 -25.796
ATOM   4868 H1   TIP   839      -2.422 -13.331 -26.318
ATOM   4869 H2   TIP   839      -1.832 -11.938 -26.374
ATOM   4870 O    TIP   840      11.690  -9.199   6.459
ATOM   4871 H1   TIP   840      12.567  -9.144   6.836
ATOM   4872 H2   TIP   840      11.249  -8.403   6.757
ATOM   4873 O    TIP   841      -4.889  17.104 -17.997
ATOM   4874 H1   TIP   841      -5.720  16.929 -18.436
ATOM   4875 H2   TIP   841      -4.276  16.478 -18.383
ATOM   4876 O    TIP   842      -7.736  -1.888  11.480
ATOM   4877 H1   TIP   842      -6.887  -1.725  11.069
ATOM   4878 H2   TIP   842      -7.729  -2.822  11.686
ATOM   4879 O    TIP   843      22.316   1.660   8.616
ATOM   4880 H1   TIP   843      23.175   1.241   8.645
ATOM   4881 H2   TIP   843      21.968   1.437   7.753
ATOM   4882 O    TIP   844      -3.705  12.140 -12.868
ATOM   4883 H1   TIP   844      -3.923  11.563 -13.600
ATOM   4884 H2   TIP   844      -4.437  12.755 -12.820
ATOM   4885 O    TIP   845       8.908 -27.111  10.082
ATOM   4886 H1   TIP   845       9.111 -26.217   9.807
ATOM   4887 H2   TIP   845       8.037 -27.280   9.726
ATOM   4888 O    TIP   846     -21.719  -7.388  -1.569
ATOM   4889 H1   TIP   846     -21.397  -8.181  -1.142
ATOM   4890 H2   TIP   846     -22.496  -7.672  -2.050
ATOM   4891 O    TIP   847      21.817  -5.553 -20.805
ATOM   4892 H1   TIP   847      21.743  -5.049 -21.615
ATOM   4893 H2   TIP   847      22.232  -6.374 -21.070
ATOM   4894 O    TIP   848      10.705   4.951  11.075
ATOM   4895 H1   TIP   848      10.709   5.812  11.494
ATOM   4896 H2   TIP   848       9.825   4.610  11.235
ATOM   4897 O    TIP   849      19.449 -13.027 -19.238
ATOM   4898 H1   TIP   849      18.600 -12.609 -19.383
ATOM   4899 H2   TIP   849      19.727 -12.713 -18.378
ATOM   4900 O    TIP   850      23.917 -17.517 -12.574
ATOM   4901 H1   TIP   850      23.623 -17.728 -11.688
ATOM   4902 H2   TIP   850      24.551 -18.202 -12.786
ATOM   4903 O    TIP   851       4.296  -9.470  12.857
ATOM   4904 H1   TIP   851       4.275  -9.743  13.774
ATOM   4905 H2   TIP   851       3.730 -10.098  12.407
ATOM   4906 O    TIP   852      16.069   8.970 -28.879
ATOM   4907 H1   TIP   852      16.816   9.567 -28.873
ATOM   4908 H2   TIP   852      16.031   8.640 -29.776
ATOM   4909 O    TIP   853      -2.605  30.697  -9.778
ATOM   4910 H1   TIP   853      -3.193  30.385 -10.466
ATOM   4911 H2   TIP   853      -2.187  29.904  -9.441
ATOM   4912 O    TIP   854      19.691  -3.091   3.960
ATOM   4913 H1   TIP   854      19.712  -3.254   4.903
ATOM   4914 H2   TIP   854      19.095  -2.349   3.857
ATOM   4915 O    TIP   855     -29.966  -1.816   8.883
ATOM   4916 H1   TIP   855     -30.048  -2.419   9.622
ATOM   4917 H2   TIP   855     -29.392  -1.121   9.203
ATOM   4918 O    TIP   856       4.078 -24.961 -25.011
ATOM   4919 H1   TIP   856       3.196 -24.590 -25.001
ATOM   4920 H2   TIP   856       4.006 -25.765 -24.497
ATOM   4921 O    TIP   857     -22.465  -7.484 -25.086
ATOM   4922 H1   TIP   857     -22.890  -8.176 -24.580
ATOM   4923 H2   TIP   857     -21.576  -7.442 -24.734
ATOM   4924 O    TIP   858      -7.931 -19.051 -20.069
ATOM   4925 H1   TIP   858      -8.564 -18.895 -20.769
ATOM   4926 H2   TIP   858      -7.705 -18.177 -19.750
ATOM   4927 O    TIP   859      -7.276 -27.528 -18.502
ATOM   4928 H1   TIP   859      -6.857 -26.722 -18.803
ATOM   4929 H2   TIP   859      -8.175 -27.467 -18.824
ATOM   4930 O    TIP   860      20.606   2.294  -6.442
ATOM   4931 H1   TIP   860      21.160   3.048  -6.645
ATOM   4932 H2   TIP   860      20.697   1.717  -7.200
ATOM   4933 O    TIP   861     -11.237 -19.219 -18.529
ATOM   4934 H1   TIP   861     -11.392 -19.716 -19.332
ATOM   4935 H2   TIP   861     -12.057 -19.288 -18.042
ATOM   4936 O    TIP   862     -28.491  13.135  -7.333
ATOM   4937 H1   TIP   862     -27.690  13.647  -7.219
ATOM   4938 H2   TIP   862     -28.580  12.643  -6.517
ATOM   4939 O    TIP   863      14.631 -27.327   3.843
ATOM   4940 H1   TIP   863      14.963 -27.337   4.741
ATOM   4941 H2   TIP   863      13.805 -26.846   3.897
ATOM   4942 O    TIP   864      -2.998  -5.669  12.336
ATOM   4943 H1   TIP   864      -3.029  -6.617  12.466
ATOM   4944 H2   TIP   864      -2.189  -5.393  12.767
ATOM   4945 O    TIP   865     -12.098  -2.697 -25.366
ATOM   4946 H1   TIP   865     -12.879  -3.076 -24.964
ATOM   4947 H2   TIP   865     -11.747  -2.106 -24.701
ATOM   4948 O    TIP   866      17.652  13.322 -12.891
ATOM   4949 H1   TIP   866      18.085  12.641 -12.376
ATOM   4950 H2   TIP   866      18.347  13.690 -13.436
ATOM   4951 O    TIP   867      -6.404   7.021 -13.543
ATOM   4952 H1   TIP   867      -6.883   6.326 -13.093
ATOM   4953 H2   TIP   867      -6.640   7.820 -13.073
ATOM   4954 O    TIP   868      -6.050 -12.836  23.525
ATOM   4955 H1   TIP   868      -5.684 -12.554  24.363
ATOM   4956 H2   TIP   868      -6.616 -13.575  23.746
ATOM   4957 O    TIP   869      19.917 -13.523 -24.242
ATOM   4958 H1   TIP   869      19.211 -14.164 -24.168
ATOM   4959 H2   TIP   869      20.642 -13.904 -23.746
ATOM   4960 O    TIP   870     -11.986  17.276 -16.649
ATOM   4961 H1   TIP   870     -12.713  16.659 -16.726
ATOM   4962 H2   TIP   870     -12.305  18.077 -17.062
ATOM   4963 O    TIP   871     -16.107 -19.475   1.614
ATOM   4964 H1   TIP   871     -15.754 -20.244   1.167
ATOM   4965 H2   TIP   871     -17.047 -19.503   1.434
ATOM   4966 O    TIP   872      17.980 -25.022 -12.709
ATOM   4967 H1   TIP   872      18.355 -25.629 -13.347
ATOM   4968 H2   TIP   872      17.246 -24.613 -13.167
ATOM   4969 O    TIP   873     -18.179   0.045 -21.112
ATOM   4970 H1   TIP   873     -17.710   0.873 -21.213
ATOM   4971 H2   TIP   873     -19.087   0.255 -21.331
ATOM   4972 O    TIP   874      30.367 -14.890 -17.453
ATOM   4973 H1   TIP   874      30.292 -13.942 -17.561
ATOM   4974 H2   TIP   874      29.952 -15.254 -18.235
ATOM   4975 O    TIP   875      -8.239 -29.092  -6.462
ATOM   4976 H1   TIP   875      -7.945 -29.876  -5.999
ATOM   4977 H2   TIP   875      -7.791 -29.128  -7.307
ATOM   4978 O    TIP   876       5.924 -12.736   9.708
ATOM   4979 H1   TIP   876       5.540 -13.460   9.213
ATOM   4980 H2   TIP   876       6.868 -12.885   9.658
ATOM   4981 O    TIP   877     -18.842  10.957 -14.769
ATOM   4982 H1   TIP   877     -17.915  10.907 -15.000
ATOM   4983 H2   TIP   877     -19.078  10.062 -14.526
ATOM   4984 O    TIP   878      -4.249 -25.657   7.365
ATOM   4985 H1   TIP   878      -4.079 -25.119   6.593
ATOM   4986 H2   TIP   878      -3.396 -26.026   7.594
ATOM   4987 O    TIP   879     -13.593 -12.355 -17.613
ATOM   4988 H1   TIP   879     -14.532 -12.514 -17.714
ATOM   4989 H2   TIP   879     -13.268 -12.260 -18.507
ATOM   4990 O    TIP   880       2.168 -30.219  -7.991
ATOM   4991 H1   TIP   880       2.657 -29.590  -7.461
ATOM   4992 H2   TIP   880       1.911 -29.727  -8.770
ATOM   4993 O    TIP   881      25.398  -8.622 -10.902
ATOM   4994 H1   TIP   881      26.319  -8.477 -10.686
ATOM   4995 H2   TIP   881      24.994  -7.758 -10.826
ATOM   4996 O    TIP   882       3.182 -16.404  12.570
ATOM   4997 H1   TIP   882       3.068 -17.337  12.750
ATOM   4998 H2   TIP   882       2.355 -16.005  12.838
ATOM   4999 O    TIP   883       5.761 -12.782 -24.018
ATOM   5000 H1   TIP   883       5.870 -12.376 -24.878
ATOM   5001 H2   TIP   883       6.374 -13.517 -24.019
ATOM   5002 O    TIP   884       6.454 -26.899   8.241
ATOM   5003 H1   TIP   884       6.875 -27.065   7.397
ATOM   5004 H2   TIP   884       5.522 -27.044   8.078
ATOM   5005 O    TIP   885       5.603   2.017   7.637
ATOM   5006 H1   TIP   885       5.366   1.973   6.711
ATOM   5007 H2   TIP   885       6.412   1.510   7.702
ATOM   5008 O    TIP   886     -15.541  13.597 -14.856
ATOM   5009 H1   TIP   886     -15.470  12.650 -14.975
ATOM   5010 H2   TIP   886     -15.802  13.705 -13.941
ATOM   5011 O    TIP   887     -19.837 -12.425  -1.941
ATOM   5012 H1   TIP   887     -19.208 -11.761  -1.658
ATOM   5013 H2   TIP   887     -20.116 -12.852  -1.131
ATOM   5014 O    TIP   888     -21.215  -6.822   4.345
ATOM   5015 H1   TIP   888     -20.846  -7.222   3.558
ATOM   5016 H2   TIP   888     -21.963  -6.316   4.029
ATOM   5017 O    TIP   889      -0.365 -23.846 -19.283
ATOM   5018 H1   TIP   889      -1.315 -23.821 -19.169
ATOM   5019 H2   TIP   889      -0.025 -23.278 -18.592
ATOM   5020 O    TIP   890     -11.974  -2.417  10.278
ATOM   5021 H1   TIP   890     -11.302  -3.077  10.111
ATOM   5022 H2   TIP   890     -12.624  -2.555   9.589
ATOM   5023 O    TIP   891     -22.115  -3.503  -2.970
ATOM   5024 H1   TIP   891     -23.029  -3.662  -3.204
ATOM   5025 H2   TIP   891     -21.788  -2.924  -3.659
ATOM   5026 O    TIP   892     -14.634 -16.061 -23.068
ATOM   5027 H1   TIP   892     -14.110 -15.334 -22.731
ATOM   5028 H2   TIP   892     -14.163 -16.355 -23.847
ATOM   5029 O    TIP   893      -9.424  -7.178   6.623
ATOM   5030 H1   TIP   893     -10.199  -7.488   7.090
ATOM   5031 H2   TIP   893      -9.558  -6.235   6.532
ATOM   5032 O    TIP   894       5.442 -23.600   5.866
ATOM   5033 H1   TIP   894       5.149 -23.102   5.104
ATOM   5034 H2   TIP   894       6.309 -23.247   6.065
ATOM   5035 O    TIP   895     -10.694   1.868 -16.243
ATOM   5036 H1   TIP   895     -10.895   1.816 -17.177
ATOM   5037 H2   TIP   895     -10.176   2.667 -16.153
ATOM   5038 O    TIP   896      14.389  16.151  -3.915
ATOM   5039 H1   TIP   896      13.638  15.601  -3.692
ATOM   5040 H2   TIP   896      14.664  16.533  -3.081
ATOM   5041 O    TIP   897     -29.862 -11.983  -6.810
ATOM   5042 H1   TIP   897     -28.969 -12.283  -6.640
ATOM   5043 H2   TIP   897     -30.177 -11.671  -5.962
ATOM   5044 O    TIP   898       9.302  -2.952  12.366
ATOM   5045 H1   TIP   898       9.133  -2.318  13.063
ATOM   5046 H2   TIP   898      10.149  -3.337  12.590
ATOM   5047 O    TIP   899      19.414 -15.628   5.926
ATOM   5048 H1   TIP   899      19.527 -14.875   5.346
ATOM   5049 H2   TIP   899      19.111 -16.331   5.352
ATOM   5050 O    TIP   900      -9.677   2.644   3.031
ATOM   5051 H1   TIP   900      -9.596   2.882   2.108
ATOM   5052 H2   TIP   900      -9.180   1.831   3.115
ATOM   5053 O    TIP   901     -12.844 -30.930  -0.402
ATOM   5054 H1   TIP   901     -12.051 -31.161  -0.886
ATOM   5055 H2   TIP   901     -13.504 -31.550  -0.711
ATOM   5056 O    TIP   902     -30.815 -11.409   0.753
ATOM   5057 H1   TIP   902     -30.160 -10.890   0.287
ATOM   5058 H2   TIP   902     -31.209 -10.797   1.374
ATOM   5059 O    TIP   903      24.315  29.044 -11.159
ATOM   5060 H1   TIP   903      24.546  28.490 -11.904
ATOM   5061 H2   TIP   903      24.180  29.912 -11.537
ATOM   5062 O    TIP   904     -21.246  15.114 -15.415
ATOM   5063 H1   TIP   904     -21.756  15.530 -14.721
ATOM   5064 H2   TIP   904     -20.670  14.502 -14.957
ATOM   5065 O    TIP   905       4.402   3.099   4.090
ATOM   5066 H1   TIP   905       3.738   3.008   4.772
ATOM   5067 H2   TIP   905       5.004   2.370   4.240
ATOM   5068 O    TIP   906      -6.758  -2.569 -18.735
ATOM   5069 H1   TIP   906      -7.685  -2.718 -18.919
ATOM   5070 H2   TIP   906      -6.297  -2.990 -19.460
ATOM   5071 O    TIP   907      -4.424  -0.304  12.704
ATOM   5072 H1   TIP   907      -5.045  -0.668  12.073
ATOM   5073 H2   TIP   907      -4.808  -0.496  13.559
ATOM   5074 O    TIP   908     -12.479   8.401 -12.298
ATOM   5075 H1   TIP   908     -12.671   8.130 -11.400
ATOM   5076 H2   TIP   908     -12.777   7.670 -12.839
ATOM   5077 O    TIP   909      -7.227  -8.961 -22.198
ATOM   5078 H1   TIP   909      -7.186  -9.699 -21.590
ATOM   5079 H2   TIP   909      -6.365  -8.550 -22.136
ATOM   5080 O    TIP   910       2.837 -23.736 -21.781
ATOM   5081 H1   TIP   910       3.332 -24.502 -21.492
ATOM   5082 H2   TIP   910       3.407 -22.993 -21.584
ATOM   5083 O    TIP   911      23.534 -10.378 -16.254
ATOM   5084 H1   TIP   911      22.916 -10.235 -15.537
ATOM   5085 H2   TIP   911      23.777 -11.301 -16.181
ATOM   5086 O    TIP   912     -16.070 -26.505 -14.072
ATOM   5087 H1   TIP   912     -15.398 -27.186 -14.061
ATOM   5088 H2   TIP   912     -15.607 -25.707 -13.818
ATOM   5089 O    TIP   913       0.913   9.629   6.632
ATOM   5090 H1   TIP   913       0.720   9.873   7.537
ATOM   5091 H2   TIP   913       1.759   9.184   6.677
ATOM   5092 O    TIP   914      17.097  -1.062   3.731
ATOM   5093 H1   TIP   914      16.837  -0.760   2.860
ATOM   5094 H2   TIP   914      16.274  -1.144   4.212
ATOM   5095 O    TIP   915      20.420  10.820   2.873
ATOM   5096 H1   TIP   915      19.958  10.450   2.122
ATOM   5097 H2   TIP   915      19.907  10.544   3.632
ATOM   5098 O    TIP   916     -14.407 -28.919  -4.489
ATOM   5099 H1   TIP   916     -14.209 -28.461  -3.672
ATOM   5100 H2   TIP   916     -14.283 -29.845  -4.283
ATOM   5101 O    TIP   917      28.054 -12.454   4.497
ATOM   5102 H1   TIP   917      27.229 -12.413   4.014
ATOM   5103 H2   TIP   917      27.793 -12.518   5.416
ATOM   5104 O    TIP   918      27.483 -18.830   6.035
ATOM   5105 H1   TIP   918      27.228 -18.033   5.570
ATOM   5106 H2   TIP   918      27.197 -18.684   6.937
ATOM   5107 O    TIP   919       2.277 -15.887   8.233
ATOM   5108 H1   TIP   919       2.626 -15.981   9.119
ATOM   5109 H2   TIP   919       2.846 -15.240   7.817
ATOM   5110 O    TIP   920     -17.891 -19.377  -8.183
ATOM   5111 H1   TIP   920     -18.548 -19.607  -7.527
ATOM   5112 H2   TIP   920     -18.052 -19.981  -8.908
ATOM   5113 O    TIP   921      16.414 -26.814  -6.506
ATOM   5114 H1   TIP   921      16.131 -26.078  -5.963
ATOM   5115 H2   TIP   921      16.466 -26.454  -7.391
ATOM   5116 O    TIP   922      10.064 -28.863 -17.119
ATOM   5117 H1   TIP   922      10.745 -29.265 -16.580
ATOM   5118 H2   TIP   922      10.265 -27.927 -17.102
ATOM   5119 O    TIP   923      15.776   8.515  -1.023
ATOM   5120 H1   TIP   923      15.376   9.336  -0.737
ATOM   5121 H2   TIP   923      15.571   8.460  -1.956
ATOM   5122 O    TIP   924      18.041 -25.595 -21.467
ATOM   5123 H1   TIP   924      17.709 -26.242 -20.845
ATOM   5124 H2   TIP   924      18.283 -24.843 -20.927
ATOM   5125 O    TIP   925     -28.787 -22.366  -4.026
ATOM   5126 H1   TIP   925     -29.312 -22.636  -3.272
ATOM   5127 H2   TIP   925     -28.556 -21.456  -3.844
ATOM   5128 O    TIP   926      22.736 -27.082 -20.444
ATOM   5129 H1   TIP   926      22.977 -26.465 -19.753
ATOM   5130 H2   TIP   926      22.907 -27.944 -20.067
ATOM   5131 O    TIP   927     -20.318 -10.249   5.421
ATOM   5132 H1   TIP   927     -19.960 -10.382   4.544
ATOM   5133 H2   TIP   927     -20.682  -9.364   5.400
ATOM   5134 O    TIP   928     -29.720 -17.959 -10.269
ATOM   5135 H1   TIP   928     -29.557 -17.808 -11.200
ATOM   5136 H2   TIP   928     -30.221 -18.773 -10.242
ATOM   5137 O    TIP   929      -2.373 -28.344   5.800
ATOM   5138 H1   TIP   929      -2.353 -28.015   6.698
ATOM   5139 H2   TIP   929      -1.929 -27.669   5.286
ATOM   5140 O    TIP   930      16.164  15.727  -8.054
ATOM   5141 H1   TIP   930      15.695  15.674  -8.887
ATOM   5142 H2   TIP   930      15.544  16.142  -7.454
ATOM   5143 O    TIP   931      19.810 -20.596   8.177
ATOM   5144 H1   TIP   931      19.872 -20.573   9.132
ATOM   5145 H2   TIP   931      18.885 -20.760   8.000
ATOM   5146 O    TIP   932      13.367  12.621   7.050
ATOM   5147 H1   TIP   932      12.428  12.793   7.115
ATOM   5148 H2   TIP   932      13.697  13.303   6.466
ATOM   5149 O    TIP   933      20.446   6.817 -18.041
ATOM   5150 H1   TIP   933      20.207   6.531 -18.922
ATOM   5151 H2   TIP   933      19.776   6.436 -17.474
ATOM   5152 O    TIP   934     -14.519   5.103 -10.559
ATOM   5153 H1   TIP   934     -13.879   5.197  -9.854
ATOM   5154 H2   TIP   934     -14.820   4.197 -10.492
ATOM   5155 O    TIP   935      28.468  -0.500  -0.531
ATOM   5156 H1   TIP   935      28.512  -0.205  -1.441
ATOM   5157 H2   TIP   935      28.615   0.291  -0.014
ATOM   5158 O    TIP   936      14.719 -28.678 -17.838
ATOM   5159 H1   TIP   936      15.052 -29.209 -18.561
ATOM   5160 H2   TIP   936      13.865 -28.369 -18.139
ATOM   5161 O    TIP   937      11.578 -14.945   7.831
ATOM   5162 H1   TIP   937      10.878 -14.684   7.232
ATOM   5163 H2   TIP   937      12.137 -14.171   7.899
ATOM   5164 O    TIP   938     -19.516 -13.126  -8.416
ATOM   5165 H1   TIP   938     -19.138 -13.950  -8.721
ATOM   5166 H2   TIP   938     -20.340 -13.047  -8.897
ATOM   5167 O    TIP   939     -14.202   2.498 -10.529
ATOM   5168 H1   TIP   939     -14.217   2.645 -11.474
ATOM   5169 H2   TIP   939     -14.113   1.550 -10.434
ATOM   5170 O    TIP   940       9.629   8.236   6.377
ATOM   5171 H1   TIP   940       8.953   8.823   6.038
ATOM   5172 H2   TIP   940       9.204   7.769   7.096
ATOM   5173 O    TIP   941      12.777 -12.782 -17.002
ATOM   5174 H1   TIP   941      11.836 -12.726 -17.164
ATOM   5175 H2   TIP   941      13.053 -13.576 -17.459
ATOM   5176 O    TIP   942      17.932  20.276   4.027
ATOM   5177 H1   TIP   942      17.078  20.421   4.435
ATOM   5178 H2   TIP   942      17.728  19.951   3.150
ATOM   5179 O    TIP   943      -1.077 -17.813 -19.899
ATOM   5180 H1   TIP   943      -1.195 -16.991 -20.374
ATOM   5181 H2   TIP   943      -0.642 -18.392 -20.524
ATOM   5182 O    TIP   944      -6.962 -24.333 -20.098
ATOM   5183 H1   TIP   944      -7.495 -24.939 -19.583
ATOM   5184 H2   TIP   944      -6.187 -24.841 -20.339
ATOM   5185 O    TIP   945       9.313   0.097 -19.670
ATOM   5186 H1   TIP   945       9.099   0.092 -20.603
ATOM   5187 H2   TIP   945       9.849   0.880 -19.550
ATOM   5188 O    TIP   946      -9.963   7.544  -9.942
ATOM   5189 H1   TIP   946     -10.090   8.359 -10.427
ATOM   5190 H2   TIP   946      -9.421   7.004 -10.517
ATOM   5191 O    TIP   947      -3.758  -2.577 -21.503
ATOM   5192 H1   TIP   947      -4.575  -2.967 -21.192
ATOM   5193 H2   TIP   947      -3.101  -2.855 -20.864
ATOM   5194 O    TIP   948      19.113  -1.240  -0.606
ATOM   5195 H1   TIP   948      19.432  -0.471  -1.080
ATOM   5196 H2   TIP   948      19.578  -1.218   0.229
ATOM   5197 O    TIP   949     -30.684  18.172 -15.564
ATOM   5198 H1   TIP   949     -31.309  17.917 -16.241
ATOM   5199 H2   TIP   949     -30.127  18.828 -15.984
ATOM   5200 O    TIP   950      27.032  -8.458  -7.675
ATOM   5201 H1   TIP   950      27.048  -7.898  -8.450
ATOM   5202 H2   TIP   950      27.875  -8.302  -7.248
ATOM   5203 O    TIP   951      22.596   5.676  -6.306
ATOM   5204 H1   TIP   951      23.022   6.508  -6.512
ATOM   5205 H2   TIP   951      22.209   5.393  -7.135
ATOM   5206 O    TIP   952      16.451 -29.469  -7.210
ATOM   5207 H1   TIP   952      15.685 -29.670  -6.672
ATOM   5208 H2   TIP   952      16.661 -28.560  -6.998
ATOM   5209 O    TIP   953       3.303   7.978  11.130
ATOM   5210 H1   TIP   953       3.015   7.359  11.801
ATOM   5211 H2   TIP   953       3.714   7.432  10.460
ATOM   5212 O    TIP   954      13.518 -29.852   4.370
ATOM   5213 H1   TIP   954      12.622 -29.530   4.273
ATOM   5214 H2   TIP   954      14.066 -29.148   4.024
ATOM   5215 O    TIP   955      17.451 -19.129 -18.128
ATOM   5216 H1   TIP   955      18.062 -19.091 -17.393
ATOM   5217 H2   TIP   955      16.627 -19.422 -17.741
ATOM   5218 O    TIP   956      -5.167 -12.633 -19.809
ATOM   5219 H1   TIP   956      -4.900 -11.741 -20.030
ATOM   5220 H2   TIP   956      -4.359 -13.144 -19.858
ATOM   5221 O    TIP   957      23.129   7.159 -11.054
ATOM   5222 H1   TIP   957      23.662   6.731 -10.384
ATOM   5223 H2   TIP   957      23.759   7.448 -11.714
ATOM   5224 O    TIP   958     -24.634  -5.512 -11.402
ATOM   5225 H1   TIP   958     -25.481  -5.579 -11.841
ATOM   5226 H2   TIP   958     -24.247  -4.707 -11.747
ATOM   5227 O    TIP   959      -0.873 -20.212   6.335
ATOM   5228 H1   TIP   959      -0.272 -20.037   7.058
ATOM   5229 H2   TIP   959      -1.452 -20.899   6.664
ATOM   5230 O    TIP   960      -3.053  -0.097 -15.998
ATOM   5231 H1   TIP   960      -3.548   0.722 -16.033
ATOM   5232 H2   TIP   960      -3.055  -0.417 -16.900
ATOM   5233 O    TIP   961      -6.941 -25.227  15.989
ATOM   5234 H1   TIP   961      -6.998 -24.732  15.172
ATOM   5235 H2   TIP   961      -6.871 -24.559  16.671
ATOM   5236 O    TIP   962      -5.112 -26.181 -20.535
ATOM   5237 H1   TIP   962      -4.710 -27.014 -20.289
ATOM   5238 H2   TIP   962      -5.390 -26.306 -21.442
ATOM   5239 O    TIP   963      -7.672 -14.508   8.277
ATOM   5240 H1   TIP   963      -8.276 -14.052   8.862
ATOM   5241 H2   TIP   963      -8.093 -15.350   8.104
ATOM   5242 O    TIP   964      12.076  12.339 -12.721
ATOM   5243 H1   TIP   964      12.680  11.616 -12.885
ATOM   5244 H2   TIP   964      12.512  13.106 -13.092
ATOM   5245 O    TIP   965      -0.088 -28.806 -29.039
ATOM   5246 H1   TIP   965       0.600 -29.175 -28.485
ATOM   5247 H2   TIP   965      -0.904 -29.129 -28.658
ATOM   5248 O    TIP   966     -10.531 -14.178 -18.984
ATOM   5249 H1   TIP   966     -10.043 -13.601 -18.397
ATOM   5250 H2   TIP   966     -10.107 -15.031 -18.891
ATOM   5251 O    TIP   967     -16.374   6.812  -4.867
ATOM   5252 H1   TIP   967     -15.682   6.557  -4.256
ATOM   5253 H2   TIP   967     -16.304   6.183  -5.584
ATOM   5254 O    TIP   968      13.183   4.221 -20.041
ATOM   5255 H1   TIP   968      12.429   3.644 -20.164
ATOM   5256 H2   TIP   968      13.489   4.410 -20.928
ATOM   5257 O    TIP   969      16.851   3.305 -21.852
ATOM   5258 H1   TIP   969      17.533   3.944 -22.058
ATOM   5259 H2   TIP   969      16.487   3.601 -21.019
ATOM   5260 O    TIP   970      14.369  14.522   1.690
ATOM   5261 H1   TIP   970      13.694  14.212   1.087
ATOM   5262 H2   TIP   970      14.539  13.776   2.265
ATOM   5263 O    TIP   971      -8.591  -4.626 -24.634
ATOM   5264 H1   TIP   971      -9.130  -4.565 -25.422
ATOM   5265 H2   TIP   971      -7.726  -4.884 -24.954
ATOM   5266 O    TIP   972      17.746   0.285  12.481
ATOM   5267 H1   TIP   972      17.080   0.680  11.919
ATOM   5268 H2   TIP   972      17.260  -0.320  13.041
ATOM   5269 O    TIP   973     -15.592   0.156 -13.563
ATOM   5270 H1   TIP   973     -16.281   0.755 -13.278
ATOM   5271 H2   TIP   973     -14.805   0.699 -13.612
ATOM   5272 O    TIP   974      -3.573   4.519   4.352
ATOM   5273 H1   TIP   974      -3.981   5.222   4.858
ATOM   5274 H2   TIP   974      -2.975   4.967   3.755
ATOM   5275 O    TIP   975      -1.584  15.759  -7.269
ATOM   5276 H1   TIP   975      -1.967  16.469  -6.755
ATOM   5277 H2   TIP   975      -0.808  15.496  -6.775
ATOM   5278 O    TIP   976       0.843  13.586 -20.364
ATOM   5279 H1   TIP   976       1.594  13.502 -19.777
ATOM   5280 H2   TIP   976       1.073  13.056 -21.127
ATOM   5281 O    TIP   977     -14.597 -11.281 -21.894
ATOM   5282 H1   TIP   977     -14.964 -12.163 -21.948
ATOM   5283 H2   TIP   977     -15.345 -10.699 -22.029
ATOM   5284 O    TIP   978      18.460 -28.526 -18.284
ATOM   5285 H1   TIP   978      19.410 -28.587 -18.183
ATOM   5286 H2   TIP   978      18.177 -27.970 -17.559
ATOM   5287 O    TIP   979     -20.010  14.941 -11.130
ATOM   5288 H1   TIP   979     -20.219  14.347 -10.410
ATOM   5289 H2   TIP   979     -20.330  14.494 -11.913
ATOM   5290 O    TIP   980       7.857   6.118 -16.343
ATOM   5291 H1   TIP   980       7.528   6.241 -17.234
ATOM   5292 H2   TIP   980       8.390   6.894 -16.174
ATOM   5293 O    TIP   981      10.605  -2.209   4.954
ATOM   5294 H1   TIP   981       9.656  -2.219   4.834
ATOM   5295 H2   TIP   981      10.889  -1.383   4.563
ATOM   5296 O    TIP   982      13.829   4.209   6.937
ATOM   5297 H1   TIP   982      13.750   3.910   6.031
ATOM   5298 H2   TIP   982      13.483   3.486   7.460
ATOM   5299 O    TIP   983      13.366 -15.009 -18.674
ATOM   5300 H1   TIP   983      13.908 -15.648 -18.210
ATOM   5301 H2   TIP   983      13.982 -14.526 -19.224
ATOM   5302 O    TIP   984      -1.781  13.931 -14.585
ATOM   5303 H1   TIP   984      -1.426  13.534 -13.790
ATOM   5304 H2   TIP   984      -1.696  13.251 -15.253
ATOM   5305 O    TIP   985      -6.638  21.955 -12.350
ATOM   5306 H1   TIP   985      -5.801  21.513 -12.487
ATOM   5307 H2   TIP   985      -7.294  21.328 -12.654
ATOM   5308 O    TIP   986     -30.677 -15.460  -9.161
ATOM   5309 H1   TIP   986     -31.203 -15.754  -8.418
ATOM   5310 H2   TIP   986     -30.411 -16.266  -9.602
ATOM   5311 O    TIP   987      24.497 -21.861   5.660
ATOM   5312 H1   TIP   987      23.813 -22.457   5.962
ATOM   5313 H2   TIP   987      24.084 -20.997   5.667
ATOM   5314 O    TIP   988      -9.383  -1.809   7.549
ATOM   5315 H1   TIP   988      -9.458  -1.484   6.652
ATOM   5316 H2   TIP   988      -8.662  -1.306   7.928
ATOM   5317 O    TIP   989      13.751  -3.213 -16.421
ATOM   5318 H1   TIP   989      14.315  -3.252 -17.193
ATOM   5319 H2   TIP   989      13.423  -2.314 -16.408
ATOM   5320 O    TIP   990      20.470 -17.996   8.490
ATOM   5321 H1   TIP   990      20.552 -18.935   8.324
ATOM   5322 H2   TIP   990      20.096 -17.938   9.368
ATOM   5323 O    TIP   991      10.189 -26.068 -16.941
ATOM   5324 H1   TIP   991       9.970 -26.225 -16.023
ATOM   5325 H2   TIP   991      10.068 -25.127 -17.060
ATOM   5326 O    TIP   992      10.912 -28.900   4.013
ATOM   5327 H1   TIP   992      10.535 -29.005   4.886
ATOM   5328 H2   TIP   992      11.142 -27.973   3.959
ATOM   5329 O    TIP   993     -13.503  25.110  -8.929
ATOM   5330 H1   TIP   993     -14.103  25.308  -8.211
ATOM   5331 H2   TIP   993     -12.677  24.890  -8.498
ATOM   5332 O    TIP   994      -1.233   7.183 -14.460
ATOM   5333 H1   TIP   994      -2.118   7.472 -14.682
ATOM   5334 H2   TIP   994      -1.227   6.249 -14.667
ATOM   5335 O    TIP   995       6.031 -29.474   0.553
ATOM   5336 H1   TIP   995       5.504 -28.688   0.411
ATOM   5337 H2   TIP   995       5.761 -29.794   1.413
ATOM   5338 O    TIP   996      -8.418  27.636  -5.490
ATOM   5339 H1   TIP   996      -8.309  28.088  -6.327
ATOM   5340 H2   TIP   996      -9.311  27.845  -5.218
ATOM   5341 O    TIP   997      17.658   8.932 -13.467
ATOM   5342 H1   TIP   997      17.757   9.817 -13.116
ATOM   5343 H2   TIP   997      16.734   8.871 -13.707
ATOM   5344 O    TIP   998      -3.174  24.261  -2.611
ATOM   5345 H1   TIP   998      -3.037  23.435  -2.148
ATOM   5346 H2   TIP   998      -2.966  24.062  -3.524
ATOM   5347 O    TIP   999       2.063   2.545 -16.194
ATOM   5348 H1   TIP   999       2.748   2.052 -16.645
ATOM   5349 H2   TIP   999       1.252   2.084 -16.410
ATOM   5350 O    TIP  1000       0.152  15.499 -12.248
ATOM   5351 H1   TIP  1000      -0.229  14.627 -12.146
ATOM   5352 H2   TIP  1000      -0.563  16.036 -12.590
ATOM   5353 O    TIP  1001     -24.120 -12.158  -0.488
ATOM   5354 H1   TIP  1001     -23.556 -11.949   0.256
ATOM   5355 H2   TIP  1001     -24.970 -12.358  -0.098
ATOM   5356 O    TIP  1002     -17.664  -5.039   2.724
ATOM   5357 H1   TIP  1002     -17.116  -4.949   3.503
ATOM   5358 H2   TIP  1002     -17.045  -5.043   1.994
ATOM   5359 O    TIP  1003      12.734  18.761  -7.385
ATOM   5360 H1   TIP  1003      12.988  19.025  -8.270
ATOM   5361 H2   TIP  1003      12.412  19.565  -6.977
ATOM   5362 O    TIP  1004       4.714  12.987 -16.742
ATOM   5363 H1   TIP  1004       3.918  12.679 -17.175
ATOM   5364 H2   TIP  1004       5.290  12.223 -16.725
ATOM   5365 O    TIP  1005       2.525 -29.231   0.771
ATOM   5366 H1   TIP  1005       1.655 -29.426   1.117
ATOM   5367 H2   TIP  1005       3.034 -30.024   0.940
ATOM   5368 O    TIP  1006     -11.012  10.109 -18.700
ATOM   5369 H1   TIP  1006     -11.311  10.989 -18.473
ATOM   5370 H2   TIP  1006     -10.747   9.723 -17.866
ATOM   5371 O    TIP  1007     -17.527   8.073 -15.647
ATOM   5372 H1   TIP  1007     -17.828   7.635 -16.443
ATOM   5373 H2   TIP  1007     -18.323   8.214 -15.135
ATOM   5374 O    TIP  1008      30.754   1.817 -14.413
ATOM   5375 H1   TIP  1008      30.843   2.286 -13.583
ATOM   5376 H2   TIP  1008      29.824   1.596 -14.466
ATOM   5377 O    TIP  1009       0.539 -25.051 -22.098
ATOM   5378 H1   TIP  1009      -0.198 -24.445 -22.028
ATOM   5379 H2   TIP  1009       1.314 -24.489 -22.086
ATOM   5380 O    TIP  1010       1.744  28.152  -8.417
ATOM   5381 H1   TIP  1010       1.624  27.509  -9.115
ATOM   5382 H2   TIP  1010       1.195  28.893  -8.675
ATOM   5383 O    TIP  1011      -4.929 -27.885   8.997
ATOM   5384 H1   TIP  1011      -4.926 -27.156   8.378
ATOM   5385 H2   TIP  1011      -4.010 -28.005   9.234
ATOM   5386 O    TIP  1012      11.653  25.167 -17.619
ATOM   5387 H1   TIP  1012      12.084  26.018 -17.533
ATOM   5388 H2   TIP  1012      12.161  24.707 -18.287
ATOM   5389 O    TIP  1013      30.106  -9.587  -2.560
ATOM   5390 H1   TIP  1013      30.986  -9.547  -2.185
ATOM   5391 H2   TIP  1013      30.223 -10.028  -3.402
ATOM   5392 O    TIP  1014     -12.470 -28.791 -13.096
ATOM   5393 H1   TIP  1014     -12.002 -28.085 -13.541
ATOM   5394 H2   TIP  1014     -13.171 -29.033 -13.701
ATOM   5395 O    TIP  1015      -5.388  30.646  -8.082
ATOM   5396 H1   TIP  1015      -5.762  31.444  -8.453
ATOM   5397 H2   TIP  1015      -5.416  30.011  -8.797
ATOM   5398 O    TIP  1016      13.892  13.047  -5.231
ATOM   5399 H1   TIP  1016      13.379  13.561  -4.609
ATOM   5400 H2   TIP  1016      14.793  13.341  -5.101
ATOM   5401 O    TIP  1017      -1.034   4.655 -15.584
ATOM   5402 H1   TIP  1017      -0.722   3.957 -15.008
ATOM   5403 H2   TIP  1017      -1.517   4.200 -16.273
ATOM   5404 O    TIP  1018      12.020  25.265   1.813
ATOM   5405 H1   TIP  1018      12.918  25.007   1.605
ATOM   5406 H2   TIP  1018      11.478  24.761   1.206
ATOM   5407 O    TIP  1019     -27.205 -16.399  -9.194
ATOM   5408 H1   TIP  1019     -26.723 -17.214  -9.051
ATOM   5409 H2   TIP  1019     -28.119 -16.672  -9.271
ATOM   5410 O    TIP  1020      15.947  -5.446   6.575
ATOM   5411 H1   TIP  1020      15.858  -4.719   5.960
ATOM   5412 H2   TIP  1020      15.123  -5.454   7.060
ATOM   5413 O    TIP  1021       1.895  -8.001  18.119
ATOM   5414 H1   TIP  1021       1.382  -7.803  18.902
ATOM   5415 H2   TIP  1021       2.639  -7.401  18.161
ATOM   5416 O    TIP  1022       3.300 -20.438   6.018
ATOM   5417 H1   TIP  1022       3.320 -19.563   6.405
ATOM   5418 H2   TIP  1022       2.493 -20.830   6.352
ATOM   5419 O    TIP  1023      21.501  28.285  -1.757
ATOM   5420 H1   TIP  1023      21.976  29.108  -1.638
ATOM   5421 H2   TIP  1023      22.177  27.609  -1.707
ATOM   5422 O    TIP  1024      -4.247 -30.239   4.272
ATOM   5423 H1   TIP  1024      -4.711 -30.782   4.909
ATOM   5424 H2   TIP  1024      -3.947 -29.482   4.775
ATOM   5425 O    TIP  1025      24.290 -17.795  -2.910
ATOM   5426 H1   TIP  1025      24.795 -17.311  -3.562
ATOM   5427 H2   TIP  1025      24.032 -18.603  -3.355
ATOM   5428 O    TIP  1026       0.231  10.839 -12.254
ATOM   5429 H1   TIP  1026       0.987  11.237 -11.821
ATOM   5430 H2   TIP  1026      -0.494  11.436 -12.068
ATOM   5431 O    TIP  1027      18.012  -3.320  -1.684
ATOM   5432 H1   TIP  1027      18.408  -2.502  -1.384
ATOM   5433 H2   TIP  1027      18.745  -3.932  -1.747
ATOM   5434 O    TIP  1028     -20.493  -8.615 -15.175
ATOM   5435 H1   TIP  1028     -21.112  -8.702 -14.450
ATOM   5436 H2   TIP  1028     -19.687  -9.019 -14.852
ATOM   5437 O    TIP  1029      18.685   4.721  -6.402
ATOM   5438 H1   TIP  1029      19.197   5.162  -5.724
ATOM   5439 H2   TIP  1029      18.045   5.374  -6.684
ATOM   5440 O    TIP  1030     -14.051  15.783  -9.627
ATOM   5441 H1   TIP  1030     -13.207  15.933 -10.051
ATOM   5442 H2   TIP  1030     -14.413  16.660  -9.496
ATOM   5443 O    TIP  1031      19.569  -2.381 -20.798
ATOM   5444 H1   TIP  1031      19.299  -2.270 -21.710
ATOM   5445 H2   TIP  1031      19.668  -3.327 -20.691
ATOM   5446 O    TIP  1032     -11.899 -20.985   7.678
ATOM   5447 H1   TIP  1032     -10.988 -21.001   7.386
ATOM   5448 H2   TIP  1032     -12.088 -20.059   7.827
ATOM   5449 O    TIP  1033      14.651 -19.975 -18.034
ATOM   5450 H1   TIP  1033      14.839 -19.778 -17.117
ATOM   5451 H2   TIP  1033      13.819 -20.449 -18.013
ATOM   5452 O    TIP  1034     -10.144 -18.488 -14.904
ATOM   5453 H1   TIP  1034     -11.042 -18.647 -14.613
ATOM   5454 H2   TIP  1034      -9.912 -19.271 -15.404
ATOM   5455 O    TIP  1035      -3.221  28.286 -23.134
ATOM   5456 H1   TIP  1035      -3.527  27.439 -22.811
ATOM   5457 H2   TIP  1035      -3.779  28.927 -22.693
ATOM   5458 O    TIP  1036     -20.846   3.688 -11.556
ATOM   5459 H1   TIP  1036     -20.520   3.414 -12.413
ATOM   5460 H2   TIP  1036     -20.889   4.643 -11.609
ATOM   5461 O    TIP  1037      13.358  -2.719   8.993
ATOM   5462 H1   TIP  1037      13.689  -3.377   8.382
ATOM   5463 H2   TIP  1037      12.426  -2.915   9.077
ATOM   5464 O    TIP  1038      11.526 -30.906  -5.369
ATOM   5465 H1   TIP  1038      11.206 -30.915  -6.270
ATOM   5466 H2   TIP  1038      10.755 -30.701  -4.841
ATOM   5467 O    TIP  1039       1.904  -8.350  10.566
ATOM   5468 H1   TIP  1039       2.516  -8.047   9.895
ATOM   5469 H2   TIP  1039       1.382  -9.022  10.129
ATOM   5470 O    TIP  1040      -3.104 -20.368   8.618
ATOM   5471 H1   TIP  1040      -2.403 -20.659   9.201
ATOM   5472 H2   TIP  1040      -3.124 -19.417   8.721
ATOM   5473 O    TIP  1041       6.763  22.128  -4.378
ATOM   5474 H1   TIP  1041       5.815  22.095  -4.255
ATOM   5475 H2   TIP  1041       6.988  21.272  -4.744
ATOM   5476 O    TIP  1042      16.412   5.470  16.237
ATOM   5477 H1   TIP  1042      16.916   5.860  15.523
ATOM   5478 H2   TIP  1042      16.865   4.650  16.432
ATOM   5479 O    TIP  1043      26.239 -12.312 -11.444
ATOM   5480 H1   TIP  1043      26.709 -11.926 -10.706
ATOM   5481 H2   TIP  1043      25.381 -11.887 -11.431
ATOM   5482 O    TIP  1044       9.867 -16.855   5.738
ATOM   5483 H1   TIP  1044       9.563 -15.959   5.596
ATOM   5484 H2   TIP  1044      10.752 -16.757   6.089
ATOM   5485 O    TIP  1045     -17.495 -10.225 -19.559
ATOM   5486 H1   TIP  1045     -17.394  -9.727 -20.370
ATOM   5487 H2   TIP  1045     -17.016 -11.038 -19.715
ATOM   5488 O    TIP  1046      -3.583 -30.455 -18.798
ATOM   5489 H1   TIP  1046      -4.443 -30.331 -18.397
ATOM   5490 H2   TIP  1046      -2.961 -30.282 -18.092
ATOM   5491 O    TIP  1047      -4.814   9.238  -0.545
ATOM   5492 H1   TIP  1047      -4.297   8.898  -1.275
ATOM   5493 H2   TIP  1047      -5.339   9.940  -0.928
ATOM   5494 O    TIP  1048      11.676 -23.306   7.695
ATOM   5495 H1   TIP  1048      11.235 -22.475   7.871
ATOM   5496 H2   TIP  1048      11.800 -23.700   8.558
ATOM   5497 O    TIP  1049      19.698  -4.763 -19.210
ATOM   5498 H1   TIP  1049      20.430  -5.230 -19.613
ATOM   5499 H2   TIP  1049      19.351  -5.374 -18.560
ATOM   5500 O    TIP  1050     -12.483  11.008 -15.966
ATOM   5501 H1   TIP  1050     -12.937  10.993 -15.124
ATOM   5502 H2   TIP  1050     -12.804  10.233 -16.426
ATOM   5503 O    TIP  1051     -19.026   4.322 -16.916
ATOM   5504 H1   TIP  1051     -18.116   4.253 -17.203
ATOM   5505 H2   TIP  1051     -19.254   5.241 -17.057
ATOM   5506 O    TIP  1052      -2.621  10.376   2.910
ATOM   5507 H1   TIP  1052      -2.345  10.094   3.782
ATOM   5508 H2   TIP  1052      -2.778  11.316   3.000
ATOM   5509 O    TIP  1053     -18.229  -1.501   3.565
ATOM   5510 H1   TIP  1053     -17.456  -1.742   3.055
ATOM   5511 H2   TIP  1053     -17.956  -0.733   4.067
ATOM   5512 O    TIP  1054      12.919   0.239 -20.108
ATOM   5513 H1   TIP  1054      12.794   0.271 -21.057
ATOM   5514 H2   TIP  1054      12.292   0.873 -19.762
ATOM   5515 O    TIP  1055     -18.988 -16.528 -19.884
ATOM   5516 H1   TIP  1055     -19.727 -16.591 -20.489
ATOM   5517 H2   TIP  1055     -18.215 -16.638 -20.437
ATOM   5518 O    TIP  1056      13.853   5.055 -23.001
ATOM   5519 H1   TIP  1056      13.019   5.058 -23.471
ATOM   5520 H2   TIP  1056      14.218   5.926 -23.154
ATOM   5521 O    TIP  1057      -3.819 -15.764 -24.996
ATOM   5522 H1   TIP  1057      -3.448 -15.668 -25.873
ATOM   5523 H2   TIP  1057      -4.754 -15.594 -25.111
ATOM   5524 O    TIP  1058      16.308 -19.815 -21.872
ATOM   5525 H1   TIP  1058      16.505 -19.945 -22.799
ATOM   5526 H2   TIP  1058      16.442 -20.676 -21.475
ATOM   5527 O    TIP  1059      29.534  -4.438 -18.502
ATOM   5528 H1   TIP  1059      29.680  -5.383 -18.472
ATOM   5529 H2   TIP  1059      29.448  -4.178 -17.585
ATOM   5530 O    TIP  1060      13.651 -18.988 -27.031
ATOM   5531 H1   TIP  1060      14.530 -19.346 -26.912
ATOM   5532 H2   TIP  1060      13.511 -18.431 -26.266
ATOM   5533 O    TIP  1061     -24.695 -13.338  -6.013
ATOM   5534 H1   TIP  1061     -24.415 -14.007  -5.388
ATOM   5535 H2   TIP  1061     -23.997 -12.685  -5.995
ATOM   5536 O    TIP  1062      22.052 -23.023   5.162
ATOM   5537 H1   TIP  1062      21.856 -22.248   4.635
ATOM   5538 H2   TIP  1062      21.201 -23.311   5.491
ATOM   5539 O    TIP  1063      -8.867  28.788  -0.125
ATOM   5540 H1   TIP  1063      -8.692  28.894   0.810
ATOM   5541 H2   TIP  1063      -9.420  29.535  -0.353
ATOM   5542 O    TIP  1064     -27.598 -22.432 -21.822
ATOM   5543 H1   TIP  1064     -28.450 -22.080 -21.566
ATOM   5544 H2   TIP  1064     -26.993 -22.104 -21.158
ATOM   5545 O    TIP  1065     -23.395   6.459  -2.022
ATOM   5546 H1   TIP  1065     -22.922   7.159  -2.472
ATOM   5547 H2   TIP  1065     -23.303   5.699  -2.597
ATOM   5548 O    TIP  1066      -6.556 -17.763   7.363
ATOM   5549 H1   TIP  1066      -7.037 -18.174   8.081
ATOM   5550 H2   TIP  1066      -5.868 -17.257   7.795
ATOM   5551 O    TIP  1067      25.830   2.281  -3.622
ATOM   5552 H1   TIP  1067      25.941   3.164  -3.976
ATOM   5553 H2   TIP  1067      26.595   2.148  -3.063
ATOM   5554 O    TIP  1068      21.193   5.763 -13.688
ATOM   5555 H1   TIP  1068      21.674   6.447 -13.222
ATOM   5556 H2   TIP  1068      20.401   6.198 -14.003
ATOM   5557 O    TIP  1069     -13.232  -8.320  16.450
ATOM   5558 H1   TIP  1069     -13.543  -8.321  15.545
ATOM   5559 H2   TIP  1069     -12.291  -8.160  16.381
ATOM   5560 O    TIP  1070     -18.006  30.925 -27.101
ATOM   5561 H1   TIP  1070     -18.930  31.087 -26.911
ATOM   5562 H2   TIP  1070     -17.939  30.999 -28.052
ATOM   5563 O    TIP  1071     -21.612 -17.616 -20.713
ATOM   5564 H1   TIP  1071     -21.870 -18.075 -21.513
ATOM   5565 H2   TIP  1071     -22.383 -17.667 -20.148
ATOM   5566 O    TIP  1072      -0.287   1.342 -16.530
ATOM   5567 H1   TIP  1072      -0.792   2.099 -16.824
ATOM   5568 H2   TIP  1072      -0.894   0.605 -16.601
ATOM   5569 O    TIP  1073       9.840  24.887  -5.488
ATOM   5570 H1   TIP  1073      10.040  25.813  -5.624
ATOM   5571 H2   TIP  1073       8.890  24.861  -5.370
ATOM   5572 O    TIP  1074     -18.892 -19.461   1.040
ATOM   5573 H1   TIP  1074     -19.153 -19.145   1.904
ATOM   5574 H2   TIP  1074     -18.761 -18.666   0.523
ATOM   5575 O    TIP  1075      -6.545  30.697  -5.426
ATOM   5576 H1   TIP  1075      -6.400  30.280  -6.275
ATOM   5577 H2   TIP  1075      -5.706  30.617  -4.973
ATOM   5578 O    TIP  1076      21.325 -22.579   1.554
ATOM   5579 H1   TIP  1076      21.272 -21.717   1.966
ATOM   5580 H2   TIP  1076      22.225 -22.637   1.233
ATOM   5581 O    TIP  1077      25.124  -6.890   2.680
ATOM   5582 H1   TIP  1077      25.088  -7.393   3.494
ATOM   5583 H2   TIP  1077      26.033  -6.967   2.391
ATOM   5584 O    TIP  1078      -0.788  -8.720  17.568
ATOM   5585 H1   TIP  1078       0.017  -8.815  17.060
ATOM   5586 H2   TIP  1078      -0.502  -8.364  18.409
ATOM   5587 O    TIP  1079      -3.914  -5.232  30.702
ATOM   5588 H1   TIP  1079      -3.233  -4.937  30.098
ATOM   5589 H2   TIP  1079      -3.738  -6.165  30.826
ATOM   5590 O    TIP  1080     -17.409  11.307  13.184
ATOM   5591 H1   TIP  1080     -17.360  12.260  13.265
ATOM   5592 H2   TIP  1080     -17.979  11.034  13.902
ATOM   5593 O    TIP  1081      23.581 -26.065  -9.992
ATOM   5594 H1   TIP  1081      22.914 -25.744  -9.384
ATOM   5595 H2   TIP  1081      24.006 -25.273 -10.322
ATOM   5596 O    TIP  1082      24.732  -9.235  -6.172
ATOM   5597 H1   TIP  1082      25.335  -9.806  -5.696
ATOM   5598 H2   TIP  1082      25.274  -8.817  -6.841
ATOM   5599 O    TIP  1083     -13.600  -6.160  10.658
ATOM   5600 H1   TIP  1083     -14.491  -6.141  10.308
ATOM   5601 H2   TIP  1083     -13.042  -5.968   9.905
ATOM   5602 O    TIP  1084      -1.560   1.456 -21.866
ATOM   5603 H1   TIP  1084      -1.152   0.855 -22.489
ATOM   5604 H2   TIP  1084      -2.439   1.101 -21.730
ATOM   5605 O    TIP  1085      10.209  13.636   5.255
ATOM   5606 H1   TIP  1085       9.691  14.366   4.916
ATOM   5607 H2   TIP  1085      10.866  13.472   4.579
ATOM   5608 O    TIP  1086      19.577  22.344 -15.177
ATOM   5609 H1   TIP  1086      19.310  21.844 -14.405
ATOM   5610 H2   TIP  1086      20.532  22.367 -15.129
ATOM   5611 O    TIP  1087      16.302  15.000   4.972
ATOM   5612 H1   TIP  1087      17.242  15.177   5.007
ATOM   5613 H2   TIP  1087      16.220  14.257   4.374
ATOM   5614 O    TIP  1088      -6.669   2.033  12.765
ATOM   5615 H1   TIP  1088      -5.974   2.688  12.820
ATOM   5616 H2   TIP  1088      -6.292   1.248  13.161
ATOM   5617 O    TIP  1089      19.269 -28.626   1.986
ATOM   5618 H1   TIP  1089      19.501 -29.166   1.230
ATOM   5619 H2   TIP  1089      19.262 -29.235   2.724
ATOM   5620 O    TIP  1090      14.109   6.196  -2.803
ATOM   5621 H1   TIP  1090      13.404   6.451  -3.397
ATOM   5622 H2   TIP  1090      13.713   5.544  -2.225
ATOM   5623 O    TIP  1091      15.223  -8.765 -20.901
ATOM   5624 H1   TIP  1091      15.527  -9.005 -20.026
ATOM   5625 H2   TIP  1091      15.806  -8.057 -21.173
ATOM   5626 O    TIP  1092     -12.047 -25.386   5.110
ATOM   5627 H1   TIP  1092     -12.174 -26.334   5.100
ATOM   5628 H2   TIP  1092     -12.184 -25.134   6.023
ATOM   5629 O    TIP  1093      16.602   0.074 -19.560
ATOM   5630 H1   TIP  1093      15.782  -0.071 -20.032
ATOM   5631 H2   TIP  1093      16.347   0.102 -18.638
ATOM   5632 O    TIP  1094       9.690  12.487  -5.709
ATOM   5633 H1   TIP  1094       9.450  12.182  -4.834
ATOM   5634 H2   TIP  1094      10.390  11.895  -5.987
ATOM   5635 O    TIP  1095       9.598  14.837  -2.877
ATOM   5636 H1   TIP  1095       9.307  15.070  -1.996
ATOM   5637 H2   TIP  1095       8.859  14.363  -3.257
ATOM   5638 O    TIP  1096      -2.481  28.731 -17.234
ATOM   5639 H1   TIP  1096      -3.369  28.996 -16.994
ATOM   5640 H2   TIP  1096      -2.286  27.993 -16.657
ATOM   5641 O    TIP  1097     -12.890 -15.434 -20.701
ATOM   5642 H1   TIP  1097     -12.867 -16.138 -21.348
ATOM   5643 H2   TIP  1097     -11.969 -15.238 -20.526
ATOM   5644 O    TIP  1098      15.578 -24.701   2.421
ATOM   5645 H1   TIP  1098      15.163 -25.504   2.734
ATOM   5646 H2   TIP  1098      16.426 -24.985   2.082
ATOM   5647 O    TIP  1099       7.591  30.174   3.145
ATOM   5648 H1   TIP  1099       7.787  29.390   2.633
ATOM   5649 H2   TIP  1099       7.198  29.841   3.952
ATOM   5650 O    TIP  1100     -20.229   9.189   5.309
ATOM   5651 H1   TIP  1100     -20.937   9.353   5.931
ATOM   5652 H2   TIP  1100     -19.890  10.059   5.096
ATOM   5653 O    TIP  1101     -19.850   4.456  -2.253
ATOM   5654 H1   TIP  1101     -19.499   5.345  -2.289
ATOM   5655 H2   TIP  1101     -19.512   4.032  -3.042
ATOM   5656 O    TIP  1102      14.823  20.059 -14.547
ATOM   5657 H1   TIP  1102      14.729  19.908 -15.487
ATOM   5658 H2   TIP  1102      15.766  20.019 -14.389
ATOM   5659 O    TIP  1103     -22.431 -25.473  -0.325
ATOM   5660 H1   TIP  1103     -22.960 -25.295   0.452
ATOM   5661 H2   TIP  1103     -22.931 -25.093  -1.048
ATOM   5662 O    TIP  1104     -18.984  -6.429   5.880
ATOM   5663 H1   TIP  1104     -19.738  -6.734   5.376
ATOM   5664 H2   TIP  1104     -18.947  -5.488   5.711
ATOM   5665 O    TIP  1105      -5.437   5.440   2.262
ATOM   5666 H1   TIP  1105      -5.498   5.083   3.148
ATOM   5667 H2   TIP  1105      -4.531   5.736   2.183
ATOM   5668 O    TIP  1106     -11.909  26.273 -18.525
ATOM   5669 H1   TIP  1106     -11.315  26.189 -17.780
ATOM   5670 H2   TIP  1106     -12.196  27.186 -18.502
ATOM   5671 O    TIP  1107      13.426  26.512  -4.049
ATOM   5672 H1   TIP  1107      14.030  27.186  -4.359
ATOM   5673 H2   TIP  1107      12.579  26.759  -4.420
ATOM   5674 O    TIP  1108       1.725  27.834  -3.783
ATOM   5675 H1   TIP  1108       2.006  26.972  -4.089
ATOM   5676 H2   TIP  1108       1.053  28.104  -4.409
ATOM   5677 O    TIP  1109      24.233 -11.506  10.221
ATOM   5678 H1   TIP  1109      24.031 -12.301   9.727
ATOM   5679 H2   TIP  1109      25.181 -11.538  10.349
ATOM   5680 O    TIP  1110     -15.417 -11.055  -2.648
ATOM   5681 H1   TIP  1110     -16.232 -11.553  -2.593
ATOM   5682 H2   TIP  1110     -14.827 -11.490  -2.032
ATOM   5683 O    TIP  1111     -20.192 -19.708 -10.122
ATOM   5684 H1   TIP  1111     -20.203 -19.037  -9.440
ATOM   5685 H2   TIP  1111     -19.972 -19.233 -10.923
ATOM   5686 O    TIP  1112     -15.639  -4.212 -18.714
ATOM   5687 H1   TIP  1112     -15.109  -5.008 -18.757
ATOM   5688 H2   TIP  1112     -15.883  -4.134 -17.792
ATOM   5689 O    TIP  1113      22.824  -0.938   0.274
ATOM   5690 H1   TIP  1113      22.616  -1.868   0.184
ATOM   5691 H2   TIP  1113      22.124  -0.587   0.825
ATOM   5692 O    TIP  1114      13.640 -15.755 -22.737
ATOM   5693 H1   TIP  1114      12.864 -15.692 -22.179
ATOM   5694 H2   TIP  1114      13.816 -14.854 -23.007
ATOM   5695 O    TIP  1115      -9.227 -27.513 -20.337
ATOM   5696 H1   TIP  1115      -9.686 -27.111 -21.074
ATOM   5697 H2   TIP  1115      -8.813 -28.293 -20.707
ATOM   5698 O    TIP  1116      29.130  -4.114 -12.231
ATOM   5699 H1   TIP  1116      29.148  -5.067 -12.325
ATOM   5700 H2   TIP  1116      30.011  -3.832 -12.478
ATOM   5701 O    TIP  1117      26.145   0.693 -17.135
ATOM   5702 H1   TIP  1117      26.421   1.476 -16.658
ATOM   5703 H2   TIP  1117      26.042   0.987 -18.040
ATOM   5704 O    TIP  1118      -2.830  -7.321  10.010
ATOM   5705 H1   TIP  1118      -3.433  -7.529   9.297
ATOM   5706 H2   TIP  1118      -2.164  -6.765   9.608
ATOM   5707 O    TIP  1119      16.695  14.473 -17.317
ATOM   5708 H1   TIP  1119      16.433  13.904 -18.040
ATOM   5709 H2   TIP  1119      16.371  14.030 -16.533
ATOM   5710 O    TIP  1120     -17.202   3.441   5.028
ATOM   5711 H1   TIP  1120     -16.952   3.012   4.211
ATOM   5712 H2   TIP  1120     -17.260   4.370   4.804
ATOM   5713 O    TIP  1121     -28.625   2.984  -3.023
ATOM   5714 H1   TIP  1121     -28.122   2.202  -2.799
ATOM   5715 H2   TIP  1121     -28.901   2.841  -3.929
ATOM   5716 O    TIP  1122      26.461 -18.985 -14.114
ATOM   5717 H1   TIP  1122      26.437 -19.866 -14.486
ATOM   5718 H2   TIP  1122      27.265 -18.964 -13.595
ATOM   5719 O    TIP  1123     -27.186 -20.575 -11.909
ATOM   5720 H1   TIP  1123     -27.897 -21.174 -11.685
ATOM   5721 H2   TIP  1123     -27.131 -20.612 -12.864
ATOM   5722 O    TIP  1124     -17.315   3.403 -14.332
ATOM   5723 H1   TIP  1124     -17.411   2.963 -15.176
ATOM   5724 H2   TIP  1124     -17.750   2.824 -13.707
ATOM   5725 O    TIP  1125     -22.513  -6.851 -21.511
ATOM   5726 H1   TIP  1125     -21.732  -6.406 -21.182
ATOM   5727 H2   TIP  1125     -22.276  -7.778 -21.520
ATOM   5728 O    TIP  1126      -5.777  -3.448 -27.521
ATOM   5729 H1   TIP  1126      -6.532  -3.353 -28.102
ATOM   5730 H2   TIP  1126      -6.133  -3.845 -26.727
ATOM   5731 O    TIP  1127      21.423 -15.120 -17.130
ATOM   5732 H1   TIP  1127      21.798 -15.728 -17.768
ATOM   5733 H2   TIP  1127      21.567 -15.541 -16.283
ATOM   5734 O    TIP  1128     -16.119   5.729 -14.264
ATOM   5735 H1   TIP  1128     -16.569   4.886 -14.217
ATOM   5736 H2   TIP  1128     -16.439   6.128 -15.073
ATOM   5737 O    TIP  1129      -5.556  29.216 -16.512
ATOM   5738 H1   TIP  1129      -5.072  28.928 -15.738
ATOM   5739 H2   TIP  1129      -5.397  30.158 -16.559
ATOM   5740 O    TIP  1130      27.630 -20.910 -20.299
ATOM   5741 H1   TIP  1130      27.029 -20.348 -19.811
ATOM   5742 H2   TIP  1130      28.427 -20.926 -19.771
ATOM   5743 O    TIP  1131     -11.737   3.792   4.368
ATOM   5744 H1   TIP  1131     -10.963   3.292   4.111
ATOM   5745 H2   TIP  1131     -11.857   4.427   3.662
ATOM   5746 O    TIP  1132       3.851  28.500 -13.419
ATOM   5747 H1   TIP  1132       3.343  27.769 -13.068
ATOM   5748 H2   TIP  1132       4.593  28.087 -13.860
ATOM   5749 O    TIP  1133     -24.073   8.194  -5.238
ATOM   5750 H1   TIP  1133     -24.680   8.700  -4.700
ATOM   5751 H2   TIP  1133     -24.587   7.937  -6.004
ATOM   5752 O    TIP  1134      -5.862  -6.227  12.591
ATOM   5753 H1   TIP  1134      -5.775  -6.905  13.260
ATOM   5754 H2   TIP  1134      -4.961  -6.000  12.360
ATOM   5755 O    TIP  1135     -16.209   6.918 -11.808
ATOM   5756 H1   TIP  1135     -16.008   6.623 -12.695
ATOM   5757 H2   TIP  1135     -15.697   6.343 -11.240
ATOM   5758 O    TIP  1136     -20.557  19.169 -15.495
ATOM   5759 H1   TIP  1136     -21.244  19.261 -14.836
ATOM   5760 H2   TIP  1136     -20.139  20.030 -15.529
ATOM   5761 O    TIP  1137     -27.740   4.822 -12.992
ATOM   5762 H1   TIP  1137     -27.300   4.276 -13.644
ATOM   5763 H2   TIP  1137     -28.540   4.342 -12.777
ATOM   5764 O    TIP  1138      -4.712 -28.764  -6.596
ATOM   5765 H1   TIP  1138      -4.555 -28.714  -7.539
ATOM   5766 H2   TIP  1138      -5.462 -29.352  -6.509
ATOM   5767 O    TIP  1139     -26.244  -7.480  -3.694
ATOM   5768 H1   TIP  1139     -25.330  -7.218  -3.587
ATOM   5769 H2   TIP  1139     -26.405  -7.413  -4.634
ATOM   5770 O    TIP  1140      23.440 -20.564  -4.429
ATOM   5771 H1   TIP  1140      23.133 -21.470  -4.464
ATOM   5772 H2   TIP  1140      22.952 -20.118  -5.121
ATOM   5773 O    TIP  1141      26.470  15.384  -6.141
ATOM   5774 H1   TIP  1141      27.314  15.619  -6.528
ATOM   5775 H2   TIP  1141      25.872  16.072  -6.433
ATOM   5776 O    TIP  1142      -6.003 -20.921 -28.255
ATOM   5777 H1   TIP  1142      -6.916 -20.714 -28.056
ATOM   5778 H2   TIP  1142      -5.536 -20.095 -28.129
ATOM   5779 O    TIP  1143       0.631  26.483 -22.999
ATOM   5780 H1   TIP  1143       1.208  27.242 -22.920
ATOM   5781 H2   TIP  1143       0.015  26.572 -22.272
ATOM   5782 O    TIP  1144      -4.405  -5.529 -24.087
ATOM   5783 H1   TIP  1144      -5.139  -5.539 -24.701
ATOM   5784 H2   TIP  1144      -4.642  -6.170 -23.417
ATOM   5785 O    TIP  1145     -10.443   5.559   6.606
ATOM   5786 H1   TIP  1145     -10.943   5.022   7.221
ATOM   5787 H2   TIP  1145     -10.945   5.522   5.791
ATOM   5788 O    TIP  1146     -30.681  -5.858  -9.031
ATOM   5789 H1   TIP  1146     -29.984  -5.206  -8.967
ATOM   5790 H2   TIP  1146     -31.448  -5.428  -8.653
ATOM   5791 O    TIP  1147     -16.111  -5.964   9.796
ATOM   5792 H1   TIP  1147     -16.453  -6.312   8.973
ATOM   5793 H2   TIP  1147     -16.882  -5.633  10.256
ATOM   5794 O    TIP  1148      22.265  -0.824 -20.854
ATOM   5795 H1   TIP  1148      21.846   0.031 -20.951
ATOM   5796 H2   TIP  1148      21.600  -1.371 -20.436
ATOM   5797 O    TIP  1149       7.117 -13.234 -19.335
ATOM   5798 H1   TIP  1149       6.933 -13.610 -18.475
ATOM   5799 H2   TIP  1149       7.346 -13.985 -19.882
ATOM   5800 O    TIP  1150      17.174   3.058   0.337
ATOM   5801 H1   TIP  1150      17.079   3.240   1.272
ATOM   5802 H2   TIP  1150      17.841   3.677   0.038
ATOM   5803 O    TIP  1151      10.257  -9.071  10.060
ATOM   5804 H1   TIP  1151      10.024  -9.498   9.236
ATOM   5805 H2   TIP  1151      10.941  -8.446   9.822
ATOM   5806 O    TIP  1152      16.868  -3.263 -22.068
ATOM   5807 H1   TIP  1152      16.595  -2.687 -22.782
ATOM   5808 H2   TIP  1152      16.471  -2.881 -21.285
ATOM   5809 O    TIP  1153       7.646  17.558  -2.687
ATOM   5810 H1   TIP  1153       6.957  18.051  -2.242
ATOM   5811 H2   TIP  1153       7.793  16.794  -2.130
ATOM   5812 O    TIP  1154      -4.781   8.670   4.770
ATOM   5813 H1   TIP  1154      -4.773   7.837   5.240
ATOM   5814 H2   TIP  1154      -5.261   8.486   3.962
ATOM   5815 O    TIP  1155       4.870   9.015 -14.735
ATOM   5816 H1   TIP  1155       5.271   9.591 -14.084
ATOM   5817 H2   TIP  1155       4.038   9.436 -14.948
ATOM   5818 O    TIP  1156      -6.387  -8.621 -24.948
ATOM   5819 H1   TIP  1156      -6.599  -8.654 -24.015
ATOM   5820 H2   TIP  1156      -5.505  -8.986 -25.008
ATOM   5821 O    TIP  1157      -6.945  23.534  -3.953
ATOM   5822 H1   TIP  1157      -6.414  23.091  -4.614
ATOM   5823 H2   TIP  1157      -6.538  24.395  -3.854
ATOM   5824 O    TIP  1158      -1.014  18.020 -10.033
ATOM   5825 H1   TIP  1158      -0.242  18.280  -9.531
ATOM   5826 H2   TIP  1158      -0.824  18.298 -10.929
ATOM   5827 O    TIP  1159     -16.770  24.159  -1.701
ATOM   5828 H1   TIP  1159     -16.449  23.467  -1.122
ATOM   5829 H2   TIP  1159     -16.890  23.728  -2.547
ATOM   5830 O    TIP  1160      23.483   1.585 -11.072
ATOM   5831 H1   TIP  1160      23.100   2.459 -11.144
ATOM   5832 H2   TIP  1160      23.691   1.339 -11.973
ATOM   5833 O    TIP  1161      -0.869 -30.630 -26.548
ATOM   5834 H1   TIP  1161      -0.495 -31.332 -26.015
ATOM   5835 H2   TIP  1161      -0.397 -29.844 -26.275
ATOM   5836 O    TIP  1162     -12.768   5.492 -16.036
ATOM   5837 H1   TIP  1162     -11.890   5.136 -16.172
ATOM   5838 H2   TIP  1162     -13.358   4.794 -16.320
ATOM   5839 O    TIP  1163     -24.442  12.117 -10.671
ATOM   5840 H1   TIP  1163     -24.936  11.814  -9.910
ATOM   5841 H2   TIP  1163     -25.051  12.684 -11.144
ATOM   5842 O    TIP  1164     -16.978  -5.449 -23.713
ATOM   5843 H1   TIP  1164     -17.775  -5.126 -23.293
ATOM   5844 H2   TIP  1164     -17.276  -6.165 -24.275
ATOM   5845 O    TIP  1165     -18.530  13.636  -5.651
ATOM   5846 H1   TIP  1165     -17.911  14.175  -6.144
ATOM   5847 H2   TIP  1165     -19.337  14.151  -5.635
ATOM   5848 O    TIP  1166      15.886 -25.549  -9.047
ATOM   5849 H1   TIP  1166      15.456 -26.091  -9.708
ATOM   5850 H2   TIP  1166      15.309 -24.793  -8.943
ATOM   5851 O    TIP  1167     -25.957   0.799 -12.771
ATOM   5852 H1   TIP  1167     -25.876   1.689 -12.430
ATOM   5853 H2   TIP  1167     -26.889   0.699 -12.964
ATOM   5854 O    TIP  1168      19.383  28.754 -11.025
ATOM   5855 H1   TIP  1168      20.016  28.066 -11.228
ATOM   5856 H2   TIP  1168      18.665  28.297 -10.586
ATOM   5857 O    TIP  1169      21.586   9.875  13.872
ATOM   5858 H1   TIP  1169      20.848  10.385  13.537
ATOM   5859 H2   TIP  1169      22.352  10.249  13.437
ATOM   5860 O    TIP  1170      13.053 -29.612 -11.463
ATOM   5861 H1   TIP  1170      13.003 -30.474 -11.050
ATOM   5862 H2   TIP  1170      12.537 -29.698 -12.263
ATOM   5863 O    TIP  1171      -0.851  -5.057 -23.220
ATOM   5864 H1   TIP  1171      -0.912  -5.685 -23.939
ATOM   5865 H2   TIP  1171      -1.453  -4.354 -23.462
ATOM   5866 O    TIP  1172      -0.570   8.115 -18.094
ATOM   5867 H1   TIP  1172      -1.115   8.716 -17.586
ATOM   5868 H2   TIP  1172      -1.146   7.799 -18.791
ATOM   5869 O    TIP  1173       9.558 -20.896   1.210
ATOM   5870 H1   TIP  1173       9.549 -21.160   0.290
ATOM   5871 H2   TIP  1173       9.420 -19.949   1.190
ATOM   5872 O    TIP  1174      10.731  -6.754   7.277
ATOM   5873 H1   TIP  1174      10.232  -6.252   7.922
ATOM   5874 H2   TIP  1174      10.829  -6.160   6.533
ATOM   5875 O    TIP  1175      -2.434   9.134   0.660
ATOM   5876 H1   TIP  1175      -2.467   9.560   1.516
ATOM   5877 H2   TIP  1175      -3.305   9.272   0.289
ATOM   5878 O    TIP  1176       6.206  19.838 -10.004
ATOM   5879 H1   TIP  1176       6.858  19.189  -9.739
ATOM   5880 H2   TIP  1176       5.376  19.492  -9.678
ATOM   5881 O    TIP  1177      -0.162 -30.178 -14.166
ATOM   5882 H1   TIP  1177       0.465 -30.761 -14.594
ATOM   5883 H2   TIP  1177      -0.957 -30.250 -14.694
ATOM   5884 O    TIP  1178      -9.943  26.190   1.656
ATOM   5885 H1   TIP  1178     -10.002  25.515   2.332
ATOM   5886 H2   TIP  1178     -10.536  26.879   1.952
ATOM   5887 O    TIP  1179     -19.283 -26.244 -12.650
ATOM   5888 H1   TIP  1179     -20.235 -26.180 -12.575
ATOM   5889 H2   TIP  1179     -18.989 -25.340 -12.765
ATOM   5890 O    TIP  1180      11.025 -26.230   3.613
ATOM   5891 H1   TIP  1180      10.073 -26.144   3.571
ATOM   5892 H2   TIP  1180      11.304 -26.258   2.698
ATOM   5893 O    TIP  1181     -18.470 -16.993  -0.014
ATOM   5894 H1   TIP  1181     -19.009 -16.663  -0.733
ATOM   5895 H2   TIP  1181     -17.984 -16.227   0.292
ATOM   5896 O    TIP  1182      -4.643 -10.050  29.779
ATOM   5897 H1   TIP  1182      -4.290 -10.049  28.889
ATOM   5898 H2   TIP  1182      -4.662 -10.973  30.029
ATOM   5899 O    TIP  1183     -29.498   0.194 -15.526
ATOM   5900 H1   TIP  1183     -29.843   0.095 -16.413
ATOM   5901 H2   TIP  1183     -30.053   0.863 -15.125
ATOM   5902 O    TIP  1184       7.059  12.758 -11.736
ATOM   5903 H1   TIP  1184       6.693  12.286 -10.988
ATOM   5904 H2   TIP  1184       8.007  12.709 -11.611
ATOM   5905 O    TIP  1185      -8.717  15.064 -13.016
ATOM   5906 H1   TIP  1185      -8.264  14.693 -13.773
ATOM   5907 H2   TIP  1185      -9.353  15.672 -13.391
ATOM   5908 O    TIP  1186       2.502  10.231 -15.779
ATOM   5909 H1   TIP  1186       2.037  11.066 -15.831
ATOM   5910 H2   TIP  1186       1.836   9.601 -15.505
ATOM   5911 O    TIP  1187     -29.671 -26.385  -8.396
ATOM   5912 H1   TIP  1187     -29.349 -27.261  -8.186
ATOM   5913 H2   TIP  1187     -29.109 -25.796  -7.892
ATOM   5914 O    TIP  1188     -24.182   0.273  -8.508
ATOM   5915 H1   TIP  1188     -23.271   0.192  -8.789
ATOM   5916 H2   TIP  1188     -24.153   0.149  -7.559
ATOM   5917 O    TIP  1189     -17.352  11.665  -4.125
ATOM   5918 H1   TIP  1189     -17.156  11.052  -4.834
ATOM   5919 H2   TIP  1189     -18.038  12.230  -4.479
ATOM   5920 O    TIP  1190     -16.557  -7.258   7.403
ATOM   5921 H1   TIP  1190     -16.070  -7.091   6.597
ATOM   5922 H2   TIP  1190     -17.475  -7.144   7.158
ATOM   5923 O    TIP  1191       0.524  16.867  -2.283
ATOM   5924 H1   TIP  1191      -0.266  17.320  -2.577
ATOM   5925 H2   TIP  1191       1.135  17.569  -2.061
ATOM   5926 O    TIP  1192     -16.491 -26.291 -18.032
ATOM   5927 H1   TIP  1192     -16.361 -25.627 -18.708
ATOM   5928 H2   TIP  1192     -16.069 -25.928 -17.253
ATOM   5929 O    TIP  1193      16.229 -22.978   9.552
ATOM   5930 H1   TIP  1193      15.532 -23.633   9.570
ATOM   5931 H2   TIP  1193      16.395 -22.829   8.622
ATOM   5932 O    TIP  1194     -21.885  -4.258 -19.366
ATOM   5933 H1   TIP  1194     -21.316  -4.838 -19.871
ATOM   5934 H2   TIP  1194     -22.750  -4.363 -19.763
ATOM   5935 O    TIP  1195      -7.196  14.538 -15.542
ATOM   5936 H1   TIP  1195      -6.326  14.831 -15.273
ATOM   5937 H2   TIP  1195      -7.059  14.133 -16.398
ATOM   5938 O    TIP  1196     -14.729 -17.277 -13.731
ATOM   5939 H1   TIP  1196     -15.025 -16.491 -14.188
ATOM   5940 H2   TIP  1196     -15.244 -17.295 -12.925
ATOM   5941 O    TIP  1197      11.651  14.460  16.061
ATOM   5942 H1   TIP  1197      11.555  13.528  15.865
ATOM   5943 H2   TIP  1197      12.578  14.567  16.272
ATOM   5944 O    TIP  1198     -30.889 -12.800  -9.227
ATOM   5945 H1   TIP  1198     -30.983 -13.752  -9.264
ATOM   5946 H2   TIP  1198     -30.664 -12.615  -8.316
ATOM   5947 O    TIP  1199      12.405  20.145  -9.895
ATOM   5948 H1   TIP  1199      12.394  20.802 -10.591
ATOM   5949 H2   TIP  1199      11.822  19.453 -10.208
ATOM   5950 O    TIP  1200      16.410 -10.924  17.500
ATOM   5951 H1   TIP  1200      15.971 -10.235  17.000
ATOM   5952 H2   TIP  1200      16.092 -10.810  18.395
ATOM   5953 O    TIP  1201     -12.263   1.219   5.764
ATOM   5954 H1   TIP  1201     -12.447   1.406   6.684
ATOM   5955 H2   TIP  1201     -12.357   2.063   5.322
ATOM   5956 O    TIP  1202       9.126 -23.703  15.819
ATOM   5957 H1   TIP  1202       9.064 -22.788  15.547
ATOM   5958 H2   TIP  1202       8.954 -23.686  16.760
ATOM   5959 O    TIP  1203      -4.119 -27.291  30.160
ATOM   5960 H1   TIP  1203      -3.933 -26.896  31.011
ATOM   5961 H2   TIP  1203      -4.300 -28.210  30.356
ATOM   5962 O    TIP  1204      -2.482 -20.535  12.548
ATOM   5963 H1   TIP  1204      -1.907 -20.907  11.879
ATOM   5964 H2   TIP  1204      -2.874 -19.769  12.129
ATOM   5965 O    TIP  1205     -16.483   5.485   2.967
ATOM   5966 H1   TIP  1205     -16.818   6.354   3.184
ATOM   5967 H2   TIP  1205     -17.087   5.154   2.302
ATOM   5968 O    TIP  1206       2.012  30.839  -4.859
ATOM   5969 H1   TIP  1206       1.925  30.189  -4.163
ATOM   5970 H2   TIP  1206       2.602  30.434  -5.495
ATOM   5971 O    TIP  1207       3.852   0.784  10.655
ATOM   5972 H1   TIP  1207       3.324   1.479  10.264
ATOM   5973 H2   TIP  1207       3.659   0.831  11.591
ATOM   5974 O    TIP  1208       9.562 -24.956  -1.042
ATOM   5975 H1   TIP  1208       9.387 -24.165  -1.551
ATOM   5976 H2   TIP  1208       9.803 -24.635  -0.173
ATOM   5977 O    TIP  1209       1.420 -30.935 -18.519
ATOM   5978 H1   TIP  1209       1.753 -31.694 -18.998
ATOM   5979 H2   TIP  1209       0.506 -31.149 -18.335
ATOM   5980 O    TIP  1210      22.385 -22.024  -8.404
ATOM   5981 H1   TIP  1210      21.717 -21.431  -8.749
ATOM   5982 H2   TIP  1210      22.619 -21.653  -7.553
ATOM   5983 O    TIP  1211       1.085  30.279  -1.259
ATOM   5984 H1   TIP  1211       1.920  30.724  -1.111
ATOM   5985 H2   TIP  1211       1.286  29.349  -1.156
ATOM   5986 O    TIP  1212      27.505 -15.359 -15.473
ATOM   5987 H1   TIP  1212      27.563 -15.074 -14.562
ATOM   5988 H2   TIP  1212      26.804 -16.011 -15.477
ATOM   5989 O    TIP  1213     -12.387 -12.342   5.998
ATOM   5990 H1   TIP  1213     -12.583 -12.365   6.934
ATOM   5991 H2   TIP  1213     -12.233 -11.417   5.807
ATOM   5992 O    TIP  1214       4.243  15.212   5.495
ATOM   5993 H1   TIP  1214       3.827  16.044   5.270
ATOM   5994 H2   TIP  1214       3.754  14.556   4.999
ATOM   5995 O    TIP  1215     -11.004  29.299   7.599
ATOM   5996 H1   TIP  1215     -11.004  30.121   7.109
ATOM   5997 H2   TIP  1215     -11.079  29.565   8.515
ATOM   5998 O    TIP  1216     -14.396  10.861  -4.867
ATOM   5999 H1   TIP  1216     -14.956  10.156  -5.192
ATOM   6000 H2   TIP  1216     -14.403  10.754  -3.916
ATOM   6001 O    TIP  1217      23.398 -24.924   3.580
ATOM   6002 H1   TIP  1217      22.871 -24.312   4.094
ATOM   6003 H2   TIP  1217      22.791 -25.626   3.346
ATOM   6004 O    TIP  1218      -2.027  22.023 -18.055
ATOM   6005 H1   TIP  1218      -2.164  21.496 -18.842
ATOM   6006 H2   TIP  1218      -1.271  21.621 -17.626
ATOM   6007 O    TIP  1219       9.949 -17.556  15.291
ATOM   6008 H1   TIP  1219       9.337 -17.119  15.883
ATOM   6009 H2   TIP  1219      10.215 -18.346  15.760
ATOM   6010 O    TIP  1220      -0.196   6.742   3.750
ATOM   6011 H1   TIP  1220       0.726   6.877   3.532
ATOM   6012 H2   TIP  1220      -0.184   6.378   4.635
ATOM   6013 O    TIP  1221     -12.788 -23.807 -16.777
ATOM   6014 H1   TIP  1221     -12.645 -24.631 -16.312
ATOM   6015 H2   TIP  1221     -12.484 -23.978 -17.668
ATOM   6016 O    TIP  1222       7.361  29.892 -25.257
ATOM   6017 H1   TIP  1222       7.990  30.289 -25.859
ATOM   6018 H2   TIP  1222       7.020  29.133 -25.730
ATOM   6019 O    TIP  1223      20.690  -7.195   0.092
ATOM   6020 H1   TIP  1223      20.329  -6.953   0.945
ATOM   6021 H2   TIP  1223      21.621  -7.338   0.257
ATOM   6022 O    TIP  1224       6.527   1.098  10.538
ATOM   6023 H1   TIP  1224       6.575   0.957  11.483
ATOM   6024 H2   TIP  1224       5.626   0.875  10.307
ATOM   6025 O    TIP  1225       2.394 -28.341 -18.927
ATOM   6026 H1   TIP  1225       2.095 -29.202 -18.633
ATOM   6027 H2   TIP  1225       3.095 -28.109 -18.318
ATOM   6028 O    TIP  1226       4.476  -3.606 -20.508
ATOM   6029 H1   TIP  1226       5.099  -3.932 -21.157
ATOM   6030 H2   TIP  1226       3.628  -3.939 -20.800
ATOM   6031 O    TIP  1227      11.978  15.552 -14.572
ATOM   6032 H1   TIP  1227      11.053  15.778 -14.473
ATOM   6033 H2   TIP  1227      12.420  16.393 -14.687
ATOM   6034 O    TIP  1228     -20.014 -24.851  -4.230
ATOM   6035 H1   TIP  1228     -19.341 -24.980  -4.898
ATOM   6036 H2   TIP  1228     -20.287 -25.736  -3.990
ATOM   6037 O    TIP  1229       6.723 -20.172  13.407
ATOM   6038 H1   TIP  1229       6.527 -20.335  12.484
ATOM   6039 H2   TIP  1229       6.265 -20.870  13.876
ATOM   6040 O    TIP  1230      -7.809 -11.630  30.180
ATOM   6041 H1   TIP  1230      -6.917 -11.972  30.242
ATOM   6042 H2   TIP  1230      -7.869 -10.983  30.883
ATOM   6043 O    TIP  1231      -1.840  27.738   0.662
ATOM   6044 H1   TIP  1231      -1.764  28.665   0.438
ATOM   6045 H2   TIP  1231      -1.767  27.281  -0.176
ATOM   6046 O    TIP  1232     -21.031  -1.801   3.066
ATOM   6047 H1   TIP  1232     -20.180  -1.521   3.402
ATOM   6048 H2   TIP  1232     -21.184  -1.244   2.303
ATOM   6049 O    TIP  1233       4.722 -28.790 -17.159
ATOM   6050 H1   TIP  1233       5.274 -28.144 -16.718
ATOM   6051 H2   TIP  1233       5.128 -28.906 -18.018
ATOM   6052 O    TIP  1234     -18.489 -10.261  -0.871
ATOM   6053 H1   TIP  1234     -19.156  -9.649  -0.561
ATOM   6054 H2   TIP  1234     -17.828 -10.268  -0.179
ATOM   6055 O    TIP  1235     -25.790  -1.699   1.144
ATOM   6056 H1   TIP  1235     -26.144  -2.508   1.512
ATOM   6057 H2   TIP  1235     -25.496  -1.943   0.266
ATOM   6058 O    TIP  1236     -17.947 -25.528  -6.076
ATOM   6059 H1   TIP  1236     -17.392 -26.270  -6.314
ATOM   6060 H2   TIP  1236     -18.466 -25.354  -6.862
ATOM   6061 O    TIP  1237      28.831 -17.969 -16.252
ATOM   6062 H1   TIP  1237      28.916 -18.164 -15.319
ATOM   6063 H2   TIP  1237      28.497 -17.072 -16.281
ATOM   6064 O    TIP  1238      14.745 -23.026 -18.676
ATOM   6065 H1   TIP  1238      14.702 -23.976 -18.785
ATOM   6066 H2   TIP  1238      14.152 -22.681 -19.344
ATOM   6067 O    TIP  1239      13.260 -22.051 -26.351
ATOM   6068 H1   TIP  1239      12.989 -21.146 -26.503
ATOM   6069 H2   TIP  1239      14.143 -22.102 -26.716
ATOM   6070 O    TIP  1240     -26.905 -12.345   0.706
ATOM   6071 H1   TIP  1240     -26.847 -12.958   1.438
ATOM   6072 H2   TIP  1240     -27.064 -12.898  -0.059
ATOM   6073 O    TIP  1241      17.184  11.982 -18.432
ATOM   6074 H1   TIP  1241      16.787  11.242 -17.973
ATOM   6075 H2   TIP  1241      18.100  11.972 -18.157
ATOM   6076 O    TIP  1242     -24.003 -21.157   6.121
ATOM   6077 H1   TIP  1242     -23.509 -20.372   6.359
ATOM   6078 H2   TIP  1242     -23.976 -21.176   5.164
ATOM   6079 O    TIP  1243      -6.875   9.047  -3.477
ATOM   6080 H1   TIP  1243      -6.177   8.392  -3.478
ATOM   6081 H2   TIP  1243      -6.583   9.708  -2.850
ATOM   6082 O    TIP  1244      18.102   9.957 -20.122
ATOM   6083 H1   TIP  1244      18.009  10.735 -19.572
ATOM   6084 H2   TIP  1244      18.897  10.116 -20.630
ATOM   6085 O    TIP  1245      22.167  10.673 -16.484
ATOM   6086 H1   TIP  1245      21.601  11.018 -17.173
ATOM   6087 H2   TIP  1245      21.868  11.107 -15.686
ATOM   6088 O    TIP  1246      24.670  -4.552   6.246
ATOM   6089 H1   TIP  1246      24.771  -4.687   5.304
ATOM   6090 H2   TIP  1246      23.821  -4.119   6.337
ATOM   6091 O    TIP  1247     -23.336 -10.996 -13.488
ATOM   6092 H1   TIP  1247     -24.070 -11.602 -13.588
ATOM   6093 H2   TIP  1247     -22.571 -11.496 -13.773
ATOM   6094 O    TIP  1248      15.819 -16.065 -25.659
ATOM   6095 H1   TIP  1248      16.134 -16.205 -26.552
ATOM   6096 H2   TIP  1248      15.097 -16.685 -25.559
ATOM   6097 O    TIP  1249      26.839 -15.064   6.128
ATOM   6098 H1   TIP  1249      25.944 -15.296   6.376
ATOM   6099 H2   TIP  1249      27.255 -14.801   6.949
ATOM   6100 O    TIP  1250       9.410   6.472   3.958
ATOM   6101 H1   TIP  1250       9.436   6.940   4.792
ATOM   6102 H2   TIP  1250      10.281   6.602   3.582
ATOM   6103 O    TIP  1251      27.867 -14.109 -13.206
ATOM   6104 H1   TIP  1251      28.650 -13.657 -13.520
ATOM   6105 H2   TIP  1251      27.394 -13.448 -12.701
ATOM   6106 O    TIP  1252       6.376  13.846  -0.312
ATOM   6107 H1   TIP  1252       6.916  13.382   0.328
ATOM   6108 H2   TIP  1252       5.700  13.215  -0.559
ATOM   6109 O    TIP  1253     -10.759  -7.141  16.302
ATOM   6110 H1   TIP  1253     -10.219  -7.639  15.688
ATOM   6111 H2   TIP  1253     -10.521  -6.228  16.146
ATOM   6112 O    TIP  1254     -12.325 -21.062 -20.500
ATOM   6113 H1   TIP  1254     -12.703 -20.706 -21.304
ATOM   6114 H2   TIP  1254     -11.625 -21.642 -20.799
ATOM   6115 O    TIP  1255      -4.299  28.892  -1.840
ATOM   6116 H1   TIP  1255      -3.489  29.316  -1.557
ATOM   6117 H2   TIP  1255      -4.661  28.507  -1.042
ATOM   6118 O    TIP  1256     -10.437  -4.640 -26.462
ATOM   6119 H1   TIP  1256     -10.963  -3.956 -26.048
ATOM   6120 H2   TIP  1256     -10.822  -5.460 -26.152
ATOM   6121 O    TIP  1257      17.686  -4.802 -24.940
ATOM   6122 H1   TIP  1257      17.030  -4.334 -25.456
ATOM   6123 H2   TIP  1257      17.602  -4.438 -24.058
ATOM   6124 O    TIP  1258       2.344   7.398 -19.775
ATOM   6125 H1   TIP  1258       3.041   7.881 -19.330
ATOM   6126 H2   TIP  1258       1.904   6.913 -19.077
ATOM   6127 O    TIP  1259       4.595  14.229 -22.164
ATOM   6128 H1   TIP  1259       4.607  14.661 -23.017
ATOM   6129 H2   TIP  1259       5.357  13.649 -22.178
ATOM   6130 O    TIP  1260      -9.422  15.748  -3.819
ATOM   6131 H1   TIP  1260     -10.191  15.458  -4.309
ATOM   6132 H2   TIP  1260      -9.633  15.559  -2.905
ATOM   6133 O    TIP  1261      25.437  -5.528   8.648
ATOM   6134 H1   TIP  1261      25.331  -5.125   7.787
ATOM   6135 H2   TIP  1261      24.549  -5.571   9.004
ATOM   6136 O    TIP  1262     -15.824   5.605 -17.018
ATOM   6137 H1   TIP  1262     -15.771   4.777 -17.496
ATOM   6138 H2   TIP  1262     -15.695   6.277 -17.687
ATOM   6139 O    TIP  1263      -2.102 -20.122 -22.480
ATOM   6140 H1   TIP  1263      -1.264 -20.218 -22.028
ATOM   6141 H2   TIP  1263      -2.189 -19.181 -22.631
ATOM   6142 O    TIP  1264     -24.225 -17.560 -14.134
ATOM   6143 H1   TIP  1264     -23.363 -17.275 -14.439
ATOM   6144 H2   TIP  1264     -24.201 -17.426 -13.187
ATOM   6145 O    TIP  1265      -3.310  26.265 -12.069
ATOM   6146 H1   TIP  1265      -4.064  26.723 -11.698
ATOM   6147 H2   TIP  1265      -2.603  26.909 -12.049
ATOM   6148 O    TIP  1266       4.723  30.798  -9.208
ATOM   6149 H1   TIP  1266       5.420  30.149  -9.113
ATOM   6150 H2   TIP  1266       4.169  30.669  -8.438
ATOM   6151 O    TIP  1267       3.704  29.327   4.148
ATOM   6152 H1   TIP  1267       2.774  29.500   4.006
ATOM   6153 H2   TIP  1267       3.873  28.513   3.674
ATOM   6154 O    TIP  1268      19.217 -17.984  10.714
ATOM   6155 H1   TIP  1268      19.304 -18.911  10.939
ATOM   6156 H2   TIP  1268      18.274 -17.823  10.721
ATOM   6157 O    TIP  1269      -4.334   8.769 -19.617
ATOM   6158 H1   TIP  1269      -3.782   7.988 -19.663
ATOM   6159 H2   TIP  1269      -4.656   8.784 -18.716
ATOM   6160 O    TIP  1270     -15.140 -12.266 -26.218
ATOM   6161 H1   TIP  1270     -15.798 -12.387 -25.534
ATOM   6162 H2   TIP  1270     -15.188 -11.335 -26.437
ATOM   6163 O    TIP  1271       1.829 -16.182 -23.307
ATOM   6164 H1   TIP  1271       1.350 -15.669 -23.959
ATOM   6165 H2   TIP  1271       1.644 -15.746 -22.476
ATOM   6166 O    TIP  1272      30.921   6.791 -10.491
ATOM   6167 H1   TIP  1272      30.605   7.371  -9.799
ATOM   6168 H2   TIP  1272      31.579   7.307 -10.956
ATOM   6169 O    TIP  1273      -6.190  27.028  -7.936
ATOM   6170 H1   TIP  1273      -5.780  26.875  -8.786
ATOM   6171 H2   TIP  1273      -6.957  27.567  -8.132
ATOM   6172 O    TIP  1274      -9.555 -16.988   5.342
ATOM   6173 H1   TIP  1274      -9.632 -16.100   4.994
ATOM   6174 H2   TIP  1274      -9.128 -17.484   4.643
ATOM   6175 O    TIP  1275       2.311   0.929  13.085
ATOM   6176 H1   TIP  1275       1.771   1.518  12.559
ATOM   6177 H2   TIP  1275       1.725   0.615  13.774
ATOM   6178 O    TIP  1276      15.472 -15.059  23.613
ATOM   6179 H1   TIP  1276      15.751 -15.935  23.881
ATOM   6180 H2   TIP  1276      15.210 -15.160  22.698
ATOM   6181 O    TIP  1277     -15.614  -0.398 -30.046
ATOM   6182 H1   TIP  1277     -16.227  -0.526 -30.770
ATOM   6183 H2   TIP  1277     -15.346  -1.283 -29.799
ATOM   6184 O    TIP  1278       9.610  29.092 -13.118
ATOM   6185 H1   TIP  1278       9.872  29.440 -13.970
ATOM   6186 H2   TIP  1278       8.673  29.278 -13.059
ATOM   6187 O    TIP  1279      -4.012   7.560 -15.140
ATOM   6188 H1   TIP  1279      -4.783   7.404 -14.595
ATOM   6189 H2   TIP  1279      -4.260   7.233 -16.005
ATOM   6190 O    TIP  1280      15.022 -29.409  -0.310
ATOM   6191 H1   TIP  1280      14.715 -30.296  -0.495
ATOM   6192 H2   TIP  1280      15.976 -29.485  -0.281
ATOM   6193 O    TIP  1281     -20.104  -8.698   0.689
ATOM   6194 H1   TIP  1281     -21.035  -8.578   0.876
ATOM   6195 H2   TIP  1281     -19.666  -8.511   1.519
ATOM   6196 O    TIP  1282       6.173  -9.434   9.415
ATOM   6197 H1   TIP  1282       6.773  -9.020   8.796
ATOM   6198 H2   TIP  1282       6.743  -9.866  10.051
ATOM   6199 O    TIP  1283      25.573 -29.039   3.494
ATOM   6200 H1   TIP  1283      25.626 -28.139   3.175
ATOM   6201 H2   TIP  1283      24.635 -29.214   3.568
ATOM   6202 O    TIP  1284      28.761  -6.254  -0.262
ATOM   6203 H1   TIP  1284      28.263  -5.441  -0.182
ATOM   6204 H2   TIP  1284      28.348  -6.852   0.360
ATOM   6205 O    TIP  1285     -17.462 -25.046  -2.097
ATOM   6206 H1   TIP  1285     -17.353 -25.957  -2.367
ATOM   6207 H2   TIP  1285     -18.373 -24.988  -1.808
ATOM   6208 O    TIP  1286       0.008   2.744 -13.816
ATOM   6209 H1   TIP  1286       0.657   2.409 -14.434
ATOM   6210 H2   TIP  1286      -0.049   2.071 -13.138
ATOM   6211 O    TIP  1287       5.896  27.899  -8.191
ATOM   6212 H1   TIP  1287       5.455  27.231  -8.716
ATOM   6213 H2   TIP  1287       6.477  28.344  -8.807
ATOM   6214 O    TIP  1288     -20.216   3.843 -14.219
ATOM   6215 H1   TIP  1288     -20.057   4.144 -15.113
ATOM   6216 H2   TIP  1288     -20.318   2.895 -14.299
ATOM   6217 O    TIP  1289     -25.397  -0.892 -10.826
ATOM   6218 H1   TIP  1289     -25.264  -0.351 -10.048
ATOM   6219 H2   TIP  1289     -25.606  -0.267 -11.521
ATOM   6220 O    TIP  1290       1.924 -17.188 -19.118
ATOM   6221 H1   TIP  1290       1.962 -18.110 -18.866
ATOM   6222 H2   TIP  1290       0.998 -17.026 -19.298
ATOM   6223 O    TIP  1291     -22.252 -18.767  -7.161
ATOM   6224 H1   TIP  1291     -21.836 -19.094  -6.364
ATOM   6225 H2   TIP  1291     -21.522 -18.512  -7.726
ATOM   6226 O    TIP  1292       2.695  26.098 -12.637
ATOM   6227 H1   TIP  1292       2.120  25.761 -13.324
ATOM   6228 H2   TIP  1292       3.546  25.701 -12.820
ATOM   6229 O    TIP  1293      21.010  -4.478 -14.814
ATOM   6230 H1   TIP  1293      20.698  -3.668 -15.218
ATOM   6231 H2   TIP  1293      21.026  -5.113 -15.531
ATOM   6232 O    TIP  1294      12.167   6.471   5.558
ATOM   6233 H1   TIP  1294      13.113   6.613   5.603
ATOM   6234 H2   TIP  1294      11.877   6.493   6.470
ATOM   6235 O    TIP  1295      27.758   3.162  -6.892
ATOM   6236 H1   TIP  1295      28.362   3.859  -6.635
ATOM   6237 H2   TIP  1295      26.903   3.461  -6.584
ATOM   6238 O    TIP  1296       9.676 -28.302 -12.052
ATOM   6239 H1   TIP  1296      10.422 -28.432 -12.637
ATOM   6240 H2   TIP  1296      10.047 -27.875 -11.279
ATOM   6241 O    TIP  1297       8.149  17.347 -17.035
ATOM   6242 H1   TIP  1297       7.792  16.498 -16.777
ATOM   6243 H2   TIP  1297       8.999  17.142 -17.425
ATOM   6244 O    TIP  1298      19.065 -13.874   4.062
ATOM   6245 H1   TIP  1298      19.061 -12.953   4.321
ATOM   6246 H2   TIP  1298      19.501 -13.882   3.210
ATOM   6247 O    TIP  1299      18.243  13.610  -2.952
ATOM   6248 H1   TIP  1299      17.764  14.434  -3.041
ATOM   6249 H2   TIP  1299      17.648  12.946  -3.300
ATOM   6250 O    TIP  1300     -29.316 -21.618 -17.564
ATOM   6251 H1   TIP  1300     -28.697 -20.901 -17.705
ATOM   6252 H2   TIP  1300     -29.495 -21.599 -16.624
ATOM   6253 O    TIP  1301      24.620  -1.064  -2.704
ATOM   6254 H1   TIP  1301      23.830  -1.529  -2.428
ATOM   6255 H2   TIP  1301      24.306  -0.208  -2.996
ATOM   6256 O    TIP  1302     -12.979  -5.259   8.198
ATOM   6257 H1   TIP  1302     -13.641  -4.629   8.483
ATOM   6258 H2   TIP  1302     -12.259  -4.720   7.872
ATOM   6259 O    TIP  1303       3.226 -13.823 -25.687
ATOM   6260 H1   TIP  1303       3.870 -13.488 -25.063
ATOM   6261 H2   TIP  1303       3.432 -14.754 -25.769
ATOM   6262 O    TIP  1304      28.933  -6.492  -6.237
ATOM   6263 H1   TIP  1304      28.886  -5.940  -5.457
ATOM   6264 H2   TIP  1304      28.826  -5.884  -6.968
ATOM   6265 O    TIP  1305      14.370 -27.080 -11.226
ATOM   6266 H1   TIP  1305      13.552 -26.625 -11.425
ATOM   6267 H2   TIP  1305      14.106 -27.982 -11.044
ATOM   6268 O    TIP  1306     -14.571 -27.398 -10.931
ATOM   6269 H1   TIP  1306     -14.186 -27.674 -10.099
ATOM   6270 H2   TIP  1306     -13.961 -27.719 -11.596
ATOM   6271 O    TIP  1307     -23.801  -6.185  -3.672
ATOM   6272 H1   TIP  1307     -23.879  -5.831  -2.786
ATOM   6273 H2   TIP  1307     -24.063  -5.463  -4.243
ATOM   6274 O    TIP  1308       9.919  15.317  10.598
ATOM   6275 H1   TIP  1308      10.840  15.459  10.379
ATOM   6276 H2   TIP  1308       9.936  14.925  11.470
ATOM   6277 O    TIP  1309     -14.467  30.595 -10.576
ATOM   6278 H1   TIP  1309     -15.394  30.832 -10.548
ATOM   6279 H2   TIP  1309     -14.345  30.012  -9.827
ATOM   6280 O    TIP  1310     -13.925  24.125 -15.856
ATOM   6281 H1   TIP  1310     -13.926  24.034 -16.809
ATOM   6282 H2   TIP  1310     -13.096  23.736 -15.578
ATOM   6283 O    TIP  1311     -30.707 -18.865   1.863
ATOM   6284 H1   TIP  1311     -30.819 -17.944   1.629
ATOM   6285 H2   TIP  1311     -30.762 -19.334   1.031
ATOM   6286 O    TIP  1312      16.283  11.317  -3.207
ATOM   6287 H1   TIP  1312      15.397  10.958  -3.256
ATOM   6288 H2   TIP  1312      16.853  10.582  -3.432
ATOM   6289 O    TIP  1313     -30.549  -0.011  -3.305
ATOM   6290 H1   TIP  1313     -30.353   0.049  -4.240
ATOM   6291 H2   TIP  1313     -31.491  -0.174  -3.267
ATOM   6292 O    TIP  1314       8.514 -19.131   5.329
ATOM   6293 H1   TIP  1314       8.846 -18.245   5.471
ATOM   6294 H2   TIP  1314       7.626 -19.004   4.994
ATOM   6295 O    TIP  1315      20.977  -0.053 -17.815
ATOM   6296 H1   TIP  1315      20.392   0.360 -18.449
ATOM   6297 H2   TIP  1315      20.401  -0.337 -17.105
ATOM   6298 O    TIP  1316      -9.999   9.578 -16.151
ATOM   6299 H1   TIP  1316     -10.472  10.196 -15.595
ATOM   6300 H2   TIP  1316      -9.934   8.782 -15.624
ATOM   6301 O    TIP  1317       8.486  -6.824 -27.177
ATOM   6302 H1   TIP  1317       9.049  -7.510 -26.820
ATOM   6303 H2   TIP  1317       8.575  -6.095 -26.563
ATOM   6304 O    TIP  1318     -25.956 -22.210  -1.049
ATOM   6305 H1   TIP  1318     -25.817 -22.472  -1.959
ATOM   6306 H2   TIP  1318     -26.553 -22.871  -0.697
ATOM   6307 O    TIP  1319     -29.147 -28.155 -24.883
ATOM   6308 H1   TIP  1319     -29.402 -27.544 -25.574
ATOM   6309 H2   TIP  1319     -29.952 -28.627 -24.670
ATOM   6310 O    TIP  1320      -3.430   8.850 -24.419
ATOM   6311 H1   TIP  1320      -3.952   8.994 -23.630
ATOM   6312 H2   TIP  1320      -4.071   8.817 -25.129
ATOM   6313 O    TIP  1321     -19.871  -1.252 -13.881
ATOM   6314 H1   TIP  1321     -20.308  -1.155 -13.035
ATOM   6315 H2   TIP  1321     -19.477  -2.123 -13.849
ATOM   6316 O    TIP  1322       3.656 -24.031 -16.621
ATOM   6317 H1   TIP  1322       3.666 -23.159 -17.014
ATOM   6318 H2   TIP  1322       4.333 -23.999 -15.946
ATOM   6319 O    TIP  1323      -0.779  11.606 -15.911
ATOM   6320 H1   TIP  1323      -0.041  11.916 -16.436
ATOM   6321 H2   TIP  1323      -0.391  10.983 -15.297
ATOM   6322 O    TIP  1324      23.043  11.257   3.828
ATOM   6323 H1   TIP  1324      23.444  11.476   2.987
ATOM   6324 H2   TIP  1324      22.104  11.230   3.647
ATOM   6325 O    TIP  1325     -16.648  11.595  -1.461
ATOM   6326 H1   TIP  1325     -16.962  11.600  -2.365
ATOM   6327 H2   TIP  1325     -16.890  12.454  -1.117
ATOM   6328 O    TIP  1326      15.692   0.464   5.625
ATOM   6329 H1   TIP  1326      16.410   1.059   5.838
ATOM   6330 H2   TIP  1326      14.900   0.957   5.838
ATOM   6331 O    TIP  1327      10.006 -13.313 -18.171
ATOM   6332 H1   TIP  1327       9.666 -14.207 -18.134
ATOM   6333 H2   TIP  1327       9.628 -12.945 -18.969
ATOM   6334 O    TIP  1328     -12.797 -26.185 -15.405
ATOM   6335 H1   TIP  1328     -11.878 -26.288 -15.160
ATOM   6336 H2   TIP  1328     -13.148 -27.075 -15.406
ATOM   6337 O    TIP  1329      13.025  -9.607 -25.852
ATOM   6338 H1   TIP  1329      13.436  -9.619 -24.988
ATOM   6339 H2   TIP  1329      13.750  -9.467 -26.461
ATOM   6340 O    TIP  1330     -16.674 -10.659   9.238
ATOM   6341 H1   TIP  1330     -17.548 -10.713   8.853
ATOM   6342 H2   TIP  1330     -16.151 -11.283   8.735
ATOM   6343 O    TIP  1331     -14.415  16.099 -15.321
ATOM   6344 H1   TIP  1331     -15.255  16.514 -15.128
ATOM   6345 H2   TIP  1331     -14.600  15.160 -15.305
ATOM   6346 O    TIP  1332      19.437  -3.347   6.593
ATOM   6347 H1   TIP  1332      20.007  -2.638   6.890
ATOM   6348 H2   TIP  1332      18.664  -3.284   7.153
ATOM   6349 O    TIP  1333      -1.682  26.466  -1.884
ATOM   6350 H1   TIP  1333      -2.269  25.712  -1.926
ATOM   6351 H2   TIP  1333      -1.879  26.968  -2.675
ATOM   6352 O    TIP  1334      -6.792   2.009   9.490
ATOM   6353 H1   TIP  1334      -7.549   2.073  10.073
ATOM   6354 H2   TIP  1334      -6.979   1.252   8.936
ATOM   6355 O    TIP  1335       0.027  13.475  12.804
ATOM   6356 H1   TIP  1335       0.170  12.884  13.543
ATOM   6357 H2   TIP  1335       0.853  13.949  12.712
ATOM   6358 O    TIP  1336     -13.290  24.044 -23.231
ATOM   6359 H1   TIP  1336     -13.884  23.710 -23.902
ATOM   6360 H2   TIP  1336     -13.764  24.774 -22.832
ATOM   6361 O    TIP  1337      13.504  14.760   4.931
ATOM   6362 H1   TIP  1337      14.348  14.814   4.483
ATOM   6363 H2   TIP  1337      13.039  14.054   4.483
ATOM   6364 O    TIP  1338       2.774  17.405 -22.719
ATOM   6365 H1   TIP  1338       2.629  18.348 -22.794
ATOM   6366 H2   TIP  1338       3.612  17.255 -23.156
ATOM   6367 O    TIP  1339      13.193  -5.233  11.255
ATOM   6368 H1   TIP  1339      12.459  -5.033  11.835
ATOM   6369 H2   TIP  1339      13.961  -5.223  11.826
ATOM   6370 O    TIP  1340      16.290  -5.006   9.958
ATOM   6371 H1   TIP  1340      16.175  -4.891  10.901
ATOM   6372 H2   TIP  1340      15.401  -5.080   9.614
ATOM   6373 O    TIP  1341      -4.726   0.517 -18.945
ATOM   6374 H1   TIP  1341      -4.002  -0.091 -18.796
ATOM   6375 H2   TIP  1341      -5.254   0.462 -18.148
ATOM   6376 O    TIP  1342       1.844  16.337 -20.374
ATOM   6377 H1   TIP  1342       1.284  15.582 -20.554
ATOM   6378 H2   TIP  1342       2.329  16.476 -21.188
ATOM   6379 O    TIP  1343      21.946   9.113  -4.379
ATOM   6380 H1   TIP  1343      22.246   8.666  -3.588
ATOM   6381 H2   TIP  1343      21.688   9.985  -4.080
ATOM   6382 O    TIP  1344      -4.578  10.234 -14.600
ATOM   6383 H1   TIP  1344      -4.509   9.298 -14.790
ATOM   6384 H2   TIP  1344      -4.288  10.665 -15.404
ATOM   6385 O    TIP  1345       0.614 -19.891 -21.382
ATOM   6386 H1   TIP  1345       0.746 -20.630 -21.975
ATOM   6387 H2   TIP  1345       1.288 -19.259 -21.630
ATOM   6388 O    TIP  1346      19.121 -21.664 -22.710
ATOM   6389 H1   TIP  1346      18.450 -21.216 -23.225
ATOM   6390 H2   TIP  1346      19.269 -21.092 -21.957
ATOM   6391 O    TIP  1347     -18.570 -23.323   6.519
ATOM   6392 H1   TIP  1347     -19.495 -23.079   6.516
ATOM   6393 H2   TIP  1347     -18.318 -23.301   7.442
ATOM   6394 O    TIP  1348     -20.970 -27.440  -3.864
ATOM   6395 H1   TIP  1348     -21.144 -28.272  -4.303
ATOM   6396 H2   TIP  1348     -20.827 -27.678  -2.947
ATOM   6397 O    TIP  1349      17.327   8.035   6.585
ATOM   6398 H1   TIP  1349      17.686   7.688   7.402
ATOM   6399 H2   TIP  1349      16.380   8.044   6.723
ATOM   6400 O    TIP  1350      -6.310  16.162  -3.341
ATOM   6401 H1   TIP  1350      -7.211  16.236  -3.656
ATOM   6402 H2   TIP  1350      -6.188  16.929  -2.781
ATOM   6403 O    TIP  1351       6.143  14.348   7.918
ATOM   6404 H1   TIP  1351       5.649  14.513   7.116
ATOM   6405 H2   TIP  1351       5.614  14.742   8.612
ATOM   6406 O    TIP  1352       4.996  28.362 -21.304
ATOM   6407 H1   TIP  1352       5.243  27.592 -21.816
ATOM   6408 H2   TIP  1352       4.438  28.019 -20.606
ATOM   6409 O    TIP  1353       4.767 -21.896 -20.479
ATOM   6410 H1   TIP  1353       4.464 -21.796 -19.576
ATOM   6411 H2   TIP  1353       4.999 -21.009 -20.754
ATOM   6412 O    TIP  1354      29.230 -17.301  -7.743
ATOM   6413 H1   TIP  1354      28.920 -16.900  -6.931
ATOM   6414 H2   TIP  1354      29.369 -18.221  -7.518
ATOM   6415 O    TIP  1355      18.930  18.846  -0.864
ATOM   6416 H1   TIP  1355      18.234  19.208  -0.315
ATOM   6417 H2   TIP  1355      19.456  19.604  -1.116
ATOM   6418 O    TIP  1356      16.262 -25.639  12.930
ATOM   6419 H1   TIP  1356      17.125 -25.239  13.032
ATOM   6420 H2   TIP  1356      15.681 -25.097  13.464
ATOM   6421 O    TIP  1357      13.459 -11.205  17.030
ATOM   6422 H1   TIP  1357      13.719 -11.997  16.561
ATOM   6423 H2   TIP  1357      12.735 -11.484  17.591
ATOM   6424 O    TIP  1358       9.810 -28.931   1.331
ATOM   6425 H1   TIP  1358       9.933 -29.272   2.217
ATOM   6426 H2   TIP  1358      10.692 -28.892   0.963
ATOM   6427 O    TIP  1359       7.441 -18.573 -21.498
ATOM   6428 H1   TIP  1359       6.554 -18.312 -21.249
ATOM   6429 H2   TIP  1359       7.352 -19.483 -21.782
ATOM   6430 O    TIP  1360      22.548 -20.668   7.221
ATOM   6431 H1   TIP  1360      23.119 -20.522   7.975
ATOM   6432 H2   TIP  1360      21.673 -20.766   7.597
ATOM   6433 O    TIP  1361       3.710  30.297   0.677
ATOM   6434 H1   TIP  1361       2.943  29.759   0.875
ATOM   6435 H2   TIP  1361       4.379  29.671   0.403
ATOM   6436 O    TIP  1362      -6.105   4.131  30.893
ATOM   6437 H1   TIP  1362      -6.916   3.705  31.169
ATOM   6438 H2   TIP  1362      -6.388   4.964  30.516
ATOM   6439 O    TIP  1363      24.704 -20.544  -9.325
ATOM   6440 H1   TIP  1363      24.762 -20.458 -10.276
ATOM   6441 H2   TIP  1363      24.006 -19.940  -9.071
ATOM   6442 O    TIP  1364     -14.485  26.045 -21.880
ATOM   6443 H1   TIP  1364     -15.065  25.555 -21.297
ATOM   6444 H2   TIP  1364     -14.307  26.860 -21.412
ATOM   6445 O    TIP  1365      -1.913  14.526  -3.020
ATOM   6446 H1   TIP  1365      -1.099  14.664  -3.504
ATOM   6447 H2   TIP  1365      -2.605  14.696  -3.660
ATOM   6448 O    TIP  1366      -3.043 -24.346 -20.048
ATOM   6449 H1   TIP  1366      -3.704 -24.959 -20.370
ATOM   6450 H2   TIP  1366      -2.731 -23.895 -20.833
ATOM   6451 O    TIP  1367      20.703  -0.658  -3.055
ATOM   6452 H1   TIP  1367      21.272  -1.137  -2.453
ATOM   6453 H2   TIP  1367      21.257   0.038  -3.406
ATOM   6454 O    TIP  1368      25.150   7.808   4.808
ATOM   6455 H1   TIP  1368      24.444   7.423   4.290
ATOM   6456 H2   TIP  1368      25.742   8.191   4.161
ATOM   6457 O    TIP  1369     -11.417  15.384  -5.707
ATOM   6458 H1   TIP  1369     -12.257  14.928  -5.749
ATOM   6459 H2   TIP  1369     -11.217  15.605  -6.617
ATOM   6460 O    TIP  1370     -26.344  -7.182  -6.445
ATOM   6461 H1   TIP  1370     -25.966  -6.945  -7.291
ATOM   6462 H2   TIP  1370     -26.218  -8.128  -6.381
ATOM   6463 O    TIP  1371      -1.166  11.479   0.107
ATOM   6464 H1   TIP  1371      -1.387  10.571   0.313
ATOM   6465 H2   TIP  1371      -1.769  11.720  -0.597
ATOM   6466 O    TIP  1372       9.672 -21.017 -24.386
ATOM   6467 H1   TIP  1372      10.077 -20.825 -25.232
ATOM   6468 H2   TIP  1372      10.116 -20.435 -23.769
ATOM   6469 O    TIP  1373      20.996  14.910 -22.723
ATOM   6470 H1   TIP  1373      21.331  15.486 -23.410
ATOM   6471 H2   TIP  1373      21.221  14.028 -23.017
ATOM   6472 O    TIP  1374     -27.372  15.502 -14.068
ATOM   6473 H1   TIP  1374     -28.133  14.934 -13.954
ATOM   6474 H2   TIP  1374     -27.644  16.345 -13.706
ATOM   6475 O    TIP  1375     -16.339 -12.547 -17.954
ATOM   6476 H1   TIP  1375     -17.107 -13.065 -18.192
ATOM   6477 H2   TIP  1375     -16.694 -11.790 -17.488
ATOM   6478 O    TIP  1376      21.600 -17.492  18.432
ATOM   6479 H1   TIP  1376      21.314 -16.768  18.990
ATOM   6480 H2   TIP  1376      22.416 -17.794  18.830
ATOM   6481 O    TIP  1377     -13.300 -19.556 -16.908
ATOM   6482 H1   TIP  1377     -13.548 -20.481 -16.910
ATOM   6483 H2   TIP  1377     -13.052 -19.376 -16.001
ATOM   6484 O    TIP  1378      29.683  -1.458 -15.781
ATOM   6485 H1   TIP  1378      28.730  -1.392 -15.728
ATOM   6486 H2   TIP  1378      29.976  -1.441 -14.870
ATOM   6487 O    TIP  1379       3.519 -26.149  11.569
ATOM   6488 H1   TIP  1379       3.593 -25.252  11.895
ATOM   6489 H2   TIP  1379       4.232 -26.621  11.999
ATOM   6490 O    TIP  1380      -1.453  30.730 -20.726
ATOM   6491 H1   TIP  1380      -2.146  31.069 -20.160
ATOM   6492 H2   TIP  1380      -1.464  29.784 -20.581
ATOM   6493 O    TIP  1381     -19.856 -17.294  -4.814
ATOM   6494 H1   TIP  1381     -20.297 -17.580  -4.015
ATOM   6495 H2   TIP  1381     -20.495 -16.733  -5.254
ATOM   6496 O    TIP  1382      13.557  18.161  -2.046
ATOM   6497 H1   TIP  1382      12.681  17.993  -2.393
ATOM   6498 H2   TIP  1382      13.971  18.724  -2.700
ATOM   6499 O    TIP  1383     -17.560  13.968 -12.356
ATOM   6500 H1   TIP  1383     -17.121  13.414 -11.710
ATOM   6501 H2   TIP  1383     -17.572  14.838 -11.957
ATOM   6502 O    TIP  1384     -27.056  -1.653   4.667
ATOM   6503 H1   TIP  1384     -27.604  -2.189   5.240
ATOM   6504 H2   TIP  1384     -26.500  -2.282   4.208
ATOM   6505 O    TIP  1385      17.271  19.200   1.562
ATOM   6506 H1   TIP  1385      17.307  18.301   1.889
ATOM   6507 H2   TIP  1385      16.430  19.258   1.109
ATOM   6508 O    TIP  1386       8.877  -8.110 -19.498
ATOM   6509 H1   TIP  1386       9.582  -7.699 -18.998
ATOM   6510 H2   TIP  1386       8.472  -7.390 -19.980
ATOM   6511 O    TIP  1387     -11.224  -9.166 -26.628
ATOM   6512 H1   TIP  1387     -10.292  -9.006 -26.775
ATOM   6513 H2   TIP  1387     -11.534  -9.552 -27.447
ATOM   6514 O    TIP  1388      27.540 -22.381  -6.153
ATOM   6515 H1   TIP  1388      26.913 -22.624  -6.834
ATOM   6516 H2   TIP  1388      28.391 -22.401  -6.590
ATOM   6517 O    TIP  1389      29.076  16.333  -2.173
ATOM   6518 H1   TIP  1389      28.938  17.280  -2.174
ATOM   6519 H2   TIP  1389      28.896  16.063  -3.073
ATOM   6520 O    TIP  1390      25.205  -8.391  -1.968
ATOM   6521 H1   TIP  1390      26.142  -8.209  -2.045
ATOM   6522 H2   TIP  1390      24.786  -7.729  -2.518
ATOM   6523 O    TIP  1391      15.863 -11.620 -23.953
ATOM   6524 H1   TIP  1391      15.953 -12.278 -24.642
ATOM   6525 H2   TIP  1391      15.995 -10.784 -24.399
ATOM   6526 O    TIP  1392      19.547   1.677  -0.907
ATOM   6527 H1   TIP  1392      18.723   1.917  -0.484
ATOM   6528 H2   TIP  1392      19.462   2.003  -1.803
ATOM   6529 O    TIP  1393      19.883 -16.257  12.655
ATOM   6530 H1   TIP  1393      20.706 -15.777  12.559
ATOM   6531 H2   TIP  1393      20.034 -17.086  12.201
ATOM   6532 O    TIP  1394     -11.223 -15.105   7.803
ATOM   6533 H1   TIP  1394     -12.141 -15.188   8.058
ATOM   6534 H2   TIP  1394     -10.760 -14.940   8.625
ATOM   6535 O    TIP  1395      12.218 -15.725  19.135
ATOM   6536 H1   TIP  1395      11.600 -15.226  18.602
ATOM   6537 H2   TIP  1395      12.556 -16.399  18.545
ATOM   6538 O    TIP  1396      21.845 -19.585 -12.413
ATOM   6539 H1   TIP  1396      22.232 -19.104 -11.681
ATOM   6540 H2   TIP  1396      22.542 -20.166 -12.716
ATOM   6541 O    TIP  1397      13.269  -9.653 -22.873
ATOM   6542 H1   TIP  1397      12.889  -8.876 -22.464
ATOM   6543 H2   TIP  1397      14.121  -9.756 -22.449
ATOM   6544 O    TIP  1398     -28.773   1.565 -13.030
ATOM   6545 H1   TIP  1398     -29.387   1.308 -13.717
ATOM   6546 H2   TIP  1398     -29.253   2.206 -12.506
ATOM   6547 O    TIP  1399      16.959  -9.585 -25.905
ATOM   6548 H1   TIP  1399      17.617 -10.250 -25.702
ATOM   6549 H2   TIP  1399      17.464  -8.789 -26.071
ATOM   6550 O    TIP  1400     -25.596 -14.416   1.895
ATOM   6551 H1   TIP  1400     -25.825 -15.005   2.613
ATOM   6552 H2   TIP  1400     -25.472 -14.993   1.141
ATOM   6553 O    TIP  1401      -7.016  -8.639  11.773
ATOM   6554 H1   TIP  1401      -6.610  -7.774  11.822
ATOM   6555 H2   TIP  1401      -6.282  -9.245  11.676
ATOM   6556 O    TIP  1402     -22.306   9.184   7.128
ATOM   6557 H1   TIP  1402     -22.355   8.273   7.417
ATOM   6558 H2   TIP  1402     -22.751   9.679   7.815
ATOM   6559 O    TIP  1403      -6.323 -28.972 -28.874
ATOM   6560 H1   TIP  1403      -7.260 -28.777 -28.866
ATOM   6561 H2   TIP  1403      -5.978 -28.525 -28.102
ATOM   6562 O    TIP  1404     -10.027  21.312  -3.609
ATOM   6563 H1   TIP  1404     -10.268  20.477  -3.207
ATOM   6564 H2   TIP  1404     -10.463  21.972  -3.071
ATOM   6565 O    TIP  1405      23.594 -21.411  14.025
ATOM   6566 H1   TIP  1405      24.550 -21.362  14.051
ATOM   6567 H2   TIP  1405      23.351 -21.812  14.859
ATOM   6568 O    TIP  1406      -8.257  -0.986  15.604
ATOM   6569 H1   TIP  1406      -8.470  -1.596  16.310
ATOM   6570 H2   TIP  1406      -9.048  -0.459  15.495
ATOM   6571 O    TIP  1407       4.723  15.756   1.680
ATOM   6572 H1   TIP  1407       5.410  16.135   2.228
ATOM   6573 H2   TIP  1407       5.189  15.177   1.078
ATOM   6574 O    TIP  1408     -10.926 -16.084 -16.093
ATOM   6575 H1   TIP  1408     -10.652 -16.749 -15.461
ATOM   6576 H2   TIP  1408     -10.426 -16.283 -16.884
ATOM   6577 O    TIP  1409      -9.141 -11.987 -20.665
ATOM   6578 H1   TIP  1409      -9.706 -12.757 -20.594
ATOM   6579 H2   TIP  1409      -9.410 -11.424 -19.940
ATOM   6580 O    TIP  1410     -19.625  -6.225 -16.410
ATOM   6581 H1   TIP  1410     -19.046  -6.636 -17.052
ATOM   6582 H2   TIP  1410     -19.999  -6.957 -15.920
ATOM   6583 O    TIP  1411     -11.235 -12.167  15.308
ATOM   6584 H1   TIP  1411     -11.703 -12.122  16.142
ATOM   6585 H2   TIP  1411     -10.359 -11.837  15.507
ATOM   6586 O    TIP  1412     -26.913   7.193   0.955
ATOM   6587 H1   TIP  1412     -26.025   6.854   0.838
ATOM   6588 H2   TIP  1412     -27.418   6.795   0.247
ATOM   6589 O    TIP  1413      19.111  -0.387 -14.763
ATOM   6590 H1   TIP  1413      18.216  -0.659 -14.967
ATOM   6591 H2   TIP  1413      19.173  -0.464 -13.811
ATOM   6592 O    TIP  1414      -9.950  -8.926  30.835
ATOM   6593 H1   TIP  1414      -9.040  -9.014  31.119
ATOM   6594 H2   TIP  1414     -10.185  -8.025  31.055
ATOM   6595 O    TIP  1415      23.551 -18.811 -20.068
ATOM   6596 H1   TIP  1415      23.387 -19.690 -20.410
ATOM   6597 H2   TIP  1415      24.223 -18.450 -20.645
ATOM   6598 O    TIP  1416     -16.057   2.174  13.035
ATOM   6599 H1   TIP  1416     -16.148   3.095  12.788
ATOM   6600 H2   TIP  1416     -15.263   2.145  13.568
ATOM   6601 O    TIP  1417      13.866 -14.889   9.973
ATOM   6602 H1   TIP  1417      14.281 -15.073   9.130
ATOM   6603 H2   TIP  1417      12.932 -15.020   9.815
ATOM   6604 O    TIP  1418      19.679   5.127 -25.207
ATOM   6605 H1   TIP  1418      20.575   5.256 -25.520
ATOM   6606 H2   TIP  1418      19.271   4.569 -25.869
ATOM   6607 O    TIP  1419     -15.961 -12.782  13.179
ATOM   6608 H1   TIP  1419     -15.031 -12.764  12.954
ATOM   6609 H2   TIP  1419     -16.408 -12.911  12.342
ATOM   6610 O    TIP  1420     -22.465 -11.997   6.362
ATOM   6611 H1   TIP  1420     -21.763 -11.413   6.074
ATOM   6612 H2   TIP  1420     -22.684 -11.695   7.243
ATOM   6613 O    TIP  1421      21.772 -24.313 -14.604
ATOM   6614 H1   TIP  1421      21.317 -23.707 -14.019
ATOM   6615 H2   TIP  1421      21.282 -24.270 -15.425
ATOM   6616 O    TIP  1422      12.736  -7.787  10.199
ATOM   6617 H1   TIP  1422      12.791  -6.903  10.563
ATOM   6618 H2   TIP  1422      12.843  -8.365  10.954
ATOM   6619 O    TIP  1423      -3.953   4.424 -22.299
ATOM   6620 H1   TIP  1423      -3.001   4.452 -22.208
ATOM   6621 H2   TIP  1423      -4.258   3.989 -21.503
ATOM   6622 O    TIP  1424     -20.025 -20.579  -6.007
ATOM   6623 H1   TIP  1424     -19.197 -20.989  -5.760
ATOM   6624 H2   TIP  1424     -20.543 -20.578  -5.203
ATOM   6625 O    TIP  1425     -13.102   6.997 -24.869
ATOM   6626 H1   TIP  1425     -13.894   6.942 -24.335
ATOM   6627 H2   TIP  1425     -12.656   7.785 -24.559
ATOM   6628 O    TIP  1426     -13.768   7.906   5.029
ATOM   6629 H1   TIP  1426     -13.844   6.952   4.991
ATOM   6630 H2   TIP  1426     -14.249   8.154   5.819
ATOM   6631 O    TIP  1427       0.335 -10.233   9.198
ATOM   6632 H1   TIP  1427       0.785 -10.307   8.356
ATOM   6633 H2   TIP  1427      -0.568 -10.491   9.011
ATOM   6634 O    TIP  1428     -13.604 -11.839  -0.796
ATOM   6635 H1   TIP  1428     -13.539 -11.588   0.125
ATOM   6636 H2   TIP  1428     -13.584 -12.796  -0.786
ATOM   6637 O    TIP  1429     -19.039  26.992   1.291
ATOM   6638 H1   TIP  1429     -18.982  26.511   2.116
ATOM   6639 H2   TIP  1429     -18.801  26.350   0.622
ATOM   6640 O    TIP  1430      15.773  12.406  -8.383
ATOM   6641 H1   TIP  1430      16.439  12.816  -7.832
ATOM   6642 H2   TIP  1430      14.979  12.915  -8.221
ATOM   6643 O    TIP  1431     -23.193   9.967  -1.683
ATOM   6644 H1   TIP  1431     -22.413   9.499  -1.385
ATOM   6645 H2   TIP  1431     -23.524  10.406  -0.900
ATOM   6646 O    TIP  1432     -15.853 -12.797   1.741
ATOM   6647 H1   TIP  1432     -15.335 -12.792   2.545
ATOM   6648 H2   TIP  1432     -15.719 -11.929   1.363
ATOM   6649 O    TIP  1433       4.925 -21.739  20.206
ATOM   6650 H1   TIP  1433       4.915 -21.077  20.896
ATOM   6651 H2   TIP  1433       4.135 -21.566  19.695
ATOM   6652 O    TIP  1434     -16.687 -18.747 -26.859
ATOM   6653 H1   TIP  1434     -17.607 -18.637 -27.097
ATOM   6654 H2   TIP  1434     -16.666 -19.557 -26.349
ATOM   6655 O    TIP  1435      28.363  14.792  -4.304
ATOM   6656 H1   TIP  1435      27.582  14.941  -4.837
ATOM   6657 H2   TIP  1435      28.067  14.214  -3.601
ATOM   6658 O    TIP  1436     -23.874  10.674 -19.251
ATOM   6659 H1   TIP  1436     -23.816   9.724 -19.148
ATOM   6660 H2   TIP  1436     -24.221  10.985 -18.416
ATOM   6661 O    TIP  1437      30.035   4.779  -6.167
ATOM   6662 H1   TIP  1437      30.739   4.175  -6.402
ATOM   6663 H2   TIP  1437      30.256   5.594  -6.619
ATOM   6664 O    TIP  1438      -0.980 -28.630 -21.573
ATOM   6665 H1   TIP  1438      -1.218 -28.511 -22.492
ATOM   6666 H2   TIP  1438      -0.904 -29.578 -21.465
ATOM   6667 O    TIP  1439       0.514 -29.042  29.911
ATOM   6668 H1   TIP  1439       0.787 -29.958  29.958
ATOM   6669 H2   TIP  1439       0.510 -28.746  30.821
ATOM   6670 O    TIP  1440     -27.550  -6.190  -1.142
ATOM   6671 H1   TIP  1440     -28.443  -6.362  -0.841
ATOM   6672 H2   TIP  1440     -27.345  -6.926  -1.718
ATOM   6673 O    TIP  1441     -19.996 -15.504  -2.011
ATOM   6674 H1   TIP  1441     -20.402 -14.645  -2.120
ATOM   6675 H2   TIP  1441     -20.725 -16.123  -2.055
ATOM   6676 O    TIP  1442      15.865  -3.319 -18.454
ATOM   6677 H1   TIP  1442      15.499  -2.711 -19.096
ATOM   6678 H2   TIP  1442      16.709  -2.935 -18.213
ATOM   6679 O    TIP  1443      15.696   7.258  18.201
ATOM   6680 H1   TIP  1443      15.587   6.562  17.553
ATOM   6681 H2   TIP  1443      16.393   7.809  17.846
ATOM   6682 O    TIP  1444      -1.837   1.383   8.551
ATOM   6683 H1   TIP  1444      -2.238   0.683   8.037
ATOM   6684 H2   TIP  1444      -2.565   1.776   9.032
ATOM   6685 O    TIP  1445      28.534  12.213 -15.631
ATOM   6686 H1   TIP  1445      29.245  12.191 -16.270
ATOM   6687 H2   TIP  1445      28.957  12.452 -14.807
ATOM   6688 O    TIP  1446      26.897 -26.790 -24.093
ATOM   6689 H1   TIP  1446      26.215 -27.217 -23.575
ATOM   6690 H2   TIP  1446      26.652 -25.864 -24.096
ATOM   6691 O    TIP  1447     -20.109  -7.398 -10.885
ATOM   6692 H1   TIP  1447     -20.859  -7.953 -11.100
ATOM   6693 H2   TIP  1447     -19.856  -7.666 -10.002
ATOM   6694 O    TIP  1448      12.879 -25.545   5.356
ATOM   6695 H1   TIP  1448      12.242 -25.632   4.647
ATOM   6696 H2   TIP  1448      12.370 -25.676   6.155
ATOM   6697 O    TIP  1449     -30.675  11.726  -8.448
ATOM   6698 H1   TIP  1449     -29.896  12.260  -8.292
ATOM   6699 H2   TIP  1449     -31.290  11.994  -7.766
ATOM   6700 O    TIP  1450       6.305 -15.048 -26.231
ATOM   6701 H1   TIP  1450       6.425 -15.996 -26.282
ATOM   6702 H2   TIP  1450       5.784 -14.830 -27.004
ATOM   6703 O    TIP  1451      -4.194  14.918  -4.411
ATOM   6704 H1   TIP  1451      -4.484  15.020  -5.317
ATOM   6705 H2   TIP  1451      -4.788  15.472  -3.904
ATOM   6706 O    TIP  1452      -9.012  11.574 -27.881
ATOM   6707 H1   TIP  1452      -9.525  10.938 -27.384
ATOM   6708 H2   TIP  1452      -8.101  11.350 -27.690
ATOM   6709 O    TIP  1453       7.570 -17.765  11.213
ATOM   6710 H1   TIP  1453       6.977 -18.516  11.194
ATOM   6711 H2   TIP  1453       7.465 -17.353  10.356
ATOM   6712 O    TIP  1454      13.199  -4.552 -26.080
ATOM   6713 H1   TIP  1454      12.703  -4.608 -25.264
ATOM   6714 H2   TIP  1454      12.938  -5.328 -26.576
ATOM   6715 O    TIP  1455       7.418   2.771  15.292
ATOM   6716 H1   TIP  1455       7.920   2.423  14.556
ATOM   6717 H2   TIP  1455       7.971   3.462  15.656
ATOM   6718 O    TIP  1456      28.505 -19.561  -6.322
ATOM   6719 H1   TIP  1456      28.018 -19.069  -5.660
ATOM   6720 H2   TIP  1456      27.830 -19.958  -6.871
ATOM   6721 O    TIP  1457     -10.194  -2.798  13.553
ATOM   6722 H1   TIP  1457      -9.384  -3.060  13.117
ATOM   6723 H2   TIP  1457     -10.199  -1.842  13.497
ATOM   6724 O    TIP  1458     -16.023  23.201  -4.344
ATOM   6725 H1   TIP  1458     -16.109  22.284  -4.603
ATOM   6726 H2   TIP  1458     -15.146  23.264  -3.968
ATOM   6727 O    TIP  1459       0.021 -15.973 -28.336
ATOM   6728 H1   TIP  1459      -0.092 -16.204 -29.258
ATOM   6729 H2   TIP  1459       0.139 -15.024 -28.339
ATOM   6730 O    TIP  1460       4.431 -29.317  -4.671
ATOM   6731 H1   TIP  1460       4.997 -29.553  -3.937
ATOM   6732 H2   TIP  1460       3.630 -29.820  -4.528
ATOM   6733 O    TIP  1461     -15.870 -19.628   7.935
ATOM   6734 H1   TIP  1461     -16.521 -19.220   8.506
ATOM   6735 H2   TIP  1461     -16.305 -19.694   7.084
ATOM   6736 O    TIP  1462     -21.623 -21.138 -15.061
ATOM   6737 H1   TIP  1462     -21.615 -22.092 -14.978
ATOM   6738 H2   TIP  1462     -20.908 -20.942 -15.665
ATOM   6739 O    TIP  1463     -13.236  -3.390 -30.052
ATOM   6740 H1   TIP  1463     -12.815  -2.739 -30.613
ATOM   6741 H2   TIP  1463     -13.133  -3.045 -29.165
ATOM   6742 O    TIP  1464     -25.222 -24.490 -15.142
ATOM   6743 H1   TIP  1464     -25.004 -25.209 -14.550
ATOM   6744 H2   TIP  1464     -25.068 -23.698 -14.626
ATOM   6745 O    TIP  1465     -22.566   4.736  -4.308
ATOM   6746 H1   TIP  1465     -22.170   3.869  -4.217
ATOM   6747 H2   TIP  1465     -23.365   4.584  -4.811
ATOM   6748 O    TIP  1466      -8.308  -8.559 -26.976
ATOM   6749 H1   TIP  1466      -8.050  -7.750 -27.417
ATOM   6750 H2   TIP  1466      -7.692  -8.643 -26.248
ATOM   6751 O    TIP  1467      -5.777 -15.308 -20.755
ATOM   6752 H1   TIP  1467      -5.664 -14.488 -21.235
ATOM   6753 H2   TIP  1467      -5.141 -15.260 -20.042
ATOM   6754 O    TIP  1468     -13.552   6.516 -21.141
ATOM   6755 H1   TIP  1468     -13.202   5.763 -21.616
ATOM   6756 H2   TIP  1468     -12.787   7.062 -20.959
ATOM   6757 O    TIP  1469     -22.416 -11.309  -6.537
ATOM   6758 H1   TIP  1469     -23.210 -10.824  -6.315
ATOM   6759 H2   TIP  1469     -21.904 -11.314  -5.729
ATOM   6760 O    TIP  1470      24.602 -13.910  -3.947
ATOM   6761 H1   TIP  1470      24.990 -14.610  -4.470
ATOM   6762 H2   TIP  1470      25.195 -13.808  -3.203
ATOM   6763 O    TIP  1471     -18.633   1.323 -12.867
ATOM   6764 H1   TIP  1471     -19.460   1.126 -12.428
ATOM   6765 H2   TIP  1471     -18.436   0.536 -13.374
ATOM   6766 O    TIP  1472      13.088  16.963   2.324
ATOM   6767 H1   TIP  1472      13.409  16.092   2.558
ATOM   6768 H2   TIP  1472      12.753  16.864   1.433
ATOM   6769 O    TIP  1473     -14.612 -22.362 -26.005
ATOM   6770 H1   TIP  1473     -14.656 -23.229 -25.603
ATOM   6771 H2   TIP  1473     -13.933 -21.903 -25.511
ATOM   6772 O    TIP  1474      -9.091  -0.282  27.005
ATOM   6773 H1   TIP  1474      -8.562   0.485  27.225
ATOM   6774 H2   TIP  1474      -8.864  -0.478  26.096
ATOM   6775 O    TIP  1475      -1.470  22.525  -0.395
ATOM   6776 H1   TIP  1475      -1.044  21.689  -0.586
ATOM   6777 H2   TIP  1475      -1.684  22.478   0.537
ATOM   6778 O    TIP  1476     -26.946  -9.190 -18.343
ATOM   6779 H1   TIP  1476     -26.336  -9.660 -17.774
ATOM   6780 H2   TIP  1476     -26.477  -8.394 -18.593
ATOM   6781 O    TIP  1477      28.785  -0.063  -9.778
ATOM   6782 H1   TIP  1477      28.896   0.888  -9.798
ATOM   6783 H2   TIP  1477      27.837  -0.193  -9.748
ATOM   6784 O    TIP  1478      -8.287 -10.714 -29.335
ATOM   6785 H1   TIP  1478      -8.614  -9.945 -28.869
ATOM   6786 H2   TIP  1478      -7.507 -10.978 -28.847
ATOM   6787 O    TIP  1479      12.888  29.684 -10.881
ATOM   6788 H1   TIP  1479      13.174  29.742  -9.970
ATOM   6789 H2   TIP  1479      11.991  29.356 -10.831
ATOM   6790 O    TIP  1480     -10.042 -13.050 -30.082
ATOM   6791 H1   TIP  1480      -9.232 -12.541 -30.064
ATOM   6792 H2   TIP  1480     -10.582 -12.620 -30.745
ATOM   6793 O    TIP  1481      24.014   0.021 -24.973
ATOM   6794 H1   TIP  1481      23.864  -0.220 -25.887
ATOM   6795 H2   TIP  1481      24.965  -0.008 -24.870
ATOM   6796 O    TIP  1482       5.395  -2.463  18.526
ATOM   6797 H1   TIP  1482       5.483  -1.752  19.161
ATOM   6798 H2   TIP  1482       6.248  -2.506  18.094
ATOM   6799 O    TIP  1483      18.793 -18.935 -20.784
ATOM   6800 H1   TIP  1483      18.012 -18.842 -21.330
ATOM   6801 H2   TIP  1483      18.471 -18.844 -19.888
ATOM   6802 O    TIP  1484      -7.769 -24.235  13.187
ATOM   6803 H1   TIP  1484      -7.864 -24.078  12.247
ATOM   6804 H2   TIP  1484      -8.488 -24.828  13.405
ATOM   6805 O    TIP  1485      28.757   1.820 -24.154
ATOM   6806 H1   TIP  1485      29.688   1.770 -23.937
ATOM   6807 H2   TIP  1485      28.728   2.292 -24.986
ATOM   6808 O    TIP  1486       3.638 -19.161  12.842
ATOM   6809 H1   TIP  1486       4.229 -19.449  12.147
ATOM   6810 H2   TIP  1486       3.173 -19.954  13.107
ATOM   6811 O    TIP  1487     -14.098  12.610 -20.237
ATOM   6812 H1   TIP  1487     -13.916  13.535 -20.400
ATOM   6813 H2   TIP  1487     -13.548  12.386 -19.486
ATOM   6814 O    TIP  1488      -1.885   8.208   9.445
ATOM   6815 H1   TIP  1488      -2.610   8.428   8.860
ATOM   6816 H2   TIP  1488      -1.257   8.921   9.328
ATOM   6817 O    TIP  1489     -16.232  10.356 -15.371
ATOM   6818 H1   TIP  1489     -15.465  10.310 -14.801
ATOM   6819 H2   TIP  1489     -16.570   9.461 -15.393
ATOM   6820 O    TIP  1490       4.184 -27.519   4.283
ATOM   6821 H1   TIP  1490       4.823 -27.086   3.717
ATOM   6822 H2   TIP  1490       3.339 -27.348   3.866
ATOM   6823 O    TIP  1491      26.535 -10.476 -14.720
ATOM   6824 H1   TIP  1491      26.627 -11.385 -15.005
ATOM   6825 H2   TIP  1491      27.369 -10.270 -14.299
ATOM   6826 O    TIP  1492      19.880 -10.713   8.171
ATOM   6827 H1   TIP  1492      20.219 -11.349   8.801
ATOM   6828 H2   TIP  1492      19.460 -10.042   8.709
ATOM   6829 O    TIP  1493      17.143 -10.086  29.902
ATOM   6830 H1   TIP  1493      16.702 -10.806  29.452
ATOM   6831 H2   TIP  1493      18.015 -10.425  30.101
ATOM   6832 O    TIP  1494      30.710  18.382  -0.990
ATOM   6833 H1   TIP  1494      30.897  17.923  -0.171
ATOM   6834 H2   TIP  1494      31.129  17.849  -1.665
ATOM   6835 O    TIP  1495       1.087  22.031 -12.786
ATOM   6836 H1   TIP  1495       0.268  22.466 -13.022
ATOM   6837 H2   TIP  1495       1.689  22.248 -13.498
ATOM   6838 O    TIP  1496      17.914 -30.159 -14.032
ATOM   6839 H1   TIP  1496      17.017 -30.083 -13.706
ATOM   6840 H2   TIP  1496      18.257 -29.267 -14.002
ATOM   6841 O    TIP  1497     -11.997  -5.627  27.323
ATOM   6842 H1   TIP  1497     -12.019  -5.701  28.277
ATOM   6843 H2   TIP  1497     -12.861  -5.288  27.089
ATOM   6844 O    TIP  1498      19.126 -28.133  -7.950
ATOM   6845 H1   TIP  1498      19.105 -27.570  -7.176
ATOM   6846 H2   TIP  1498      18.954 -27.541  -8.682
ATOM   6847 O    TIP  1499       3.541 -29.791 -15.140
ATOM   6848 H1   TIP  1499       2.778 -30.257 -15.482
ATOM   6849 H2   TIP  1499       3.931 -29.372 -15.907
ATOM   6850 O    TIP  1500     -11.849   9.953   6.007
ATOM   6851 H1   TIP  1500     -12.387  10.615   6.442
ATOM   6852 H2   TIP  1500     -12.452   9.231   5.830
ATOM   6853 O    TIP  1501     -20.027  -3.268  12.353
ATOM   6854 H1   TIP  1501     -20.016  -3.804  13.145
ATOM   6855 H2   TIP  1501     -20.949  -3.236  12.097
ATOM   6856 O    TIP  1502     -25.518   2.684 -10.320
ATOM   6857 H1   TIP  1502     -24.592   2.749 -10.088
ATOM   6858 H2   TIP  1502     -25.882   3.542 -10.105
ATOM   6859 O    TIP  1503     -10.255 -18.281   7.684
ATOM   6860 H1   TIP  1503     -11.172 -18.140   7.917
ATOM   6861 H2   TIP  1503     -10.194 -18.009   6.768
ATOM   6862 O    TIP  1504       7.042 -11.951  17.384
ATOM   6863 H1   TIP  1504       7.715 -11.977  16.704
ATOM   6864 H2   TIP  1504       7.206 -11.133  17.853
ATOM   6865 O    TIP  1505       2.483 -24.953  25.898
ATOM   6866 H1   TIP  1505       2.184 -24.317  25.248
ATOM   6867 H2   TIP  1505       3.380 -25.160  25.638
ATOM   6868 O    TIP  1506      -6.764  12.438 -21.983
ATOM   6869 H1   TIP  1506      -6.479  12.229 -21.093
ATOM   6870 H2   TIP  1506      -7.514  13.020 -21.864
ATOM   6871 O    TIP  1507     -17.856 -11.139 -16.302
ATOM   6872 H1   TIP  1507     -18.676 -11.583 -16.089
ATOM   6873 H2   TIP  1507     -17.850 -10.363 -15.743
ATOM   6874 O    TIP  1508      29.093   8.164 -13.939
ATOM   6875 H1   TIP  1508      28.223   8.564 -13.933
ATOM   6876 H2   TIP  1508      29.530   8.527 -13.169
ATOM   6877 O    TIP  1509     -10.341  19.258 -18.680
ATOM   6878 H1   TIP  1509      -9.422  19.333 -18.937
ATOM   6879 H2   TIP  1509     -10.353  19.505 -17.756
ATOM   6880 O    TIP  1510     -14.216  18.024  -3.351
ATOM   6881 H1   TIP  1510     -14.735  17.703  -4.088
ATOM   6882 H2   TIP  1510     -14.394  17.405  -2.643
ATOM   6883 O    TIP  1511       0.729   9.608  13.339
ATOM   6884 H1   TIP  1511       0.905  10.378  13.879
ATOM   6885 H2   TIP  1511      -0.199   9.421  13.481
ATOM   6886 O    TIP  1512      12.561 -24.178 -15.841
ATOM   6887 H1   TIP  1512      13.215 -23.590 -16.220
ATOM   6888 H2   TIP  1512      11.765 -24.007 -16.344
ATOM   6889 O    TIP  1513      15.453  -5.739 -28.288
ATOM   6890 H1   TIP  1513      15.670  -4.979 -27.748
ATOM   6891 H2   TIP  1513      14.502  -5.698 -28.388
ATOM   6892 O    TIP  1514     -22.112 -26.335 -13.084
ATOM   6893 H1   TIP  1514     -21.778 -26.771 -13.868
ATOM   6894 H2   TIP  1514     -23.041 -26.564 -13.059
ATOM   6895 O    TIP  1515     -29.637  14.429 -20.811
ATOM   6896 H1   TIP  1515     -30.267  15.122 -21.006
ATOM   6897 H2   TIP  1515     -28.838  14.893 -20.562
ATOM   6898 O    TIP  1516       6.803  -3.788   8.881
ATOM   6899 H1   TIP  1516       6.039  -4.148   9.331
ATOM   6900 H2   TIP  1516       6.906  -2.910   9.246
ATOM   6901 O    TIP  1517      27.368  -0.344  -5.893
ATOM   6902 H1   TIP  1517      26.909   0.208  -6.526
ATOM   6903 H2   TIP  1517      28.067  -0.759  -6.399
ATOM   6904 O    TIP  1518     -11.143  12.212  -4.745
ATOM   6905 H1   TIP  1518     -11.088  12.047  -5.686
ATOM   6906 H2   TIP  1518     -10.418  11.712  -4.370
ATOM   6907 O    TIP  1519      10.267  28.550 -10.389
ATOM   6908 H1   TIP  1519      10.383  28.829 -11.297
ATOM   6909 H2   TIP  1519      10.160  27.600 -10.441
ATOM   6910 O    TIP  1520       6.722 -29.035 -21.678
ATOM   6911 H1   TIP  1520       7.193 -28.956 -22.507
ATOM   6912 H2   TIP  1520       6.138 -28.278 -21.660
ATOM   6913 O    TIP  1521      29.945  18.148 -11.838
ATOM   6914 H1   TIP  1521      29.909  18.892 -11.238
ATOM   6915 H2   TIP  1521      30.867  17.891 -11.847
ATOM   6916 O    TIP  1522      30.699  -6.910   2.616
ATOM   6917 H1   TIP  1522      29.930  -7.382   2.297
ATOM   6918 H2   TIP  1522      31.440  -7.461   2.367
ATOM   6919 O    TIP  1523       5.680   1.410 -21.815
ATOM   6920 H1   TIP  1523       5.600   0.586 -21.335
ATOM   6921 H2   TIP  1523       4.997   1.367 -22.483
ATOM   6922 O    TIP  1524       2.306  25.405   0.041
ATOM   6923 H1   TIP  1524       3.101  25.463  -0.489
ATOM   6924 H2   TIP  1524       1.715  26.055  -0.339
ATOM   6925 O    TIP  1525       8.865  15.653   4.057
ATOM   6926 H1   TIP  1525       9.453  16.390   3.897
ATOM   6927 H2   TIP  1525       8.064  15.876   3.582
ATOM   6928 O    TIP  1526     -10.009  12.368 -14.723
ATOM   6929 H1   TIP  1526     -10.825  12.183 -15.187
ATOM   6930 H2   TIP  1526     -10.054  13.303 -14.520
ATOM   6931 O    TIP  1527      17.438   0.772 -22.756
ATOM   6932 H1   TIP  1527      18.328   0.545 -22.488
ATOM   6933 H2   TIP  1527      17.298   1.652 -22.406
ATOM   6934 O    TIP  1528     -20.232  -1.704   7.078
ATOM   6935 H1   TIP  1528     -20.597  -0.902   7.452
ATOM   6936 H2   TIP  1528     -20.346  -2.362   7.763
ATOM   6937 O    TIP  1529      24.176  17.172 -12.725
ATOM   6938 H1   TIP  1529      23.535  17.221 -13.434
ATOM   6939 H2   TIP  1529      24.010  16.327 -12.309
ATOM   6940 O    TIP  1530      14.706  -1.986 -20.662
ATOM   6941 H1   TIP  1530      14.031  -2.599 -20.954
ATOM   6942 H2   TIP  1530      14.258  -1.142 -20.609
ATOM   6943 O    TIP  1531       8.013 -21.571   9.804
ATOM   6944 H1   TIP  1531       8.367 -22.456   9.715
ATOM   6945 H2   TIP  1531       8.285 -21.121   9.005
ATOM   6946 O    TIP  1532      20.622  10.355 -26.995
ATOM   6947 H1   TIP  1532      20.064  11.129 -26.916
ATOM   6948 H2   TIP  1532      20.736  10.049 -26.095
ATOM   6949 O    TIP  1533      11.751 -16.338 -20.620
ATOM   6950 H1   TIP  1533      12.173 -15.888 -19.888
ATOM   6951 H2   TIP  1533      11.070 -16.873 -20.212
ATOM   6952 O    TIP  1534     -11.129  29.519  -7.916
ATOM   6953 H1   TIP  1534     -12.066  29.661  -8.049
ATOM   6954 H2   TIP  1534     -11.081  28.819  -7.265
ATOM   6955 O    TIP  1535       2.162  22.184  -6.159
ATOM   6956 H1   TIP  1535       1.290  22.463  -5.881
ATOM   6957 H2   TIP  1535       2.245  22.511  -7.055
ATOM   6958 O    TIP  1536      26.372 -14.328 -20.306
ATOM   6959 H1   TIP  1536      26.099 -15.134 -20.743
ATOM   6960 H2   TIP  1536      25.672 -14.146 -19.679
ATOM   6961 O    TIP  1537     -13.080  23.775 -11.078
ATOM   6962 H1   TIP  1537     -13.175  24.362 -10.328
ATOM   6963 H2   TIP  1537     -13.933  23.348 -11.159
ATOM   6964 O    TIP  1538      -9.499   8.421   4.501
ATOM   6965 H1   TIP  1538     -10.231   8.629   5.082
ATOM   6966 H2   TIP  1538      -9.461   9.156   3.890
ATOM   6967 O    TIP  1539     -13.530  14.576  -0.895
ATOM   6968 H1   TIP  1539     -13.442  14.451  -1.840
ATOM   6969 H2   TIP  1539     -13.621  13.691  -0.543
ATOM   6970 O    TIP  1540     -17.196   9.246  -5.662
ATOM   6971 H1   TIP  1540     -16.867   8.373  -5.446
ATOM   6972 H2   TIP  1540     -18.113   9.106  -5.897
ATOM   6973 O    TIP  1541      21.526 -17.109 -19.237
ATOM   6974 H1   TIP  1541      22.296 -17.630 -19.463
ATOM   6975 H2   TIP  1541      20.791 -17.715 -19.327
ATOM   6976 O    TIP  1542      20.629   3.400 -20.488
ATOM   6977 H1   TIP  1542      20.548   3.158 -19.565
ATOM   6978 H2   TIP  1542      21.147   2.695 -20.876
ATOM   6979 O    TIP  1543      23.317  -1.252 -17.561
ATOM   6980 H1   TIP  1543      22.391  -1.015 -17.603
ATOM   6981 H2   TIP  1543      23.776  -0.498 -17.931
ATOM   6982 O    TIP  1544       6.628  17.639   7.601
ATOM   6983 H1   TIP  1544       6.502  16.743   7.289
ATOM   6984 H2   TIP  1544       6.991  17.539   8.480
ATOM   6985 O    TIP  1545     -16.877 -30.257 -10.376
ATOM   6986 H1   TIP  1545     -17.568 -30.361  -9.722
ATOM   6987 H2   TIP  1545     -17.151 -29.504 -10.899
ATOM   6988 O    TIP  1546      29.295 -21.106  -3.596
ATOM   6989 H1   TIP  1546      28.930 -20.911  -4.458
ATOM   6990 H2   TIP  1546      29.596 -22.012  -3.661
ATOM   6991 O    TIP  1547      11.958  29.248   4.838
ATOM   6992 H1   TIP  1547      11.764  30.012   4.294
ATOM   6993 H2   TIP  1547      11.518  28.521   4.399
ATOM   6994 O    TIP  1548     -13.099  -2.577 -21.782
ATOM   6995 H1   TIP  1548     -12.577  -3.316 -22.094
ATOM   6996 H2   TIP  1548     -12.646  -1.804 -22.117
ATOM   6997 O    TIP  1549      -1.179  23.331   4.407
ATOM   6998 H1   TIP  1549      -1.043  24.145   4.891
ATOM   6999 H2   TIP  1549      -1.863  22.872   4.895
ATOM   7000 O    TIP  1550       6.408  12.129   2.109
ATOM   7001 H1   TIP  1550       6.348  12.319   3.045
ATOM   7002 H2   TIP  1550       5.505  12.173   1.796
ATOM   7003 O    TIP  1551      17.931 -26.322   1.889
ATOM   7004 H1   TIP  1551      18.687 -25.736   1.933
ATOM   7005 H2   TIP  1551      18.306 -27.201   1.938
ATOM   7006 O    TIP  1552       7.853 -22.104   5.794
ATOM   7007 H1   TIP  1552       8.066 -21.991   4.867
ATOM   7008 H2   TIP  1552       8.479 -21.545   6.254
ATOM   7009 O    TIP  1553       3.999 -18.266  15.310
ATOM   7010 H1   TIP  1553       4.536 -17.474  15.318
ATOM   7011 H2   TIP  1553       3.994 -18.545  14.394
ATOM   7012 O    TIP  1554     -19.001   8.032  -9.059
ATOM   7013 H1   TIP  1554     -18.156   8.470  -9.157
ATOM   7014 H2   TIP  1554     -19.362   8.002  -9.946
ATOM   7015 O    TIP  1555     -30.266  -7.055  -0.996
ATOM   7016 H1   TIP  1555     -30.362  -6.689  -1.875
ATOM   7017 H2   TIP  1555     -31.135  -6.970  -0.604
ATOM   7018 O    TIP  1556      22.438   7.005   3.484
ATOM   7019 H1   TIP  1556      22.952   6.232   3.249
ATOM   7020 H2   TIP  1556      22.515   7.584   2.726
ATOM   7021 O    TIP  1557      15.361  13.856  14.389
ATOM   7022 H1   TIP  1557      14.886  14.121  15.175
ATOM   7023 H2   TIP  1557      15.023  14.426  13.699
ATOM   7024 O    TIP  1558     -29.640   5.442   4.570
ATOM   7025 H1   TIP  1558     -30.403   5.032   4.162
ATOM   7026 H2   TIP  1558     -28.890   5.073   4.105
ATOM   7027 O    TIP  1559     -26.181  -5.526   1.373
ATOM   7028 H1   TIP  1559     -26.441  -5.583   0.453
ATOM   7029 H2   TIP  1559     -26.781  -4.885   1.753
ATOM   7030 O    TIP  1560       0.632  -1.852  10.538
ATOM   7031 H1   TIP  1560      -0.068  -1.266  10.826
ATOM   7032 H2   TIP  1560       1.267  -1.839  11.254
ATOM   7033 O    TIP  1561     -27.352 -19.863  -4.139
ATOM   7034 H1   TIP  1561     -26.570 -19.512  -4.566
ATOM   7035 H2   TIP  1561     -28.027 -19.202  -4.292
ATOM   7036 O    TIP  1562       4.732  25.253  -9.141
ATOM   7037 H1   TIP  1562       4.582  24.313  -9.242
ATOM   7038 H2   TIP  1562       4.104  25.663  -9.736
ATOM   7039 O    TIP  1563       7.072 -25.305  15.114
ATOM   7040 H1   TIP  1563       6.991 -25.170  14.170
ATOM   7041 H2   TIP  1563       7.654 -24.604  15.408
ATOM   7042 O    TIP  1564      29.756   1.171   8.986
ATOM   7043 H1   TIP  1564      29.820   1.200   8.031
ATOM   7044 H2   TIP  1564      29.370   0.316   9.175
ATOM   7045 O    TIP  1565      16.902   8.212  11.129
ATOM   7046 H1   TIP  1565      16.182   8.843  11.107
ATOM   7047 H2   TIP  1565      17.563   8.620  11.687
ATOM   7048 O    TIP  1566      16.707 -15.838   2.745
ATOM   7049 H1   TIP  1566      17.646 -15.939   2.902
ATOM   7050 H2   TIP  1566      16.459 -16.621   2.254
ATOM   7051 O    TIP  1567       5.489 -21.236   7.724
ATOM   7052 H1   TIP  1567       5.671 -21.758   6.943
ATOM   7053 H2   TIP  1567       4.645 -20.822   7.546
ATOM   7054 O    TIP  1568      15.606 -28.080 -14.460
ATOM   7055 H1   TIP  1568      15.483 -27.142 -14.317
ATOM   7056 H2   TIP  1568      14.825 -28.353 -14.942
ATOM   7057 O    TIP  1569      -6.843 -19.868 -24.400
ATOM   7058 H1   TIP  1569      -6.992 -19.593 -25.304
ATOM   7059 H2   TIP  1569      -7.421 -19.309 -23.880
ATOM   7060 O    TIP  1570       1.253 -26.540  10.255
ATOM   7061 H1   TIP  1570       0.672 -27.164  10.689
ATOM   7062 H2   TIP  1570       1.929 -26.348  10.905
ATOM   7063 O    TIP  1571     -18.723 -17.596  11.750
ATOM   7064 H1   TIP  1571     -19.270 -17.575  10.965
ATOM   7065 H2   TIP  1571     -17.880 -17.243  11.466
ATOM   7066 O    TIP  1572       5.710  27.692  12.261
ATOM   7067 H1   TIP  1572       4.851  27.958  12.589
ATOM   7068 H2   TIP  1572       5.700  26.737  12.309
ATOM   7069 O    TIP  1573     -30.092  10.835 -22.844
ATOM   7070 H1   TIP  1573     -30.087  10.007 -23.324
ATOM   7071 H2   TIP  1573     -30.090  11.508 -23.525
ATOM   7072 O    TIP  1574      26.716 -10.427 -24.482
ATOM   7073 H1   TIP  1574      26.473 -10.440 -23.556
ATOM   7074 H2   TIP  1574      27.016 -11.317 -24.664
ATOM   7075 O    TIP  1575       2.724  21.470   0.482
ATOM   7076 H1   TIP  1575       1.978  21.382   1.076
ATOM   7077 H2   TIP  1575       2.339  21.751  -0.348
ATOM   7078 O    TIP  1576      16.681 -30.000  -9.915
ATOM   7079 H1   TIP  1576      17.216 -29.332 -10.343
ATOM   7080 H2   TIP  1576      16.686 -29.756  -8.989
ATOM   7081 O    TIP  1577     -24.392  12.969 -14.077
ATOM   7082 H1   TIP  1577     -23.915  12.401 -14.682
ATOM   7083 H2   TIP  1577     -25.145  13.277 -14.581
ATOM   7084 O    TIP  1578      28.021 -22.901 -17.490
ATOM   7085 H1   TIP  1578      28.589 -23.017 -16.728
ATOM   7086 H2   TIP  1578      28.503 -23.304 -18.212
ATOM   7087 O    TIP  1579      16.496   6.347   2.961
ATOM   7088 H1   TIP  1579      17.202   6.738   3.475
ATOM   7089 H2   TIP  1579      16.841   5.498   2.686
ATOM   7090 O    TIP  1580      13.806 -17.573 -24.785
ATOM   7091 H1   TIP  1580      13.231 -18.275 -24.480
ATOM   7092 H2   TIP  1580      13.891 -16.987 -24.033
ATOM   7093 O    TIP  1581      23.594  -1.769 -13.415
ATOM   7094 H1   TIP  1581      23.437  -2.671 -13.136
ATOM   7095 H2   TIP  1581      23.749  -1.832 -14.357
ATOM   7096 O    TIP  1582      25.883 -23.275 -14.848
ATOM   7097 H1   TIP  1582      25.358 -23.444 -15.630
ATOM   7098 H2   TIP  1582      25.324 -23.546 -14.120
ATOM   7099 O    TIP  1583      -6.126  26.625 -10.896
ATOM   7100 H1   TIP  1583      -6.917  26.728 -11.424
ATOM   7101 H2   TIP  1583      -6.065  25.684 -10.736
ATOM   7102 O    TIP  1584      -6.135 -26.994  11.289
ATOM   7103 H1   TIP  1584      -5.881 -27.280  10.412
ATOM   7104 H2   TIP  1584      -7.091 -27.024  11.285
ATOM   7105 O    TIP  1585     -21.716 -23.110  -3.083
ATOM   7106 H1   TIP  1585     -22.558 -23.524  -2.894
ATOM   7107 H2   TIP  1585     -21.203 -23.795  -3.513
ATOM   7108 O    TIP  1586     -17.340 -27.639   4.564
ATOM   7109 H1   TIP  1586     -17.223 -27.969   5.455
ATOM   7110 H2   TIP  1586     -17.139 -26.706   4.624
ATOM   7111 O    TIP  1587      20.024   6.823  -4.828
ATOM   7112 H1   TIP  1587      20.798   7.386  -4.821
ATOM   7113 H2   TIP  1587      19.328   7.376  -5.184
ATOM   7114 O    TIP  1588     -17.177 -28.011 -22.906
ATOM   7115 H1   TIP  1588     -16.858 -28.581 -23.605
ATOM   7116 H2   TIP  1588     -18.053 -28.341 -22.706
ATOM   7117 O    TIP  1589     -16.694 -13.769  -2.862
ATOM   7118 H1   TIP  1589     -17.001 -14.118  -3.698
ATOM   7119 H2   TIP  1589     -17.234 -14.208  -2.205
ATOM   7120 O    TIP  1590      20.279 -26.723 -11.531
ATOM   7121 H1   TIP  1590      19.891 -26.405 -10.716
ATOM   7122 H2   TIP  1590      19.529 -26.920 -12.092
ATOM   7123 O    TIP  1591      14.493 -14.262  12.427
ATOM   7124 H1   TIP  1591      14.377 -14.548  11.521
ATOM   7125 H2   TIP  1591      15.328 -14.645  12.696
ATOM   7126 O    TIP  1592      16.433   4.885   6.055
ATOM   7127 H1   TIP  1592      15.580   5.087   6.439
ATOM   7128 H2   TIP  1592      16.858   5.737   5.953
ATOM   7129 O    TIP  1593       4.576  -1.626   9.704
ATOM   7130 H1   TIP  1593       3.720  -2.020   9.534
ATOM   7131 H2   TIP  1593       4.376  -0.737   9.998
ATOM   7132 O    TIP  1594     -13.884 -23.391 -20.391
ATOM   7133 H1   TIP  1594     -13.346 -22.606 -20.286
ATOM   7134 H2   TIP  1594     -13.346 -24.100 -20.041
ATOM   7135 O    TIP  1595      12.322 -12.243  21.131
ATOM   7136 H1   TIP  1595      11.909 -12.152  21.989
ATOM   7137 H2   TIP  1595      12.817 -11.433  21.014
ATOM   7138 O    TIP  1596       1.264 -13.432  19.100
ATOM   7139 H1   TIP  1596       1.148 -12.924  19.903
ATOM   7140 H2   TIP  1596       1.364 -12.775  18.411
ATOM   7141 O    TIP  1597      24.262  23.214  -9.851
ATOM   7142 H1   TIP  1597      24.010  23.335  -8.936
ATOM   7143 H2   TIP  1597      24.138  22.279 -10.013
ATOM   7144 O    TIP  1598     -23.533  -0.252 -13.559
ATOM   7145 H1   TIP  1598     -23.602  -0.400 -14.502
ATOM   7146 H2   TIP  1598     -24.350   0.187 -13.324
ATOM   7147 O    TIP  1599     -14.164  -7.477 -21.260
ATOM   7148 H1   TIP  1599     -13.449  -7.494 -20.624
ATOM   7149 H2   TIP  1599     -13.758  -7.170 -22.071
ATOM   7150 O    TIP  1600     -12.439 -27.920   5.255
ATOM   7151 H1   TIP  1600     -13.067 -28.430   4.743
ATOM   7152 H2   TIP  1600     -12.026 -28.559   5.835
ATOM   7153 O    TIP  1601      28.758 -22.380  -0.380
ATOM   7154 H1   TIP  1601      29.336 -22.156   0.349
ATOM   7155 H2   TIP  1601      29.279 -22.965  -0.929
ATOM   7156 O    TIP  1602      26.828  10.459 -14.455
ATOM   7157 H1   TIP  1602      26.124  10.182 -15.041
ATOM   7158 H2   TIP  1602      27.435  10.938 -15.019
ATOM   7159 O    TIP  1603      10.163  -1.191 -23.897
ATOM   7160 H1   TIP  1603      10.237  -0.240 -23.981
ATOM   7161 H2   TIP  1603      10.949  -1.452 -23.417
ATOM   7162 O    TIP  1604      -3.846  28.648   3.161
ATOM   7163 H1   TIP  1604      -4.063  27.730   3.324
ATOM   7164 H2   TIP  1604      -4.319  29.130   3.839
ATOM   7165 O    TIP  1605      29.354 -29.889 -21.373
ATOM   7166 H1   TIP  1605      28.518 -30.134 -20.976
ATOM   7167 H2   TIP  1605      29.954 -29.797 -20.633
ATOM   7168 O    TIP  1606      -2.862 -29.458 -27.747
ATOM   7169 H1   TIP  1606      -2.113 -29.771 -27.241
ATOM   7170 H2   TIP  1606      -3.393 -28.972 -27.116
ATOM   7171 O    TIP  1607       0.399  10.669 -18.650
ATOM   7172 H1   TIP  1607       0.472   9.726 -18.502
ATOM   7173 H2   TIP  1607      -0.166  10.748 -19.419
ATOM   7174 O    TIP  1608     -29.187 -15.592  -3.378
ATOM   7175 H1   TIP  1608     -29.135 -15.567  -2.422
ATOM   7176 H2   TIP  1608     -28.278 -15.531  -3.670
ATOM   7177 O    TIP  1609     -10.163   3.838 -21.380
ATOM   7178 H1   TIP  1609     -10.350   4.283 -22.207
ATOM   7179 H2   TIP  1609      -9.588   3.113 -21.622
ATOM   7180 O    TIP  1610       0.999 -20.504  12.565
ATOM   7181 H1   TIP  1610       1.018 -20.569  13.520
ATOM   7182 H2   TIP  1610       0.351 -21.153  12.292
ATOM   7183 O    TIP  1611     -13.542 -10.988   1.972
ATOM   7184 H1   TIP  1611     -13.504 -10.061   2.207
ATOM   7185 H2   TIP  1611     -13.548 -11.449   2.811
ATOM   7186 O    TIP  1612     -12.310 -30.075  -6.818
ATOM   7187 H1   TIP  1612     -11.813 -29.491  -6.246
ATOM   7188 H2   TIP  1612     -11.702 -30.296  -7.523
ATOM   7189 O    TIP  1613       9.446 -28.702   6.541
ATOM   7190 H1   TIP  1613       8.624 -28.237   6.387
ATOM   7191 H2   TIP  1613       9.217 -29.628   6.462
ATOM   7192 O    TIP  1614      -2.821   4.845   8.457
ATOM   7193 H1   TIP  1614      -3.751   4.994   8.626
ATOM   7194 H2   TIP  1614      -2.468   4.547   9.296
ATOM   7195 O    TIP  1615       6.828  14.607 -16.124
ATOM   7196 H1   TIP  1615       7.434  14.028 -16.585
ATOM   7197 H2   TIP  1615       6.008  14.116 -16.084
ATOM   7198 O    TIP  1616       7.374  27.555  -5.824
ATOM   7199 H1   TIP  1616       6.789  27.534  -6.582
ATOM   7200 H2   TIP  1616       7.317  26.675  -5.453
ATOM   7201 O    TIP  1617      28.623   0.023  -3.357
ATOM   7202 H1   TIP  1617      28.296  -0.071  -4.251
ATOM   7203 H2   TIP  1617      28.474   0.943  -3.141
ATOM   7204 O    TIP  1618     -29.504  -9.362 -17.441
ATOM   7205 H1   TIP  1618     -29.942  -9.692 -18.226
ATOM   7206 H2   TIP  1618     -28.571  -9.407 -17.649
ATOM   7207 O    TIP  1619     -23.538  -2.830 -11.522
ATOM   7208 H1   TIP  1619     -22.995  -2.512 -12.243
ATOM   7209 H2   TIP  1619     -24.005  -2.053 -11.213
ATOM   7210 O    TIP  1620      26.617   7.360 -12.329
ATOM   7211 H1   TIP  1620      27.520   7.054 -12.410
ATOM   7212 H2   TIP  1620      26.100   6.560 -12.234
ATOM   7213 O    TIP  1621     -16.610  15.872   2.987
ATOM   7214 H1   TIP  1621     -16.208  16.494   3.592
ATOM   7215 H2   TIP  1621     -15.871  15.440   2.560
ATOM   7216 O    TIP  1622       2.860 -18.663 -22.183
ATOM   7217 H1   TIP  1622       2.622 -17.751 -22.347
ATOM   7218 H2   TIP  1622       3.566 -18.843 -22.804
ATOM   7219 O    TIP  1623       9.363   3.488   8.113
ATOM   7220 H1   TIP  1623       9.618   3.421   7.193
ATOM   7221 H2   TIP  1623       9.902   2.836   8.560
ATOM   7222 O    TIP  1624      -4.110  18.009 -15.394
ATOM   7223 H1   TIP  1624      -4.675  17.642 -16.074
ATOM   7224 H2   TIP  1624      -3.480  18.549 -15.871
ATOM   7225 O    TIP  1625      23.571   1.794  -8.350
ATOM   7226 H1   TIP  1625      23.311   1.571  -9.244
ATOM   7227 H2   TIP  1625      22.991   1.275  -7.794
ATOM   7228 O    TIP  1626      17.952  26.926   1.951
ATOM   7229 H1   TIP  1626      17.106  27.366   2.032
ATOM   7230 H2   TIP  1626      18.323  27.268   1.137
ATOM   7231 O    TIP  1627      -9.954  -0.806 -25.179
ATOM   7232 H1   TIP  1627      -9.919  -0.938 -26.126
ATOM   7233 H2   TIP  1627      -9.908   0.144 -25.067
ATOM   7234 O    TIP  1628      14.992   7.459 -23.638
ATOM   7235 H1   TIP  1628      14.716   8.098 -22.981
ATOM   7236 H2   TIP  1628      15.172   7.981 -24.420
ATOM   7237 O    TIP  1629       1.732  26.259 -10.290
ATOM   7238 H1   TIP  1629       2.160  26.350 -11.142
ATOM   7239 H2   TIP  1629       0.879  25.874 -10.490
ATOM   7240 O    TIP  1630       0.285 -23.740  12.691
ATOM   7241 H1   TIP  1630      -0.542 -23.659  12.217
ATOM   7242 H2   TIP  1630       0.242 -24.601  13.105
ATOM   7243 O    TIP  1631      19.250 -15.464   8.647
ATOM   7244 H1   TIP  1631      19.372 -15.352   7.704
ATOM   7245 H2   TIP  1631      19.549 -16.355   8.824
ATOM   7246 O    TIP  1632      -5.443  21.278 -22.863
ATOM   7247 H1   TIP  1632      -6.059  21.935 -22.538
ATOM   7248 H2   TIP  1632      -5.505  21.341 -23.816
ATOM   7249 O    TIP  1633     -24.822  11.551 -22.128
ATOM   7250 H1   TIP  1633     -25.623  12.063 -22.021
ATOM   7251 H2   TIP  1633     -24.719  11.087 -21.298
ATOM   7252 O    TIP  1634      -7.868  26.544   7.313
ATOM   7253 H1   TIP  1634      -8.393  26.657   8.106
ATOM   7254 H2   TIP  1634      -7.730  25.599   7.248
ATOM   7255 O    TIP  1635      16.336  26.643  -1.111
ATOM   7256 H1   TIP  1635      16.792  27.412  -1.453
ATOM   7257 H2   TIP  1635      16.751  26.473  -0.266
ATOM   7258 O    TIP  1636       5.996  16.861 -11.751
ATOM   7259 H1   TIP  1636       6.442  16.147 -12.208
ATOM   7260 H2   TIP  1636       5.696  16.471 -10.930
ATOM   7261 O    TIP  1637      23.493  13.689 -17.733
ATOM   7262 H1   TIP  1637      23.392  13.395 -18.639
ATOM   7263 H2   TIP  1637      24.293  13.262 -17.429
ATOM   7264 O    TIP  1638     -19.255  16.930 -16.153
ATOM   7265 H1   TIP  1638     -19.960  16.284 -16.196
ATOM   7266 H2   TIP  1638     -19.686  17.740 -15.882
ATOM   7267 O    TIP  1639     -10.567 -22.274 -15.158
ATOM   7268 H1   TIP  1639     -10.118 -21.734 -15.808
ATOM   7269 H2   TIP  1639     -11.260 -22.715 -15.649
ATOM   7270 O    TIP  1640      -0.647  26.111 -20.138
[truncated: 931,705 more chars]
