# Supplementary material for: Virtual Double-System Single-Box: A Nonequilibrium Alchemical Technique for Absolute Binding Free Energy Calculations: Application to Ligands of the SARS-CoV-2 Main Protease
Source: J Chem Theory Comput. 2020 Oct 22;16(11):7160–72. doi: 10.1021/acs.jctc.0c00634 (PMC8015232; doi:10.1021/acs.jctc.0c00634)
Supplement: Supplementary file 1 — ct0c00634_si_001.zip [file ct0c00634_si_001.zip › data/NPT_struct/co77.pdb]

REMARK   Time:         8999.10 CO matrix:   59.23459   0.00000   0.00000   0.00000  59.23459   0.00000   0.00000   0.00000  59.23459
ATOM      1 N01  LIG     1       1.839  -2.042   1.658
ATOM      2 H01  LIG     1       2.374  -2.520   2.383
ATOM      3 C02  LIG     1      -0.333  -1.610  -1.234
ATOM      4 H02  LIG     1      -1.045  -2.403  -0.972
ATOM      5 H03  LIG     1       0.223  -1.994  -2.098
ATOM      6 N03  LIG     1      -1.050   1.561  -2.677
ATOM      7 H04  LIG     1      -0.863   2.494  -3.046
ATOM      8 C04  LIG     1      -3.442   2.242  -2.287
ATOM      9 H05  LIG     1      -3.177   3.223  -2.699
ATOM     10 H06  LIG     1      -3.965   2.401  -1.336
ATOM     11 H07  LIG     1      -4.126   1.876  -3.063
ATOM     12 C05  LIG     1      -5.808  -0.853  -0.334
ATOM     13 H08  LIG     1      -5.729  -0.803   0.759
ATOM     14 H09  LIG     1      -5.800  -1.910  -0.625
ATOM     15 C06  LIG     1      -7.135  -0.217  -0.815
ATOM     16 H10  LIG     1      -8.010  -0.804  -0.509
ATOM     17 H11  LIG     1      -7.219  -0.009  -1.889
ATOM     18 H12  LIG     1      -7.208   0.770  -0.343
ATOM     19 C07  LIG     1       3.778   1.024   0.937
ATOM     20 H13  LIG     1       3.354   1.362  -0.004
ATOM     21 C08  LIG     1       5.204   1.602   2.841
ATOM     22 H14  LIG     1       5.965   2.278   3.219
ATOM     23 C09  LIG     1       4.775   0.408   3.494
ATOM     24 H15  LIG     1       5.171   0.150   4.472
ATOM     25 C10  LIG     1       3.929  -0.470   2.868
ATOM     26 H16  LIG     1       3.574  -1.351   3.395
ATOM     27 N11  LIG     1       4.921   3.105   0.989
ATOM     28 H17  LIG     1       4.668   3.261   0.022
ATOM     29 H18  LIG     1       5.682   3.666   1.350
ATOM     30 C12  LIG     1       0.679  -1.488  -0.095
ATOM     31 N13  LIG     1       1.634  -0.529  -0.062
ATOM     32 O14  LIG     1       0.808  -2.519   0.818
ATOM     33 C15  LIG     1       2.302  -0.908   1.064
ATOM     34 C16  LIG     1       3.377  -0.176   1.609
ATOM     35 C17  LIG     1      -0.988  -0.341  -1.576
ATOM     36 N18  LIG     1      -0.261   0.503  -2.342
ATOM     37 C19  LIG     1      -2.358   0.051  -1.527
ATOM     38 C20  LIG     1      -2.315   1.226  -2.271
ATOM     39 C21  LIG     1      -3.509  -0.664  -0.856
ATOM     40 O22  LIG     1      -3.304  -1.557  -0.105
ATOM     41 O23  LIG     1      -4.748  -0.126  -1.069
ATOM     42 C24  LIG     1       4.584   1.929   1.580
ATOM     43 N    PHE     2     -16.340 -22.044  -6.652
ATOM     44 H1   PHE     2     -16.852 -22.387  -5.852
ATOM     45 H2   PHE     2     -16.848 -21.960  -7.521
ATOM     46 H3   PHE     2     -16.153 -21.107  -6.325
ATOM     47 CA   PHE     2     -15.226 -22.971  -6.793
ATOM     48 HA   PHE     2     -15.669 -23.967  -6.808
ATOM     49 CB   PHE     2     -14.464 -22.610  -8.114
ATOM     50 HB1  PHE     2     -13.630 -23.310  -8.173
ATOM     51 HB2  PHE     2     -14.043 -21.607  -8.035
ATOM     52 CG   PHE     2     -15.441 -22.830  -9.245
ATOM     53 CD1  PHE     2     -15.688 -24.138  -9.669
ATOM     54 HD1  PHE     2     -15.302 -25.006  -9.155
ATOM     55 CE1  PHE     2     -16.645 -24.363 -10.635
ATOM     56 HE1  PHE     2     -16.923 -25.316 -11.060
ATOM     57 CZ   PHE     2     -17.221 -23.270 -11.356
ATOM     58 HZ   PHE     2     -17.970 -23.461 -12.110
ATOM     59 CE2  PHE     2     -16.815 -21.973 -11.045
ATOM     60 HE2  PHE     2     -17.232 -21.148 -11.603
ATOM     61 CD2  PHE     2     -15.982 -21.749  -9.955
ATOM     62 HD2  PHE     2     -15.788 -20.725  -9.668
ATOM     63 C    PHE     2     -14.248 -23.015  -5.604
ATOM     64 O    PHE     2     -13.957 -22.023  -4.922
ATOM     65 N    PRO     3     -13.605 -24.231  -5.379
ATOM     66 CD   PRO     3     -13.897 -25.467  -6.099
ATOM     67 HD1  PRO     3     -14.031 -25.481  -7.180
ATOM     68 HD2  PRO     3     -14.743 -25.969  -5.630
ATOM     69 CG   PRO     3     -12.741 -26.410  -5.697
ATOM     70 HG1  PRO     3     -11.895 -26.275  -6.371
ATOM     71 HG2  PRO     3     -13.065 -27.426  -5.469
ATOM     72 CB   PRO     3     -12.278 -25.850  -4.346
ATOM     73 HB1  PRO     3     -11.263 -26.169  -4.107
ATOM     74 HB2  PRO     3     -12.863 -26.161  -3.481
ATOM     75 CA   PRO     3     -12.442 -24.381  -4.469
ATOM     76 HA   PRO     3     -12.693 -23.912  -3.518
ATOM     77 C    PRO     3     -11.192 -23.818  -5.123
ATOM     78 O    PRO     3     -11.090 -23.613  -6.328
ATOM     79 N    SER     4     -10.120 -23.606  -4.281
ATOM     80 H    SER     4     -10.116 -24.005  -3.354
ATOM     81 CA   SER     4      -8.857 -22.793  -4.588
ATOM     82 HA   SER     4      -8.990 -22.389  -5.592
ATOM     83 CB   SER     4      -8.911 -21.542  -3.698
ATOM     84 HB1  SER     4      -9.776 -20.956  -4.009
ATOM     85 HB2  SER     4      -8.012 -20.927  -3.731
ATOM     86 OG   SER     4      -8.956 -21.860  -2.303
ATOM     87 HG   SER     4      -8.063 -22.114  -2.060
ATOM     88 C    SER     4      -7.462 -23.524  -4.530
ATOM     89 O    SER     4      -6.432 -22.889  -4.726
ATOM     90 N    GLY     5      -7.464 -24.773  -4.103
ATOM     91 H    GLY     5      -8.348 -25.133  -3.774
ATOM     92 CA   GLY     5      -6.218 -25.488  -3.867
ATOM     93 HA1  GLY     5      -6.439 -26.444  -3.392
ATOM     94 HA2  GLY     5      -5.583 -24.923  -3.185
ATOM     95 C    GLY     5      -5.411 -25.708  -5.211
ATOM     96 O    GLY     5      -4.209 -25.614  -5.165
ATOM     97 N    LYS     6      -6.103 -25.766  -6.353
ATOM     98 H    LYS     6      -7.107 -25.789  -6.245
ATOM     99 CA   LYS     6      -5.533 -25.564  -7.698
ATOM    100 HA   LYS     6      -4.737 -26.299  -7.819
ATOM    101 CB   LYS     6      -6.570 -25.914  -8.735
ATOM    102 HB1  LYS     6      -7.333 -25.145  -8.854
ATOM    103 HB2  LYS     6      -7.079 -26.822  -8.410
ATOM    104 CG   LYS     6      -5.960 -26.078 -10.151
ATOM    105 HG1  LYS     6      -5.161 -26.819 -10.135
ATOM    106 HG2  LYS     6      -5.529 -25.114 -10.423
ATOM    107 CD   LYS     6      -6.938 -26.681 -11.241
ATOM    108 HD1  LYS     6      -6.560 -26.422 -12.230
ATOM    109 HD2  LYS     6      -7.964 -26.316 -11.175
ATOM    110 CE   LYS     6      -6.877 -28.216 -11.064
ATOM    111 HE1  LYS     6      -7.123 -28.372 -10.014
ATOM    112 HE2  LYS     6      -5.885 -28.570 -11.344
ATOM    113 NZ   LYS     6      -7.749 -29.011 -11.956
ATOM    114 HZ1  LYS     6      -7.658 -28.750 -12.927
ATOM    115 HZ2  LYS     6      -7.533 -29.997 -11.972
ATOM    116 HZ3  LYS     6      -8.671 -28.958 -11.547
ATOM    117 C    LYS     6      -4.832 -24.129  -7.933
ATOM    118 O    LYS     6      -4.010 -23.990  -8.800
ATOM    119 N    VAL     7      -5.126 -23.160  -7.057
ATOM    120 H    VAL     7      -5.893 -23.293  -6.413
ATOM    121 CA   VAL     7      -4.645 -21.777  -7.146
ATOM    122 HA   VAL     7      -4.064 -21.782  -8.068
ATOM    123 CB   VAL     7      -5.835 -20.818  -7.395
ATOM    124 HB   VAL     7      -6.440 -20.665  -6.501
ATOM    125 CG1  VAL     7      -5.240 -19.423  -7.695
ATOM    126 HG11 VAL     7      -6.051 -18.698  -7.765
ATOM    127 HG12 VAL     7      -4.666 -19.081  -6.834
ATOM    128 HG13 VAL     7      -4.558 -19.414  -8.546
ATOM    129 CG2  VAL     7      -6.809 -21.289  -8.495
ATOM    130 HG21 VAL     7      -7.139 -22.316  -8.334
ATOM    131 HG22 VAL     7      -7.628 -20.574  -8.423
ATOM    132 HG23 VAL     7      -6.320 -21.256  -9.468
ATOM    133 C    VAL     7      -3.661 -21.325  -6.058
ATOM    134 O    VAL     7      -2.794 -20.483  -6.302
ATOM    135 N    GLU     8      -3.772 -21.923  -4.833
ATOM    136 H    GLU     8      -4.611 -22.473  -4.715
ATOM    137 CA   GLU     8      -3.083 -21.365  -3.692
ATOM    138 HA   GLU     8      -3.249 -20.289  -3.632
ATOM    139 CB   GLU     8      -3.495 -22.148  -2.414
ATOM    140 HB1  GLU     8      -2.729 -21.911  -1.677
ATOM    141 HB2  GLU     8      -3.512 -23.236  -2.485
ATOM    142 CG   GLU     8      -4.872 -21.631  -1.919
ATOM    143 HG1  GLU     8      -5.550 -21.534  -2.767
ATOM    144 HG2  GLU     8      -4.845 -20.624  -1.504
ATOM    145 CD   GLU     8      -5.528 -22.612  -1.018
ATOM    146 OE1  GLU     8      -6.793 -22.602  -0.978
ATOM    147 OE2  GLU     8      -4.824 -23.307  -0.245
ATOM    148 C    GLU     8      -1.602 -21.582  -3.895
ATOM    149 O    GLU     8      -0.857 -20.765  -3.348
ATOM    150 N    GLY     9      -1.198 -22.681  -4.596
ATOM    151 H    GLY     9      -1.919 -23.369  -4.765
ATOM    152 CA   GLY     9       0.190 -23.053  -4.990
ATOM    153 HA1  GLY     9       0.195 -23.965  -5.587
ATOM    154 HA2  GLY     9       0.794 -23.275  -4.110
ATOM    155 C    GLY     9       0.961 -21.942  -5.766
ATOM    156 O    GLY     9       2.182 -22.041  -5.935
ATOM    157 N    CYS    10       0.251 -20.951  -6.242
ATOM    158 H    CYS    10      -0.721 -20.915  -5.972
ATOM    159 CA   CYS    10       0.763 -19.912  -7.158
ATOM    160 HA   CYS    10       1.758 -20.207  -7.490
ATOM    161 CB   CYS    10      -0.139 -20.013  -8.451
ATOM    162 HB1  CYS    10       0.007 -19.110  -9.044
ATOM    163 HB2  CYS    10      -1.177 -19.967  -8.122
ATOM    164 SG   CYS    10       0.044 -21.452  -9.470
ATOM    165 HG   CYS    10       1.068 -20.860 -10.092
ATOM    166 C    CYS    10       0.785 -18.503  -6.548
ATOM    167 O    CYS    10       1.115 -17.570  -7.290
ATOM    168 N    MET    11       0.406 -18.303  -5.325
ATOM    169 H    MET    11       0.056 -19.104  -4.820
ATOM    170 CA   MET    11       0.270 -16.956  -4.749
ATOM    171 HA   MET    11       0.215 -16.139  -5.468
ATOM    172 CB   MET    11      -1.037 -16.848  -4.007
ATOM    173 HB1  MET    11      -1.120 -15.926  -3.432
ATOM    174 HB2  MET    11      -1.098 -17.672  -3.295
ATOM    175 CG   MET    11      -2.290 -16.787  -4.885
ATOM    176 HG1  MET    11      -3.084 -16.391  -4.252
ATOM    177 HG2  MET    11      -2.579 -17.820  -5.080
ATOM    178 SD   MET    11      -2.324 -15.881  -6.445
ATOM    179 CE   MET    11      -1.904 -14.224  -5.841
ATOM    180 HE1  MET    11      -2.810 -13.740  -5.476
ATOM    181 HE2  MET    11      -1.282 -14.227  -4.945
ATOM    182 HE3  MET    11      -1.370 -13.692  -6.628
ATOM    183 C    MET    11       1.501 -16.544  -3.895
ATOM    184 O    MET    11       1.794 -17.121  -2.859
ATOM    185 N    VAL    12       2.240 -15.526  -4.339
ATOM    186 H    VAL    12       1.948 -15.244  -5.263
ATOM    187 CA   VAL    12       3.556 -14.978  -3.822
ATOM    188 HA   VAL    12       3.847 -15.579  -2.960
ATOM    189 CB   VAL    12       4.716 -15.039  -4.931
ATOM    190 HB   VAL    12       5.710 -14.822  -4.539
ATOM    191 CG1  VAL    12       4.864 -16.507  -5.305
ATOM    192 HG11 VAL    12       5.666 -16.637  -6.032
ATOM    193 HG12 VAL    12       5.151 -16.921  -4.338
ATOM    194 HG13 VAL    12       3.921 -16.933  -5.648
ATOM    195 CG2  VAL    12       4.577 -14.185  -6.195
ATOM    196 HG21 VAL    12       5.349 -14.438  -6.922
ATOM    197 HG22 VAL    12       3.645 -14.643  -6.527
ATOM    198 HG23 VAL    12       4.521 -13.127  -5.939
ATOM    199 C    VAL    12       3.494 -13.586  -3.403
ATOM    200 O    VAL    12       2.550 -12.915  -3.811
ATOM    201 N    GLN    13       4.462 -13.115  -2.586
ATOM    202 H    GLN    13       5.248 -13.714  -2.378
ATOM    203 CA   GLN    13       4.593 -11.689  -2.254
ATOM    204 HA   GLN    13       3.599 -11.249  -2.175
ATOM    205 CB   GLN    13       5.256 -11.467  -0.895
ATOM    206 HB1  GLN    13       6.328 -11.666  -0.911
ATOM    207 HB2  GLN    13       4.701 -12.020  -0.137
ATOM    208 CG   GLN    13       5.230  -9.977  -0.523
ATOM    209 HG1  GLN    13       4.244  -9.574  -0.756
ATOM    210 HG2  GLN    13       5.930  -9.421  -1.147
ATOM    211 CD   GLN    13       5.319  -9.756   1.006
ATOM    212 OE1  GLN    13       4.442  -9.206   1.633
ATOM    213 NE2  GLN    13       6.385 -10.202   1.642
ATOM    214 HE21 GLN    13       7.113 -10.674   1.125
ATOM    215 HE22 GLN    13       6.437  -9.871   2.594
ATOM    216 C    GLN    13       5.412 -11.122  -3.316
ATOM    217 O    GLN    13       6.328 -11.780  -3.849
ATOM    218 N    VAL    14       5.088  -9.916  -3.745
ATOM    219 H    VAL    14       4.293  -9.489  -3.292
ATOM    220 CA   VAL    14       5.921  -9.077  -4.564
ATOM    221 HA   VAL    14       6.916  -9.508  -4.676
ATOM    222 CB   VAL    14       5.333  -8.908  -5.976
ATOM    223 HB   VAL    14       4.371  -8.413  -5.844
ATOM    224 CG1  VAL    14       6.153  -8.173  -7.083
ATOM    225 HG11 VAL    14       7.214  -8.361  -6.919
ATOM    226 HG12 VAL    14       6.043  -8.566  -8.094
ATOM    227 HG13 VAL    14       6.137  -7.085  -7.022
ATOM    228 CG2  VAL    14       4.923 -10.206  -6.744
ATOM    229 HG21 VAL    14       4.463  -9.927  -7.691
ATOM    230 HG22 VAL    14       5.704 -10.960  -6.841
ATOM    231 HG23 VAL    14       4.120 -10.682  -6.181
ATOM    232 C    VAL    14       6.029  -7.688  -3.998
ATOM    233 O    VAL    14       5.045  -7.009  -3.563
ATOM    234 N    THR    15       7.251  -7.186  -4.072
ATOM    235 H    THR    15       8.018  -7.701  -4.480
ATOM    236 CA   THR    15       7.674  -5.950  -3.421
ATOM    237 HA   THR    15       6.780  -5.380  -3.167
ATOM    238 CB   THR    15       8.460  -6.258  -2.125
ATOM    239 HB   THR    15       9.110  -7.084  -2.415
ATOM    240 CG2  THR    15       9.375  -5.212  -1.472
ATOM    241 HG21 THR    15       9.695  -5.435  -0.454
ATOM    242 HG22 THR    15      10.262  -5.065  -2.088
ATOM    243 HG23 THR    15       8.805  -4.285  -1.415
ATOM    244 OG1  THR    15       7.613  -6.781  -1.098
ATOM    245 HG1  THR    15       8.090  -7.181  -0.367
ATOM    246 C    THR    15       8.440  -5.109  -4.390
ATOM    247 O    THR    15       9.283  -5.714  -5.168
ATOM    248 N    CYS    16       8.309  -3.788  -4.166
ATOM    249 H    CYS    16       7.687  -3.481  -3.432
ATOM    250 CA   CYS    16       9.276  -2.854  -4.742
ATOM    251 HA   CYS    16      10.214  -3.371  -4.947
ATOM    252 CB   CYS    16       8.848  -2.307  -6.158
ATOM    253 HB1  CYS    16       7.903  -1.765  -6.111
ATOM    254 HB2  CYS    16       8.683  -3.223  -6.725
ATOM    255 SG   CYS    16      10.044  -1.378  -7.071
ATOM    256 HG   CYS    16      10.712  -2.473  -7.442
ATOM    257 C    CYS    16       9.536  -1.692  -3.795
ATOM    258 O    CYS    16       8.655  -0.904  -3.614
ATOM    259 N    GLY    17      10.658  -1.643  -3.140
ATOM    260 H    GLY    17      11.328  -2.353  -3.400
ATOM    261 CA   GLY    17      10.979  -0.734  -2.105
ATOM    262 HA1  GLY    17      10.751   0.248  -2.519
ATOM    263 HA2  GLY    17      12.034  -0.872  -1.869
ATOM    264 C    GLY    17      10.165  -0.991  -0.826
ATOM    265 O    GLY    17      10.059  -2.131  -0.435
ATOM    266 N    THR    18       9.659   0.049  -0.137
ATOM    267 H    THR    18       9.807   1.021  -0.370
ATOM    268 CA   THR    18       8.730  -0.288   1.018
ATOM    269 HA   THR    18       9.141  -1.089   1.632
ATOM    270 CB   THR    18       8.610   1.020   1.869
ATOM    271 HB   THR    18       8.052   0.750   2.765
ATOM    272 CG2  THR    18       9.897   1.623   2.324
ATOM    273 HG21 THR    18       9.819   2.350   3.133
ATOM    274 HG22 THR    18      10.591   0.882   2.720
ATOM    275 HG23 THR    18      10.403   2.059   1.462
ATOM    276 OG1  THR    18       8.036   2.032   1.148
ATOM    277 HG1  THR    18       7.955   2.781   1.743
ATOM    278 C    THR    18       7.302  -0.807   0.596
ATOM    279 O    THR    18       6.573  -1.499   1.287
ATOM    280 N    THR    19       6.902  -0.486  -0.634
ATOM    281 H    THR    19       7.523   0.059  -1.215
ATOM    282 CA   THR    19       5.566  -0.841  -1.269
ATOM    283 HA   THR    19       4.776  -0.667  -0.538
ATOM    284 CB   THR    19       5.177   0.019  -2.542
ATOM    285 HB   THR    19       5.810  -0.280  -3.377
ATOM    286 CG2  THR    19       3.830  -0.125  -3.089
ATOM    287 HG21 THR    19       3.504   0.695  -3.728
ATOM    288 HG22 THR    19       3.671  -1.030  -3.675
ATOM    289 HG23 THR    19       3.120  -0.100  -2.262
ATOM    290 OG1  THR    19       5.515   1.370  -2.281
ATOM    291 HG1  THR    19       4.750   1.950  -2.302
ATOM    292 C    THR    19       5.552  -2.344  -1.464
ATOM    293 O    THR    19       6.356  -2.877  -2.194
ATOM    294 N    THR    20       4.567  -3.125  -0.910
ATOM    295 H    THR    20       3.807  -2.675  -0.420
ATOM    296 CA   THR    20       4.435  -4.604  -1.045
ATOM    297 HA   THR    20       4.984  -4.958  -1.918
ATOM    298 CB   THR    20       5.095  -5.297   0.200
ATOM    299 HB   THR    20       6.141  -4.993   0.234
ATOM    300 CG2  THR    20       4.437  -5.295   1.593
ATOM    301 HG21 THR    20       3.543  -4.672   1.555
ATOM    302 HG22 THR    20       4.200  -6.317   1.890
ATOM    303 HG23 THR    20       5.094  -4.827   2.326
ATOM    304 OG1  THR    20       5.087  -6.612  -0.172
ATOM    305 HG1  THR    20       5.913  -6.799  -0.623
ATOM    306 C    THR    20       2.941  -5.008  -1.268
ATOM    307 O    THR    20       2.025  -4.246  -0.913
ATOM    308 N    LEU    21       2.747  -6.205  -1.873
ATOM    309 H    LEU    21       3.500  -6.836  -2.107
ATOM    310 CA   LEU    21       1.430  -6.731  -2.251
ATOM    311 HA   LEU    21       0.788  -6.759  -1.371
ATOM    312 CB   LEU    21       0.659  -5.769  -3.223
ATOM    313 HB1  LEU    21       0.345  -4.903  -2.641
ATOM    314 HB2  LEU    21      -0.249  -6.213  -3.633
ATOM    315 CG   LEU    21       1.483  -5.281  -4.479
ATOM    316 HG   LEU    21       2.196  -4.515  -4.175
ATOM    317 CD1  LEU    21       2.188  -6.371  -5.340
ATOM    318 HD11 LEU    21       2.638  -6.015  -6.267
ATOM    319 HD12 LEU    21       2.920  -6.831  -4.677
ATOM    320 HD13 LEU    21       1.451  -7.163  -5.473
ATOM    321 CD2  LEU    21       0.605  -4.593  -5.548
ATOM    322 HD21 LEU    21       1.088  -4.484  -6.519
ATOM    323 HD22 LEU    21      -0.252  -5.236  -5.750
ATOM    324 HD23 LEU    21       0.220  -3.692  -5.071
ATOM    325 C    LEU    21       1.507  -8.150  -2.751
ATOM    326 O    LEU    21       2.593  -8.770  -2.636
ATOM    327 N    ASN    22       0.398  -8.679  -3.197
ATOM    328 H    ASN    22      -0.465  -8.191  -3.389
ATOM    329 CA   ASN    22       0.378 -10.086  -3.740
ATOM    330 HA   ASN    22       1.093 -10.727  -3.224
ATOM    331 CB   ASN    22      -0.948 -10.712  -3.406
ATOM    332 HB1  ASN    22      -0.901 -11.762  -3.697
ATOM    333 HB2  ASN    22      -1.680 -10.219  -4.045
ATOM    334 CG   ASN    22      -1.327 -10.554  -1.931
ATOM    335 OD1  ASN    22      -0.782 -11.176  -1.023
ATOM    336 ND2  ASN    22      -2.236  -9.692  -1.719
ATOM    337 HD21 ASN    22      -2.393  -8.961  -2.399
ATOM    338 HD22 ASN    22      -2.733  -9.704  -0.840
ATOM    339 C    ASN    22       0.630 -10.200  -5.278
ATOM    340 O    ASN    22       0.391  -9.304  -6.096
ATOM    341 N    GLY    23       1.082 -11.385  -5.682
ATOM    342 H    GLY    23       1.323 -12.065  -4.976
ATOM    343 CA   GLY    23       1.352 -11.769  -7.069
ATOM    344 HA1  GLY    23       2.412 -11.678  -7.308
ATOM    345 HA2  GLY    23       0.776 -11.075  -7.681
ATOM    346 C    GLY    23       1.012 -13.235  -7.389
ATOM    347 O    GLY    23       1.260 -14.205  -6.623
ATOM    348 N    LEU    24       0.469 -13.402  -8.621
ATOM    349 H    LEU    24       0.255 -12.589  -9.181
ATOM    350 CA   LEU    24       0.210 -14.666  -9.309
ATOM    351 HA   LEU    24       0.039 -15.401  -8.522
ATOM    352 CB   LEU    24      -1.070 -14.597 -10.251
ATOM    353 HB1  LEU    24      -0.839 -13.859 -11.020
ATOM    354 HB2  LEU    24      -1.876 -14.147  -9.671
ATOM    355 CG   LEU    24      -1.431 -15.977 -10.810
ATOM    356 HG   LEU    24      -0.526 -16.426 -11.220
ATOM    357 CD1  LEU    24      -2.119 -16.799  -9.783
ATOM    358 HD11 LEU    24      -2.301 -17.793 -10.190
ATOM    359 HD12 LEU    24      -1.498 -16.849  -8.888
ATOM    360 HD13 LEU    24      -3.072 -16.351  -9.504
ATOM    361 CD2  LEU    24      -2.331 -15.814 -12.022
ATOM    362 HD21 LEU    24      -2.499 -16.786 -12.485
ATOM    363 HD22 LEU    24      -3.307 -15.450 -11.701
ATOM    364 HD23 LEU    24      -1.870 -15.178 -12.777
ATOM    365 C    LEU    24       1.490 -15.086 -10.078
ATOM    366 O    LEU    24       1.831 -14.432 -11.025
ATOM    367 N    TRP    25       2.138 -16.178  -9.624
ATOM    368 H    TRP    25       1.716 -16.644  -8.834
ATOM    369 CA   TRP    25       3.236 -16.815 -10.270
ATOM    370 HA   TRP    25       3.738 -16.118 -10.943
ATOM    371 CB   TRP    25       4.177 -17.303  -9.135
ATOM    372 HB1  TRP    25       3.575 -17.999  -8.552
ATOM    373 HB2  TRP    25       4.421 -16.383  -8.604
ATOM    374 CG   TRP    25       5.511 -17.996  -9.340
ATOM    375 CD1  TRP    25       6.311 -17.806 -10.379
ATOM    376 HD1  TRP    25       6.081 -17.190 -11.236
ATOM    377 NE1  TRP    25       7.442 -18.613 -10.311
ATOM    378 HE1  TRP    25       8.080 -18.707 -11.089
ATOM    379 CE2  TRP    25       7.482 -19.232  -9.123
ATOM    380 CZ2  TRP    25       8.466 -20.103  -8.570
ATOM    381 HZ2  TRP    25       9.319 -20.274  -9.210
ATOM    382 CH2  TRP    25       8.217 -20.824  -7.385
ATOM    383 HH2  TRP    25       8.995 -21.475  -7.015
ATOM    384 CZ3  TRP    25       7.026 -20.532  -6.697
ATOM    385 HZ3  TRP    25       6.845 -21.138  -5.821
ATOM    386 CE3  TRP    25       6.092 -19.600  -7.261
ATOM    387 HE3  TRP    25       5.156 -19.506  -6.730
ATOM    388 CD2  TRP    25       6.275 -18.915  -8.478
ATOM    389 C    TRP    25       2.790 -18.020 -11.184
ATOM    390 O    TRP    25       2.189 -18.892 -10.558
ATOM    391 N    LEU    26       3.093 -17.936 -12.509
ATOM    392 H    LEU    26       3.720 -17.218 -12.845
ATOM    393 CA   LEU    26       2.847 -18.915 -13.489
ATOM    394 HA   LEU    26       2.450 -19.803 -12.997
ATOM    395 CB   LEU    26       1.788 -18.341 -14.493
ATOM    396 HB1  LEU    26       1.635 -19.134 -15.225
ATOM    397 HB2  LEU    26       2.259 -17.481 -14.971
ATOM    398 CG   LEU    26       0.451 -17.851 -13.821
ATOM    399 HG   LEU    26       0.677 -17.098 -13.066
ATOM    400 CD1  LEU    26      -0.422 -17.194 -14.950
ATOM    401 HD11 LEU    26      -1.237 -16.712 -14.409
ATOM    402 HD12 LEU    26       0.209 -16.434 -15.410
ATOM    403 HD13 LEU    26      -0.950 -17.915 -15.575
ATOM    404 CD2  LEU    26      -0.274 -18.992 -13.067
ATOM    405 HD21 LEU    26      -1.151 -18.753 -12.465
ATOM    406 HD22 LEU    26      -0.544 -19.767 -13.784
ATOM    407 HD23 LEU    26       0.415 -19.585 -12.466
ATOM    408 C    LEU    26       4.219 -19.305 -14.111
ATOM    409 O    LEU    26       4.759 -18.529 -14.952
ATOM    410 N    ASP    27       4.704 -20.468 -13.800
ATOM    411 H    ASP    27       4.085 -21.118 -13.338
ATOM    412 CA   ASP    27       5.990 -20.972 -14.179
ATOM    413 HA   ASP    27       6.196 -21.782 -13.479
ATOM    414 CB   ASP    27       6.006 -21.551 -15.600
ATOM    415 HB1  ASP    27       6.924 -22.105 -15.799
ATOM    416 HB2  ASP    27       6.020 -20.745 -16.334
ATOM    417 CG   ASP    27       4.832 -22.512 -15.863
ATOM    418 OD1  ASP    27       4.698 -23.454 -15.102
ATOM    419 OD2  ASP    27       4.156 -22.407 -16.939
ATOM    420 C    ASP    27       7.220 -20.087 -13.884
ATOM    421 O    ASP    27       7.608 -19.948 -12.712
ATOM    422 N    ASP    28       7.887 -19.490 -14.902
ATOM    423 H    ASP    28       7.450 -19.522 -15.812
ATOM    424 CA   ASP    28       9.004 -18.563 -14.747
ATOM    425 HA   ASP    28       9.521 -18.902 -13.849
ATOM    426 CB   ASP    28       9.994 -18.685 -15.906
ATOM    427 HB1  ASP    28      10.450 -19.663 -15.752
ATOM    428 HB2  ASP    28      10.766 -17.920 -15.815
ATOM    429 CG   ASP    28       9.313 -18.616 -17.276
ATOM    430 OD1  ASP    28       9.985 -18.128 -18.199
ATOM    431 OD2  ASP    28       8.087 -18.952 -17.548
ATOM    432 C    ASP    28       8.452 -17.072 -14.668
ATOM    433 O    ASP    28       9.359 -16.219 -14.592
ATOM    434 N    VAL    29       7.136 -16.783 -14.679
ATOM    435 H    VAL    29       6.510 -17.575 -14.648
ATOM    436 CA   VAL    29       6.673 -15.393 -14.802
ATOM    437 HA   VAL    29       7.493 -14.698 -14.622
ATOM    438 CB   VAL    29       6.094 -15.126 -16.170
ATOM    439 HB   VAL    29       5.290 -15.837 -16.363
ATOM    440 CG1  VAL    29       5.493 -13.754 -16.277
ATOM    441 HG11 VAL    29       4.672 -13.629 -15.570
ATOM    442 HG12 VAL    29       6.250 -12.970 -16.253
ATOM    443 HG13 VAL    29       5.250 -13.651 -17.335
ATOM    444 CG2  VAL    29       7.187 -15.153 -17.281
ATOM    445 HG21 VAL    29       6.824 -14.854 -18.264
ATOM    446 HG22 VAL    29       7.904 -14.338 -17.182
ATOM    447 HG23 VAL    29       7.622 -16.148 -17.375
ATOM    448 C    VAL    29       5.650 -15.039 -13.676
ATOM    449 O    VAL    29       4.900 -15.909 -13.261
ATOM    450 N    VAL    30       5.712 -13.796 -13.084
ATOM    451 H    VAL    30       6.403 -13.137 -13.412
ATOM    452 CA   VAL    30       4.892 -13.321 -11.969
ATOM    453 HA   VAL    30       4.168 -14.108 -11.763
ATOM    454 CB   VAL    30       5.673 -13.092 -10.672
ATOM    455 HB   VAL    30       6.395 -12.280 -10.767
ATOM    456 CG1  VAL    30       4.717 -12.818  -9.571
ATOM    457 HG11 VAL    30       5.248 -12.406  -8.713
ATOM    458 HG12 VAL    30       3.955 -12.089  -9.847
ATOM    459 HG13 VAL    30       4.148 -13.683  -9.230
ATOM    460 CG2  VAL    30       6.379 -14.370 -10.267
ATOM    461 HG21 VAL    30       6.805 -14.334  -9.264
ATOM    462 HG22 VAL    30       5.708 -15.217 -10.412
ATOM    463 HG23 VAL    30       7.230 -14.515 -10.932
ATOM    464 C    VAL    30       4.075 -12.113 -12.461
ATOM    465 O    VAL    30       4.649 -11.098 -12.966
ATOM    466 N    TYR    31       2.738 -12.273 -12.455
ATOM    467 H    TYR    31       2.396 -13.099 -11.984
ATOM    468 CA   TYR    31       1.723 -11.382 -12.727
ATOM    469 HA   TYR    31       2.061 -10.681 -13.491
ATOM    470 CB   TYR    31       0.525 -12.173 -13.327
ATOM    471 HB1  TYR    31      -0.305 -11.483 -13.476
ATOM    472 HB2  TYR    31       0.126 -12.933 -12.655
ATOM    473 CG   TYR    31       0.734 -12.680 -14.801
ATOM    474 CD1  TYR    31       1.672 -13.772 -14.979
ATOM    475 HD1  TYR    31       2.197 -14.222 -14.150
ATOM    476 CE1  TYR    31       1.904 -14.298 -16.317
ATOM    477 HE1  TYR    31       2.649 -15.055 -16.514
ATOM    478 CZ   TYR    31       1.280 -13.616 -17.379
ATOM    479 OH   TYR    31       1.557 -14.012 -18.693
ATOM    480 HH   TYR    31       1.167 -13.472 -19.384
ATOM    481 CE2  TYR    31       0.371 -12.588 -17.173
ATOM    482 HE2  TYR    31      -0.072 -12.057 -18.003
ATOM    483 CD2  TYR    31       0.101 -12.065 -15.893
ATOM    484 HD2  TYR    31      -0.637 -11.279 -15.828
ATOM    485 C    TYR    31       1.358 -10.599 -11.454
ATOM    486 O    TYR    31       1.033 -11.278 -10.494
ATOM    487 N    CYS    32       1.483  -9.255 -11.397
ATOM    488 H    CYS    32       1.789  -8.738 -12.209
ATOM    489 CA   CYS    32       1.042  -8.434 -10.270
ATOM    490 HA   CYS    32       0.124  -8.845  -9.850
ATOM    491 CB   CYS    32       2.175  -8.438  -9.192
ATOM    492 HB1  CYS    32       2.246  -9.469  -8.845
ATOM    493 HB2  CYS    32       2.043  -7.715  -8.386
ATOM    494 SG   CYS    32       3.785  -7.965 -10.050
ATOM    495 HG   CYS    32       3.901  -9.075 -10.784
ATOM    496 C    CYS    32       0.685  -6.993 -10.692
ATOM    497 O    CYS    32       1.027  -6.563 -11.755
ATOM    498 N    PRO    33       0.050  -6.197  -9.825
ATOM    499 CD   PRO    33      -0.690  -6.546  -8.602
ATOM    500 HD1  PRO    33      -0.016  -6.224  -7.809
ATOM    501 HD2  PRO    33      -0.996  -7.593  -8.619
ATOM    502 CG   PRO    33      -1.978  -5.666  -8.504
ATOM    503 HG1  PRO    33      -2.251  -5.513  -7.460
ATOM    504 HG2  PRO    33      -2.777  -6.057  -9.133
ATOM    505 CB   PRO    33      -1.357  -4.370  -9.042
ATOM    506 HB1  PRO    33      -0.907  -3.802  -8.227
ATOM    507 HB2  PRO    33      -1.943  -3.598  -9.540
ATOM    508 CA   PRO    33      -0.401  -4.870 -10.161
ATOM    509 HA   PRO    33      -1.052  -5.023 -11.022
ATOM    510 C    PRO    33       0.701  -3.798 -10.416
ATOM    511 O    PRO    33       1.547  -3.531  -9.519
ATOM    512 N    ARG    34       0.695  -3.072 -11.550
ATOM    513 H    ARG    34      -0.006  -3.150 -12.273
ATOM    514 CA   ARG    34       1.807  -2.104 -11.743
ATOM    515 HA   ARG    34       2.792  -2.569 -11.696
ATOM    516 CB   ARG    34       1.670  -1.486 -13.219
ATOM    517 HB1  ARG    34       1.630  -2.369 -13.857
ATOM    518 HB2  ARG    34       2.622  -1.070 -13.549
ATOM    519 CG   ARG    34       0.579  -0.498 -13.560
ATOM    520 HG1  ARG    34       0.687   0.315 -12.843
ATOM    521 HG2  ARG    34      -0.389  -0.972 -13.399
ATOM    522 CD   ARG    34       0.696   0.104 -14.957
ATOM    523 HD1  ARG    34       0.845  -0.661 -15.718
ATOM    524 HD2  ARG    34       1.520   0.818 -14.971
ATOM    525 NE   ARG    34      -0.540   0.865 -15.126
ATOM    526 HE   ARG    34      -0.996   1.120 -14.262
ATOM    527 CZ   ARG    34      -0.985   1.535 -16.160
ATOM    528 NH1  ARG    34      -0.507   1.332 -17.336
ATOM    529 HH11 ARG    34       0.118   0.548 -17.455
ATOM    530 HH12 ARG    34      -0.543   2.023 -18.072
ATOM    531 NH2  ARG    34      -1.844   2.492 -15.943
ATOM    532 HH21 ARG    34      -2.406   2.377 -15.111
ATOM    533 HH22 ARG    34      -2.126   3.075 -16.718
ATOM    534 C    ARG    34       1.920  -0.931 -10.730
ATOM    535 O    ARG    34       2.961  -0.429 -10.639
ATOM    536 N    HSP    35       0.901  -0.558  -9.935
ATOM    537 H    HSP    35      -0.015  -0.913 -10.166
ATOM    538 CA   HSP    35       1.021   0.413  -8.905
ATOM    539 HA   HSP    35       1.424   1.316  -9.364
ATOM    540 CB   HSP    35      -0.375   0.941  -8.551
ATOM    541 HB1  HSP    35      -0.993   0.991  -9.447
ATOM    542 HB2  HSP    35      -0.266   1.931  -8.108
ATOM    543 CG   HSP    35      -1.217   0.155  -7.630
ATOM    544 ND1  HSP    35      -1.164   0.216  -6.221
ATOM    545 HD1  HSP    35      -0.446   0.730  -5.729
ATOM    546 CE1  HSP    35      -2.311  -0.374  -5.764
ATOM    547 HE1  HSP    35      -2.534  -0.430  -4.709
ATOM    548 NE2  HSP    35      -2.962  -0.862  -6.795
ATOM    549 HE2  HSP    35      -3.809  -1.411  -6.830
ATOM    550 CD2  HSP    35      -2.316  -0.478  -7.985
ATOM    551 HD2  HSP    35      -2.563  -0.581  -9.031
ATOM    552 C    HSP    35       1.982   0.031  -7.758
ATOM    553 O    HSP    35       2.006   0.802  -6.805
ATOM    554 N    VAL    36       2.769  -1.093  -7.853
ATOM    555 H    VAL    36       2.585  -1.791  -8.559
ATOM    556 CA   VAL    36       3.818  -1.353  -6.878
ATOM    557 HA   VAL    36       3.444  -1.158  -5.873
ATOM    558 CB   VAL    36       4.205  -2.866  -6.862
ATOM    559 HB   VAL    36       3.295  -3.458  -6.766
ATOM    560 CG1  VAL    36       4.883  -3.324  -8.203
ATOM    561 HG11 VAL    36       5.104  -4.388  -8.120
ATOM    562 HG12 VAL    36       4.205  -3.217  -9.051
ATOM    563 HG13 VAL    36       5.719  -2.666  -8.437
ATOM    564 CG2  VAL    36       5.036  -3.332  -5.680
ATOM    565 HG21 VAL    36       4.901  -4.411  -5.605
ATOM    566 HG22 VAL    36       6.090  -3.128  -5.865
ATOM    567 HG23 VAL    36       4.711  -2.843  -4.761
ATOM    568 C    VAL    36       5.026  -0.437  -7.073
ATOM    569 O    VAL    36       5.770  -0.221  -6.149
ATOM    570 N    ILE    37       5.302   0.122  -8.258
ATOM    571 H    ILE    37       4.705  -0.132  -9.032
ATOM    572 CA   ILE    37       6.509   0.840  -8.701
ATOM    573 HA   ILE    37       7.306   0.227  -8.278
ATOM    574 CB   ILE    37       6.840   0.615 -10.166
ATOM    575 HB   ILE    37       7.885   0.847 -10.371
ATOM    576 CG2  ILE    37       6.556  -0.890 -10.553
ATOM    577 HG21 ILE    37       6.889  -1.139 -11.560
ATOM    578 HG22 ILE    37       7.144  -1.556  -9.920
ATOM    579 HG23 ILE    37       5.499  -1.142 -10.468
ATOM    580 CG1  ILE    37       6.013   1.559 -11.058
ATOM    581 HG11 ILE    37       6.135   2.622 -10.850
ATOM    582 HG12 ILE    37       4.949   1.334 -10.981
ATOM    583 CD1  ILE    37       6.484   1.418 -12.518
ATOM    584 HD11 ILE    37       7.561   1.586 -12.519
ATOM    585 HD12 ILE    37       6.355   0.442 -12.986
ATOM    586 HD13 ILE    37       5.946   2.252 -12.968
ATOM    587 C    ILE    37       6.820   2.231  -8.133
ATOM    588 O    ILE    37       7.872   2.754  -8.548
ATOM    589 N    CYS    38       6.035   2.872  -7.284
ATOM    590 H    CYS    38       5.326   2.317  -6.827
ATOM    591 CA   CYS    38       6.132   4.264  -6.904
ATOM    592 HA   CYS    38       7.171   4.573  -6.791
ATOM    593 CB   CYS    38       5.321   5.050  -7.984
ATOM    594 HB1  CYS    38       5.914   5.249  -8.876
ATOM    595 HB2  CYS    38       5.010   6.021  -7.597
ATOM    596 SG   CYS    38       3.792   4.302  -8.476
ATOM    597 HG   CYS    38       3.165   5.367  -8.983
ATOM    598 C    CYS    38       5.543   4.576  -5.514
ATOM    599 O    CYS    38       4.753   3.868  -4.940
ATOM    600 N    THR    39       6.028   5.685  -4.969
ATOM    601 H    THR    39       6.582   6.301  -5.546
ATOM    602 CA   THR    39       5.524   6.281  -3.761
ATOM    603 HA   THR    39       5.553   5.591  -2.918
ATOM    604 CB   THR    39       6.618   7.298  -3.246
ATOM    605 HB   THR    39       7.582   6.795  -3.328
ATOM    606 CG2  THR    39       6.694   8.645  -3.893
ATOM    607 HG21 THR    39       5.876   9.253  -3.504
ATOM    608 HG22 THR    39       7.622   9.192  -3.728
ATOM    609 HG23 THR    39       6.638   8.550  -4.977
ATOM    610 OG1  THR    39       6.438   7.546  -1.801
ATOM    611 HG1  THR    39       7.121   8.185  -1.583
ATOM    612 C    THR    39       4.169   6.934  -4.015
ATOM    613 O    THR    39       3.921   7.305  -5.130
ATOM    614 N    SER    40       3.313   7.152  -3.006
ATOM    615 H    SER    40       3.627   6.997  -2.059
ATOM    616 CA   SER    40       1.977   7.768  -3.213
ATOM    617 HA   SER    40       1.442   7.127  -3.914
ATOM    618 CB   SER    40       1.281   7.874  -1.836
ATOM    619 HB1  SER    40       0.333   8.395  -1.964
ATOM    620 HB2  SER    40       2.011   8.346  -1.178
ATOM    621 OG   SER    40       0.862   6.617  -1.248
ATOM    622 HG   SER    40       0.736   6.743  -0.304
ATOM    623 C    SER    40       1.935   9.045  -3.986
ATOM    624 O    SER    40       1.047   9.343  -4.789
ATOM    625 N    GLU    41       2.962   9.889  -3.838
ATOM    626 H    GLU    41       3.549   9.762  -3.026
ATOM    627 CA   GLU    41       3.127  11.109  -4.787
ATOM    628 HA   GLU    41       2.285  11.791  -4.674
ATOM    629 CB   GLU    41       4.396  11.878  -4.235
ATOM    630 HB1  GLU    41       5.284  11.248  -4.281
ATOM    631 HB2  GLU    41       4.145  12.123  -3.203
ATOM    632 CG   GLU    41       4.846  13.217  -4.972
ATOM    633 HG1  GLU    41       4.050  13.957  -4.889
ATOM    634 HG2  GLU    41       5.134  12.935  -5.985
ATOM    635 CD   GLU    41       6.117  13.880  -4.212
ATOM    636 OE1  GLU    41       7.108  14.101  -4.967
ATOM    637 OE2  GLU    41       6.051  14.193  -3.000
ATOM    638 C    GLU    41       3.305  10.832  -6.249
ATOM    639 O    GLU    41       2.788  11.641  -7.025
ATOM    640 N    ASP    42       4.054   9.741  -6.554
ATOM    641 H    ASP    42       4.288   9.087  -5.821
ATOM    642 CA   ASP    42       4.333   9.299  -7.915
ATOM    643 HA   ASP    42       4.168  10.124  -8.608
ATOM    644 CB   ASP    42       5.728   8.754  -8.113
ATOM    645 HB1  ASP    42       5.832   8.345  -9.118
ATOM    646 HB2  ASP    42       5.825   7.884  -7.462
ATOM    647 CG   ASP    42       6.867   9.681  -7.822
ATOM    648 OD1  ASP    42       6.685  10.912  -7.709
ATOM    649 OD2  ASP    42       8.032   9.227  -7.714
ATOM    650 C    ASP    42       3.215   8.318  -8.432
ATOM    651 O    ASP    42       3.446   7.547  -9.355
ATOM    652 N    MET    43       2.007   8.363  -7.863
ATOM    653 H    MET    43       1.931   8.995  -7.079
ATOM    654 CA   MET    43       0.879   7.480  -7.998
ATOM    655 HA   MET    43       0.806   7.023  -8.984
ATOM    656 CB   MET    43       0.944   6.436  -6.875
ATOM    657 HB1  MET    43       0.603   6.881  -5.941
ATOM    658 HB2  MET    43       1.986   6.134  -6.770
ATOM    659 CG   MET    43       0.149   5.183  -7.051
ATOM    660 HG1  MET    43       0.600   4.656  -7.892
ATOM    661 HG2  MET    43      -0.851   5.468  -7.377
ATOM    662 SD   MET    43      -0.189   3.984  -5.715
ATOM    663 CE   MET    43       1.504   3.811  -5.236
ATOM    664 HE1  MET    43       1.519   3.118  -4.395
ATOM    665 HE2  MET    43       2.157   3.564  -6.073
ATOM    666 HE3  MET    43       1.897   4.746  -4.836
ATOM    667 C    MET    43      -0.389   8.337  -7.884
ATOM    668 O    MET    43      -1.491   7.832  -8.001
ATOM    669 N    LEU    44      -0.338   9.627  -7.588
ATOM    670 H    LEU    44       0.565   9.967  -7.291
ATOM    671 CA   LEU    44      -1.460  10.583  -7.488
ATOM    672 HA   LEU    44      -2.209  10.119  -6.846
ATOM    673 CB   LEU    44      -0.930  11.859  -6.814
ATOM    674 HB1  LEU    44      -0.311  12.415  -7.519
ATOM    675 HB2  LEU    44      -0.268  11.551  -6.005
ATOM    676 CG   LEU    44      -1.986  12.797  -6.281
ATOM    677 HG   LEU    44      -2.581  13.066  -7.154
ATOM    678 CD1  LEU    44      -2.981  12.187  -5.292
ATOM    679 HD11 LEU    44      -3.727  12.933  -5.016
ATOM    680 HD12 LEU    44      -3.524  11.430  -5.858
ATOM    681 HD13 LEU    44      -2.512  11.738  -4.416
ATOM    682 CD2  LEU    44      -1.387  14.080  -5.701
ATOM    683 HD21 LEU    44      -2.227  14.713  -5.417
ATOM    684 HD22 LEU    44      -0.790  13.898  -4.807
ATOM    685 HD23 LEU    44      -0.774  14.634  -6.411
ATOM    686 C    LEU    44      -2.157  10.822  -8.867
ATOM    687 O    LEU    44      -3.206  10.264  -9.117
ATOM    688 N    ASN    45      -1.437  11.243  -9.900
ATOM    689 H    ASN    45      -0.521  11.643  -9.752
ATOM    690 CA   ASN    45      -1.869  11.138 -11.273
ATOM    691 HA   ASN    45      -2.588  10.324 -11.360
ATOM    692 CB   ASN    45      -2.619  12.442 -11.644
ATOM    693 HB1  ASN    45      -1.816  13.169 -11.768
ATOM    694 HB2  ASN    45      -3.221  12.873 -10.844
ATOM    695 CG   ASN    45      -3.504  12.327 -12.914
ATOM    696 OD1  ASN    45      -4.697  12.272 -12.859
ATOM    697 ND2  ASN    45      -2.837  12.104 -14.029
ATOM    698 HD21 ASN    45      -1.831  12.178 -13.999
ATOM    699 HD22 ASN    45      -3.253  11.909 -14.928
ATOM    700 C    ASN    45      -0.766  10.655 -12.282
ATOM    701 O    ASN    45      -0.162  11.475 -12.997
ATOM    702 N    PRO    46      -0.363   9.390 -12.156
ATOM    703 CD   PRO    46      -1.127   8.343 -11.602
ATOM    704 HD1  PRO    46      -2.174   8.231 -11.884
ATOM    705 HD2  PRO    46      -1.180   8.525 -10.529
ATOM    706 CG   PRO    46      -0.359   7.024 -11.972
ATOM    707 HG1  PRO    46      -0.681   6.690 -12.958
ATOM    708 HG2  PRO    46      -0.435   6.230 -11.230
ATOM    709 CB   PRO    46       1.091   7.593 -11.949
ATOM    710 HB1  PRO    46       1.737   6.902 -12.491
ATOM    711 HB2  PRO    46       1.458   7.693 -10.927
ATOM    712 CA   PRO    46       0.917   8.941 -12.646
ATOM    713 HA   PRO    46       1.620   9.702 -12.306
ATOM    714 C    PRO    46       1.119   8.799 -14.167
ATOM    715 O    PRO    46       0.137   8.569 -14.902
ATOM    716 N    ASN    47       2.444   8.784 -14.651
ATOM    717 H    ASN    47       3.221   9.068 -14.071
ATOM    718 CA   ASN    47       2.733   8.085 -15.888
ATOM    719 HA   ASN    47       1.852   7.624 -16.333
ATOM    720 CB   ASN    47       3.471   9.028 -16.906
ATOM    721 HB1  ASN    47       4.397   9.387 -16.459
ATOM    722 HB2  ASN    47       2.887   9.917 -17.143
ATOM    723 CG   ASN    47       3.911   8.404 -18.284
ATOM    724 OD1  ASN    47       4.512   7.358 -18.203
ATOM    725 ND2  ASN    47       3.404   8.802 -19.404
ATOM    726 HD21 ASN    47       2.961   9.709 -19.427
ATOM    727 HD22 ASN    47       3.582   8.284 -20.252
ATOM    728 C    ASN    47       3.634   6.895 -15.490
ATOM    729 O    ASN    47       4.695   7.130 -14.915
ATOM    730 N    TYR    48       3.151   5.706 -15.725
ATOM    731 H    TYR    48       2.209   5.628 -16.081
ATOM    732 CA   TYR    48       3.892   4.474 -15.457
ATOM    733 HA   TYR    48       4.460   4.618 -14.538
ATOM    734 CB   TYR    48       2.932   3.352 -15.212
ATOM    735 HB1  TYR    48       3.467   2.407 -15.113
ATOM    736 HB2  TYR    48       2.232   3.294 -16.046
ATOM    737 CG   TYR    48       2.128   3.502 -13.921
ATOM    738 CD1  TYR    48       2.708   3.219 -12.704
ATOM    739 HD1  TYR    48       3.729   2.869 -12.720
ATOM    740 CE1  TYR    48       1.982   3.342 -11.484
ATOM    741 HE1  TYR    48       2.538   3.286 -10.560
ATOM    742 CZ   TYR    48       0.591   3.631 -11.605
ATOM    743 OH   TYR    48      -0.089   3.645 -10.460
ATOM    744 HH   TYR    48      -0.987   3.635 -10.799
ATOM    745 CE2  TYR    48      -0.064   3.913 -12.848
ATOM    746 HE2  TYR    48      -1.143   3.976 -12.841
ATOM    747 CD2  TYR    48       0.780   3.806 -14.007
ATOM    748 HD2  TYR    48       0.381   3.968 -14.997
ATOM    749 C    TYR    48       4.970   3.999 -16.430
ATOM    750 O    TYR    48       5.827   3.157 -16.115
ATOM    751 N    GLU    49       4.980   4.516 -17.641
ATOM    752 H    GLU    49       4.403   5.344 -17.688
ATOM    753 CA   GLU    49       5.967   4.326 -18.650
ATOM    754 HA   GLU    49       6.369   3.316 -18.582
ATOM    755 CB   GLU    49       5.405   4.464 -20.075
ATOM    756 HB1  GLU    49       6.249   4.620 -20.747
ATOM    757 HB2  GLU    49       4.900   5.430 -20.060
ATOM    758 CG   GLU    49       4.436   3.356 -20.490
ATOM    759 HG1  GLU    49       3.705   3.710 -21.218
ATOM    760 HG2  GLU    49       3.824   3.058 -19.639
ATOM    761 CD   GLU    49       5.128   2.109 -21.078
ATOM    762 OE1  GLU    49       6.310   1.846 -20.870
ATOM    763 OE2  GLU    49       4.400   1.309 -21.672
ATOM    764 C    GLU    49       7.267   5.180 -18.429
ATOM    765 O    GLU    49       8.362   4.785 -18.810
ATOM    766 N    ASP    50       7.177   6.286 -17.693
ATOM    767 H    ASP    50       6.232   6.616 -17.558
ATOM    768 CA   ASP    50       8.309   7.123 -17.203
ATOM    769 HA   ASP    50       9.112   7.120 -17.940
ATOM    770 CB   ASP    50       7.806   8.540 -17.079
ATOM    771 HB1  ASP    50       6.968   8.485 -16.385
ATOM    772 HB2  ASP    50       7.273   8.953 -17.936
ATOM    773 CG   ASP    50       8.922   9.529 -16.786
ATOM    774 OD1  ASP    50       9.617   9.836 -17.775
ATOM    775 OD2  ASP    50       9.049   9.931 -15.670
ATOM    776 C    ASP    50       8.844   6.682 -15.868
ATOM    777 O    ASP    50       9.991   6.865 -15.651
ATOM    778 N    LEU    51       8.092   5.910 -15.104
ATOM    779 H    LEU    51       7.100   5.918 -15.297
ATOM    780 CA   LEU    51       8.534   5.171 -13.914
ATOM    781 HA   LEU    51       9.243   5.789 -13.364
ATOM    782 CB   LEU    51       7.228   5.019 -13.028
ATOM    783 HB1  LEU    51       7.146   4.078 -12.484
ATOM    784 HB2  LEU    51       6.350   5.030 -13.673
ATOM    785 CG   LEU    51       6.821   6.148 -12.045
ATOM    786 HG   LEU    51       6.977   7.134 -12.482
ATOM    787 CD1  LEU    51       5.360   6.128 -11.816
ATOM    788 HD11 LEU    51       5.067   7.087 -11.387
ATOM    789 HD12 LEU    51       4.764   6.013 -12.721
ATOM    790 HD13 LEU    51       4.990   5.343 -11.157
ATOM    791 CD2  LEU    51       7.676   6.114 -10.787
ATOM    792 HD21 LEU    51       7.704   5.136 -10.306
ATOM    793 HD22 LEU    51       8.696   6.391 -11.050
ATOM    794 HD23 LEU    51       7.379   6.928 -10.126
ATOM    795 C    LEU    51       9.185   3.886 -14.213
ATOM    796 O    LEU    51      10.265   3.652 -13.732
ATOM    797 N    LEU    52       8.590   2.982 -14.980
ATOM    798 H    LEU    52       7.738   3.353 -15.376
ATOM    799 CA   LEU    52       9.085   1.597 -15.220
ATOM    800 HA   LEU    52       9.146   1.199 -14.208
ATOM    801 CB   LEU    52       7.996   0.649 -15.908
ATOM    802 HB1  LEU    52       7.753   1.029 -16.900
ATOM    803 HB2  LEU    52       7.060   0.753 -15.358
ATOM    804 CG   LEU    52       8.513  -0.828 -16.080
ATOM    805 HG   LEU    52       9.441  -0.755 -16.647
ATOM    806 CD1  LEU    52       8.812  -1.507 -14.683
ATOM    807 HD11 LEU    52       8.262  -1.044 -13.863
ATOM    808 HD12 LEU    52       8.575  -2.571 -14.668
ATOM    809 HD13 LEU    52       9.861  -1.333 -14.443
ATOM    810 CD2  LEU    52       7.518  -1.714 -16.757
ATOM    811 HD21 LEU    52       7.971  -2.688 -16.947
ATOM    812 HD22 LEU    52       6.657  -1.728 -16.089
ATOM    813 HD23 LEU    52       7.362  -1.325 -17.763
ATOM    814 C    LEU    52      10.494   1.520 -15.893
ATOM    815 O    LEU    52      11.386   0.771 -15.540
ATOM    816 N    ILE    53      10.681   2.544 -16.740
ATOM    817 H    ILE    53       9.862   3.095 -16.952
ATOM    818 CA   ILE    53      11.974   2.803 -17.394
ATOM    819 HA   ILE    53      12.279   1.810 -17.725
ATOM    820 CB   ILE    53      11.779   3.755 -18.629
ATOM    821 HB   ILE    53      10.797   3.442 -18.984
ATOM    822 CG2  ILE    53      11.577   5.237 -18.210
ATOM    823 HG21 ILE    53      11.328   5.921 -19.022
ATOM    824 HG22 ILE    53      10.816   5.269 -17.431
ATOM    825 HG23 ILE    53      12.553   5.502 -17.803
ATOM    826 CG1  ILE    53      12.871   3.703 -19.641
ATOM    827 HG11 ILE    53      13.793   4.092 -19.210
ATOM    828 HG12 ILE    53      12.608   4.310 -20.508
ATOM    829 CD1  ILE    53      13.283   2.315 -20.144
ATOM    830 HD11 ILE    53      13.788   2.400 -21.106
ATOM    831 HD12 ILE    53      13.848   1.824 -19.352
ATOM    832 HD13 ILE    53      12.396   1.714 -20.342
ATOM    833 C    ILE    53      13.070   3.269 -16.463
ATOM    834 O    ILE    53      14.216   3.192 -16.911
ATOM    835 N    ARG    54      12.689   3.714 -15.210
ATOM    836 H    ARG    54      11.753   4.009 -14.972
ATOM    837 CA   ARG    54      13.747   3.858 -14.168
ATOM    838 HA   ARG    54      14.712   4.035 -14.643
ATOM    839 CB   ARG    54      13.390   5.130 -13.381
ATOM    840 HB1  ARG    54      13.900   5.171 -12.418
ATOM    841 HB2  ARG    54      12.306   5.104 -13.269
ATOM    842 CG   ARG    54      13.758   6.342 -14.217
ATOM    843 HG1  ARG    54      13.465   6.193 -15.257
ATOM    844 HG2  ARG    54      14.848   6.341 -14.184
ATOM    845 CD   ARG    54      13.250   7.683 -13.614
ATOM    846 HD1  ARG    54      13.733   8.496 -14.156
ATOM    847 HD2  ARG    54      13.629   7.663 -12.592
ATOM    848 NE   ARG    54      11.807   7.843 -13.681
ATOM    849 HE   ARG    54      11.411   7.734 -14.604
ATOM    850 CZ   ARG    54      11.066   8.419 -12.728
ATOM    851 NH1  ARG    54      11.399   8.314 -11.443
ATOM    852 HH11 ARG    54      12.307   7.982 -11.150
ATOM    853 HH12 ARG    54      10.868   8.737 -10.695
ATOM    854 NH2  ARG    54       9.951   9.023 -13.059
ATOM    855 HH21 ARG    54       9.695   9.176 -14.024
ATOM    856 HH22 ARG    54       9.391   9.377 -12.296
ATOM    857 C    ARG    54      14.141   2.666 -13.273
ATOM    858 O    ARG    54      15.217   2.598 -12.676
ATOM    859 N    LYS    55      13.212   1.692 -13.299
ATOM    860 H    LYS    55      12.347   1.821 -13.804
ATOM    861 CA   LYS    55      13.325   0.459 -12.463
ATOM    862 HA   LYS    55      13.969   0.684 -11.612
ATOM    863 CB   LYS    55      11.930  -0.103 -12.153
ATOM    864 HB1  LYS    55      12.035  -1.068 -11.656
ATOM    865 HB2  LYS    55      11.414  -0.325 -13.087
ATOM    866 CG   LYS    55      11.063   0.820 -11.215
ATOM    867 HG1  LYS    55      10.189   0.295 -10.830
ATOM    868 HG2  LYS    55      10.682   1.648 -11.814
ATOM    869 CD   LYS    55      11.757   1.370 -10.007
ATOM    870 HD1  LYS    55      12.561   2.012 -10.367
ATOM    871 HD2  LYS    55      12.126   0.491  -9.480
ATOM    872 CE   LYS    55      10.837   2.101  -9.001
ATOM    873 HE1  LYS    55      10.328   1.365  -8.379
ATOM    874 HE2  LYS    55      10.036   2.574  -9.570
ATOM    875 NZ   LYS    55      11.574   3.082  -8.217
ATOM    876 HZ1  LYS    55      12.231   2.584  -7.633
ATOM    877 HZ2  LYS    55      12.101   3.809  -8.679
ATOM    878 HZ3  LYS    55      11.008   3.580  -7.545
ATOM    879 C    LYS    55      14.158  -0.549 -13.183
ATOM    880 O    LYS    55      14.036  -0.769 -14.352
ATOM    881 N    SER    56      14.954  -1.369 -12.426
ATOM    882 H    SER    56      14.867  -1.206 -11.433
ATOM    883 CA   SER    56      15.600  -2.611 -12.884
ATOM    884 HA   SER    56      15.178  -2.948 -13.831
ATOM    885 CB   SER    56      17.134  -2.363 -12.999
ATOM    886 HB1  SER    56      17.612  -3.342 -13.032
ATOM    887 HB2  SER    56      17.365  -1.828 -12.078
ATOM    888 OG   SER    56      17.531  -1.532 -14.075
ATOM    889 HG   SER    56      17.354  -0.632 -13.793
ATOM    890 C    SER    56      15.356  -3.789 -11.939
ATOM    891 O    SER    56      14.771  -3.596 -10.886
ATOM    892 N    ASN    57      15.652  -5.023 -12.344
ATOM    893 H    ASN    57      15.926  -5.205 -13.298
ATOM    894 CA   ASN    57      15.235  -6.192 -11.558
ATOM    895 HA   ASN    57      14.149  -6.180 -11.465
ATOM    896 CB   ASN    57      15.710  -7.506 -12.274
ATOM    897 HB1  ASN    57      15.317  -8.342 -11.695
ATOM    898 HB2  ASN    57      16.798  -7.485 -12.216
ATOM    899 CG   ASN    57      15.244  -7.687 -13.775
ATOM    900 OD1  ASN    57      14.089  -7.600 -14.118
ATOM    901 ND2  ASN    57      16.208  -7.803 -14.670
ATOM    902 HD21 ASN    57      17.185  -7.823 -14.416
ATOM    903 HD22 ASN    57      15.856  -7.784 -15.616
ATOM    904 C    ASN    57      15.693  -6.202 -10.107
ATOM    905 O    ASN    57      15.005  -6.705  -9.227
ATOM    906 N    HSE    58      16.866  -5.572  -9.794
ATOM    907 H    HSE    58      17.358  -5.168 -10.578
ATOM    908 CA   HSE    58      17.354  -5.345  -8.432
ATOM    909 HA   HSE    58      17.365  -6.331  -7.967
ATOM    910 CB   HSE    58      18.782  -4.745  -8.384
ATOM    911 HB1  HSE    58      19.401  -5.334  -9.061
ATOM    912 HB2  HSE    58      19.171  -4.922  -7.382
ATOM    913 CG   HSE    58      18.888  -3.332  -8.816
ATOM    914 ND1  HSE    58      18.516  -2.750 -10.029
ATOM    915 CE1  HSE    58      18.892  -1.454  -9.908
ATOM    916 HE1  HSE    58      18.709  -0.690 -10.648
ATOM    917 NE2  HSE    58      19.369  -1.163  -8.695
ATOM    918 HE2  HSE    58      19.852  -0.316  -8.433
ATOM    919 CD2  HSE    58      19.413  -2.369  -7.971
ATOM    920 HD2  HSE    58      19.759  -2.564  -6.967
ATOM    921 C    HSE    58      16.484  -4.472  -7.499
ATOM    922 O    HSE    58      16.561  -4.580  -6.292
ATOM    923 N    ASN    59      15.626  -3.618  -8.130
ATOM    924 H    ASN    59      15.617  -3.600  -9.140
ATOM    925 CA   ASN    59      14.621  -2.892  -7.332
ATOM    926 HA   ASN    59      15.105  -2.536  -6.423
ATOM    927 CB   ASN    59      14.059  -1.638  -8.076
ATOM    928 HB1  ASN    59      13.383  -1.107  -7.406
ATOM    929 HB2  ASN    59      13.540  -1.949  -8.983
ATOM    930 CG   ASN    59      15.152  -0.715  -8.581
ATOM    931 OD1  ASN    59      15.073  -0.074  -9.626
ATOM    932 ND2  ASN    59      16.196  -0.497  -7.802
ATOM    933 HD21 ASN    59      16.302  -1.087  -6.990
ATOM    934 HD22 ASN    59      16.908   0.178  -8.044
ATOM    935 C    ASN    59      13.464  -3.769  -6.841
ATOM    936 O    ASN    59      12.704  -3.399  -5.949
ATOM    937 N    PHE    60      13.264  -4.922  -7.519
ATOM    938 H    PHE    60      13.830  -5.274  -8.278
ATOM    939 CA   PHE    60      12.103  -5.837  -7.240
ATOM    940 HA   PHE    60      11.315  -5.223  -6.803
ATOM    941 CB   PHE    60      11.576  -6.432  -8.606
ATOM    942 HB1  PHE    60      11.024  -7.336  -8.350
ATOM    943 HB2  PHE    60      12.477  -6.719  -9.147
ATOM    944 CG   PHE    60      10.862  -5.387  -9.373
ATOM    945 CD1  PHE    60       9.547  -5.020  -8.951
ATOM    946 HD1  PHE    60       9.069  -5.560  -8.147
ATOM    947 CE1  PHE    60       8.764  -4.211  -9.813
ATOM    948 HE1  PHE    60       7.751  -3.933  -9.560
ATOM    949 CZ   PHE    60       9.404  -3.465 -10.791
ATOM    950 HZ   PHE    60       8.784  -2.878 -11.452
ATOM    951 CE2  PHE    60      10.715  -3.769 -11.146
ATOM    952 HE2  PHE    60      11.213  -3.395 -12.028
ATOM    953 CD2  PHE    60      11.403  -4.770 -10.503
ATOM    954 HD2  PHE    60      12.391  -5.013 -10.865
ATOM    955 C    PHE    60      12.518  -6.980  -6.321
ATOM    956 O    PHE    60      13.685  -7.398  -6.348
ATOM    957 N    LEU    61      11.579  -7.518  -5.565
ATOM    958 H    LEU    61      10.709  -7.035  -5.733
ATOM    959 CA   LEU    61      11.583  -8.700  -4.710
ATOM    960 HA   LEU    61      12.417  -9.340  -4.997
ATOM    961 CB   LEU    61      11.707  -8.301  -3.244
ATOM    962 HB1  LEU    61      11.056  -7.446  -3.061
ATOM    963 HB2  LEU    61      12.744  -7.973  -3.168
ATOM    964 CG   LEU    61      11.508  -9.402  -2.199
ATOM    965 HG   LEU    61      10.485  -9.750  -2.342
ATOM    966 CD1  LEU    61      12.544 -10.511  -2.239
ATOM    967 HD11 LEU    61      12.606 -11.159  -1.365
ATOM    968 HD12 LEU    61      12.294 -11.112  -3.113
ATOM    969 HD13 LEU    61      13.502 -10.014  -2.390
ATOM    970 CD2  LEU    61      11.660  -8.779  -0.792
ATOM    971 HD21 LEU    61      11.315  -9.382   0.048
ATOM    972 HD22 LEU    61      12.687  -8.428  -0.695
ATOM    973 HD23 LEU    61      11.010  -7.904  -0.775
ATOM    974 C    LEU    61      10.297  -9.523  -4.984
ATOM    975 O    LEU    61       9.136  -9.005  -5.035
ATOM    976 N    VAL    62      10.525 -10.808  -5.153
ATOM    977 H    VAL    62      11.472 -11.154  -5.084
ATOM    978 CA   VAL    62       9.428 -11.836  -5.223
ATOM    979 HA   VAL    62       8.477 -11.348  -5.013
ATOM    980 CB   VAL    62       9.368 -12.433  -6.657
ATOM    981 HB   VAL    62      10.361 -12.796  -6.922
ATOM    982 CG1  VAL    62       8.308 -13.496  -6.613
ATOM    983 HG11 VAL    62       8.080 -13.878  -7.608
ATOM    984 HG12 VAL    62       8.486 -14.390  -6.016
ATOM    985 HG13 VAL    62       7.384 -13.027  -6.274
ATOM    986 CG2  VAL    62       8.986 -11.381  -7.721
ATOM    987 HG21 VAL    62       8.686 -11.902  -8.630
ATOM    988 HG22 VAL    62       8.158 -10.779  -7.347
ATOM    989 HG23 VAL    62       9.860 -10.799  -8.012
ATOM    990 C    VAL    62       9.652 -12.967  -4.189
ATOM    991 O    VAL    62      10.738 -13.517  -4.122
ATOM    992 N    GLN    63       8.667 -13.266  -3.343
ATOM    993 H    GLN    63       7.751 -12.859  -3.464
ATOM    994 CA   GLN    63       8.841 -14.253  -2.254
ATOM    995 HA   GLN    63       9.782 -14.787  -2.384
ATOM    996 CB   GLN    63       8.839 -13.637  -0.872
ATOM    997 HB1  GLN    63       9.031 -14.401  -0.119
ATOM    998 HB2  GLN    63       7.871 -13.203  -0.620
ATOM    999 CG   GLN    63       9.783 -12.409  -0.737
ATOM   1000 HG1  GLN    63       9.845 -11.845  -1.668
ATOM   1001 HG2  GLN    63      10.725 -12.769  -0.322
ATOM   1002 CD   GLN    63       9.293 -11.471   0.292
ATOM   1003 OE1  GLN    63       8.971 -10.341  -0.033
ATOM   1004 NE2  GLN    63       9.204 -11.850   1.521
ATOM   1005 HE21 GLN    63       9.576 -12.754   1.775
ATOM   1006 HE22 GLN    63       9.133 -11.108   2.203
ATOM   1007 C    GLN    63       7.798 -15.383  -2.366
ATOM   1008 O    GLN    63       6.616 -15.065  -2.303
ATOM   1009 N    ALA    64       8.207 -16.619  -2.391
ATOM   1010 H    ALA    64       9.196 -16.825  -2.403
ATOM   1011 CA   ALA    64       7.307 -17.762  -2.570
ATOM   1012 HA   ALA    64       6.278 -17.407  -2.618
ATOM   1013 CB   ALA    64       7.669 -18.545  -3.805
ATOM   1014 HB1  ALA    64       7.046 -19.437  -3.861
ATOM   1015 HB2  ALA    64       7.523 -17.903  -4.674
ATOM   1016 HB3  ALA    64       8.726 -18.794  -3.709
ATOM   1017 C    ALA    64       7.332 -18.579  -1.263
ATOM   1018 O    ALA    64       8.362 -19.112  -0.978
ATOM   1019 N    GLY    65       6.293 -18.661  -0.439
ATOM   1020 H    GLY    65       5.492 -18.111  -0.713
ATOM   1021 CA   GLY    65       6.426 -19.356   0.825
ATOM   1022 HA1  GLY    65       6.633 -20.424   0.754
ATOM   1023 HA2  GLY    65       5.457 -19.339   1.323
ATOM   1024 C    GLY    65       7.454 -18.626   1.747
ATOM   1025 O    GLY    65       7.232 -17.419   2.058
ATOM   1026 N    ASN    66       8.513 -19.318   2.123
ATOM   1027 H    ASN    66       8.437 -20.322   2.047
ATOM   1028 CA   ASN    66       9.650 -18.847   2.756
ATOM   1029 HA   ASN    66       9.526 -17.795   3.015
ATOM   1030 CB   ASN    66       9.742 -19.592   4.167
ATOM   1031 HB1  ASN    66      10.695 -19.298   4.607
ATOM   1032 HB2  ASN    66       9.696 -20.655   3.931
ATOM   1033 CG   ASN    66       8.643 -19.202   5.127
ATOM   1034 OD1  ASN    66       7.870 -19.984   5.568
ATOM   1035 ND2  ASN    66       8.504 -17.940   5.367
ATOM   1036 HD21 ASN    66       9.021 -17.225   4.875
ATOM   1037 HD22 ASN    66       7.670 -17.726   5.894
ATOM   1038 C    ASN    66      10.911 -18.993   1.859
ATOM   1039 O    ASN    66      12.048 -18.877   2.399
ATOM   1040 N    VAL    67      10.784 -19.249   0.549
ATOM   1041 H    VAL    67       9.810 -19.226   0.281
ATOM   1042 CA   VAL    67      11.805 -19.161  -0.529
ATOM   1043 HA   VAL    67      12.776 -19.333  -0.067
ATOM   1044 CB   VAL    67      11.550 -20.318  -1.517
ATOM   1045 HB   VAL    67      10.594 -20.257  -2.038
ATOM   1046 CG1  VAL    67      12.546 -20.316  -2.621
ATOM   1047 HG11 VAL    67      12.504 -21.191  -3.270
ATOM   1048 HG12 VAL    67      12.435 -19.477  -3.308
ATOM   1049 HG13 VAL    67      13.595 -20.262  -2.331
ATOM   1050 CG2  VAL    67      11.617 -21.739  -0.897
ATOM   1051 HG21 VAL    67      11.485 -22.542  -1.622
ATOM   1052 HG22 VAL    67      12.548 -21.839  -0.339
ATOM   1053 HG23 VAL    67      10.814 -21.893  -0.177
ATOM   1054 C    VAL    67      11.804 -17.785  -1.163
ATOM   1055 O    VAL    67      10.758 -17.225  -1.462
ATOM   1056 N    GLN    68      13.014 -17.199  -1.483
ATOM   1057 H    GLN    68      13.820 -17.765  -1.259
ATOM   1058 CA   GLN    68      13.140 -15.958  -2.275
ATOM   1059 HA   GLN    68      12.231 -15.379  -2.110
ATOM   1060 CB   GLN    68      14.316 -15.147  -1.630
ATOM   1061 HB1  GLN    68      15.183 -15.502  -2.187
ATOM   1062 HB2  GLN    68      14.470 -15.321  -0.565
ATOM   1063 CG   GLN    68      14.041 -13.593  -1.852
ATOM   1064 HG1  GLN    68      13.071 -13.350  -1.420
ATOM   1065 HG2  GLN    68      13.969 -13.403  -2.923
ATOM   1066 CD   GLN    68      15.006 -12.636  -1.168
ATOM   1067 OE1  GLN    68      14.654 -12.036  -0.103
ATOM   1068 NE2  GLN    68      16.133 -12.338  -1.722
ATOM   1069 HE21 GLN    68      16.372 -12.696  -2.636
ATOM   1070 HE22 GLN    68      16.558 -11.508  -1.334
ATOM   1071 C    GLN    68      13.258 -16.298  -3.741
ATOM   1072 O    GLN    68      14.017 -17.228  -4.110
ATOM   1073 N    LEU    69      12.391 -15.727  -4.576
ATOM   1074 H    LEU    69      11.702 -15.087  -4.208
ATOM   1075 CA   LEU    69      12.562 -15.846  -6.015
ATOM   1076 HA   LEU    69      13.112 -16.768  -6.200
ATOM   1077 CB   LEU    69      11.220 -16.134  -6.716
ATOM   1078 HB1  LEU    69      11.436 -16.481  -7.727
ATOM   1079 HB2  LEU    69      10.593 -15.243  -6.669
ATOM   1080 CG   LEU    69      10.416 -17.284  -6.180
ATOM   1081 HG   LEU    69       9.995 -17.089  -5.193
ATOM   1082 CD1  LEU    69       9.202 -17.436  -7.070
ATOM   1083 HD11 LEU    69       8.584 -18.297  -6.814
ATOM   1084 HD12 LEU    69       8.683 -16.479  -7.019
ATOM   1085 HD13 LEU    69       9.517 -17.525  -8.109
ATOM   1086 CD2  LEU    69      11.225 -18.599  -6.214
ATOM   1087 HD21 LEU    69      11.982 -18.515  -5.433
ATOM   1088 HD22 LEU    69      10.689 -19.520  -5.983
ATOM   1089 HD23 LEU    69      11.590 -18.729  -7.233
ATOM   1090 C    LEU    69      13.276 -14.604  -6.565
ATOM   1091 O    LEU    69      12.755 -13.460  -6.452
ATOM   1092 N    ARG    70      14.470 -14.825  -7.165
ATOM   1093 H    ARG    70      14.657 -15.778  -7.444
ATOM   1094 CA   ARG    70      15.386 -13.858  -7.839
ATOM   1095 HA   ARG    70      15.504 -13.027  -7.144
ATOM   1096 CB   ARG    70      16.805 -14.447  -8.006
ATOM   1097 HB1  ARG    70      16.780 -15.404  -8.526
ATOM   1098 HB2  ARG    70      17.187 -14.754  -7.033
ATOM   1099 CG   ARG    70      17.807 -13.527  -8.799
ATOM   1100 HG1  ARG    70      17.754 -12.539  -8.341
ATOM   1101 HG2  ARG    70      17.500 -13.490  -9.844
ATOM   1102 CD   ARG    70      19.243 -13.911  -8.536
ATOM   1103 HD1  ARG    70      19.281 -13.921  -7.447
ATOM   1104 HD2  ARG    70      19.894 -13.094  -8.848
ATOM   1105 NE   ARG    70      19.514 -15.242  -9.016
ATOM   1106 HE   ARG    70      18.800 -15.743  -9.526
ATOM   1107 CZ   ARG    70      20.708 -15.774  -9.060
ATOM   1108 NH1  ARG    70      21.811 -15.307  -8.539
ATOM   1109 HH11 ARG    70      21.796 -14.377  -8.145
ATOM   1110 HH12 ARG    70      22.700 -15.716  -8.787
ATOM   1111 NH2  ARG    70      20.836 -16.961  -9.585
ATOM   1112 HH21 ARG    70      19.996 -17.337 -10.001
ATOM   1113 HH22 ARG    70      21.694 -17.457  -9.783
ATOM   1114 C    ARG    70      14.777 -13.293  -9.105
ATOM   1115 O    ARG    70      14.323 -14.131  -9.925
ATOM   1116 N    VAL    71      14.803 -11.974  -9.298
ATOM   1117 H    VAL    71      15.113 -11.387  -8.537
ATOM   1118 CA   VAL    71      14.202 -11.420 -10.524
ATOM   1119 HA   VAL    71      13.424 -12.098 -10.874
ATOM   1120 CB   VAL    71      13.409 -10.154 -10.157
ATOM   1121 HB   VAL    71      14.066  -9.332  -9.870
ATOM   1122 CG1  VAL    71      12.581  -9.631 -11.396
ATOM   1123 HG11 VAL    71      12.033  -8.767 -11.019
ATOM   1124 HG12 VAL    71      13.219  -9.396 -12.248
ATOM   1125 HG13 VAL    71      11.824 -10.358 -11.690
ATOM   1126 CG2  VAL    71      12.479 -10.254  -8.872
ATOM   1127 HG21 VAL    71      12.341  -9.254  -8.460
ATOM   1128 HG22 VAL    71      11.552 -10.681  -9.254
ATOM   1129 HG23 VAL    71      12.906 -10.932  -8.133
ATOM   1130 C    VAL    71      15.224 -11.266 -11.649
ATOM   1131 O    VAL    71      16.326 -10.766 -11.382
ATOM   1132 N    ILE    72      14.908 -11.597 -12.890
ATOM   1133 H    ILE    72      13.988 -11.986 -13.039
ATOM   1134 CA   ILE    72      15.853 -11.662 -14.052
ATOM   1135 HA   ILE    72      16.772 -11.081 -13.975
ATOM   1136 CB   ILE    72      16.256 -13.125 -14.353
ATOM   1137 HB   ILE    72      16.831 -13.220 -15.274
ATOM   1138 CG2  ILE    72      17.240 -13.656 -13.267
ATOM   1139 HG21 ILE    72      17.669 -14.570 -13.676
ATOM   1140 HG22 ILE    72      17.983 -12.894 -13.031
ATOM   1141 HG23 ILE    72      16.631 -13.885 -12.392
ATOM   1142 CG1  ILE    72      15.104 -14.046 -14.539
ATOM   1143 HG11 ILE    72      14.435 -13.572 -15.257
ATOM   1144 HG12 ILE    72      14.498 -14.142 -13.638
ATOM   1145 CD1  ILE    72      15.525 -15.308 -15.197
ATOM   1146 HD11 ILE    72      14.750 -16.067 -15.301
ATOM   1147 HD12 ILE    72      16.009 -15.109 -16.153
ATOM   1148 HD13 ILE    72      16.208 -15.916 -14.603
ATOM   1149 C    ILE    72      15.291 -11.026 -15.324
ATOM   1150 O    ILE    72      15.969 -11.026 -16.365
ATOM   1151 N    GLY    73      14.075 -10.438 -15.259
ATOM   1152 H    GLY    73      13.483 -10.420 -14.440
ATOM   1153 CA   GLY    73      13.507  -9.812 -16.454
ATOM   1154 HA1  GLY    73      13.427 -10.514 -17.284
ATOM   1155 HA2  GLY    73      14.280  -9.131 -16.810
ATOM   1156 C    GLY    73      12.138  -9.125 -16.161
ATOM   1157 O    GLY    73      11.530  -9.496 -15.134
ATOM   1158 N    HSD    74      11.630  -8.175 -16.998
ATOM   1159 H    HSD    74      11.914  -8.070 -17.962
ATOM   1160 CA   HSD    74      10.260  -7.707 -16.779
ATOM   1161 HA   HSD    74       9.541  -8.452 -16.437
ATOM   1162 CB   HSD    74      10.328  -6.600 -15.631
ATOM   1163 HB1  HSD    74      10.522  -7.161 -14.717
ATOM   1164 HB2  HSD    74       9.305  -6.245 -15.505
ATOM   1165 CG   HSD    74      11.254  -5.424 -15.941
ATOM   1166 ND1  HSD    74      12.578  -5.249 -15.572
ATOM   1167 HD1  HSD    74      13.139  -5.937 -15.091
ATOM   1168 CE1  HSD    74      13.126  -4.269 -16.261
ATOM   1169 HE1  HSD    74      14.103  -3.831 -16.126
ATOM   1170 NE2  HSD    74      12.206  -3.601 -16.986
ATOM   1171 CD2  HSD    74      11.001  -4.350 -16.738
ATOM   1172 HD2  HSD    74      10.058  -4.213 -17.248
ATOM   1173 C    HSD    74       9.705  -7.130 -18.048
ATOM   1174 O    HSD    74      10.365  -6.662 -19.000
ATOM   1175 N    SER    75       8.400  -7.056 -18.019
ATOM   1176 H    SER    75       7.955  -7.460 -17.208
ATOM   1177 CA   SER    75       7.514  -6.459 -19.032
ATOM   1178 HA   SER    75       8.019  -5.620 -19.510
ATOM   1179 CB   SER    75       7.181  -7.456 -20.139
ATOM   1180 HB1  SER    75       6.524  -8.136 -19.596
ATOM   1181 HB2  SER    75       8.109  -7.892 -20.509
ATOM   1182 OG   SER    75       6.634  -6.844 -21.273
ATOM   1183 HG   SER    75       7.333  -6.378 -21.738
ATOM   1184 C    SER    75       6.294  -5.901 -18.369
ATOM   1185 O    SER    75       5.861  -6.434 -17.333
ATOM   1186 N    MET    76       5.671  -4.912 -19.051
ATOM   1187 H    MET    76       6.181  -4.505 -19.823
ATOM   1188 CA   MET    76       4.422  -4.343 -18.736
ATOM   1189 HA   MET    76       4.158  -4.801 -17.783
ATOM   1190 CB   MET    76       4.556  -2.858 -18.381
ATOM   1191 HB1  MET    76       4.893  -2.387 -19.305
ATOM   1192 HB2  MET    76       5.411  -2.782 -17.709
ATOM   1193 CG   MET    76       3.309  -2.139 -17.738
ATOM   1194 HG1  MET    76       2.776  -2.785 -17.040
ATOM   1195 HG2  MET    76       2.523  -1.910 -18.458
ATOM   1196 SD   MET    76       3.730  -0.556 -16.959
ATOM   1197 CE   MET    76       4.393   0.272 -18.412
ATOM   1198 HE1  MET    76       3.634   0.232 -19.193
ATOM   1199 HE2  MET    76       4.636   1.268 -18.043
ATOM   1200 HE3  MET    76       5.350  -0.176 -18.677
ATOM   1201 C    MET    76       3.376  -4.609 -19.770
ATOM   1202 O    MET    76       3.643  -4.607 -20.929
ATOM   1203 N    GLN    77       2.153  -4.907 -19.359
ATOM   1204 H    GLN    77       1.980  -5.066 -18.377
ATOM   1205 CA   GLN    77       1.026  -5.145 -20.146
ATOM   1206 HA   GLN    77       1.203  -4.677 -21.114
ATOM   1207 CB   GLN    77       0.797  -6.660 -20.344
ATOM   1208 HB1  GLN    77       0.579  -7.023 -19.339
ATOM   1209 HB2  GLN    77       1.718  -7.146 -20.665
ATOM   1210 CG   GLN    77      -0.355  -6.892 -21.296
ATOM   1211 HG1  GLN    77      -0.188  -6.381 -22.244
ATOM   1212 HG2  GLN    77      -1.219  -6.538 -20.734
ATOM   1213 CD   GLN    77      -0.507  -8.377 -21.609
ATOM   1214 OE1  GLN    77       0.413  -9.066 -21.968
ATOM   1215 NE2  GLN    77      -1.707  -8.935 -21.536
ATOM   1216 HE21 GLN    77      -2.455  -8.350 -21.192
ATOM   1217 HE22 GLN    77      -1.816  -9.938 -21.493
ATOM   1218 C    GLN    77      -0.187  -4.372 -19.491
ATOM   1219 O    GLN    77      -0.773  -4.785 -18.499
ATOM   1220 N    ASN    78      -0.549  -3.259 -20.168
ATOM   1221 H    ASN    78       0.118  -2.908 -20.841
ATOM   1222 CA   ASN    78      -1.639  -2.390 -19.743
ATOM   1223 HA   ASN    78      -1.632  -1.449 -20.292
ATOM   1224 CB   ASN    78      -2.946  -3.085 -20.082
ATOM   1225 HB1  ASN    78      -3.723  -2.427 -19.692
ATOM   1226 HB2  ASN    78      -2.968  -4.062 -19.597
ATOM   1227 CG   ASN    78      -3.217  -3.366 -21.528
ATOM   1228 OD1  ASN    78      -3.283  -2.436 -22.316
ATOM   1229 ND2  ASN    78      -3.684  -4.555 -21.868
ATOM   1230 HD21 ASN    78      -3.598  -5.322 -21.216
ATOM   1231 HD22 ASN    78      -4.336  -4.561 -22.639
ATOM   1232 C    ASN    78      -1.377  -2.058 -18.231
ATOM   1233 O    ASN    78      -0.465  -1.397 -17.889
ATOM   1234 N    CYS    79      -2.223  -2.557 -17.309
ATOM   1235 H    CYS    79      -3.054  -3.053 -17.599
ATOM   1236 CA   CYS    79      -2.066  -2.528 -15.917
ATOM   1237 HA   CYS    79      -1.721  -1.502 -15.792
ATOM   1238 CB   CYS    79      -3.422  -2.614 -15.270
ATOM   1239 HB1  CYS    79      -3.321  -2.310 -14.228
ATOM   1240 HB2  CYS    79      -3.854  -3.615 -15.282
ATOM   1241 SG   CYS    79      -4.709  -1.402 -15.854
ATOM   1242 HG   CYS    79      -4.800  -1.655 -17.162
ATOM   1243 C    CYS    79      -1.089  -3.488 -15.193
ATOM   1244 O    CYS    79      -0.835  -3.268 -14.007
ATOM   1245 N    VAL    80      -0.849  -4.703 -15.737
ATOM   1246 H    VAL    80      -0.935  -4.902 -16.724
ATOM   1247 CA   VAL    80      -0.043  -5.692 -15.008
ATOM   1248 HA   VAL    80      -0.214  -5.427 -13.965
ATOM   1249 CB   VAL    80      -0.673  -7.030 -15.287
ATOM   1250 HB   VAL    80       0.050  -7.778 -14.960
ATOM   1251 CG1  VAL    80      -1.894  -7.173 -14.332
ATOM   1252 HG11 VAL    80      -2.308  -8.178 -14.414
ATOM   1253 HG12 VAL    80      -1.556  -6.974 -13.315
ATOM   1254 HG13 VAL    80      -2.790  -6.574 -14.497
ATOM   1255 CG2  VAL    80      -1.012  -7.484 -16.734
ATOM   1256 HG21 VAL    80      -1.285  -8.539 -16.757
ATOM   1257 HG22 VAL    80      -1.804  -6.854 -17.140
ATOM   1258 HG23 VAL    80      -0.176  -7.396 -17.428
ATOM   1259 C    VAL    80       1.355  -5.663 -15.508
ATOM   1260 O    VAL    80       1.702  -5.579 -16.672
ATOM   1261 N    LEU    81       2.251  -5.775 -14.481
ATOM   1262 H    LEU    81       1.891  -5.951 -13.554
ATOM   1263 CA   LEU    81       3.642  -6.262 -14.700
ATOM   1264 HA   LEU    81       4.051  -5.820 -15.608
ATOM   1265 CB   LEU    81       4.480  -5.939 -13.472
ATOM   1266 HB1  LEU    81       5.533  -6.071 -13.724
ATOM   1267 HB2  LEU    81       4.137  -6.556 -12.642
ATOM   1268 CG   LEU    81       4.451  -4.492 -13.095
ATOM   1269 HG   LEU    81       3.416  -4.220 -12.889
ATOM   1270 CD1  LEU    81       5.135  -4.255 -11.786
ATOM   1271 HD11 LEU    81       4.957  -3.212 -11.524
ATOM   1272 HD12 LEU    81       4.575  -4.894 -11.103
ATOM   1273 HD13 LEU    81       6.184  -4.540 -11.863
ATOM   1274 CD2  LEU    81       4.943  -3.462 -14.107
ATOM   1275 HD21 LEU    81       4.473  -3.694 -15.063
ATOM   1276 HD22 LEU    81       4.873  -2.438 -13.743
ATOM   1277 HD23 LEU    81       6.022  -3.540 -14.235
ATOM   1278 C    LEU    81       3.557  -7.781 -14.866
ATOM   1279 O    LEU    81       2.723  -8.544 -14.330
ATOM   1280 N    LYS    82       4.595  -8.166 -15.659
ATOM   1281 H    LYS    82       5.019  -7.304 -15.973
ATOM   1282 CA   LYS    82       4.996  -9.538 -16.104
ATOM   1283 HA   LYS    82       4.490 -10.288 -15.496
ATOM   1284 CB   LYS    82       4.611  -9.745 -17.574
ATOM   1285 HB1  LYS    82       5.071 -10.659 -17.951
ATOM   1286 HB2  LYS    82       4.989  -8.925 -18.185
ATOM   1287 CG   LYS    82       3.075 -10.003 -17.749
ATOM   1288 HG1  LYS    82       2.581  -9.221 -17.173
ATOM   1289 HG2  LYS    82       2.728 -10.966 -17.375
ATOM   1290 CD   LYS    82       2.601  -9.768 -19.186
ATOM   1291 HD1  LYS    82       2.862  -8.762 -19.515
ATOM   1292 HD2  LYS    82       1.515  -9.863 -19.164
ATOM   1293 CE   LYS    82       3.141 -10.874 -20.109
ATOM   1294 HE1  LYS    82       2.811 -11.860 -19.784
ATOM   1295 HE2  LYS    82       4.221 -10.916 -19.970
ATOM   1296 NZ   LYS    82       2.809 -10.526 -21.483
ATOM   1297 HZ1  LYS    82       3.293 -11.159 -22.104
ATOM   1298 HZ2  LYS    82       1.821 -10.422 -21.662
ATOM   1299 HZ3  LYS    82       3.200  -9.608 -21.641
ATOM   1300 C    LYS    82       6.417  -9.879 -15.856
ATOM   1301 O    LYS    82       7.274  -9.679 -16.701
ATOM   1302 N    LEU    83       6.766 -10.272 -14.614
ATOM   1303 H    LEU    83       6.056 -10.471 -13.924
ATOM   1304 CA   LEU    83       8.112 -10.320 -14.154
ATOM   1305 HA   LEU    83       8.767  -9.616 -14.666
ATOM   1306 CB   LEU    83       8.190  -9.920 -12.689
ATOM   1307 HB1  LEU    83       9.235  -9.897 -12.380
ATOM   1308 HB2  LEU    83       7.686 -10.715 -12.140
ATOM   1309 CG   LEU    83       7.466  -8.612 -12.265
ATOM   1310 HG   LEU    83       6.430  -8.452 -12.563
ATOM   1311 CD1  LEU    83       7.524  -8.551 -10.735
ATOM   1312 HD11 LEU    83       7.325  -7.510 -10.480
ATOM   1313 HD12 LEU    83       6.827  -9.288 -10.336
ATOM   1314 HD13 LEU    83       8.565  -8.589 -10.412
ATOM   1315 CD2  LEU    83       8.222  -7.427 -12.863
ATOM   1316 HD21 LEU    83       7.693  -6.498 -12.653
ATOM   1317 HD22 LEU    83       9.259  -7.430 -12.527
ATOM   1318 HD23 LEU    83       8.248  -7.522 -13.949
ATOM   1319 C    LEU    83       8.702 -11.696 -14.218
ATOM   1320 O    LEU    83       8.026 -12.641 -13.797
ATOM   1321 N    LYS    84       9.991 -11.813 -14.627
ATOM   1322 H    LYS    84      10.461 -10.999 -14.997
ATOM   1323 CA   LYS    84      10.594 -13.143 -14.943
ATOM   1324 HA   LYS    84       9.825 -13.865 -15.215
ATOM   1325 CB   LYS    84      11.454 -13.063 -16.158
ATOM   1326 HB1  LYS    84      12.478 -12.741 -15.971
ATOM   1327 HB2  LYS    84      10.854 -12.399 -16.780
ATOM   1328 CG   LYS    84      11.431 -14.388 -16.944
ATOM   1329 HG1  LYS    84      10.380 -14.598 -17.144
ATOM   1330 HG2  LYS    84      11.781 -15.120 -16.217
ATOM   1331 CD   LYS    84      12.352 -14.224 -18.197
ATOM   1332 HD1  LYS    84      13.338 -13.819 -17.972
ATOM   1333 HD2  LYS    84      11.927 -13.411 -18.786
ATOM   1334 CE   LYS    84      12.479 -15.463 -19.093
ATOM   1335 HE1  LYS    84      12.841 -16.295 -18.488
ATOM   1336 HE2  LYS    84      13.148 -15.239 -19.924
ATOM   1337 NZ   LYS    84      11.145 -15.917 -19.635
ATOM   1338 HZ1  LYS    84      11.236 -16.509 -20.448
ATOM   1339 HZ2  LYS    84      10.598 -16.500 -19.017
ATOM   1340 HZ3  LYS    84      10.562 -15.093 -19.689
ATOM   1341 C    LYS    84      11.329 -13.533 -13.704
ATOM   1342 O    LYS    84      12.196 -12.658 -13.378
ATOM   1343 N    VAL    85      11.069 -14.749 -13.164
ATOM   1344 H    VAL    85      10.356 -15.315 -13.603
ATOM   1345 CA   VAL    85      11.789 -15.212 -12.001
ATOM   1346 HA   VAL    85      12.457 -14.407 -11.694
ATOM   1347 CB   VAL    85      10.879 -15.493 -10.767
ATOM   1348 HB   VAL    85      11.465 -16.151 -10.125
ATOM   1349 CG1  VAL    85      10.573 -14.217 -10.010
ATOM   1350 HG11 VAL    85      10.055 -14.391  -9.066
ATOM   1351 HG12 VAL    85      11.450 -13.594  -9.832
ATOM   1352 HG13 VAL    85       9.945 -13.516 -10.559
ATOM   1353 CG2  VAL    85       9.608 -16.210 -11.178
ATOM   1354 HG21 VAL    85       9.092 -16.375 -10.233
ATOM   1355 HG22 VAL    85       8.920 -15.520 -11.667
ATOM   1356 HG23 VAL    85       9.692 -17.068 -11.845
ATOM   1357 C    VAL    85      12.722 -16.430 -12.236
ATOM   1358 O    VAL    85      12.446 -17.202 -13.186
ATOM   1359 N    ASP    86      13.801 -16.512 -11.465
ATOM   1360 H    ASP    86      13.951 -15.825 -10.740
ATOM   1361 CA   ASP    86      14.973 -17.446 -11.614
ATOM   1362 HA   ASP    86      15.176 -17.467 -12.684
ATOM   1363 CB   ASP    86      16.216 -16.872 -10.976
ATOM   1364 HB1  ASP    86      16.169 -16.946  -9.889
ATOM   1365 HB2  ASP    86      16.340 -15.835 -11.289
ATOM   1366 CG   ASP    86      17.498 -17.526 -11.530
ATOM   1367 OD1  ASP    86      17.520 -18.001 -12.681
ATOM   1368 OD2  ASP    86      18.560 -17.419 -10.820
ATOM   1369 C    ASP    86      14.773 -18.944 -11.235
ATOM   1370 O    ASP    86      15.771 -19.647 -10.994
ATOM   1371 N    THR    87      13.505 -19.347 -11.183
ATOM   1372 H    THR    87      12.828 -18.601 -11.262
ATOM   1373 CA   THR    87      12.977 -20.694 -10.901
ATOM   1374 HA   THR    87      13.634 -21.462 -11.309
ATOM   1375 CB   THR    87      12.808 -20.919  -9.428
ATOM   1376 HB   THR    87      11.975 -20.329  -9.047
ATOM   1377 CG2  THR    87      12.618 -22.356  -9.131
ATOM   1378 HG21 THR    87      11.565 -22.635  -9.149
ATOM   1379 HG22 THR    87      13.169 -22.950  -9.859
ATOM   1380 HG23 THR    87      12.876 -22.565  -8.092
ATOM   1381 OG1  THR    87      13.983 -20.632  -8.689
ATOM   1382 HG1  THR    87      14.564 -20.038  -9.171
ATOM   1383 C    THR    87      11.600 -20.823 -11.584
ATOM   1384 O    THR    87      10.770 -19.877 -11.497
ATOM   1385 N    ALA    88      11.328 -21.978 -12.217
ATOM   1386 H    ALA    88      11.961 -22.764 -12.245
ATOM   1387 CA   ALA    88      10.015 -22.251 -12.670
ATOM   1388 HA   ALA    88       9.550 -21.290 -12.887
ATOM   1389 CB   ALA    88      10.036 -23.045 -14.029
ATOM   1390 HB1  ALA    88      10.625 -22.429 -14.709
ATOM   1391 HB2  ALA    88      10.494 -23.974 -13.689
ATOM   1392 HB3  ALA    88       9.043 -23.136 -14.468
ATOM   1393 C    ALA    88       9.151 -22.921 -11.605
ATOM   1394 O    ALA    88       9.605 -23.913 -11.036
ATOM   1395 N    ASN    89       7.877 -22.525 -11.471
ATOM   1396 H    ASN    89       7.523 -21.766 -12.036
ATOM   1397 CA   ASN    89       6.963 -23.042 -10.502
ATOM   1398 HA   ASN    89       7.342 -22.909  -9.489
ATOM   1399 CB   ASN    89       5.670 -22.118 -10.547
ATOM   1400 HB1  ASN    89       5.151 -22.322 -11.483
ATOM   1401 HB2  ASN    89       5.878 -21.051 -10.624
ATOM   1402 CG   ASN    89       4.747 -22.249  -9.344
ATOM   1403 OD1  ASN    89       5.006 -23.070  -8.478
ATOM   1404 ND2  ASN    89       3.675 -21.519  -9.197
ATOM   1405 HD21 ASN    89       3.616 -20.647  -9.703
ATOM   1406 HD22 ASN    89       3.200 -21.644  -8.314
ATOM   1407 C    ASN    89       6.528 -24.521 -10.824
ATOM   1408 O    ASN    89       5.909 -24.818 -11.829
ATOM   1409 N    PRO    90       6.730 -25.478  -9.899
ATOM   1410 CD   PRO    90       7.489 -25.422  -8.662
ATOM   1411 HD1  PRO    90       7.130 -24.646  -7.986
ATOM   1412 HD2  PRO    90       8.542 -25.152  -8.746
ATOM   1413 CG   PRO    90       7.291 -26.805  -8.008
ATOM   1414 HG1  PRO    90       6.390 -26.932  -7.407
ATOM   1415 HG2  PRO    90       8.161 -27.101  -7.423
ATOM   1416 CB   PRO    90       7.136 -27.725  -9.191
ATOM   1417 HB1  PRO    90       6.656 -28.657  -8.890
ATOM   1418 HB2  PRO    90       8.095 -27.734  -9.707
ATOM   1419 CA   PRO    90       6.211 -26.818 -10.054
ATOM   1420 HA   PRO    90       6.294 -27.085 -11.108
ATOM   1421 C    PRO    90       4.777 -27.012  -9.591
ATOM   1422 O    PRO    90       4.259 -28.133  -9.422
ATOM   1423 N    LYS    91       4.094 -25.914  -9.335
ATOM   1424 H    LYS    91       4.627 -25.058  -9.381
ATOM   1425 CA   LYS    91       2.652 -25.788  -8.998
ATOM   1426 HA   LYS    91       2.179 -26.765  -9.100
ATOM   1427 CB   LYS    91       2.469 -25.242  -7.517
ATOM   1428 HB1  LYS    91       1.448 -25.375  -7.161
ATOM   1429 HB2  LYS    91       2.534 -24.155  -7.480
ATOM   1430 CG   LYS    91       3.355 -25.865  -6.433
ATOM   1431 HG1  LYS    91       4.401 -25.748  -6.715
ATOM   1432 HG2  LYS    91       3.192 -26.942  -6.378
ATOM   1433 CD   LYS    91       3.126 -25.315  -5.038
ATOM   1434 HD1  LYS    91       2.123 -25.544  -4.678
ATOM   1435 HD2  LYS    91       3.218 -24.229  -5.052
ATOM   1436 CE   LYS    91       4.078 -25.879  -4.041
ATOM   1437 HE1  LYS    91       5.010 -25.349  -4.236
ATOM   1438 HE2  LYS    91       4.201 -26.918  -4.347
ATOM   1439 NZ   LYS    91       3.696 -25.801  -2.580
ATOM   1440 HZ1  LYS    91       2.865 -26.359  -2.442
ATOM   1441 HZ2  LYS    91       4.389 -26.298  -2.038
ATOM   1442 HZ3  LYS    91       3.556 -24.882  -2.184
ATOM   1443 C    LYS    91       1.690 -25.024  -9.859
ATOM   1444 O    LYS    91       0.529 -24.828  -9.447
ATOM   1445 N    THR    92       2.100 -24.667 -11.082
ATOM   1446 H    THR    92       2.987 -25.053 -11.374
ATOM   1447 CA   THR    92       1.307 -23.988 -12.036
ATOM   1448 HA   THR    92       0.878 -23.095 -11.581
ATOM   1449 CB   THR    92       2.163 -23.554 -13.266
ATOM   1450 HB   THR    92       2.499 -24.462 -13.767
ATOM   1451 CG2  THR    92       1.421 -22.643 -14.211
ATOM   1452 HG21 THR    92       2.050 -22.088 -14.907
ATOM   1453 HG22 THR    92       0.890 -23.313 -14.887
ATOM   1454 HG23 THR    92       0.727 -21.996 -13.674
ATOM   1455 OG1  THR    92       3.255 -22.834 -12.982
ATOM   1456 HG1  THR    92       3.824 -23.097 -13.710
ATOM   1457 C    THR    92       0.192 -24.914 -12.611
ATOM   1458 O    THR    92       0.488 -25.880 -13.288
ATOM   1459 N    PRO    93      -1.102 -24.537 -12.629
ATOM   1460 CD   PRO    93      -1.589 -23.379 -11.950
ATOM   1461 HD1  PRO    93      -1.091 -22.472 -12.295
ATOM   1462 HD2  PRO    93      -1.505 -23.553 -10.878
ATOM   1463 CG   PRO    93      -3.107 -23.337 -12.287
ATOM   1464 HG1  PRO    93      -3.281 -22.689 -13.147
ATOM   1465 HG2  PRO    93      -3.664 -22.937 -11.440
ATOM   1466 CB   PRO    93      -3.426 -24.851 -12.524
ATOM   1467 HB1  PRO    93      -4.307 -24.914 -13.163
ATOM   1468 HB2  PRO    93      -3.575 -25.391 -11.589
ATOM   1469 CA   PRO    93      -2.130 -25.335 -13.253
ATOM   1470 HA   PRO    93      -2.092 -26.396 -13.007
ATOM   1471 C    PRO    93      -2.206 -25.154 -14.812
ATOM   1472 O    PRO    93      -1.517 -24.323 -15.404
ATOM   1473 N    LYS    94      -3.005 -25.924 -15.524
ATOM   1474 H    LYS    94      -3.527 -26.680 -15.105
ATOM   1475 CA   LYS    94      -3.657 -25.559 -16.799
ATOM   1476 HA   LYS    94      -2.831 -25.337 -17.475
ATOM   1477 CB   LYS    94      -4.445 -26.770 -17.326
ATOM   1478 HB1  LYS    94      -5.402 -26.864 -16.813
ATOM   1479 HB2  LYS    94      -3.844 -27.665 -17.165
ATOM   1480 CG   LYS    94      -4.815 -26.739 -18.829
ATOM   1481 HG1  LYS    94      -3.891 -26.640 -19.399
ATOM   1482 HG2  LYS    94      -5.545 -25.938 -18.940
ATOM   1483 CD   LYS    94      -5.508 -28.081 -19.255
ATOM   1484 HD1  LYS    94      -6.393 -28.164 -18.623
ATOM   1485 HD2  LYS    94      -4.809 -28.873 -18.989
ATOM   1486 CE   LYS    94      -5.725 -27.973 -20.760
ATOM   1487 HE1  LYS    94      -4.862 -27.537 -21.263
ATOM   1488 HE2  LYS    94      -6.629 -27.405 -20.980
ATOM   1489 NZ   LYS    94      -6.090 -29.291 -21.334
ATOM   1490 HZ1  LYS    94      -6.744 -29.722 -20.696
ATOM   1491 HZ2  LYS    94      -6.552 -29.148 -22.221
ATOM   1492 HZ3  LYS    94      -5.298 -29.917 -21.380
ATOM   1493 C    LYS    94      -4.518 -24.343 -16.639
ATOM   1494 O    LYS    94      -5.524 -24.361 -15.936
ATOM   1495 N    TYR    95      -4.251 -23.257 -17.375
ATOM   1496 H    TYR    95      -3.529 -23.290 -18.080
ATOM   1497 CA   TYR    95      -4.916 -21.962 -17.195
ATOM   1498 HA   TYR    95      -5.891 -22.172 -16.755
ATOM   1499 CB   TYR    95      -4.061 -21.166 -16.244
ATOM   1500 HB1  TYR    95      -3.782 -21.728 -15.353
ATOM   1501 HB2  TYR    95      -4.634 -20.304 -15.903
ATOM   1502 CG   TYR    95      -2.741 -20.559 -16.805
ATOM   1503 CD1  TYR    95      -1.508 -21.106 -16.476
ATOM   1504 HD1  TYR    95      -1.513 -21.846 -15.689
ATOM   1505 CE1  TYR    95      -0.301 -20.697 -16.947
ATOM   1506 HE1  TYR    95       0.622 -21.179 -16.660
ATOM   1507 CZ   TYR    95      -0.242 -19.615 -17.823
ATOM   1508 OH   TYR    95       0.914 -19.243 -18.394
ATOM   1509 HH   TYR    95       0.810 -18.508 -19.003
ATOM   1510 CE2  TYR    95      -1.470 -18.980 -18.119
ATOM   1511 HE2  TYR    95      -1.395 -18.085 -18.718
ATOM   1512 CD2  TYR    95      -2.738 -19.432 -17.689
ATOM   1513 HD2  TYR    95      -3.635 -18.855 -17.858
ATOM   1514 C    TYR    95      -5.229 -21.165 -18.449
ATOM   1515 O    TYR    95      -4.542 -21.366 -19.452
ATOM   1516 N    LYS    96      -6.315 -20.386 -18.373
ATOM   1517 H    LYS    96      -6.828 -20.443 -17.505
ATOM   1518 CA   LYS    96      -6.677 -19.297 -19.298
ATOM   1519 HA   LYS    96      -5.856 -19.242 -20.013
ATOM   1520 CB   LYS    96      -8.039 -19.666 -19.869
ATOM   1521 HB1  LYS    96      -8.612 -18.766 -20.093
ATOM   1522 HB2  LYS    96      -8.600 -20.327 -19.209
ATOM   1523 CG   LYS    96      -7.823 -20.434 -21.182
ATOM   1524 HG1  LYS    96      -7.204 -21.316 -21.019
ATOM   1525 HG2  LYS    96      -7.203 -19.749 -21.760
ATOM   1526 CD   LYS    96      -9.031 -20.868 -21.962
ATOM   1527 HD1  LYS    96      -8.745 -21.234 -22.948
ATOM   1528 HD2  LYS    96      -9.659 -19.980 -22.047
ATOM   1529 CE   LYS    96      -9.973 -21.773 -21.195
ATOM   1530 HE1  LYS    96     -10.069 -21.364 -20.189
ATOM   1531 HE2  LYS    96      -9.460 -22.728 -21.085
ATOM   1532 NZ   LYS    96     -11.223 -22.132 -21.966
ATOM   1533 HZ1  LYS    96     -11.845 -22.809 -21.548
ATOM   1534 HZ2  LYS    96     -11.659 -21.230 -22.090
ATOM   1535 HZ3  LYS    96     -10.939 -22.429 -22.889
ATOM   1536 C    LYS    96      -6.754 -17.932 -18.581
ATOM   1537 O    LYS    96      -6.723 -17.890 -17.387
ATOM   1538 N    PHE    97      -6.964 -16.858 -19.346
ATOM   1539 H    PHE    97      -6.974 -17.027 -20.342
ATOM   1540 CA   PHE    97      -7.050 -15.487 -18.860
ATOM   1541 HA   PHE    97      -7.247 -15.516 -17.789
ATOM   1542 CB   PHE    97      -5.799 -14.709 -19.293
ATOM   1543 HB1  PHE    97      -6.059 -13.653 -19.217
ATOM   1544 HB2  PHE    97      -5.750 -14.835 -20.375
ATOM   1545 CG   PHE    97      -4.517 -14.965 -18.612
ATOM   1546 CD1  PHE    97      -4.466 -15.547 -17.344
ATOM   1547 HD1  PHE    97      -5.343 -15.980 -16.885
ATOM   1548 CE1  PHE    97      -3.184 -15.726 -16.699
ATOM   1549 HE1  PHE    97      -3.207 -16.174 -15.716
ATOM   1550 CZ   PHE    97      -1.996 -15.363 -17.375
ATOM   1551 HZ   PHE    97      -1.051 -15.517 -16.876
ATOM   1552 CE2  PHE    97      -2.083 -14.715 -18.598
ATOM   1553 HE2  PHE    97      -1.137 -14.470 -19.057
ATOM   1554 CD2  PHE    97      -3.334 -14.531 -19.228
ATOM   1555 HD2  PHE    97      -3.385 -14.067 -20.202
ATOM   1556 C    PHE    97      -8.300 -14.939 -19.641
ATOM   1557 O    PHE    97      -8.336 -14.991 -20.881
ATOM   1558 N    VAL    98      -9.331 -14.513 -18.969
ATOM   1559 H    VAL    98      -9.229 -14.509 -17.964
ATOM   1560 CA   VAL    98     -10.700 -14.126 -19.448
ATOM   1561 HA   VAL    98     -10.659 -14.066 -20.535
ATOM   1562 CB   VAL    98     -11.810 -15.184 -19.241
ATOM   1563 HB   VAL    98     -12.573 -14.956 -19.986
ATOM   1564 CG1  VAL    98     -11.220 -16.538 -19.591
ATOM   1565 HG11 VAL    98     -12.112 -17.163 -19.546
ATOM   1566 HG12 VAL    98     -10.869 -16.544 -20.623
ATOM   1567 HG13 VAL    98     -10.531 -16.814 -18.793
ATOM   1568 CG2  VAL    98     -12.391 -15.242 -17.834
ATOM   1569 HG21 VAL    98     -13.136 -16.036 -17.772
ATOM   1570 HG22 VAL    98     -11.582 -15.519 -17.159
ATOM   1571 HG23 VAL    98     -12.842 -14.264 -17.664
ATOM   1572 C    VAL    98     -11.169 -12.724 -18.959
ATOM   1573 O    VAL    98     -10.687 -12.265 -17.951
ATOM   1574 N    ARG    99     -12.092 -12.059 -19.686
ATOM   1575 H    ARG    99     -12.381 -12.460 -20.567
ATOM   1576 CA   ARG    99     -12.995 -10.978 -19.274
ATOM   1577 HA   ARG    99     -12.748 -10.647 -18.265
ATOM   1578 CB   ARG    99     -12.880  -9.764 -20.216
ATOM   1579 HB1  ARG    99     -13.556  -9.880 -21.064
ATOM   1580 HB2  ARG    99     -11.896  -9.771 -20.684
ATOM   1581 CG   ARG    99     -13.266  -8.438 -19.600
ATOM   1582 HG1  ARG    99     -12.637  -8.218 -18.738
ATOM   1583 HG2  ARG    99     -14.342  -8.480 -19.433
ATOM   1584 CD   ARG    99     -12.979  -7.334 -20.680
ATOM   1585 HD1  ARG    99     -13.536  -7.567 -21.588
ATOM   1586 HD2  ARG    99     -11.929  -7.180 -20.929
ATOM   1587 NE   ARG    99     -13.451  -6.041 -20.184
ATOM   1588 HE   ARG    99     -14.370  -5.702 -20.431
ATOM   1589 CZ   ARG    99     -12.798  -5.129 -19.537
ATOM   1590 NH1  ARG    99     -11.585  -5.323 -19.066
ATOM   1591 HH11 ARG    99     -11.175  -6.243 -19.144
ATOM   1592 HH12 ARG    99     -11.153  -4.564 -18.560
ATOM   1593 NH2  ARG    99     -13.282  -3.975 -19.246
ATOM   1594 HH21 ARG    99     -14.273  -3.896 -19.428
ATOM   1595 HH22 ARG    99     -12.906  -3.456 -18.465
ATOM   1596 C    ARG    99     -14.425 -11.517 -19.216
ATOM   1597 O    ARG    99     -14.781 -12.395 -20.055
ATOM   1598 N    ILE   100     -15.245 -11.024 -18.306
ATOM   1599 H    ILE   100     -14.995 -10.225 -17.741
ATOM   1600 CA   ILE   100     -16.710 -11.427 -18.207
ATOM   1601 HA   ILE   100     -16.955 -11.990 -19.107
ATOM   1602 CB   ILE   100     -17.024 -12.362 -17.016
ATOM   1603 HB   ILE   100     -17.973 -12.862 -17.208
ATOM   1604 CG2  ILE   100     -15.986 -13.500 -16.961
ATOM   1605 HG21 ILE   100     -16.269 -14.216 -16.188
ATOM   1606 HG22 ILE   100     -15.895 -13.928 -17.959
ATOM   1607 HG23 ILE   100     -15.006 -13.104 -16.694
ATOM   1608 CG1  ILE   100     -17.169 -11.548 -15.736
ATOM   1609 HG11 ILE   100     -18.024 -10.880 -15.833
ATOM   1610 HG12 ILE   100     -16.346 -10.839 -15.635
ATOM   1611 CD1  ILE   100     -17.407 -12.405 -14.512
ATOM   1612 HD11 ILE   100     -17.583 -11.801 -13.622
ATOM   1613 HD12 ILE   100     -18.254 -13.047 -14.753
ATOM   1614 HD13 ILE   100     -16.635 -13.135 -14.269
ATOM   1615 C    ILE   100     -17.537 -10.173 -18.274
ATOM   1616 O    ILE   100     -16.985  -9.089 -18.315
ATOM   1617 N    GLN   101     -18.863 -10.429 -18.345
ATOM   1618 H    GLN   101     -19.136 -11.386 -18.522
ATOM   1619 CA   GLN   101     -19.890  -9.368 -18.486
ATOM   1620 HA   GLN   101     -19.392  -8.470 -18.855
ATOM   1621 CB   GLN   101     -20.827  -9.782 -19.680
ATOM   1622 HB1  GLN   101     -21.588  -9.015 -19.829
ATOM   1623 HB2  GLN   101     -21.338 -10.704 -19.403
ATOM   1624 CG   GLN   101     -20.068 -10.043 -20.997
ATOM   1625 HG1  GLN   101     -20.797 -10.525 -21.648
ATOM   1626 HG2  GLN   101     -19.241 -10.753 -20.994
ATOM   1627 CD   GLN   101     -19.760  -8.718 -21.761
ATOM   1628 OE1  GLN   101     -19.116  -7.790 -21.284
ATOM   1629 NE2  GLN   101     -19.935  -8.810 -23.107
ATOM   1630 HE21 GLN   101     -20.298  -9.640 -23.553
ATOM   1631 HE22 GLN   101     -19.768  -7.931 -23.576
ATOM   1632 C    GLN   101     -20.644  -9.215 -17.137
ATOM   1633 O    GLN   101     -20.575 -10.154 -16.278
ATOM   1634 N    PRO   102     -21.330  -8.118 -16.904
ATOM   1635 CD   PRO   102     -21.270  -6.886 -17.735
ATOM   1636 HD1  PRO   102     -21.820  -6.912 -18.675
ATOM   1637 HD2  PRO   102     -20.213  -6.762 -17.970
ATOM   1638 CG   PRO   102     -21.865  -5.803 -16.866
ATOM   1639 HG1  PRO   102     -22.325  -4.992 -17.429
ATOM   1640 HG2  PRO   102     -21.229  -5.425 -16.066
ATOM   1641 CB   PRO   102     -22.941  -6.596 -16.164
ATOM   1642 HB1  PRO   102     -23.781  -6.775 -16.835
ATOM   1643 HB2  PRO   102     -23.311  -6.071 -15.283
ATOM   1644 CA   PRO   102     -22.276  -7.933 -15.844
ATOM   1645 HA   PRO   102     -21.619  -7.843 -14.980
ATOM   1646 C    PRO   102     -23.307  -9.055 -15.534
ATOM   1647 O    PRO   102     -23.774  -9.727 -16.461
ATOM   1648 N    GLY   103     -23.600  -9.273 -14.259
ATOM   1649 H    GLY   103     -23.296  -8.583 -13.587
ATOM   1650 CA   GLY   103     -24.527 -10.298 -13.720
ATOM   1651 HA1  GLY   103     -25.347 -10.403 -14.431
ATOM   1652 HA2  GLY   103     -24.815 -10.092 -12.689
ATOM   1653 C    GLY   103     -23.930 -11.744 -13.706
ATOM   1654 O    GLY   103     -24.573 -12.693 -13.294
ATOM   1655 N    GLN   104     -22.697 -11.929 -14.218
ATOM   1656 H    GLN   104     -22.259 -11.135 -14.664
ATOM   1657 CA   GLN   104     -22.006 -13.184 -14.415
ATOM   1658 HA   GLN   104     -22.716 -14.002 -14.537
ATOM   1659 CB   GLN   104     -21.240 -13.183 -15.744
ATOM   1660 HB1  GLN   104     -20.708 -14.133 -15.794
ATOM   1661 HB2  GLN   104     -20.500 -12.407 -15.542
ATOM   1662 CG   GLN   104     -21.967 -12.845 -16.961
ATOM   1663 HG1  GLN   104     -21.317 -12.533 -17.779
ATOM   1664 HG2  GLN   104     -22.642 -11.993 -16.881
ATOM   1665 CD   GLN   104     -22.869 -13.947 -17.494
ATOM   1666 OE1  GLN   104     -23.147 -14.936 -16.837
ATOM   1667 NE2  GLN   104     -23.370 -13.763 -18.697
ATOM   1668 HE21 GLN   104     -23.468 -12.794 -18.965
ATOM   1669 HE22 GLN   104     -23.965 -14.473 -19.100
ATOM   1670 C    GLN   104     -21.059 -13.516 -13.195
ATOM   1671 O    GLN   104     -20.515 -12.583 -12.584
ATOM   1672 N    THR   105     -21.061 -14.793 -12.741
ATOM   1673 H    THR   105     -21.356 -15.544 -13.349
ATOM   1674 CA   THR   105     -20.486 -15.122 -11.385
ATOM   1675 HA   THR   105     -20.561 -14.242 -10.747
ATOM   1676 CB   THR   105     -21.249 -16.241 -10.683
ATOM   1677 HB   THR   105     -20.754 -16.402  -9.725
ATOM   1678 CG2  THR   105     -22.708 -15.843 -10.371
ATOM   1679 HG21 THR   105     -23.362 -16.706 -10.244
ATOM   1680 HG22 THR   105     -22.783 -15.166  -9.519
ATOM   1681 HG23 THR   105     -23.055 -15.296 -11.248
ATOM   1682 OG1  THR   105     -21.309 -17.415 -11.462
ATOM   1683 HG1  THR   105     -20.975 -18.108 -10.888
ATOM   1684 C    THR   105     -19.008 -15.558 -11.546
ATOM   1685 O    THR   105     -18.697 -16.201 -12.555
ATOM   1686 N    PHE   106     -18.189 -15.249 -10.554
ATOM   1687 H    PHE   106     -18.578 -14.705  -9.797
ATOM   1688 CA   PHE   106     -16.786 -15.678 -10.415
ATOM   1689 HA   PHE   106     -16.685 -16.671 -10.851
ATOM   1690 CB   PHE   106     -15.872 -14.696 -11.147
ATOM   1691 HB1  PHE   106     -16.005 -14.647 -12.228
ATOM   1692 HB2  PHE   106     -14.843 -15.004 -10.966
ATOM   1693 CG   PHE   106     -15.824 -13.230 -10.533
ATOM   1694 CD1  PHE   106     -16.827 -12.299 -10.681
ATOM   1695 HD1  PHE   106     -17.783 -12.640 -11.050
ATOM   1696 CE1  PHE   106     -16.598 -10.938 -10.265
ATOM   1697 HE1  PHE   106     -17.394 -10.218 -10.382
ATOM   1698 CZ   PHE   106     -15.378 -10.607  -9.651
ATOM   1699 HZ   PHE   106     -15.147  -9.606  -9.317
ATOM   1700 CE2  PHE   106     -14.409 -11.617  -9.545
ATOM   1701 HE2  PHE   106     -13.429 -11.347  -9.180
ATOM   1702 CD2  PHE   106     -14.653 -12.880  -9.969
ATOM   1703 HD2  PHE   106     -13.825 -13.570  -9.899
ATOM   1704 C    PHE   106     -16.405 -15.852  -8.920
ATOM   1705 O    PHE   106     -16.775 -15.132  -8.048
ATOM   1706 N    SER   107     -15.382 -16.712  -8.692
ATOM   1707 H    SER   107     -14.773 -16.999  -9.445
ATOM   1708 CA   SER   107     -14.777 -16.938  -7.346
ATOM   1709 HA   SER   107     -15.596 -16.784  -6.644
ATOM   1710 CB   SER   107     -14.272 -18.341  -7.080
ATOM   1711 HB1  SER   107     -14.018 -18.451  -6.025
ATOM   1712 HB2  SER   107     -13.454 -18.638  -7.736
ATOM   1713 OG   SER   107     -15.433 -19.235  -7.212
ATOM   1714 HG   SER   107     -16.158 -18.727  -6.839
ATOM   1715 C    SER   107     -13.697 -15.883  -7.104
ATOM   1716 O    SER   107     -12.966 -15.539  -8.039
ATOM   1717 N    VAL   108     -13.443 -15.487  -5.838
ATOM   1718 H    VAL   108     -13.994 -15.742  -5.031
ATOM   1719 CA   VAL   108     -12.294 -14.658  -5.564
ATOM   1720 HA   VAL   108     -11.648 -14.498  -6.428
ATOM   1721 CB   VAL   108     -12.792 -13.247  -5.169
ATOM   1722 HB   VAL   108     -13.424 -13.278  -4.281
ATOM   1723 CG1  VAL   108     -11.599 -12.284  -5.040
ATOM   1724 HG11 VAL   108     -12.041 -11.296  -4.909
ATOM   1725 HG12 VAL   108     -11.097 -12.519  -4.102
ATOM   1726 HG13 VAL   108     -10.999 -12.283  -5.949
ATOM   1727 CG2  VAL   108     -13.605 -12.682  -6.315
ATOM   1728 HG21 VAL   108     -13.917 -11.659  -6.104
ATOM   1729 HG22 VAL   108     -12.984 -12.605  -7.208
ATOM   1730 HG23 VAL   108     -14.523 -13.235  -6.518
ATOM   1731 C    VAL   108     -11.464 -15.233  -4.374
ATOM   1732 O    VAL   108     -11.944 -15.297  -3.260
ATOM   1733 N    LEU   109     -10.198 -15.566  -4.580
ATOM   1734 H    LEU   109      -9.834 -15.477  -5.518
ATOM   1735 CA   LEU   109      -9.164 -15.894  -3.542
ATOM   1736 HA   LEU   109      -9.628 -16.437  -2.720
ATOM   1737 CB   LEU   109      -8.141 -16.818  -4.096
ATOM   1738 HB1  LEU   109      -7.534 -16.339  -4.864
ATOM   1739 HB2  LEU   109      -8.660 -17.670  -4.536
ATOM   1740 CG   LEU   109      -7.040 -17.409  -3.094
ATOM   1741 HG   LEU   109      -6.440 -16.585  -2.706
ATOM   1742 CD1  LEU   109      -7.657 -18.177  -1.936
ATOM   1743 HD11 LEU   109      -8.360 -18.943  -2.263
ATOM   1744 HD12 LEU   109      -6.917 -18.781  -1.411
ATOM   1745 HD13 LEU   109      -8.103 -17.458  -1.248
ATOM   1746 CD2  LEU   109      -6.137 -18.317  -3.881
ATOM   1747 HD21 LEU   109      -5.451 -18.923  -3.290
ATOM   1748 HD22 LEU   109      -6.710 -18.987  -4.523
ATOM   1749 HD23 LEU   109      -5.619 -17.682  -4.599
ATOM   1750 C    LEU   109      -8.648 -14.549  -3.047
ATOM   1751 O    LEU   109      -7.889 -13.886  -3.823
ATOM   1752 N    ALA   110      -8.826 -14.146  -1.811
ATOM   1753 H    ALA   110      -9.326 -14.819  -1.248
ATOM   1754 CA   ALA   110      -8.201 -12.970  -1.222
ATOM   1755 HA   ALA   110      -7.974 -12.215  -1.974
ATOM   1756 CB   ALA   110      -8.988 -12.363  -0.105
ATOM   1757 HB1  ALA   110      -8.344 -11.714   0.488
ATOM   1758 HB2  ALA   110      -9.684 -11.679  -0.592
ATOM   1759 HB3  ALA   110      -9.519 -13.097   0.502
ATOM   1760 C    ALA   110      -6.866 -13.498  -0.691
ATOM   1761 O    ALA   110      -6.691 -14.726  -0.447
ATOM   1762 N    CYS   111      -5.939 -12.556  -0.673
ATOM   1763 H    CYS   111      -6.200 -11.647  -1.027
ATOM   1764 CA   CYS   111      -4.526 -12.715  -0.246
ATOM   1765 HA   CYS   111      -4.417 -13.552   0.443
ATOM   1766 CB   CYS   111      -3.695 -12.997  -1.493
ATOM   1767 HB1  CYS   111      -2.636 -13.100  -1.259
ATOM   1768 HB2  CYS   111      -3.666 -12.126  -2.147
ATOM   1769 SG   CYS   111      -4.234 -14.474  -2.386
ATOM   1770 HG   CYS   111      -5.546 -14.226  -2.338
ATOM   1771 C    CYS   111      -4.073 -11.434   0.464
ATOM   1772 O    CYS   111      -4.533 -10.349   0.128
ATOM   1773 N    TYR   112      -3.010 -11.563   1.320
ATOM   1774 H    TYR   112      -2.645 -12.503   1.378
ATOM   1775 CA   TYR   112      -2.248 -10.496   1.979
ATOM   1776 HA   TYR   112      -2.287  -9.588   1.377
ATOM   1777 CB   TYR   112      -2.852 -10.271   3.412
ATOM   1778 HB1  TYR   112      -2.307  -9.587   4.062
ATOM   1779 HB2  TYR   112      -2.805 -11.224   3.939
ATOM   1780 CG   TYR   112      -4.313  -9.862   3.320
ATOM   1781 CD1  TYR   112      -5.398 -10.701   3.406
ATOM   1782 HD1  TYR   112      -5.181 -11.736   3.627
ATOM   1783 CE1  TYR   112      -6.755 -10.261   3.165
ATOM   1784 HE1  TYR   112      -7.568 -10.967   3.081
ATOM   1785 CZ   TYR   112      -6.937  -8.850   2.927
ATOM   1786 OH   TYR   112      -8.204  -8.319   2.768
ATOM   1787 HH   TYR   112      -8.922  -8.938   2.919
ATOM   1788 CE2  TYR   112      -5.852  -7.910   2.988
ATOM   1789 HE2  TYR   112      -5.872  -6.874   2.685
ATOM   1790 CD2  TYR   112      -4.530  -8.495   3.076
ATOM   1791 HD2  TYR   112      -3.684  -7.833   3.185
ATOM   1792 C    TYR   112      -0.843 -10.958   2.059
ATOM   1793 O    TYR   112      -0.571 -12.113   2.488
ATOM   1794 N    ASN   113       0.096 -10.053   1.837
ATOM   1795 H    ASN   113      -0.189  -9.134   1.528
ATOM   1796 CA   ASN   113       1.552 -10.393   2.014
ATOM   1797 HA   ASN   113       2.173  -9.621   1.558
ATOM   1798 CB   ASN   113       1.844 -10.268   3.517
ATOM   1799 HB1  ASN   113       2.826 -10.677   3.754
ATOM   1800 HB2  ASN   113       1.232 -10.917   4.144
ATOM   1801 CG   ASN   113       1.885  -8.875   4.065
ATOM   1802 OD1  ASN   113       1.213  -8.615   5.028
ATOM   1803 ND2  ASN   113       2.696  -7.962   3.487
ATOM   1804 HD21 ASN   113       3.449  -8.331   2.925
ATOM   1805 HD22 ASN   113       2.588  -6.983   3.711
ATOM   1806 C    ASN   113       2.089 -11.652   1.397
ATOM   1807 O    ASN   113       2.876 -12.414   1.907
ATOM   1808 N    GLY   114       1.557 -11.958   0.179
ATOM   1809 H    GLY   114       0.781 -11.434  -0.201
ATOM   1810 CA   GLY   114       1.952 -13.226  -0.525
ATOM   1811 HA1  GLY   114       3.036 -13.337  -0.534
ATOM   1812 HA2  GLY   114       1.505 -13.077  -1.508
ATOM   1813 C    GLY   114       1.367 -14.495   0.034
ATOM   1814 O    GLY   114       1.892 -15.571  -0.166
ATOM   1815 N    SER   115       0.227 -14.428   0.743
ATOM   1816 H    SER   115      -0.283 -13.557   0.706
ATOM   1817 CA   SER   115      -0.486 -15.632   1.325
ATOM   1818 HA   SER   115      -0.129 -16.530   0.822
ATOM   1819 CB   SER   115      -0.003 -15.783   2.807
ATOM   1820 HB1  SER   115      -0.005 -14.811   3.300
ATOM   1821 HB2  SER   115       0.996 -16.213   2.738
ATOM   1822 OG   SER   115      -0.757 -16.603   3.684
ATOM   1823 HG   SER   115      -1.380 -16.113   4.225
ATOM   1824 C    SER   115      -1.981 -15.612   1.213
ATOM   1825 O    SER   115      -2.598 -14.555   1.215
ATOM   1826 N    PRO   116      -2.634 -16.777   0.999
ATOM   1827 CD   PRO   116      -2.018 -18.054   0.602
ATOM   1828 HD1  PRO   116      -1.343 -18.276   1.429
ATOM   1829 HD2  PRO   116      -1.498 -17.975  -0.353
ATOM   1830 CG   PRO   116      -3.177 -19.083   0.417
ATOM   1831 HG1  PRO   116      -3.421 -19.494   1.396
ATOM   1832 HG2  PRO   116      -2.896 -19.817  -0.339
ATOM   1833 CB   PRO   116      -4.312 -18.195  -0.044
ATOM   1834 HB1  PRO   116      -5.268 -18.699   0.098
ATOM   1835 HB2  PRO   116      -4.195 -17.956  -1.101
ATOM   1836 CA   PRO   116      -4.101 -16.871   0.741
ATOM   1837 HA   PRO   116      -4.383 -16.000   0.150
ATOM   1838 C    PRO   116      -4.926 -16.820   2.021
ATOM   1839 O    PRO   116      -4.715 -17.612   2.899
ATOM   1840 N    SER   117      -5.851 -15.909   2.111
ATOM   1841 H    SER   117      -6.015 -15.337   1.295
ATOM   1842 CA   SER   117      -6.763 -15.758   3.330
ATOM   1843 HA   SER   117      -6.253 -16.176   4.197
ATOM   1844 CB   SER   117      -7.029 -14.215   3.541
ATOM   1845 HB1  SER   117      -6.100 -13.707   3.802
ATOM   1846 HB2  SER   117      -7.672 -14.085   4.412
ATOM   1847 OG   SER   117      -7.715 -13.680   2.483
ATOM   1848 HG   SER   117      -8.542 -13.287   2.773
ATOM   1849 C    SER   117      -8.035 -16.592   3.177
ATOM   1850 O    SER   117      -8.602 -17.139   4.132
ATOM   1851 N    GLY   118      -8.327 -16.863   1.918
ATOM   1852 H    GLY   118      -7.678 -16.391   1.305
ATOM   1853 CA   GLY   118      -9.270 -17.864   1.415
ATOM   1854 HA1  GLY   118      -9.842 -18.131   2.303
ATOM   1855 HA2  GLY   118      -8.744 -18.715   0.983
ATOM   1856 C    GLY   118     -10.263 -17.315   0.408
ATOM   1857 O    GLY   118     -10.275 -16.136   0.065
ATOM   1858 N    VAL   119     -10.980 -18.269  -0.163
ATOM   1859 H    VAL   119     -11.016 -19.193   0.244
ATOM   1860 CA   VAL   119     -11.885 -18.000  -1.337
ATOM   1861 HA   VAL   119     -11.548 -17.128  -1.898
ATOM   1862 CB   VAL   119     -11.801 -19.141  -2.419
ATOM   1863 HB   VAL   119     -10.745 -19.300  -2.637
ATOM   1864 CG1  VAL   119     -12.315 -20.437  -1.894
ATOM   1865 HG11 VAL   119     -12.062 -20.483  -0.835
ATOM   1866 HG12 VAL   119     -13.392 -20.381  -2.053
ATOM   1867 HG13 VAL   119     -11.942 -21.287  -2.465
ATOM   1868 CG2  VAL   119     -12.404 -18.708  -3.753
ATOM   1869 HG21 VAL   119     -12.144 -19.497  -4.459
ATOM   1870 HG22 VAL   119     -13.489 -18.707  -3.649
ATOM   1871 HG23 VAL   119     -12.026 -17.760  -4.137
ATOM   1872 C    VAL   119     -13.294 -17.718  -0.906
ATOM   1873 O    VAL   119     -13.779 -18.441  -0.100
ATOM   1874 N    TYR   120     -13.907 -16.640  -1.544
ATOM   1875 H    TYR   120     -13.326 -16.148  -2.208
ATOM   1876 CA   TYR   120     -15.339 -16.295  -1.504
ATOM   1877 HA   TYR   120     -15.879 -17.149  -1.095
ATOM   1878 CB   TYR   120     -15.567 -15.094  -0.533
ATOM   1879 HB1  TYR   120     -15.149 -15.230   0.465
ATOM   1880 HB2  TYR   120     -16.653 -15.037  -0.462
ATOM   1881 CG   TYR   120     -15.033 -13.743  -1.015
ATOM   1882 CD1  TYR   120     -15.839 -12.676  -1.502
ATOM   1883 HD1  TYR   120     -16.901 -12.819  -1.638
ATOM   1884 CE1  TYR   120     -15.285 -11.513  -1.973
ATOM   1885 HE1  TYR   120     -15.889 -10.796  -2.510
ATOM   1886 CZ   TYR   120     -13.872 -11.363  -1.889
ATOM   1887 OH   TYR   120     -13.218 -10.208  -2.271
ATOM   1888 HH   TYR   120     -12.271 -10.274  -2.129
ATOM   1889 CE2  TYR   120     -13.042 -12.384  -1.342
ATOM   1890 HE2  TYR   120     -11.971 -12.245  -1.351
ATOM   1891 CD2  TYR   120     -13.627 -13.590  -1.010
ATOM   1892 HD2  TYR   120     -13.056 -14.450  -0.690
ATOM   1893 C    TYR   120     -15.885 -16.088  -2.902
ATOM   1894 O    TYR   120     -15.175 -16.492  -3.809
ATOM   1895 N    GLN   121     -16.998 -15.389  -3.123
ATOM   1896 H    GLN   121     -17.551 -15.185  -2.304
ATOM   1897 CA   GLN   121     -17.672 -15.256  -4.419
ATOM   1898 HA   GLN   121     -16.998 -15.632  -5.189
ATOM   1899 CB   GLN   121     -18.902 -16.183  -4.465
ATOM   1900 HB1  GLN   121     -19.718 -15.837  -3.831
ATOM   1901 HB2  GLN   121     -18.666 -17.133  -3.986
ATOM   1902 CG   GLN   121     -19.469 -16.486  -5.881
ATOM   1903 HG1  GLN   121     -19.465 -15.583  -6.492
ATOM   1904 HG2  GLN   121     -20.478 -16.892  -5.950
ATOM   1905 CD   GLN   121     -18.661 -17.448  -6.666
ATOM   1906 OE1  GLN   121     -17.553 -17.803  -6.300
ATOM   1907 NE2  GLN   121     -19.058 -17.862  -7.870
ATOM   1908 HE21 GLN   121     -19.953 -17.601  -8.260
ATOM   1909 HE22 GLN   121     -18.405 -18.376  -8.444
ATOM   1910 C    GLN   121     -17.975 -13.773  -4.732
ATOM   1911 O    GLN   121     -18.270 -12.941  -3.825
ATOM   1912 N    CYS   122     -17.987 -13.406  -6.023
ATOM   1913 H    CYS   122     -17.456 -13.933  -6.702
ATOM   1914 CA   CYS   122     -18.447 -12.126  -6.520
ATOM   1915 HA   CYS   122     -19.001 -11.671  -5.699
ATOM   1916 CB   CYS   122     -17.200 -11.230  -6.798
ATOM   1917 HB1  CYS   122     -17.367 -10.433  -7.522
ATOM   1918 HB2  CYS   122     -16.412 -11.833  -7.249
ATOM   1919 SG   CYS   122     -16.697 -10.465  -5.235
ATOM   1920 HG   CYS   122     -17.508 -11.184  -4.454
ATOM   1921 C    CYS   122     -19.289 -12.368  -7.747
ATOM   1922 O    CYS   122     -19.328 -13.464  -8.276
ATOM   1923 N    ALA   123     -19.908 -11.292  -8.258
ATOM   1924 H    ALA   123     -20.051 -10.435  -7.742
ATOM   1925 CA   ALA   123     -20.266 -11.265  -9.684
ATOM   1926 HA   ALA   123     -19.617 -11.912 -10.274
ATOM   1927 CB   ALA   123     -21.722 -11.612  -9.769
ATOM   1928 HB1  ALA   123     -21.995 -12.520  -9.231
ATOM   1929 HB2  ALA   123     -22.347 -10.847  -9.308
ATOM   1930 HB3  ALA   123     -22.007 -11.756 -10.811
ATOM   1931 C    ALA   123     -20.063  -9.823 -10.276
ATOM   1932 O    ALA   123     -19.978  -8.823  -9.573
ATOM   1933 N    MET   124     -19.857  -9.679 -11.595
ATOM   1934 H    MET   124     -19.886 -10.492 -12.195
ATOM   1935 CA   MET   124     -19.544  -8.354 -12.172
ATOM   1936 HA   MET   124     -18.818  -7.739 -11.640
ATOM   1937 CB   MET   124     -18.969  -8.588 -13.563
ATOM   1938 HB1  MET   124     -19.682  -9.036 -14.254
ATOM   1939 HB2  MET   124     -18.196  -9.322 -13.335
ATOM   1940 CG   MET   124     -18.448  -7.276 -14.284
ATOM   1941 HG1  MET   124     -19.281  -6.612 -14.515
ATOM   1942 HG2  MET   124     -18.018  -7.623 -15.223
ATOM   1943 SD   MET   124     -17.148  -6.281 -13.527
ATOM   1944 CE   MET   124     -15.958  -7.634 -13.375
ATOM   1945 HE1  MET   124     -15.018  -7.102 -13.228
ATOM   1946 HE2  MET   124     -16.183  -8.258 -12.510
ATOM   1947 HE3  MET   124     -15.884  -8.232 -14.284
ATOM   1948 C    MET   124     -20.751  -7.440 -12.059
ATOM   1949 O    MET   124     -21.860  -7.910 -12.390
ATOM   1950 N    ARG   125     -20.617  -6.170 -11.651
ATOM   1951 H    ARG   125     -19.730  -5.764 -11.390
ATOM   1952 CA   ARG   125     -21.781  -5.247 -11.522
ATOM   1953 HA   ARG   125     -22.622  -5.922 -11.367
ATOM   1954 CB   ARG   125     -21.576  -4.422 -10.265
ATOM   1955 HB1  ARG   125     -22.432  -3.769 -10.095
ATOM   1956 HB2  ARG   125     -20.713  -3.760 -10.331
ATOM   1957 CG   ARG   125     -21.329  -5.081  -8.933
ATOM   1958 HG1  ARG   125     -21.058  -4.330  -8.191
ATOM   1959 HG2  ARG   125     -20.472  -5.747  -9.031
ATOM   1960 CD   ARG   125     -22.635  -5.806  -8.472
ATOM   1961 HD1  ARG   125     -22.251  -6.245  -7.551
ATOM   1962 HD2  ARG   125     -22.821  -6.658  -9.126
ATOM   1963 NE   ARG   125     -23.806  -4.887  -8.188
ATOM   1964 HE   ARG   125     -23.522  -4.051  -7.698
ATOM   1965 CZ   ARG   125     -25.100  -5.031  -8.435
ATOM   1966 NH1  ARG   125     -25.637  -6.188  -8.721
ATOM   1967 HH11 ARG   125     -25.040  -6.970  -8.946
ATOM   1968 HH12 ARG   125     -26.637  -6.322  -8.780
ATOM   1969 NH2  ARG   125     -25.947  -4.041  -8.461
ATOM   1970 HH21 ARG   125     -25.562  -3.120  -8.303
ATOM   1971 HH22 ARG   125     -26.944  -4.195  -8.484
ATOM   1972 C    ARG   125     -22.180  -4.425 -12.704
ATOM   1973 O    ARG   125     -21.334  -4.184 -13.539
ATOM   1974 N    PRO   126     -23.414  -3.843 -12.779
ATOM   1975 CD   PRO   126     -24.553  -4.061 -11.929
ATOM   1976 HD1  PRO   126     -24.359  -3.497 -11.017
ATOM   1977 HD2  PRO   126     -24.644  -5.095 -11.596
ATOM   1978 CG   PRO   126     -25.850  -3.590 -12.717
ATOM   1979 HG1  PRO   126     -26.692  -3.243 -12.118
ATOM   1980 HG2  PRO   126     -26.207  -4.394 -13.361
ATOM   1981 CB   PRO   126     -25.198  -2.521 -13.524
ATOM   1982 HB1  PRO   126     -25.032  -1.703 -12.823
ATOM   1983 HB2  PRO   126     -25.869  -2.281 -14.349
ATOM   1984 CA   PRO   126     -23.859  -3.028 -13.972
ATOM   1985 HA   PRO   126     -23.973  -3.681 -14.837
ATOM   1986 C    PRO   126     -23.060  -1.760 -14.335
ATOM   1987 O    PRO   126     -22.948  -1.281 -15.467
ATOM   1988 N    ASN   127     -22.353  -1.287 -13.338
ATOM   1989 H    ASN   127     -22.410  -1.689 -12.413
ATOM   1990 CA   ASN   127     -21.357  -0.191 -13.456
ATOM   1991 HA   ASN   127     -21.515   0.397 -14.361
ATOM   1992 CB   ASN   127     -21.558   0.796 -12.304
ATOM   1993 HB1  ASN   127     -22.529   1.283 -12.392
ATOM   1994 HB2  ASN   127     -20.869   1.613 -12.520
ATOM   1995 CG   ASN   127     -21.226   0.229 -10.876
ATOM   1996 OD1  ASN   127     -21.082  -0.965 -10.711
ATOM   1997 ND2  ASN   127     -21.240   1.109  -9.920
ATOM   1998 HD21 ASN   127     -21.374   2.090 -10.117
ATOM   1999 HD22 ASN   127     -21.300   0.801  -8.960
ATOM   2000 C    ASN   127     -19.882  -0.761 -13.424
ATOM   2001 O    ASN   127     -18.945   0.017 -13.168
ATOM   2002 N    PHE   128     -19.628  -2.035 -13.721
ATOM   2003 H    PHE   128     -20.427  -2.594 -13.987
ATOM   2004 CA   PHE   128     -18.346  -2.756 -13.647
ATOM   2005 HA   PHE   128     -18.572  -3.790 -13.908
ATOM   2006 CB   PHE   128     -17.607  -2.376 -14.934
ATOM   2007 HB1  PHE   128     -16.578  -2.690 -14.761
ATOM   2008 HB2  PHE   128     -17.556  -1.292 -15.044
ATOM   2009 CG   PHE   128     -18.144  -2.958 -16.230
ATOM   2010 CD1  PHE   128     -17.467  -4.031 -16.864
ATOM   2011 HD1  PHE   128     -16.589  -4.469 -16.413
ATOM   2012 CE1  PHE   128     -17.982  -4.563 -18.034
ATOM   2013 HE1  PHE   128     -17.587  -5.496 -18.408
ATOM   2014 CZ   PHE   128     -19.100  -3.940 -18.663
ATOM   2015 HZ   PHE   128     -19.560  -4.348 -19.551
ATOM   2016 CE2  PHE   128     -19.722  -2.801 -18.062
ATOM   2017 HE2  PHE   128     -20.687  -2.441 -18.386
ATOM   2018 CD2  PHE   128     -19.152  -2.225 -16.865
ATOM   2019 HD2  PHE   128     -19.601  -1.375 -16.375
ATOM   2020 C    PHE   128     -17.519  -2.544 -12.364
ATOM   2021 O    PHE   128     -16.307  -2.818 -12.413
ATOM   2022 N    THR   129     -18.107  -2.170 -11.232
ATOM   2023 H    THR   129     -19.095  -2.013 -11.088
ATOM   2024 CA   THR   129     -17.456  -2.354  -9.902
ATOM   2025 HA   THR   129     -16.398  -2.114  -9.802
ATOM   2026 CB   THR   129     -18.140  -1.482  -8.848
ATOM   2027 HB   THR   129     -17.673  -1.526  -7.864
ATOM   2028 CG2  THR   129     -18.173  -0.019  -9.125
ATOM   2029 HG21 THR   129     -17.234   0.453  -8.835
ATOM   2030 HG22 THR   129     -18.549   0.296 -10.098
ATOM   2031 HG23 THR   129     -18.911   0.512  -8.524
ATOM   2032 OG1  THR   129     -19.488  -1.885  -8.781
ATOM   2033 HG1  THR   129     -19.885  -1.522  -9.576
ATOM   2034 C    THR   129     -17.564  -3.845  -9.547
ATOM   2035 O    THR   129     -18.168  -4.608 -10.308
ATOM   2036 N    ILE   130     -16.880  -4.292  -8.459
ATOM   2037 H    ILE   130     -16.154  -3.755  -8.007
ATOM   2038 CA   ILE   130     -17.247  -5.586  -7.823
ATOM   2039 HA   ILE   130     -18.182  -6.001  -8.200
ATOM   2040 CB   ILE   130     -16.279  -6.676  -8.198
ATOM   2041 HB   ILE   130     -16.771  -7.483  -7.656
ATOM   2042 CG2  ILE   130     -16.269  -7.028  -9.704
ATOM   2043 HG21 ILE   130     -15.531  -7.811  -9.877
ATOM   2044 HG22 ILE   130     -17.285  -7.376  -9.893
ATOM   2045 HG23 ILE   130     -16.008  -6.182 -10.340
ATOM   2046 CG1  ILE   130     -14.824  -6.441  -7.658
ATOM   2047 HG11 ILE   130     -14.834  -5.427  -7.259
ATOM   2048 HG12 ILE   130     -14.070  -6.314  -8.434
ATOM   2049 CD1  ILE   130     -14.375  -7.483  -6.586
ATOM   2050 HD11 ILE   130     -13.515  -7.090  -6.043
ATOM   2051 HD12 ILE   130     -15.196  -7.683  -5.897
ATOM   2052 HD13 ILE   130     -14.066  -8.392  -7.101
ATOM   2053 C    ILE   130     -17.551  -5.434  -6.333
ATOM   2054 O    ILE   130     -16.807  -4.623  -5.687
ATOM   2055 N    LYS   131     -18.498  -6.170  -5.719
ATOM   2056 H    LYS   131     -18.955  -6.920  -6.218
ATOM   2057 CA   LYS   131     -18.739  -5.969  -4.269
ATOM   2058 HA   LYS   131     -18.347  -4.977  -4.044
ATOM   2059 CB   LYS   131     -20.241  -5.913  -3.801
ATOM   2060 HB1  LYS   131     -20.204  -5.768  -2.721
ATOM   2061 HB2  LYS   131     -20.733  -6.870  -3.973
ATOM   2062 CG   LYS   131     -21.019  -4.776  -4.367
ATOM   2063 HG1  LYS   131     -21.269  -5.037  -5.396
ATOM   2064 HG2  LYS   131     -20.435  -3.860  -4.282
ATOM   2065 CD   LYS   131     -22.392  -4.453  -3.623
ATOM   2066 HD1  LYS   131     -22.154  -4.361  -2.563
ATOM   2067 HD2  LYS   131     -23.043  -5.283  -3.896
ATOM   2068 CE   LYS   131     -22.888  -3.111  -4.220
ATOM   2069 HE1  LYS   131     -23.166  -3.168  -5.273
ATOM   2070 HE2  LYS   131     -22.147  -2.313  -4.172
ATOM   2071 NZ   LYS   131     -24.035  -2.726  -3.440
ATOM   2072 HZ1  LYS   131     -23.751  -2.513  -2.495
ATOM   2073 HZ2  LYS   131     -24.475  -1.921  -3.862
ATOM   2074 HZ3  LYS   131     -24.650  -3.523  -3.366
ATOM   2075 C    LYS   131     -17.981  -6.983  -3.481
ATOM   2076 O    LYS   131     -18.547  -7.752  -2.676
ATOM   2077 N    GLY   132     -16.658  -6.976  -3.639
ATOM   2078 H    GLY   132     -16.315  -6.437  -4.421
ATOM   2079 CA   GLY   132     -15.673  -7.677  -2.795
ATOM   2080 HA1  GLY   132     -14.666  -7.441  -3.138
ATOM   2081 HA2  GLY   132     -15.782  -8.761  -2.836
ATOM   2082 C    GLY   132     -15.639  -7.332  -1.285
ATOM   2083 O    GLY   132     -16.262  -6.499  -0.677
ATOM   2084 N    SER   133     -14.809  -8.147  -0.550
ATOM   2085 H    SER   133     -14.241  -8.823  -1.041
ATOM   2086 CA   SER   133     -14.562  -7.917   0.846
ATOM   2087 HA   SER   133     -14.930  -6.992   1.290
ATOM   2088 CB   SER   133     -15.395  -8.805   1.792
ATOM   2089 HB1  SER   133     -15.155  -8.564   2.828
ATOM   2090 HB2  SER   133     -15.131  -9.836   1.554
ATOM   2091 OG   SER   133     -16.770  -8.561   1.561
ATOM   2092 HG   SER   133     -17.075  -8.383   2.454
ATOM   2093 C    SER   133     -13.092  -7.947   1.034
ATOM   2094 O    SER   133     -12.482  -9.005   1.064
ATOM   2095 N    PHE   134     -12.517  -6.753   1.298
ATOM   2096 H    PHE   134     -13.154  -5.978   1.413
ATOM   2097 CA   PHE   134     -11.058  -6.628   1.421
ATOM   2098 HA   PHE   134     -10.563  -7.516   1.814
ATOM   2099 CB   PHE   134     -10.546  -6.261   0.022
ATOM   2100 HB1  PHE   134      -9.521  -5.899   0.087
ATOM   2101 HB2  PHE   134     -11.095  -5.396  -0.351
ATOM   2102 CG   PHE   134     -10.634  -7.268  -1.142
ATOM   2103 CD1  PHE   134      -9.847  -8.448  -0.955
ATOM   2104 HD1  PHE   134      -9.244  -8.506  -0.061
ATOM   2105 CE1  PHE   134      -9.717  -9.247  -2.106
ATOM   2106 HE1  PHE   134      -9.030 -10.079  -2.062
ATOM   2107 CZ   PHE   134     -10.474  -9.025  -3.254
ATOM   2108 HZ   PHE   134     -10.353  -9.700  -4.088
ATOM   2109 CE2  PHE   134     -11.327  -7.928  -3.395
ATOM   2110 HE2  PHE   134     -11.860  -7.719  -4.310
ATOM   2111 CD2  PHE   134     -11.379  -7.066  -2.326
ATOM   2112 HD2  PHE   134     -11.850  -6.111  -2.504
ATOM   2113 C    PHE   134     -10.635  -5.539   2.433
ATOM   2114 O    PHE   134     -11.343  -4.578   2.687
ATOM   2115 N    LEU   135      -9.374  -5.645   2.945
ATOM   2116 H    LEU   135      -8.963  -6.561   2.829
ATOM   2117 CA   LEU   135      -8.627  -4.747   3.867
ATOM   2118 HA   LEU   135      -9.271  -3.908   4.130
ATOM   2119 CB   LEU   135      -8.251  -5.622   5.163
ATOM   2120 HB1  LEU   135      -7.677  -5.014   5.863
ATOM   2121 HB2  LEU   135      -7.566  -6.374   4.772
ATOM   2122 CG   LEU   135      -9.344  -6.389   5.880
ATOM   2123 HG   LEU   135      -9.667  -7.203   5.231
ATOM   2124 CD1  LEU   135      -8.758  -6.999   7.224
ATOM   2125 HD11 LEU   135      -9.498  -7.563   7.792
ATOM   2126 HD12 LEU   135      -7.896  -7.650   7.076
ATOM   2127 HD13 LEU   135      -8.505  -6.149   7.857
ATOM   2128 CD2  LEU   135     -10.509  -5.529   6.300
ATOM   2129 HD21 LEU   135     -11.132  -6.028   7.043
ATOM   2130 HD22 LEU   135     -10.173  -4.568   6.691
ATOM   2131 HD23 LEU   135     -11.165  -5.280   5.466
ATOM   2132 C    LEU   135      -7.380  -4.121   3.240
ATOM   2133 O    LEU   135      -7.083  -4.546   2.103
ATOM   2134 N    ASN   136      -6.547  -3.425   4.000
ATOM   2135 H    ASN   136      -6.758  -3.244   4.972
ATOM   2136 CA   ASN   136      -5.325  -2.842   3.316
ATOM   2137 HA   ASN   136      -5.630  -2.387   2.374
ATOM   2138 CB   ASN   136      -4.617  -1.765   4.168
ATOM   2139 HB1  ASN   136      -3.823  -1.345   3.550
ATOM   2140 HB2  ASN   136      -4.378  -2.166   5.153
ATOM   2141 CG   ASN   136      -5.496  -0.596   4.389
ATOM   2142 OD1  ASN   136      -6.039  -0.068   3.426
ATOM   2143 ND2  ASN   136      -5.752  -0.149   5.608
ATOM   2144 HD21 ASN   136      -5.112  -0.458   6.325
ATOM   2145 HD22 ASN   136      -6.360   0.646   5.740
ATOM   2146 C    ASN   136      -4.256  -3.927   3.031
ATOM   2147 O    ASN   136      -4.189  -4.968   3.749
ATOM   2148 N    GLY   137      -3.487  -3.715   1.959
ATOM   2149 H    GLY   137      -3.512  -2.790   1.554
ATOM   2150 CA   GLY   137      -2.585  -4.551   1.165
ATOM   2151 HA1  GLY   137      -1.918  -5.079   1.847
ATOM   2152 HA2  GLY   137      -1.999  -3.958   0.463
ATOM   2153 C    GLY   137      -3.224  -5.616   0.219
ATOM   2154 O    GLY   137      -2.454  -6.217  -0.548
ATOM   2155 N    SER   138      -4.532  -5.710   0.160
ATOM   2156 H    SER   138      -5.101  -5.126   0.757
ATOM   2157 CA   SER   138      -5.261  -6.714  -0.574
ATOM   2158 HA   SER   138      -4.946  -7.699  -0.229
ATOM   2159 CB   SER   138      -6.757  -6.632  -0.220
ATOM   2160 HB1  SER   138      -6.891  -6.969   0.808
ATOM   2161 HB2  SER   138      -7.300  -7.413  -0.752
ATOM   2162 OG   SER   138      -7.203  -5.288  -0.395
ATOM   2163 HG   SER   138      -7.251  -5.034   0.530
ATOM   2164 C    SER   138      -5.132  -6.845  -2.106
ATOM   2165 O    SER   138      -5.526  -7.879  -2.667
ATOM   2166 N    CYS   139      -4.490  -5.889  -2.721
ATOM   2167 H    CYS   139      -4.111  -5.211  -2.076
ATOM   2168 CA   CYS   139      -3.974  -5.799  -4.151
ATOM   2169 HA   CYS   139      -4.769  -5.487  -4.828
ATOM   2170 CB   CYS   139      -2.955  -4.671  -4.171
ATOM   2171 HB1  CYS   139      -2.518  -4.629  -5.169
ATOM   2172 HB2  CYS   139      -2.129  -4.853  -3.484
ATOM   2173 SG   CYS   139      -3.673  -3.130  -3.627
ATOM   2174 HG   CYS   139      -4.587  -2.925  -4.579
ATOM   2175 C    CYS   139      -3.349  -7.189  -4.610
ATOM   2176 O    CYS   139      -2.711  -7.911  -3.833
ATOM   2177 N    GLY   140      -3.618  -7.599  -5.860
ATOM   2178 H    GLY   140      -4.187  -6.924  -6.351
ATOM   2179 CA   GLY   140      -3.066  -8.765  -6.521
ATOM   2180 HA1  GLY   140      -1.981  -8.743  -6.415
ATOM   2181 HA2  GLY   140      -3.254  -8.734  -7.595
ATOM   2182 C    GLY   140      -3.622 -10.122  -5.996
ATOM   2183 O    GLY   140      -3.204 -11.161  -6.551
ATOM   2184 N    SER   141      -4.548 -10.182  -5.086
ATOM   2185 H    SER   141      -4.735  -9.398  -4.477
ATOM   2186 CA   SER   141      -5.577 -11.215  -4.986
ATOM   2187 HA   SER   141      -5.053 -12.140  -4.743
ATOM   2188 CB   SER   141      -6.637 -10.780  -3.978
ATOM   2189 HB1  SER   141      -7.440 -11.516  -3.982
ATOM   2190 HB2  SER   141      -7.113  -9.864  -4.328
ATOM   2191 OG   SER   141      -6.099 -10.512  -2.643
ATOM   2192 HG   SER   141      -5.790  -9.604  -2.609
ATOM   2193 C    SER   141      -6.409 -11.442  -6.296
ATOM   2194 O    SER   141      -6.628 -10.490  -7.041
ATOM   2195 N    VAL   142      -6.835 -12.654  -6.677
ATOM   2196 H    VAL   142      -6.724 -13.412  -6.019
ATOM   2197 CA   VAL   142      -7.189 -13.103  -7.993
ATOM   2198 HA   VAL   142      -7.188 -12.254  -8.676
ATOM   2199 CB   VAL   142      -6.100 -13.986  -8.595
ATOM   2200 HB   VAL   142      -6.469 -14.138  -9.610
ATOM   2201 CG1  VAL   142      -4.728 -13.360  -8.681
ATOM   2202 HG11 VAL   142      -4.084 -14.125  -9.115
ATOM   2203 HG12 VAL   142      -4.822 -12.542  -9.394
ATOM   2204 HG13 VAL   142      -4.412 -13.089  -7.673
ATOM   2205 CG2  VAL   142      -5.934 -15.377  -7.902
ATOM   2206 HG21 VAL   142      -5.118 -15.988  -8.286
ATOM   2207 HG22 VAL   142      -5.671 -15.134  -6.872
ATOM   2208 HG23 VAL   142      -6.891 -15.900  -7.899
ATOM   2209 C    VAL   142      -8.606 -13.637  -8.088
ATOM   2210 O    VAL   142      -9.092 -14.278  -7.132
ATOM   2211 N    GLY   143      -9.300 -13.481  -9.179
ATOM   2212 H    GLY   143      -8.926 -12.809  -9.835
ATOM   2213 CA   GLY   143     -10.577 -14.079  -9.365
ATOM   2214 HA1  GLY   143     -11.170 -13.189  -9.578
ATOM   2215 HA2  GLY   143     -11.023 -14.487  -8.458
ATOM   2216 C    GLY   143     -10.676 -15.017 -10.576
ATOM   2217 O    GLY   143      -9.974 -14.760 -11.558
ATOM   2218 N    PHE   144     -11.433 -16.146 -10.471
ATOM   2219 H    PHE   144     -12.132 -16.133  -9.741
ATOM   2220 CA   PHE   144     -11.400 -17.234 -11.405
ATOM   2221 HA   PHE   144     -11.348 -16.812 -12.409
ATOM   2222 CB   PHE   144     -10.189 -18.034 -11.141
ATOM   2223 HB1  PHE   144      -9.378 -17.306 -11.127
ATOM   2224 HB2  PHE   144     -10.039 -18.651 -12.027
ATOM   2225 CG   PHE   144     -10.191 -18.830  -9.863
ATOM   2226 CD1  PHE   144      -9.810 -18.200  -8.670
ATOM   2227 HD1  PHE   144      -9.339 -17.229  -8.638
ATOM   2228 CE1  PHE   144     -10.129 -18.907  -7.468
ATOM   2229 HE1  PHE   144     -10.018 -18.304  -6.579
ATOM   2230 CZ   PHE   144     -10.731 -20.191  -7.419
ATOM   2231 HZ   PHE   144     -11.016 -20.655  -6.487
ATOM   2232 CE2  PHE   144     -10.886 -20.837  -8.656
ATOM   2233 HE2  PHE   144     -11.203 -21.858  -8.810
ATOM   2234 CD2  PHE   144     -10.739 -20.115  -9.862
ATOM   2235 HD2  PHE   144     -10.920 -20.645 -10.785
ATOM   2236 C    PHE   144     -12.615 -18.221 -11.337
ATOM   2237 O    PHE   144     -13.412 -18.239 -10.436
ATOM   2238 N    ASN   145     -12.821 -18.950 -12.382
ATOM   2239 H    ASN   145     -12.214 -18.662 -13.137
ATOM   2240 CA   ASN   145     -13.753 -20.062 -12.611
ATOM   2241 HA   ASN   145     -14.227 -20.377 -11.681
ATOM   2242 CB   ASN   145     -14.760 -19.638 -13.655
ATOM   2243 HB1  ASN   145     -15.421 -20.505 -13.658
ATOM   2244 HB2  ASN   145     -14.324 -19.433 -14.632
ATOM   2245 CG   ASN   145     -15.618 -18.532 -13.001
ATOM   2246 OD1  ASN   145     -16.036 -18.679 -11.836
ATOM   2247 ND2  ASN   145     -15.956 -17.425 -13.679
ATOM   2248 HD21 ASN   145     -15.573 -17.248 -14.597
ATOM   2249 HD22 ASN   145     -16.573 -16.751 -13.249
ATOM   2250 C    ASN   145     -12.938 -21.235 -13.120
ATOM   2251 O    ASN   145     -11.842 -21.141 -13.648
ATOM   2252 N    ILE   146     -13.466 -22.431 -12.894
ATOM   2253 H    ILE   146     -14.361 -22.492 -12.430
ATOM   2254 CA   ILE   146     -12.984 -23.670 -13.546
ATOM   2255 HA   ILE   146     -11.962 -23.542 -13.903
ATOM   2256 CB   ILE   146     -12.857 -24.812 -12.505
ATOM   2257 HB   ILE   146     -13.819 -24.876 -11.997
ATOM   2258 CG2  ILE   146     -12.594 -26.234 -13.146
ATOM   2259 HG21 ILE   146     -12.348 -27.026 -12.438
ATOM   2260 HG22 ILE   146     -13.407 -26.510 -13.817
ATOM   2261 HG23 ILE   146     -11.715 -26.196 -13.790
ATOM   2262 CG1  ILE   146     -11.718 -24.520 -11.470
ATOM   2263 HG11 ILE   146     -11.649 -23.455 -11.251
ATOM   2264 HG12 ILE   146     -10.760 -24.803 -11.906
ATOM   2265 CD1  ILE   146     -11.832 -25.347 -10.104
ATOM   2266 HD11 ILE   146     -11.168 -24.929  -9.347
ATOM   2267 HD12 ILE   146     -12.864 -25.207  -9.781
ATOM   2268 HD13 ILE   146     -11.546 -26.388 -10.254
ATOM   2269 C    ILE   146     -13.849 -24.011 -14.788
ATOM   2270 O    ILE   146     -15.079 -24.058 -14.732
ATOM   2271 N    ASP   147     -13.178 -24.385 -15.815
ATOM   2272 H    ASP   147     -12.207 -24.638 -15.702
ATOM   2273 CA   ASP   147     -13.805 -24.664 -17.098
ATOM   2274 HA   ASP   147     -14.612 -23.938 -17.190
ATOM   2275 CB   ASP   147     -12.852 -24.380 -18.271
ATOM   2276 HB1  ASP   147     -12.085 -25.154 -18.284
ATOM   2277 HB2  ASP   147     -12.357 -23.425 -18.096
ATOM   2278 CG   ASP   147     -13.468 -24.272 -19.681
ATOM   2279 OD1  ASP   147     -14.686 -24.283 -19.749
ATOM   2280 OD2  ASP   147     -12.744 -24.268 -20.694
ATOM   2281 C    ASP   147     -14.286 -26.140 -17.005
ATOM   2282 O    ASP   147     -15.405 -26.356 -16.602
ATOM   2283 N    TYR   148     -13.435 -27.176 -17.099
ATOM   2284 H    TYR   148     -12.478 -26.998 -17.367
ATOM   2285 CA   TYR   148     -13.676 -28.539 -16.560
ATOM   2286 HA   TYR   148     -14.574 -28.620 -15.948
ATOM   2287 CB   TYR   148     -13.927 -29.586 -17.612
ATOM   2288 HB1  TYR   148     -13.884 -30.485 -16.996
ATOM   2289 HB2  TYR   148     -13.171 -29.447 -18.384
ATOM   2290 CG   TYR   148     -15.247 -29.546 -18.310
ATOM   2291 CD1  TYR   148     -15.377 -28.983 -19.609
ATOM   2292 HD1  TYR   148     -14.583 -28.494 -20.153
ATOM   2293 CE1  TYR   148     -16.583 -29.058 -20.251
ATOM   2294 HE1  TYR   148     -16.612 -28.756 -21.287
ATOM   2295 CZ   TYR   148     -17.668 -29.681 -19.673
ATOM   2296 OH   TYR   148     -18.778 -29.955 -20.410
ATOM   2297 HH   TYR   148     -19.383 -30.573 -19.995
ATOM   2298 CE2  TYR   148     -17.601 -30.138 -18.315
ATOM   2299 HE2  TYR   148     -18.452 -30.519 -17.769
ATOM   2300 CD2  TYR   148     -16.327 -30.112 -17.614
ATOM   2301 HD2  TYR   148     -16.198 -30.540 -16.631
ATOM   2302 C    TYR   148     -12.559 -29.028 -15.591
ATOM   2303 O    TYR   148     -12.872 -29.456 -14.417
ATOM   2304 N    ASP   149     -11.315 -28.702 -15.888
ATOM   2305 H    ASP   149     -11.233 -28.404 -16.849
ATOM   2306 CA   ASP   149     -10.197 -28.790 -14.870
ATOM   2307 HA   ASP   149     -10.573 -28.476 -13.897
ATOM   2308 CB   ASP   149      -9.590 -30.161 -14.805
ATOM   2309 HB1  ASP   149     -10.428 -30.738 -14.413
ATOM   2310 HB2  ASP   149      -8.736 -30.244 -14.133
ATOM   2311 CG   ASP   149      -9.177 -30.566 -16.227
ATOM   2312 OD1  ASP   149      -9.827 -31.501 -16.738
ATOM   2313 OD2  ASP   149      -8.297 -29.920 -16.810
ATOM   2314 C    ASP   149      -9.094 -27.699 -15.118
ATOM   2315 O    ASP   149      -8.248 -27.433 -14.223
ATOM   2316 N    CYS   150      -9.108 -27.031 -16.255
ATOM   2317 H    CYS   150      -9.565 -27.435 -17.059
ATOM   2318 CA   CYS   150      -8.468 -25.736 -16.435
ATOM   2319 HA   CYS   150      -7.470 -25.731 -15.998
ATOM   2320 CB   CYS   150      -8.518 -25.392 -17.918
ATOM   2321 HB1  CYS   150      -9.546 -25.419 -18.280
ATOM   2322 HB2  CYS   150      -8.000 -26.085 -18.580
ATOM   2323 SG   CYS   150      -7.714 -23.843 -18.278
ATOM   2324 HG   CYS   150      -7.098 -24.322 -19.362
ATOM   2325 C    CYS   150      -9.189 -24.595 -15.691
ATOM   2326 O    CYS   150     -10.372 -24.666 -15.482
ATOM   2327 N    VAL   151      -8.386 -23.629 -15.212
ATOM   2328 H    VAL   151      -7.399 -23.759 -15.379
ATOM   2329 CA   VAL   151      -8.783 -22.449 -14.427
ATOM   2330 HA   VAL   151      -9.773 -22.625 -14.005
ATOM   2331 CB   VAL   151      -7.894 -22.173 -13.174
ATOM   2332 HB   VAL   151      -6.834 -22.243 -13.418
ATOM   2333 CG1  VAL   151      -8.219 -20.755 -12.560
ATOM   2334 HG11 VAL   151      -7.679 -20.646 -11.619
ATOM   2335 HG12 VAL   151      -7.866 -19.989 -13.252
ATOM   2336 HG13 VAL   151      -9.299 -20.627 -12.492
ATOM   2337 CG2  VAL   151      -8.170 -23.303 -12.167
ATOM   2338 HG21 VAL   151      -7.764 -23.114 -11.174
ATOM   2339 HG22 VAL   151      -9.240 -23.450 -12.019
ATOM   2340 HG23 VAL   151      -7.731 -24.228 -12.540
ATOM   2341 C    VAL   151      -8.856 -21.224 -15.402
ATOM   2342 O    VAL   151      -7.782 -20.866 -15.826
ATOM   2343 N    SER   152      -9.970 -20.609 -15.742
ATOM   2344 H    SER   152     -10.840 -20.947 -15.356
ATOM   2345 CA   SER   152     -10.055 -19.310 -16.364
ATOM   2346 HA   SER   152      -9.162 -19.207 -16.981
ATOM   2347 CB   SER   152     -11.262 -19.188 -17.201
ATOM   2348 HB1  SER   152     -11.521 -18.154 -17.429
ATOM   2349 HB2  SER   152     -12.109 -19.687 -16.729
ATOM   2350 OG   SER   152     -11.153 -19.784 -18.458
ATOM   2351 HG   SER   152     -11.860 -19.478 -19.032
ATOM   2352 C    SER   152      -9.991 -18.181 -15.239
ATOM   2353 O    SER   152     -11.037 -17.787 -14.626
ATOM   2354 N    PHE   153      -8.815 -17.602 -15.003
ATOM   2355 H    PHE   153      -7.996 -18.104 -15.316
ATOM   2356 CA   PHE   153      -8.556 -16.351 -14.285
ATOM   2357 HA   PHE   153      -9.010 -16.543 -13.313
ATOM   2358 CB   PHE   153      -7.082 -16.169 -13.874
ATOM   2359 HB1  PHE   153      -6.955 -15.256 -13.293
ATOM   2360 HB2  PHE   153      -6.543 -16.008 -14.808
ATOM   2361 CG   PHE   153      -6.314 -17.295 -13.153
ATOM   2362 CD1  PHE   153      -6.412 -17.426 -11.760
ATOM   2363 HD1  PHE   153      -7.051 -16.766 -11.192
ATOM   2364 CE1  PHE   153      -5.791 -18.542 -11.085
ATOM   2365 HE1  PHE   153      -6.033 -18.647 -10.038
ATOM   2366 CZ   PHE   153      -4.956 -19.406 -11.778
ATOM   2367 HZ   PHE   153      -4.488 -20.231 -11.261
ATOM   2368 CE2  PHE   153      -4.798 -19.275 -13.131
ATOM   2369 HE2  PHE   153      -4.059 -19.826 -13.693
ATOM   2370 CD2  PHE   153      -5.402 -18.219 -13.857
ATOM   2371 HD2  PHE   153      -5.293 -18.100 -14.925
ATOM   2372 C    PHE   153      -9.206 -15.110 -14.974
ATOM   2373 O    PHE   153      -8.860 -14.842 -16.147
ATOM   2374 N    CYS   154     -10.203 -14.517 -14.328
ATOM   2375 H    CYS   154     -10.363 -14.719 -13.352
ATOM   2376 CA   CYS   154     -10.999 -13.477 -14.876
ATOM   2377 HA   CYS   154     -10.864 -13.438 -15.957
ATOM   2378 CB   CYS   154     -12.463 -13.859 -14.685
ATOM   2379 HB1  CYS   154     -12.672 -14.911 -14.878
ATOM   2380 HB2  CYS   154     -13.123 -13.376 -15.405
ATOM   2381 SG   CYS   154     -13.023 -13.568 -13.000
ATOM   2382 HG   CYS   154     -14.314 -13.281 -13.188
ATOM   2383 C    CYS   154     -10.778 -12.057 -14.358
ATOM   2384 O    CYS   154     -11.325 -11.097 -14.828
ATOM   2385 N    TYR   155     -10.078 -11.956 -13.155
ATOM   2386 H    TYR   155      -9.662 -12.820 -12.837
ATOM   2387 CA   TYR   155      -9.958 -10.698 -12.337
ATOM   2388 HA   TYR   155     -10.078  -9.815 -12.964
ATOM   2389 CB   TYR   155     -11.087 -10.585 -11.339
ATOM   2390 HB1  TYR   155     -10.954 -11.497 -10.757
ATOM   2391 HB2  TYR   155     -12.060 -10.694 -11.819
ATOM   2392 CG   TYR   155     -11.085  -9.331 -10.400
ATOM   2393 CD1  TYR   155     -11.554  -8.074 -10.895
ATOM   2394 HD1  TYR   155     -11.817  -7.969 -11.937
ATOM   2395 CE1  TYR   155     -11.638  -6.916 -10.078
ATOM   2396 HE1  TYR   155     -12.022  -5.995 -10.492
ATOM   2397 CZ   TYR   155     -11.295  -7.044  -8.674
ATOM   2398 OH   TYR   155     -11.547  -6.083  -7.778
ATOM   2399 HH   TYR   155     -11.382  -6.277  -6.852
ATOM   2400 CE2  TYR   155     -10.875  -8.288  -8.151
ATOM   2401 HE2  TYR   155     -10.613  -8.399  -7.109
ATOM   2402 CD2  TYR   155     -10.799  -9.407  -9.004
ATOM   2403 HD2  TYR   155     -10.350 -10.279  -8.552
ATOM   2404 C    TYR   155      -8.604 -10.675 -11.632
ATOM   2405 O    TYR   155      -8.136 -11.724 -11.220
ATOM   2406 N    MET   156      -8.036  -9.537 -11.439
ATOM   2407 H    MET   156      -8.441  -8.744 -11.916
ATOM   2408 CA   MET   156      -6.986  -9.235 -10.453
ATOM   2409 HA   MET   156      -6.932 -10.098  -9.790
ATOM   2410 CB   MET   156      -5.559  -9.114 -11.120
ATOM   2411 HB1  MET   156      -5.594  -8.330 -11.877
ATOM   2412 HB2  MET   156      -5.416 -10.099 -11.565
ATOM   2413 CG   MET   156      -4.509  -8.837 -10.052
ATOM   2414 HG1  MET   156      -4.632  -9.471  -9.175
ATOM   2415 HG2  MET   156      -4.766  -7.822  -9.748
ATOM   2416 SD   MET   156      -2.717  -8.962 -10.587
ATOM   2417 CE   MET   156      -2.480 -10.703 -10.282
ATOM   2418 HE1  MET   156      -3.396 -11.200 -10.601
ATOM   2419 HE2  MET   156      -1.647 -10.952 -10.939
ATOM   2420 HE3  MET   156      -2.021 -10.887  -9.311
ATOM   2421 C    MET   156      -7.300  -7.950  -9.728
ATOM   2422 O    MET   156      -7.368  -6.863 -10.308
ATOM   2423 N    HSE   157      -7.404  -8.064  -8.398
ATOM   2424 H    HSE   157      -7.195  -8.964  -7.989
ATOM   2425 CA   HSE   157      -7.731  -6.953  -7.437
ATOM   2426 HA   HSE   157      -8.626  -6.444  -7.794
ATOM   2427 CB   HSE   157      -7.918  -7.589  -6.050
ATOM   2428 HB1  HSE   157      -6.981  -8.042  -5.728
ATOM   2429 HB2  HSE   157      -8.608  -8.433  -6.064
ATOM   2430 CG   HSE   157      -8.431  -6.430  -5.241
ATOM   2431 ND1  HSE   157      -9.559  -5.649  -5.599
ATOM   2432 CE1  HSE   157      -9.680  -4.784  -4.528
ATOM   2433 HE1  HSE   157     -10.196  -3.835  -4.536
ATOM   2434 NE2  HSE   157      -8.791  -5.067  -3.577
ATOM   2435 HE2  HSE   157      -8.644  -4.525  -2.738
ATOM   2436 CD2  HSE   157      -7.960  -6.023  -4.032
ATOM   2437 HD2  HSE   157      -7.169  -6.514  -3.483
ATOM   2438 C    HSE   157      -6.691  -5.896  -7.517
ATOM   2439 O    HSE   157      -5.468  -6.215  -7.363
ATOM   2440 N    HSD   158      -7.101  -4.603  -7.765
ATOM   2441 H    HSD   158      -8.079  -4.418  -7.939
ATOM   2442 CA   HSD   158      -6.159  -3.527  -7.931
ATOM   2443 HA   HSD   158      -5.163  -3.936  -7.762
ATOM   2444 CB   HSD   158      -6.165  -2.837  -9.312
ATOM   2445 HB1  HSD   158      -5.788  -1.815  -9.263
ATOM   2446 HB2  HSD   158      -7.134  -2.575  -9.736
ATOM   2447 CG   HSD   158      -5.337  -3.517 -10.344
ATOM   2448 ND1  HSD   158      -5.410  -4.891 -10.511
ATOM   2449 HD1  HSD   158      -6.009  -5.540 -10.020
ATOM   2450 CE1  HSD   158      -4.389  -5.261 -11.311
ATOM   2451 HE1  HSD   158      -4.329  -6.262 -11.712
ATOM   2452 NE2  HSD   158      -3.631  -4.184 -11.551
ATOM   2453 CD2  HSD   158      -4.192  -3.042 -10.911
ATOM   2454 HD2  HSD   158      -3.780  -2.058 -10.743
ATOM   2455 C    HSD   158      -6.412  -2.505  -6.824
ATOM   2456 O    HSD   158      -5.447  -2.093  -6.146
ATOM   2457 N    MET   159      -7.593  -1.965  -6.557
ATOM   2458 H    MET   159      -8.392  -2.245  -7.107
ATOM   2459 CA   MET   159      -7.847  -0.988  -5.441
ATOM   2460 HA   MET   159      -7.245  -1.291  -4.585
ATOM   2461 CB   MET   159      -7.393   0.403  -5.768
ATOM   2462 HB1  MET   159      -6.329   0.324  -5.992
ATOM   2463 HB2  MET   159      -7.489   1.056  -4.901
ATOM   2464 CG   MET   159      -8.145   1.161  -6.866
ATOM   2465 HG1  MET   159      -7.691   2.152  -6.844
ATOM   2466 HG2  MET   159      -9.209   1.333  -6.706
ATOM   2467 SD   MET   159      -7.890   0.510  -8.570
ATOM   2468 CE   MET   159      -8.915   1.763  -9.400
ATOM   2469 HE1  MET   159      -8.410   2.719  -9.258
ATOM   2470 HE2  MET   159      -8.986   1.581 -10.472
ATOM   2471 HE3  MET   159      -9.880   1.812  -8.894
ATOM   2472 C    MET   159      -9.355  -1.004  -5.022
ATOM   2473 O    MET   159     -10.246  -1.475  -5.782
ATOM   2474 N    GLU   160      -9.643  -0.387  -3.909
ATOM   2475 H    GLU   160      -8.876   0.087  -3.455
ATOM   2476 CA   GLU   160     -10.983   0.061  -3.466
ATOM   2477 HA   GLU   160     -11.747  -0.591  -3.889
ATOM   2478 CB   GLU   160     -11.107  -0.144  -1.956
ATOM   2479 HB1  GLU   160     -10.419   0.543  -1.464
ATOM   2480 HB2  GLU   160     -10.741  -1.149  -1.748
ATOM   2481 CG   GLU   160     -12.582  -0.029  -1.464
ATOM   2482 HG1  GLU   160     -13.307  -0.767  -1.807
ATOM   2483 HG2  GLU   160     -13.073   0.899  -1.754
ATOM   2484 CD   GLU   160     -12.613   0.122   0.072
ATOM   2485 OE1  GLU   160     -12.720   1.245   0.620
ATOM   2486 OE2  GLU   160     -12.284  -0.905   0.762
ATOM   2487 C    GLU   160     -11.335   1.491  -3.966
ATOM   2488 O    GLU   160     -10.418   2.312  -3.918
ATOM   2489 N    LEU   161     -12.488   1.778  -4.465
ATOM   2490 H    LEU   161     -13.128   0.997  -4.461
ATOM   2491 CA   LEU   161     -12.834   3.185  -4.853
ATOM   2492 HA   LEU   161     -11.942   3.540  -5.368
ATOM   2493 CB   LEU   161     -13.961   3.177  -5.876
ATOM   2494 HB1  LEU   161     -14.438   4.157  -5.851
ATOM   2495 HB2  LEU   161     -14.735   2.493  -5.527
ATOM   2496 CG   LEU   161     -13.556   2.808  -7.302
ATOM   2497 HG   LEU   161     -12.701   2.131  -7.327
ATOM   2498 CD1  LEU   161     -14.723   2.114  -8.056
ATOM   2499 HD11 LEU   161     -14.513   2.061  -9.124
ATOM   2500 HD12 LEU   161     -14.940   1.149  -7.598
ATOM   2501 HD13 LEU   161     -15.655   2.671  -7.965
ATOM   2502 CD2  LEU   161     -13.146   4.077  -8.010
ATOM   2503 HD21 LEU   161     -12.442   4.614  -7.374
ATOM   2504 HD22 LEU   161     -12.836   3.829  -9.025
ATOM   2505 HD23 LEU   161     -13.993   4.759  -8.082
ATOM   2506 C    LEU   161     -13.124   4.066  -3.670
ATOM   2507 O    LEU   161     -13.524   3.546  -2.612
ATOM   2508 N    PRO   162     -12.975   5.442  -3.781
ATOM   2509 CD   PRO   162     -12.351   6.093  -4.907
ATOM   2510 HD1  PRO   162     -13.116   6.206  -5.675
ATOM   2511 HD2  PRO   162     -11.392   5.669  -5.204
ATOM   2512 CG   PRO   162     -11.987   7.487  -4.441
ATOM   2513 HG1  PRO   162     -11.996   8.271  -5.198
ATOM   2514 HG2  PRO   162     -11.063   7.489  -3.864
ATOM   2515 CB   PRO   162     -13.117   7.695  -3.340
ATOM   2516 HB1  PRO   162     -13.979   8.216  -3.757
ATOM   2517 HB2  PRO   162     -12.720   8.233  -2.479
ATOM   2518 CA   PRO   162     -13.417   6.321  -2.739
ATOM   2519 HA   PRO   162     -12.754   6.121  -1.897
ATOM   2520 C    PRO   162     -14.924   6.100  -2.234
ATOM   2521 O    PRO   162     -15.225   6.597  -1.161
ATOM   2522 N    THR   163     -15.687   5.348  -3.000
ATOM   2523 H    THR   163     -15.260   5.187  -3.901
ATOM   2524 CA   THR   163     -17.091   4.946  -2.823
ATOM   2525 HA   THR   163     -17.539   5.515  -2.007
ATOM   2526 CB   THR   163     -17.903   5.245  -4.121
ATOM   2527 HB   THR   163     -18.932   4.939  -3.929
ATOM   2528 CG2  THR   163     -17.839   6.738  -4.520
ATOM   2529 HG21 THR   163     -18.536   6.933  -5.335
ATOM   2530 HG22 THR   163     -18.127   7.366  -3.677
ATOM   2531 HG23 THR   163     -16.842   6.899  -4.933
ATOM   2532 OG1  THR   163     -17.435   4.452  -5.181
ATOM   2533 HG1  THR   163     -18.113   4.511  -5.858
ATOM   2534 C    THR   163     -17.314   3.597  -2.221
ATOM   2535 O    THR   163     -18.449   3.121  -2.234
ATOM   2536 N    GLY   164     -16.273   2.943  -1.671
ATOM   2537 H    GLY   164     -15.393   3.422  -1.541
ATOM   2538 CA   GLY   164     -16.447   1.623  -0.926
ATOM   2539 HA1  GLY   164     -17.451   1.581  -0.502
ATOM   2540 HA2  GLY   164     -15.735   1.694  -0.104
ATOM   2541 C    GLY   164     -16.417   0.311  -1.763
ATOM   2542 O    GLY   164     -16.305  -0.799  -1.199
ATOM   2543 N    VAL   165     -16.550   0.495  -3.107
ATOM   2544 H    VAL   165     -16.594   1.473  -3.354
ATOM   2545 CA   VAL   165     -16.629  -0.568  -4.117
ATOM   2546 HA   VAL   165     -16.859  -1.481  -3.569
ATOM   2547 CB   VAL   165     -17.748  -0.341  -5.142
ATOM   2548 HB   VAL   165     -17.556  -1.120  -5.878
ATOM   2549 CG1  VAL   165     -19.084  -0.687  -4.432
ATOM   2550 HG11 VAL   165     -19.903  -0.659  -5.151
ATOM   2551 HG12 VAL   165     -18.931  -1.668  -3.982
ATOM   2552 HG13 VAL   165     -19.246   0.055  -3.650
ATOM   2553 CG2  VAL   165     -17.860   1.105  -5.785
ATOM   2554 HG21 VAL   165     -18.751   1.112  -6.413
ATOM   2555 HG22 VAL   165     -18.024   1.803  -4.964
ATOM   2556 HG23 VAL   165     -16.920   1.353  -6.278
ATOM   2557 C    VAL   165     -15.280  -0.929  -4.675
ATOM   2558 O    VAL   165     -14.351  -0.112  -4.708
ATOM   2559 N    HSE   166     -15.005  -2.168  -5.050
ATOM   2560 H    HSE   166     -15.811  -2.775  -5.096
ATOM   2561 CA   HSE   166     -13.726  -2.645  -5.546
ATOM   2562 HA   HSE   166     -12.932  -2.043  -5.105
ATOM   2563 CB   HSE   166     -13.321  -4.005  -4.894
ATOM   2564 HB1  HSE   166     -12.349  -4.305  -5.285
ATOM   2565 HB2  HSE   166     -14.007  -4.776  -5.243
ATOM   2566 CG   HSE   166     -13.293  -3.953  -3.379
ATOM   2567 ND1  HSE   166     -14.388  -4.417  -2.631
ATOM   2568 CE1  HSE   166     -13.990  -4.149  -1.343
ATOM   2569 HE1  HSE   166     -14.568  -4.420  -0.472
ATOM   2570 NE2  HSE   166     -12.810  -3.472  -1.281
ATOM   2571 HE2  HSE   166     -12.337  -3.254  -0.415
ATOM   2572 CD2  HSE   166     -12.371  -3.346  -2.578
ATOM   2573 HD2  HSE   166     -11.502  -2.758  -2.832
ATOM   2574 C    HSE   166     -13.632  -2.623  -7.069
ATOM   2575 O    HSE   166     -14.584  -2.903  -7.823
ATOM   2576 N    ALA   167     -12.399  -2.311  -7.491
ATOM   2577 H    ALA   167     -11.778  -2.068  -6.733
ATOM   2578 CA   ALA   167     -12.015  -2.248  -8.879
ATOM   2579 HA   ALA   167     -12.865  -2.695  -9.395
ATOM   2580 CB   ALA   167     -11.761  -0.729  -9.208
ATOM   2581 HB1  ALA   167     -11.548  -0.611 -10.271
ATOM   2582 HB2  ALA   167     -12.626  -0.094  -9.016
ATOM   2583 HB3  ALA   167     -10.885  -0.461  -8.619
ATOM   2584 C    ALA   167     -10.751  -3.041  -9.132
ATOM   2585 O    ALA   167      -9.854  -3.086  -8.276
ATOM   2586 N    GLY   168     -10.620  -3.733 -10.250
ATOM   2587 H    GLY   168     -11.322  -3.588 -10.962
ATOM   2588 CA   GLY   168      -9.509  -4.497 -10.662
ATOM   2589 HA1  GLY   168      -9.371  -5.351  -9.999
ATOM   2590 HA2  GLY   168      -8.617  -3.875 -10.582
ATOM   2591 C    GLY   168      -9.649  -4.817 -12.171
ATOM   2592 O    GLY   168     -10.408  -4.143 -12.904
ATOM   2593 N    THR   169      -8.863  -5.778 -12.679
ATOM   2594 H    THR   169      -8.195  -6.251 -12.087
ATOM   2595 CA   THR   169      -8.624  -5.910 -14.057
ATOM   2596 HA   THR   169      -9.402  -5.332 -14.556
ATOM   2597 CB   THR   169      -7.233  -5.388 -14.424
ATOM   2598 HB   THR   169      -7.118  -5.268 -15.501
ATOM   2599 CG2  THR   169      -6.773  -4.021 -13.858
ATOM   2600 HG21 THR   169      -6.779  -3.860 -12.780
ATOM   2601 HG22 THR   169      -5.825  -3.738 -14.316
ATOM   2602 HG23 THR   169      -7.487  -3.250 -14.148
ATOM   2603 OG1  THR   169      -6.286  -6.414 -14.036
ATOM   2604 HG1  THR   169      -6.112  -6.953 -14.811
ATOM   2605 C    THR   169      -8.784  -7.305 -14.554
ATOM   2606 O    THR   169      -8.560  -8.298 -13.791
ATOM   2607 N    ASP   170      -9.069  -7.551 -15.809
ATOM   2608 H    ASP   170      -9.358  -6.813 -16.435
ATOM   2609 CA   ASP   170      -8.716  -8.913 -16.363
ATOM   2610 HA   ASP   170      -9.102  -9.752 -15.784
ATOM   2611 CB   ASP   170      -9.390  -9.179 -17.777
ATOM   2612 HB1  ASP   170     -10.458  -9.132 -17.564
ATOM   2613 HB2  ASP   170      -9.043 -10.148 -18.133
ATOM   2614 CG   ASP   170      -9.073  -8.112 -18.851
ATOM   2615 OD1  ASP   170      -7.843  -7.781 -19.065
ATOM   2616 OD2  ASP   170      -9.961  -7.681 -19.620
ATOM   2617 C    ASP   170      -7.176  -9.116 -16.316
ATOM   2618 O    ASP   170      -6.387  -8.146 -16.322
ATOM   2619 N    LEU   171      -6.696 -10.369 -16.331
ATOM   2620 H    LEU   171      -7.305 -11.154 -16.152
ATOM   2621 CA   LEU   171      -5.295 -10.770 -16.441
ATOM   2622 HA   LEU   171      -4.732 -10.290 -15.640
ATOM   2623 CB   LEU   171      -5.221 -12.288 -16.138
ATOM   2624 HB1  LEU   171      -4.219 -12.525 -16.495
ATOM   2625 HB2  LEU   171      -6.026 -12.859 -16.602
ATOM   2626 CG   LEU   171      -5.200 -12.676 -14.625
ATOM   2627 HG   LEU   171      -5.154 -13.752 -14.458
ATOM   2628 CD1  LEU   171      -3.928 -12.189 -13.909
ATOM   2629 HD11 LEU   171      -3.938 -12.642 -12.918
ATOM   2630 HD12 LEU   171      -3.064 -12.464 -14.513
ATOM   2631 HD13 LEU   171      -3.756 -11.115 -13.982
ATOM   2632 CD2  LEU   171      -6.319 -12.164 -13.840
ATOM   2633 HD21 LEU   171      -6.283 -12.757 -12.927
ATOM   2634 HD22 LEU   171      -6.226 -11.110 -13.577
ATOM   2635 HD23 LEU   171      -7.236 -12.313 -14.410
ATOM   2636 C    LEU   171      -4.530 -10.370 -17.728
ATOM   2637 O    LEU   171      -3.282 -10.537 -17.885
ATOM   2638 N    GLU   172      -5.301  -9.858 -18.676
ATOM   2639 H    GLU   172      -6.281  -9.642 -18.565
ATOM   2640 CA   GLU   172      -4.748  -9.173 -19.908
ATOM   2641 HA   GLU   172      -3.814  -9.611 -20.259
ATOM   2642 CB   GLU   172      -5.665  -9.325 -21.104
ATOM   2643 HB1  GLU   172      -5.212  -9.053 -22.057
ATOM   2644 HB2  GLU   172      -6.429  -8.552 -21.018
ATOM   2645 CG   GLU   172      -6.293 -10.697 -21.295
ATOM   2646 HG1  GLU   172      -7.066 -10.504 -22.038
ATOM   2647 HG2  GLU   172      -6.790 -11.055 -20.393
ATOM   2648 CD   GLU   172      -5.244 -11.694 -21.786
ATOM   2649 OE1  GLU   172      -4.143 -11.842 -21.311
ATOM   2650 OE2  GLU   172      -5.601 -12.398 -22.790
ATOM   2651 C    GLU   172      -4.382  -7.715 -19.658
ATOM   2652 O    GLU   172      -3.821  -7.030 -20.527
ATOM   2653 N    GLY   173      -4.567  -7.241 -18.442
ATOM   2654 H    GLY   173      -5.086  -7.847 -17.822
ATOM   2655 CA   GLY   173      -4.117  -5.904 -18.027
ATOM   2656 HA1  GLY   173      -3.198  -5.647 -18.554
ATOM   2657 HA2  GLY   173      -3.802  -6.021 -16.991
ATOM   2658 C    GLY   173      -5.139  -4.794 -18.109
ATOM   2659 O    GLY   173      -4.903  -3.615 -17.933
ATOM   2660 N    ASN   174      -6.412  -5.136 -18.528
ATOM   2661 H    ASN   174      -6.671  -6.104 -18.650
ATOM   2662 CA   ASN   174      -7.473  -4.120 -18.728
ATOM   2663 HA   ASN   174      -6.989  -3.159 -18.905
ATOM   2664 CB   ASN   174      -8.353  -4.405 -19.936
ATOM   2665 HB1  ASN   174      -8.866  -3.468 -20.153
ATOM   2666 HB2  ASN   174      -9.108  -5.178 -19.797
ATOM   2667 CG   ASN   174      -7.541  -4.735 -21.149
ATOM   2668 OD1  ASN   174      -7.317  -3.839 -21.982
ATOM   2669 ND2  ASN   174      -7.315  -5.987 -21.343
ATOM   2670 HD21 ASN   174      -7.483  -6.645 -20.595
ATOM   2671 HD22 ASN   174      -6.895  -6.272 -22.216
ATOM   2672 C    ASN   174      -8.297  -3.873 -17.539
ATOM   2673 O    ASN   174      -8.842  -4.923 -17.036
ATOM   2674 N    PHE   175      -8.498  -2.662 -17.131
ATOM   2675 H    PHE   175      -7.915  -1.910 -17.472
ATOM   2676 CA   PHE   175      -9.477  -2.339 -16.031
ATOM   2677 HA   PHE   175      -9.212  -2.999 -15.205
ATOM   2678 CB   PHE   175      -9.577  -0.894 -15.580
ATOM   2679 HB1  PHE   175     -10.587  -0.507 -15.446
ATOM   2680 HB2  PHE   175      -9.146  -0.307 -16.391
ATOM   2681 CG   PHE   175      -8.900  -0.653 -14.270
ATOM   2682 CD1  PHE   175      -9.407  -1.085 -13.059
ATOM   2683 HD1  PHE   175     -10.384  -1.544 -13.015
ATOM   2684 CE1  PHE   175      -8.694  -1.009 -11.858
ATOM   2685 HE1  PHE   175      -9.164  -1.234 -10.912
ATOM   2686 CZ   PHE   175      -7.372  -0.605 -11.877
ATOM   2687 HZ   PHE   175      -6.751  -0.701 -10.998
ATOM   2688 CE2  PHE   175      -6.824  -0.231 -13.148
ATOM   2689 HE2  PHE   175      -5.806   0.083 -13.327
ATOM   2690 CD2  PHE   175      -7.620  -0.086 -14.271
ATOM   2691 HD2  PHE   175      -7.135   0.095 -15.219
ATOM   2692 C    PHE   175     -10.901  -2.846 -16.415
ATOM   2693 O    PHE   175     -11.378  -2.805 -17.597
ATOM   2694 N    TYR   176     -11.569  -3.400 -15.411
ATOM   2695 H    TYR   176     -11.196  -3.371 -14.473
ATOM   2696 CA   TYR   176     -13.009  -3.478 -15.576
ATOM   2697 HA   TYR   176     -13.315  -3.653 -16.608
ATOM   2698 CB   TYR   176     -13.613  -4.609 -14.647
ATOM   2699 HB1  TYR   176     -14.700  -4.530 -14.640
ATOM   2700 HB2  TYR   176     -13.235  -4.607 -13.625
ATOM   2701 CG   TYR   176     -13.420  -6.048 -15.247
ATOM   2702 CD1  TYR   176     -14.385  -6.575 -16.092
ATOM   2703 HD1  TYR   176     -15.172  -5.936 -16.466
ATOM   2704 CE1  TYR   176     -14.326  -7.914 -16.493
ATOM   2705 HE1  TYR   176     -15.132  -8.194 -17.155
ATOM   2706 CZ   TYR   176     -13.327  -8.730 -15.935
ATOM   2707 OH   TYR   176     -13.285 -10.054 -16.171
ATOM   2708 HH   TYR   176     -12.441 -10.397 -15.870
ATOM   2709 CE2  TYR   176     -12.312  -8.188 -15.099
ATOM   2710 HE2  TYR   176     -11.434  -8.764 -14.846
ATOM   2711 CD2  TYR   176     -12.367  -6.874 -14.802
ATOM   2712 HD2  TYR   176     -11.616  -6.438 -14.161
ATOM   2713 C    TYR   176     -13.597  -2.139 -15.206
ATOM   2714 O    TYR   176     -13.321  -1.609 -14.128
ATOM   2715 N    GLY   177     -14.442  -1.587 -16.087
ATOM   2716 H    GLY   177     -14.533  -2.005 -17.002
ATOM   2717 CA   GLY   177     -15.106  -0.330 -15.930
ATOM   2718 HA1  GLY   177     -15.447  -0.276 -14.896
ATOM   2719 HA2  GLY   177     -15.981  -0.268 -16.578
ATOM   2720 C    GLY   177     -14.170   0.868 -16.289
ATOM   2721 O    GLY   177     -12.937   0.626 -16.584
ATOM   2722 N    PRO   178     -14.756   2.102 -16.327
ATOM   2723 CD   PRO   178     -16.146   2.474 -15.964
ATOM   2724 HD1  PRO   178     -16.487   1.915 -15.093
ATOM   2725 HD2  PRO   178     -16.855   2.220 -16.752
ATOM   2726 CG   PRO   178     -16.099   3.995 -15.732
ATOM   2727 HG1  PRO   178     -15.680   4.177 -14.742
ATOM   2728 HG2  PRO   178     -17.097   4.404 -15.885
ATOM   2729 CB   PRO   178     -15.066   4.472 -16.772
ATOM   2730 HB1  PRO   178     -14.783   5.475 -16.451
ATOM   2731 HB2  PRO   178     -15.558   4.417 -17.743
ATOM   2732 CA   PRO   178     -13.998   3.309 -16.678
ATOM   2733 HA   PRO   178     -13.482   3.122 -17.619
ATOM   2734 C    PRO   178     -12.947   3.744 -15.660
ATOM   2735 O    PRO   178     -12.582   4.962 -15.640
ATOM   2736 N    PHE   179     -12.366   2.892 -14.762
ATOM   2737 H    PHE   179     -12.486   1.903 -14.925
ATOM   2738 CA   PHE   179     -11.425   3.174 -13.659
ATOM   2739 HA   PHE   179     -11.645   4.180 -13.301
ATOM   2740 CB   PHE   179     -11.694   2.250 -12.514
ATOM   2741 HB1  PHE   179     -11.411   2.649 -11.540
ATOM   2742 HB2  PHE   179     -11.255   1.259 -12.627
ATOM   2743 CG   PHE   179     -13.154   2.067 -12.142
ATOM   2744 CD1  PHE   179     -14.038   3.199 -11.998
ATOM   2745 HD1  PHE   179     -13.590   4.182 -11.992
ATOM   2746 CE1  PHE   179     -15.383   3.055 -11.652
ATOM   2747 HE1  PHE   179     -16.025   3.922 -11.590
ATOM   2748 CZ   PHE   179     -15.944   1.766 -11.631
ATOM   2749 HZ   PHE   179     -17.014   1.718 -11.496
ATOM   2750 CE2  PHE   179     -15.087   0.611 -11.859
ATOM   2751 HE2  PHE   179     -15.544  -0.368 -11.851
ATOM   2752 CD2  PHE   179     -13.729   0.810 -12.153
ATOM   2753 HD2  PHE   179     -13.122  -0.047 -12.405
ATOM   2754 C    PHE   179      -9.942   3.249 -14.104
ATOM   2755 O    PHE   179      -9.605   2.818 -15.202
ATOM   2756 N    VAL   180      -9.117   3.894 -13.325
ATOM   2757 H    VAL   180      -9.552   4.295 -12.506
ATOM   2758 CA   VAL   180      -7.725   4.103 -13.617
ATOM   2759 HA   VAL   180      -7.466   3.376 -14.386
ATOM   2760 CB   VAL   180      -7.516   5.551 -14.089
ATOM   2761 HB   VAL   180      -6.470   5.856 -14.084
ATOM   2762 CG1  VAL   180      -7.843   5.598 -15.579
ATOM   2763 HG11 VAL   180      -7.704   6.601 -15.982
ATOM   2764 HG12 VAL   180      -7.190   4.867 -16.057
ATOM   2765 HG13 VAL   180      -8.860   5.254 -15.771
ATOM   2766 CG2  VAL   180      -8.210   6.663 -13.324
ATOM   2767 HG21 VAL   180      -7.889   7.620 -13.735
ATOM   2768 HG22 VAL   180      -9.294   6.643 -13.432
ATOM   2769 HG23 VAL   180      -7.962   6.634 -12.263
ATOM   2770 C    VAL   180      -6.959   3.822 -12.321
ATOM   2771 O    VAL   180      -7.454   4.187 -11.226
ATOM   2772 N    ASP   181      -5.804   3.208 -12.427
ATOM   2773 H    ASP   181      -5.536   2.768 -13.296
ATOM   2774 CA   ASP   181      -4.985   2.797 -11.282
ATOM   2775 HA   ASP   181      -5.768   2.485 -10.592
ATOM   2776 CB   ASP   181      -4.079   1.634 -11.616
ATOM   2777 HB1  ASP   181      -4.757   0.787 -11.715
ATOM   2778 HB2  ASP   181      -3.517   1.436 -10.703
ATOM   2779 CG   ASP   181      -3.105   1.825 -12.836
ATOM   2780 OD1  ASP   181      -3.421   2.703 -13.667
ATOM   2781 OD2  ASP   181      -2.042   1.182 -12.811
ATOM   2782 C    ASP   181      -4.238   3.899 -10.589
ATOM   2783 O    ASP   181      -3.006   3.970 -10.608
ATOM   2784 N    ARG   182      -4.927   4.771  -9.813
ATOM   2785 H    ARG   182      -5.928   4.659  -9.734
ATOM   2786 CA   ARG   182      -4.257   5.914  -9.136
ATOM   2787 HA   ARG   182      -3.242   5.601  -8.889
ATOM   2788 CB   ARG   182      -4.133   7.022 -10.209
ATOM   2789 HB1  ARG   182      -3.522   6.617 -11.016
ATOM   2790 HB2  ARG   182      -3.554   7.855  -9.812
ATOM   2791 CG   ARG   182      -5.429   7.676 -10.715
ATOM   2792 HG1  ARG   182      -5.829   8.216  -9.858
ATOM   2793 HG2  ARG   182      -6.063   6.891 -11.128
ATOM   2794 CD   ARG   182      -5.261   8.729 -11.783
ATOM   2795 HD1  ARG   182      -4.643   9.500 -11.323
ATOM   2796 HD2  ARG   182      -6.153   9.211 -12.183
ATOM   2797 NE   ARG   182      -4.606   8.190 -12.943
ATOM   2798 HE   ARG   182      -4.010   7.383 -12.826
ATOM   2799 CZ   ARG   182      -4.822   8.470 -14.215
ATOM   2800 NH1  ARG   182      -5.643   9.409 -14.610
ATOM   2801 HH11 ARG   182      -6.165   9.927 -13.918
ATOM   2802 HH12 ARG   182      -5.656   9.509 -15.615
ATOM   2803 NH2  ARG   182      -4.303   7.824 -15.228
ATOM   2804 HH21 ARG   182      -3.836   6.936 -15.110
ATOM   2805 HH22 ARG   182      -4.490   8.215 -16.140
ATOM   2806 C    ARG   182      -4.931   6.275  -7.779
ATOM   2807 O    ARG   182      -5.811   5.563  -7.266
ATOM   2808 N    GLN   183      -4.568   7.484  -7.294
ATOM   2809 H    GLN   183      -3.818   7.994  -7.740
ATOM   2810 CA   GLN   183      -5.066   7.975  -5.971
ATOM   2811 HA   GLN   183      -5.767   7.259  -5.541
ATOM   2812 CB   GLN   183      -3.909   8.154  -5.018
ATOM   2813 HB1  GLN   183      -4.432   8.342  -4.081
ATOM   2814 HB2  GLN   183      -3.264   9.001  -5.251
ATOM   2815 CG   GLN   183      -3.088   6.860  -4.800
ATOM   2816 HG1  GLN   183      -2.454   6.580  -5.641
ATOM   2817 HG2  GLN   183      -3.722   6.010  -4.546
ATOM   2818 CD   GLN   183      -2.113   6.934  -3.600
ATOM   2819 OE1  GLN   183      -2.344   7.654  -2.665
ATOM   2820 NE2  GLN   183      -1.033   6.263  -3.675
ATOM   2821 HE21 GLN   183      -0.811   5.696  -4.481
ATOM   2822 HE22 GLN   183      -0.470   6.149  -2.844
ATOM   2823 C    GLN   183      -5.901   9.266  -6.158
ATOM   2824 O    GLN   183      -6.521   9.767  -5.209
ATOM   2825 N    THR   184      -6.056   9.804  -7.359
ATOM   2826 H    THR   184      -5.669   9.590  -8.267
ATOM   2827 CA   THR   184      -7.193  10.850  -7.637
ATOM   2828 HA   THR   184      -7.029  11.677  -6.945
ATOM   2829 CB   THR   184      -7.165  11.281  -9.034
ATOM   2830 HB   THR   184      -8.025  11.856  -9.378
ATOM   2831 CG2  THR   184      -6.041  12.130  -9.336
ATOM   2832 HG21 THR   184      -5.189  11.678  -8.827
ATOM   2833 HG22 THR   184      -5.853  12.165 -10.409
ATOM   2834 HG23 THR   184      -6.293  13.156  -9.069
ATOM   2835 OG1  THR   184      -7.109  10.098  -9.884
ATOM   2836 HG1  THR   184      -7.797  10.193 -10.546
ATOM   2837 C    THR   184      -8.569  10.231  -7.420
ATOM   2838 O    THR   184      -8.846   9.027  -7.729
ATOM   2839 N    ALA   185      -9.538  11.024  -6.885
ATOM   2840 H    ALA   185      -9.264  11.952  -6.592
ATOM   2841 CA   ALA   185     -10.861  10.607  -6.503
ATOM   2842 HA   ALA   185     -10.689   9.709  -5.910
ATOM   2843 CB   ALA   185     -11.457  11.733  -5.656
ATOM   2844 HB1  ALA   185     -12.365  11.441  -5.128
ATOM   2845 HB2  ALA   185     -10.751  12.169  -4.950
ATOM   2846 HB3  ALA   185     -11.718  12.492  -6.394
ATOM   2847 C    ALA   185     -11.696  10.167  -7.656
ATOM   2848 O    ALA   185     -11.688  10.728  -8.751
ATOM   2849 N    GLN   186     -12.420   9.055  -7.450
ATOM   2850 H    GLN   186     -12.259   8.511  -6.615
ATOM   2851 CA   GLN   186     -13.190   8.340  -8.524
ATOM   2852 HA   GLN   186     -13.435   8.992  -9.362
ATOM   2853 CB   GLN   186     -12.366   7.110  -9.085
ATOM   2854 HB1  GLN   186     -13.067   6.444  -9.589
ATOM   2855 HB2  GLN   186     -11.896   6.634  -8.225
ATOM   2856 CG   GLN   186     -11.439   7.585 -10.120
ATOM   2857 HG1  GLN   186     -10.633   8.150  -9.650
ATOM   2858 HG2  GLN   186     -11.965   8.202 -10.847
ATOM   2859 CD   GLN   186     -10.843   6.390 -10.828
ATOM   2860 OE1  GLN   186     -11.153   5.998 -11.904
ATOM   2861 NE2  GLN   186      -9.870   5.781 -10.170
ATOM   2862 HE21 GLN   186      -9.830   6.046  -9.196
ATOM   2863 HE22 GLN   186      -9.318   5.074 -10.632
ATOM   2864 C    GLN   186     -14.530   7.854  -7.952
ATOM   2865 O    GLN   186     -14.671   7.623  -6.739
ATOM   2866 N    ALA   187     -15.503   7.710  -8.846
ATOM   2867 H    ALA   187     -15.256   7.923  -9.802
ATOM   2868 CA   ALA   187     -16.857   7.311  -8.504
ATOM   2869 HA   ALA   187     -16.765   6.607  -7.677
ATOM   2870 CB   ALA   187     -17.660   8.528  -8.019
ATOM   2871 HB1  ALA   187     -18.729   8.391  -7.859
ATOM   2872 HB2  ALA   187     -17.205   8.915  -7.107
ATOM   2873 HB3  ALA   187     -17.595   9.294  -8.791
ATOM   2874 C    ALA   187     -17.517   6.516  -9.699
ATOM   2875 O    ALA   187     -17.324   6.813 -10.897
ATOM   2876 N    ALA   188     -18.326   5.548  -9.436
ATOM   2877 H    ALA   188     -18.499   5.273  -8.480
ATOM   2878 CA   ALA   188     -19.039   4.669 -10.395
ATOM   2879 HA   ALA   188     -18.536   4.694 -11.362
ATOM   2880 CB   ALA   188     -18.984   3.199  -9.869
ATOM   2881 HB1  ALA   188     -19.419   2.631 -10.691
ATOM   2882 HB2  ALA   188     -17.954   2.862  -9.756
ATOM   2883 HB3  ALA   188     -19.476   3.154  -8.897
ATOM   2884 C    ALA   188     -20.491   5.149 -10.714
ATOM   2885 O    ALA   188     -21.138   5.753  -9.888
ATOM   2886 N    GLY   189     -21.026   4.688 -11.813
ATOM   2887 H    GLY   189     -20.474   3.963 -12.249
ATOM   2888 CA   GLY   189     -22.424   4.910 -12.242
ATOM   2889 HA1  GLY   189     -22.471   4.574 -13.277
ATOM   2890 HA2  GLY   189     -22.543   5.992 -12.174
ATOM   2891 C    GLY   189     -23.402   4.077 -11.476
ATOM   2892 O    GLY   189     -23.106   3.343 -10.531
ATOM   2893 N    THR   190     -24.557   4.004 -11.998
ATOM   2894 H    THR   190     -24.714   4.510 -12.858
ATOM   2895 CA   THR   190     -25.775   3.456 -11.352
ATOM   2896 HA   THR   190     -25.815   3.601 -10.273
ATOM   2897 CB   THR   190     -27.034   3.977 -12.070
ATOM   2898 HB   THR   190     -27.918   3.527 -11.618
ATOM   2899 CG2  THR   190     -27.195   5.478 -11.975
ATOM   2900 HG21 THR   190     -27.210   5.826 -10.942
ATOM   2901 HG22 THR   190     -26.376   5.942 -12.524
ATOM   2902 HG23 THR   190     -28.059   5.887 -12.500
ATOM   2903 OG1  THR   190     -27.116   3.656 -13.413
ATOM   2904 HG1  THR   190     -26.427   4.165 -13.846
ATOM   2905 C    THR   190     -25.850   1.909 -11.464
ATOM   2906 O    THR   190     -25.317   1.274 -12.428
ATOM   2907 N    ASP   191     -26.519   1.186 -10.561
ATOM   2908 H    ASP   191     -27.015   1.584  -9.777
ATOM   2909 CA   ASP   191     -26.457  -0.287 -10.478
ATOM   2910 HA   ASP   191     -26.625  -0.657 -11.489
ATOM   2911 CB   ASP   191     -24.983  -0.751 -10.071
ATOM   2912 HB1  ASP   191     -24.264  -0.115 -10.587
ATOM   2913 HB2  ASP   191     -24.729  -1.763 -10.388
ATOM   2914 CG   ASP   191     -24.815  -0.620  -8.591
ATOM   2915 OD1  ASP   191     -24.899  -1.679  -7.878
ATOM   2916 OD2  ASP   191     -24.491   0.494  -8.112
ATOM   2917 C    ASP   191     -27.580  -0.940  -9.608
ATOM   2918 OT1  ASP   191     -28.225  -0.259  -8.766
ATOM   2919 OT2  ASP   191     -27.805  -2.157  -9.754
ATOM   2920 O    TIP   192     -20.394 -25.962  -1.744
ATOM   2921 H1   TIP   192     -21.037 -26.466  -2.242
ATOM   2922 H2   TIP   192     -20.845 -25.732  -0.932
ATOM   2923 O    TIP   193       9.674   3.271  -6.004
ATOM   2924 H1   TIP   193       9.976   3.260  -5.096
ATOM   2925 H2   TIP   193       8.910   2.695  -6.011
ATOM   2926 O    TIP   194     -10.458 -29.428 -11.048
ATOM   2927 H1   TIP   194     -10.379 -30.372 -10.914
ATOM   2928 H2   TIP   194     -10.450 -29.057 -10.166
ATOM   2929 O    TIP   195     -19.895  -8.277  -6.987
ATOM   2930 H1   TIP   195     -20.513  -8.890  -6.589
ATOM   2931 H2   TIP   195     -20.009  -8.400  -7.930
ATOM   2932 O    TIP   196      13.638   7.618  -9.972
ATOM   2933 H1   TIP   196      14.484   7.176 -10.038
ATOM   2934 H2   TIP   196      13.755   8.260  -9.272
ATOM   2935 O    TIP   197       5.548 -19.868   3.999
ATOM   2936 H1   TIP   197       6.140 -19.600   4.701
ATOM   2937 H2   TIP   197       4.989 -19.105   3.852
ATOM   2938 O    TIP   198     -21.080  -8.923   4.924
ATOM   2939 H1   TIP   198     -20.214  -8.919   5.332
ATOM   2940 H2   TIP   198     -21.070  -9.685   4.346
ATOM   2941 O    TIP   199       2.148  21.475 -18.142
ATOM   2942 H1   TIP   199       1.240  21.192 -18.037
ATOM   2943 H2   TIP   199       2.466  20.983 -18.899
ATOM   2944 O    TIP   200      -0.747  -2.493   3.460
ATOM   2945 H1   TIP   200      -0.752  -1.542   3.570
ATOM   2946 H2   TIP   200      -0.151  -2.647   2.727
ATOM   2947 O    TIP   201     -27.563 -15.323  -9.781
ATOM   2948 H1   TIP   201     -28.477 -15.051  -9.696
ATOM   2949 H2   TIP   201     -27.166 -14.659 -10.343
ATOM   2950 O    TIP   202      -7.188  26.188  -6.761
ATOM   2951 H1   TIP   202      -7.111  26.664  -7.588
ATOM   2952 H2   TIP   202      -7.990  26.525  -6.364
ATOM   2953 O    TIP   203       6.603  -7.239   2.975
ATOM   2954 H1   TIP   203       6.715  -7.138   3.920
ATOM   2955 H2   TIP   203       5.659  -7.341   2.854
ATOM   2956 O    TIP   204       9.976 -28.120 -15.690
ATOM   2957 H1   TIP   204      10.321 -28.140 -14.798
ATOM   2958 H2   TIP   204       9.087 -27.778 -15.596
ATOM   2959 O    TIP   205      10.417 -15.273 -29.029
ATOM   2960 H1   TIP   205       9.922 -14.731 -28.415
ATOM   2961 H2   TIP   205       9.824 -15.401 -29.769
ATOM   2962 O    TIP   206     -17.560 -24.290   6.191
ATOM   2963 H1   TIP   206     -17.478 -24.528   7.114
ATOM   2964 H2   TIP   206     -16.669 -24.350   5.847
ATOM   2965 O    TIP   207       6.132  -7.697   6.102
ATOM   2966 H1   TIP   207       5.326  -7.438   6.547
ATOM   2967 H2   TIP   207       6.798  -7.692   6.789
ATOM   2968 O    TIP   208      -3.735 -28.797 -14.613
ATOM   2969 H1   TIP   208      -4.542 -29.234 -14.884
ATOM   2970 H2   TIP   208      -3.741 -28.851 -13.657
ATOM   2971 O    TIP   209     -15.023  -4.647   2.170
ATOM   2972 H1   TIP   209     -14.984  -4.646   3.126
ATOM   2973 H2   TIP   209     -14.905  -3.730   1.923
ATOM   2974 O    TIP   210       8.799  -7.777   1.302
ATOM   2975 H1   TIP   210       8.005  -7.965   1.802
ATOM   2976 H2   TIP   210       8.953  -8.569   0.788
ATOM   2977 O    TIP   211     -17.285 -24.077  -4.792
ATOM   2978 H1   TIP   211     -17.627 -24.957  -4.946
ATOM   2979 H2   TIP   211     -17.723 -23.785  -3.993
ATOM   2980 O    TIP   212     -23.744   4.715   0.067
ATOM   2981 H1   TIP   212     -22.837   4.713  -0.236
ATOM   2982 H2   TIP   212     -24.243   5.067  -0.670
ATOM   2983 O    TIP   213     -10.468 -28.539  -8.520
ATOM   2984 H1   TIP   213      -9.928 -28.353  -7.753
ATOM   2985 H2   TIP   213     -11.346 -28.685  -8.167
ATOM   2986 O    TIP   214      13.360   1.417  -6.541
ATOM   2987 H1   TIP   214      13.542   0.811  -5.823
ATOM   2988 H2   TIP   214      14.150   1.952  -6.610
ATOM   2989 O    TIP   215      -7.910 -24.621 -21.433
ATOM   2990 H1   TIP   215      -8.084 -24.669 -22.373
ATOM   2991 H2   TIP   215      -6.969 -24.458 -21.370
ATOM   2992 O    TIP   216       4.283  27.527  -3.218
ATOM   2993 H1   TIP   216       4.986  28.177  -3.224
ATOM   2994 H2   TIP   216       4.650  26.770  -3.673
ATOM   2995 O    TIP   217     -25.143   6.139  -4.868
ATOM   2996 H1   TIP   217     -25.141   6.884  -5.469
ATOM   2997 H2   TIP   217     -25.258   5.375  -5.432
ATOM   2998 O    TIP   218       9.428 -27.115   0.415
ATOM   2999 H1   TIP   218       9.432 -27.433  -0.487
ATOM   3000 H2   TIP   218      10.343 -26.903   0.600
ATOM   3001 O    TIP   219     -11.152 -14.362   1.825
ATOM   3002 H1   TIP   219     -12.080 -14.580   1.732
ATOM   3003 H2   TIP   219     -10.705 -14.945   1.212
ATOM   3004 O    TIP   220       8.528 -28.122  -2.186
ATOM   3005 H1   TIP   220       8.001 -27.374  -1.905
ATOM   3006 H2   TIP   220       7.916 -28.682  -2.663
ATOM   3007 O    TIP   221     -22.608   1.661  -4.503
ATOM   3008 H1   TIP   221     -22.950   0.966  -3.940
ATOM   3009 H2   TIP   221     -23.336   2.275  -4.596
ATOM   3010 O    TIP   222      17.126 -21.796 -12.975
ATOM   3011 H1   TIP   222      16.878 -21.293 -13.751
ATOM   3012 H2   TIP   222      16.312 -21.892 -12.481
ATOM   3013 O    TIP   223      -5.307 -23.930 -20.731
ATOM   3014 H1   TIP   223      -4.693 -24.118 -21.441
ATOM   3015 H2   TIP   223      -4.948 -23.153 -20.303
ATOM   3016 O    TIP   224     -21.119   9.510  -2.740
ATOM   3017 H1   TIP   224     -21.543  10.004  -3.443
ATOM   3018 H2   TIP   224     -21.367   9.971  -1.939
ATOM   3019 O    TIP   225      10.172   6.262  -3.905
ATOM   3020 H1   TIP   225       9.643   6.455  -4.679
ATOM   3021 H2   TIP   225      10.041   5.326  -3.752
ATOM   3022 O    TIP   226      -9.553  16.826   0.073
ATOM   3023 H1   TIP   226      -9.457  16.316   0.878
ATOM   3024 H2   TIP   226      -8.691  16.786  -0.341
ATOM   3025 O    TIP   227      -3.719   4.275   1.244
ATOM   3026 H1   TIP   227      -4.263   4.631   0.543
ATOM   3027 H2   TIP   227      -4.312   3.722   1.752
ATOM   3028 O    TIP   228     -19.981   8.743   3.633
ATOM   3029 H1   TIP   228     -19.848   7.858   3.974
ATOM   3030 H2   TIP   228     -19.741   9.318   4.359
ATOM   3031 O    TIP   229       8.294   6.011  12.195
ATOM   3032 H1   TIP   229       8.540   5.104  12.375
ATOM   3033 H2   TIP   229       7.370   6.063  12.439
ATOM   3034 O    TIP   230      16.027  -8.870  -7.393
ATOM   3035 H1   TIP   230      16.540  -8.287  -7.951
ATOM   3036 H2   TIP   230      15.207  -8.400  -7.242
ATOM   3037 O    TIP   231      -4.354 -20.830   5.647
ATOM   3038 H1   TIP   231      -4.902 -20.845   4.863
ATOM   3039 H2   TIP   231      -3.616 -20.267   5.415
ATOM   3040 O    TIP   232      -8.256  -3.743  11.930
ATOM   3041 H1   TIP   232      -8.238  -4.678  11.722
ATOM   3042 H2   TIP   232      -7.555  -3.626  12.570
ATOM   3043 O    TIP   233       8.679 -15.156   6.857
ATOM   3044 H1   TIP   233       8.705 -15.530   5.976
ATOM   3045 H2   TIP   233       9.519 -15.399   7.247
ATOM   3046 O    TIP   234      -1.623  15.477  -9.168
ATOM   3047 H1   TIP   234      -2.488  15.443  -8.759
ATOM   3048 H2   TIP   234      -1.036  15.759  -8.466
ATOM   3049 O    TIP   235      10.595  15.691 -11.856
ATOM   3050 H1   TIP   235      11.188  16.181 -12.424
ATOM   3051 H2   TIP   235      10.548  14.820 -12.250
ATOM   3052 O    TIP   236      -8.484  -3.031  -1.406
ATOM   3053 H1   TIP   236      -9.016  -2.597  -0.740
ATOM   3054 H2   TIP   236      -7.999  -3.703  -0.926
ATOM   3055 O    TIP   237     -12.772 -28.454  -0.148
ATOM   3056 H1   TIP   237     -11.943 -28.860   0.102
ATOM   3057 H2   TIP   237     -13.304 -28.484   0.647
ATOM   3058 O    TIP   238     -17.072 -28.309 -12.089
ATOM   3059 H1   TIP   238     -16.773 -27.921 -12.912
ATOM   3060 H2   TIP   238     -18.009 -28.454 -12.218
ATOM   3061 O    TIP   239      -9.694 -10.771   8.238
ATOM   3062 H1   TIP   239      -8.888 -10.877   7.732
ATOM   3063 H2   TIP   239     -10.395 -10.828   7.589
ATOM   3064 O    TIP   240      10.415  -3.948   1.611
ATOM   3065 H1   TIP   240      10.900  -3.370   2.199
ATOM   3066 H2   TIP   240      10.320  -3.444   0.803
ATOM   3067 O    TIP   241     -14.370 -11.031 -13.798
ATOM   3068 H1   TIP   241     -14.159 -10.724 -14.679
ATOM   3069 H2   TIP   241     -14.088 -10.321 -13.221
ATOM   3070 O    TIP   242      16.622   4.797 -17.108
ATOM   3071 H1   TIP   242      16.282   5.687 -17.200
ATOM   3072 H2   TIP   242      15.844   4.240 -17.126
ATOM   3073 O    TIP   243      -4.903   3.178  -6.155
ATOM   3074 H1   TIP   243      -4.966   3.425  -5.233
ATOM   3075 H2   TIP   243      -5.525   3.753  -6.601
ATOM   3076 O    TIP   244     -10.822 -27.970 -18.678
ATOM   3077 H1   TIP   244     -10.730 -27.547 -19.531
ATOM   3078 H2   TIP   244     -10.795 -28.907 -18.870
ATOM   3079 O    TIP   245      14.074 -11.214  -5.153
ATOM   3080 H1   TIP   245      13.768 -11.882  -5.767
ATOM   3081 H2   TIP   245      14.978 -11.044  -5.415
ATOM   3082 O    TIP   246      -3.389 -11.224   7.287
ATOM   3083 H1   TIP   246      -2.586 -11.021   6.807
ATOM   3084 H2   TIP   246      -3.090 -11.480   8.159
ATOM   3085 O    TIP   247     -26.341 -27.724 -11.141
ATOM   3086 H1   TIP   247     -25.802 -27.949 -10.383
ATOM   3087 H2   TIP   247     -26.399 -28.536 -11.645
ATOM   3088 O    TIP   248     -12.974  -2.888 -11.865
ATOM   3089 H1   TIP   248     -12.823  -2.445 -12.700
ATOM   3090 H2   TIP   248     -13.925  -2.874 -11.755
ATOM   3091 O    TIP   249      13.507 -26.805  11.997
ATOM   3092 H1   TIP   249      14.229 -26.278  12.340
ATOM   3093 H2   TIP   249      12.804 -26.176  11.839
ATOM   3094 O    TIP   250       5.948 -10.165   4.675
ATOM   3095 H1   TIP   250       5.846  -9.419   5.266
ATOM   3096 H2   TIP   250       5.384 -10.844   5.045
ATOM   3097 O    TIP   251      14.453 -10.708   7.673
ATOM   3098 H1   TIP   251      14.111 -10.109   8.336
ATOM   3099 H2   TIP   251      14.668 -11.505   8.157
ATOM   3100 O    TIP   252      -3.280  -4.804   7.395
ATOM   3101 H1   TIP   252      -3.793  -4.027   7.619
ATOM   3102 H2   TIP   252      -2.715  -4.520   6.677
ATOM   3103 O    TIP   253     -11.885   7.985   0.651
ATOM   3104 H1   TIP   253     -11.822   8.931   0.779
ATOM   3105 H2   TIP   253     -12.633   7.719   1.185
ATOM   3106 O    TIP   254      -3.163  28.946  -6.689
ATOM   3107 H1   TIP   254      -3.652  29.483  -6.067
ATOM   3108 H2   TIP   254      -2.824  29.569  -7.332
ATOM   3109 O    TIP   255     -15.125  -1.745 -19.001
ATOM   3110 H1   TIP   255     -14.696  -0.897 -19.111
ATOM   3111 H2   TIP   255     -16.003  -1.619 -19.360
ATOM   3112 O    TIP   256     -12.066  -1.337   5.638
ATOM   3113 H1   TIP   256     -11.940  -1.561   4.716
ATOM   3114 H2   TIP   256     -12.561  -2.073   5.999
ATOM   3115 O    TIP   257      19.898  -8.834   7.350
ATOM   3116 H1   TIP   257      19.585  -9.731   7.231
ATOM   3117 H2   TIP   257      19.907  -8.463   6.468
ATOM   3118 O    TIP   258     -14.191  -0.244   3.105
ATOM   3119 H1   TIP   258     -13.663   0.394   2.624
ATOM   3120 H2   TIP   258     -13.572  -0.930   3.352
ATOM   3121 O    TIP   259     -28.438  -8.592  -3.276
ATOM   3122 H1   TIP   259     -29.388  -8.557  -3.165
ATOM   3123 H2   TIP   259     -28.246  -9.520  -3.410
ATOM   3124 O    TIP   260     -14.794  10.293 -11.758
ATOM   3125 H1   TIP   260     -15.368  10.225 -12.521
ATOM   3126 H2   TIP   260     -14.672   9.389 -11.467
ATOM   3127 O    TIP   261      -1.596   0.560   3.394
ATOM   3128 H1   TIP   261      -1.788   0.656   2.461
ATOM   3129 H2   TIP   261      -2.155   1.208   3.822
ATOM   3130 O    TIP   262       7.952   1.377  -4.901
ATOM   3131 H1   TIP   262       8.347   0.590  -4.527
ATOM   3132 H2   TIP   262       7.043   1.132  -5.071
ATOM   3133 O    TIP   263       2.252  -1.907   7.731
ATOM   3134 H1   TIP   263       2.010  -2.679   7.219
ATOM   3135 H2   TIP   263       3.014  -1.547   7.276
ATOM   3136 O    TIP   264       4.691   9.433 -27.383
ATOM   3137 H1   TIP   264       4.158   9.687 -28.136
ATOM   3138 H2   TIP   264       5.017  10.260 -27.028
ATOM   3139 O    TIP   265       0.183   2.749   1.356
ATOM   3140 H1   TIP   265       0.703   2.406   2.082
ATOM   3141 H2   TIP   265      -0.269   3.509   1.722
ATOM   3142 O    TIP   266      -0.995  15.131 -16.283
ATOM   3143 H1   TIP   266      -1.944  15.069 -16.179
ATOM   3144 H2   TIP   266      -0.736  14.283 -16.642
ATOM   3145 O    TIP   267     -22.982 -27.855 -16.067
ATOM   3146 H1   TIP   267     -22.837 -27.122 -15.470
ATOM   3147 H2   TIP   267     -23.863 -27.712 -16.413
ATOM   3148 O    TIP   268     -27.147 -10.601 -24.746
ATOM   3149 H1   TIP   268     -27.002 -10.617 -23.800
ATOM   3150 H2   TIP   268     -28.072 -10.377 -24.845
ATOM   3151 O    TIP   269      15.351 -17.775  -7.277
ATOM   3152 H1   TIP   269      15.203 -18.043  -6.370
ATOM   3153 H2   TIP   269      16.209 -18.136  -7.498
ATOM   3154 O    TIP   270      16.325 -11.118   5.472
ATOM   3155 H1   TIP   270      15.992 -10.839   6.325
ATOM   3156 H2   TIP   270      15.679 -10.794   4.845
ATOM   3157 O    TIP   271     -10.551  24.708 -13.697
ATOM   3158 H1   TIP   271     -10.791  23.808 -13.918
ATOM   3159 H2   TIP   271     -11.008  25.245 -14.344
ATOM   3160 O    TIP   272       3.763   3.422  -2.164
ATOM   3161 H1   TIP   272       4.068   4.116  -1.579
ATOM   3162 H2   TIP   272       3.908   3.769  -3.044
ATOM   3163 O    TIP   273      10.802 -21.660 -26.882
ATOM   3164 H1   TIP   273      11.240 -21.551 -27.726
ATOM   3165 H2   TIP   273      10.546 -20.774 -26.627
ATOM   3166 O    TIP   274      28.738   0.111  -9.810
ATOM   3167 H1   TIP   274      28.824  -0.637 -10.399
ATOM   3168 H2   TIP   274      29.594   0.184  -9.388
ATOM   3169 O    TIP   275      -1.044  27.412 -10.313
ATOM   3170 H1   TIP   275      -0.256  26.870 -10.308
ATOM   3171 H2   TIP   275      -1.439  27.270  -9.453
ATOM   3172 O    TIP   276      -5.237  -2.601   7.808
ATOM   3173 H1   TIP   276      -6.078  -3.001   8.025
ATOM   3174 H2   TIP   276      -5.082  -1.971   8.512
ATOM   3175 O    TIP   277      -9.951 -13.156   3.789
ATOM   3176 H1   TIP   277     -10.586 -12.638   4.283
ATOM   3177 H2   TIP   277     -10.475 -13.631   3.145
ATOM   3178 O    TIP   278      14.505   0.658  -4.210
ATOM   3179 H1   TIP   278      15.347   1.001  -4.509
ATOM   3180 H2   TIP   278      14.706  -0.218  -3.879
ATOM   3181 O    TIP   279      -3.268   8.977   4.860
ATOM   3182 H1   TIP   279      -2.879   8.407   5.523
ATOM   3183 H2   TIP   279      -2.973   8.613   4.026
ATOM   3184 O    TIP   280      -7.770   9.872   3.995
ATOM   3185 H1   TIP   280      -8.445   9.210   3.846
ATOM   3186 H2   TIP   280      -6.957   9.455   3.709
ATOM   3187 O    TIP   281     -21.692 -18.602  -8.536
ATOM   3188 H1   TIP   281     -21.419 -19.505  -8.379
ATOM   3189 H2   TIP   281     -22.506 -18.508  -8.041
ATOM   3190 O    TIP   282      17.641 -16.252  -4.605
ATOM   3191 H1   TIP   282      16.979 -16.876  -4.308
ATOM   3192 H2   TIP   282      18.106 -16.709  -5.305
ATOM   3193 O    TIP   283      12.701   4.762 -10.188
ATOM   3194 H1   TIP   283      12.733   5.704 -10.021
ATOM   3195 H2   TIP   283      13.565   4.551 -10.541
ATOM   3196 O    TIP   284     -14.961  10.307  -5.973
ATOM   3197 H1   TIP   284     -15.104   9.379  -5.788
ATOM   3198 H2   TIP   284     -14.919  10.720  -5.110
ATOM   3199 O    TIP   285      21.943  -6.773  -7.290
ATOM   3200 H1   TIP   285      22.610  -7.435  -7.466
ATOM   3201 H2   TIP   285      22.108  -6.087  -7.937
ATOM   3202 O    TIP   286       1.075 -18.352  -0.638
ATOM   3203 H1   TIP   286       1.549 -17.761  -0.053
ATOM   3204 H2   TIP   286       1.272 -18.029  -1.517
ATOM   3205 O    TIP   287     -20.518 -17.557   3.644
ATOM   3206 H1   TIP   287     -19.674 -17.185   3.899
ATOM   3207 H2   TIP   287     -20.475 -18.469   3.931
ATOM   3208 O    TIP   288      16.990   1.608  -4.855
ATOM   3209 H1   TIP   288      16.911   2.536  -4.634
ATOM   3210 H2   TIP   288      17.363   1.601  -5.737
ATOM   3211 O    TIP   289      -3.624  13.258   0.279
ATOM   3212 H1   TIP   289      -3.652  13.646  -0.595
ATOM   3213 H2   TIP   289      -3.072  12.483   0.180
ATOM   3214 O    TIP   290     -19.687   4.660  -6.656
ATOM   3215 H1   TIP   290     -20.451   5.007  -7.116
ATOM   3216 H2   TIP   290     -20.052   4.111  -5.963
ATOM   3217 O    TIP   291     -21.461  -9.882  -5.579
ATOM   3218 H1   TIP   291     -21.674  -9.499  -4.728
ATOM   3219 H2   TIP   291     -22.089 -10.597  -5.685
ATOM   3220 O    TIP   292      -7.968   2.769  -2.725
ATOM   3221 H1   TIP   292      -8.764   2.747  -3.255
ATOM   3222 H2   TIP   292      -8.276   2.681  -1.824
ATOM   3223 O    TIP   293     -19.592 -26.734 -10.250
ATOM   3224 H1   TIP   293     -19.512 -25.965  -9.686
ATOM   3225 H2   TIP   293     -18.944 -27.351  -9.910
ATOM   3226 O    TIP   294     -22.395 -13.432  -2.754
ATOM   3227 H1   TIP   294     -22.628 -14.240  -2.298
ATOM   3228 H2   TIP   294     -21.651 -13.084  -2.263
ATOM   3229 O    TIP   295      19.608  -7.963  -7.616
ATOM   3230 H1   TIP   295      20.416  -7.460  -7.511
ATOM   3231 H2   TIP   295      19.044  -7.664  -6.904
ATOM   3232 O    TIP   296      -1.073   7.685 -17.193
ATOM   3233 H1   TIP   296      -0.739   8.004 -16.355
ATOM   3234 H2   TIP   296      -0.557   8.150 -17.851
ATOM   3235 O    TIP   297     -24.389 -23.211 -19.068
ATOM   3236 H1   TIP   297     -23.529 -23.129 -18.655
ATOM   3237 H2   TIP   297     -24.929 -23.651 -18.413
ATOM   3238 O    TIP   298       2.012 -20.281   3.037
ATOM   3239 H1   TIP   298       1.662 -20.878   2.376
ATOM   3240 H2   TIP   298       2.058 -20.806   3.836
ATOM   3241 O    TIP   299     -28.268  -2.954  -7.350
ATOM   3242 H1   TIP   299     -27.892  -2.440  -6.636
ATOM   3243 H2   TIP   299     -28.016  -2.484  -8.144
ATOM   3244 O    TIP   300     -19.136  23.042 -11.325
ATOM   3245 H1   TIP   300     -18.315  22.591 -11.522
ATOM   3246 H2   TIP   300     -18.908  23.972 -11.334
ATOM   3247 O    TIP   301     -24.159   3.334  -8.009
ATOM   3248 H1   TIP   301     -24.440   2.451  -8.249
ATOM   3249 H2   TIP   301     -23.527   3.578  -8.685
ATOM   3250 O    TIP   302      20.134  -5.878 -14.593
ATOM   3251 H1   TIP   302      19.819  -4.993 -14.775
ATOM   3252 H2   TIP   302      20.437  -6.205 -15.440
ATOM   3253 O    TIP   303      12.947  14.556   1.239
ATOM   3254 H1   TIP   303      13.810  14.174   1.084
ATOM   3255 H2   TIP   303      12.572  14.028   1.943
ATOM   3256 O    TIP   304      12.414  -4.104  -3.532
ATOM   3257 H1   TIP   304      13.304  -4.440  -3.428
ATOM   3258 H2   TIP   304      12.367  -3.828  -4.447
ATOM   3259 O    TIP   305     -25.167  -9.216  -6.387
ATOM   3260 H1   TIP   305     -25.392  -9.030  -7.298
ATOM   3261 H2   TIP   305     -25.078 -10.168  -6.350
ATOM   3262 O    TIP   306     -26.383   2.007  -2.408
ATOM   3263 H1   TIP   306     -27.281   2.179  -2.124
ATOM   3264 H2   TIP   306     -26.079   1.307  -1.831
ATOM   3265 O    TIP   307       9.506  -4.668   5.746
ATOM   3266 H1   TIP   307      10.430  -4.641   5.994
ATOM   3267 H2   TIP   307       9.400  -3.941   5.133
ATOM   3268 O    TIP   308       3.169 -20.273  -0.595
ATOM   3269 H1   TIP   308       2.422 -19.677  -0.649
ATOM   3270 H2   TIP   308       3.419 -20.263   0.328
ATOM   3271 O    TIP   309      -4.823  15.391  -6.107
ATOM   3272 H1   TIP   309      -4.157  16.064  -6.249
ATOM   3273 H2   TIP   309      -4.827  14.881  -6.917
ATOM   3274 O    TIP   310     -24.791 -11.132 -19.180
ATOM   3275 H1   TIP   310     -24.607 -10.731 -18.331
ATOM   3276 H2   TIP   310     -24.950 -10.392 -19.766
ATOM   3277 O    TIP   311      13.686 -21.430 -14.174
ATOM   3278 H1   TIP   311      13.947 -21.753 -15.036
ATOM   3279 H2   TIP   311      13.282 -22.184 -13.746
ATOM   3280 O    TIP   312     -11.020   9.488   4.375
ATOM   3281 H1   TIP   312     -10.747  10.071   3.667
ATOM   3282 H2   TIP   312     -11.681   9.986   4.856
ATOM   3283 O    TIP   313      18.150   1.737  -7.418
ATOM   3284 H1   TIP   313      19.015   1.368  -7.596
ATOM   3285 H2   TIP   313      18.092   2.501  -7.991
ATOM   3286 O    TIP   314      -8.990   2.698   0.172
ATOM   3287 H1   TIP   314      -9.219   2.227   0.973
ATOM   3288 H2   TIP   314      -9.828   3.005  -0.174
ATOM   3289 O    TIP   315     -26.190  -4.509  -3.552
ATOM   3290 H1   TIP   315     -26.468  -5.224  -2.980
ATOM   3291 H2   TIP   315     -27.004  -4.078  -3.812
ATOM   3292 O    TIP   316     -16.154 -10.788 -21.882
ATOM   3293 H1   TIP   316     -16.107 -11.503 -21.247
ATOM   3294 H2   TIP   316     -16.285 -11.222 -22.724
ATOM   3295 O    TIP   317     -21.688 -16.818 -15.523
ATOM   3296 H1   TIP   317     -22.263 -17.164 -14.840
ATOM   3297 H2   TIP   317     -22.243 -16.221 -16.025
ATOM   3298 O    TIP   318     -18.561 -21.272  -8.442
ATOM   3299 H1   TIP   318     -18.441 -20.684  -9.187
ATOM   3300 H2   TIP   318     -19.509 -21.319  -8.323
ATOM   3301 O    TIP   319       5.824  11.890 -10.282
ATOM   3302 H1   TIP   319       6.361  11.893  -9.490
ATOM   3303 H2   TIP   319       5.404  12.750 -10.292
ATOM   3304 O    TIP   320      17.787   9.441 -20.180
ATOM   3305 H1   TIP   320      17.869   8.813 -20.897
ATOM   3306 H2   TIP   320      18.588   9.962 -20.224
ATOM   3307 O    TIP   321      -7.040  -0.645 -18.505
ATOM   3308 H1   TIP   321      -7.085   0.245 -18.156
ATOM   3309 H2   TIP   321      -6.135  -0.742 -18.800
ATOM   3310 O    TIP   322       1.134  -5.490   1.396
ATOM   3311 H1   TIP   322       0.983  -4.599   1.710
ATOM   3312 H2   TIP   322       1.494  -5.379   0.517
ATOM   3313 O    TIP   323       0.443 -12.623 -20.632
ATOM   3314 H1   TIP   323       0.418 -12.671 -21.588
ATOM   3315 H2   TIP   323      -0.433 -12.330 -20.383
ATOM   3316 O    TIP   324      17.983  -2.788  -4.881
ATOM   3317 H1   TIP   324      17.437  -3.501  -5.215
ATOM   3318 H2   TIP   324      18.424  -3.161  -4.118
ATOM   3319 O    TIP   325       9.194 -14.008 -19.680
ATOM   3320 H1   TIP   325       9.070 -13.798 -20.606
ATOM   3321 H2   TIP   325       9.144 -13.164 -19.233
ATOM   3322 O    TIP   326     -18.617 -21.495   4.364
ATOM   3323 H1   TIP   326     -18.092 -20.812   3.947
ATOM   3324 H2   TIP   326     -18.679 -22.187   3.706
ATOM   3325 O    TIP   327     -23.882  -8.280 -10.529
ATOM   3326 H1   TIP   327     -24.627  -8.169 -11.119
ATOM   3327 H2   TIP   327     -23.116  -8.263 -11.103
ATOM   3328 O    TIP   328      14.838 -14.621 -21.796
ATOM   3329 H1   TIP   328      13.941 -14.889 -21.992
ATOM   3330 H2   TIP   328      15.385 -15.276 -22.229
ATOM   3331 O    TIP   329       6.888  13.527  -7.748
ATOM   3332 H1   TIP   329       6.521  12.644  -7.795
ATOM   3333 H2   TIP   329       7.167  13.623  -6.838
ATOM   3334 O    TIP   330      19.870  -0.347   0.849
ATOM   3335 H1   TIP   330      20.077   0.401   0.289
ATOM   3336 H2   TIP   330      18.932  -0.266   1.021
ATOM   3337 O    TIP   331     -13.812  -7.444   7.830
ATOM   3338 H1   TIP   331     -14.711  -7.415   8.158
ATOM   3339 H2   TIP   331     -13.320  -6.881   8.427
ATOM   3340 O    TIP   332       7.489   4.540   2.392
ATOM   3341 H1   TIP   332       7.625   5.468   2.202
ATOM   3342 H2   TIP   332       7.496   4.487   3.347
ATOM   3343 O    TIP   333       1.550  27.314  -1.969
ATOM   3344 H1   TIP   333       1.797  27.547  -1.075
ATOM   3345 H2   TIP   333       2.373  27.322  -2.456
ATOM   3346 O    TIP   334     -11.421   3.374  -0.655
ATOM   3347 H1   TIP   334     -12.097   3.433  -1.330
ATOM   3348 H2   TIP   334     -11.746   2.710  -0.047
ATOM   3349 O    TIP   335      -1.431 -17.213   6.908
ATOM   3350 H1   TIP   335      -2.086 -17.552   6.299
ATOM   3351 H2   TIP   335      -0.591 -17.449   6.513
ATOM   3352 O    TIP   336      25.343 -13.667  -2.255
ATOM   3353 H1   TIP   336      24.752 -13.932  -1.551
ATOM   3354 H2   TIP   336      25.903 -14.430  -2.400
ATOM   3355 O    TIP   337       1.676  -2.122 -22.126
ATOM   3356 H1   TIP   337       1.860  -2.587 -22.943
ATOM   3357 H2   TIP   337       2.524  -1.772 -21.852
ATOM   3358 O    TIP   338      -0.166  12.547 -16.763
ATOM   3359 H1   TIP   338       0.345  12.473 -15.957
ATOM   3360 H2   TIP   338       0.189  11.867 -17.336
ATOM   3361 O    TIP   339      12.738 -22.748   4.444
ATOM   3362 H1   TIP   339      11.875 -23.158   4.383
ATOM   3363 H2   TIP   339      13.344 -23.414   4.119
ATOM   3364 O    TIP   340      -4.662  22.976 -10.797
ATOM   3365 H1   TIP   340      -5.496  23.345 -10.506
ATOM   3366 H2   TIP   340      -4.007  23.387 -10.233
ATOM   3367 O    TIP   341      -5.874  -6.890 -23.943
ATOM   3368 H1   TIP   341      -5.078  -7.306 -24.271
ATOM   3369 H2   TIP   341      -6.582  -7.471 -24.221
ATOM   3370 O    TIP   342     -21.943   1.526 -23.195
ATOM   3371 H1   TIP   342     -21.988   1.650 -24.143
ATOM   3372 H2   TIP   342     -21.113   1.072 -23.050
ATOM   3373 O    TIP   343     -10.415 -10.144   2.554
ATOM   3374 H1   TIP   343     -10.981 -10.861   2.842
ATOM   3375 H2   TIP   343     -10.911  -9.711   1.860
ATOM   3376 O    TIP   344      15.109  -6.885  -3.800
ATOM   3377 H1   TIP   344      14.668  -7.403  -4.473
ATOM   3378 H2   TIP   344      15.964  -7.303  -3.696
ATOM   3379 O    TIP   345     -19.776   2.484 -16.336
ATOM   3380 H1   TIP   345     -20.469   1.835 -16.458
ATOM   3381 H2   TIP   345     -19.330   2.521 -17.182
ATOM   3382 O    TIP   346     -23.999   8.233  -6.601
ATOM   3383 H1   TIP   346     -24.505   8.038  -7.390
ATOM   3384 H2   TIP   346     -24.424   9.004  -6.227
ATOM   3385 O    TIP   347       4.147 -19.494  -3.067
ATOM   3386 H1   TIP   347       4.098 -19.894  -2.199
ATOM   3387 H2   TIP   347       3.601 -18.711  -3.003
ATOM   3388 O    TIP   348      -8.117 -24.408   0.317
ATOM   3389 H1   TIP   348      -7.702 -23.653  -0.099
ATOM   3390 H2   TIP   348      -8.987 -24.098   0.567
ATOM   3391 O    TIP   349      -3.338  20.385 -19.818
ATOM   3392 H1   TIP   349      -2.915  21.160 -19.447
ATOM   3393 H2   TIP   349      -2.613  19.828 -20.101
ATOM   3394 O    TIP   350       2.978  17.788  -1.464
ATOM   3395 H1   TIP   350       3.456  18.579  -1.216
ATOM   3396 H2   TIP   350       3.133  17.177  -0.743
ATOM   3397 O    TIP   351       4.445 -21.749  -4.799
ATOM   3398 H1   TIP   351       4.631 -20.915  -4.367
ATOM   3399 H2   TIP   351       3.512 -21.709  -5.007
ATOM   3400 O    TIP   352      15.199  -1.632 -16.958
ATOM   3401 H1   TIP   352      14.384  -1.843 -17.412
ATOM   3402 H2   TIP   352      14.921  -1.300 -16.105
ATOM   3403 O    TIP   353      25.245 -12.958   5.242
ATOM   3404 H1   TIP   353      26.017 -13.391   5.605
ATOM   3405 H2   TIP   353      24.636 -13.671   5.054
ATOM   3406 O    TIP   354     -22.722   2.810 -19.168
ATOM   3407 H1   TIP   354     -23.658   2.660 -19.033
ATOM   3408 H2   TIP   354     -22.329   1.939 -19.115
ATOM   3409 O    TIP   355       7.168  10.183 -25.014
ATOM   3410 H1   TIP   355       7.486   9.332 -25.316
ATOM   3411 H2   TIP   355       7.872  10.794 -25.232
ATOM   3412 O    TIP   356     -10.154  15.712   4.638
ATOM   3413 H1   TIP   356      -9.414  15.635   5.240
ATOM   3414 H2   TIP   356      -9.764  15.633   3.767
ATOM   3415 O    TIP   357       8.882  15.902 -19.360
ATOM   3416 H1   TIP   357       9.285  15.319 -18.717
ATOM   3417 H2   TIP   357       8.384  15.319 -19.934
ATOM   3418 O    TIP   358       8.994 -16.258 -22.772
ATOM   3419 H1   TIP   358       8.283 -16.541 -23.346
ATOM   3420 H2   TIP   358       8.843 -16.730 -21.953
ATOM   3421 O    TIP   359     -11.158  -1.773 -20.417
ATOM   3422 H1   TIP   359     -11.716  -2.143 -21.101
ATOM   3423 H2   TIP   359     -11.609  -1.982 -19.600
ATOM   3424 O    TIP   360      14.895  15.156 -15.659
ATOM   3425 H1   TIP   360      15.361  14.578 -15.055
ATOM   3426 H2   TIP   360      15.582  15.539 -16.205
ATOM   3427 O    TIP   361      -9.393   6.538  -7.403
ATOM   3428 H1   TIP   361      -9.186   7.469  -7.481
ATOM   3429 H2   TIP   361      -8.814   6.220  -6.710
ATOM   3430 O    TIP   362     -22.268 -15.534  -0.868
ATOM   3431 H1   TIP   362     -22.175 -15.584   0.084
ATOM   3432 H2   TIP   362     -22.544 -16.412  -1.128
ATOM   3433 O    TIP   363     -10.687   6.809 -25.115
ATOM   3434 H1   TIP   363     -11.273   7.561 -25.037
ATOM   3435 H2   TIP   363     -11.089   6.133 -24.570
ATOM   3436 O    TIP   364      -1.664  11.505   0.601
ATOM   3437 H1   TIP   364      -1.574  10.621   0.957
ATOM   3438 H2   TIP   364      -0.969  11.573  -0.053
ATOM   3439 O    TIP   365      -5.997 -20.178   3.264
ATOM   3440 H1   TIP   365      -6.474 -20.298   2.444
ATOM   3441 H2   TIP   365      -5.647 -19.289   3.210
ATOM   3442 O    TIP   366      -4.551 -12.101 -28.052
ATOM   3443 H1   TIP   366      -3.704 -11.811 -28.389
ATOM   3444 H2   TIP   366      -4.599 -11.730 -27.171
ATOM   3445 O    TIP   367       9.279   5.211  -8.197
ATOM   3446 H1   TIP   367       9.411   5.109  -9.140
ATOM   3447 H2   TIP   367       8.796   4.427  -7.936
ATOM   3448 O    TIP   368      18.698 -18.182  -6.135
ATOM   3449 H1   TIP   368      18.493 -18.386  -7.047
ATOM   3450 H2   TIP   368      19.550 -17.747  -6.172
ATOM   3451 O    TIP   369      -1.796 -11.644 -19.820
ATOM   3452 H1   TIP   369      -2.148 -11.292 -19.003
ATOM   3453 H2   TIP   369      -2.565 -11.802 -20.367
ATOM   3454 O    TIP   370     -19.141   7.586 -12.499
ATOM   3455 H1   TIP   370     -18.470   7.393 -11.845
ATOM   3456 H2   TIP   370     -19.102   6.850 -13.109
ATOM   3457 O    TIP   371      -9.704  -9.873   5.119
ATOM   3458 H1   TIP   371     -10.454  -9.483   5.566
ATOM   3459 H2   TIP   371     -10.022 -10.066   4.237
ATOM   3460 O    TIP   372     -21.244  -8.928   1.513
ATOM   3461 H1   TIP   372     -20.695  -8.557   0.822
ATOM   3462 H2   TIP   372     -21.102  -8.356   2.267
ATOM   3463 O    TIP   373      -5.679   5.229  -0.337
ATOM   3464 H1   TIP   373      -6.504   5.288  -0.818
ATOM   3465 H2   TIP   373      -5.367   6.132  -0.282
ATOM   3466 O    TIP   374      14.286  17.735 -18.590
ATOM   3467 H1   TIP   374      14.992  18.327 -18.331
ATOM   3468 H2   TIP   374      14.460  16.927 -18.107
ATOM   3469 O    TIP   375      10.925   8.139   0.247
ATOM   3470 H1   TIP   375      10.370   8.597  -0.385
ATOM   3471 H2   TIP   375      11.199   8.819   0.863
ATOM   3472 O    TIP   376      -2.043  26.977   1.678
ATOM   3473 H1   TIP   376      -1.889  27.895   1.901
ATOM   3474 H2   TIP   376      -1.236  26.530   1.933
ATOM   3475 O    TIP   377       5.188  28.427 -14.114
ATOM   3476 H1   TIP   377       6.046  28.643 -14.478
ATOM   3477 H2   TIP   377       4.685  28.102 -14.860
ATOM   3478 O    TIP   378      15.057 -19.085  -0.597
ATOM   3479 H1   TIP   378      15.565 -18.551   0.013
ATOM   3480 H2   TIP   378      15.338 -19.983  -0.422
ATOM   3481 O    TIP   379       1.596  11.705  -9.312
ATOM   3482 H1   TIP   379       1.279  12.533  -9.673
ATOM   3483 H2   TIP   379       1.995  11.945  -8.476
ATOM   3484 O    TIP   380      10.250  13.656 -17.986
ATOM   3485 H1   TIP   380      10.648  14.200 -17.306
ATOM   3486 H2   TIP   380      10.168  12.791 -17.586
ATOM   3487 O    TIP   381       2.262  17.808  -6.785
ATOM   3488 H1   TIP   381       2.668  17.606  -7.628
ATOM   3489 H2   TIP   381       2.414  18.746  -6.664
ATOM   3490 O    TIP   382      14.040   7.156 -21.132
ATOM   3491 H1   TIP   382      14.050   6.260 -21.468
ATOM   3492 H2   TIP   382      13.112   7.374 -21.055
ATOM   3493 O    TIP   383      -1.674  19.219  -4.370
ATOM   3494 H1   TIP   383      -0.853  18.762  -4.189
ATOM   3495 H2   TIP   383      -1.418  20.133  -4.492
ATOM   3496 O    TIP   384      19.001 -14.076  -1.949
ATOM   3497 H1   TIP   384      19.515 -13.335  -1.629
ATOM   3498 H2   TIP   384      18.433 -13.702  -2.623
ATOM   3499 O    TIP   385     -11.837   6.956 -17.466
ATOM   3500 H1   TIP   385     -11.191   6.577 -18.061
ATOM   3501 H2   TIP   385     -11.813   6.393 -16.693
ATOM   3502 O    TIP   386      17.393 -16.111  -0.960
ATOM   3503 H1   TIP   386      17.082 -16.561  -1.746
ATOM   3504 H2   TIP   386      17.875 -15.354  -1.291
ATOM   3505 O    TIP   387      10.214   4.231 -11.042
ATOM   3506 H1   TIP   387      11.072   4.535 -10.746
ATOM   3507 H2   TIP   387      10.335   4.034 -11.970
ATOM   3508 O    TIP   388     -17.771 -20.967 -14.192
ATOM   3509 H1   TIP   388     -18.405 -20.373 -13.790
ATOM   3510 H2   TIP   388     -17.676 -20.646 -15.089
ATOM   3511 O    TIP   389     -15.380  28.451  -0.891
ATOM   3512 H1   TIP   389     -14.637  27.908  -0.631
ATOM   3513 H2   TIP   389     -15.023  29.051  -1.545
ATOM   3514 O    TIP   390       7.380 -25.529 -14.539
ATOM   3515 H1   TIP   390       7.695 -26.087 -13.828
ATOM   3516 H2   TIP   390       6.622 -25.075 -14.171
ATOM   3517 O    TIP   391      -4.437  -6.848   6.005
ATOM   3518 H1   TIP   391      -4.224  -6.232   5.304
ATOM   3519 H2   TIP   391      -4.151  -6.410   6.806
ATOM   3520 O    TIP   392      18.773  -9.682 -11.547
ATOM   3521 H1   TIP   392      19.390 -10.294 -11.949
ATOM   3522 H2   TIP   392      17.953 -10.172 -11.486
ATOM   3523 O    TIP   393     -20.784  29.050  -7.936
ATOM   3524 H1   TIP   393     -20.474  28.171  -7.722
ATOM   3525 H2   TIP   393     -20.003  29.601  -7.881
ATOM   3526 O    TIP   394       9.490 -19.306 -22.025
ATOM   3527 H1   TIP   394       9.307 -18.600 -21.405
ATOM   3528 H2   TIP   394      10.111 -19.873 -21.569
ATOM   3529 O    TIP   395     -26.587  -8.927 -17.005
ATOM   3530 H1   TIP   395     -25.725  -8.632 -16.711
ATOM   3531 H2   TIP   395     -27.113  -8.129 -17.046
ATOM   3532 O    TIP   396     -25.826  24.475 -13.846
ATOM   3533 H1   TIP   396     -25.348  24.162 -14.614
ATOM   3534 H2   TIP   396     -25.145  24.770 -13.242
ATOM   3535 O    TIP   397     -10.822  13.428  -9.050
ATOM   3536 H1   TIP   397     -10.381  13.470  -9.898
ATOM   3537 H2   TIP   397     -11.376  12.649  -9.105
ATOM   3538 O    TIP   398      -3.035  11.902 -16.990
ATOM   3539 H1   TIP   398      -3.500  11.632 -17.781
ATOM   3540 H2   TIP   398      -2.130  12.028 -17.274
ATOM   3541 O    TIP   399     -18.668   2.560 -13.821
ATOM   3542 H1   TIP   399     -18.478   1.765 -13.323
ATOM   3543 H2   TIP   399     -19.153   2.255 -14.587
ATOM   3544 O    TIP   400      17.443  -3.436   7.631
ATOM   3545 H1   TIP   400      17.198  -4.204   8.147
ATOM   3546 H2   TIP   400      16.670  -3.246   7.100
ATOM   3547 O    TIP   401     -11.479  29.181   4.816
ATOM   3548 H1   TIP   401     -11.765  28.310   4.542
ATOM   3549 H2   TIP   401     -12.211  29.524   5.328
ATOM   3550 O    TIP   402     -18.709  12.342 -17.195
ATOM   3551 H1   TIP   402     -19.414  11.700 -17.270
ATOM   3552 H2   TIP   402     -18.109  12.126 -17.908
ATOM   3553 O    TIP   403       3.355  -9.521 -24.798
ATOM   3554 H1   TIP   403       4.289  -9.455 -24.600
ATOM   3555 H2   TIP   403       3.289 -10.264 -25.398
ATOM   3556 O    TIP   404      11.383  15.029 -15.968
ATOM   3557 H1   TIP   404      11.800  15.508 -15.253
ATOM   3558 H2   TIP   404      10.548  14.734 -15.605
ATOM   3559 O    TIP   405       3.081  29.545 -20.181
ATOM   3560 H1   TIP   405       2.150  29.340 -20.098
ATOM   3561 H2   TIP   405       3.112  30.276 -20.797
ATOM   3562 O    TIP   406      -7.711 -10.679   6.716
ATOM   3563 H1   TIP   406      -7.004 -10.038   6.787
ATOM   3564 H2   TIP   406      -8.278 -10.336   6.026
ATOM   3565 O    TIP   407     -22.433 -12.606  -5.442
ATOM   3566 H1   TIP   407     -22.781 -13.374  -5.895
ATOM   3567 H2   TIP   407     -22.553 -12.800  -4.513
ATOM   3568 O    TIP   408      12.766 -12.771   4.528
ATOM   3569 H1   TIP   408      12.076 -12.724   3.866
ATOM   3570 H2   TIP   408      13.571 -12.571   4.051
ATOM   3571 O    TIP   409       9.311 -23.513  -2.862
ATOM   3572 H1   TIP   409      10.214 -23.813  -2.960
ATOM   3573 H2   TIP   409       8.941 -23.568  -3.743
ATOM   3574 O    TIP   410       2.864  20.511  -7.190
ATOM   3575 H1   TIP   410       2.351  21.294  -6.994
ATOM   3576 H2   TIP   410       2.644  20.299  -8.097
ATOM   3577 O    TIP   411       7.988   2.477  -1.570
ATOM   3578 H1   TIP   411       7.171   2.104  -1.899
ATOM   3579 H2   TIP   411       8.002   2.247  -0.641
ATOM   3580 O    TIP   412       6.462  -2.874   3.530
ATOM   3581 H1   TIP   412       6.579  -2.425   2.693
ATOM   3582 H2   TIP   412       6.944  -3.695   3.432
ATOM   3583 O    TIP   413      -5.947   4.303   7.665
ATOM   3584 H1   TIP   413      -5.975   3.347   7.634
ATOM   3585 H2   TIP   413      -6.460   4.584   6.908
ATOM   3586 O    TIP   414      -4.436  19.248  -5.169
ATOM   3587 H1   TIP   414      -4.724  19.964  -4.602
ATOM   3588 H2   TIP   414      -3.507  19.141  -4.967
ATOM   3589 O    TIP   415      -2.634 -15.241   8.184
ATOM   3590 H1   TIP   415      -2.049 -14.486   8.239
ATOM   3591 H2   TIP   415      -2.163 -15.871   7.638
ATOM   3592 O    TIP   416      -3.692 -19.979 -21.590
ATOM   3593 H1   TIP   416      -3.528 -19.145 -21.149
ATOM   3594 H2   TIP   416      -3.886 -20.592 -20.882
ATOM   3595 O    TIP   417     -14.916  20.365 -15.238
ATOM   3596 H1   TIP   417     -14.306  20.773 -15.852
ATOM   3597 H2   TIP   417     -14.619  19.458 -15.170
ATOM   3598 O    TIP   418     -10.534 -24.052 -23.860
ATOM   3599 H1   TIP   418      -9.734 -24.289 -24.329
ATOM   3600 H2   TIP   418     -11.209 -24.617 -24.235
ATOM   3601 O    TIP   419      -3.063   5.366 -14.239
ATOM   3602 H1   TIP   419      -3.284   4.535 -13.820
ATOM   3603 H2   TIP   419      -2.215   5.209 -14.653
ATOM   3604 O    TIP   420     -21.286   9.881  -9.318
ATOM   3605 H1   TIP   420     -21.745  10.536  -8.792
ATOM   3606 H2   TIP   420     -20.805   9.354  -8.679
ATOM   3607 O    TIP   421     -14.758   7.477 -11.740
ATOM   3608 H1   TIP   421     -14.525   7.347 -12.659
ATOM   3609 H2   TIP   421     -15.532   6.930 -11.608
ATOM   3610 O    TIP   422     -23.422 -10.373 -22.460
ATOM   3611 H1   TIP   422     -23.784  -9.815 -21.773
ATOM   3612 H2   TIP   422     -23.823 -10.052 -23.267
ATOM   3613 O    TIP   423      10.013   3.744  -3.188
ATOM   3614 H1   TIP   423      10.488   3.087  -2.680
ATOM   3615 H2   TIP   423       9.097   3.629  -2.934
ATOM   3616 O    TIP   424     -17.195  -4.276  -1.955
ATOM   3617 H1   TIP   424     -16.449  -4.484  -2.517
ATOM   3618 H2   TIP   424     -17.085  -4.840  -1.190
ATOM   3619 O    TIP   425       4.815   5.737  -0.470
ATOM   3620 H1   TIP   425       5.593   6.221  -0.746
ATOM   3621 H2   TIP   425       4.621   6.071   0.406
ATOM   3622 O    TIP   426      16.285  15.600 -11.812
ATOM   3623 H1   TIP   426      15.968  14.728 -12.045
ATOM   3624 H2   TIP   426      16.445  15.554 -10.869
ATOM   3625 O    TIP   427      -2.039 -25.858  -9.573
ATOM   3626 H1   TIP   427      -1.141 -25.534  -9.634
ATOM   3627 H2   TIP   427      -2.575 -25.069  -9.495
ATOM   3628 O    TIP   428     -11.597  28.772  -4.909
ATOM   3629 H1   TIP   428     -12.547  28.655  -4.894
ATOM   3630 H2   TIP   428     -11.330  28.695  -3.994
ATOM   3631 O    TIP   429       7.469 -12.741   7.016
ATOM   3632 H1   TIP   429       7.425 -12.724   7.972
ATOM   3633 H2   TIP   429       7.626 -13.660   6.800
ATOM   3634 O    TIP   430      15.483  12.179  -9.824
ATOM   3635 H1   TIP   430      15.341  12.439  -8.914
ATOM   3636 H2   TIP   430      15.853  11.298  -9.766
ATOM   3637 O    TIP   431      27.163 -15.711   0.813
ATOM   3638 H1   TIP   431      26.770 -16.292   0.162
ATOM   3639 H2   TIP   431      26.644 -14.908   0.763
ATOM   3640 O    TIP   432      -0.212 -28.531  -4.612
ATOM   3641 H1   TIP   432      -0.675 -28.898  -3.859
ATOM   3642 H2   TIP   432      -0.628 -27.681  -4.759
ATOM   3643 O    TIP   433      28.058 -15.320  -6.515
ATOM   3644 H1   TIP   433      28.387 -15.100  -7.387
ATOM   3645 H2   TIP   433      27.733 -16.216  -6.599
ATOM   3646 O    TIP   434       8.405 -24.357  -5.307
ATOM   3647 H1   TIP   434       8.601 -25.293  -5.315
ATOM   3648 H2   TIP   434       7.452 -24.309  -5.383
ATOM   3649 O    TIP   435      18.932  -0.415  -4.017
ATOM   3650 H1   TIP   435      18.307   0.184  -4.424
ATOM   3651 H2   TIP   435      18.757  -1.261  -4.429
ATOM   3652 O    TIP   436      -4.893   1.000  -8.030
ATOM   3653 H1   TIP   436      -4.514   1.777  -7.621
ATOM   3654 H2   TIP   436      -5.838   1.150  -8.002
ATOM   3655 O    TIP   437      17.128   0.942 -13.570
ATOM   3656 H1   TIP   437      17.383   1.588 -14.228
ATOM   3657 H2   TIP   437      16.504   1.403 -13.009
ATOM   3658 O    TIP   438     -18.447 -22.204   0.559
ATOM   3659 H1   TIP   438     -18.899 -22.936   0.140
ATOM   3660 H2   TIP   438     -17.583 -22.550   0.783
ATOM   3661 O    TIP   439      18.931  -7.799 -17.317
ATOM   3662 H1   TIP   439      19.128  -8.413 -16.610
ATOM   3663 H2   TIP   439      19.617  -7.135 -17.256
ATOM   3664 O    TIP   440     -19.015 -15.850 -15.188
ATOM   3665 H1   TIP   440     -19.835 -16.302 -15.386
ATOM   3666 H2   TIP   440     -18.890 -15.979 -14.248
ATOM   3667 O    TIP   441      13.301  -7.962 -19.471
ATOM   3668 H1   TIP   441      12.836  -7.402 -20.092
ATOM   3669 H2   TIP   441      14.226  -7.834 -19.678
ATOM   3670 O    TIP   442     -18.676 -16.681 -18.028
ATOM   3671 H1   TIP   442     -19.519 -16.492 -18.439
ATOM   3672 H2   TIP   442     -18.848 -16.625 -17.089
ATOM   3673 O    TIP   443     -16.306 -14.593 -20.778
ATOM   3674 H1   TIP   443     -16.770 -14.358 -21.581
ATOM   3675 H2   TIP   443     -15.725 -13.852 -20.609
ATOM   3676 O    TIP   444      -0.323  -0.431 -22.594
ATOM   3677 H1   TIP   444       0.326  -1.121 -22.460
ATOM   3678 H2   TIP   444       0.157   0.383 -22.446
ATOM   3679 O    TIP   445      20.147  -7.532 -10.374
ATOM   3680 H1   TIP   445      19.748  -8.286 -10.808
ATOM   3681 H2   TIP   445      19.767  -7.531  -9.496
ATOM   3682 O    TIP   446       7.594 -21.759  -1.734
ATOM   3683 H1   TIP   446       8.345 -22.203  -2.127
ATOM   3684 H2   TIP   446       7.943 -20.924  -1.424
ATOM   3685 O    TIP   447      -9.833  -8.401 -22.257
ATOM   3686 H1   TIP   447      -9.675  -7.999 -21.403
ATOM   3687 H2   TIP   447      -9.954  -9.331 -22.066
ATOM   3688 O    TIP   448     -14.917  -2.134   0.667
ATOM   3689 H1   TIP   448     -14.118  -1.636   0.840
ATOM   3690 H2   TIP   448     -15.490  -1.517   0.212
ATOM   3691 O    TIP   449      -2.255 -13.283 -26.264
ATOM   3692 H1   TIP   449      -3.062 -13.794 -26.321
ATOM   3693 H2   TIP   449      -1.557 -13.937 -26.235
ATOM   3694 O    TIP   450     -16.211   2.904 -19.610
ATOM   3695 H1   TIP   450     -16.923   2.658 -19.020
ATOM   3696 H2   TIP   450     -16.411   3.804 -19.866
ATOM   3697 O    TIP   451      10.343   0.653 -22.753
ATOM   3698 H1   TIP   451       9.606   1.175 -23.070
ATOM   3699 H2   TIP   451      10.804   1.231 -22.145
ATOM   3700 O    TIP   452     -14.455   0.840 -19.500
ATOM   3701 H1   TIP   452     -13.639   0.902 -19.996
ATOM   3702 H2   TIP   452     -14.932   1.640 -19.721
ATOM   3703 O    TIP   453      11.716  -9.727   3.699
ATOM   3704 H1   TIP   453      11.622  -8.824   3.396
ATOM   3705 H2   TIP   453      10.837 -10.098   3.624
ATOM   3706 O    TIP   454      -9.980  -2.063   0.593
ATOM   3707 H1   TIP   454     -10.776  -1.559   0.763
ATOM   3708 H2   TIP   454      -9.292  -1.591   1.061
ATOM   3709 O    TIP   455     -15.578  11.798  -8.163
ATOM   3710 H1   TIP   455     -16.341  12.302  -7.881
ATOM   3711 H2   TIP   455     -15.284  11.344  -7.373
ATOM   3712 O    TIP   456     -20.185  11.792 -13.481
ATOM   3713 H1   TIP   456     -21.101  11.575 -13.649
ATOM   3714 H2   TIP   456     -20.086  11.704 -12.533
ATOM   3715 O    TIP   457      11.837  16.942  -4.080
ATOM   3716 H1   TIP   457      11.508  17.563  -4.730
ATOM   3717 H2   TIP   457      11.514  16.091  -4.376
ATOM   3718 O    TIP   458     -25.445  -4.500 -17.249
ATOM   3719 H1   TIP   458     -25.416  -3.544 -17.207
ATOM   3720 H2   TIP   458     -24.835  -4.728 -17.950
ATOM   3721 O    TIP   459      -9.443 -25.872  -1.834
ATOM   3722 H1   TIP   459      -8.941 -25.506  -1.106
ATOM   3723 H2   TIP   459     -10.250 -26.192  -1.432
ATOM   3724 O    TIP   460      -5.000 -14.799 -23.443
ATOM   3725 H1   TIP   460      -5.507 -14.874 -24.251
ATOM   3726 H2   TIP   460      -5.160 -13.905 -23.141
ATOM   3727 O    TIP   461      -5.203  -9.067   7.508
ATOM   3728 H1   TIP   461      -4.464  -9.664   7.392
ATOM   3729 H2   TIP   461      -5.162  -8.482   6.752
ATOM   3730 O    TIP   462     -19.750 -19.309 -13.346
ATOM   3731 H1   TIP   462     -20.154 -19.839 -12.659
ATOM   3732 H2   TIP   462     -20.082 -18.425 -13.195
ATOM   3733 O    TIP   463       1.277  15.499  -4.086
ATOM   3734 H1   TIP   463       0.684  16.155  -3.719
ATOM   3735 H2   TIP   463       1.541  14.967  -3.336
ATOM   3736 O    TIP   464      16.202   9.975 -12.001
ATOM   3737 H1   TIP   464      16.243  10.300 -12.900
ATOM   3738 H2   TIP   464      15.300  10.140 -11.727
ATOM   3739 O    TIP   465       6.041   8.926   0.837
ATOM   3740 H1   TIP   465       5.307   8.597   1.356
ATOM   3741 H2   TIP   465       6.814   8.745   1.372
ATOM   3742 O    TIP   466     -25.749  -7.530 -12.524
ATOM   3743 H1   TIP   466     -26.186  -6.869 -13.060
ATOM   3744 H2   TIP   466     -26.122  -8.362 -12.816
ATOM   3745 O    TIP   467     -12.569  10.693  -0.097
ATOM   3746 H1   TIP   467     -13.498  10.820   0.094
ATOM   3747 H2   TIP   467     -12.460  11.019  -0.990
ATOM   3748 O    TIP   468      17.708 -25.527 -18.331
ATOM   3749 H1   TIP   468      17.542 -25.774 -19.240
ATOM   3750 H2   TIP   468      18.543 -25.944 -18.117
ATOM   3751 O    TIP   469      -8.347 -29.511 -19.397
ATOM   3752 H1   TIP   469      -9.214 -29.800 -19.683
ATOM   3753 H2   TIP   469      -8.395 -29.514 -18.441
ATOM   3754 O    TIP   470      -5.671   7.822   3.935
ATOM   3755 H1   TIP   470      -4.896   8.206   4.346
ATOM   3756 H2   TIP   470      -5.327   7.316   3.199
ATOM   3757 O    TIP   471       6.545   2.739 -27.906
ATOM   3758 H1   TIP   471       6.253   1.956 -27.440
ATOM   3759 H2   TIP   471       5.957   2.804 -28.659
ATOM   3760 O    TIP   472      13.617 -24.057 -20.931
ATOM   3761 H1   TIP   472      13.796 -24.887 -21.372
ATOM   3762 H2   TIP   472      13.629 -23.405 -21.631
ATOM   3763 O    TIP   473     -20.132   6.220 -26.036
ATOM   3764 H1   TIP   473     -20.306   6.966 -25.464
ATOM   3765 H2   TIP   473     -20.988   5.983 -26.391
ATOM   3766 O    TIP   474       5.303 -11.539 -22.507
ATOM   3767 H1   TIP   474       6.043 -11.770 -23.068
ATOM   3768 H2   TIP   474       5.691 -11.395 -21.644
ATOM   3769 O    TIP   475      14.138  -4.004 -23.076
ATOM   3770 H1   TIP   475      14.976  -3.940 -22.619
ATOM   3771 H2   TIP   475      14.094  -3.212 -23.611
ATOM   3772 O    TIP   476     -18.178 -29.349   3.746
ATOM   3773 H1   TIP   476     -17.605 -29.627   3.032
ATOM   3774 H2   TIP   476     -19.043 -29.678   3.504
ATOM   3775 O    TIP   477      19.611 -12.558 -16.070
ATOM   3776 H1   TIP   477      19.278 -11.805 -16.557
ATOM   3777 H2   TIP   477      19.055 -13.287 -16.345
ATOM   3778 O    TIP   478      22.932  -7.079 -15.304
ATOM   3779 H1   TIP   478      23.276  -6.314 -14.843
ATOM   3780 H2   TIP   478      22.937  -7.777 -14.649
ATOM   3781 O    TIP   479     -24.802  24.071  -9.190
ATOM   3782 H1   TIP   479     -24.278  23.357  -8.826
ATOM   3783 H2   TIP   479     -24.284  24.859  -9.023
ATOM   3784 O    TIP   480      -3.143 -15.073   4.321
ATOM   3785 H1   TIP   480      -3.530 -15.373   3.499
ATOM   3786 H2   TIP   480      -3.668 -15.494   5.001
ATOM   3787 O    TIP   481      12.805 -17.420   4.667
ATOM   3788 H1   TIP   481      12.631 -17.774   3.795
ATOM   3789 H2   TIP   481      13.454 -16.732   4.521
ATOM   3790 O    TIP   482      -8.669  25.453 -17.045
ATOM   3791 H1   TIP   482      -9.287  26.179 -16.956
ATOM   3792 H2   TIP   482      -7.850  25.789 -16.681
ATOM   3793 O    TIP   483     -28.450   2.549   1.755
ATOM   3794 H1   TIP   483     -27.957   3.368   1.747
ATOM   3795 H2   TIP   483     -27.797   1.872   1.575
ATOM   3796 O    TIP   484      10.923 -25.211  -9.169
ATOM   3797 H1   TIP   484      10.447 -24.678  -9.805
ATOM   3798 H2   TIP   484      10.828 -24.740  -8.341
ATOM   3799 O    TIP   485      -5.777  -7.237   9.406
ATOM   3800 H1   TIP   485      -4.947  -6.805   9.603
ATOM   3801 H2   TIP   485      -5.600  -7.751   8.618
ATOM   3802 O    TIP   486     -13.304  -4.814 -23.235
ATOM   3803 H1   TIP   486     -12.508  -5.322 -23.389
ATOM   3804 H2   TIP   486     -14.013  -5.455 -23.291
ATOM   3805 O    TIP   487      10.274  10.115  -6.235
ATOM   3806 H1   TIP   487       9.688   9.396  -6.472
ATOM   3807 H2   TIP   487       9.740  10.902  -6.334
ATOM   3808 O    TIP   488     -15.970 -11.678 -24.705
ATOM   3809 H1   TIP   488     -16.248 -10.989 -25.308
ATOM   3810 H2   TIP   488     -16.641 -12.355 -24.786
ATOM   3811 O    TIP   489     -17.450   5.369 -22.768
ATOM   3812 H1   TIP   489     -17.688   4.888 -23.560
ATOM   3813 H2   TIP   489     -18.012   6.144 -22.779
ATOM   3814 O    TIP   490      12.637 -21.315   7.079
ATOM   3815 H1   TIP   490      13.531 -21.227   7.411
ATOM   3816 H2   TIP   490      12.680 -22.046   6.464
ATOM   3817 O    TIP   491      11.007  14.269  -3.687
ATOM   3818 H1   TIP   491      10.114  14.475  -3.412
ATOM   3819 H2   TIP   491      10.937  13.413  -4.111
ATOM   3820 O    TIP   492      -8.128 -13.226 -22.829
ATOM   3821 H1   TIP   492      -8.003 -13.911 -22.172
ATOM   3822 H2   TIP   492      -7.257 -12.850 -22.953
ATOM   3823 O    TIP   493       1.132 -26.878  -2.394
ATOM   3824 H1   TIP   493       1.072 -27.260  -3.269
ATOM   3825 H2   TIP   493       0.373 -27.225  -1.926
ATOM   3826 O    TIP   494     -19.330   6.785  12.175
ATOM   3827 H1   TIP   494     -18.854   6.189  12.753
ATOM   3828 H2   TIP   494     -18.829   6.780  11.359
ATOM   3829 O    TIP   495     -20.909  -0.266   2.476
ATOM   3830 H1   TIP   495     -20.436  -1.096   2.410
ATOM   3831 H2   TIP   495     -21.748  -0.432   2.047
ATOM   3832 O    TIP   496      15.994 -10.660 -25.548
ATOM   3833 H1   TIP   496      15.183 -10.987 -25.160
ATOM   3834 H2   TIP   496      15.736 -10.341 -26.412
ATOM   3835 O    TIP   497       0.138  17.539   0.856
ATOM   3836 H1   TIP   497      -0.138  18.284   0.323
ATOM   3837 H2   TIP   497      -0.224  16.775   0.408
ATOM   3838 O    TIP   498      11.589  -1.796   2.953
ATOM   3839 H1   TIP   498      12.306  -1.169   2.859
ATOM   3840 H2   TIP   498      11.057  -1.447   3.668
ATOM   3841 O    TIP   499       4.594 -21.233 -19.351
ATOM   3842 H1   TIP   499       4.587 -21.195 -18.395
ATOM   3843 H2   TIP   499       5.519 -21.173 -19.588
ATOM   3844 O    TIP   500       6.156   9.490 -14.090
ATOM   3845 H1   TIP   500       5.887   9.600 -13.178
ATOM   3846 H2   TIP   500       5.999   8.564 -14.277
ATOM   3847 O    TIP   501      -3.293  -6.012  10.026
ATOM   3848 H1   TIP   501      -3.049  -6.118   9.107
ATOM   3849 H2   TIP   501      -3.357  -5.066  10.151
ATOM   3850 O    TIP   502     -10.952  -3.238  15.983
ATOM   3851 H1   TIP   502     -11.670  -2.789  15.537
ATOM   3852 H2   TIP   502     -11.001  -4.141  15.668
ATOM   3853 O    TIP   503       9.894   0.384 -19.052
ATOM   3854 H1   TIP   503       9.222  -0.212 -19.383
ATOM   3855 H2   TIP   503       9.653   1.239 -19.409
ATOM   3856 O    TIP   504       7.669   8.931 -20.521
ATOM   3857 H1   TIP   504       8.193   8.221 -20.890
ATOM   3858 H2   TIP   504       8.312   9.562 -20.198
ATOM   3859 O    TIP   505       3.572  17.420  -4.203
ATOM   3860 H1   TIP   505       2.901  17.098  -3.602
ATOM   3861 H2   TIP   505       3.433  16.922  -5.009
ATOM   3862 O    TIP   506     -12.137  19.920 -11.038
ATOM   3863 H1   TIP   506     -12.845  19.808 -11.672
ATOM   3864 H2   TIP   506     -12.219  19.168 -10.451
ATOM   3865 O    TIP   507       0.645   5.344 -17.260
ATOM   3866 H1   TIP   507      -0.142   5.800 -17.556
ATOM   3867 H2   TIP   507       1.004   4.945 -18.052
ATOM   3868 O    TIP   508      -8.650 -17.336 -22.483
ATOM   3869 H1   TIP   508      -9.070 -16.558 -22.117
ATOM   3870 H2   TIP   508      -7.748 -17.294 -22.166
ATOM   3871 O    TIP   509       9.724 -25.381 -16.318
ATOM   3872 H1   TIP   509       8.896 -25.334 -15.839
ATOM   3873 H2   TIP   509       9.911 -26.317 -16.385
ATOM   3874 O    TIP   510     -29.000   1.384  -4.851
ATOM   3875 H1   TIP   510     -28.321   0.957  -5.372
ATOM   3876 H2   TIP   510     -29.612   0.682  -4.629
ATOM   3877 O    TIP   511     -16.842 -26.612 -14.418
ATOM   3878 H1   TIP   511     -16.635 -25.682 -14.513
ATOM   3879 H2   TIP   511     -16.322 -27.045 -15.095
ATOM   3880 O    TIP   512     -28.785   4.586 -19.912
ATOM   3881 H1   TIP   512     -28.590   4.310 -20.807
ATOM   3882 H2   TIP   512     -27.993   5.038 -19.621
ATOM   3883 O    TIP   513      -2.935   0.208   6.620
ATOM   3884 H1   TIP   513      -2.444   0.352   7.429
ATOM   3885 H2   TIP   513      -3.256   1.075   6.376
ATOM   3886 O    TIP   514      12.660  -6.605 -22.283
ATOM   3887 H1   TIP   514      12.598  -7.271 -22.968
ATOM   3888 H2   TIP   514      13.179  -5.903 -22.676
ATOM   3889 O    TIP   515     -12.608  20.966  -5.346
ATOM   3890 H1   TIP   515     -13.164  21.737  -5.457
ATOM   3891 H2   TIP   515     -12.712  20.475  -6.161
ATOM   3892 O    TIP   516      17.765  -7.799  -3.168
ATOM   3893 H1   TIP   516      18.114  -7.326  -2.414
ATOM   3894 H2   TIP   516      17.978  -8.716  -2.997
ATOM   3895 O    TIP   517     -13.513 -22.914   3.742
ATOM   3896 H1   TIP   517     -12.671 -22.560   4.029
ATOM   3897 H2   TIP   517     -14.066 -22.143   3.612
ATOM   3898 O    TIP   518       1.272  -2.881  10.061
ATOM   3899 H1   TIP   518       1.040  -3.752   9.741
ATOM   3900 H2   TIP   518       1.733  -2.470   9.329
ATOM   3901 O    TIP   519      22.882  -8.872 -10.883
ATOM   3902 H1   TIP   519      22.279  -8.143 -10.744
ATOM   3903 H2   TIP   519      23.676  -8.621 -10.410
ATOM   3904 O    TIP   520      -0.564  12.747  -1.942
ATOM   3905 H1   TIP   520      -0.678  11.884  -2.338
ATOM   3906 H2   TIP   520       0.352  12.970  -2.111
ATOM   3907 O    TIP   521     -16.137 -25.460   3.270
ATOM   3908 H1   TIP   521     -15.535 -26.164   3.029
ATOM   3909 H2   TIP   521     -15.801 -25.130   4.103
ATOM   3910 O    TIP   522      -5.714   4.211  -3.662
ATOM   3911 H1   TIP   522      -5.928   5.113  -3.425
ATOM   3912 H2   TIP   522      -6.364   3.681  -3.201
ATOM   3913 O    TIP   523      22.209   0.911 -10.393
ATOM   3914 H1   TIP   523      21.852   0.814 -11.275
ATOM   3915 H2   TIP   523      22.558   0.047 -10.178
ATOM   3916 O    TIP   524      -7.997 -20.788   5.912
ATOM   3917 H1   TIP   524      -7.444 -20.220   5.376
ATOM   3918 H2   TIP   524      -8.761 -20.252   6.122
ATOM   3919 O    TIP   525     -12.604   9.448 -18.312
ATOM   3920 H1   TIP   525     -12.261   8.555 -18.296
ATOM   3921 H2   TIP   525     -11.943   9.968 -17.854
ATOM   3922 O    TIP   526     -29.034 -18.008  -2.959
ATOM   3923 H1   TIP   526     -29.046 -18.854  -3.407
ATOM   3924 H2   TIP   526     -29.577 -18.140  -2.182
ATOM   3925 O    TIP   527     -26.845   1.944 -16.912
ATOM   3926 H1   TIP   527     -27.525   2.409 -16.424
ATOM   3927 H2   TIP   527     -27.248   1.109 -17.150
ATOM   3928 O    TIP   528      -4.705  15.901 -14.362
ATOM   3929 H1   TIP   528      -4.030  16.573 -14.451
ATOM   3930 H2   TIP   528      -4.399  15.179 -14.910
ATOM   3931 O    TIP   529     -29.219  -9.639   2.480
ATOM   3932 H1   TIP   529     -30.138  -9.461   2.281
ATOM   3933 H2   TIP   529     -28.852  -9.959   1.656
ATOM   3934 O    TIP   530      -9.139 -25.881  -6.245
ATOM   3935 H1   TIP   530      -9.437 -26.777  -6.091
ATOM   3936 H2   TIP   530      -9.928 -25.408  -6.512
ATOM   3937 O    TIP   531       7.605 -23.760  -0.035
ATOM   3938 H1   TIP   531       7.422 -24.588  -0.480
ATOM   3939 H2   TIP   531       7.526 -23.097  -0.720
ATOM   3940 O    TIP   532       3.077 -23.531  -1.006
ATOM   3941 H1   TIP   532       2.595 -22.714  -1.132
ATOM   3942 H2   TIP   532       3.264 -23.557  -0.068
ATOM   3943 O    TIP   533      -1.893 -22.925   2.735
ATOM   3944 H1   TIP   533      -2.040 -23.836   2.987
ATOM   3945 H2   TIP   533      -2.766 -22.587   2.536
ATOM   3946 O    TIP   534      -7.867  22.509 -23.003
ATOM   3947 H1   TIP   534      -7.899  21.561 -23.128
ATOM   3948 H2   TIP   534      -8.179  22.645 -22.109
ATOM   3949 O    TIP   535      15.564  -4.259  -3.275
ATOM   3950 H1   TIP   535      16.429  -4.387  -2.888
ATOM   3951 H2   TIP   535      15.343  -5.109  -3.656
ATOM   3952 O    TIP   536      -0.998 -10.745   6.430
ATOM   3953 H1   TIP   536      -1.103 -11.478   5.824
ATOM   3954 H2   TIP   536      -0.160 -10.908   6.863
ATOM   3955 O    TIP   537      22.022 -12.856  -7.194
ATOM   3956 H1   TIP   537      21.527 -12.064  -6.985
ATOM   3957 H2   TIP   537      22.543 -13.028  -6.409
ATOM   3958 O    TIP   538     -19.034  -5.368 -22.181
ATOM   3959 H1   TIP   538     -19.034  -6.260 -21.836
ATOM   3960 H2   TIP   538     -18.458  -5.405 -22.944
ATOM   3961 O    TIP   539     -23.377 -27.289  -6.256
ATOM   3962 H1   TIP   539     -24.074 -26.704  -5.960
ATOM   3963 H2   TIP   539     -22.568 -26.840  -6.014
ATOM   3964 O    TIP   540      -5.065 -11.362 -25.532
ATOM   3965 H1   TIP   540      -5.908 -10.980 -25.287
ATOM   3966 H2   TIP   540      -4.808 -11.884 -24.773
ATOM   3967 O    TIP   541     -15.337 -17.292 -16.423
ATOM   3968 H1   TIP   541     -15.562 -18.218 -16.504
ATOM   3969 H2   TIP   541     -15.443 -16.940 -17.307
ATOM   3970 O    TIP   542       2.040  13.802  -2.065
ATOM   3971 H1   TIP   542       2.981  13.925  -2.187
ATOM   3972 H2   TIP   542       1.927  13.736  -1.117
ATOM   3973 O    TIP   543      -7.268 -11.899  13.270
ATOM   3974 H1   TIP   543      -6.948 -12.716  13.652
ATOM   3975 H2   TIP   543      -7.384 -12.097  12.341
ATOM   3976 O    TIP   544     -27.701   5.787  -8.418
ATOM   3977 H1   TIP   544     -27.297   6.650  -8.330
ATOM   3978 H2   TIP   544     -28.483   5.941  -8.948
ATOM   3979 O    TIP   545     -19.895 -17.882  -1.183
ATOM   3980 H1   TIP   545     -20.070 -18.142  -2.087
ATOM   3981 H2   TIP   545     -19.192 -18.465  -0.897
ATOM   3982 O    TIP   546      19.498 -11.584  -5.194
ATOM   3983 H1   TIP   546      19.950 -11.065  -5.859
ATOM   3984 H2   TIP   546      20.197 -11.915  -4.631
ATOM   3985 O    TIP   547       7.868  10.842 -11.806
ATOM   3986 H1   TIP   547       7.533  11.246 -12.606
ATOM   3987 H2   TIP   547       7.217  11.056 -11.137
ATOM   3988 O    TIP   548      -2.388   1.627   0.994
ATOM   3989 H1   TIP   548      -2.786   2.443   0.693
ATOM   3990 H2   TIP   548      -1.446   1.770   0.900
ATOM   3991 O    TIP   549      13.531  -7.510   2.767
ATOM   3992 H1   TIP   549      13.945  -8.270   2.359
ATOM   3993 H2   TIP   549      12.678  -7.441   2.337
ATOM   3994 O    TIP   550     -18.015 -13.920 -22.661
ATOM   3995 H1   TIP   550     -18.773 -14.479 -22.491
ATOM   3996 H2   TIP   550     -18.170 -13.563 -23.536
ATOM   3997 O    TIP   551      15.364 -16.099 -28.770
ATOM   3998 H1   TIP   551      14.524 -16.440 -29.077
ATOM   3999 H2   TIP   551      15.334 -16.206 -27.820
ATOM   4000 O    TIP   552     -12.788 -29.248  -7.079
ATOM   4001 H1   TIP   552     -13.001 -29.961  -7.681
ATOM   4002 H2   TIP   552     -13.145 -29.530  -6.237
ATOM   4003 O    TIP   553      14.712  22.445  -7.363
ATOM   4004 H1   TIP   553      14.607  22.813  -8.240
ATOM   4005 H2   TIP   553      14.445  23.150  -6.773
ATOM   4006 O    TIP   554      12.833 -14.541   6.819
ATOM   4007 H1   TIP   554      12.569 -13.841   6.222
ATOM   4008 H2   TIP   554      13.765 -14.669   6.641
ATOM   4009 O    TIP   555      -3.113 -23.206 -22.959
ATOM   4010 H1   TIP   555      -3.119 -22.496 -23.601
ATOM   4011 H2   TIP   555      -2.198 -23.484 -22.916
ATOM   4012 O    TIP   556     -19.575 -13.184 -19.981
ATOM   4013 H1   TIP   556     -20.428 -12.918 -20.324
ATOM   4014 H2   TIP   556     -19.097 -13.505 -20.746
ATOM   4015 O    TIP   557      -4.959   2.834 -15.764
ATOM   4016 H1   TIP   557      -4.294   3.239 -16.320
ATOM   4017 H2   TIP   557      -4.527   2.716 -14.919
ATOM   4018 O    TIP   558      26.831   0.296  -7.697
ATOM   4019 H1   TIP   558      27.441   0.929  -7.319
ATOM   4020 H2   TIP   558      27.244   0.025  -8.517
ATOM   4021 O    TIP   559     -22.989   8.286   0.633
ATOM   4022 H1   TIP   559     -23.725   7.957   1.149
ATOM   4023 H2   TIP   559     -23.248   8.135  -0.277
ATOM   4024 O    TIP   560       5.828 -22.346   3.152
ATOM   4025 H1   TIP   560       5.815 -21.414   3.370
ATOM   4026 H2   TIP   560       6.757 -22.567   3.095
ATOM   4027 O    TIP   561      -1.198 -13.127   4.878
ATOM   4028 H1   TIP   561      -1.999 -13.606   4.669
ATOM   4029 H2   TIP   561      -0.807 -12.928   4.027
ATOM   4030 O    TIP   562       8.239   6.988  -6.297
ATOM   4031 H1   TIP   562       8.039   7.874  -6.599
ATOM   4032 H2   TIP   562       8.456   6.506  -7.094
ATOM   4033 O    TIP   563      -9.497 -15.091   5.879
ATOM   4034 H1   TIP   563      -9.537 -14.527   5.107
ATOM   4035 H2   TIP   563      -9.991 -15.873   5.631
ATOM   4036 O    TIP   564     -17.281 -25.188 -20.343
ATOM   4037 H1   TIP   564     -16.364 -24.985 -20.525
ATOM   4038 H2   TIP   564     -17.339 -25.200 -19.387
ATOM   4039 O    TIP   565      -0.304 -20.554  -0.898
ATOM   4040 H1   TIP   565       0.291 -19.805  -0.860
ATOM   4041 H2   TIP   565      -0.490 -20.667  -1.830
ATOM   4042 O    TIP   566       7.953  -8.196   8.269
ATOM   4043 H1   TIP   566       8.779  -8.453   8.677
ATOM   4044 H2   TIP   566       7.292  -8.734   8.705
ATOM   4045 O    TIP   567      -6.786  -6.763 -27.520
ATOM   4046 H1   TIP   567      -6.746  -7.477 -28.156
ATOM   4047 H2   TIP   567      -7.634  -6.873 -27.089
ATOM   4048 O    TIP   568      -0.396  -7.594   0.635
ATOM   4049 H1   TIP   568       0.243  -6.899   0.793
ATOM   4050 H2   TIP   568      -0.993  -7.229  -0.018
ATOM   4051 O    TIP   569     -15.483  11.116  -3.462
ATOM   4052 H1   TIP   569     -16.373  11.214  -3.800
ATOM   4053 H2   TIP   569     -15.596  10.730  -2.594
ATOM   4054 O    TIP   570     -21.761   2.888 -14.586
ATOM   4055 H1   TIP   570     -22.527   2.548 -15.048
ATOM   4056 H2   TIP   570     -21.087   2.964 -15.260
ATOM   4057 O    TIP   571      21.151 -19.742 -16.319
ATOM   4058 H1   TIP   571      21.620 -20.206 -17.013
ATOM   4059 H2   TIP   571      21.168 -20.343 -15.574
ATOM   4060 O    TIP   572      -9.169  13.465 -11.400
ATOM   4061 H1   TIP   572      -9.900  13.498 -12.017
ATOM   4062 H2   TIP   572      -8.616  12.753 -11.719
ATOM   4063 O    TIP   573      23.406 -16.072  -1.128
ATOM   4064 H1   TIP   573      23.037 -16.708  -1.741
ATOM   4065 H2   TIP   573      24.244 -16.451  -0.862
ATOM   4066 O    TIP   574     -11.809   7.004   3.624
ATOM   4067 H1   TIP   574     -12.701   7.208   3.343
ATOM   4068 H2   TIP   574     -11.460   7.837   3.938
ATOM   4069 O    TIP   575       0.465 -16.751  10.483
ATOM   4070 H1   TIP   575       0.830 -15.969  10.895
ATOM   4071 H2   TIP   575       0.709 -16.673   9.561
ATOM   4072 O    TIP   576       4.566  -1.426 -21.741
ATOM   4073 H1   TIP   576       5.499  -1.457 -21.950
ATOM   4074 H2   TIP   576       4.398  -0.508 -21.528
ATOM   4075 O    TIP   577     -13.307  -7.750 -24.935
ATOM   4076 H1   TIP   577     -14.053  -7.294 -24.545
ATOM   4077 H2   TIP   577     -13.678  -8.228 -25.676
ATOM   4078 O    TIP   578     -21.045  -1.119  -1.238
ATOM   4079 H1   TIP   578     -21.557  -1.641  -0.622
ATOM   4080 H2   TIP   578     -20.217  -1.592  -1.325
ATOM   4081 O    TIP   579     -15.321   3.983   5.379
ATOM   4082 H1   TIP   579     -15.739   3.133   5.244
ATOM   4083 H2   TIP   579     -14.721   4.076   4.639
ATOM   4084 O    TIP   580      -8.316  10.958 -13.282
ATOM   4085 H1   TIP   580      -8.757  10.482 -13.986
ATOM   4086 H2   TIP   580      -8.885  10.843 -12.521
ATOM   4087 O    TIP   581      23.676 -15.153   2.764
ATOM   4088 H1   TIP   581      23.865 -16.020   2.406
ATOM   4089 H2   TIP   581      22.779 -15.219   3.092
ATOM   4090 O    TIP   582      16.948   4.582 -12.466
ATOM   4091 H1   TIP   582      17.454   4.260 -13.213
ATOM   4092 H2   TIP   582      16.328   3.879 -12.275
ATOM   4093 O    TIP   583      15.783 -15.078   6.765
ATOM   4094 H1   TIP   583      15.739 -14.677   7.633
ATOM   4095 H2   TIP   583      15.890 -16.013   6.938
ATOM   4096 O    TIP   584      -9.463   5.846 -18.580
ATOM   4097 H1   TIP   584      -8.681   5.306 -18.688
ATOM   4098 H2   TIP   584      -9.163   6.608 -18.084
ATOM   4099 O    TIP   585      21.017  -0.620   9.590
ATOM   4100 H1   TIP   585      20.698  -1.493   9.360
ATOM   4101 H2   TIP   585      21.940  -0.627   9.338
ATOM   4102 O    TIP   586     -22.253  -2.206  -7.306
ATOM   4103 H1   TIP   586     -21.548  -1.642  -7.624
ATOM   4104 H2   TIP   586     -23.044  -1.674  -7.394
ATOM   4105 O    TIP   587     -20.347  24.763  -4.970
ATOM   4106 H1   TIP   587     -20.542  23.837  -4.831
ATOM   4107 H2   TIP   587     -20.752  25.208  -4.226
ATOM   4108 O    TIP   588      26.855  -7.120 -10.439
ATOM   4109 H1   TIP   588      26.549  -7.396 -11.302
ATOM   4110 H2   TIP   588      27.680  -7.590 -10.314
ATOM   4111 O    TIP   589      -8.294  -8.523  12.838
ATOM   4112 H1   TIP   589      -8.829  -9.247  12.513
ATOM   4113 H2   TIP   589      -7.402  -8.870  12.852
ATOM   4114 O    TIP   590      11.185  10.181  -3.207
ATOM   4115 H1   TIP   590      11.703   9.388  -3.347
ATOM   4116 H2   TIP   590      11.141  10.595  -4.069
ATOM   4117 O    TIP   591      17.487  12.936  -4.096
ATOM   4118 H1   TIP   591      17.645  12.048  -3.776
ATOM   4119 H2   TIP   591      16.742  13.248  -3.581
ATOM   4120 O    TIP   592     -10.535   1.474   2.464
ATOM   4121 H1   TIP   592     -11.343   1.311   1.979
ATOM   4122 H2   TIP   592     -10.677   2.319   2.891
ATOM   4123 O    TIP   593       6.050  23.630  -7.355
ATOM   4124 H1   TIP   593       6.701  23.973  -7.966
ATOM   4125 H2   TIP   593       6.367  22.755  -7.132
ATOM   4126 O    TIP   594      29.068 -11.903 -11.021
ATOM   4127 H1   TIP   594      29.459 -12.517 -11.642
ATOM   4128 H2   TIP   594      28.146 -11.859 -11.273
ATOM   4129 O    TIP   595      13.710 -18.871 -15.011
ATOM   4130 H1   TIP   595      13.644 -19.812 -14.849
ATOM   4131 H2   TIP   595      13.151 -18.473 -14.344
ATOM   4132 O    TIP   596       2.541  28.485   0.358
ATOM   4133 H1   TIP   596       2.219  29.175   0.938
ATOM   4134 H2   TIP   596       2.553  27.699   0.904
ATOM   4135 O    TIP   597      -0.409  17.266  -7.588
ATOM   4136 H1   TIP   597      -0.312  18.140  -7.966
ATOM   4137 H2   TIP   597       0.308  17.196  -6.958
ATOM   4138 O    TIP   598      -4.935 -25.077   3.930
ATOM   4139 H1   TIP   598      -5.597 -25.002   3.243
ATOM   4140 H2   TIP   598      -4.309 -24.379   3.736
ATOM   4141 O    TIP   599      11.606 -28.809 -17.746
ATOM   4142 H1   TIP   599      11.994 -27.934 -17.728
ATOM   4143 H2   TIP   599      10.970 -28.806 -17.031
ATOM   4144 O    TIP   600      10.581 -14.267   1.728
ATOM   4145 H1   TIP   600      10.742 -15.002   2.321
ATOM   4146 H2   TIP   600      11.453 -13.948   1.497
ATOM   4147 O    TIP   601      15.956  29.578   1.913
ATOM   4148 H1   TIP   601      16.347  28.780   1.558
ATOM   4149 H2   TIP   601      15.593  29.312   2.758
ATOM   4150 O    TIP   602       7.129  12.246 -15.982
ATOM   4151 H1   TIP   602       7.695  12.996 -15.797
ATOM   4152 H2   TIP   602       7.570  11.504 -15.568
ATOM   4153 O    TIP   603      -3.106 -17.109 -20.432
ATOM   4154 H1   TIP   603      -2.636 -16.577 -21.074
ATOM   4155 H2   TIP   603      -3.023 -16.625 -19.611
ATOM   4156 O    TIP   604      -5.788  -1.372 -22.189
ATOM   4157 H1   TIP   604      -4.927  -1.760 -22.346
ATOM   4158 H2   TIP   604      -6.245  -2.013 -21.645
ATOM   4159 O    TIP   605     -23.289  12.303  -8.737
ATOM   4160 H1   TIP   605     -23.768  13.079  -8.444
ATOM   4161 H2   TIP   605     -23.064  12.490  -9.648
ATOM   4162 O    TIP   606      15.676  -8.120   6.377
ATOM   4163 H1   TIP   606      14.901  -7.725   6.776
ATOM   4164 H2   TIP   606      16.366  -8.011   7.031
ATOM   4165 O    TIP   607      -7.799 -19.523 -25.216
ATOM   4166 H1   TIP   607      -7.106 -20.180 -25.279
ATOM   4167 H2   TIP   607      -7.442 -18.852 -24.635
ATOM   4168 O    TIP   608       5.505 -18.024 -17.494
ATOM   4169 H1   TIP   608       5.209 -18.336 -16.639
ATOM   4170 H2   TIP   608       6.386 -18.385 -17.590
ATOM   4171 O    TIP   609     -19.824   8.443 -16.865
ATOM   4172 H1   TIP   609     -19.286   8.953 -16.260
ATOM   4173 H2   TIP   609     -19.216   8.158 -17.547
ATOM   4174 O    TIP   610      -2.807 -29.214   3.131
ATOM   4175 H1   TIP   610      -3.545 -29.314   3.733
ATOM   4176 H2   TIP   610      -2.181 -28.669   3.606
ATOM   4177 O    TIP   611      29.510  -7.292 -11.683
ATOM   4178 H1   TIP   611      29.803  -6.737 -12.406
ATOM   4179 H2   TIP   611      30.172  -7.171 -11.003
ATOM   4180 O    TIP   612     -17.870 -25.829 -17.595
ATOM   4181 H1   TIP   612     -17.017 -25.919 -17.171
ATOM   4182 H2   TIP   612     -18.446 -25.495 -16.908
ATOM   4183 O    TIP   613       0.766   3.905  -2.178
ATOM   4184 H1   TIP   613       0.698   4.763  -1.759
ATOM   4185 H2   TIP   613       1.137   3.337  -1.503
ATOM   4186 O    TIP   614     -18.756  25.617 -11.291
ATOM   4187 H1   TIP   614     -19.451  25.528 -11.944
ATOM   4188 H2   TIP   614     -18.460  26.523 -11.377
ATOM   4189 O    TIP   615       1.971 -22.135   5.162
ATOM   4190 H1   TIP   615       1.624 -22.741   5.817
ATOM   4191 H2   TIP   615       2.219 -22.694   4.426
ATOM   4192 O    TIP   616     -28.190  -4.611 -10.849
ATOM   4193 H1   TIP   616     -28.820  -4.877 -10.180
ATOM   4194 H2   TIP   616     -27.926  -3.727 -10.592
ATOM   4195 O    TIP   617       1.954  -6.677  12.493
ATOM   4196 H1   TIP   617       1.041  -6.960  12.536
ATOM   4197 H2   TIP   617       1.912  -5.722  12.538
ATOM   4198 O    TIP   618     -21.600   0.598 -17.061
ATOM   4199 H1   TIP   618     -21.587   0.169 -17.917
ATOM   4200 H2   TIP   618     -22.382   0.253 -16.631
ATOM   4201 O    TIP   619      17.321   1.165 -19.959
ATOM   4202 H1   TIP   619      17.110   0.232 -19.959
ATOM   4203 H2   TIP   619      17.106   1.460 -19.075
ATOM   4204 O    TIP   620     -14.108  -5.140  16.869
ATOM   4205 H1   TIP   620     -13.341  -4.948  17.409
ATOM   4206 H2   TIP   620     -13.847  -5.893  16.339
ATOM   4207 O    TIP   621     -20.434   5.471 -19.816
ATOM   4208 H1   TIP   621     -20.634   6.365 -20.095
ATOM   4209 H2   TIP   621     -21.122   5.257 -19.187
ATOM   4210 O    TIP   622       8.174  -5.609 -23.123
ATOM   4211 H1   TIP   622       8.414  -6.305 -23.735
ATOM   4212 H2   TIP   622       8.674  -4.848 -23.416
ATOM   4213 O    TIP   623     -29.152  -2.773   3.212
ATOM   4214 H1   TIP   623     -28.591  -2.716   2.439
ATOM   4215 H2   TIP   623     -29.024  -3.664   3.537
ATOM   4216 O    TIP   624     -28.668  -1.484  -2.130
ATOM   4217 H1   TIP   624     -27.926  -0.937  -1.876
ATOM   4218 H2   TIP   624     -28.501  -2.327  -1.709
ATOM   4219 O    TIP   625       4.071 -16.874  -0.740
ATOM   4220 H1   TIP   625       3.852 -16.860   0.191
ATOM   4221 H2   TIP   625       3.371 -16.375  -1.160
ATOM   4222 O    TIP   626      17.937 -20.865 -21.934
ATOM   4223 H1   TIP   626      17.741 -21.768 -22.182
ATOM   4224 H2   TIP   626      18.767 -20.919 -21.462
ATOM   4225 O    TIP   627     -23.702 -22.087  -3.416
ATOM   4226 H1   TIP   627     -24.078 -22.952  -3.257
ATOM   4227 H2   TIP   627     -24.382 -21.613  -3.896
ATOM   4228 O    TIP   628     -10.142 -11.133 -22.138
ATOM   4229 H1   TIP   628      -9.493 -11.832 -22.063
ATOM   4230 H2   TIP   628     -10.981 -11.590 -22.200
ATOM   4231 O    TIP   629     -13.976 -14.808   3.098
ATOM   4232 H1   TIP   629     -13.930 -15.152   3.990
ATOM   4233 H2   TIP   629     -14.333 -13.926   3.199
ATOM   4234 O    TIP   630     -18.435 -19.112 -10.296
ATOM   4235 H1   TIP   630     -17.736 -18.788 -10.865
ATOM   4236 H2   TIP   630     -19.087 -19.471 -10.898
ATOM   4237 O    TIP   631      -1.610 -21.493   6.380
ATOM   4238 H1   TIP   631      -1.102 -22.300   6.297
ATOM   4239 H2   TIP   631      -1.214 -20.893   5.748
ATOM   4240 O    TIP   632      -1.726 -11.205 -24.451
ATOM   4241 H1   TIP   632      -2.112 -11.683 -25.184
ATOM   4242 H2   TIP   632      -1.995 -11.696 -23.674
ATOM   4243 O    TIP   633     -13.762   2.017  14.705
ATOM   4244 H1   TIP   633     -13.203   1.837  15.460
ATOM   4245 H2   TIP   633     -13.187   1.910  13.947
ATOM   4246 O    TIP   634     -18.401 -18.367 -20.988
ATOM   4247 H1   TIP   634     -18.094 -19.230 -20.713
ATOM   4248 H2   TIP   634     -17.840 -17.750 -20.518
ATOM   4249 O    TIP   635      -8.740  10.771 -18.976
ATOM   4250 H1   TIP   635      -9.004  11.230 -19.772
ATOM   4251 H2   TIP   635      -8.051  11.318 -18.600
ATOM   4252 O    TIP   636      11.529   6.853 -22.168
ATOM   4253 H1   TIP   636      10.652   6.903 -21.787
ATOM   4254 H2   TIP   636      11.496   7.440 -22.924
ATOM   4255 O    TIP   637      -2.048  -5.061 -24.706
ATOM   4256 H1   TIP   637      -1.296  -4.652 -25.132
ATOM   4257 H2   TIP   637      -2.500  -4.339 -24.270
ATOM   4258 O    TIP   638      23.494  17.045  -4.838
ATOM   4259 H1   TIP   638      22.805  16.388  -4.933
ATOM   4260 H2   TIP   638      23.671  17.074  -3.898
ATOM   4261 O    TIP   639      -4.028  27.024  -8.793
ATOM   4262 H1   TIP   639      -3.862  27.736  -8.174
ATOM   4263 H2   TIP   639      -4.941  27.141  -9.055
ATOM   4264 O    TIP   640     -20.696   4.181  -1.430
ATOM   4265 H1   TIP   640     -19.965   3.932  -1.996
ATOM   4266 H2   TIP   640     -20.381   4.950  -0.955
ATOM   4267 O    TIP   641      13.351  13.808  -6.402
ATOM   4268 H1   TIP   641      13.749  14.668  -6.537
ATOM   4269 H2   TIP   641      12.424  13.938  -6.602
ATOM   4270 O    TIP   642      -8.832 -13.895 -29.436
ATOM   4271 H1   TIP   642      -9.201 -13.601 -28.604
ATOM   4272 H2   TIP   642      -8.112 -13.287 -29.608
ATOM   4273 O    TIP   643     -22.835  26.578 -15.689
ATOM   4274 H1   TIP   643     -22.587  26.079 -16.467
ATOM   4275 H2   TIP   643     -23.680  26.968 -15.912
ATOM   4276 O    TIP   644      10.108 -24.313   4.154
ATOM   4277 H1   TIP   644       9.748 -24.079   5.009
ATOM   4278 H2   TIP   644       9.613 -25.088   3.889
ATOM   4279 O    TIP   645       7.489  -0.351 -20.350
ATOM   4280 H1   TIP   645       7.041   0.495 -20.342
ATOM   4281 H2   TIP   645       7.665  -0.521 -21.276
ATOM   4282 O    TIP   646     -25.087 -15.488  -2.998
ATOM   4283 H1   TIP   646     -25.512 -16.049  -3.648
ATOM   4284 H2   TIP   646     -24.879 -16.076  -2.272
ATOM   4285 O    TIP   647     -18.438  13.521 -14.871
ATOM   4286 H1   TIP   647     -18.646  13.210 -15.752
ATOM   4287 H2   TIP   647     -18.944  12.952 -14.290
ATOM   4288 O    TIP   648      -9.880 -28.494  -5.449
ATOM   4289 H1   TIP   648      -9.406 -28.437  -4.620
ATOM   4290 H2   TIP   648     -10.542 -29.170  -5.303
ATOM   4291 O    TIP   649     -16.922  14.460 -18.158
ATOM   4292 H1   TIP   649     -16.915  13.680 -17.604
ATOM   4293 H2   TIP   649     -16.079  14.882 -17.992
ATOM   4294 O    TIP   650      -8.830   4.909  -4.944
ATOM   4295 H1   TIP   650      -8.204   5.211  -4.286
ATOM   4296 H2   TIP   650      -9.216   4.120  -4.563
ATOM   4297 O    TIP   651      19.065 -16.733 -14.183
ATOM   4298 H1   TIP   651      19.006 -17.128 -15.053
ATOM   4299 H2   TIP   651      18.475 -17.256 -13.641
ATOM   4300 O    TIP   652     -28.171 -16.142 -17.237
ATOM   4301 H1   TIP   652     -27.587 -15.651 -16.659
ATOM   4302 H2   TIP   652     -27.585 -16.673 -17.776
ATOM   4303 O    TIP   653      25.079 -13.714   0.776
ATOM   4304 H1   TIP   653      24.563 -12.953   0.511
ATOM   4305 H2   TIP   653      24.571 -14.117   1.479
ATOM   4306 O    TIP   654      19.421   1.738 -12.094
ATOM   4307 H1   TIP   654      20.110   1.238 -12.531
ATOM   4308 H2   TIP   654      18.610   1.445 -12.511
ATOM   4309 O    TIP   655     -28.049   2.988  -8.622
ATOM   4310 H1   TIP   655     -27.643   2.802  -7.775
ATOM   4311 H2   TIP   655     -27.843   3.907  -8.791
ATOM   4312 O    TIP   656     -19.004   3.287   1.836
ATOM   4313 H1   TIP   656     -18.176   3.743   1.683
ATOM   4314 H2   TIP   656     -18.757   2.496   2.315
ATOM   4315 O    TIP   657       4.190  13.708   8.091
ATOM   4316 H1   TIP   657       4.063  13.290   7.239
ATOM   4317 H2   TIP   657       4.341  14.630   7.886
ATOM   4318 O    TIP   658      10.511   1.363   5.964
ATOM   4319 H1   TIP   658      10.498   1.007   6.852
ATOM   4320 H2   TIP   658      10.583   2.309   6.085
ATOM   4321 O    TIP   659      -0.260  -6.505   4.122
ATOM   4322 H1   TIP   659       0.227  -7.237   4.501
ATOM   4323 H2   TIP   659      -0.366  -6.739   3.200
ATOM   4324 O    TIP   660     -28.217 -25.913  -7.381
ATOM   4325 H1   TIP   660     -28.925 -26.295  -7.899
ATOM   4326 H2   TIP   660     -28.652 -25.552  -6.609
ATOM   4327 O    TIP   661     -19.180  29.584 -13.194
ATOM   4328 H1   TIP   661     -18.713  29.205 -13.938
ATOM   4329 H2   TIP   661     -20.083  29.286 -13.299
ATOM   4330 O    TIP   662     -15.042 -12.282   3.231
ATOM   4331 H1   TIP   662     -15.614 -12.562   2.517
ATOM   4332 H2   TIP   662     -15.640 -12.037   3.936
ATOM   4333 O    TIP   663      15.531   9.140  -8.174
ATOM   4334 H1   TIP   663      14.695   8.852  -7.807
ATOM   4335 H2   TIP   663      15.635  10.038  -7.860
ATOM   4336 O    TIP   664      15.845  -0.708 -24.662
ATOM   4337 H1   TIP   664      14.915  -0.930 -24.630
ATOM   4338 H2   TIP   664      16.000  -0.204 -23.863
ATOM   4339 O    TIP   665      11.777  -1.737 -21.786
ATOM   4340 H1   TIP   665      11.582  -2.667 -21.898
ATOM   4341 H2   TIP   665      11.331  -1.492 -20.976
ATOM   4342 O    TIP   666      -4.514 -22.616   2.260
ATOM   4343 H1   TIP   666      -4.611 -22.817   1.330
ATOM   4344 H2   TIP   666      -5.124 -21.895   2.415
ATOM   4345 O    TIP   667       3.467 -25.877 -15.492
ATOM   4346 H1   TIP   667       3.969 -25.067 -15.399
ATOM   4347 H2   TIP   667       2.606 -25.592 -15.798
ATOM   4348 O    TIP   668     -10.325 -25.898 -20.911
ATOM   4349 H1   TIP   668      -9.559 -25.352 -21.085
ATOM   4350 H2   TIP   668     -11.022 -25.275 -20.704
ATOM   4351 O    TIP   669      -8.514  -1.679 -23.472
ATOM   4352 H1   TIP   669      -8.389  -2.409 -22.866
ATOM   4353 H2   TIP   669      -9.054  -1.055 -22.988
ATOM   4354 O    TIP   670       4.158   6.366 -26.630
ATOM   4355 H1   TIP   670       5.027   6.187 -26.989
ATOM   4356 H2   TIP   670       4.161   7.305 -26.448
ATOM   4357 O    TIP   671       8.854 -13.417 -27.548
ATOM   4358 H1   TIP   671       8.094 -13.564 -28.111
ATOM   4359 H2   TIP   671       8.845 -12.476 -27.373
ATOM   4360 O    TIP   672      -0.078 -20.215 -25.431
ATOM   4361 H1   TIP   672      -0.549 -20.026 -24.619
ATOM   4362 H2   TIP   672      -0.124 -19.400 -25.930
ATOM   4363 O    TIP   673       5.911 -23.807  -6.128
ATOM   4364 H1   TIP   673       5.614 -23.744  -7.036
ATOM   4365 H2   TIP   673       5.411 -23.137  -5.664
ATOM   4366 O    TIP   674      -5.451   9.805  -1.442
ATOM   4367 H1   TIP   674      -6.080   9.222  -1.868
ATOM   4368 H2   TIP   674      -5.635  10.668  -1.812
ATOM   4369 O    TIP   675     -24.365 -17.260  -7.529
ATOM   4370 H1   TIP   675     -24.062 -16.437  -7.147
ATOM   4371 H2   TIP   675     -25.034 -17.000  -8.162
ATOM   4372 O    TIP   676     -17.349 -23.267 -15.763
ATOM   4373 H1   TIP   676     -17.523 -22.487 -15.236
ATOM   4374 H2   TIP   676     -16.475 -23.549 -15.494
ATOM   4375 O    TIP   677      -7.609   8.724  -2.870
ATOM   4376 H1   TIP   677      -7.331   9.469  -3.402
ATOM   4377 H2   TIP   677      -8.461   8.983  -2.519
ATOM   4378 O    TIP   678     -22.370   5.196  -6.551
ATOM   4379 H1   TIP   678     -22.876   4.465  -6.906
ATOM   4380 H2   TIP   678     -22.785   5.976  -6.917
ATOM   4381 O    TIP   679      25.161  16.308 -11.662
ATOM   4382 H1   TIP   679      25.047  16.927 -12.382
ATOM   4383 H2   TIP   679      25.816  15.686 -11.980
ATOM   4384 O    TIP   680       5.450 -18.127 -23.154
ATOM   4385 H1   TIP   680       4.595 -18.269 -23.560
ATOM   4386 H2   TIP   680       5.299 -18.268 -22.219
ATOM   4387 O    TIP   681      -9.938 -21.295   0.159
ATOM   4388 H1   TIP   681     -10.273 -22.105   0.543
ATOM   4389 H2   TIP   681      -9.766 -21.516  -0.756
ATOM   4390 O    TIP   682     -26.617 -13.209 -11.485
ATOM   4391 H1   TIP   682     -27.334 -13.369 -12.099
ATOM   4392 H2   TIP   682     -25.823 -13.339 -12.002
ATOM   4393 O    TIP   683       3.920  15.222 -13.204
ATOM   4394 H1   TIP   683       3.413  15.192 -14.015
ATOM   4395 H2   TIP   683       4.618  14.580 -13.332
ATOM   4396 O    TIP   684     -23.767  19.780  -5.582
ATOM   4397 H1   TIP   684     -23.649  18.984  -5.064
ATOM   4398 H2   TIP   684     -24.394  19.534  -6.262
ATOM   4399 O    TIP   685     -24.064 -25.054  -3.536
ATOM   4400 H1   TIP   685     -23.220 -25.445  -3.311
ATOM   4401 H2   TIP   685     -24.699 -25.528  -3.000
ATOM   4402 O    TIP   686     -15.707 -20.143  -0.022
ATOM   4403 H1   TIP   686     -15.081 -19.460   0.220
ATOM   4404 H2   TIP   686     -15.184 -20.943  -0.071
ATOM   4405 O    TIP   687      -8.432  -0.709   2.550
ATOM   4406 H1   TIP   687      -7.656  -0.276   2.906
ATOM   4407 H2   TIP   687      -9.054   0.002   2.396
ATOM   4408 O    TIP   688       5.883 -23.363  -3.077
ATOM   4409 H1   TIP   688       5.322 -22.817  -3.629
ATOM   4410 H2   TIP   688       6.439 -22.740  -2.609
ATOM   4411 O    TIP   689      16.157 -20.957   1.318
ATOM   4412 H1   TIP   689      17.095 -20.782   1.244
ATOM   4413 H2   TIP   689      15.876 -20.449   2.078
ATOM   4414 O    TIP   690     -10.800   1.839 -17.672
ATOM   4415 H1   TIP   690     -10.341   2.079 -16.868
ATOM   4416 H2   TIP   690     -11.637   1.483 -17.375
ATOM   4417 O    TIP   691     -27.111   0.847  -6.738
ATOM   4418 H1   TIP   691     -26.200   0.902  -7.025
ATOM   4419 H2   TIP   691     -27.572   0.448  -7.476
ATOM   4420 O    TIP   692      12.140 -18.657   7.249
ATOM   4421 H1   TIP   692      12.185 -19.547   6.901
ATOM   4422 H2   TIP   692      12.496 -18.107   6.551
ATOM   4423 O    TIP   693     -13.694 -12.084  11.074
ATOM   4424 H1   TIP   693     -13.421 -11.956  11.982
ATOM   4425 H2   TIP   693     -12.896 -12.347  10.617
ATOM   4426 O    TIP   694     -17.883 -19.899   2.047
ATOM   4427 H1   TIP   694     -17.418 -19.771   1.220
ATOM   4428 H2   TIP   694     -18.781 -19.621   1.863
ATOM   4429 O    TIP   695       8.092 -18.791 -27.454
ATOM   4430 H1   TIP   695       8.732 -19.296 -26.952
ATOM   4431 H2   TIP   695       8.019 -17.960 -26.984
ATOM   4432 O    TIP   696     -16.006 -13.069   9.900
ATOM   4433 H1   TIP   696     -16.693 -12.849  10.529
ATOM   4434 H2   TIP   696     -15.224 -12.631  10.235
ATOM   4435 O    TIP   697       9.873  -1.207   5.107
ATOM   4436 H1   TIP   697       9.990  -0.262   5.200
ATOM   4437 H2   TIP   697       8.942  -1.352   5.273
ATOM   4438 O    TIP   698       0.720 -24.540 -20.024
ATOM   4439 H1   TIP   698       1.218 -25.009 -20.693
ATOM   4440 H2   TIP   698       1.321 -23.867 -19.705
ATOM   4441 O    TIP   699      20.815 -10.402  -7.488
ATOM   4442 H1   TIP   699      20.848 -10.531  -8.436
ATOM   4443 H2   TIP   699      20.349  -9.574  -7.373
ATOM   4444 O    TIP   700     -24.569 -17.974   2.696
ATOM   4445 H1   TIP   700     -24.343 -18.816   3.091
ATOM   4446 H2   TIP   700     -25.520 -18.001   2.598
ATOM   4447 O    TIP   701     -12.412  12.824   2.493
ATOM   4448 H1   TIP   701     -11.989  13.282   1.767
ATOM   4449 H2   TIP   701     -13.015  12.212   2.073
ATOM   4450 O    TIP   702       7.969   4.217   5.168
ATOM   4451 H1   TIP   702       8.922   4.265   5.240
ATOM   4452 H2   TIP   702       7.656   5.018   5.587
ATOM   4453 O    TIP   703     -28.425 -10.592 -19.038
ATOM   4454 H1   TIP   703     -27.652 -10.203 -18.629
ATOM   4455 H2   TIP   703     -29.120  -9.950 -18.897
ATOM   4456 O    TIP   704     -18.972 -27.663 -23.640
ATOM   4457 H1   TIP   704     -19.663 -27.511 -24.284
ATOM   4458 H2   TIP   704     -19.351 -27.378 -22.809
ATOM   4459 O    TIP   705     -20.098  -6.453  26.342
ATOM   4460 H1   TIP   705     -19.753  -7.290  26.651
ATOM   4461 H2   TIP   705     -20.426  -6.637  25.463
ATOM   4462 O    TIP   706      -0.982  17.539 -10.942
ATOM   4463 H1   TIP   706      -0.709  16.816 -11.506
ATOM   4464 H2   TIP   706      -1.285  17.116 -10.138
ATOM   4465 O    TIP   707      -7.514   9.573 -22.114
ATOM   4466 H1   TIP   707      -8.268  10.116 -21.884
ATOM   4467 H2   TIP   707      -7.808   9.059 -22.866
ATOM   4468 O    TIP   708      -5.837  10.151   9.612
ATOM   4469 H1   TIP   708      -6.273   9.807   8.833
ATOM   4470 H2   TIP   708      -6.076  11.078   9.632
ATOM   4471 O    TIP   709      -6.933  13.285 -14.507
ATOM   4472 H1   TIP   709      -7.225  12.759 -13.763
ATOM   4473 H2   TIP   709      -5.985  13.357 -14.394
ATOM   4474 O    TIP   710      15.429  -6.577 -17.362
ATOM   4475 H1   TIP   710      15.358  -5.679 -17.684
ATOM   4476 H2   TIP   710      15.518  -7.110 -18.152
ATOM   4477 O    TIP   711     -13.367 -11.518 -24.051
ATOM   4478 H1   TIP   711     -14.203 -11.866 -24.360
ATOM   4479 H2   TIP   711     -13.124 -10.861 -24.703
ATOM   4480 O    TIP   712      17.002 -11.215  -6.446
ATOM   4481 H1   TIP   712      17.663 -10.922  -5.819
ATOM   4482 H2   TIP   712      16.717 -10.414  -6.886
ATOM   4483 O    TIP   713      -5.066  25.594  -4.965
ATOM   4484 H1   TIP   713      -4.376  26.186  -5.264
ATOM   4485 H2   TIP   713      -5.818  25.801  -5.519
ATOM   4486 O    TIP   714       8.704 -22.527   2.083
ATOM   4487 H1   TIP   714       9.362 -23.007   2.585
ATOM   4488 H2   TIP   714       8.489 -23.106   1.352
ATOM   4489 O    TIP   715      20.170 -11.274 -13.476
ATOM   4490 H1   TIP   715      20.933 -11.712 -13.099
ATOM   4491 H2   TIP   715      20.071 -11.669 -14.342
ATOM   4492 O    TIP   716     -11.812  25.979 -15.754
ATOM   4493 H1   TIP   716     -11.128  26.507 -16.164
ATOM   4494 H2   TIP   716     -11.915  25.225 -16.334
ATOM   4495 O    TIP   717      26.614   3.793 -15.053
ATOM   4496 H1   TIP   717      25.745   3.859 -15.448
ATOM   4497 H2   TIP   717      26.528   3.103 -14.397
ATOM   4498 O    TIP   718      28.007   6.791 -13.069
ATOM   4499 H1   TIP   718      27.872   7.596 -12.570
ATOM   4500 H2   TIP   718      27.838   6.088 -12.442
ATOM   4501 O    TIP   719       1.480   9.133  27.305
ATOM   4502 H1   TIP   719       0.769   9.339  26.699
ATOM   4503 H2   TIP   719       2.240   9.594  26.949
ATOM   4504 O    TIP   720      -1.141 -19.427 -22.798
ATOM   4505 H1   TIP   720      -0.741 -20.062 -22.205
ATOM   4506 H2   TIP   720      -2.036 -19.742 -22.921
ATOM   4507 O    TIP   721      -3.795  14.493 -16.461
ATOM   4508 H1   TIP   721      -4.685  14.689 -16.752
ATOM   4509 H2   TIP   721      -3.634  13.599 -16.763
ATOM   4510 O    TIP   722     -28.872   3.933 -22.913
ATOM   4511 H1   TIP   722     -28.147   4.558 -22.891
ATOM   4512 H2   TIP   722     -28.451   3.074 -22.895
ATOM   4513 O    TIP   723       8.428  12.155  -6.058
ATOM   4514 H1   TIP   723       8.015  12.788  -5.471
ATOM   4515 H2   TIP   723       7.728  11.888  -6.654
ATOM   4516 O    TIP   724      -4.225   0.031 -18.791
ATOM   4517 H1   TIP   724      -4.129   0.815 -18.251
ATOM   4518 H2   TIP   724      -3.776   0.244 -19.609
ATOM   4519 O    TIP   725       4.714   0.509  10.348
ATOM   4520 H1   TIP   725       4.195   1.230  10.705
ATOM   4521 H2   TIP   725       4.694   0.644   9.401
ATOM   4522 O    TIP   726      14.307  -2.193  -0.345
ATOM   4523 H1   TIP   726      14.440  -1.713  -1.162
ATOM   4524 H2   TIP   726      14.295  -1.516   0.332
ATOM   4525 O    TIP   727     -28.722 -11.280  -6.044
ATOM   4526 H1   TIP   727     -28.778 -11.331  -6.998
ATOM   4527 H2   TIP   727     -27.783 -11.262  -5.858
ATOM   4528 O    TIP   728      -2.709 -28.475  -8.527
ATOM   4529 H1   TIP   728      -2.395 -27.579  -8.405
ATOM   4530 H2   TIP   728      -2.221 -28.800  -9.283
ATOM   4531 O    TIP   729      -4.000   1.129 -29.477
ATOM   4532 H1   TIP   729      -3.049   1.033 -29.435
ATOM   4533 H2   TIP   729      -4.242   0.763 -30.327
ATOM   4534 O    TIP   730     -10.171  28.238  -2.397
ATOM   4535 H1   TIP   730      -9.909  28.176  -1.479
ATOM   4536 H2   TIP   730      -9.520  28.815  -2.795
ATOM   4537 O    TIP   731      -9.122   2.165 -19.659
ATOM   4538 H1   TIP   731      -9.655   1.899 -18.910
ATOM   4539 H2   TIP   731      -8.628   2.923 -19.346
ATOM   4540 O    TIP   732      -6.200   8.320   1.188
ATOM   4541 H1   TIP   732      -7.148   8.286   1.063
ATOM   4542 H2   TIP   732      -5.917   9.080   0.680
ATOM   4543 O    TIP   733      -3.507  14.110  -2.229
ATOM   4544 H1   TIP   733      -2.959  13.575  -2.803
ATOM   4545 H2   TIP   733      -3.793  14.839  -2.780
ATOM   4546 O    TIP   734      -0.579  26.990 -22.391
ATOM   4547 H1   TIP   734      -0.071  26.184 -22.296
ATOM   4548 H2   TIP   734      -1.448  26.695 -22.664
ATOM   4549 O    TIP   735      10.780 -24.022  -6.694
ATOM   4550 H1   TIP   735       9.969 -23.939  -6.193
ATOM   4551 H2   TIP   735      11.475 -23.969  -6.038
ATOM   4552 O    TIP   736     -11.881  11.435  -2.595
ATOM   4553 H1   TIP   736     -12.219  12.069  -3.228
ATOM   4554 H2   TIP   736     -10.972  11.700  -2.452
ATOM   4555 O    TIP   737     -28.597  -6.639  -8.392
ATOM   4556 H1   TIP   737     -28.266  -6.973  -7.559
ATOM   4557 H2   TIP   737     -29.436  -6.233  -8.173
ATOM   4558 O    TIP   738      -8.109  -6.333  10.829
ATOM   4559 H1   TIP   738      -7.285  -6.324  10.343
ATOM   4560 H2   TIP   738      -7.921  -6.847  11.614
ATOM   4561 O    TIP   739     -20.783  17.088   2.269
ATOM   4562 H1   TIP   739     -21.485  17.318   2.878
ATOM   4563 H2   TIP   739     -20.048  17.644   2.528
ATOM   4564 O    TIP   740      21.025  -5.709  -4.464
ATOM   4565 H1   TIP   740      21.781  -5.161  -4.257
ATOM   4566 H2   TIP   740      21.160  -5.970  -5.375
ATOM   4567 O    TIP   741      19.457   2.929   5.951
ATOM   4568 H1   TIP   741      19.154   2.808   5.051
ATOM   4569 H2   TIP   741      19.392   2.060   6.347
ATOM   4570 O    TIP   742      -7.006   1.956 -17.281
ATOM   4571 H1   TIP   742      -7.834   2.031 -16.807
ATOM   4572 H2   TIP   742      -6.340   2.210 -16.643
ATOM   4573 O    TIP   743       7.542 -28.952   1.167
ATOM   4574 H1   TIP   743       8.198 -28.306   0.905
ATOM   4575 H2   TIP   743       7.816 -29.762   0.737
ATOM   4576 O    TIP   744      19.701 -23.674 -15.726
ATOM   4577 H1   TIP   744      20.223 -22.931 -15.425
ATOM   4578 H2   TIP   744      20.342 -24.364 -15.897
ATOM   4579 O    TIP   745       8.471 -21.229 -23.505
ATOM   4580 H1   TIP   745       7.921 -20.622 -23.998
ATOM   4581 H2   TIP   745       8.842 -20.699 -22.799
ATOM   4582 O    TIP   746       1.789   1.961   3.694
ATOM   4583 H1   TIP   746       2.143   1.143   3.346
ATOM   4584 H2   TIP   746       1.509   1.743   4.583
ATOM   4585 O    TIP   747      -1.370 -24.886  -1.899
ATOM   4586 H1   TIP   747      -0.537 -25.258  -1.609
ATOM   4587 H2   TIP   747      -1.853 -24.718  -1.091
ATOM   4588 O    TIP   748      -9.111  -5.724  19.361
ATOM   4589 H1   TIP   748      -8.690  -6.216  20.065
ATOM   4590 H2   TIP   748      -9.012  -6.279  18.587
ATOM   4591 O    TIP   749       5.915   3.935   8.574
ATOM   4592 H1   TIP   749       5.251   4.176   9.220
ATOM   4593 H2   TIP   749       5.659   3.061   8.280
ATOM   4594 O    TIP   750      -1.522  -1.915 -24.531
ATOM   4595 H1   TIP   750      -1.095  -1.146 -24.154
ATOM   4596 H2   TIP   750      -2.102  -2.232 -23.838
ATOM   4597 O    TIP   751      -7.765 -28.339   1.744
ATOM   4598 H1   TIP   751      -7.360 -28.912   1.093
ATOM   4599 H2   TIP   751      -8.221 -28.934   2.338
ATOM   4600 O    TIP   752       6.820 -27.688 -16.229
ATOM   4601 H1   TIP   752       6.597 -27.406 -17.116
ATOM   4602 H2   TIP   752       6.685 -26.910 -15.688
ATOM   4603 O    TIP   753     -24.875 -18.708 -16.668
ATOM   4604 H1   TIP   753     -24.720 -19.535 -16.212
ATOM   4605 H2   TIP   753     -25.083 -18.084 -15.973
ATOM   4606 O    TIP   754     -15.243 -28.115  -8.177
ATOM   4607 H1   TIP   754     -14.449 -28.400  -7.726
ATOM   4608 H2   TIP   754     -15.274 -28.648  -8.971
ATOM   4609 O    TIP   755      21.557 -15.744  -4.317
ATOM   4610 H1   TIP   755      22.419 -16.133  -4.465
ATOM   4611 H2   TIP   755      21.040 -16.007  -5.078
ATOM   4612 O    TIP   756     -24.079  27.707 -11.688
ATOM   4613 H1   TIP   756     -23.565  28.049 -10.957
ATOM   4614 H2   TIP   756     -24.010  28.380 -12.365
ATOM   4615 O    TIP   757     -16.756 -11.412   5.068
ATOM   4616 H1   TIP   757     -17.268 -11.408   5.877
ATOM   4617 H2   TIP   757     -16.761 -10.502   4.774
ATOM   4618 O    TIP   758      11.961 -28.029  -5.560
ATOM   4619 H1   TIP   758      11.232 -28.115  -4.946
ATOM   4620 H2   TIP   758      11.672 -27.364  -6.185
ATOM   4621 O    TIP   759     -11.794   0.819 -20.859
ATOM   4622 H1   TIP   759     -11.448  -0.062 -20.999
ATOM   4623 H2   TIP   759     -11.036   1.334 -20.581
ATOM   4624 O    TIP   760      11.443  17.896  -1.467
ATOM   4625 H1   TIP   760      11.525  17.505  -2.337
ATOM   4626 H2   TIP   760      11.264  18.821  -1.635
ATOM   4627 O    TIP   761     -24.751  -8.260 -20.829
ATOM   4628 H1   TIP   761     -24.402  -7.404 -20.581
ATOM   4629 H2   TIP   761     -25.570  -8.063 -21.284
ATOM   4630 O    TIP   762      13.547  27.392  -9.464
ATOM   4631 H1   TIP   762      12.879  27.576 -10.123
ATOM   4632 H2   TIP   762      13.182  27.733  -8.648
ATOM   4633 O    TIP   763     -14.897   6.081 -23.145
ATOM   4634 H1   TIP   763     -15.822   5.867 -23.030
ATOM   4635 H2   TIP   763     -14.430   5.395 -22.668
ATOM   4636 O    TIP   764      14.191 -12.934   9.853
ATOM   4637 H1   TIP   764      13.595 -13.653   9.644
ATOM   4638 H2   TIP   764      13.844 -12.562  10.663
ATOM   4639 O    TIP   765     -15.937  12.085   3.263
ATOM   4640 H1   TIP   765     -16.353  12.868   2.902
ATOM   4641 H2   TIP   765     -15.679  11.574   2.496
ATOM   4642 O    TIP   766     -10.536  -0.335  15.972
ATOM   4643 H1   TIP   766     -11.126  -1.077  16.105
ATOM   4644 H2   TIP   766     -10.038  -0.562  15.187
ATOM   4645 O    TIP   767     -29.032  -4.839  -5.497
ATOM   4646 H1   TIP   767     -28.905  -4.064  -6.043
ATOM   4647 H2   TIP   767     -28.350  -5.447  -5.781
ATOM   4648 O    TIP   768      -2.006 -23.680 -19.364
ATOM   4649 H1   TIP   768      -1.091 -23.947 -19.272
ATOM   4650 H2   TIP   768      -2.080 -23.384 -20.271
ATOM   4651 O    TIP   769      27.897  -3.576  -4.833
ATOM   4652 H1   TIP   769      27.692  -4.253  -4.188
ATOM   4653 H2   TIP   769      28.736  -3.846  -5.206
ATOM   4654 O    TIP   770     -22.076  23.122 -15.320
ATOM   4655 H1   TIP   770     -22.920  22.671 -15.293
ATOM   4656 H2   TIP   770     -21.506  22.599 -14.758
ATOM   4657 O    TIP   771     -13.413  -3.255   7.096
ATOM   4658 H1   TIP   771     -14.261  -2.887   7.346
ATOM   4659 H2   TIP   771     -13.224  -3.904   7.773
ATOM   4660 O    TIP   772     -20.026  10.562  -6.222
ATOM   4661 H1   TIP   772     -20.397   9.686  -6.328
ATOM   4662 H2   TIP   772     -20.764  11.102  -5.938
ATOM   4663 O    TIP   773       2.321  -7.403 -27.482
ATOM   4664 H1   TIP   773       2.041  -6.525 -27.739
ATOM   4665 H2   TIP   773       2.226  -7.417 -26.530
ATOM   4666 O    TIP   774      -6.047 -12.795   7.344
ATOM   4667 H1   TIP   774      -5.224 -12.329   7.194
ATOM   4668 H2   TIP   774      -6.724 -12.193   7.037
ATOM   4669 O    TIP   775     -16.299 -16.928 -19.357
ATOM   4670 H1   TIP   775     -17.147 -16.778 -18.939
ATOM   4671 H2   TIP   775     -16.142 -16.138 -19.873
ATOM   4672 O    TIP   776     -18.329   0.981   3.034
ATOM   4673 H1   TIP   776     -17.871   0.154   3.180
ATOM   4674 H2   TIP   776     -19.177   0.726   2.671
ATOM   4675 O    TIP   777      25.799  -9.371  -5.515
ATOM   4676 H1   TIP   777      26.549  -8.794  -5.369
ATOM   4677 H2   TIP   777      26.178 -10.248  -5.567
ATOM   4678 O    TIP   778      13.075   4.890   2.624
ATOM   4679 H1   TIP   778      12.838   5.120   1.726
ATOM   4680 H2   TIP   778      12.349   5.217   3.155
ATOM   4681 O    TIP   779      13.919 -16.517   1.666
ATOM   4682 H1   TIP   779      14.820 -16.787   1.489
ATOM   4683 H2   TIP   779      13.440 -17.337   1.778
ATOM   4684 O    TIP   780     -21.202 -16.018 -19.705
ATOM   4685 H1   TIP   780     -21.715 -16.558 -20.307
ATOM   4686 H2   TIP   780     -21.491 -15.123 -19.880
ATOM   4687 O    TIP   781      10.390  -2.782 -19.608
ATOM   4688 H1   TIP   781      10.793  -3.461 -20.148
ATOM   4689 H2   TIP   781      10.757  -2.918 -18.735
ATOM   4690 O    TIP   782      -2.511 -16.965 -23.369
ATOM   4691 H1   TIP   782      -2.148 -17.816 -23.123
ATOM   4692 H2   TIP   782      -3.456 -17.110 -23.412
ATOM   4693 O    TIP   783       7.680  -3.273 -20.305
ATOM   4694 H1   TIP   783       7.429  -2.389 -20.038
ATOM   4695 H2   TIP   783       8.637  -3.266 -20.292
ATOM   4696 O    TIP   784     -11.902  -7.959  14.932
ATOM   4697 H1   TIP   784     -12.746  -8.077  14.496
ATOM   4698 H2   TIP   784     -11.496  -8.825  14.909
ATOM   4699 O    TIP   785       9.234  15.800  -5.533
ATOM   4700 H1   TIP   785       8.514  15.310  -5.135
ATOM   4701 H2   TIP   785       9.098  16.702  -5.246
ATOM   4702 O    TIP   786      13.535  -9.582   9.959
ATOM   4703 H1   TIP   786      13.706  -8.818  10.509
ATOM   4704 H2   TIP   786      13.176 -10.236  10.559
ATOM   4705 O    TIP   787      -4.782  24.385 -20.534
ATOM   4706 H1   TIP   787      -5.162  25.178 -20.155
ATOM   4707 H2   TIP   787      -3.855  24.426 -20.300
ATOM   4708 O    TIP   788     -26.285  -0.542  -0.900
ATOM   4709 H1   TIP   788     -25.683  -1.278  -0.789
ATOM   4710 H2   TIP   788     -26.225  -0.056  -0.078
ATOM   4711 O    TIP   789     -24.465   1.841 -15.283
ATOM   4712 H1   TIP   789     -25.232   1.808 -15.854
ATOM   4713 H2   TIP   789     -24.777   1.507 -14.442
ATOM   4714 O    TIP   790      19.731 -14.866 -12.171
ATOM   4715 H1   TIP   790      19.089 -14.379 -12.687
ATOM   4716 H2   TIP   790      19.497 -15.785 -12.300
ATOM   4717 O    TIP   791      -3.785 -29.076 -12.091
ATOM   4718 H1   TIP   791      -2.923 -28.945 -11.697
ATOM   4719 H2   TIP   791      -4.054 -29.947 -11.798
ATOM   4720 O    TIP   792       1.506 -26.114   1.011
ATOM   4721 H1   TIP   792       1.380 -25.188   0.806
ATOM   4722 H2   TIP   792       2.439 -26.193   1.209
ATOM   4723 O    TIP   793      16.352 -17.346   1.210
ATOM   4724 H1   TIP   793      16.791 -16.875   0.501
ATOM   4725 H2   TIP   793      17.044 -17.524   1.845
ATOM   4726 O    TIP   794       6.524 -11.617 -19.864
ATOM   4727 H1   TIP   794       6.153 -12.468 -20.094
ATOM   4728 H2   TIP   794       7.465 -11.776 -19.793
ATOM   4729 O    TIP   795       8.962   6.719 -21.377
ATOM   4730 H1   TIP   795       8.789   6.052 -20.713
ATOM   4731 H2   TIP   795       8.644   6.335 -22.193
ATOM   4732 O    TIP   796      -7.591   5.991  -2.234
ATOM   4733 H1   TIP   796      -7.535   6.919  -2.461
ATOM   4734 H2   TIP   796      -8.443   5.900  -1.807
ATOM   4735 O    TIP   797       0.749  -5.431  20.786
ATOM   4736 H1   TIP   797       1.195  -6.059  21.354
ATOM   4737 H2   TIP   797      -0.043  -5.191  21.267
ATOM   4738 O    TIP   798      -6.132   1.516   8.647
ATOM   4739 H1   TIP   798      -6.958   1.462   9.128
ATOM   4740 H2   TIP   798      -6.271   0.978   7.869
ATOM   4741 O    TIP   799      -1.746 -26.360  -4.350
ATOM   4742 H1   TIP   799      -1.590 -25.876  -3.539
ATOM   4743 H2   TIP   799      -2.655 -26.165  -4.575
ATOM   4744 O    TIP   800      -9.121  22.012  -6.394
ATOM   4745 H1   TIP   800      -8.788  21.783  -5.526
ATOM   4746 H2   TIP   800      -9.547  21.214  -6.706
ATOM   4747 O    TIP   801      -2.198   1.857 -25.720
ATOM   4748 H1   TIP   801      -1.277   1.876 -25.462
ATOM   4749 H2   TIP   801      -2.409   2.768 -25.924
ATOM   4750 O    TIP   802       4.819 -18.085 -20.569
ATOM   4751 H1   TIP   802       4.748 -17.361 -19.947
ATOM   4752 H2   TIP   802       4.533 -18.855 -20.076
ATOM   4753 O    TIP   803       1.552  -7.518 -24.777
ATOM   4754 H1   TIP   803       2.075  -8.312 -24.889
ATOM   4755 H2   TIP   803       1.927  -7.090 -24.007
ATOM   4756 O    TIP   804      -4.720  19.544 -13.338
ATOM   4757 H1   TIP   804      -4.566  20.486 -13.277
ATOM   4758 H2   TIP   804      -5.664  19.446 -13.217
ATOM   4759 O    TIP   805      -7.404   4.064   1.835
ATOM   4760 H1   TIP   805      -7.724   3.526   1.111
ATOM   4761 H2   TIP   805      -6.930   4.780   1.412
ATOM   4762 O    TIP   806      -5.594  -4.345 -23.863
ATOM   4763 H1   TIP   806      -6.370  -4.118 -23.351
ATOM   4764 H2   TIP   806      -5.710  -5.270 -24.079
ATOM   4765 O    TIP   807      13.166  19.259 -16.076
ATOM   4766 H1   TIP   807      13.956  18.722 -16.131
ATOM   4767 H2   TIP   807      12.475  18.708 -16.444
ATOM   4768 O    TIP   808      13.947   0.410   6.281
ATOM   4769 H1   TIP   808      13.762   0.819   5.436
ATOM   4770 H2   TIP   808      13.406   0.893   6.906
ATOM   4771 O    TIP   809      22.288   8.642  -9.913
ATOM   4772 H1   TIP   809      22.947   9.231  -9.548
ATOM   4773 H2   TIP   809      22.106   8.994 -10.784
ATOM   4774 O    TIP   810     -23.520   6.466  -8.832
ATOM   4775 H1   TIP   810     -22.601   6.406  -9.092
ATOM   4776 H2   TIP   810     -24.002   6.494  -9.658
ATOM   4777 O    TIP   811      -8.715  13.535   0.349
ATOM   4778 H1   TIP   811      -9.582  13.927   0.254
ATOM   4779 H2   TIP   811      -8.107  14.235   0.111
ATOM   4780 O    TIP   812      -3.386   3.882 -17.804
ATOM   4781 H1   TIP   812      -3.479   3.633 -18.723
ATOM   4782 H2   TIP   812      -3.544   4.825 -17.793
ATOM   4783 O    TIP   813       9.982 -19.377   8.643
ATOM   4784 H1   TIP   813      10.600 -18.895   8.094
ATOM   4785 H2   TIP   813      10.352 -19.326   9.524
ATOM   4786 O    TIP   814      12.081  10.587 -15.295
ATOM   4787 H1   TIP   814      11.237  10.632 -15.744
ATOM   4788 H2   TIP   814      12.542   9.865 -15.722
ATOM   4789 O    TIP   815     -16.223 -23.484   1.327
ATOM   4790 H1   TIP   815     -15.335 -23.626   0.998
ATOM   4791 H2   TIP   815     -16.280 -24.030   2.110
ATOM   4792 O    TIP   816       3.187  12.891   5.727
ATOM   4793 H1   TIP   816       3.609  12.829   4.870
ATOM   4794 H2   TIP   816       2.272  12.661   5.562
ATOM   4795 O    TIP   817     -20.521 -27.152 -18.337
ATOM   4796 H1   TIP   817     -19.571 -27.035 -18.310
ATOM   4797 H2   TIP   817     -20.869 -26.404 -17.852
ATOM   4798 O    TIP   818      -1.848  11.974 -26.511
ATOM   4799 H1   TIP   818      -1.052  11.605 -26.128
ATOM   4800 H2   TIP   818      -1.551  12.749 -26.986
ATOM   4801 O    TIP   819      24.162   2.691 -11.804
ATOM   4802 H1   TIP   819      23.533   2.260 -11.227
ATOM   4803 H2   TIP   819      24.074   3.623 -11.604
ATOM   4804 O    TIP   820     -15.797  -4.349 -20.510
ATOM   4805 H1   TIP   820     -15.772  -3.474 -20.898
ATOM   4806 H2   TIP   820     -16.586  -4.750 -20.874
ATOM   4807 O    TIP   821     -27.029 -16.653  -4.847
ATOM   4808 H1   TIP   821     -26.876 -17.452  -5.350
ATOM   4809 H2   TIP   821     -27.771 -16.863  -4.280
ATOM   4810 O    TIP   822     -29.377 -23.047  -3.007
ATOM   4811 H1   TIP   822     -28.593 -23.592  -3.060
ATOM   4812 H2   TIP   822     -29.708 -23.186  -2.120
ATOM   4813 O    TIP   823      14.482  -5.279   4.090
ATOM   4814 H1   TIP   823      14.374  -6.182   3.790
ATOM   4815 H2   TIP   823      14.049  -4.750   3.420
ATOM   4816 O    TIP   824     -23.718   4.762 -17.449
ATOM   4817 H1   TIP   824     -23.132   5.461 -17.161
ATOM   4818 H2   TIP   824     -23.171   4.200 -17.998
ATOM   4819 O    TIP   825     -18.451  12.308  -0.697
ATOM   4820 H1   TIP   825     -18.130  11.645  -1.308
ATOM   4821 H2   TIP   825     -17.831  12.284   0.032
ATOM   4822 O    TIP   826      13.025 -23.866 -23.810
ATOM   4823 H1   TIP   826      13.352 -23.545 -24.650
ATOM   4824 H2   TIP   826      12.264 -24.402 -24.037
ATOM   4825 O    TIP   827       4.235  -3.015 -25.582
ATOM   4826 H1   TIP   827       4.840  -2.813 -24.868
ATOM   4827 H2   TIP   827       4.800  -3.214 -26.328
ATOM   4828 O    TIP   828      13.191   7.955  -6.909
ATOM   4829 H1   TIP   828      12.888   7.907  -6.003
ATOM   4830 H2   TIP   828      13.156   7.052  -7.224
ATOM   4831 O    TIP   829      21.876 -12.873 -12.103
ATOM   4832 H1   TIP   829      21.990 -12.373 -11.295
ATOM   4833 H2   TIP   829      21.228 -13.542 -11.882
ATOM   4834 O    TIP   830      20.995   6.463  -8.731
ATOM   4835 H1   TIP   830      21.622   5.772  -8.943
ATOM   4836 H2   TIP   830      21.410   7.268  -9.040
ATOM   4837 O    TIP   831     -27.276  -2.194  -4.762
ATOM   4838 H1   TIP   831     -26.585  -1.581  -5.011
ATOM   4839 H2   TIP   831     -27.917  -1.658  -4.295
ATOM   4840 O    TIP   832      -6.131  20.445 -10.362
ATOM   4841 H1   TIP   832      -5.909  20.116  -9.491
ATOM   4842 H2   TIP   832      -5.640  21.263 -10.442
ATOM   4843 O    TIP   833      11.679 -10.205 -20.301
ATOM   4844 H1   TIP   833      12.272  -9.510 -20.015
ATOM   4845 H2   TIP   833      12.245 -10.964 -20.436
ATOM   4846 O    TIP   834     -10.714  20.981 -16.934
ATOM   4847 H1   TIP   834     -10.169  21.567 -17.459
ATOM   4848 H2   TIP   834     -10.569  20.114 -17.314
ATOM   4849 O    TIP   835     -18.281   1.552   7.021
ATOM   4850 H1   TIP   835     -18.248   1.310   6.095
ATOM   4851 H2   TIP   835     -17.365   1.568   7.298
ATOM   4852 O    TIP   836      22.951  -7.693   4.487
ATOM   4853 H1   TIP   836      23.147  -8.283   3.759
ATOM   4854 H2   TIP   836      23.510  -7.999   5.201
ATOM   4855 O    TIP   837      -5.205   2.525   3.093
ATOM   4856 H1   TIP   837      -6.034   2.993   3.184
ATOM   4857 H2   TIP   837      -5.447   1.599   3.121
ATOM   4858 O    TIP   838     -26.450   7.196 -15.934
ATOM   4859 H1   TIP   838     -26.585   7.584 -15.070
ATOM   4860 H2   TIP   838     -25.758   7.726 -16.331
ATOM   4861 O    TIP   839      17.396 -15.312   4.368
ATOM   4862 H1   TIP   839      16.802 -14.843   3.783
ATOM   4863 H2   TIP   839      17.190 -14.977   5.240
ATOM   4864 O    TIP   840      -7.487  14.463 -23.042
ATOM   4865 H1   TIP   840      -7.514  14.288 -22.102
ATOM   4866 H2   TIP   840      -6.602  14.213 -23.308
ATOM   4867 O    TIP   841     -13.519  29.056   2.350
ATOM   4868 H1   TIP   841     -12.835  29.241   2.993
ATOM   4869 H2   TIP   841     -14.261  28.750   2.870
ATOM   4870 O    TIP   842     -25.631  -3.330 -23.286
ATOM   4871 H1   TIP   842     -26.328  -3.016 -22.711
ATOM   4872 H2   TIP   842     -24.952  -2.658 -23.231
ATOM   4873 O    TIP   843     -12.036  -9.338   6.741
ATOM   4874 H1   TIP   843     -12.804  -9.882   6.569
ATOM   4875 H2   TIP   843     -12.392  -8.527   7.103
ATOM   4876 O    TIP   844      19.917 -19.385  -0.358
ATOM   4877 H1   TIP   844      20.281 -18.512  -0.209
ATOM   4878 H2   TIP   844      19.660 -19.385  -1.279
ATOM   4879 O    TIP   845      17.790  -1.640  -1.738
ATOM   4880 H1   TIP   845      18.473  -1.130  -2.173
ATOM   4881 H2   TIP   845      18.228  -2.034  -0.983
ATOM   4882 O    TIP   846     -16.791  -1.068   3.474
ATOM   4883 H1   TIP   846     -16.802  -1.792   2.848
ATOM   4884 H2   TIP   846     -15.881  -0.771   3.482
ATOM   4885 O    TIP   847      24.807  -1.092 -13.708
ATOM   4886 H1   TIP   847      25.675  -0.687 -13.695
ATOM   4887 H2   TIP   847      24.200  -0.355 -13.769
ATOM   4888 O    TIP   848       3.635 -23.179   1.848
ATOM   4889 H1   TIP   848       3.175 -23.535   2.608
ATOM   4890 H2   TIP   848       4.481 -22.892   2.192
ATOM   4891 O    TIP   849       4.265 -25.999   1.395
ATOM   4892 H1   TIP   849       4.958 -26.277   0.796
ATOM   4893 H2   TIP   849       4.478 -25.090   1.603
ATOM   4894 O    TIP   850      18.168  -6.644  -5.624
ATOM   4895 H1   TIP   850      17.713  -5.810  -5.745
ATOM   4896 H2   TIP   850      18.088  -6.827  -4.688
ATOM   4897 O    TIP   851     -19.081  -6.445   4.600
ATOM   4898 H1   TIP   851     -19.603  -6.113   5.331
ATOM   4899 H2   TIP   851     -19.710  -6.556   3.887
ATOM   4900 O    TIP   852       4.750  12.034 -14.389
ATOM   4901 H1   TIP   852       5.127  11.159 -14.477
ATOM   4902 H2   TIP   852       5.495  12.628 -14.479
ATOM   4903 O    TIP   853      -2.825   7.516   2.295
ATOM   4904 H1   TIP   853      -2.168   6.819   2.278
ATOM   4905 H2   TIP   853      -2.936   7.763   1.377
ATOM   4906 O    TIP   854      -6.090  -5.969  17.111
ATOM   4907 H1   TIP   854      -6.863  -6.098  16.563
ATOM   4908 H2   TIP   854      -5.708  -5.149  16.800
ATOM   4909 O    TIP   855     -26.291   8.129  -8.551
ATOM   4910 H1   TIP   855     -26.658   8.639  -7.830
ATOM   4911 H2   TIP   855     -26.194   8.758  -9.266
ATOM   4912 O    TIP   856      -1.224  -5.016  13.379
ATOM   4913 H1   TIP   856      -1.281  -4.158  12.959
ATOM   4914 H2   TIP   856      -2.057  -5.440  13.172
ATOM   4915 O    TIP   857      16.974 -14.493   9.483
ATOM   4916 H1   TIP   857      17.632 -13.850   9.220
ATOM   4917 H2   TIP   857      16.441 -14.039  10.136
ATOM   4918 O    TIP   858     -27.493  -9.954 -11.360
ATOM   4919 H1   TIP   858     -28.442  -9.893 -11.462
ATOM   4920 H2   TIP   858     -27.293 -10.878 -11.508
ATOM   4921 O    TIP   859      16.474   0.097   6.019
ATOM   4922 H1   TIP   859      16.805   0.800   6.578
ATOM   4923 H2   TIP   859      15.524   0.127   6.131
ATOM   4924 O    TIP   860      10.281 -14.857 -25.556
ATOM   4925 H1   TIP   860       9.596 -15.525 -25.517
ATOM   4926 H2   TIP   860       9.895 -14.147 -26.068
ATOM   4927 O    TIP   861       9.587  -7.325   4.587
ATOM   4928 H1   TIP   861       9.088  -6.683   5.092
ATOM   4929 H2   TIP   861      10.405  -6.879   4.371
ATOM   4930 O    TIP   862     -12.691  10.156  11.588
ATOM   4931 H1   TIP   862     -12.373   9.517  10.951
ATOM   4932 H2   TIP   862     -13.186  10.789  11.068
ATOM   4933 O    TIP   863      24.888   1.896  -0.922
ATOM   4934 H1   TIP   863      25.221   1.799  -0.030
ATOM   4935 H2   TIP   863      23.981   2.178  -0.810
ATOM   4936 O    TIP   864      -7.537  22.083 -27.652
ATOM   4937 H1   TIP   864      -7.999  22.352 -26.858
ATOM   4938 H2   TIP   864      -7.471  22.883 -28.174
ATOM   4939 O    TIP   865     -15.316   6.882 -19.112
ATOM   4940 H1   TIP   865     -16.060   6.286 -19.197
ATOM   4941 H2   TIP   865     -14.548   6.311 -19.124
ATOM   4942 O    TIP   866     -16.353  -8.188 -21.711
ATOM   4943 H1   TIP   866     -17.211  -8.093 -21.300
ATOM   4944 H2   TIP   866     -16.271  -9.125 -21.884
ATOM   4945 O    TIP   867      -6.001 -17.103 -22.071
ATOM   4946 H1   TIP   867      -5.681 -16.222 -22.260
ATOM   4947 H2   TIP   867      -5.501 -17.672 -22.655
ATOM   4948 O    TIP   868       6.918  -6.099  13.892
ATOM   4949 H1   TIP   868       6.891  -5.280  13.398
ATOM   4950 H2   TIP   868       7.450  -5.898  14.662
ATOM   4951 O    TIP   869     -10.405  26.935  -7.994
ATOM   4952 H1   TIP   869     -10.626  26.128  -7.530
ATOM   4953 H2   TIP   869     -10.804  27.631  -7.472
ATOM   4954 O    TIP   870       7.938 -14.022   2.977
ATOM   4955 H1   TIP   870       7.813 -14.286   2.066
ATOM   4956 H2   TIP   870       8.846 -14.254   3.173
ATOM   4957 O    TIP   871     -10.256 -19.156   6.148
ATOM   4958 H1   TIP   871     -10.229 -18.825   7.045
ATOM   4959 H2   TIP   871     -10.558 -18.412   5.626
ATOM   4960 O    TIP   872      -9.989  28.233 -21.654
ATOM   4961 H1   TIP   872     -10.480  28.118 -20.840
ATOM   4962 H2   TIP   872     -10.657  28.223 -22.340
ATOM   4963 O    TIP   873      25.223  -8.677 -16.491
ATOM   4964 H1   TIP   873      24.671  -8.198 -15.872
ATOM   4965 H2   TIP   873      24.684  -9.416 -16.771
ATOM   4966 O    TIP   874     -27.357 -17.681   3.056
ATOM   4967 H1   TIP   874     -27.616 -16.864   3.481
ATOM   4968 H2   TIP   874     -27.530 -17.534   2.126
ATOM   4969 O    TIP   875      29.231  -1.917 -11.519
ATOM   4970 H1   TIP   875      29.883  -2.131 -10.852
ATOM   4971 H2   TIP   875      29.725  -1.897 -12.339
ATOM   4972 O    TIP   876      -0.829  14.944  11.451
ATOM   4973 H1   TIP   876      -1.257  15.354  12.202
ATOM   4974 H2   TIP   876      -0.044  15.472  11.304
ATOM   4975 O    TIP   877      10.295 -15.784   4.371
ATOM   4976 H1   TIP   877      10.963 -16.294   4.828
ATOM   4977 H2   TIP   877      10.509 -14.873   4.572
ATOM   4978 O    TIP   878       2.192  12.016 -22.791
ATOM   4979 H1   TIP   878       2.876  11.405 -23.065
ATOM   4980 H2   TIP   878       2.165  11.936 -21.838
ATOM   4981 O    TIP   879       0.513 -26.257 -24.751
ATOM   4982 H1   TIP   879      -0.426 -26.349 -24.911
ATOM   4983 H2   TIP   879       0.926 -26.812 -25.413
ATOM   4984 O    TIP   880     -27.460   8.700 -13.751
ATOM   4985 H1   TIP   880     -27.994   9.494 -13.752
ATOM   4986 H2   TIP   880     -27.651   8.282 -12.911
ATOM   4987 O    TIP   881      12.050  -0.705 -17.962
ATOM   4988 H1   TIP   881      11.162  -0.397 -18.142
ATOM   4989 H2   TIP   881      11.972  -1.206 -17.150
ATOM   4990 O    TIP   882       7.351  11.622 -18.550
ATOM   4991 H1   TIP   882       7.254  10.670 -18.521
ATOM   4992 H2   TIP   882       7.082  11.917 -17.680
ATOM   4993 O    TIP   883       3.579  10.263 -24.251
ATOM   4994 H1   TIP   883       3.172   9.835 -25.005
ATOM   4995 H2   TIP   883       4.375  10.662 -24.602
ATOM   4996 O    TIP   884      -8.434   6.663   3.809
ATOM   4997 H1   TIP   884      -8.791   7.036   3.003
ATOM   4998 H2   TIP   884      -7.582   7.086   3.914
ATOM   4999 O    TIP   885       9.151 -13.514 -22.395
ATOM   5000 H1   TIP   885       9.248 -14.438 -22.626
ATOM   5001 H2   TIP   885       8.496 -13.180 -23.009
ATOM   5002 O    TIP   886      28.633 -20.471  -6.567
ATOM   5003 H1   TIP   886      27.769 -20.862  -6.699
ATOM   5004 H2   TIP   886      29.233 -21.051  -7.036
ATOM   5005 O    TIP   887     -16.819 -25.898  -7.227
ATOM   5006 H1   TIP   887     -17.300 -26.396  -6.566
ATOM   5007 H2   TIP   887     -16.219 -26.534  -7.618
ATOM   5008 O    TIP   888       8.209  18.790  -5.257
ATOM   5009 H1   TIP   888       7.439  19.094  -5.738
ATOM   5010 H2   TIP   888       8.634  19.592  -4.952
ATOM   5011 O    TIP   889     -21.457   8.724 -11.767
ATOM   5012 H1   TIP   889     -21.537   9.042 -10.867
ATOM   5013 H2   TIP   889     -20.619   8.262 -11.786
ATOM   5014 O    TIP   890     -15.959   9.378  -0.888
ATOM   5015 H1   TIP   890     -15.360   8.685  -0.609
ATOM   5016 H2   TIP   890     -16.790   9.163  -0.464
ATOM   5017 O    TIP   891     -26.727 -15.213  -0.039
ATOM   5018 H1   TIP   891     -27.024 -16.080   0.238
ATOM   5019 H2   TIP   891     -27.288 -14.993  -0.783
ATOM   5020 O    TIP   892      15.297  -9.599   0.968
ATOM   5021 H1   TIP   892      15.132  -8.911   0.323
ATOM   5022 H2   TIP   892      14.845 -10.368   0.622
ATOM   5023 O    TIP   893     -17.011  28.232 -14.368
ATOM   5024 H1   TIP   893     -16.142  28.046 -14.013
ATOM   5025 H2   TIP   893     -17.353  27.376 -14.627
ATOM   5026 O    TIP   894      15.055   4.273 -22.362
ATOM   5027 H1   TIP   894      15.694   4.425 -23.059
ATOM   5028 H2   TIP   894      14.277   3.950 -22.816
ATOM   5029 O    TIP   895      -7.889  -3.233   9.069
ATOM   5030 H1   TIP   895      -8.795  -3.479   8.882
ATOM   5031 H2   TIP   895      -7.798  -3.352  10.014
ATOM   5032 O    TIP   896      19.646  12.891 -18.366
ATOM   5033 H1   TIP   896      20.413  13.463 -18.330
ATOM   5034 H2   TIP   896      19.131  13.131 -17.595
ATOM   5035 O    TIP   897     -17.500  24.475  -8.767
ATOM   5036 H1   TIP   897     -16.631  24.401  -9.162
ATOM   5037 H2   TIP   897     -18.078  24.693  -9.497
ATOM   5038 O    TIP   898      -7.121  14.064  -4.752
ATOM   5039 H1   TIP   898      -7.825  14.674  -4.535
ATOM   5040 H2   TIP   898      -6.375  14.625  -4.967
ATOM   5041 O    TIP   899     -24.600  -2.781  -0.625
ATOM   5042 H1   TIP   899     -23.864  -2.702  -0.019
ATOM   5043 H2   TIP   899     -24.851  -3.703  -0.580
ATOM   5044 O    TIP   900       6.718 -15.111   0.753
ATOM   5045 H1   TIP   900       6.810 -15.964   1.177
ATOM   5046 H2   TIP   900       6.051 -15.248   0.080
ATOM   5047 O    TIP   901       3.135  15.791  -8.738
ATOM   5048 H1   TIP   901       2.357  15.489  -9.206
ATOM   5049 H2   TIP   901       2.977  15.548  -7.826
ATOM   5050 O    TIP   902     -19.247  13.054   3.106
ATOM   5051 H1   TIP   902     -19.097  13.419   3.978
ATOM   5052 H2   TIP   902     -18.759  13.629   2.517
ATOM   5053 O    TIP   903     -18.258 -13.154 -25.173
ATOM   5054 H1   TIP   903     -18.806 -12.825 -25.885
ATOM   5055 H2   TIP   903     -18.214 -14.099 -25.319
ATOM   5056 O    TIP   904      -4.613   2.668  10.707
ATOM   5057 H1   TIP   904      -5.054   3.372  11.182
ATOM   5058 H2   TIP   904      -5.125   2.560   9.906
ATOM   5059 O    TIP   905       8.855  21.630  -3.556
ATOM   5060 H1   TIP   905       8.733  21.686  -4.504
ATOM   5061 H2   TIP   905       8.067  22.032  -3.189
ATOM   5062 O    TIP   906     -22.058  24.805 -17.835
ATOM   5063 H1   TIP   906     -22.507  24.029 -17.499
ATOM   5064 H2   TIP   906     -22.065  24.693 -18.786
ATOM   5065 O    TIP   907     -29.255 -27.849 -14.059
ATOM   5066 H1   TIP   907     -29.280 -28.135 -13.146
ATOM   5067 H2   TIP   907     -28.876 -28.589 -14.533
ATOM   5068 O    TIP   908       7.200   4.184 -25.674
ATOM   5069 H1   TIP   908       6.689   4.031 -26.469
ATOM   5070 H2   TIP   908       8.102   3.993 -25.928
ATOM   5071 O    TIP   909      15.650 -19.416 -21.291
ATOM   5072 H1   TIP   909      16.449 -19.847 -21.593
ATOM   5073 H2   TIP   909      15.385 -19.914 -20.517
ATOM   5074 O    TIP   910      -4.673  -0.527   9.782
ATOM   5075 H1   TIP   910      -4.929   0.306   9.386
ATOM   5076 H2   TIP   910      -4.741  -0.375  10.724
ATOM   5077 O    TIP   911       0.660 -16.539 -19.595
ATOM   5078 H1   TIP   911       1.066 -15.825 -19.105
ATOM   5079 H2   TIP   911       0.658 -16.238 -20.503
ATOM   5080 O    TIP   912      17.678  12.946 -14.183
ATOM   5081 H1   TIP   912      17.016  13.192 -13.537
ATOM   5082 H2   TIP   912      18.462  12.762 -13.666
ATOM   5083 O    TIP   913      26.664   2.095 -12.780
ATOM   5084 H1   TIP   913      25.805   2.258 -12.391
ATOM   5085 H2   TIP   913      26.774   1.146 -12.732
ATOM   5086 O    TIP   914     -14.915  12.471   5.739
ATOM   5087 H1   TIP   914     -14.889  13.427   5.710
ATOM   5088 H2   TIP   914     -15.379  12.218   4.941
ATOM   5089 O    TIP   915     -19.414  20.105  -9.459
ATOM   5090 H1   TIP   915     -20.361  20.062  -9.595
ATOM   5091 H2   TIP   915     -19.245  21.021  -9.238
ATOM   5092 O    TIP   916      -1.971  16.794   2.707
ATOM   5093 H1   TIP   916      -2.542  16.758   1.940
ATOM   5094 H2   TIP   916      -1.184  17.243   2.400
ATOM   5095 O    TIP   917      -0.530  -7.409  11.374
ATOM   5096 H1   TIP   917      -1.096  -6.780  10.927
ATOM   5097 H2   TIP   917      -0.127  -7.914  10.668
ATOM   5098 O    TIP   918     -25.331  -5.366  -0.195
ATOM   5099 H1   TIP   918     -25.747  -5.845  -0.911
ATOM   5100 H2   TIP   918     -25.168  -6.029   0.475
ATOM   5101 O    TIP   919     -14.285  10.754 -24.843
ATOM   5102 H1   TIP   919     -14.883  11.074 -24.169
ATOM   5103 H2   TIP   919     -14.856  10.456 -25.551
ATOM   5104 O    TIP   920      -7.632  -9.353 -28.401
ATOM   5105 H1   TIP   920      -7.440 -10.255 -28.655
ATOM   5106 H2   TIP   920      -8.432  -9.415 -27.880
ATOM   5107 O    TIP   921      15.592   2.538  -9.463
ATOM   5108 H1   TIP   921      15.404   1.622  -9.664
ATOM   5109 H2   TIP   921      16.529   2.635  -9.633
ATOM   5110 O    TIP   922     -19.403 -25.112 -15.436
ATOM   5111 H1   TIP   922     -19.413 -25.445 -14.539
ATOM   5112 H2   TIP   922     -18.769 -24.394 -15.419
ATOM   5113 O    TIP   923       7.047  28.812  -3.261
ATOM   5114 H1   TIP   923       7.255  28.725  -4.191
ATOM   5115 H2   TIP   923       7.255  27.955  -2.887
ATOM   5116 O    TIP   924     -10.963  28.672 -18.889
ATOM   5117 H1   TIP   924     -11.611  28.012 -19.137
ATOM   5118 H2   TIP   924     -10.581  28.340 -18.076
ATOM   5119 O    TIP   925     -22.490 -11.748   1.638
ATOM   5120 H1   TIP   925     -23.106 -12.457   1.457
ATOM   5121 H2   TIP   925     -22.582 -11.582   2.576
ATOM   5122 O    TIP   926      19.876  -8.124   4.684
ATOM   5123 H1   TIP   926      20.159  -7.216   4.579
ATOM   5124 H2   TIP   926      19.204  -8.246   4.014
ATOM   5125 O    TIP   927      28.129 -18.753   7.060
ATOM   5126 H1   TIP   927      28.165 -18.539   6.128
ATOM   5127 H2   TIP   927      27.314 -19.244   7.163
ATOM   5128 O    TIP   928      -1.825   0.861  12.083
ATOM   5129 H1   TIP   928      -1.959   1.500  11.383
ATOM   5130 H2   TIP   928      -2.708   0.626  12.367
ATOM   5131 O    TIP   929     -24.029 -14.503 -21.574
ATOM   5132 H1   TIP   929     -24.727 -14.257 -22.180
ATOM   5133 H2   TIP   929     -23.964 -15.455 -21.655
ATOM   5134 O    TIP   930     -26.638 -20.128  -9.943
ATOM   5135 H1   TIP   930     -27.457 -20.002 -10.421
ATOM   5136 H2   TIP   930     -26.648 -19.452  -9.265
ATOM   5137 O    TIP   931       1.851 -22.373 -18.434
ATOM   5138 H1   TIP   931       2.566 -22.606 -17.842
ATOM   5139 H2   TIP   931       1.870 -21.417 -18.470
ATOM   5140 O    TIP   932       8.317   7.239   1.936
ATOM   5141 H1   TIP   932       8.832   7.312   1.133
ATOM   5142 H2   TIP   932       8.726   7.857   2.541
ATOM   5143 O    TIP   933      24.285  -5.197 -13.777
ATOM   5144 H1   TIP   933      24.369  -4.553 -14.480
ATOM   5145 H2   TIP   933      24.440  -4.700 -12.974
ATOM   5146 O    TIP   934     -10.814  -6.413  10.045
ATOM   5147 H1   TIP   934      -9.879  -6.307  10.222
ATOM   5148 H2   TIP   934     -11.124  -7.004  10.732
ATOM   5149 O    TIP   935     -18.933 -23.332  -2.612
ATOM   5150 H1   TIP   935     -19.431 -24.001  -2.142
ATOM   5151 H2   TIP   935     -19.542 -22.601  -2.708
ATOM   5152 O    TIP   936     -20.651 -11.371 -24.576
ATOM   5153 H1   TIP   936     -21.301 -12.073 -24.551
ATOM   5154 H2   TIP   936     -19.846 -11.776 -24.254
ATOM   5155 O    TIP   937       0.609 -27.964 -16.834
ATOM   5156 H1   TIP   937       0.649 -27.011 -16.751
ATOM   5157 H2   TIP   937       1.400 -28.277 -16.396
ATOM   5158 O    TIP   938       7.032 -16.505 -24.835
ATOM   5159 H1   TIP   938       6.415 -16.875 -24.204
ATOM   5160 H2   TIP   938       6.496 -16.298 -25.601
ATOM   5161 O    TIP   939       5.243  19.913 -10.313
ATOM   5162 H1   TIP   939       4.438  20.427 -10.247
ATOM   5163 H2   TIP   939       5.086  19.147  -9.761
ATOM   5164 O    TIP   940      -5.505  17.228   4.463
ATOM   5165 H1   TIP   940      -4.689  17.272   4.962
ATOM   5166 H2   TIP   940      -5.513  16.345   4.093
ATOM   5167 O    TIP   941      28.358 -25.156 -16.248
ATOM   5168 H1   TIP   941      28.770 -25.604 -16.987
ATOM   5169 H2   TIP   941      29.090 -24.884 -15.694
ATOM   5170 O    TIP   942      -8.902  -1.806 -29.534
ATOM   5171 H1   TIP   942      -9.829  -1.940 -29.731
ATOM   5172 H2   TIP   942      -8.465  -2.572 -29.906
ATOM   5173 O    TIP   943     -26.993 -13.716 -22.592
ATOM   5174 H1   TIP   943     -26.828 -13.668 -23.534
ATOM   5175 H2   TIP   943     -27.946 -13.754 -22.517
ATOM   5176 O    TIP   944       6.684 -10.703  12.721
ATOM   5177 H1   TIP   944       7.528 -11.141  12.620
ATOM   5178 H2   TIP   944       6.788  -9.870  12.262
ATOM   5179 O    TIP   945      25.302  -3.618   4.464
ATOM   5180 H1   TIP   945      25.144  -3.814   3.541
ATOM   5181 H2   TIP   945      24.568  -3.061   4.721
ATOM   5182 O    TIP   946      11.762   4.827 -24.180
ATOM   5183 H1   TIP   946      11.562   5.292 -23.368
ATOM   5184 H2   TIP   946      12.653   5.100 -24.400
ATOM   5185 O    TIP   947     -21.505 -24.834 -17.083
ATOM   5186 H1   TIP   947     -20.861 -24.945 -16.384
ATOM   5187 H2   TIP   947     -21.442 -23.910 -17.324
ATOM   5188 O    TIP   948      -8.951  19.349  -8.243
ATOM   5189 H1   TIP   948      -9.202  19.870  -9.006
ATOM   5190 H2   TIP   948      -7.996  19.401  -8.220
ATOM   5191 O    TIP   949      -8.203   7.846 -24.132
ATOM   5192 H1   TIP   949      -9.128   7.625 -24.241
ATOM   5193 H2   TIP   949      -7.763   7.001 -24.040
ATOM   5194 O    TIP   950      -6.134  28.800 -15.154
ATOM   5195 H1   TIP   950      -6.176  27.850 -15.263
ATOM   5196 H2   TIP   950      -6.796  29.140 -15.757
ATOM   5197 O    TIP   951      14.402 -24.141   7.150
ATOM   5198 H1   TIP   951      14.899 -23.392   6.820
ATOM   5199 H2   TIP   951      14.945 -24.901   6.940
ATOM   5200 O    TIP   952     -21.475 -23.319  -5.163
ATOM   5201 H1   TIP   952     -22.017 -23.231  -4.380
ATOM   5202 H2   TIP   952     -21.432 -22.436  -5.528
ATOM   5203 O    TIP   953      17.617 -18.714  -8.549
ATOM   5204 H1   TIP   953      18.074 -18.309  -9.286
ATOM   5205 H2   TIP   953      17.443 -19.610  -8.836
ATOM   5206 O    TIP   954     -28.055  11.393  -3.016
ATOM   5207 H1   TIP   954     -27.172  11.712  -3.203
ATOM   5208 H2   TIP   954     -27.919  10.613  -2.477
ATOM   5209 O    TIP   955       7.841 -21.095 -19.236
ATOM   5210 H1   TIP   955       8.455 -20.756 -19.887
ATOM   5211 H2   TIP   955       7.894 -20.475 -18.509
ATOM   5212 O    TIP   956       7.109  -1.016   5.640
ATOM   5213 H1   TIP   956       6.747  -1.527   4.916
ATOM   5214 H2   TIP   956       6.829  -1.483   6.427
ATOM   5215 O    TIP   957     -28.356 -12.103  -8.662
ATOM   5216 H1   TIP   957     -27.561 -12.337  -9.141
ATOM   5217 H2   TIP   957     -29.047 -12.112  -9.324
ATOM   5218 O    TIP   958      -2.500  24.027 -14.976
ATOM   5219 H1   TIP   958      -1.799  23.506 -15.368
ATOM   5220 H2   TIP   958      -2.980  24.384 -15.723
ATOM   5221 O    TIP   959      -5.321 -19.576  28.968
ATOM   5222 H1   TIP   959      -4.571 -20.110  29.230
ATOM   5223 H2   TIP   959      -5.785 -19.395  29.785
ATOM   5224 O    TIP   960     -11.058  12.820 -13.040
ATOM   5225 H1   TIP   960     -11.144  13.586 -13.607
ATOM   5226 H2   TIP   960     -11.857  12.316 -13.193
ATOM   5227 O    TIP   961      -1.696 -26.297 -20.519
ATOM   5228 H1   TIP   961      -0.823 -26.191 -20.140
ATOM   5229 H2   TIP   961      -2.155 -25.487 -20.297
ATOM   5230 O    TIP   962       6.509  13.943 -13.231
ATOM   5231 H1   TIP   962       6.536  13.780 -12.288
ATOM   5232 H2   TIP   962       7.182  14.607 -13.379
ATOM   5233 O    TIP   963      13.975   3.120  10.674
ATOM   5234 H1   TIP   963      14.570   2.713  11.303
ATOM   5235 H2   TIP   963      13.370   3.631  11.212
ATOM   5236 O    TIP   964      -0.582  17.466   8.947
ATOM   5237 H1   TIP   964       0.124  17.289   9.569
ATOM   5238 H2   TIP   964      -0.548  18.412   8.807
ATOM   5239 O    TIP   965      18.629 -19.441  -3.783
ATOM   5240 H1   TIP   965      17.898 -18.921  -3.448
ATOM   5241 H2   TIP   965      18.988 -18.917  -4.499
ATOM   5242 O    TIP   966      23.712 -12.246 -14.111
ATOM   5243 H1   TIP   966      22.971 -12.458 -13.543
ATOM   5244 H2   TIP   966      24.485 -12.413 -13.572
ATOM   5245 O    TIP   967      -6.292 -29.035  -1.991
ATOM   5246 H1   TIP   967      -6.331 -29.459  -1.134
ATOM   5247 H2   TIP   967      -5.393 -29.175  -2.288
ATOM   5248 O    TIP   968      16.623 -22.263 -25.678
ATOM   5249 H1   TIP   968      17.238 -21.532 -25.739
ATOM   5250 H2   TIP   968      16.377 -22.447 -26.585
ATOM   5251 O    TIP   969      -5.655  12.127   1.707
ATOM   5252 H1   TIP   969      -5.073  12.633   1.141
ATOM   5253 H2   TIP   969      -5.093  11.821   2.418
ATOM   5254 O    TIP   970      20.437 -12.039  -0.882
ATOM   5255 H1   TIP   970      21.215 -11.879  -1.416
ATOM   5256 H2   TIP   970      20.620 -11.598  -0.053
ATOM   5257 O    TIP   971     -26.573 -21.793 -23.276
ATOM   5258 H1   TIP   971     -26.909 -22.688 -23.320
ATOM   5259 H2   TIP   971     -25.733 -21.873 -22.823
ATOM   5260 O    TIP   972      20.728 -23.475 -11.172
ATOM   5261 H1   TIP   972      20.900 -24.378 -11.440
ATOM   5262 H2   TIP   972      21.458 -22.973 -11.535
ATOM   5263 O    TIP   973     -14.255   2.806   1.839
ATOM   5264 H1   TIP   973     -13.685   2.988   2.585
ATOM   5265 H2   TIP   973     -13.728   2.251   1.263
ATOM   5266 O    TIP   974      29.247  17.136 -10.546
ATOM   5267 H1   TIP   974      29.515  17.403  -9.667
ATOM   5268 H2   TIP   974      29.531  16.225 -10.617
ATOM   5269 O    TIP   975      14.999  -7.520  -0.688
ATOM   5270 H1   TIP   975      15.155  -7.618  -1.627
ATOM   5271 H2   TIP   975      14.510  -6.701  -0.611
ATOM   5272 O    TIP   976     -23.893 -21.361  -7.368
ATOM   5273 H1   TIP   976     -23.731 -22.098  -6.780
ATOM   5274 H2   TIP   976     -24.789 -21.089  -7.172
ATOM   5275 O    TIP   977     -18.506  -2.315  -0.999
ATOM   5276 H1   TIP   977     -18.165  -3.144  -1.335
ATOM   5277 H2   TIP   977     -17.769  -1.709  -1.060
ATOM   5278 O    TIP   978      28.473  -2.302  -8.148
ATOM   5279 H1   TIP   978      28.547  -1.416  -8.502
ATOM   5280 H2   TIP   978      29.348  -2.501  -7.814
ATOM   5281 O    TIP   979      -3.446  29.049 -22.395
ATOM   5282 H1   TIP   979      -3.328  28.384 -21.717
ATOM   5283 H2   TIP   979      -3.214  28.606 -23.210
ATOM   5284 O    TIP   980       0.290 -26.101   7.847
ATOM   5285 H1   TIP   980       0.271 -26.442   6.953
ATOM   5286 H2   TIP   980      -0.090 -26.800   8.379
ATOM   5287 O    TIP   981       9.863  -3.416 -23.993
ATOM   5288 H1   TIP   981       9.801  -3.669 -24.914
ATOM   5289 H2   TIP   981      10.764  -3.111 -23.888
ATOM   5290 O    TIP   982      -6.696 -11.733  29.618
ATOM   5291 H1   TIP   982      -6.120 -11.572  28.871
ATOM   5292 H2   TIP   982      -6.109 -12.017  30.318
ATOM   5293 O    TIP   983       7.699 -12.432  24.468
ATOM   5294 H1   TIP   983       8.598 -12.124  24.356
ATOM   5295 H2   TIP   983       7.648 -13.225  23.935
ATOM   5296 O    TIP   984      13.194  15.165  -2.152
ATOM   5297 H1   TIP   984      12.873  16.058  -2.023
ATOM   5298 H2   TIP   984      12.503  14.732  -2.652
ATOM   5299 O    TIP   985     -19.392  -7.661  -0.147
ATOM   5300 H1   TIP   985     -19.046  -7.865  -1.015
ATOM   5301 H2   TIP   985     -18.683  -7.888   0.455
ATOM   5302 O    TIP   986      17.097   8.816 -23.897
ATOM   5303 H1   TIP   986      17.482   8.204 -23.271
ATOM   5304 H2   TIP   986      16.622   8.260 -24.515
ATOM   5305 O    TIP   987      11.919  10.371  -8.781
ATOM   5306 H1   TIP   987      12.133   9.959  -7.944
ATOM   5307 H2   TIP   987      10.973  10.258  -8.870
ATOM   5308 O    TIP   988      -8.055  10.848   0.744
ATOM   5309 H1   TIP   988      -7.262  10.807   1.277
ATOM   5310 H2   TIP   988      -8.295  11.775   0.739
ATOM   5311 O    TIP   989     -27.381  -2.108 -21.442
ATOM   5312 H1   TIP   989     -28.099  -2.545 -20.984
ATOM   5313 H2   TIP   989     -27.618  -1.181 -21.434
ATOM   5314 O    TIP   990       5.933   0.108  28.519
ATOM   5315 H1   TIP   990       6.106   0.648  27.748
ATOM   5316 H2   TIP   990       5.342   0.636  29.055
ATOM   5317 O    TIP   991      13.005   5.038  -7.137
ATOM   5318 H1   TIP   991      12.796   4.877  -6.217
ATOM   5319 H2   TIP   991      13.941   4.850  -7.208
ATOM   5320 O    TIP   992       5.538 -14.058 -20.566
ATOM   5321 H1   TIP   992       5.201 -14.758 -20.008
ATOM   5322 H2   TIP   992       4.949 -14.044 -21.319
ATOM   5323 O    TIP   993      -3.017   7.380 -20.725
ATOM   5324 H1   TIP   993      -3.875   7.072 -21.019
ATOM   5325 H2   TIP   993      -2.396   6.760 -21.107
ATOM   5326 O    TIP   994     -14.228  13.048 -15.895
ATOM   5327 H1   TIP   994     -13.413  13.532 -15.767
ATOM   5328 H2   TIP   994     -14.205  12.358 -15.231
ATOM   5329 O    TIP   995     -15.560  -6.680 -23.744
ATOM   5330 H1   TIP   995     -15.795  -7.172 -22.958
ATOM   5331 H2   TIP   995     -16.397  -6.496 -24.171
ATOM   5332 O    TIP   996      12.564 -18.959 -18.020
ATOM   5333 H1   TIP   996      12.815 -18.874 -17.101
ATOM   5334 H2   TIP   996      11.624 -18.779 -18.031
ATOM   5335 O    TIP   997     -24.480   8.472 -14.138
ATOM   5336 H1   TIP   997     -24.305   8.348 -13.205
ATOM   5337 H2   TIP   997     -25.296   8.971 -14.165
ATOM   5338 O    TIP   998      -4.413  16.894 -17.977
ATOM   5339 H1   TIP   998      -4.802  17.712 -17.668
ATOM   5340 H2   TIP   998      -3.875  16.593 -17.245
ATOM   5341 O    TIP   999       3.558  12.015   0.215
ATOM   5342 H1   TIP   999       2.734  12.500   0.198
ATOM   5343 H2   TIP   999       4.236  12.690   0.197
ATOM   5344 O    TIP  1000       7.399 -25.442  -2.098
ATOM   5345 H1   TIP  1000       8.276 -25.079  -2.227
ATOM   5346 H2   TIP  1000       6.807 -24.717  -2.299
ATOM   5347 O    TIP  1001      -7.242  26.293 -20.310
ATOM   5348 H1   TIP  1001      -8.188  26.151 -20.312
ATOM   5349 H2   TIP  1001      -7.003  26.338 -21.236
ATOM   5350 O    TIP  1002       1.307  29.478   4.134
ATOM   5351 H1   TIP  1002       0.844  29.813   3.366
ATOM   5352 H2   TIP  1002       1.238  30.179   4.781
ATOM   5353 O    TIP  1003      29.235 -16.127 -23.784
ATOM   5354 H1   TIP  1003      29.618 -16.333 -22.932
ATOM   5355 H2   TIP  1003      28.833 -16.947 -24.072
ATOM   5356 O    TIP  1004     -12.274   1.417  12.317
ATOM   5357 H1   TIP  1004     -13.000   1.724  11.774
ATOM   5358 H2   TIP  1004     -12.149   0.505  12.056
ATOM   5359 O    TIP  1005     -18.476  28.852 -23.205
ATOM   5360 H1   TIP  1005     -17.907  28.576 -22.486
ATOM   5361 H2   TIP  1005     -18.415  29.807 -23.208
ATOM   5362 O    TIP  1006       4.245  27.120 -16.195
ATOM   5363 H1   TIP  1006       4.553  27.832 -16.755
ATOM   5364 H2   TIP  1006       3.302  27.079 -16.354
ATOM   5365 O    TIP  1007     -28.871 -26.640 -11.042
ATOM   5366 H1   TIP  1007     -28.940 -25.862 -11.595
ATOM   5367 H2   TIP  1007     -27.945 -26.880 -11.080
ATOM   5368 O    TIP  1008       1.554  29.492  -6.356
ATOM   5369 H1   TIP  1008       1.351  29.582  -7.287
ATOM   5370 H2   TIP  1008       0.791  29.857  -5.907
ATOM   5371 O    TIP  1009       1.216 -28.161 -11.457
ATOM   5372 H1   TIP  1009       2.039 -28.543 -11.762
ATOM   5373 H2   TIP  1009       0.699 -28.037 -12.253
ATOM   5374 O    TIP  1010      18.603  -0.543   4.266
ATOM   5375 H1   TIP  1010      17.795  -0.681   4.759
ATOM   5376 H2   TIP  1010      18.673   0.407   4.178
ATOM   5377 O    TIP  1011     -11.371  29.240 -28.273
ATOM   5378 H1   TIP  1011     -11.639  28.959 -29.148
ATOM   5379 H2   TIP  1011     -10.424  29.104 -28.256
ATOM   5380 O    TIP  1012      14.310   2.432  -2.067
ATOM   5381 H1   TIP  1012      14.457   1.851  -2.814
ATOM   5382 H2   TIP  1012      15.067   2.288  -1.499
ATOM   5383 O    TIP  1013      18.785 -15.983 -20.329
ATOM   5384 H1   TIP  1013      18.210 -15.406 -20.831
ATOM   5385 H2   TIP  1013      18.669 -15.706 -19.420
ATOM   5386 O    TIP  1014     -13.962  26.353 -11.910
ATOM   5387 H1   TIP  1014     -13.667  27.263 -11.916
ATOM   5388 H2   TIP  1014     -14.436  26.248 -12.735
ATOM   5389 O    TIP  1015       5.263 -28.088  -0.175
ATOM   5390 H1   TIP  1015       4.520 -28.599   0.146
ATOM   5391 H2   TIP  1015       5.982 -28.314   0.414
ATOM   5392 O    TIP  1016      26.907  -7.189 -18.299
ATOM   5393 H1   TIP  1016      27.717  -7.586 -18.618
ATOM   5394 H2   TIP  1016      26.485  -7.880 -17.789
ATOM   5395 O    TIP  1017      24.307   4.861 -17.287
ATOM   5396 H1   TIP  1017      23.457   4.657 -17.676
ATOM   5397 H2   TIP  1017      24.293   5.809 -17.161
ATOM   5398 O    TIP  1018     -21.588  -5.547 -21.168
ATOM   5399 H1   TIP  1018     -20.637  -5.498 -21.080
ATOM   5400 H2   TIP  1018     -21.731  -6.119 -21.922
ATOM   5401 O    TIP  1019      15.985 -18.979 -27.262
ATOM   5402 H1   TIP  1019      15.124 -18.617 -27.470
ATOM   5403 H2   TIP  1019      16.428 -18.282 -26.778
ATOM   5404 O    TIP  1020       1.124 -17.732  14.839
ATOM   5405 H1   TIP  1020       0.368 -18.275  14.616
ATOM   5406 H2   TIP  1020       1.644 -17.702  14.036
ATOM   5407 O    TIP  1021     -27.337  -6.105 -19.982
ATOM   5408 H1   TIP  1021     -26.386  -6.058 -20.078
ATOM   5409 H2   TIP  1021     -27.615  -6.740 -20.641
ATOM   5410 O    TIP  1022      21.440  -7.427   9.926
ATOM   5411 H1   TIP  1022      20.764  -6.993   9.404
ATOM   5412 H2   TIP  1022      21.816  -8.080   9.336
ATOM   5413 O    TIP  1023       0.905  23.432 -12.688
ATOM   5414 H1   TIP  1023       1.410  23.525 -11.881
ATOM   5415 H2   TIP  1023       1.528  23.080 -13.323
ATOM   5416 O    TIP  1024       2.268 -11.163  11.622
ATOM   5417 H1   TIP  1024       2.961 -11.801  11.792
ATOM   5418 H2   TIP  1024       2.623 -10.333  11.939
ATOM   5419 O    TIP  1025     -15.165 -21.220 -19.315
ATOM   5420 H1   TIP  1025     -15.288 -20.965 -18.401
ATOM   5421 H2   TIP  1025     -14.828 -22.115 -19.272
ATOM   5422 O    TIP  1026       4.564  -2.456   5.657
ATOM   5423 H1   TIP  1026       4.957  -2.682   4.814
ATOM   5424 H2   TIP  1026       3.800  -3.029   5.728
ATOM   5425 O    TIP  1027     -24.717 -16.812 -18.726
ATOM   5426 H1   TIP  1027     -23.791 -16.777 -18.965
ATOM   5427 H2   TIP  1027     -24.779 -17.544 -18.112
ATOM   5428 O    TIP  1028      11.700 -16.570 -22.374
ATOM   5429 H1   TIP  1028      10.835 -16.739 -22.746
ATOM   5430 H2   TIP  1028      12.240 -17.300 -22.677
ATOM   5431 O    TIP  1029      21.679 -25.502  -7.958
ATOM   5432 H1   TIP  1029      20.929 -25.919  -8.381
ATOM   5433 H2   TIP  1029      22.280 -26.223  -7.771
ATOM   5434 O    TIP  1030     -22.007   0.624  -7.123
ATOM   5435 H1   TIP  1030     -22.196   0.721  -6.190
ATOM   5436 H2   TIP  1030     -22.861   0.692  -7.550
ATOM   5437 O    TIP  1031     -17.615 -10.245  -0.593
ATOM   5438 H1   TIP  1031     -17.203  -9.692   0.070
ATOM   5439 H2   TIP  1031     -17.018 -10.986  -0.693
ATOM   5440 O    TIP  1032     -27.904  -7.460  -5.826
ATOM   5441 H1   TIP  1032     -27.466  -8.310  -5.807
ATOM   5442 H2   TIP  1032     -28.128  -7.284  -4.912
ATOM   5443 O    TIP  1033      25.807  -8.400 -12.811
ATOM   5444 H1   TIP  1033      24.998  -8.107 -13.231
ATOM   5445 H2   TIP  1033      26.425  -8.515 -13.533
ATOM   5446 O    TIP  1034      -8.420  -0.973 -20.557
ATOM   5447 H1   TIP  1034      -9.364  -1.018 -20.408
ATOM   5448 H2   TIP  1034      -8.046  -0.831 -19.688
ATOM   5449 O    TIP  1035       8.206 -20.266  14.920
ATOM   5450 H1   TIP  1035       8.634 -20.444  14.083
ATOM   5451 H2   TIP  1035       7.837 -21.108  15.185
ATOM   5452 O    TIP  1036       8.624 -26.319   3.325
ATOM   5453 H1   TIP  1036       8.141 -27.094   3.610
ATOM   5454 H2   TIP  1036       8.795 -26.470   2.396
ATOM   5455 O    TIP  1037       2.450  20.638  -9.951
ATOM   5456 H1   TIP  1037       2.243  21.572  -9.941
ATOM   5457 H2   TIP  1037       2.060  20.314 -10.763
ATOM   5458 O    TIP  1038     -16.156   4.545   2.120
ATOM   5459 H1   TIP  1038     -15.589   5.311   2.029
ATOM   5460 H2   TIP  1038     -15.581   3.799   1.952
ATOM   5461 O    TIP  1039       2.863 -28.955  -3.504
ATOM   5462 H1   TIP  1039       2.992 -29.644  -2.853
ATOM   5463 H2   TIP  1039       2.287 -29.350  -4.160
ATOM   5464 O    TIP  1040     -18.176 -12.137   7.203
ATOM   5465 H1   TIP  1040     -17.878 -11.295   7.547
ATOM   5466 H2   TIP  1040     -19.129 -12.059   7.170
ATOM   5467 O    TIP  1041      15.171  10.283  -4.502
ATOM   5468 H1   TIP  1041      15.522  10.700  -5.289
ATOM   5469 H2   TIP  1041      14.221  10.324  -4.612
ATOM   5470 O    TIP  1042       2.921 -17.792   2.030
ATOM   5471 H1   TIP  1042       2.845 -18.680   2.378
ATOM   5472 H2   TIP  1042       3.021 -17.238   2.803
ATOM   5473 O    TIP  1043      20.176 -14.102  11.260
ATOM   5474 H1   TIP  1043      19.721 -13.830  10.463
ATOM   5475 H2   TIP  1043      19.644 -13.748  11.973
ATOM   5476 O    TIP  1044      -4.082   0.486 -24.127
ATOM   5477 H1   TIP  1044      -4.374  -0.268 -24.639
ATOM   5478 H2   TIP  1044      -3.535   0.989 -24.730
ATOM   5479 O    TIP  1045       3.203   2.713 -25.948
ATOM   5480 H1   TIP  1045       3.207   2.195 -25.144
ATOM   5481 H2   TIP  1045       3.815   3.428 -25.777
ATOM   5482 O    TIP  1046     -23.368 -12.233   4.205
ATOM   5483 H1   TIP  1046     -22.657 -12.874   4.178
ATOM   5484 H2   TIP  1046     -24.167 -12.760   4.203
ATOM   5485 O    TIP  1047      24.524 -13.868 -11.401
ATOM   5486 H1   TIP  1047      23.755 -13.937 -11.966
ATOM   5487 H2   TIP  1047      24.787 -14.774 -11.241
ATOM   5488 O    TIP  1048       9.879 -26.647   7.786
ATOM   5489 H1   TIP  1048       9.506 -25.777   7.644
ATOM   5490 H2   TIP  1048       9.391 -27.217   7.192
ATOM   5491 O    TIP  1049      -1.925  20.122 -25.173
ATOM   5492 H1   TIP  1049      -2.544  19.944 -25.880
ATOM   5493 H2   TIP  1049      -2.457  20.510 -24.479
ATOM   5494 O    TIP  1050       4.617   0.899   7.361
ATOM   5495 H1   TIP  1050       5.334   1.143   6.777
ATOM   5496 H2   TIP  1050       3.836   1.272   6.953
ATOM   5497 O    TIP  1051      25.161 -25.434 -21.370
ATOM   5498 H1   TIP  1051      25.421 -24.513 -21.380
ATOM   5499 H2   TIP  1051      24.206 -25.413 -21.306
ATOM   5500 O    TIP  1052     -24.102  -5.217 -19.612
ATOM   5501 H1   TIP  1052     -24.420  -4.357 -19.884
ATOM   5502 H2   TIP  1052     -23.211  -5.265 -19.959
ATOM   5503 O    TIP  1053      13.649  10.563 -11.487
ATOM   5504 H1   TIP  1053      13.136  10.209 -10.761
ATOM   5505 H2   TIP  1053      13.544  11.511 -11.416
ATOM   5506 O    TIP  1054      15.541   5.499 -10.064
ATOM   5507 H1   TIP  1054      15.800   4.737  -9.545
ATOM   5508 H2   TIP  1054      16.247   5.607 -10.701
ATOM   5509 O    TIP  1055      13.446 -22.908 -18.525
ATOM   5510 H1   TIP  1055      13.568 -23.390 -19.342
ATOM   5511 H2   TIP  1055      12.501 -22.927 -18.373
ATOM   5512 O    TIP  1056     -11.881   1.865 -23.603
ATOM   5513 H1   TIP  1056     -11.662   1.709 -22.684
ATOM   5514 H2   TIP  1056     -11.398   1.192 -24.082
ATOM   5515 O    TIP  1057       3.146   4.493   2.760
ATOM   5516 H1   TIP  1057       3.608   4.058   2.043
ATOM   5517 H2   TIP  1057       3.113   3.838   3.457
ATOM   5518 O    TIP  1058     -13.035  11.104 -13.984
ATOM   5519 H1   TIP  1058     -13.598  10.801 -13.271
ATOM   5520 H2   TIP  1058     -12.396  10.401 -14.101
ATOM   5521 O    TIP  1059       0.537   1.973 -26.171
ATOM   5522 H1   TIP  1059       0.412   1.085 -26.504
ATOM   5523 H2   TIP  1059       1.486   2.069 -26.091
ATOM   5524 O    TIP  1060       4.374   4.726 -24.211
ATOM   5525 H1   TIP  1060       4.378   5.540 -24.713
ATOM   5526 H2   TIP  1060       5.292   4.581 -23.981
ATOM   5527 O    TIP  1061      28.858 -17.804 -16.981
ATOM   5528 H1   TIP  1061      28.418 -17.742 -17.828
ATOM   5529 H2   TIP  1061      29.569 -17.165 -17.031
ATOM   5530 O    TIP  1062      27.488  -3.234 -25.293
ATOM   5531 H1   TIP  1062      27.775  -2.528 -24.713
ATOM   5532 H2   TIP  1062      27.282  -3.960 -24.704
ATOM   5533 O    TIP  1063      11.592 -22.876  13.261
ATOM   5534 H1   TIP  1063      11.454 -21.968  12.994
ATOM   5535 H2   TIP  1063      10.712 -23.215  13.425
ATOM   5536 O    TIP  1064      11.733  -4.949 -20.430
ATOM   5537 H1   TIP  1064      11.943  -5.575 -21.123
ATOM   5538 H2   TIP  1064      11.053  -5.381 -19.913
ATOM   5539 O    TIP  1065     -28.138 -10.470 -21.902
ATOM   5540 H1   TIP  1065     -29.051 -10.300 -22.131
ATOM   5541 H2   TIP  1065     -28.145 -10.583 -20.951
ATOM   5542 O    TIP  1066     -13.268  26.886   0.517
ATOM   5543 H1   TIP  1066     -13.427  27.540   1.197
ATOM   5544 H2   TIP  1066     -14.059  26.347   0.511
ATOM   5545 O    TIP  1067     -23.869 -20.055 -10.614
ATOM   5546 H1   TIP  1067     -23.728 -19.353  -9.980
ATOM   5547 H2   TIP  1067     -24.802 -20.257 -10.547
ATOM   5548 O    TIP  1068      13.503 -11.100 -24.584
ATOM   5549 H1   TIP  1068      12.939 -10.818 -23.864
ATOM   5550 H2   TIP  1068      13.073 -10.765 -25.371
ATOM   5551 O    TIP  1069       6.152  25.102  -3.547
ATOM   5552 H1   TIP  1069       6.246  25.406  -4.450
ATOM   5553 H2   TIP  1069       6.005  24.160  -3.624
ATOM   5554 O    TIP  1070      28.794   5.491 -15.317
ATOM   5555 H1   TIP  1070      28.081   4.898 -15.554
ATOM   5556 H2   TIP  1070      28.530   5.859 -14.474
ATOM   5557 O    TIP  1071       7.873  29.533  -5.701
ATOM   5558 H1   TIP  1071       8.796  29.388  -5.496
ATOM   5559 H2   TIP  1071       7.746  29.116  -6.552
ATOM   5560 O    TIP  1072       0.239  -0.491 -27.456
ATOM   5561 H1   TIP  1072       0.433  -1.419 -27.325
ATOM   5562 H2   TIP  1072      -0.495  -0.483 -28.069
ATOM   5563 O    TIP  1073       8.195  17.450 -22.457
ATOM   5564 H1   TIP  1073       7.738  16.609 -22.467
ATOM   5565 H2   TIP  1073       7.513  18.097 -22.632
ATOM   5566 O    TIP  1074      20.127 -12.919   5.449
ATOM   5567 H1   TIP  1074      20.627 -12.140   5.207
ATOM   5568 H2   TIP  1074      20.251 -13.521   4.716
ATOM   5569 O    TIP  1075      -2.625  -0.949 -27.889
ATOM   5570 H1   TIP  1075      -3.466  -0.494 -27.921
ATOM   5571 H2   TIP  1075      -2.624  -1.393 -27.041
ATOM   5572 O    TIP  1076      -0.978  -8.627 -25.234
ATOM   5573 H1   TIP  1076      -0.215  -8.214 -24.829
ATOM   5574 H2   TIP  1076      -1.102  -9.438 -24.741
ATOM   5575 O    TIP  1077      -4.609  14.836  -9.180
ATOM   5576 H1   TIP  1077      -4.839  15.757  -9.058
ATOM   5577 H2   TIP  1077      -4.788  14.664 -10.104
ATOM   5578 O    TIP  1078       5.013 -24.410 -18.673
ATOM   5579 H1   TIP  1078       4.705 -24.218 -19.558
ATOM   5580 H2   TIP  1078       4.601 -23.742 -18.125
ATOM   5581 O    TIP  1079      21.276 -10.874   1.514
ATOM   5582 H1   TIP  1079      21.760 -10.049   1.501
ATOM   5583 H2   TIP  1079      20.746 -10.829   2.310
ATOM   5584 O    TIP  1080     -20.667  25.420 -13.325
ATOM   5585 H1   TIP  1080     -21.186  24.749 -13.769
ATOM   5586 H2   TIP  1080     -21.043  26.249 -13.619
ATOM   5587 O    TIP  1081      -4.425 -23.594   6.673
ATOM   5588 H1   TIP  1081      -4.424 -22.638   6.625
ATOM   5589 H2   TIP  1081      -5.351 -23.830   6.738
ATOM   5590 O    TIP  1082     -15.310  29.449 -10.240
ATOM   5591 H1   TIP  1082     -14.459  29.369 -10.672
ATOM   5592 H2   TIP  1082     -15.818  30.021 -10.815
ATOM   5593 O    TIP  1083      16.759 -19.151   9.452
ATOM   5594 H1   TIP  1083      17.504 -18.643   9.130
ATOM   5595 H2   TIP  1083      16.969 -20.057   9.225
ATOM   5596 O    TIP  1084      -5.016 -21.850   9.987
ATOM   5597 H1   TIP  1084      -5.135 -21.337   9.188
ATOM   5598 H2   TIP  1084      -4.524 -21.273  10.572
ATOM   5599 O    TIP  1085       5.968  16.407  -6.227
ATOM   5600 H1   TIP  1085       6.412  16.549  -5.391
ATOM   5601 H2   TIP  1085       6.062  15.469  -6.392
ATOM   5602 O    TIP  1086      -1.300   1.314   8.550
ATOM   5603 H1   TIP  1086      -0.350   1.197   8.562
ATOM   5604 H2   TIP  1086      -1.452   2.100   9.075
ATOM   5605 O    TIP  1087     -16.622  -6.550  12.005
ATOM   5606 H1   TIP  1087     -16.568  -7.485  12.202
ATOM   5607 H2   TIP  1087     -16.796  -6.136  12.850
ATOM   5608 O    TIP  1088      24.451 -10.905  -8.332
ATOM   5609 H1   TIP  1088      24.680 -10.241  -7.682
ATOM   5610 H2   TIP  1088      24.652 -10.496  -9.174
ATOM   5611 O    TIP  1089      -3.546   5.705   8.413
ATOM   5612 H1   TIP  1089      -4.449   5.476   8.193
ATOM   5613 H2   TIP  1089      -3.603   6.100   9.282
ATOM   5614 O    TIP  1090       3.064 -24.677   4.328
ATOM   5615 H1   TIP  1090       3.133 -25.625   4.212
ATOM   5616 H2   TIP  1090       3.879 -24.428   4.763
ATOM   5617 O    TIP  1091      11.987 -20.961 -23.748
ATOM   5618 H1   TIP  1091      11.709 -21.850 -23.530
ATOM   5619 H2   TIP  1091      12.801 -21.076 -24.238
ATOM   5620 O    TIP  1092      -8.491  28.661   8.591
ATOM   5621 H1   TIP  1092      -9.339  28.269   8.386
ATOM   5622 H2   TIP  1092      -7.989  27.953   8.994
ATOM   5623 O    TIP  1093     -12.340  16.135 -12.772
ATOM   5624 H1   TIP  1093     -12.986  15.773 -12.165
ATOM   5625 H2   TIP  1093     -11.598  16.376 -12.218
ATOM   5626 O    TIP  1094     -13.256 -27.926   6.130
ATOM   5627 H1   TIP  1094     -13.303 -28.609   6.799
ATOM   5628 H2   TIP  1094     -13.218 -27.107   6.624
ATOM   5629 O    TIP  1095      21.487 -20.145 -10.737
ATOM   5630 H1   TIP  1095      20.649 -20.055 -11.191
ATOM   5631 H2   TIP  1095      22.026 -20.669 -11.330
ATOM   5632 O    TIP  1096      12.199 -27.057  -2.251
ATOM   5633 H1   TIP  1096      12.520 -27.943  -2.088
ATOM   5634 H2   TIP  1096      12.461 -26.559  -1.477
ATOM   5635 O    TIP  1097     -22.392  -9.535  -3.001
ATOM   5636 H1   TIP  1097     -21.498  -9.798  -2.784
ATOM   5637 H2   TIP  1097     -22.840  -9.485  -2.157
ATOM   5638 O    TIP  1098       7.650   1.696 -23.185
ATOM   5639 H1   TIP  1098       7.065   1.577 -22.436
ATOM   5640 H2   TIP  1098       7.592   2.629 -23.390
ATOM   5641 O    TIP  1099       6.896   7.995  27.516
ATOM   5642 H1   TIP  1099       7.448   7.254  27.265
ATOM   5643 H2   TIP  1099       6.035   7.610  27.676
ATOM   5644 O    TIP  1100      -5.671  27.948 -24.696
ATOM   5645 H1   TIP  1100      -5.567  28.697 -25.283
ATOM   5646 H2   TIP  1100      -6.456  28.148 -24.186
ATOM   5647 O    TIP  1101      10.803  -8.530 -24.221
ATOM   5648 H1   TIP  1101      10.850  -9.343 -23.719
ATOM   5649 H2   TIP  1101      11.709  -8.349 -24.472
ATOM   5650 O    TIP  1102      19.123  -8.620 -14.453
ATOM   5651 H1   TIP  1102      19.227  -9.493 -14.073
ATOM   5652 H2   TIP  1102      19.733  -8.070 -13.962
ATOM   5653 O    TIP  1103      -4.655 -16.094   6.353
ATOM   5654 H1   TIP  1103      -4.032 -15.891   7.050
ATOM   5655 H2   TIP  1103      -5.509 -15.864   6.718
ATOM   5656 O    TIP  1104      13.085  12.491 -13.669
ATOM   5657 H1   TIP  1104      12.845  11.689 -14.132
ATOM   5658 H2   TIP  1104      12.389  13.111 -13.884
ATOM   5659 O    TIP  1105       4.891  16.821   0.649
ATOM   5660 H1   TIP  1105       4.420  16.862   1.481
ATOM   5661 H2   TIP  1105       5.788  17.074   0.867
ATOM   5662 O    TIP  1106       3.973 -26.871 -12.703
ATOM   5663 H1   TIP  1106       4.696 -26.252 -12.797
ATOM   5664 H2   TIP  1106       3.557 -26.888 -13.565
ATOM   5665 O    TIP  1107       5.487  19.910  -6.008
ATOM   5666 H1   TIP  1107       5.330  20.440  -6.789
ATOM   5667 H2   TIP  1107       4.817  19.227  -6.041
ATOM   5668 O    TIP  1108      -9.727  10.176 -11.046
ATOM   5669 H1   TIP  1108     -10.104  10.482 -10.221
ATOM   5670 H2   TIP  1108     -10.482   9.918 -11.574
ATOM   5671 O    TIP  1109      21.280  16.027   1.714
ATOM   5672 H1   TIP  1109      21.721  15.260   1.349
ATOM   5673 H2   TIP  1109      21.986  16.648   1.893
ATOM   5674 O    TIP  1110      -3.496  14.942  10.285
ATOM   5675 H1   TIP  1110      -2.619  14.963  10.668
ATOM   5676 H2   TIP  1110      -3.357  15.117   9.355
ATOM   5677 O    TIP  1111     -14.574  -2.344  11.880
ATOM   5678 H1   TIP  1111     -14.698  -3.286  11.994
ATOM   5679 H2   TIP  1111     -15.009  -1.950  12.635
ATOM   5680 O    TIP  1112       2.541 -20.753 -21.415
ATOM   5681 H1   TIP  1112       2.670 -21.488 -22.015
ATOM   5682 H2   TIP  1112       3.222 -20.863 -20.751
ATOM   5683 O    TIP  1113      -5.455 -29.096  -8.568
ATOM   5684 H1   TIP  1113      -5.371 -29.245  -7.626
ATOM   5685 H2   TIP  1113      -4.554 -29.010  -8.879
ATOM   5686 O    TIP  1114     -21.729   5.648  -3.899
ATOM   5687 H1   TIP  1114     -21.456   4.817  -3.511
ATOM   5688 H2   TIP  1114     -22.001   5.421  -4.788
ATOM   5689 O    TIP  1115      10.689 -23.881 -25.255
ATOM   5690 H1   TIP  1115      10.228 -24.333 -25.962
ATOM   5691 H2   TIP  1115      10.858 -23.004 -25.599
ATOM   5692 O    TIP  1116      27.490  -0.649 -13.302
ATOM   5693 H1   TIP  1116      27.967  -0.903 -14.092
ATOM   5694 H2   TIP  1116      28.048  -0.939 -12.581
ATOM   5695 O    TIP  1117     -18.974   2.651 -18.926
ATOM   5696 H1   TIP  1117     -19.860   3.012 -18.941
ATOM   5697 H2   TIP  1117     -18.724   2.591 -19.848
ATOM   5698 O    TIP  1118      -8.134 -11.647 -25.187
ATOM   5699 H1   TIP  1118      -8.163 -10.697 -25.071
ATOM   5700 H2   TIP  1118      -8.206 -11.999 -24.300
ATOM   5701 O    TIP  1119       9.111  28.477 -12.647
ATOM   5702 H1   TIP  1119       8.787  29.144 -13.252
ATOM   5703 H2   TIP  1119       8.340  27.952 -12.433
ATOM   5704 O    TIP  1120      -5.072  -0.253  12.532
ATOM   5705 H1   TIP  1120      -5.408  -0.881  13.171
ATOM   5706 H2   TIP  1120      -5.237   0.603  12.928
ATOM   5707 O    TIP  1121       4.917  14.438 -10.507
ATOM   5708 H1   TIP  1121       4.419  14.729  -9.743
ATOM   5709 H2   TIP  1121       4.444  14.801 -11.256
ATOM   5710 O    TIP  1122       4.204   9.647 -11.896
ATOM   5711 H1   TIP  1122       4.672  10.371 -11.481
ATOM   5712 H2   TIP  1122       3.629   9.307 -11.211
ATOM   5713 O    TIP  1123     -16.839 -17.683   8.933
ATOM   5714 H1   TIP  1123     -16.337 -18.488   9.062
ATOM   5715 H2   TIP  1123     -16.254 -16.986   9.229
ATOM   5716 O    TIP  1124     -10.138   5.980  -0.613
ATOM   5717 H1   TIP  1124     -10.893   6.543  -0.441
ATOM   5718 H2   TIP  1124     -10.472   5.090  -0.502
ATOM   5719 O    TIP  1125      12.838  -4.936 -25.982
ATOM   5720 H1   TIP  1125      12.718  -5.804 -25.598
ATOM   5721 H2   TIP  1125      13.738  -4.940 -26.308
ATOM   5722 O    TIP  1126       7.801 -15.939  10.803
ATOM   5723 H1   TIP  1126       7.745 -16.868  11.026
ATOM   5724 H2   TIP  1126       8.635 -15.853  10.342
ATOM   5725 O    TIP  1127       9.452   9.633 -10.037
ATOM   5726 H1   TIP  1127       8.846  10.116 -10.599
ATOM   5727 H2   TIP  1127       8.903   9.281  -9.337
ATOM   5728 O    TIP  1128       4.298 -15.838 -19.098
ATOM   5729 H1   TIP  1128       3.400 -15.548 -18.942
ATOM   5730 H2   TIP  1128       4.500 -16.407 -18.356
ATOM   5731 O    TIP  1129     -16.454 -20.484 -16.983
ATOM   5732 H1   TIP  1129     -17.252 -20.039 -17.266
ATOM   5733 H2   TIP  1129     -16.708 -21.402 -16.894
ATOM   5734 O    TIP  1130      11.357  -5.229   8.736
ATOM   5735 H1   TIP  1130      10.422  -5.371   8.590
ATOM   5736 H2   TIP  1130      11.784  -5.660   7.996
ATOM   5737 O    TIP  1131      14.332  16.175  -6.859
ATOM   5738 H1   TIP  1131      14.788  16.591  -6.127
ATOM   5739 H2   TIP  1131      13.625  16.782  -7.078
ATOM   5740 O    TIP  1132     -13.664  15.312   2.656
ATOM   5741 H1   TIP  1132     -13.385  14.398   2.705
ATOM   5742 H2   TIP  1132     -14.003  15.507   3.530
ATOM   5743 O    TIP  1133     -14.583 -28.954 -23.658
ATOM   5744 H1   TIP  1133     -14.697 -28.237 -23.034
ATOM   5745 H2   TIP  1133     -14.959 -28.624 -24.474
ATOM   5746 O    TIP  1134     -23.949 -14.643  -6.723
ATOM   5747 H1   TIP  1134     -24.783 -14.676  -6.254
ATOM   5748 H2   TIP  1134     -23.993 -13.834  -7.233
ATOM   5749 O    TIP  1135     -22.947 -10.600   6.196
ATOM   5750 H1   TIP  1135     -22.253 -10.046   5.840
ATOM   5751 H2   TIP  1135     -23.248 -11.117   5.449
ATOM   5752 O    TIP  1136     -26.419 -18.935  -6.348
ATOM   5753 H1   TIP  1136     -26.640 -19.831  -6.601
ATOM   5754 H2   TIP  1136     -26.250 -18.485  -7.176
ATOM   5755 O    TIP  1137       3.930   7.081   2.345
ATOM   5756 H1   TIP  1137       3.456   6.249   2.322
ATOM   5757 H2   TIP  1137       3.713   7.458   3.197
ATOM   5758 O    TIP  1138     -11.838   4.723 -19.612
ATOM   5759 H1   TIP  1138     -11.322   4.489 -18.840
ATOM   5760 H2   TIP  1138     -11.293   5.353 -20.084
ATOM   5761 O    TIP  1139      27.506 -10.531 -16.571
ATOM   5762 H1   TIP  1139      27.996  -9.820 -16.158
ATOM   5763 H2   TIP  1139      26.634 -10.167 -16.721
ATOM   5764 O    TIP  1140      10.077 -19.381 -25.667
ATOM   5765 H1   TIP  1140      10.330 -19.682 -24.795
ATOM   5766 H2   TIP  1140      10.736 -18.725 -25.896
ATOM   5767 O    TIP  1141      -0.295 -19.531  11.010
ATOM   5768 H1   TIP  1141      -0.611 -19.611  10.110
ATOM   5769 H2   TIP  1141       0.026 -18.632  11.073
ATOM   5770 O    TIP  1142      20.036  -1.928   7.145
ATOM   5771 H1   TIP  1142      20.769  -2.521   7.309
ATOM   5772 H2   TIP  1142      19.349  -2.488   6.783
ATOM   5773 O    TIP  1143     -21.159 -29.616 -17.502
ATOM   5774 H1   TIP  1143     -20.958 -28.730 -17.802
ATOM   5775 H2   TIP  1143     -22.014 -29.538 -17.079
ATOM   5776 O    TIP  1144       5.038  16.971 -17.028
ATOM   5777 H1   TIP  1144       5.415  17.847 -16.952
ATOM   5778 H2   TIP  1144       4.538  16.854 -16.220
ATOM   5779 O    TIP  1145       8.446  14.376  -2.025
ATOM   5780 H1   TIP  1145       7.706  14.425  -2.629
ATOM   5781 H2   TIP  1145       8.058  14.499  -1.159
ATOM   5782 O    TIP  1146     -13.989 -18.442 -23.923
ATOM   5783 H1   TIP  1146     -14.629 -19.089 -23.627
ATOM   5784 H2   TIP  1146     -14.380 -18.058 -24.708
ATOM   5785 O    TIP  1147       6.075  16.734  -2.764
ATOM   5786 H1   TIP  1147       5.268  16.945  -3.232
ATOM   5787 H2   TIP  1147       6.094  15.778  -2.735
ATOM   5788 O    TIP  1148     -10.946  -6.197 -23.440
ATOM   5789 H1   TIP  1148     -10.150  -5.723 -23.679
ATOM   5790 H2   TIP  1148     -10.635  -6.955 -22.946
ATOM   5791 O    TIP  1149       0.831 -22.081  10.765
ATOM   5792 H1   TIP  1149       0.805 -21.195  11.125
ATOM   5793 H2   TIP  1149       1.636 -22.460  11.118
ATOM   5794 O    TIP  1150      24.641 -16.062  -7.609
ATOM   5795 H1   TIP  1150      24.269 -16.013  -6.728
ATOM   5796 H2   TIP  1150      24.598 -15.164  -7.939
ATOM   5797 O    TIP  1151     -12.637  23.917 -17.793
ATOM   5798 H1   TIP  1151     -12.833  23.510 -18.637
ATOM   5799 H2   TIP  1151     -13.340  23.623 -17.214
ATOM   5800 O    TIP  1152      -2.828 -18.641   4.929
ATOM   5801 H1   TIP  1152      -3.400 -18.236   4.277
ATOM   5802 H2   TIP  1152      -2.179 -19.121   4.415
ATOM   5803 O    TIP  1153     -28.452  15.284  -1.331
ATOM   5804 H1   TIP  1153     -28.416  15.964  -0.659
ATOM   5805 H2   TIP  1153     -29.358  14.975  -1.312
ATOM   5806 O    TIP  1154      16.149   1.226 -17.531
ATOM   5807 H1   TIP  1154      15.386   1.785 -17.388
ATOM   5808 H2   TIP  1154      15.820   0.335 -17.413
ATOM   5809 O    TIP  1155      -4.708 -14.935 -28.279
ATOM   5810 H1   TIP  1155      -4.528 -13.995 -28.292
ATOM   5811 H2   TIP  1155      -5.316 -15.074 -29.004
ATOM   5812 O    TIP  1156      -4.656  23.035   1.385
ATOM   5813 H1   TIP  1156      -3.730  23.200   1.565
ATOM   5814 H2   TIP  1156      -4.921  23.755   0.814
ATOM   5815 O    TIP  1157      14.234 -20.314  -5.849
ATOM   5816 H1   TIP  1157      13.290 -20.223  -5.724
ATOM   5817 H2   TIP  1157      14.337 -20.510  -6.779
ATOM   5818 O    TIP  1158     -16.486 -16.536 -23.384
ATOM   5819 H1   TIP  1158     -16.705 -15.883 -22.720
ATOM   5820 H2   TIP  1158     -17.027 -16.302 -24.138
ATOM   5821 O    TIP  1159      16.299  -4.479   1.669
ATOM   5822 H1   TIP  1159      15.503  -4.089   1.308
ATOM   5823 H2   TIP  1159      16.039  -4.800   2.532
ATOM   5824 O    TIP  1160      16.599 -14.109  29.278
ATOM   5825 H1   TIP  1160      16.928 -13.359  29.772
ATOM   5826 H2   TIP  1160      16.179 -14.665  29.934
ATOM   5827 O    TIP  1161       7.439  -1.167 -22.845
ATOM   5828 H1   TIP  1161       8.141  -1.816 -22.801
ATOM   5829 H2   TIP  1161       7.488  -0.820 -23.735
ATOM   5830 O    TIP  1162      -1.561  26.452   6.160
ATOM   5831 H1   TIP  1162      -0.779  25.901   6.129
ATOM   5832 H2   TIP  1162      -2.150  26.070   5.509
ATOM   5833 O    TIP  1163     -29.331  16.961 -13.243
ATOM   5834 H1   TIP  1163     -29.516  16.925 -12.305
ATOM   5835 H2   TIP  1163     -30.143  17.278 -13.637
ATOM   5836 O    TIP  1164       9.005 -27.041  -4.827
ATOM   5837 H1   TIP  1164       9.128 -27.196  -3.891
ATOM   5838 H2   TIP  1164       8.608 -27.848  -5.155
ATOM   5839 O    TIP  1165      13.213 -13.691   1.469
ATOM   5840 H1   TIP  1165      13.823 -13.079   1.059
ATOM   5841 H2   TIP  1165      13.731 -14.480   1.625
ATOM   5842 O    TIP  1166      16.015 -13.130   3.193
ATOM   5843 H1   TIP  1166      15.437 -12.772   2.520
ATOM   5844 H2   TIP  1166      15.979 -12.492   3.906
ATOM   5845 O    TIP  1167      17.376 -13.212  -4.113
ATOM   5846 H1   TIP  1167      17.766 -12.628  -4.763
ATOM   5847 H2   TIP  1167      17.513 -14.091  -4.466
ATOM   5848 O    TIP  1168      -1.737  -9.354  12.884
ATOM   5849 H1   TIP  1168      -2.632  -9.114  13.121
ATOM   5850 H2   TIP  1168      -1.512  -8.766  12.163
ATOM   5851 O    TIP  1169       1.297   5.380 -19.847
ATOM   5852 H1   TIP  1169       2.196   5.320 -20.170
ATOM   5853 H2   TIP  1169       0.757   5.116 -20.591
ATOM   5854 O    TIP  1170      20.485   5.932  -5.945
ATOM   5855 H1   TIP  1170      21.124   6.147  -5.265
ATOM   5856 H2   TIP  1170      20.898   6.215  -6.760
ATOM   5857 O    TIP  1171     -12.189 -13.077 -22.327
ATOM   5858 H1   TIP  1171     -12.329 -13.933 -22.731
ATOM   5859 H2   TIP  1171     -12.466 -12.448 -22.993
ATOM   5860 O    TIP  1172     -13.065 -17.356   2.502
ATOM   5861 H1   TIP  1172     -13.598 -16.566   2.422
ATOM   5862 H2   TIP  1172     -13.425 -17.956   1.850
ATOM   5863 O    TIP  1173      -2.622   3.091 -20.496
ATOM   5864 H1   TIP  1173      -1.752   3.485 -20.544
ATOM   5865 H2   TIP  1173      -2.610   2.398 -21.156
ATOM   5866 O    TIP  1174     -21.765 -25.576   0.787
ATOM   5867 H1   TIP  1174     -21.105 -26.268   0.829
ATOM   5868 H2   TIP  1174     -21.621 -25.059   1.579
ATOM   5869 O    TIP  1175     -13.153 -10.890 -28.963
ATOM   5870 H1   TIP  1175     -13.325 -11.705 -28.492
ATOM   5871 H2   TIP  1175     -13.638 -10.980 -29.783
ATOM   5872 O    TIP  1176      13.598  -5.306  -1.075
ATOM   5873 H1   TIP  1176      13.792  -4.369  -1.067
ATOM   5874 H2   TIP  1176      13.018  -5.425  -1.827
ATOM   5875 O    TIP  1177      18.335 -10.665 -17.392
ATOM   5876 H1   TIP  1177      18.338  -9.747 -17.662
ATOM   5877 H2   TIP  1177      17.428 -10.839 -17.140
ATOM   5878 O    TIP  1178      -9.222  11.987  -2.474
ATOM   5879 H1   TIP  1178      -9.190  11.280  -1.829
ATOM   5880 H2   TIP  1178      -8.323  12.065  -2.791
ATOM   5881 O    TIP  1179      -1.299  -9.057  15.588
ATOM   5882 H1   TIP  1179      -1.320  -9.278  14.657
ATOM   5883 H2   TIP  1179      -1.888  -8.307  15.671
ATOM   5884 O    TIP  1180     -23.509  15.205  -6.936
ATOM   5885 H1   TIP  1180     -23.807  15.809  -6.255
ATOM   5886 H2   TIP  1180     -22.584  15.418  -7.058
ATOM   5887 O    TIP  1181     -11.703 -17.089   4.847
ATOM   5888 H1   TIP  1181     -12.015 -17.251   3.957
ATOM   5889 H2   TIP  1181     -12.449 -16.692   5.296
ATOM   5890 O    TIP  1182     -22.329  27.698  -1.003
ATOM   5891 H1   TIP  1182     -22.629  27.986  -1.865
ATOM   5892 H2   TIP  1182     -22.291  26.744  -1.067
ATOM   5893 O    TIP  1183      25.332 -23.474  12.561
ATOM   5894 H1   TIP  1183      24.718 -23.558  13.290
ATOM   5895 H2   TIP  1183      25.204 -22.581  12.240
ATOM   5896 O    TIP  1184      -6.530 -15.735  29.157
ATOM   5897 H1   TIP  1184      -6.598 -16.650  28.886
ATOM   5898 H2   TIP  1184      -7.437 -15.440  29.238
ATOM   5899 O    TIP  1185      28.384   3.263   0.485
ATOM   5900 H1   TIP  1185      29.174   2.762   0.687
ATOM   5901 H2   TIP  1185      28.333   3.922   1.177
ATOM   5902 O    TIP  1186     -27.494  -1.094 -17.576
ATOM   5903 H1   TIP  1186     -27.894  -1.678 -16.931
ATOM   5904 H2   TIP  1186     -28.231  -0.618 -17.959
ATOM   5905 O    TIP  1187      -1.338 -29.107 -10.659
ATOM   5906 H1   TIP  1187      -1.061 -30.010 -10.505
ATOM   5907 H2   TIP  1187      -0.524 -28.630 -10.819
ATOM   5908 O    TIP  1188      -2.667 -18.711  14.026
ATOM   5909 H1   TIP  1188      -1.787 -19.087  14.001
ATOM   5910 H2   TIP  1188      -2.670 -18.062  13.322
ATOM   5911 O    TIP  1189     -12.783   6.900 -13.893
ATOM   5912 H1   TIP  1189     -12.862   6.351 -14.672
ATOM   5913 H2   TIP  1189     -12.224   6.398 -13.300
ATOM   5914 O    TIP  1190      -0.995  20.249  -7.662
ATOM   5915 H1   TIP  1190      -1.502  20.699  -6.987
ATOM   5916 H2   TIP  1190      -0.511  20.946  -8.104
ATOM   5917 O    TIP  1191     -16.448  11.097   7.675
ATOM   5918 H1   TIP  1191     -17.183  11.037   7.066
ATOM   5919 H2   TIP  1191     -16.004  11.911   7.437
ATOM   5920 O    TIP  1192      -1.404   4.753   5.008
ATOM   5921 H1   TIP  1192      -0.606   4.475   5.457
ATOM   5922 H2   TIP  1192      -1.647   5.573   5.436
ATOM   5923 O    TIP  1193     -19.608  -2.889 -22.752
ATOM   5924 H1   TIP  1193     -18.847  -2.680 -23.294
ATOM   5925 H2   TIP  1193     -19.415  -3.753 -22.389
ATOM   5926 O    TIP  1194     -25.162 -14.462 -24.863
ATOM   5927 H1   TIP  1194     -26.000 -14.861 -25.098
ATOM   5928 H2   TIP  1194     -25.123 -13.659 -25.383
ATOM   5929 O    TIP  1195      -4.148  21.199  -0.723
ATOM   5930 H1   TIP  1195      -4.527  21.974  -0.309
ATOM   5931 H2   TIP  1195      -4.680  21.060  -1.506
ATOM   5932 O    TIP  1196       8.957   2.706 -20.490
ATOM   5933 H1   TIP  1196       8.100   2.373 -20.753
ATOM   5934 H2   TIP  1196       8.763   3.485 -19.969
ATOM   5935 O    TIP  1197      12.411  -9.977  16.205
ATOM   5936 H1   TIP  1197      11.658 -10.534  16.400
ATOM   5937 H2   TIP  1197      12.474  -9.386  16.955
ATOM   5938 O    TIP  1198       0.011  15.194   7.187
ATOM   5939 H1   TIP  1198       0.553  15.590   6.505
ATOM   5940 H2   TIP  1198      -0.026  15.855   7.878
ATOM   5941 O    TIP  1199      17.490 -23.671   3.506
ATOM   5942 H1   TIP  1199      17.485 -23.383   4.419
ATOM   5943 H2   TIP  1199      17.918 -22.959   3.031
ATOM   5944 O    TIP  1200     -14.528 -28.420  -2.308
ATOM   5945 H1   TIP  1200     -15.297 -27.955  -1.979
ATOM   5946 H2   TIP  1200     -13.942 -28.479  -1.554
ATOM   5947 O    TIP  1201      -9.997  16.554 -11.235
ATOM   5948 H1   TIP  1201      -9.538  16.046 -10.566
ATOM   5949 H2   TIP  1201      -9.306  17.049 -11.677
ATOM   5950 O    TIP  1202      20.237   3.244 -16.012
ATOM   5951 H1   TIP  1202      20.566   2.394 -16.306
ATOM   5952 H2   TIP  1202      21.014   3.708 -15.702
ATOM   5953 O    TIP  1203       7.809   7.958   7.359
ATOM   5954 H1   TIP  1203       8.115   7.964   8.265
ATOM   5955 H2   TIP  1203       7.110   7.304   7.346
ATOM   5956 O    TIP  1204      -8.793  -1.581   5.726
ATOM   5957 H1   TIP  1204      -9.656  -1.991   5.665
ATOM   5958 H2   TIP  1204      -8.759  -0.981   4.981
ATOM   5959 O    TIP  1205     -21.717 -24.454  -8.084
ATOM   5960 H1   TIP  1205     -20.797 -24.600  -8.303
ATOM   5961 H2   TIP  1205     -21.883 -25.038  -7.344
ATOM   5962 O    TIP  1206     -22.971  13.265 -16.821
ATOM   5963 H1   TIP  1206     -22.865  12.911 -17.704
ATOM   5964 H2   TIP  1206     -22.190  13.800 -16.681
ATOM   5965 O    TIP  1207       8.883  18.950  -8.700
ATOM   5966 H1   TIP  1207       8.936  18.836  -7.752
ATOM   5967 H2   TIP  1207       9.510  19.646  -8.895
ATOM   5968 O    TIP  1208     -21.264 -21.486  -8.173
ATOM   5969 H1   TIP  1208     -22.003 -21.086  -7.715
ATOM   5970 H2   TIP  1208     -21.504 -22.409  -8.256
ATOM   5971 O    TIP  1209      10.411 -14.457  10.477
ATOM   5972 H1   TIP  1209       9.931 -13.655  10.272
ATOM   5973 H2   TIP  1209      10.325 -14.554  11.425
ATOM   5974 O    TIP  1210     -27.248  -8.060 -22.038
ATOM   5975 H1   TIP  1210     -27.319  -9.013 -21.990
ATOM   5976 H2   TIP  1210     -27.418  -7.853 -22.957
ATOM   5977 O    TIP  1211      -8.859  22.372   1.363
ATOM   5978 H1   TIP  1211      -8.060  22.072   1.795
ATOM   5979 H2   TIP  1211      -9.328  21.568   1.139
ATOM   5980 O    TIP  1212      10.179  13.147 -12.419
ATOM   5981 H1   TIP  1212       9.373  13.047 -11.912
ATOM   5982 H2   TIP  1212      10.877  12.910 -11.809
ATOM   5983 O    TIP  1213      21.428 -18.157 -13.679
ATOM   5984 H1   TIP  1213      20.644 -17.646 -13.880
ATOM   5985 H2   TIP  1213      21.095 -18.984 -13.331
ATOM   5986 O    TIP  1214      28.792 -11.728  -4.159
ATOM   5987 H1   TIP  1214      29.326 -12.293  -3.601
ATOM   5988 H2   TIP  1214      29.353 -11.533  -4.910
ATOM   5989 O    TIP  1215      18.631  -9.952  -1.753
ATOM   5990 H1   TIP  1215      18.324 -10.052  -0.853
ATOM   5991 H2   TIP  1215      19.352 -10.576  -1.833
ATOM   5992 O    TIP  1216     -19.047 -24.667  -8.591
ATOM   5993 H1   TIP  1216     -18.794 -23.744  -8.560
ATOM   5994 H2   TIP  1216     -18.311 -25.131  -8.192
ATOM   5995 O    TIP  1217      -5.744  19.216 -16.758
ATOM   5996 H1   TIP  1217      -6.624  19.391 -17.091
ATOM   5997 H2   TIP  1217      -5.371  20.083 -16.596
ATOM   5998 O    TIP  1218       9.790   3.995 -26.364
ATOM   5999 H1   TIP  1218      10.326   3.400 -26.889
ATOM   6000 H2   TIP  1218      10.333   4.199 -25.602
ATOM   6001 O    TIP  1219       2.926 -12.427   7.764
ATOM   6002 H1   TIP  1219       3.312 -13.054   8.376
ATOM   6003 H2   TIP  1219       3.626 -12.238   7.139
ATOM   6004 O    TIP  1220       8.957 -23.467  11.748
ATOM   6005 H1   TIP  1220       9.663 -23.738  11.163
ATOM   6006 H2   TIP  1220       8.155 -23.705  11.284
ATOM   6007 O    TIP  1221     -11.622 -16.844 -26.801
ATOM   6008 H1   TIP  1221     -11.108 -16.981 -26.006
ATOM   6009 H2   TIP  1221     -10.986 -16.549 -27.452
ATOM   6010 O    TIP  1222      -5.396 -29.200  -5.497
ATOM   6011 H1   TIP  1222      -4.922 -29.402  -4.691
ATOM   6012 H2   TIP  1222      -6.244 -29.631  -5.393
ATOM   6013 O    TIP  1223     -26.315   4.264  -6.681
ATOM   6014 H1   TIP  1223     -25.475   3.951  -7.017
ATOM   6015 H2   TIP  1223     -26.622   4.885  -7.341
ATOM   6016 O    TIP  1224      -9.547  16.589  -7.206
ATOM   6017 H1   TIP  1224      -9.229  15.923  -7.816
ATOM   6018 H2   TIP  1224      -9.569  17.396  -7.721
ATOM   6019 O    TIP  1225      14.040 -14.109 -25.549
ATOM   6020 H1   TIP  1225      13.585 -13.991 -26.383
ATOM   6021 H2   TIP  1225      13.504 -13.636 -24.913
ATOM   6022 O    TIP  1226       4.105  20.069  -3.805
ATOM   6023 H1   TIP  1226       3.696  19.216  -3.952
ATOM   6024 H2   TIP  1226       4.863  20.076  -4.390
ATOM   6025 O    TIP  1227     -26.674  -6.070 -15.281
ATOM   6026 H1   TIP  1227     -26.208  -5.394 -15.774
ATOM   6027 H2   TIP  1227     -27.529  -6.131 -15.706
ATOM   6028 O    TIP  1228     -24.769  -0.759  -5.480
ATOM   6029 H1   TIP  1228     -24.819  -1.050  -6.391
ATOM   6030 H2   TIP  1228     -24.531   0.166  -5.537
ATOM   6031 O    TIP  1229     -14.452 -21.876   6.821
ATOM   6032 H1   TIP  1229     -14.679 -22.136   5.928
ATOM   6033 H2   TIP  1229     -13.779 -22.502   7.090
ATOM   6034 O    TIP  1230      -3.206   8.425  -0.138
ATOM   6035 H1   TIP  1230      -3.799   9.066  -0.530
ATOM   6036 H2   TIP  1230      -2.601   8.195  -0.843
ATOM   6037 O    TIP  1231       1.166  26.056 -13.976
ATOM   6038 H1   TIP  1231       0.420  25.456 -13.954
ATOM   6039 H2   TIP  1231       0.774  26.928 -13.947
ATOM   6040 O    TIP  1232      14.535  -4.341 -19.021
ATOM   6041 H1   TIP  1232      13.763  -4.862 -19.243
ATOM   6042 H2   TIP  1232      14.289  -3.442 -19.238
ATOM   6043 O    TIP  1233       4.215  -2.822  23.990
ATOM   6044 H1   TIP  1233       4.722  -2.270  23.396
ATOM   6045 H2   TIP  1233       3.311  -2.527  23.880
ATOM   6046 O    TIP  1234     -22.578 -26.316 -13.896
ATOM   6047 H1   TIP  1234     -21.689 -26.144 -13.585
ATOM   6048 H2   TIP  1234     -22.951 -26.908 -13.243
ATOM   6049 O    TIP  1235     -29.272   7.865 -16.362
ATOM   6050 H1   TIP  1235     -28.676   7.846 -15.613
ATOM   6051 H2   TIP  1235     -29.748   7.037 -16.312
ATOM   6052 O    TIP  1236      15.240  -1.632  -3.013
ATOM   6053 H1   TIP  1236      15.134  -2.563  -2.816
ATOM   6054 H2   TIP  1236      16.176  -1.469  -2.906
ATOM   6055 O    TIP  1237       3.580  -5.871 -23.316
ATOM   6056 H1   TIP  1237       4.497  -5.725 -23.549
ATOM   6057 H2   TIP  1237       3.543  -5.705 -22.374
ATOM   6058 O    TIP  1238       3.824 -14.510   9.222
ATOM   6059 H1   TIP  1238       3.087 -15.045   8.925
ATOM   6060 H2   TIP  1238       4.596 -14.943   8.858
ATOM   6061 O    TIP  1239       5.240   0.817 -26.519
ATOM   6062 H1   TIP  1239       4.669   1.519 -26.829
ATOM   6063 H2   TIP  1239       4.988   0.687 -25.605
ATOM   6064 O    TIP  1240      20.041   0.933  28.065
ATOM   6065 H1   TIP  1240      20.892   1.349  28.197
ATOM   6066 H2   TIP  1240      19.506   1.241  28.796
ATOM   6067 O    TIP  1241      19.305  -3.623 -21.548
ATOM   6068 H1   TIP  1241      19.372  -4.518 -21.880
ATOM   6069 H2   TIP  1241      18.369  -3.493 -21.394
ATOM   6070 O    TIP  1242      16.415 -19.385 -14.787
ATOM   6071 H1   TIP  1242      15.568 -18.945 -14.857
ATOM   6072 H2   TIP  1242      16.811 -19.021 -13.995
ATOM   6073 O    TIP  1243      21.517 -12.869  -3.852
ATOM   6074 H1   TIP  1243      22.470 -12.895  -3.934
ATOM   6075 H2   TIP  1243      21.254 -13.788  -3.805
ATOM   6076 O    TIP  1244      -0.604 -28.524  -0.776
ATOM   6077 H1   TIP  1244      -1.448 -28.505  -0.325
ATOM   6078 H2   TIP  1244      -0.672 -29.263  -1.381
ATOM   6079 O    TIP  1245       2.189  -3.939  12.272
ATOM   6080 H1   TIP  1245       1.859  -3.403  12.993
ATOM   6081 H2   TIP  1245       1.769  -3.578  11.492
ATOM   6082 O    TIP  1246      15.894 -10.931 -21.026
ATOM   6083 H1   TIP  1246      16.578 -10.562 -20.467
ATOM   6084 H2   TIP  1246      16.035 -10.522 -21.879
ATOM   6085 O    TIP  1247       2.158  -3.674   5.737
ATOM   6086 H1   TIP  1247       2.223  -4.536   6.149
ATOM   6087 H2   TIP  1247       1.237  -3.596   5.488
ATOM   6088 O    TIP  1248      -7.934  14.250   6.902
ATOM   6089 H1   TIP  1248      -7.536  15.049   6.558
ATOM   6090 H2   TIP  1248      -7.445  13.540   6.488
ATOM   6091 O    TIP  1249     -17.995  25.195  -1.115
ATOM   6092 H1   TIP  1249     -18.681  25.092  -0.457
ATOM   6093 H2   TIP  1249     -17.184  25.254  -0.611
ATOM   6094 O    TIP  1250      -0.653  22.591   8.566
ATOM   6095 H1   TIP  1250      -0.614  23.221   9.285
ATOM   6096 H2   TIP  1250      -1.456  22.812   8.095
ATOM   6097 O    TIP  1251      14.598 -20.396 -18.841
ATOM   6098 H1   TIP  1251      13.889 -19.768 -18.709
ATOM   6099 H2   TIP  1251      14.206 -21.247 -18.646
ATOM   6100 O    TIP  1252     -12.160  -2.045   3.053
ATOM   6101 H1   TIP  1252     -12.002  -1.497   2.285
ATOM   6102 H2   TIP  1252     -11.841  -2.911   2.801
ATOM   6103 O    TIP  1253     -24.883  -1.660 -17.594
ATOM   6104 H1   TIP  1253     -24.611  -1.254 -16.771
ATOM   6105 H2   TIP  1253     -25.724  -1.252 -17.798
ATOM   6106 O    TIP  1254       0.671 -25.123 -16.707
ATOM   6107 H1   TIP  1254      -0.024 -24.878 -16.097
ATOM   6108 H2   TIP  1254       0.537 -24.555 -17.466
ATOM   6109 O    TIP  1255       3.947  20.215  -0.204
ATOM   6110 H1   TIP  1255       3.295  19.999   0.462
ATOM   6111 H2   TIP  1255       3.448  20.641  -0.900
ATOM   6112 O    TIP  1256      -3.013  22.551  -7.225
ATOM   6113 H1   TIP  1256      -3.832  22.982  -7.469
ATOM   6114 H2   TIP  1256      -2.526  22.477  -8.046
ATOM   6115 O    TIP  1257     -28.857  29.378 -21.585
ATOM   6116 H1   TIP  1257     -29.415  29.209 -22.344
ATOM   6117 H2   TIP  1257     -27.976  29.461 -21.947
ATOM   6118 O    TIP  1258       2.257  19.225   1.584
ATOM   6119 H1   TIP  1258       2.836  18.686   2.123
ATOM   6120 H2   TIP  1258       1.489  18.674   1.430
ATOM   6121 O    TIP  1259     -18.151  12.604  -7.556
ATOM   6122 H1   TIP  1259     -18.961  13.069  -7.346
ATOM   6123 H2   TIP  1259     -18.176  11.819  -7.009
ATOM   6124 O    TIP  1260      18.794  -0.153 -17.292
ATOM   6125 H1   TIP  1260      18.413  -0.973 -17.607
ATOM   6126 H2   TIP  1260      18.041   0.410 -17.114
ATOM   6127 O    TIP  1261     -24.695  16.799  -5.193
ATOM   6128 H1   TIP  1261     -25.561  16.396  -5.138
ATOM   6129 H2   TIP  1261     -24.516  17.106  -4.305
ATOM   6130 O    TIP  1262      17.736 -10.579   0.586
ATOM   6131 H1   TIP  1262      16.983 -10.033   0.812
ATOM   6132 H2   TIP  1262      17.878 -11.125   1.359
ATOM   6133 O    TIP  1263     -16.964  17.501 -15.096
ATOM   6134 H1   TIP  1263     -16.579  16.625 -15.122
ATOM   6135 H2   TIP  1263     -16.835  17.847 -15.978
ATOM   6136 O    TIP  1264      -8.852  -6.486 -25.684
ATOM   6137 H1   TIP  1264      -9.761  -6.622 -25.950
ATOM   6138 H2   TIP  1264      -8.798  -5.552 -25.482
ATOM   6139 O    TIP  1265     -23.075   7.615  -1.981
ATOM   6140 H1   TIP  1265     -23.024   6.730  -2.343
ATOM   6141 H2   TIP  1265     -22.420   8.113  -2.470
ATOM   6142 O    TIP  1266     -12.024  29.310 -24.589
ATOM   6143 H1   TIP  1266     -12.619  29.993 -24.279
ATOM   6144 H2   TIP  1266     -12.452  28.954 -25.367
ATOM   6145 O    TIP  1267     -13.862 -18.692 -19.502
ATOM   6146 H1   TIP  1267     -14.411 -17.999 -19.867
ATOM   6147 H2   TIP  1267     -14.456 -19.434 -19.387
ATOM   6148 O    TIP  1268      29.270  -7.459   0.031
ATOM   6149 H1   TIP  1268      28.576  -7.921   0.501
ATOM   6150 H2   TIP  1268      29.183  -7.753  -0.876
ATOM   6151 O    TIP  1269      -5.129  -2.209 -25.551
ATOM   6152 H1   TIP  1269      -5.217  -2.771 -24.781
ATOM   6153 H2   TIP  1269      -5.932  -1.689 -25.561
ATOM   6154 O    TIP  1270      15.209 -22.353 -16.519
ATOM   6155 H1   TIP  1270      16.151 -22.363 -16.689
ATOM   6156 H2   TIP  1270      14.807 -22.364 -17.387
ATOM   6157 O    TIP  1271      10.543  13.657  -6.814
ATOM   6158 H1   TIP  1271      10.162  14.375  -6.310
ATOM   6159 H2   TIP  1271       9.794  13.121  -7.073
ATOM   6160 O    TIP  1272      25.057  -5.090  -9.913
ATOM   6161 H1   TIP  1272      24.960  -4.532 -10.684
ATOM   6162 H2   TIP  1272      25.756  -5.702 -10.145
ATOM   6163 O    TIP  1273       3.886 -27.679   6.604
ATOM   6164 H1   TIP  1273       4.127 -28.605   6.575
ATOM   6165 H2   TIP  1273       4.447 -27.305   7.282
ATOM   6166 O    TIP  1274       1.217  24.524 -19.513
ATOM   6167 H1   TIP  1274       1.924  25.104 -19.797
ATOM   6168 H2   TIP  1274       1.555  24.100 -18.725
ATOM   6169 O    TIP  1275      -1.287  15.646  -0.390
ATOM   6170 H1   TIP  1275      -2.195  15.614  -0.091
ATOM   6171 H2   TIP  1275      -1.286  15.155  -1.211
ATOM   6172 O    TIP  1276      25.596  -7.506  -1.868
ATOM   6173 H1   TIP  1276      25.407  -7.212  -2.759
ATOM   6174 H2   TIP  1276      24.970  -7.032  -1.321
ATOM   6175 O    TIP  1277      -8.177  25.385 -12.542
ATOM   6176 H1   TIP  1277      -9.090  25.439 -12.827
ATOM   6177 H2   TIP  1277      -7.720  24.977 -13.277
ATOM   6178 O    TIP  1278     -28.986  -3.920 -19.833
ATOM   6179 H1   TIP  1278     -28.524  -4.716 -20.095
ATOM   6180 H2   TIP  1278     -29.617  -4.213 -19.177
ATOM   6181 O    TIP  1279      -0.878 -19.995   3.427
ATOM   6182 H1   TIP  1279      -0.190 -19.553   2.930
ATOM   6183 H2   TIP  1279      -0.668 -20.926   3.351
ATOM   6184 O    TIP  1280      28.287 -10.789 -21.863
ATOM   6185 H1   TIP  1280      28.461 -11.727 -21.794
ATOM   6186 H2   TIP  1280      27.678 -10.711 -22.597
ATOM   6187 O    TIP  1281     -27.280 -11.294  -3.105
ATOM   6188 H1   TIP  1281     -27.201 -11.025  -2.190
ATOM   6189 H2   TIP  1281     -26.397 -11.567  -3.353
ATOM   6190 O    TIP  1282     -14.866 -18.628 -26.810
ATOM   6191 H1   TIP  1282     -14.254 -18.699 -27.542
ATOM   6192 H2   TIP  1282     -15.385 -19.431 -26.852
ATOM   6193 O    TIP  1283      10.793   7.624 -27.209
ATOM   6194 H1   TIP  1283      10.815   8.468 -27.658
ATOM   6195 H2   TIP  1283      11.663   7.252 -27.354
ATOM   6196 O    TIP  1284      17.774 -22.838  -1.070
ATOM   6197 H1   TIP  1284      18.289 -22.145  -1.482
ATOM   6198 H2   TIP  1284      17.136 -23.092  -1.737
ATOM   6199 O    TIP  1285       0.568  28.892 -24.158
ATOM   6200 H1   TIP  1285      -0.022  28.505 -23.512
ATOM   6201 H2   TIP  1285       0.314  28.488 -24.988
ATOM   6202 O    TIP  1286      14.607 -27.294   2.010
ATOM   6203 H1   TIP  1286      15.277 -26.702   2.352
ATOM   6204 H2   TIP  1286      15.019 -28.157   2.024
ATOM   6205 O    TIP  1287      -6.446 -15.114 -25.714
ATOM   6206 H1   TIP  1287      -7.367 -15.346 -25.598
ATOM   6207 H2   TIP  1287      -6.415 -14.665 -26.558
ATOM   6208 O    TIP  1288      -1.139  -1.531  11.158
ATOM   6209 H1   TIP  1288      -0.404  -1.884  10.657
ATOM   6210 H2   TIP  1288      -1.142  -0.595  10.955
ATOM   6211 O    TIP  1289     -18.305 -13.581  16.087
ATOM   6212 H1   TIP  1289     -19.159 -13.688  15.670
ATOM   6213 H2   TIP  1289     -17.675 -13.664  15.371
ATOM   6214 O    TIP  1290       2.278  26.890   4.527
ATOM   6215 H1   TIP  1290       2.505  27.067   5.440
ATOM   6216 H2   TIP  1290       1.918  27.715   4.204
ATOM   6217 O    TIP  1291     -12.181 -26.595 -23.439
ATOM   6218 H1   TIP  1291     -11.395 -26.573 -22.894
ATOM   6219 H2   TIP  1291     -12.903 -26.469 -22.824
ATOM   6220 O    TIP  1292       4.900 -24.100   6.299
ATOM   6221 H1   TIP  1292       5.020 -23.229   6.679
ATOM   6222 H2   TIP  1292       5.101 -24.703   7.014
ATOM   6223 O    TIP  1293     -20.455   3.152  -4.563
ATOM   6224 H1   TIP  1293     -19.869   2.559  -4.093
ATOM   6225 H2   TIP  1293     -21.301   2.705  -4.565
ATOM   6226 O    TIP  1294      28.844  -3.859 -22.433
ATOM   6227 H1   TIP  1294      29.505  -3.980 -23.113
ATOM   6228 H2   TIP  1294      29.346  -3.695 -21.635
ATOM   6229 O    TIP  1295       2.096 -15.259 -21.815
ATOM   6230 H1   TIP  1295       1.261 -15.161 -22.272
ATOM   6231 H2   TIP  1295       2.712 -14.732 -22.322
ATOM   6232 O    TIP  1296     -18.311 -27.206  -5.356
ATOM   6233 H1   TIP  1296     -17.913 -28.076  -5.401
ATOM   6234 H2   TIP  1296     -18.178 -26.928  -4.451
ATOM   6235 O    TIP  1297       3.057   6.396 -21.477
ATOM   6236 H1   TIP  1297       3.850   6.925 -21.390
ATOM   6237 H2   TIP  1297       2.713   6.619 -22.341
ATOM   6238 O    TIP  1298     -27.861  23.891  -5.014
ATOM   6239 H1   TIP  1298     -27.226  24.469  -5.437
ATOM   6240 H2   TIP  1298     -28.549  23.770  -5.668
ATOM   6241 O    TIP  1299      21.050  -8.201 -20.790
ATOM   6242 H1   TIP  1299      21.245  -7.412 -21.295
ATOM   6243 H2   TIP  1299      21.758  -8.257 -20.149
ATOM   6244 O    TIP  1300     -19.263  25.297 -17.583
ATOM   6245 H1   TIP  1300     -19.110  25.430 -16.647
ATOM   6246 H2   TIP  1300     -20.212  25.363 -17.683
ATOM   6247 O    TIP  1301      16.398  -1.264 -20.487
ATOM   6248 H1   TIP  1301      15.465  -1.414 -20.339
ATOM   6249 H2   TIP  1301      16.830  -1.676 -19.739
ATOM   6250 O    TIP  1302       3.865   6.943   7.534
ATOM   6251 H1   TIP  1302       3.410   7.694   7.912
ATOM   6252 H2   TIP  1302       3.525   6.188   8.014
ATOM   6253 O    TIP  1303       8.435  -7.985 -27.869
ATOM   6254 H1   TIP  1303       8.027  -8.509 -28.558
ATOM   6255 H2   TIP  1303       9.288  -7.739 -28.228
ATOM   6256 O    TIP  1304      10.426  29.402  -1.374
ATOM   6257 H1   TIP  1304       9.816  28.768  -0.997
ATOM   6258 H2   TIP  1304       9.869  30.110  -1.695
ATOM   6259 O    TIP  1305      20.521   9.913 -16.291
ATOM   6260 H1   TIP  1305      19.647   9.846 -16.675
ATOM   6261 H2   TIP  1305      20.364  10.060 -15.359
ATOM   6262 O    TIP  1306     -16.842  15.075  -0.698
ATOM   6263 H1   TIP  1306     -16.322  14.315  -0.958
ATOM   6264 H2   TIP  1306     -16.742  15.693  -1.422
ATOM   6265 O    TIP  1307      26.927   4.476 -11.541
ATOM   6266 H1   TIP  1307      27.068   3.808 -12.211
ATOM   6267 H2   TIP  1307      27.435   4.173 -10.788
ATOM   6268 O    TIP  1308     -14.248  22.008 -10.444
ATOM   6269 H1   TIP  1308     -13.311  21.844 -10.549
ATOM   6270 H2   TIP  1308     -14.474  21.591  -9.613
ATOM   6271 O    TIP  1309      18.754 -12.248   2.975
ATOM   6272 H1   TIP  1309      17.992 -12.820   3.060
ATOM   6273 H2   TIP  1309      18.546 -11.488   3.519
ATOM   6274 O    TIP  1310     -23.313 -20.511 -13.239
ATOM   6275 H1   TIP  1310     -23.403 -20.499 -12.286
ATOM   6276 H2   TIP  1310     -22.924 -21.364 -13.433
ATOM   6277 O    TIP  1311      -0.685  27.547 -26.338
ATOM   6278 H1   TIP  1311      -1.142  27.864 -27.117
ATOM   6279 H2   TIP  1311      -1.379  27.386 -25.700
ATOM   6280 O    TIP  1312      -1.717  -6.534 -28.082
ATOM   6281 H1   TIP  1312      -1.261  -7.048 -27.416
ATOM   6282 H2   TIP  1312      -2.605  -6.431 -27.740
ATOM   6283 O    TIP  1313     -10.750  18.221  -3.297
ATOM   6284 H1   TIP  1313     -11.242  17.877  -4.042
ATOM   6285 H2   TIP  1313     -11.343  18.124  -2.552
ATOM   6286 O    TIP  1314      22.711 -14.725   6.823
ATOM   6287 H1   TIP  1314      22.492 -15.148   5.993
ATOM   6288 H2   TIP  1314      22.067 -14.023   6.912
ATOM   6289 O    TIP  1315      -6.146 -22.395  14.347
ATOM   6290 H1   TIP  1315      -6.393 -21.642  14.884
ATOM   6291 H2   TIP  1315      -6.486 -23.152  14.824
ATOM   6292 O    TIP  1316      -9.147  14.158  25.208
ATOM   6293 H1   TIP  1316      -8.673  14.545  24.472
ATOM   6294 H2   TIP  1316      -9.532  13.357  24.851
ATOM   6295 O    TIP  1317      21.633 -17.158   1.151
ATOM   6296 H1   TIP  1317      21.678 -16.225   0.945
ATOM   6297 H2   TIP  1317      22.264 -17.565   0.557
ATOM   6298 O    TIP  1318     -20.234  13.910  -6.284
ATOM   6299 H1   TIP  1318     -20.574  13.704  -5.413
ATOM   6300 H2   TIP  1318     -20.698  14.706  -6.542
ATOM   6301 O    TIP  1319     -13.635  -8.413  19.993
ATOM   6302 H1   TIP  1319     -12.768  -8.017  20.080
ATOM   6303 H2   TIP  1319     -13.464  -9.353  19.924
ATOM   6304 O    TIP  1320     -27.710  11.754  -9.547
ATOM   6305 H1   TIP  1320     -28.327  12.050  -8.878
ATOM   6306 H2   TIP  1320     -28.150  11.934 -10.377
ATOM   6307 O    TIP  1321      -3.319 -21.426 -25.326
ATOM   6308 H1   TIP  1321      -2.632 -22.062 -25.523
ATOM   6309 H2   TIP  1321      -3.142 -20.690 -25.912
ATOM   6310 O    TIP  1322      -6.918 -20.327  16.011
ATOM   6311 H1   TIP  1322      -6.316 -19.731  15.566
ATOM   6312 H2   TIP  1322      -6.660 -20.285  16.932
ATOM   6313 O    TIP  1323      19.063  -4.308  -3.058
ATOM   6314 H1   TIP  1323      19.687  -4.976  -3.340
ATOM   6315 H2   TIP  1323      18.781  -4.593  -2.189
ATOM   6316 O    TIP  1324      22.955   2.666  -4.648
ATOM   6317 H1   TIP  1324      22.824   1.967  -4.008
ATOM   6318 H2   TIP  1324      23.500   2.270  -5.328
ATOM   6319 O    TIP  1325      19.285  -5.534 -12.062
ATOM   6320 H1   TIP  1325      19.677  -5.653 -12.926
ATOM   6321 H2   TIP  1325      19.717  -6.185 -11.510
ATOM   6322 O    TIP  1326       1.737  21.955  -1.197
ATOM   6323 H1   TIP  1326       1.873  22.667  -1.822
ATOM   6324 H2   TIP  1326       1.213  22.345  -0.498
ATOM   6325 O    TIP  1327      13.622 -21.764  26.770
ATOM   6326 H1   TIP  1327      13.947 -20.999  27.243
ATOM   6327 H2   TIP  1327      13.895 -21.620  25.864
ATOM   6328 O    TIP  1328       0.347  25.899   2.311
ATOM   6329 H1   TIP  1328       0.713  26.033   3.184
ATOM   6330 H2   TIP  1328       0.994  26.278   1.717
ATOM   6331 O    TIP  1329      11.128  -6.786   1.831
ATOM   6332 H1   TIP  1329      10.271  -7.128   1.580
ATOM   6333 H2   TIP  1329      11.014  -5.836   1.844
ATOM   6334 O    TIP  1330      20.215   5.076 -21.938
ATOM   6335 H1   TIP  1330      19.300   4.945 -21.690
ATOM   6336 H2   TIP  1330      20.429   4.315 -22.477
ATOM   6337 O    TIP  1331     -13.715  10.306 -20.581
ATOM   6338 H1   TIP  1331     -13.341   9.907 -19.796
ATOM   6339 H2   TIP  1331     -13.227   9.917 -21.305
ATOM   6340 O    TIP  1332      13.785 -26.225  -7.278
ATOM   6341 H1   TIP  1332      14.509 -25.626  -7.096
ATOM   6342 H2   TIP  1332      13.989 -27.011  -6.771
ATOM   6343 O    TIP  1333      -2.069   7.428   6.793
ATOM   6344 H1   TIP  1333      -2.583   6.703   7.150
ATOM   6345 H2   TIP  1333      -2.018   8.061   7.509
ATOM   6346 O    TIP  1334     -29.528 -20.518  -4.077
ATOM   6347 H1   TIP  1334     -30.123 -20.566  -4.826
ATOM   6348 H2   TIP  1334     -29.379 -21.430  -3.829
ATOM   6349 O    TIP  1335      22.025  13.286  -7.387
ATOM   6350 H1   TIP  1335      21.172  13.106  -6.992
ATOM   6351 H2   TIP  1335      22.576  12.552  -7.117
ATOM   6352 O    TIP  1336      12.744 -18.518 -27.938
ATOM   6353 H1   TIP  1336      12.280 -18.223 -27.155
ATOM   6354 H2   TIP  1336      12.623 -17.811 -28.571
ATOM   6355 O    TIP  1337     -24.799  -8.180  -3.839
ATOM   6356 H1   TIP  1337     -24.871  -8.524  -4.729
ATOM   6357 H2   TIP  1337     -24.031  -8.618  -3.473
ATOM   6358 O    TIP  1338      21.405  -3.343 -11.010
ATOM   6359 H1   TIP  1338      20.458  -3.205 -11.040
ATOM   6360 H2   TIP  1338      21.682  -3.310 -11.926
ATOM   6361 O    TIP  1339     -24.818  11.542  -6.352
ATOM   6362 H1   TIP  1339     -25.567  12.120  -6.212
ATOM   6363 H2   TIP  1339     -24.610  11.637  -7.282
ATOM   6364 O    TIP  1340     -22.103 -12.518 -21.144
ATOM   6365 H1   TIP  1340     -22.853 -13.060 -20.899
ATOM   6366 H2   TIP  1340     -22.484 -11.786 -21.629
ATOM   6367 O    TIP  1341      24.845 -18.379   4.654
ATOM   6368 H1   TIP  1341      25.319 -17.810   4.046
ATOM   6369 H2   TIP  1341      23.932 -18.323   4.373
ATOM   6370 O    TIP  1342       0.735 -14.894  14.811
ATOM   6371 H1   TIP  1342       1.021 -14.226  15.434
ATOM   6372 H2   TIP  1342       1.190 -15.690  15.085
ATOM   6373 O    TIP  1343       1.733 -25.214 -22.599
ATOM   6374 H1   TIP  1343       1.501 -25.401 -23.508
ATOM   6375 H2   TIP  1343       2.621 -25.556 -22.502
ATOM   6376 O    TIP  1344     -14.145   3.494   7.820
ATOM   6377 H1   TIP  1344     -13.384   3.290   7.277
ATOM   6378 H2   TIP  1344     -14.875   3.544   7.203
ATOM   6379 O    TIP  1345      23.713  -4.748  -6.315
ATOM   6380 H1   TIP  1345      23.188  -4.611  -7.103
ATOM   6381 H2   TIP  1345      24.107  -3.894  -6.137
ATOM   6382 O    TIP  1346       4.153  -6.829   7.869
ATOM   6383 H1   TIP  1346       4.377  -5.899   7.894
ATOM   6384 H2   TIP  1346       4.069  -7.081   8.789
ATOM   6385 O    TIP  1347      -6.034 -27.831  14.747
ATOM   6386 H1   TIP  1347      -6.089 -27.322  15.556
ATOM   6387 H2   TIP  1347      -6.035 -28.744  15.036
ATOM   6388 O    TIP  1348      28.841   7.820  -4.034
ATOM   6389 H1   TIP  1348      28.857   7.034  -4.579
ATOM   6390 H2   TIP  1348      28.052   7.727  -3.500
ATOM   6391 O    TIP  1349     -10.132   3.391  10.470
ATOM   6392 H1   TIP  1349     -10.541   4.212  10.741
ATOM   6393 H2   TIP  1349      -9.581   3.141  11.211
ATOM   6394 O    TIP  1350     -11.722  18.513 -25.333
ATOM   6395 H1   TIP  1350     -11.848  17.702 -24.839
ATOM   6396 H2   TIP  1350     -11.688  18.234 -26.248
ATOM   6397 O    TIP  1351     -13.996  20.703  -2.875
ATOM   6398 H1   TIP  1351     -13.512  19.944  -2.550
ATOM   6399 H2   TIP  1351     -13.514  20.980  -3.654
ATOM   6400 O    TIP  1352      -0.630  28.670  -2.579
ATOM   6401 H1   TIP  1352      -0.821  28.118  -3.338
ATOM   6402 H2   TIP  1352       0.113  28.245  -2.153
ATOM   6403 O    TIP  1353       5.654 -16.004   3.741
ATOM   6404 H1   TIP  1353       6.392 -16.376   3.260
ATOM   6405 H2   TIP  1353       5.692 -15.066   3.554
ATOM   6406 O    TIP  1354      -1.164   5.095   2.310
ATOM   6407 H1   TIP  1354      -1.117   4.934   3.252
ATOM   6408 H2   TIP  1354      -2.072   4.901   2.077
ATOM   6409 O    TIP  1355     -29.584 -13.561 -18.352
ATOM   6410 H1   TIP  1355     -28.803 -13.082 -18.628
ATOM   6411 H2   TIP  1355     -29.664 -14.275 -18.985
ATOM   6412 O    TIP  1356      12.472   7.644  -4.355
ATOM   6413 H1   TIP  1356      12.909   7.002  -3.796
ATOM   6414 H2   TIP  1356      11.549   7.390  -4.336
ATOM   6415 O    TIP  1357     -18.392   9.520  11.931
ATOM   6416 H1   TIP  1357     -18.722   8.873  12.553
ATOM   6417 H2   TIP  1357     -17.439   9.463  12.006
ATOM   6418 O    TIP  1358      -8.607 -17.846  28.831
ATOM   6419 H1   TIP  1358      -9.021 -18.663  28.554
ATOM   6420 H2   TIP  1358      -8.851 -17.212  28.157
ATOM   6421 O    TIP  1359     -26.521  -6.865  -2.365
ATOM   6422 H1   TIP  1359     -25.824  -7.136  -2.962
ATOM   6423 H2   TIP  1359     -27.244  -7.464  -2.551
ATOM   6424 O    TIP  1360      -0.551 -11.920  11.861
ATOM   6425 H1   TIP  1360       0.300 -11.539  12.075
ATOM   6426 H2   TIP  1360      -1.174 -11.204  11.989
ATOM   6427 O    TIP  1361      17.084 -19.437 -17.428
ATOM   6428 H1   TIP  1361      16.269 -19.779 -17.794
ATOM   6429 H2   TIP  1361      17.039 -19.653 -16.497
ATOM   6430 O    TIP  1362     -12.391 -25.625 -25.998
ATOM   6431 H1   TIP  1362     -12.349 -26.203 -26.760
ATOM   6432 H2   TIP  1362     -12.636 -26.199 -25.273
ATOM   6433 O    TIP  1363       6.020  -1.992   8.052
ATOM   6434 H1   TIP  1363       5.497  -2.234   7.289
ATOM   6435 H2   TIP  1363       5.466  -1.383   8.541
ATOM   6436 O    TIP  1364      16.063 -17.962   7.041
ATOM   6437 H1   TIP  1364      16.498 -18.250   7.844
ATOM   6438 H2   TIP  1364      16.160 -18.699   6.438
ATOM   6439 O    TIP  1365     -24.106   7.789 -11.063
ATOM   6440 H1   TIP  1365     -23.183   7.992 -11.216
ATOM   6441 H2   TIP  1365     -24.465   8.584 -10.669
ATOM   6442 O    TIP  1366       2.391 -12.202 -25.999
ATOM   6443 H1   TIP  1366       1.559 -11.828 -26.290
ATOM   6444 H2   TIP  1366       2.404 -13.082 -26.375
ATOM   6445 O    TIP  1367      -0.410 -15.227 -22.970
ATOM   6446 H1   TIP  1367      -0.996 -15.776 -23.491
ATOM   6447 H2   TIP  1367      -0.801 -14.354 -23.009
ATOM   6448 O    TIP  1368     -11.740 -26.019  -0.188
ATOM   6449 H1   TIP  1368     -12.570 -26.472  -0.336
ATOM   6450 H2   TIP  1368     -11.976 -25.092  -0.146
ATOM   6451 O    TIP  1369     -22.189 -27.703  -2.712
ATOM   6452 H1   TIP  1369     -22.974 -28.247  -2.766
ATOM   6453 H2   TIP  1369     -21.464 -28.312  -2.851
ATOM   6454 O    TIP  1370       8.282  13.664   0.733
ATOM   6455 H1   TIP  1370       7.695  13.031   1.146
ATOM   6456 H2   TIP  1370       9.156  13.412   1.030
ATOM   6457 O    TIP  1371      16.415 -13.601 -27.059
ATOM   6458 H1   TIP  1371      15.654 -13.667 -26.483
ATOM   6459 H2   TIP  1371      17.119 -14.037 -26.579
ATOM   6460 O    TIP  1372      -9.613   8.878   6.751
ATOM   6461 H1   TIP  1372     -10.065   8.742   5.918
ATOM   6462 H2   TIP  1372      -9.616   9.827   6.875
ATOM   6463 O    TIP  1373     -17.034  29.454   1.316
ATOM   6464 H1   TIP  1373     -16.317  29.236   0.721
ATOM   6465 H2   TIP  1373     -17.827  29.244   0.824
ATOM   6466 O    TIP  1374      24.928 -22.241 -16.450
ATOM   6467 H1   TIP  1374      25.538 -22.214 -17.188
ATOM   6468 H2   TIP  1374      24.840 -23.172 -16.245
ATOM   6469 O    TIP  1375      17.849  26.919  -1.631
ATOM   6470 H1   TIP  1375      17.881  26.714  -2.565
ATOM   6471 H2   TIP  1375      18.396  27.699  -1.538
ATOM   6472 O    TIP  1376     -21.162 -22.994 -14.575
ATOM   6473 H1   TIP  1376     -21.600 -23.254 -13.765
ATOM   6474 H2   TIP  1376     -20.597 -23.735 -14.791
ATOM   6475 O    TIP  1377     -17.816   4.742   4.205
ATOM   6476 H1   TIP  1377     -17.258   4.802   3.430
ATOM   6477 H2   TIP  1377     -17.264   4.328   4.868
ATOM   6478 O    TIP  1378     -19.563 -26.489 -21.093
ATOM   6479 H1   TIP  1378     -19.958 -26.973 -20.368
ATOM   6480 H2   TIP  1378     -18.792 -26.070 -20.710
ATOM   6481 O    TIP  1379      -4.377  -8.629  13.424
ATOM   6482 H1   TIP  1379      -4.945  -8.916  12.710
ATOM   6483 H2   TIP  1379      -4.666  -9.137  14.182
ATOM   6484 O    TIP  1380      -8.528   0.762  17.533
ATOM   6485 H1   TIP  1380      -8.938   1.111  18.324
ATOM   6486 H2   TIP  1380      -9.260   0.453  16.999
ATOM   6487 O    TIP  1381     -29.149   8.426 -11.418
ATOM   6488 H1   TIP  1381     -29.244   8.997 -10.656
ATOM   6489 H2   TIP  1381     -29.338   7.548 -11.086
ATOM   6490 O    TIP  1382     -29.119   2.228  -2.200
ATOM   6491 H1   TIP  1382     -29.227   2.292  -3.149
ATOM   6492 H2   TIP  1382     -29.988   1.993  -1.875
ATOM   6493 O    TIP  1383      15.434 -26.327   5.803
ATOM   6494 H1   TIP  1383      16.205 -26.687   5.365
ATOM   6495 H2   TIP  1383      14.934 -27.094   6.080
ATOM   6496 O    TIP  1384      18.942  -3.067   0.392
ATOM   6497 H1   TIP  1384      19.471  -2.422   0.860
ATOM   6498 H2   TIP  1384      19.490  -3.851   0.360
ATOM   6499 O    TIP  1385     -11.202   9.168 -13.407
ATOM   6500 H1   TIP  1385     -10.500   9.314 -14.041
ATOM   6501 H2   TIP  1385     -11.606   8.344 -13.681
ATOM   6502 O    TIP  1386       4.302  -8.255 -22.002
ATOM   6503 H1   TIP  1386       5.085  -7.746 -21.794
ATOM   6504 H2   TIP  1386       3.866  -7.755 -22.692
ATOM   6505 O    TIP  1387     -20.912 -20.253 -15.835
ATOM   6506 H1   TIP  1387     -21.242 -21.097 -15.526
ATOM   6507 H2   TIP  1387     -20.635 -19.798 -15.040
ATOM   6508 O    TIP  1388      -2.858   0.390 -21.448
ATOM   6509 H1   TIP  1388      -3.452   0.063 -22.124
ATOM   6510 H2   TIP  1388      -1.989   0.112 -21.737
ATOM   6511 O    TIP  1389     -11.887  14.496 -15.078
ATOM   6512 H1   TIP  1389     -10.953  14.666 -14.953
ATOM   6513 H2   TIP  1389     -12.325  15.198 -14.597
ATOM   6514 O    TIP  1390      -7.768  20.169 -12.467
ATOM   6515 H1   TIP  1390      -8.531  20.363 -11.922
ATOM   6516 H2   TIP  1390      -7.020  20.270 -11.879
ATOM   6517 O    TIP  1391     -21.433 -21.885  -1.974
ATOM   6518 H1   TIP  1391     -21.862 -21.920  -1.119
ATOM   6519 H2   TIP  1391     -22.150 -21.930  -2.605
ATOM   6520 O    TIP  1392       8.631 -17.429 -20.285
ATOM   6521 H1   TIP  1392       9.293 -17.812 -19.709
ATOM   6522 H2   TIP  1392       7.952 -17.110 -19.691
ATOM   6523 O    TIP  1393       4.428  22.857 -17.661
ATOM   6524 H1   TIP  1393       3.826  22.169 -17.945
ATOM   6525 H2   TIP  1393       4.683  23.302 -18.468
ATOM   6526 O    TIP  1394      28.574  -8.355 -15.601
ATOM   6527 H1   TIP  1394      29.401  -7.951 -15.862
ATOM   6528 H2   TIP  1394      28.101  -7.660 -15.143
ATOM   6529 O    TIP  1395       8.945 -26.408 -12.440
ATOM   6530 H1   TIP  1395       9.171 -25.577 -12.021
ATOM   6531 H2   TIP  1395       9.787 -26.786 -12.693
ATOM   6532 O    TIP  1396     -25.667   0.498  11.121
ATOM   6533 H1   TIP  1396     -25.280   1.188  11.658
ATOM   6534 H2   TIP  1396     -24.922  -0.026  10.827
ATOM   6535 O    TIP  1397       9.210   5.670 -28.510
ATOM   6536 H1   TIP  1397       9.451   5.042 -27.830
ATOM   6537 H2   TIP  1397       9.766   6.431 -28.343
ATOM   6538 O    TIP  1398      -4.176 -12.070  20.958
ATOM   6539 H1   TIP  1398      -4.881 -12.096  20.311
ATOM   6540 H2   TIP  1398      -3.373 -12.049  20.438
ATOM   6541 O    TIP  1399     -25.159   4.902 -14.813
ATOM   6542 H1   TIP  1399     -24.458   4.585 -15.381
ATOM   6543 H2   TIP  1399     -25.617   5.558 -15.338
ATOM   6544 O    TIP  1400      11.544   6.817   3.593
ATOM   6545 H1   TIP  1400      10.838   6.470   4.139
ATOM   6546 H2   TIP  1400      12.122   7.270   4.207
ATOM   6547 O    TIP  1401     -17.610   6.756   9.906
ATOM   6548 H1   TIP  1401     -16.841   7.055  10.390
ATOM   6549 H2   TIP  1401     -17.334   6.755   8.990
ATOM   6550 O    TIP  1402     -17.938  11.477  -4.343
ATOM   6551 H1   TIP  1402     -18.650  11.197  -4.918
ATOM   6552 H2   TIP  1402     -18.333  12.141  -3.778
ATOM   6553 O    TIP  1403       0.380  -4.718   8.457
ATOM   6554 H1   TIP  1403       0.840  -5.352   7.907
ATOM   6555 H2   TIP  1403      -0.494  -4.655   8.073
ATOM   6556 O    TIP  1404     -21.762   7.885   6.140
ATOM   6557 H1   TIP  1404     -21.181   7.469   6.776
ATOM   6558 H2   TIP  1404     -21.495   8.804   6.136
ATOM   6559 O    TIP  1405     -18.178  10.051 -25.756
ATOM   6560 H1   TIP  1405     -17.568   9.502 -26.247
ATOM   6561 H2   TIP  1405     -17.851  10.942 -25.877
ATOM   6562 O    TIP  1406      28.121 -22.044 -12.153
ATOM   6563 H1   TIP  1406      28.750 -22.004 -12.872
ATOM   6564 H2   TIP  1406      27.399 -22.572 -12.493
ATOM   6565 O    TIP  1407      17.818  14.393 -16.780
ATOM   6566 H1   TIP  1407      18.109  13.846 -16.050
ATOM   6567 H2   TIP  1407      18.131  15.271 -16.562
ATOM   6568 O    TIP  1408      -7.659   1.995   5.834
ATOM   6569 H1   TIP  1408      -7.700   2.927   5.620
ATOM   6570 H2   TIP  1408      -8.319   1.876   6.516
ATOM   6571 O    TIP  1409      12.733   8.471 -17.408
ATOM   6572 H1   TIP  1409      13.149   8.630 -18.255
ATOM   6573 H2   TIP  1409      11.824   8.744 -17.531
ATOM   6574 O    TIP  1410     -15.946   3.069  11.382
ATOM   6575 H1   TIP  1410     -15.158   2.752  10.941
ATOM   6576 H2   TIP  1410     -16.253   3.792  10.835
ATOM   6577 O    TIP  1411     -12.840 -23.163   1.105
ATOM   6578 H1   TIP  1411     -13.175 -23.222   1.999
ATOM   6579 H2   TIP  1411     -11.889 -23.194   1.202
ATOM   6580 O    TIP  1412      20.818  -2.083  -3.287
ATOM   6581 H1   TIP  1412      20.264  -2.669  -2.772
ATOM   6582 H2   TIP  1412      20.238  -1.367  -3.545
ATOM   6583 O    TIP  1413      13.528 -11.028  12.334
ATOM   6584 H1   TIP  1413      13.687 -11.691  13.006
ATOM   6585 H2   TIP  1413      14.177 -10.347  12.509
ATOM   6586 O    TIP  1414      -0.607   9.324  25.285
ATOM   6587 H1   TIP  1414      -1.280   9.138  24.631
ATOM   6588 H2   TIP  1414       0.167   8.856  24.973
ATOM   6589 O    TIP  1415      23.382   5.194  -9.185
ATOM   6590 H1   TIP  1415      23.620   5.251 -10.111
ATOM   6591 H2   TIP  1415      23.570   4.287  -8.944
ATOM   6592 O    TIP  1416      13.392 -24.162  27.971
ATOM   6593 H1   TIP  1416      14.192 -24.518  28.357
ATOM   6594 H2   TIP  1416      13.642 -23.295  27.654
ATOM   6595 O    TIP  1417      -3.313 -26.040   5.883
ATOM   6596 H1   TIP  1417      -3.271 -25.232   6.393
ATOM   6597 H2   TIP  1417      -3.951 -25.857   5.194
ATOM   6598 O    TIP  1418     -26.046  18.875  -6.839
ATOM   6599 H1   TIP  1418     -26.359  19.779  -6.808
ATOM   6600 H2   TIP  1418     -26.744  18.364  -6.429
ATOM   6601 O    TIP  1419       6.800  -1.082 -27.768
ATOM   6602 H1   TIP  1419       6.446  -1.655 -28.448
ATOM   6603 H2   TIP  1419       6.038  -0.615 -27.426
ATOM   6604 O    TIP  1420     -16.078 -26.715  -0.828
ATOM   6605 H1   TIP  1420     -15.664 -25.856  -0.900
ATOM   6606 H2   TIP  1420     -15.836 -27.026   0.045
ATOM   6607 O    TIP  1421     -18.809 -19.314 -17.396
ATOM   6608 H1   TIP  1421     -19.598 -19.649 -16.971
ATOM   6609 H2   TIP  1421     -19.056 -18.446 -17.713
ATOM   6610 O    TIP  1422     -25.431   2.407  13.894
ATOM   6611 H1   TIP  1422     -24.975   1.895  14.562
ATOM   6612 H2   TIP  1422     -24.732   2.847  13.410
ATOM   6613 O    TIP  1423     -28.817 -12.674 -13.351
ATOM   6614 H1   TIP  1423     -28.871 -11.744 -13.570
ATOM   6615 H2   TIP  1423     -28.609 -13.105 -14.180
ATOM   6616 O    TIP  1424      25.702  10.043  -5.235
ATOM   6617 H1   TIP  1424      25.520   9.397  -4.552
ATOM   6618 H2   TIP  1424      24.839  10.339  -5.522
ATOM   6619 O    TIP  1425       7.514  18.273   3.780
ATOM   6620 H1   TIP  1425       7.907  18.758   3.055
ATOM   6621 H2   TIP  1425       7.566  17.356   3.513
ATOM   6622 O    TIP  1426      -5.340   9.362 -17.603
ATOM   6623 H1   TIP  1426      -5.665   9.058 -18.451
ATOM   6624 H2   TIP  1426      -5.049  10.259 -17.765
ATOM   6625 O    TIP  1427      10.611   6.734   7.413
ATOM   6626 H1   TIP  1427      11.117   7.335   6.867
ATOM   6627 H2   TIP  1427       9.824   7.226   7.647
ATOM   6628 O    TIP  1428     -24.568  -4.071 -25.857
ATOM   6629 H1   TIP  1428     -24.499  -3.442 -26.575
ATOM   6630 H2   TIP  1428     -24.758  -3.537 -25.086
ATOM   6631 O    TIP  1429     -11.688  22.526 -14.980
ATOM   6632 H1   TIP  1429     -12.617  22.673 -15.157
ATOM   6633 H2   TIP  1429     -11.383  21.997 -15.717
ATOM   6634 O    TIP  1430       0.241  10.891 -25.010
ATOM   6635 H1   TIP  1430       0.881  10.554 -25.635
ATOM   6636 H2   TIP  1430       0.683  11.624 -24.583
ATOM   6637 O    TIP  1431       0.398  12.995 -20.866
ATOM   6638 H1   TIP  1431       0.614  12.660 -21.736
ATOM   6639 H2   TIP  1431      -0.346  13.579 -21.011
ATOM   6640 O    TIP  1432     -18.943   7.570 -22.331
ATOM   6641 H1   TIP  1432     -19.818   7.617 -22.716
ATOM   6642 H2   TIP  1432     -18.860   8.376 -21.822
ATOM   6643 O    TIP  1433      -8.286   8.423 -17.817
ATOM   6644 H1   TIP  1433      -8.654   9.268 -18.073
ATOM   6645 H2   TIP  1433      -7.460   8.365 -18.297
ATOM   6646 O    TIP  1434      28.010  -6.119 -14.418
ATOM   6647 H1   TIP  1434      28.901  -5.860 -14.183
ATOM   6648 H2   TIP  1434      27.462  -5.761 -13.720
ATOM   6649 O    TIP  1435      -5.389 -13.408  17.082
ATOM   6650 H1   TIP  1435      -5.622 -12.665  17.639
ATOM   6651 H2   TIP  1435      -4.473 -13.587  17.290
ATOM   6652 O    TIP  1436      18.146   2.084 -24.566
ATOM   6653 H1   TIP  1436      17.667   2.126 -25.393
ATOM   6654 H2   TIP  1436      17.608   1.526 -24.004
ATOM   6655 O    TIP  1437     -25.766  -7.108   8.357
ATOM   6656 H1   TIP  1437     -26.470  -7.625   8.748
ATOM   6657 H2   TIP  1437     -25.317  -7.717   7.772
ATOM   6658 O    TIP  1438      -6.719  16.915 -15.494
ATOM   6659 H1   TIP  1438      -6.023  16.546 -14.950
ATOM   6660 H2   TIP  1438      -6.345  17.721 -15.849
ATOM   6661 O    TIP  1439      28.410 -17.575 -10.910
ATOM   6662 H1   TIP  1439      27.755 -18.224 -11.168
ATOM   6663 H2   TIP  1439      28.254 -16.832 -11.492
ATOM   6664 O    TIP  1440      19.889 -21.972   0.879
ATOM   6665 H1   TIP  1440      20.259 -21.090   0.842
ATOM   6666 H2   TIP  1440      19.310 -22.022   0.119
ATOM   6667 O    TIP  1441      -1.625  21.641  -2.401
ATOM   6668 H1   TIP  1441      -1.498  22.037  -3.263
ATOM   6669 H2   TIP  1441      -2.560  21.438  -2.365
ATOM   6670 O    TIP  1442      19.261   2.151   3.316
ATOM   6671 H1   TIP  1442      20.136   2.430   3.050
ATOM   6672 H2   TIP  1442      18.668   2.649   2.753
ATOM   6673 O    TIP  1443     -18.523   9.183   0.086
ATOM   6674 H1   TIP  1443     -18.929   9.850   0.640
ATOM   6675 H2   TIP  1443     -19.112   8.431   0.143
ATOM   6676 O    TIP  1444      -9.654  20.861 -10.670
ATOM   6677 H1   TIP  1444     -10.550  20.614 -10.899
ATOM   6678 H2   TIP  1444      -9.731  21.751 -10.327
ATOM   6679 O    TIP  1445       0.260 -21.932   1.351
ATOM   6680 H1   TIP  1445      -0.511 -22.450   1.582
ATOM   6681 H2   TIP  1445       0.132 -21.707   0.430
ATOM   6682 O    TIP  1446      -9.682 -18.109   8.763
ATOM   6683 H1   TIP  1446      -9.454 -19.016   8.965
ATOM   6684 H2   TIP  1446      -9.148 -17.588   9.363
ATOM   6685 O    TIP  1447      21.081 -12.432 -18.737
ATOM   6686 H1   TIP  1447      20.785 -12.023 -17.924
ATOM   6687 H2   TIP  1447      22.036 -12.405 -18.686
ATOM   6688 O    TIP  1448      24.255   0.865  -6.515
ATOM   6689 H1   TIP  1448      25.175   0.681  -6.702
ATOM   6690 H2   TIP  1448      23.944   0.090  -6.047
ATOM   6691 O    TIP  1449      12.384   5.711   0.048
ATOM   6692 H1   TIP  1449      12.162   6.640   0.116
ATOM   6693 H2   TIP  1449      11.554   5.254   0.184
ATOM   6694 O    TIP  1450     -12.596 -19.524 -21.854
ATOM   6695 H1   TIP  1450     -12.925 -19.118 -21.052
ATOM   6696 H2   TIP  1450     -13.028 -19.045 -22.561
ATOM   6697 O    TIP  1451     -14.821   8.065 -16.519
ATOM   6698 H1   TIP  1451     -14.762   8.069 -17.475
ATOM   6699 H2   TIP  1451     -13.913   8.118 -16.222
ATOM   6700 O    TIP  1452      20.419  22.212  -0.702
ATOM   6701 H1   TIP  1452      20.432  21.569  -1.410
ATOM   6702 H2   TIP  1452      19.629  22.729  -0.861
ATOM   6703 O    TIP  1453      -3.279   6.971 -25.165
ATOM   6704 H1   TIP  1453      -4.160   7.092 -25.519
ATOM   6705 H2   TIP  1453      -2.904   7.851 -25.147
ATOM   6706 O    TIP  1454     -12.056  17.533  -9.530
ATOM   6707 H1   TIP  1454     -12.405  16.762  -9.083
ATOM   6708 H2   TIP  1454     -11.326  17.199 -10.051
ATOM   6709 O    TIP  1455      -4.165 -25.648 -23.285
ATOM   6710 H1   TIP  1455      -3.372 -26.043 -23.645
ATOM   6711 H2   TIP  1455      -3.932 -24.732 -23.137
ATOM   6712 O    TIP  1456      16.244  -7.865  28.145
ATOM   6713 H1   TIP  1456      16.677  -7.498  27.374
ATOM   6714 H2   TIP  1456      15.908  -8.712  27.851
ATOM   6715 O    TIP  1457     -21.759 -18.946 -18.040
ATOM   6716 H1   TIP  1457     -21.837 -17.992 -18.040
ATOM   6717 H2   TIP  1457     -21.547 -19.170 -17.134
ATOM   6718 O    TIP  1458      -9.638 -29.484 -25.581
ATOM   6719 H1   TIP  1458     -10.481 -29.252 -25.192
ATOM   6720 H2   TIP  1458      -9.747 -30.390 -25.870
ATOM   6721 O    TIP  1459      13.477  13.308 -17.021
ATOM   6722 H1   TIP  1459      12.563  13.502 -16.813
ATOM   6723 H2   TIP  1459      13.969  14.040 -16.649
ATOM   6724 O    TIP  1460     -12.168  28.449  28.297
ATOM   6725 H1   TIP  1460     -11.728  28.034  27.555
ATOM   6726 H2   TIP  1460     -12.663  27.741  28.710
ATOM   6727 O    TIP  1461     -15.674  22.968  -1.475
ATOM   6728 H1   TIP  1461     -14.977  22.506  -1.941
ATOM   6729 H2   TIP  1461     -16.223  23.335  -2.167
ATOM   6730 O    TIP  1462      -1.918   3.335  10.415
ATOM   6731 H1   TIP  1462      -1.741   3.600  11.317
ATOM   6732 H2   TIP  1462      -2.831   3.047  10.424
ATOM   6733 O    TIP  1463      11.407   2.258 -29.069
ATOM   6734 H1   TIP  1463      11.388   2.855 -29.817
ATOM   6735 H2   TIP  1463      10.794   1.561 -29.301
ATOM   6736 O    TIP  1464       0.762   6.613   1.314
ATOM   6737 H1   TIP  1464       0.267   5.832   1.562
ATOM   6738 H2   TIP  1464       1.646   6.452   1.643
ATOM   6739 O    TIP  1465      -2.305 -25.603   2.815
ATOM   6740 H1   TIP  1465      -2.601 -25.828   1.932
ATOM   6741 H2   TIP  1465      -1.972 -26.426   3.173
ATOM   6742 O    TIP  1466      -7.361   3.184  17.845
ATOM   6743 H1   TIP  1466      -8.134   3.585  17.447
ATOM   6744 H2   TIP  1466      -7.553   2.247  17.850
ATOM   6745 O    TIP  1467      -1.737   9.724 -20.819
ATOM   6746 H1   TIP  1467      -2.503   9.161 -20.927
ATOM   6747 H2   TIP  1467      -0.996   9.119 -20.791
ATOM   6748 O    TIP  1468      12.018  -3.324  28.670
ATOM   6749 H1   TIP  1468      11.680  -3.330  29.566
ATOM   6750 H2   TIP  1468      11.917  -2.418  28.381
ATOM   6751 O    TIP  1469     -20.883  -2.121 -25.829
ATOM   6752 H1   TIP  1469     -21.184  -2.780 -25.204
ATOM   6753 H2   TIP  1469     -21.685  -1.714 -26.155
ATOM   6754 O    TIP  1470      17.614 -23.014 -17.412
ATOM   6755 H1   TIP  1470      18.467 -23.002 -16.978
ATOM   6756 H2   TIP  1470      17.603 -23.838 -17.899
ATOM   6757 O    TIP  1471      -0.591 -23.802 -22.537
ATOM   6758 H1   TIP  1471      -0.308 -22.958 -22.187
ATOM   6759 H2   TIP  1471       0.179 -24.365 -22.460
ATOM   6760 O    TIP  1472     -12.730  26.467 -18.755
ATOM   6761 H1   TIP  1472     -13.655  26.716 -18.759
ATOM   6762 H2   TIP  1472     -12.733  25.534 -18.545
ATOM   6763 O    TIP  1473     -11.044  22.792 -21.981
ATOM   6764 H1   TIP  1473     -10.844  22.061 -22.565
ATOM   6765 H2   TIP  1473     -11.494  22.390 -21.238
ATOM   6766 O    TIP  1474      13.657   3.775   6.572
ATOM   6767 H1   TIP  1474      14.522   3.971   6.931
ATOM   6768 H2   TIP  1474      13.168   3.411   7.309
ATOM   6769 O    TIP  1475      18.611 -11.170   6.751
ATOM   6770 H1   TIP  1475      19.172 -11.745   6.230
ATOM   6771 H2   TIP  1475      17.777 -11.158   6.282
ATOM   6772 O    TIP  1476     -14.248 -15.747   5.702
ATOM   6773 H1   TIP  1476     -14.084 -16.334   6.439
ATOM   6774 H2   TIP  1476     -14.776 -15.039   6.071
ATOM   6775 O    TIP  1477      -6.880  18.002   1.224
ATOM   6776 H1   TIP  1477      -6.732  18.933   1.390
ATOM   6777 H2   TIP  1477      -6.770  17.905   0.279
ATOM   6778 O    TIP  1478     -16.094  16.997  -8.483
ATOM   6779 H1   TIP  1478     -15.925  16.461  -9.258
ATOM   6780 H2   TIP  1478     -16.289  16.365  -7.791
ATOM   6781 O    TIP  1479     -16.439   6.157   7.247
ATOM   6782 H1   TIP  1479     -16.024   7.004   7.407
ATOM   6783 H2   TIP  1479     -15.721   5.582   6.984
ATOM   6784 O    TIP  1480       1.600   1.463 -22.154
ATOM   6785 H1   TIP  1480       1.720   2.243 -22.695
ATOM   6786 H2   TIP  1480       2.472   1.074 -22.094
ATOM   6787 O    TIP  1481     -13.810  -4.859   4.750
ATOM   6788 H1   TIP  1481     -12.907  -5.002   4.465
ATOM   6789 H2   TIP  1481     -13.728  -4.395   5.583
ATOM   6790 O    TIP  1482      16.234  19.611  -3.674
ATOM   6791 H1   TIP  1482      16.295  20.009  -4.542
ATOM   6792 H2   TIP  1482      15.735  18.806  -3.813
ATOM   6793 O    TIP  1483      -3.570  -6.073  12.782
ATOM   6794 H1   TIP  1483      -3.563  -6.029  11.826
ATOM   6795 H2   TIP  1483      -3.840  -6.970  12.979
ATOM   6796 O    TIP  1484      28.520   2.756  -9.844
ATOM   6797 H1   TIP  1484      29.220   2.859  -9.199
ATOM   6798 H2   TIP  1484      28.504   1.818 -10.034
ATOM   6799 O    TIP  1485     -19.377   0.401 -21.267
ATOM   6800 H1   TIP  1485     -19.354  -0.555 -21.303
ATOM   6801 H2   TIP  1485     -18.859   0.683 -22.021
ATOM   6802 O    TIP  1486      22.081  -8.100  -2.702
ATOM   6803 H1   TIP  1486      22.535  -8.909  -2.935
ATOM   6804 H2   TIP  1486      21.957  -7.645  -3.535
ATOM   6805 O    TIP  1487     -28.461   8.885 -22.230
ATOM   6806 H1   TIP  1487     -28.175   9.578 -21.635
ATOM   6807 H2   TIP  1487     -29.046   9.325 -22.847
ATOM   6808 O    TIP  1488      12.065  12.786 -10.214
ATOM   6809 H1   TIP  1488      11.803  11.976  -9.777
ATOM   6810 H2   TIP  1488      12.336  13.366  -9.503
ATOM   6811 O    TIP  1489      10.781 -23.044 -17.976
ATOM   6812 H1   TIP  1489      10.305 -23.348 -17.204
ATOM   6813 H2   TIP  1489      10.441 -23.577 -18.694
ATOM   6814 O    TIP  1490       3.713  -4.891  26.573
ATOM   6815 H1   TIP  1490       4.157  -4.061  26.745
ATOM   6816 H2   TIP  1490       3.009  -4.926  27.220
ATOM   6817 O    TIP  1491     -21.864 -26.022 -26.962
ATOM   6818 H1   TIP  1491     -21.423 -26.857 -26.810
ATOM   6819 H2   TIP  1491     -22.740 -26.263 -27.261
ATOM   6820 O    TIP  1492      27.224  -2.382 -20.020
ATOM   6821 H1   TIP  1492      27.190  -2.042 -20.914
ATOM   6822 H2   TIP  1492      26.740  -3.207 -20.058
ATOM   6823 O    TIP  1493      -6.330  14.396   3.591
ATOM   6824 H1   TIP  1493      -6.205  13.897   4.397
ATOM   6825 H2   TIP  1493      -6.323  13.737   2.896
ATOM   6826 O    TIP  1494       1.241 -13.798   5.966
ATOM   6827 H1   TIP  1494       1.678 -13.114   6.474
ATOM   6828 H2   TIP  1494       0.321 -13.536   5.951
ATOM   6829 O    TIP  1495      -6.425 -24.366  12.144
ATOM   6830 H1   TIP  1495      -5.924 -24.452  11.334
ATOM   6831 H2   TIP  1495      -5.936 -23.727  12.663
ATOM   6832 O    TIP  1496      -2.210 -22.766  12.263
ATOM   6833 H1   TIP  1496      -3.052 -22.311  12.253
ATOM   6834 H2   TIP  1496      -1.697 -22.338  11.578
ATOM   6835 O    TIP  1497      -0.192  17.355  27.670
ATOM   6836 H1   TIP  1497      -0.059  18.191  27.224
ATOM   6837 H2   TIP  1497      -0.171  17.573  28.602
ATOM   6838 O    TIP  1498       0.706 -10.983   9.029
ATOM   6839 H1   TIP  1498       1.068 -10.856   9.906
ATOM   6840 H2   TIP  1498       1.451 -11.267   8.500
ATOM   6841 O    TIP  1499      25.139 -22.325  -7.406
ATOM   6842 H1   TIP  1499      25.060 -22.376  -6.454
ATOM   6843 H2   TIP  1499      24.252 -22.481  -7.730
ATOM   6844 O    TIP  1500      -9.606   3.381 -21.991
ATOM   6845 H1   TIP  1500      -9.155   2.964 -22.725
ATOM   6846 H2   TIP  1500      -9.391   2.836 -21.235
ATOM   6847 O    TIP  1501     -16.734 -10.003  28.259
ATOM   6848 H1   TIP  1501     -16.590 -10.707  28.892
ATOM   6849 H2   TIP  1501     -16.009 -10.084  27.640
ATOM   6850 O    TIP  1502      24.137 -12.958  -4.753
ATOM   6851 H1   TIP  1502      24.502 -13.568  -4.112
ATOM   6852 H2   TIP  1502      24.883 -12.709  -5.298
ATOM   6853 O    TIP  1503      22.734   6.180 -22.935
ATOM   6854 H1   TIP  1503      21.880   5.909 -22.597
ATOM   6855 H2   TIP  1503      23.082   5.399 -23.364
ATOM   6856 O    TIP  1504      -6.780  17.537 -23.791
ATOM   6857 H1   TIP  1504      -6.386  17.443 -24.658
ATOM   6858 H2   TIP  1504      -6.841  16.642 -23.457
ATOM   6859 O    TIP  1505     -17.393 -21.523 -21.113
ATOM   6860 H1   TIP  1505     -16.707 -21.327 -20.476
ATOM   6861 H2   TIP  1505     -17.125 -21.057 -21.905
ATOM   6862 O    TIP  1506      -1.538  -7.820  19.346
ATOM   6863 H1   TIP  1506      -1.863  -7.163  19.961
ATOM   6864 H2   TIP  1506      -1.374  -7.334  18.538
ATOM   6865 O    TIP  1507       0.368  10.393 -18.615
ATOM   6866 H1   TIP  1507       0.630   9.511 -18.880
ATOM   6867 H2   TIP  1507      -0.326  10.632 -19.228
ATOM   6868 O    TIP  1508      16.632 -21.581  -5.169
ATOM   6869 H1   TIP  1508      15.822 -21.073  -5.113
ATOM   6870 H2   TIP  1508      17.326 -20.945  -4.996
ATOM   6871 O    TIP  1509     -10.635  -2.964   8.551
ATOM   6872 H1   TIP  1509     -11.093  -3.793   8.687
ATOM   6873 H2   TIP  1509     -11.320  -2.351   8.288
ATOM   6874 O    TIP  1510     -27.939  19.775 -12.023
ATOM   6875 H1   TIP  1510     -28.000  18.821 -11.966
ATOM   6876 H2   TIP  1510     -28.086  20.079 -11.128
ATOM   6877 O    TIP  1511      18.048   5.123  -7.103
ATOM   6878 H1   TIP  1511      18.930   5.318  -6.787
ATOM   6879 H2   TIP  1511      17.815   5.875  -7.647
ATOM   6880 O    TIP  1512     -16.897  -2.437  21.706
ATOM   6881 H1   TIP  1512     -16.504  -2.213  20.862
ATOM   6882 H2   TIP  1512     -16.408  -1.919  22.344
ATOM   6883 O    TIP  1513      21.323   0.101 -12.875
ATOM   6884 H1   TIP  1513      21.311  -0.854 -12.930
ATOM   6885 H2   TIP  1513      21.706   0.385 -13.705
ATOM   6886 O    TIP  1514       5.025  14.375  -0.475
ATOM   6887 H1   TIP  1514       5.449  14.350  -1.333
ATOM   6888 H2   TIP  1514       5.045  15.299  -0.225
ATOM   6889 O    TIP  1515      -0.234   5.483   9.276
ATOM   6890 H1   TIP  1515      -0.953   4.860   9.166
ATOM   6891 H2   TIP  1515      -0.661   6.299   9.535
ATOM   6892 O    TIP  1516     -18.021   1.444  10.178
ATOM   6893 H1   TIP  1516     -18.439   2.061   9.577
ATOM   6894 H2   TIP  1516     -17.171   1.837  10.374
ATOM   6895 O    TIP  1517     -25.383   9.137 -20.498
ATOM   6896 H1   TIP  1517     -26.245   9.552 -20.496
ATOM   6897 H2   TIP  1517     -25.566   8.202 -20.404
ATOM   6898 O    TIP  1518      24.287 -18.972  18.721
ATOM   6899 H1   TIP  1518      24.058 -18.726  17.824
ATOM   6900 H2   TIP  1518      23.599 -18.584  19.260
ATOM   6901 O    TIP  1519      18.284 -14.678 -25.409
ATOM   6902 H1   TIP  1519      18.304 -15.619 -25.582
ATOM   6903 H2   TIP  1519      18.629 -14.589 -24.521
ATOM   6904 O    TIP  1520     -11.462 -21.523   5.395
ATOM   6905 H1   TIP  1520     -11.149 -20.639   5.585
ATOM   6906 H2   TIP  1520     -11.378 -21.992   6.225
ATOM   6907 O    TIP  1521      23.033 -19.125 -28.019
ATOM   6908 H1   TIP  1521      22.730 -18.834 -27.159
ATOM   6909 H2   TIP  1521      22.239 -19.419 -28.466
ATOM   6910 O    TIP  1522      27.879 -10.241  -7.997
ATOM   6911 H1   TIP  1522      27.914 -10.335  -8.949
ATOM   6912 H2   TIP  1522      27.299 -10.945  -7.707
ATOM   6913 O    TIP  1523       1.513 -27.501   5.626
ATOM   6914 H1   TIP  1523       1.974 -27.151   4.863
ATOM   6915 H2   TIP  1523       2.184 -27.562   6.305
ATOM   6916 O    TIP  1524      14.015  -0.013   2.275
ATOM   6917 H1   TIP  1524      14.589  -0.618   2.746
ATOM   6918 H2   TIP  1524      14.030   0.788   2.798
ATOM   6919 O    TIP  1525     -23.833 -18.867   7.950
ATOM   6920 H1   TIP  1525     -23.213 -18.427   7.369
ATOM   6921 H2   TIP  1525     -23.679 -19.800   7.805
ATOM   6922 O    TIP  1526      -3.975  25.252 -16.881
ATOM   6923 H1   TIP  1526      -3.636  26.078 -17.225
ATOM   6924 H2   TIP  1526      -4.359  24.815 -17.641
ATOM   6925 O    TIP  1527     -20.758  16.394  -7.442
ATOM   6926 H1   TIP  1527     -20.264  17.183  -7.666
ATOM   6927 H2   TIP  1527     -20.649  15.819  -8.199
ATOM   6928 O    TIP  1528      19.824 -27.371 -26.585
ATOM   6929 H1   TIP  1528      19.040 -27.779 -26.951
ATOM   6930 H2   TIP  1528      20.017 -27.883 -25.800
ATOM   6931 O    TIP  1529     -25.810  -9.332  -8.979
ATOM   6932 H1   TIP  1529     -26.364  -9.554  -9.727
ATOM   6933 H2   TIP  1529     -24.946  -9.175  -9.358
ATOM   6934 O    TIP  1530      -4.742  22.575 -13.555
ATOM   6935 H1   TIP  1530      -3.974  23.069 -13.842
ATOM   6936 H2   TIP  1530      -4.689  22.582 -12.600
ATOM   6937 O    TIP  1531      -3.654  16.937 -20.709
ATOM   6938 H1   TIP  1531      -3.836  17.050 -19.776
ATOM   6939 H2   TIP  1531      -3.904  16.032 -20.895
ATOM   6940 O    TIP  1532      12.946 -29.439  -1.444
ATOM   6941 H1   TIP  1532      12.029 -29.704  -1.514
ATOM   6942 H2   TIP  1532      13.183 -29.628  -0.537
ATOM   6943 O    TIP  1533      17.102  -5.537   9.584
ATOM   6944 H1   TIP  1533      16.972  -6.469   9.408
ATOM   6945 H2   TIP  1533      17.175  -5.481  10.537
ATOM   6946 O    TIP  1534      -2.974  17.101  -6.646
ATOM   6947 H1   TIP  1534      -2.099  17.124  -7.035
ATOM   6948 H2   TIP  1534      -3.313  17.988  -6.763
ATOM   6949 O    TIP  1535       7.833 -23.792 -19.199
ATOM   6950 H1   TIP  1535       7.865 -22.839 -19.279
ATOM   6951 H2   TIP  1535       7.036 -23.966 -18.699
ATOM   6952 O    TIP  1536      -0.502  25.329  27.808
ATOM   6953 H1   TIP  1536      -0.346  25.677  28.686
ATOM   6954 H2   TIP  1536      -1.391  24.975  27.845
ATOM   6955 O    TIP  1537     -22.411 -13.983 -26.786
ATOM   6956 H1   TIP  1537     -23.167 -14.562 -26.881
ATOM   6957 H2   TIP  1537     -22.326 -13.850 -25.842
ATOM   6958 O    TIP  1538     -15.741 -20.231  -4.036
ATOM   6959 H1   TIP  1538     -14.910 -20.473  -4.445
ATOM   6960 H2   TIP  1538     -15.738 -19.274  -4.032
ATOM   6961 O    TIP  1539     -24.344 -29.060  -3.061
ATOM   6962 H1   TIP  1539     -24.609 -29.530  -2.271
ATOM   6963 H2   TIP  1539     -24.953 -29.361  -3.736
ATOM   6964 O    TIP  1540      -5.652  21.173  -3.125
ATOM   6965 H1   TIP  1540      -5.073  21.924  -3.250
ATOM   6966 H2   TIP  1540      -6.535  21.537  -3.185
ATOM   6967 O    TIP  1541      26.673   8.883 -11.033
ATOM   6968 H1   TIP  1541      26.044   9.518 -11.375
ATOM   6969 H2   TIP  1541      26.134   8.170 -10.692
ATOM   6970 O    TIP  1542      -4.135  23.644  -3.003
ATOM   6971 H1   TIP  1542      -4.475  24.315  -3.595
ATOM   6972 H2   TIP  1542      -3.316  24.011  -2.668
ATOM   6973 O    TIP  1543      -1.809  21.905  -9.786
ATOM   6974 H1   TIP  1543      -2.071  20.990  -9.680
ATOM   6975 H2   TIP  1543      -2.000  22.104 -10.702
ATOM   6976 O    TIP  1544      25.942 -14.047 -16.807
ATOM   6977 H1   TIP  1544      26.653 -14.236 -17.420
ATOM   6978 H2   TIP  1544      26.359 -13.560 -16.097
ATOM   6979 O    TIP  1545     -18.163  26.102 -20.022
ATOM   6980 H1   TIP  1545     -18.577  25.963 -19.171
ATOM   6981 H2   TIP  1545     -18.887  26.314 -20.610
ATOM   6982 O    TIP  1546      -9.547   6.746  12.066
ATOM   6983 H1   TIP  1546      -9.331   7.486  11.499
ATOM   6984 H2   TIP  1546     -10.436   6.499  11.811
ATOM   6985 O    TIP  1547      12.685  22.303   1.035
ATOM   6986 H1   TIP  1547      12.137  21.769   1.610
ATOM   6987 H2   TIP  1547      13.127  22.914   1.625
ATOM   6988 O    TIP  1548     -19.039  -8.911  26.769
ATOM   6989 H1   TIP  1548     -18.367  -9.396  27.249
ATOM   6990 H2   TIP  1548     -19.570  -9.587  26.349
ATOM   6991 O    TIP  1549      20.356   6.926  21.683
ATOM   6992 H1   TIP  1549      21.306   7.036  21.649
ATOM   6993 H2   TIP  1549      20.085   6.891  20.765
ATOM   6994 O    TIP  1550     -20.690   1.183  12.298
ATOM   6995 H1   TIP  1550     -20.917   1.758  13.029
ATOM   6996 H2   TIP  1550     -20.433   1.778  11.594
ATOM   6997 O    TIP  1551     -27.437   0.721 -14.333
ATOM   6998 H1   TIP  1551     -26.882   0.535 -13.575
ATOM   6999 H2   TIP  1551     -27.411   1.674 -14.422
ATOM   7000 O    TIP  1552      20.026 -20.365 -20.078
ATOM   7001 H1   TIP  1552      20.751 -20.278 -19.459
ATOM   7002 H2   TIP  1552      19.240 -20.330 -19.533
ATOM   7003 O    TIP  1553     -21.860  -7.767   8.820
ATOM   7004 H1   TIP  1553     -22.187  -8.663   8.903
ATOM   7005 H2   TIP  1553     -21.949  -7.564   7.889
ATOM   7006 O    TIP  1554     -22.365  -6.740 -23.487
ATOM   7007 H1   TIP  1554     -22.427  -6.169 -24.252
ATOM   7008 H2   TIP  1554     -22.488  -7.623 -23.835
ATOM   7009 O    TIP  1555       8.426  21.902  -0.136
ATOM   7010 H1   TIP  1555       8.410  21.369   0.658
ATOM   7011 H2   TIP  1555       7.504  22.022  -0.364
ATOM   7012 O    TIP  1556     -14.305 -26.440 -21.766
ATOM   7013 H1   TIP  1556     -15.183 -26.313 -21.407
ATOM   7014 H2   TIP  1556     -13.781 -25.741 -21.375
ATOM   7015 O    TIP  1557       0.409  15.814  15.917
ATOM   7016 H1   TIP  1557       0.578  16.535  16.522
ATOM   7017 H2   TIP  1557       1.240  15.343  15.865
ATOM   7018 O    TIP  1558     -23.717 -18.796  -5.164
ATOM   7019 H1   TIP  1558     -24.577 -19.112  -4.887
ATOM   7020 H2   TIP  1558     -23.900 -18.223  -5.909
ATOM   7021 O    TIP  1559     -19.269   6.662   5.348
ATOM   7022 H1   TIP  1559     -18.398   6.998   5.558
ATOM   7023 H2   TIP  1559     -19.104   5.842   4.881
ATOM   7024 O    TIP  1560      26.871   5.836 -17.725
ATOM   7025 H1   TIP  1560      26.921   6.359 -16.924
ATOM   7026 H2   TIP  1560      26.148   5.228 -17.570
ATOM   7027 O    TIP  1561      -3.700  11.593   3.658
ATOM   7028 H1   TIP  1561      -3.479  10.723   3.991
ATOM   7029 H2   TIP  1561      -3.128  12.188   4.142
ATOM   7030 O    TIP  1562       4.962  17.907  -8.488
ATOM   7031 H1   TIP  1562       4.512  17.187  -8.931
ATOM   7032 H2   TIP  1562       5.552  17.477  -7.870
ATOM   7033 O    TIP  1563     -17.578  -4.951   1.107
ATOM   7034 H1   TIP  1563     -16.783  -4.491   1.377
ATOM   7035 H2   TIP  1563     -17.348  -5.879   1.159
ATOM   7036 O    TIP  1564       5.332  11.539 -21.022
ATOM   7037 H1   TIP  1564       5.720  10.931 -20.394
ATOM   7038 H2   TIP  1564       4.515  11.821 -20.610
ATOM   7039 O    TIP  1565       9.736  22.402 -11.118
ATOM   7040 H1   TIP  1565       9.763  22.502 -12.069
ATOM   7041 H2   TIP  1565       8.873  22.030 -10.940
ATOM   7042 O    TIP  1566      20.901 -13.982   3.041
ATOM   7043 H1   TIP  1566      21.189 -14.302   2.186
ATOM   7044 H2   TIP  1566      20.291 -13.273   2.839
ATOM   7045 O    TIP  1567      19.723  12.522  -6.084
ATOM   7046 H1   TIP  1567      19.359  12.806  -5.246
ATOM   7047 H2   TIP  1567      19.789  11.570  -6.008
ATOM   7048 O    TIP  1568      -2.854  26.453 -13.653
ATOM   7049 H1   TIP  1568      -2.100  26.936 -13.990
ATOM   7050 H2   TIP  1568      -2.820  25.609 -14.103
ATOM   7051 O    TIP  1569     -12.596   0.458   7.619
ATOM   7052 H1   TIP  1569     -11.830   1.008   7.784
ATOM   7053 H2   TIP  1569     -12.240  -0.336   7.219
ATOM   7054 O    TIP  1570      10.713 -20.935 -20.187
ATOM   7055 H1   TIP  1570      11.473 -20.770 -19.629
ATOM   7056 H2   TIP  1570      10.833 -21.831 -20.499
ATOM   7057 O    TIP  1571      -5.860  -1.735 -28.545
ATOM   7058 H1   TIP  1571      -6.366  -2.528 -28.366
ATOM   7059 H2   TIP  1571      -5.392  -1.559 -27.730
ATOM   7060 O    TIP  1572     -17.223  -8.618   4.403
ATOM   7061 H1   TIP  1572     -18.064  -8.212   4.614
ATOM   7062 H2   TIP  1572     -16.577  -8.094   4.876
ATOM   7063 O    TIP  1573       1.054  16.044   4.413
ATOM   7064 H1   TIP  1573       1.899  16.230   4.003
ATOM   7065 H2   TIP  1573       0.740  16.896   4.714
ATOM   7066 O    TIP  1574     -24.808  -2.770 -20.113
ATOM   7067 H1   TIP  1574     -25.637  -2.369 -20.374
ATOM   7068 H2   TIP  1574     -24.593  -2.357 -19.277
ATOM   7069 O    TIP  1575      25.120  -0.383  -2.297
ATOM   7070 H1   TIP  1575      24.388  -0.157  -2.870
ATOM   7071 H2   TIP  1575      25.077   0.259  -1.588
ATOM   7072 O    TIP  1576      -1.118  -4.293   5.545
ATOM   7073 H1   TIP  1576      -0.897  -5.125   5.126
ATOM   7074 H2   TIP  1576      -0.914  -3.631   4.885
ATOM   7075 O    TIP  1577       1.705  -6.364   6.573
ATOM   7076 H1   TIP  1577       1.293  -7.095   6.114
ATOM   7077 H2   TIP  1577       2.343  -6.775   7.156
ATOM   7078 O    TIP  1578      27.773 -12.470   1.524
ATOM   7079 H1   TIP  1578      27.991 -12.308   0.606
ATOM   7080 H2   TIP  1578      26.818 -12.521   1.539
ATOM   7081 O    TIP  1579      26.434 -24.464  -8.976
ATOM   7082 H1   TIP  1579      26.274 -23.718  -8.399
ATOM   7083 H2   TIP  1579      27.372 -24.429  -9.161
ATOM   7084 O    TIP  1580      -1.924 -16.089 -26.039
ATOM   7085 H1   TIP  1580      -2.556 -16.607 -26.537
ATOM   7086 H2   TIP  1580      -2.107 -16.301 -25.124
ATOM   7087 O    TIP  1581       6.810   2.092   6.239
ATOM   7088 H1   TIP  1581       7.334   1.304   6.101
ATOM   7089 H2   TIP  1581       7.303   2.788   5.805
ATOM   7090 O    TIP  1582      -3.358  25.039   4.008
ATOM   7091 H1   TIP  1582      -2.587  25.409   3.579
ATOM   7092 H2   TIP  1582      -4.089  25.567   3.688
ATOM   7093 O    TIP  1583      -3.756  -1.720  28.645
ATOM   7094 H1   TIP  1583      -2.920  -1.545  29.075
ATOM   7095 H2   TIP  1583      -4.301  -2.110  29.328
ATOM   7096 O    TIP  1584     -11.451  -6.438 -26.460
ATOM   7097 H1   TIP  1584     -12.002  -5.658 -26.394
ATOM   7098 H2   TIP  1584     -12.043  -7.167 -26.278
ATOM   7099 O    TIP  1585     -15.174  20.626 -19.897
ATOM   7100 H1   TIP  1585     -15.176  19.761 -20.307
ATOM   7101 H2   TIP  1585     -16.049  20.974 -20.065
ATOM   7102 O    TIP  1586     -19.727 -26.457 -13.014
ATOM   7103 H1   TIP  1586     -19.486 -26.575 -12.096
ATOM   7104 H2   TIP  1586     -19.209 -27.109 -13.485
ATOM   7105 O    TIP  1587      -4.883 -18.804 -23.926
ATOM   7106 H1   TIP  1587      -4.861 -19.459 -24.624
ATOM   7107 H2   TIP  1587      -4.666 -19.292 -23.131
ATOM   7108 O    TIP  1588      23.960   4.790  -3.421
ATOM   7109 H1   TIP  1588      23.731   3.977  -3.871
ATOM   7110 H2   TIP  1588      23.953   5.456  -4.108
ATOM   7111 O    TIP  1589       2.202  14.485  -6.675
ATOM   7112 H1   TIP  1589       2.276  13.555  -6.462
ATOM   7113 H2   TIP  1589       1.868  14.889  -5.874
ATOM   7114 O    TIP  1590       8.812  18.837   1.431
ATOM   7115 H1   TIP  1590       8.296  19.547   1.048
ATOM   7116 H2   TIP  1590       8.723  18.114   0.811
ATOM   7117 O    TIP  1591     -25.482 -14.089   4.691
ATOM   7118 H1   TIP  1591     -25.113 -14.781   5.239
ATOM   7119 H2   TIP  1591     -25.908 -14.554   3.971
ATOM   7120 O    TIP  1592      13.453 -18.308 -23.089
ATOM   7121 H1   TIP  1592      14.070 -18.449 -22.370
ATOM   7122 H2   TIP  1592      13.333 -19.175 -23.476
ATOM   7123 O    TIP  1593      -0.645  -8.551   8.809
ATOM   7124 H1   TIP  1593      -0.409  -9.477   8.865
ATOM   7125 H2   TIP  1593      -1.043  -8.456   7.944
ATOM   7126 O    TIP  1594      26.813 -11.218  -1.723
ATOM   7127 H1   TIP  1594      27.617 -11.690  -1.505
ATOM   7128 H2   TIP  1594      26.184 -11.904  -1.944
ATOM   7129 O    TIP  1595     -15.861  -1.554 -21.849
ATOM   7130 H1   TIP  1595     -16.273  -1.617 -22.711
ATOM   7131 H2   TIP  1595     -15.506  -0.666 -21.816
ATOM   7132 O    TIP  1596      15.861  29.069 -11.003
ATOM   7133 H1   TIP  1596      16.486  29.389 -10.352
ATOM   7134 H2   TIP  1596      15.154  28.682 -10.487
ATOM   7135 O    TIP  1597      16.414  15.685  -8.923
ATOM   7136 H1   TIP  1597      15.460  15.759  -8.943
ATOM   7137 H2   TIP  1597      16.612  15.358  -8.046
ATOM   7138 O    TIP  1598      21.083 -12.389  14.223
ATOM   7139 H1   TIP  1598      21.099 -12.723  15.120
ATOM   7140 H2   TIP  1598      20.281 -12.751  13.846
ATOM   7141 O    TIP  1599     -14.398  25.884 -14.724
ATOM   7142 H1   TIP  1599     -13.473  25.832 -14.961
ATOM   7143 H2   TIP  1599     -14.860  25.508 -15.473
ATOM   7144 O    TIP  1600      17.289 -25.069   0.697
ATOM   7145 H1   TIP  1600      16.438 -24.696   0.926
ATOM   7146 H2   TIP  1600      17.787 -24.333   0.341
ATOM   7147 O    TIP  1601      -3.342  -7.474 -24.822
ATOM   7148 H1   TIP  1601      -2.812  -6.713 -24.585
ATOM   7149 H2   TIP  1601      -2.704  -8.168 -24.989
ATOM   7150 O    TIP  1602       8.174  18.529 -19.765
ATOM   7151 H1   TIP  1602       8.243  17.683 -19.324
ATOM   7152 H2   TIP  1602       7.815  18.322 -20.628
ATOM   7153 O    TIP  1603       0.598   8.192 -20.617
ATOM   7154 H1   TIP  1603       0.857   7.923 -21.498
ATOM   7155 H2   TIP  1603       1.144   7.663 -20.035
ATOM   7156 O    TIP  1604     -16.019  11.801 -18.178
ATOM   7157 H1   TIP  1604     -15.220  12.095 -17.741
ATOM   7158 H2   TIP  1604     -15.864  10.875 -18.365
ATOM   7159 O    TIP  1605      16.865  11.686   2.713
ATOM   7160 H1   TIP  1605      16.762  10.745   2.570
ATOM   7161 H2   TIP  1605      17.781  11.863   2.501
ATOM   7162 O    TIP  1606     -25.452  10.298 -10.129
ATOM   7163 H1   TIP  1606     -26.261  10.801 -10.225
ATOM   7164 H2   TIP  1606     -24.963  10.758  -9.447
ATOM   7165 O    TIP  1607     -23.211   0.074  -2.224
ATOM   7166 H1   TIP  1607     -23.409   0.806  -1.639
ATOM   7167 H2   TIP  1607     -22.437  -0.338  -1.841
ATOM   7168 O    TIP  1608     -29.517 -24.574 -13.226
ATOM   7169 H1   TIP  1608     -29.851 -23.913 -13.832
ATOM   7170 H2   TIP  1608     -30.261 -25.155 -13.069
ATOM   7171 O    TIP  1609       9.679 -12.934   4.870
ATOM   7172 H1   TIP  1609       9.589 -12.502   5.720
ATOM   7173 H2   TIP  1609       8.809 -12.873   4.477
ATOM   7174 O    TIP  1610      25.144 -16.360 -10.438
ATOM   7175 H1   TIP  1610      25.769 -16.716  -9.807
ATOM   7176 H2   TIP  1610      24.621 -17.113 -10.710
ATOM   7177 O    TIP  1611      23.750   6.391  -6.436
ATOM   7178 H1   TIP  1611      23.413   5.666  -6.961
ATOM   7179 H2   TIP  1611      23.642   7.162  -6.993
ATOM   7180 O    TIP  1612      -4.915 -17.050  17.270
ATOM   7181 H1   TIP  1612      -4.145 -17.603  17.401
ATOM   7182 H2   TIP  1612      -5.254 -17.307  16.413
ATOM   7183 O    TIP  1613      -7.312 -25.817   2.463
ATOM   7184 H1   TIP  1613      -7.241 -26.701   2.104
ATOM   7185 H2   TIP  1613      -7.790 -25.324   1.796
ATOM   7186 O    TIP  1614       2.794 -15.555   4.503
ATOM   7187 H1   TIP  1614       2.323 -14.927   5.050
ATOM   7188 H2   TIP  1614       3.612 -15.111   4.278
ATOM   7189 O    TIP  1615       8.117  13.837 -10.291
ATOM   7190 H1   TIP  1615       8.053  14.783 -10.416
ATOM   7191 H2   TIP  1615       7.760  13.684  -9.417
ATOM   7192 O    TIP  1616     -13.014  15.134  -8.757
ATOM   7193 H1   TIP  1616     -13.321  14.571  -9.467
ATOM   7194 H2   TIP  1616     -12.237  14.691  -8.417
ATOM   7195 O    TIP  1617     -12.284 -23.835  29.004
ATOM   7196 H1   TIP  1617     -12.741 -23.151  29.493
ATOM   7197 H2   TIP  1617     -12.920 -24.132  28.353
ATOM   7198 O    TIP  1618      24.865  -3.107 -11.974
ATOM   7199 H1   TIP  1618      25.803  -3.285 -11.911
ATOM   7200 H2   TIP  1618      24.806  -2.311 -12.501
ATOM   7201 O    TIP  1619      14.777  -3.946  11.502
ATOM   7202 H1   TIP  1619      14.065  -3.598  12.039
ATOM   7203 H2   TIP  1619      15.508  -3.348  11.654
ATOM   7204 O    TIP  1620       8.638  -9.969   3.671
ATOM   7205 H1   TIP  1620       7.949 -10.251   4.273
ATOM   7206 H2   TIP  1620       8.840  -9.072   3.939
ATOM   7207 O    TIP  1621     -14.320   6.714   1.432
ATOM   7208 H1   TIP  1621     -14.423   6.593   0.488
ATOM   7209 H2   TIP  1621     -15.059   7.267   1.685
ATOM   7210 O    TIP  1622     -22.092 -27.375 -11.226
ATOM   7211 H1   TIP  1622     -21.208 -27.340 -10.861
ATOM   7212 H2   TIP  1622     -22.553 -26.647 -10.809
ATOM   7213 O    TIP  1623     -12.051   6.927   7.093
ATOM   7214 H1   TIP  1623     -12.528   7.034   6.271
ATOM   7215 H2   TIP  1623     -11.420   6.230   6.916
ATOM   7216 O    TIP  1624      25.756 -17.509  -0.609
ATOM   7217 H1   TIP  1624      25.303 -18.152  -0.064
ATOM   7218 H2   TIP  1624      26.008 -17.994  -1.395
ATOM   7219 O    TIP  1625      19.982   6.314 -15.136
ATOM   7220 H1   TIP  1625      19.862   6.135 -16.068
ATOM   7221 H2   TIP  1625      20.162   5.458 -14.748
ATOM   7222 O    TIP  1626      -3.589  -6.660  15.673
ATOM   7223 H1   TIP  1626      -3.701  -6.479  14.740
ATOM   7224 H2   TIP  1626      -4.407  -6.368  16.074
ATOM   7225 O    TIP  1627      18.711  -8.652 -19.800
ATOM   7226 H1   TIP  1627      18.860  -8.096 -19.036
ATOM   7227 H2   TIP  1627      19.565  -8.702 -20.231
ATOM   7228 O    TIP  1628      18.098   0.544  26.194
ATOM   7229 H1   TIP  1628      18.834   0.817  26.741
ATOM   7230 H2   TIP  1628      17.321   0.807  26.688
ATOM   7231 O    TIP  1629     -11.925   1.744  16.626
ATOM   7232 H1   TIP  1629     -11.581   0.895  16.349
ATOM   7233 H2   TIP  1629     -11.147   2.271  16.807
ATOM   7234 O    TIP  1630      -0.288  16.312 -13.842
ATOM   7235 H1   TIP  1630      -1.206  16.546 -13.976
ATOM   7236 H2   TIP  1630      -0.014  15.928 -14.675
ATOM   7237 O    TIP  1631       0.274  13.962 -10.059
ATOM   7238 H1   TIP  1631       0.600  14.326 -10.881
ATOM   7239 H2   TIP  1631      -0.435  14.550  -9.799
ATOM   7240 O    TIP  1632      12.906   9.973  10.456
ATOM   7241 H1   TIP  1632      12.790  10.878  10.169
ATOM   7242 H2   TIP  1632      13.723   9.982  10.956
ATOM   7243 O    TIP  1633      -8.123  -9.013 -24.509
ATOM   7244 H1   TIP  1633      -8.545  -8.744 -23.693
ATOM   7245 H2   TIP  1633      -8.300  -8.297 -25.119
ATOM   7246 O    TIP  1634      27.149 -29.281 -20.982
ATOM   7247 H1   TIP  1634      27.749 -29.936 -20.626
ATOM   7248 H2   TIP  1634      26.329 -29.423 -20.508
ATOM   7249 O    TIP  1635     -26.658 -13.112 -19.891
ATOM   7250 H1   TIP  1635     -26.101 -12.481 -19.435
ATOM   7251 H2   TIP  1635     -26.359 -13.084 -20.800
ATOM   7252 O    TIP  1636     -18.049  -5.847 -24.711
ATOM   7253 H1   TIP  1636     -17.724  -5.199 -25.335
ATOM   7254 H2   TIP  1636     -18.677  -6.369 -25.211
ATOM   7255 O    TIP  1637      13.183 -24.235 -13.091
ATOM   7256 H1   TIP  1637      13.824 -24.914 -12.884
ATOM   7257 H2   TIP  1637      12.536 -24.675 -13.642
ATOM   7258 O    TIP  1638     -26.336 -11.571   5.976
ATOM   7259 H1   TIP  1638     -25.767 -12.210   5.548
ATOM   7260 H2   TIP  1638     -26.737 -11.085   5.255
ATOM   7261 O    TIP  1639     -25.355  24.720  -6.031
ATOM   7262 H1   TIP  1639     -24.497  25.144  -6.035
ATOM   7263 H2   TIP  1639     -25.218  23.905  -5.548
ATOM   7264 O    TIP  1640      19.334 -18.362 -22.077
ATOM   7265 H1   TIP  1640      18.972 -17.647 -21.553
ATOM   7266 H2   TIP  1640      19.493 -19.065 -21.447
ATOM   7267 O    TIP  1641      24.111   1.712   3.100
ATOM   7268 H1   TIP  1641      23.578   0.921   3.177
ATOM   7269 H2   TIP  1641      24.828   1.463   2.517
ATOM   7270 O    TIP  1642      23.189  -1.988   4.766
[truncated: 760,600 more chars]
