# Supplementary material for: Virtual Double-System Single-Box: A Nonequilibrium Alchemical Technique for Absolute Binding Free Energy Calculations: Application to Ligands of the SARS-CoV-2 Main Protease
Source: J Chem Theory Comput. 2020 Oct 22;16(11):7160–72. doi: 10.1021/acs.jctc.0c00634 (PMC8015232; doi:10.1021/acs.jctc.0c00634)
Supplement: Supplementary file 1 — ct0c00634_si_001.zip [file ct0c00634_si_001.zip › data/NPT_struct/co27.pdb]

REMARK   Time:         8999.10 CO matrix:   58.95569   0.00000   0.00000   0.00000  58.95569   0.00000   0.00000   0.00000  58.95569
ATOM      1 N01  LIG     1      -2.686  -0.770   2.023
ATOM      2 H01  LIG     1      -2.226  -1.213   2.766
ATOM      3 N02  LIG     1      -3.995  -0.329   1.999
ATOM      4 H02  LIG     1      -4.602  -0.450   2.758
ATOM      5 C03  LIG     1      -5.603   0.737   0.591
ATOM      6 H03  LIG     1      -5.975   0.523  -0.418
ATOM      7 H04  LIG     1      -5.650   1.831   0.671
ATOM      8 H05  LIG     1      -6.334   0.255   1.252
ATOM      9 C04  LIG     1      -3.827   1.744  -1.963
ATOM     10 H06  LIG     1      -4.832   1.894  -1.588
ATOM     11 C05  LIG     1      -3.526   2.368  -3.125
ATOM     12 H07  LIG     1      -4.214   3.087  -3.551
ATOM     13 C06  LIG     1      -1.438   1.270  -3.347
ATOM     14 H08  LIG     1      -0.489   1.151  -3.854
ATOM     15 C07  LIG     1      -1.627   0.651  -2.129
ATOM     16 H09  LIG     1      -0.809   0.051  -1.750
ATOM     17 C08  LIG     1       2.321   1.458   0.394
ATOM     18 H10  LIG     1       1.906   2.410   0.077
ATOM     19 C09  LIG     1       3.708   1.229   0.377
ATOM     20 H11  LIG     1       4.307   2.087   0.080
ATOM     21 C10  LIG     1       2.137  -0.857   1.031
ATOM     22 H12  LIG     1       1.568  -1.653   1.502
ATOM     23 C11  LIG     1       4.631  -2.334   2.904
ATOM     24 H13  LIG     1       3.767  -2.507   3.558
ATOM     25 H14  LIG     1       5.118  -1.413   3.249
ATOM     26 C12  LIG     1       5.684  -3.495   2.864
ATOM     27 H15  LIG     1       6.332  -3.536   3.748
ATOM     28 H16  LIG     1       6.412  -3.324   2.061
ATOM     29 C13  LIG     1       4.566  -5.172   3.945
ATOM     30 H17  LIG     1       5.415  -5.230   4.638
ATOM     31 H18  LIG     1       4.109  -6.165   3.855
ATOM     32 H19  LIG     1       3.872  -4.436   4.368
ATOM     33 C14  LIG     1      -0.073   0.601   0.687
ATOM     34 O15  LIG     1      -0.531   1.748   0.759
ATOM     35 N16  LIG     1      -0.839  -0.558   0.653
ATOM     36 C17  LIG     1       1.503   0.372   0.644
ATOM     37 C18  LIG     1      -2.145  -0.345   0.869
ATOM     38 C19  LIG     1      -3.060   0.255  -0.029
ATOM     39 C20  LIG     1      -4.239   0.223   0.791
ATOM     40 C21  LIG     1      -2.844   0.873  -1.401
ATOM     41 C22  LIG     1      -2.330   2.151  -3.845
ATOM     42 CL01 LIG     1      -1.959   3.175  -5.206
ATOM     43 N23  LIG     1       4.310   0.102   0.864
ATOM     44 C24  LIG     1       3.496  -1.001   1.107
ATOM     45 O25  LIG     1       4.148  -2.195   1.520
ATOM     46 O26  LIG     1       5.051  -4.723   2.657
ATOM     47 N    PHE     2     -17.737 -21.651  -3.661
ATOM     48 H1   PHE     2     -18.673 -21.508  -4.013
ATOM     49 H2   PHE     2     -17.249 -20.774  -3.548
ATOM     50 H3   PHE     2     -17.904 -22.170  -2.811
ATOM     51 CA   PHE     2     -16.953 -22.533  -4.540
ATOM     52 HA   PHE     2     -17.614 -23.399  -4.570
ATOM     53 CB   PHE     2     -16.772 -21.974  -5.952
ATOM     54 HB1  PHE     2     -16.597 -22.808  -6.631
ATOM     55 HB2  PHE     2     -15.913 -21.302  -5.972
ATOM     56 CG   PHE     2     -17.962 -21.254  -6.414
ATOM     57 CD1  PHE     2     -19.186 -21.860  -6.638
ATOM     58 HD1  PHE     2     -19.295 -22.930  -6.533
ATOM     59 CE1  PHE     2     -20.314 -21.153  -7.135
ATOM     60 HE1  PHE     2     -21.243 -21.673  -7.318
ATOM     61 CZ   PHE     2     -20.169 -19.739  -7.273
ATOM     62 HZ   PHE     2     -20.943 -19.165  -7.761
ATOM     63 CE2  PHE     2     -18.918 -19.123  -7.062
ATOM     64 HE2  PHE     2     -18.806 -18.075  -7.299
ATOM     65 CD2  PHE     2     -17.786 -19.862  -6.704
ATOM     66 HD2  PHE     2     -16.832 -19.382  -6.547
ATOM     67 C    PHE     2     -15.609 -22.817  -3.932
ATOM     68 O    PHE     2     -14.977 -21.881  -3.324
ATOM     69 N    PRO     3     -15.098 -24.088  -3.929
ATOM     70 CD   PRO     3     -15.784 -25.230  -4.517
ATOM     71 HD1  PRO     3     -16.106 -24.962  -5.523
ATOM     72 HD2  PRO     3     -16.620 -25.526  -3.884
ATOM     73 CG   PRO     3     -14.696 -26.359  -4.687
ATOM     74 HG1  PRO     3     -14.037 -26.195  -5.539
ATOM     75 HG2  PRO     3     -15.142 -27.353  -4.694
ATOM     76 CB   PRO     3     -13.842 -26.088  -3.369
ATOM     77 HB1  PRO     3     -12.802 -26.399  -3.471
ATOM     78 HB2  PRO     3     -14.330 -26.688  -2.601
ATOM     79 CA   PRO     3     -13.909 -24.622  -3.188
ATOM     80 HA   PRO     3     -14.036 -24.366  -2.136
ATOM     81 C    PRO     3     -12.654 -23.906  -3.601
ATOM     82 O    PRO     3     -12.361 -23.883  -4.744
ATOM     83 N    SER     4     -12.055 -23.246  -2.644
ATOM     84 H    SER     4     -12.408 -23.343  -1.703
ATOM     85 CA   SER     4     -10.768 -22.431  -2.839
ATOM     86 HA   SER     4     -10.822 -21.841  -3.754
ATOM     87 CB   SER     4     -10.680 -21.341  -1.768
ATOM     88 HB1  SER     4     -11.547 -20.705  -1.948
ATOM     89 HB2  SER     4      -9.799 -20.757  -2.033
ATOM     90 OG   SER     4     -10.773 -22.053  -0.520
ATOM     91 HG   SER     4      -9.921 -22.382  -0.224
ATOM     92 C    SER     4      -9.458 -23.237  -2.959
ATOM     93 O    SER     4      -8.492 -22.645  -3.336
ATOM     94 N    GLY     5      -9.400 -24.543  -2.647
ATOM     95 H    GLY     5     -10.242 -25.007  -2.339
ATOM     96 CA   GLY     5      -8.143 -25.365  -2.675
ATOM     97 HA1  GLY     5      -8.296 -26.423  -2.459
ATOM     98 HA2  GLY     5      -7.559 -25.057  -1.809
ATOM     99 C    GLY     5      -7.201 -25.217  -3.935
ATOM    100 O    GLY     5      -6.005 -25.009  -3.789
ATOM    101 N    LYS     6      -7.698 -25.127  -5.210
ATOM    102 H    LYS     6      -8.680 -25.339  -5.317
ATOM    103 CA   LYS     6      -6.965 -24.845  -6.414
ATOM    104 HA   LYS     6      -6.094 -25.482  -6.268
ATOM    105 CB   LYS     6      -7.610 -25.472  -7.667
ATOM    106 HB1  LYS     6      -7.056 -25.045  -8.503
ATOM    107 HB2  LYS     6      -8.619 -25.069  -7.754
ATOM    108 CG   LYS     6      -7.718 -26.962  -7.842
ATOM    109 HG1  LYS     6      -8.020 -27.436  -6.908
ATOM    110 HG2  LYS     6      -6.725 -27.314  -8.120
ATOM    111 CD   LYS     6      -8.689 -27.332  -9.016
ATOM    112 HD1  LYS     6      -8.389 -26.830  -9.936
ATOM    113 HD2  LYS     6      -9.664 -26.951  -8.713
ATOM    114 CE   LYS     6      -8.635 -28.868  -9.165
ATOM    115 HE1  LYS     6      -7.578 -29.087  -9.316
ATOM    116 HE2  LYS     6      -9.221 -29.134 -10.045
ATOM    117 NZ   LYS     6      -9.132 -29.574  -7.979
ATOM    118 HZ1  LYS     6     -10.033 -29.226  -7.687
ATOM    119 HZ2  LYS     6      -9.391 -30.537  -8.142
ATOM    120 HZ3  LYS     6      -8.422 -29.627  -7.262
ATOM    121 C    LYS     6      -6.444 -23.434  -6.645
ATOM    122 O    LYS     6      -5.699 -23.254  -7.649
ATOM    123 N    VAL     7      -6.684 -22.524  -5.724
ATOM    124 H    VAL     7      -7.346 -22.758  -4.998
ATOM    125 CA   VAL     7      -6.100 -21.130  -5.700
ATOM    126 HA   VAL     7      -5.443 -20.940  -6.548
ATOM    127 CB   VAL     7      -7.244 -20.082  -5.610
ATOM    128 HB   VAL     7      -7.573 -19.900  -4.587
ATOM    129 CG1  VAL     7      -6.756 -18.702  -6.147
ATOM    130 HG11 VAL     7      -7.446 -17.859  -6.182
ATOM    131 HG12 VAL     7      -5.819 -18.452  -5.650
ATOM    132 HG13 VAL     7      -6.529 -18.870  -7.200
ATOM    133 CG2  VAL     7      -8.502 -20.443  -6.437
ATOM    134 HG21 VAL     7      -8.222 -20.923  -7.376
ATOM    135 HG22 VAL     7      -9.223 -21.067  -5.909
ATOM    136 HG23 VAL     7      -9.065 -19.559  -6.736
ATOM    137 C    VAL     7      -5.271 -20.920  -4.431
ATOM    138 O    VAL     7      -4.226 -20.281  -4.597
ATOM    139 N    GLU     8      -5.637 -21.622  -3.311
ATOM    140 H    GLU     8      -6.488 -22.163  -3.378
ATOM    141 CA   GLU     8      -4.733 -21.914  -2.199
ATOM    142 HA   GLU     8      -4.562 -20.972  -1.678
ATOM    143 CB   GLU     8      -5.437 -22.817  -1.224
ATOM    144 HB1  GLU     8      -4.675 -23.219  -0.557
ATOM    145 HB2  GLU     8      -5.845 -23.689  -1.735
ATOM    146 CG   GLU     8      -6.409 -22.093  -0.249
ATOM    147 HG1  GLU     8      -7.015 -21.438  -0.875
ATOM    148 HG2  GLU     8      -5.781 -21.567   0.471
ATOM    149 CD   GLU     8      -7.300 -23.084   0.472
ATOM    150 OE1  GLU     8      -8.528 -23.017   0.278
ATOM    151 OE2  GLU     8      -6.781 -23.904   1.347
ATOM    152 C    GLU     8      -3.283 -22.411  -2.604
ATOM    153 O    GLU     8      -2.302 -21.829  -2.093
ATOM    154 N    GLY     9      -3.156 -23.489  -3.401
ATOM    155 H    GLY     9      -3.971 -24.032  -3.648
ATOM    156 CA   GLY     9      -1.884 -24.115  -3.838
ATOM    157 HA1  GLY     9      -2.168 -25.038  -4.344
ATOM    158 HA2  GLY     9      -1.242 -24.381  -2.998
ATOM    159 C    GLY     9      -1.125 -23.272  -4.891
ATOM    160 O    GLY     9       0.011 -23.570  -5.232
ATOM    161 N    CYS    10      -1.661 -22.147  -5.331
ATOM    162 H    CYS    10      -2.642 -21.965  -5.169
ATOM    163 CA   CYS    10      -0.969 -21.227  -6.189
ATOM    164 HA   CYS    10      -0.027 -21.600  -6.592
ATOM    165 CB   CYS    10      -1.882 -20.983  -7.382
ATOM    166 HB1  CYS    10      -1.406 -20.259  -8.043
ATOM    167 HB2  CYS    10      -2.829 -20.563  -7.043
ATOM    168 SG   CYS    10      -2.477 -22.422  -8.265
ATOM    169 HG   CYS    10      -3.693 -22.759  -7.828
ATOM    170 C    CYS    10      -0.581 -19.918  -5.539
ATOM    171 O    CYS    10       0.347 -19.332  -5.999
ATOM    172 N    MET    11      -1.333 -19.459  -4.491
ATOM    173 H    MET    11      -2.197 -19.917  -4.239
ATOM    174 CA   MET    11      -0.990 -18.190  -3.891
ATOM    175 HA   MET    11      -0.936 -17.424  -4.664
ATOM    176 CB   MET    11      -2.105 -17.646  -2.942
ATOM    177 HB1  MET    11      -1.686 -16.887  -2.282
ATOM    178 HB2  MET    11      -2.538 -18.468  -2.374
ATOM    179 CG   MET    11      -3.201 -17.070  -3.792
ATOM    180 HG1  MET    11      -4.059 -17.034  -3.121
ATOM    181 HG2  MET    11      -3.459 -17.854  -4.503
ATOM    182 SD   MET    11      -2.922 -15.470  -4.580
ATOM    183 CE   MET    11      -3.242 -14.573  -3.040
ATOM    184 HE1  MET    11      -4.285 -14.735  -2.768
ATOM    185 HE2  MET    11      -2.627 -14.931  -2.214
ATOM    186 HE3  MET    11      -3.020 -13.516  -3.189
ATOM    187 C    MET    11       0.320 -18.260  -3.165
ATOM    188 O    MET    11       0.551 -19.227  -2.429
ATOM    189 N    VAL    12       1.156 -17.274  -3.360
ATOM    190 H    VAL    12       0.868 -16.566  -4.021
ATOM    191 CA   VAL    12       2.493 -17.126  -2.819
ATOM    192 HA   VAL    12       2.565 -17.774  -1.946
ATOM    193 CB   VAL    12       3.554 -17.504  -3.867
ATOM    194 HB   VAL    12       4.502 -17.235  -3.401
ATOM    195 CG1  VAL    12       3.549 -19.016  -4.082
ATOM    196 HG11 VAL    12       3.477 -19.561  -3.141
ATOM    197 HG12 VAL    12       2.695 -19.324  -4.685
ATOM    198 HG13 VAL    12       4.520 -19.256  -4.515
ATOM    199 CG2  VAL    12       3.604 -16.719  -5.247
ATOM    200 HG21 VAL    12       4.611 -16.816  -5.653
ATOM    201 HG22 VAL    12       2.828 -17.159  -5.873
ATOM    202 HG23 VAL    12       3.411 -15.682  -4.972
ATOM    203 C    VAL    12       2.729 -15.745  -2.257
ATOM    204 O    VAL    12       1.806 -14.954  -2.390
ATOM    205 N    GLN    13       3.879 -15.456  -1.613
ATOM    206 H    GLN    13       4.627 -16.126  -1.507
ATOM    207 CA   GLN    13       4.322 -14.051  -1.320
ATOM    208 HA   GLN    13       3.506 -13.336  -1.224
ATOM    209 CB   GLN    13       5.012 -14.103   0.074
ATOM    210 HB1  GLN    13       5.917 -14.693  -0.073
ATOM    211 HB2  GLN    13       4.255 -14.579   0.697
ATOM    212 CG   GLN    13       5.282 -12.723   0.638
ATOM    213 HG1  GLN    13       4.316 -12.266   0.852
ATOM    214 HG2  GLN    13       5.872 -12.152  -0.080
ATOM    215 CD   GLN    13       6.058 -12.737   1.968
ATOM    216 OE1  GLN    13       5.439 -12.480   3.012
ATOM    217 NE2  GLN    13       7.380 -12.951   1.945
ATOM    218 HE21 GLN    13       7.867 -13.071   1.068
ATOM    219 HE22 GLN    13       7.834 -13.011   2.845
ATOM    220 C    GLN    13       5.263 -13.493  -2.362
ATOM    221 O    GLN    13       6.053 -14.215  -2.941
ATOM    222 N    VAL    14       5.289 -12.200  -2.639
ATOM    223 H    VAL    14       4.490 -11.663  -2.333
ATOM    224 CA   VAL    14       6.242 -11.546  -3.475
ATOM    225 HA   VAL    14       7.149 -12.120  -3.665
ATOM    226 CB   VAL    14       5.674 -11.118  -4.845
ATOM    227 HB   VAL    14       4.988 -10.306  -4.603
ATOM    228 CG1  VAL    14       6.826 -10.628  -5.833
ATOM    229 HG11 VAL    14       7.208 -11.488  -6.383
ATOM    230 HG12 VAL    14       6.299 -10.103  -6.630
ATOM    231 HG13 VAL    14       7.582  -9.945  -5.445
ATOM    232 CG2  VAL    14       4.980 -12.235  -5.506
ATOM    233 HG21 VAL    14       4.805 -11.942  -6.541
ATOM    234 HG22 VAL    14       5.649 -13.096  -5.536
ATOM    235 HG23 VAL    14       4.039 -12.377  -4.976
ATOM    236 C    VAL    14       6.848 -10.317  -2.806
ATOM    237 O    VAL    14       6.051  -9.438  -2.375
ATOM    238 N    THR    15       8.127 -10.070  -2.922
ATOM    239 H    THR    15       8.686 -10.782  -3.371
ATOM    240 CA   THR    15       8.885  -8.875  -2.534
ATOM    241 HA   THR    15       8.124  -8.125  -2.321
ATOM    242 CB   THR    15       9.732  -9.137  -1.274
ATOM    243 HB   THR    15      10.598  -9.772  -1.461
ATOM    244 CG2  THR    15      10.222  -7.845  -0.641
ATOM    245 HG21 THR    15      10.963  -8.169   0.090
ATOM    246 HG22 THR    15      10.648  -7.131  -1.345
ATOM    247 HG23 THR    15       9.514  -7.389   0.051
ATOM    248 OG1  THR    15       8.932  -9.789  -0.219
ATOM    249 HG1  THR    15       8.207  -9.167  -0.127
ATOM    250 C    THR    15       9.714  -8.397  -3.650
ATOM    251 O    THR    15      10.163  -9.135  -4.470
ATOM    252 N    CYS    16       9.825  -7.127  -3.754
ATOM    253 H    CYS    16       9.332  -6.532  -3.104
ATOM    254 CA   CYS    16      10.867  -6.440  -4.590
ATOM    255 HA   CYS    16      11.745  -7.068  -4.736
ATOM    256 CB   CYS    16      10.291  -5.999  -5.922
ATOM    257 HB1  CYS    16       9.500  -5.276  -5.721
ATOM    258 HB2  CYS    16       9.849  -6.841  -6.455
ATOM    259 SG   CYS    16      11.574  -5.343  -7.004
ATOM    260 HG   CYS    16      12.199  -6.523  -7.042
ATOM    261 C    CYS    16      11.343  -5.207  -3.768
ATOM    262 O    CYS    16      10.561  -4.613  -3.137
ATOM    263 N    GLY    17      12.680  -4.849  -3.832
ATOM    264 H    GLY    17      13.241  -5.444  -4.425
ATOM    265 CA   GLY    17      13.263  -3.824  -2.921
ATOM    266 HA1  GLY    17      12.827  -2.852  -3.148
ATOM    267 HA2  GLY    17      14.325  -3.710  -3.141
ATOM    268 C    GLY    17      12.988  -4.107  -1.427
ATOM    269 O    GLY    17      13.238  -5.203  -0.873
ATOM    270 N    THR    18      12.271  -3.200  -0.774
ATOM    271 H    THR    18      12.080  -2.282  -1.147
ATOM    272 CA   THR    18      11.603  -3.395   0.581
ATOM    273 HA   THR    18      11.912  -4.347   1.012
ATOM    274 CB   THR    18      12.159  -2.386   1.588
ATOM    275 HB   THR    18      11.707  -2.597   2.557
ATOM    276 CG2  THR    18      13.740  -2.554   1.865
ATOM    277 HG21 THR    18      13.979  -1.725   2.532
ATOM    278 HG22 THR    18      13.920  -3.451   2.458
ATOM    279 HG23 THR    18      14.275  -2.506   0.917
ATOM    280 OG1  THR    18      11.909  -1.077   1.124
ATOM    281 HG1  THR    18      10.982  -0.848   1.025
ATOM    282 C    THR    18      10.102  -3.517   0.547
ATOM    283 O    THR    18       9.554  -3.781   1.610
ATOM    284 N    THR    19       9.351  -3.512  -0.544
ATOM    285 H    THR    19       9.827  -3.358  -1.421
ATOM    286 CA   THR    19       7.882  -3.618  -0.598
ATOM    287 HA   THR    19       7.471  -3.309   0.364
ATOM    288 CB   THR    19       7.374  -2.641  -1.632
ATOM    289 HB   THR    19       7.817  -2.843  -2.607
ATOM    290 CG2  THR    19       5.853  -2.699  -1.724
ATOM    291 HG21 THR    19       5.235  -2.690  -0.827
ATOM    292 HG22 THR    19       5.576  -1.861  -2.363
ATOM    293 HG23 THR    19       5.537  -3.596  -2.258
ATOM    294 OG1  THR    19       7.711  -1.302  -1.232
ATOM    295 HG1  THR    19       7.375  -0.747  -1.940
ATOM    296 C    THR    19       7.323  -4.980  -0.912
ATOM    297 O    THR    19       7.783  -5.544  -1.884
ATOM    298 N    THR    20       6.235  -5.428  -0.238
ATOM    299 H    THR    20       5.987  -4.956   0.619
ATOM    300 CA   THR    20       5.681  -6.805  -0.367
ATOM    301 HA   THR    20       6.099  -7.279  -1.255
ATOM    302 CB   THR    20       5.906  -7.679   0.836
ATOM    303 HB   THR    20       5.551  -7.153   1.722
ATOM    304 CG2  THR    20       5.055  -8.971   0.855
ATOM    305 HG21 THR    20       5.016  -9.414  -0.140
ATOM    306 HG22 THR    20       5.615  -9.629   1.520
ATOM    307 HG23 THR    20       4.074  -8.915   1.327
ATOM    308 OG1  THR    20       7.260  -7.954   1.013
ATOM    309 HG1  THR    20       7.307  -8.149   1.952
ATOM    310 C    THR    20       4.199  -6.796  -0.619
ATOM    311 O    THR    20       3.477  -6.134   0.102
ATOM    312 N    LEU    21       3.718  -7.619  -1.544
ATOM    313 H    LEU    21       4.374  -8.322  -1.854
ATOM    314 CA   LEU    21       2.351  -8.056  -1.688
ATOM    315 HA   LEU    21       1.868  -7.883  -0.726
ATOM    316 CB   LEU    21       1.617  -7.015  -2.542
ATOM    317 HB1  LEU    21       1.682  -6.106  -1.944
ATOM    318 HB2  LEU    21       0.574  -7.308  -2.664
ATOM    319 CG   LEU    21       2.055  -6.616  -3.944
ATOM    320 HG   LEU    21       3.079  -6.243  -3.918
ATOM    321 CD1  LEU    21       2.095  -7.745  -4.928
ATOM    322 HD11 LEU    21       1.250  -8.391  -4.688
ATOM    323 HD12 LEU    21       2.107  -7.363  -5.948
ATOM    324 HD13 LEU    21       2.976  -8.373  -4.801
ATOM    325 CD2  LEU    21       1.016  -5.601  -4.529
ATOM    326 HD21 LEU    21       0.077  -6.099  -4.772
ATOM    327 HD22 LEU    21       0.860  -4.838  -3.767
ATOM    328 HD23 LEU    21       1.385  -5.184  -5.466
ATOM    329 C    LEU    21       2.245  -9.552  -2.088
ATOM    330 O    LEU    21       3.221 -10.279  -2.302
ATOM    331 N    ASN    22       1.015 -10.088  -2.101
ATOM    332 H    ASN    22       0.248  -9.478  -1.858
ATOM    333 CA   ASN    22       0.690 -11.475  -2.508
ATOM    334 HA   ASN    22       1.368 -12.155  -1.991
ATOM    335 CB   ASN    22      -0.757 -11.814  -2.069
ATOM    336 HB1  ASN    22      -1.024 -12.805  -2.435
ATOM    337 HB2  ASN    22      -1.412 -11.126  -2.604
ATOM    338 CG   ASN    22      -0.939 -11.739  -0.558
ATOM    339 OD1  ASN    22      -0.630 -12.692   0.149
ATOM    340 ND2  ASN    22      -1.376 -10.644  -0.029
ATOM    341 HD21 ASN    22      -1.302  -9.824  -0.613
ATOM    342 HD22 ASN    22      -1.334 -10.480   0.967
ATOM    343 C    ASN    22       0.840 -11.608  -4.043
ATOM    344 O    ASN    22       0.606 -10.656  -4.805
ATOM    345 N    GLY    23       1.213 -12.815  -4.533
ATOM    346 H    GLY    23       1.438 -13.496  -3.822
ATOM    347 CA   GLY    23       1.359 -13.211  -5.957
ATOM    348 HA1  GLY    23       2.382 -13.087  -6.312
ATOM    349 HA2  GLY    23       0.802 -12.462  -6.518
ATOM    350 C    GLY    23       0.790 -14.602  -6.219
ATOM    351 O    GLY    23       0.632 -15.418  -5.323
ATOM    352 N    LEU    24       0.619 -14.973  -7.495
ATOM    353 H    LEU    24       0.959 -14.401  -8.255
ATOM    354 CA   LEU    24      -0.058 -16.238  -7.920
ATOM    355 HA   LEU    24      -0.301 -16.751  -6.989
ATOM    356 CB   LEU    24      -1.395 -15.867  -8.588
ATOM    357 HB1  LEU    24      -1.210 -15.195  -9.425
ATOM    358 HB2  LEU    24      -2.105 -15.271  -8.013
ATOM    359 CG   LEU    24      -2.198 -17.050  -9.175
ATOM    360 HG   LEU    24      -1.500 -17.722  -9.675
ATOM    361 CD1  LEU    24      -3.026 -17.592  -8.004
ATOM    362 HD11 LEU    24      -3.769 -16.874  -7.658
ATOM    363 HD12 LEU    24      -3.465 -18.563  -8.235
ATOM    364 HD13 LEU    24      -2.353 -17.676  -7.151
ATOM    365 CD2  LEU    24      -3.234 -16.401 -10.090
ATOM    366 HD21 LEU    24      -3.842 -17.172 -10.564
ATOM    367 HD22 LEU    24      -3.681 -15.467  -9.749
ATOM    368 HD23 LEU    24      -2.636 -16.022 -10.918
ATOM    369 C    LEU    24       0.904 -17.095  -8.859
ATOM    370 O    LEU    24       1.230 -16.686  -9.999
ATOM    371 N    TRP    25       1.373 -18.228  -8.401
ATOM    372 H    TRP    25       0.961 -18.692  -7.604
ATOM    373 CA   TRP    25       2.373 -19.054  -9.121
ATOM    374 HA   TRP    25       2.949 -18.409  -9.784
ATOM    375 CB   TRP    25       3.248 -19.515  -8.018
ATOM    376 HB1  TRP    25       2.580 -20.114  -7.399
ATOM    377 HB2  TRP    25       3.723 -18.708  -7.461
ATOM    378 CG   TRP    25       4.397 -20.409  -8.323
ATOM    379 CD1  TRP    25       5.168 -20.425  -9.432
ATOM    380 HD1  TRP    25       5.037 -19.789 -10.295
ATOM    381 NE1  TRP    25       6.154 -21.364  -9.332
ATOM    382 HE1  TRP    25       6.842 -21.544 -10.049
ATOM    383 CE2  TRP    25       6.056 -22.045  -8.116
ATOM    384 CZ2  TRP    25       6.748 -23.117  -7.518
ATOM    385 HZ2  TRP    25       7.518 -23.586  -8.113
ATOM    386 CH2  TRP    25       6.321 -23.646  -6.297
ATOM    387 HH2  TRP    25       6.769 -24.547  -5.904
ATOM    388 CZ3  TRP    25       5.306 -23.011  -5.626
ATOM    389 HZ3  TRP    25       5.024 -23.455  -4.682
ATOM    390 CE3  TRP    25       4.569 -21.918  -6.215
ATOM    391 HE3  TRP    25       3.720 -21.424  -5.768
ATOM    392 CD2  TRP    25       4.947 -21.436  -7.474
ATOM    393 C    TRP    25       1.830 -20.218  -9.946
ATOM    394 O    TRP    25       1.169 -21.093  -9.346
ATOM    395 N    LEU    26       2.003 -20.208 -11.288
ATOM    396 H    LEU    26       2.726 -19.571 -11.590
ATOM    397 CA   LEU    26       1.461 -21.223 -12.253
ATOM    398 HA   LEU    26       1.071 -22.100 -11.736
ATOM    399 CB   LEU    26       0.277 -20.539 -12.970
ATOM    400 HB1  LEU    26      -0.110 -21.291 -13.658
ATOM    401 HB2  LEU    26       0.646 -19.645 -13.473
ATOM    402 CG   LEU    26      -0.924 -20.202 -12.096
ATOM    403 HG   LEU    26      -0.667 -19.591 -11.231
ATOM    404 CD1  LEU    26      -1.899 -19.371 -12.924
ATOM    405 HD11 LEU    26      -1.457 -18.376 -12.972
ATOM    406 HD12 LEU    26      -2.110 -19.756 -13.922
ATOM    407 HD13 LEU    26      -2.841 -19.350 -12.377
ATOM    408 CD2  LEU    26      -1.727 -21.510 -11.727
ATOM    409 HD21 LEU    26      -2.589 -21.231 -11.122
ATOM    410 HD22 LEU    26      -2.194 -21.916 -12.624
ATOM    411 HD23 LEU    26      -1.257 -22.226 -11.052
ATOM    412 C    LEU    26       2.558 -21.601 -13.325
ATOM    413 O    LEU    26       3.091 -20.713 -14.025
ATOM    414 N    ASP    27       2.897 -22.870 -13.338
ATOM    415 H    ASP    27       2.293 -23.432 -12.756
ATOM    416 CA   ASP    27       4.101 -23.444 -13.806
ATOM    417 HA   ASP    27       4.171 -24.399 -13.286
ATOM    418 CB   ASP    27       4.049 -23.775 -15.378
ATOM    419 HB1  ASP    27       4.902 -24.411 -15.617
ATOM    420 HB2  ASP    27       4.105 -22.848 -15.948
ATOM    421 CG   ASP    27       2.859 -24.531 -15.778
ATOM    422 OD1  ASP    27       2.779 -25.754 -15.386
ATOM    423 OD2  ASP    27       1.982 -23.999 -16.512
ATOM    424 C    ASP    27       5.275 -22.576 -13.346
ATOM    425 O    ASP    27       5.487 -22.489 -12.134
ATOM    426 N    ASP    28       6.168 -22.109 -14.237
ATOM    427 H    ASP    28       5.975 -22.219 -15.222
ATOM    428 CA   ASP    28       7.361 -21.370 -13.875
ATOM    429 HA   ASP    28       7.800 -21.799 -12.974
ATOM    430 CB   ASP    28       8.368 -21.523 -15.041
ATOM    431 HB1  ASP    28       8.928 -22.430 -14.812
ATOM    432 HB2  ASP    28       9.126 -20.743 -14.967
ATOM    433 CG   ASP    28       7.797 -21.570 -16.526
ATOM    434 OD1  ASP    28       6.596 -21.443 -16.780
ATOM    435 OD2  ASP    28       8.630 -21.672 -17.441
ATOM    436 C    ASP    28       7.142 -19.894 -13.541
ATOM    437 O    ASP    28       8.155 -19.240 -13.314
ATOM    438 N    VAL    29       5.998 -19.262 -13.708
ATOM    439 H    VAL    29       5.275 -19.951 -13.858
ATOM    440 CA   VAL    29       5.737 -17.822 -13.588
ATOM    441 HA   VAL    29       6.693 -17.418 -13.256
ATOM    442 CB   VAL    29       5.316 -17.363 -15.025
ATOM    443 HB   VAL    29       4.352 -17.816 -15.255
ATOM    444 CG1  VAL    29       5.019 -15.847 -15.120
ATOM    445 HG11 VAL    29       4.894 -15.591 -16.172
ATOM    446 HG12 VAL    29       4.093 -15.546 -14.631
ATOM    447 HG13 VAL    29       5.826 -15.266 -14.673
ATOM    448 CG2  VAL    29       6.459 -17.544 -16.028
ATOM    449 HG21 VAL    29       6.759 -18.587 -16.129
ATOM    450 HG22 VAL    29       6.189 -17.098 -16.985
ATOM    451 HG23 VAL    29       7.314 -16.992 -15.638
ATOM    452 C    VAL    29       4.804 -17.465 -12.488
ATOM    453 O    VAL    29       3.795 -18.114 -12.138
ATOM    454 N    VAL    30       5.152 -16.360 -11.812
ATOM    455 H    VAL    30       6.050 -15.925 -11.967
ATOM    456 CA   VAL    30       4.324 -15.822 -10.757
ATOM    457 HA   VAL    30       3.485 -16.498 -10.593
ATOM    458 CB   VAL    30       5.116 -15.616  -9.433
ATOM    459 HB   VAL    30       5.661 -14.691  -9.620
ATOM    460 CG1  VAL    30       4.138 -15.215  -8.332
ATOM    461 HG11 VAL    30       4.565 -15.015  -7.350
ATOM    462 HG12 VAL    30       3.704 -14.269  -8.654
ATOM    463 HG13 VAL    30       3.266 -15.850  -8.172
ATOM    464 CG2  VAL    30       5.974 -16.710  -8.881
ATOM    465 HG21 VAL    30       5.486 -17.617  -8.523
ATOM    466 HG22 VAL    30       6.609 -17.136  -9.657
ATOM    467 HG23 VAL    30       6.687 -16.358  -8.135
ATOM    468 C    VAL    30       3.815 -14.496 -11.213
ATOM    469 O    VAL    30       4.591 -13.578 -11.554
ATOM    470 N    TYR    31       2.512 -14.451 -11.145
ATOM    471 H    TYR    31       2.112 -15.226 -10.635
ATOM    472 CA   TYR    31       1.781 -13.226 -11.549
ATOM    473 HA   TYR    31       2.420 -12.636 -12.207
ATOM    474 CB   TYR    31       0.614 -13.753 -12.384
ATOM    475 HB1  TYR    31      -0.047 -12.939 -12.680
ATOM    476 HB2  TYR    31      -0.009 -14.429 -11.797
ATOM    477 CG   TYR    31       0.910 -14.403 -13.714
ATOM    478 CD1  TYR    31       1.458 -15.695 -13.786
ATOM    479 HD1  TYR    31       1.563 -16.177 -12.825
ATOM    480 CE1  TYR    31       1.578 -16.346 -15.011
ATOM    481 HE1  TYR    31       1.889 -17.377 -15.092
ATOM    482 CZ   TYR    31       1.545 -15.586 -16.171
ATOM    483 OH   TYR    31       1.889 -16.221 -17.312
ATOM    484 HH   TYR    31       1.456 -15.785 -18.050
ATOM    485 CE2  TYR    31       0.867 -14.319 -16.161
ATOM    486 HE2  TYR    31       0.639 -13.789 -17.074
ATOM    487 CD2  TYR    31       0.587 -13.724 -14.915
ATOM    488 HD2  TYR    31       0.154 -12.739 -14.832
ATOM    489 C    TYR    31       1.297 -12.481 -10.289
ATOM    490 O    TYR    31       0.629 -13.108  -9.431
ATOM    491 N    CYS    32       1.528 -11.179 -10.240
ATOM    492 H    CYS    32       2.126 -10.843 -10.981
ATOM    493 CA   CYS    32       1.279 -10.405  -9.087
ATOM    494 HA   CYS    32       0.387 -10.758  -8.569
ATOM    495 CB   CYS    32       2.549 -10.505  -8.104
ATOM    496 HB1  CYS    32       2.680 -11.540  -7.788
ATOM    497 HB2  CYS    32       2.549  -9.840  -7.241
ATOM    498 SG   CYS    32       4.133 -10.101  -8.932
ATOM    499 HG   CYS    32       4.061 -10.884 -10.013
ATOM    500 C    CYS    32       0.934  -8.884  -9.511
ATOM    501 O    CYS    32       1.319  -8.475 -10.622
ATOM    502 N    PRO    33       0.284  -8.037  -8.659
ATOM    503 CD   PRO    33      -0.548  -8.355  -7.501
ATOM    504 HD1  PRO    33      -0.074  -8.059  -6.565
ATOM    505 HD2  PRO    33      -0.757  -9.425  -7.484
ATOM    506 CG   PRO    33      -1.776  -7.469  -7.625
ATOM    507 HG1  PRO    33      -2.093  -7.197  -6.619
ATOM    508 HG2  PRO    33      -2.436  -7.965  -8.337
ATOM    509 CB   PRO    33      -1.136  -6.231  -8.289
ATOM    510 HB1  PRO    33      -0.668  -5.620  -7.517
ATOM    511 HB2  PRO    33      -1.822  -5.649  -8.905
ATOM    512 CA   PRO    33       0.069  -6.704  -9.108
ATOM    513 HA   PRO    33      -0.238  -6.724 -10.153
ATOM    514 C    PRO    33       1.288  -5.793  -9.052
ATOM    515 O    PRO    33       2.119  -5.843  -8.103
ATOM    516 N    ARG    34       1.442  -4.930 -10.040
ATOM    517 H    ARG    34       0.823  -5.107 -10.818
ATOM    518 CA   ARG    34       2.749  -4.355 -10.386
ATOM    519 HA   ARG    34       3.531  -5.106 -10.493
ATOM    520 CB   ARG    34       2.690  -3.731 -11.820
ATOM    521 HB1  ARG    34       2.340  -4.511 -12.497
ATOM    522 HB2  ARG    34       3.683  -3.408 -12.132
ATOM    523 CG   ARG    34       1.868  -2.422 -11.944
ATOM    524 HG1  ARG    34       2.187  -1.699 -11.193
ATOM    525 HG2  ARG    34       0.824  -2.715 -11.826
ATOM    526 CD   ARG    34       2.081  -1.809 -13.289
ATOM    527 HD1  ARG    34       2.162  -2.614 -14.018
ATOM    528 HD2  ARG    34       3.085  -1.385 -13.261
ATOM    529 NE   ARG    34       1.010  -0.788 -13.762
ATOM    530 HE   ARG    34       0.318  -0.474 -13.097
ATOM    531 CZ   ARG    34       0.714  -0.319 -14.930
ATOM    532 NH1  ARG    34       1.387  -0.630 -15.980
ATOM    533 HH11 ARG    34       2.022  -1.412 -15.909
ATOM    534 HH12 ARG    34       1.156  -0.308 -16.909
ATOM    535 NH2  ARG    34      -0.280   0.545 -15.038
ATOM    536 HH21 ARG    34      -0.673   0.977 -14.214
ATOM    537 HH22 ARG    34      -0.603   0.932 -15.913
ATOM    538 C    ARG    34       3.331  -3.421  -9.281
ATOM    539 O    ARG    34       4.447  -3.052  -9.341
ATOM    540 N    HSP    35       2.540  -2.902  -8.304
ATOM    541 H    HSP    35       1.645  -3.362  -8.394
ATOM    542 CA   HSP    35       2.948  -1.901  -7.287
ATOM    543 HA   HSP    35       3.686  -1.287  -7.804
ATOM    544 CB   HSP    35       1.799  -0.975  -6.916
ATOM    545 HB1  HSP    35       1.226  -0.772  -7.822
ATOM    546 HB2  HSP    35       2.238  -0.042  -6.564
ATOM    547 CG   HSP    35       0.841  -1.445  -5.862
ATOM    548 ND1  HSP    35       1.155  -1.828  -4.594
ATOM    549 HD1  HSP    35       2.087  -1.773  -4.209
ATOM    550 CE1  HSP    35      -0.053  -2.138  -3.988
ATOM    551 HE1  HSP    35      -0.215  -2.703  -3.082
ATOM    552 NE2  HSP    35      -1.045  -1.851  -4.849
ATOM    553 HE2  HSP    35      -2.008  -2.106  -4.687
ATOM    554 CD2  HSP    35      -0.500  -1.381  -6.041
ATOM    555 HD2  HSP    35      -1.020  -1.029  -6.919
ATOM    556 C    HSP    35       3.786  -2.461  -6.128
ATOM    557 O    HSP    35       3.827  -1.893  -5.040
ATOM    558 N    VAL    36       4.427  -3.567  -6.367
ATOM    559 H    VAL    36       4.246  -4.040  -7.240
ATOM    560 CA   VAL    36       5.528  -4.137  -5.579
ATOM    561 HA   VAL    36       5.493  -3.819  -4.537
ATOM    562 CB   VAL    36       5.462  -5.685  -5.570
ATOM    563 HB   VAL    36       4.426  -5.941  -5.346
ATOM    564 CG1  VAL    36       5.752  -6.351  -6.904
ATOM    565 HG11 VAL    36       5.137  -5.972  -7.720
ATOM    566 HG12 VAL    36       6.785  -6.147  -7.183
ATOM    567 HG13 VAL    36       5.554  -7.402  -6.692
ATOM    568 CG2  VAL    36       6.167  -6.408  -4.419
ATOM    569 HG21 VAL    36       5.792  -7.430  -4.360
ATOM    570 HG22 VAL    36       7.248  -6.376  -4.553
ATOM    571 HG23 VAL    36       6.049  -6.026  -3.404
ATOM    572 C    VAL    36       6.919  -3.651  -5.954
ATOM    573 O    VAL    36       7.851  -3.835  -5.214
ATOM    574 N    ILE    37       7.127  -2.965  -7.067
ATOM    575 H    ILE    37       6.403  -2.879  -7.766
ATOM    576 CA   ILE    37       8.443  -2.310  -7.389
ATOM    577 HA   ILE    37       9.232  -2.955  -7.003
ATOM    578 CB   ILE    37       8.794  -2.381  -8.910
ATOM    579 HB   ILE    37       9.794  -1.983  -9.079
ATOM    580 CG2  ILE    37       8.875  -3.828  -9.440
ATOM    581 HG21 ILE    37       7.911  -4.326  -9.335
ATOM    582 HG22 ILE    37       9.244  -3.888 -10.464
ATOM    583 HG23 ILE    37       9.599  -4.337  -8.804
ATOM    584 CG1  ILE    37       7.909  -1.485  -9.858
ATOM    585 HG11 ILE    37       8.139  -0.444  -9.635
ATOM    586 HG12 ILE    37       6.872  -1.695  -9.593
ATOM    587 CD1  ILE    37       8.031  -1.655 -11.357
ATOM    588 HD11 ILE    37       7.695  -2.641 -11.677
ATOM    589 HD12 ILE    37       7.408  -0.901 -11.839
ATOM    590 HD13 ILE    37       9.081  -1.587 -11.641
ATOM    591 C    ILE    37       8.529  -0.902  -6.832
ATOM    592 O    ILE    37       9.221  -0.092  -7.431
ATOM    593 N    CYS    38       7.738  -0.546  -5.858
ATOM    594 H    CYS    38       7.346  -1.251  -5.249
ATOM    595 CA   CYS    38       7.336   0.893  -5.593
ATOM    596 HA   CYS    38       8.080   1.560  -6.029
ATOM    597 CB   CYS    38       5.961   1.205  -6.266
ATOM    598 HB1  CYS    38       5.805   2.283  -6.213
ATOM    599 HB2  CYS    38       5.130   0.744  -5.733
ATOM    600 SG   CYS    38       5.900   0.689  -8.034
ATOM    601 HG   CYS    38       6.923   1.371  -8.558
ATOM    602 C    CYS    38       7.320   1.156  -4.074
ATOM    603 O    CYS    38       6.827   0.352  -3.301
ATOM    604 N    THR    39       7.578   2.381  -3.732
ATOM    605 H    THR    39       7.968   2.942  -4.475
ATOM    606 CA   THR    39       7.626   2.969  -2.333
ATOM    607 HA   THR    39       7.502   2.166  -1.608
ATOM    608 CB   THR    39       9.015   3.676  -2.090
ATOM    609 HB   THR    39       9.018   4.179  -1.123
ATOM    610 CG2  THR    39      10.247   2.808  -2.100
ATOM    611 HG21 THR    39      10.397   2.436  -3.114
ATOM    612 HG22 THR    39      11.080   3.442  -1.798
ATOM    613 HG23 THR    39      10.046   2.060  -1.332
ATOM    614 OG1  THR    39       9.202   4.713  -3.081
ATOM    615 HG1  THR    39       9.408   4.286  -3.916
ATOM    616 C    THR    39       6.570   4.036  -2.132
ATOM    617 O    THR    39       5.921   4.476  -3.080
ATOM    618 N    SER    40       6.253   4.438  -0.906
ATOM    619 H    SER    40       6.597   3.960  -0.085
ATOM    620 CA   SER    40       5.335   5.580  -0.605
ATOM    621 HA   SER    40       4.396   5.375  -1.119
ATOM    622 CB   SER    40       5.025   5.594   0.921
ATOM    623 HB1  SER    40       4.307   6.384   1.139
ATOM    624 HB2  SER    40       5.980   5.728   1.427
ATOM    625 OG   SER    40       4.249   4.493   1.406
ATOM    626 HG   SER    40       3.339   4.717   1.202
ATOM    627 C    SER    40       5.813   6.964  -1.063
ATOM    628 O    SER    40       5.027   7.920  -1.078
ATOM    629 N    GLU    41       7.026   7.074  -1.591
ATOM    630 H    GLU    41       7.532   6.209  -1.722
ATOM    631 CA   GLU    41       7.466   8.262  -2.375
ATOM    632 HA   GLU    41       6.804   9.113  -2.213
ATOM    633 CB   GLU    41       8.926   8.582  -1.943
ATOM    634 HB1  GLU    41       9.422   9.083  -2.774
ATOM    635 HB2  GLU    41       9.540   7.696  -1.784
ATOM    636 CG   GLU    41       9.054   9.378  -0.651
ATOM    637 HG1  GLU    41       8.498   8.882   0.144
ATOM    638 HG2  GLU    41       8.674  10.387  -0.808
ATOM    639 CD   GLU    41      10.494   9.416  -0.127
ATOM    640 OE1  GLU    41      10.687   8.903   0.990
ATOM    641 OE2  GLU    41      11.404   9.910  -0.803
ATOM    642 C    GLU    41       7.388   8.121  -3.930
ATOM    643 O    GLU    41       7.422   9.118  -4.694
ATOM    644 N    ASP    42       7.216   6.829  -4.455
ATOM    645 H    ASP    42       7.105   6.110  -3.755
ATOM    646 CA   ASP    42       6.821   6.619  -5.868
ATOM    647 HA   ASP    42       7.267   7.364  -6.527
ATOM    648 CB   ASP    42       7.445   5.331  -6.473
ATOM    649 HB1  ASP    42       7.388   5.325  -7.562
ATOM    650 HB2  ASP    42       6.849   4.511  -6.073
ATOM    651 CG   ASP    42       8.908   5.130  -6.116
ATOM    652 OD1  ASP    42       9.731   6.100  -6.269
ATOM    653 OD2  ASP    42       9.158   4.006  -5.632
ATOM    654 C    ASP    42       5.306   6.821  -6.195
ATOM    655 O    ASP    42       4.984   7.315  -7.288
ATOM    656 N    MET    43       4.395   6.397  -5.302
ATOM    657 H    MET    43       4.629   6.055  -4.381
ATOM    658 CA   MET    43       3.061   6.024  -5.778
ATOM    659 HA   MET    43       3.172   5.646  -6.795
ATOM    660 CB   MET    43       2.580   4.870  -4.921
ATOM    661 HB1  MET    43       1.495   4.769  -4.959
ATOM    662 HB2  MET    43       2.780   4.937  -3.852
ATOM    663 CG   MET    43       3.194   3.537  -5.307
ATOM    664 HG1  MET    43       4.279   3.582  -5.214
ATOM    665 HG2  MET    43       2.919   3.372  -6.349
ATOM    666 SD   MET    43       2.507   2.078  -4.428
ATOM    667 CE   MET    43       3.456   2.098  -2.844
ATOM    668 HE1  MET    43       2.885   2.763  -2.196
ATOM    669 HE2  MET    43       3.476   1.096  -2.416
ATOM    670 HE3  MET    43       4.483   2.453  -2.926
ATOM    671 C    MET    43       2.084   7.161  -6.044
ATOM    672 O    MET    43       1.036   6.861  -6.566
ATOM    673 N    LEU    44       2.326   8.466  -5.922
ATOM    674 H    LEU    44       3.150   8.704  -5.388
ATOM    675 CA   LEU    44       1.546   9.599  -6.527
ATOM    676 HA   LEU    44       0.494   9.314  -6.482
ATOM    677 CB   LEU    44       1.686  10.835  -5.631
ATOM    678 HB1  LEU    44       2.742  11.103  -5.620
ATOM    679 HB2  LEU    44       1.372  10.619  -4.610
ATOM    680 CG   LEU    44       0.929  12.045  -6.206
ATOM    681 HG   LEU    44       1.326  12.244  -7.201
ATOM    682 CD1  LEU    44      -0.587  11.914  -6.271
ATOM    683 HD11 LEU    44      -0.964  11.736  -5.264
ATOM    684 HD12 LEU    44      -1.053  12.828  -6.639
ATOM    685 HD13 LEU    44      -0.739  11.087  -6.965
ATOM    686 CD2  LEU    44       1.157  13.220  -5.304
ATOM    687 HD21 LEU    44       2.172  13.567  -5.496
ATOM    688 HD22 LEU    44       0.386  13.983  -5.417
ATOM    689 HD23 LEU    44       1.126  12.986  -4.240
ATOM    690 C    LEU    44       1.941   9.863  -7.970
ATOM    691 O    LEU    44       1.072  10.221  -8.738
ATOM    692 N    ASN    45       3.203   9.569  -8.302
ATOM    693 H    ASN    45       3.892   9.367  -7.592
ATOM    694 CA   ASN    45       3.664   9.663  -9.683
ATOM    695 HA   ASN    45       2.853   9.634 -10.411
ATOM    696 CB   ASN    45       4.204  11.087  -9.937
ATOM    697 HB1  ASN    45       5.082  11.357  -9.351
ATOM    698 HB2  ASN    45       3.389  11.716  -9.579
ATOM    699 CG   ASN    45       4.373  11.418 -11.380
ATOM    700 OD1  ASN    45       3.445  11.195 -12.110
ATOM    701 ND2  ASN    45       5.427  12.107 -11.744
ATOM    702 HD21 ASN    45       6.134  12.279 -11.044
ATOM    703 HD22 ASN    45       5.515  12.449 -12.691
ATOM    704 C    ASN    45       4.712   8.589 -10.142
ATOM    705 O    ASN    45       5.822   8.947 -10.561
ATOM    706 N    PRO    46       4.253   7.298 -10.190
ATOM    707 CD   PRO    46       2.839   6.925 -10.105
ATOM    708 HD1  PRO    46       2.378   7.427 -10.955
ATOM    709 HD2  PRO    46       2.418   7.128  -9.120
ATOM    710 CG   PRO    46       2.820   5.420 -10.316
ATOM    711 HG1  PRO    46       2.632   5.146 -11.355
ATOM    712 HG2  PRO    46       2.122   4.847  -9.706
ATOM    713 CB   PRO    46       4.246   4.983 -10.029
ATOM    714 HB1  PRO    46       4.431   3.989 -10.436
ATOM    715 HB2  PRO    46       4.501   4.825  -8.981
ATOM    716 CA   PRO    46       5.108   6.146 -10.582
ATOM    717 HA   PRO    46       6.044   6.195 -10.026
ATOM    718 C    PRO    46       5.389   6.136 -12.125
ATOM    719 O    PRO    46       4.565   6.626 -12.912
ATOM    720 N    ASN    47       6.530   5.572 -12.497
ATOM    721 H    ASN    47       7.177   5.184 -11.826
ATOM    722 CA   ASN    47       6.815   5.160 -13.884
ATOM    723 HA   ASN    47       5.879   5.394 -14.391
ATOM    724 CB   ASN    47       7.924   6.096 -14.534
ATOM    725 HB1  ASN    47       8.863   6.019 -13.986
ATOM    726 HB2  ASN    47       7.473   7.087 -14.496
ATOM    727 CG   ASN    47       8.076   5.775 -16.051
ATOM    728 OD1  ASN    47       8.222   4.568 -16.360
ATOM    729 ND2  ASN    47       8.095   6.685 -17.021
ATOM    730 HD21 ASN    47       8.173   7.663 -16.784
ATOM    731 HD22 ASN    47       8.354   6.319 -17.927
ATOM    732 C    ASN    47       7.093   3.641 -13.855
ATOM    733 O    ASN    47       8.223   3.173 -13.668
ATOM    734 N    TYR    48       6.052   2.876 -13.931
ATOM    735 H    TYR    48       5.195   3.391 -14.073
ATOM    736 CA   TYR    48       6.006   1.395 -13.898
ATOM    737 HA   TYR    48       6.377   1.067 -12.927
ATOM    738 CB   TYR    48       4.484   1.028 -14.010
ATOM    739 HB1  TYR    48       4.522  -0.029 -14.275
ATOM    740 HB2  TYR    48       3.941   1.663 -14.710
ATOM    741 CG   TYR    48       3.733   1.236 -12.772
ATOM    742 CD1  TYR    48       4.087   0.459 -11.655
ATOM    743 HD1  TYR    48       4.871  -0.278 -11.746
ATOM    744 CE1  TYR    48       3.426   0.684 -10.399
ATOM    745 HE1  TYR    48       3.671   0.136  -9.501
ATOM    746 CZ   TYR    48       2.332   1.564 -10.261
ATOM    747 OH   TYR    48       1.676   1.762  -9.034
ATOM    748 HH   TYR    48       0.906   2.332  -9.081
ATOM    749 CE2  TYR    48       1.935   2.238 -11.478
ATOM    750 HE2  TYR    48       1.131   2.960 -11.475
ATOM    751 CD2  TYR    48       2.613   2.048 -12.705
ATOM    752 HD2  TYR    48       2.278   2.657 -13.531
ATOM    753 C    TYR    48       6.785   0.677 -15.052
ATOM    754 O    TYR    48       6.881  -0.556 -15.057
ATOM    755 N    GLU    49       7.380   1.424 -16.017
ATOM    756 H    GLU    49       7.233   2.423 -15.990
ATOM    757 CA   GLU    49       8.414   0.892 -16.914
ATOM    758 HA   GLU    49       8.295  -0.191 -16.920
ATOM    759 CB   GLU    49       8.263   1.457 -18.355
ATOM    760 HB1  GLU    49       8.359   2.542 -18.296
ATOM    761 HB2  GLU    49       7.335   1.106 -18.805
ATOM    762 CG   GLU    49       9.347   1.038 -19.388
ATOM    763 HG1  GLU    49       9.343  -0.037 -19.570
ATOM    764 HG2  GLU    49      10.341   1.248 -18.992
ATOM    765 CD   GLU    49       9.132   1.706 -20.737
ATOM    766 OE1  GLU    49       8.634   0.989 -21.658
ATOM    767 OE2  GLU    49       9.652   2.843 -20.948
ATOM    768 C    GLU    49       9.755   1.172 -16.395
ATOM    769 O    GLU    49      10.620   0.348 -16.512
ATOM    770 N    ASP    50      10.031   2.404 -15.940
ATOM    771 H    ASP    50       9.267   3.047 -15.788
ATOM    772 CA   ASP    50      11.325   2.852 -15.513
ATOM    773 HA   ASP    50      12.002   2.666 -16.347
ATOM    774 CB   ASP    50      11.206   4.358 -15.245
ATOM    775 HB1  ASP    50      10.454   4.604 -14.495
ATOM    776 HB2  ASP    50      10.793   4.774 -16.164
ATOM    777 CG   ASP    50      12.522   4.922 -14.818
ATOM    778 OD1  ASP    50      13.352   5.250 -15.679
ATOM    779 OD2  ASP    50      12.750   5.155 -13.613
ATOM    780 C    ASP    50      11.732   2.199 -14.186
ATOM    781 O    ASP    50      12.909   1.863 -14.061
ATOM    782 N    LEU    51      10.786   2.029 -13.280
ATOM    783 H    LEU    51       9.877   2.424 -13.475
ATOM    784 CA   LEU    51      10.965   1.341 -12.026
ATOM    785 HA   LEU    51      11.817   1.823 -11.547
ATOM    786 CB   LEU    51       9.751   1.461 -11.069
ATOM    787 HB1  LEU    51       9.858   0.824 -10.191
ATOM    788 HB2  LEU    51       8.859   1.077 -11.564
ATOM    789 CG   LEU    51       9.285   2.831 -10.474
ATOM    790 HG   LEU    51       9.088   3.496 -11.315
ATOM    791 CD1  LEU    51       8.006   2.700  -9.636
ATOM    792 HD11 LEU    51       7.188   2.309 -10.241
ATOM    793 HD12 LEU    51       8.103   2.088  -8.740
ATOM    794 HD13 LEU    51       7.681   3.679  -9.284
ATOM    795 CD2  LEU    51      10.236   3.582  -9.569
ATOM    796 HD21 LEU    51      10.098   3.176  -8.567
ATOM    797 HD22 LEU    51      11.271   3.543  -9.908
ATOM    798 HD23 LEU    51       9.969   4.639  -9.580
ATOM    799 C    LEU    51      11.351  -0.132 -12.215
ATOM    800 O    LEU    51      11.978  -0.677 -11.363
ATOM    801 N    LEU    52      10.887  -0.790 -13.320
ATOM    802 H    LEU    52      10.417  -0.216 -14.007
ATOM    803 CA   LEU    52      11.178  -2.205 -13.657
ATOM    804 HA   LEU    52      11.320  -2.766 -12.733
ATOM    805 CB   LEU    52      10.073  -2.850 -14.450
ATOM    806 HB1  LEU    52       9.856  -2.228 -15.318
ATOM    807 HB2  LEU    52       9.202  -2.870 -13.795
ATOM    808 CG   LEU    52      10.315  -4.201 -15.136
ATOM    809 HG   LEU    52      11.218  -4.217 -15.746
ATOM    810 CD1  LEU    52      10.347  -5.362 -14.123
ATOM    811 HD11 LEU    52       9.563  -5.322 -13.367
ATOM    812 HD12 LEU    52      10.159  -6.294 -14.657
ATOM    813 HD13 LEU    52      11.336  -5.377 -13.665
ATOM    814 CD2  LEU    52       9.116  -4.577 -15.958
ATOM    815 HD21 LEU    52       8.249  -4.736 -15.317
ATOM    816 HD22 LEU    52       8.990  -3.707 -16.603
ATOM    817 HD23 LEU    52       9.358  -5.379 -16.655
ATOM    818 C    LEU    52      12.500  -2.343 -14.474
ATOM    819 O    LEU    52      13.330  -3.158 -14.092
ATOM    820 N    ILE    53      12.695  -1.566 -15.580
ATOM    821 H    ILE    53      12.023  -0.839 -15.784
ATOM    822 CA   ILE    53      13.818  -1.727 -16.579
ATOM    823 HA   ILE    53      13.706  -2.732 -16.985
ATOM    824 CB   ILE    53      13.563  -0.789 -17.787
ATOM    825 HB   ILE    53      12.519  -0.850 -18.094
ATOM    826 CG2  ILE    53      13.886   0.650 -17.350
ATOM    827 HG21 ILE    53      13.296   0.982 -16.496
ATOM    828 HG22 ILE    53      14.962   0.663 -17.178
ATOM    829 HG23 ILE    53      13.786   1.355 -18.175
ATOM    830 CG1  ILE    53      14.304  -1.165 -19.066
ATOM    831 HG11 ILE    53      13.942  -2.155 -19.343
ATOM    832 HG12 ILE    53      15.346  -1.395 -18.843
ATOM    833 CD1  ILE    53      14.194  -0.226 -20.296
ATOM    834 HD11 ILE    53      14.767  -0.619 -21.136
ATOM    835 HD12 ILE    53      13.205   0.052 -20.661
ATOM    836 HD13 ILE    53      14.687   0.684 -19.954
ATOM    837 C    ILE    53      15.181  -1.550 -15.974
ATOM    838 O    ILE    53      16.170  -2.125 -16.491
ATOM    839 N    ARG    54      15.238  -0.817 -14.881
ATOM    840 H    ARG    54      14.412  -0.317 -14.585
ATOM    841 CA   ARG    54      16.443  -0.574 -14.060
ATOM    842 HA   ARG    54      17.297  -0.416 -14.719
ATOM    843 CB   ARG    54      16.365   0.814 -13.317
ATOM    844 HB1  ARG    54      17.214   0.861 -12.636
ATOM    845 HB2  ARG    54      15.450   0.816 -12.725
ATOM    846 CG   ARG    54      16.588   1.926 -14.382
ATOM    847 HG1  ARG    54      15.904   1.808 -15.222
ATOM    848 HG2  ARG    54      17.594   1.806 -14.783
ATOM    849 CD   ARG    54      16.626   3.339 -13.963
ATOM    850 HD1  ARG    54      16.733   3.924 -14.876
ATOM    851 HD2  ARG    54      17.544   3.470 -13.390
ATOM    852 NE   ARG    54      15.394   3.809 -13.315
ATOM    853 HE   ARG    54      14.572   4.000 -13.870
ATOM    854 CZ   ARG    54      15.148   3.677 -12.058
ATOM    855 NH1  ARG    54      16.009   3.401 -11.164
ATOM    856 HH11 ARG    54      16.913   3.063 -11.460
ATOM    857 HH12 ARG    54      15.686   3.419 -10.207
ATOM    858 NH2  ARG    54      13.897   3.769 -11.607
ATOM    859 HH21 ARG    54      13.263   4.104 -12.319
ATOM    860 HH22 ARG    54      13.621   3.500 -10.673
ATOM    861 C    ARG    54      16.935  -1.755 -13.157
ATOM    862 O    ARG    54      18.130  -1.794 -12.882
ATOM    863 N    LYS    55      16.103  -2.815 -12.960
ATOM    864 H    LYS    55      15.250  -2.801 -13.500
ATOM    865 CA   LYS    55      16.197  -3.846 -11.997
ATOM    866 HA   LYS    55      16.644  -3.444 -11.088
ATOM    867 CB   LYS    55      14.772  -4.442 -11.701
ATOM    868 HB1  LYS    55      14.985  -5.287 -11.047
ATOM    869 HB2  LYS    55      14.377  -4.725 -12.677
ATOM    870 CG   LYS    55      13.731  -3.759 -10.795
ATOM    871 HG1  LYS    55      12.741  -4.213 -10.829
ATOM    872 HG2  LYS    55      13.645  -2.715 -11.096
ATOM    873 CD   LYS    55      14.090  -3.707  -9.289
ATOM    874 HD1  LYS    55      15.030  -3.168  -9.166
ATOM    875 HD2  LYS    55      14.128  -4.721  -8.892
ATOM    876 CE   LYS    55      13.118  -2.897  -8.432
ATOM    877 HE1  LYS    55      13.509  -2.954  -7.416
ATOM    878 HE2  LYS    55      12.060  -3.117  -8.293
ATOM    879 NZ   LYS    55      13.299  -1.558  -8.880
ATOM    880 HZ1  LYS    55      14.276  -1.335  -9.003
ATOM    881 HZ2  LYS    55      12.851  -1.397  -9.771
ATOM    882 HZ3  LYS    55      12.917  -0.874  -8.243
ATOM    883 C    LYS    55      17.122  -4.908 -12.510
ATOM    884 O    LYS    55      17.274  -5.146 -13.698
ATOM    885 N    SER    56      17.551  -5.662 -11.496
ATOM    886 H    SER    56      17.321  -5.299 -10.582
ATOM    887 CA   SER    56      18.214  -6.987 -11.515
ATOM    888 HA   SER    56      18.543  -7.248 -12.520
ATOM    889 CB   SER    56      19.489  -6.964 -10.628
ATOM    890 HB1  SER    56      19.788  -7.985 -10.393
ATOM    891 HB2  SER    56      19.241  -6.522  -9.662
ATOM    892 OG   SER    56      20.556  -6.333 -11.326
ATOM    893 HG   SER    56      20.852  -6.881 -12.057
ATOM    894 C    SER    56      17.255  -8.112 -10.988
ATOM    895 O    SER    56      16.483  -7.826 -10.069
ATOM    896 N    ASN    57      17.397  -9.374 -11.438
ATOM    897 H    ASN    57      17.879  -9.642 -12.284
ATOM    898 CA   ASN    57      16.513 -10.444 -10.828
ATOM    899 HA   ASN    57      15.472 -10.120 -10.817
ATOM    900 CB   ASN    57      16.609 -11.764 -11.615
ATOM    901 HB1  ASN    57      15.988 -12.542 -11.171
ATOM    902 HB2  ASN    57      17.607 -12.203 -11.635
ATOM    903 CG   ASN    57      16.238 -11.664 -13.082
ATOM    904 OD1  ASN    57      15.212 -11.136 -13.421
ATOM    905 ND2  ASN    57      16.906 -12.344 -13.971
ATOM    906 HD21 ASN    57      17.783 -12.773 -13.712
ATOM    907 HD22 ASN    57      16.449 -12.424 -14.868
ATOM    908 C    ASN    57      16.714 -10.705  -9.317
ATOM    909 O    ASN    57      15.724 -11.095  -8.668
ATOM    910 N    HSE    58      17.863 -10.364  -8.746
ATOM    911 H    HSE    58      18.652 -10.236  -9.364
ATOM    912 CA   HSE    58      18.209 -10.347  -7.302
ATOM    913 HA   HSE    58      17.783 -11.242  -6.850
ATOM    914 CB   HSE    58      19.718 -10.419  -7.140
ATOM    915 HB1  HSE    58      20.172 -10.889  -8.013
ATOM    916 HB2  HSE    58      19.928 -11.007  -6.247
ATOM    917 CG   HSE    58      20.440  -9.148  -6.888
ATOM    918 ND1  HSE    58      20.887  -8.382  -7.950
ATOM    919 CE1  HSE    58      21.329  -7.229  -7.349
ATOM    920 HE1  HSE    58      21.697  -6.359  -7.873
ATOM    921 NE2  HSE    58      21.176  -7.294  -6.064
ATOM    922 HE2  HSE    58      21.278  -6.520  -5.424
ATOM    923 CD2  HSE    58      20.593  -8.483  -5.725
ATOM    924 HD2  HSE    58      20.205  -8.765  -4.758
ATOM    925 C    HSE    58      17.558  -9.229  -6.475
ATOM    926 O    HSE    58      17.545  -9.358  -5.248
ATOM    927 N    ASN    59      16.996  -8.166  -7.119
ATOM    928 H    ASN    59      16.954  -8.057  -8.122
ATOM    929 CA   ASN    59      16.159  -7.234  -6.482
ATOM    930 HA   ASN    59      16.556  -7.005  -5.493
ATOM    931 CB   ASN    59      16.028  -5.922  -7.301
ATOM    932 HB1  ASN    59      15.283  -5.244  -6.885
ATOM    933 HB2  ASN    59      15.685  -6.238  -8.286
ATOM    934 CG   ASN    59      17.300  -5.175  -7.563
ATOM    935 OD1  ASN    59      17.331  -4.687  -8.675
ATOM    936 ND2  ASN    59      18.260  -4.945  -6.724
ATOM    937 HD21 ASN    59      18.319  -5.262  -5.767
ATOM    938 HD22 ASN    59      19.079  -4.460  -7.062
ATOM    939 C    ASN    59      14.725  -7.772  -6.233
ATOM    940 O    ASN    59      13.870  -7.081  -5.771
ATOM    941 N    PHE    60      14.405  -8.997  -6.626
ATOM    942 H    PHE    60      15.188  -9.565  -6.918
ATOM    943 CA   PHE    60      13.105  -9.674  -6.372
ATOM    944 HA   PHE    60      12.491  -9.016  -5.757
ATOM    945 CB   PHE    60      12.485 -10.107  -7.688
ATOM    946 HB1  PHE    60      11.610 -10.687  -7.392
ATOM    947 HB2  PHE    60      13.200 -10.814  -8.109
ATOM    948 CG   PHE    60      12.078  -8.939  -8.631
ATOM    949 CD1  PHE    60      10.772  -8.323  -8.529
ATOM    950 HD1  PHE    60      10.060  -8.668  -7.793
ATOM    951 CE1  PHE    60      10.485  -7.253  -9.330
ATOM    952 HE1  PHE    60       9.597  -6.695  -9.069
ATOM    953 CZ   PHE    60      11.406  -6.742 -10.318
ATOM    954 HZ   PHE    60      11.076  -5.930 -10.950
ATOM    955 CE2  PHE    60      12.678  -7.335 -10.411
ATOM    956 HE2  PHE    60      13.361  -6.922 -11.138
ATOM    957 CD2  PHE    60      13.016  -8.405  -9.540
ATOM    958 HD2  PHE    60      13.976  -8.897  -9.594
ATOM    959 C    PHE    60      13.227 -10.909  -5.464
ATOM    960 O    PHE    60      14.316 -11.508  -5.482
ATOM    961 N    LEU    61      12.159 -11.346  -4.761
ATOM    962 H    LEU    61      11.273 -10.864  -4.791
ATOM    963 CA   LEU    61      12.353 -12.354  -3.717
ATOM    964 HA   LEU    61      13.089 -13.097  -4.026
ATOM    965 CB   LEU    61      12.838 -11.790  -2.341
ATOM    966 HB1  LEU    61      12.083 -11.178  -1.848
ATOM    967 HB2  LEU    61      13.730 -11.194  -2.535
ATOM    968 CG   LEU    61      13.200 -12.947  -1.346
ATOM    969 HG   LEU    61      13.647 -13.767  -1.908
ATOM    970 CD1  LEU    61      14.226 -12.382  -0.362
ATOM    971 HD11 LEU    61      15.060 -12.030  -0.969
ATOM    972 HD12 LEU    61      13.878 -11.538   0.234
ATOM    973 HD13 LEU    61      14.562 -13.195   0.282
ATOM    974 CD2  LEU    61      12.070 -13.482  -0.522
ATOM    975 HD21 LEU    61      11.401 -12.811   0.017
ATOM    976 HD22 LEU    61      11.518 -14.128  -1.205
ATOM    977 HD23 LEU    61      12.438 -13.992   0.368
ATOM    978 C    LEU    61      10.953 -12.994  -3.511
ATOM    979 O    LEU    61      10.079 -12.386  -2.986
ATOM    980 N    VAL    62      10.757 -14.237  -3.891
ATOM    981 H    VAL    62      11.417 -14.737  -4.470
ATOM    982 CA   VAL    62       9.379 -14.845  -3.833
ATOM    983 HA   VAL    62       8.564 -14.170  -3.573
ATOM    984 CB   VAL    62       9.074 -15.419  -5.200
ATOM    985 HB   VAL    62       9.936 -16.008  -5.510
ATOM    986 CG1  VAL    62       7.930 -16.474  -5.294
ATOM    987 HG11 VAL    62       7.102 -16.214  -4.633
ATOM    988 HG12 VAL    62       7.649 -16.590  -6.341
ATOM    989 HG13 VAL    62       8.249 -17.403  -4.822
ATOM    990 CG2  VAL    62       9.087 -14.392  -6.324
ATOM    991 HG21 VAL    62       9.162 -15.032  -7.204
ATOM    992 HG22 VAL    62       8.117 -13.896  -6.354
ATOM    993 HG23 VAL    62       9.802 -13.570  -6.302
ATOM    994 C    VAL    62       9.373 -16.042  -2.841
ATOM    995 O    VAL    62      10.400 -16.675  -2.712
ATOM    996 N    GLN    63       8.246 -16.366  -2.081
ATOM    997 H    GLN    63       7.441 -15.808  -2.327
ATOM    998 CA   GLN    63       8.111 -17.414  -1.031
ATOM    999 HA   GLN    63       8.949 -18.100  -1.153
ATOM   1000 CB   GLN    63       8.313 -16.736   0.350
ATOM   1001 HB1  GLN    63       7.592 -17.186   1.032
ATOM   1002 HB2  GLN    63       8.084 -15.679   0.215
ATOM   1003 CG   GLN    63       9.795 -16.824   0.774
ATOM   1004 HG1  GLN    63      10.375 -16.235   0.065
ATOM   1005 HG2  GLN    63      10.103 -17.864   0.664
ATOM   1006 CD   GLN    63      10.027 -16.283   2.205
ATOM   1007 OE1  GLN    63      10.678 -15.302   2.415
ATOM   1008 NE2  GLN    63       9.363 -16.931   3.106
ATOM   1009 HE21 GLN    63       8.775 -17.672   2.754
ATOM   1010 HE22 GLN    63       9.278 -16.531   4.030
ATOM   1011 C    GLN    63       6.853 -18.222  -1.136
ATOM   1012 O    GLN    63       5.763 -17.666  -1.255
ATOM   1013 N    ALA    64       6.966 -19.535  -1.002
ATOM   1014 H    ALA    64       7.895 -19.924  -1.087
ATOM   1015 CA   ALA    64       5.818 -20.484  -0.746
ATOM   1016 HA   ALA    64       4.853 -19.986  -0.841
ATOM   1017 CB   ALA    64       5.823 -21.447  -1.977
ATOM   1018 HB1  ALA    64       6.734 -22.041  -2.050
ATOM   1019 HB2  ALA    64       4.979 -22.104  -2.185
ATOM   1020 HB3  ALA    64       5.993 -20.888  -2.897
ATOM   1021 C    ALA    64       5.995 -21.159   0.600
ATOM   1022 O    ALA    64       6.749 -22.152   0.801
ATOM   1023 N    GLY    65       5.361 -20.610   1.594
ATOM   1024 H    GLY    65       4.844 -19.791   1.307
ATOM   1025 CA   GLY    65       5.782 -20.758   3.020
ATOM   1026 HA1  GLY    65       5.637 -21.780   3.369
ATOM   1027 HA2  GLY    65       5.201 -20.015   3.565
ATOM   1028 C    GLY    65       7.234 -20.316   3.237
ATOM   1029 O    GLY    65       7.707 -19.478   2.454
ATOM   1030 N    ASN    66       7.981 -20.846   4.239
ATOM   1031 H    ASN    66       7.540 -21.367   4.984
ATOM   1032 CA   ASN    66       9.366 -20.360   4.444
ATOM   1033 HA   ASN    66       9.365 -19.270   4.406
ATOM   1034 CB   ASN    66       9.754 -20.618   5.901
ATOM   1035 HB1  ASN    66       9.628 -21.699   5.956
ATOM   1036 HB2  ASN    66       9.111 -20.063   6.584
ATOM   1037 CG   ASN    66      11.192 -20.328   6.263
ATOM   1038 OD1  ASN    66      11.551 -19.202   6.601
ATOM   1039 ND2  ASN    66      12.063 -21.253   6.148
ATOM   1040 HD21 ASN    66      11.756 -22.166   5.844
ATOM   1041 HD22 ASN    66      13.023 -20.976   6.290
ATOM   1042 C    ASN    66      10.328 -20.942   3.341
ATOM   1043 O    ASN    66      11.543 -20.750   3.479
ATOM   1044 N    VAL    67       9.892 -21.746   2.372
ATOM   1045 H    VAL    67       8.889 -21.863   2.365
ATOM   1046 CA   VAL    67      10.592 -22.082   1.113
ATOM   1047 HA   VAL    67      11.582 -22.471   1.352
ATOM   1048 CB   VAL    67       9.905 -23.282   0.366
ATOM   1049 HB   VAL    67       8.987 -22.937  -0.110
ATOM   1050 CG1  VAL    67      10.781 -23.693  -0.833
ATOM   1051 HG11 VAL    67      10.194 -24.410  -1.407
ATOM   1052 HG12 VAL    67      10.896 -22.832  -1.491
ATOM   1053 HG13 VAL    67      11.664 -24.237  -0.499
ATOM   1054 CG2  VAL    67       9.570 -24.569   1.114
ATOM   1055 HG21 VAL    67       8.623 -24.503   1.650
ATOM   1056 HG22 VAL    67       9.563 -25.442   0.462
ATOM   1057 HG23 VAL    67      10.356 -24.722   1.853
ATOM   1058 C    VAL    67      10.613 -20.846   0.227
ATOM   1059 O    VAL    67       9.611 -20.543  -0.419
ATOM   1060 N    GLN    68      11.729 -20.132   0.117
ATOM   1061 H    GLN    68      12.484 -20.486   0.686
ATOM   1062 CA   GLN    68      12.101 -19.157  -0.897
ATOM   1063 HA   GLN    68      11.187 -18.565  -0.943
ATOM   1064 CB   GLN    68      13.250 -18.263  -0.286
ATOM   1065 HB1  GLN    68      14.055 -18.973  -0.096
ATOM   1066 HB2  GLN    68      12.823 -17.922   0.657
ATOM   1067 CG   GLN    68      13.775 -17.237  -1.214
ATOM   1068 HG1  GLN    68      13.014 -16.491  -1.439
ATOM   1069 HG2  GLN    68      13.947 -17.678  -2.196
ATOM   1070 CD   GLN    68      15.080 -16.546  -0.709
ATOM   1071 OE1  GLN    68      15.679 -16.813   0.273
ATOM   1072 NE2  GLN    68      15.561 -15.611  -1.416
ATOM   1073 HE21 GLN    68      15.105 -15.337  -2.275
ATOM   1074 HE22 GLN    68      16.492 -15.272  -1.221
ATOM   1075 C    GLN    68      12.370 -19.685  -2.266
ATOM   1076 O    GLN    68      12.854 -20.805  -2.405
ATOM   1077 N    LEU    69      11.942 -18.888  -3.237
ATOM   1078 H    LEU    69      11.536 -18.006  -2.960
ATOM   1079 CA   LEU    69      12.192 -19.168  -4.683
ATOM   1080 HA   LEU    69      12.633 -20.162  -4.607
ATOM   1081 CB   LEU    69      10.842 -19.328  -5.473
ATOM   1082 HB1  LEU    69      11.116 -19.521  -6.510
ATOM   1083 HB2  LEU    69      10.352 -18.362  -5.348
ATOM   1084 CG   LEU    69       9.910 -20.460  -4.951
ATOM   1085 HG   LEU    69       9.709 -20.248  -3.901
ATOM   1086 CD1  LEU    69       8.553 -20.456  -5.701
ATOM   1087 HD11 LEU    69       8.026 -19.502  -5.685
ATOM   1088 HD12 LEU    69       8.750 -20.722  -6.740
ATOM   1089 HD13 LEU    69       7.933 -21.134  -5.115
ATOM   1090 CD2  LEU    69      10.578 -21.835  -4.997
ATOM   1091 HD21 LEU    69      11.566 -21.877  -4.538
ATOM   1092 HD22 LEU    69       9.896 -22.520  -4.494
ATOM   1093 HD23 LEU    69      10.806 -22.080  -6.034
ATOM   1094 C    LEU    69      13.259 -18.308  -5.346
ATOM   1095 O    LEU    69      13.144 -17.062  -5.334
ATOM   1096 N    ARG    70      14.218 -18.856  -6.120
ATOM   1097 H    ARG    70      14.124 -19.842  -6.319
ATOM   1098 CA   ARG    70      15.015 -17.987  -6.975
ATOM   1099 HA   ARG    70      15.329 -17.102  -6.421
ATOM   1100 CB   ARG    70      16.283 -18.705  -7.355
ATOM   1101 HB1  ARG    70      16.141 -19.656  -7.868
ATOM   1102 HB2  ARG    70      16.798 -19.009  -6.444
ATOM   1103 CG   ARG    70      17.232 -17.920  -8.335
ATOM   1104 HG1  ARG    70      17.281 -16.853  -8.121
ATOM   1105 HG2  ARG    70      16.789 -17.985  -9.329
ATOM   1106 CD   ARG    70      18.680 -18.458  -8.271
ATOM   1107 HD1  ARG    70      18.567 -19.524  -8.468
ATOM   1108 HD2  ARG    70      19.077 -18.391  -7.258
ATOM   1109 NE   ARG    70      19.690 -17.932  -9.139
ATOM   1110 HE   ARG    70      20.265 -17.212  -8.727
ATOM   1111 CZ   ARG    70      19.735 -18.197 -10.406
ATOM   1112 NH1  ARG    70      19.091 -19.213 -10.903
ATOM   1113 HH11 ARG    70      18.492 -19.869 -10.422
ATOM   1114 HH12 ARG    70      19.108 -19.375 -11.900
ATOM   1115 NH2  ARG    70      20.519 -17.487 -11.190
ATOM   1116 HH21 ARG    70      21.102 -16.771 -10.779
ATOM   1117 HH22 ARG    70      20.739 -17.842 -12.110
ATOM   1118 C    ARG    70      14.308 -17.484  -8.171
ATOM   1119 O    ARG    70      13.874 -18.250  -9.027
ATOM   1120 N    VAL    71      14.289 -16.144  -8.395
ATOM   1121 H    VAL    71      14.785 -15.613  -7.693
ATOM   1122 CA   VAL    71      13.716 -15.404  -9.493
ATOM   1123 HA   VAL    71      12.834 -15.905  -9.891
ATOM   1124 CB   VAL    71      13.398 -13.927  -9.063
ATOM   1125 HB   VAL    71      14.255 -13.379  -8.672
ATOM   1126 CG1  VAL    71      12.838 -13.110 -10.233
ATOM   1127 HG11 VAL    71      12.343 -12.184  -9.939
ATOM   1128 HG12 VAL    71      13.687 -12.802 -10.844
ATOM   1129 HG13 VAL    71      12.259 -13.838 -10.801
ATOM   1130 CG2  VAL    71      12.340 -14.023  -7.947
ATOM   1131 HG21 VAL    71      12.878 -14.278  -7.034
ATOM   1132 HG22 VAL    71      11.828 -13.067  -7.835
ATOM   1133 HG23 VAL    71      11.578 -14.783  -8.114
ATOM   1134 C    VAL    71      14.778 -15.353 -10.586
ATOM   1135 O    VAL    71      15.942 -14.996 -10.396
ATOM   1136 N    ILE    72      14.363 -15.681 -11.774
ATOM   1137 H    ILE    72      13.373 -15.876 -11.816
ATOM   1138 CA   ILE    72      15.223 -15.744 -13.018
ATOM   1139 HA   ILE    72      16.237 -15.421 -12.783
ATOM   1140 CB   ILE    72      15.499 -17.209 -13.408
ATOM   1141 HB   ILE    72      16.259 -17.323 -14.181
ATOM   1142 CG2  ILE    72      16.115 -18.050 -12.295
ATOM   1143 HG21 ILE    72      15.501 -18.172 -11.402
ATOM   1144 HG22 ILE    72      16.379 -19.040 -12.667
ATOM   1145 HG23 ILE    72      17.084 -17.669 -11.975
ATOM   1146 CG1  ILE    72      14.170 -17.895 -13.824
ATOM   1147 HG11 ILE    72      13.491 -17.226 -14.352
ATOM   1148 HG12 ILE    72      13.514 -17.977 -12.957
ATOM   1149 CD1  ILE    72      14.244 -19.258 -14.569
ATOM   1150 HD11 ILE    72      14.866 -19.090 -15.449
ATOM   1151 HD12 ILE    72      14.713 -19.960 -13.880
ATOM   1152 HD13 ILE    72      13.240 -19.665 -14.688
ATOM   1153 C    ILE    72      14.761 -14.915 -14.264
ATOM   1154 O    ILE    72      15.384 -14.932 -15.292
ATOM   1155 N    GLY    73      13.710 -14.138 -14.118
ATOM   1156 H    GLY    73      13.021 -14.151 -13.379
ATOM   1157 CA   GLY    73      13.327 -13.177 -15.138
ATOM   1158 HA1  GLY    73      13.076 -13.655 -16.085
ATOM   1159 HA2  GLY    73      14.124 -12.470 -15.368
ATOM   1160 C    GLY    73      12.073 -12.361 -14.777
ATOM   1161 O    GLY    73      11.113 -12.853 -14.139
ATOM   1162 N    HSD    74      12.072 -11.089 -15.229
ATOM   1163 H    HSD    74      12.870 -10.754 -15.750
ATOM   1164 CA   HSD    74      11.099 -10.058 -14.792
ATOM   1165 HA   HSD    74      10.237 -10.509 -14.300
ATOM   1166 CB   HSD    74      11.700  -9.241 -13.676
ATOM   1167 HB1  HSD    74      11.888  -9.963 -12.881
ATOM   1168 HB2  HSD    74      11.008  -8.485 -13.305
ATOM   1169 CG   HSD    74      12.984  -8.522 -13.904
ATOM   1170 ND1  HSD    74      13.082  -7.537 -14.841
ATOM   1171 HD1  HSD    74      12.466  -7.434 -15.635
ATOM   1172 CE1  HSD    74      14.255  -6.906 -14.615
ATOM   1173 HE1  HSD    74      14.592  -6.008 -15.111
ATOM   1174 NE2  HSD    74      14.911  -7.543 -13.645
ATOM   1175 CD2  HSD    74      14.104  -8.551 -13.120
ATOM   1176 HD2  HSD    74      14.308  -8.978 -12.149
ATOM   1177 C    HSD    74      10.516  -9.243 -15.939
ATOM   1178 O    HSD    74      11.219  -8.553 -16.643
ATOM   1179 N    SER    75       9.186  -9.235 -16.145
ATOM   1180 H    SER    75       8.674  -9.895 -15.577
ATOM   1181 CA   SER    75       8.450  -8.366 -17.069
ATOM   1182 HA   SER    75       9.069  -7.483 -17.224
ATOM   1183 CB   SER    75       8.249  -9.132 -18.414
ATOM   1184 HB1  SER    75       9.204  -9.525 -18.765
ATOM   1185 HB2  SER    75       7.917  -8.470 -19.213
ATOM   1186 OG   SER    75       7.375 -10.217 -18.248
ATOM   1187 HG   SER    75       7.897 -10.852 -17.752
ATOM   1188 C    SER    75       7.013  -7.845 -16.679
ATOM   1189 O    SER    75       6.425  -8.247 -15.696
ATOM   1190 N    MET    76       6.514  -6.910 -17.509
ATOM   1191 H    MET    76       7.114  -6.475 -18.195
ATOM   1192 CA   MET    76       5.150  -6.336 -17.320
ATOM   1193 HA   MET    76       4.774  -6.715 -16.369
ATOM   1194 CB   MET    76       5.235  -4.841 -17.273
ATOM   1195 HB1  MET    76       5.780  -4.474 -18.142
ATOM   1196 HB2  MET    76       5.817  -4.511 -16.412
ATOM   1197 CG   MET    76       3.922  -4.017 -17.230
ATOM   1198 HG1  MET    76       3.311  -4.549 -16.500
ATOM   1199 HG2  MET    76       3.501  -4.126 -18.229
ATOM   1200 SD   MET    76       3.978  -2.265 -16.873
ATOM   1201 CE   MET    76       5.296  -1.613 -17.948
ATOM   1202 HE1  MET    76       5.104  -1.907 -18.980
ATOM   1203 HE2  MET    76       5.305  -0.528 -17.842
ATOM   1204 HE3  MET    76       6.280  -2.003 -17.687
ATOM   1205 C    MET    76       4.099  -6.761 -18.464
ATOM   1206 O    MET    76       4.398  -6.965 -19.643
ATOM   1207 N    GLN    77       2.815  -6.821 -18.139
ATOM   1208 H    GLN    77       2.529  -6.671 -17.182
ATOM   1209 CA   GLN    77       1.700  -6.860 -19.034
ATOM   1210 HA   GLN    77       2.057  -6.399 -19.955
ATOM   1211 CB   GLN    77       1.287  -8.271 -19.297
ATOM   1212 HB1  GLN    77       0.937  -8.663 -18.342
ATOM   1213 HB2  GLN    77       2.120  -8.845 -19.704
ATOM   1214 CG   GLN    77       0.157  -8.236 -20.417
ATOM   1215 HG1  GLN    77       0.571  -7.699 -21.271
ATOM   1216 HG2  GLN    77      -0.698  -7.686 -20.024
ATOM   1217 CD   GLN    77      -0.319  -9.599 -20.951
ATOM   1218 OE1  GLN    77       0.351 -10.509 -21.395
ATOM   1219 NE2  GLN    77      -1.621  -9.799 -20.872
ATOM   1220 HE21 GLN    77      -2.280  -9.098 -20.563
ATOM   1221 HE22 GLN    77      -1.994 -10.732 -20.976
ATOM   1222 C    GLN    77       0.521  -6.042 -18.434
ATOM   1223 O    GLN    77      -0.011  -6.509 -17.445
ATOM   1224 N    ASN    78       0.180  -4.893 -19.029
ATOM   1225 H    ASN    78       0.667  -4.711 -19.895
ATOM   1226 CA   ASN    78      -0.535  -3.770 -18.393
ATOM   1227 HA   ASN    78      -0.082  -2.895 -18.860
ATOM   1228 CB   ASN    78      -2.000  -3.900 -18.870
ATOM   1229 HB1  ASN    78      -2.488  -2.946 -18.671
ATOM   1230 HB2  ASN    78      -2.570  -4.698 -18.394
ATOM   1231 CG   ASN    78      -1.979  -4.076 -20.355
ATOM   1232 OD1  ASN    78      -1.786  -3.118 -21.103
ATOM   1233 ND2  ASN    78      -2.131  -5.278 -20.844
ATOM   1234 HD21 ASN    78      -2.461  -5.968 -20.184
ATOM   1235 HD22 ASN    78      -2.088  -5.461 -21.836
ATOM   1236 C    ASN    78      -0.279  -3.668 -16.838
ATOM   1237 O    ASN    78       0.867  -3.497 -16.531
ATOM   1238 N    CYS    79      -1.232  -3.841 -15.896
ATOM   1239 H    CYS    79      -2.131  -4.168 -16.221
ATOM   1240 CA   CYS    79      -0.899  -3.668 -14.453
ATOM   1241 HA   CYS    79      -0.109  -2.920 -14.404
ATOM   1242 CB   CYS    79      -2.228  -3.180 -13.772
ATOM   1243 HB1  CYS    79      -2.239  -3.034 -12.692
ATOM   1244 HB2  CYS    79      -2.987  -3.924 -14.015
ATOM   1245 SG   CYS    79      -2.681  -1.579 -14.575
ATOM   1246 HG   CYS    79      -1.870  -0.756 -13.903
ATOM   1247 C    CYS    79      -0.375  -4.973 -13.720
ATOM   1248 O    CYS    79      -0.387  -5.043 -12.477
ATOM   1249 N    VAL    80      -0.050  -6.081 -14.486
ATOM   1250 H    VAL    80      -0.226  -6.177 -15.476
ATOM   1251 CA   VAL    80       0.566  -7.247 -13.871
ATOM   1252 HA   VAL    80       0.566  -7.266 -12.782
ATOM   1253 CB   VAL    80      -0.146  -8.556 -14.211
ATOM   1254 HB   VAL    80       0.538  -9.317 -13.836
ATOM   1255 CG1  VAL    80      -1.402  -8.674 -13.397
ATOM   1256 HG11 VAL    80      -1.171  -8.670 -12.331
ATOM   1257 HG12 VAL    80      -2.092  -7.905 -13.744
ATOM   1258 HG13 VAL    80      -1.849  -9.640 -13.632
ATOM   1259 CG2  VAL    80      -0.241  -8.923 -15.661
ATOM   1260 HG21 VAL    80      -0.450  -9.985 -15.790
ATOM   1261 HG22 VAL    80      -1.125  -8.490 -16.128
ATOM   1262 HG23 VAL    80       0.633  -8.547 -16.193
ATOM   1263 C    VAL    80       2.041  -7.374 -14.267
ATOM   1264 O    VAL    80       2.551  -6.926 -15.289
ATOM   1265 N    LEU    81       2.731  -8.076 -13.355
ATOM   1266 H    LEU    81       2.191  -8.393 -12.562
ATOM   1267 CA   LEU    81       4.153  -8.262 -13.206
ATOM   1268 HA   LEU    81       4.690  -7.887 -14.077
ATOM   1269 CB   LEU    81       4.567  -7.448 -11.971
ATOM   1270 HB1  LEU    81       3.879  -7.747 -11.180
ATOM   1271 HB2  LEU    81       4.375  -6.386 -12.128
ATOM   1272 CG   LEU    81       6.029  -7.642 -11.551
ATOM   1273 HG   LEU    81       6.262  -8.660 -11.241
ATOM   1274 CD1  LEU    81       7.019  -7.249 -12.643
ATOM   1275 HD11 LEU    81       6.938  -6.186 -12.874
ATOM   1276 HD12 LEU    81       8.003  -7.379 -12.193
ATOM   1277 HD13 LEU    81       6.908  -7.901 -13.509
ATOM   1278 CD2  LEU    81       6.288  -6.827 -10.294
ATOM   1279 HD21 LEU    81       5.822  -7.265  -9.411
ATOM   1280 HD22 LEU    81       7.349  -6.742 -10.058
ATOM   1281 HD23 LEU    81       5.911  -5.818 -10.462
ATOM   1282 C    LEU    81       4.480  -9.689 -13.006
ATOM   1283 O    LEU    81       3.875 -10.309 -12.105
ATOM   1284 N    LYS    82       5.381 -10.149 -13.832
ATOM   1285 H    LYS    82       5.816  -9.525 -14.496
ATOM   1286 CA   LYS    82       5.663 -11.580 -13.988
ATOM   1287 HA   LYS    82       4.936 -12.141 -13.400
ATOM   1288 CB   LYS    82       5.491 -12.060 -15.477
ATOM   1289 HB1  LYS    82       5.663 -13.133 -15.559
ATOM   1290 HB2  LYS    82       6.232 -11.543 -16.086
ATOM   1291 CG   LYS    82       4.044 -11.770 -15.907
ATOM   1292 HG1  LYS    82       3.899 -10.690 -15.878
ATOM   1293 HG2  LYS    82       3.330 -12.194 -15.200
ATOM   1294 CD   LYS    82       3.736 -12.248 -17.354
ATOM   1295 HD1  LYS    82       2.699 -11.983 -17.559
ATOM   1296 HD2  LYS    82       3.867 -13.330 -17.380
ATOM   1297 CE   LYS    82       4.664 -11.732 -18.411
ATOM   1298 HE1  LYS    82       5.660 -12.146 -18.256
ATOM   1299 HE2  LYS    82       4.536 -10.650 -18.416
ATOM   1300 NZ   LYS    82       4.201 -12.345 -19.665
ATOM   1301 HZ1  LYS    82       4.816 -13.080 -19.982
ATOM   1302 HZ2  LYS    82       3.229 -12.615 -19.617
ATOM   1303 HZ3  LYS    82       4.200 -11.651 -20.399
ATOM   1304 C    LYS    82       7.125 -11.914 -13.655
ATOM   1305 O    LYS    82       8.072 -11.593 -14.382
ATOM   1306 N    LEU    83       7.222 -12.615 -12.561
ATOM   1307 H    LEU    83       6.354 -12.860 -12.107
ATOM   1308 CA   LEU    83       8.466 -13.250 -12.128
ATOM   1309 HA   LEU    83       9.198 -12.692 -12.712
ATOM   1310 CB   LEU    83       8.566 -12.969 -10.651
ATOM   1311 HB1  LEU    83       9.526 -13.274 -10.233
ATOM   1312 HB2  LEU    83       7.864 -13.588 -10.093
ATOM   1313 CG   LEU    83       8.336 -11.533 -10.170
ATOM   1314 HG   LEU    83       7.309 -11.205 -10.330
ATOM   1315 CD1  LEU    83       8.694 -11.554  -8.677
ATOM   1316 HD11 LEU    83       8.390 -10.569  -8.321
ATOM   1317 HD12 LEU    83       8.242 -12.360  -8.099
ATOM   1318 HD13 LEU    83       9.782 -11.603  -8.635
ATOM   1319 CD2  LEU    83       9.299 -10.543 -10.884
ATOM   1320 HD21 LEU    83       9.201  -9.527 -10.502
ATOM   1321 HD22 LEU    83      10.357 -10.797 -10.823
ATOM   1322 HD23 LEU    83       8.994 -10.469 -11.928
ATOM   1323 C    LEU    83       8.514 -14.684 -12.463
ATOM   1324 O    LEU    83       7.840 -15.544 -11.886
ATOM   1325 N    LYS    84       9.310 -14.993 -13.474
ATOM   1326 H    LYS    84       9.739 -14.286 -14.054
ATOM   1327 CA   LYS    84       9.817 -16.338 -13.789
ATOM   1328 HA   LYS    84       8.944 -16.962 -13.979
ATOM   1329 CB   LYS    84      10.481 -16.178 -15.165
ATOM   1330 HB1  LYS    84      11.354 -15.587 -14.886
ATOM   1331 HB2  LYS    84       9.811 -15.634 -15.830
ATOM   1332 CG   LYS    84      10.861 -17.506 -15.871
ATOM   1333 HG1  LYS    84       9.902 -17.963 -16.115
ATOM   1334 HG2  LYS    84      11.414 -18.108 -15.150
ATOM   1335 CD   LYS    84      11.824 -17.193 -17.082
ATOM   1336 HD1  LYS    84      12.652 -16.530 -16.832
ATOM   1337 HD2  LYS    84      11.277 -16.749 -17.914
ATOM   1338 CE   LYS    84      12.392 -18.567 -17.600
ATOM   1339 HE1  LYS    84      11.569 -19.204 -17.924
ATOM   1340 HE2  LYS    84      12.886 -19.119 -16.801
ATOM   1341 NZ   LYS    84      13.477 -18.336 -18.575
ATOM   1342 HZ1  LYS    84      14.141 -17.651 -18.242
ATOM   1343 HZ2  LYS    84      14.022 -19.165 -18.765
ATOM   1344 HZ3  LYS    84      13.085 -18.120 -19.480
ATOM   1345 C    LYS    84      10.700 -16.844 -12.706
ATOM   1346 O    LYS    84      11.656 -16.149 -12.339
ATOM   1347 N    VAL    85      10.347 -17.910 -11.995
ATOM   1348 H    VAL    85       9.453 -18.295 -12.261
ATOM   1349 CA   VAL    85      11.157 -18.534 -10.989
ATOM   1350 HA   VAL    85      11.935 -17.823 -10.713
ATOM   1351 CB   VAL    85      10.274 -18.679  -9.695
ATOM   1352 HB   VAL    85      10.819 -19.370  -9.051
ATOM   1353 CG1  VAL    85       9.936 -17.370  -8.970
ATOM   1354 HG11 VAL    85       9.509 -16.706  -9.722
ATOM   1355 HG12 VAL    85       9.336 -17.644  -8.103
ATOM   1356 HG13 VAL    85      10.858 -16.929  -8.589
ATOM   1357 CG2  VAL    85       8.912 -19.325 -10.011
ATOM   1358 HG21 VAL    85       9.051 -20.215 -10.623
ATOM   1359 HG22 VAL    85       8.577 -19.510  -8.990
ATOM   1360 HG23 VAL    85       8.255 -18.585 -10.467
ATOM   1361 C    VAL    85      11.766 -19.882 -11.396
ATOM   1362 O    VAL    85      11.320 -20.618 -12.285
ATOM   1363 N    ASP    86      12.942 -20.123 -10.849
ATOM   1364 H    ASP    86      13.307 -19.370 -10.283
ATOM   1365 CA   ASP    86      13.698 -21.312 -11.118
ATOM   1366 HA   ASP    86      14.090 -21.295 -12.135
ATOM   1367 CB   ASP    86      14.918 -21.275 -10.230
ATOM   1368 HB1  ASP    86      14.754 -21.934  -9.377
ATOM   1369 HB2  ASP    86      15.062 -20.332  -9.703
ATOM   1370 CG   ASP    86      16.283 -21.584 -10.855
ATOM   1371 OD1  ASP    86      16.300 -22.205 -11.899
ATOM   1372 OD2  ASP    86      17.237 -21.226 -10.203
ATOM   1373 C    ASP    86      12.937 -22.670 -10.922
ATOM   1374 O    ASP    86      13.428 -23.708 -11.284
ATOM   1375 N    THR    87      11.895 -22.623 -10.051
ATOM   1376 H    THR    87      11.511 -21.727  -9.786
ATOM   1377 CA   THR    87      11.036 -23.764  -9.795
ATOM   1378 HA   THR    87      11.456 -24.656 -10.260
ATOM   1379 CB   THR    87      10.913 -23.959  -8.290
ATOM   1380 HB   THR    87      10.436 -23.034  -7.964
ATOM   1381 CG2  THR    87      10.094 -25.074  -7.677
ATOM   1382 HG21 THR    87      10.065 -24.855  -6.610
ATOM   1383 HG22 THR    87       9.075 -25.073  -8.066
ATOM   1384 HG23 THR    87      10.618 -26.023  -7.787
ATOM   1385 OG1  THR    87      12.156 -24.087  -7.641
ATOM   1386 HG1  THR    87      12.354 -24.987  -7.909
ATOM   1387 C    THR    87       9.593 -23.592 -10.364
ATOM   1388 O    THR    87       8.999 -22.535 -10.075
ATOM   1389 N    ALA    88       9.055 -24.557 -11.045
ATOM   1390 H    ALA    88       9.551 -25.407 -11.274
ATOM   1391 CA   ALA    88       7.647 -24.548 -11.456
ATOM   1392 HA   ALA    88       7.295 -23.540 -11.674
ATOM   1393 CB   ALA    88       7.690 -25.320 -12.837
ATOM   1394 HB1  ALA    88       8.036 -26.353 -12.815
ATOM   1395 HB2  ALA    88       6.679 -25.255 -13.239
ATOM   1396 HB3  ALA    88       8.372 -24.721 -13.441
ATOM   1397 C    ALA    88       6.748 -25.152 -10.361
ATOM   1398 O    ALA    88       7.205 -26.089  -9.632
ATOM   1399 N    ASN    89       5.481 -24.744 -10.262
ATOM   1400 H    ASN    89       5.123 -24.034 -10.884
ATOM   1401 CA   ASN    89       4.564 -25.231  -9.253
ATOM   1402 HA   ASN    89       5.066 -25.222  -8.285
ATOM   1403 CB   ASN    89       3.408 -24.150  -9.230
ATOM   1404 HB1  ASN    89       2.793 -24.164 -10.130
ATOM   1405 HB2  ASN    89       3.785 -23.135  -9.108
ATOM   1406 CG   ASN    89       2.427 -24.436  -8.111
ATOM   1407 OD1  ASN    89       2.614 -25.392  -7.376
ATOM   1408 ND2  ASN    89       1.394 -23.724  -7.968
ATOM   1409 HD21 ASN    89       1.374 -22.926  -8.587
ATOM   1410 HD22 ASN    89       0.733 -23.856  -7.216
ATOM   1411 C    ASN    89       3.953 -26.626  -9.622
ATOM   1412 O    ASN    89       3.547 -26.744 -10.813
ATOM   1413 N    PRO    90       4.086 -27.717  -8.787
ATOM   1414 CD   PRO    90       4.884 -27.790  -7.575
ATOM   1415 HD1  PRO    90       4.616 -26.981  -6.896
ATOM   1416 HD2  PRO    90       5.939 -27.776  -7.847
ATOM   1417 CG   PRO    90       4.521 -29.162  -6.943
ATOM   1418 HG1  PRO    90       3.689 -29.091  -6.242
ATOM   1419 HG2  PRO    90       5.343 -29.400  -6.267
ATOM   1420 CB   PRO    90       4.185 -30.035  -8.136
ATOM   1421 HB1  PRO    90       3.596 -30.906  -7.845
ATOM   1422 HB2  PRO    90       5.118 -30.331  -8.614
ATOM   1423 CA   PRO    90       3.471 -29.046  -9.082
ATOM   1424 HA   PRO    90       3.674 -29.285 -10.127
ATOM   1425 C    PRO    90       1.955 -29.035  -8.880
ATOM   1426 O    PRO    90       1.288 -29.997  -9.180
ATOM   1427 N    LYS    91       1.408 -27.942  -8.277
ATOM   1428 H    LYS    91       2.004 -27.136  -8.146
ATOM   1429 CA   LYS    91      -0.008 -27.760  -7.910
ATOM   1430 HA   LYS    91      -0.590 -28.665  -8.084
ATOM   1431 CB   LYS    91      -0.189 -27.371  -6.386
ATOM   1432 HB1  LYS    91      -1.251 -27.366  -6.141
ATOM   1433 HB2  LYS    91       0.140 -26.349  -6.198
ATOM   1434 CG   LYS    91       0.557 -28.264  -5.376
ATOM   1435 HG1  LYS    91       1.634 -28.338  -5.527
ATOM   1436 HG2  LYS    91      -0.008 -29.196  -5.345
ATOM   1437 CD   LYS    91       0.236 -27.474  -4.082
ATOM   1438 HD1  LYS    91      -0.805 -27.154  -4.032
ATOM   1439 HD2  LYS    91       0.825 -26.560  -4.016
ATOM   1440 CE   LYS    91       0.553 -28.365  -2.947
ATOM   1441 HE1  LYS    91       1.641 -28.422  -2.949
ATOM   1442 HE2  LYS    91       0.004 -29.294  -3.102
ATOM   1443 NZ   LYS    91       0.145 -27.768  -1.667
ATOM   1444 HZ1  LYS    91      -0.004 -28.449  -0.936
ATOM   1445 HZ2  LYS    91       0.865 -27.132  -1.355
ATOM   1446 HZ3  LYS    91      -0.736 -27.277  -1.615
ATOM   1447 C    LYS    91      -0.721 -26.889  -8.942
ATOM   1448 O    LYS    91      -1.632 -26.145  -8.585
ATOM   1449 N    THR    92      -0.225 -26.754 -10.132
ATOM   1450 H    THR    92       0.548 -27.373 -10.332
ATOM   1451 CA   THR    92      -0.773 -25.986 -11.171
ATOM   1452 HA   THR    92      -0.964 -24.968 -10.829
ATOM   1453 CB   THR    92       0.145 -25.818 -12.458
ATOM   1454 HB   THR    92       0.415 -26.771 -12.914
ATOM   1455 CG2  THR    92      -0.494 -24.827 -13.456
ATOM   1456 HG21 THR    92      -0.773 -23.866 -13.023
ATOM   1457 HG22 THR    92       0.193 -24.574 -14.264
ATOM   1458 HG23 THR    92      -1.383 -25.327 -13.839
ATOM   1459 OG1  THR    92       1.367 -25.243 -12.093
ATOM   1460 HG1  THR    92       1.953 -25.927 -11.759
ATOM   1461 C    THR    92      -2.057 -26.658 -11.632
ATOM   1462 O    THR    92      -2.050 -27.857 -11.885
ATOM   1463 N    PRO    93      -3.198 -25.965 -11.704
ATOM   1464 CD   PRO    93      -3.349 -24.609 -11.460
ATOM   1465 HD1  PRO    93      -2.890 -24.024 -12.257
ATOM   1466 HD2  PRO    93      -2.969 -24.432 -10.454
ATOM   1467 CG   PRO    93      -4.878 -24.357 -11.453
ATOM   1468 HG1  PRO    93      -5.198 -23.709 -12.269
ATOM   1469 HG2  PRO    93      -5.077 -23.769 -10.557
ATOM   1470 CB   PRO    93      -5.538 -25.686 -11.496
ATOM   1471 HB1  PRO    93      -6.445 -25.666 -12.100
ATOM   1472 HB2  PRO    93      -5.730 -25.777 -10.427
ATOM   1473 CA   PRO    93      -4.433 -26.513 -12.169
ATOM   1474 HA   PRO    93      -4.604 -27.502 -11.743
ATOM   1475 C    PRO    93      -4.580 -26.501 -13.653
ATOM   1476 O    PRO    93      -3.682 -25.983 -14.387
ATOM   1477 N    LYS    94      -5.699 -26.923 -14.165
ATOM   1478 H    LYS    94      -6.357 -27.368 -13.542
ATOM   1479 CA   LYS    94      -6.333 -26.496 -15.388
ATOM   1480 HA   LYS    94      -5.559 -26.211 -16.100
ATOM   1481 CB   LYS    94      -7.134 -27.628 -15.977
ATOM   1482 HB1  LYS    94      -8.062 -27.571 -15.409
ATOM   1483 HB2  LYS    94      -6.583 -28.496 -15.615
ATOM   1484 CG   LYS    94      -7.269 -27.569 -17.532
ATOM   1485 HG1  LYS    94      -6.319 -27.878 -17.968
ATOM   1486 HG2  LYS    94      -7.580 -26.597 -17.915
ATOM   1487 CD   LYS    94      -8.280 -28.684 -18.010
ATOM   1488 HD1  LYS    94      -9.294 -28.395 -17.735
ATOM   1489 HD2  LYS    94      -7.941 -29.570 -17.473
ATOM   1490 CE   LYS    94      -8.179 -28.786 -19.501
ATOM   1491 HE1  LYS    94      -7.163 -28.653 -19.871
ATOM   1492 HE2  LYS    94      -8.740 -27.992 -19.994
ATOM   1493 NZ   LYS    94      -8.787 -30.020 -19.960
ATOM   1494 HZ1  LYS    94      -9.788 -29.891 -19.962
ATOM   1495 HZ2  LYS    94      -8.473 -30.274 -20.886
ATOM   1496 HZ3  LYS    94      -8.539 -30.755 -19.313
ATOM   1497 C    LYS    94      -7.028 -25.194 -15.108
ATOM   1498 O    LYS    94      -7.673 -25.038 -14.075
ATOM   1499 N    TYR    95      -6.803 -24.218 -15.955
ATOM   1500 H    TYR    95      -6.147 -24.408 -16.699
ATOM   1501 CA   TYR    95      -7.320 -22.815 -15.814
ATOM   1502 HA   TYR    95      -8.269 -23.022 -15.320
ATOM   1503 CB   TYR    95      -6.353 -22.033 -14.922
ATOM   1504 HB1  TYR    95      -6.198 -22.548 -13.974
ATOM   1505 HB2  TYR    95      -6.739 -21.055 -14.633
ATOM   1506 CG   TYR    95      -4.970 -21.699 -15.457
ATOM   1507 CD1  TYR    95      -3.894 -22.608 -15.238
ATOM   1508 HD1  TYR    95      -3.995 -23.586 -14.789
ATOM   1509 CE1  TYR    95      -2.621 -22.222 -15.580
ATOM   1510 HE1  TYR    95      -1.775 -22.883 -15.461
ATOM   1511 CZ   TYR    95      -2.433 -20.954 -16.120
ATOM   1512 OH   TYR    95      -1.158 -20.582 -16.473
ATOM   1513 HH   TYR    95      -1.070 -19.694 -16.827
ATOM   1514 CE2  TYR    95      -3.529 -20.082 -16.550
ATOM   1515 HE2  TYR    95      -3.442 -19.162 -17.110
ATOM   1516 CD2  TYR    95      -4.829 -20.453 -16.147
ATOM   1517 HD2  TYR    95      -5.696 -19.842 -16.350
ATOM   1518 C    TYR    95      -7.721 -22.029 -17.045
ATOM   1519 O    TYR    95      -7.275 -22.341 -18.175
ATOM   1520 N    LYS    96      -8.412 -20.898 -16.723
ATOM   1521 H    LYS    96      -8.808 -20.931 -15.794
ATOM   1522 CA   LYS    96      -8.639 -19.791 -17.649
ATOM   1523 HA   LYS    96      -8.086 -19.901 -18.582
ATOM   1524 CB   LYS    96     -10.103 -19.724 -18.111
ATOM   1525 HB1  LYS    96     -10.076 -18.826 -18.728
ATOM   1526 HB2  LYS    96     -10.748 -19.606 -17.241
ATOM   1527 CG   LYS    96     -10.550 -21.001 -18.950
ATOM   1528 HG1  LYS    96     -10.305 -21.911 -18.403
ATOM   1529 HG2  LYS    96      -9.982 -20.982 -19.880
ATOM   1530 CD   LYS    96     -12.033 -20.924 -19.350
ATOM   1531 HD1  LYS    96     -12.270 -20.047 -19.952
ATOM   1532 HD2  LYS    96     -12.686 -20.754 -18.494
ATOM   1533 CE   LYS    96     -12.451 -22.144 -20.179
ATOM   1534 HE1  LYS    96     -12.248 -23.107 -19.712
ATOM   1535 HE2  LYS    96     -11.978 -22.099 -21.160
ATOM   1536 NZ   LYS    96     -13.888 -22.133 -20.432
ATOM   1537 HZ1  LYS    96     -14.416 -22.251 -19.579
ATOM   1538 HZ2  LYS    96     -14.129 -21.212 -20.770
ATOM   1539 HZ3  LYS    96     -14.193 -22.798 -21.128
ATOM   1540 C    LYS    96      -8.347 -18.495 -16.925
ATOM   1541 O    LYS    96      -8.624 -18.367 -15.733
ATOM   1542 N    PHE    97      -7.709 -17.592 -17.632
ATOM   1543 H    PHE    97      -7.122 -17.901 -18.394
ATOM   1544 CA   PHE    97      -7.805 -16.113 -17.434
ATOM   1545 HA   PHE    97      -7.847 -15.900 -16.365
ATOM   1546 CB   PHE    97      -6.582 -15.393 -17.926
ATOM   1547 HB1  PHE    97      -6.688 -14.330 -17.709
ATOM   1548 HB2  PHE    97      -6.534 -15.478 -19.011
ATOM   1549 CG   PHE    97      -5.205 -15.741 -17.344
ATOM   1550 CD1  PHE    97      -5.103 -16.475 -16.151
ATOM   1551 HD1  PHE    97      -5.931 -17.035 -15.744
ATOM   1552 CE1  PHE    97      -3.881 -16.569 -15.479
ATOM   1553 HE1  PHE    97      -3.755 -16.916 -14.464
ATOM   1554 CZ   PHE    97      -2.741 -16.015 -16.077
ATOM   1555 HZ   PHE    97      -1.770 -16.028 -15.605
ATOM   1556 CE2  PHE    97      -2.889 -15.253 -17.234
ATOM   1557 HE2  PHE    97      -2.078 -14.636 -17.591
ATOM   1558 CD2  PHE    97      -4.125 -15.071 -17.884
ATOM   1559 HD2  PHE    97      -4.266 -14.311 -18.637
ATOM   1560 C    PHE    97      -9.024 -15.624 -18.065
ATOM   1561 O    PHE    97      -9.172 -15.525 -19.264
ATOM   1562 N    VAL    98     -10.045 -15.170 -17.280
ATOM   1563 H    VAL    98      -9.896 -15.035 -16.290
ATOM   1564 CA   VAL    98     -11.291 -14.584 -17.849
ATOM   1565 HA   VAL    98     -11.039 -14.359 -18.885
ATOM   1566 CB   VAL    98     -12.458 -15.594 -17.760
ATOM   1567 HB   VAL    98     -13.382 -15.065 -17.994
ATOM   1568 CG1  VAL    98     -12.381 -16.718 -18.800
ATOM   1569 HG11 VAL    98     -13.290 -17.319 -18.775
ATOM   1570 HG12 VAL    98     -12.286 -16.349 -19.821
ATOM   1571 HG13 VAL    98     -11.501 -17.315 -18.561
ATOM   1572 CG2  VAL    98     -12.730 -16.250 -16.358
ATOM   1573 HG21 VAL    98     -12.835 -15.503 -15.571
ATOM   1574 HG22 VAL    98     -13.553 -16.964 -16.380
ATOM   1575 HG23 VAL    98     -11.852 -16.814 -16.046
ATOM   1576 C    VAL    98     -11.691 -13.319 -17.108
ATOM   1577 O    VAL    98     -11.054 -12.978 -16.095
ATOM   1578 N    ARG    99     -12.708 -12.533 -17.495
ATOM   1579 H    ARG    99     -13.045 -12.733 -18.425
ATOM   1580 CA   ARG    99     -13.277 -11.285 -16.910
ATOM   1581 HA   ARG    99     -12.604 -11.010 -16.098
ATOM   1582 CB   ARG    99     -13.093 -10.149 -17.990
ATOM   1583 HB1  ARG    99     -13.863 -10.274 -18.751
ATOM   1584 HB2  ARG    99     -12.112 -10.291 -18.443
ATOM   1585 CG   ARG    99     -13.168  -8.706 -17.460
ATOM   1586 HG1  ARG    99     -12.576  -8.539 -16.561
ATOM   1587 HG2  ARG    99     -14.201  -8.368 -17.378
ATOM   1588 CD   ARG    99     -12.481  -7.763 -18.537
ATOM   1589 HD1  ARG    99     -13.070  -7.723 -19.453
ATOM   1590 HD2  ARG    99     -11.454  -8.056 -18.755
ATOM   1591 NE   ARG    99     -12.407  -6.380 -18.027
ATOM   1592 HE   ARG    99     -13.309  -5.962 -18.205
ATOM   1593 CZ   ARG    99     -11.567  -5.804 -17.178
ATOM   1594 NH1  ARG    99     -10.457  -6.392 -16.817
ATOM   1595 HH11 ARG    99     -10.134  -7.267 -17.205
ATOM   1596 HH12 ARG    99      -9.850  -6.062 -16.080
ATOM   1597 NH2  ARG    99     -11.793  -4.606 -16.677
ATOM   1598 HH21 ARG    99     -12.453  -3.941 -17.055
ATOM   1599 HH22 ARG    99     -11.127  -4.212 -16.028
ATOM   1600 C    ARG    99     -14.687 -11.393 -16.533
ATOM   1601 O    ARG    99     -15.470 -12.238 -17.044
ATOM   1602 N    ILE   100     -15.035 -10.698 -15.483
ATOM   1603 H    ILE   100     -14.346 -10.043 -15.143
ATOM   1604 CA   ILE   100     -16.444 -10.548 -15.028
ATOM   1605 HA   ILE   100     -17.034 -11.298 -15.554
ATOM   1606 CB   ILE   100     -16.613 -10.943 -13.603
ATOM   1607 HB   ILE   100     -17.620 -10.776 -13.222
ATOM   1608 CG2  ILE   100     -16.303 -12.429 -13.422
ATOM   1609 HG21 ILE   100     -16.912 -13.066 -14.063
ATOM   1610 HG22 ILE   100     -15.255 -12.689 -13.573
ATOM   1611 HG23 ILE   100     -16.556 -12.740 -12.408
ATOM   1612 CG1  ILE   100     -15.739 -10.089 -12.671
ATOM   1613 HG11 ILE   100     -15.754  -9.061 -13.034
ATOM   1614 HG12 ILE   100     -14.769 -10.585 -12.685
ATOM   1615 CD1  ILE   100     -16.252 -10.091 -11.202
ATOM   1616 HD11 ILE   100     -15.562  -9.552 -10.552
ATOM   1617 HD12 ILE   100     -17.233  -9.627 -11.098
ATOM   1618 HD13 ILE   100     -16.441 -11.126 -10.916
ATOM   1619 C    ILE   100     -17.068  -9.184 -15.367
ATOM   1620 O    ILE   100     -16.360  -8.295 -15.821
ATOM   1621 N    GLN   101     -18.378  -9.096 -15.109
ATOM   1622 H    GLN   101     -18.864  -9.860 -14.663
ATOM   1623 CA   GLN   101     -19.149  -7.782 -15.152
ATOM   1624 HA   GLN   101     -18.502  -6.952 -15.434
ATOM   1625 CB   GLN   101     -20.359  -7.890 -16.087
ATOM   1626 HB1  GLN   101     -20.724  -6.878 -16.261
ATOM   1627 HB2  GLN   101     -21.148  -8.486 -15.628
ATOM   1628 CG   GLN   101     -20.101  -8.522 -17.433
ATOM   1629 HG1  GLN   101     -21.033  -8.442 -17.992
ATOM   1630 HG2  GLN   101     -19.929  -9.588 -17.278
ATOM   1631 CD   GLN   101     -18.896  -7.975 -18.242
ATOM   1632 OE1  GLN   101     -18.349  -6.841 -18.151
ATOM   1633 NE2  GLN   101     -18.269  -8.840 -19.054
ATOM   1634 HE21 GLN   101     -18.642  -9.779 -19.082
ATOM   1635 HE22 GLN   101     -17.444  -8.505 -19.529
ATOM   1636 C    GLN   101     -19.654  -7.501 -13.672
ATOM   1637 O    GLN   101     -19.654  -8.382 -12.741
ATOM   1638 N    PRO   102     -20.079  -6.270 -13.392
ATOM   1639 CD   PRO   102     -20.130  -4.989 -14.160
ATOM   1640 HD1  PRO   102     -20.337  -5.157 -15.217
ATOM   1641 HD2  PRO   102     -19.196  -4.457 -13.975
ATOM   1642 CG   PRO   102     -21.240  -4.161 -13.600
ATOM   1643 HG1  PRO   102     -22.251  -4.478 -13.857
ATOM   1644 HG2  PRO   102     -21.139  -3.079 -13.686
ATOM   1645 CB   PRO   102     -21.099  -4.477 -12.128
ATOM   1646 HB1  PRO   102     -22.010  -4.271 -11.564
ATOM   1647 HB2  PRO   102     -20.282  -3.877 -11.728
ATOM   1648 CA   PRO   102     -20.837  -5.991 -12.171
ATOM   1649 HA   PRO   102     -20.285  -6.372 -11.312
ATOM   1650 C    PRO   102     -22.173  -6.704 -12.133
ATOM   1651 O    PRO   102     -22.732  -6.965 -13.169
ATOM   1652 N    GLY   103     -22.658  -7.061 -10.949
ATOM   1653 H    GLY   103     -22.202  -6.730 -10.110
ATOM   1654 CA   GLY   103     -23.903  -7.787 -10.760
ATOM   1655 HA1  GLY   103     -24.728  -7.271 -11.251
ATOM   1656 HA2  GLY   103     -24.156  -7.832  -9.701
ATOM   1657 C    GLY   103     -23.840  -9.280 -11.153
ATOM   1658 O    GLY   103     -24.806  -9.994 -11.248
ATOM   1659 N    GLN   104     -22.659  -9.872 -11.367
ATOM   1660 H    GLN   104     -21.831  -9.320 -11.195
ATOM   1661 CA   GLN   104     -22.426 -11.290 -11.585
ATOM   1662 HA   GLN   104     -23.393 -11.790 -11.532
ATOM   1663 CB   GLN   104     -21.875 -11.517 -13.073
ATOM   1664 HB1  GLN   104     -21.862 -12.600 -13.194
ATOM   1665 HB2  GLN   104     -20.896 -11.073 -13.257
ATOM   1666 CG   GLN   104     -22.840 -11.101 -14.170
ATOM   1667 HG1  GLN   104     -22.357 -11.114 -15.147
ATOM   1668 HG2  GLN   104     -22.993 -10.033 -14.020
ATOM   1669 CD   GLN   104     -24.092 -11.963 -14.270
ATOM   1670 OE1  GLN   104     -24.306 -12.979 -13.656
ATOM   1671 NE2  GLN   104     -25.039 -11.414 -14.992
ATOM   1672 HE21 GLN   104     -24.727 -10.676 -15.607
ATOM   1673 HE22 GLN   104     -25.893 -11.925 -15.169
ATOM   1674 C    GLN   104     -21.401 -11.981 -10.579
ATOM   1675 O    GLN   104     -20.273 -11.566 -10.533
ATOM   1676 N    THR   105     -21.843 -12.849  -9.677
ATOM   1677 H    THR   105     -22.735 -13.299  -9.828
ATOM   1678 CA   THR   105     -21.182 -13.016  -8.358
ATOM   1679 HA   THR   105     -20.755 -12.023  -8.223
ATOM   1680 CB   THR   105     -22.112 -13.347  -7.220
ATOM   1681 HB   THR   105     -21.550 -13.517  -6.303
ATOM   1682 CG2  THR   105     -23.172 -12.234  -7.157
ATOM   1683 HG21 THR   105     -23.883 -12.285  -7.981
ATOM   1684 HG22 THR   105     -23.708 -12.321  -6.211
ATOM   1685 HG23 THR   105     -22.702 -11.254  -7.230
ATOM   1686 OG1  THR   105     -22.806 -14.605  -7.469
ATOM   1687 HG1  THR   105     -23.264 -14.537  -8.310
ATOM   1688 C    THR   105     -19.959 -13.978  -8.440
ATOM   1689 O    THR   105     -19.855 -14.797  -9.357
ATOM   1690 N    PHE   106     -18.936 -13.839  -7.616
ATOM   1691 H    PHE   106     -19.056 -13.139  -6.897
ATOM   1692 CA   PHE   106     -17.717 -14.597  -7.639
ATOM   1693 HA   PHE   106     -17.930 -15.595  -8.024
ATOM   1694 CB   PHE   106     -16.833 -13.726  -8.590
ATOM   1695 HB1  PHE   106     -17.334 -13.501  -9.531
ATOM   1696 HB2  PHE   106     -15.949 -14.329  -8.798
ATOM   1697 CG   PHE   106     -16.238 -12.407  -8.020
ATOM   1698 CD1  PHE   106     -17.155 -11.340  -7.790
ATOM   1699 HD1  PHE   106     -18.172 -11.441  -8.139
ATOM   1700 CE1  PHE   106     -16.752 -10.120  -7.197
ATOM   1701 HE1  PHE   106     -17.490  -9.387  -6.908
ATOM   1702 CZ   PHE   106     -15.337  -9.985  -6.882
ATOM   1703 HZ   PHE   106     -14.955  -9.043  -6.518
ATOM   1704 CE2  PHE   106     -14.417 -11.008  -7.197
ATOM   1705 HE2  PHE   106     -13.376 -10.923  -6.924
ATOM   1706 CD2  PHE   106     -14.868 -12.230  -7.717
ATOM   1707 HD2  PHE   106     -14.182 -13.062  -7.782
ATOM   1708 C    PHE   106     -17.074 -14.720  -6.242
ATOM   1709 O    PHE   106     -17.397 -13.887  -5.447
ATOM   1710 N    SER   107     -16.169 -15.644  -6.068
ATOM   1711 H    SER   107     -15.978 -16.202  -6.889
ATOM   1712 CA   SER   107     -15.590 -16.042  -4.785
ATOM   1713 HA   SER   107     -16.241 -15.685  -3.987
ATOM   1714 CB   SER   107     -15.513 -17.583  -4.643
ATOM   1715 HB1  SER   107     -14.677 -17.824  -3.987
ATOM   1716 HB2  SER   107     -15.216 -18.060  -5.577
ATOM   1717 OG   SER   107     -16.747 -18.135  -4.172
ATOM   1718 HG   SER   107     -17.474 -17.578  -4.460
ATOM   1719 C    SER   107     -14.247 -15.378  -4.608
ATOM   1720 O    SER   107     -13.272 -15.647  -5.285
ATOM   1721 N    VAL   108     -14.180 -14.516  -3.646
ATOM   1722 H    VAL   108     -14.970 -14.377  -3.032
ATOM   1723 CA   VAL   108     -12.927 -13.944  -3.161
ATOM   1724 HA   VAL   108     -12.311 -13.786  -4.047
ATOM   1725 CB   VAL   108     -13.165 -12.533  -2.493
ATOM   1726 HB   VAL   108     -14.035 -12.558  -1.837
ATOM   1727 CG1  VAL   108     -11.982 -12.114  -1.694
ATOM   1728 HG11 VAL   108     -11.103 -12.167  -2.335
ATOM   1729 HG12 VAL   108     -12.148 -11.054  -1.501
ATOM   1730 HG13 VAL   108     -11.908 -12.764  -0.822
ATOM   1731 CG2  VAL   108     -13.576 -11.496  -3.616
ATOM   1732 HG21 VAL   108     -13.919 -10.568  -3.159
ATOM   1733 HG22 VAL   108     -12.684 -11.311  -4.215
ATOM   1734 HG23 VAL   108     -14.404 -11.926  -4.179
ATOM   1735 C    VAL   108     -12.300 -14.886  -2.139
ATOM   1736 O    VAL   108     -12.949 -15.336  -1.154
ATOM   1737 N    LEU   109     -11.069 -15.367  -2.421
ATOM   1738 H    LEU   109     -10.731 -15.062  -3.323
ATOM   1739 CA   LEU   109     -10.146 -15.840  -1.417
ATOM   1740 HA   LEU   109     -10.569 -16.182  -0.473
ATOM   1741 CB   LEU   109      -9.301 -16.954  -2.022
ATOM   1742 HB1  LEU   109      -8.757 -16.416  -2.799
ATOM   1743 HB2  LEU   109      -9.911 -17.740  -2.466
ATOM   1744 CG   LEU   109      -8.200 -17.624  -1.274
ATOM   1745 HG   LEU   109      -7.620 -16.810  -0.840
ATOM   1746 CD1  LEU   109      -8.653 -18.401  -0.072
ATOM   1747 HD11 LEU   109      -7.772 -18.908   0.323
ATOM   1748 HD12 LEU   109      -9.151 -17.750   0.646
ATOM   1749 HD13 LEU   109      -9.372 -19.140  -0.425
ATOM   1750 CD2  LEU   109      -7.289 -18.402  -2.183
ATOM   1751 HD21 LEU   109      -7.011 -17.781  -3.035
ATOM   1752 HD22 LEU   109      -6.400 -18.840  -1.728
ATOM   1753 HD23 LEU   109      -7.900 -19.213  -2.578
ATOM   1754 C    LEU   109      -9.209 -14.667  -1.040
ATOM   1755 O    LEU   109      -8.395 -14.159  -1.806
ATOM   1756 N    ALA   110      -9.225 -14.383   0.310
ATOM   1757 H    ALA   110      -9.809 -14.938   0.919
ATOM   1758 CA   ALA   110      -8.324 -13.429   0.956
ATOM   1759 HA   ALA   110      -7.991 -12.797   0.132
ATOM   1760 CB   ALA   110      -9.080 -12.522   1.969
ATOM   1761 HB1  ALA   110      -9.666 -11.835   1.359
ATOM   1762 HB2  ALA   110      -9.731 -13.123   2.605
ATOM   1763 HB3  ALA   110      -8.273 -12.034   2.515
ATOM   1764 C    ALA   110      -7.074 -14.140   1.555
ATOM   1765 O    ALA   110      -7.097 -15.307   1.911
ATOM   1766 N    CYS   111      -5.957 -13.416   1.593
ATOM   1767 H    CYS   111      -6.008 -12.439   1.341
ATOM   1768 CA   CYS   111      -4.613 -13.892   1.871
ATOM   1769 HA   CYS   111      -4.578 -14.730   2.567
ATOM   1770 CB   CYS   111      -3.942 -14.235   0.546
ATOM   1771 HB1  CYS   111      -2.860 -14.138   0.638
ATOM   1772 HB2  CYS   111      -4.217 -13.555  -0.260
ATOM   1773 SG   CYS   111      -4.294 -15.983   0.059
ATOM   1774 HG   CYS   111      -5.486 -16.122   0.646
ATOM   1775 C    CYS   111      -3.764 -12.840   2.557
ATOM   1776 O    CYS   111      -3.967 -11.638   2.456
ATOM   1777 N    TYR   112      -2.744 -13.329   3.302
ATOM   1778 H    TYR   112      -2.705 -14.335   3.386
ATOM   1779 CA   TYR   112      -1.714 -12.545   4.018
ATOM   1780 HA   TYR   112      -1.721 -11.563   3.544
ATOM   1781 CB   TYR   112      -2.033 -12.571   5.497
ATOM   1782 HB1  TYR   112      -1.197 -12.965   6.074
ATOM   1783 HB2  TYR   112      -2.856 -13.274   5.621
ATOM   1784 CG   TYR   112      -2.300 -11.138   5.953
ATOM   1785 CD1  TYR   112      -3.582 -10.805   6.499
ATOM   1786 HD1  TYR   112      -4.333 -11.579   6.447
ATOM   1787 CE1  TYR   112      -3.817  -9.499   6.937
ATOM   1788 HE1  TYR   112      -4.795  -9.205   7.286
ATOM   1789 CZ   TYR   112      -2.796  -8.499   6.831
ATOM   1790 OH   TYR   112      -3.177  -7.289   7.293
ATOM   1791 HH   TYR   112      -2.377  -6.773   7.412
ATOM   1792 CE2  TYR   112      -1.534  -8.873   6.355
ATOM   1793 HE2  TYR   112      -0.784  -8.104   6.246
ATOM   1794 CD2  TYR   112      -1.280 -10.151   5.890
ATOM   1795 HD2  TYR   112      -0.324 -10.487   5.516
ATOM   1796 C    TYR   112      -0.390 -13.371   3.791
ATOM   1797 O    TYR   112      -0.266 -14.530   4.086
ATOM   1798 N    ASN   113       0.695 -12.665   3.321
ATOM   1799 H    ASN   113       0.598 -11.660   3.346
ATOM   1800 CA   ASN   113       2.066 -13.188   3.201
ATOM   1801 HA   ASN   113       2.659 -12.475   2.627
ATOM   1802 CB   ASN   113       2.602 -13.387   4.661
ATOM   1803 HB1  ASN   113       3.611 -13.793   4.727
ATOM   1804 HB2  ASN   113       2.012 -14.138   5.188
ATOM   1805 CG   ASN   113       2.774 -12.106   5.448
ATOM   1806 OD1  ASN   113       1.911 -11.780   6.317
ATOM   1807 ND2  ASN   113       3.816 -11.309   5.288
ATOM   1808 HD21 ASN   113       4.542 -11.555   4.629
ATOM   1809 HD22 ASN   113       3.875 -10.514   5.908
ATOM   1810 C    ASN   113       2.044 -14.539   2.368
ATOM   1811 O    ASN   113       2.867 -15.391   2.702
ATOM   1812 N    GLY   114       1.127 -14.623   1.356
ATOM   1813 H    GLY   114       0.589 -13.776   1.243
ATOM   1814 CA   GLY   114       0.928 -15.761   0.583
ATOM   1815 HA1  GLY   114       1.877 -16.237   0.335
ATOM   1816 HA2  GLY   114       0.469 -15.442  -0.353
ATOM   1817 C    GLY   114       0.122 -16.948   1.217
ATOM   1818 O    GLY   114      -0.123 -17.907   0.421
ATOM   1819 N    SER   115      -0.358 -16.896   2.452
ATOM   1820 H    SER   115      -0.227 -16.029   2.953
ATOM   1821 CA   SER   115      -1.237 -17.968   2.998
ATOM   1822 HA   SER   115      -1.322 -18.765   2.260
ATOM   1823 CB   SER   115      -0.591 -18.631   4.241
ATOM   1824 HB1  SER   115      -1.382 -19.218   4.707
ATOM   1825 HB2  SER   115      -0.366 -17.828   4.943
ATOM   1826 OG   SER   115       0.534 -19.424   4.061
ATOM   1827 HG   SER   115       1.309 -18.917   3.809
ATOM   1828 C    SER   115      -2.695 -17.466   3.384
ATOM   1829 O    SER   115      -2.890 -16.253   3.585
ATOM   1830 N    PRO   116      -3.712 -18.336   3.203
ATOM   1831 CD   PRO   116      -3.646 -19.741   2.987
ATOM   1832 HD1  PRO   116      -2.904 -20.185   3.651
ATOM   1833 HD2  PRO   116      -3.511 -19.867   1.913
ATOM   1834 CG   PRO   116      -5.057 -20.260   3.422
ATOM   1835 HG1  PRO   116      -5.138 -20.233   4.509
ATOM   1836 HG2  PRO   116      -5.336 -21.217   2.983
ATOM   1837 CB   PRO   116      -5.968 -19.190   2.957
ATOM   1838 HB1  PRO   116      -6.915 -19.349   3.473
ATOM   1839 HB2  PRO   116      -5.999 -19.323   1.876
ATOM   1840 CA   PRO   116      -5.128 -17.910   3.274
ATOM   1841 HA   PRO   116      -5.246 -17.214   2.443
ATOM   1842 C    PRO   116      -5.632 -17.328   4.649
ATOM   1843 O    PRO   116      -5.212 -17.809   5.755
ATOM   1844 N    SER   117      -6.506 -16.389   4.552
ATOM   1845 H    SER   117      -6.873 -16.119   3.651
ATOM   1846 CA   SER   117      -7.035 -15.740   5.680
ATOM   1847 HA   SER   117      -6.554 -16.184   6.551
ATOM   1848 CB   SER   117      -6.482 -14.271   5.678
ATOM   1849 HB1  SER   117      -5.424 -14.266   5.417
ATOM   1850 HB2  SER   117      -6.517 -13.949   6.719
ATOM   1851 OG   SER   117      -7.173 -13.432   4.804
ATOM   1852 HG   SER   117      -6.740 -12.575   4.834
ATOM   1853 C    SER   117      -8.571 -15.822   5.824
ATOM   1854 O    SER   117      -9.082 -15.759   6.934
ATOM   1855 N    GLY   118      -9.273 -16.085   4.748
ATOM   1856 H    GLY   118      -8.752 -16.257   3.900
ATOM   1857 CA   GLY   118     -10.749 -16.452   4.657
ATOM   1858 HA1  GLY   118     -11.448 -15.775   5.148
ATOM   1859 HA2  GLY   118     -10.845 -17.430   5.128
ATOM   1860 C    GLY   118     -11.244 -16.603   3.170
ATOM   1861 O    GLY   118     -10.539 -16.234   2.218
ATOM   1862 N    VAL   119     -12.488 -17.134   2.953
ATOM   1863 H    VAL   119     -13.120 -17.215   3.736
ATOM   1864 CA   VAL   119     -13.131 -17.242   1.655
ATOM   1865 HA   VAL   119     -12.732 -16.430   1.046
ATOM   1866 CB   VAL   119     -12.807 -18.554   0.961
ATOM   1867 HB   VAL   119     -11.730 -18.649   0.822
ATOM   1868 CG1  VAL   119     -13.342 -19.833   1.683
ATOM   1869 HG11 VAL   119     -12.678 -20.617   1.317
ATOM   1870 HG12 VAL   119     -13.260 -19.886   2.769
ATOM   1871 HG13 VAL   119     -14.347 -20.155   1.410
ATOM   1872 CG2  VAL   119     -13.379 -18.645  -0.446
ATOM   1873 HG21 VAL   119     -14.466 -18.632  -0.375
ATOM   1874 HG22 VAL   119     -12.976 -17.778  -0.968
ATOM   1875 HG23 VAL   119     -13.034 -19.608  -0.822
ATOM   1876 C    VAL   119     -14.617 -16.950   1.697
ATOM   1877 O    VAL   119     -15.338 -17.351   2.621
ATOM   1878 N    TYR   120     -15.052 -16.175   0.708
ATOM   1879 H    TYR   120     -14.406 -15.913  -0.022
ATOM   1880 CA   TYR   120     -16.370 -15.577   0.651
ATOM   1881 HA   TYR   120     -17.027 -16.375   0.998
ATOM   1882 CB   TYR   120     -16.418 -14.314   1.522
ATOM   1883 HB1  TYR   120     -16.267 -14.590   2.566
ATOM   1884 HB2  TYR   120     -17.441 -13.948   1.436
ATOM   1885 CG   TYR   120     -15.532 -13.124   1.212
ATOM   1886 CD1  TYR   120     -16.030 -12.009   0.523
ATOM   1887 HD1  TYR   120     -17.023 -12.018   0.099
ATOM   1888 CE1  TYR   120     -15.232 -10.821   0.403
ATOM   1889 HE1  TYR   120     -15.632 -10.024  -0.206
ATOM   1890 CZ   TYR   120     -13.949 -10.785   0.959
ATOM   1891 OH   TYR   120     -13.062  -9.789   0.748
ATOM   1892 HH   TYR   120     -12.320  -9.900   1.347
ATOM   1893 CE2  TYR   120     -13.446 -11.904   1.658
ATOM   1894 HE2  TYR   120     -12.431 -11.838   2.021
ATOM   1895 CD2  TYR   120     -14.252 -13.044   1.796
ATOM   1896 HD2  TYR   120     -13.818 -13.937   2.221
ATOM   1897 C    TYR   120     -16.828 -15.255  -0.780
ATOM   1898 O    TYR   120     -15.984 -14.908  -1.593
ATOM   1899 N    GLN   121     -18.100 -15.320  -1.074
ATOM   1900 H    GLN   121     -18.659 -15.858  -0.427
ATOM   1901 CA   GLN   121     -18.807 -14.792  -2.290
ATOM   1902 HA   GLN   121     -18.149 -15.068  -3.114
ATOM   1903 CB   GLN   121     -20.087 -15.581  -2.459
ATOM   1904 HB1  GLN   121     -20.842 -15.335  -1.713
ATOM   1905 HB2  GLN   121     -19.908 -16.641  -2.280
ATOM   1906 CG   GLN   121     -20.729 -15.445  -3.902
ATOM   1907 HG1  GLN   121     -20.911 -14.407  -4.182
ATOM   1908 HG2  GLN   121     -21.735 -15.863  -3.885
ATOM   1909 CD   GLN   121     -19.972 -16.200  -5.028
ATOM   1910 OE1  GLN   121     -18.839 -16.733  -4.963
ATOM   1911 NE2  GLN   121     -20.628 -16.247  -6.162
ATOM   1912 HE21 GLN   121     -21.572 -15.910  -6.284
ATOM   1913 HE22 GLN   121     -20.145 -16.587  -6.982
ATOM   1914 C    GLN   121     -19.011 -13.291  -2.220
ATOM   1915 O    GLN   121     -19.337 -12.747  -1.161
ATOM   1916 N    CYS   122     -18.838 -12.584  -3.356
ATOM   1917 H    CYS   122     -18.424 -13.168  -4.067
ATOM   1918 CA   CYS   122     -18.690 -11.210  -3.607
ATOM   1919 HA   CYS   122     -19.051 -10.627  -2.759
ATOM   1920 CB   CYS   122     -17.214 -10.920  -3.581
ATOM   1921 HB1  CYS   122     -16.730 -11.354  -4.455
ATOM   1922 HB2  CYS   122     -16.783 -11.345  -2.675
ATOM   1923 SG   CYS   122     -16.933  -9.089  -3.507
ATOM   1924 HG   CYS   122     -17.513  -8.697  -2.370
ATOM   1925 C    CYS   122     -19.430 -10.783  -4.938
ATOM   1926 O    CYS   122     -19.601 -11.559  -5.824
ATOM   1927 N    ALA   123     -19.782  -9.499  -4.991
ATOM   1928 H    ALA   123     -19.608  -8.881  -4.212
ATOM   1929 CA   ALA   123     -20.436  -8.838  -6.108
ATOM   1930 HA   ALA   123     -20.439  -9.535  -6.946
ATOM   1931 CB   ALA   123     -21.876  -8.639  -5.723
ATOM   1932 HB1  ALA   123     -22.318  -9.579  -5.394
ATOM   1933 HB2  ALA   123     -21.879  -7.912  -4.910
ATOM   1934 HB3  ALA   123     -22.511  -8.185  -6.483
ATOM   1935 C    ALA   123     -19.622  -7.571  -6.499
ATOM   1936 O    ALA   123     -19.327  -6.729  -5.677
ATOM   1937 N    MET   124     -19.525  -7.295  -7.815
ATOM   1938 H    MET   124     -19.625  -8.038  -8.491
ATOM   1939 CA   MET   124     -18.871  -6.034  -8.327
ATOM   1940 HA   MET   124     -18.237  -5.661  -7.522
ATOM   1941 CB   MET   124     -18.001  -6.241  -9.557
ATOM   1942 HB1  MET   124     -18.465  -6.678 -10.441
ATOM   1943 HB2  MET   124     -17.237  -6.984  -9.325
ATOM   1944 CG   MET   124     -17.198  -5.007 -10.047
ATOM   1945 HG1  MET   124     -16.785  -4.642  -9.107
ATOM   1946 HG2  MET   124     -17.875  -4.285 -10.505
ATOM   1947 SD   MET   124     -16.024  -5.410 -11.404
ATOM   1948 CE   MET   124     -14.737  -6.180 -10.444
ATOM   1949 HE1  MET   124     -14.219  -6.829 -11.150
ATOM   1950 HE2  MET   124     -13.975  -5.480 -10.100
ATOM   1951 HE3  MET   124     -15.067  -6.864  -9.662
ATOM   1952 C    MET   124     -20.050  -5.001  -8.481
ATOM   1953 O    MET   124     -21.113  -5.417  -8.903
ATOM   1954 N    ARG   125     -19.829  -3.745  -8.053
ATOM   1955 H    ARG   125     -18.911  -3.484  -7.723
ATOM   1956 CA   ARG   125     -20.797  -2.646  -8.003
ATOM   1957 HA   ARG   125     -21.786  -3.101  -8.050
ATOM   1958 CB   ARG   125     -20.680  -1.777  -6.743
ATOM   1959 HB1  ARG   125     -21.393  -0.954  -6.721
ATOM   1960 HB2  ARG   125     -19.767  -1.189  -6.841
ATOM   1961 CG   ARG   125     -20.685  -2.506  -5.420
ATOM   1962 HG1  ARG   125     -20.531  -1.726  -4.674
ATOM   1963 HG2  ARG   125     -19.821  -3.170  -5.442
ATOM   1964 CD   ARG   125     -21.922  -3.331  -5.194
ATOM   1965 HD1  ARG   125     -21.912  -3.707  -4.171
ATOM   1966 HD2  ARG   125     -21.989  -4.174  -5.881
ATOM   1967 NE   ARG   125     -23.083  -2.489  -5.379
ATOM   1968 HE   ARG   125     -22.843  -1.542  -5.634
ATOM   1969 CZ   ARG   125     -24.342  -2.820  -5.568
ATOM   1970 NH1  ARG   125     -24.888  -3.984  -5.378
ATOM   1971 HH11 ARG   125     -24.347  -4.771  -5.051
ATOM   1972 HH12 ARG   125     -25.872  -4.081  -5.585
ATOM   1973 NH2  ARG   125     -25.070  -1.954  -6.147
ATOM   1974 HH21 ARG   125     -24.678  -1.024  -6.184
ATOM   1975 HH22 ARG   125     -26.044  -2.099  -6.371
ATOM   1976 C    ARG   125     -20.684  -1.849  -9.288
ATOM   1977 O    ARG   125     -19.605  -1.848  -9.835
ATOM   1978 N    PRO   126     -21.774  -1.268  -9.863
ATOM   1979 CD   PRO   126     -23.104  -1.351  -9.352
ATOM   1980 HD1  PRO   126     -23.254  -0.633  -8.546
ATOM   1981 HD2  PRO   126     -23.355  -2.351  -8.998
ATOM   1982 CG   PRO   126     -24.018  -1.084 -10.567
ATOM   1983 HG1  PRO   126     -24.904  -0.505 -10.305
ATOM   1984 HG2  PRO   126     -24.343  -2.023 -11.015
ATOM   1985 CB   PRO   126     -23.217  -0.178 -11.417
ATOM   1986 HB1  PRO   126     -23.262   0.766 -10.874
ATOM   1987 HB2  PRO   126     -23.546  -0.039 -12.446
ATOM   1988 CA   PRO   126     -21.829  -0.777 -11.236
ATOM   1989 HA   PRO   126     -21.865  -1.662 -11.871
ATOM   1990 C    PRO   126     -20.692   0.216 -11.554
ATOM   1991 O    PRO   126     -20.089   0.075 -12.620
ATOM   1992 N    ASN   127     -20.254   1.005 -10.553
ATOM   1993 H    ASN   127     -20.790   1.047  -9.698
ATOM   1994 CA   ASN   127     -19.066   1.864 -10.658
ATOM   1995 HA   ASN   127     -19.154   2.462 -11.565
ATOM   1996 CB   ASN   127     -19.123   2.753  -9.431
ATOM   1997 HB1  ASN   127     -20.039   3.337  -9.349
ATOM   1998 HB2  ASN   127     -18.317   3.482  -9.513
ATOM   1999 CG   ASN   127     -18.785   2.061  -8.106
ATOM   2000 OD1  ASN   127     -18.605   0.843  -7.998
ATOM   2001 ND2  ASN   127     -18.750   2.793  -7.017
ATOM   2002 HD21 ASN   127     -19.104   3.738  -7.048
ATOM   2003 HD22 ASN   127     -18.378   2.369  -6.179
ATOM   2004 C    ASN   127     -17.591   1.125 -10.808
ATOM   2005 O    ASN   127     -16.569   1.757 -10.571
ATOM   2006 N    PHE   128     -17.634  -0.144 -11.069
ATOM   2007 H    PHE   128     -18.512  -0.628 -11.187
ATOM   2008 CA   PHE   128     -16.443  -0.972 -11.115
ATOM   2009 HA   PHE   128     -16.858  -1.971 -11.246
ATOM   2010 CB   PHE   128     -15.616  -0.786 -12.416
ATOM   2011 HB1  PHE   128     -14.891  -1.600 -12.416
ATOM   2012 HB2  PHE   128     -15.121   0.185 -12.394
ATOM   2013 CG   PHE   128     -16.605  -0.908 -13.593
ATOM   2014 CD1  PHE   128     -16.897  -2.163 -14.168
ATOM   2015 HD1  PHE   128     -16.369  -3.026 -13.790
ATOM   2016 CE1  PHE   128     -17.891  -2.245 -15.190
ATOM   2017 HE1  PHE   128     -18.039  -3.202 -15.666
ATOM   2018 CZ   PHE   128     -18.475  -1.077 -15.763
ATOM   2019 HZ   PHE   128     -19.211  -1.143 -16.551
ATOM   2020 CE2  PHE   128     -18.144   0.152 -15.213
ATOM   2021 HE2  PHE   128     -18.576   1.076 -15.567
ATOM   2022 CD2  PHE   128     -17.222   0.249 -14.144
ATOM   2023 HD2  PHE   128     -17.065   1.203 -13.664
ATOM   2024 C    PHE   128     -15.560  -1.124  -9.852
ATOM   2025 O    PHE   128     -14.311  -1.184  -9.932
ATOM   2026 N    THR   129     -16.153  -1.246  -8.616
ATOM   2027 H    THR   129     -17.112  -0.938  -8.543
ATOM   2028 CA   THR   129     -15.489  -1.399  -7.252
ATOM   2029 HA   THR   129     -14.425  -1.602  -7.373
ATOM   2030 CB   THR   129     -15.583  -0.137  -6.435
ATOM   2031 HB   THR   129     -14.968  -0.327  -5.556
ATOM   2032 CG2  THR   129     -15.056   1.029  -7.264
ATOM   2033 HG21 THR   129     -15.554   1.061  -8.233
ATOM   2034 HG22 THR   129     -15.336   1.950  -6.753
ATOM   2035 HG23 THR   129     -14.008   0.874  -7.520
ATOM   2036 OG1  THR   129     -16.918   0.085  -6.051
ATOM   2037 HG1  THR   129     -17.473   0.343  -6.791
ATOM   2038 C    THR   129     -16.038  -2.623  -6.425
ATOM   2039 O    THR   129     -17.070  -3.173  -6.814
ATOM   2040 N    ILE   130     -15.413  -2.935  -5.366
ATOM   2041 H    ILE   130     -14.505  -2.515  -5.229
ATOM   2042 CA   ILE   130     -15.974  -3.776  -4.275
ATOM   2043 HA   ILE   130     -17.049  -3.885  -4.417
ATOM   2044 CB   ILE   130     -15.543  -5.279  -4.327
ATOM   2045 HB   ILE   130     -16.196  -5.790  -3.620
ATOM   2046 CG2  ILE   130     -15.718  -5.964  -5.648
ATOM   2047 HG21 ILE   130     -16.760  -5.828  -5.938
ATOM   2048 HG22 ILE   130     -15.073  -5.570  -6.432
ATOM   2049 HG23 ILE   130     -15.566  -7.043  -5.667
ATOM   2050 CG1  ILE   130     -14.092  -5.431  -3.800
ATOM   2051 HG11 ILE   130     -14.148  -4.985  -2.807
ATOM   2052 HG12 ILE   130     -13.358  -4.850  -4.359
ATOM   2053 CD1  ILE   130     -13.727  -6.894  -3.726
ATOM   2054 HD11 ILE   130     -14.440  -7.477  -3.144
ATOM   2055 HD12 ILE   130     -13.630  -7.357  -4.708
ATOM   2056 HD13 ILE   130     -12.762  -6.892  -3.219
ATOM   2057 C    ILE   130     -15.863  -3.156  -2.863
ATOM   2058 O    ILE   130     -14.996  -2.292  -2.634
ATOM   2059 N    LYS   131     -16.749  -3.643  -1.932
ATOM   2060 H    LYS   131     -17.352  -4.376  -2.277
ATOM   2061 CA   LYS   131     -16.614  -3.533  -0.482
ATOM   2062 HA   LYS   131     -16.137  -2.576  -0.269
ATOM   2063 CB   LYS   131     -18.019  -3.421   0.212
ATOM   2064 HB1  LYS   131     -17.853  -3.366   1.288
ATOM   2065 HB2  LYS   131     -18.670  -4.281   0.057
ATOM   2066 CG   LYS   131     -18.678  -2.143  -0.268
ATOM   2067 HG1  LYS   131     -18.998  -2.388  -1.281
ATOM   2068 HG2  LYS   131     -17.994  -1.297  -0.196
ATOM   2069 CD   LYS   131     -19.995  -1.865   0.544
ATOM   2070 HD1  LYS   131     -19.812  -1.546   1.570
ATOM   2071 HD2  LYS   131     -20.674  -2.717   0.531
ATOM   2072 CE   LYS   131     -20.720  -0.783  -0.232
ATOM   2073 HE1  LYS   131     -20.837  -0.918  -1.308
ATOM   2074 HE2  LYS   131     -20.075   0.091  -0.145
ATOM   2075 NZ   LYS   131     -22.006  -0.535   0.487
ATOM   2076 HZ1  LYS   131     -22.460   0.253   0.047
ATOM   2077 HZ2  LYS   131     -22.565  -1.361   0.332
ATOM   2078 HZ3  LYS   131     -21.897  -0.403   1.482
ATOM   2079 C    LYS   131     -15.859  -4.667   0.122
ATOM   2080 O    LYS   131     -15.857  -5.778  -0.438
ATOM   2081 N    GLY   132     -15.204  -4.451   1.255
ATOM   2082 H    GLY   132     -15.115  -3.466   1.460
ATOM   2083 CA   GLY   132     -14.338  -5.410   1.904
ATOM   2084 HA1  GLY   132     -13.741  -5.921   1.149
ATOM   2085 HA2  GLY   132     -14.922  -6.080   2.535
ATOM   2086 C    GLY   132     -13.351  -4.756   2.820
ATOM   2087 O    GLY   132     -13.273  -3.512   2.911
ATOM   2088 N    SER   133     -12.472  -5.598   3.414
ATOM   2089 H    SER   133     -12.654  -6.592   3.426
ATOM   2090 CA   SER   133     -11.277  -5.193   4.246
ATOM   2091 HA   SER   133     -11.206  -4.108   4.178
ATOM   2092 CB   SER   133     -11.421  -5.709   5.686
ATOM   2093 HB1  SER   133     -12.176  -5.063   6.135
ATOM   2094 HB2  SER   133     -10.500  -5.498   6.230
ATOM   2095 OG   SER   133     -11.841  -7.028   5.804
ATOM   2096 HG   SER   133     -12.527  -7.064   6.475
ATOM   2097 C    SER   133      -9.975  -5.836   3.564
ATOM   2098 O    SER   133      -9.930  -7.066   3.320
ATOM   2099 N    PHE   134      -9.002  -5.039   3.231
ATOM   2100 H    PHE   134      -9.200  -4.093   3.524
ATOM   2101 CA   PHE   134      -7.679  -5.238   2.648
ATOM   2102 HA   PHE   134      -7.277  -6.181   3.019
ATOM   2103 CB   PHE   134      -7.750  -5.232   1.158
ATOM   2104 HB1  PHE   134      -6.755  -5.153   0.720
ATOM   2105 HB2  PHE   134      -8.213  -4.277   0.907
ATOM   2106 CG   PHE   134      -8.535  -6.352   0.504
ATOM   2107 CD1  PHE   134      -8.201  -7.699   0.679
ATOM   2108 HD1  PHE   134      -7.265  -7.926   1.168
ATOM   2109 CE1  PHE   134      -8.961  -8.718   0.120
ATOM   2110 HE1  PHE   134      -8.827  -9.767   0.338
ATOM   2111 CZ   PHE   134     -10.204  -8.359  -0.530
ATOM   2112 HZ   PHE   134     -10.849  -9.159  -0.861
ATOM   2113 CE2  PHE   134     -10.562  -6.985  -0.688
ATOM   2114 HE2  PHE   134     -11.548  -6.741  -1.055
ATOM   2115 CD2  PHE   134      -9.756  -6.006  -0.169
ATOM   2116 HD2  PHE   134     -10.082  -4.986  -0.313
ATOM   2117 C    PHE   134      -6.636  -4.104   3.136
ATOM   2118 O    PHE   134      -7.038  -3.012   3.515
ATOM   2119 N    LEU   135      -5.326  -4.484   3.239
ATOM   2120 H    LEU   135      -5.155  -5.460   3.041
ATOM   2121 CA   LEU   135      -4.257  -3.769   4.005
ATOM   2122 HA   LEU   135      -4.489  -2.705   3.969
ATOM   2123 CB   LEU   135      -4.269  -4.266   5.467
ATOM   2124 HB1  LEU   135      -3.415  -3.824   5.979
ATOM   2125 HB2  LEU   135      -4.153  -5.349   5.427
ATOM   2126 CG   LEU   135      -5.585  -4.049   6.251
ATOM   2127 HG   LEU   135      -6.409  -4.332   5.596
ATOM   2128 CD1  LEU   135      -5.789  -4.871   7.508
ATOM   2129 HD11 LEU   135      -5.583  -5.904   7.227
ATOM   2130 HD12 LEU   135      -5.024  -4.551   8.215
ATOM   2131 HD13 LEU   135      -6.822  -4.747   7.835
ATOM   2132 CD2  LEU   135      -5.691  -2.536   6.600
ATOM   2133 HD21 LEU   135      -4.812  -2.331   7.212
ATOM   2134 HD22 LEU   135      -5.593  -1.974   5.672
ATOM   2135 HD23 LEU   135      -6.636  -2.256   7.066
ATOM   2136 C    LEU   135      -2.887  -4.009   3.319
ATOM   2137 O    LEU   135      -2.769  -4.746   2.322
ATOM   2138 N    ASN   136      -1.887  -3.388   3.885
ATOM   2139 H    ASN   136      -2.065  -2.824   4.704
ATOM   2140 CA   ASN   136      -0.474  -3.851   3.635
ATOM   2141 HA   ASN   136      -0.259  -3.621   2.591
ATOM   2142 CB   ASN   136       0.528  -3.094   4.557
ATOM   2143 HB1  ASN   136       1.493  -3.601   4.578
ATOM   2144 HB2  ASN   136       0.129  -3.138   5.570
ATOM   2145 CG   ASN   136       0.875  -1.617   4.281
ATOM   2146 OD1  ASN   136       0.178  -1.048   3.483
ATOM   2147 ND2  ASN   136       2.005  -1.188   4.765
ATOM   2148 HD21 ASN   136       2.650  -1.801   5.244
ATOM   2149 HD22 ASN   136       2.336  -0.264   4.529
ATOM   2150 C    ASN   136      -0.382  -5.443   3.822
ATOM   2151 O    ASN   136      -1.052  -5.921   4.749
ATOM   2152 N    GLY   137       0.478  -6.182   3.160
ATOM   2153 H    GLY   137       1.243  -5.756   2.655
ATOM   2154 CA   GLY   137       0.586  -7.614   3.361
ATOM   2155 HA1  GLY   137       0.716  -7.816   4.424
ATOM   2156 HA2  GLY   137       1.484  -7.974   2.858
ATOM   2157 C    GLY   137      -0.555  -8.439   2.847
ATOM   2158 O    GLY   137      -0.330  -9.629   2.504
ATOM   2159 N    SER   138      -1.793  -7.871   2.688
ATOM   2160 H    SER   138      -1.983  -6.986   3.136
ATOM   2161 CA   SER   138      -2.999  -8.573   2.233
ATOM   2162 HA   SER   138      -2.763  -9.637   2.203
ATOM   2163 CB   SER   138      -4.031  -8.529   3.368
ATOM   2164 HB1  SER   138      -3.468  -8.739   4.277
ATOM   2165 HB2  SER   138      -4.853  -9.207   3.137
ATOM   2166 OG   SER   138      -4.520  -7.216   3.528
ATOM   2167 HG   SER   138      -5.023  -7.277   4.343
ATOM   2168 C    SER   138      -3.580  -8.048   0.857
ATOM   2169 O    SER   138      -4.440  -8.623   0.202
ATOM   2170 N    CYS   139      -2.980  -6.876   0.451
ATOM   2171 H    CYS   139      -2.498  -6.339   1.158
ATOM   2172 CA   CYS   139      -3.003  -6.459  -0.923
ATOM   2173 HA   CYS   139      -3.983  -6.083  -1.218
ATOM   2174 CB   CYS   139      -2.104  -5.202  -1.039
ATOM   2175 HB1  CYS   139      -1.099  -5.516  -1.321
ATOM   2176 HB2  CYS   139      -2.252  -4.559  -0.171
ATOM   2177 SG   CYS   139      -2.528  -4.062  -2.365
ATOM   2178 HG   CYS   139      -3.796  -3.899  -1.978
ATOM   2179 C    CYS   139      -2.465  -7.568  -1.875
ATOM   2180 O    CYS   139      -1.497  -8.250  -1.532
ATOM   2181 N    GLY   140      -3.013  -7.758  -3.058
ATOM   2182 H    GLY   140      -3.670  -7.061  -3.379
ATOM   2183 CA   GLY   140      -2.755  -8.951  -3.947
ATOM   2184 HA1  GLY   140      -1.732  -9.251  -3.722
ATOM   2185 HA2  GLY   140      -2.741  -8.544  -4.958
ATOM   2186 C    GLY   140      -3.736 -10.197  -3.696
ATOM   2187 O    GLY   140      -3.447 -11.225  -4.210
ATOM   2188 N    SER   141      -4.737 -10.107  -2.803
ATOM   2189 H    SER   141      -4.905  -9.220  -2.351
ATOM   2190 CA   SER   141      -5.818 -11.117  -2.711
ATOM   2191 HA   SER   141      -5.321 -12.060  -2.483
ATOM   2192 CB   SER   141      -6.743 -10.801  -1.526
ATOM   2193 HB1  SER   141      -7.574 -11.493  -1.659
ATOM   2194 HB2  SER   141      -7.094  -9.778  -1.667
ATOM   2195 OG   SER   141      -6.209 -10.940  -0.217
ATOM   2196 HG   SER   141      -5.930 -10.063   0.056
ATOM   2197 C    SER   141      -6.606 -11.307  -3.970
ATOM   2198 O    SER   141      -6.474 -10.491  -4.877
ATOM   2199 N    VAL   142      -7.438 -12.351  -4.111
ATOM   2200 H    VAL   142      -7.536 -13.058  -3.395
ATOM   2201 CA   VAL   142      -7.914 -12.852  -5.469
ATOM   2202 HA   VAL   142      -7.903 -12.037  -6.193
ATOM   2203 CB   VAL   142      -7.027 -14.057  -6.019
ATOM   2204 HB   VAL   142      -7.623 -14.620  -6.737
ATOM   2205 CG1  VAL   142      -5.773 -13.703  -6.814
ATOM   2206 HG11 VAL   142      -4.973 -13.474  -6.111
ATOM   2207 HG12 VAL   142      -5.561 -14.442  -7.586
ATOM   2208 HG13 VAL   142      -6.002 -12.789  -7.361
ATOM   2209 CG2  VAL   142      -6.708 -15.054  -4.889
ATOM   2210 HG21 VAL   142      -6.176 -14.604  -4.050
ATOM   2211 HG22 VAL   142      -7.598 -15.606  -4.587
ATOM   2212 HG23 VAL   142      -5.936 -15.732  -5.253
ATOM   2213 C    VAL   142      -9.327 -13.260  -5.460
ATOM   2214 O    VAL   142      -9.874 -13.639  -4.432
ATOM   2215 N    GLY   143      -9.947 -13.081  -6.615
ATOM   2216 H    GLY   143      -9.460 -12.608  -7.364
ATOM   2217 CA   GLY   143     -11.253 -13.564  -6.920
ATOM   2218 HA1  GLY   143     -11.955 -12.800  -7.256
ATOM   2219 HA2  GLY   143     -11.613 -14.062  -6.019
ATOM   2220 C    GLY   143     -11.274 -14.531  -8.103
ATOM   2221 O    GLY   143     -10.407 -14.482  -8.994
ATOM   2222 N    PHE   144     -12.193 -15.524  -8.055
ATOM   2223 H    PHE   144     -12.710 -15.590  -7.189
ATOM   2224 CA   PHE   144     -12.106 -16.729  -8.843
ATOM   2225 HA   PHE   144     -11.848 -16.388  -9.845
ATOM   2226 CB   PHE   144     -11.068 -17.759  -8.355
ATOM   2227 HB1  PHE   144     -10.094 -17.296  -8.195
ATOM   2228 HB2  PHE   144     -10.919 -18.563  -9.076
ATOM   2229 CG   PHE   144     -11.573 -18.483  -7.109
ATOM   2230 CD1  PHE   144     -11.483 -17.854  -5.880
ATOM   2231 HD1  PHE   144     -11.085 -16.850  -5.900
ATOM   2232 CE1  PHE   144     -12.037 -18.469  -4.741
ATOM   2233 HE1  PHE   144     -12.075 -17.987  -3.775
ATOM   2234 CZ   PHE   144     -12.500 -19.768  -4.789
ATOM   2235 HZ   PHE   144     -12.827 -20.321  -3.920
ATOM   2236 CE2  PHE   144     -12.483 -20.493  -6.045
ATOM   2237 HE2  PHE   144     -12.998 -21.435  -6.162
ATOM   2238 CD2  PHE   144     -12.077 -19.843  -7.236
ATOM   2239 HD2  PHE   144     -12.152 -20.364  -8.179
ATOM   2240 C    PHE   144     -13.458 -17.394  -8.945
ATOM   2241 O    PHE   144     -14.350 -17.106  -8.094
ATOM   2242 N    ASN   145     -13.596 -18.231  -9.979
ATOM   2243 H    ASN   145     -12.847 -18.143 -10.651
ATOM   2244 CA   ASN   145     -14.702 -19.217 -10.074
ATOM   2245 HA   ASN   145     -15.204 -19.249  -9.107
ATOM   2246 CB   ASN   145     -15.776 -18.764 -11.015
ATOM   2247 HB1  ASN   145     -16.465 -19.583 -11.223
ATOM   2248 HB2  ASN   145     -15.384 -18.724 -12.031
ATOM   2249 CG   ASN   145     -16.446 -17.508 -10.501
ATOM   2250 OD1  ASN   145     -17.145 -17.509  -9.467
ATOM   2251 ND2  ASN   145     -16.181 -16.426 -11.164
ATOM   2252 HD21 ASN   145     -15.654 -16.540 -12.018
ATOM   2253 HD22 ASN   145     -16.692 -15.593 -10.906
ATOM   2254 C    ASN   145     -14.241 -20.595 -10.440
ATOM   2255 O    ASN   145     -13.170 -20.773 -10.992
ATOM   2256 N    ILE   146     -15.085 -21.581 -10.113
ATOM   2257 H    ILE   146     -15.988 -21.334  -9.733
ATOM   2258 CA   ILE   146     -14.860 -22.980 -10.358
ATOM   2259 HA   ILE   146     -14.488 -23.135 -11.370
ATOM   2260 CB   ILE   146     -13.745 -23.596  -9.473
ATOM   2261 HB   ILE   146     -12.792 -23.114  -9.693
ATOM   2262 CG2  ILE   146     -13.976 -23.352  -7.973
ATOM   2263 HG21 ILE   146     -14.766 -23.925  -7.488
ATOM   2264 HG22 ILE   146     -13.066 -23.400  -7.375
ATOM   2265 HG23 ILE   146     -14.384 -22.355  -7.808
ATOM   2266 CG1  ILE   146     -13.548 -25.119  -9.839
ATOM   2267 HG11 ILE   146     -13.486 -25.460 -10.872
ATOM   2268 HG12 ILE   146     -14.408 -25.622  -9.397
ATOM   2269 CD1  ILE   146     -12.293 -25.585  -9.078
ATOM   2270 HD11 ILE   146     -12.412 -25.588  -7.994
ATOM   2271 HD12 ILE   146     -12.098 -26.596  -9.437
ATOM   2272 HD13 ILE   146     -11.487 -24.954  -9.452
ATOM   2273 C    ILE   146     -16.177 -23.673 -10.254
ATOM   2274 O    ILE   146     -16.925 -23.484  -9.307
ATOM   2275 N    ASP   147     -16.562 -24.562 -11.145
ATOM   2276 H    ASP   147     -15.981 -24.645 -11.967
ATOM   2277 CA   ASP   147     -17.883 -25.318 -11.190
ATOM   2278 HA   ASP   147     -18.596 -24.997 -10.431
ATOM   2279 CB   ASP   147     -18.493 -24.976 -12.576
ATOM   2280 HB1  ASP   147     -18.052 -25.690 -13.271
ATOM   2281 HB2  ASP   147     -18.276 -23.953 -12.883
ATOM   2282 CG   ASP   147     -19.973 -25.287 -12.701
ATOM   2283 OD1  ASP   147     -20.691 -25.253 -11.744
ATOM   2284 OD2  ASP   147     -20.371 -25.564 -13.894
ATOM   2285 C    ASP   147     -17.589 -26.788 -10.913
ATOM   2286 O    ASP   147     -18.226 -27.423 -10.151
ATOM   2287 N    TYR   148     -16.497 -27.283 -11.452
ATOM   2288 H    TYR   148     -15.888 -26.693 -12.001
ATOM   2289 CA   TYR   148     -16.248 -28.702 -11.447
ATOM   2290 HA   TYR   148     -16.869 -29.137 -10.664
ATOM   2291 CB   TYR   148     -16.660 -29.302 -12.815
ATOM   2292 HB1  TYR   148     -16.217 -30.271 -13.047
ATOM   2293 HB2  TYR   148     -16.401 -28.612 -13.618
ATOM   2294 CG   TYR   148     -18.138 -29.553 -12.896
ATOM   2295 CD1  TYR   148     -18.924 -28.851 -13.825
ATOM   2296 HD1  TYR   148     -18.487 -28.082 -14.445
ATOM   2297 CE1  TYR   148     -20.335 -29.183 -13.832
ATOM   2298 HE1  TYR   148     -21.013 -28.629 -14.465
ATOM   2299 CZ   TYR   148     -20.840 -30.185 -13.014
ATOM   2300 OH   TYR   148     -22.172 -30.524 -13.105
ATOM   2301 HH   TYR   148     -22.372 -31.214 -12.468
ATOM   2302 CE2  TYR   148     -20.024 -30.868 -12.106
ATOM   2303 HE2  TYR   148     -20.421 -31.716 -11.568
ATOM   2304 CD2  TYR   148     -18.665 -30.573 -12.107
ATOM   2305 HD2  TYR   148     -18.074 -31.044 -11.335
ATOM   2306 C    TYR   148     -14.769 -28.986 -11.059
ATOM   2307 O    TYR   148     -14.499 -29.515  -9.969
ATOM   2308 N    ASP   149     -13.791 -28.642 -11.890
ATOM   2309 H    ASP   149     -14.073 -28.266 -12.784
ATOM   2310 CA   ASP   149     -12.343 -28.851 -11.644
ATOM   2311 HA   ASP   149     -12.174 -28.710 -10.576
ATOM   2312 CB   ASP   149     -11.789 -30.298 -11.934
ATOM   2313 HB1  ASP   149     -12.461 -30.958 -11.387
ATOM   2314 HB2  ASP   149     -10.736 -30.402 -11.672
ATOM   2315 CG   ASP   149     -11.987 -30.819 -13.363
ATOM   2316 OD1  ASP   149     -12.338 -30.110 -14.342
ATOM   2317 OD2  ASP   149     -11.654 -32.003 -13.573
ATOM   2318 C    ASP   149     -11.479 -27.792 -12.364
ATOM   2319 O    ASP   149     -10.329 -27.675 -12.014
ATOM   2320 N    CYS   150     -12.035 -27.016 -13.318
ATOM   2321 H    CYS   150     -13.037 -26.921 -13.391
ATOM   2322 CA   CYS   150     -11.217 -26.107 -14.157
ATOM   2323 HA   CYS   150     -10.152 -26.326 -14.092
ATOM   2324 CB   CYS   150     -11.523 -26.388 -15.634
ATOM   2325 HB1  CYS   150     -12.466 -25.921 -15.919
ATOM   2326 HB2  CYS   150     -11.502 -27.414 -16.002
ATOM   2327 SG   CYS   150     -10.263 -25.450 -16.542
ATOM   2328 HG   CYS   150     -11.164 -24.653 -17.124
ATOM   2329 C    CYS   150     -11.429 -24.639 -13.740
ATOM   2330 O    CYS   150     -12.562 -24.234 -13.603
ATOM   2331 N    VAL   151     -10.354 -23.882 -13.521
ATOM   2332 H    VAL   151      -9.422 -24.243 -13.664
ATOM   2333 CA   VAL   151     -10.509 -22.745 -12.631
ATOM   2334 HA   VAL   151     -11.450 -22.857 -12.093
ATOM   2335 CB   VAL   151      -9.282 -22.641 -11.660
ATOM   2336 HB   VAL   151      -8.386 -22.424 -12.241
ATOM   2337 CG1  VAL   151      -9.385 -21.664 -10.480
ATOM   2338 HG11 VAL   151     -10.240 -21.820  -9.821
ATOM   2339 HG12 VAL   151      -8.469 -21.794  -9.903
ATOM   2340 HG13 VAL   151      -9.308 -20.690 -10.963
ATOM   2341 CG2  VAL   151      -9.028 -23.994 -10.941
ATOM   2342 HG21 VAL   151      -8.019 -23.927 -10.534
ATOM   2343 HG22 VAL   151      -9.623 -24.138 -10.039
ATOM   2344 HG23 VAL   151      -9.101 -24.797 -11.674
ATOM   2345 C    VAL   151     -10.501 -21.411 -13.381
ATOM   2346 O    VAL   151      -9.746 -21.258 -14.306
ATOM   2347 N    SER   152     -11.318 -20.496 -12.964
ATOM   2348 H    SER   152     -11.972 -20.638 -12.207
ATOM   2349 CA   SER   152     -11.445 -19.197 -13.649
ATOM   2350 HA   SER   152     -10.797 -19.196 -14.525
ATOM   2351 CB   SER   152     -12.858 -18.904 -14.122
ATOM   2352 HB1  SER   152     -12.773 -17.893 -14.521
ATOM   2353 HB2  SER   152     -13.497 -18.878 -13.239
ATOM   2354 OG   SER   152     -13.215 -19.704 -15.215
ATOM   2355 HG   SER   152     -14.051 -20.094 -14.947
ATOM   2356 C    SER   152     -10.904 -18.072 -12.769
ATOM   2357 O    SER   152     -11.610 -17.561 -11.949
ATOM   2358 N    PHE   153      -9.713 -17.646 -13.054
ATOM   2359 H    PHE   153      -9.271 -17.975 -13.900
ATOM   2360 CA   PHE   153      -9.073 -16.494 -12.479
ATOM   2361 HA   PHE   153      -9.204 -16.326 -11.410
ATOM   2362 CB   PHE   153      -7.544 -16.644 -12.783
ATOM   2363 HB1  PHE   153      -6.996 -15.771 -12.430
ATOM   2364 HB2  PHE   153      -7.580 -16.555 -13.869
ATOM   2365 CG   PHE   153      -6.914 -17.888 -12.219
ATOM   2366 CD1  PHE   153      -7.286 -18.357 -10.974
ATOM   2367 HD1  PHE   153      -8.120 -17.885 -10.476
ATOM   2368 CE1  PHE   153      -6.753 -19.526 -10.449
ATOM   2369 HE1  PHE   153      -7.006 -19.720  -9.417
ATOM   2370 CZ   PHE   153      -5.857 -20.299 -11.188
ATOM   2371 HZ   PHE   153      -5.483 -21.238 -10.805
ATOM   2372 CE2  PHE   153      -5.491 -19.881 -12.482
ATOM   2373 HE2  PHE   153      -4.844 -20.538 -13.044
ATOM   2374 CD2  PHE   153      -5.999 -18.660 -12.998
ATOM   2375 HD2  PHE   153      -5.604 -18.307 -13.939
ATOM   2376 C    PHE   153      -9.715 -15.278 -13.141
ATOM   2377 O    PHE   153      -9.658 -15.075 -14.306
ATOM   2378 N    CYS   154     -10.325 -14.365 -12.388
ATOM   2379 H    CYS   154     -10.548 -14.670 -11.452
ATOM   2380 CA   CYS   154     -11.147 -13.216 -12.863
ATOM   2381 HA   CYS   154     -10.861 -12.998 -13.892
ATOM   2382 CB   CYS   154     -12.654 -13.611 -12.925
ATOM   2383 HB1  CYS   154     -12.727 -14.293 -13.772
ATOM   2384 HB2  CYS   154     -13.209 -12.674 -12.963
ATOM   2385 SG   CYS   154     -13.172 -14.467 -11.427
ATOM   2386 HG   CYS   154     -14.481 -14.201 -11.470
ATOM   2387 C    CYS   154     -10.914 -11.960 -12.096
ATOM   2388 O    CYS   154     -11.267 -10.871 -12.590
ATOM   2389 N    TYR   155     -10.246 -11.935 -10.933
ATOM   2390 H    TYR   155     -10.000 -12.827 -10.530
ATOM   2391 CA   TYR   155      -9.921 -10.724 -10.235
ATOM   2392 HA   TYR   155      -9.810  -9.907 -10.948
ATOM   2393 CB   TYR   155     -11.110 -10.261  -9.353
ATOM   2394 HB1  TYR   155     -11.435 -11.071  -8.700
ATOM   2395 HB2  TYR   155     -11.918 -10.159 -10.078
ATOM   2396 CG   TYR   155     -11.052  -8.986  -8.595
ATOM   2397 CD1  TYR   155     -11.466  -7.850  -9.204
ATOM   2398 HD1  TYR   155     -11.881  -7.858 -10.201
ATOM   2399 CE1  TYR   155     -11.735  -6.727  -8.435
ATOM   2400 HE1  TYR   155     -12.210  -5.835  -8.816
ATOM   2401 CZ   TYR   155     -11.528  -6.764  -7.065
ATOM   2402 OH   TYR   155     -11.905  -5.743  -6.312
ATOM   2403 HH   TYR   155     -11.836  -6.030  -5.399
ATOM   2404 CE2  TYR   155     -10.906  -7.868  -6.442
ATOM   2405 HE2  TYR   155     -10.743  -7.945  -5.377
ATOM   2406 CD2  TYR   155     -10.720  -8.993  -7.247
ATOM   2407 HD2  TYR   155     -10.374  -9.917  -6.809
ATOM   2408 C    TYR   155      -8.676 -10.868  -9.389
ATOM   2409 O    TYR   155      -8.462 -11.909  -8.828
ATOM   2410 N    MET   156      -7.982  -9.759  -9.189
ATOM   2411 H    MET   156      -8.232  -8.960  -9.754
ATOM   2412 CA   MET   156      -6.918  -9.586  -8.205
ATOM   2413 HA   MET   156      -7.085 -10.341  -7.437
ATOM   2414 CB   MET   156      -5.562  -9.950  -8.925
ATOM   2415 HB1  MET   156      -5.272  -9.170  -9.629
ATOM   2416 HB2  MET   156      -5.737 -10.905  -9.421
ATOM   2417 CG   MET   156      -4.417 -10.141  -7.908
ATOM   2418 HG1  MET   156      -4.774 -10.857  -7.168
ATOM   2419 HG2  MET   156      -4.257  -9.219  -7.350
ATOM   2420 SD   MET   156      -2.861 -10.780  -8.654
ATOM   2421 CE   MET   156      -2.328 -12.087  -7.472
ATOM   2422 HE1  MET   156      -2.630 -11.893  -6.443
ATOM   2423 HE2  MET   156      -2.652 -13.050  -7.866
ATOM   2424 HE3  MET   156      -1.240 -12.024  -7.466
ATOM   2425 C    MET   156      -6.929  -8.215  -7.580
ATOM   2426 O    MET   156      -7.093  -7.247  -8.249
ATOM   2427 N    HSE   157      -6.919  -8.182  -6.251
ATOM   2428 H    HSE   157      -6.820  -9.016  -5.690
ATOM   2429 CA   HSE   157      -7.072  -6.893  -5.492
ATOM   2430 HA   HSE   157      -8.020  -6.455  -5.805
ATOM   2431 CB   HSE   157      -7.321  -7.119  -3.977
ATOM   2432 HB1  HSE   157      -6.513  -7.732  -3.576
ATOM   2433 HB2  HSE   157      -8.259  -7.638  -3.777
ATOM   2434 CG   HSE   157      -7.260  -5.837  -3.168
ATOM   2435 ND1  HSE   157      -7.820  -4.675  -3.605
ATOM   2436 CE1  HSE   157      -7.443  -3.764  -2.712
ATOM   2437 HE1  HSE   157      -7.702  -2.718  -2.782
ATOM   2438 NE2  HSE   157      -6.662  -4.346  -1.756
ATOM   2439 HE2  HSE   157      -6.139  -3.712  -1.170
ATOM   2440 CD2  HSE   157      -6.514  -5.702  -2.065
ATOM   2441 HD2  HSE   157      -5.976  -6.490  -1.559
ATOM   2442 C    HSE   157      -5.895  -5.977  -5.752
ATOM   2443 O    HSE   157      -4.784  -6.459  -5.525
ATOM   2444 N    HSD   158      -6.019  -4.757  -6.247
ATOM   2445 H    HSD   158      -6.909  -4.342  -6.483
ATOM   2446 CA   HSD   158      -4.858  -3.887  -6.531
ATOM   2447 HA   HSD   158      -3.991  -4.456  -6.195
ATOM   2448 CB   HSD   158      -4.796  -3.560  -8.037
ATOM   2449 HB1  HSD   158      -5.583  -2.849  -8.291
ATOM   2450 HB2  HSD   158      -5.085  -4.480  -8.544
ATOM   2451 CG   HSD   158      -3.424  -3.069  -8.423
ATOM   2452 ND1  HSD   158      -3.146  -2.567  -9.650
ATOM   2453 HD1  HSD   158      -3.762  -2.468 -10.444
ATOM   2454 CE1  HSD   158      -1.817  -2.561  -9.779
ATOM   2455 HE1  HSD   158      -1.313  -1.978 -10.535
ATOM   2456 NE2  HSD   158      -1.217  -2.832  -8.601
ATOM   2457 CD2  HSD   158      -2.269  -3.275  -7.741
ATOM   2458 HD2  HSD   158      -2.209  -3.655  -6.732
ATOM   2459 C    HSD   158      -4.803  -2.545  -5.701
ATOM   2460 O    HSD   158      -3.714  -2.093  -5.319
ATOM   2461 N    MET   159      -5.944  -1.841  -5.544
ATOM   2462 H    MET   159      -6.803  -2.358  -5.672
ATOM   2463 CA   MET   159      -6.013  -0.592  -4.735
ATOM   2464 HA   MET   159      -5.243  -0.670  -3.968
ATOM   2465 CB   MET   159      -5.563   0.520  -5.569
ATOM   2466 HB1  MET   159      -4.566   0.189  -5.858
ATOM   2467 HB2  MET   159      -5.422   1.421  -4.972
ATOM   2468 CG   MET   159      -6.395   0.766  -6.827
ATOM   2469 HG1  MET   159      -6.838  -0.179  -7.139
ATOM   2470 HG2  MET   159      -5.750   1.017  -7.669
ATOM   2471 SD   MET   159      -7.732   2.024  -6.541
ATOM   2472 CE   MET   159      -6.784   3.553  -6.681
ATOM   2473 HE1  MET   159      -7.415   4.418  -6.471
ATOM   2474 HE2  MET   159      -5.910   3.500  -6.032
ATOM   2475 HE3  MET   159      -6.549   3.591  -7.744
ATOM   2476 C    MET   159      -7.343  -0.299  -4.103
ATOM   2477 O    MET   159      -8.371  -0.861  -4.499
ATOM   2478 N    GLU   160      -7.395   0.665  -3.233
ATOM   2479 H    GLU   160      -6.548   1.184  -3.047
ATOM   2480 CA   GLU   160      -8.537   1.412  -2.691
ATOM   2481 HA   GLU   160      -9.443   0.924  -3.050
ATOM   2482 CB   GLU   160      -8.644   1.346  -1.111
ATOM   2483 HB1  GLU   160      -7.835   2.011  -0.809
ATOM   2484 HB2  GLU   160      -8.334   0.377  -0.720
ATOM   2485 CG   GLU   160      -9.856   1.819  -0.395
ATOM   2486 HG1  GLU   160     -10.662   1.121  -0.621
ATOM   2487 HG2  GLU   160     -10.163   2.808  -0.732
ATOM   2488 CD   GLU   160      -9.525   1.888   1.146
ATOM   2489 OE1  GLU   160      -9.792   0.974   1.994
ATOM   2490 OE2  GLU   160      -9.106   3.024   1.526
ATOM   2491 C    GLU   160      -8.579   2.864  -3.252
ATOM   2492 O    GLU   160      -7.582   3.570  -3.261
ATOM   2493 N    LEU   161      -9.788   3.333  -3.689
ATOM   2494 H    LEU   161     -10.598   2.734  -3.618
ATOM   2495 CA   LEU   161     -10.077   4.644  -4.150
ATOM   2496 HA   LEU   161      -9.283   4.924  -4.843
ATOM   2497 CB   LEU   161     -11.416   4.634  -4.855
ATOM   2498 HB1  LEU   161     -11.803   5.650  -4.936
ATOM   2499 HB2  LEU   161     -12.088   3.962  -4.322
ATOM   2500 CG   LEU   161     -11.295   4.018  -6.291
ATOM   2501 HG   LEU   161     -10.846   3.028  -6.221
ATOM   2502 CD1  LEU   161     -12.741   3.871  -6.851
ATOM   2503 HD11 LEU   161     -13.228   3.221  -6.126
ATOM   2504 HD12 LEU   161     -13.185   4.859  -6.976
ATOM   2505 HD13 LEU   161     -12.674   3.337  -7.799
ATOM   2506 CD2  LEU   161     -10.503   4.860  -7.280
ATOM   2507 HD21 LEU   161      -9.424   4.823  -7.127
ATOM   2508 HD22 LEU   161     -10.698   4.555  -8.308
ATOM   2509 HD23 LEU   161     -10.886   5.879  -7.218
ATOM   2510 C    LEU   161     -10.100   5.614  -2.983
ATOM   2511 O    LEU   161     -10.341   5.229  -1.872
ATOM   2512 N    PRO   162      -9.887   6.910  -3.312
ATOM   2513 CD   PRO   162      -9.512   7.388  -4.582
ATOM   2514 HD1  PRO   162     -10.036   6.888  -5.396
ATOM   2515 HD2  PRO   162      -8.428   7.433  -4.686
ATOM   2516 CG   PRO   162     -10.019   8.829  -4.647
ATOM   2517 HG1  PRO   162     -11.099   8.936  -4.753
ATOM   2518 HG2  PRO   162      -9.436   9.438  -5.337
ATOM   2519 CB   PRO   162      -9.642   9.255  -3.170
ATOM   2520 HB1  PRO   162     -10.116  10.182  -2.847
ATOM   2521 HB2  PRO   162      -8.558   9.358  -3.138
ATOM   2522 CA   PRO   162     -10.042   8.047  -2.366
ATOM   2523 HA   PRO   162      -9.368   8.010  -1.510
ATOM   2524 C    PRO   162     -11.455   8.101  -1.829
ATOM   2525 O    PRO   162     -11.709   8.544  -0.705
ATOM   2526 N    THR   163     -12.455   7.618  -2.548
ATOM   2527 H    THR   163     -12.203   7.311  -3.477
ATOM   2528 CA   THR   163     -13.819   7.390  -2.042
ATOM   2529 HA   THR   163     -14.115   8.239  -1.425
ATOM   2530 CB   THR   163     -14.700   7.289  -3.314
ATOM   2531 HB   THR   163     -15.655   6.833  -3.054
ATOM   2532 CG2  THR   163     -15.005   8.627  -4.037
ATOM   2533 HG21 THR   163     -14.086   8.838  -4.583
ATOM   2534 HG22 THR   163     -15.768   8.402  -4.783
ATOM   2535 HG23 THR   163     -15.300   9.362  -3.289
ATOM   2536 OG1  THR   163     -14.127   6.390  -4.167
ATOM   2537 HG1  THR   163     -14.838   5.916  -4.604
ATOM   2538 C    THR   163     -14.131   6.148  -1.192
ATOM   2539 O    THR   163     -15.279   6.064  -0.741
ATOM   2540 N    GLY   164     -13.142   5.267  -0.977
ATOM   2541 H    GLY   164     -12.248   5.451  -1.409
ATOM   2542 CA   GLY   164     -13.187   4.301   0.147
ATOM   2543 HA1  GLY   164     -14.095   4.398   0.741
ATOM   2544 HA2  GLY   164     -12.277   4.502   0.712
ATOM   2545 C    GLY   164     -13.341   2.791  -0.180
ATOM   2546 O    GLY   164     -13.225   1.858   0.612
ATOM   2547 N    VAL   165     -13.712   2.591  -1.440
ATOM   2548 H    VAL   165     -13.729   3.432  -1.998
ATOM   2549 CA   VAL   165     -13.986   1.208  -1.955
ATOM   2550 HA   VAL   165     -14.320   0.557  -1.147
ATOM   2551 CB   VAL   165     -15.199   1.259  -2.909
ATOM   2552 HB   VAL   165     -15.382   0.241  -3.253
ATOM   2553 CG1  VAL   165     -16.486   1.627  -2.167
ATOM   2554 HG11 VAL   165     -16.319   2.654  -1.842
ATOM   2555 HG12 VAL   165     -17.275   1.599  -2.919
ATOM   2556 HG13 VAL   165     -16.716   0.871  -1.417
ATOM   2557 CG2  VAL   165     -14.822   2.283  -4.036
ATOM   2558 HG21 VAL   165     -15.803   2.622  -4.369
ATOM   2559 HG22 VAL   165     -14.273   3.145  -3.657
ATOM   2560 HG23 VAL   165     -14.168   1.868  -4.803
ATOM   2561 C    VAL   165     -12.730   0.627  -2.747
ATOM   2562 O    VAL   165     -11.866   1.407  -3.180
ATOM   2563 N    HSE   166     -12.613  -0.722  -2.977
ATOM   2564 H    HSE   166     -13.453  -1.276  -2.891
ATOM   2565 CA   HSE   166     -11.416  -1.348  -3.570
ATOM   2566 HA   HSE   166     -10.574  -0.657  -3.542
ATOM   2567 CB   HSE   166     -11.143  -2.689  -2.874
ATOM   2568 HB1  HSE   166     -10.238  -3.178  -3.234
ATOM   2569 HB2  HSE   166     -12.057  -3.266  -3.013
ATOM   2570 CG   HSE   166     -10.997  -2.567  -1.352
ATOM   2571 ND1  HSE   166      -9.991  -2.092  -0.590
ATOM   2572 CE1  HSE   166     -10.474  -2.195   0.684
ATOM   2573 HE1  HSE   166      -9.835  -2.052   1.543
ATOM   2574 NE2  HSE   166     -11.740  -2.500   0.744
ATOM   2575 HE2  HSE   166     -12.282  -2.565   1.593
ATOM   2576 CD2  HSE   166     -12.122  -2.791  -0.541
ATOM   2577 HD2  HSE   166     -13.122  -3.024  -0.878
ATOM   2578 C    HSE   166     -11.676  -1.579  -5.076
ATOM   2579 O    HSE   166     -12.782  -1.936  -5.449
ATOM   2580 N    ALA   167     -10.689  -1.493  -5.985
ATOM   2581 H    ALA   167      -9.768  -1.268  -5.638
ATOM   2582 CA   ALA   167     -10.714  -1.876  -7.344
ATOM   2583 HA   ALA   167     -11.596  -2.474  -7.575
ATOM   2584 CB   ALA   167     -10.685  -0.611  -8.217
ATOM   2585 HB1  ALA   167      -9.831  -0.017  -7.894
ATOM   2586 HB2  ALA   167     -10.682  -0.919  -9.262
ATOM   2587 HB3  ALA   167     -11.571   0.001  -8.047
ATOM   2588 C    ALA   167      -9.500  -2.716  -7.661
ATOM   2589 O    ALA   167      -8.410  -2.601  -7.121
ATOM   2590 N    GLY   168      -9.775  -3.632  -8.590
ATOM   2591 H    GLY   168     -10.719  -3.740  -8.932
ATOM   2592 CA   GLY   168      -8.845  -4.738  -8.880
ATOM   2593 HA1  GLY   168      -9.130  -5.675  -8.401
ATOM   2594 HA2  GLY   168      -7.867  -4.499  -8.462
ATOM   2595 C    GLY   168      -8.569  -4.877 -10.402
ATOM   2596 O    GLY   168      -9.174  -4.163 -11.219
ATOM   2597 N    THR   169      -7.622  -5.756 -10.778
ATOM   2598 H    THR   169      -7.207  -6.181  -9.962
ATOM   2599 CA   THR   169      -7.208  -6.098 -12.157
ATOM   2600 HA   THR   169      -7.594  -5.345 -12.844
ATOM   2601 CB   THR   169      -5.649  -6.067 -12.250
ATOM   2602 HB   THR   169      -5.258  -6.643 -13.088
ATOM   2603 CG2  THR   169      -5.182  -4.590 -12.500
ATOM   2604 HG21 THR   169      -5.609  -3.917 -11.758
ATOM   2605 HG22 THR   169      -4.114  -4.535 -12.287
ATOM   2606 HG23 THR   169      -5.456  -4.331 -13.523
ATOM   2607 OG1  THR   169      -4.980  -6.513 -11.034
ATOM   2608 HG1  THR   169      -4.904  -7.468 -10.971
ATOM   2609 C    THR   169      -7.702  -7.477 -12.574
ATOM   2610 O    THR   169      -8.151  -8.212 -11.683
ATOM   2611 N    ASP   170      -7.635  -7.832 -13.844
ATOM   2612 H    ASP   170      -7.272  -7.099 -14.437
ATOM   2613 CA   ASP   170      -7.716  -9.269 -14.279
ATOM   2614 HA   ASP   170      -8.160  -9.873 -13.488
ATOM   2615 CB   ASP   170      -8.693  -9.384 -15.549
ATOM   2616 HB1  ASP   170      -9.576  -8.842 -15.209
ATOM   2617 HB2  ASP   170      -9.002 -10.416 -15.713
ATOM   2618 CG   ASP   170      -8.157  -8.792 -16.843
ATOM   2619 OD1  ASP   170      -6.950  -8.715 -17.073
ATOM   2620 OD2  ASP   170      -8.994  -8.645 -17.755
ATOM   2621 C    ASP   170      -6.226  -9.814 -14.507
ATOM   2622 O    ASP   170      -5.262  -9.089 -14.312
ATOM   2623 N    LEU   171      -6.086 -11.090 -14.852
ATOM   2624 H    LEU   171      -6.913 -11.670 -14.838
ATOM   2625 CA   LEU   171      -4.741 -11.635 -15.127
ATOM   2626 HA   LEU   171      -4.014 -11.107 -14.510
ATOM   2627 CB   LEU   171      -4.899 -13.135 -14.757
ATOM   2628 HB1  LEU   171      -4.113 -13.661 -15.299
ATOM   2629 HB2  LEU   171      -5.835 -13.572 -15.106
ATOM   2630 CG   LEU   171      -4.717 -13.531 -13.235
ATOM   2631 HG   LEU   171      -4.826 -14.606 -13.089
ATOM   2632 CD1  LEU   171      -3.300 -13.295 -12.668
ATOM   2633 HD11 LEU   171      -3.189 -13.612 -11.631
ATOM   2634 HD12 LEU   171      -2.467 -13.686 -13.253
ATOM   2635 HD13 LEU   171      -3.003 -12.251 -12.767
ATOM   2636 CD2  LEU   171      -5.721 -12.923 -12.281
ATOM   2637 HD21 LEU   171      -5.619 -11.838 -12.280
ATOM   2638 HD22 LEU   171      -6.697 -13.191 -12.686
ATOM   2639 HD23 LEU   171      -5.594 -13.300 -11.266
ATOM   2640 C    LEU   171      -4.185 -11.407 -16.501
ATOM   2641 O    LEU   171      -3.048 -11.820 -16.741
ATOM   2642 N    GLU   172      -4.915 -10.751 -17.415
ATOM   2643 H    GLU   172      -5.787 -10.304 -17.170
ATOM   2644 CA   GLU   172      -4.218 -10.082 -18.563
ATOM   2645 HA   GLU   172      -3.319 -10.676 -18.729
ATOM   2646 CB   GLU   172      -5.148 -10.068 -19.768
ATOM   2647 HB1  GLU   172      -4.758  -9.469 -20.591
ATOM   2648 HB2  GLU   172      -6.097  -9.615 -19.479
ATOM   2649 CG   GLU   172      -5.432 -11.523 -20.221
ATOM   2650 HG1  GLU   172      -6.391 -11.374 -20.716
ATOM   2651 HG2  GLU   172      -5.652 -12.200 -19.396
ATOM   2652 CD   GLU   172      -4.284 -12.034 -21.087
ATOM   2653 OE1  GLU   172      -3.118 -12.164 -20.649
ATOM   2654 OE2  GLU   172      -4.561 -12.493 -22.244
ATOM   2655 C    GLU   172      -3.742  -8.644 -18.169
ATOM   2656 O    GLU   172      -3.131  -7.954 -19.017
ATOM   2657 N    GLY   173      -4.046  -8.165 -16.952
ATOM   2658 H    GLY   173      -4.470  -8.841 -16.333
ATOM   2659 CA   GLY   173      -3.534  -6.894 -16.350
ATOM   2660 HA1  GLY   173      -2.605  -6.539 -16.796
ATOM   2661 HA2  GLY   173      -3.537  -7.095 -15.279
ATOM   2662 C    GLY   173      -4.500  -5.755 -16.525
ATOM   2663 O    GLY   173      -4.134  -4.567 -16.344
ATOM   2664 N    ASN   174      -5.720  -6.035 -16.903
ATOM   2665 H    ASN   174      -6.027  -6.990 -17.022
ATOM   2666 CA   ASN   174      -6.627  -4.975 -17.368
ATOM   2667 HA   ASN   174      -6.201  -4.062 -17.784
ATOM   2668 CB   ASN   174      -7.579  -5.532 -18.431
ATOM   2669 HB1  ASN   174      -8.285  -4.727 -18.634
ATOM   2670 HB2  ASN   174      -8.159  -6.367 -18.041
ATOM   2671 CG   ASN   174      -6.837  -5.880 -19.689
ATOM   2672 OD1  ASN   174      -6.661  -5.036 -20.557
ATOM   2673 ND2  ASN   174      -6.445  -7.076 -19.875
ATOM   2674 HD21 ASN   174      -6.770  -7.769 -19.216
ATOM   2675 HD22 ASN   174      -6.060  -7.371 -20.761
ATOM   2676 C    ASN   174      -7.382  -4.531 -16.075
ATOM   2677 O    ASN   174      -8.116  -5.330 -15.447
ATOM   2678 N    PHE   175      -7.337  -3.247 -15.680
ATOM   2679 H    PHE   175      -6.857  -2.541 -16.220
ATOM   2680 CA   PHE   175      -8.076  -2.791 -14.508
ATOM   2681 HA   PHE   175      -7.870  -3.480 -13.690
ATOM   2682 CB   PHE   175      -7.713  -1.385 -14.157
ATOM   2683 HB1  PHE   175      -8.687  -0.916 -14.013
ATOM   2684 HB2  PHE   175      -7.160  -0.857 -14.934
ATOM   2685 CG   PHE   175      -6.898  -1.219 -12.889
ATOM   2686 CD1  PHE   175      -7.544  -1.404 -11.648
ATOM   2687 HD1  PHE   175      -8.603  -1.612 -11.607
ATOM   2688 CE1  PHE   175      -6.814  -1.119 -10.458
ATOM   2689 HE1  PHE   175      -7.321  -1.359  -9.535
ATOM   2690 CZ   PHE   175      -5.474  -0.675 -10.492
ATOM   2691 HZ   PHE   175      -4.917  -0.396  -9.610
ATOM   2692 CE2  PHE   175      -4.840  -0.572 -11.720
ATOM   2693 HE2  PHE   175      -3.828  -0.204 -11.798
ATOM   2694 CD2  PHE   175      -5.546  -0.816 -12.874
ATOM   2695 HD2  PHE   175      -5.093  -0.539 -13.814
ATOM   2696 C    PHE   175      -9.590  -2.870 -14.808
ATOM   2697 O    PHE   175     -10.077  -2.739 -15.901
ATOM   2698 N    TYR   176     -10.360  -3.085 -13.734
ATOM   2699 H    TYR   176      -9.870  -3.250 -12.866
ATOM   2700 CA   TYR   176     -11.772  -2.769 -13.617
ATOM   2701 HA   TYR   176     -12.235  -3.082 -14.552
ATOM   2702 CB   TYR   176     -12.357  -3.644 -12.558
ATOM   2703 HB1  TYR   176     -13.400  -3.339 -12.469
ATOM   2704 HB2  TYR   176     -11.907  -3.402 -11.596
ATOM   2705 CG   TYR   176     -12.400  -5.104 -12.961
ATOM   2706 CD1  TYR   176     -13.400  -5.545 -13.867
ATOM   2707 HD1  TYR   176     -14.104  -4.810 -14.228
ATOM   2708 CE1  TYR   176     -13.499  -6.897 -14.298
ATOM   2709 HE1  TYR   176     -14.291  -7.200 -14.966
ATOM   2710 CZ   TYR   176     -12.577  -7.868 -13.794
ATOM   2711 OH   TYR   176     -12.683  -9.179 -14.125
ATOM   2712 HH   TYR   176     -12.209  -9.772 -13.538
ATOM   2713 CE2  TYR   176     -11.668  -7.466 -12.799
ATOM   2714 HE2  TYR   176     -10.891  -8.140 -12.471
ATOM   2715 CD2  TYR   176     -11.541  -6.118 -12.495
ATOM   2716 HD2  TYR   176     -10.717  -5.879 -11.838
ATOM   2717 C    TYR   176     -12.032  -1.291 -13.530
ATOM   2718 O    TYR   176     -11.231  -0.642 -12.896
ATOM   2719 N    GLY   177     -12.932  -0.788 -14.354
ATOM   2720 H    GLY   177     -13.449  -1.406 -14.962
ATOM   2721 CA   GLY   177     -13.124   0.641 -14.595
ATOM   2722 HA1  GLY   177     -13.408   1.138 -13.668
ATOM   2723 HA2  GLY   177     -13.900   0.798 -15.344
ATOM   2724 C    GLY   177     -11.961   1.407 -15.263
ATOM   2725 O    GLY   177     -11.120   0.790 -15.864
ATOM   2726 N    PRO   178     -12.071   2.762 -15.337
ATOM   2727 CD   PRO   178     -12.944   3.546 -14.484
ATOM   2728 HD1  PRO   178     -12.724   3.328 -13.439
ATOM   2729 HD2  PRO   178     -13.973   3.360 -14.790
ATOM   2730 CG   PRO   178     -12.455   5.021 -14.720
ATOM   2731 HG1  PRO   178     -11.678   5.204 -13.979
ATOM   2732 HG2  PRO   178     -13.297   5.711 -14.663
ATOM   2733 CB   PRO   178     -11.877   4.988 -16.147
ATOM   2734 HB1  PRO   178     -11.221   5.792 -16.481
ATOM   2735 HB2  PRO   178     -12.651   4.825 -16.898
ATOM   2736 CA   PRO   178     -11.126   3.667 -16.057
ATOM   2737 HA   PRO   178     -10.756   3.209 -16.974
ATOM   2738 C    PRO   178      -9.756   3.809 -15.201
ATOM   2739 O    PRO   178      -8.969   4.714 -15.485
ATOM   2740 N    PHE   179      -9.604   3.071 -14.087
ATOM   2741 H    PHE   179     -10.221   2.281 -13.964
ATOM   2742 CA   PHE   179      -8.715   3.318 -12.997
ATOM   2743 HA   PHE   179      -8.857   4.350 -12.675
ATOM   2744 CB   PHE   179      -9.156   2.584 -11.738
ATOM   2745 HB1  PHE   179      -8.405   2.716 -10.958
ATOM   2746 HB2  PHE   179      -9.234   1.526 -11.990
ATOM   2747 CG   PHE   179     -10.485   2.932 -11.174
ATOM   2748 CD1  PHE   179     -11.006   4.264 -11.211
ATOM   2749 HD1  PHE   179     -10.409   5.117 -11.500
ATOM   2750 CE1  PHE   179     -12.350   4.439 -10.869
ATOM   2751 HE1  PHE   179     -12.747   5.443 -10.909
ATOM   2752 CZ   PHE   179     -13.221   3.367 -10.562
ATOM   2753 HZ   PHE   179     -14.285   3.520 -10.455
ATOM   2754 CE2  PHE   179     -12.721   2.027 -10.577
ATOM   2755 HE2  PHE   179     -13.368   1.205 -10.306
ATOM   2756 CD2  PHE   179     -11.373   1.894 -10.830
ATOM   2757 HD2  PHE   179     -11.038   0.868 -10.787
ATOM   2758 C    PHE   179      -7.260   3.103 -13.301
ATOM   2759 O    PHE   179      -6.888   2.139 -13.998
ATOM   2760 N    VAL   180      -6.408   3.929 -12.654
ATOM   2761 H    VAL   180      -6.881   4.665 -12.148
ATOM   2762 CA   VAL   180      -4.968   3.913 -12.707
ATOM   2763 HA   VAL   180      -4.854   3.043 -13.353
ATOM   2764 CB   VAL   180      -4.233   4.981 -13.465
ATOM   2765 HB   VAL   180      -3.173   4.834 -13.262
ATOM   2766 CG1  VAL   180      -4.506   4.928 -14.992
ATOM   2767 HG11 VAL   180      -4.189   3.950 -15.352
ATOM   2768 HG12 VAL   180      -5.580   5.026 -15.144
ATOM   2769 HG13 VAL   180      -4.000   5.768 -15.468
ATOM   2770 CG2  VAL   180      -4.692   6.325 -12.881
ATOM   2771 HG21 VAL   180      -4.308   7.129 -13.509
ATOM   2772 HG22 VAL   180      -5.774   6.385 -12.995
ATOM   2773 HG23 VAL   180      -4.468   6.486 -11.826
ATOM   2774 C    VAL   180      -4.337   3.517 -11.382
ATOM   2775 O    VAL   180      -4.818   3.943 -10.289
ATOM   2776 N    ASP   181      -3.176   2.801 -11.344
ATOM   2777 H    ASP   181      -2.772   2.520 -12.226
ATOM   2778 CA   ASP   181      -2.449   2.432 -10.084
ATOM   2779 HA   ASP   181      -3.139   2.291  -9.252
ATOM   2780 CB   ASP   181      -1.740   1.082 -10.228
ATOM   2781 HB1  ASP   181      -2.531   0.360 -10.025
ATOM   2782 HB2  ASP   181      -1.009   0.874  -9.448
ATOM   2783 CG   ASP   181      -1.135   0.832 -11.648
ATOM   2784 OD1  ASP   181      -1.091   1.718 -12.485
ATOM   2785 OD2  ASP   181      -1.019  -0.316 -12.004
ATOM   2786 C    ASP   181      -1.619   3.567  -9.527
ATOM   2787 O    ASP   181      -0.389   3.468  -9.432
ATOM   2788 N    ARG   182      -2.255   4.694  -9.118
ATOM   2789 H    ARG   182      -3.224   4.876  -9.337
ATOM   2790 CA   ARG   182      -1.551   5.883  -8.498
ATOM   2791 HA   ARG   182      -0.694   5.444  -7.986
ATOM   2792 CB   ARG   182      -0.990   6.810  -9.584
ATOM   2793 HB1  ARG   182      -0.112   6.375 -10.061
ATOM   2794 HB2  ARG   182      -0.659   7.760  -9.165
ATOM   2795 CG   ARG   182      -1.984   7.062 -10.773
ATOM   2796 HG1  ARG   182      -2.913   7.546 -10.472
ATOM   2797 HG2  ARG   182      -2.285   6.102 -11.192
ATOM   2798 CD   ARG   182      -1.343   7.805 -11.966
ATOM   2799 HD1  ARG   182      -0.990   8.774 -11.612
ATOM   2800 HD2  ARG   182      -2.086   7.891 -12.759
ATOM   2801 NE   ARG   182      -0.195   7.157 -12.572
ATOM   2802 HE   ARG   182      -0.035   6.204 -12.278
ATOM   2803 CZ   ARG   182       0.755   7.697 -13.319
ATOM   2804 NH1  ARG   182       0.706   8.939 -13.582
ATOM   2805 HH11 ARG   182      -0.118   9.454 -13.308
ATOM   2806 HH12 ARG   182       1.398   9.245 -14.251
ATOM   2807 NH2  ARG   182       1.752   7.015 -13.800
ATOM   2808 HH21 ARG   182       1.750   6.025 -13.600
ATOM   2809 HH22 ARG   182       2.481   7.452 -14.346
ATOM   2810 C    ARG   182      -2.412   6.637  -7.459
ATOM   2811 O    ARG   182      -3.597   6.641  -7.421
ATOM   2812 N    GLN   183      -1.746   7.159  -6.406
ATOM   2813 H    GLN   183      -0.755   7.335  -6.490
ATOM   2814 CA   GLN   183      -2.466   7.763  -5.223
ATOM   2815 HA   GLN   183      -3.288   7.112  -4.925
ATOM   2816 CB   GLN   183      -1.409   7.792  -4.062
ATOM   2817 HB1  GLN   183      -1.861   8.267  -3.191
ATOM   2818 HB2  GLN   183      -0.504   8.351  -4.300
ATOM   2819 CG   GLN   183      -0.935   6.390  -3.581
ATOM   2820 HG1  GLN   183      -0.568   5.834  -4.443
ATOM   2821 HG2  GLN   183      -1.739   5.835  -3.098
ATOM   2822 CD   GLN   183       0.333   6.428  -2.811
ATOM   2823 OE1  GLN   183       1.242   7.282  -2.904
ATOM   2824 NE2  GLN   183       0.510   5.491  -1.900
ATOM   2825 HE21 GLN   183      -0.261   4.869  -1.704
ATOM   2826 HE22 GLN   183       1.419   5.484  -1.459
ATOM   2827 C    GLN   183      -3.171   9.164  -5.404
ATOM   2828 O    GLN   183      -3.577   9.890  -4.494
ATOM   2829 N    THR   184      -3.376   9.480  -6.655
ATOM   2830 H    THR   184      -3.084   8.819  -7.360
ATOM   2831 CA   THR   184      -4.057  10.683  -7.223
ATOM   2832 HA   THR   184      -3.598  11.586  -6.819
ATOM   2833 CB   THR   184      -3.904  10.613  -8.739
ATOM   2834 HB   THR   184      -4.415  11.467  -9.184
ATOM   2835 CG2  THR   184      -2.443  10.806  -9.131
ATOM   2836 HG21 THR   184      -2.113  11.758  -8.715
ATOM   2837 HG22 THR   184      -1.794  10.011  -8.764
ATOM   2838 HG23 THR   184      -2.299  10.963 -10.200
ATOM   2839 OG1  THR   184      -4.484   9.409  -9.134
ATOM   2840 HG1  THR   184      -4.576   9.576 -10.075
ATOM   2841 C    THR   184      -5.536  10.707  -6.906
ATOM   2842 O    THR   184      -6.262   9.690  -6.609
ATOM   2843 N    ALA   185      -6.156  11.886  -6.880
ATOM   2844 H    ALA   185      -5.599  12.690  -7.135
ATOM   2845 CA   ALA   185      -7.603  12.115  -6.547
ATOM   2846 HA   ALA   185      -7.870  11.395  -5.773
ATOM   2847 CB   ALA   185      -7.804  13.548  -6.017
ATOM   2848 HB1  ALA   185      -8.859  13.688  -5.785
ATOM   2849 HB2  ALA   185      -7.222  13.585  -5.096
ATOM   2850 HB3  ALA   185      -7.528  14.378  -6.667
ATOM   2851 C    ALA   185      -8.583  11.805  -7.731
ATOM   2852 O    ALA   185      -9.262  12.701  -8.253
ATOM   2853 N    GLN   186      -8.640  10.508  -8.063
ATOM   2854 H    GLN   186      -7.909   9.972  -7.617
ATOM   2855 CA   GLN   186      -9.641   9.928  -8.930
ATOM   2856 HA   GLN   186      -9.498  10.326  -9.935
ATOM   2857 CB   GLN   186      -9.254   8.445  -9.025
ATOM   2858 HB1  GLN   186     -10.062   7.943  -9.558
ATOM   2859 HB2  GLN   186      -9.150   8.006  -8.033
ATOM   2860 CG   GLN   186      -8.011   8.292  -9.886
ATOM   2861 HG1  GLN   186      -7.147   8.763  -9.416
ATOM   2862 HG2  GLN   186      -8.102   8.822 -10.834
ATOM   2863 CD   GLN   186      -7.653   6.871 -10.091
ATOM   2864 OE1  GLN   186      -7.820   6.358 -11.161
ATOM   2865 NE2  GLN   186      -7.058   6.181  -9.164
ATOM   2866 HE21 GLN   186      -6.853   6.582  -8.260
ATOM   2867 HE22 GLN   186      -6.572   5.317  -9.359
ATOM   2868 C    GLN   186     -11.099   9.983  -8.460
ATOM   2869 O    GLN   186     -11.333   9.833  -7.283
ATOM   2870 N    ALA   187     -12.048  10.060  -9.367
ATOM   2871 H    ALA   187     -11.874  10.096 -10.361
ATOM   2872 CA   ALA   187     -13.437  10.152  -8.989
ATOM   2873 HA   ALA   187     -13.529  10.085  -7.905
ATOM   2874 CB   ALA   187     -14.105  11.465  -9.486
ATOM   2875 HB1  ALA   187     -15.177  11.303  -9.376
ATOM   2876 HB2  ALA   187     -13.757  12.306  -8.886
ATOM   2877 HB3  ALA   187     -13.993  11.668 -10.551
ATOM   2878 C    ALA   187     -14.167   8.963  -9.544
ATOM   2879 O    ALA   187     -13.825   8.494 -10.597
ATOM   2880 N    ALA   188     -15.196   8.478  -8.780
ATOM   2881 H    ALA   188     -15.343   8.959  -7.904
ATOM   2882 CA   ALA   188     -16.233   7.568  -9.258
ATOM   2883 HA   ALA   188     -16.212   7.684 -10.341
ATOM   2884 CB   ALA   188     -15.939   6.113  -8.848
ATOM   2885 HB1  ALA   188     -14.870   5.900  -8.878
ATOM   2886 HB2  ALA   188     -16.367   5.952  -7.859
ATOM   2887 HB3  ALA   188     -16.474   5.388  -9.461
ATOM   2888 C    ALA   188     -17.600   7.932  -8.746
ATOM   2889 O    ALA   188     -17.806   8.676  -7.778
ATOM   2890 N    GLY   189     -18.640   7.296  -9.296
ATOM   2891 H    GLY   189     -18.442   6.716 -10.098
ATOM   2892 CA   GLY   189     -19.997   7.306  -8.819
ATOM   2893 HA1  GLY   189     -20.555   6.772  -9.588
ATOM   2894 HA2  GLY   189     -20.385   8.323  -8.767
ATOM   2895 C    GLY   189     -20.115   6.600  -7.523
ATOM   2896 O    GLY   189     -19.241   5.841  -7.123
ATOM   2897 N    THR   190     -21.257   6.807  -6.842
ATOM   2898 H    THR   190     -21.841   7.556  -7.185
ATOM   2899 CA   THR   190     -21.787   5.893  -5.749
ATOM   2900 HA   THR   190     -21.020   5.957  -4.977
ATOM   2901 CB   THR   190     -23.052   6.498  -5.117
ATOM   2902 HB   THR   190     -23.563   5.715  -4.557
ATOM   2903 CG2  THR   190     -22.782   7.645  -4.178
ATOM   2904 HG21 THR   190     -22.272   8.472  -4.672
ATOM   2905 HG22 THR   190     -23.733   8.068  -3.854
ATOM   2906 HG23 THR   190     -22.112   7.362  -3.367
ATOM   2907 OG1  THR   190     -24.034   6.832  -6.050
ATOM   2908 HG1  THR   190     -24.422   6.033  -6.416
ATOM   2909 C    THR   190     -22.056   4.460  -6.211
ATOM   2910 O    THR   190     -22.216   4.188  -7.429
ATOM   2911 N    ASP   191     -22.151   3.511  -5.241
ATOM   2912 H    ASP   191     -22.105   3.852  -4.292
ATOM   2913 CA   ASP   191     -22.228   2.058  -5.442
ATOM   2914 HA   ASP   191     -21.660   1.847  -6.349
ATOM   2915 CB   ASP   191     -21.741   1.318  -4.162
ATOM   2916 HB1  ASP   191     -20.732   1.608  -3.869
ATOM   2917 HB2  ASP   191     -21.540   0.295  -4.480
ATOM   2918 CG   ASP   191     -22.687   1.413  -2.992
ATOM   2919 OD1  ASP   191     -22.879   2.474  -2.365
ATOM   2920 OD2  ASP   191     -23.255   0.366  -2.574
ATOM   2921 C    ASP   191     -23.635   1.584  -5.877
ATOM   2922 OT1  ASP   191     -23.691   0.381  -6.153
ATOM   2923 OT2  ASP   191     -24.675   2.271  -5.710
ATOM   2924 O    TIP   192     -10.274  28.834 -15.923
ATOM   2925 H1   TIP   192     -10.592  28.385 -16.706
ATOM   2926 H2   TIP   192     -11.023  28.837 -15.327
ATOM   2927 O    TIP   193      17.416  -8.234 -14.601
ATOM   2928 H1   TIP   193      17.375  -8.299 -15.555
ATOM   2929 H2   TIP   193      16.522  -8.017 -14.336
ATOM   2930 O    TIP   194     -17.759  15.573  -9.999
ATOM   2931 H1   TIP   194     -17.725  15.153  -9.140
ATOM   2932 H2   TIP   194     -16.860  15.860 -10.162
ATOM   2933 O    TIP   195       3.420   1.038   4.246
ATOM   2934 H1   TIP   195       3.657   1.233   5.152
ATOM   2935 H2   TIP   195       4.041   1.542   3.721
ATOM   2936 O    TIP   196      18.266  -5.404  -3.959
ATOM   2937 H1   TIP   196      18.939  -5.673  -3.334
ATOM   2938 H2   TIP   196      17.448  -5.731  -3.586
ATOM   2939 O    TIP   197       5.646  -2.885 -13.966
ATOM   2940 H1   TIP   197       5.619  -3.722 -14.431
ATOM   2941 H2   TIP   197       6.066  -2.283 -14.580
ATOM   2942 O    TIP   198     -22.461  -2.422   3.044
ATOM   2943 H1   TIP   198     -22.930  -2.385   3.877
ATOM   2944 H2   TIP   198     -22.855  -3.161   2.580
ATOM   2945 O    TIP   199      18.153  -2.526  -4.101
ATOM   2946 H1   TIP   199      17.329  -2.207  -3.735
ATOM   2947 H2   TIP   199      18.199  -3.442  -3.827
ATOM   2948 O    TIP   200      15.472 -13.933  -6.347
ATOM   2949 H1   TIP   200      16.214 -13.879  -6.949
ATOM   2950 H2   TIP   200      15.368 -13.043  -6.012
ATOM   2951 O    TIP   201       6.206 -12.414  14.685
ATOM   2952 H1   TIP   201       5.382 -11.992  14.445
ATOM   2953 H2   TIP   201       6.881 -11.881  14.265
ATOM   2954 O    TIP   202     -20.560 -10.983   0.409
ATOM   2955 H1   TIP   202     -19.911 -11.235  -0.248
ATOM   2956 H2   TIP   202     -20.237 -11.364   1.225
ATOM   2957 O    TIP   203      -4.742  -3.153   0.003
ATOM   2958 H1   TIP   203      -4.376  -2.269  -0.015
ATOM   2959 H2   TIP   203      -4.283  -3.589   0.721
ATOM   2960 O    TIP   204      -4.128   4.933   0.309
ATOM   2961 H1   TIP   204      -3.832   4.307   0.969
ATOM   2962 H2   TIP   204      -5.070   4.780   0.238
ATOM   2963 O    TIP   205      17.578 -14.161  -8.374
ATOM   2964 H1   TIP   205      18.360 -13.894  -8.857
ATOM   2965 H2   TIP   205      16.968 -14.459  -9.049
ATOM   2966 O    TIP   206      -4.123  -9.217 -11.842
ATOM   2967 H1   TIP   206      -3.348  -9.761 -11.980
ATOM   2968 H2   TIP   206      -4.592  -9.252 -12.676
ATOM   2969 O    TIP   207     -23.223   2.965  -9.609
ATOM   2970 H1   TIP   207     -22.959   3.017  -8.691
ATOM   2971 H2   TIP   207     -22.518   3.402 -10.087
ATOM   2972 O    TIP   208       8.413 -12.360  -0.599
ATOM   2973 H1   TIP   208       8.556 -11.415  -0.544
ATOM   2974 H2   TIP   208       8.783 -12.610  -1.446
ATOM   2975 O    TIP   209       7.572  11.094   1.178
ATOM   2976 H1   TIP   209       8.078  10.404   1.606
ATOM   2977 H2   TIP   209       7.559  10.844   0.254
ATOM   2978 O    TIP   210     -19.368  -5.625  -3.310
ATOM   2979 H1   TIP   210     -19.169  -5.867  -4.214
ATOM   2980 H2   TIP   210     -19.326  -6.449  -2.825
ATOM   2981 O    TIP   211     -24.752  -6.766  -6.966
ATOM   2982 H1   TIP   211     -24.776  -7.643  -6.585
ATOM   2983 H2   TIP   211     -25.510  -6.737  -7.550
ATOM   2984 O    TIP   212     -18.346 -25.385  -7.555
ATOM   2985 H1   TIP   212     -18.050 -24.774  -8.230
ATOM   2986 H2   TIP   212     -19.169 -25.736  -7.892
ATOM   2987 O    TIP   213      -4.463 -20.612   7.650
ATOM   2988 H1   TIP   213      -4.196 -19.806   8.091
ATOM   2989 H2   TIP   213      -5.329 -20.416   7.294
ATOM   2990 O    TIP   214      15.159  -1.225  -5.626
ATOM   2991 H1   TIP   214      14.285  -1.614  -5.652
ATOM   2992 H2   TIP   214      15.509  -1.474  -4.771
ATOM   2993 O    TIP   215      -1.258  -5.576   8.642
ATOM   2994 H1   TIP   215      -1.651  -4.707   8.723
ATOM   2995 H2   TIP   215      -0.516  -5.450   8.050
ATOM   2996 O    TIP   216      -3.628  24.106 -13.755
ATOM   2997 H1   TIP   216      -3.194  23.482 -13.173
ATOM   2998 H2   TIP   216      -4.463  24.294 -13.326
ATOM   2999 O    TIP   217     -14.275 -28.490 -14.830
ATOM   3000 H1   TIP   217     -13.424 -28.926 -14.785
ATOM   3001 H2   TIP   217     -14.796 -29.039 -15.417
ATOM   3002 O    TIP   218      -8.289 -12.778 -15.016
ATOM   3003 H1   TIP   218      -9.111 -12.302 -15.134
ATOM   3004 H2   TIP   218      -8.557 -13.682 -14.852
ATOM   3005 O    TIP   219      -5.153  11.882  -3.687
ATOM   3006 H1   TIP   219      -5.012  11.243  -4.386
ATOM   3007 H2   TIP   219      -6.075  11.780  -3.451
ATOM   3008 O    TIP   220       2.627  -1.309  10.393
ATOM   3009 H1   TIP   220       2.525  -0.450  10.803
ATOM   3010 H2   TIP   220       2.039  -1.288   9.639
ATOM   3011 O    TIP   221      -2.778   7.205  -0.504
ATOM   3012 H1   TIP   221      -3.334   6.478  -0.225
ATOM   3013 H2   TIP   221      -3.339   7.732  -1.073
ATOM   3014 O    TIP   222      -9.303  10.202   2.422
ATOM   3015 H1   TIP   222      -9.997  10.557   1.867
ATOM   3016 H2   TIP   222      -8.624  10.877   2.418
ATOM   3017 O    TIP   223      -1.215 -12.165 -18.702
ATOM   3018 H1   TIP   223      -1.864 -12.049 -19.395
ATOM   3019 H2   TIP   223      -1.722 -12.137 -17.891
ATOM   3020 O    TIP   224     -16.056   2.539   3.241
ATOM   3021 H1   TIP   224     -15.772   3.436   3.068
ATOM   3022 H2   TIP   224     -16.881   2.635   3.716
ATOM   3023 O    TIP   225      16.061   5.069 -25.892
ATOM   3024 H1   TIP   225      15.458   4.763 -26.569
ATOM   3025 H2   TIP   225      15.496   5.323 -25.163
ATOM   3026 O    TIP   226      -1.759   3.863  -1.182
ATOM   3027 H1   TIP   226      -2.537   4.206  -0.743
ATOM   3028 H2   TIP   226      -2.100   3.244  -1.827
ATOM   3029 O    TIP   227       3.944  24.619 -10.617
ATOM   3030 H1   TIP   227       4.708  24.043 -10.646
ATOM   3031 H2   TIP   227       4.044  25.109  -9.801
ATOM   3032 O    TIP   228     -11.883  -2.564   7.045
ATOM   3033 H1   TIP   228     -11.848  -2.398   6.103
ATOM   3034 H2   TIP   228     -12.749  -2.257   7.312
ATOM   3035 O    TIP   229      -7.013 -25.013 -27.361
ATOM   3036 H1   TIP   229      -7.238 -25.580 -26.623
ATOM   3037 H2   TIP   229      -6.058 -25.052 -27.412
ATOM   3038 O    TIP   230      -4.292   0.777   5.320
ATOM   3039 H1   TIP   230      -4.750   1.580   5.567
ATOM   3040 H2   TIP   230      -4.981   0.196   4.997
ATOM   3041 O    TIP   231       9.374   9.725   3.054
ATOM   3042 H1   TIP   231       9.954  10.102   3.716
ATOM   3043 H2   TIP   231       9.965   9.343   2.406
ATOM   3044 O    TIP   232      -6.320 -23.175   4.303
ATOM   3045 H1   TIP   232      -6.206 -23.553   3.432
ATOM   3046 H2   TIP   232      -5.554 -23.470   4.796
ATOM   3047 O    TIP   233     -26.162 -11.013  -0.592
ATOM   3048 H1   TIP   233     -25.507 -11.083   0.102
ATOM   3049 H2   TIP   233     -26.317 -10.073  -0.683
ATOM   3050 O    TIP   234      -7.846 -14.215 -10.225
ATOM   3051 H1   TIP   234      -7.858 -13.338  -9.840
ATOM   3052 H2   TIP   234      -8.356 -14.751  -9.618
ATOM   3053 O    TIP   235      -3.569   4.217   5.397
ATOM   3054 H1   TIP   235      -3.221   3.457   4.930
ATOM   3055 H2   TIP   235      -4.486   3.998   5.562
ATOM   3056 O    TIP   236      -3.851 -16.498   7.707
ATOM   3057 H1   TIP   236      -4.219 -16.823   6.886
ATOM   3058 H2   TIP   236      -3.838 -17.262   8.284
ATOM   3059 O    TIP   237       7.181  -0.208   2.890
ATOM   3060 H1   TIP   237       7.378   0.339   3.650
ATOM   3061 H2   TIP   237       6.266  -0.017   2.686
ATOM   3062 O    TIP   238     -11.451 -26.089  -1.152
ATOM   3063 H1   TIP   238     -12.170 -25.712  -0.645
ATOM   3064 H2   TIP   238     -11.581 -27.035  -1.088
ATOM   3065 O    TIP   239     -14.599  22.129 -14.286
ATOM   3066 H1   TIP   239     -14.991  21.496 -14.887
ATOM   3067 H2   TIP   239     -13.979  21.616 -13.768
ATOM   3068 O    TIP   240      -8.212 -18.915   5.838
ATOM   3069 H1   TIP   240      -7.550 -19.569   6.063
ATOM   3070 H2   TIP   240      -8.996 -19.195   6.309
ATOM   3071 O    TIP   241      -9.876  -9.862  -3.759
ATOM   3072 H1   TIP   241     -10.440 -10.585  -3.488
ATOM   3073 H2   TIP   241      -9.975  -9.207  -3.069
ATOM   3074 O    TIP   242       1.601 -27.653   2.875
ATOM   3075 H1   TIP   242       0.796 -27.445   2.402
ATOM   3076 H2   TIP   242       2.279 -27.145   2.430
ATOM   3077 O    TIP   243     -14.146 -29.003   0.256
ATOM   3078 H1   TIP   243     -14.094 -29.559  -0.522
ATOM   3079 H2   TIP   243     -15.004 -28.584   0.195
ATOM   3080 O    TIP   244     -12.456 -22.326 -16.057
ATOM   3081 H1   TIP   244     -12.130 -22.763 -15.270
ATOM   3082 H2   TIP   244     -12.620 -21.425 -15.781
ATOM   3083 O    TIP   245       9.749 -10.299   3.821
ATOM   3084 H1   TIP   245       8.936 -10.485   4.290
ATOM   3085 H2   TIP   245      10.107 -11.161   3.608
ATOM   3086 O    TIP   246       9.893 -27.688   9.025
ATOM   3087 H1   TIP   246       9.769 -26.865   8.553
ATOM   3088 H2   TIP   246       9.030 -27.890   9.386
ATOM   3089 O    TIP   247      14.415 -15.180  -4.021
ATOM   3090 H1   TIP   247      14.853 -14.835  -4.800
ATOM   3091 H2   TIP   247      13.808 -15.838  -4.359
ATOM   3092 O    TIP   248     -19.936 -21.981  -1.634
ATOM   3093 H1   TIP   248     -19.836 -22.303  -0.738
ATOM   3094 H2   TIP   248     -20.674 -22.478  -1.986
ATOM   3095 O    TIP   249     -11.170  -9.384   2.647
ATOM   3096 H1   TIP   249     -11.191  -9.675   3.558
ATOM   3097 H2   TIP   249     -10.915  -8.463   2.695
ATOM   3098 O    TIP   250      22.172 -15.410 -10.037
ATOM   3099 H1   TIP   250      22.623 -14.837 -10.657
ATOM   3100 H2   TIP   250      22.383 -15.047  -9.177
ATOM   3101 O    TIP   251       9.894  -2.183  -4.432
ATOM   3102 H1   TIP   251       9.503  -2.974  -4.061
ATOM   3103 H2   TIP   251      10.343  -1.769  -3.696
ATOM   3104 O    TIP   252      -9.409 -11.382 -18.970
ATOM   3105 H1   TIP   252      -8.945 -11.752 -19.721
ATOM   3106 H2   TIP   252      -9.362 -10.435 -19.101
ATOM   3107 O    TIP   253      -0.867 -15.798   6.996
ATOM   3108 H1   TIP   253      -0.704 -15.910   6.060
ATOM   3109 H2   TIP   253      -1.797 -15.993   7.104
ATOM   3110 O    TIP   254       4.560 -17.850   1.103
ATOM   3111 H1   TIP   254       4.948 -17.718   0.238
ATOM   3112 H2   TIP   254       4.886 -17.119   1.628
ATOM   3113 O    TIP   255     -15.191 -16.130 -13.943
ATOM   3114 H1   TIP   255     -15.661 -15.456 -14.435
ATOM   3115 H2   TIP   255     -15.527 -16.957 -14.288
ATOM   3116 O    TIP   256       8.778  -2.606   4.740
ATOM   3117 H1   TIP   256       9.103  -2.795   3.861
ATOM   3118 H2   TIP   256       9.098  -1.724   4.931
ATOM   3119 O    TIP   257      -4.916 -27.822  -1.924
ATOM   3120 H1   TIP   257      -4.392 -27.241  -2.475
ATOM   3121 H2   TIP   257      -4.435 -27.869  -1.098
ATOM   3122 O    TIP   258      11.606 -20.277  18.012
ATOM   3123 H1   TIP   258      12.445 -20.629  18.309
ATOM   3124 H2   TIP   258      11.813 -19.817  17.199
ATOM   3125 O    TIP   259      20.308   3.241 -14.440
ATOM   3126 H1   TIP   259      20.534   2.348 -14.702
ATOM   3127 H2   TIP   259      20.880   3.425 -13.696
ATOM   3128 O    TIP   260       5.935 -24.721   1.963
ATOM   3129 H1   TIP   260       6.519 -23.984   1.785
ATOM   3130 H2   TIP   260       6.414 -25.489   1.651
ATOM   3131 O    TIP   261      12.777  11.969 -10.621
ATOM   3132 H1   TIP   261      11.933  11.701 -10.258
ATOM   3133 H2   TIP   261      13.021  11.256 -11.211
ATOM   3134 O    TIP   262      -1.457  22.147  -4.205
ATOM   3135 H1   TIP   262      -1.821  22.355  -5.065
ATOM   3136 H2   TIP   262      -2.075  21.521  -3.827
ATOM   3137 O    TIP   263     -25.945 -12.058  -4.900
ATOM   3138 H1   TIP   263     -26.495 -12.704  -4.458
ATOM   3139 H2   TIP   263     -25.900 -12.361  -5.807
ATOM   3140 O    TIP   264      -3.872 -20.169  16.291
ATOM   3141 H1   TIP   264      -4.185 -20.849  15.696
ATOM   3142 H2   TIP   264      -3.515 -20.649  17.038
ATOM   3143 O    TIP   265      19.496   4.638 -16.727
ATOM   3144 H1   TIP   265      19.743   4.107 -17.484
ATOM   3145 H2   TIP   265      19.750   4.110 -15.970
ATOM   3146 O    TIP   266       2.234 -23.781  -3.535
ATOM   3147 H1   TIP   266       2.275 -22.920  -3.120
ATOM   3148 H2   TIP   266       1.603 -23.675  -4.248
ATOM   3149 O    TIP   267      -0.789   1.693 -17.657
ATOM   3150 H1   TIP   267      -1.172   2.121 -18.422
ATOM   3151 H2   TIP   267       0.015   1.289 -17.984
ATOM   3152 O    TIP   268      11.092 -14.737   5.410
ATOM   3153 H1   TIP   268      10.971 -14.683   4.462
ATOM   3154 H2   TIP   268      10.514 -15.447   5.686
ATOM   3155 O    TIP   269      -1.469   6.846 -15.811
ATOM   3156 H1   TIP   269      -1.142   7.745 -15.844
ATOM   3157 H2   TIP   269      -2.059   6.777 -16.561
ATOM   3158 O    TIP   270      13.994  -8.988   0.520
ATOM   3159 H1   TIP   270      13.873  -8.887  -0.424
ATOM   3160 H2   TIP   270      13.158  -9.331   0.835
ATOM   3161 O    TIP   271     -27.121   6.401  -5.492
ATOM   3162 H1   TIP   271     -26.706   5.714  -6.013
ATOM   3163 H2   TIP   271     -27.256   7.121  -6.107
ATOM   3164 O    TIP   272      -8.569   1.097   4.296
ATOM   3165 H1   TIP   272      -8.269   1.991   4.137
ATOM   3166 H2   TIP   272      -8.992   0.835   3.479
ATOM   3167 O    TIP   273     -15.479  -2.693  10.580
ATOM   3168 H1   TIP   273     -14.856  -3.359  10.290
ATOM   3169 H2   TIP   273     -15.674  -2.926  11.488
ATOM   3170 O    TIP   274     -22.056  -8.869  -0.423
ATOM   3171 H1   TIP   274     -21.775  -9.766  -0.243
ATOM   3172 H2   TIP   274     -22.794  -8.964  -1.024
ATOM   3173 O    TIP   275      -5.955 -11.056   4.692
ATOM   3174 H1   TIP   275      -6.442 -10.234   4.640
ATOM   3175 H2   TIP   275      -5.259 -10.966   4.042
ATOM   3176 O    TIP   276     -17.809  -7.422   2.692
ATOM   3177 H1   TIP   276     -18.081  -6.505   2.686
ATOM   3178 H2   TIP   276     -17.213  -7.491   3.438
ATOM   3179 O    TIP   277     -26.455 -17.144  -6.693
ATOM   3180 H1   TIP   277     -27.156 -17.278  -6.055
ATOM   3181 H2   TIP   277     -26.909 -17.033  -7.528
ATOM   3182 O    TIP   278     -13.842 -28.402  -7.521
ATOM   3183 H1   TIP   278     -14.011 -28.775  -8.386
ATOM   3184 H2   TIP   278     -14.501 -27.715  -7.423
ATOM   3185 O    TIP   279      12.397   0.687  -3.918
ATOM   3186 H1   TIP   279      12.245   1.452  -4.473
ATOM   3187 H2   TIP   279      13.122   0.944  -3.348
ATOM   3188 O    TIP   280       2.384  -4.242   1.794
ATOM   3189 H1   TIP   280       2.693  -4.935   1.211
ATOM   3190 H2   TIP   280       3.113  -3.622   1.838
ATOM   3191 O    TIP   281      12.751 -22.205 -14.308
ATOM   3192 H1   TIP   281      12.298 -21.997 -13.491
ATOM   3193 H2   TIP   281      12.161 -21.897 -14.995
ATOM   3194 O    TIP   282     -10.531  27.194  -8.893
ATOM   3195 H1   TIP   282     -10.026  26.626  -9.474
ATOM   3196 H2   TIP   282     -11.441  27.065  -9.160
ATOM   3197 O    TIP   283      -1.007  11.150 -13.148
ATOM   3198 H1   TIP   283      -1.068  12.054 -13.454
ATOM   3199 H2   TIP   283      -0.392  11.184 -12.416
ATOM   3200 O    TIP   284      18.003  -2.149  -9.076
ATOM   3201 H1   TIP   284      18.715  -2.298  -9.697
ATOM   3202 H2   TIP   284      17.809  -3.015  -8.719
ATOM   3203 O    TIP   285     -21.871   2.643   0.058
ATOM   3204 H1   TIP   285     -22.040   3.537   0.356
ATOM   3205 H2   TIP   285     -22.385   2.556  -0.745
ATOM   3206 O    TIP   286      12.266  -1.546  -5.666
ATOM   3207 H1   TIP   286      11.347  -1.793  -5.568
ATOM   3208 H2   TIP   286      12.427  -0.928  -4.953
ATOM   3209 O    TIP   287      -4.039 -24.127   2.143
ATOM   3210 H1   TIP   287      -4.737 -23.639   1.708
ATOM   3211 H2   TIP   287      -3.311 -23.508   2.199
ATOM   3212 O    TIP   288       3.905  28.646 -18.002
ATOM   3213 H1   TIP   288       3.642  29.038 -17.169
ATOM   3214 H2   TIP   288       3.348  27.872 -18.090
ATOM   3215 O    TIP   289      -7.780  -7.911   7.971
ATOM   3216 H1   TIP   289      -6.997  -7.984   8.516
ATOM   3217 H2   TIP   289      -8.128  -8.802   7.929
ATOM   3218 O    TIP   290      11.824 -10.229   1.637
ATOM   3219 H1   TIP   290      11.594 -11.133   1.849
ATOM   3220 H2   TIP   290      10.982  -9.786   1.526
ATOM   3221 O    TIP   291     -25.836   1.276  -8.301
ATOM   3222 H1   TIP   291     -25.310   1.188  -7.506
ATOM   3223 H2   TIP   291     -25.350   1.897  -8.843
ATOM   3224 O    TIP   292      -0.188   4.217 -13.218
ATOM   3225 H1   TIP   292      -0.560   4.357 -14.088
ATOM   3226 H2   TIP   292      -0.535   3.368 -12.942
ATOM   3227 O    TIP   293     -17.104   0.439   2.050
ATOM   3228 H1   TIP   293     -16.445   1.102   2.252
ATOM   3229 H2   TIP   293     -17.717   0.880   1.463
ATOM   3230 O    TIP   294      25.306 -21.923 -14.523
ATOM   3231 H1   TIP   294      25.671 -22.473 -15.216
ATOM   3232 H2   TIP   294      25.172 -22.521 -13.787
ATOM   3233 O    TIP   295     -19.965  -8.966 -10.076
ATOM   3234 H1   TIP   295     -19.717  -8.803 -10.986
ATOM   3235 H2   TIP   295     -19.725  -9.880  -9.921
ATOM   3236 O    TIP   296      12.902 -16.684   6.817
ATOM   3237 H1   TIP   296      12.297 -15.995   6.542
ATOM   3238 H2   TIP   296      12.339 -17.432   7.018
ATOM   3239 O    TIP   297      -7.921 -23.018   7.916
ATOM   3240 H1   TIP   297      -8.813 -23.358   7.847
ATOM   3241 H2   TIP   297      -7.393 -23.777   8.163
ATOM   3242 O    TIP   298     -14.783 -25.653 -13.273
ATOM   3243 H1   TIP   298     -13.978 -25.147 -13.163
ATOM   3244 H2   TIP   298     -15.003 -25.558 -14.199
ATOM   3245 O    TIP   299       8.102 -12.920   4.839
ATOM   3246 H1   TIP   299       7.713 -12.060   4.998
ATOM   3247 H2   TIP   299       7.512 -13.535   5.275
ATOM   3248 O    TIP   300       9.926 -27.628  -1.342
ATOM   3249 H1   TIP   300      10.556 -27.662  -0.623
ATOM   3250 H2   TIP   300       9.342 -28.370  -1.186
ATOM   3251 O    TIP   301      -3.251   8.382  13.124
ATOM   3252 H1   TIP   301      -3.690   7.917  12.411
ATOM   3253 H2   TIP   301      -3.217   9.293  12.833
ATOM   3254 O    TIP   302      -8.502   4.031   3.917
ATOM   3255 H1   TIP   302      -9.184   4.688   4.052
ATOM   3256 H2   TIP   302      -8.750   3.590   3.105
ATOM   3257 O    TIP   303     -19.895  13.653  -1.332
ATOM   3258 H1   TIP   303     -19.324  12.893  -1.435
ATOM   3259 H2   TIP   303     -20.700  13.300  -0.953
ATOM   3260 O    TIP   304       3.467 -25.914  -4.629
ATOM   3261 H1   TIP   304       3.180 -25.700  -5.516
ATOM   3262 H2   TIP   304       3.052 -25.253  -4.075
ATOM   3263 O    TIP   305     -14.141 -10.304   6.777
ATOM   3264 H1   TIP   305     -14.732 -10.502   6.052
ATOM   3265 H2   TIP   305     -14.625  -9.682   7.320
ATOM   3266 O    TIP   306      11.111 -23.001   9.264
ATOM   3267 H1   TIP   306      10.219 -22.702   9.442
ATOM   3268 H2   TIP   306      11.423 -23.339  10.103
ATOM   3269 O    TIP   307      10.626  10.136  -9.924
ATOM   3270 H1   TIP   307      10.519   9.384  -9.341
ATOM   3271 H2   TIP   307      10.103   9.918 -10.695
ATOM   3272 O    TIP   308      -8.296  14.932  -9.997
ATOM   3273 H1   TIP   308      -8.812  14.703 -10.769
ATOM   3274 H2   TIP   308      -8.377  14.172  -9.420
ATOM   3275 O    TIP   309      19.751 -22.876 -10.332
ATOM   3276 H1   TIP   309      19.171 -23.069 -11.069
ATOM   3277 H2   TIP   309      19.196 -22.416  -9.703
ATOM   3278 O    TIP   310       5.501 -15.855   2.842
ATOM   3279 H1   TIP   310       5.989 -15.757   3.660
ATOM   3280 H2   TIP   310       4.667 -15.416   3.006
ATOM   3281 O    TIP   311       3.377   4.498 -15.352
ATOM   3282 H1   TIP   311       2.496   4.533 -15.724
ATOM   3283 H2   TIP   311       3.922   4.973 -15.978
ATOM   3284 O    TIP   312       9.828  17.537  -6.543
ATOM   3285 H1   TIP   312       9.696  17.040  -7.350
ATOM   3286 H2   TIP   312      10.140  16.891  -5.911
ATOM   3287 O    TIP   313     -11.943  13.495 -12.071
ATOM   3288 H1   TIP   313     -11.606  12.645 -12.354
ATOM   3289 H2   TIP   313     -11.344  14.132 -12.458
ATOM   3290 O    TIP   314       6.471 -29.352   1.695
ATOM   3291 H1   TIP   314       5.614 -29.320   1.270
ATOM   3292 H2   TIP   314       6.531 -30.240   2.049
ATOM   3293 O    TIP   315       1.307 -12.386 -19.830
ATOM   3294 H1   TIP   315       1.272 -11.585 -20.351
ATOM   3295 H2   TIP   315       0.446 -12.442 -19.415
ATOM   3296 O    TIP   316      -2.140 -26.226  -1.299
ATOM   3297 H1   TIP   316      -1.883 -25.312  -1.181
ATOM   3298 H2   TIP   316      -2.790 -26.384  -0.614
ATOM   3299 O    TIP   317     -26.629   0.377  -5.505
ATOM   3300 H1   TIP   317     -27.301   0.613  -6.145
ATOM   3301 H2   TIP   317     -25.847   0.848  -5.793
ATOM   3302 O    TIP   318     -19.032   3.624  -0.979
ATOM   3303 H1   TIP   318     -19.754   3.696  -1.603
ATOM   3304 H2   TIP   318     -19.200   2.808  -0.510
ATOM   3305 O    TIP   319     -15.615 -13.568 -19.531
ATOM   3306 H1   TIP   319     -15.689 -14.495 -19.306
ATOM   3307 H2   TIP   319     -15.589 -13.116 -18.688
ATOM   3308 O    TIP   320     -28.238 -16.590  -8.961
ATOM   3309 H1   TIP   320     -28.427 -17.276  -9.601
ATOM   3310 H2   TIP   320     -27.505 -16.103  -9.340
ATOM   3311 O    TIP   321       9.267  -0.557   0.764
ATOM   3312 H1   TIP   321       8.835  -0.949   0.006
ATOM   3313 H2   TIP   321       8.599  -0.558   1.449
ATOM   3314 O    TIP   322     -19.631   7.286  -2.901
ATOM   3315 H1   TIP   322     -20.299   6.601  -2.878
ATOM   3316 H2   TIP   322     -18.849   6.874  -2.534
ATOM   3317 O    TIP   323     -29.382 -13.072  -6.019
ATOM   3318 H1   TIP   323     -29.700 -12.891  -5.135
ATOM   3319 H2   TIP   323     -29.968 -13.752  -6.351
ATOM   3320 O    TIP   324     -10.327 -23.198  -6.139
ATOM   3321 H1   TIP   324     -11.201 -23.247  -5.750
ATOM   3322 H2   TIP   324     -10.354 -23.816  -6.869
ATOM   3323 O    TIP   325       1.408  15.626  -2.203
ATOM   3324 H1   TIP   325       0.807  15.242  -1.565
ATOM   3325 H2   TIP   325       1.066  16.507  -2.355
ATOM   3326 O    TIP   326     -21.595 -16.382 -11.869
ATOM   3327 H1   TIP   326     -21.361 -15.656 -11.290
ATOM   3328 H2   TIP   326     -20.883 -17.013 -11.763
ATOM   3329 O    TIP   327      10.875   6.064 -12.146
ATOM   3330 H1   TIP   327      10.905   6.968 -12.460
ATOM   3331 H2   TIP   327      11.474   5.590 -12.722
ATOM   3332 O    TIP   328      21.850 -18.792   1.548
ATOM   3333 H1   TIP   328      22.674 -18.708   2.028
ATOM   3334 H2   TIP   328      21.763 -19.731   1.383
ATOM   3335 O    TIP   329     -17.889  17.035  -1.876
ATOM   3336 H1   TIP   329     -18.160  16.615  -2.692
ATOM   3337 H2   TIP   329     -17.032  16.655  -1.684
ATOM   3338 O    TIP   330      13.012 -18.065  10.934
ATOM   3339 H1   TIP   330      12.434 -18.512  10.316
ATOM   3340 H2   TIP   330      13.842 -17.976  10.466
ATOM   3341 O    TIP   331     -10.050 -25.475   1.067
ATOM   3342 H1   TIP   331      -9.497 -24.793   0.685
ATOM   3343 H2   TIP   331     -10.482 -25.882   0.316
ATOM   3344 O    TIP   332       0.215 -22.524 -17.825
ATOM   3345 H1   TIP   332       0.022 -21.789 -17.244
ATOM   3346 H2   TIP   332       0.761 -23.109 -17.300
ATOM   3347 O    TIP   333      13.743 -21.722  -6.995
ATOM   3348 H1   TIP   333      13.934 -21.469  -7.898
ATOM   3349 H2   TIP   333      13.409 -22.617  -7.062
ATOM   3350 O    TIP   334      11.636   3.821 -25.458
ATOM   3351 H1   TIP   334      11.398   4.671 -25.826
ATOM   3352 H2   TIP   334      11.603   3.218 -26.201
ATOM   3353 O    TIP   335       7.312 -19.383  10.008
ATOM   3354 H1   TIP   335       6.544 -18.814  10.027
ATOM   3355 H2   TIP   335       7.835 -19.058   9.275
ATOM   3356 O    TIP   336       3.659   1.858 -17.514
ATOM   3357 H1   TIP   336       4.005   2.703 -17.225
ATOM   3358 H2   TIP   336       2.709   1.958 -17.465
ATOM   3359 O    TIP   337     -14.006  -8.780   3.362
ATOM   3360 H1   TIP   337     -13.200  -9.195   3.668
ATOM   3361 H2   TIP   337     -14.181  -9.189   2.515
ATOM   3362 O    TIP   338      -0.845 -23.836  -0.362
ATOM   3363 H1   TIP   338      -0.914 -23.060  -0.918
ATOM   3364 H2   TIP   338      -1.069 -23.524   0.515
ATOM   3365 O    TIP   339     -12.890 -23.834   0.198
ATOM   3366 H1   TIP   339     -13.317 -23.677   1.040
ATOM   3367 H2   TIP   339     -12.226 -23.148   0.134
ATOM   3368 O    TIP   340       9.188 -13.801  10.456
ATOM   3369 H1   TIP   340       9.467 -14.229  11.266
ATOM   3370 H2   TIP   340      10.004 -13.594  10.000
ATOM   3371 O    TIP   341      -1.768  -8.472 -28.348
ATOM   3372 H1   TIP   341      -2.018  -9.389 -28.240
ATOM   3373 H2   TIP   341      -2.103  -8.037 -27.563
ATOM   3374 O    TIP   342     -13.173   3.090 -20.152
ATOM   3375 H1   TIP   342     -13.246   3.270 -21.089
ATOM   3376 H2   TIP   342     -12.848   2.191 -20.103
ATOM   3377 O    TIP   343     -29.288  -0.323 -11.591
ATOM   3378 H1   TIP   343     -28.566  -0.861 -11.266
ATOM   3379 H2   TIP   343     -30.019  -0.525 -11.008
ATOM   3380 O    TIP   344     -25.541  25.584  -1.176
ATOM   3381 H1   TIP   344     -26.333  25.417  -0.666
ATOM   3382 H2   TIP   344     -24.920  25.945  -0.544
ATOM   3383 O    TIP   345      -4.229 -12.149 -24.706
ATOM   3384 H1   TIP   345      -3.345 -12.497 -24.820
ATOM   3385 H2   TIP   345      -4.461 -12.372 -23.805
ATOM   3386 O    TIP   346      14.864 -20.362 -24.930
ATOM   3387 H1   TIP   346      14.062 -20.826 -24.688
ATOM   3388 H2   TIP   346      15.312 -20.208 -24.099
ATOM   3389 O    TIP   347      -6.096   6.822  -6.509
ATOM   3390 H1   TIP   347      -6.311   7.742  -6.354
ATOM   3391 H2   TIP   347      -5.263   6.845  -6.980
ATOM   3392 O    TIP   348      -2.561   5.974 -21.287
ATOM   3393 H1   TIP   348      -2.121   5.182 -21.597
ATOM   3394 H2   TIP   348      -2.999   5.705 -20.479
ATOM   3395 O    TIP   349       3.125  27.679  -3.568
ATOM   3396 H1   TIP   349       3.562  27.340  -2.787
ATOM   3397 H2   TIP   349       3.209  28.629  -3.498
ATOM   3398 O    TIP   350      27.742  -2.578  -5.972
ATOM   3399 H1   TIP   350      26.820  -2.438  -5.760
ATOM   3400 H2   TIP   350      28.185  -1.794  -5.647
ATOM   3401 O    TIP   351      16.969 -13.233   1.681
ATOM   3402 H1   TIP   351      16.731 -13.993   2.211
ATOM   3403 H2   TIP   351      16.537 -13.381   0.840
ATOM   3404 O    TIP   352       3.955   0.447 -19.747
ATOM   3405 H1   TIP   352       4.340   1.084 -20.348
ATOM   3406 H2   TIP   352       4.064   0.838 -18.880
ATOM   3407 O    TIP   353      19.656 -20.296   5.701
ATOM   3408 H1   TIP   353      19.574 -20.867   4.937
ATOM   3409 H2   TIP   353      19.154 -20.737   6.386
ATOM   3410 O    TIP   354      -5.225  27.496   0.755
ATOM   3411 H1   TIP   354      -5.780  28.017   1.335
ATOM   3412 H2   TIP   354      -5.663  26.648   0.700
ATOM   3413 O    TIP   355     -25.890  -4.638 -10.562
ATOM   3414 H1   TIP   355     -25.015  -4.765 -10.194
ATOM   3415 H2   TIP   355     -26.484  -4.782  -9.825
ATOM   3416 O    TIP   356      14.427 -20.674   9.440
ATOM   3417 H1   TIP   356      14.608 -19.737   9.375
ATOM   3418 H2   TIP   356      14.901 -21.063   8.705
ATOM   3419 O    TIP   357     -16.812  14.661   3.501
ATOM   3420 H1   TIP   357     -16.142  15.161   3.966
ATOM   3421 H2   TIP   357     -16.418  14.463   2.651
ATOM   3422 O    TIP   358       1.904   5.552   0.620
ATOM   3423 H1   TIP   358       1.535   4.795   1.076
ATOM   3424 H2   TIP   358       1.235   6.231   0.704
ATOM   3425 O    TIP   359     -28.859 -17.305 -18.111
ATOM   3426 H1   TIP   359     -28.832 -17.999 -17.453
ATOM   3427 H2   TIP   359     -29.154 -17.741 -18.910
ATOM   3428 O    TIP   360     -19.704  10.623  -9.565
ATOM   3429 H1   TIP   360     -19.741   9.823 -10.089
ATOM   3430 H2   TIP   360     -18.885  11.044  -9.824
ATOM   3431 O    TIP   361     -16.387  25.464 -11.992
ATOM   3432 H1   TIP   361     -16.915  25.464 -11.193
ATOM   3433 H2   TIP   361     -17.026  25.528 -12.702
ATOM   3434 O    TIP   362     -12.305  21.830  -5.908
ATOM   3435 H1   TIP   362     -12.336  21.235  -6.657
ATOM   3436 H2   TIP   362     -13.189  21.802  -5.542
ATOM   3437 O    TIP   363      23.245  -8.952 -14.465
ATOM   3438 H1   TIP   363      22.668  -9.565 -14.921
ATOM   3439 H2   TIP   363      22.755  -8.696 -13.684
ATOM   3440 O    TIP   364       6.636 -17.344 -24.987
ATOM   3441 H1   TIP   364       6.760 -16.773 -25.745
ATOM   3442 H2   TIP   364       6.721 -16.764 -24.231
ATOM   3443 O    TIP   365       6.386  -6.029   7.559
ATOM   3444 H1   TIP   365       6.581  -5.857   6.638
ATOM   3445 H2   TIP   365       6.856  -6.839   7.756
ATOM   3446 O    TIP   366     -11.004 -22.026   6.779
ATOM   3447 H1   TIP   366     -11.209 -21.738   7.669
ATOM   3448 H2   TIP   366     -10.673 -21.242   6.343
ATOM   3449 O    TIP   367      10.668 -27.157 -16.542
ATOM   3450 H1   TIP   367       9.990 -27.832 -16.507
ATOM   3451 H2   TIP   367      11.013 -27.210 -17.433
ATOM   3452 O    TIP   368     -15.207  26.371 -19.506
ATOM   3453 H1   TIP   368     -14.907  27.118 -18.988
ATOM   3454 H2   TIP   368     -16.147  26.516 -19.614
ATOM   3455 O    TIP   369       0.640 -13.843   8.321
ATOM   3456 H1   TIP   369       0.088 -14.400   7.773
ATOM   3457 H2   TIP   369       0.711 -13.022   7.835
ATOM   3458 O    TIP   370      15.477   7.216  -6.952
ATOM   3459 H1   TIP   370      14.783   7.248  -6.293
ATOM   3460 H2   TIP   370      15.055   6.848  -7.728
ATOM   3461 O    TIP   371       9.533  10.779  -5.296
ATOM   3462 H1   TIP   371       9.590  11.069  -4.386
ATOM   3463 H2   TIP   371       8.673  10.365  -5.364
ATOM   3464 O    TIP   372     -19.397 -29.024  -5.948
ATOM   3465 H1   TIP   372     -19.984 -29.621  -6.411
ATOM   3466 H2   TIP   372     -18.792 -28.711  -6.620
ATOM   3467 O    TIP   373     -20.637 -26.357  -8.458
ATOM   3468 H1   TIP   373     -21.542 -26.522  -8.722
ATOM   3469 H2   TIP   373     -20.119 -26.964  -8.987
ATOM   3470 O    TIP   374     -16.740   5.673  -4.912
ATOM   3471 H1   TIP   374     -17.521   5.900  -5.417
ATOM   3472 H2   TIP   374     -17.037   5.665  -4.002
ATOM   3473 O    TIP   375     -17.278 -24.111  -1.827
ATOM   3474 H1   TIP   375     -18.035 -24.357  -2.360
ATOM   3475 H2   TIP   375     -17.246 -24.771  -1.135
ATOM   3476 O    TIP   376      14.485  -6.564   7.127
ATOM   3477 H1   TIP   376      14.032  -6.825   7.929
ATOM   3478 H2   TIP   376      14.038  -5.765   6.848
ATOM   3479 O    TIP   377     -12.303  -1.882 -17.389
ATOM   3480 H1   TIP   377     -11.551  -1.590 -16.874
ATOM   3481 H2   TIP   377     -12.810  -1.085 -17.548
ATOM   3482 O    TIP   378       7.340 -29.035 -10.824
ATOM   3483 H1   TIP   378       6.975 -29.566 -10.117
ATOM   3484 H2   TIP   378       7.385 -28.150 -10.461
ATOM   3485 O    TIP   379       2.450 -19.526 -18.335
ATOM   3486 H1   TIP   379       3.105 -19.773 -17.682
ATOM   3487 H2   TIP   379       1.685 -19.268 -17.822
ATOM   3488 O    TIP   380     -19.399 -13.366 -13.952
ATOM   3489 H1   TIP   380     -20.041 -14.025 -14.215
ATOM   3490 H2   TIP   380     -19.461 -12.687 -14.623
ATOM   3491 O    TIP   381       4.302 -20.165 -16.649
ATOM   3492 H1   TIP   381       5.130 -20.643 -16.587
ATOM   3493 H2   TIP   381       3.898 -20.271 -15.788
ATOM   3494 O    TIP   382      16.569   6.153 -19.211
ATOM   3495 H1   TIP   382      16.164   5.291 -19.111
ATOM   3496 H2   TIP   382      17.137   6.241 -18.446
ATOM   3497 O    TIP   383     -14.416 -23.069 -17.631
ATOM   3498 H1   TIP   383     -14.204 -23.987 -17.798
ATOM   3499 H2   TIP   383     -13.669 -22.737 -17.133
ATOM   3500 O    TIP   384      18.017 -24.203 -12.050
ATOM   3501 H1   TIP   384      17.452 -23.431 -12.085
ATOM   3502 H2   TIP   384      18.289 -24.343 -12.957
ATOM   3503 O    TIP   385     -20.890 -27.762 -10.830
ATOM   3504 H1   TIP   385     -20.831 -26.879 -11.193
ATOM   3505 H2   TIP   385     -20.152 -28.232 -11.218
ATOM   3506 O    TIP   386      11.966  -5.429   3.462
ATOM   3507 H1   TIP   386      12.607  -5.954   2.983
ATOM   3508 H2   TIP   386      11.317  -6.062   3.768
ATOM   3509 O    TIP   387     -23.829 -19.309 -11.472
ATOM   3510 H1   TIP   387     -23.883 -20.264 -11.458
ATOM   3511 H2   TIP   387     -24.063 -19.068 -12.369
ATOM   3512 O    TIP   388      -6.444  -0.373   3.740
ATOM   3513 H1   TIP   388      -6.813  -1.256   3.728
ATOM   3514 H2   TIP   388      -7.153   0.179   4.069
ATOM   3515 O    TIP   389     -15.189  -5.399 -19.628
ATOM   3516 H1   TIP   389     -14.645  -4.640 -19.842
ATOM   3517 H2   TIP   389     -15.373  -5.306 -18.694
ATOM   3518 O    TIP   390     -22.903 -27.658   1.882
ATOM   3519 H1   TIP   390     -23.832 -27.887   1.844
ATOM   3520 H2   TIP   390     -22.481 -28.263   1.272
ATOM   3521 O    TIP   391      -4.123 -27.807  -5.669
ATOM   3522 H1   TIP   391      -5.043 -28.068  -5.675
ATOM   3523 H2   TIP   391      -4.132 -26.885  -5.925
ATOM   3524 O    TIP   392      14.283   4.551   1.964
ATOM   3525 H1   TIP   392      13.410   4.416   1.596
ATOM   3526 H2   TIP   392      14.873   4.490   1.213
ATOM   3527 O    TIP   393     -19.003 -16.148 -16.344
ATOM   3528 H1   TIP   393     -18.113 -15.795 -16.359
ATOM   3529 H2   TIP   393     -19.256 -16.121 -15.421
ATOM   3530 O    TIP   394       9.646   6.386   1.199
ATOM   3531 H1   TIP   394       8.867   6.551   1.729
ATOM   3532 H2   TIP   394      10.112   7.222   1.190
ATOM   3533 O    TIP   395     -19.100 -12.219 -18.865
ATOM   3534 H1   TIP   395     -19.847 -12.100 -19.451
ATOM   3535 H2   TIP   395     -19.008 -13.168 -18.783
ATOM   3536 O    TIP   396      -5.857  -7.601   9.928
ATOM   3537 H1   TIP   396      -5.062  -7.121  10.158
ATOM   3538 H2   TIP   396      -6.239  -7.850  10.770
ATOM   3539 O    TIP   397      -0.727  10.989   1.541
ATOM   3540 H1   TIP   397      -1.394  11.422   1.009
ATOM   3541 H2   TIP   397      -0.102  10.640   0.906
ATOM   3542 O    TIP   398       7.495   9.832  -8.438
ATOM   3543 H1   TIP   398       6.987  10.110  -7.676
ATOM   3544 H2   TIP   398       6.846   9.465  -9.038
ATOM   3545 O    TIP   399       3.580  14.770  -3.203
ATOM   3546 H1   TIP   399       2.691  14.978  -2.916
ATOM   3547 H2   TIP   399       4.108  15.510  -2.905
ATOM   3548 O    TIP   400       3.214  21.384  -5.225
ATOM   3549 H1   TIP   400       2.441  20.837  -5.084
ATOM   3550 H2   TIP   400       2.891  22.281  -5.146
ATOM   3551 O    TIP   401       7.388 -11.827   9.652
ATOM   3552 H1   TIP   401       8.123 -11.245   9.458
ATOM   3553 H2   TIP   401       7.793 -12.615  10.013
ATOM   3554 O    TIP   402       0.739 -15.347 -19.869
ATOM   3555 H1   TIP   402      -0.098 -15.634 -20.234
ATOM   3556 H2   TIP   402       0.714 -14.392 -19.934
ATOM   3557 O    TIP   403       0.344  10.944  -1.113
ATOM   3558 H1   TIP   403      -0.431  11.168  -1.627
ATOM   3559 H2   TIP   403       0.792  11.779  -0.977
ATOM   3560 O    TIP   404     -11.990  -4.652   9.796
ATOM   3561 H1   TIP   404     -11.855  -4.020  10.502
ATOM   3562 H2   TIP   404     -11.131  -5.055   9.667
ATOM   3563 O    TIP   405      25.458 -16.941  -5.954
ATOM   3564 H1   TIP   405      26.378 -17.198  -6.012
ATOM   3565 H2   TIP   405      25.299 -16.826  -5.017
ATOM   3566 O    TIP   406      14.551  -5.492 -18.398
ATOM   3567 H1   TIP   406      15.143  -5.289 -17.674
ATOM   3568 H2   TIP   406      14.964  -5.094 -19.165
ATOM   3569 O    TIP   407     -26.671 -15.516  -0.752
ATOM   3570 H1   TIP   407     -27.064 -14.848  -0.191
ATOM   3571 H2   TIP   407     -27.357 -16.174  -0.859
ATOM   3572 O    TIP   408     -18.760 -21.122  -9.662
ATOM   3573 H1   TIP   408     -19.377 -21.819  -9.885
ATOM   3574 H2   TIP   408     -19.119 -20.729  -8.867
ATOM   3575 O    TIP   409      18.340 -21.941  -7.978
ATOM   3576 H1   TIP   409      17.825 -22.714  -7.747
ATOM   3577 H2   TIP   409      17.841 -21.519  -8.678
ATOM   3578 O    TIP   410     -11.507 -29.035  -6.664
ATOM   3579 H1   TIP   410     -12.385 -28.664  -6.745
ATOM   3580 H2   TIP   410     -11.266 -28.886  -5.750
ATOM   3581 O    TIP   411     -22.719 -26.680 -15.217
ATOM   3582 H1   TIP   411     -21.951 -26.246 -14.848
ATOM   3583 H2   TIP   411     -23.122 -27.129 -14.473
ATOM   3584 O    TIP   412      28.522   8.779  -7.014
ATOM   3585 H1   TIP   412      28.523   7.998  -6.460
ATOM   3586 H2   TIP   412      27.677   9.194  -6.842
ATOM   3587 O    TIP   413       3.640 -14.579  12.601
ATOM   3588 H1   TIP   413       2.743 -14.279  12.453
ATOM   3589 H2   TIP   413       3.545 -15.485  12.895
ATOM   3590 O    TIP   414       2.112 -21.481  -2.138
ATOM   3591 H1   TIP   414       2.356 -20.956  -1.377
ATOM   3592 H2   TIP   414       1.485 -20.937  -2.615
ATOM   3593 O    TIP   415     -16.199  13.012 -13.183
ATOM   3594 H1   TIP   415     -15.630  13.746 -12.953
ATOM   3595 H2   TIP   415     -17.081  13.385 -13.193
ATOM   3596 O    TIP   416      22.198  -5.399 -15.716
ATOM   3597 H1   TIP   416      21.287  -5.611 -15.516
ATOM   3598 H2   TIP   416      22.572  -5.128 -14.878
ATOM   3599 O    TIP   417      -4.498  10.144 -11.836
ATOM   3600 H1   TIP   417      -4.950   9.857 -12.629
ATOM   3601 H2   TIP   417      -4.403  11.090 -11.943
ATOM   3602 O    TIP   418     -28.724 -20.965   1.550
ATOM   3603 H1   TIP   418     -29.107 -20.176   1.935
ATOM   3604 H2   TIP   418     -29.177 -21.688   1.983
ATOM   3605 O    TIP   419      13.835 -13.578 -27.009
ATOM   3606 H1   TIP   419      13.332 -14.162 -27.577
ATOM   3607 H2   TIP   419      14.699 -13.531 -27.419
ATOM   3608 O    TIP   420      18.401 -16.748  -0.045
ATOM   3609 H1   TIP   420      17.497 -16.608   0.237
ATOM   3610 H2   TIP   420      18.794 -17.267   0.656
ATOM   3611 O    TIP   421     -11.292   1.333   6.165
ATOM   3612 H1   TIP   421     -11.312   1.903   5.396
ATOM   3613 H2   TIP   421     -10.452   1.521   6.582
ATOM   3614 O    TIP   422      -4.272   6.961  11.096
ATOM   3615 H1   TIP   422      -4.471   6.774  10.179
ATOM   3616 H2   TIP   422      -5.002   6.582  11.583
ATOM   3617 O    TIP   423       0.044  13.908  -9.833
ATOM   3618 H1   TIP   423      -0.838  13.737  -9.504
ATOM   3619 H2   TIP   423       0.180  13.248 -10.513
ATOM   3620 O    TIP   424       1.952  17.512 -11.831
ATOM   3621 H1   TIP   424       2.743  17.088 -12.163
ATOM   3622 H2   TIP   424       2.163  18.445 -11.826
ATOM   3623 O    TIP   425      -3.478 -25.445  -6.902
ATOM   3624 H1   TIP   425      -4.023 -24.971  -7.530
ATOM   3625 H2   TIP   425      -2.681 -25.657  -7.387
ATOM   3626 O    TIP   426      11.025 -18.429 -20.299
ATOM   3627 H1   TIP   426      10.215 -18.742 -19.896
ATOM   3628 H2   TIP   426      11.481 -19.224 -20.573
ATOM   3629 O    TIP   427       2.745  26.016  -6.112
ATOM   3630 H1   TIP   427       2.877  26.449  -5.269
ATOM   3631 H2   TIP   427       2.116  25.318  -5.928
ATOM   3632 O    TIP   428     -16.052 -23.129 -15.125
ATOM   3633 H1   TIP   428     -15.429 -23.255 -15.840
ATOM   3634 H2   TIP   428     -16.648 -23.875 -15.190
ATOM   3635 O    TIP   429       4.893 -28.391 -19.654
ATOM   3636 H1   TIP   429       4.233 -27.698 -19.671
ATOM   3637 H2   TIP   429       4.495 -29.090 -19.135
ATOM   3638 O    TIP   430     -21.974   2.845 -13.616
ATOM   3639 H1   TIP   430     -22.404   2.043 -13.911
ATOM   3640 H2   TIP   430     -22.038   3.441 -14.362
ATOM   3641 O    TIP   431     -19.535   3.629 -21.813
ATOM   3642 H1   TIP   431     -19.578   3.926 -22.722
ATOM   3643 H2   TIP   431     -18.770   4.075 -21.450
ATOM   3644 O    TIP   432     -20.109  24.748   1.310
ATOM   3645 H1   TIP   432     -19.173  24.942   1.274
ATOM   3646 H2   TIP   432     -20.154  23.797   1.409
ATOM   3647 O    TIP   433      -6.214  16.209   0.517
ATOM   3648 H1   TIP   433      -6.409  16.546  -0.357
ATOM   3649 H2   TIP   433      -7.069  15.982   0.883
ATOM   3650 O    TIP   434     -10.959 -19.116   6.926
ATOM   3651 H1   TIP   434     -10.647 -18.623   7.685
ATOM   3652 H2   TIP   434     -11.899 -18.939   6.895
ATOM   3653 O    TIP   435       5.159  13.274  -5.192
ATOM   3654 H1   TIP   435       5.675  12.833  -4.516
ATOM   3655 H2   TIP   435       4.486  13.751  -4.707
ATOM   3656 O    TIP   436      29.349 -13.751 -18.295
ATOM   3657 H1   TIP   436      30.026 -14.240 -17.826
ATOM   3658 H2   TIP   436      28.685 -13.564 -17.632
ATOM   3659 O    TIP   437     -20.149  27.841  -7.535
ATOM   3660 H1   TIP   437     -19.267  27.676  -7.866
ATOM   3661 H2   TIP   437     -20.461  26.984  -7.243
ATOM   3662 O    TIP   438      -2.469 -22.286   6.611
ATOM   3663 H1   TIP   438      -3.143 -22.903   6.325
ATOM   3664 H2   TIP   438      -2.953 -21.586   7.048
ATOM   3665 O    TIP   439      13.368 -11.101 -24.090
ATOM   3666 H1   TIP   439      14.285 -11.373 -24.063
ATOM   3667 H2   TIP   439      13.215 -10.685 -23.242
ATOM   3668 O    TIP   440     -17.730   5.762  -1.996
ATOM   3669 H1   TIP   440     -16.948   5.813  -1.446
ATOM   3670 H2   TIP   440     -18.221   5.018  -1.648
ATOM   3671 O    TIP   441      18.212  -8.148  -1.965
ATOM   3672 H1   TIP   441      18.968  -8.660  -2.251
ATOM   3673 H2   TIP   441      18.589  -7.382  -1.534
ATOM   3674 O    TIP   442      -5.391 -17.745 -22.634
ATOM   3675 H1   TIP   442      -5.129 -16.825 -22.638
ATOM   3676 H2   TIP   442      -5.169 -18.062 -23.510
ATOM   3677 O    TIP   443      -5.723 -27.868 -21.458
ATOM   3678 H1   TIP   443      -5.956 -28.758 -21.197
ATOM   3679 H2   TIP   443      -4.923 -27.970 -21.972
ATOM   3680 O    TIP   444     -11.325  -9.868   8.811
ATOM   3681 H1   TIP   444     -11.252  -9.004   8.405
ATOM   3682 H2   TIP   444     -11.225 -10.484   8.085
ATOM   3683 O    TIP   445      12.559 -15.445  11.871
ATOM   3684 H1   TIP   445      13.235 -14.971  11.387
ATOM   3685 H2   TIP   445      12.574 -16.328  11.502
ATOM   3686 O    TIP   446      19.627 -18.967 -13.771
ATOM   3687 H1   TIP   446      20.431 -19.469 -13.900
ATOM   3688 H2   TIP   446      18.934 -19.531 -14.114
ATOM   3689 O    TIP   447     -19.951 -19.591  -4.263
ATOM   3690 H1   TIP   447     -20.783 -19.483  -4.722
ATOM   3691 H2   TIP   447     -19.300 -19.210  -4.852
ATOM   3692 O    TIP   448       4.863  11.186  -2.544
ATOM   3693 H1   TIP   448       5.098  10.793  -1.703
ATOM   3694 H2   TIP   448       4.564  10.451  -3.078
ATOM   3695 O    TIP   449      12.319   7.921   2.925
ATOM   3696 H1   TIP   449      13.022   7.632   2.343
ATOM   3697 H2   TIP   449      11.607   8.170   2.336
ATOM   3698 O    TIP   450     -17.917  12.321 -10.555
ATOM   3699 H1   TIP   450     -18.227  12.857  -9.825
ATOM   3700 H2   TIP   450     -18.139  12.826 -11.336
ATOM   3701 O    TIP   451      16.270  -4.727 -16.192
ATOM   3702 H1   TIP   451      16.727  -4.813 -15.356
ATOM   3703 H2   TIP   451      16.372  -3.805 -16.428
ATOM   3704 O    TIP   452      18.969 -18.234   2.269
ATOM   3705 H1   TIP   452      19.095 -17.552   2.930
ATOM   3706 H2   TIP   452      19.803 -18.703   2.247
ATOM   3707 O    TIP   453      -9.424 -22.525   2.934
ATOM   3708 H1   TIP   453      -9.261 -22.589   1.993
ATOM   3709 H2   TIP   453      -9.285 -21.600   3.140
ATOM   3710 O    TIP   454     -10.828 -11.790   6.764
ATOM   3711 H1   TIP   454     -11.430 -12.533   6.792
ATOM   3712 H2   TIP   454     -11.221 -11.185   6.134
ATOM   3713 O    TIP   455     -24.477   1.183   0.386
ATOM   3714 H1   TIP   455     -24.459   2.033  -0.053
ATOM   3715 H2   TIP   455     -25.199   0.712  -0.031
ATOM   3716 O    TIP   456     -12.043 -18.425 -22.225
ATOM   3717 H1   TIP   456     -11.562 -19.085 -22.724
ATOM   3718 H2   TIP   456     -11.367 -17.831 -21.900
ATOM   3719 O    TIP   457       7.381  27.098  -2.274
ATOM   3720 H1   TIP   457       8.257  27.032  -2.655
ATOM   3721 H2   TIP   457       7.290  26.308  -1.742
ATOM   3722 O    TIP   458      -6.647   7.740   0.735
ATOM   3723 H1   TIP   458      -6.017   8.460   0.750
ATOM   3724 H2   TIP   458      -6.419   7.237  -0.046
ATOM   3725 O    TIP   459      18.319   3.399 -22.753
ATOM   3726 H1   TIP   459      18.430   3.514 -23.697
ATOM   3727 H2   TIP   459      17.377   3.279 -22.635
ATOM   3728 O    TIP   460      -7.216 -26.459   1.594
ATOM   3729 H1   TIP   460      -7.233 -25.514   1.444
ATOM   3730 H2   TIP   460      -6.442 -26.763   1.120
ATOM   3731 O    TIP   461      -6.046  16.390  -7.521
ATOM   3732 H1   TIP   461      -6.931  16.599  -7.823
ATOM   3733 H2   TIP   461      -5.906  16.966  -6.770
ATOM   3734 O    TIP   462      22.787  -0.619 -13.352
ATOM   3735 H1   TIP   462      21.944  -0.532 -13.796
ATOM   3736 H2   TIP   462      22.576  -0.557 -12.421
ATOM   3737 O    TIP   463     -26.174 -22.692   6.108
ATOM   3738 H1   TIP   463     -26.130 -21.830   5.694
ATOM   3739 H2   TIP   463     -25.476 -23.196   5.689
ATOM   3740 O    TIP   464      -1.331 -27.860 -14.788
ATOM   3741 H1   TIP   464      -1.382 -28.692 -15.259
ATOM   3742 H2   TIP   464      -2.225 -27.519 -14.804
ATOM   3743 O    TIP   465      -0.683 -22.028   4.118
ATOM   3744 H1   TIP   465      -1.320 -22.038   4.832
ATOM   3745 H2   TIP   465      -0.172 -21.231   4.262
ATOM   3746 O    TIP   466      20.236   8.078 -12.260
ATOM   3747 H1   TIP   466      21.156   8.144 -12.005
ATOM   3748 H2   TIP   466      19.991   8.969 -12.510
ATOM   3749 O    TIP   467     -14.831 -26.003 -16.125
ATOM   3750 H1   TIP   467     -15.779 -25.879 -16.097
ATOM   3751 H2   TIP   467     -14.706 -26.937 -15.958
ATOM   3752 O    TIP   468      -1.623  28.478 -16.191
ATOM   3753 H1   TIP   468      -1.960  28.503 -17.087
ATOM   3754 H2   TIP   468      -0.812  27.974 -16.254
ATOM   3755 O    TIP   469     -16.006   4.086 -12.730
ATOM   3756 H1   TIP   469     -15.841   3.660 -11.889
ATOM   3757 H2   TIP   469     -15.386   4.815 -12.756
ATOM   3758 O    TIP   470     -21.860   4.603 -11.233
ATOM   3759 H1   TIP   470     -20.967   4.921 -11.364
ATOM   3760 H2   TIP   470     -22.142   4.313 -12.100
ATOM   3761 O    TIP   471      -9.309  -3.082   7.727
ATOM   3762 H1   TIP   471     -10.202  -2.767   7.591
ATOM   3763 H2   TIP   471      -8.887  -2.985   6.874
ATOM   3764 O    TIP   472      -2.520 -20.990 -23.620
ATOM   3765 H1   TIP   472      -1.857 -21.632 -23.365
ATOM   3766 H2   TIP   472      -2.021 -20.203 -23.839
ATOM   3767 O    TIP   473     -17.556 -21.352 -12.459
ATOM   3768 H1   TIP   473     -17.851 -21.532 -11.567
ATOM   3769 H2   TIP   473     -18.069 -21.947 -13.006
ATOM   3770 O    TIP   474     -19.337 -12.025   2.902
ATOM   3771 H1   TIP   474     -19.495 -12.738   3.521
ATOM   3772 H2   TIP   474     -19.076 -11.284   3.449
ATOM   3773 O    TIP   475       6.702  15.019 -12.914
ATOM   3774 H1   TIP   475       7.528  15.395 -13.218
ATOM   3775 H2   TIP   475       6.834  14.874 -11.977
ATOM   3776 O    TIP   476       7.372  14.445 -10.206
ATOM   3777 H1   TIP   476       7.700  13.547 -10.243
ATOM   3778 H2   TIP   476       6.799  14.460  -9.439
ATOM   3779 O    TIP   477      16.795   8.808 -10.571
ATOM   3780 H1   TIP   477      16.531   8.002 -11.015
ATOM   3781 H2   TIP   477      16.055   9.023 -10.003
ATOM   3782 O    TIP   478     -19.604 -16.891 -24.998
ATOM   3783 H1   TIP   478     -18.808 -17.170 -25.449
ATOM   3784 H2   TIP   478     -19.393 -16.025 -24.650
ATOM   3785 O    TIP   479      23.069  -4.655  -2.203
ATOM   3786 H1   TIP   479      22.937  -5.070  -1.351
ATOM   3787 H2   TIP   479      23.240  -3.736  -1.999
ATOM   3788 O    TIP   480       6.524 -25.869  -3.502
ATOM   3789 H1   TIP   480       6.570 -25.058  -2.996
ATOM   3790 H2   TIP   480       5.744 -25.769  -4.047
ATOM   3791 O    TIP   481      -8.783  -0.482 -16.989
ATOM   3792 H1   TIP   481      -9.585  -0.018 -16.752
ATOM   3793 H2   TIP   481      -8.856  -1.330 -16.551
ATOM   3794 O    TIP   482      15.025   2.046 -27.062
ATOM   3795 H1   TIP   482      14.222   2.423 -27.421
ATOM   3796 H2   TIP   482      15.713   2.326 -27.666
ATOM   3797 O    TIP   483      -9.830 -15.161 -23.765
ATOM   3798 H1   TIP   483     -10.386 -14.382 -23.760
ATOM   3799 H2   TIP   483     -10.079 -15.639 -22.974
ATOM   3800 O    TIP   484      25.506  -1.075 -12.780
ATOM   3801 H1   TIP   484      25.226  -1.124 -11.866
ATOM   3802 H2   TIP   484      24.721  -1.287 -13.284
ATOM   3803 O    TIP   485       3.464 -26.084   1.646
ATOM   3804 H1   TIP   485       4.117 -25.415   1.849
ATOM   3805 H2   TIP   485       2.850 -25.650   1.054
ATOM   3806 O    TIP   486      11.577   4.046  10.938
ATOM   3807 H1   TIP   486      10.836   4.298  10.388
ATOM   3808 H2   TIP   486      12.081   3.436  10.399
ATOM   3809 O    TIP   487       7.904  -7.620   3.853
ATOM   3810 H1   TIP   487       8.837  -7.625   3.641
ATOM   3811 H2   TIP   487       7.753  -6.763   4.253
ATOM   3812 O    TIP   488       6.859 -24.143   4.728
ATOM   3813 H1   TIP   488       6.089 -24.007   5.281
ATOM   3814 H2   TIP   488       6.533 -24.646   3.982
ATOM   3815 O    TIP   489       3.517   8.897  -3.173
ATOM   3816 H1   TIP   489       2.643   8.518  -3.262
ATOM   3817 H2   TIP   489       3.867   8.508  -2.372
ATOM   3818 O    TIP   490      13.746 -13.236   4.227
ATOM   3819 H1   TIP   490      14.375 -12.747   3.697
ATOM   3820 H2   TIP   490      13.746 -14.116   3.850
ATOM   3821 O    TIP   491      19.036 -22.990   4.285
ATOM   3822 H1   TIP   491      18.587 -22.618   3.526
ATOM   3823 H2   TIP   491      18.862 -23.929   4.231
ATOM   3824 O    TIP   492       3.609 -27.303 -17.358
ATOM   3825 H1   TIP   492       4.556 -27.246 -17.234
ATOM   3826 H2   TIP   492       3.249 -26.639 -16.770
ATOM   3827 O    TIP   493      13.234 -15.162 -19.667
ATOM   3828 H1   TIP   493      13.535 -15.833 -20.279
ATOM   3829 H2   TIP   493      12.352 -14.941 -19.967
ATOM   3830 O    TIP   494     -10.974  18.630  -4.056
ATOM   3831 H1   TIP   494     -10.480  18.459  -4.857
ATOM   3832 H2   TIP   494     -10.748  19.530  -3.821
ATOM   3833 O    TIP   495       9.538 -24.283   5.393
ATOM   3834 H1   TIP   495       8.637 -24.284   5.068
ATOM   3835 H2   TIP   495       9.973 -24.976   4.898
ATOM   3836 O    TIP   496      11.869  -5.679 -18.685
ATOM   3837 H1   TIP   496      11.389  -4.886 -18.922
ATOM   3838 H2   TIP   496      12.791  -5.428 -18.738
ATOM   3839 O    TIP   497       7.826   2.213   4.950
ATOM   3840 H1   TIP   497       7.910   1.951   5.867
ATOM   3841 H2   TIP   497       7.800   3.169   4.975
ATOM   3842 O    TIP   498       8.080  11.906 -10.360
ATOM   3843 H1   TIP   498       7.835  11.403  -9.584
ATOM   3844 H2   TIP   498       8.388  11.249 -10.985
ATOM   3845 O    TIP   499      -9.160  -8.972 -20.338
ATOM   3846 H1   TIP   499      -9.126  -8.262 -20.980
ATOM   3847 H2   TIP   499      -9.065  -8.536 -19.492
ATOM   3848 O    TIP   500       9.467  16.472   0.982
ATOM   3849 H1   TIP   500       9.263  17.291   0.531
ATOM   3850 H2   TIP   500       9.580  15.833   0.280
ATOM   3851 O    TIP   501     -25.913  28.400  -5.421
ATOM   3852 H1   TIP   501     -25.917  29.357  -5.419
ATOM   3853 H2   TIP   501     -25.121  28.162  -4.940
ATOM   3854 O    TIP   502     -10.470 -25.981  -5.180
ATOM   3855 H1   TIP   502     -11.294 -25.498  -5.143
ATOM   3856 H2   TIP   502     -10.578 -26.691  -4.548
ATOM   3857 O    TIP   503      21.924 -13.061  -5.841
ATOM   3858 H1   TIP   503      22.433 -12.431  -6.351
ATOM   3859 H2   TIP   503      22.309 -13.910  -6.054
ATOM   3860 O    TIP   504     -24.218  -9.238 -19.513
ATOM   3861 H1   TIP   504     -24.874  -9.482 -20.166
ATOM   3862 H2   TIP   504     -23.796 -10.064 -19.276
ATOM   3863 O    TIP   505      -6.919 -29.080  -3.063
ATOM   3864 H1   TIP   505      -7.414 -29.683  -2.509
ATOM   3865 H2   TIP   505      -6.328 -28.629  -2.461
ATOM   3866 O    TIP   506      11.612   4.449   0.517
ATOM   3867 H1   TIP   506      10.990   5.111   0.819
ATOM   3868 H2   TIP   506      11.153   3.617   0.631
ATOM   3869 O    TIP   507     -16.565 -14.909 -16.420
ATOM   3870 H1   TIP   507     -16.238 -15.219 -17.265
ATOM   3871 H2   TIP   507     -16.393 -13.968 -16.426
ATOM   3872 O    TIP   508      10.819  -0.842  -2.021
ATOM   3873 H1   TIP   508      10.872  -0.432  -1.158
ATOM   3874 H2   TIP   508      11.296  -0.248  -2.599
ATOM   3875 O    TIP   509      16.365 -18.920  -3.526
ATOM   3876 H1   TIP   509      16.800 -19.011  -2.679
ATOM   3877 H2   TIP   509      15.850 -19.721  -3.620
ATOM   3878 O    TIP   510      23.140  -5.565 -10.501
ATOM   3879 H1   TIP   510      23.395  -4.717 -10.866
ATOM   3880 H2   TIP   510      22.202  -5.629 -10.676
ATOM   3881 O    TIP   511      19.474 -20.410   9.354
ATOM   3882 H1   TIP   511      18.954 -19.820   8.808
ATOM   3883 H2   TIP   511      18.872 -20.693  10.042
ATOM   3884 O    TIP   512       1.496 -28.874 -11.908
ATOM   3885 H1   TIP   512       2.162 -29.346 -12.408
ATOM   3886 H2   TIP   512       1.296 -29.450 -11.171
ATOM   3887 O    TIP   513     -10.847  15.132  -7.488
ATOM   3888 H1   TIP   513     -11.524  15.110  -8.164
ATOM   3889 H2   TIP   513     -10.320  14.350  -7.651
ATOM   3890 O    TIP   514      10.445  14.647  -0.902
ATOM   3891 H1   TIP   514      11.190  14.063  -0.761
ATOM   3892 H2   TIP   514      10.798  15.362  -1.431
ATOM   3893 O    TIP   515      18.332 -10.518 -20.717
ATOM   3894 H1   TIP   515      17.410 -10.312 -20.866
ATOM   3895 H2   TIP   515      18.369 -10.816 -19.809
ATOM   3896 O    TIP   516     -21.639  -0.318 -14.737
ATOM   3897 H1   TIP   516     -21.303  -0.154 -15.618
ATOM   3898 H2   TIP   516     -20.877  -0.218 -14.166
ATOM   3899 O    TIP   517      18.794 -15.618   3.485
ATOM   3900 H1   TIP   517      17.851 -15.588   3.640
ATOM   3901 H2   TIP   517      19.056 -14.700   3.414
ATOM   3902 O    TIP   518      -9.216 -13.371 -21.201
ATOM   3903 H1   TIP   518      -8.421 -13.406 -21.732
ATOM   3904 H2   TIP   518      -9.061 -13.998 -20.494
ATOM   3905 O    TIP   519      -8.664 -28.283 -22.626
ATOM   3906 H1   TIP   519      -9.129 -29.046 -22.969
ATOM   3907 H2   TIP   519      -7.741 -28.537 -22.642
ATOM   3908 O    TIP   520       9.079 -16.347   6.001
ATOM   3909 H1   TIP   520       8.162 -16.084   5.923
ATOM   3910 H2   TIP   520       9.127 -16.811   6.837
ATOM   3911 O    TIP   521      20.392 -26.393 -13.034
ATOM   3912 H1   TIP   521      20.264 -25.955 -12.193
ATOM   3913 H2   TIP   521      19.568 -26.852 -13.195
ATOM   3914 O    TIP   522       3.982   0.008 -25.566
ATOM   3915 H1   TIP   522       4.112   0.314 -26.464
ATOM   3916 H2   TIP   522       4.862  -0.019 -25.192
ATOM   3917 O    TIP   523      18.046  -1.328 -18.505
ATOM   3918 H1   TIP   523      18.179  -0.480 -18.082
ATOM   3919 H2   TIP   523      17.493  -1.817 -17.895
ATOM   3920 O    TIP   524       6.126  14.238  -7.621
ATOM   3921 H1   TIP   524       5.814  14.055  -6.735
ATOM   3922 H2   TIP   524       7.075  14.319  -7.530
ATOM   3923 O    TIP   525       7.829  -3.257 -20.869
ATOM   3924 H1   TIP   525       8.084  -2.663 -21.575
ATOM   3925 H2   TIP   525       6.947  -3.545 -21.104
ATOM   3926 O    TIP   526     -26.143   7.097  -2.831
ATOM   3927 H1   TIP   526     -26.292   6.651  -3.664
ATOM   3928 H2   TIP   526     -26.168   8.028  -3.049
ATOM   3929 O    TIP   527     -29.044  -6.423   1.156
ATOM   3930 H1   TIP   527     -28.381  -6.904   1.651
ATOM   3931 H2   TIP   527     -28.587  -5.646   0.835
ATOM   3932 O    TIP   528     -14.514   2.838 -17.676
ATOM   3933 H1   TIP   528     -14.029   2.986 -18.488
ATOM   3934 H2   TIP   528     -15.340   3.305 -17.802
ATOM   3935 O    TIP   529     -17.937  24.215  -9.989
ATOM   3936 H1   TIP   529     -18.539  24.112 -10.726
ATOM   3937 H2   TIP   529     -17.883  23.344  -9.598
ATOM   3938 O    TIP   530      -4.483   8.555  -2.482
ATOM   3939 H1   TIP   530      -4.641   9.237  -1.830
ATOM   3940 H2   TIP   530      -4.075   9.014  -3.216
ATOM   3941 O    TIP   531      14.656 -10.192 -16.032
ATOM   3942 H1   TIP   531      14.902 -10.233 -15.108
ATOM   3943 H2   TIP   531      15.134 -10.914 -16.441
ATOM   3944 O    TIP   532       3.237   2.727 -22.559
ATOM   3945 H1   TIP   532       3.976   2.122 -22.497
ATOM   3946 H2   TIP   532       3.432   3.410 -21.917
ATOM   3947 O    TIP   533      13.155   7.308 -18.118
ATOM   3948 H1   TIP   533      12.420   7.107 -18.697
ATOM   3949 H2   TIP   533      13.208   6.558 -17.527
ATOM   3950 O    TIP   534     -12.443  29.377   2.137
ATOM   3951 H1   TIP   534     -11.683  29.033   1.669
ATOM   3952 H2   TIP   534     -13.038  29.670   1.446
ATOM   3953 O    TIP   535      -2.848 -17.880  15.182
ATOM   3954 H1   TIP   535      -3.379 -18.600  15.523
ATOM   3955 H2   TIP   535      -2.309 -17.607  15.924
ATOM   3956 O    TIP   536     -23.891 -14.982  -9.698
ATOM   3957 H1   TIP   536     -23.546 -15.873  -9.629
ATOM   3958 H2   TIP   536     -24.810 -15.098  -9.937
ATOM   3959 O    TIP   537      15.734 -21.413  -4.885
ATOM   3960 H1   TIP   537      15.589 -21.519  -5.825
ATOM   3961 H2   TIP   537      15.052 -21.945  -4.475
ATOM   3962 O    TIP   538      11.345  -1.506 -21.981
ATOM   3963 H1   TIP   538      12.215  -1.855 -21.790
ATOM   3964 H2   TIP   538      11.502  -0.601 -22.248
ATOM   3965 O    TIP   539       0.659  -8.118 -25.856
ATOM   3966 H1   TIP   539      -0.120  -7.575 -25.976
ATOM   3967 H2   TIP   539       0.351  -8.875 -25.357
ATOM   3968 O    TIP   540      27.920  24.582 -19.215
ATOM   3969 H1   TIP   540      28.273  23.978 -19.869
ATOM   3970 H2   TIP   540      27.512  25.280 -19.728
ATOM   3971 O    TIP   541     -21.094 -15.512 -14.453
ATOM   3972 H1   TIP   541     -21.787 -15.708 -15.083
ATOM   3973 H2   TIP   541     -21.386 -15.923 -13.639
ATOM   3974 O    TIP   542      11.741   6.376  -2.938
ATOM   3975 H1   TIP   542      11.457   7.069  -3.533
ATOM   3976 H2   TIP   542      10.978   5.806  -2.849
ATOM   3977 O    TIP   543       4.876  -8.952 -23.242
ATOM   3978 H1   TIP   543       5.096  -9.718 -23.772
ATOM   3979 H2   TIP   543       3.956  -8.778 -23.441
ATOM   3980 O    TIP   544      11.704 -11.193 -18.737
ATOM   3981 H1   TIP   544      11.021 -11.392 -19.377
ATOM   3982 H2   TIP   544      11.629 -10.250 -18.590
ATOM   3983 O    TIP   545      15.875 -18.461   4.421
ATOM   3984 H1   TIP   545      15.915 -17.665   4.951
ATOM   3985 H2   TIP   545      14.939 -18.636   4.319
ATOM   3986 O    TIP   546       8.960 -12.207 -16.962
ATOM   3987 H1   TIP   546       8.988 -12.178 -16.006
ATOM   3988 H2   TIP   546       9.531 -12.938 -17.197
ATOM   3989 O    TIP   547     -17.883 -27.599   2.239
ATOM   3990 H1   TIP   547     -17.883 -28.103   1.426
ATOM   3991 H2   TIP   547     -17.256 -28.051   2.803
ATOM   3992 O    TIP   548      11.936 -29.325 -12.987
ATOM   3993 H1   TIP   548      12.023 -29.569 -12.066
ATOM   3994 H2   TIP   548      11.182 -29.827 -13.299
ATOM   3995 O    TIP   549     -17.392  -3.729 -20.365
ATOM   3996 H1   TIP   549     -16.775  -4.409 -20.095
ATOM   3997 H2   TIP   549     -17.482  -3.846 -21.310
ATOM   3998 O    TIP   550       6.302  27.307  -4.774
ATOM   3999 H1   TIP   550       5.346  27.272  -4.771
ATOM   4000 H2   TIP   550       6.552  27.128  -3.868
ATOM   4001 O    TIP   551      -0.911   9.846 -18.788
ATOM   4002 H1   TIP   551      -1.675   9.322 -18.549
ATOM   4003 H2   TIP   551      -0.734  10.380 -18.014
ATOM   4004 O    TIP   552     -27.109 -13.610 -15.865
ATOM   4005 H1   TIP   552     -27.085 -13.884 -14.948
ATOM   4006 H2   TIP   552     -26.937 -14.411 -16.360
ATOM   4007 O    TIP   553       0.351  17.048  -5.159
ATOM   4008 H1   TIP   553       0.569  17.500  -4.344
ATOM   4009 H2   TIP   553      -0.066  17.717  -5.702
ATOM   4010 O    TIP   554      16.403  -5.382   0.438
ATOM   4011 H1   TIP   554      17.285  -5.370   0.809
ATOM   4012 H2   TIP   554      15.859  -5.773   1.122
ATOM   4013 O    TIP   555     -13.584 -10.083 -21.975
ATOM   4014 H1   TIP   555     -13.839  -9.247 -21.586
ATOM   4015 H2   TIP   555     -14.410 -10.542 -22.125
ATOM   4016 O    TIP   556      -2.910  13.687  11.385
ATOM   4017 H1   TIP   556      -2.802  14.461  10.832
ATOM   4018 H2   TIP   556      -3.763  13.331  11.136
ATOM   4019 O    TIP   557     -10.157 -20.394 -22.705
ATOM   4020 H1   TIP   557      -9.818 -21.212 -22.342
ATOM   4021 H2   TIP   557      -9.377 -19.902 -22.960
ATOM   4022 O    TIP   558      29.066  23.265 -21.259
ATOM   4023 H1   TIP   558      29.615  23.556 -21.987
ATOM   4024 H2   TIP   558      28.378  22.743 -21.671
ATOM   4025 O    TIP   559     -28.112  18.199  -7.638
ATOM   4026 H1   TIP   559     -27.929  19.136  -7.578
ATOM   4027 H2   TIP   559     -27.625  17.811  -6.911
ATOM   4028 O    TIP   560       7.997  28.970 -13.400
ATOM   4029 H1   TIP   560       7.579  29.707 -13.846
ATOM   4030 H2   TIP   560       7.793  29.102 -12.475
ATOM   4031 O    TIP   561      -9.493   5.364   0.637
ATOM   4032 H1   TIP   561      -9.405   4.461   0.941
ATOM   4033 H2   TIP   561      -9.770   5.284  -0.276
ATOM   4034 O    TIP   562     -23.431  -8.813  15.629
ATOM   4035 H1   TIP   562     -22.790  -8.313  15.125
ATOM   4036 H2   TIP   562     -23.101  -9.711  15.617
ATOM   4037 O    TIP   563      17.723 -13.651  -1.384
ATOM   4038 H1   TIP   563      17.521 -12.838  -1.846
ATOM   4039 H2   TIP   563      18.565 -13.929  -1.743
ATOM   4040 O    TIP   564       9.985 -21.189  12.344
ATOM   4041 H1   TIP   564      10.683 -20.560  12.526
ATOM   4042 H2   TIP   564       9.264 -20.920  12.913
ATOM   4043 O    TIP   565      -1.512   3.980 -15.553
ATOM   4044 H1   TIP   565      -1.732   4.882 -15.318
ATOM   4045 H2   TIP   565      -1.799   3.892 -16.462
ATOM   4046 O    TIP   566     -25.868  -3.616 -13.090
ATOM   4047 H1   TIP   566     -25.365  -4.163 -13.693
ATOM   4048 H2   TIP   566     -25.965  -4.152 -12.303
ATOM   4049 O    TIP   567      26.674  -9.167 -17.055
ATOM   4050 H1   TIP   567      26.329  -8.548 -16.411
ATOM   4051 H2   TIP   567      27.439  -9.555 -16.630
ATOM   4052 O    TIP   568     -25.675  -3.048  -1.388
ATOM   4053 H1   TIP   568     -26.287  -2.566  -1.943
ATOM   4054 H2   TIP   568     -24.869  -2.533  -1.415
ATOM   4055 O    TIP   569      14.438 -21.103   1.217
ATOM   4056 H1   TIP   569      15.104 -20.437   1.385
ATOM   4057 H2   TIP   569      14.774 -21.595   0.467
ATOM   4058 O    TIP   570      11.678 -13.597   9.211
ATOM   4059 H1   TIP   570      11.819 -13.531   8.267
ATOM   4060 H2   TIP   570      12.232 -12.912   9.585
ATOM   4061 O    TIP   571       8.484 -24.248 -18.321
ATOM   4062 H1   TIP   571       8.410 -23.340 -18.027
ATOM   4063 H2   TIP   571       7.592 -24.591 -18.266
ATOM   4064 O    TIP   572     -23.971  -8.303  -2.328
ATOM   4065 H1   TIP   572     -24.793  -8.107  -1.879
ATOM   4066 H2   TIP   572     -24.102  -9.174  -2.702
ATOM   4067 O    TIP   573     -12.953  26.745  -4.545
ATOM   4068 H1   TIP   573     -12.344  26.162  -4.999
ATOM   4069 H2   TIP   573     -13.382  27.237  -5.245
ATOM   4070 O    TIP   574     -22.370  -4.428 -18.178
ATOM   4071 H1   TIP   574     -22.607  -3.678 -18.722
ATOM   4072 H2   TIP   574     -21.415  -4.395 -18.126
ATOM   4073 O    TIP   575      19.938 -20.684 -21.978
ATOM   4074 H1   TIP   575      19.274 -20.745 -21.292
ATOM   4075 H2   TIP   575      20.437 -19.897 -21.760
ATOM   4076 O    TIP   576      -4.481   9.599   0.518
ATOM   4077 H1   TIP   576      -3.849   9.002   0.919
ATOM   4078 H2   TIP   576      -3.998  10.416   0.397
ATOM   4079 O    TIP   577       2.940   8.694 -15.615
ATOM   4080 H1   TIP   577       2.708   8.650 -16.543
ATOM   4081 H2   TIP   577       3.526   9.447 -15.549
ATOM   4082 O    TIP   578     -19.592  10.372  -0.402
ATOM   4083 H1   TIP   578     -19.205   9.653   0.096
ATOM   4084 H2   TIP   578     -19.242  10.268  -1.287
ATOM   4085 O    TIP   579      -7.075  27.137 -18.920
ATOM   4086 H1   TIP   579      -6.607  26.476 -19.429
ATOM   4087 H2   TIP   579      -6.419  27.486 -18.317
ATOM   4088 O    TIP   580     -25.998  -2.721 -17.008
ATOM   4089 H1   TIP   580     -25.335  -2.126 -16.658
ATOM   4090 H2   TIP   580     -25.650  -3.596 -16.837
ATOM   4091 O    TIP   581     -25.551  -0.653  -3.244
ATOM   4092 H1   TIP   581     -25.800  -0.226  -4.064
ATOM   4093 H2   TIP   581     -24.689  -0.293  -3.037
ATOM   4094 O    TIP   582      -2.070  16.854 -10.290
ATOM   4095 H1   TIP   582      -1.405  16.968  -9.611
ATOM   4096 H2   TIP   582      -1.572  16.777 -11.104
ATOM   4097 O    TIP   583      13.079 -18.603   4.248
ATOM   4098 H1   TIP   583      12.773 -18.709   5.149
ATOM   4099 H2   TIP   583      12.631 -19.294   3.760
ATOM   4100 O    TIP   584      15.704  16.822  -1.989
ATOM   4101 H1   TIP   584      16.462  16.830  -2.573
ATOM   4102 H2   TIP   584      14.948  16.831  -2.575
ATOM   4103 O    TIP   585     -19.611 -15.046   1.501
ATOM   4104 H1   TIP   585     -19.555 -14.484   2.274
ATOM   4105 H2   TIP   585     -20.237 -14.605   0.927
ATOM   4106 O    TIP   586      -5.518   5.246  -4.188
ATOM   4107 H1   TIP   586      -5.826   5.808  -4.899
ATOM   4108 H2   TIP   586      -6.240   4.637  -4.032
ATOM   4109 O    TIP   587     -10.894  -0.823   4.487
ATOM   4110 H1   TIP   587     -11.368  -0.510   3.717
ATOM   4111 H2   TIP   587     -11.052  -0.156   5.155
ATOM   4112 O    TIP   588      -7.144   1.885 -16.556
ATOM   4113 H1   TIP   588      -6.940   1.929 -15.622
ATOM   4114 H2   TIP   588      -7.661   1.086 -16.652
ATOM   4115 O    TIP   589       2.090  -9.074   6.801
ATOM   4116 H1   TIP   589       1.976 -10.016   6.678
ATOM   4117 H2   TIP   589       1.508  -8.853   7.527
ATOM   4118 O    TIP   590      -6.863   4.128   0.751
ATOM   4119 H1   TIP   590      -7.234   4.684   0.066
ATOM   4120 H2   TIP   590      -7.595   3.586   1.044
ATOM   4121 O    TIP   591     -16.179 -19.594  13.170
ATOM   4122 H1   TIP   591     -15.259 -19.482  12.934
ATOM   4123 H2   TIP   591     -16.170 -19.731  14.118
ATOM   4124 O    TIP   592      -6.604  -7.336   5.454
ATOM   4125 H1   TIP   592      -6.863  -7.152   6.356
ATOM   4126 H2   TIP   592      -7.272  -7.940   5.131
ATOM   4127 O    TIP   593     -20.631  25.459  -5.898
ATOM   4128 H1   TIP   593     -20.284  24.930  -6.617
ATOM   4129 H2   TIP   593     -20.139  25.172  -5.129
ATOM   4130 O    TIP   594     -23.527  10.877  -6.271
ATOM   4131 H1   TIP   594     -22.680  10.624  -6.637
ATOM   4132 H2   TIP   594     -24.159  10.310  -6.713
ATOM   4133 O    TIP   595     -17.620   5.844 -23.324
ATOM   4134 H1   TIP   595     -17.646   5.894 -24.279
ATOM   4135 H2   TIP   595     -18.111   6.611 -23.029
ATOM   4136 O    TIP   596     -17.663   3.666 -14.832
ATOM   4137 H1   TIP   596     -16.887   3.865 -14.309
ATOM   4138 H2   TIP   596     -17.690   4.356 -15.495
ATOM   4139 O    TIP   597       3.135  23.830  -1.923
ATOM   4140 H1   TIP   597       3.053  24.140  -1.021
ATOM   4141 H2   TIP   597       2.294  24.040  -2.327
ATOM   4142 O    TIP   598      13.569 -12.937   6.992
ATOM   4143 H1   TIP   598      13.170 -12.142   6.641
ATOM   4144 H2   TIP   598      13.809 -13.448   6.219
ATOM   4145 O    TIP   599       8.826  -1.453 -22.703
ATOM   4146 H1   TIP   599       9.702  -1.724 -22.431
ATOM   4147 H2   TIP   599       8.738  -0.557 -22.377
ATOM   4148 O    TIP   600      25.791 -11.271   3.305
ATOM   4149 H1   TIP   600      25.136 -10.687   2.923
ATOM   4150 H2   TIP   600      25.312 -12.078   3.494
ATOM   4151 O    TIP   601      11.679   2.956  -5.608
ATOM   4152 H1   TIP   601      10.865   3.259  -5.208
ATOM   4153 H2   TIP   601      11.973   3.693  -6.143
ATOM   4154 O    TIP   602       3.298  -6.576   7.301
ATOM   4155 H1   TIP   602       2.856  -7.230   6.759
ATOM   4156 H2   TIP   602       3.994  -7.061   7.744
ATOM   4157 O    TIP   603      -0.099  -0.986 -20.803
ATOM   4158 H1   TIP   603       0.000  -0.568 -21.658
ATOM   4159 H2   TIP   603      -0.491  -1.837 -20.996
ATOM   4160 O    TIP   604     -26.732  -4.189  12.914
ATOM   4161 H1   TIP   604     -26.786  -4.964  13.473
ATOM   4162 H2   TIP   604     -26.144  -4.445  12.204
ATOM   4163 O    TIP   605       1.369 -28.189 -15.318
ATOM   4164 H1   TIP   605       0.566 -28.054 -14.816
ATOM   4165 H2   TIP   605       1.820 -27.346 -15.284
ATOM   4166 O    TIP   606       1.117   0.201 -18.638
ATOM   4167 H1   TIP   606       0.727  -0.282 -19.366
ATOM   4168 H2   TIP   606       2.043   0.277 -18.868
ATOM   4169 O    TIP   607     -26.491  -8.431  -1.101
ATOM   4170 H1   TIP   607     -26.967  -7.917  -1.753
ATOM   4171 H2   TIP   607     -26.739  -8.044  -0.261
ATOM   4172 O    TIP   608      24.499 -16.641  -0.944
ATOM   4173 H1   TIP   608      23.671 -17.044  -1.205
ATOM   4174 H2   TIP   608      24.340 -16.319  -0.057
ATOM   4175 O    TIP   609     -25.244 -18.979  -0.248
ATOM   4176 H1   TIP   609     -25.787 -19.767  -0.236
ATOM   4177 H2   TIP   609     -25.401 -18.593  -1.110
ATOM   4178 O    TIP   610      -2.098   4.998 -18.162
ATOM   4179 H1   TIP   610      -1.299   5.455 -18.424
ATOM   4180 H2   TIP   610      -2.244   4.353 -18.854
ATOM   4181 O    TIP   611     -23.217   8.290  -9.169
ATOM   4182 H1   TIP   611     -23.591   7.434  -9.377
ATOM   4183 H2   TIP   611     -22.669   8.504  -9.924
ATOM   4184 O    TIP   612     -21.256  -3.461 -22.443
ATOM   4185 H1   TIP   612     -21.560  -2.909 -21.723
ATOM   4186 H2   TIP   612     -20.480  -3.012 -22.779
ATOM   4187 O    TIP   613       4.948  -4.144 -21.159
ATOM   4188 H1   TIP   613       4.636  -3.305 -21.499
ATOM   4189 H2   TIP   613       4.273  -4.772 -21.413
ATOM   4190 O    TIP   614     -28.928  -1.105  -8.710
ATOM   4191 H1   TIP   614     -29.858  -1.036  -8.491
ATOM   4192 H2   TIP   614     -28.587  -0.219  -8.593
ATOM   4193 O    TIP   615       4.809   7.983 -20.480
ATOM   4194 H1   TIP   615       5.113   8.559 -19.779
ATOM   4195 H2   TIP   615       5.575   7.454 -20.706
ATOM   4196 O    TIP   616     -16.232  29.251   3.185
ATOM   4197 H1   TIP   616     -16.032  28.451   2.699
ATOM   4198 H2   TIP   616     -15.437  29.432   3.687
ATOM   4199 O    TIP   617     -21.221 -26.739  -4.744
ATOM   4200 H1   TIP   617     -21.364 -25.998  -5.333
ATOM   4201 H2   TIP   617     -20.378 -27.102  -5.015
ATOM   4202 O    TIP   618      -8.749   7.091 -16.717
ATOM   4203 H1   TIP   618      -8.922   6.318 -16.179
ATOM   4204 H2   TIP   618      -7.992   7.506 -16.304
ATOM   4205 O    TIP   619       0.627  17.580  -9.341
ATOM   4206 H1   TIP   619       1.378  17.305  -8.815
ATOM   4207 H2   TIP   619       0.835  17.288 -10.229
ATOM   4208 O    TIP   620     -26.371  -8.240 -14.920
ATOM   4209 H1   TIP   620     -25.868  -7.450 -14.723
ATOM   4210 H2   TIP   620     -26.743  -8.504 -14.078
ATOM   4211 O    TIP   621      -7.853 -18.832 -22.626
ATOM   4212 H1   TIP   621      -7.633 -18.953 -21.702
ATOM   4213 H2   TIP   621      -7.318 -18.089 -22.905
ATOM   4214 O    TIP   622      -8.946  -2.611   5.090
ATOM   4215 H1   TIP   622      -8.276  -2.670   4.408
ATOM   4216 H2   TIP   622      -9.575  -1.973   4.754
ATOM   4217 O    TIP   623      16.047 -23.768  -7.574
ATOM   4218 H1   TIP   623      15.837 -24.442  -6.928
ATOM   4219 H2   TIP   623      15.812 -24.159  -8.415
ATOM   4220 O    TIP   624     -17.665  26.219  -4.516
ATOM   4221 H1   TIP   624     -16.817  26.639  -4.658
ATOM   4222 H2   TIP   624     -18.306  26.911  -4.676
ATOM   4223 O    TIP   625      20.244  15.027  -7.157
ATOM   4224 H1   TIP   625      19.446  14.517  -7.291
ATOM   4225 H2   TIP   625      20.471  15.353  -8.027
ATOM   4226 O    TIP   626      13.610  -3.205 -22.838
ATOM   4227 H1   TIP   626      13.889  -2.558 -23.486
ATOM   4228 H2   TIP   626      13.308  -3.950 -23.358
ATOM   4229 O    TIP   627     -17.599  -7.789  -0.143
ATOM   4230 H1   TIP   627     -17.617  -7.814   0.814
ATOM   4231 H2   TIP   627     -16.931  -7.137  -0.354
ATOM   4232 O    TIP   628      -9.932 -16.786 -21.593
ATOM   4233 H1   TIP   628      -9.207 -17.410 -21.566
ATOM   4234 H2   TIP   628      -9.694 -16.114 -20.955
ATOM   4235 O    TIP   629      -8.258   7.558 -13.554
ATOM   4236 H1   TIP   629      -8.003   7.060 -12.778
ATOM   4237 H2   TIP   629      -9.192   7.731 -13.432
ATOM   4238 O    TIP   630       6.556 -24.601  -1.097
ATOM   4239 H1   TIP   630       6.940 -25.165  -0.426
ATOM   4240 H2   TIP   630       6.722 -23.711  -0.787
ATOM   4241 O    TIP   631     -13.359  17.254  -3.285
ATOM   4242 H1   TIP   631     -13.123  16.975  -4.170
ATOM   4243 H2   TIP   631     -12.603  17.756  -2.982
ATOM   4244 O    TIP   632      10.747 -14.740 -20.597
ATOM   4245 H1   TIP   632      10.556 -15.310 -21.342
ATOM   4246 H2   TIP   632      10.194 -15.073 -19.891
ATOM   4247 O    TIP   633       3.675 -28.401  -3.607
ATOM   4248 H1   TIP   633       3.716 -27.524  -3.987
ATOM   4249 H2   TIP   633       4.486 -28.484  -3.105
ATOM   4250 O    TIP   634       4.131 -17.474   6.129
ATOM   4251 H1   TIP   634       3.609 -17.351   6.921
ATOM   4252 H2   TIP   634       3.631 -18.101   5.606
ATOM   4253 O    TIP   635     -22.882  26.018 -11.500
ATOM   4254 H1   TIP   635     -23.476  25.280 -11.631
ATOM   4255 H2   TIP   635     -23.036  26.294 -10.597
ATOM   4256 O    TIP   636      14.742 -15.115 -24.983
ATOM   4257 H1   TIP   636      14.811 -14.448 -25.666
ATOM   4258 H2   TIP   636      15.051 -14.680 -24.189
ATOM   4259 O    TIP   637      25.113   2.821 -16.636
ATOM   4260 H1   TIP   637      25.756   2.118 -16.724
ATOM   4261 H2   TIP   637      25.636   3.610 -16.497
ATOM   4262 O    TIP   638     -14.477  10.766 -12.791
ATOM   4263 H1   TIP   638     -13.810  10.735 -13.475
ATOM   4264 H2   TIP   638     -14.912  11.609 -12.917
ATOM   4265 O    TIP   639     -10.239  25.737 -15.437
ATOM   4266 H1   TIP   639     -10.654  25.996 -14.614
ATOM   4267 H2   TIP   639      -9.788  26.525 -15.737
ATOM   4268 O    TIP   640      21.216 -17.516   8.692
ATOM   4269 H1   TIP   640      21.146 -17.988   9.522
ATOM   4270 H2   TIP   640      20.369 -17.649   8.267
ATOM   4271 O    TIP   641     -19.521 -18.174   7.584
ATOM   4272 H1   TIP   641     -19.789 -18.253   6.669
ATOM   4273 H2   TIP   641     -19.183 -19.040   7.812
ATOM   4274 O    TIP   642      -7.047  28.292 -10.913
ATOM   4275 H1   TIP   642      -6.116  28.343 -10.696
ATOM   4276 H2   TIP   642      -7.216  27.357 -11.026
ATOM   4277 O    TIP   643     -12.077   0.038   2.176
ATOM   4278 H1   TIP   643     -11.176   0.361   2.195
ATOM   4279 H2   TIP   643     -12.476   0.485   1.430
ATOM   4280 O    TIP   644     -14.780  -3.355 -16.748
ATOM   4281 H1   TIP   644     -15.480  -3.974 -16.952
ATOM   4282 H2   TIP   644     -15.130  -2.502 -17.006
ATOM   4283 O    TIP   645       7.549  -8.024  11.280
ATOM   4284 H1   TIP   645       7.084  -7.226  11.532
ATOM   4285 H2   TIP   645       8.444  -7.889  11.590
ATOM   4286 O    TIP   646      10.630 -26.326   3.887
ATOM   4287 H1   TIP   646      11.578 -26.352   4.015
ATOM   4288 H2   TIP   646      10.429 -27.134   3.415
ATOM   4289 O    TIP   647       5.749 -24.759 -19.430
ATOM   4290 H1   TIP   647       5.897 -24.300 -20.256
ATOM   4291 H2   TIP   647       4.809 -24.674 -19.273
ATOM   4292 O    TIP   648       4.015   5.783  26.997
ATOM   4293 H1   TIP   648       4.001   6.454  26.314
ATOM   4294 H2   TIP   648       3.129   5.421  26.996
ATOM   4295 O    TIP   649      23.110 -13.778 -13.865
ATOM   4296 H1   TIP   649      23.412 -12.918 -14.155
ATOM   4297 H2   TIP   649      22.660 -14.145 -14.625
ATOM   4298 O    TIP   650      -9.349 -19.968   3.571
ATOM   4299 H1   TIP   650      -9.028 -19.381   4.255
ATOM   4300 H2   TIP   650     -10.267 -19.723   3.454
ATOM   4301 O    TIP   651      -9.677 -13.954   8.584
ATOM   4302 H1   TIP   651     -10.161 -13.421   7.953
ATOM   4303 H2   TIP   651      -9.240 -14.618   8.052
ATOM   4304 O    TIP   652      22.371  -0.084 -27.297
ATOM   4305 H1   TIP   652      22.775   0.159 -28.130
ATOM   4306 H2   TIP   652      22.084  -0.988 -27.425
ATOM   4307 O    TIP   653      -7.739  11.952  -2.936
ATOM   4308 H1   TIP   653      -7.660  11.665  -2.026
ATOM   4309 H2   TIP   653      -8.592  12.383  -2.980
ATOM   4310 O    TIP   654      13.877   1.494  -8.851
ATOM   4311 H1   TIP   654      14.580   1.892  -8.338
ATOM   4312 H2   TIP   654      13.136   1.448  -8.247
ATOM   4313 O    TIP   655     -10.107 -28.634  -1.251
ATOM   4314 H1   TIP   655     -10.438 -29.090  -0.477
ATOM   4315 H2   TIP   655      -9.191 -28.902  -1.314
ATOM   4316 O    TIP   656     -16.310 -18.324 -15.077
ATOM   4317 H1   TIP   656     -16.438 -18.526 -16.003
ATOM   4318 H2   TIP   656     -16.001 -19.143 -14.691
ATOM   4319 O    TIP   657       9.534  26.968 -14.575
ATOM   4320 H1   TIP   657       8.956  26.236 -14.363
ATOM   4321 H2   TIP   657       9.256  27.672 -13.990
ATOM   4322 O    TIP   658     -13.488  17.390 -14.639
ATOM   4323 H1   TIP   658     -13.424  16.567 -15.124
ATOM   4324 H2   TIP   658     -13.442  18.069 -15.312
ATOM   4325 O    TIP   659       7.529 -27.077   4.562
ATOM   4326 H1   TIP   659       8.066 -27.846   4.750
ATOM   4327 H2   TIP   659       7.999 -26.350   4.971
ATOM   4328 O    TIP   660       4.407  19.583 -15.415
ATOM   4329 H1   TIP   660       4.207  20.196 -14.707
ATOM   4330 H2   TIP   660       4.058  20.002 -16.201
ATOM   4331 O    TIP   661      17.099 -21.992 -16.896
ATOM   4332 H1   TIP   661      17.393 -21.155 -16.537
ATOM   4333 H2   TIP   661      16.170 -21.861 -17.082
ATOM   4334 O    TIP   662     -14.403  23.168  -7.802
ATOM   4335 H1   TIP   662     -15.210  22.909  -7.357
ATOM   4336 H2   TIP   662     -13.935  23.703  -7.161
ATOM   4337 O    TIP   663      -2.800  -4.910 -28.158
ATOM   4338 H1   TIP   663      -3.676  -5.036 -27.794
ATOM   4339 H2   TIP   663      -2.836  -5.320 -29.022
ATOM   4340 O    TIP   664      20.072 -10.988 -11.028
ATOM   4341 H1   TIP   664      19.966 -11.857 -10.642
ATOM   4342 H2   TIP   664      19.555 -11.018 -11.833
ATOM   4343 O    TIP   665      11.706   3.709 -22.552
ATOM   4344 H1   TIP   665      11.521   3.726 -23.490
ATOM   4345 H2   TIP   665      10.875   3.461 -22.147
ATOM   4346 O    TIP   666      29.431  12.539  -5.313
ATOM   4347 H1   TIP   666      30.217  12.772  -5.807
ATOM   4348 H2   TIP   666      29.072  13.377  -5.023
ATOM   4349 O    TIP   667      -1.745  -4.883 -23.742
ATOM   4350 H1   TIP   667      -1.425  -5.513 -24.387
ATOM   4351 H2   TIP   667      -1.048  -4.231 -23.677
ATOM   4352 O    TIP   668     -10.919  15.471   0.462
ATOM   4353 H1   TIP   668     -11.758  15.334   0.024
ATOM   4354 H2   TIP   668     -10.674  16.369   0.238
ATOM   4355 O    TIP   669       0.435   1.476   4.087
ATOM   4356 H1   TIP   669       1.371   1.674   4.045
ATOM   4357 H2   TIP   669       0.368   0.567   3.795
ATOM   4358 O    TIP   670       3.907 -21.584  13.780
ATOM   4359 H1   TIP   670       4.014 -22.311  14.395
ATOM   4360 H2   TIP   670       4.628 -21.687  13.159
ATOM   4361 O    TIP   671      18.468 -25.532  11.375
ATOM   4362 H1   TIP   671      18.915 -24.760  11.027
ATOM   4363 H2   TIP   671      18.019 -25.911  10.619
ATOM   4364 O    TIP   672       6.418 -26.564 -17.295
ATOM   4365 H1   TIP   672       5.932 -26.337 -18.087
ATOM   4366 H2   TIP   672       7.335 -26.416 -17.524
ATOM   4367 O    TIP   673      15.908  -6.672 -21.427
ATOM   4368 H1   TIP   673      15.586  -5.799 -21.204
ATOM   4369 H2   TIP   673      16.713  -6.513 -21.918
ATOM   4370 O    TIP   674     -18.439 -14.589 -11.816
ATOM   4371 H1   TIP   674     -18.864 -14.389 -10.982
ATOM   4372 H2   TIP   674     -18.694 -13.871 -12.395
ATOM   4373 O    TIP   675     -16.369  -5.465 -17.155
ATOM   4374 H1   TIP   675     -16.242  -6.346 -16.803
ATOM   4375 H2   TIP   675     -17.237  -5.489 -17.557
ATOM   4376 O    TIP   676     -21.835 -23.448  -4.197
ATOM   4377 H1   TIP   676     -21.928 -23.762  -5.096
ATOM   4378 H2   TIP   676     -22.617 -22.918  -4.045
ATOM   4379 O    TIP   677     -22.935  26.761  -8.898
ATOM   4380 H1   TIP   677     -22.681  27.638  -8.613
ATOM   4381 H2   TIP   677     -23.724  26.563  -8.395
ATOM   4382 O    TIP   678     -19.247   9.414  -4.746
ATOM   4383 H1   TIP   678     -19.726   8.747  -4.255
ATOM   4384 H2   TIP   678     -18.473   9.596  -4.214
ATOM   4385 O    TIP   679       7.827  15.562  -3.149
ATOM   4386 H1   TIP   679       7.562  14.651  -3.270
ATOM   4387 H2   TIP   679       7.093  15.966  -2.686
ATOM   4388 O    TIP   680     -27.209 -27.127  -6.289
ATOM   4389 H1   TIP   680     -27.221 -26.187  -6.469
ATOM   4390 H2   TIP   680     -26.499 -27.467  -6.833
ATOM   4391 O    TIP   681      23.509 -15.256  -7.264
ATOM   4392 H1   TIP   681      24.014 -14.575  -7.708
ATOM   4393 H2   TIP   681      24.168 -15.807  -6.841
ATOM   4394 O    TIP   682      11.714   1.045  -7.451
ATOM   4395 H1   TIP   682      11.706   1.754  -6.808
ATOM   4396 H2   TIP   682      10.817   0.710  -7.451
ATOM   4397 O    TIP   683      20.589  -3.683  -8.139
ATOM   4398 H1   TIP   683      21.500  -3.843  -7.891
ATOM   4399 H2   TIP   683      20.627  -3.479  -9.074
ATOM   4400 O    TIP   684      -4.283  -2.509 -22.484
ATOM   4401 H1   TIP   684      -4.696  -2.566 -21.623
ATOM   4402 H2   TIP   684      -3.385  -2.806 -22.341
ATOM   4403 O    TIP   685      26.137 -15.203 -12.983
ATOM   4404 H1   TIP   685      25.224 -15.263 -12.703
ATOM   4405 H2   TIP   685      26.089 -15.013 -13.920
ATOM   4406 O    TIP   686      23.656  -9.732   1.927
ATOM   4407 H1   TIP   686      23.938  -8.911   1.525
ATOM   4408 H2   TIP   686      22.713  -9.629   2.050
ATOM   4409 O    TIP   687     -12.358  -7.032 -25.178
ATOM   4410 H1   TIP   687     -11.705  -7.219 -25.853
ATOM   4411 H2   TIP   687     -12.894  -6.332 -25.551
ATOM   4412 O    TIP   688      -2.254  28.601   2.821
ATOM   4413 H1   TIP   688      -1.728  28.671   3.617
ATOM   4414 H2   TIP   688      -3.063  28.176   3.103
ATOM   4415 O    TIP   689      16.013 -15.748   2.883
ATOM   4416 H1   TIP   689      15.789 -16.296   2.131
ATOM   4417 H2   TIP   689      15.199 -15.678   3.381
ATOM   4418 O    TIP   690      19.133  -1.460  -6.519
ATOM   4419 H1   TIP   690      18.817  -1.767  -7.368
ATOM   4420 H2   TIP   690      18.694  -2.023  -5.881
ATOM   4421 O    TIP   691     -27.382   4.710  -0.035
ATOM   4422 H1   TIP   691     -27.115   5.617   0.116
ATOM   4423 H2   TIP   691     -28.097   4.772  -0.667
ATOM   4424 O    TIP   692      -8.282 -10.640   7.896
ATOM   4425 H1   TIP   692      -8.802 -11.421   7.707
ATOM   4426 H2   TIP   692      -7.391 -10.967   8.017
ATOM   4427 O    TIP   693      21.441 -23.687 -14.496
ATOM   4428 H1   TIP   693      21.610 -24.532 -14.078
ATOM   4429 H2   TIP   693      22.160 -23.578 -15.117
ATOM   4430 O    TIP   694      11.163 -12.614   3.292
ATOM   4431 H1   TIP   694      11.006 -13.500   2.968
ATOM   4432 H2   TIP   694      12.111 -12.568   3.418
ATOM   4433 O    TIP   695      11.290 -13.816 -17.516
ATOM   4434 H1   TIP   695      11.296 -12.971 -17.965
ATOM   4435 H2   TIP   695      11.896 -14.360 -18.019
ATOM   4436 O    TIP   696       4.894 -24.106   6.801
ATOM   4437 H1   TIP   696       5.579 -24.030   7.465
ATOM   4438 H2   TIP   696       4.391 -24.877   7.061
ATOM   4439 O    TIP   697     -27.683  -3.663  -5.650
ATOM   4440 H1   TIP   697     -27.818  -3.079  -4.905
ATOM   4441 H2   TIP   697     -28.238  -4.420  -5.466
ATOM   4442 O    TIP   698     -13.779   0.962   4.473
ATOM   4443 H1   TIP   698     -12.990   1.392   4.144
ATOM   4444 H2   TIP   698     -14.495   1.363   3.979
ATOM   4445 O    TIP   699     -15.231  -1.366   1.721
ATOM   4446 H1   TIP   699     -15.938  -0.728   1.627
ATOM   4447 H2   TIP   699     -14.449  -0.838   1.880
ATOM   4448 O    TIP   700      -4.672   2.070 -17.898
ATOM   4449 H1   TIP   700      -5.509   2.021 -17.437
ATOM   4450 H2   TIP   700      -4.121   1.418 -17.466
ATOM   4451 O    TIP   701     -21.643  -6.291   0.295
ATOM   4452 H1   TIP   701     -21.621  -7.195  -0.018
ATOM   4453 H2   TIP   701     -22.107  -6.336   1.131
ATOM   4454 O    TIP   702      13.353   7.830  -1.332
ATOM   4455 H1   TIP   702      12.988   7.194  -1.948
ATOM   4456 H2   TIP   702      12.608   8.374  -1.077
ATOM   4457 O    TIP   703     -12.202   8.624   4.954
ATOM   4458 H1   TIP   703     -11.970   8.838   4.050
ATOM   4459 H2   TIP   703     -13.010   9.111   5.117
ATOM   4460 O    TIP   704      -5.954   6.549  -1.697
ATOM   4461 H1   TIP   704      -5.503   7.352  -1.961
ATOM   4462 H2   TIP   704      -5.559   5.864  -2.236
ATOM   4463 O    TIP   705     -11.873 -20.454 -25.133
ATOM   4464 H1   TIP   705     -11.164 -19.887 -25.436
ATOM   4465 H2   TIP   705     -11.433 -21.246 -24.825
ATOM   4466 O    TIP   706      -1.466 -20.083   0.144
ATOM   4467 H1   TIP   706      -0.897 -19.353  -0.100
ATOM   4468 H2   TIP   706      -1.493 -20.638  -0.636
ATOM   4469 O    TIP   707       8.916 -17.565   8.392
ATOM   4470 H1   TIP   707       8.448 -17.146   9.114
ATOM   4471 H2   TIP   707       9.738 -17.864   8.780
ATOM   4472 O    TIP   708       7.336 -26.657   0.805
ATOM   4473 H1   TIP   708       8.187 -26.649   0.369
ATOM   4474 H2   TIP   708       7.296 -27.507   1.242
ATOM   4475 O    TIP   709     -27.231 -24.135  -5.935
ATOM   4476 H1   TIP   709     -26.573 -24.282  -5.256
ATOM   4477 H2   TIP   709     -28.034 -23.939  -5.453
ATOM   4478 O    TIP   710      -1.060  -7.737  10.616
ATOM   4479 H1   TIP   710      -0.394  -7.466  11.248
ATOM   4480 H2   TIP   710      -1.263  -6.942  10.124
ATOM   4481 O    TIP   711     -24.440 -18.813  -7.052
ATOM   4482 H1   TIP   711     -25.073 -18.151  -6.774
ATOM   4483 H2   TIP   711     -24.132 -18.508  -7.905
ATOM   4484 O    TIP   712      -6.959  28.426 -24.786
ATOM   4485 H1   TIP   712      -6.646  29.100 -25.388
ATOM   4486 H2   TIP   712      -7.904  28.389 -24.937
ATOM   4487 O    TIP   713      12.817 -26.418  12.893
ATOM   4488 H1   TIP   713      12.895 -26.980  12.123
ATOM   4489 H2   TIP   713      12.456 -25.598  12.556
ATOM   4490 O    TIP   714       9.185   9.368 -17.903
ATOM   4491 H1   TIP   714       8.928   9.779 -18.728
ATOM   4492 H2   TIP   714       8.383   9.350 -17.382
ATOM   4493 O    TIP   715     -11.563   2.881   3.821
ATOM   4494 H1   TIP   715     -11.393   3.807   3.993
ATOM   4495 H2   TIP   715     -11.009   2.670   3.070
ATOM   4496 O    TIP   716      21.426  -5.143  -4.550
ATOM   4497 H1   TIP   716      21.881  -4.947  -3.732
ATOM   4498 H2   TIP   716      21.073  -4.301  -4.838
ATOM   4499 O    TIP   717     -28.365 -20.665  -7.753
ATOM   4500 H1   TIP   717     -29.154 -20.800  -7.229
ATOM   4501 H2   TIP   717     -28.657 -20.138  -8.497
ATOM   4502 O    TIP   718     -15.850 -22.574  10.152
ATOM   4503 H1   TIP   718     -16.334 -23.192   9.604
ATOM   4504 H2   TIP   718     -16.509 -22.208  10.741
ATOM   4505 O    TIP   719      -9.633  -5.535   9.203
ATOM   4506 H1   TIP   719      -9.582  -4.660   8.818
ATOM   4507 H2   TIP   719      -9.103  -6.083   8.625
ATOM   4508 O    TIP   720     -10.122  15.989  -2.828
ATOM   4509 H1   TIP   720     -10.672  16.450  -3.461
ATOM   4510 H2   TIP   720     -10.045  15.102  -3.177
ATOM   4511 O    TIP   721     -13.932  -1.607   4.735
ATOM   4512 H1   TIP   721     -13.458  -2.128   4.086
ATOM   4513 H2   TIP   721     -13.801  -0.701   4.458
ATOM   4514 O    TIP   722     -21.458   0.735 -17.337
ATOM   4515 H1   TIP   722     -21.891   0.014 -17.793
ATOM   4516 H2   TIP   722     -21.048   1.248 -18.033
ATOM   4517 O    TIP   723      22.043 -14.841 -15.971
ATOM   4518 H1   TIP   723      22.798 -14.974 -16.543
ATOM   4519 H2   TIP   723      21.473 -14.247 -16.459
ATOM   4520 O    TIP   724      17.071 -16.540  -4.399
ATOM   4521 H1   TIP   724      16.377 -16.007  -4.012
ATOM   4522 H2   TIP   724      16.815 -17.443  -4.209
ATOM   4523 O    TIP   725       0.587   7.648  10.645
ATOM   4524 H1   TIP   725       0.807   6.717  10.615
ATOM   4525 H2   TIP   725       0.057   7.796   9.862
ATOM   4526 O    TIP   726      17.459 -22.202   2.055
ATOM   4527 H1   TIP   726      16.696 -22.460   1.539
ATOM   4528 H2   TIP   726      17.661 -21.314   1.758
ATOM   4529 O    TIP   727      -3.214  16.815  -2.930
ATOM   4530 H1   TIP   727      -3.785  16.182  -2.495
ATOM   4531 H2   TIP   727      -3.207  17.573  -2.347
ATOM   4532 O    TIP   728      -4.082 -15.235 -22.563
ATOM   4533 H1   TIP   728      -3.865 -14.342 -22.295
ATOM   4534 H2   TIP   728      -3.258 -15.716 -22.487
ATOM   4535 O    TIP   729     -10.525 -24.726 -19.857
ATOM   4536 H1   TIP   729     -11.311 -24.786 -19.314
ATOM   4537 H2   TIP   729     -10.612 -25.442 -20.486
ATOM   4538 O    TIP   730     -25.127 -26.121  -0.781
ATOM   4539 H1   TIP   730     -25.519 -25.248  -0.745
ATOM   4540 H2   TIP   730     -24.239 -25.973  -1.105
ATOM   4541 O    TIP   731      11.953 -24.273 -16.958
ATOM   4542 H1   TIP   731      11.912 -24.708 -16.107
ATOM   4543 H2   TIP   731      11.366 -24.781 -17.517
ATOM   4544 O    TIP   732      -5.687  24.459   0.862
ATOM   4545 H1   TIP   732      -5.523  24.007   0.034
ATOM   4546 H2   TIP   732      -4.975  24.174   1.436
ATOM   4547 O    TIP   733      -9.234  28.511  -4.941
ATOM   4548 H1   TIP   733      -8.527  28.538  -4.296
ATOM   4549 H2   TIP   733      -9.301  27.589  -5.187
ATOM   4550 O    TIP   734      17.870 -18.189 -21.477
ATOM   4551 H1   TIP   734      17.547 -17.508 -22.066
ATOM   4552 H2   TIP   734      18.804 -18.002 -21.384
ATOM   4553 O    TIP   735      22.879  -8.233  -2.645
ATOM   4554 H1   TIP   735      23.050  -7.458  -2.110
ATOM   4555 H2   TIP   735      23.323  -8.055  -3.474
ATOM   4556 O    TIP   736      20.926   0.621  -5.947
ATOM   4557 H1   TIP   736      20.530   1.060  -5.195
ATOM   4558 H2   TIP   736      20.421  -0.186  -6.048
ATOM   4559 O    TIP   737      16.904 -19.481  -0.959
ATOM   4560 H1   TIP   737      17.789 -19.750  -0.717
ATOM   4561 H2   TIP   737      16.503 -19.203  -0.136
ATOM   4562 O    TIP   738     -15.448 -24.543  16.698
ATOM   4563 H1   TIP   738     -15.659 -24.206  17.568
ATOM   4564 H2   TIP   738     -15.200 -25.456  16.847
ATOM   4565 O    TIP   739     -26.257   0.560 -12.320
ATOM   4566 H1   TIP   739     -26.417  -0.344 -12.050
ATOM   4567 H2   TIP   739     -25.739   0.484 -13.122
ATOM   4568 O    TIP   740      15.022   0.214   0.475
ATOM   4569 H1   TIP   740      15.634   0.915   0.701
ATOM   4570 H2   TIP   740      14.244   0.395   1.002
ATOM   4571 O    TIP   741       1.137   3.759   2.651
ATOM   4572 H1   TIP   741       0.820   3.712   3.552
ATOM   4573 H2   TIP   741       0.700   3.035   2.203
ATOM   4574 O    TIP   742      19.654   3.467 -19.295
ATOM   4575 H1   TIP   742      18.706   3.419 -19.175
ATOM   4576 H2   TIP   742      19.825   2.935 -20.072
ATOM   4577 O    TIP   743       9.235  18.465 -12.876
ATOM   4578 H1   TIP   743       9.994  18.262 -13.423
ATOM   4579 H2   TIP   743       8.532  17.921 -13.230
ATOM   4580 O    TIP   744      -5.287  26.556  -5.279
ATOM   4581 H1   TIP   744      -5.373  26.313  -6.200
ATOM   4582 H2   TIP   744      -4.742  25.868  -4.898
ATOM   4583 O    TIP   745      -4.131  25.336 -10.674
ATOM   4584 H1   TIP   745      -3.330  24.984 -11.062
ATOM   4585 H2   TIP   745      -3.966  26.274 -10.590
ATOM   4586 O    TIP   746     -20.482 -18.070 -17.505
ATOM   4587 H1   TIP   746     -20.116 -17.419 -16.906
ATOM   4588 H2   TIP   746     -21.428 -18.017 -17.368
ATOM   4589 O    TIP   747      11.299 -25.839 -14.291
ATOM   4590 H1   TIP   747      12.241 -25.988 -14.374
ATOM   4591 H2   TIP   747      10.921 -26.258 -15.064
ATOM   4592 O    TIP   748      -6.550  29.217  -6.285
ATOM   4593 H1   TIP   748      -6.961  29.328  -5.428
ATOM   4594 H2   TIP   748      -5.992  28.445  -6.186
ATOM   4595 O    TIP   749     -26.568  -5.421   3.006
ATOM   4596 H1   TIP   749     -25.909  -6.028   3.342
ATOM   4597 H2   TIP   749     -26.268  -5.205   2.123
ATOM   4598 O    TIP   750       3.048  -9.571 -26.328
ATOM   4599 H1   TIP   750       2.286  -8.998 -26.239
ATOM   4600 H2   TIP   750       3.762  -8.984 -26.577
ATOM   4601 O    TIP   751      10.894   7.834 -16.051
ATOM   4602 H1   TIP   751      11.497   7.111 -16.223
ATOM   4603 H2   TIP   751      10.618   8.129 -16.918
ATOM   4604 O    TIP   752      10.561  15.296  -4.943
ATOM   4605 H1   TIP   752      10.335  15.362  -4.015
ATOM   4606 H2   TIP   752      11.393  14.823  -4.955
ATOM   4607 O    TIP   753       7.175  -2.743   6.757
ATOM   4608 H1   TIP   753       7.752  -2.744   5.993
ATOM   4609 H2   TIP   753       7.131  -3.660   7.027
ATOM   4610 O    TIP   754       3.960  21.956 -13.711
ATOM   4611 H1   TIP   754       4.868  22.219 -13.568
ATOM   4612 H2   TIP   754       3.676  22.472 -14.466
ATOM   4613 O    TIP   755     -19.425 -17.997   0.221
ATOM   4614 H1   TIP   755     -18.827 -18.012  -0.527
ATOM   4615 H2   TIP   755     -18.950 -18.447   0.919
ATOM   4616 O    TIP   756      19.386  16.543 -15.227
ATOM   4617 H1   TIP   756      18.745  17.254 -15.236
ATOM   4618 H2   TIP   756      19.020  15.896 -14.625
ATOM   4619 O    TIP   757      -2.688 -17.390 -19.486
ATOM   4620 H1   TIP   757      -3.611 -17.411 -19.737
ATOM   4621 H2   TIP   757      -2.503 -16.465 -19.324
ATOM   4622 O    TIP   758     -21.431  13.550   1.603
ATOM   4623 H1   TIP   758     -21.906  13.635   0.777
ATOM   4624 H2   TIP   758     -20.907  14.348   1.663
ATOM   4625 O    TIP   759      10.994 -10.203  12.923
ATOM   4626 H1   TIP   759      11.300  -9.362  12.585
ATOM   4627 H2   TIP   759      10.586 -10.631  12.171
ATOM   4628 O    TIP   760      11.004  24.836  -0.425
ATOM   4629 H1   TIP   760      11.144  25.676  -0.861
ATOM   4630 H2   TIP   760      11.884  24.530  -0.204
ATOM   4631 O    TIP   761      -6.213  -0.839   9.519
ATOM   4632 H1   TIP   761      -6.435  -1.710   9.848
ATOM   4633 H2   TIP   761      -6.563  -0.237  10.175
ATOM   4634 O    TIP   762      11.898 -25.708  -4.598
ATOM   4635 H1   TIP   762      11.887 -25.446  -5.518
ATOM   4636 H2   TIP   762      10.992 -25.608  -4.308
ATOM   4637 O    TIP   763     -27.606 -25.570   3.597
ATOM   4638 H1   TIP   763     -27.923 -25.115   2.817
ATOM   4639 H2   TIP   763     -26.962 -26.196   3.266
ATOM   4640 O    TIP   764      -0.521 -18.493 -18.321
ATOM   4641 H1   TIP   764      -1.278 -18.016 -18.661
ATOM   4642 H2   TIP   764       0.235 -17.992 -18.626
ATOM   4643 O    TIP   765     -11.469 -23.237 -23.963
ATOM   4644 H1   TIP   765     -10.646 -23.095 -23.495
ATOM   4645 H2   TIP   765     -12.004 -23.750 -23.358
ATOM   4646 O    TIP   766       5.445  10.679  -6.707
ATOM   4647 H1   TIP   766       5.313  11.593  -6.457
ATOM   4648 H2   TIP   766       5.975  10.310  -6.001
ATOM   4649 O    TIP   767       8.148 -18.835  19.429
ATOM   4650 H1   TIP   767       8.985 -18.372  19.477
ATOM   4651 H2   TIP   767       7.490 -18.160  19.593
ATOM   4652 O    TIP   768     -27.185  -8.923 -12.387
ATOM   4653 H1   TIP   768     -26.337  -9.350 -12.263
ATOM   4654 H2   TIP   768     -27.786  -9.415 -11.828
ATOM   4655 O    TIP   769     -25.784  23.836  -8.831
ATOM   4656 H1   TIP   769     -25.085  23.510  -8.265
ATOM   4657 H2   TIP   769     -25.579  23.480  -9.695
ATOM   4658 O    TIP   770      -2.743 -25.726 -17.860
ATOM   4659 H1   TIP   770      -1.882 -25.619 -17.457
ATOM   4660 H2   TIP   770      -3.186 -26.374 -17.312
ATOM   4661 O    TIP   771      14.261 -12.102 -18.558
ATOM   4662 H1   TIP   771      14.604 -11.969 -19.442
ATOM   4663 H2   TIP   771      13.321 -11.943 -18.638
ATOM   4664 O    TIP   772     -18.802 -29.037 -17.303
ATOM   4665 H1   TIP   772     -19.104 -28.249 -16.852
ATOM   4666 H2   TIP   772     -18.938 -28.850 -18.231
ATOM   4667 O    TIP   773       9.611 -24.952   8.119
ATOM   4668 H1   TIP   773      10.138 -24.238   8.477
ATOM   4669 H2   TIP   773       9.434 -24.690   7.215
ATOM   4670 O    TIP   774      -4.358  12.629 -19.813
ATOM   4671 H1   TIP   774      -4.018  12.866 -18.950
ATOM   4672 H2   TIP   774      -5.104  13.214 -19.947
ATOM   4673 O    TIP   775     -16.252 -13.014   4.691
ATOM   4674 H1   TIP   775     -16.577 -12.905   3.797
ATOM   4675 H2   TIP   775     -16.432 -12.176   5.116
ATOM   4676 O    TIP   776       2.510  22.508  -8.622
ATOM   4677 H1   TIP   776       3.047  21.755  -8.865
ATOM   4678 H2   TIP   776       2.854  23.229  -9.150
ATOM   4679 O    TIP   777      -0.836 -18.258 -21.847
ATOM   4680 H1   TIP   777      -1.516 -18.301 -21.175
ATOM   4681 H2   TIP   777      -0.662 -19.171 -22.073
ATOM   4682 O    TIP   778      29.208 -15.892   3.354
ATOM   4683 H1   TIP   778      30.146 -15.924   3.542
ATOM   4684 H2   TIP   778      29.111 -16.374   2.533
ATOM   4685 O    TIP   779       9.609  12.032  -2.593
ATOM   4686 H1   TIP   779       9.006  12.601  -2.116
ATOM   4687 H2   TIP   779      10.463  12.199  -2.196
ATOM   4688 O    TIP   780     -19.106  -4.729   6.460
ATOM   4689 H1   TIP   780     -18.735  -3.909   6.137
ATOM   4690 H2   TIP   780     -19.862  -4.890   5.896
ATOM   4691 O    TIP   781     -13.893   1.397   7.151
ATOM   4692 H1   TIP   781     -12.963   1.425   6.924
ATOM   4693 H2   TIP   781     -14.343   1.322   6.310
ATOM   4694 O    TIP   782       6.576  13.145  -2.637
ATOM   4695 H1   TIP   782       7.110  13.285  -1.856
ATOM   4696 H2   TIP   782       5.901  12.527  -2.359
ATOM   4697 O    TIP   783      17.057   2.693 -18.970
ATOM   4698 H1   TIP   783      16.333   3.156 -18.550
ATOM   4699 H2   TIP   783      16.652   2.217 -19.695
ATOM   4700 O    TIP   784       8.299   9.735 -12.090
ATOM   4701 H1   TIP   784       8.709   8.995 -12.537
ATOM   4702 H2   TIP   784       7.362   9.627 -12.257
ATOM   4703 O    TIP   785      -1.876  10.463  10.098
ATOM   4704 H1   TIP   785      -1.153   9.905  10.385
ATOM   4705 H2   TIP   785      -1.488  11.042   9.442
ATOM   4706 O    TIP   786      -9.697  24.606 -10.522
ATOM   4707 H1   TIP   786      -8.879  24.881 -10.936
ATOM   4708 H2   TIP   786     -10.361  24.720 -11.202
ATOM   4709 O    TIP   787     -24.382  11.623  -2.260
ATOM   4710 H1   TIP   787     -23.846  12.035  -2.937
ATOM   4711 H2   TIP   787     -23.783  11.029  -1.808
ATOM   4712 O    TIP   788     -15.610   5.341   2.585
ATOM   4713 H1   TIP   788     -16.389   5.782   2.246
ATOM   4714 H2   TIP   788     -15.801   5.194   3.511
ATOM   4715 O    TIP   789      23.903 -24.220 -11.603
ATOM   4716 H1   TIP   789      24.755 -24.152 -12.035
ATOM   4717 H2   TIP   789      24.104 -24.187 -10.668
ATOM   4718 O    TIP   790     -13.995 -15.087   9.256
ATOM   4719 H1   TIP   790     -14.495 -15.748   8.777
ATOM   4720 H2   TIP   790     -14.547 -14.865  10.006
ATOM   4721 O    TIP   791      25.813 -24.335 -13.728
ATOM   4722 H1   TIP   791      26.048 -24.492 -14.642
ATOM   4723 H2   TIP   791      26.607 -24.546 -13.236
ATOM   4724 O    TIP   792      23.469   0.442 -16.097
ATOM   4725 H1   TIP   792      24.308   0.857 -15.898
ATOM   4726 H2   TIP   792      23.324  -0.167 -15.372
ATOM   4727 O    TIP   793      11.955  14.446 -15.631
ATOM   4728 H1   TIP   793      11.932  15.128 -14.960
ATOM   4729 H2   TIP   793      12.841  14.489 -15.988
ATOM   4730 O    TIP   794      -2.682  10.685 -20.926
ATOM   4731 H1   TIP   794      -3.202  11.442 -20.654
ATOM   4732 H2   TIP   794      -2.046  10.565 -20.222
ATOM   4733 O    TIP   795     -12.409  12.495  -1.669
ATOM   4734 H1   TIP   795     -12.633  13.425  -1.624
ATOM   4735 H2   TIP   795     -13.246  12.053  -1.809
ATOM   4736 O    TIP   796      -9.732  -8.663 -24.132
ATOM   4737 H1   TIP   796      -9.585  -9.608 -24.169
ATOM   4738 H2   TIP   796     -10.061  -8.437 -25.002
ATOM   4739 O    TIP   797       7.534  11.834   5.870
ATOM   4740 H1   TIP   797       8.429  12.167   5.930
ATOM   4741 H2   TIP   797       7.254  11.731   6.779
ATOM   4742 O    TIP   798       6.100 -28.222  -2.413
ATOM   4743 H1   TIP   798       6.862 -28.696  -2.079
ATOM   4744 H2   TIP   798       6.461 -27.416  -2.781
ATOM   4745 O    TIP   799      -7.092  21.791 -10.800
ATOM   4746 H1   TIP   799      -6.657  22.637 -10.701
ATOM   4747 H2   TIP   799      -7.734  21.931 -11.496
ATOM   4748 O    TIP   800      -6.043  13.136 -17.189
ATOM   4749 H1   TIP   800      -6.499  13.972 -17.289
ATOM   4750 H2   TIP   800      -6.069  12.959 -16.248
ATOM   4751 O    TIP   801     -21.275 -23.776 -15.538
ATOM   4752 H1   TIP   801     -20.837 -24.438 -15.004
ATOM   4753 H2   TIP   801     -20.605 -23.481 -16.155
ATOM   4754 O    TIP   802      26.399   3.134 -13.577
ATOM   4755 H1   TIP   802      27.275   3.410 -13.846
ATOM   4756 H2   TIP   802      26.222   2.353 -14.102
ATOM   4757 O    TIP   803       8.196  -5.179 -19.084
ATOM   4758 H1   TIP   803       9.140  -5.207 -18.927
ATOM   4759 H2   TIP   803       8.087  -4.526 -19.775
ATOM   4760 O    TIP   804      29.373   4.894   2.031
ATOM   4761 H1   TIP   804      29.751   5.752   2.221
ATOM   4762 H2   TIP   804      29.783   4.627   1.208
ATOM   4763 O    TIP   805      13.133 -17.201 -23.862
ATOM   4764 H1   TIP   805      12.946 -17.743 -24.629
ATOM   4765 H2   TIP   805      13.597 -16.441 -24.212
ATOM   4766 O    TIP   806     -11.196  27.642 -18.089
ATOM   4767 H1   TIP   806     -12.136  27.801 -18.005
ATOM   4768 H2   TIP   806     -11.128  26.932 -18.727
ATOM   4769 O    TIP   807       2.711  16.004   4.623
ATOM   4770 H1   TIP   807       1.969  15.823   5.199
ATOM   4771 H2   TIP   807       2.893  15.167   4.196
ATOM   4772 O    TIP   808     -26.789 -21.372 -11.796
ATOM   4773 H1   TIP   808     -26.336 -21.222 -10.967
ATOM   4774 H2   TIP   808     -26.208 -21.955 -12.285
ATOM   4775 O    TIP   809     -26.601 -21.233  -0.020
ATOM   4776 H1   TIP   809     -26.063 -21.628   0.666
ATOM   4777 H2   TIP   809     -27.487 -21.226   0.342
ATOM   4778 O    TIP   810      25.282  -5.347  -4.391
ATOM   4779 H1   TIP   810      24.717  -6.114  -4.486
ATOM   4780 H2   TIP   810      25.648  -5.426  -3.510
ATOM   4781 O    TIP   811     -12.954  25.712  -9.632
ATOM   4782 H1   TIP   811     -12.808  24.846  -9.253
ATOM   4783 H2   TIP   811     -13.179  25.541 -10.546
ATOM   4784 O    TIP   812     -13.887 -23.310   2.683
ATOM   4785 H1   TIP   812     -14.399 -22.506   2.771
ATOM   4786 H2   TIP   812     -13.193 -23.227   3.336
ATOM   4787 O    TIP   813     -11.353 -15.338  10.232
ATOM   4788 H1   TIP   813     -12.223 -14.981  10.057
ATOM   4789 H2   TIP   813     -10.772 -14.858   9.642
ATOM   4790 O    TIP   814       4.460  -9.736 -20.659
ATOM   4791 H1   TIP   814       4.390  -8.936 -20.140
ATOM   4792 H2   TIP   814       4.564  -9.430 -21.560
ATOM   4793 O    TIP   815     -16.245  29.176 -16.863
ATOM   4794 H1   TIP   815     -16.412  28.288 -16.547
ATOM   4795 H2   TIP   815     -17.113  29.570 -16.945
ATOM   4796 O    TIP   816       8.907 -19.342 -18.899
ATOM   4797 H1   TIP   816       7.987 -19.378 -19.160
ATOM   4798 H2   TIP   816       9.092 -20.213 -18.547
ATOM   4799 O    TIP   817       4.708   4.190 -20.748
ATOM   4800 H1   TIP   817       5.127   3.992 -19.911
ATOM   4801 H2   TIP   817       5.422   4.171 -21.385
ATOM   4802 O    TIP   818     -14.649   6.540 -12.433
ATOM   4803 H1   TIP   818     -14.655   7.149 -11.694
ATOM   4804 H2   TIP   818     -15.222   6.945 -13.083
ATOM   4805 O    TIP   819       2.912 -22.050   8.972
ATOM   4806 H1   TIP   819       2.493 -21.256   8.642
ATOM   4807 H2   TIP   819       3.798 -21.775   9.207
ATOM   4808 O    TIP   820       3.445 -17.252 -19.601
ATOM   4809 H1   TIP   820       3.591 -17.100 -18.668
ATOM   4810 H2   TIP   820       2.781 -17.940 -19.632
ATOM   4811 O    TIP   821     -10.864  22.915 -18.353
ATOM   4812 H1   TIP   821     -11.664  23.440 -18.357
ATOM   4813 H2   TIP   821     -10.207  23.474 -18.768
ATOM   4814 O    TIP   822      -1.774 -16.230 -23.543
ATOM   4815 H1   TIP   822      -1.463 -17.008 -23.081
ATOM   4816 H2   TIP   822      -1.264 -15.510 -23.172
ATOM   4817 O    TIP   823     -27.561  -0.287   2.693
ATOM   4818 H1   TIP   823     -28.446  -0.303   3.056
ATOM   4819 H2   TIP   823     -27.563   0.453   2.086
ATOM   4820 O    TIP   824      23.533  -1.741  -3.398
ATOM   4821 H1   TIP   824      22.695  -2.188  -3.517
ATOM   4822 H2   TIP   824      23.324  -0.978  -2.860
ATOM   4823 O    TIP   825       7.674   2.833 -26.509
ATOM   4824 H1   TIP   825       8.217   2.497 -25.797
ATOM   4825 H2   TIP   825       7.166   2.076 -26.803
ATOM   4826 O    TIP   826      -1.142  14.461  -3.283
ATOM   4827 H1   TIP   826      -0.288  14.833  -3.504
ATOM   4828 H2   TIP   826      -1.712  15.221  -3.167
ATOM   4829 O    TIP   827      -4.985  23.957  -1.796
ATOM   4830 H1   TIP   827      -5.770  23.556  -2.170
ATOM   4831 H2   TIP   827      -4.562  24.393  -2.536
ATOM   4832 O    TIP   828     -10.858  23.871  -8.249
ATOM   4833 H1   TIP   828     -10.413  24.208  -9.026
ATOM   4834 H2   TIP   828     -10.530  22.977  -8.154
ATOM   4835 O    TIP   829       5.699   8.512   2.784
ATOM   4836 H1   TIP   829       4.747   8.495   2.686
ATOM   4837 H2   TIP   829       5.857   9.141   3.488
ATOM   4838 O    TIP   830      -2.036 -22.308   1.673
ATOM   4839 H1   TIP   830      -1.422 -22.049   2.360
ATOM   4840 H2   TIP   830      -2.074 -21.552   1.087
ATOM   4841 O    TIP   831     -11.465  13.499 -15.432
ATOM   4842 H1   TIP   831     -10.995  13.087 -16.156
ATOM   4843 H2   TIP   831     -10.857  14.155 -15.092
ATOM   4844 O    TIP   832      23.182  -2.967 -11.328
ATOM   4845 H1   TIP   832      23.771  -2.325 -10.932
ATOM   4846 H2   TIP   832      23.587  -3.180 -12.168
ATOM   4847 O    TIP   833     -21.760  -1.213 -20.897
ATOM   4848 H1   TIP   833     -20.808  -1.244 -20.989
ATOM   4849 H2   TIP   833     -21.910  -1.187 -19.952
ATOM   4850 O    TIP   834     -13.929 -16.518 -23.096
ATOM   4851 H1   TIP   834     -13.300 -17.196 -22.849
ATOM   4852 H2   TIP   834     -13.986 -15.951 -22.327
ATOM   4853 O    TIP   835      -7.377   4.530 -17.654
ATOM   4854 H1   TIP   835      -7.770   4.856 -16.844
ATOM   4855 H2   TIP   835      -7.442   3.578 -17.586
ATOM   4856 O    TIP   836      -5.122   6.252 -22.835
ATOM   4857 H1   TIP   836      -4.193   6.143 -22.635
ATOM   4858 H2   TIP   836      -5.161   7.041 -23.376
ATOM   4859 O    TIP   837      13.419  23.355   0.182
ATOM   4860 H1   TIP   837      12.956  22.517   0.191
ATOM   4861 H2   TIP   837      13.928  23.341  -0.629
ATOM   4862 O    TIP   838      28.109 -20.530  -5.928
ATOM   4863 H1   TIP   838      27.577 -21.316  -6.051
ATOM   4864 H2   TIP   838      28.479 -20.624  -5.051
ATOM   4865 O    TIP   839      14.082 -22.920 -17.304
ATOM   4866 H1   TIP   839      13.300 -23.456 -17.432
ATOM   4867 H2   TIP   839      14.314 -23.049 -16.384
ATOM   4868 O    TIP   840     -24.383  -9.323 -16.536
ATOM   4869 H1   TIP   840     -25.196  -8.846 -16.369
ATOM   4870 H2   TIP   840     -24.307  -9.342 -17.489
ATOM   4871 O    TIP   841     -14.379  12.339  -5.750
ATOM   4872 H1   TIP   841     -14.443  13.236  -6.077
ATOM   4873 H2   TIP   841     -15.148  11.897  -6.108
ATOM   4874 O    TIP   842       3.061  14.841   1.044
ATOM   4875 H1   TIP   842       3.911  14.990   1.457
ATOM   4876 H2   TIP   842       3.180  14.043   0.529
ATOM   4877 O    TIP   843      19.359 -13.749 -10.418
ATOM   4878 H1   TIP   843      19.344 -13.831 -11.371
ATOM   4879 H2   TIP   843      20.109 -14.276 -10.143
ATOM   4880 O    TIP   844       3.431 -17.199  13.295
ATOM   4881 H1   TIP   844       2.508 -17.327  13.515
ATOM   4882 H2   TIP   844       3.903 -17.787  13.884
ATOM   4883 O    TIP   845       5.036 -11.987 -24.109
ATOM   4884 H1   TIP   845       5.809 -12.297 -23.637
ATOM   4885 H2   TIP   845       5.322 -11.921 -25.021
ATOM   4886 O    TIP   846      16.586 -20.279 -22.794
ATOM   4887 H1   TIP   846      16.880 -19.503 -22.318
ATOM   4888 H2   TIP   846      16.375 -20.914 -22.110
ATOM   4889 O    TIP   847     -15.953  -7.502   4.942
ATOM   4890 H1   TIP   847     -15.643  -6.872   5.593
ATOM   4891 H2   TIP   847     -15.154  -7.874   4.567
ATOM   4892 O    TIP   848     -14.591  -4.597   8.700
ATOM   4893 H1   TIP   848     -13.657  -4.515   8.892
ATOM   4894 H2   TIP   848     -14.807  -3.805   8.209
ATOM   4895 O    TIP   849     -19.967 -18.363 -10.148
ATOM   4896 H1   TIP   849     -19.603 -19.221 -10.367
ATOM   4897 H2   TIP   849     -19.204 -17.791 -10.067
ATOM   4898 O    TIP   850     -24.845  -6.117 -14.351
ATOM   4899 H1   TIP   850     -24.714  -5.816 -15.250
ATOM   4900 H2   TIP   850     -23.982  -6.420 -14.070
ATOM   4901 O    TIP   851      11.449  -8.484 -19.632
ATOM   4902 H1   TIP   851      11.558  -7.721 -19.064
ATOM   4903 H2   TIP   851      10.628  -8.322 -20.096
ATOM   4904 O    TIP   852     -21.438 -26.780 -18.754
ATOM   4905 H1   TIP   852     -21.804 -25.925 -18.978
ATOM   4906 H2   TIP   852     -20.537 -26.748 -19.076
ATOM   4907 O    TIP   853      -9.890   3.166 -20.819
ATOM   4908 H1   TIP   853     -10.430   2.577 -20.293
ATOM   4909 H2   TIP   853      -9.010   3.077 -20.454
ATOM   4910 O    TIP   854     -19.019   9.076 -12.283
ATOM   4911 H1   TIP   854     -18.422   9.303 -11.570
ATOM   4912 H2   TIP   854     -18.463   8.654 -12.938
ATOM   4913 O    TIP   855     -17.664   8.215   0.619
ATOM   4914 H1   TIP   855     -17.248   8.336   1.472
ATOM   4915 H2   TIP   855     -18.084   7.357   0.675
ATOM   4916 O    TIP   856      16.345  -0.434   5.600
ATOM   4917 H1   TIP   856      15.587  -0.835   6.027
ATOM   4918 H2   TIP   856      15.969   0.188   4.978
ATOM   4919 O    TIP   857     -18.563 -17.100 -13.284
ATOM   4920 H1   TIP   857     -18.335 -16.297 -12.815
ATOM   4921 H2   TIP   857     -17.894 -17.179 -13.964
ATOM   4922 O    TIP   858      -5.216 -20.651 -19.116
ATOM   4923 H1   TIP   858      -5.564 -21.541 -19.172
ATOM   4924 H2   TIP   858      -4.914 -20.568 -18.211
ATOM   4925 O    TIP   859     -22.701  13.625  -0.666
ATOM   4926 H1   TIP   859     -23.381  14.262  -0.884
ATOM   4927 H2   TIP   859     -23.088  12.776  -0.878
ATOM   4928 O    TIP   860      11.357 -19.323   9.266
ATOM   4929 H1   TIP   860      11.196 -20.205   9.602
ATOM   4930 H2   TIP   860      11.671 -19.459   8.373
ATOM   4931 O    TIP   861      18.005 -26.978 -14.317
ATOM   4932 H1   TIP   861      18.108 -27.928 -14.367
ATOM   4933 H2   TIP   861      18.760 -26.629 -14.791
ATOM   4934 O    TIP   862     -20.767 -23.041 -10.281
ATOM   4935 H1   TIP   862     -20.647 -23.944 -10.575
ATOM   4936 H2   TIP   862     -20.960 -22.552 -11.081
ATOM   4937 O    TIP   863       2.977  12.787  -0.838
ATOM   4938 H1   TIP   863       3.219  13.103  -1.708
ATOM   4939 H2   TIP   863       3.545  12.031  -0.690
ATOM   4940 O    TIP   864     -15.845 -23.036   5.680
ATOM   4941 H1   TIP   864     -16.560 -23.670   5.640
ATOM   4942 H2   TIP   864     -15.054 -23.569   5.756
ATOM   4943 O    TIP   865       2.029 -25.509  -1.410
ATOM   4944 H1   TIP   865       2.227 -25.305  -2.324
ATOM   4945 H2   TIP   865       2.401 -24.779  -0.915
ATOM   4946 O    TIP   866      10.396  11.969   5.407
ATOM   4947 H1   TIP   866      11.340  11.819   5.464
ATOM   4948 H2   TIP   866      10.264  12.339   4.534
ATOM   4949 O    TIP   867     -29.249  -5.578  -9.707
ATOM   4950 H1   TIP   867     -29.611  -6.334  -9.244
ATOM   4951 H2   TIP   867     -29.621  -4.820  -9.257
ATOM   4952 O    TIP   868      15.229   2.342  -5.781
ATOM   4953 H1   TIP   868      15.887   2.536  -6.449
ATOM   4954 H2   TIP   868      14.828   1.523  -6.070
ATOM   4955 O    TIP   869      20.659   4.348  -3.014
ATOM   4956 H1   TIP   869      20.793   4.574  -2.094
ATOM   4957 H2   TIP   869      20.754   3.396  -3.045
ATOM   4958 O    TIP   870      -1.862 -14.466 -20.851
ATOM   4959 H1   TIP   870      -2.387 -13.761 -20.473
ATOM   4960 H2   TIP   870      -1.176 -14.017 -21.344
ATOM   4961 O    TIP   871       1.010   4.807 -16.681
ATOM   4962 H1   TIP   871       0.238   4.276 -16.485
ATOM   4963 H2   TIP   871       0.821   5.201 -17.533
ATOM   4964 O    TIP   872       8.649   4.892  13.922
ATOM   4965 H1   TIP   872       8.844   4.740  14.847
ATOM   4966 H2   TIP   872       7.902   5.489  13.929
ATOM   4967 O    TIP   873     -17.635 -24.917   4.832
ATOM   4968 H1   TIP   873     -18.583 -24.929   4.704
ATOM   4969 H2   TIP   873     -17.469 -25.608   5.472
ATOM   4970 O    TIP   874      10.515  23.473   6.402
ATOM   4971 H1   TIP   874       9.592  23.225   6.446
ATOM   4972 H2   TIP   874      10.991  22.648   6.492
ATOM   4973 O    TIP   875     -19.735  -4.574 -19.002
ATOM   4974 H1   TIP   875     -19.135  -3.904 -19.328
ATOM   4975 H2   TIP   875     -19.206  -5.370 -18.959
ATOM   4976 O    TIP   876      28.198  -3.636  -8.547
ATOM   4977 H1   TIP   876      27.617  -3.143  -9.127
ATOM   4978 H2   TIP   876      28.121  -3.197  -7.700
ATOM   4979 O    TIP   877      10.571   8.636 -13.224
ATOM   4980 H1   TIP   877      10.702   8.441 -14.152
ATOM   4981 H2   TIP   877      11.181   9.349 -13.039
ATOM   4982 O    TIP   878      23.940 -18.507   3.208
ATOM   4983 H1   TIP   878      23.589 -18.012   3.948
ATOM   4984 H2   TIP   878      24.268 -19.319   3.594
ATOM   4985 O    TIP   879       2.605 -19.692   6.976
ATOM   4986 H1   TIP   879       1.776 -20.120   6.762
ATOM   4987 H2   TIP   879       2.354 -18.920   7.482
ATOM   4988 O    TIP   880      -1.770  11.785  -2.572
ATOM   4989 H1   TIP   880      -1.430  12.635  -2.850
ATOM   4990 H2   TIP   880      -2.357  11.517  -3.279
ATOM   4991 O    TIP   881     -19.683  15.430   3.664
ATOM   4992 H1   TIP   881     -19.942  16.336   3.833
ATOM   4993 H2   TIP   881     -18.785  15.371   3.991
ATOM   4994 O    TIP   882       4.063  -7.966  13.836
ATOM   4995 H1   TIP   882       3.681  -7.538  14.602
ATOM   4996 H2   TIP   882       4.005  -7.312  13.140
ATOM   4997 O    TIP   883     -20.126 -18.780   4.771
ATOM   4998 H1   TIP   883     -19.598 -19.578   4.769
ATOM   4999 H2   TIP   883     -19.630 -18.161   4.236
ATOM   5000 O    TIP   884     -21.548   4.617  -2.249
ATOM   5001 H1   TIP   884     -22.081   3.823  -2.220
ATOM   5002 H2   TIP   884     -22.032   5.251  -1.719
ATOM   5003 O    TIP   885      19.550 -10.406   0.060
ATOM   5004 H1   TIP   885      19.668 -10.084  -0.833
ATOM   5005 H2   TIP   885      18.622 -10.265   0.245
ATOM   5006 O    TIP   886       4.671  16.372  -9.613
ATOM   5007 H1   TIP   886       3.926  16.336  -9.013
ATOM   5008 H2   TIP   886       5.207  15.615  -9.377
ATOM   5009 O    TIP   887      -2.419  -1.158   5.983
ATOM   5010 H1   TIP   887      -1.650  -0.691   6.308
ATOM   5011 H2   TIP   887      -3.077  -0.476   5.851
ATOM   5012 O    TIP   888      25.765 -17.659  -3.068
ATOM   5013 H1   TIP   888      25.313 -17.212  -2.353
ATOM   5014 H2   TIP   888      25.289 -18.483  -3.176
ATOM   5015 O    TIP   889      16.824 -11.402  -3.099
ATOM   5016 H1   TIP   889      16.011 -10.987  -3.386
ATOM   5017 H2   TIP   889      17.508 -10.972  -3.611
ATOM   5018 O    TIP   890     -21.268  25.397 -13.635
ATOM   5019 H1   TIP   890     -21.772  25.496 -12.828
ATOM   5020 H2   TIP   890     -21.847  25.729 -14.322
ATOM   5021 O    TIP   891       2.382  -4.146  10.830
ATOM   5022 H1   TIP   891       2.418  -3.198  10.956
ATOM   5023 H2   TIP   891       1.453  -4.364  10.909
ATOM   5024 O    TIP   892       1.181  -4.576   7.292
ATOM   5025 H1   TIP   892       1.463  -3.742   7.667
ATOM   5026 H2   TIP   892       1.987  -5.085   7.205
ATOM   5027 O    TIP   893       4.415 -15.078  24.499
ATOM   5028 H1   TIP   893       4.863 -14.631  23.780
ATOM   5029 H2   TIP   893       5.074 -15.144  25.189
ATOM   5030 O    TIP   894      -1.000   6.766   3.693
ATOM   5031 H1   TIP   894      -0.514   6.495   2.914
ATOM   5032 H2   TIP   894      -1.887   6.435   3.550
ATOM   5033 O    TIP   895     -27.999   9.938  -7.451
ATOM   5034 H1   TIP   895     -27.567   9.097  -7.597
ATOM   5035 H2   TIP   895     -28.819   9.715  -7.011
ATOM   5036 O    TIP   896     -19.514 -11.765 -16.074
ATOM   5037 H1   TIP   896     -19.077 -11.846 -16.922
ATOM   5038 H2   TIP   896     -20.410 -12.060 -16.237
ATOM   5039 O    TIP   897      16.010   8.440  -1.876
ATOM   5040 H1   TIP   897      16.214   7.809  -2.566
ATOM   5041 H2   TIP   897      15.074   8.323  -1.712
ATOM   5042 O    TIP   898      -2.906   3.223   1.779
ATOM   5043 H1   TIP   898      -2.046   2.916   1.495
ATOM   5044 H2   TIP   898      -3.065   2.763   2.603
ATOM   5045 O    TIP   899     -11.317   8.245 -12.215
ATOM   5046 H1   TIP   899     -12.246   8.406 -12.048
ATOM   5047 H2   TIP   899     -11.282   7.977 -13.133
ATOM   5048 O    TIP   900       5.560   4.195 -17.720
ATOM   5049 H1   TIP   900       6.501   4.121 -17.560
ATOM   5050 H2   TIP   900       5.345   5.094 -17.472
ATOM   5051 O    TIP   901     -27.054 -13.733 -13.087
ATOM   5052 H1   TIP   901     -26.120 -13.669 -12.889
ATOM   5053 H2   TIP   901     -27.490 -13.435 -12.289
ATOM   5054 O    TIP   902      12.116   9.033   5.402
ATOM   5055 H1   TIP   902      12.289   9.948   5.182
ATOM   5056 H2   TIP   902      12.303   8.552   4.596
ATOM   5057 O    TIP   903      12.128  27.839   7.545
ATOM   5058 H1   TIP   903      13.010  27.725   7.190
ATOM   5059 H2   TIP   903      11.828  26.950   7.733
ATOM   5060 O    TIP   904       5.292  22.774   6.217
ATOM   5061 H1   TIP   904       4.928  22.694   5.335
ATOM   5062 H2   TIP   904       4.657  23.310   6.691
ATOM   5063 O    TIP   905      -1.866  -8.647 -23.445
ATOM   5064 H1   TIP   905      -1.797  -9.460 -22.945
ATOM   5065 H2   TIP   905      -2.789  -8.592 -23.689
ATOM   5066 O    TIP   906     -14.729  14.604  -7.009
ATOM   5067 H1   TIP   906     -15.551  15.053  -7.208
ATOM   5068 H2   TIP   906     -14.306  14.490  -7.860
ATOM   5069 O    TIP   907     -19.547  27.424 -17.003
ATOM   5070 H1   TIP   907     -19.231  28.302 -17.216
ATOM   5071 H2   TIP   907     -20.195  27.563 -16.313
ATOM   5072 O    TIP   908      14.254   3.895 -20.343
ATOM   5073 H1   TIP   908      13.345   4.102 -20.561
ATOM   5074 H2   TIP   908      14.745   4.106 -21.136
ATOM   5075 O    TIP   909      10.706  -3.140 -19.215
ATOM   5076 H1   TIP   909      10.541  -3.038 -20.152
ATOM   5077 H2   TIP   909      10.743  -2.245 -18.878
ATOM   5078 O    TIP   910       0.401  -2.989 -24.044
ATOM   5079 H1   TIP   910       1.317  -2.746 -23.909
ATOM   5080 H2   TIP   910       0.287  -2.978 -24.994
ATOM   5081 O    TIP   911       3.741 -15.369 -26.368
ATOM   5082 H1   TIP   911       4.180 -16.219 -26.357
ATOM   5083 H2   TIP   911       4.265 -14.835 -26.965
ATOM   5084 O    TIP   912     -26.777  -1.778   4.971
ATOM   5085 H1   TIP   912     -27.090  -1.106   5.577
ATOM   5086 H2   TIP   912     -27.102  -1.499   4.115
ATOM   5087 O    TIP   913       7.010  17.339  -5.486
ATOM   5088 H1   TIP   913       7.227  16.483  -5.118
ATOM   5089 H2   TIP   913       7.775  17.578  -6.009
ATOM   5090 O    TIP   914      -6.071   3.343   5.463
ATOM   5091 H1   TIP   914      -6.585   3.743   4.762
ATOM   5092 H2   TIP   914      -6.398   3.752   6.264
ATOM   5093 O    TIP   915      -2.485 -13.324  10.491
ATOM   5094 H1   TIP   915      -1.892 -13.880  10.996
ATOM   5095 H2   TIP   915      -3.050 -12.916  11.147
ATOM   5096 O    TIP   916      -7.004  24.912 -11.010
ATOM   5097 H1   TIP   916      -6.079  24.960 -10.770
ATOM   5098 H2   TIP   916      -7.006  24.933 -11.967
ATOM   5099 O    TIP   917      -6.917 -21.168   6.261
ATOM   5100 H1   TIP   917      -6.846 -21.665   5.446
ATOM   5101 H2   TIP   917      -7.169 -21.818   6.917
ATOM   5102 O    TIP   918      17.131  -7.677 -17.477
ATOM   5103 H1   TIP   918      16.876  -6.759 -17.383
ATOM   5104 H2   TIP   918      16.359  -8.105 -17.846
ATOM   5105 O    TIP   919      -5.775   9.144 -14.351
ATOM   5106 H1   TIP   919      -5.676   9.180 -15.302
ATOM   5107 H2   TIP   919      -6.710   8.996 -14.212
ATOM   5108 O    TIP   920      -8.670  -9.137   4.702
ATOM   5109 H1   TIP   920      -8.931  -9.897   4.181
ATOM   5110 H2   TIP   920      -9.297  -8.455   4.463
ATOM   5111 O    TIP   921     -15.564   8.205 -19.522
ATOM   5112 H1   TIP   921     -15.144   7.456 -19.945
ATOM   5113 H2   TIP   921     -16.227   8.495 -20.148
ATOM   5114 O    TIP   922      14.819 -28.227 -22.227
ATOM   5115 H1   TIP   922      15.010 -27.813 -21.385
ATOM   5116 H2   TIP   922      15.675 -28.485 -22.569
ATOM   5117 O    TIP   923      13.654 -24.780  18.190
ATOM   5118 H1   TIP   923      14.361 -25.007  17.587
ATOM   5119 H2   TIP   923      13.644 -25.492  18.829
ATOM   5120 O    TIP   924       4.315  -2.386   6.377
ATOM   5121 H1   TIP   924       4.043  -2.915   7.127
ATOM   5122 H2   TIP   924       5.248  -2.226   6.522
ATOM   5123 O    TIP   925       0.563   6.998 -22.804
ATOM   5124 H1   TIP   925       1.381   7.146 -22.330
ATOM   5125 H2   TIP   925      -0.065   7.589 -22.391
ATOM   5126 O    TIP   926     -11.325 -21.234   9.371
ATOM   5127 H1   TIP   926     -10.673 -20.554   9.205
ATOM   5128 H2   TIP   926     -10.816 -21.987   9.671
ATOM   5129 O    TIP   927      -7.291   2.592 -20.150
ATOM   5130 H1   TIP   927      -6.936   2.515 -19.265
ATOM   5131 H2   TIP   927      -6.756   1.998 -20.677
ATOM   5132 O    TIP   928      10.299 -17.399 -28.781
ATOM   5133 H1   TIP   928       9.862 -17.466 -27.933
ATOM   5134 H2   TIP   928       9.617 -17.604 -29.420
ATOM   5135 O    TIP   929       4.863 -26.523   4.196
ATOM   5136 H1   TIP   929       4.467 -26.682   3.340
ATOM   5137 H2   TIP   929       5.768 -26.819   4.102
ATOM   5138 O    TIP   930       2.946  29.058 -13.612
ATOM   5139 H1   TIP   930       3.855  29.356 -13.617
ATOM   5140 H2   TIP   930       2.515  29.587 -14.283
ATOM   5141 O    TIP   931      -3.889   8.981   4.513
ATOM   5142 H1   TIP   931      -4.775   8.822   4.837
ATOM   5143 H2   TIP   931      -3.790   8.378   3.777
ATOM   5144 O    TIP   932      18.433 -25.300  -0.531
ATOM   5145 H1   TIP   932      17.585 -24.865  -0.617
ATOM   5146 H2   TIP   932      18.450 -25.938  -1.244
ATOM   5147 O    TIP   933     -12.796 -14.105   6.927
ATOM   5148 H1   TIP   933     -13.376 -14.468   6.259
ATOM   5149 H2   TIP   933     -13.165 -14.408   7.757
ATOM   5150 O    TIP   934     -23.811   6.199  -1.609
ATOM   5151 H1   TIP   934     -24.476   6.587  -2.178
ATOM   5152 H2   TIP   934     -23.744   6.804  -0.870
ATOM   5153 O    TIP   935       5.420  19.696  -3.720
ATOM   5154 H1   TIP   935       5.498  20.480  -4.262
ATOM   5155 H2   TIP   935       4.816  19.947  -3.020
ATOM   5156 O    TIP   936     -26.125 -15.604 -11.147
ATOM   5157 H1   TIP   936     -26.410 -16.505 -10.997
ATOM   5158 H2   TIP   936     -25.388 -15.682 -11.752
ATOM   5159 O    TIP   937      -8.644 -11.356 -23.983
ATOM   5160 H1   TIP   937      -8.359 -11.317 -24.896
ATOM   5161 H2   TIP   937      -8.071 -12.009 -23.580
ATOM   5162 O    TIP   938       4.281 -10.747  13.735
ATOM   5163 H1   TIP   938       4.707 -10.839  12.883
ATOM   5164 H2   TIP   938       4.408  -9.828  13.970
ATOM   5165 O    TIP   939     -15.705  12.985   1.085
ATOM   5166 H1   TIP   939     -15.702  12.583   0.217
ATOM   5167 H2   TIP   939     -15.347  12.312   1.664
ATOM   5168 O    TIP   940     -17.082  21.068   1.269
ATOM   5169 H1   TIP   940     -17.630  20.289   1.176
ATOM   5170 H2   TIP   940     -16.209  20.780   1.004
ATOM   5171 O    TIP   941     -20.892  22.786 -10.941
ATOM   5172 H1   TIP   941     -20.960  22.908 -11.888
ATOM   5173 H2   TIP   941     -20.581  21.887 -10.837
ATOM   5174 O    TIP   942       4.230  20.860 -10.114
ATOM   5175 H1   TIP   942       4.783  20.484  -9.429
ATOM   5176 H2   TIP   942       4.127  20.155 -10.754
ATOM   5177 O    TIP   943     -26.323 -18.317 -10.315
ATOM   5178 H1   TIP   943     -25.666 -18.738 -10.869
ATOM   5179 H2   TIP   943     -26.827 -19.042  -9.946
ATOM   5180 O    TIP   944      18.116 -18.127 -17.219
ATOM   5181 H1   TIP   944      18.281 -17.400 -16.619
ATOM   5182 H2   TIP   944      18.890 -18.157 -17.781
ATOM   5183 O    TIP   945     -17.424   0.922 -19.880
ATOM   5184 H1   TIP   945     -17.443   1.747 -19.396
ATOM   5185 H2   TIP   945     -16.923   1.119 -20.672
ATOM   5186 O    TIP   946     -28.680  -4.166  -2.806
ATOM   5187 H1   TIP   946     -28.414  -3.251  -2.719
ATOM   5188 H2   TIP   946     -29.274  -4.174  -3.556
ATOM   5189 O    TIP   947     -25.556   4.667  -6.808
ATOM   5190 H1   TIP   947     -25.334   3.854  -6.355
ATOM   5191 H2   TIP   947     -25.937   4.383  -7.639
ATOM   5192 O    TIP   948     -25.776   2.915 -11.203
ATOM   5193 H1   TIP   948     -25.897   2.138 -11.748
ATOM   5194 H2   TIP   948     -24.976   2.739 -10.707
ATOM   5195 O    TIP   949      12.322 -10.227 -21.589
ATOM   5196 H1   TIP   949      11.789 -11.017 -21.492
ATOM   5197 H2   TIP   949      12.141  -9.716 -20.801
ATOM   5198 O    TIP   950      -4.097 -18.791  26.386
ATOM   5199 H1   TIP   950      -4.410 -19.099  27.235
ATOM   5200 H2   TIP   950      -3.161 -18.990  26.388
ATOM   5201 O    TIP   951      -1.262 -11.463   9.019
ATOM   5202 H1   TIP   951      -1.611 -12.307   9.307
ATOM   5203 H2   TIP   951      -2.023 -10.988   8.688
ATOM   5204 O    TIP   952      26.731   0.341  -0.989
ATOM   5205 H1   TIP   952      26.543   0.728  -0.134
ATOM   5206 H2   TIP   952      26.731   1.081  -1.594
ATOM   5207 O    TIP   953      -3.868   6.442   3.483
ATOM   5208 H1   TIP   953      -3.559   5.978   4.261
ATOM   5209 H2   TIP   953      -4.762   6.127   3.354
ATOM   5210 O    TIP   954      28.252 -13.086 -12.421
ATOM   5211 H1   TIP   954      27.754 -12.692 -11.704
ATOM   5212 H2   TIP   954      27.804 -13.912 -12.600
ATOM   5213 O    TIP   955     -29.197 -12.105 -20.523
ATOM   5214 H1   TIP   955     -29.130 -11.177 -20.300
ATOM   5215 H2   TIP   955     -29.407 -12.537 -19.695
ATOM   5216 O    TIP   956      14.824   1.523   3.800
ATOM   5217 H1   TIP   956      15.535   1.731   3.193
ATOM   5218 H2   TIP   956      14.978   2.091   4.554
ATOM   5219 O    TIP   957     -22.318  -6.688   3.044
ATOM   5220 H1   TIP   957     -21.652  -7.361   3.178
ATOM   5221 H2   TIP   957     -22.392  -6.249   3.891
ATOM   5222 O    TIP   958       2.620  14.429  -8.514
ATOM   5223 H1   TIP   958       1.704  14.327  -8.774
ATOM   5224 H2   TIP   958       2.616  15.170  -7.908
ATOM   5225 O    TIP   959       7.785   2.763   0.996
ATOM   5226 H1   TIP   959       7.143   2.208   1.437
ATOM   5227 H2   TIP   959       8.553   2.742   1.567
ATOM   5228 O    TIP   960      14.126 -20.088  19.559
ATOM   5229 H1   TIP   960      14.954 -20.565  19.594
ATOM   5230 H2   TIP   960      13.541 -20.577  20.137
ATOM   5231 O    TIP   961      13.959  -7.285  27.356
ATOM   5232 H1   TIP   961      14.372  -7.041  28.183
ATOM   5233 H2   TIP   961      14.568  -6.982  26.683
ATOM   5234 O    TIP   962      28.426 -24.780 -12.913
ATOM   5235 H1   TIP   962      29.176 -25.029 -13.451
ATOM   5236 H2   TIP   962      28.785 -24.177 -12.262
ATOM   5237 O    TIP   963      -3.010  14.372  -9.944
ATOM   5238 H1   TIP   963      -3.550  14.498  -9.165
ATOM   5239 H2   TIP   963      -2.790  15.258 -10.231
ATOM   5240 O    TIP   964       9.095 -17.654  12.686
ATOM   5241 H1   TIP   964       8.600 -17.998  13.429
ATOM   5242 H2   TIP   964       8.463 -17.629  11.967
ATOM   5243 O    TIP   965     -14.358  10.187   1.784
ATOM   5244 H1   TIP   965     -14.347   9.856   2.682
ATOM   5245 H2   TIP   965     -14.027   9.460   1.256
ATOM   5246 O    TIP   966     -20.079  15.687  -3.139
ATOM   5247 H1   TIP   966     -19.872  14.995  -2.512
ATOM   5248 H2   TIP   966     -20.333  15.222  -3.935
ATOM   5249 O    TIP   967      14.239 -15.296   9.020
ATOM   5250 H1   TIP   967      13.894 -14.894   8.223
ATOM   5251 H2   TIP   967      14.734 -14.598   9.447
ATOM   5252 O    TIP   968      -7.665  -3.040  10.548
ATOM   5253 H1   TIP   968      -7.885  -3.475   9.725
ATOM   5254 H2   TIP   968      -8.358  -3.306  11.153
ATOM   5255 O    TIP   969      -7.539  25.629 -22.711
ATOM   5256 H1   TIP   969      -7.199  25.431 -23.583
ATOM   5257 H2   TIP   969      -6.848  25.346 -22.113
ATOM   5258 O    TIP   970      -4.429  14.300  -7.650
ATOM   5259 H1   TIP   970      -5.128  14.951  -7.702
ATOM   5260 H2   TIP   970      -3.911  14.563  -6.890
ATOM   5261 O    TIP   971       3.431   8.238 -22.740
ATOM   5262 H1   TIP   971       3.983   8.739 -23.340
ATOM   5263 H2   TIP   971       3.873   8.303 -21.895
ATOM   5264 O    TIP   972      -3.122 -23.852 -21.504
ATOM   5265 H1   TIP   972      -3.853 -24.447 -21.337
ATOM   5266 H2   TIP   972      -2.954 -23.434 -20.659
ATOM   5267 O    TIP   973       1.510   8.716  -0.579
ATOM   5268 H1   TIP   973       1.245   9.573  -0.910
ATOM   5269 H2   TIP   973       1.689   8.199  -1.365
ATOM   5270 O    TIP   974     -16.424   8.445   3.064
ATOM   5271 H1   TIP   974     -15.625   8.805   3.448
ATOM   5272 H2   TIP   974     -17.088   8.556   3.743
ATOM   5273 O    TIP   975      -4.806   4.615 -19.864
ATOM   5274 H1   TIP   975      -4.403   3.752 -19.948
ATOM   5275 H2   TIP   975      -5.567   4.472 -19.301
ATOM   5276 O    TIP   976      -4.045 -13.892   8.078
ATOM   5277 H1   TIP   976      -4.192 -14.829   7.955
ATOM   5278 H2   TIP   976      -3.430 -13.839   8.810
ATOM   5279 O    TIP   977     -20.469  -7.882 -23.277
ATOM   5280 H1   TIP   977     -20.779  -7.415 -24.053
ATOM   5281 H2   TIP   977     -20.511  -8.807 -23.520
ATOM   5282 O    TIP   978     -25.435   2.846  -3.337
ATOM   5283 H1   TIP   978     -24.694   2.652  -2.764
ATOM   5284 H2   TIP   978     -25.143   2.576  -4.208
ATOM   5285 O    TIP   979       6.311 -20.812 -19.725
ATOM   5286 H1   TIP   979       5.369 -20.975 -19.702
ATOM   5287 H2   TIP   979       6.639 -21.174 -18.902
ATOM   5288 O    TIP   980     -23.364 -25.615 -11.953
ATOM   5289 H1   TIP   980     -22.439 -25.386 -12.044
ATOM   5290 H2   TIP   980     -23.408 -26.540 -12.196
ATOM   5291 O    TIP   981      14.766   4.261 -17.798
ATOM   5292 H1   TIP   981      14.335   4.440 -16.962
ATOM   5293 H2   TIP   981      14.048   4.098 -18.409
ATOM   5294 O    TIP   982      14.545   3.926  28.579
ATOM   5295 H1   TIP   982      15.453   3.725  28.805
ATOM   5296 H2   TIP   982      14.223   3.134  28.149
ATOM   5297 O    TIP   983       4.320 -27.166 -13.661
ATOM   5298 H1   TIP   983       3.942 -26.509 -14.245
ATOM   5299 H2   TIP   983       3.959 -26.958 -12.799
ATOM   5300 O    TIP   984       8.972 -22.938 -21.047
ATOM   5301 H1   TIP   984       9.292 -23.205 -20.185
ATOM   5302 H2   TIP   984       8.026 -23.076 -21.005
ATOM   5303 O    TIP   985       7.378   9.138 -15.843
ATOM   5304 H1   TIP   985       7.910   9.592 -15.191
ATOM   5305 H2   TIP   985       6.516   9.551 -15.780
ATOM   5306 O    TIP   986      11.542  17.129  -2.295
ATOM   5307 H1   TIP   986      10.754  17.668  -2.361
ATOM   5308 H2   TIP   986      12.061  17.545  -1.606
ATOM   5309 O    TIP   987      17.979  13.576  -7.132
ATOM   5310 H1   TIP   987      18.087  12.788  -7.664
ATOM   5311 H2   TIP   987      17.032  13.676  -7.039
ATOM   5312 O    TIP   988     -16.371   0.832   8.297
ATOM   5313 H1   TIP   988     -15.512   1.042   7.931
ATOM   5314 H2   TIP   988     -16.986   1.355   7.782
ATOM   5315 O    TIP   989      15.240 -23.220 -14.214
ATOM   5316 H1   TIP   989      15.393 -23.175 -13.271
ATOM   5317 H2   TIP   989      14.471 -22.669 -14.360
ATOM   5318 O    TIP   990      -1.555  -2.857   8.812
ATOM   5319 H1   TIP   990      -1.608  -2.382   9.641
ATOM   5320 H2   TIP   990      -2.204  -2.434   8.251
ATOM   5321 O    TIP   991     -27.235 -13.653  -9.759
ATOM   5322 H1   TIP   991     -26.760 -14.314 -10.262
ATOM   5323 H2   TIP   991     -26.871 -13.714  -8.876
ATOM   5324 O    TIP   992       0.049  27.526 -18.419
ATOM   5325 H1   TIP   992       0.705  26.890 -18.704
ATOM   5326 H2   TIP   992      -0.005  28.154 -19.140
ATOM   5327 O    TIP   993       9.192  14.472  -7.374
ATOM   5328 H1   TIP   993       9.471  13.561  -7.466
ATOM   5329 H2   TIP   993       9.530  14.741  -6.519
ATOM   5330 O    TIP   994      12.190  15.325 -12.944
ATOM   5331 H1   TIP   994      12.162  15.560 -12.016
ATOM   5332 H2   TIP   994      12.752  14.552 -12.979
ATOM   5333 O    TIP   995      21.304   4.497 -24.381
ATOM   5334 H1   TIP   995      21.348   3.719 -23.825
ATOM   5335 H2   TIP   995      20.368   4.674 -24.473
ATOM   5336 O    TIP   996      -6.160 -23.308 -23.802
ATOM   5337 H1   TIP   996      -6.677 -22.709 -24.340
ATOM   5338 H2   TIP   996      -6.128 -22.893 -22.941
ATOM   5339 O    TIP   997     -25.061  17.897  -1.069
ATOM   5340 H1   TIP   997     -25.957  18.162  -0.860
ATOM   5341 H2   TIP   997     -24.512  18.569  -0.666
ATOM   5342 O    TIP   998     -14.226  14.853 -12.842
ATOM   5343 H1   TIP   998     -13.645  14.108 -12.687
ATOM   5344 H2   TIP   998     -14.116  15.054 -13.771
ATOM   5345 O    TIP   999      16.000 -22.478  -0.507
ATOM   5346 H1   TIP   999      15.931 -23.283  -1.020
ATOM   5347 H2   TIP   999      16.421 -21.852  -1.096
ATOM   5348 O    TIP  1000      -4.948  16.543   8.225
ATOM   5349 H1   TIP  1000      -5.496  16.927   7.541
ATOM   5350 H2   TIP  1000      -4.164  16.244   7.765
ATOM   5351 O    TIP  1001       4.362  22.305   3.809
ATOM   5352 H1   TIP  1001       5.087  22.464   3.205
ATOM   5353 H2   TIP  1001       3.575  22.444   3.282
ATOM   5354 O    TIP  1002     -16.270   4.470   5.378
ATOM   5355 H1   TIP  1002     -15.339   4.640   5.518
ATOM   5356 H2   TIP  1002     -16.717   5.111   5.931
ATOM   5357 O    TIP  1003      27.420  28.848  -5.099
ATOM   5358 H1   TIP  1003      28.206  28.560  -5.563
ATOM   5359 H2   TIP  1003      27.493  29.802  -5.070
ATOM   5360 O    TIP  1004     -11.833 -22.402   4.196
ATOM   5361 H1   TIP  1004     -11.499 -22.260   5.082
ATOM   5362 H2   TIP  1004     -11.049 -22.519   3.660
ATOM   5363 O    TIP  1005      -2.252 -22.242 -19.432
ATOM   5364 H1   TIP  1005      -1.537 -22.465 -18.837
ATOM   5365 H2   TIP  1005      -2.448 -21.325 -19.240
ATOM   5366 O    TIP  1006      16.230 -12.472 -16.665
ATOM   5367 H1   TIP  1006      15.381 -12.426 -17.105
ATOM   5368 H2   TIP  1006      16.468 -13.398 -16.699
ATOM   5369 O    TIP  1007      -0.199   7.281   0.812
ATOM   5370 H1   TIP  1007      -1.081   7.132   0.472
ATOM   5371 H2   TIP  1007       0.244   7.777   0.123
ATOM   5372 O    TIP  1008      14.428  -1.642   6.928
ATOM   5373 H1   TIP  1008      13.534  -1.857   6.663
ATOM   5374 H2   TIP  1008      14.562  -2.131   7.740
ATOM   5375 O    TIP  1009      22.387   4.070 -10.774
ATOM   5376 H1   TIP  1009      21.525   4.485 -10.781
ATOM   5377 H2   TIP  1009      22.953   4.696 -10.323
ATOM   5378 O    TIP  1010     -18.707 -18.644 -19.666
ATOM   5379 H1   TIP  1010     -19.229 -18.369 -18.912
ATOM   5380 H2   TIP  1010     -19.333 -18.685 -20.389
ATOM   5381 O    TIP  1011     -26.747 -11.106  -9.200
ATOM   5382 H1   TIP  1011     -26.515 -10.704 -10.037
ATOM   5383 H2   TIP  1011     -27.177 -11.927  -9.439
ATOM   5384 O    TIP  1012     -27.449 -27.154 -12.090
ATOM   5385 H1   TIP  1012     -27.506 -26.695 -11.253
ATOM   5386 H2   TIP  1012     -27.901 -26.581 -12.710
ATOM   5387 O    TIP  1013     -12.840  -3.652 -19.598
ATOM   5388 H1   TIP  1013     -11.980  -3.946 -19.898
ATOM   5389 H2   TIP  1013     -12.670  -3.234 -18.754
ATOM   5390 O    TIP  1014     -23.706  -4.763  -8.709
ATOM   5391 H1   TIP  1014     -22.801  -4.996  -8.503
ATOM   5392 H2   TIP  1014     -24.234  -5.401  -8.229
ATOM   5393 O    TIP  1015      15.157   6.384  27.578
ATOM   5394 H1   TIP  1015      15.123   5.603  28.131
ATOM   5395 H2   TIP  1015      14.296   6.789  27.682
ATOM   5396 O    TIP  1016       6.267 -13.523   7.340
ATOM   5397 H1   TIP  1016       5.418 -13.582   7.778
ATOM   5398 H2   TIP  1016       6.840 -13.102   7.981
ATOM   5399 O    TIP  1017      -7.894   6.209 -22.474
ATOM   5400 H1   TIP  1017      -7.920   6.279 -21.520
ATOM   5401 H2   TIP  1017      -6.975   6.040 -22.678
ATOM   5402 O    TIP  1018      26.006 -14.562  28.464
ATOM   5403 H1   TIP  1018      26.294 -14.452  27.557
ATOM   5404 H2   TIP  1018      26.507 -15.311  28.786
ATOM   5405 O    TIP  1019      20.694 -17.910 -21.521
ATOM   5406 H1   TIP  1019      21.241 -17.180 -21.232
ATOM   5407 H2   TIP  1019      20.712 -17.859 -22.477
ATOM   5408 O    TIP  1020      26.813 -17.185 -15.718
ATOM   5409 H1   TIP  1020      26.291 -17.781 -15.181
ATOM   5410 H2   TIP  1020      26.744 -17.538 -16.605
ATOM   5411 O    TIP  1021      -0.377  -1.045  11.217
ATOM   5412 H1   TIP  1021       0.421  -1.547  11.053
ATOM   5413 H2   TIP  1021      -0.871  -1.575  11.842
ATOM   5414 O    TIP  1022      25.283 -12.081  -6.171
ATOM   5415 H1   TIP  1022      24.525 -11.638  -6.553
ATOM   5416 H2   TIP  1022      24.980 -12.378  -5.313
ATOM   5417 O    TIP  1023     -10.636  -8.519 -26.934
ATOM   5418 H1   TIP  1023     -10.079  -7.960 -27.476
ATOM   5419 H2   TIP  1023     -11.351  -8.781 -27.514
ATOM   5420 O    TIP  1024     -17.021 -16.392   4.919
ATOM   5421 H1   TIP  1024     -17.254 -17.065   5.557
ATOM   5422 H2   TIP  1024     -17.402 -16.697   4.096
ATOM   5423 O    TIP  1025      15.303  22.894  13.111
ATOM   5424 H1   TIP  1025      14.349  22.931  13.058
ATOM   5425 H2   TIP  1025      15.602  23.653  12.610
ATOM   5426 O    TIP  1026     -19.668   4.491 -13.270
ATOM   5427 H1   TIP  1026     -20.517   4.193 -13.595
ATOM   5428 H2   TIP  1026     -19.041   4.201 -13.933
ATOM   5429 O    TIP  1027       0.813 -13.808  11.273
ATOM   5430 H1   TIP  1027       0.910 -14.024  10.345
ATOM   5431 H2   TIP  1027       0.796 -12.852  11.296
ATOM   5432 O    TIP  1028     -11.508 -28.886 -20.082
ATOM   5433 H1   TIP  1028     -11.873 -28.569 -19.257
ATOM   5434 H2   TIP  1028     -12.168 -29.490 -20.421
ATOM   5435 O    TIP  1029     -18.344   3.624 -18.807
ATOM   5436 H1   TIP  1029     -17.914   4.102 -18.098
ATOM   5437 H2   TIP  1029     -17.924   3.947 -19.604
ATOM   5438 O    TIP  1030      18.502 -15.836   7.597
ATOM   5439 H1   TIP  1030      18.121 -15.338   6.875
ATOM   5440 H2   TIP  1030      19.022 -15.196   8.083
ATOM   5441 O    TIP  1031       9.668 -26.120  11.551
ATOM   5442 H1   TIP  1031      10.081 -26.581  10.821
ATOM   5443 H2   TIP  1031      10.256 -25.388  11.737
ATOM   5444 O    TIP  1032      -0.374  18.836  -7.281
ATOM   5445 H1   TIP  1032       0.009  18.187  -7.870
ATOM   5446 H2   TIP  1032      -1.120  19.191  -7.766
ATOM   5447 O    TIP  1033      14.865 -22.388   6.040
ATOM   5448 H1   TIP  1033      14.188 -22.971   6.385
ATOM   5449 H2   TIP  1033      15.591 -22.970   5.815
ATOM   5450 O    TIP  1034       8.299 -16.554  17.194
ATOM   5451 H1   TIP  1034       7.889 -17.092  17.872
ATOM   5452 H2   TIP  1034       8.048 -16.973  16.371
ATOM   5453 O    TIP  1035       9.437  -7.282 -21.667
ATOM   5454 H1   TIP  1035       9.559  -7.730 -22.504
ATOM   5455 H2   TIP  1035       8.523  -7.001 -21.676
ATOM   5456 O    TIP  1036      16.795 -19.627   1.854
ATOM   5457 H1   TIP  1036      16.413 -19.421   2.707
ATOM   5458 H2   TIP  1036      17.626 -19.152   1.842
ATOM   5459 O    TIP  1037     -12.685 -14.865  14.408
ATOM   5460 H1   TIP  1037     -12.131 -14.601  13.674
ATOM   5461 H2   TIP  1037     -12.860 -15.794  14.256
ATOM   5462 O    TIP  1038     -26.429 -13.919  -7.131
ATOM   5463 H1   TIP  1038     -27.206 -14.169  -6.630
ATOM   5464 H2   TIP  1038     -25.748 -14.523  -6.834
ATOM   5465 O    TIP  1039      24.079 -20.953  -6.200
ATOM   5466 H1   TIP  1039      23.184 -20.940  -5.861
ATOM   5467 H2   TIP  1039      24.235 -20.058  -6.502
ATOM   5468 O    TIP  1040     -23.686 -13.677 -20.335
ATOM   5469 H1   TIP  1040     -24.427 -13.913 -20.892
ATOM   5470 H2   TIP  1040     -23.015 -14.327 -20.540
ATOM   5471 O    TIP  1041     -20.034 -27.030 -16.149
ATOM   5472 H1   TIP  1041     -20.190 -26.503 -15.365
ATOM   5473 H2   TIP  1041     -20.810 -26.892 -16.691
ATOM   5474 O    TIP  1042     -25.710  -5.473   0.047
ATOM   5475 H1   TIP  1042     -25.489  -6.264  -0.444
ATOM   5476 H2   TIP  1042     -25.687  -4.772  -0.604
ATOM   5477 O    TIP  1043       5.072  13.768 -20.054
ATOM   5478 H1   TIP  1043       5.431  14.626 -20.276
ATOM   5479 H2   TIP  1043       4.647  13.897 -19.206
ATOM   5480 O    TIP  1044       8.023  11.002 -22.431
ATOM   5481 H1   TIP  1044       7.814  11.462 -23.244
ATOM   5482 H2   TIP  1044       8.232  10.110 -22.705
ATOM   5483 O    TIP  1045      13.030 -24.143   7.228
ATOM   5484 H1   TIP  1045      12.396 -23.815   7.866
ATOM   5485 H2   TIP  1045      13.363 -24.953   7.615
ATOM   5486 O    TIP  1046      27.931 -21.008 -16.564
ATOM   5487 H1   TIP  1046      27.736 -21.684 -15.916
ATOM   5488 H2   TIP  1046      27.418 -21.257 -17.333
ATOM   5489 O    TIP  1047      24.005 -17.802  12.660
ATOM   5490 H1   TIP  1047      23.129 -17.741  12.282
ATOM   5491 H2   TIP  1047      24.015 -17.143  13.354
ATOM   5492 O    TIP  1048     -19.482  -8.140  -2.014
ATOM   5493 H1   TIP  1048     -18.777  -8.075  -1.370
ATOM   5494 H2   TIP  1048     -20.283  -8.163  -1.491
ATOM   5495 O    TIP  1049      -5.179  -0.484 -24.341
ATOM   5496 H1   TIP  1049      -5.874  -0.956 -24.800
ATOM   5497 H2   TIP  1049      -4.615  -1.171 -23.986
ATOM   5498 O    TIP  1050      18.362   1.142 -17.072
ATOM   5499 H1   TIP  1050      19.225   1.386 -17.407
ATOM   5500 H2   TIP  1050      17.747   1.659 -17.594
ATOM   5501 O    TIP  1051      22.217 -24.185   7.900
ATOM   5502 H1   TIP  1051      21.970 -23.467   8.484
ATOM   5503 H2   TIP  1051      21.386 -24.512   7.556
ATOM   5504 O    TIP  1052      -4.973  13.192   2.819
ATOM   5505 H1   TIP  1052      -4.455  13.648   2.155
ATOM   5506 H2   TIP  1052      -4.424  12.455   3.087
ATOM   5507 O    TIP  1053      -3.642 -18.682   9.327
ATOM   5508 H1   TIP  1053      -4.481 -19.061   9.591
ATOM   5509 H2   TIP  1053      -3.354 -18.181  10.089
ATOM   5510 O    TIP  1054      -1.186 -23.343 -23.217
ATOM   5511 H1   TIP  1054      -1.877 -23.561 -22.592
ATOM   5512 H2   TIP  1054      -0.583 -24.085 -23.179
ATOM   5513 O    TIP  1055     -23.229  23.511  -6.930
ATOM   5514 H1   TIP  1055     -22.677  23.562  -7.711
ATOM   5515 H2   TIP  1055     -23.030  24.311  -6.443
ATOM   5516 O    TIP  1056      29.250 -18.576 -12.386
ATOM   5517 H1   TIP  1056      28.332 -18.319 -12.302
ATOM   5518 H2   TIP  1056      29.680 -17.813 -12.773
ATOM   5519 O    TIP  1057     -14.562  22.709  -4.159
ATOM   5520 H1   TIP  1057     -15.233  22.787  -4.837
ATOM   5521 H2   TIP  1057     -14.944  22.119  -3.509
ATOM   5522 O    TIP  1058      -8.261 -18.782  15.389
ATOM   5523 H1   TIP  1058      -7.563 -19.327  15.750
ATOM   5524 H2   TIP  1058      -7.864 -17.917  15.290
ATOM   5525 O    TIP  1059       9.543  15.489 -13.725
ATOM   5526 H1   TIP  1059      10.440  15.624 -13.419
ATOM   5527 H2   TIP  1059       9.641  15.047 -14.568
ATOM   5528 O    TIP  1060     -11.371   8.021 -15.011
ATOM   5529 H1   TIP  1060     -12.144   7.821 -15.538
ATOM   5530 H2   TIP  1060     -10.645   8.009 -15.635
ATOM   5531 O    TIP  1061       2.692 -18.093   3.106
ATOM   5532 H1   TIP  1061       2.969 -17.177   3.104
ATOM   5533 H2   TIP  1061       3.297 -18.527   2.505
ATOM   5534 O    TIP  1062      17.730 -21.030 -13.845
ATOM   5535 H1   TIP  1062      17.137 -21.401 -13.192
ATOM   5536 H2   TIP  1062      18.226 -21.780 -14.173
ATOM   5537 O    TIP  1063      -3.779  19.193  -1.283
ATOM   5538 H1   TIP  1063      -4.677  19.113  -0.963
ATOM   5539 H2   TIP  1063      -3.337  19.733  -0.628
ATOM   5540 O    TIP  1064     -28.707  -6.540 -12.270
ATOM   5541 H1   TIP  1064     -28.870  -6.023 -11.482
ATOM   5542 H2   TIP  1064     -27.925  -7.053 -12.065
ATOM   5543 O    TIP  1065     -15.917 -24.673 -20.393
ATOM   5544 H1   TIP  1065     -16.847 -24.549 -20.206
ATOM   5545 H2   TIP  1065     -15.865 -24.698 -21.348
ATOM   5546 O    TIP  1066     -13.892  23.917 -18.510
ATOM   5547 H1   TIP  1066     -14.133  24.733 -18.948
ATOM   5548 H2   TIP  1066     -13.742  24.169 -17.599
ATOM   5549 O    TIP  1067      -7.339 -20.622 -24.610
ATOM   5550 H1   TIP  1067      -7.746 -20.185 -25.358
ATOM   5551 H2   TIP  1067      -7.584 -20.086 -23.856
ATOM   5552 O    TIP  1068     -13.339   4.228   7.933
ATOM   5553 H1   TIP  1068     -13.761   4.611   7.164
ATOM   5554 H2   TIP  1068     -13.802   3.403   8.075
ATOM   5555 O    TIP  1069     -14.897  19.445 -10.477
ATOM   5556 H1   TIP  1069     -14.096  19.623  -9.985
ATOM   5557 H2   TIP  1069     -15.347  20.289 -10.518
ATOM   5558 O    TIP  1070      10.120  -0.120 -25.955
ATOM   5559 H1   TIP  1070       9.673  -0.139 -26.801
ATOM   5560 H2   TIP  1070       9.457   0.190 -25.339
ATOM   5561 O    TIP  1071     -21.935 -24.636  -6.657
ATOM   5562 H1   TIP  1071     -22.686 -24.171  -7.025
ATOM   5563 H2   TIP  1071     -21.625 -25.195  -7.369
ATOM   5564 O    TIP  1072      22.213   6.157  -5.786
ATOM   5565 H1   TIP  1072      22.126   5.329  -6.257
ATOM   5566 H2   TIP  1072      22.046   6.828  -6.448
ATOM   5567 O    TIP  1073     -13.999  27.094 -24.054
ATOM   5568 H1   TIP  1073     -13.533  27.037 -24.888
ATOM   5569 H2   TIP  1073     -14.479  27.920 -24.102
ATOM   5570 O    TIP  1074     -15.151  16.501 -10.025
ATOM   5571 H1   TIP  1074     -15.142  16.777  -9.109
ATOM   5572 H2   TIP  1074     -15.136  17.319 -10.523
ATOM   5573 O    TIP  1075     -27.464  25.323 -14.452
ATOM   5574 H1   TIP  1075     -27.194  26.075 -13.926
ATOM   5575 H2   TIP  1075     -27.595  24.619 -13.817
ATOM   5576 O    TIP  1076      10.841 -16.449 -25.989
ATOM   5577 H1   TIP  1076      10.265 -15.713 -26.195
ATOM   5578 H2   TIP  1076      11.675 -16.225 -26.402
ATOM   5579 O    TIP  1077       8.363  20.147  -4.602
ATOM   5580 H1   TIP  1077       8.159  20.386  -3.698
ATOM   5581 H2   TIP  1077       7.530  20.227  -5.066
ATOM   5582 O    TIP  1078      14.929   7.319 -15.710
ATOM   5583 H1   TIP  1078      14.391   6.554 -15.913
ATOM   5584 H2   TIP  1078      15.753   7.163 -16.172
ATOM   5585 O    TIP  1079      27.323  -4.732 -20.407
ATOM   5586 H1   TIP  1079      27.620  -5.153 -19.601
ATOM   5587 H2   TIP  1079      28.108  -4.318 -20.765
ATOM   5588 O    TIP  1080      -2.977  11.352   3.338
ATOM   5589 H1   TIP  1080      -3.270  10.565   3.799
ATOM   5590 H2   TIP  1080      -2.313  11.039   2.725
ATOM   5591 O    TIP  1081      19.931 -25.559   6.986
ATOM   5592 H1   TIP  1081      19.405 -26.208   7.453
ATOM   5593 H2   TIP  1081      20.043 -25.926   6.109
ATOM   5594 O    TIP  1082     -13.243  26.389 -15.702
ATOM   5595 H1   TIP  1082     -12.693  26.674 -14.974
ATOM   5596 H2   TIP  1082     -13.102  25.444 -15.755
ATOM   5597 O    TIP  1083      -5.148  21.935  -4.587
ATOM   5598 H1   TIP  1083      -4.981  21.856  -5.526
ATOM   5599 H2   TIP  1083      -4.491  21.373  -4.178
ATOM   5600 O    TIP  1084      24.563  -0.954 -10.210
ATOM   5601 H1   TIP  1084      24.600  -1.499  -9.425
ATOM   5602 H2   TIP  1084      24.158  -0.138  -9.918
ATOM   5603 O    TIP  1085     -23.148  11.285 -11.193
ATOM   5604 H1   TIP  1085     -23.827  11.005 -10.579
ATOM   5605 H2   TIP  1085     -22.469  10.614 -11.123
ATOM   5606 O    TIP  1086       9.071 -23.117 -27.700
ATOM   5607 H1   TIP  1086       9.812 -22.694 -27.266
ATOM   5608 H2   TIP  1086       8.324 -22.552 -27.506
ATOM   5609 O    TIP  1087      -2.474   1.482 -22.473
ATOM   5610 H1   TIP  1087      -2.843   1.890 -23.257
ATOM   5611 H2   TIP  1087      -2.133   0.641 -22.778
ATOM   5612 O    TIP  1088     -12.263 -27.437 -25.521
ATOM   5613 H1   TIP  1088     -12.432 -28.128 -24.881
ATOM   5614 H2   TIP  1088     -11.694 -26.819 -25.062
ATOM   5615 O    TIP  1089      -7.255 -12.373  12.561
ATOM   5616 H1   TIP  1089      -7.669 -13.007  13.146
ATOM   5617 H2   TIP  1089      -7.969 -12.047  12.015
ATOM   5618 O    TIP  1090      19.121  17.432 -11.649
ATOM   5619 H1   TIP  1090      18.397  17.444 -12.276
ATOM   5620 H2   TIP  1090      19.909  17.423 -12.192
ATOM   5621 O    TIP  1091     -26.494   2.467 -20.679
ATOM   5622 H1   TIP  1091     -25.976   2.702 -21.449
ATOM   5623 H2   TIP  1091     -27.333   2.175 -21.034
ATOM   5624 O    TIP  1092     -23.914 -21.423  -7.106
ATOM   5625 H1   TIP  1092     -24.243 -20.537  -7.258
ATOM   5626 H2   TIP  1092     -23.549 -21.396  -6.222
ATOM   5627 O    TIP  1093     -15.790 -10.148 -25.641
ATOM   5628 H1   TIP  1093     -16.004 -10.019 -24.718
ATOM   5629 H2   TIP  1093     -14.848  -9.990 -25.695
ATOM   5630 O    TIP  1094      17.522 -16.436  10.473
ATOM   5631 H1   TIP  1094      18.099 -15.896  11.012
ATOM   5632 H2   TIP  1094      17.931 -16.437   9.608
ATOM   5633 O    TIP  1095       3.287  25.966 -14.782
ATOM   5634 H1   TIP  1095       4.060  26.520 -14.679
ATOM   5635 H2   TIP  1095       2.685  26.488 -15.311
ATOM   5636 O    TIP  1096      20.629 -11.955  29.211
ATOM   5637 H1   TIP  1096      21.551 -12.182  29.330
ATOM   5638 H2   TIP  1096      20.231 -12.749  28.854
ATOM   5639 O    TIP  1097       6.865  15.522 -17.020
ATOM   5640 H1   TIP  1097       6.607  14.631 -16.781
ATOM   5641 H2   TIP  1097       7.822  15.502 -17.022
ATOM   5642 O    TIP  1098      -8.742  20.912   0.895
ATOM   5643 H1   TIP  1098      -8.583  21.854   0.961
ATOM   5644 H2   TIP  1098      -8.728  20.602   1.801
ATOM   5645 O    TIP  1099     -16.423 -21.162  -0.829
ATOM   5646 H1   TIP  1099     -16.802 -21.944  -0.428
ATOM   5647 H2   TIP  1099     -15.669 -21.484  -1.321
ATOM   5648 O    TIP  1100      27.801 -13.436 -22.433
ATOM   5649 H1   TIP  1100      27.622 -12.508 -22.582
ATOM   5650 H2   TIP  1100      28.333 -13.455 -21.638
ATOM   5651 O    TIP  1101     -14.873  28.321  -5.628
ATOM   5652 H1   TIP  1101     -15.428  27.832  -6.234
ATOM   5653 H2   TIP  1101     -14.608  29.099  -6.118
ATOM   5654 O    TIP  1102      14.919 -24.462  11.363
ATOM   5655 H1   TIP  1102      14.492 -23.846  11.959
ATOM   5656 H2   TIP  1102      15.723 -24.018  11.094
ATOM   5657 O    TIP  1103      22.575  -1.064 -20.274
ATOM   5658 H1   TIP  1103      22.024  -0.285 -20.353
ATOM   5659 H2   TIP  1103      22.776  -1.123 -19.341
ATOM   5660 O    TIP  1104     -26.302   3.664 -18.462
ATOM   5661 H1   TIP  1104     -26.472   3.419 -19.371
ATOM   5662 H2   TIP  1104     -27.092   3.402 -17.990
ATOM   5663 O    TIP  1105       6.914 -25.706  11.115
ATOM   5664 H1   TIP  1105       6.845 -26.627  10.867
ATOM   5665 H2   TIP  1105       7.855 -25.531  11.133
ATOM   5666 O    TIP  1106      15.480 -24.920  -9.872
ATOM   5667 H1   TIP  1106      14.830 -24.455 -10.399
ATOM   5668 H2   TIP  1106      16.149 -25.191 -10.500
ATOM   5669 O    TIP  1107      15.015  11.983  -2.639
ATOM   5670 H1   TIP  1107      14.825  12.306  -1.758
ATOM   5671 H2   TIP  1107      14.243  11.470  -2.878
ATOM   5672 O    TIP  1108      -6.945  -6.180  13.049
ATOM   5673 H1   TIP  1108      -7.806  -6.354  12.668
ATOM   5674 H2   TIP  1108      -7.032  -5.317  13.455
ATOM   5675 O    TIP  1109     -26.393  21.631 -13.030
ATOM   5676 H1   TIP  1109     -25.506  21.587 -13.387
ATOM   5677 H2   TIP  1109     -26.689  20.721 -13.008
ATOM   5678 O    TIP  1110      -1.412 -26.462   4.340
ATOM   5679 H1   TIP  1110      -1.154 -26.654   5.241
ATOM   5680 H2   TIP  1110      -0.735 -25.868   4.017
ATOM   5681 O    TIP  1111     -28.369  24.929  -9.393
ATOM   5682 H1   TIP  1111     -28.126  25.851  -9.476
ATOM   5683 H2   TIP  1111     -27.538  24.456  -9.427
ATOM   5684 O    TIP  1112     -26.901  -6.980  -8.613
ATOM   5685 H1   TIP  1112     -27.550  -6.408  -9.023
ATOM   5686 H2   TIP  1112     -27.176  -7.865  -8.850
ATOM   5687 O    TIP  1113      13.746  -3.135 -26.280
ATOM   5688 H1   TIP  1113      13.827  -2.351 -26.823
ATOM   5689 H2   TIP  1113      12.913  -3.026 -25.822
ATOM   5690 O    TIP  1114     -18.571  23.248 -12.925
ATOM   5691 H1   TIP  1114     -18.285  22.736 -13.681
ATOM   5692 H2   TIP  1114     -18.358  24.152 -13.152
ATOM   5693 O    TIP  1115      -0.102   4.736   5.543
ATOM   5694 H1   TIP  1115      -0.781   4.885   6.201
ATOM   5695 H2   TIP  1115      -0.334   5.319   4.821
ATOM   5696 O    TIP  1116      -8.289  26.505   0.813
ATOM   5697 H1   TIP  1116      -8.546  25.893   0.124
ATOM   5698 H2   TIP  1116      -8.566  26.082   1.626
ATOM   5699 O    TIP  1117      -2.356  15.880   9.871
ATOM   5700 H1   TIP  1117      -1.698  16.514  10.154
ATOM   5701 H2   TIP  1117      -2.342  15.930   8.916
ATOM   5702 O    TIP  1118       3.500 -18.516 -27.220
ATOM   5703 H1   TIP  1118       2.655 -18.352 -27.639
ATOM   5704 H2   TIP  1118       3.385 -19.351 -26.766
ATOM   5705 O    TIP  1119       5.285  -0.144  29.196
ATOM   5706 H1   TIP  1119       4.503   0.375  29.009
ATOM   5707 H2   TIP  1119       5.016  -1.049  29.039
ATOM   5708 O    TIP  1120      18.744   2.564 -11.490
ATOM   5709 H1   TIP  1120      19.304   1.890 -11.873
ATOM   5710 H2   TIP  1120      19.271   3.362 -11.523
ATOM   5711 O    TIP  1121       0.431  13.820   2.535
ATOM   5712 H1   TIP  1121       1.364  13.952   2.701
ATOM   5713 H2   TIP  1121       0.121  13.319   3.289
ATOM   5714 O    TIP  1122      23.529 -18.886 -25.563
ATOM   5715 H1   TIP  1122      24.241 -18.626 -24.980
ATOM   5716 H2   TIP  1122      23.134 -19.646 -25.137
ATOM   5717 O    TIP  1123       7.610  -1.063  10.520
ATOM   5718 H1   TIP  1123       6.760  -1.498  10.467
ATOM   5719 H2   TIP  1123       7.431  -0.153  10.285
ATOM   5720 O    TIP  1124     -14.690 -25.946   3.904
ATOM   5721 H1   TIP  1124     -14.293 -25.317   3.302
ATOM   5722 H2   TIP  1124     -14.013 -26.608   4.043
ATOM   5723 O    TIP  1125       5.462  -3.010 -25.102
ATOM   5724 H1   TIP  1125       5.711  -3.049 -26.025
ATOM   5725 H2   TIP  1125       6.063  -3.612 -24.665
ATOM   5726 O    TIP  1126      22.165   4.082 -20.626
ATOM   5727 H1   TIP  1126      21.819   3.570 -19.895
ATOM   5728 H2   TIP  1126      21.908   3.592 -21.407
ATOM   5729 O    TIP  1127       6.872  -3.216 -27.533
ATOM   5730 H1   TIP  1127       7.465  -3.680 -26.942
ATOM   5731 H2   TIP  1127       6.744  -3.817 -28.266
ATOM   5732 O    TIP  1128      -7.354 -21.733 -21.045
ATOM   5733 H1   TIP  1128      -7.489 -21.131 -20.314
ATOM   5734 H2   TIP  1128      -6.558 -21.418 -21.473
ATOM   5735 O    TIP  1129      11.346   3.871 -19.236
ATOM   5736 H1   TIP  1129      11.219   3.456 -18.383
ATOM   5737 H2   TIP  1129      10.657   3.503 -19.789
ATOM   5738 O    TIP  1130      -6.382  24.498 -13.733
ATOM   5739 H1   TIP  1130      -6.190  24.554 -14.669
ATOM   5740 H2   TIP  1130      -7.308  24.260 -13.691
ATOM   5741 O    TIP  1131       8.935 -27.737 -19.075
ATOM   5742 H1   TIP  1131       9.726 -28.173 -19.391
ATOM   5743 H2   TIP  1131       8.742 -28.165 -18.241
ATOM   5744 O    TIP  1132      -9.624   8.259 -22.518
ATOM   5745 H1   TIP  1132     -10.357   8.063 -23.101
ATOM   5746 H2   TIP  1132      -8.959   7.607 -22.740
ATOM   5747 O    TIP  1133      19.907 -23.350  10.358
ATOM   5748 H1   TIP  1133      20.597 -23.452  11.014
ATOM   5749 H2   TIP  1133      20.055 -22.480   9.988
ATOM   5750 O    TIP  1134      26.533   7.148  -5.620
ATOM   5751 H1   TIP  1134      27.262   7.382  -5.045
ATOM   5752 H2   TIP  1134      26.384   6.218  -5.452
ATOM   5753 O    TIP  1135      15.152 -11.090  12.481
ATOM   5754 H1   TIP  1135      14.539 -11.315  13.180
ATOM   5755 H2   TIP  1135      14.880 -10.219  12.193
ATOM   5756 O    TIP  1136      -3.852 -28.375 -16.595
ATOM   5757 H1   TIP  1136      -3.429 -28.686 -17.395
ATOM   5758 H2   TIP  1136      -4.114 -29.172 -16.135
ATOM   5759 O    TIP  1137      22.030 -17.835  -1.295
ATOM   5760 H1   TIP  1137      21.577 -18.204  -0.538
ATOM   5761 H2   TIP  1137      21.330 -17.509  -1.860
ATOM   5762 O    TIP  1138     -17.873   1.998  27.737
ATOM   5763 H1   TIP  1138     -17.379   2.816  27.684
ATOM   5764 H2   TIP  1138     -18.787   2.273  27.805
ATOM   5765 O    TIP  1139       0.073  28.272  12.382
ATOM   5766 H1   TIP  1139       0.331  29.021  11.845
ATOM   5767 H2   TIP  1139       0.154  28.583  13.284
ATOM   5768 O    TIP  1140      13.278 -22.770   3.158
ATOM   5769 H1   TIP  1140      12.702 -22.030   3.349
ATOM   5770 H2   TIP  1140      14.014 -22.385   2.681
ATOM   5771 O    TIP  1141      23.443  10.147  -6.538
ATOM   5772 H1   TIP  1141      23.295  11.069  -6.746
ATOM   5773 H2   TIP  1141      23.222  10.071  -5.610
ATOM   5774 O    TIP  1142     -16.717 -18.945 -17.904
ATOM   5775 H1   TIP  1142     -17.395 -18.585 -18.475
ATOM   5776 H2   TIP  1142     -16.529 -19.810 -18.269
ATOM   5777 O    TIP  1143       2.400 -20.193   0.319
ATOM   5778 H1   TIP  1143       1.719 -19.522   0.349
ATOM   5779 H2   TIP  1143       2.463 -20.512   1.219
ATOM   5780 O    TIP  1144      15.959   6.458 -11.730
ATOM   5781 H1   TIP  1144      16.792   6.508 -12.197
ATOM   5782 H2   TIP  1144      15.300   6.672 -12.391
ATOM   5783 O    TIP  1145     -20.066 -14.790 -18.396
ATOM   5784 H1   TIP  1145     -20.730 -14.297 -17.914
ATOM   5785 H2   TIP  1145     -19.685 -15.379 -17.745
ATOM   5786 O    TIP  1146       1.649  -0.162 -28.096
ATOM   5787 H1   TIP  1146       1.970  -1.054 -28.231
ATOM   5788 H2   TIP  1146       1.912   0.311 -28.885
ATOM   5789 O    TIP  1147      -0.274  22.269  -8.915
ATOM   5790 H1   TIP  1147      -0.276  22.649  -9.793
ATOM   5791 H2   TIP  1147       0.649  22.252  -8.662
ATOM   5792 O    TIP  1148       0.582 -28.126  11.165
ATOM   5793 H1   TIP  1148       0.910 -27.629  11.913
ATOM   5794 H2   TIP  1148       1.253 -28.019  10.491
ATOM   5795 O    TIP  1149     -18.863 -11.056   7.124
ATOM   5796 H1   TIP  1149     -18.853 -12.010   7.192
ATOM   5797 H2   TIP  1149     -19.603 -10.864   6.549
ATOM   5798 O    TIP  1150     -22.086 -19.639   2.474
ATOM   5799 H1   TIP  1150     -22.453 -18.796   2.207
ATOM   5800 H2   TIP  1150     -21.404 -19.414   3.107
ATOM   5801 O    TIP  1151      15.063   6.300 -23.534
ATOM   5802 H1   TIP  1151      15.398   7.194 -23.479
ATOM   5803 H2   TIP  1151      14.249   6.316 -23.032
ATOM   5804 O    TIP  1152     -22.036  19.131  -9.600
ATOM   5805 H1   TIP  1152     -21.924  19.569 -10.444
ATOM   5806 H2   TIP  1152     -21.532  18.322  -9.681
ATOM   5807 O    TIP  1153       9.601   2.424   7.947
ATOM   5808 H1   TIP  1153       9.038   3.064   8.382
ATOM   5809 H2   TIP  1153       8.995   1.787   7.570
ATOM   5810 O    TIP  1154      15.466   3.767 -22.606
ATOM   5811 H1   TIP  1154      15.435   4.635 -23.007
ATOM   5812 H2   TIP  1154      14.659   3.340 -22.893
ATOM   5813 O    TIP  1155      -3.664 -19.141 -29.239
ATOM   5814 H1   TIP  1155      -3.272 -19.349 -28.391
ATOM   5815 H2   TIP  1155      -4.607 -19.213 -29.093
ATOM   5816 O    TIP  1156      20.290 -17.320   5.123
ATOM   5817 H1   TIP  1156      19.626 -16.649   4.970
ATOM   5818 H2   TIP  1156      19.800 -18.073   5.454
ATOM   5819 O    TIP  1157      14.093 -28.034 -11.460
ATOM   5820 H1   TIP  1157      13.932 -28.872 -11.026
ATOM   5821 H2   TIP  1157      13.281 -27.542 -11.341
ATOM   5822 O    TIP  1158      11.571  26.433  -3.643
ATOM   5823 H1   TIP  1158      11.124  26.605  -4.471
ATOM   5824 H2   TIP  1158      11.779  25.500  -3.670
ATOM   5825 O    TIP  1159      25.912 -13.725  -8.212
ATOM   5826 H1   TIP  1159      25.904 -13.092  -7.495
ATOM   5827 H2   TIP  1159      26.643 -14.309  -8.010
ATOM   5828 O    TIP  1160     -26.037  -9.877  -6.798
ATOM   5829 H1   TIP  1160     -25.910 -10.497  -6.080
ATOM   5830 H2   TIP  1160     -26.111 -10.426  -7.579
ATOM   5831 O    TIP  1161     -20.799  19.865 -11.986
ATOM   5832 H1   TIP  1161     -20.897  20.335 -12.814
ATOM   5833 H2   TIP  1161     -19.920  19.489 -12.025
ATOM   5834 O    TIP  1162      11.325  15.322   7.950
ATOM   5835 H1   TIP  1162      10.438  15.521   8.250
ATOM   5836 H2   TIP  1162      11.218  15.079   7.030
ATOM   5837 O    TIP  1163     -10.410  24.056   5.984
ATOM   5838 H1   TIP  1163     -10.402  24.778   5.357
ATOM   5839 H2   TIP  1163      -9.826  24.341   6.687
ATOM   5840 O    TIP  1164      23.024 -18.919  -4.441
ATOM   5841 H1   TIP  1164      23.497 -18.506  -5.163
ATOM   5842 H2   TIP  1164      22.235 -18.388  -4.335
ATOM   5843 O    TIP  1165     -17.814  19.677  -2.003
ATOM   5844 H1   TIP  1165     -18.593  20.049  -1.591
ATOM   5845 H2   TIP  1165     -17.893  18.734  -1.860
ATOM   5846 O    TIP  1166     -17.726  -1.342   7.224
ATOM   5847 H1   TIP  1166     -17.272  -0.597   7.618
ATOM   5848 H2   TIP  1166     -17.909  -1.064   6.326
ATOM   5849 O    TIP  1167      18.441   6.427 -13.260
ATOM   5850 H1   TIP  1167      18.443   6.533 -14.211
ATOM   5851 H2   TIP  1167      19.219   6.900 -12.964
ATOM   5852 O    TIP  1168      -1.816 -15.694  13.829
ATOM   5853 H1   TIP  1168      -2.113 -16.452  14.331
ATOM   5854 H2   TIP  1168      -0.976 -15.459  14.222
ATOM   5855 O    TIP  1169     -14.529  -6.464  13.301
ATOM   5856 H1   TIP  1169     -13.933  -6.420  12.554
ATOM   5857 H2   TIP  1169     -14.540  -7.390  13.545
ATOM   5858 O    TIP  1170      -5.880  15.208   4.575
ATOM   5859 H1   TIP  1170      -5.686  14.527   3.931
ATOM   5860 H2   TIP  1170      -5.048  15.665   4.700
ATOM   5861 O    TIP  1171      -3.351 -18.744  12.643
ATOM   5862 H1   TIP  1171      -3.540 -18.004  12.067
ATOM   5863 H2   TIP  1171      -3.176 -18.347  13.496
ATOM   5864 O    TIP  1172     -29.306  22.131  -8.954
ATOM   5865 H1   TIP  1172     -29.543  23.058  -8.983
ATOM   5866 H2   TIP  1172     -29.477  21.811  -9.839
ATOM   5867 O    TIP  1173     -25.673 -27.186   1.637
ATOM   5868 H1   TIP  1173     -25.596 -26.787   0.770
ATOM   5869 H2   TIP  1173     -26.288 -27.909   1.516
ATOM   5870 O    TIP  1174     -16.544 -18.743   6.332
ATOM   5871 H1   TIP  1174     -17.026 -19.552   6.157
ATOM   5872 H2   TIP  1174     -15.629 -18.966   6.160
ATOM   5873 O    TIP  1175      18.654   6.613   5.663
ATOM   5874 H1   TIP  1175      18.199   6.210   4.924
ATOM   5875 H2   TIP  1175      17.954   6.909   6.245
ATOM   5876 O    TIP  1176     -17.774  26.834  -8.647
ATOM   5877 H1   TIP  1176     -17.842  26.049  -9.190
ATOM   5878 H2   TIP  1176     -16.866  26.839  -8.344
ATOM   5879 O    TIP  1177      21.370  -6.867 -20.169
ATOM   5880 H1   TIP  1177      21.068  -7.683 -20.568
ATOM   5881 H2   TIP  1177      21.700  -6.348 -20.902
ATOM   5882 O    TIP  1178       1.581  21.966 -17.352
ATOM   5883 H1   TIP  1178       0.903  22.202 -16.719
ATOM   5884 H2   TIP  1178       2.377  22.377 -17.017
ATOM   5885 O    TIP  1179      13.142  -4.433   5.777
ATOM   5886 H1   TIP  1179      12.619  -3.679   6.049
ATOM   5887 H2   TIP  1179      12.741  -4.720   4.957
ATOM   5888 O    TIP  1180      -3.457  13.398   6.525
ATOM   5889 H1   TIP  1180      -2.866  13.919   7.068
ATOM   5890 H2   TIP  1180      -3.717  13.989   5.818
ATOM   5891 O    TIP  1181      28.702 -18.433  -2.898
ATOM   5892 H1   TIP  1181      27.790 -18.375  -2.614
ATOM   5893 H2   TIP  1181      29.031 -19.234  -2.488
ATOM   5894 O    TIP  1182     -20.142  -3.013   4.524
ATOM   5895 H1   TIP  1182     -20.851  -2.709   3.958
ATOM   5896 H2   TIP  1182     -19.793  -2.215   4.921
ATOM   5897 O    TIP  1183     -18.076 -12.810  13.673
ATOM   5898 H1   TIP  1183     -17.284 -13.273  13.948
ATOM   5899 H2   TIP  1183     -18.097 -12.913  12.722
ATOM   5900 O    TIP  1184     -21.356  -2.215   9.128
ATOM   5901 H1   TIP  1184     -21.455  -2.853   8.421
ATOM   5902 H2   TIP  1184     -21.898  -1.473   8.860
ATOM   5903 O    TIP  1185      -6.522 -18.644 -20.194
ATOM   5904 H1   TIP  1185      -6.118 -19.362 -19.707
ATOM   5905 H2   TIP  1185      -5.993 -18.565 -20.988
ATOM   5906 O    TIP  1186      26.125   0.648 -14.760
ATOM   5907 H1   TIP  1186      25.826   0.003 -14.119
ATOM   5908 H2   TIP  1186      26.945   0.288 -15.099
ATOM   5909 O    TIP  1187      19.674  -6.517 -15.193
ATOM   5910 H1   TIP  1187      19.625  -6.783 -16.112
ATOM   5911 H2   TIP  1187      18.775  -6.595 -14.873
ATOM   5912 O    TIP  1188      25.142   4.259 -23.763
ATOM   5913 H1   TIP  1188      25.791   4.652 -23.179
ATOM   5914 H2   TIP  1188      24.972   3.395 -23.387
ATOM   5915 O    TIP  1189     -23.088  -2.079  -1.676
ATOM   5916 H1   TIP  1189     -23.050  -1.319  -2.256
ATOM   5917 H2   TIP  1189     -22.459  -2.697  -2.048
ATOM   5918 O    TIP  1190     -25.049 -28.461  -7.112
ATOM   5919 H1   TIP  1190     -24.163 -28.375  -7.464
ATOM   5920 H2   TIP  1190     -25.513 -28.994  -7.757
ATOM   5921 O    TIP  1191       9.871   7.932  -8.240
ATOM   5922 H1   TIP  1191       9.179   8.570  -8.067
ATOM   5923 H2   TIP  1191       9.790   7.292  -7.533
ATOM   5924 O    TIP  1192       7.710  -8.045   8.428
ATOM   5925 H1   TIP  1192       7.797  -7.878   9.366
ATOM   5926 H2   TIP  1192       7.346  -8.929   8.374
ATOM   5927 O    TIP  1193      27.066  24.208  -4.625
ATOM   5928 H1   TIP  1193      27.737  23.580  -4.891
ATOM   5929 H2   TIP  1193      27.387  24.566  -3.798
ATOM   5930 O    TIP  1194      -9.479  -3.847  12.265
ATOM   5931 H1   TIP  1194      -9.267  -4.008  13.184
ATOM   5932 H2   TIP  1194     -10.281  -3.325  12.291
ATOM   5933 O    TIP  1195     -20.213   7.183   6.292
ATOM   5934 H1   TIP  1195     -20.275   7.790   7.029
ATOM   5935 H2   TIP  1195     -21.122   6.985   6.066
ATOM   5936 O    TIP  1196      17.513 -26.989   3.061
ATOM   5937 H1   TIP  1196      17.528 -27.945   3.108
ATOM   5938 H2   TIP  1196      16.988 -26.794   2.286
ATOM   5939 O    TIP  1197      12.726  24.661   9.743
ATOM   5940 H1   TIP  1197      11.783  24.809   9.809
ATOM   5941 H2   TIP  1197      12.938  24.866   8.833
ATOM   5942 O    TIP  1198     -22.668  -6.282   5.852
ATOM   5943 H1   TIP  1198     -22.288  -6.966   6.403
ATOM   5944 H2   TIP  1198     -23.585  -6.238   6.122
ATOM   5945 O    TIP  1199      -9.507  25.652  -5.633
ATOM   5946 H1   TIP  1199     -10.340  25.212  -5.463
ATOM   5947 H2   TIP  1199      -9.283  25.404  -6.530
ATOM   5948 O    TIP  1200     -14.509  -7.355 -22.737
ATOM   5949 H1   TIP  1200     -14.817  -7.400 -23.642
ATOM   5950 H2   TIP  1200     -13.719  -6.816 -22.778
ATOM   5951 O    TIP  1201       0.202 -24.519   3.279
ATOM   5952 H1   TIP  1201      -0.220 -23.660   3.308
ATOM   5953 H2   TIP  1201       1.032 -24.395   3.739
ATOM   5954 O    TIP  1202      28.969   4.269  -0.963
ATOM   5955 H1   TIP  1202      28.906   4.346  -1.915
ATOM   5956 H2   TIP  1202      28.794   3.346  -0.784
ATOM   5957 O    TIP  1203      27.232 -22.959  -7.156
ATOM   5958 H1   TIP  1203      26.504 -23.287  -6.630
ATOM   5959 H2   TIP  1203      27.819 -23.709  -7.249
ATOM   5960 O    TIP  1204     -23.246 -17.842 -17.708
ATOM   5961 H1   TIP  1204     -23.836 -17.728 -18.452
ATOM   5962 H2   TIP  1204     -23.626 -18.564 -17.208
ATOM   5963 O    TIP  1205      19.278  24.920  -5.762
ATOM   5964 H1   TIP  1205      19.451  24.026  -5.464
ATOM   5965 H2   TIP  1205      19.543  24.923  -6.681
ATOM   5966 O    TIP  1206       0.959  14.375 -18.809
ATOM   5967 H1   TIP  1206       0.315  14.723 -18.192
ATOM   5968 H2   TIP  1206       0.446  14.127 -19.578
ATOM   5969 O    TIP  1207      -9.303   2.151 -23.775
ATOM   5970 H1   TIP  1207      -9.427   2.480 -22.885
ATOM   5971 H2   TIP  1207      -9.279   2.936 -24.321
ATOM   5972 O    TIP  1208      11.526  27.602  -1.229
ATOM   5973 H1   TIP  1208      12.052  28.397  -1.147
ATOM   5974 H2   TIP  1208      11.707  27.284  -2.114
ATOM   5975 O    TIP  1209       9.423 -26.163  -3.460
ATOM   5976 H1   TIP  1209       9.695 -26.686  -2.706
ATOM   5977 H2   TIP  1209       8.467 -26.152  -3.412
ATOM   5978 O    TIP  1210     -16.517  -3.378 -23.241
ATOM   5979 H1   TIP  1210     -15.851  -3.446 -22.557
ATOM   5980 H2   TIP  1210     -16.574  -4.260 -23.609
ATOM   5981 O    TIP  1211     -12.783  14.954  -9.869
ATOM   5982 H1   TIP  1211     -12.607  14.449 -10.663
ATOM   5983 H2   TIP  1211     -13.478  15.562 -10.120
ATOM   5984 O    TIP  1212       8.260   2.916  27.149
ATOM   5985 H1   TIP  1212       9.036   3.474  27.202
ATOM   5986 H2   TIP  1212       7.885   2.941  28.029
ATOM   5987 O    TIP  1213       5.211  -2.255  10.370
ATOM   5988 H1   TIP  1213       5.216  -2.546   9.458
ATOM   5989 H2   TIP  1213       4.382  -1.786  10.468
ATOM   5990 O    TIP  1214     -19.295  12.831  -7.898
ATOM   5991 H1   TIP  1214     -19.968  12.295  -8.317
ATOM   5992 H2   TIP  1214     -19.780  13.541  -7.479
ATOM   5993 O    TIP  1215      13.835 -27.307   5.962
ATOM   5994 H1   TIP  1215      13.162 -27.614   6.569
ATOM   5995 H2   TIP  1215      13.417 -26.595   5.479
ATOM   5996 O    TIP  1216      18.376 -11.485 -18.315
ATOM   5997 H1   TIP  1216      19.066 -12.020 -17.924
ATOM   5998 H2   TIP  1216      17.563 -11.841 -17.956
ATOM   5999 O    TIP  1217      17.992 -24.866  -4.544
ATOM   6000 H1   TIP  1217      17.575 -25.011  -5.393
ATOM   6001 H2   TIP  1217      17.265 -24.700  -3.944
ATOM   6002 O    TIP  1218     -12.245  -5.762 -22.323
ATOM   6003 H1   TIP  1218     -11.845  -6.129 -23.112
ATOM   6004 H2   TIP  1218     -11.505  -5.458 -21.798
ATOM   6005 O    TIP  1219     -23.243 -26.631  -8.767
ATOM   6006 H1   TIP  1219     -24.004 -26.070  -8.622
ATOM   6007 H2   TIP  1219     -23.467 -27.147  -9.540
ATOM   6008 O    TIP  1220      -4.120 -10.057  10.193
ATOM   6009 H1   TIP  1220      -3.210  -9.791  10.321
ATOM   6010 H2   TIP  1220      -4.620  -9.243  10.252
ATOM   6011 O    TIP  1221      19.222  26.245   8.597
ATOM   6012 H1   TIP  1221      19.665  26.102   7.761
ATOM   6013 H2   TIP  1221      19.771  25.796   9.240
ATOM   6014 O    TIP  1222      27.583  -5.299   5.745
ATOM   6015 H1   TIP  1222      27.346  -4.737   5.007
ATOM   6016 H2   TIP  1222      27.068  -4.963   6.478
ATOM   6017 O    TIP  1223       8.332  13.092  -0.382
ATOM   6018 H1   TIP  1223       9.122  13.614  -0.241
ATOM   6019 H2   TIP  1223       8.194  12.635   0.447
ATOM   6020 O    TIP  1224      17.398   0.411 -20.631
ATOM   6021 H1   TIP  1224      17.581  -0.379 -20.124
ATOM   6022 H2   TIP  1224      17.112   0.088 -21.485
ATOM   6023 O    TIP  1225      -4.568  -9.035 -23.785
ATOM   6024 H1   TIP  1225      -5.348  -8.875 -23.254
ATOM   6025 H2   TIP  1225      -4.693  -9.917 -24.136
ATOM   6026 O    TIP  1226      15.695 -14.340 -18.643
ATOM   6027 H1   TIP  1226      15.299 -13.487 -18.818
ATOM   6028 H2   TIP  1226      14.968 -14.959 -18.698
ATOM   6029 O    TIP  1227       8.221 -11.621 -27.955
ATOM   6030 H1   TIP  1227       8.480 -10.740 -28.224
ATOM   6031 H2   TIP  1227       8.499 -12.184 -28.677
ATOM   6032 O    TIP  1228      -0.407   0.349   7.061
ATOM   6033 H1   TIP  1228       0.137   1.044   6.692
ATOM   6034 H2   TIP  1228      -0.878   0.769   7.781
ATOM   6035 O    TIP  1229      12.204  19.929  -8.707
ATOM   6036 H1   TIP  1229      11.606  20.568  -8.320
ATOM   6037 H2   TIP  1229      11.642  19.362  -9.234
ATOM   6038 O    TIP  1230      28.968  -5.142  -5.325
ATOM   6039 H1   TIP  1230      28.515  -4.429  -5.774
ATOM   6040 H2   TIP  1230      28.422  -5.912  -5.484
ATOM   6041 O    TIP  1231      -8.116 -17.171   9.089
ATOM   6042 H1   TIP  1231      -8.189 -16.901   8.174
ATOM   6043 H2   TIP  1231      -8.986 -17.500   9.313
ATOM   6044 O    TIP  1232      13.599   2.498  14.480
ATOM   6045 H1   TIP  1232      12.729   2.713  14.143
ATOM   6046 H2   TIP  1232      14.204   2.908  13.863
ATOM   6047 O    TIP  1233     -11.662 -14.905  17.287
ATOM   6048 H1   TIP  1233     -11.981 -15.450  16.569
ATOM   6049 H2   TIP  1233     -11.569 -14.033  16.904
ATOM   6050 O    TIP  1234      -7.899   6.356 -19.695
ATOM   6051 H1   TIP  1234      -8.568   6.774 -19.154
ATOM   6052 H2   TIP  1234      -7.775   5.493 -19.301
ATOM   6053 O    TIP  1235     -22.918  -5.668 -22.823
ATOM   6054 H1   TIP  1235     -22.345  -4.903 -22.864
ATOM   6055 H2   TIP  1235     -22.725  -6.069 -21.976
ATOM   6056 O    TIP  1236     -16.621 -25.762   0.332
ATOM   6057 H1   TIP  1236     -16.822 -26.432   0.984
ATOM   6058 H2   TIP  1236     -15.850 -25.312   0.678
ATOM   6059 O    TIP  1237     -26.655  17.317   3.791
ATOM   6060 H1   TIP  1237     -26.542  18.197   3.432
ATOM   6061 H2   TIP  1237     -25.781  16.929   3.758
ATOM   6062 O    TIP  1238      19.265 -20.670  -0.582
ATOM   6063 H1   TIP  1238      20.120 -20.763  -0.163
ATOM   6064 H2   TIP  1238      19.454 -20.688  -1.520
ATOM   6065 O    TIP  1239     -13.109 -24.610 -22.226
ATOM   6066 H1   TIP  1239     -13.949 -24.926 -22.560
ATOM   6067 H2   TIP  1239     -12.654 -25.399 -21.935
ATOM   6068 O    TIP  1240     -21.380 -20.582 -11.867
ATOM   6069 H1   TIP  1240     -21.601 -19.698 -11.575
ATOM   6070 H2   TIP  1240     -22.180 -20.906 -12.280
ATOM   6071 O    TIP  1241      19.546 -16.294 -15.248
ATOM   6072 H1   TIP  1241      19.683 -16.993 -14.609
ATOM   6073 H2   TIP  1241      20.392 -16.199 -15.685
ATOM   6074 O    TIP  1242      26.387 -11.218  -0.253
ATOM   6075 H1   TIP  1242      25.443 -11.260  -0.406
ATOM   6076 H2   TIP  1242      26.741 -10.808  -1.043
ATOM   6077 O    TIP  1243     -15.616 -20.756 -14.125
ATOM   6078 H1   TIP  1243     -16.059 -20.750 -13.276
ATOM   6079 H2   TIP  1243     -15.874 -21.586 -14.525
ATOM   6080 O    TIP  1244     -27.129   8.427 -14.309
ATOM   6081 H1   TIP  1244     -26.500   8.246 -13.611
ATOM   6082 H2   TIP  1244     -26.705   8.103 -15.104
ATOM   6083 O    TIP  1245     -16.113 -26.930  -8.030
ATOM   6084 H1   TIP  1245     -16.801 -26.294  -7.836
ATOM   6085 H2   TIP  1245     -16.389 -27.340  -8.849
ATOM   6086 O    TIP  1246      13.675  -6.499   1.671
ATOM   6087 H1   TIP  1246      13.280  -6.038   0.931
ATOM   6088 H2   TIP  1246      13.971  -7.332   1.305
ATOM   6089 O    TIP  1247     -14.128 -24.703  11.154
ATOM   6090 H1   TIP  1247     -14.377 -24.851  12.067
ATOM   6091 H2   TIP  1247     -14.577 -23.893  10.911
ATOM   6092 O    TIP  1248      24.244  -4.053 -13.610
ATOM   6093 H1   TIP  1248      24.457  -3.569 -14.407
ATOM   6094 H2   TIP  1248      25.069  -4.460 -13.346
ATOM   6095 O    TIP  1249     -12.681  -9.861 -24.631
ATOM   6096 H1   TIP  1249     -12.487  -8.933 -24.760
ATOM   6097 H2   TIP  1249     -12.482 -10.023 -23.709
ATOM   6098 O    TIP  1250      16.122  -6.550  -2.627
ATOM   6099 H1   TIP  1250      16.045  -5.993  -1.853
ATOM   6100 H2   TIP  1250      16.785  -7.199  -2.392
ATOM   6101 O    TIP  1251     -10.038  10.627   6.311
ATOM   6102 H1   TIP  1251     -10.943  10.410   6.534
ATOM   6103 H2   TIP  1251      -9.814  11.353   6.894
ATOM   6104 O    TIP  1252       5.814   9.514 -13.311
ATOM   6105 H1   TIP  1252       5.126   8.890 -13.080
ATOM   6106 H2   TIP  1252       5.355  10.219 -13.768
ATOM   6107 O    TIP  1253     -20.827  10.539  -6.934
ATOM   6108 H1   TIP  1253     -20.214  10.674  -7.656
ATOM   6109 H2   TIP  1253     -20.311  10.098  -6.259
ATOM   6110 O    TIP  1254     -11.505  19.005   1.346
ATOM   6111 H1   TIP  1254     -11.113  19.872   1.449
ATOM   6112 H2   TIP  1254     -11.189  18.698   0.496
ATOM   6113 O    TIP  1255     -27.402 -29.326   0.851
ATOM   6114 H1   TIP  1255     -27.861 -29.784   1.555
ATOM   6115 H2   TIP  1255     -28.098 -29.009   0.276
ATOM   6116 O    TIP  1256     -11.727  16.996   3.090
ATOM   6117 H1   TIP  1256     -11.397  17.685   2.513
ATOM   6118 H2   TIP  1256     -10.946  16.511   3.356
ATOM   6119 O    TIP  1257      10.057  -8.401 -23.973
ATOM   6120 H1   TIP  1257      10.498  -7.886 -24.648
ATOM   6121 H2   TIP  1257       9.792  -9.205 -24.419
ATOM   6122 O    TIP  1258     -12.601  10.962 -14.707
ATOM   6123 H1   TIP  1258     -12.124  11.757 -14.942
ATOM   6124 H2   TIP  1258     -11.931  10.278 -14.685
ATOM   6125 O    TIP  1259      -6.686  -4.859 -23.317
ATOM   6126 H1   TIP  1259      -5.918  -5.102 -23.834
ATOM   6127 H2   TIP  1259      -6.381  -4.872 -22.410
ATOM   6128 O    TIP  1260      14.737  12.936 -20.884
ATOM   6129 H1   TIP  1260      15.314  12.735 -21.620
ATOM   6130 H2   TIP  1260      14.884  13.866 -20.710
ATOM   6131 O    TIP  1261     -19.155  -0.825 -20.778
ATOM   6132 H1   TIP  1261     -18.710  -1.023 -21.602
ATOM   6133 H2   TIP  1261     -18.592  -0.179 -20.350
ATOM   6134 O    TIP  1262     -16.526 -17.308 -21.202
ATOM   6135 H1   TIP  1262     -16.889 -16.792 -21.921
ATOM   6136 H2   TIP  1262     -17.261 -17.834 -20.888
ATOM   6137 O    TIP  1263      -5.375   3.539 -22.819
ATOM   6138 H1   TIP  1263      -4.671   3.828 -23.399
ATOM   6139 H2   TIP  1263      -5.529   4.283 -22.238
ATOM   6140 O    TIP  1264      -7.167  22.804  -2.813
ATOM   6141 H1   TIP  1264      -7.961  22.344  -3.086
ATOM   6142 H2   TIP  1264      -6.497  22.516  -3.433
ATOM   6143 O    TIP  1265      -8.077  20.775 -14.902
ATOM   6144 H1   TIP  1265      -8.188  20.477 -15.805
ATOM   6145 H2   TIP  1265      -8.909  20.567 -14.476
ATOM   6146 O    TIP  1266      16.746   0.638  -3.424
ATOM   6147 H1   TIP  1266      17.535   1.029  -3.799
ATOM   6148 H2   TIP  1266      16.058   1.285  -3.581
ATOM   6149 O    TIP  1267     -20.700  23.085 -17.426
ATOM   6150 H1   TIP  1267     -20.436  22.166 -17.376
ATOM   6151 H2   TIP  1267     -19.901  23.552 -17.668
ATOM   6152 O    TIP  1268     -16.811   4.332 -21.131
ATOM   6153 H1   TIP  1268     -17.020   4.845 -21.911
ATOM   6154 H2   TIP  1268     -16.328   3.575 -21.463
ATOM   6155 O    TIP  1269     -13.967  -5.324  15.803
ATOM   6156 H1   TIP  1269     -14.586  -4.621  16.000
ATOM   6157 H2   TIP  1269     -14.241  -5.654  14.948
ATOM   6158 O    TIP  1270      12.123  12.612  -0.859
ATOM   6159 H1   TIP  1270      11.764  11.733  -0.741
ATOM   6160 H2   TIP  1270      12.988  12.575  -0.449
ATOM   6161 O    TIP  1271      16.325   9.830 -22.051
ATOM   6162 H1   TIP  1271      16.251   9.418 -21.190
ATOM   6163 H2   TIP  1271      17.055   9.377 -22.472
ATOM   6164 O    TIP  1272     -16.183  10.100  -0.455
ATOM   6165 H1   TIP  1272     -15.774  10.204   0.404
ATOM   6166 H2   TIP  1272     -16.893   9.475  -0.309
ATOM   6167 O    TIP  1273       7.875 -20.612  13.793
ATOM   6168 H1   TIP  1273       7.415 -21.450  13.838
ATOM   6169 H2   TIP  1273       7.605 -20.148  14.585
ATOM   6170 O    TIP  1274      -2.827  14.777  -5.356
ATOM   6171 H1   TIP  1274      -3.631  14.921  -4.858
ATOM   6172 H2   TIP  1274      -2.252  14.305  -4.754
ATOM   6173 O    TIP  1275      -7.796  28.958   7.730
ATOM   6174 H1   TIP  1275      -7.722  29.009   6.777
ATOM   6175 H2   TIP  1275      -8.286  29.742   7.975
ATOM   6176 O    TIP  1276     -29.380 -16.169   0.156
ATOM   6177 H1   TIP  1276     -29.907 -15.377   0.056
ATOM   6178 H2   TIP  1276     -29.980 -16.811   0.534
ATOM   6179 O    TIP  1277     -22.774   3.996 -25.342
ATOM   6180 H1   TIP  1277     -23.554   4.490 -25.093
ATOM   6181 H2   TIP  1277     -23.031   3.079 -25.251
ATOM   6182 O    TIP  1278      16.049  -1.834  -2.727
ATOM   6183 H1   TIP  1278      16.365  -0.971  -2.992
ATOM   6184 H2   TIP  1278      16.068  -1.814  -1.770
ATOM   6185 O    TIP  1279     -21.826   3.915 -16.110
ATOM   6186 H1   TIP  1279     -21.157   3.699 -16.759
ATOM   6187 H2   TIP  1279     -22.629   3.523 -16.452
ATOM   6188 O    TIP  1280      28.228 -13.442   4.188
ATOM   6189 H1   TIP  1280      28.346 -14.351   3.912
ATOM   6190 H2   TIP  1280      29.045 -13.217   4.632
ATOM   6191 O    TIP  1281       9.797 -28.079  -5.927
ATOM   6192 H1   TIP  1281       9.712 -27.307  -5.368
ATOM   6193 H2   TIP  1281      10.499 -28.590  -5.526
ATOM   6194 O    TIP  1282      -8.285  17.433  -8.839
ATOM   6195 H1   TIP  1282      -8.400  16.645  -9.369
ATOM   6196 H2   TIP  1282      -7.613  17.936  -9.299
ATOM   6197 O    TIP  1283      -4.558   7.848 -26.557
ATOM   6198 H1   TIP  1283      -3.880   7.182 -26.446
ATOM   6199 H2   TIP  1283      -4.690   7.903 -27.503
ATOM   6200 O    TIP  1284       9.946  11.964   8.193
ATOM   6201 H1   TIP  1284      10.198  11.901   7.272
ATOM   6202 H2   TIP  1284      10.184  11.115   8.566
ATOM   6203 O    TIP  1285      -6.593 -15.029  10.357
ATOM   6204 H1   TIP  1285      -6.901 -15.339   9.505
ATOM   6205 H2   TIP  1285      -6.740 -14.084  10.336
ATOM   6206 O    TIP  1286      -1.749  25.297  -1.819
ATOM   6207 H1   TIP  1286      -2.191  26.064  -1.456
ATOM   6208 H2   TIP  1286      -2.021  24.574  -1.253
ATOM   6209 O    TIP  1287      23.393   1.444  -3.527
ATOM   6210 H1   TIP  1287      24.174   1.997  -3.547
ATOM   6211 H2   TIP  1287      23.485   0.871  -4.288
ATOM   6212 O    TIP  1288      13.338   9.799 -12.321
ATOM   6213 H1   TIP  1288      13.303   8.888 -12.611
ATOM   6214 H2   TIP  1288      13.675  10.280 -13.077
ATOM   6215 O    TIP  1289      -5.522  18.192   2.646
ATOM   6216 H1   TIP  1289      -5.717  17.727   1.832
ATOM   6217 H2   TIP  1289      -6.313  18.090   3.175
ATOM   6218 O    TIP  1290       4.189  10.380 -24.215
ATOM   6219 H1   TIP  1290       4.749  10.878 -23.619
ATOM   6220 H2   TIP  1290       3.691  11.046 -24.689
ATOM   6221 O    TIP  1291      11.117 -21.438 -16.802
ATOM   6222 H1   TIP  1291      10.175 -21.415 -16.973
ATOM   6223 H2   TIP  1291      11.403 -22.285 -17.143
ATOM   6224 O    TIP  1292      12.980 -22.781  16.537
ATOM   6225 H1   TIP  1292      13.266 -23.508  17.089
ATOM   6226 H2   TIP  1292      12.621 -23.199  15.755
ATOM   6227 O    TIP  1293       8.461 -10.823  14.175
ATOM   6228 H1   TIP  1293       8.445 -10.323  14.991
ATOM   6229 H2   TIP  1293       9.270 -10.551  13.742
ATOM   6230 O    TIP  1294      14.727 -21.015 -18.888
ATOM   6231 H1   TIP  1294      14.514 -21.685 -18.238
ATOM   6232 H2   TIP  1294      15.313 -21.455 -19.504
ATOM   6233 O    TIP  1295      -1.313  15.155 -17.578
ATOM   6234 H1   TIP  1295      -1.572  15.723 -18.304
ATOM   6235 H2   TIP  1295      -2.072  14.592 -17.430
ATOM   6236 O    TIP  1296      27.936 -10.633   1.951
ATOM   6237 H1   TIP  1296      27.748 -10.687   1.014
ATOM   6238 H2   TIP  1296      27.125 -10.910   2.376
ATOM   6239 O    TIP  1297       7.525  25.342 -13.568
ATOM   6240 H1   TIP  1297       7.243  24.440 -13.714
ATOM   6241 H2   TIP  1297       7.750  25.377 -12.638
ATOM   6242 O    TIP  1298      20.411  -2.907 -10.857
ATOM   6243 H1   TIP  1298      20.013  -2.804 -11.721
ATOM   6244 H2   TIP  1298      21.274  -3.282 -11.034
ATOM   6245 O    TIP  1299      15.230  -4.185 -20.797
ATOM   6246 H1   TIP  1299      15.997  -3.613 -20.783
ATOM   6247 H2   TIP  1299      14.698  -3.857 -21.522
ATOM   6248 O    TIP  1300       2.361   1.059  11.817
ATOM   6249 H1   TIP  1300       1.463   1.230  11.536
ATOM   6250 H2   TIP  1300       2.269   0.572  12.636
ATOM   6251 O    TIP  1301      -5.850  17.915  -5.062
ATOM   6252 H1   TIP  1301      -6.418  17.529  -4.396
ATOM   6253 H2   TIP  1301      -4.969  17.845  -4.696
ATOM   6254 O    TIP  1302     -15.208  -2.394   6.953
ATOM   6255 H1   TIP  1302     -14.928  -1.951   6.153
ATOM   6256 H2   TIP  1302     -15.982  -1.909   7.239
ATOM   6257 O    TIP  1303       4.363  -8.343  21.173
ATOM   6258 H1   TIP  1303       5.265  -8.066  21.331
ATOM   6259 H2   TIP  1303       4.167  -8.031  20.289
ATOM   6260 O    TIP  1304     -11.950   0.809 -20.157
ATOM   6261 H1   TIP  1304     -11.978  -0.001 -19.650
ATOM   6262 H2   TIP  1304     -12.103   0.533 -21.061
ATOM   6263 O    TIP  1305       4.667 -28.507   6.037
ATOM   6264 H1   TIP  1305       4.992 -27.744   5.560
ATOM   6265 H2   TIP  1305       3.763 -28.609   5.740
ATOM   6266 O    TIP  1306      24.241  15.576 -15.170
ATOM   6267 H1   TIP  1306      23.674  14.821 -15.330
ATOM   6268 H2   TIP  1306      23.939  16.238 -15.791
ATOM   6269 O    TIP  1307     -10.128  12.021 -17.252
ATOM   6270 H1   TIP  1307      -9.717  12.288 -18.074
ATOM   6271 H2   TIP  1307     -10.267  11.079 -17.348
ATOM   6272 O    TIP  1308     -15.442   8.578 -14.209
ATOM   6273 H1   TIP  1308     -16.371   8.803 -14.261
ATOM   6274 H2   TIP  1308     -15.046   9.300 -13.721
ATOM   6275 O    TIP  1309     -12.115 -11.843 -26.338
ATOM   6276 H1   TIP  1309     -12.259 -10.970 -25.974
ATOM   6277 H2   TIP  1309     -11.346 -12.173 -25.873
ATOM   6278 O    TIP  1310       8.771 -21.887  10.150
ATOM   6279 H1   TIP  1310       8.137 -21.173  10.204
ATOM   6280 H2   TIP  1310       9.331 -21.771  10.917
ATOM   6281 O    TIP  1311      15.591  -0.149 -10.156
ATOM   6282 H1   TIP  1311      16.156  -0.292  -9.397
ATOM   6283 H2   TIP  1311      15.223   0.724 -10.022
ATOM   6284 O    TIP  1312      12.277  14.805  -9.941
ATOM   6285 H1   TIP  1312      13.170  14.914  -9.614
ATOM   6286 H2   TIP  1312      12.214  13.875 -10.160
ATOM   6287 O    TIP  1313     -13.959  -3.670 -22.056
ATOM   6288 H1   TIP  1313     -13.586  -3.365 -21.229
ATOM   6289 H2   TIP  1313     -13.468  -4.465 -22.263
ATOM   6290 O    TIP  1314       8.643   3.013  11.959
ATOM   6291 H1   TIP  1314       9.469   2.556  12.116
ATOM   6292 H2   TIP  1314       8.690   3.792  12.513
ATOM   6293 O    TIP  1315     -12.150  23.933 -16.222
ATOM   6294 H1   TIP  1315     -11.315  24.269 -15.897
ATOM   6295 H2   TIP  1315     -12.011  22.991 -16.317
ATOM   6296 O    TIP  1316     -23.690 -21.804 -12.800
ATOM   6297 H1   TIP  1316     -24.333 -22.464 -12.542
ATOM   6298 H2   TIP  1316     -23.577 -21.932 -13.742
ATOM   6299 O    TIP  1317     -26.965  -8.272   2.094
ATOM   6300 H1   TIP  1317     -27.719  -8.589   2.592
ATOM   6301 H2   TIP  1317     -26.439  -9.055   1.930
ATOM   6302 O    TIP  1318       2.966   8.421   2.198
ATOM   6303 H1   TIP  1318       2.490   8.566   1.381
ATOM   6304 H2   TIP  1318       2.510   7.690   2.616
ATOM   6305 O    TIP  1319      23.259 -20.955 -16.288
ATOM   6306 H1   TIP  1319      24.084 -21.066 -15.816
ATOM   6307 H2   TIP  1319      22.594 -20.901 -15.602
ATOM   6308 O    TIP  1320       1.734   8.491 -18.046
ATOM   6309 H1   TIP  1320       2.345   8.974 -18.603
ATOM   6310 H2   TIP  1320       0.977   9.069 -17.961
ATOM   6311 O    TIP  1321      21.552   2.292 -22.856
ATOM   6312 H1   TIP  1321      22.472   2.068 -22.720
ATOM   6313 H2   TIP  1321      21.069   1.663 -22.321
ATOM   6314 O    TIP  1322     -24.796   3.942  -0.384
ATOM   6315 H1   TIP  1322     -25.702   4.086  -0.658
ATOM   6316 H2   TIP  1322     -24.303   4.648  -0.802
ATOM   6317 O    TIP  1323     -28.835 -25.816  -1.040
ATOM   6318 H1   TIP  1323     -28.458 -26.009  -1.899
ATOM   6319 H2   TIP  1323     -29.260 -26.632  -0.776
ATOM   6320 O    TIP  1324      28.912  -5.807 -14.307
ATOM   6321 H1   TIP  1324      29.582  -5.172 -14.558
ATOM   6322 H2   TIP  1324      29.323  -6.331 -13.619
ATOM   6323 O    TIP  1325       7.839  26.450 -19.082
ATOM   6324 H1   TIP  1325       7.372  26.938 -18.405
ATOM   6325 H2   TIP  1325       7.439  26.734 -19.903
ATOM   6326 O    TIP  1326      16.684  23.328  -5.293
ATOM   6327 H1   TIP  1326      17.076  23.038  -4.469
ATOM   6328 H2   TIP  1326      17.431  23.539  -5.853
ATOM   6329 O    TIP  1327      -3.980 -26.453   0.707
ATOM   6330 H1   TIP  1327      -3.942 -25.565   1.062
ATOM   6331 H2   TIP  1327      -3.748 -27.017   1.444
ATOM   6332 O    TIP  1328     -14.081  21.286 -18.672
ATOM   6333 H1   TIP  1328     -15.018  21.181 -18.836
ATOM   6334 H2   TIP  1328     -13.941  22.232 -18.671
ATOM   6335 O    TIP  1329     -22.505 -28.993  -1.800
ATOM   6336 H1   TIP  1329     -23.170 -29.348  -1.210
ATOM   6337 H2   TIP  1329     -22.748 -28.074  -1.910
ATOM   6338 O    TIP  1330     -27.290 -13.540   2.762
ATOM   6339 H1   TIP  1330     -27.766 -13.690   1.945
ATOM   6340 H2   TIP  1330     -27.019 -14.412   3.047
ATOM   6341 O    TIP  1331      22.650 -20.652   6.029
ATOM   6342 H1   TIP  1331      21.797 -20.577   6.457
ATOM   6343 H2   TIP  1331      22.446 -20.911   5.131
ATOM   6344 O    TIP  1332      -3.665  24.727  -4.136
ATOM   6345 H1   TIP  1332      -3.315  24.455  -4.984
ATOM   6346 H2   TIP  1332      -2.904  24.743  -3.555
ATOM   6347 O    TIP  1333      -7.169   5.213   7.019
ATOM   6348 H1   TIP  1333      -7.065   6.155   7.151
ATOM   6349 H2   TIP  1333      -8.099   5.098   6.825
ATOM   6350 O    TIP  1334      -1.561   3.155 -20.120
ATOM   6351 H1   TIP  1334      -1.901   2.659 -20.864
ATOM   6352 H2   TIP  1334      -0.652   3.345 -20.353
ATOM   6353 O    TIP  1335     -21.276 -19.009  -1.625
ATOM   6354 H1   TIP  1335     -20.643 -19.578  -2.061
ATOM   6355 H2   TIP  1335     -20.761 -18.525  -0.980
ATOM   6356 O    TIP  1336       3.690  18.674  -0.376
ATOM   6357 H1   TIP  1336       4.344  18.260   0.187
ATOM   6358 H2   TIP  1336       2.889  18.173  -0.222
ATOM   6359 O    TIP  1337     -19.955  12.669  -4.685
ATOM   6360 H1   TIP  1337     -19.762  11.856  -5.151
ATOM   6361 H2   TIP  1337     -19.240  12.761  -4.056
ATOM   6362 O    TIP  1338     -13.384 -20.289  28.957
ATOM   6363 H1   TIP  1338     -13.122 -19.681  28.266
ATOM   6364 H2   TIP  1338     -12.730 -20.987  28.925
ATOM   6365 O    TIP  1339     -17.646 -14.419   7.075
ATOM   6366 H1   TIP  1339     -17.195 -14.896   7.772
ATOM   6367 H2   TIP  1339     -17.019 -14.399   6.353
ATOM   6368 O    TIP  1340      16.326 -25.040 -15.983
ATOM   6369 H1   TIP  1340      16.098 -24.239 -15.512
ATOM   6370 H2   TIP  1340      16.494 -25.684 -15.295
ATOM   6371 O    TIP  1341      18.640 -14.504  -5.740
ATOM   6372 H1   TIP  1341      18.602 -14.571  -6.694
ATOM   6373 H2   TIP  1341      17.911 -15.041  -5.432
ATOM   6374 O    TIP  1342      -1.380  19.562 -11.947
ATOM   6375 H1   TIP  1342      -0.842  19.917 -12.655
ATOM   6376 H2   TIP  1342      -1.143  18.636 -11.906
ATOM   6377 O    TIP  1343      20.638 -16.215  -7.165
ATOM   6378 H1   TIP  1343      21.549 -16.357  -6.908
ATOM   6379 H2   TIP  1343      20.273 -15.674  -6.465
ATOM   6380 O    TIP  1344      21.280  -0.450  -9.681
ATOM   6381 H1   TIP  1344      21.356  -0.346  -8.732
ATOM   6382 H2   TIP  1344      20.696  -1.200  -9.795
ATOM   6383 O    TIP  1345      26.633  -5.214 -12.946
ATOM   6384 H1   TIP  1345      26.902  -4.633 -12.234
ATOM   6385 H2   TIP  1345      27.335  -5.143 -13.592
ATOM   6386 O    TIP  1346      25.262  28.262 -13.121
ATOM   6387 H1   TIP  1346      24.899  27.390 -12.963
ATOM   6388 H2   TIP  1346      25.701  28.492 -12.302
ATOM   6389 O    TIP  1347     -25.145  18.595  -5.052
ATOM   6390 H1   TIP  1347     -26.078  18.513  -4.854
ATOM   6391 H2   TIP  1347     -24.932  17.799  -5.539
ATOM   6392 O    TIP  1348      20.746   1.714  -2.637
ATOM   6393 H1   TIP  1348      20.572   0.856  -2.251
ATOM   6394 H2   TIP  1348      21.653   1.663  -2.938
ATOM   6395 O    TIP  1349     -21.135  23.827  29.345
ATOM   6396 H1   TIP  1349     -21.727  24.523  29.629
ATOM   6397 H2   TIP  1349     -21.605  23.017  29.539
ATOM   6398 O    TIP  1350      13.984  -0.564 -27.583
ATOM   6399 H1   TIP  1350      13.964  -0.398 -28.526
ATOM   6400 H2   TIP  1350      14.271   0.264 -27.199
ATOM   6401 O    TIP  1351       3.606 -21.312 -20.081
ATOM   6402 H1   TIP  1351       3.160 -20.607 -19.612
ATOM   6403 H2   TIP  1351       3.346 -21.196 -20.995
ATOM   6404 O    TIP  1352     -23.713 -15.338 -16.375
ATOM   6405 H1   TIP  1352     -24.647 -15.166 -16.486
ATOM   6406 H2   TIP  1352     -23.645 -16.292 -16.349
ATOM   6407 O    TIP  1353      29.317 -12.272 -14.975
ATOM   6408 H1   TIP  1353      30.073 -12.716 -15.358
ATOM   6409 H2   TIP  1353      29.124 -12.768 -14.180
ATOM   6410 O    TIP  1354     -24.500 -11.104  -2.830
ATOM   6411 H1   TIP  1354     -25.027 -11.246  -2.044
ATOM   6412 H2   TIP  1354     -25.073 -11.359  -3.553
ATOM   6413 O    TIP  1355      -5.367  -1.564 -19.989
ATOM   6414 H1   TIP  1355      -4.518  -1.194 -20.231
ATOM   6415 H2   TIP  1355      -5.218  -1.969 -19.135
ATOM   6416 O    TIP  1356      28.800   7.010   0.261
ATOM   6417 H1   TIP  1356      29.156   6.276  -0.240
ATOM   6418 H2   TIP  1356      27.858   6.981   0.095
ATOM   6419 O    TIP  1357       6.066  -9.744  17.676
ATOM   6420 H1   TIP  1357       5.427  -9.081  17.935
ATOM   6421 H2   TIP  1357       6.684  -9.276  17.115
ATOM   6422 O    TIP  1358     -23.007  27.747  -4.235
ATOM   6423 H1   TIP  1358     -22.631  26.936  -3.895
ATOM   6424 H2   TIP  1358     -23.068  28.322  -3.473
ATOM   6425 O    TIP  1359      16.084 -15.309  13.248
ATOM   6426 H1   TIP  1359      16.374 -15.820  12.493
ATOM   6427 H2   TIP  1359      16.402 -14.423  13.075
ATOM   6428 O    TIP  1360      -4.980  14.639  -3.296
ATOM   6429 H1   TIP  1360      -4.874  13.704  -3.124
ATOM   6430 H2   TIP  1360      -5.924  14.788  -3.248
ATOM   6431 O    TIP  1361      -7.854 -24.810 -19.703
ATOM   6432 H1   TIP  1361      -7.661 -23.961 -19.307
ATOM   6433 H2   TIP  1361      -8.772 -24.973 -19.485
ATOM   6434 O    TIP  1362     -28.955 -19.054 -16.165
ATOM   6435 H1   TIP  1362     -28.361 -19.384 -15.491
ATOM   6436 H2   TIP  1362     -29.723 -19.621 -16.107
ATOM   6437 O    TIP  1363      10.323   8.185   7.386
ATOM   6438 H1   TIP  1363      10.194   7.240   7.319
ATOM   6439 H2   TIP  1363      10.999   8.383   6.739
ATOM   6440 O    TIP  1364     -24.828 -15.490   5.679
ATOM   6441 H1   TIP  1364     -23.902 -15.610   5.467
ATOM   6442 H2   TIP  1364     -24.839 -14.771   6.311
ATOM   6443 O    TIP  1365     -16.184  -6.977 -25.283
ATOM   6444 H1   TIP  1365     -16.988  -6.461 -25.343
ATOM   6445 H2   TIP  1365     -16.483  -7.886 -25.282
ATOM   6446 O    TIP  1366      -9.669 -22.903 -21.988
ATOM   6447 H1   TIP  1366      -9.875 -23.653 -21.430
ATOM   6448 H2   TIP  1366      -8.762 -22.685 -21.773
ATOM   6449 O    TIP  1367     -12.217  13.013   2.722
ATOM   6450 H1   TIP  1367     -11.938  13.044   1.807
ATOM   6451 H2   TIP  1367     -11.411  12.857   3.214
ATOM   6452 O    TIP  1368     -18.799   5.629   1.063
ATOM   6453 H1   TIP  1368     -18.892   5.017   0.333
ATOM   6454 H2   TIP  1368     -19.651   5.617   1.497
ATOM   6455 O    TIP  1369      18.840  12.968 -11.471
ATOM   6456 H1   TIP  1369      18.309  12.270 -11.853
ATOM   6457 H2   TIP  1369      19.032  12.667 -10.583
ATOM   6458 O    TIP  1370     -19.199 -27.881  -2.909
ATOM   6459 H1   TIP  1370     -20.037 -28.033  -3.345
ATOM   6460 H2   TIP  1370     -19.421 -27.802  -1.981
ATOM   6461 O    TIP  1371      29.382   4.074 -12.012
ATOM   6462 H1   TIP  1371      29.668   3.247 -12.400
ATOM   6463 H2   TIP  1371      29.287   4.669 -12.755
ATOM   6464 O    TIP  1372      11.220  10.409 -21.472
ATOM   6465 H1   TIP  1372      12.006  10.874 -21.756
ATOM   6466 H2   TIP  1372      11.256  10.438 -20.516
ATOM   6467 O    TIP  1373      18.440  -8.213   2.483
ATOM   6468 H1   TIP  1373      17.769  -8.409   1.830
ATOM   6469 H2   TIP  1373      18.211  -8.759   3.235
ATOM   6470 O    TIP  1374     -14.899  27.067  -8.323
ATOM   6471 H1   TIP  1374     -14.732  27.864  -8.825
ATOM   6472 H2   TIP  1374     -14.293  26.422  -8.687
ATOM   6473 O    TIP  1375       2.883  10.475   4.430
ATOM   6474 H1   TIP  1375       2.298  10.004   3.836
ATOM   6475 H2   TIP  1375       3.760  10.176   4.191
ATOM   6476 O    TIP  1376       7.282   1.457   9.704
ATOM   6477 H1   TIP  1376       6.412   1.850   9.769
ATOM   6478 H2   TIP  1376       7.818   1.954  10.322
ATOM   6479 O    TIP  1377     -25.040   5.141   2.034
ATOM   6480 H1   TIP  1377     -24.927   4.507   1.326
ATOM   6481 H2   TIP  1377     -25.952   5.038   2.306
ATOM   6482 O    TIP  1378      22.091 -26.336  -2.089
ATOM   6483 H1   TIP  1378      21.353 -26.069  -2.637
ATOM   6484 H2   TIP  1378      22.614 -26.907  -2.651
ATOM   6485 O    TIP  1379     -24.678  28.225  10.647
ATOM   6486 H1   TIP  1379     -25.082  28.321   9.785
ATOM   6487 H2   TIP  1379     -24.744  29.094  11.042
ATOM   6488 O    TIP  1380       0.862  11.323 -11.242
ATOM   6489 H1   TIP  1380       1.028  11.038 -10.344
ATOM   6490 H2   TIP  1380       1.732  11.404 -11.633
ATOM   6491 O    TIP  1381       6.599  22.394 -13.767
ATOM   6492 H1   TIP  1381       7.059  21.960 -14.485
ATOM   6493 H2   TIP  1381       7.008  22.046 -12.975
ATOM   6494 O    TIP  1382      11.553  11.500 -14.787
ATOM   6495 H1   TIP  1382      11.949  12.368 -14.717
ATOM   6496 H2   TIP  1382      12.048  11.064 -15.479
ATOM   6497 O    TIP  1383      24.615 -14.982 -24.114
ATOM   6498 H1   TIP  1383      23.978 -14.708 -24.773
ATOM   6499 H2   TIP  1383      24.464 -14.394 -23.374
ATOM   6500 O    TIP  1384       9.946  22.709  -4.887
ATOM   6501 H1   TIP  1384       9.633  23.431  -5.433
ATOM   6502 H2   TIP  1384       9.179  22.150  -4.766
ATOM   6503 O    TIP  1385      11.894  27.808  13.295
ATOM   6504 H1   TIP  1385      11.645  28.677  12.981
ATOM   6505 H2   TIP  1385      12.375  27.416  12.567
ATOM   6506 O    TIP  1386      -4.799  -2.100 -17.170
ATOM   6507 H1   TIP  1386      -4.054  -1.499 -17.207
ATOM   6508 H2   TIP  1386      -4.550  -2.752 -16.515
ATOM   6509 O    TIP  1387     -26.902   7.486  -0.330
ATOM   6510 H1   TIP  1387     -27.019   8.417  -0.142
ATOM   6511 H2   TIP  1387     -26.779   7.446  -1.279
ATOM   6512 O    TIP  1388      -2.873  11.723  -0.163
ATOM   6513 H1   TIP  1388      -3.073  12.659  -0.137
ATOM   6514 H2   TIP  1388      -2.385  11.604  -0.978
ATOM   6515 O    TIP  1389      29.288 -11.668  -8.563
ATOM   6516 H1   TIP  1389      29.668 -12.363  -8.025
ATOM   6517 H2   TIP  1389      29.310 -10.892  -8.004
ATOM   6518 O    TIP  1390     -24.168 -15.827 -13.163
ATOM   6519 H1   TIP  1390     -23.341 -15.855 -12.682
ATOM   6520 H2   TIP  1390     -24.121 -15.020 -13.675
ATOM   6521 O    TIP  1391     -26.750 -18.845   2.205
ATOM   6522 H1   TIP  1391     -26.273 -19.011   1.392
ATOM   6523 H2   TIP  1391     -27.667 -19.005   1.983
ATOM   6524 O    TIP  1392     -22.800 -25.732  -2.198
ATOM   6525 H1   TIP  1392     -22.303 -25.684  -3.015
ATOM   6526 H2   TIP  1392     -22.739 -24.853  -1.826
ATOM   6527 O    TIP  1393     -27.900  -7.055  -3.141
ATOM   6528 H1   TIP  1393     -28.144  -6.135  -3.238
ATOM   6529 H2   TIP  1393     -28.095  -7.447  -3.992
ATOM   6530 O    TIP  1394      10.617 -16.589 -22.540
ATOM   6531 H1   TIP  1394      11.266 -16.933 -23.154
ATOM   6532 H2   TIP  1394      10.413 -17.328 -21.967
ATOM   6533 O    TIP  1395     -22.952  -1.456 -18.577
ATOM   6534 H1   TIP  1395     -23.689  -1.419 -19.186
ATOM   6535 H2   TIP  1395     -23.356  -1.469 -17.710
ATOM   6536 O    TIP  1396     -19.287 -24.668  -3.555
ATOM   6537 H1   TIP  1396     -20.086 -24.216  -3.826
ATOM   6538 H2   TIP  1396     -19.476 -25.595  -3.693
ATOM   6539 O    TIP  1397      22.930   9.018 -11.075
ATOM   6540 H1   TIP  1397      23.103   8.434 -10.337
ATOM   6541 H2   TIP  1397      23.250   8.541 -11.840
ATOM   6542 O    TIP  1398      -5.611  15.184 -13.854
ATOM   6543 H1   TIP  1398      -6.031  16.012 -13.622
ATOM   6544 H2   TIP  1398      -4.798  15.439 -14.290
ATOM   6545 O    TIP  1399     -25.522 -25.751 -27.540
ATOM   6546 H1   TIP  1399     -25.704 -24.978 -27.006
ATOM   6547 H2   TIP  1399     -26.047 -26.446 -27.144
ATOM   6548 O    TIP  1400     -23.697 -11.212 -22.478
ATOM   6549 H1   TIP  1400     -23.707 -12.073 -22.060
ATOM   6550 H2   TIP  1400     -24.217 -10.657 -21.897
ATOM   6551 O    TIP  1401     -24.398 -15.852   0.658
ATOM   6552 H1   TIP  1401     -25.175 -15.548   0.189
ATOM   6553 H2   TIP  1401     -24.418 -16.804   0.564
ATOM   6554 O    TIP  1402      24.381  -7.646  -9.287
ATOM   6555 H1   TIP  1402      23.917  -6.959  -9.766
ATOM   6556 H2   TIP  1402      24.019  -8.464  -9.628
ATOM   6557 O    TIP  1403     -17.933  -2.862   9.480
ATOM   6558 H1   TIP  1403     -17.135  -2.666   9.972
ATOM   6559 H2   TIP  1403     -17.946  -2.215   8.775
ATOM   6560 O    TIP  1404      -9.674 -22.129  26.783
ATOM   6561 H1   TIP  1404      -9.199 -22.832  27.227
ATOM   6562 H2   TIP  1404      -9.468 -21.343  27.288
ATOM   6563 O    TIP  1405     -10.055 -23.534  10.860
ATOM   6564 H1   TIP  1405      -9.197 -23.123  10.759
ATOM   6565 H2   TIP  1405     -10.021 -23.952  11.720
ATOM   6566 O    TIP  1406     -14.512  28.396  -2.412
ATOM   6567 H1   TIP  1406     -15.238  28.700  -2.957
ATOM   6568 H2   TIP  1406     -13.997  27.833  -2.990
ATOM   6569 O    TIP  1407      -5.135  21.137 -13.674
ATOM   6570 H1   TIP  1407      -5.004  20.803 -14.561
ATOM   6571 H2   TIP  1407      -5.882  21.731 -13.749
ATOM   6572 O    TIP  1408     -23.118   6.526 -16.135
ATOM   6573 H1   TIP  1408     -22.932   5.587 -16.129
ATOM   6574 H2   TIP  1408     -23.655   6.660 -16.916
ATOM   6575 O    TIP  1409       7.638 -16.223  10.590
ATOM   6576 H1   TIP  1409       8.032 -15.372  10.782
ATOM   6577 H2   TIP  1409       6.721 -16.025  10.398
ATOM   6578 O    TIP  1410      -5.948  -1.702  17.918
ATOM   6579 H1   TIP  1410      -6.820  -1.307  17.918
ATOM   6580 H2   TIP  1410      -6.108  -2.638  17.801
ATOM   6581 O    TIP  1411      13.459 -22.004  11.752
ATOM   6582 H1   TIP  1411      13.723 -21.570  10.941
ATOM   6583 H2   TIP  1411      13.813 -21.451  12.448
ATOM   6584 O    TIP  1412      18.531  29.155 -14.228
ATOM   6585 H1   TIP  1412      19.223  28.891 -13.620
ATOM   6586 H2   TIP  1412      18.055  28.346 -14.416
ATOM   6587 O    TIP  1413     -27.917  -3.840   0.361
ATOM   6588 H1   TIP  1413     -26.982  -3.966   0.521
ATOM   6589 H2   TIP  1413     -27.956  -3.291  -0.422
ATOM   6590 O    TIP  1414     -24.940  24.615 -20.939
ATOM   6591 H1   TIP  1414     -24.718  24.320 -21.822
ATOM   6592 H2   TIP  1414     -24.328  25.330 -20.764
ATOM   6593 O    TIP  1415      -2.294  28.496 -12.373
ATOM   6594 H1   TIP  1415      -1.659  28.028 -11.831
ATOM   6595 H2   TIP  1415      -2.027  29.413 -12.320
ATOM   6596 O    TIP  1416      12.370  12.055  -5.416
ATOM   6597 H1   TIP  1416      12.791  11.676  -6.187
ATOM   6598 H2   TIP  1416      11.445  12.115  -5.652
ATOM   6599 O    TIP  1417      -6.237  -1.834  13.476
ATOM   6600 H1   TIP  1417      -5.395  -2.202  13.744
ATOM   6601 H2   TIP  1417      -6.862  -2.548  13.601
ATOM   6602 O    TIP  1418      13.213  -9.108 -26.009
ATOM   6603 H1   TIP  1418      14.106  -8.934 -26.306
ATOM   6604 H2   TIP  1418      13.314  -9.751 -25.307
ATOM   6605 O    TIP  1419     -20.196  11.422 -13.550
ATOM   6606 H1   TIP  1419     -20.821  10.931 -14.084
ATOM   6607 H2   TIP  1419     -19.716  10.752 -13.064
ATOM   6608 O    TIP  1420       7.028 -13.385 -20.735
ATOM   6609 H1   TIP  1420       7.149 -14.202 -21.218
ATOM   6610 H2   TIP  1420       7.309 -12.702 -21.344
ATOM   6611 O    TIP  1421      25.438 -15.079   1.307
ATOM   6612 H1   TIP  1421      26.083 -14.477   1.677
ATOM   6613 H2   TIP  1421      24.616 -14.591   1.322
ATOM   6614 O    TIP  1422      -1.836 -12.924  28.031
ATOM   6615 H1   TIP  1422      -1.139 -13.159  28.643
ATOM   6616 H2   TIP  1422      -1.377 -12.638  27.241
ATOM   6617 O    TIP  1423      12.149   5.108   4.626
ATOM   6618 H1   TIP  1423      12.396   5.959   4.264
ATOM   6619 H2   TIP  1423      12.261   4.496   3.899
ATOM   6620 O    TIP  1424       3.326 -11.744  18.738
ATOM   6621 H1   TIP  1424       4.069 -12.036  18.211
ATOM   6622 H2   TIP  1424       2.994 -10.972  18.280
ATOM   6623 O    TIP  1425       7.945  24.902  -5.176
ATOM   6624 H1   TIP  1425       7.091  24.786  -4.760
ATOM   6625 H2   TIP  1425       8.113  25.843  -5.120
ATOM   6626 O    TIP  1426       1.662  23.290 -19.768
ATOM   6627 H1   TIP  1426       1.606  22.707 -20.525
ATOM   6628 H2   TIP  1426       1.552  22.714 -19.012
ATOM   6629 O    TIP  1427      17.493 -24.023 -25.604
ATOM   6630 H1   TIP  1427      17.209 -23.286 -26.145
ATOM   6631 H2   TIP  1427      16.746 -24.206 -25.035
ATOM   6632 O    TIP  1428      -8.543 -28.394   2.652
ATOM   6633 H1   TIP  1428      -8.091 -27.640   2.275
ATOM   6634 H2   TIP  1428      -9.450 -28.105   2.752
ATOM   6635 O    TIP  1429      13.861 -17.280 -21.132
ATOM   6636 H1   TIP  1429      13.423 -17.158 -21.974
ATOM   6637 H2   TIP  1429      14.749 -17.555 -21.359
ATOM   6638 O    TIP  1430      24.174 -12.489  -3.729
ATOM   6639 H1   TIP  1430      24.306 -11.777  -3.104
ATOM   6640 H2   TIP  1430      23.542 -13.069  -3.303
ATOM   6641 O    TIP  1431      -2.196  26.307  -7.020
ATOM   6642 H1   TIP  1431      -1.643  25.908  -7.691
ATOM   6643 H2   TIP  1431      -1.637  26.354  -6.244
ATOM   6644 O    TIP  1432     -24.321  23.928 -12.160
ATOM   6645 H1   TIP  1432     -24.299  23.764 -13.102
ATOM   6646 H2   TIP  1432     -24.352  23.057 -11.764
ATOM   6647 O    TIP  1433      14.276 -25.682 -13.610
ATOM   6648 H1   TIP  1433      13.943 -25.217 -12.843
ATOM   6649 H2   TIP  1433      14.761 -25.019 -14.102
ATOM   6650 O    TIP  1434      -8.926  -7.052 -21.972
ATOM   6651 H1   TIP  1434      -8.254  -6.622 -22.502
ATOM   6652 H2   TIP  1434      -9.590  -7.327 -22.603
ATOM   6653 O    TIP  1435      -2.843  29.023  -7.593
ATOM   6654 H1   TIP  1435      -3.102  28.251  -7.091
ATOM   6655 H2   TIP  1435      -3.456  29.705  -7.319
ATOM   6656 O    TIP  1436      22.723 -27.017   8.494
ATOM   6657 H1   TIP  1436      22.500 -26.124   8.754
ATOM   6658 H2   TIP  1436      23.058 -26.930   7.601
ATOM   6659 O    TIP  1437      16.437   0.212 -25.539
ATOM   6660 H1   TIP  1437      16.031   1.051 -25.755
ATOM   6661 H2   TIP  1437      17.033   0.038 -26.268
ATOM   6662 O    TIP  1438     -14.011   6.572 -21.379
ATOM   6663 H1   TIP  1438     -13.064   6.704 -21.416
ATOM   6664 H2   TIP  1438     -14.151   5.720 -21.792
ATOM   6665 O    TIP  1439      28.072 -15.306  -7.521
ATOM   6666 H1   TIP  1439      27.924 -15.941  -6.821
ATOM   6667 H2   TIP  1439      28.895 -15.581  -7.925
ATOM   6668 O    TIP  1440      14.505  -8.375 -17.963
ATOM   6669 H1   TIP  1440      14.375  -8.789 -17.110
ATOM   6670 H2   TIP  1440      14.088  -7.518 -17.881
ATOM   6671 O    TIP  1441     -21.300  -4.366  -1.716
ATOM   6672 H1   TIP  1441     -20.519  -4.748  -2.117
ATOM   6673 H2   TIP  1441     -21.518  -4.963  -1.000
ATOM   6674 O    TIP  1442     -17.785  10.641  -2.558
ATOM   6675 H1   TIP  1442     -17.404  11.336  -3.094
ATOM   6676 H2   TIP  1442     -17.209  10.581  -1.796
ATOM   6677 O    TIP  1443     -12.255  15.721  -5.289
ATOM   6678 H1   TIP  1443     -13.100  15.492  -5.675
ATOM   6679 H2   TIP  1443     -11.615  15.513  -5.970
ATOM   6680 O    TIP  1444      14.713  27.409   6.869
ATOM   6681 H1   TIP  1444      15.076  27.176   6.014
ATOM   6682 H2   TIP  1444      15.471  27.434   7.453
ATOM   6683 O    TIP  1445     -21.196   3.693   4.314
ATOM   6684 H1   TIP  1445     -21.073   3.490   5.241
ATOM   6685 H2   TIP  1445     -21.559   4.579   4.307
ATOM   6686 O    TIP  1446      25.147 -19.833  10.234
ATOM   6687 H1   TIP  1446      24.759 -19.200   9.630
ATOM   6688 H2   TIP  1446      26.090 -19.684  10.165
ATOM   6689 O    TIP  1447     -10.726  17.540 -16.615
ATOM   6690 H1   TIP  1447     -10.175  18.289 -16.837
ATOM   6691 H2   TIP  1447     -10.644  17.453 -15.665
ATOM   6692 O    TIP  1448     -12.108  -2.085  10.850
ATOM   6693 H1   TIP  1448     -12.708  -1.747  10.185
ATOM   6694 H2   TIP  1448     -12.565  -1.946  11.679
ATOM   6695 O    TIP  1449      21.187   6.621  -8.798
ATOM   6696 H1   TIP  1449      22.014   7.101  -8.827
ATOM   6697 H2   TIP  1449      20.518   7.299  -8.703
ATOM   6698 O    TIP  1450       1.884 -17.027   8.390
ATOM   6699 H1   TIP  1450       2.276 -16.956   9.260
ATOM   6700 H2   TIP  1450       1.029 -16.605   8.476
ATOM   6701 O    TIP  1451      -5.762  27.116  -7.844
ATOM   6702 H1   TIP  1451      -6.525  26.560  -8.002
ATOM   6703 H2   TIP  1451      -5.239  27.040  -8.642
ATOM   6704 O    TIP  1452      27.034 -12.011 -10.205
ATOM   6705 H1   TIP  1452      27.571 -12.048  -9.414
ATOM   6706 H2   TIP  1452      26.401 -12.720 -10.098
ATOM   6707 O    TIP  1453     -20.165 -25.989   1.714
ATOM   6708 H1   TIP  1453     -19.377 -26.469   1.969
ATOM   6709 H2   TIP  1453     -20.669 -26.613   1.193
ATOM   6710 O    TIP  1454      11.586 -24.074  12.020
ATOM   6711 H1   TIP  1454      11.398 -24.131  12.957
ATOM   6712 H2   TIP  1454      12.253 -23.391  11.949
ATOM   6713 O    TIP  1455      -1.910  20.615   1.146
ATOM   6714 H1   TIP  1455      -1.869  21.562   1.274
ATOM   6715 H2   TIP  1455      -2.752  20.358   1.520
ATOM   6716 O    TIP  1456      26.101   7.611  -8.420
ATOM   6717 H1   TIP  1456      26.366   8.468  -8.754
ATOM   6718 H2   TIP  1456      26.504   7.557  -7.553
ATOM   6719 O    TIP  1457      -7.822 -16.684 -24.619
ATOM   6720 H1   TIP  1457      -7.007 -16.186 -24.564
ATOM   6721 H2   TIP  1457      -8.469 -16.135 -24.176
ATOM   6722 O    TIP  1458       7.522   3.407  20.210
ATOM   6723 H1   TIP  1458       8.437   3.179  20.047
ATOM   6724 H2   TIP  1458       7.562   4.242  20.676
ATOM   6725 O    TIP  1459      -0.587 -19.818  12.906
ATOM   6726 H1   TIP  1459      -1.378 -19.346  12.645
ATOM   6727 H2   TIP  1459      -0.208 -19.283  13.604
ATOM   6728 O    TIP  1460      19.919  11.588  -5.476
ATOM   6729 H1   TIP  1460      20.312  12.358  -5.886
ATOM   6730 H2   TIP  1460      19.491  11.124  -6.195
ATOM   6731 O    TIP  1461      14.090   7.257 -13.322
ATOM   6732 H1   TIP  1461      14.394   7.349 -14.225
ATOM   6733 H2   TIP  1461      13.496   6.507 -13.344
ATOM   6734 O    TIP  1462     -25.077 -18.246 -13.722
ATOM   6735 H1   TIP  1462     -26.004 -18.139 -13.510
ATOM   6736 H2   TIP  1462     -24.687 -17.393 -13.536
ATOM   6737 O    TIP  1463     -20.181  -8.935  12.453
ATOM   6738 H1   TIP  1463     -19.374  -9.170  12.911
ATOM   6739 H2   TIP  1463     -20.696  -9.741  12.444
ATOM   6740 O    TIP  1464       8.848   6.975 -26.261
ATOM   6741 H1   TIP  1464       9.659   6.485 -26.399
ATOM   6742 H2   TIP  1464       8.932   7.742 -26.827
ATOM   6743 O    TIP  1465      18.190  14.948 -13.403
ATOM   6744 H1   TIP  1465      18.354  14.427 -12.617
ATOM   6745 H2   TIP  1465      17.411  15.462 -13.193
ATOM   6746 O    TIP  1466     -28.363 -13.425   6.267
ATOM   6747 H1   TIP  1466     -27.437 -13.390   6.026
ATOM   6748 H2   TIP  1466     -28.481 -12.695   6.874
ATOM   6749 O    TIP  1467     -28.746  -3.213 -17.638
ATOM   6750 H1   TIP  1467     -29.028  -4.081 -17.350
ATOM   6751 H2   TIP  1467     -27.865  -3.113 -17.277
ATOM   6752 O    TIP  1468     -19.942  16.687  -9.040
ATOM   6753 H1   TIP  1468     -19.219  16.278  -9.515
ATOM   6754 H2   TIP  1468     -19.552  17.458  -8.628
ATOM   6755 O    TIP  1469       1.262   2.917 -24.667
ATOM   6756 H1   TIP  1469       1.959   2.671 -24.059
ATOM   6757 H2   TIP  1469       0.951   2.085 -25.025
ATOM   6758 O    TIP  1470      18.929 -23.006 -14.906
ATOM   6759 H1   TIP  1470      18.716 -23.184 -15.822
ATOM   6760 H2   TIP  1470      19.826 -23.322 -14.802
ATOM   6761 O    TIP  1471     -12.528 -11.074  11.222
ATOM   6762 H1   TIP  1471     -13.360 -11.259  10.785
ATOM   6763 H2   TIP  1471     -12.179 -10.312  10.760
ATOM   6764 O    TIP  1472      15.156   8.209 -19.990
ATOM   6765 H1   TIP  1472      15.644   7.396 -19.861
ATOM   6766 H2   TIP  1472      14.356   8.093 -19.478
ATOM   6767 O    TIP  1473      -4.415  28.518  -2.963
ATOM   6768 H1   TIP  1473      -5.069  29.208  -2.850
ATOM   6769 H2   TIP  1473      -4.648  28.099  -3.791
ATOM   6770 O    TIP  1474       2.654 -14.391 -23.793
ATOM   6771 H1   TIP  1474       3.282 -13.678 -23.909
ATOM   6772 H2   TIP  1474       2.844 -14.998 -24.507
ATOM   6773 O    TIP  1475     -24.507   9.673   1.724
ATOM   6774 H1   TIP  1475     -24.158  10.548   1.555
ATOM   6775 H2   TIP  1475     -25.370   9.674   1.309
ATOM   6776 O    TIP  1476     -19.882 -19.592 -13.887
ATOM   6777 H1   TIP  1476     -20.260 -19.743 -13.021
ATOM   6778 H2   TIP  1476     -19.333 -18.816 -13.778
ATOM   6779 O    TIP  1477      28.847   6.525 -10.579
ATOM   6780 H1   TIP  1477      29.129   5.658 -10.871
ATOM   6781 H2   TIP  1477      27.943   6.399 -10.291
ATOM   6782 O    TIP  1478      17.937  -4.097   3.350
ATOM   6783 H1   TIP  1478      17.353  -4.355   4.063
ATOM   6784 H2   TIP  1478      18.333  -3.278   3.647
ATOM   6785 O    TIP  1479     -19.284 -16.846  23.358
ATOM   6786 H1   TIP  1479     -19.431 -17.743  23.657
ATOM   6787 H2   TIP  1479     -20.153 -16.444  23.365
ATOM   6788 O    TIP  1480      -3.714  -5.874  10.168
ATOM   6789 H1   TIP  1480      -3.798  -5.780   9.219
ATOM   6790 H2   TIP  1480      -4.249  -5.167  10.528
ATOM   6791 O    TIP  1481       6.121 -28.852 -29.124
ATOM   6792 H1   TIP  1481       6.034 -29.517 -29.807
ATOM   6793 H2   TIP  1481       6.433 -28.073 -29.585
ATOM   6794 O    TIP  1482     -17.014  -5.784  10.657
ATOM   6795 H1   TIP  1482     -17.767  -5.635  10.084
ATOM   6796 H2   TIP  1482     -16.256  -5.544  10.125
ATOM   6797 O    TIP  1483      22.884  25.483  -7.960
ATOM   6798 H1   TIP  1483      21.952  25.454  -8.176
ATOM   6799 H2   TIP  1483      23.162  26.364  -8.208
ATOM   6800 O    TIP  1484       5.612 -21.544   9.431
ATOM   6801 H1   TIP  1484       5.817 -20.617   9.552
ATOM   6802 H2   TIP  1484       6.384 -21.907   8.998
ATOM   6803 O    TIP  1485      27.064  -7.074  -5.590
ATOM   6804 H1   TIP  1485      26.189  -6.697  -5.675
ATOM   6805 H2   TIP  1485      26.990  -7.693  -4.864
ATOM   6806 O    TIP  1486      10.439 -12.228   6.450
ATOM   6807 H1   TIP  1486      10.975 -12.935   6.091
ATOM   6808 H2   TIP  1486       9.555 -12.410   6.130
ATOM   6809 O    TIP  1487       6.466  -6.837 -21.585
ATOM   6810 H1   TIP  1487       5.962  -6.447 -20.870
ATOM   6811 H2   TIP  1487       6.110  -7.722 -21.673
ATOM   6812 O    TIP  1488       5.576  17.097  -2.264
ATOM   6813 H1   TIP  1488       5.656  17.707  -2.997
ATOM   6814 H2   TIP  1488       5.393  17.653  -1.507
ATOM   6815 O    TIP  1489       3.269 -23.932 -18.787
ATOM   6816 H1   TIP  1489       3.357 -23.005 -19.009
ATOM   6817 H2   TIP  1489       2.693 -23.943 -18.022
ATOM   6818 O    TIP  1490       4.946  26.141   0.815
ATOM   6819 H1   TIP  1490       5.784  26.000   1.255
ATOM   6820 H2   TIP  1490       4.378  25.448   1.152
ATOM   6821 O    TIP  1491      -6.668  17.886 -14.535
ATOM   6822 H1   TIP  1491      -6.243  17.717 -15.376
ATOM   6823 H2   TIP  1491      -6.432  18.789 -14.324
ATOM   6824 O    TIP  1492      15.227  -9.508 -29.418
ATOM   6825 H1   TIP  1492      15.913  -9.244 -30.030
ATOM   6826 H2   TIP  1492      15.389 -10.438 -29.262
ATOM   6827 O    TIP  1493      -2.295   0.767  14.797
ATOM   6828 H1   TIP  1493      -1.590   1.009  15.396
ATOM   6829 H2   TIP  1493      -2.925   0.297  15.344
ATOM   6830 O    TIP  1494      14.185  11.154  -7.460
ATOM   6831 H1   TIP  1494      14.590  10.468  -6.930
ATOM   6832 H2   TIP  1494      14.146  10.785  -8.342
ATOM   6833 O    TIP  1495       2.979  -2.429 -23.992
ATOM   6834 H1   TIP  1495       3.464  -1.993 -23.292
ATOM   6835 H2   TIP  1495       3.614  -2.526 -24.701
ATOM   6836 O    TIP  1496       9.523  22.999  14.610
ATOM   6837 H1   TIP  1496       9.657  23.943  14.525
ATOM   6838 H2   TIP  1496       8.579  22.900  14.734
ATOM   6839 O    TIP  1497     -28.034   1.771   0.907
ATOM   6840 H1   TIP  1497     -27.782   2.628   0.565
ATOM   6841 H2   TIP  1497     -27.469   1.152   0.445
ATOM   6842 O    TIP  1498     -27.999  -7.192 -19.093
ATOM   6843 H1   TIP  1498     -27.908  -7.622 -18.243
ATOM   6844 H2   TIP  1498     -28.428  -7.844 -19.647
ATOM   6845 O    TIP  1499      14.166   9.107  -9.471
ATOM   6846 H1   TIP  1499      13.661   8.304  -9.344
ATOM   6847 H2   TIP  1499      13.755   9.533 -10.223
ATOM   6848 O    TIP  1500      11.231   6.350 -19.831
ATOM   6849 H1   TIP  1500      10.318   6.531 -19.608
ATOM   6850 H2   TIP  1500      11.301   5.396 -19.800
ATOM   6851 O    TIP  1501      -3.753   0.562  12.575
ATOM   6852 H1   TIP  1501      -3.136   0.500  13.303
ATOM   6853 H2   TIP  1501      -4.605   0.367  12.964
ATOM   6854 O    TIP  1502       1.504  17.048   0.652
ATOM   6855 H1   TIP  1502       0.997  16.950   1.458
ATOM   6856 H2   TIP  1502       2.113  16.311   0.660
ATOM   6857 O    TIP  1503     -15.044  17.541  -7.567
ATOM   6858 H1   TIP  1503     -14.217  18.019  -7.508
ATOM   6859 H2   TIP  1503     -15.452  17.659  -6.709
ATOM   6860 O    TIP  1504     -12.104  -9.777   5.202
ATOM   6861 H1   TIP  1504     -11.975  -8.858   5.439
ATOM   6862 H2   TIP  1504     -12.833 -10.066   5.751
ATOM   6863 O    TIP  1505     -18.317 -25.824 -22.005
ATOM   6864 H1   TIP  1505     -18.015 -26.692 -22.272
ATOM   6865 H2   TIP  1505     -18.666 -25.434 -22.807
ATOM   6866 O    TIP  1506     -18.035 -17.343  13.546
ATOM   6867 H1   TIP  1506     -17.641 -18.170  13.267
ATOM   6868 H2   TIP  1506     -18.975 -17.519  13.565
ATOM   6869 O    TIP  1507     -25.342 -21.608  -9.535
ATOM   6870 H1   TIP  1507     -25.522 -21.605  -8.595
ATOM   6871 H2   TIP  1507     -24.725 -22.328  -9.660
ATOM   6872 O    TIP  1508       8.711  23.387   0.091
ATOM   6873 H1   TIP  1508       9.602  23.728   0.019
ATOM   6874 H2   TIP  1508       8.201  23.917  -0.521
ATOM   6875 O    TIP  1509      12.681  14.089   5.128
ATOM   6876 H1   TIP  1509      11.756  14.267   4.961
ATOM   6877 H2   TIP  1509      13.039  13.852   4.272
ATOM   6878 O    TIP  1510     -15.135  14.351 -17.687
ATOM   6879 H1   TIP  1510     -15.591  15.076 -18.115
ATOM   6880 H2   TIP  1510     -14.916  13.751 -18.400
ATOM   6881 O    TIP  1511      13.325  -7.585 -21.989
ATOM   6882 H1   TIP  1511      14.273  -7.577 -21.861
ATOM   6883 H2   TIP  1511      12.971  -7.872 -21.147
ATOM   6884 O    TIP  1512       2.124  29.143  -0.856
ATOM   6885 H1   TIP  1512       2.676  28.549  -1.366
ATOM   6886 H2   TIP  1512       2.742  29.666  -0.346
ATOM   6887 O    TIP  1513      -8.723 -24.121   4.957
ATOM   6888 H1   TIP  1513      -7.785 -23.940   5.004
ATOM   6889 H2   TIP  1513      -9.019 -23.654   4.176
ATOM   6890 O    TIP  1514       0.983  18.455   6.695
ATOM   6891 H1   TIP  1514       1.885  18.667   6.933
ATOM   6892 H2   TIP  1514       0.906  17.515   6.858
ATOM   6893 O    TIP  1515      18.453 -15.848  15.275
ATOM   6894 H1   TIP  1515      18.274 -14.992  15.665
ATOM   6895 H2   TIP  1515      18.349 -15.710  14.334
ATOM   6896 O    TIP  1516      -4.702 -13.953  28.942
ATOM   6897 H1   TIP  1516      -3.746 -14.007  28.936
ATOM   6898 H2   TIP  1516      -4.993 -14.858  29.057
ATOM   6899 O    TIP  1517      17.859  -9.676 -25.973
ATOM   6900 H1   TIP  1517      18.612 -10.149 -26.329
ATOM   6901 H2   TIP  1517      18.219  -9.159 -25.253
ATOM   6902 O    TIP  1518      -0.952 -18.444   9.638
ATOM   6903 H1   TIP  1518      -1.813 -18.570   9.240
ATOM   6904 H2   TIP  1518      -0.978 -17.554   9.990
ATOM   6905 O    TIP  1519      16.671   0.159  -7.719
ATOM   6906 H1   TIP  1519      16.309  -0.244  -6.930
ATOM   6907 H2   TIP  1519      17.218  -0.522  -8.108
ATOM   6908 O    TIP  1520      -2.167  16.424   0.284
ATOM   6909 H1   TIP  1520      -1.798  16.509   1.163
ATOM   6910 H2   TIP  1520      -1.633  17.004  -0.258
ATOM   6911 O    TIP  1521      16.803  -9.134   0.465
ATOM   6912 H1   TIP  1521      16.863  -8.876  -0.455
ATOM   6913 H2   TIP  1521      15.872  -9.065   0.674
ATOM   6914 O    TIP  1522      -8.721  -3.478  25.719
ATOM   6915 H1   TIP  1522      -8.194  -4.059  25.172
ATOM   6916 H2   TIP  1522      -9.556  -3.934  25.820
ATOM   6917 O    TIP  1523       0.166 -26.135   1.220
ATOM   6918 H1   TIP  1523       0.111 -25.608   0.423
ATOM   6919 H2   TIP  1523       0.057 -25.506   1.933
ATOM   6920 O    TIP  1524      -7.449  13.753   6.700
ATOM   6921 H1   TIP  1524      -6.786  13.176   7.079
ATOM   6922 H2   TIP  1524      -7.109  13.973   5.833
ATOM   6923 O    TIP  1525     -20.954 -20.739 -18.405
ATOM   6924 H1   TIP  1525     -20.226 -20.840 -17.792
ATOM   6925 H2   TIP  1525     -21.072 -19.792 -18.485
ATOM   6926 O    TIP  1526      23.410   1.408   1.355
ATOM   6927 H1   TIP  1526      23.361   2.313   1.662
ATOM   6928 H2   TIP  1526      22.556   1.034   1.570
ATOM   6929 O    TIP  1527      10.412  18.545 -10.323
ATOM   6930 H1   TIP  1527      10.242  18.678 -11.255
ATOM   6931 H2   TIP  1527      10.281  17.607 -10.186
ATOM   6932 O    TIP  1528       5.459 -21.056   6.157
ATOM   6933 H1   TIP  1528       5.185 -21.962   6.294
ATOM   6934 H2   TIP  1528       4.700 -20.534   6.419
ATOM   6935 O    TIP  1529      -5.655   9.682 -16.967
ATOM   6936 H1   TIP  1529      -6.235   9.422 -17.682
ATOM   6937 H2   TIP  1529      -5.683  10.638 -16.969
ATOM   6938 O    TIP  1530      -9.948  28.864   1.043
ATOM   6939 H1   TIP  1530      -9.409  29.259   1.729
ATOM   6940 H2   TIP  1530      -9.423  28.135   0.714
ATOM   6941 O    TIP  1531       4.939 -11.165 -29.247
ATOM   6942 H1   TIP  1531       4.319 -10.440 -29.316
ATOM   6943 H2   TIP  1531       5.003 -11.340 -28.308
ATOM   6944 O    TIP  1532     -12.015  18.281 -12.716
ATOM   6945 H1   TIP  1532     -12.758  17.912 -13.193
ATOM   6946 H2   TIP  1532     -11.292  17.679 -12.894
ATOM   6947 O    TIP  1533     -11.644  21.766   4.537
ATOM   6948 H1   TIP  1533     -12.240  22.116   3.875
ATOM   6949 H2   TIP  1533     -11.327  22.538   5.007
ATOM   6950 O    TIP  1534     -28.130   3.787  -4.597
ATOM   6951 H1   TIP  1534     -27.429   3.182  -4.356
ATOM   6952 H2   TIP  1534     -27.695   4.634  -4.693
ATOM   6953 O    TIP  1535     -17.576 -19.147 -23.637
ATOM   6954 H1   TIP  1535     -17.343 -19.303 -22.723
ATOM   6955 H2   TIP  1535     -18.179 -19.856 -23.857
ATOM   6956 O    TIP  1536     -17.044  17.116 -15.810
ATOM   6957 H1   TIP  1536     -16.800  17.187 -14.887
ATOM   6958 H2   TIP  1536     -17.453  16.254 -15.884
ATOM   6959 O    TIP  1537     -10.670 -24.828 -26.284
ATOM   6960 H1   TIP  1537     -10.251 -24.405 -27.034
ATOM   6961 H2   TIP  1537     -10.521 -24.227 -25.554
ATOM   6962 O    TIP  1538      -3.051   0.142 -27.956
ATOM   6963 H1   TIP  1538      -2.816  -0.786 -27.949
ATOM   6964 H2   TIP  1538      -3.630   0.238 -28.712
ATOM   6965 O    TIP  1539       0.761 -17.436  14.397
ATOM   6966 H1   TIP  1539       0.585 -17.534  15.333
ATOM   6967 H2   TIP  1539       0.628 -16.504  14.224
ATOM   6968 O    TIP  1540       6.803 -17.590  14.885
ATOM   6969 H1   TIP  1540       6.434 -16.708  14.920
ATOM   6970 H2   TIP  1540       6.045 -18.165  14.783
ATOM   6971 O    TIP  1541       8.103  29.320  -1.127
ATOM   6972 H1   TIP  1541       7.815  28.498  -1.523
ATOM   6973 H2   TIP  1541       8.579  29.054  -0.340
ATOM   6974 O    TIP  1542      18.317 -16.086  20.139
ATOM   6975 H1   TIP  1542      17.901 -16.941  20.249
ATOM   6976 H2   TIP  1542      19.228 -16.287  19.926
ATOM   6977 O    TIP  1543       2.609   6.137 -20.604
ATOM   6978 H1   TIP  1543       3.125   6.863 -20.954
ATOM   6979 H2   TIP  1543       3.218   5.400 -20.576
ATOM   6980 O    TIP  1544     -12.545 -27.582   4.105
ATOM   6981 H1   TIP  1544     -11.710 -27.126   4.000
ATOM   6982 H2   TIP  1544     -12.604 -28.154   3.340
ATOM   6983 O    TIP  1545       2.748  18.916   3.899
ATOM   6984 H1   TIP  1545       2.686  17.967   3.794
ATOM   6985 H2   TIP  1545       3.614  19.060   4.279
ATOM   6986 O    TIP  1546      17.377 -20.993  11.728
ATOM   6987 H1   TIP  1546      17.076 -21.771  11.259
ATOM   6988 H2   TIP  1546      16.594 -20.658  12.166
ATOM   6989 O    TIP  1547     -10.401  21.942 -10.809
ATOM   6990 H1   TIP  1547     -11.310  22.226 -10.718
ATOM   6991 H2   TIP  1547      -9.889  22.748 -10.742
ATOM   6992 O    TIP  1548     -18.735 -27.153 -19.664
ATOM   6993 H1   TIP  1548     -18.757 -26.835 -20.566
ATOM   6994 H2   TIP  1548     -17.804 -27.258 -19.469
ATOM   6995 O    TIP  1549      12.954 -29.257  -0.686
ATOM   6996 H1   TIP  1549      13.488 -28.757  -1.303
ATOM   6997 H2   TIP  1549      12.624 -28.603  -0.070
ATOM   6998 O    TIP  1550     -29.009 -11.191 -11.467
ATOM   6999 H1   TIP  1550     -29.483 -11.162 -10.636
ATOM   7000 H2   TIP  1550     -29.323 -11.988 -11.895
ATOM   7001 O    TIP  1551      21.017  -9.249   2.333
ATOM   7002 H1   TIP  1551      20.747  -9.827   1.620
ATOM   7003 H2   TIP  1551      20.265  -8.676   2.477
ATOM   7004 O    TIP  1552      16.497   3.392  -8.289
ATOM   7005 H1   TIP  1552      17.189   2.758  -8.103
ATOM   7006 H2   TIP  1552      16.775   4.190  -7.839
ATOM   7007 O    TIP  1553       2.107 -18.943 -24.094
ATOM   7008 H1   TIP  1553       2.146 -18.479 -24.930
ATOM   7009 H2   TIP  1553       2.220 -18.260 -23.434
ATOM   7010 O    TIP  1554      11.404  28.508  10.143
ATOM   7011 H1   TIP  1554      11.650  28.366   9.229
ATOM   7012 H2   TIP  1554      10.480  28.262  10.184
ATOM   7013 O    TIP  1555      27.851 -27.958 -10.131
ATOM   7014 H1   TIP  1555      28.742 -28.004  -9.785
ATOM   7015 H2   TIP  1555      27.423 -27.282  -9.605
ATOM   7016 O    TIP  1556       7.366   7.558 -21.400
ATOM   7017 H1   TIP  1556       6.866   7.130 -22.094
ATOM   7018 H2   TIP  1556       7.977   8.132 -21.862
ATOM   7019 O    TIP  1557      17.137 -23.096   9.973
ATOM   7020 H1   TIP  1557      17.218 -23.075   9.020
ATOM   7021 H2   TIP  1557      18.015 -23.314  10.284
ATOM   7022 O    TIP  1558      23.204 -17.286 -17.927
ATOM   7023 H1   TIP  1558      24.076 -17.600 -17.689
ATOM   7024 H2   TIP  1558      23.366 -16.531 -18.493
ATOM   7025 O    TIP  1559      26.222  -7.896 -12.843
ATOM   7026 H1   TIP  1559      26.389  -6.954 -12.855
ATOM   7027 H2   TIP  1559      27.071  -8.288 -12.636
ATOM   7028 O    TIP  1560      20.977  -8.229 -13.194
ATOM   7029 H1   TIP  1560      20.744  -7.687 -13.948
ATOM   7030 H2   TIP  1560      20.405  -8.993 -13.262
ATOM   7031 O    TIP  1561      -5.048 -24.467 -18.203
ATOM   7032 H1   TIP  1561      -4.097 -24.550 -18.142
ATOM   7033 H2   TIP  1561      -5.248 -24.664 -19.118
ATOM   7034 O    TIP  1562      -0.369  16.385   2.844
ATOM   7035 H1   TIP  1562      -0.627  16.439   3.764
ATOM   7036 H2   TIP  1562      -0.269  15.447   2.677
ATOM   7037 O    TIP  1563      -4.173  14.549   0.649
ATOM   7038 H1   TIP  1563      -5.012  14.977   0.477
ATOM   7039 H2   TIP  1563      -3.564  15.270   0.808
ATOM   7040 O    TIP  1564     -27.915 -16.667  -4.046
ATOM   7041 H1   TIP  1564     -28.645 -17.201  -3.732
ATOM   7042 H2   TIP  1564     -27.150 -17.238  -3.973
ATOM   7043 O    TIP  1565       1.667  26.657  10.888
ATOM   7044 H1   TIP  1565       1.095  27.020  11.564
ATOM   7045 H2   TIP  1565       1.600  25.709  11.000
ATOM   7046 O    TIP  1566       9.822  -3.246 -29.188
ATOM   7047 H1   TIP  1566       9.180  -3.947 -29.299
ATOM   7048 H2   TIP  1566      10.584  -3.677 -28.801
ATOM   7049 O    TIP  1567      -8.708 -20.854   9.208
ATOM   7050 H1   TIP  1567      -8.031 -20.179   9.172
ATOM   7051 H2   TIP  1567      -8.315 -21.613   8.778
ATOM   7052 O    TIP  1568      25.028  10.097 -26.757
ATOM   7053 H1   TIP  1568      24.953   9.814 -27.669
ATOM   7054 H2   TIP  1568      24.543  10.921 -26.720
ATOM   7055 O    TIP  1569      12.956 -15.196  14.705
ATOM   7056 H1   TIP  1569      12.543 -15.387  13.863
ATOM   7057 H2   TIP  1569      13.239 -14.285  14.632
ATOM   7058 O    TIP  1570     -27.893   6.269 -16.242
ATOM   7059 H1   TIP  1570     -27.728   6.140 -15.308
ATOM   7060 H2   TIP  1570     -27.913   5.385 -16.607
ATOM   7061 O    TIP  1571      16.447  -2.258  -0.120
ATOM   7062 H1   TIP  1571      16.259  -3.093   0.308
ATOM   7063 H2   TIP  1571      15.806  -1.650   0.248
ATOM   7064 O    TIP  1572       5.928 -24.098  28.483
ATOM   7065 H1   TIP  1572       6.878 -23.987  28.469
ATOM   7066 H2   TIP  1572       5.586 -23.224  28.672
ATOM   7067 O    TIP  1573      -9.004  26.582 -12.628
ATOM   7068 H1   TIP  1573      -8.637  27.362 -13.042
ATOM   7069 H2   TIP  1573      -9.946  26.645 -12.788
ATOM   7070 O    TIP  1574      -7.528  26.440  -3.615
ATOM   7071 H1   TIP  1574      -8.051  25.920  -4.225
ATOM   7072 H2   TIP  1574      -6.664  26.494  -4.023
ATOM   7073 O    TIP  1575      10.057 -15.057  12.704
ATOM   7074 H1   TIP  1575      10.966 -15.230  12.459
ATOM   7075 H2   TIP  1575       9.706 -15.913  12.948
ATOM   7076 O    TIP  1576       9.333 -18.363 -24.713
ATOM   7077 H1   TIP  1576       8.514 -18.833 -24.864
ATOM   7078 H2   TIP  1576       9.184 -17.493 -25.084
ATOM   7079 O    TIP  1577      26.711 -18.084 -11.760
ATOM   7080 H1   TIP  1577      26.585 -17.151 -11.930
ATOM   7081 H2   TIP  1577      26.312 -18.228 -10.902
ATOM   7082 O    TIP  1578      -2.653  22.927  -0.608
ATOM   7083 H1   TIP  1578      -3.487  22.861  -1.071
ATOM   7084 H2   TIP  1578      -2.887  23.234   0.268
ATOM   7085 O    TIP  1579     -24.950  24.310  -4.512
ATOM   7086 H1   TIP  1579     -24.077  24.564  -4.213
ATOM   7087 H2   TIP  1579     -24.824  24.041  -5.422
ATOM   7088 O    TIP  1580       2.533  16.959  -7.272
ATOM   7089 H1   TIP  1580       3.298  17.518  -7.136
ATOM   7090 H2   TIP  1580       2.023  17.049  -6.467
ATOM   7091 O    TIP  1581       0.306  25.723  -7.834
ATOM   7092 H1   TIP  1581       0.773  25.813  -8.664
ATOM   7093 H2   TIP  1581       0.930  26.025  -7.174
ATOM   7094 O    TIP  1582       8.589 -16.598 -20.121
ATOM   7095 H1   TIP  1582       9.172 -17.266 -19.762
ATOM   7096 H2   TIP  1582       7.855 -17.090 -20.487
ATOM   7097 O    TIP  1583     -25.021   1.176   3.022
ATOM   7098 H1   TIP  1583     -25.731   0.535   3.022
ATOM   7099 H2   TIP  1583     -24.702   1.183   2.120
ATOM   7100 O    TIP  1584     -26.978 -20.766  -5.390
ATOM   7101 H1   TIP  1584     -27.127 -21.106  -6.272
ATOM   7102 H2   TIP  1584     -27.766 -21.004  -4.903
ATOM   7103 O    TIP  1585      -2.291   5.327   7.470
ATOM   7104 H1   TIP  1585      -2.717   4.698   6.888
ATOM   7105 H2   TIP  1585      -2.987   5.936   7.718
ATOM   7106 O    TIP  1586     -22.648  15.945  -9.196
ATOM   7107 H1   TIP  1586     -21.703  16.095  -9.150
ATOM   7108 H2   TIP  1586     -22.763  15.045  -8.892
ATOM   7109 O    TIP  1587      28.785  24.739  -2.258
ATOM   7110 H1   TIP  1587      28.947  25.315  -1.512
ATOM   7111 H2   TIP  1587      29.577  24.806  -2.791
ATOM   7112 O    TIP  1588       4.346   6.532 -17.227
ATOM   7113 H1   TIP  1588       4.187   7.043 -16.434
ATOM   7114 H2   TIP  1588       3.567   6.673 -17.764
ATOM   7115 O    TIP  1589      -8.200  16.302 -20.633
ATOM   7116 H1   TIP  1589      -8.879  16.664 -20.065
ATOM   7117 H2   TIP  1589      -7.985  17.014 -21.235
ATOM   7118 O    TIP  1590     -22.341 -16.668   5.334
ATOM   7119 H1   TIP  1590     -22.345 -16.601   4.380
ATOM   7120 H2   TIP  1590     -21.597 -17.237   5.532
ATOM   7121 O    TIP  1591     -16.910  -6.639 -28.601
ATOM   7122 H1   TIP  1591     -16.860  -6.052 -27.847
ATOM   7123 H2   TIP  1591     -16.235  -7.298 -28.437
ATOM   7124 O    TIP  1592     -17.383  28.993  -3.029
ATOM   7125 H1   TIP  1592     -18.192  28.498  -3.153
ATOM   7126 H2   TIP  1592     -17.607  29.888  -3.284
ATOM   7127 O    TIP  1593       0.198 -13.700 -22.718
ATOM   7128 H1   TIP  1593       0.262 -12.791 -22.424
ATOM   7129 H2   TIP  1593       1.106 -13.979 -22.837
ATOM   7130 O    TIP  1594      18.836 -18.815  12.594
ATOM   7131 H1   TIP  1594      18.347 -19.635  12.524
ATOM   7132 H2   TIP  1594      18.529 -18.289  11.856
ATOM   7133 O    TIP  1595      25.789  -7.841   2.844
ATOM   7134 H1   TIP  1595      26.386  -8.564   3.034
ATOM   7135 H2   TIP  1595      26.196  -7.379   2.111
ATOM   7136 O    TIP  1596     -10.097  -0.817   9.513
ATOM   7137 H1   TIP  1596     -10.736  -1.414   9.902
ATOM   7138 H2   TIP  1596      -9.383  -1.384   9.223
ATOM   7139 O    TIP  1597       9.832 -11.930 -20.558
ATOM   7140 H1   TIP  1597       9.067 -12.439 -20.290
ATOM   7141 H2   TIP  1597      10.153 -12.373 -21.344
ATOM   7142 O    TIP  1598     -13.940 -20.329   9.938
ATOM   7143 H1   TIP  1598     -13.074 -20.736   9.953
ATOM   7144 H2   TIP  1598     -14.548 -21.062   9.842
ATOM   7145 O    TIP  1599      16.329 -16.639 -23.164
ATOM   7146 H1   TIP  1599      16.102 -16.894 -24.058
ATOM   7147 H2   TIP  1599      16.419 -15.687 -23.201
ATOM   7148 O    TIP  1600      15.428   5.032   4.497
ATOM   7149 H1   TIP  1600      15.228   4.381   5.169
ATOM   7150 H2   TIP  1600      15.017   4.692   3.703
ATOM   7151 O    TIP  1601       2.245  -8.617 -23.267
ATOM   7152 H1   TIP  1601       1.801  -8.432 -24.095
ATOM   7153 H2   TIP  1601       1.749  -9.339 -22.883
ATOM   7154 O    TIP  1602     -28.639  -8.044 -16.691
ATOM   7155 H1   TIP  1602     -29.305  -8.686 -16.446
ATOM   7156 H2   TIP  1602     -27.918  -8.201 -16.082
ATOM   7157 O    TIP  1603     -16.530  -4.985  19.687
ATOM   7158 H1   TIP  1603     -16.854  -5.410  18.893
ATOM   7159 H2   TIP  1603     -15.578  -5.049  19.623
ATOM   7160 O    TIP  1604      28.733  15.668  -0.184
ATOM   7161 H1   TIP  1604      29.244  15.388  -0.943
ATOM   7162 H2   TIP  1604      29.368  16.093   0.391
ATOM   7163 O    TIP  1605      23.421 -13.986   7.791
ATOM   7164 H1   TIP  1605      24.321 -14.118   7.493
ATOM   7165 H2   TIP  1605      22.885 -14.150   7.015
ATOM   7166 O    TIP  1606      28.668 -16.394 -26.672
ATOM   7167 H1   TIP  1606      29.303 -17.037 -26.986
ATOM   7168 H2   TIP  1606      28.548 -16.606 -25.746
ATOM   7169 O    TIP  1607     -19.559  20.464 -16.339
ATOM   7170 H1   TIP  1607     -20.228  20.064 -15.783
ATOM   7171 H2   TIP  1607     -19.102  19.723 -16.736
ATOM   7172 O    TIP  1608      23.529   8.016 -13.650
ATOM   7173 H1   TIP  1608      22.916   7.446 -14.112
ATOM   7174 H2   TIP  1608      23.700   8.732 -14.261
ATOM   7175 O    TIP  1609      17.847   6.762 -16.618
ATOM   7176 H1   TIP  1609      18.586   7.333 -16.826
ATOM   7177 H2   TIP  1609      18.225   5.883 -16.579
ATOM   7178 O    TIP  1610      23.732 -18.155 -10.347
ATOM   7179 H1   TIP  1610      23.379 -17.309 -10.620
ATOM   7180 H2   TIP  1610      24.224 -17.965  -9.549
ATOM   7181 O    TIP  1611     -23.399  23.416 -23.121
ATOM   7182 H1   TIP  1611     -22.891  22.819 -23.670
ATOM   7183 H2   TIP  1611     -23.216  24.285 -23.476
ATOM   7184 O    TIP  1612      16.364   7.218   6.786
ATOM   7185 H1   TIP  1612      15.706   6.605   7.114
ATOM   7186 H2   TIP  1612      15.879   8.027   6.624
ATOM   7187 O    TIP  1613      19.755  -4.860 -19.179
ATOM   7188 H1   TIP  1613      20.563  -5.330 -19.388
ATOM   7189 H2   TIP  1613      19.696  -4.896 -18.224
ATOM   7190 O    TIP  1614     -11.685 -26.369  14.154
ATOM   7191 H1   TIP  1614     -11.608 -27.006  14.864
ATOM   7192 H2   TIP  1614     -12.143 -26.838  13.457
ATOM   7193 O    TIP  1615     -11.248  10.929  16.543
ATOM   7194 H1   TIP  1615     -11.588  10.137  16.960
ATOM   7195 H2   TIP  1615     -11.307  10.750  15.604
ATOM   7196 O    TIP  1616      -8.732  21.974 -21.879
ATOM   7197 H1   TIP  1616      -9.655  22.106 -22.099
ATOM   7198 H2   TIP  1616      -8.329  21.685 -22.698
ATOM   7199 O    TIP  1617       5.528   1.465 -22.389
ATOM   7200 H1   TIP  1617       5.986   2.270 -22.630
ATOM   7201 H2   TIP  1617       6.067   0.763 -22.752
ATOM   7202 O    TIP  1618      -7.475 -23.031  14.991
ATOM   7203 H1   TIP  1618      -7.533 -23.657  15.713
ATOM   7204 H2   TIP  1618      -6.554 -23.051  14.729
ATOM   7205 O    TIP  1619      23.961 -21.959 -20.694
ATOM   7206 H1   TIP  1619      23.285 -21.608 -20.116
ATOM   7207 H2   TIP  1619      23.484 -22.500 -21.322
ATOM   7208 O    TIP  1620      24.094  -1.731 -22.538
ATOM   7209 H1   TIP  1620      23.330  -1.693 -23.114
ATOM   7210 H2   TIP  1620      23.727  -1.802 -21.657
ATOM   7211 O    TIP  1621      27.364 -20.176 -20.332
ATOM   7212 H1   TIP  1621      26.985 -20.940 -19.899
ATOM   7213 H2   TIP  1621      26.979 -20.179 -21.208
ATOM   7214 O    TIP  1622     -24.328   5.965 -10.348
ATOM   7215 H1   TIP  1622     -24.740   5.383  -9.710
ATOM   7216 H2   TIP  1622     -23.669   5.421 -10.779
ATOM   7217 O    TIP  1623     -23.968   4.347 -19.643
ATOM   7218 H1   TIP  1623     -23.489   3.558 -19.389
ATOM   7219 H2   TIP  1623     -24.744   4.348 -19.083
ATOM   7220 O    TIP  1624       7.587 -28.303  10.406
ATOM   7221 H1   TIP  1624       7.816 -28.527  11.308
ATOM   7222 H2   TIP  1624       6.871 -28.899  10.185
ATOM   7223 O    TIP  1625     -15.546 -21.336   3.655
ATOM   7224 H1   TIP  1625     -16.370 -21.312   3.169
ATOM   7225 H2   TIP  1625     -15.664 -22.039   4.293
ATOM   7226 O    TIP  1626      22.461 -12.330 -19.019
ATOM   7227 H1   TIP  1626      22.214 -12.142 -19.925
ATOM   7228 H2   TIP  1626      23.214 -11.763 -18.853
ATOM   7229 O    TIP  1627      25.586 -23.285   0.645
ATOM   7230 H1   TIP  1627      24.959 -23.946   0.352
ATOM   7231 H2   TIP  1627      25.595 -22.634  -0.056
ATOM   7232 O    TIP  1628      -2.439   2.063   4.097
ATOM   7233 H1   TIP  1628      -3.054   1.487   4.551
ATOM   7234 H2   TIP  1628      -1.577   1.694   4.288
ATOM   7235 O    TIP  1629     -11.245   5.967 -19.085
ATOM   7236 H1   TIP  1629     -11.155   5.144 -19.564
ATOM   7237 H2   TIP  1629     -12.087   5.893 -18.635
ATOM   7238 O    TIP  1630      17.586  28.470 -19.454
ATOM   7239 H1   TIP  1630      17.291  27.697 -18.974
ATOM   7240 H2   TIP  1630      18.203  28.901 -18.862
ATOM   7241 O    TIP  1631       9.212  22.428 -16.116
ATOM   7242 H1   TIP  1631       8.295  22.196 -15.971
ATOM   7243 H2   TIP  1631       9.696  21.911 -15.471
ATOM   7244 O    TIP  1632      18.975  14.867  -4.407
ATOM   7245 H1   TIP  1632      19.071  14.715  -5.347
ATOM   7246 H2   TIP  1632      18.112  14.512  -4.193
ATOM   7247 O    TIP  1633     -12.217  24.575  -5.951
ATOM   7248 H1   TIP  1633     -12.378  23.663  -5.709
ATOM   7249 H2   TIP  1633     -11.920  24.534  -6.860
ATOM   7250 O    TIP  1634      -4.231  -3.317  13.986
ATOM   7251 H1   TIP  1634      -4.190  -4.101  14.532
ATOM   7252 H2   TIP  1634      -3.317  -3.123  13.775
ATOM   7253 O    TIP  1635     -13.582 -20.967  15.469
ATOM   7254 H1   TIP  1635     -13.401 -21.767  14.976
ATOM   7255 H2   TIP  1635     -13.635 -20.281  14.803
ATOM   7256 O    TIP  1636      23.048 -10.079  -9.887
ATOM   7257 H1   TIP  1636      23.612  -9.969 -10.651
ATOM   7258 H2   TIP  1636      22.159 -10.091 -10.243
ATOM   7259 O    TIP  1637      16.704 -13.551  27.829
ATOM   7260 H1   TIP  1637      16.365 -14.361  27.447
ATOM   7261 H2   TIP  1637      17.636 -13.554  27.612
ATOM   7262 O    TIP  1638      16.575   2.185   1.680
ATOM   7263 H1   TIP  1638      17.510   1.988   1.720
ATOM   7264 H2   TIP  1638      16.515   2.958   1.119
ATOM   7265 O    TIP  1639      -4.237  -4.687 -24.550
ATOM   7266 H1   TIP  1639      -3.399  -4.963 -24.177
ATOM   7267 H2   TIP  1639      -4.311  -3.762 -24.317
ATOM   7268 O    TIP  1640       2.412  -2.677 -28.862
ATOM   7269 H1   TIP  1640       3.286  -2.781 -29.237
ATOM   7270 H2   TIP  1640       1.821  -2.711 -29.614
[truncated: 749,435 more chars]
