# Supplementary material for: Virtual Double-System Single-Box: A Nonequilibrium Alchemical Technique for Absolute Binding Free Energy Calculations: Application to Ligands of the SARS-CoV-2 Main Protease
Source: J Chem Theory Comput. 2020 Oct 22;16(11):7160–72. doi: 10.1021/acs.jctc.0c00634 (PMC8015232; doi:10.1021/acs.jctc.0c00634)
Supplement: Supplementary file 1 — ct0c00634_si_001.zip [file ct0c00634_si_001.zip › data/NPT_struct/co79.pdb]

REMARK   Time:         8999.10 CO matrix:   62.13276   0.00000   0.00000   0.00000  62.13276   0.00000   0.00000   0.00000  62.13276
ATOM      1 N01  LIG     1      -1.596  -2.676   0.163
ATOM      2 H01  LIG     1      -2.145  -3.277   0.778
ATOM      3 C02  LIG     1       1.607   0.309  -1.334
ATOM      4 H02  LIG     1       0.796   1.001  -1.557
ATOM      5 C03  LIG     1       2.882   0.777  -1.350
ATOM      6 H03  LIG     1       2.962   1.831  -1.596
ATOM      7 C04  LIG     1       3.715  -1.460  -0.731
ATOM      8 H04  LIG     1       4.571  -2.116  -0.603
ATOM      9 C05  LIG     1       2.383  -1.877  -0.616
ATOM     10 H05  LIG     1       2.242  -2.881  -0.219
ATOM     11 C06  LIG     1       5.406   1.665  -0.300
ATOM     12 H06  LIG     1       4.812   2.455  -0.776
ATOM     13 H07  LIG     1       6.431   1.992  -0.514
ATOM     14 N07  LIG     1       4.652   3.090   1.600
ATOM     15 H08  LIG     1       4.653   3.863   0.946
ATOM     16 H09  LIG     1       4.221   3.239   2.504
ATOM     17 C08  LIG     1      -3.636   2.450  -0.571
ATOM     18 H10  LIG     1      -3.270   3.346  -1.063
ATOM     19 C09  LIG     1      -4.673   2.262   0.334
ATOM     20 H11  LIG     1      -5.382   3.042   0.597
ATOM     21 C10  LIG     1      -5.637   0.273   1.307
ATOM     22 H12  LIG     1      -6.449   0.742   1.859
ATOM     23 C11  LIG     1      -5.418  -1.120   1.436
ATOM     24 H13  LIG     1      -6.129  -1.758   1.952
ATOM     25 C12  LIG     1      -4.252  -1.694   0.835
ATOM     26 H14  LIG     1      -4.097  -2.763   0.948
ATOM     27 C13  LIG     1      -0.005  -1.420  -0.543
ATOM     28 N14  LIG     1      -1.088  -0.674  -0.759
ATOM     29 O15  LIG     1      -0.235  -2.682  -0.019
ATOM     30 C16  LIG     1       1.316  -1.005  -0.909
ATOM     31 C17  LIG     1      -2.042  -1.448  -0.259
ATOM     32 C18  LIG     1      -3.339  -0.928   0.102
ATOM     33 C19  LIG     1       3.977  -0.099  -1.041
ATOM     34 O20  LIG     1       5.234   0.368  -0.962
ATOM     35 C21  LIG     1       4.971   1.798   1.244
ATOM     36 O22  LIG     1       4.694   0.822   1.943
ATOM     37 C23  LIG     1      -3.664   0.442  -0.028
ATOM     38 N24  LIG     1      -3.067   1.290  -0.871
ATOM     39 N25  LIG     1      -4.709   0.969   0.611
ATOM     40 N    PHE     2     -10.805 -20.905  -4.101
ATOM     41 H1   PHE     2     -11.298 -20.449  -4.855
ATOM     42 H2   PHE     2     -11.475 -21.092  -3.368
ATOM     43 H3   PHE     2     -10.210 -20.166  -3.756
ATOM     44 CA   PHE     2     -10.049 -22.133  -4.374
ATOM     45 HA   PHE     2     -10.667 -23.008  -4.170
ATOM     46 CB   PHE     2      -9.604 -22.147  -5.869
ATOM     47 HB1  PHE     2      -9.198 -23.141  -6.057
ATOM     48 HB2  PHE     2      -8.923 -21.313  -6.044
ATOM     49 CG   PHE     2     -10.746 -22.026  -6.821
ATOM     50 CD1  PHE     2     -11.664 -23.076  -6.987
ATOM     51 HD1  PHE     2     -11.430 -23.995  -6.469
ATOM     52 CE1  PHE     2     -12.752 -22.941  -7.821
ATOM     53 HE1  PHE     2     -13.376 -23.820  -7.744
ATOM     54 CZ   PHE     2     -12.963 -21.761  -8.551
ATOM     55 HZ   PHE     2     -13.861 -21.628  -9.136
ATOM     56 CE2  PHE     2     -12.086 -20.737  -8.290
ATOM     57 HE2  PHE     2     -12.322 -19.797  -8.767
ATOM     58 CD2  PHE     2     -10.956 -20.825  -7.512
ATOM     59 HD2  PHE     2     -10.265 -20.001  -7.423
ATOM     60 C    PHE     2      -8.804 -22.222  -3.484
ATOM     61 O    PHE     2      -8.217 -21.210  -3.311
ATOM     62 N    PRO     3      -8.351 -23.421  -3.028
ATOM     63 CD   PRO     3      -9.216 -24.585  -2.982
ATOM     64 HD1  PRO     3      -9.330 -24.934  -4.009
ATOM     65 HD2  PRO     3     -10.182 -24.412  -2.508
ATOM     66 CG   PRO     3      -8.499 -25.588  -2.192
ATOM     67 HG1  PRO     3      -8.711 -26.573  -2.607
ATOM     68 HG2  PRO     3      -8.882 -25.493  -1.176
ATOM     69 CB   PRO     3      -7.070 -25.267  -2.387
ATOM     70 HB1  PRO     3      -6.819 -25.609  -3.391
ATOM     71 HB2  PRO     3      -6.555 -25.744  -1.552
ATOM     72 CA   PRO     3      -7.081 -23.711  -2.348
ATOM     73 HA   PRO     3      -7.177 -23.374  -1.316
ATOM     74 C    PRO     3      -5.865 -22.982  -2.889
ATOM     75 O    PRO     3      -5.575 -23.169  -4.075
ATOM     76 N    SER     4      -5.153 -22.256  -1.976
ATOM     77 H    SER     4      -5.415 -22.370  -1.007
ATOM     78 CA   SER     4      -3.941 -21.516  -2.226
ATOM     79 HA   SER     4      -4.151 -20.847  -3.060
ATOM     80 CB   SER     4      -3.681 -20.721  -0.982
ATOM     81 HB1  SER     4      -4.482 -19.991  -0.867
ATOM     82 HB2  SER     4      -2.751 -20.168  -1.117
ATOM     83 OG   SER     4      -3.578 -21.525   0.169
ATOM     84 HG   SER     4      -2.698 -21.274   0.458
ATOM     85 C    SER     4      -2.631 -22.353  -2.606
ATOM     86 O    SER     4      -1.725 -21.842  -3.230
ATOM     87 N    GLY     5      -2.505 -23.642  -2.267
ATOM     88 H    GLY     5      -3.245 -23.928  -1.642
ATOM     89 CA   GLY     5      -1.298 -24.476  -2.375
ATOM     90 HA1  GLY     5      -1.668 -25.474  -2.142
ATOM     91 HA2  GLY     5      -0.549 -24.227  -1.623
ATOM     92 C    GLY     5      -0.680 -24.593  -3.773
ATOM     93 O    GLY     5       0.541 -24.644  -3.834
ATOM     94 N    LYS     6      -1.515 -24.481  -4.904
ATOM     95 H    LYS     6      -2.456 -24.202  -4.665
ATOM     96 CA   LYS     6      -1.110 -24.596  -6.300
ATOM     97 HA   LYS     6      -0.285 -25.304  -6.382
ATOM     98 CB   LYS     6      -2.196 -25.223  -7.196
ATOM     99 HB1  LYS     6      -3.053 -24.555  -7.286
ATOM    100 HB2  LYS     6      -2.674 -25.996  -6.594
ATOM    101 CG   LYS     6      -1.727 -25.833  -8.523
ATOM    102 HG1  LYS     6      -0.887 -26.515  -8.397
ATOM    103 HG2  LYS     6      -1.375 -25.037  -9.179
ATOM    104 CD   LYS     6      -2.956 -26.522  -9.150
ATOM    105 HD1  LYS     6      -2.724 -26.937 -10.131
ATOM    106 HD2  LYS     6      -3.757 -25.799  -9.302
ATOM    107 CE   LYS     6      -3.452 -27.747  -8.259
ATOM    108 HE1  LYS     6      -4.148 -28.334  -8.858
ATOM    109 HE2  LYS     6      -3.817 -27.276  -7.346
ATOM    110 NZ   LYS     6      -2.340 -28.710  -7.865
ATOM    111 HZ1  LYS     6      -1.651 -28.186  -7.345
ATOM    112 HZ2  LYS     6      -2.703 -29.436  -7.263
ATOM    113 HZ3  LYS     6      -1.999 -29.144  -8.711
ATOM    114 C    LYS     6      -0.504 -23.313  -6.819
ATOM    115 O    LYS     6      -0.063 -23.192  -7.983
ATOM    116 N    VAL     7      -0.550 -22.242  -5.920
ATOM    117 H    VAL     7      -0.974 -22.458  -5.030
ATOM    118 CA   VAL     7       0.127 -21.000  -6.214
ATOM    119 HA   VAL     7       0.720 -21.009  -7.129
ATOM    120 CB   VAL     7      -0.966 -19.940  -6.450
ATOM    121 HB   VAL     7      -1.411 -19.855  -5.459
ATOM    122 CG1  VAL     7      -0.397 -18.569  -6.813
ATOM    123 HG11 VAL     7      -1.162 -17.834  -7.062
ATOM    124 HG12 VAL     7       0.204 -18.272  -5.953
ATOM    125 HG13 VAL     7       0.375 -18.663  -7.577
ATOM    126 CG2  VAL     7      -1.992 -20.231  -7.562
ATOM    127 HG21 VAL     7      -2.753 -19.454  -7.636
ATOM    128 HG22 VAL     7      -1.534 -20.391  -8.538
ATOM    129 HG23 VAL     7      -2.551 -21.080  -7.170
ATOM    130 C    VAL     7       1.239 -20.658  -5.199
ATOM    131 O    VAL     7       2.258 -20.071  -5.515
ATOM    132 N    GLU     8       1.131 -21.079  -3.961
ATOM    133 H    GLU     8       0.308 -21.592  -3.680
ATOM    134 CA   GLU     8       2.025 -20.644  -2.847
ATOM    135 HA   GLU     8       1.755 -19.608  -2.646
ATOM    136 CB   GLU     8       1.548 -21.419  -1.582
ATOM    137 HB1  GLU     8       2.400 -21.597  -0.926
ATOM    138 HB2  GLU     8       1.148 -22.405  -1.818
ATOM    139 CG   GLU     8       0.497 -20.657  -0.751
ATOM    140 HG1  GLU     8      -0.362 -20.392  -1.368
ATOM    141 HG2  GLU     8       0.880 -19.701  -0.394
ATOM    142 CD   GLU     8       0.050 -21.474   0.493
ATOM    143 OE1  GLU     8      -1.138 -21.344   0.902
ATOM    144 OE2  GLU     8       0.933 -22.094   1.136
ATOM    145 C    GLU     8       3.516 -20.845  -3.051
ATOM    146 O    GLU     8       4.284 -20.081  -2.515
ATOM    147 N    GLY     9       3.807 -21.847  -3.825
ATOM    148 H    GLY     9       3.052 -22.462  -4.094
ATOM    149 CA   GLY     9       5.193 -22.102  -4.280
ATOM    150 HA1  GLY     9       5.151 -23.084  -4.750
ATOM    151 HA2  GLY     9       5.875 -22.316  -3.457
ATOM    152 C    GLY     9       5.829 -21.071  -5.171
ATOM    153 O    GLY     9       7.066 -21.045  -5.242
ATOM    154 N    CYS    10       5.096 -20.184  -5.832
ATOM    155 H    CYS    10       4.113 -20.231  -5.606
ATOM    156 CA   CYS    10       5.524 -19.169  -6.734
ATOM    157 HA   CYS    10       6.504 -19.376  -7.165
ATOM    158 CB   CYS    10       4.558 -19.241  -7.928
ATOM    159 HB1  CYS    10       4.713 -18.423  -8.631
ATOM    160 HB2  CYS    10       3.502 -19.132  -7.682
ATOM    161 SG   CYS    10       4.612 -20.778  -8.714
ATOM    162 HG   CYS    10       5.845 -20.652  -9.212
ATOM    163 C    CYS    10       5.465 -17.758  -6.117
ATOM    164 O    CYS    10       6.108 -16.872  -6.657
ATOM    165 N    MET    11       4.786 -17.559  -4.945
ATOM    166 H    MET    11       4.255 -18.312  -4.532
ATOM    167 CA   MET    11       4.729 -16.198  -4.375
ATOM    168 HA   MET    11       4.569 -15.432  -5.134
ATOM    169 CB   MET    11       3.494 -16.134  -3.464
ATOM    170 HB1  MET    11       3.483 -15.181  -2.936
ATOM    171 HB2  MET    11       3.649 -16.939  -2.746
ATOM    172 CG   MET    11       2.205 -16.306  -4.208
ATOM    173 HG1  MET    11       1.422 -16.349  -3.451
ATOM    174 HG2  MET    11       2.142 -17.320  -4.602
ATOM    175 SD   MET    11       1.733 -15.155  -5.492
ATOM    176 CE   MET    11       1.294 -13.719  -4.521
ATOM    177 HE1  MET    11       1.100 -12.875  -5.181
ATOM    178 HE2  MET    11       0.406 -14.040  -3.977
ATOM    179 HE3  MET    11       2.062 -13.425  -3.805
ATOM    180 C    MET    11       6.060 -15.895  -3.557
ATOM    181 O    MET    11       6.613 -16.730  -2.927
ATOM    182 N    VAL    12       6.576 -14.692  -3.794
ATOM    183 H    VAL    12       6.015 -14.074  -4.363
ATOM    184 CA   VAL    12       7.832 -14.114  -3.189
ATOM    185 HA   VAL    12       8.108 -14.634  -2.272
ATOM    186 CB   VAL    12       9.008 -14.251  -4.198
ATOM    187 HB   VAL    12       9.969 -13.942  -3.785
ATOM    188 CG1  VAL    12       9.182 -15.695  -4.740
ATOM    189 HG11 VAL    12      10.004 -15.655  -5.454
ATOM    190 HG12 VAL    12       9.523 -16.361  -3.947
ATOM    191 HG13 VAL    12       8.322 -16.147  -5.234
ATOM    192 CG2  VAL    12       8.726 -13.423  -5.541
ATOM    193 HG21 VAL    12       9.576 -13.370  -6.222
ATOM    194 HG22 VAL    12       7.907 -13.814  -6.145
ATOM    195 HG23 VAL    12       8.491 -12.379  -5.335
ATOM    196 C    VAL    12       7.734 -12.661  -2.748
ATOM    197 O    VAL    12       6.842 -11.915  -3.166
ATOM    198 N    GLN    13       8.777 -12.210  -2.060
ATOM    199 H    GLN    13       9.421 -12.946  -1.808
ATOM    200 CA   GLN    13       9.181 -10.843  -1.767
ATOM    201 HA   GLN    13       8.276 -10.306  -1.481
ATOM    202 CB   GLN    13      10.098 -10.880  -0.567
ATOM    203 HB1  GLN    13      11.095 -11.174  -0.894
ATOM    204 HB2  GLN    13       9.728 -11.609   0.154
ATOM    205 CG   GLN    13      10.239  -9.554   0.163
ATOM    206 HG1  GLN    13       9.286  -9.359   0.655
ATOM    207 HG2  GLN    13      10.370  -8.658  -0.444
ATOM    208 CD   GLN    13      11.303  -9.649   1.248
ATOM    209 OE1  GLN    13      11.423 -10.640   1.949
ATOM    210 NE2  GLN    13      12.166  -8.719   1.357
ATOM    211 HE21 GLN    13      12.257  -7.920   0.747
ATOM    212 HE22 GLN    13      12.846  -8.939   2.071
ATOM    213 C    GLN    13       9.878 -10.226  -3.009
ATOM    214 O    GLN    13      10.829 -10.808  -3.551
ATOM    215 N    VAL    14       9.599  -8.968  -3.372
ATOM    216 H    VAL    14       8.772  -8.606  -2.920
ATOM    217 CA   VAL    14      10.398  -8.021  -4.244
ATOM    218 HA   VAL    14      11.419  -8.349  -4.439
ATOM    219 CB   VAL    14       9.750  -7.865  -5.632
ATOM    220 HB   VAL    14       8.767  -7.403  -5.540
ATOM    221 CG1  VAL    14      10.607  -6.885  -6.448
ATOM    222 HG11 VAL    14      10.154  -6.799  -7.436
ATOM    223 HG12 VAL    14      10.523  -5.910  -5.969
ATOM    224 HG13 VAL    14      11.632  -7.242  -6.548
ATOM    225 CG2  VAL    14       9.512  -9.118  -6.385
ATOM    226 HG21 VAL    14       9.044  -8.820  -7.323
ATOM    227 HG22 VAL    14      10.483  -9.531  -6.659
ATOM    228 HG23 VAL    14       8.852  -9.764  -5.807
ATOM    229 C    VAL    14      10.613  -6.631  -3.463
ATOM    230 O    VAL    14       9.629  -6.098  -3.016
ATOM    231 N    THR    15      11.846  -6.178  -3.287
ATOM    232 H    THR    15      12.508  -6.706  -3.837
ATOM    233 CA   THR    15      12.359  -5.027  -2.467
ATOM    234 HA   THR    15      11.511  -4.432  -2.128
ATOM    235 CB   THR    15      13.182  -5.598  -1.286
ATOM    236 HB   THR    15      14.071  -6.107  -1.660
ATOM    237 CG2  THR    15      13.651  -4.677  -0.156
ATOM    238 HG21 THR    15      12.877  -4.072   0.318
ATOM    239 HG22 THR    15      14.106  -5.180   0.696
ATOM    240 HG23 THR    15      14.514  -4.155  -0.570
ATOM    241 OG1  THR    15      12.378  -6.567  -0.672
ATOM    242 HG1  THR    15      11.456  -6.317  -0.582
ATOM    243 C    THR    15      13.227  -4.109  -3.310
ATOM    244 O    THR    15      14.048  -4.622  -4.091
ATOM    245 N    CYS    16      13.181  -2.813  -3.141
ATOM    246 H    CYS    16      12.621  -2.385  -2.418
ATOM    247 CA   CYS    16      14.093  -1.932  -3.940
ATOM    248 HA   CYS    16      15.063  -2.412  -4.071
ATOM    249 CB   CYS    16      13.545  -1.631  -5.333
ATOM    250 HB1  CYS    16      12.661  -0.996  -5.291
ATOM    251 HB2  CYS    16      13.187  -2.491  -5.899
ATOM    252 SG   CYS    16      14.852  -0.951  -6.388
ATOM    253 HG   CYS    16      15.404  -2.162  -6.501
ATOM    254 C    CYS    16      14.251  -0.677  -3.050
ATOM    255 O    CYS    16      13.197  -0.194  -2.551
ATOM    256 N    GLY    17      15.480  -0.338  -2.663
ATOM    257 H    GLY    17      16.278  -0.721  -3.149
ATOM    258 CA   GLY    17      15.601   0.593  -1.432
ATOM    259 HA1  GLY    17      15.023   1.477  -1.700
ATOM    260 HA2  GLY    17      16.635   0.896  -1.266
ATOM    261 C    GLY    17      15.100  -0.062  -0.120
ATOM    262 O    GLY    17      15.472  -1.201   0.066
ATOM    263 N    THR    18      14.267   0.678   0.665
ATOM    264 H    THR    18      13.917   1.575   0.360
ATOM    265 CA   THR    18      13.510   0.101   1.739
ATOM    266 HA   THR    18      14.005  -0.825   2.032
ATOM    267 CB   THR    18      13.360   1.050   2.943
ATOM    268 HB   THR    18      12.758   0.514   3.677
ATOM    269 CG2  THR    18      14.629   1.300   3.648
ATOM    270 HG21 THR    18      15.211   1.763   2.852
ATOM    271 HG22 THR    18      14.399   1.954   4.489
ATOM    272 HG23 THR    18      15.043   0.438   4.172
ATOM    273 OG1  THR    18      12.840   2.335   2.650
ATOM    274 HG1  THR    18      12.688   2.696   3.526
ATOM    275 C    THR    18      12.149  -0.362   1.328
ATOM    276 O    THR    18      11.633  -1.163   2.069
ATOM    277 N    THR    19      11.506   0.074   0.213
ATOM    278 H    THR    19      11.925   0.844  -0.288
ATOM    279 CA   THR    19      10.223  -0.376  -0.252
ATOM    280 HA   THR    19       9.420  -0.156   0.451
ATOM    281 CB   THR    19      10.000   0.449  -1.550
ATOM    282 HB   THR    19      10.736   0.129  -2.287
ATOM    283 CG2  THR    19       8.573   0.320  -2.017
ATOM    284 HG21 THR    19       8.395  -0.728  -2.256
ATOM    285 HG22 THR    19       7.849   0.688  -1.290
ATOM    286 HG23 THR    19       8.509   0.787  -3.000
ATOM    287 OG1  THR    19      10.112   1.785  -1.245
ATOM    288 HG1  THR    19       9.691   2.322  -1.920
ATOM    289 C    THR    19      10.191  -1.842  -0.534
ATOM    290 O    THR    19      11.076  -2.362  -1.175
ATOM    291 N    THR    20       9.120  -2.486  -0.062
ATOM    292 H    THR    20       8.389  -1.934   0.365
ATOM    293 CA   THR    20       8.791  -3.931  -0.404
ATOM    294 HA   THR    20       9.259  -4.173  -1.358
ATOM    295 CB   THR    20       9.491  -4.885   0.565
ATOM    296 HB   THR    20      10.501  -4.476   0.571
ATOM    297 CG2  THR    20       8.884  -4.847   2.001
ATOM    298 HG21 THR    20       8.895  -3.874   2.492
ATOM    299 HG22 THR    20       7.896  -5.300   1.924
ATOM    300 HG23 THR    20       9.484  -5.434   2.697
ATOM    301 OG1  THR    20       9.729  -6.208   0.233
ATOM    302 HG1  THR    20       8.866  -6.606   0.098
ATOM    303 C    THR    20       7.344  -4.169  -0.658
ATOM    304 O    THR    20       6.567  -3.549   0.003
ATOM    305 N    LEU    21       7.019  -5.204  -1.456
ATOM    306 H    LEU    21       7.719  -5.569  -2.085
ATOM    307 CA   LEU    21       5.669  -5.748  -1.720
ATOM    308 HA   LEU    21       5.072  -5.726  -0.809
ATOM    309 CB   LEU    21       4.974  -4.828  -2.800
ATOM    310 HB1  LEU    21       4.683  -3.955  -2.215
ATOM    311 HB2  LEU    21       4.119  -5.348  -3.232
ATOM    312 CG   LEU    21       5.805  -4.329  -3.978
ATOM    313 HG   LEU    21       6.626  -3.709  -3.619
ATOM    314 CD1  LEU    21       6.327  -5.487  -4.828
ATOM    315 HD11 LEU    21       6.807  -5.020  -5.688
ATOM    316 HD12 LEU    21       7.089  -6.066  -4.306
ATOM    317 HD13 LEU    21       5.528  -6.119  -5.216
ATOM    318 CD2  LEU    21       4.852  -3.548  -4.841
ATOM    319 HD21 LEU    21       5.329  -3.013  -5.662
ATOM    320 HD22 LEU    21       4.086  -4.186  -5.281
ATOM    321 HD23 LEU    21       4.377  -2.756  -4.262
ATOM    322 C    LEU    21       5.758  -7.235  -2.096
ATOM    323 O    LEU    21       6.885  -7.783  -2.069
ATOM    324 N    ASN    22       4.694  -7.954  -2.535
ATOM    325 H    ASN    22       3.823  -7.442  -2.541
ATOM    326 CA   ASN    22       4.745  -9.310  -3.079
ATOM    327 HA   ASN    22       5.500  -9.846  -2.505
ATOM    328 CB   ASN    22       3.382  -9.916  -2.889
ATOM    329 HB1  ASN    22       3.472 -10.979  -3.113
ATOM    330 HB2  ASN    22       2.612  -9.469  -3.516
ATOM    331 CG   ASN    22       2.962  -9.860  -1.427
ATOM    332 OD1  ASN    22       3.448 -10.658  -0.661
ATOM    333 ND2  ASN    22       2.199  -8.899  -1.031
ATOM    334 HD21 ASN    22       1.786  -8.291  -1.723
ATOM    335 HD22 ASN    22       1.997  -8.829  -0.043
ATOM    336 C    ASN    22       4.951  -9.310  -4.621
ATOM    337 O    ASN    22       4.637  -8.371  -5.346
ATOM    338 N    GLY    23       5.523 -10.411  -5.166
ATOM    339 H    GLY    23       5.913 -11.082  -4.519
ATOM    340 CA   GLY    23       5.424 -10.837  -6.561
ATOM    341 HA1  GLY    23       6.363 -10.581  -7.052
ATOM    342 HA2  GLY    23       4.664 -10.302  -7.131
ATOM    343 C    GLY    23       5.318 -12.355  -6.731
ATOM    344 O    GLY    23       5.272 -13.123  -5.796
ATOM    345 N    LEU    24       5.180 -12.704  -7.936
ATOM    346 H    LEU    24       5.150 -12.022  -8.681
ATOM    347 CA   LEU    24       4.889 -13.997  -8.540
ATOM    348 HA   LEU    24       4.807 -14.764  -7.769
ATOM    349 CB   LEU    24       3.494 -13.846  -9.326
ATOM    350 HB1  LEU    24       3.568 -13.082 -10.100
ATOM    351 HB2  LEU    24       2.710 -13.509  -8.649
ATOM    352 CG   LEU    24       2.903 -15.132  -9.962
ATOM    353 HG   LEU    24       3.634 -15.599 -10.621
ATOM    354 CD1  LEU    24       2.513 -16.190  -8.934
ATOM    355 HD11 LEU    24       2.252 -17.040  -9.565
ATOM    356 HD12 LEU    24       3.364 -16.322  -8.266
ATOM    357 HD13 LEU    24       1.622 -15.880  -8.389
ATOM    358 CD2  LEU    24       1.679 -14.800 -10.758
ATOM    359 HD21 LEU    24       1.368 -15.737 -11.219
ATOM    360 HD22 LEU    24       0.959 -14.389 -10.050
ATOM    361 HD23 LEU    24       1.932 -14.130 -11.579
ATOM    362 C    LEU    24       6.044 -14.437  -9.444
ATOM    363 O    LEU    24       6.242 -13.895 -10.532
ATOM    364 N    TRP    25       6.792 -15.420  -9.030
ATOM    365 H    TRP    25       6.449 -15.983  -8.264
ATOM    366 CA   TRP    25       7.850 -16.102  -9.661
ATOM    367 HA   TRP    25       8.283 -15.500 -10.460
ATOM    368 CB   TRP    25       8.975 -16.199  -8.600
ATOM    369 HB1  TRP    25       8.592 -16.677  -7.699
ATOM    370 HB2  TRP    25       9.145 -15.187  -8.233
ATOM    371 CG   TRP    25      10.295 -16.892  -8.886
ATOM    372 CD1  TRP    25      10.994 -16.994 -10.057
ATOM    373 HD1  TRP    25      10.805 -16.413 -10.947
ATOM    374 NE1  TRP    25      12.072 -17.915  -9.920
ATOM    375 HE1  TRP    25      12.621 -18.228 -10.708
ATOM    376 CE2  TRP    25      12.281 -18.262  -8.576
ATOM    377 CZ2  TRP    25      13.138 -19.156  -7.964
ATOM    378 HZ2  TRP    25      13.999 -19.630  -8.413
ATOM    379 CH2  TRP    25      12.803 -19.661  -6.639
ATOM    380 HH2  TRP    25      13.401 -20.361  -6.074
ATOM    381 CZ3  TRP    25      11.575 -19.235  -6.072
ATOM    382 HZ3  TRP    25      11.232 -19.613  -5.121
ATOM    383 CE3  TRP    25      10.768 -18.248  -6.735
ATOM    384 HE3  TRP    25       9.859 -17.970  -6.223
ATOM    385 CD2  TRP    25      11.009 -17.781  -8.020
ATOM    386 C    TRP    25       7.518 -17.441 -10.297
ATOM    387 O    TRP    25       7.020 -18.409  -9.705
ATOM    388 N    LEU    26       7.842 -17.447 -11.628
ATOM    389 H    LEU    26       8.516 -16.808 -12.024
ATOM    390 CA   LEU    26       7.421 -18.550 -12.522
ATOM    391 HA   LEU    26       7.349 -19.493 -11.981
ATOM    392 CB   LEU    26       6.200 -18.236 -13.356
ATOM    393 HB1  LEU    26       5.905 -19.129 -13.906
ATOM    394 HB2  LEU    26       6.466 -17.600 -14.200
ATOM    395 CG   LEU    26       4.968 -17.653 -12.625
ATOM    396 HG   LEU    26       5.284 -16.887 -11.917
ATOM    397 CD1  LEU    26       4.079 -16.923 -13.549
ATOM    398 HD11 LEU    26       4.616 -16.024 -13.853
ATOM    399 HD12 LEU    26       3.827 -17.582 -14.380
ATOM    400 HD13 LEU    26       3.194 -16.741 -12.939
ATOM    401 CD2  LEU    26       4.108 -18.738 -12.029
ATOM    402 HD21 LEU    26       3.446 -18.235 -11.324
ATOM    403 HD22 LEU    26       3.599 -19.311 -12.804
ATOM    404 HD23 LEU    26       4.669 -19.353 -11.326
ATOM    405 C    LEU    26       8.585 -18.759 -13.510
ATOM    406 O    LEU    26       9.059 -17.822 -14.079
ATOM    407 N    ASP    27       9.016 -20.000 -13.798
ATOM    408 H    ASP    27       8.372 -20.763 -13.646
ATOM    409 CA   ASP    27      10.288 -20.255 -14.454
ATOM    410 HA   ASP    27      10.505 -21.279 -14.149
ATOM    411 CB   ASP    27      10.080 -20.321 -15.981
ATOM    412 HB1  ASP    27      11.014 -20.550 -16.493
ATOM    413 HB2  ASP    27       9.843 -19.302 -16.286
ATOM    414 CG   ASP    27       9.063 -21.333 -16.401
ATOM    415 OD1  ASP    27       9.417 -22.582 -16.482
ATOM    416 OD2  ASP    27       7.826 -21.035 -16.655
ATOM    417 C    ASP    27      11.419 -19.366 -13.827
ATOM    418 O    ASP    27      11.592 -19.320 -12.624
ATOM    419 N    ASP    28      12.228 -18.687 -14.614
ATOM    420 H    ASP    28      12.182 -18.852 -15.609
ATOM    421 CA   ASP    28      13.260 -17.703 -14.202
ATOM    422 HA   ASP    28      13.480 -17.827 -13.142
ATOM    423 CB   ASP    28      14.601 -17.992 -14.972
ATOM    424 HB1  ASP    28      14.919 -18.972 -14.615
ATOM    425 HB2  ASP    28      15.428 -17.330 -14.714
ATOM    426 CG   ASP    28      14.439 -17.947 -16.501
ATOM    427 OD1  ASP    28      13.330 -17.795 -17.059
ATOM    428 OD2  ASP    28      15.454 -18.134 -17.118
ATOM    429 C    ASP    28      12.970 -16.137 -14.261
ATOM    430 O    ASP    28      13.815 -15.333 -14.663
ATOM    431 N    VAL    29      11.677 -15.747 -14.071
ATOM    432 H    VAL    29      10.958 -16.455 -14.118
ATOM    433 CA   VAL    29      11.150 -14.352 -14.064
ATOM    434 HA   VAL    29      11.967 -13.670 -13.831
ATOM    435 CB   VAL    29      10.576 -13.849 -15.427
ATOM    436 HB   VAL    29       9.649 -14.409 -15.554
ATOM    437 CG1  VAL    29      10.145 -12.357 -15.448
ATOM    438 HG11 VAL    29       9.818 -12.106 -16.457
ATOM    439 HG12 VAL    29       9.405 -12.124 -14.682
ATOM    440 HG13 VAL    29      10.964 -11.684 -15.191
ATOM    441 CG2  VAL    29      11.586 -14.158 -16.529
ATOM    442 HG21 VAL    29      11.199 -13.780 -17.476
ATOM    443 HG22 VAL    29      12.512 -13.633 -16.294
ATOM    444 HG23 VAL    29      11.708 -15.239 -16.591
ATOM    445 C    VAL    29      10.115 -14.185 -12.969
ATOM    446 O    VAL    29       9.220 -14.983 -12.841
ATOM    447 N    VAL    30      10.211 -13.037 -12.251
ATOM    448 H    VAL    30      10.942 -12.389 -12.504
ATOM    449 CA   VAL    30       9.299 -12.587 -11.208
ATOM    450 HA   VAL    30       8.621 -13.393 -10.928
ATOM    451 CB   VAL    30      10.047 -12.159  -9.906
ATOM    452 HB   VAL    30      10.542 -11.188  -9.944
ATOM    453 CG1  VAL    30       9.131 -12.160  -8.705
ATOM    454 HG11 VAL    30       9.656 -11.830  -7.809
ATOM    455 HG12 VAL    30       8.334 -11.428  -8.841
ATOM    456 HG13 VAL    30       8.655 -13.109  -8.458
ATOM    457 CG2  VAL    30      11.198 -13.120  -9.555
ATOM    458 HG21 VAL    30      11.444 -12.865  -8.525
ATOM    459 HG22 VAL    30      10.817 -14.140  -9.615
ATOM    460 HG23 VAL    30      12.101 -12.979 -10.150
ATOM    461 C    VAL    30       8.450 -11.407 -11.694
ATOM    462 O    VAL    30       8.973 -10.454 -12.290
ATOM    463 N    TYR    31       7.130 -11.431 -11.415
ATOM    464 H    TYR    31       6.854 -12.208 -10.832
ATOM    465 CA   TYR    31       6.097 -10.461 -11.743
ATOM    466 HA   TYR    31       6.461  -9.628 -12.345
ATOM    467 CB   TYR    31       5.010 -11.351 -12.477
ATOM    468 HB1  TYR    31       4.128 -10.716 -12.554
ATOM    469 HB2  TYR    31       4.642 -12.174 -11.864
ATOM    470 CG   TYR    31       5.405 -11.842 -13.842
ATOM    471 CD1  TYR    31       6.217 -12.972 -13.978
ATOM    472 HD1  TYR    31       6.616 -13.395 -13.068
ATOM    473 CE1  TYR    31       6.496 -13.532 -15.262
ATOM    474 HE1  TYR    31       7.061 -14.438 -15.427
ATOM    475 CZ   TYR    31       5.927 -12.946 -16.399
ATOM    476 OH   TYR    31       6.256 -13.446 -17.616
ATOM    477 HH   TYR    31       5.868 -12.999 -18.371
ATOM    478 CE2  TYR    31       5.136 -11.821 -16.250
ATOM    479 HE2  TYR    31       4.761 -11.348 -17.145
ATOM    480 CD2  TYR    31       4.808 -11.252 -15.036
ATOM    481 HD2  TYR    31       4.208 -10.359 -14.932
ATOM    482 C    TYR    31       5.576  -9.722 -10.528
ATOM    483 O    TYR    31       5.026 -10.340  -9.618
ATOM    484 N    CYS    32       5.868  -8.444 -10.377
ATOM    485 H    CYS    32       6.524  -7.942 -10.957
ATOM    486 CA   CYS    32       5.347  -7.606  -9.251
ATOM    487 HA   CYS    32       4.485  -8.215  -8.976
ATOM    488 CB   CYS    32       6.462  -7.437  -8.206
ATOM    489 HB1  CYS    32       6.824  -8.402  -7.851
ATOM    490 HB2  CYS    32       6.154  -6.878  -7.322
ATOM    491 SG   CYS    32       7.954  -6.734  -8.993
ATOM    492 HG   CYS    32       7.431  -5.739  -9.716
ATOM    493 C    CYS    32       4.988  -6.219  -9.843
ATOM    494 O    CYS    32       5.567  -5.796 -10.813
ATOM    495 N    PRO    33       4.197  -5.435  -9.096
ATOM    496 CD   PRO    33       3.521  -5.768  -7.834
ATOM    497 HD1  PRO    33       4.119  -5.426  -6.989
ATOM    498 HD2  PRO    33       3.263  -6.809  -7.637
ATOM    499 CG   PRO    33       2.214  -4.910  -7.882
ATOM    500 HG1  PRO    33       1.671  -4.885  -6.937
ATOM    501 HG2  PRO    33       1.581  -5.272  -8.693
ATOM    502 CB   PRO    33       2.876  -3.631  -8.371
ATOM    503 HB1  PRO    33       3.373  -3.040  -7.602
ATOM    504 HB2  PRO    33       2.128  -3.022  -8.880
ATOM    505 CA   PRO    33       3.855  -4.055  -9.452
ATOM    506 HA   PRO    33       3.335  -4.051 -10.410
ATOM    507 C    PRO    33       5.109  -3.148  -9.503
ATOM    508 O    PRO    33       6.078  -3.255  -8.743
ATOM    509 N    ARG    34       5.056  -2.232 -10.436
ATOM    510 H    ARG    34       4.257  -2.312 -11.049
ATOM    511 CA   ARG    34       6.216  -1.370 -10.747
ATOM    512 HA   ARG    34       7.131  -1.962 -10.732
ATOM    513 CB   ARG    34       6.056  -0.658 -12.104
ATOM    514 HB1  ARG    34       5.885  -1.360 -12.920
ATOM    515 HB2  ARG    34       6.971  -0.111 -12.335
ATOM    516 CG   ARG    34       4.958   0.414 -12.173
ATOM    517 HG1  ARG    34       5.217   1.255 -11.530
ATOM    518 HG2  ARG    34       3.986   0.051 -11.839
ATOM    519 CD   ARG    34       4.848   0.918 -13.594
ATOM    520 HD1  ARG    34       4.667   0.087 -14.276
ATOM    521 HD2  ARG    34       5.774   1.453 -13.805
ATOM    522 NE   ARG    34       3.766   1.867 -13.773
ATOM    523 HE   ARG    34       3.088   1.931 -13.027
ATOM    524 CZ   ARG    34       3.532   2.693 -14.748
ATOM    525 NH1  ARG    34       4.170   2.772 -15.855
ATOM    526 HH11 ARG    34       4.865   2.086 -16.112
ATOM    527 HH12 ARG    34       4.140   3.615 -16.410
ATOM    528 NH2  ARG    34       2.471   3.427 -14.632
ATOM    529 HH21 ARG    34       1.969   3.253 -13.774
ATOM    530 HH22 ARG    34       2.065   3.755 -15.497
ATOM    531 C    ARG    34       6.537  -0.379  -9.644
ATOM    532 O    ARG    34       7.636   0.166  -9.616
ATOM    533 N    HSE    35       5.631  -0.102  -8.663
ATOM    534 H    HSE    35       4.745  -0.586  -8.637
ATOM    535 CA   HSE    35       5.868   1.041  -7.770
ATOM    536 HA   HSE    35       6.473   1.736  -8.351
ATOM    537 CB   HSE    35       4.616   1.759  -7.446
ATOM    538 HB1  HSE    35       4.053   1.946  -8.359
ATOM    539 HB2  HSE    35       4.835   2.684  -6.913
ATOM    540 CG   HSE    35       3.673   0.865  -6.761
ATOM    541 ND1  HSE    35       2.922  -0.176  -7.364
ATOM    542 CE1  HSE    35       2.347  -0.928  -6.410
ATOM    543 HE1  HSE    35       1.719  -1.780  -6.624
ATOM    544 NE2  HSE    35       2.785  -0.493  -5.260
ATOM    545 HE2  HSE    35       2.410  -0.875  -4.404
ATOM    546 CD2  HSE    35       3.563   0.625  -5.425
ATOM    547 HD2  HSE    35       3.907   1.186  -4.569
ATOM    548 C    HSE    35       6.740   0.728  -6.602
ATOM    549 O    HSE    35       6.970   1.596  -5.782
ATOM    550 N    VAL    36       7.311  -0.467  -6.539
ATOM    551 H    VAL    36       7.041  -1.152  -7.231
ATOM    552 CA   VAL    36       8.384  -0.882  -5.660
ATOM    553 HA   VAL    36       8.005  -0.807  -4.641
ATOM    554 CB   VAL    36       8.775  -2.382  -6.084
ATOM    555 HB   VAL    36       7.837  -2.937  -6.084
ATOM    556 CG1  VAL    36       9.426  -2.599  -7.491
ATOM    557 HG11 VAL    36       9.407  -3.665  -7.721
ATOM    558 HG12 VAL    36       8.845  -2.000  -8.192
ATOM    559 HG13 VAL    36      10.445  -2.225  -7.398
ATOM    560 CG2  VAL    36       9.666  -3.100  -5.055
ATOM    561 HG21 VAL    36       9.698  -4.188  -5.095
ATOM    562 HG22 VAL    36      10.653  -2.679  -5.249
ATOM    563 HG23 VAL    36       9.375  -2.929  -4.018
ATOM    564 C    VAL    36       9.621   0.024  -5.847
ATOM    565 O    VAL    36      10.315   0.326  -4.881
ATOM    566 N    ILE    37       9.855   0.628  -7.017
ATOM    567 H    ILE    37       9.264   0.402  -7.804
ATOM    568 CA   ILE    37      10.980   1.582  -7.243
ATOM    569 HA   ILE    37      11.826   1.095  -6.758
ATOM    570 CB   ILE    37      11.275   1.718  -8.801
ATOM    571 HB   ILE    37      12.244   2.217  -8.832
ATOM    572 CG2  ILE    37      11.580   0.324  -9.411
ATOM    573 HG21 ILE    37      12.164   0.338 -10.331
ATOM    574 HG22 ILE    37      12.017  -0.304  -8.634
ATOM    575 HG23 ILE    37      10.635  -0.144  -9.685
ATOM    576 CG1  ILE    37      10.181   2.538  -9.614
ATOM    577 HG11 ILE    37      10.212   3.578  -9.291
ATOM    578 HG12 ILE    37       9.175   2.210  -9.354
ATOM    579 CD1  ILE    37      10.299   2.390 -11.126
ATOM    580 HD11 ILE    37       9.663   3.103 -11.650
ATOM    581 HD12 ILE    37      11.298   2.700 -11.430
ATOM    582 HD13 ILE    37       9.973   1.420 -11.502
ATOM    583 C    ILE    37      10.800   3.025  -6.658
ATOM    584 O    ILE    37      11.630   3.921  -6.953
ATOM    585 N    CYS    38       9.785   3.209  -5.816
ATOM    586 H    CYS    38       9.241   2.408  -5.527
ATOM    587 CA   CYS    38       9.329   4.505  -5.262
ATOM    588 HA   CYS    38      10.109   5.243  -5.447
ATOM    589 CB   CYS    38       8.010   4.917  -5.984
ATOM    590 HB1  CYS    38       7.612   5.629  -5.260
ATOM    591 HB2  CYS    38       7.367   4.046  -6.112
ATOM    592 SG   CYS    38       8.531   5.630  -7.574
ATOM    593 HG   CYS    38       7.290   6.112  -7.682
ATOM    594 C    CYS    38       9.267   4.454  -3.719
ATOM    595 O    CYS    38       9.035   3.369  -3.176
ATOM    596 N    THR    39       9.478   5.541  -3.014
ATOM    597 H    THR    39       9.810   6.380  -3.467
ATOM    598 CA   THR    39       8.989   5.820  -1.616
ATOM    599 HA   THR    39       8.733   4.855  -1.178
ATOM    600 CB   THR    39       9.999   6.424  -0.675
ATOM    601 HB   THR    39      10.812   5.698  -0.642
ATOM    602 CG2  THR    39      10.498   7.845  -1.079
ATOM    603 HG21 THR    39       9.613   8.421  -1.346
ATOM    604 HG22 THR    39      10.999   8.333  -0.243
ATOM    605 HG23 THR    39      11.179   7.765  -1.927
ATOM    606 OG1  THR    39       9.363   6.543   0.561
ATOM    607 HG1  THR    39       9.980   6.467   1.292
ATOM    608 C    THR    39       7.661   6.605  -1.749
ATOM    609 O    THR    39       7.462   7.154  -2.829
ATOM    610 N    SER    40       6.722   6.671  -0.811
ATOM    611 H    SER    40       6.858   6.082  -0.002
ATOM    612 CA   SER    40       5.398   7.326  -0.965
ATOM    613 HA   SER    40       4.804   6.839  -1.738
ATOM    614 CB   SER    40       4.517   7.160   0.322
ATOM    615 HB1  SER    40       3.624   7.721   0.046
ATOM    616 HB2  SER    40       4.987   7.547   1.226
ATOM    617 OG   SER    40       4.207   5.794   0.492
ATOM    618 HG   SER    40       3.261   5.763   0.332
ATOM    619 C    SER    40       5.487   8.874  -1.321
ATOM    620 O    SER    40       4.518   9.345  -1.905
ATOM    621 N    GLU    41       6.556   9.504  -0.939
ATOM    622 H    GLU    41       7.173   8.915  -0.397
ATOM    623 CA   GLU    41       7.035  10.810  -1.431
ATOM    624 HA   GLU    41       6.266  11.581  -1.378
ATOM    625 CB   GLU    41       8.063  11.373  -0.425
ATOM    626 HB1  GLU    41       8.851  10.639  -0.589
ATOM    627 HB2  GLU    41       7.638  11.242   0.570
ATOM    628 CG   GLU    41       8.573  12.824  -0.522
ATOM    629 HG1  GLU    41       7.704  13.431  -0.776
ATOM    630 HG2  GLU    41       9.336  13.006  -1.279
ATOM    631 CD   GLU    41       9.228  13.168   0.763
ATOM    632 OE1  GLU    41      10.365  12.713   1.063
ATOM    633 OE2  GLU    41       8.603  13.857   1.662
ATOM    634 C    GLU    41       7.466  10.856  -2.914
ATOM    635 O    GLU    41       7.780  11.895  -3.446
ATOM    636 N    ASP    42       7.447   9.747  -3.642
ATOM    637 H    ASP    42       7.457   8.873  -3.135
ATOM    638 CA   ASP    42       7.439   9.695  -5.136
ATOM    639 HA   ASP    42       7.772  10.673  -5.484
ATOM    640 CB   ASP    42       8.531   8.717  -5.683
ATOM    641 HB1  ASP    42       8.513   8.741  -6.772
ATOM    642 HB2  ASP    42       8.237   7.697  -5.434
ATOM    643 CG   ASP    42       9.908   8.820  -5.078
ATOM    644 OD1  ASP    42      10.517   9.941  -5.050
ATOM    645 OD2  ASP    42      10.411   7.760  -4.639
ATOM    646 C    ASP    42       6.099   9.333  -5.716
ATOM    647 O    ASP    42       5.998   9.258  -6.948
ATOM    648 N    MET    43       5.061   8.995  -4.954
ATOM    649 H    MET    43       5.103   9.181  -3.963
ATOM    650 CA   MET    43       3.912   8.237  -5.470
ATOM    651 HA   MET    43       4.201   7.648  -6.341
ATOM    652 CB   MET    43       3.413   7.271  -4.428
ATOM    653 HB1  MET    43       2.440   6.815  -4.611
ATOM    654 HB2  MET    43       3.322   7.711  -3.435
ATOM    655 CG   MET    43       4.293   6.035  -4.526
ATOM    656 HG1  MET    43       5.304   6.329  -4.242
ATOM    657 HG2  MET    43       4.188   5.685  -5.553
ATOM    658 SD   MET    43       3.788   4.728  -3.371
ATOM    659 CE   MET    43       5.177   3.612  -3.719
ATOM    660 HE1  MET    43       5.085   3.351  -4.773
ATOM    661 HE2  MET    43       6.098   4.178  -3.583
ATOM    662 HE3  MET    43       5.156   2.679  -3.155
ATOM    663 C    MET    43       2.734   9.118  -5.925
ATOM    664 O    MET    43       1.878   8.605  -6.689
ATOM    665 N    LEU    44       2.668  10.400  -5.535
ATOM    666 H    LEU    44       3.446  10.782  -5.018
ATOM    667 CA   LEU    44       1.569  11.330  -5.900
ATOM    668 HA   LEU    44       0.632  10.926  -5.519
ATOM    669 CB   LEU    44       1.827  12.746  -5.310
ATOM    670 HB1  LEU    44       2.862  12.936  -5.596
ATOM    671 HB2  LEU    44       1.723  12.567  -4.240
ATOM    672 CG   LEU    44       0.895  13.877  -5.732
ATOM    673 HG   LEU    44       0.531  13.816  -6.758
ATOM    674 CD1  LEU    44      -0.332  13.679  -4.807
ATOM    675 HD11 LEU    44      -1.075  14.200  -5.412
ATOM    676 HD12 LEU    44      -0.642  12.639  -4.698
ATOM    677 HD13 LEU    44      -0.189  14.220  -3.872
ATOM    678 CD2  LEU    44       1.456  15.302  -5.542
ATOM    679 HD21 LEU    44       0.677  16.060  -5.627
ATOM    680 HD22 LEU    44       2.117  15.361  -4.678
ATOM    681 HD23 LEU    44       2.179  15.554  -6.318
ATOM    682 C    LEU    44       1.523  11.432  -7.433
ATOM    683 O    LEU    44       0.453  11.288  -7.993
ATOM    684 N    ASN    45       2.636  11.695  -8.158
ATOM    685 H    ASN    45       3.501  11.855  -7.662
ATOM    686 CA   ASN    45       2.511  12.187  -9.512
ATOM    687 HA   ASN    45       1.572  11.903  -9.988
ATOM    688 CB   ASN    45       2.542  13.742  -9.392
ATOM    689 HB1  ASN    45       3.493  14.185  -9.095
ATOM    690 HB2  ASN    45       1.982  13.957  -8.481
ATOM    691 CG   ASN    45       1.889  14.430 -10.595
ATOM    692 OD1  ASN    45       0.983  13.846 -11.178
ATOM    693 ND2  ASN    45       2.384  15.598 -10.933
ATOM    694 HD21 ASN    45       2.982  16.119 -10.308
ATOM    695 HD22 ASN    45       2.106  16.011 -11.812
ATOM    696 C    ASN    45       3.711  11.719 -10.443
ATOM    697 O    ASN    45       4.499  12.502 -10.978
ATOM    698 N    PRO    46       3.929  10.406 -10.536
ATOM    699 CD   PRO    46       3.162   9.375  -9.796
ATOM    700 HD1  PRO    46       2.095   9.441 -10.010
ATOM    701 HD2  PRO    46       3.398   9.444  -8.734
ATOM    702 CG   PRO    46       3.672   8.006 -10.312
ATOM    703 HG1  PRO    46       3.241   7.885 -11.306
ATOM    704 HG2  PRO    46       3.558   7.129  -9.674
ATOM    705 CB   PRO    46       5.112   8.310 -10.453
ATOM    706 HB1  PRO    46       5.576   7.657 -11.191
ATOM    707 HB2  PRO    46       5.614   8.210  -9.490
ATOM    708 CA   PRO    46       5.174   9.784 -10.964
ATOM    709 HA   PRO    46       6.082  10.323 -10.693
ATOM    710 C    PRO    46       5.276   9.795 -12.506
ATOM    711 O    PRO    46       4.294   9.755 -13.234
ATOM    712 N    ASN    47       6.545   9.726 -12.957
ATOM    713 H    ASN    47       7.305   9.903 -12.315
ATOM    714 CA   ASN    47       6.976   9.211 -14.269
ATOM    715 HA   ASN    47       6.031   8.975 -14.758
ATOM    716 CB   ASN    47       7.639  10.373 -14.993
ATOM    717 HB1  ASN    47       8.447  10.753 -14.369
ATOM    718 HB2  ASN    47       6.908  11.179 -15.060
ATOM    719 CG   ASN    47       8.095  10.126 -16.447
ATOM    720 OD1  ASN    47       8.671  11.080 -16.977
ATOM    721 ND2  ASN    47       7.954   8.994 -17.141
ATOM    722 HD21 ASN    47       7.486   8.157 -16.823
ATOM    723 HD22 ASN    47       8.350   9.009 -18.069
ATOM    724 C    ASN    47       7.922   7.937 -14.115
ATOM    725 O    ASN    47       9.177   8.039 -14.057
ATOM    726 N    TYR    48       7.254   6.748 -13.972
ATOM    727 H    TYR    48       6.244   6.753 -13.994
ATOM    728 CA   TYR    48       7.961   5.524 -13.420
ATOM    729 HA   TYR    48       8.465   5.841 -12.507
ATOM    730 CB   TYR    48       7.151   4.297 -13.068
ATOM    731 HB1  TYR    48       7.860   3.482 -12.920
ATOM    732 HB2  TYR    48       6.556   4.191 -13.975
ATOM    733 CG   TYR    48       6.170   4.315 -11.888
ATOM    734 CD1  TYR    48       6.583   4.023 -10.542
ATOM    735 HD1  TYR    48       7.608   3.775 -10.313
ATOM    736 CE1  TYR    48       5.693   4.121  -9.408
ATOM    737 HE1  TYR    48       6.097   4.013  -8.412
ATOM    738 CZ   TYR    48       4.350   4.436  -9.574
ATOM    739 OH   TYR    48       3.544   4.523  -8.481
ATOM    740 HH   TYR    48       2.659   4.755  -8.771
ATOM    741 CE2  TYR    48       3.918   4.591 -10.937
ATOM    742 HE2  TYR    48       2.889   4.823 -11.169
ATOM    743 CD2  TYR    48       4.755   4.498 -12.055
ATOM    744 HD2  TYR    48       4.317   4.732 -13.014
ATOM    745 C    TYR    48       9.001   5.030 -14.425
ATOM    746 O    TYR    48       9.976   4.430 -13.966
ATOM    747 N    GLU    49       8.862   5.334 -15.708
ATOM    748 H    GLU    49       8.082   5.925 -15.958
ATOM    749 CA   GLU    49       9.914   4.971 -16.707
ATOM    750 HA   GLU    49      10.186   3.923 -16.584
ATOM    751 CB   GLU    49       9.347   5.106 -18.086
ATOM    752 HB1  GLU    49      10.103   5.233 -18.861
ATOM    753 HB2  GLU    49       8.667   5.956 -18.152
ATOM    754 CG   GLU    49       8.585   3.808 -18.441
ATOM    755 HG1  GLU    49       7.607   3.874 -17.962
ATOM    756 HG2  GLU    49       9.090   2.899 -18.113
ATOM    757 CD   GLU    49       8.380   3.767 -19.956
ATOM    758 OE1  GLU    49       8.492   2.695 -20.588
ATOM    759 OE2  GLU    49       8.147   4.842 -20.567
ATOM    760 C    GLU    49      11.202   5.778 -16.496
ATOM    761 O    GLU    49      12.325   5.264 -16.493
ATOM    762 N    ASP    50      11.024   7.111 -16.299
ATOM    763 H    ASP    50      10.079   7.453 -16.198
ATOM    764 CA   ASP    50      12.243   7.936 -16.164
ATOM    765 HA   ASP    50      13.021   7.502 -16.792
ATOM    766 CB   ASP    50      11.835   9.356 -16.538
ATOM    767 HB1  ASP    50      10.906   9.668 -16.062
ATOM    768 HB2  ASP    50      11.446   9.380 -17.556
ATOM    769 CG   ASP    50      13.032  10.377 -16.531
ATOM    770 OD1  ASP    50      13.947  10.225 -17.327
ATOM    771 OD2  ASP    50      13.074  11.275 -15.694
ATOM    772 C    ASP    50      12.790   7.859 -14.696
ATOM    773 O    ASP    50      13.899   8.308 -14.432
ATOM    774 N    LEU    51      11.972   7.256 -13.769
ATOM    775 H    LEU    51      11.089   6.933 -14.137
ATOM    776 CA   LEU    51      12.396   6.752 -12.481
ATOM    777 HA   LEU    51      13.166   7.455 -12.164
ATOM    778 CB   LEU    51      11.215   6.791 -11.435
ATOM    779 HB1  LEU    51      11.638   6.269 -10.576
ATOM    780 HB2  LEU    51      10.438   6.087 -11.734
ATOM    781 CG   LEU    51      10.649   8.160 -11.018
ATOM    782 HG   LEU    51      10.342   8.725 -11.898
ATOM    783 CD1  LEU    51       9.388   7.963 -10.121
ATOM    784 HD11 LEU    51       8.848   8.907 -10.050
ATOM    785 HD12 LEU    51       8.645   7.257 -10.491
ATOM    786 HD13 LEU    51       9.706   7.590  -9.147
ATOM    787 CD2  LEU    51      11.722   8.964 -10.250
ATOM    788 HD21 LEU    51      11.321   9.908  -9.881
ATOM    789 HD22 LEU    51      12.117   8.435  -9.382
ATOM    790 HD23 LEU    51      12.524   9.212 -10.945
ATOM    791 C    LEU    51      13.075   5.371 -12.596
ATOM    792 O    LEU    51      14.091   5.180 -11.943
ATOM    793 N    LEU    52      12.819   4.404 -13.515
ATOM    794 H    LEU    52      11.969   4.507 -14.051
ATOM    795 CA   LEU    52      13.373   3.083 -13.529
ATOM    796 HA   LEU    52      13.424   2.746 -12.494
ATOM    797 CB   LEU    52      12.478   2.299 -14.435
ATOM    798 HB1  LEU    52      12.439   2.694 -15.450
ATOM    799 HB2  LEU    52      11.447   2.331 -14.081
ATOM    800 CG   LEU    52      12.949   0.856 -14.612
ATOM    801 HG   LEU    52      13.952   0.727 -15.019
ATOM    802 CD1  LEU    52      12.866   0.009 -13.331
ATOM    803 HD11 LEU    52      12.871  -1.041 -13.622
ATOM    804 HD12 LEU    52      13.699   0.277 -12.680
ATOM    805 HD13 LEU    52      11.891   0.191 -12.880
ATOM    806 CD2  LEU    52      12.045   0.210 -15.628
ATOM    807 HD21 LEU    52      12.380  -0.801 -15.858
ATOM    808 HD22 LEU    52      11.010   0.202 -15.286
ATOM    809 HD23 LEU    52      12.140   0.759 -16.565
ATOM    810 C    LEU    52      14.846   3.135 -13.972
ATOM    811 O    LEU    52      15.647   2.417 -13.464
ATOM    812 N    ILE    53      15.128   4.092 -14.906
ATOM    813 H    ILE    53      14.340   4.437 -15.436
ATOM    814 CA   ILE    53      16.494   4.346 -15.451
ATOM    815 HA   ILE    53      16.817   3.315 -15.595
ATOM    816 CB   ILE    53      16.506   5.012 -16.815
ATOM    817 HB   ILE    53      15.979   4.344 -17.497
ATOM    818 CG2  ILE    53      15.661   6.318 -16.944
ATOM    819 HG21 ILE    53      15.934   6.857 -17.851
ATOM    820 HG22 ILE    53      14.612   6.035 -16.866
ATOM    821 HG23 ILE    53      15.846   7.046 -16.153
ATOM    822 CG1  ILE    53      17.899   5.256 -17.396
ATOM    823 HG11 ILE    53      18.351   6.031 -16.777
ATOM    824 HG12 ILE    53      17.750   5.625 -18.411
ATOM    825 CD1  ILE    53      18.807   4.091 -17.516
ATOM    826 HD11 ILE    53      19.524   4.369 -18.289
ATOM    827 HD12 ILE    53      19.349   3.953 -16.581
ATOM    828 HD13 ILE    53      18.230   3.207 -17.788
ATOM    829 C    ILE    53      17.371   5.022 -14.357
ATOM    830 O    ILE    53      18.646   5.056 -14.456
ATOM    831 N    ARG    54      16.801   5.586 -13.255
ATOM    832 H    ARG    54      15.799   5.505 -13.163
ATOM    833 CA   ARG    54      17.601   5.949 -12.078
ATOM    834 HA   ARG    54      18.603   6.264 -12.369
ATOM    835 CB   ARG    54      16.939   7.121 -11.300
ATOM    836 HB1  ARG    54      17.436   7.210 -10.335
ATOM    837 HB2  ARG    54      15.897   6.904 -11.065
ATOM    838 CG   ARG    54      17.042   8.378 -12.126
ATOM    839 HG1  ARG    54      16.749   8.255 -13.169
ATOM    840 HG2  ARG    54      18.075   8.724 -12.077
ATOM    841 CD   ARG    54      16.239   9.513 -11.548
ATOM    842 HD1  ARG    54      16.374   9.507 -10.466
ATOM    843 HD2  ARG    54      15.176   9.399 -11.762
ATOM    844 NE   ARG    54      16.633  10.840 -12.094
ATOM    845 HE   ARG    54      17.247  11.327 -11.457
ATOM    846 CZ   ARG    54      16.353  11.370 -13.268
ATOM    847 NH1  ARG    54      15.779  10.724 -14.228
ATOM    848 HH11 ARG    54      15.380   9.803 -14.115
ATOM    849 HH12 ARG    54      15.420  11.302 -14.974
ATOM    850 NH2  ARG    54      16.746  12.600 -13.386
ATOM    851 HH21 ARG    54      17.056  13.144 -12.593
ATOM    852 HH22 ARG    54      16.837  13.016 -14.302
ATOM    853 C    ARG    54      17.893   4.811 -11.104
ATOM    854 O    ARG    54      18.688   4.938 -10.146
ATOM    855 N    LYS    55      17.253   3.622 -11.399
ATOM    856 H    LYS    55      16.525   3.508 -12.090
ATOM    857 CA   LYS    55      17.634   2.366 -10.781
ATOM    858 HA   LYS    55      18.189   2.611  -9.875
ATOM    859 CB   LYS    55      16.347   1.625 -10.299
ATOM    860 HB1  LYS    55      16.628   0.671  -9.853
ATOM    861 HB2  LYS    55      15.721   1.434 -11.171
ATOM    862 CG   LYS    55      15.431   2.430  -9.325
ATOM    863 HG1  LYS    55      14.575   1.830  -9.017
ATOM    864 HG2  LYS    55      15.017   3.234  -9.933
ATOM    865 CD   LYS    55      16.141   2.924  -8.019
ATOM    866 HD1  LYS    55      16.851   3.650  -8.414
ATOM    867 HD2  LYS    55      16.582   2.084  -7.482
ATOM    868 CE   LYS    55      15.056   3.601  -7.218
ATOM    869 HE1  LYS    55      14.394   2.837  -6.811
ATOM    870 HE2  LYS    55      14.508   4.238  -7.911
ATOM    871 NZ   LYS    55      15.619   4.307  -6.078
ATOM    872 HZ1  LYS    55      14.918   4.672  -5.450
ATOM    873 HZ2  LYS    55      16.280   3.717  -5.593
ATOM    874 HZ3  LYS    55      16.101   5.133  -6.402
ATOM    875 C    LYS    55      18.576   1.521 -11.732
ATOM    876 O    LYS    55      18.668   1.805 -12.928
ATOM    877 N    SER    56      19.176   0.414 -11.176
ATOM    878 H    SER    56      18.903   0.092 -10.258
ATOM    879 CA   SER    56      19.916  -0.639 -11.861
ATOM    880 HA   SER    56      19.471  -0.925 -12.814
ATOM    881 CB   SER    56      21.364  -0.239 -12.186
ATOM    882 HB1  SER    56      21.934  -0.134 -11.263
ATOM    883 HB2  SER    56      21.344   0.689 -12.757
ATOM    884 OG   SER    56      21.826  -1.270 -12.994
ATOM    885 HG   SER    56      22.399  -0.843 -13.634
ATOM    886 C    SER    56      19.852  -1.934 -10.960
ATOM    887 O    SER    56      19.301  -1.840  -9.878
ATOM    888 N    ASN    57      20.262  -3.101 -11.449
ATOM    889 H    ASN    57      20.606  -3.124 -12.398
ATOM    890 CA   ASN    57      19.989  -4.407 -10.837
ATOM    891 HA   ASN    57      18.913  -4.573 -10.797
ATOM    892 CB   ASN    57      20.593  -5.490 -11.777
ATOM    893 HB1  ASN    57      20.192  -6.371 -11.275
ATOM    894 HB2  ASN    57      21.674  -5.506 -11.639
ATOM    895 CG   ASN    57      20.155  -5.449 -13.221
ATOM    896 OD1  ASN    57      19.017  -5.778 -13.473
ATOM    897 ND2  ASN    57      20.961  -5.014 -14.147
ATOM    898 HD21 ASN    57      21.912  -4.833 -13.859
ATOM    899 HD22 ASN    57      20.602  -5.039 -15.091
ATOM    900 C    ASN    57      20.460  -4.596  -9.380
ATOM    901 O    ASN    57      19.802  -5.204  -8.579
ATOM    902 N    HSE    58      21.556  -3.955  -8.989
ATOM    903 H    HSE    58      22.112  -3.556  -9.732
ATOM    904 CA   HSE    58      22.018  -3.907  -7.571
ATOM    905 HA   HSE    58      22.303  -4.912  -7.258
ATOM    906 CB   HSE    58      23.377  -3.141  -7.609
ATOM    907 HB1  HSE    58      24.000  -3.720  -8.290
ATOM    908 HB2  HSE    58      23.796  -3.233  -6.607
ATOM    909 CG   HSE    58      23.342  -1.632  -7.923
ATOM    910 ND1  HSE    58      23.496  -1.038  -9.215
ATOM    911 CE1  HSE    58      23.609   0.289  -8.904
ATOM    912 HE1  HSE    58      23.578   1.048  -9.671
ATOM    913 NE2  HSE    58      23.436   0.583  -7.616
ATOM    914 HE2  HSE    58      23.560   1.484  -7.178
ATOM    915 CD2  HSE    58      23.357  -0.628  -6.995
ATOM    916 HD2  HSE    58      23.269  -0.822  -5.936
ATOM    917 C    HSE    58      21.021  -3.224  -6.578
ATOM    918 O    HSE    58      21.107  -3.490  -5.399
ATOM    919 N    ASN    59      20.095  -2.369  -7.038
ATOM    920 H    ASN    59      20.183  -2.021  -7.982
ATOM    921 CA   ASN    59      19.186  -1.686  -6.141
ATOM    922 HA   ASN    59      19.678  -1.322  -5.239
ATOM    923 CB   ASN    59      18.585  -0.510  -6.815
ATOM    924 HB1  ASN    59      17.846  -0.087  -6.135
ATOM    925 HB2  ASN    59      18.008  -0.859  -7.671
ATOM    926 CG   ASN    59      19.442   0.670  -7.136
ATOM    927 OD1  ASN    59      19.459   1.117  -8.296
ATOM    928 ND2  ASN    59      20.096   1.343  -6.230
ATOM    929 HD21 ASN    59      19.956   1.118  -5.256
ATOM    930 HD22 ASN    59      20.596   2.144  -6.589
ATOM    931 C    ASN    59      18.117  -2.638  -5.605
ATOM    932 O    ASN    59      17.459  -2.411  -4.614
ATOM    933 N    PHE    60      17.835  -3.729  -6.390
ATOM    934 H    PHE    60      18.461  -3.910  -7.162
ATOM    935 CA   PHE    60      16.683  -4.656  -6.168
ATOM    936 HA   PHE    60      16.038  -4.077  -5.507
ATOM    937 CB   PHE    60      16.084  -5.045  -7.506
ATOM    938 HB1  PHE    60      15.264  -5.727  -7.281
ATOM    939 HB2  PHE    60      16.894  -5.533  -8.048
ATOM    940 CG   PHE    60      15.557  -3.915  -8.420
ATOM    941 CD1  PHE    60      14.211  -3.700  -8.556
ATOM    942 HD1  PHE    60      13.521  -4.262  -7.944
ATOM    943 CE1  PHE    60      13.740  -2.785  -9.510
ATOM    944 HE1  PHE    60      12.689  -2.629  -9.700
ATOM    945 CZ   PHE    60      14.694  -2.092 -10.355
ATOM    946 HZ   PHE    60      14.372  -1.426 -11.142
ATOM    947 CE2  PHE    60      16.035  -2.459 -10.286
ATOM    948 HE2  PHE    60      16.745  -2.001 -10.958
ATOM    949 CD2  PHE    60      16.496  -3.306  -9.233
ATOM    950 HD2  PHE    60      17.551  -3.356  -9.007
ATOM    951 C    PHE    60      17.106  -5.962  -5.457
ATOM    952 O    PHE    60      18.068  -6.586  -5.854
ATOM    953 N    LEU    61      16.264  -6.375  -4.512
ATOM    954 H    LEU    61      15.486  -5.779  -4.272
ATOM    955 CA   LEU    61      16.279  -7.610  -3.805
ATOM    956 HA   LEU    61      17.137  -8.179  -4.163
ATOM    957 CB   LEU    61      16.554  -7.289  -2.347
ATOM    958 HB1  LEU    61      16.151  -6.372  -1.916
ATOM    959 HB2  LEU    61      17.640  -7.191  -2.368
ATOM    960 CG   LEU    61      16.411  -8.395  -1.273
ATOM    961 HG   LEU    61      16.856  -9.240  -1.797
ATOM    962 CD1  LEU    61      17.396  -8.172  -0.058
ATOM    963 HD11 LEU    61      18.405  -8.430  -0.379
ATOM    964 HD12 LEU    61      17.310  -7.103   0.134
ATOM    965 HD13 LEU    61      17.073  -8.755   0.804
ATOM    966 CD2  LEU    61      15.030  -8.839  -0.844
ATOM    967 HD21 LEU    61      14.603  -8.176  -0.092
ATOM    968 HD22 LEU    61      14.319  -8.749  -1.666
ATOM    969 HD23 LEU    61      15.096  -9.847  -0.434
ATOM    970 C    LEU    61      14.978  -8.404  -4.065
ATOM    971 O    LEU    61      13.911  -7.839  -4.250
ATOM    972 N    VAL    62      15.085  -9.776  -4.144
ATOM    973 H    VAL    62      16.007 -10.155  -3.979
ATOM    974 CA   VAL    62      14.012 -10.732  -4.250
ATOM    975 HA   VAL    62      13.060 -10.266  -3.999
ATOM    976 CB   VAL    62      13.936 -11.393  -5.601
ATOM    977 HB   VAL    62      14.927 -11.707  -5.930
ATOM    978 CG1  VAL    62      12.941 -12.550  -5.731
ATOM    979 HG11 VAL    62      11.886 -12.277  -5.705
ATOM    980 HG12 VAL    62      13.165 -13.043  -6.676
ATOM    981 HG13 VAL    62      13.096 -13.366  -5.025
ATOM    982 CG2  VAL    62      13.521 -10.384  -6.647
ATOM    983 HG21 VAL    62      13.025 -10.840  -7.503
ATOM    984 HG22 VAL    62      12.803  -9.692  -6.205
ATOM    985 HG23 VAL    62      14.408  -9.777  -6.828
ATOM    986 C    VAL    62      14.296 -11.854  -3.261
ATOM    987 O    VAL    62      15.409 -12.289  -3.102
ATOM    988 N    GLN    63      13.280 -12.279  -2.512
ATOM    989 H    GLN    63      12.367 -11.879  -2.674
ATOM    990 CA   GLN    63      13.315 -13.344  -1.575
ATOM    991 HA   GLN    63      14.149 -14.015  -1.782
ATOM    992 CB   GLN    63      13.446 -12.832  -0.102
ATOM    993 HB1  GLN    63      12.693 -13.301   0.532
ATOM    994 HB2  GLN    63      13.271 -11.761   0.001
ATOM    995 CG   GLN    63      14.832 -13.160   0.437
ATOM    996 HG1  GLN    63      15.537 -12.715  -0.266
ATOM    997 HG2  GLN    63      14.937 -14.238   0.559
ATOM    998 CD   GLN    63      15.070 -12.574   1.791
ATOM    999 OE1  GLN    63      15.540 -11.474   1.920
ATOM   1000 NE2  GLN    63      14.877 -13.350   2.795
ATOM   1001 HE21 GLN    63      14.366 -14.204   2.621
ATOM   1002 HE22 GLN    63      14.976 -12.838   3.660
ATOM   1003 C    GLN    63      12.150 -14.342  -1.670
ATOM   1004 O    GLN    63      11.012 -13.876  -1.606
ATOM   1005 N    ALA    64      12.430 -15.648  -1.730
ATOM   1006 H    ALA    64      13.389 -15.963  -1.773
ATOM   1007 CA   ALA    64      11.484 -16.723  -1.673
ATOM   1008 HA   ALA    64      10.468 -16.351  -1.802
ATOM   1009 CB   ALA    64      11.863 -17.590  -2.821
ATOM   1010 HB1  ALA    64      11.153 -18.413  -2.742
ATOM   1011 HB2  ALA    64      11.716 -17.017  -3.736
ATOM   1012 HB3  ALA    64      12.880 -17.905  -2.586
ATOM   1013 C    ALA    64      11.597 -17.353  -0.245
ATOM   1014 O    ALA    64      12.241 -18.446  -0.064
ATOM   1015 N    GLY    65      11.004 -16.709   0.775
ATOM   1016 H    GLY    65      10.443 -15.887   0.604
ATOM   1017 CA   GLY    65      11.377 -16.966   2.175
ATOM   1018 HA1  GLY    65      11.226 -18.030   2.355
ATOM   1019 HA2  GLY    65      10.815 -16.259   2.786
ATOM   1020 C    GLY    65      12.868 -16.744   2.381
ATOM   1021 O    GLY    65      13.446 -15.740   1.922
ATOM   1022 N    ASN    66      13.589 -17.693   3.002
ATOM   1023 H    ASN    66      13.174 -18.607   3.115
ATOM   1024 CA   ASN    66      14.930 -17.420   3.445
ATOM   1025 HA   ASN    66      14.877 -16.351   3.652
ATOM   1026 CB   ASN    66      15.271 -18.163   4.755
ATOM   1027 HB1  ASN    66      16.345 -18.083   4.919
ATOM   1028 HB2  ASN    66      15.130 -19.237   4.634
ATOM   1029 CG   ASN    66      14.526 -17.723   5.973
ATOM   1030 OD1  ASN    66      13.360 -18.040   6.164
ATOM   1031 ND2  ASN    66      15.206 -17.070   6.886
ATOM   1032 HD21 ASN    66      16.213 -17.032   6.825
ATOM   1033 HD22 ASN    66      14.731 -16.856   7.751
ATOM   1034 C    ASN    66      15.960 -17.604   2.319
ATOM   1035 O    ASN    66      17.146 -17.728   2.502
ATOM   1036 N    VAL    67      15.475 -17.739   1.125
ATOM   1037 H    VAL    67      14.501 -17.494   1.011
ATOM   1038 CA   VAL    67      16.247 -18.108  -0.001
ATOM   1039 HA   VAL    67      17.234 -18.432   0.329
ATOM   1040 CB   VAL    67      15.621 -19.340  -0.724
ATOM   1041 HB   VAL    67      14.587 -19.075  -0.946
ATOM   1042 CG1  VAL    67      16.362 -19.848  -1.979
ATOM   1043 HG11 VAL    67      15.788 -20.635  -2.468
ATOM   1044 HG12 VAL    67      16.507 -19.029  -2.683
ATOM   1045 HG13 VAL    67      17.350 -20.247  -1.749
ATOM   1046 CG2  VAL    67      15.642 -20.500   0.284
ATOM   1047 HG21 VAL    67      15.298 -21.416  -0.196
ATOM   1048 HG22 VAL    67      16.641 -20.681   0.681
ATOM   1049 HG23 VAL    67      14.948 -20.407   1.120
ATOM   1050 C    VAL    67      16.280 -16.907  -0.918
ATOM   1051 O    VAL    67      15.240 -16.606  -1.541
ATOM   1052 N    GLN    68      17.423 -16.214  -1.110
ATOM   1053 H    GLN    68      18.265 -16.563  -0.675
ATOM   1054 CA   GLN    68      17.506 -15.090  -1.979
ATOM   1055 HA   GLN    68      16.557 -14.554  -1.973
ATOM   1056 CB   GLN    68      18.603 -14.207  -1.394
ATOM   1057 HB1  GLN    68      19.542 -14.751  -1.498
ATOM   1058 HB2  GLN    68      18.397 -13.997  -0.345
ATOM   1059 CG   GLN    68      18.689 -12.890  -2.143
ATOM   1060 HG1  GLN    68      17.683 -12.472  -2.129
ATOM   1061 HG2  GLN    68      19.054 -13.026  -3.161
ATOM   1062 CD   GLN    68      19.739 -11.922  -1.547
ATOM   1063 OE1  GLN    68      20.478 -12.236  -0.596
ATOM   1064 NE2  GLN    68      19.766 -10.675  -1.932
ATOM   1065 HE21 GLN    68      19.207 -10.329  -2.699
ATOM   1066 HE22 GLN    68      20.467 -10.101  -1.486
ATOM   1067 C    GLN    68      17.795 -15.504  -3.414
ATOM   1068 O    GLN    68      18.469 -16.509  -3.639
ATOM   1069 N    LEU    69      17.223 -14.840  -4.357
ATOM   1070 H    LEU    69      16.662 -14.038  -4.108
ATOM   1071 CA   LEU    69      17.333 -14.893  -5.882
ATOM   1072 HA   LEU    69      17.859 -15.787  -6.215
ATOM   1073 CB   LEU    69      15.980 -14.989  -6.492
ATOM   1074 HB1  LEU    69      16.137 -15.306  -7.523
ATOM   1075 HB2  LEU    69      15.498 -14.016  -6.390
ATOM   1076 CG   LEU    69      14.945 -15.990  -5.897
ATOM   1077 HG   LEU    69      14.544 -15.532  -4.992
ATOM   1078 CD1  LEU    69      13.797 -16.030  -6.954
ATOM   1079 HD11 LEU    69      12.967 -16.482  -6.411
ATOM   1080 HD12 LEU    69      13.397 -15.021  -7.060
ATOM   1081 HD13 LEU    69      14.030 -16.445  -7.935
ATOM   1082 CD2  LEU    69      15.346 -17.462  -5.617
ATOM   1083 HD21 LEU    69      15.672 -18.093  -6.443
ATOM   1084 HD22 LEU    69      16.008 -17.463  -4.751
ATOM   1085 HD23 LEU    69      14.442 -17.961  -5.269
ATOM   1086 C    LEU    69      18.096 -13.690  -6.428
ATOM   1087 O    LEU    69      17.855 -12.531  -5.990
ATOM   1088 N    ARG    70      19.139 -13.854  -7.285
ATOM   1089 H    ARG    70      19.550 -14.723  -7.595
ATOM   1090 CA   ARG    70      19.931 -12.654  -7.823
ATOM   1091 HA   ARG    70      19.931 -11.915  -7.022
ATOM   1092 CB   ARG    70      21.363 -13.063  -7.994
ATOM   1093 HB1  ARG    70      21.560 -13.489  -8.978
ATOM   1094 HB2  ARG    70      21.612 -13.903  -7.346
ATOM   1095 CG   ARG    70      22.384 -11.976  -7.824
ATOM   1096 HG1  ARG    70      22.248 -11.645  -6.795
ATOM   1097 HG2  ARG    70      22.234 -11.168  -8.540
ATOM   1098 CD   ARG    70      23.785 -12.507  -7.973
ATOM   1099 HD1  ARG    70      24.014 -13.366  -7.342
ATOM   1100 HD2  ARG    70      24.429 -11.653  -7.763
ATOM   1101 NE   ARG    70      24.046 -12.863  -9.386
ATOM   1102 HE   ARG    70      24.322 -12.181 -10.078
ATOM   1103 CZ   ARG    70      24.128 -14.065  -9.848
ATOM   1104 NH1  ARG    70      23.900 -15.083  -9.139
ATOM   1105 HH11 ARG    70      23.580 -15.054  -8.182
ATOM   1106 HH12 ARG    70      23.825 -15.976  -9.606
ATOM   1107 NH2  ARG    70      24.339 -14.282 -11.114
ATOM   1108 HH21 ARG    70      24.621 -13.574 -11.778
ATOM   1109 HH22 ARG    70      24.321 -15.262 -11.357
ATOM   1110 C    ARG    70      19.221 -12.019  -9.010
ATOM   1111 O    ARG    70      19.045 -12.621 -10.110
ATOM   1112 N    VAL    71      18.829 -10.792  -8.738
ATOM   1113 H    VAL    71      19.030 -10.329  -7.863
ATOM   1114 CA   VAL    71      18.344  -9.898  -9.814
ATOM   1115 HA   VAL    71      17.510 -10.506 -10.164
ATOM   1116 CB   VAL    71      17.739  -8.579  -9.320
ATOM   1117 HB   VAL    71      18.474  -7.986  -8.776
ATOM   1118 CG1  VAL    71      17.052  -7.697 -10.433
ATOM   1119 HG11 VAL    71      16.390  -6.953  -9.989
ATOM   1120 HG12 VAL    71      17.765  -7.134 -11.035
ATOM   1121 HG13 VAL    71      16.427  -8.400 -10.983
ATOM   1122 CG2  VAL    71      16.690  -8.848  -8.263
ATOM   1123 HG21 VAL    71      16.121  -7.947  -8.035
ATOM   1124 HG22 VAL    71      16.024  -9.643  -8.597
ATOM   1125 HG23 VAL    71      17.109  -9.316  -7.371
ATOM   1126 C    VAL    71      19.454  -9.746 -10.872
ATOM   1127 O    VAL    71      20.552  -9.307 -10.511
ATOM   1128 N    ILE    72      19.121 -10.097 -12.155
ATOM   1129 H    ILE    72      18.183 -10.431 -12.326
ATOM   1130 CA   ILE    72      19.950  -9.906 -13.335
ATOM   1131 HA   ILE    72      20.771  -9.237 -13.078
ATOM   1132 CB   ILE    72      20.591 -11.259 -13.708
ATOM   1133 HB   ILE    72      20.998 -11.153 -14.713
ATOM   1134 CG2  ILE    72      21.609 -11.792 -12.715
ATOM   1135 HG21 ILE    72      22.426 -11.071 -12.722
ATOM   1136 HG22 ILE    72      21.123 -11.910 -11.746
ATOM   1137 HG23 ILE    72      22.147 -12.678 -13.051
ATOM   1138 CG1  ILE    72      19.448 -12.269 -13.908
ATOM   1139 HG11 ILE    72      18.805 -11.952 -14.730
ATOM   1140 HG12 ILE    72      18.935 -12.370 -12.952
ATOM   1141 CD1  ILE    72      19.874 -13.647 -14.449
ATOM   1142 HD11 ILE    72      20.585 -14.164 -13.804
ATOM   1143 HD12 ILE    72      19.011 -14.293 -14.611
ATOM   1144 HD13 ILE    72      20.263 -13.502 -15.457
ATOM   1145 C    ILE    72      19.325  -9.154 -14.470
ATOM   1146 O    ILE    72      20.002  -8.805 -15.457
ATOM   1147 N    GLY    73      18.064  -8.775 -14.421
ATOM   1148 H    GLY    73      17.443  -8.995 -13.656
ATOM   1149 CA   GLY    73      17.418  -7.888 -15.364
ATOM   1150 HA1  GLY    73      17.041  -8.470 -16.206
ATOM   1151 HA2  GLY    73      18.107  -7.138 -15.752
ATOM   1152 C    GLY    73      16.201  -7.267 -14.825
ATOM   1153 O    GLY    73      15.726  -7.762 -13.810
ATOM   1154 N    HSD    74      15.637  -6.243 -15.504
ATOM   1155 H    HSD    74      16.176  -5.970 -16.313
ATOM   1156 CA   HSD    74      14.406  -5.488 -15.276
ATOM   1157 HA   HSD    74      13.744  -6.305 -14.989
ATOM   1158 CB   HSD    74      14.598  -4.513 -14.105
ATOM   1159 HB1  HSD    74      14.722  -5.048 -13.164
ATOM   1160 HB2  HSD    74      13.715  -3.884 -13.991
ATOM   1161 CG   HSD    74      15.811  -3.622 -14.235
ATOM   1162 ND1  HSD    74      17.172  -3.951 -14.316
ATOM   1163 HD1  HSD    74      17.627  -4.840 -14.169
ATOM   1164 CE1  HSD    74      17.855  -2.848 -14.604
ATOM   1165 HE1  HSD    74      18.915  -2.860 -14.814
ATOM   1166 NE2  HSD    74      17.033  -1.809 -14.782
ATOM   1167 CD2  HSD    74      15.737  -2.281 -14.600
ATOM   1168 HD2  HSD    74      14.808  -1.739 -14.697
ATOM   1169 C    HSD    74      13.797  -4.770 -16.484
ATOM   1170 O    HSD    74      14.491  -3.930 -17.042
ATOM   1171 N    SER    75      12.649  -5.253 -17.000
ATOM   1172 H    SER    75      12.211  -5.964 -16.432
ATOM   1173 CA   SER    75      11.794  -4.614 -18.062
ATOM   1174 HA   SER    75      12.263  -3.697 -18.417
ATOM   1175 CB   SER    75      11.654  -5.631 -19.183
ATOM   1176 HB1  SER    75      11.272  -6.572 -18.786
ATOM   1177 HB2  SER    75      12.692  -5.740 -19.497
ATOM   1178 OG   SER    75      10.827  -5.052 -20.177
ATOM   1179 HG   SER    75      11.340  -4.527 -20.795
ATOM   1180 C    SER    75      10.412  -4.230 -17.609
ATOM   1181 O    SER    75       9.913  -4.809 -16.645
ATOM   1182 N    MET    76       9.801  -3.100 -18.040
ATOM   1183 H    MET    76      10.290  -2.591 -18.762
ATOM   1184 CA   MET    76       8.321  -2.829 -17.754
ATOM   1185 HA   MET    76       8.080  -3.106 -16.728
ATOM   1186 CB   MET    76       8.169  -1.293 -17.709
ATOM   1187 HB1  MET    76       8.265  -0.858 -18.704
ATOM   1188 HB2  MET    76       8.970  -0.918 -17.073
ATOM   1189 CG   MET    76       6.899  -0.853 -17.020
ATOM   1190 HG1  MET    76       6.897  -1.394 -16.073
ATOM   1191 HG2  MET    76       6.048  -1.125 -17.644
ATOM   1192 SD   MET    76       6.573   0.904 -16.750
ATOM   1193 CE   MET    76       7.940   1.565 -15.795
ATOM   1194 HE1  MET    76       7.817   2.629 -15.593
ATOM   1195 HE2  MET    76       8.011   0.957 -14.893
ATOM   1196 HE3  MET    76       8.826   1.427 -16.415
ATOM   1197 C    MET    76       7.281  -3.447 -18.745
ATOM   1198 O    MET    76       7.438  -3.332 -19.928
ATOM   1199 N    GLN    77       6.166  -3.871 -18.163
ATOM   1200 H    GLN    77       6.121  -3.720 -17.166
ATOM   1201 CA   GLN    77       4.989  -4.358 -18.795
ATOM   1202 HA   GLN    77       4.972  -4.127 -19.860
ATOM   1203 CB   GLN    77       5.038  -5.901 -18.682
ATOM   1204 HB1  GLN    77       5.407  -6.227 -17.710
ATOM   1205 HB2  GLN    77       5.783  -6.204 -19.417
ATOM   1206 CG   GLN    77       3.807  -6.655 -19.131
ATOM   1207 HG1  GLN    77       3.470  -6.312 -20.110
ATOM   1208 HG2  GLN    77       3.080  -6.343 -18.381
ATOM   1209 CD   GLN    77       3.929  -8.135 -19.040
ATOM   1210 OE1  GLN    77       4.680  -8.787 -19.824
ATOM   1211 NE2  GLN    77       3.376  -8.683 -17.966
ATOM   1212 HE21 GLN    77       2.895  -8.102 -17.296
ATOM   1213 HE22 GLN    77       3.299  -9.690 -17.946
ATOM   1214 C    GLN    77       3.727  -3.628 -18.164
ATOM   1215 O    GLN    77       3.270  -4.111 -17.122
ATOM   1216 N    ASN    78       3.304  -2.548 -18.705
ATOM   1217 H    ASN    78       3.694  -2.385 -19.622
ATOM   1218 CA   ASN    78       2.282  -1.616 -18.167
ATOM   1219 HA   ASN    78       2.567  -0.661 -18.607
ATOM   1220 CB   ASN    78       0.889  -1.945 -18.567
ATOM   1221 HB1  ASN    78       0.266  -1.112 -18.243
ATOM   1222 HB2  ASN    78       0.520  -2.802 -18.004
ATOM   1223 CG   ASN    78       0.649  -2.191 -20.033
ATOM   1224 OD1  ASN    78       0.562  -1.221 -20.776
ATOM   1225 ND2  ASN    78       0.485  -3.394 -20.547
ATOM   1226 HD21 ASN    78       0.498  -4.161 -19.889
ATOM   1227 HD22 ASN    78       0.072  -3.568 -21.452
ATOM   1228 C    ASN    78       2.547  -1.285 -16.651
ATOM   1229 O    ASN    78       3.571  -0.617 -16.408
ATOM   1230 N    CYS    79       1.650  -1.621 -15.762
ATOM   1231 H    CYS    79       0.747  -1.919 -16.102
ATOM   1232 CA   CYS    79       1.824  -1.312 -14.330
ATOM   1233 HA   CYS    79       2.408  -0.392 -14.305
ATOM   1234 CB   CYS    79       0.462  -0.929 -13.792
ATOM   1235 HB1  CYS    79       0.495  -0.943 -12.702
ATOM   1236 HB2  CYS    79      -0.215  -1.717 -14.120
ATOM   1237 SG   CYS    79      -0.043   0.604 -14.580
ATOM   1238 HG   CYS    79       0.730   1.356 -13.791
ATOM   1239 C    CYS    79       2.702  -2.427 -13.555
ATOM   1240 O    CYS    79       2.787  -2.253 -12.316
ATOM   1241 N    VAL    80       3.235  -3.405 -14.226
ATOM   1242 H    VAL    80       3.169  -3.502 -15.229
ATOM   1243 CA   VAL    80       4.135  -4.339 -13.541
ATOM   1244 HA   VAL    80       4.230  -4.068 -12.489
ATOM   1245 CB   VAL    80       3.630  -5.735 -13.562
ATOM   1246 HB   VAL    80       4.346  -6.303 -12.968
ATOM   1247 CG1  VAL    80       2.194  -5.852 -12.912
ATOM   1248 HG11 VAL    80       1.967  -6.878 -12.624
ATOM   1249 HG12 VAL    80       2.100  -5.334 -11.958
ATOM   1250 HG13 VAL    80       1.362  -5.606 -13.571
ATOM   1251 CG2  VAL    80       3.662  -6.494 -14.904
ATOM   1252 HG21 VAL    80       3.231  -7.491 -14.810
ATOM   1253 HG22 VAL    80       2.950  -5.960 -15.532
ATOM   1254 HG23 VAL    80       4.615  -6.652 -15.411
ATOM   1255 C    VAL    80       5.550  -4.258 -14.113
ATOM   1256 O    VAL    80       5.775  -3.777 -15.233
ATOM   1257 N    LEU    81       6.520  -4.723 -13.337
ATOM   1258 H    LEU    81       6.201  -5.243 -12.532
ATOM   1259 CA   LEU    81       7.823  -5.069 -13.794
ATOM   1260 HA   LEU    81       8.053  -4.639 -14.769
ATOM   1261 CB   LEU    81       8.885  -4.523 -12.765
ATOM   1262 HB1  LEU    81       9.796  -5.019 -13.098
ATOM   1263 HB2  LEU    81       8.534  -4.788 -11.768
ATOM   1264 CG   LEU    81       9.105  -3.058 -12.768
ATOM   1265 HG   LEU    81       8.154  -2.529 -12.702
ATOM   1266 CD1  LEU    81       9.914  -2.707 -11.560
ATOM   1267 HD11 LEU    81      10.000  -1.622 -11.626
ATOM   1268 HD12 LEU    81       9.322  -2.925 -10.672
ATOM   1269 HD13 LEU    81      10.877  -3.217 -11.551
ATOM   1270 CD2  LEU    81       9.918  -2.543 -13.976
ATOM   1271 HD21 LEU    81      10.891  -3.034 -13.975
ATOM   1272 HD22 LEU    81       9.303  -2.695 -14.863
ATOM   1273 HD23 LEU    81       9.957  -1.454 -13.928
ATOM   1274 C    LEU    81       7.965  -6.613 -13.969
ATOM   1275 O    LEU    81       7.200  -7.401 -13.483
ATOM   1276 N    LYS    82       8.944  -6.966 -14.815
ATOM   1277 H    LYS    82       9.356  -6.262 -15.411
ATOM   1278 CA   LYS    82       9.518  -8.341 -15.016
ATOM   1279 HA   LYS    82       9.027  -9.041 -14.340
ATOM   1280 CB   LYS    82       9.336  -8.781 -16.439
ATOM   1281 HB1  LYS    82       9.973  -9.626 -16.696
ATOM   1282 HB2  LYS    82       9.687  -8.022 -17.138
ATOM   1283 CG   LYS    82       7.910  -9.084 -16.752
ATOM   1284 HG1  LYS    82       7.372  -8.140 -16.665
ATOM   1285 HG2  LYS    82       7.452  -9.823 -16.094
ATOM   1286 CD   LYS    82       7.750  -9.501 -18.208
ATOM   1287 HD1  LYS    82       8.273  -8.873 -18.929
ATOM   1288 HD2  LYS    82       6.703  -9.618 -18.486
ATOM   1289 CE   LYS    82       8.394 -10.884 -18.401
ATOM   1290 HE1  LYS    82       7.936 -11.418 -17.569
ATOM   1291 HE2  LYS    82       9.463 -10.686 -18.324
ATOM   1292 NZ   LYS    82       7.973 -11.488 -19.717
ATOM   1293 HZ1  LYS    82       8.455 -12.370 -19.810
ATOM   1294 HZ2  LYS    82       6.998 -11.744 -19.785
ATOM   1295 HZ3  LYS    82       8.235 -10.929 -20.516
ATOM   1296 C    LYS    82      11.011  -8.267 -14.667
ATOM   1297 O    LYS    82      11.773  -7.564 -15.308
ATOM   1298 N    LEU    83      11.342  -8.993 -13.566
ATOM   1299 H    LEU    83      10.611  -9.439 -13.030
ATOM   1300 CA   LEU    83      12.711  -9.163 -13.054
ATOM   1301 HA   LEU    83      13.384  -8.484 -13.577
ATOM   1302 CB   LEU    83      12.844  -9.000 -11.543
ATOM   1303 HB1  LEU    83      13.830  -9.442 -11.401
ATOM   1304 HB2  LEU    83      12.155  -9.670 -11.029
ATOM   1305 CG   LEU    83      12.884  -7.615 -10.943
ATOM   1306 HG   LEU    83      13.521  -6.938 -11.512
ATOM   1307 CD1  LEU    83      11.477  -7.048 -10.871
ATOM   1308 HD11 LEU    83      10.797  -7.775 -10.427
ATOM   1309 HD12 LEU    83      11.462  -6.065 -10.400
ATOM   1310 HD13 LEU    83      11.183  -6.887 -11.908
ATOM   1311 CD2  LEU    83      13.283  -7.592  -9.512
ATOM   1312 HD21 LEU    83      13.100  -6.666  -8.968
ATOM   1313 HD22 LEU    83      12.709  -8.409  -9.074
ATOM   1314 HD23 LEU    83      14.350  -7.745  -9.347
ATOM   1315 C    LEU    83      13.150 -10.591 -13.455
ATOM   1316 O    LEU    83      12.681 -11.643 -12.951
ATOM   1317 N    LYS    84      14.194 -10.608 -14.340
ATOM   1318 H    LYS    84      14.369  -9.711 -14.770
ATOM   1319 CA   LYS    84      14.960 -11.829 -14.577
ATOM   1320 HA   LYS    84      14.264 -12.668 -14.596
ATOM   1321 CB   LYS    84      15.795 -11.832 -15.839
ATOM   1322 HB1  LYS    84      16.652 -11.172 -15.710
ATOM   1323 HB2  LYS    84      15.169 -11.390 -16.614
ATOM   1324 CG   LYS    84      16.255 -13.284 -16.204
ATOM   1325 HG1  LYS    84      15.407 -13.880 -16.544
ATOM   1326 HG2  LYS    84      16.709 -13.817 -15.368
ATOM   1327 CD   LYS    84      17.345 -13.192 -17.341
ATOM   1328 HD1  LYS    84      18.214 -12.860 -16.773
ATOM   1329 HD2  LYS    84      17.107 -12.400 -18.051
ATOM   1330 CE   LYS    84      17.682 -14.519 -18.059
ATOM   1331 HE1  LYS    84      17.831 -15.400 -17.434
ATOM   1332 HE2  LYS    84      18.658 -14.462 -18.540
ATOM   1333 NZ   LYS    84      16.674 -14.796 -19.108
ATOM   1334 HZ1  LYS    84      16.568 -14.020 -19.745
ATOM   1335 HZ2  LYS    84      16.964 -15.562 -19.698
ATOM   1336 HZ3  LYS    84      15.783 -15.061 -18.713
ATOM   1337 C    LYS    84      15.798 -12.219 -13.391
ATOM   1338 O    LYS    84      16.435 -11.297 -12.867
ATOM   1339 N    VAL    85      15.804 -13.456 -12.967
ATOM   1340 H    VAL    85      15.214 -14.154 -13.396
ATOM   1341 CA   VAL    85      16.670 -13.925 -11.876
ATOM   1342 HA   VAL    85      17.332 -13.110 -11.585
ATOM   1343 CB   VAL    85      15.920 -14.436 -10.658
ATOM   1344 HB   VAL    85      16.617 -15.107 -10.157
ATOM   1345 CG1  VAL    85      15.527 -13.199  -9.875
ATOM   1346 HG11 VAL    85      15.120 -13.500  -8.909
ATOM   1347 HG12 VAL    85      16.357 -12.536  -9.632
ATOM   1348 HG13 VAL    85      14.679 -12.760 -10.399
ATOM   1349 CG2  VAL    85      14.686 -15.263 -10.801
ATOM   1350 HG21 VAL    85      14.786 -15.975 -11.620
ATOM   1351 HG22 VAL    85      14.543 -15.736  -9.829
ATOM   1352 HG23 VAL    85      13.763 -14.790 -11.137
ATOM   1353 C    VAL    85      17.544 -15.100 -12.263
ATOM   1354 O    VAL    85      17.141 -15.920 -13.053
ATOM   1355 N    ASP    86      18.787 -15.209 -11.733
ATOM   1356 H    ASP    86      19.083 -14.468 -11.114
ATOM   1357 CA   ASP    86      19.710 -16.298 -12.098
ATOM   1358 HA   ASP    86      19.816 -16.209 -13.179
ATOM   1359 CB   ASP    86      21.063 -15.986 -11.485
ATOM   1360 HB1  ASP    86      21.075 -16.229 -10.422
ATOM   1361 HB2  ASP    86      21.250 -14.913 -11.533
ATOM   1362 CG   ASP    86      22.285 -16.748 -12.019
ATOM   1363 OD1  ASP    86      22.286 -17.353 -13.104
ATOM   1364 OD2  ASP    86      23.333 -16.778 -11.300
ATOM   1365 C    ASP    86      19.213 -17.755 -11.741
ATOM   1366 O    ASP    86      19.728 -18.741 -12.262
ATOM   1367 N    THR    87      18.120 -17.869 -10.943
ATOM   1368 H    THR    87      17.648 -17.018 -10.670
ATOM   1369 CA   THR    87      17.523 -19.137 -10.454
ATOM   1370 HA   THR    87      18.148 -20.002 -10.673
ATOM   1371 CB   THR    87      17.394 -19.150  -8.921
ATOM   1372 HB   THR    87      16.604 -18.483  -8.575
ATOM   1373 CG2  THR    87      17.263 -20.574  -8.394
ATOM   1374 HG21 THR    87      16.299 -20.989  -8.688
ATOM   1375 HG22 THR    87      18.110 -21.052  -8.886
ATOM   1376 HG23 THR    87      17.321 -20.752  -7.320
ATOM   1377 OG1  THR    87      18.597 -18.665  -8.302
ATOM   1378 HG1  THR    87      19.392 -19.093  -8.628
ATOM   1379 C    THR    87      16.092 -19.361 -11.018
ATOM   1380 O    THR    87      15.260 -18.505 -10.770
ATOM   1381 N    ALA    88      15.840 -20.567 -11.601
ATOM   1382 H    ALA    88      16.667 -21.147 -11.585
ATOM   1383 CA   ALA    88      14.564 -21.114 -12.022
ATOM   1384 HA   ALA    88      13.999 -20.256 -12.387
ATOM   1385 CB   ALA    88      14.665 -22.243 -12.985
ATOM   1386 HB1  ALA    88      13.661 -22.613 -13.190
ATOM   1387 HB2  ALA    88      15.135 -21.936 -13.919
ATOM   1388 HB3  ALA    88      15.236 -23.067 -12.556
ATOM   1389 C    ALA    88      13.743 -21.621 -10.831
ATOM   1390 O    ALA    88      14.303 -22.262  -9.954
ATOM   1391 N    ASN    89      12.429 -21.420 -10.838
ATOM   1392 H    ASN    89      12.152 -20.986 -11.707
ATOM   1393 CA   ASN    89      11.476 -21.971  -9.902
ATOM   1394 HA   ASN    89      11.995 -21.867  -8.949
ATOM   1395 CB   ASN    89      10.241 -21.070  -9.927
ATOM   1396 HB1  ASN    89       9.861 -20.936 -10.940
ATOM   1397 HB2  ASN    89      10.509 -20.069  -9.591
ATOM   1398 CG   ASN    89       9.126 -21.600  -9.026
ATOM   1399 OD1  ASN    89       9.336 -22.509  -8.204
ATOM   1400 ND2  ASN    89       7.928 -21.195  -9.184
ATOM   1401 HD21 ASN    89       7.788 -20.326  -9.681
ATOM   1402 HD22 ASN    89       7.168 -21.584  -8.646
ATOM   1403 C    ASN    89      11.113 -23.382 -10.320
ATOM   1404 O    ASN    89      10.574 -23.564 -11.398
ATOM   1405 N    PRO    90      11.463 -24.386  -9.507
ATOM   1406 CD   PRO    90      12.259 -24.360  -8.301
ATOM   1407 HD1  PRO    90      11.785 -23.771  -7.516
ATOM   1408 HD2  PRO    90      13.277 -24.071  -8.562
ATOM   1409 CG   PRO    90      12.221 -25.883  -7.793
ATOM   1410 HG1  PRO    90      11.401 -26.047  -7.093
ATOM   1411 HG2  PRO    90      13.147 -26.173  -7.297
ATOM   1412 CB   PRO    90      12.044 -26.733  -8.982
ATOM   1413 HB1  PRO    90      11.632 -27.695  -8.676
ATOM   1414 HB2  PRO    90      12.962 -26.733  -9.570
ATOM   1415 CA   PRO    90      11.057 -25.780  -9.752
ATOM   1416 HA   PRO    90      11.125 -25.952 -10.826
ATOM   1417 C    PRO    90       9.616 -26.217  -9.383
ATOM   1418 O    PRO    90       9.193 -27.395  -9.610
ATOM   1419 N    LYS    91       8.875 -25.244  -8.803
ATOM   1420 H    LYS    91       9.368 -24.375  -8.652
ATOM   1421 CA   LYS    91       7.434 -25.343  -8.388
ATOM   1422 HA   LYS    91       7.233 -26.397  -8.578
ATOM   1423 CB   LYS    91       7.349 -25.081  -6.925
ATOM   1424 HB1  LYS    91       6.305 -25.029  -6.617
ATOM   1425 HB2  LYS    91       7.504 -24.006  -6.830
ATOM   1426 CG   LYS    91       8.206 -25.889  -5.928
ATOM   1427 HG1  LYS    91       9.277 -25.718  -6.039
ATOM   1428 HG2  LYS    91       7.993 -26.910  -6.246
ATOM   1429 CD   LYS    91       7.826 -25.605  -4.467
ATOM   1430 HD1  LYS    91       6.786 -25.849  -4.248
ATOM   1431 HD2  LYS    91       7.952 -24.525  -4.391
ATOM   1432 CE   LYS    91       8.647 -26.344  -3.461
ATOM   1433 HE1  LYS    91       9.665 -25.954  -3.483
ATOM   1434 HE2  LYS    91       8.711 -27.367  -3.832
ATOM   1435 NZ   LYS    91       8.083 -26.309  -2.080
ATOM   1436 HZ1  LYS    91       8.644 -26.939  -1.525
ATOM   1437 HZ2  LYS    91       8.168 -25.402  -1.643
ATOM   1438 HZ3  LYS    91       7.099 -26.534  -2.118
ATOM   1439 C    LYS    91       6.439 -24.476  -9.194
ATOM   1440 O    LYS    91       5.387 -24.156  -8.661
ATOM   1441 N    THR    92       6.671 -24.100 -10.457
ATOM   1442 H    THR    92       7.539 -24.429 -10.854
ATOM   1443 CA   THR    92       5.773 -23.487 -11.379
ATOM   1444 HA   THR    92       5.439 -22.613 -10.821
ATOM   1445 CB   THR    92       6.420 -23.090 -12.661
ATOM   1446 HB   THR    92       6.737 -23.972 -13.218
ATOM   1447 CG2  THR    92       5.587 -22.151 -13.515
ATOM   1448 HG21 THR    92       6.229 -21.538 -14.147
ATOM   1449 HG22 THR    92       4.949 -22.742 -14.172
ATOM   1450 HG23 THR    92       5.132 -21.512 -12.758
ATOM   1451 OG1  THR    92       7.563 -22.229 -12.450
ATOM   1452 HG1  THR    92       8.341 -22.745 -12.674
ATOM   1453 C    THR    92       4.673 -24.439 -11.720
ATOM   1454 O    THR    92       5.005 -25.569 -12.094
ATOM   1455 N    PRO    93       3.379 -24.063 -11.651
ATOM   1456 CD   PRO    93       2.909 -22.814 -10.999
ATOM   1457 HD1  PRO    93       3.344 -21.976 -11.544
ATOM   1458 HD2  PRO    93       3.175 -22.822  -9.942
ATOM   1459 CG   PRO    93       1.399 -22.876 -11.158
ATOM   1460 HG1  PRO    93       1.155 -22.484 -12.146
ATOM   1461 HG2  PRO    93       0.911 -22.230 -10.428
ATOM   1462 CB   PRO    93       1.108 -24.432 -11.048
ATOM   1463 HB1  PRO    93       0.144 -24.718 -11.469
ATOM   1464 HB2  PRO    93       1.300 -24.954 -10.111
ATOM   1465 CA   PRO    93       2.241 -24.915 -11.957
ATOM   1466 HA   PRO    93       2.422 -25.978 -11.799
ATOM   1467 C    PRO    93       1.873 -24.754 -13.410
ATOM   1468 O    PRO    93       2.546 -24.089 -14.231
ATOM   1469 N    LYS    94       0.802 -25.486 -13.779
ATOM   1470 H    LYS    94       0.432 -26.062 -13.037
ATOM   1471 CA   LYS    94       0.145 -25.236 -15.077
ATOM   1472 HA   LYS    94       0.879 -24.929 -15.823
ATOM   1473 CB   LYS    94      -0.673 -26.478 -15.538
ATOM   1474 HB1  LYS    94      -1.592 -26.477 -14.951
ATOM   1475 HB2  LYS    94      -0.072 -27.384 -15.460
ATOM   1476 CG   LYS    94      -1.112 -26.401 -17.031
ATOM   1477 HG1  LYS    94      -0.234 -26.370 -17.676
ATOM   1478 HG2  LYS    94      -1.787 -25.550 -17.127
ATOM   1479 CD   LYS    94      -1.899 -27.683 -17.227
ATOM   1480 HD1  LYS    94      -2.939 -27.444 -17.004
ATOM   1481 HD2  LYS    94      -1.556 -28.547 -16.658
ATOM   1482 CE   LYS    94      -1.813 -28.006 -18.697
ATOM   1483 HE1  LYS    94      -0.776 -28.262 -18.914
ATOM   1484 HE2  LYS    94      -2.102 -27.159 -19.319
ATOM   1485 NZ   LYS    94      -2.703 -29.126 -18.991
ATOM   1486 HZ1  LYS    94      -3.618 -29.091 -18.564
ATOM   1487 HZ2  LYS    94      -2.773 -29.219 -19.995
ATOM   1488 HZ3  LYS    94      -2.410 -29.999 -18.577
ATOM   1489 C    LYS    94      -0.736 -23.970 -14.909
ATOM   1490 O    LYS    94      -1.626 -23.886 -14.025
ATOM   1491 N    TYR    95      -0.422 -22.903 -15.723
ATOM   1492 H    TYR    95       0.380 -23.014 -16.327
ATOM   1493 CA   TYR    95      -1.106 -21.677 -15.625
ATOM   1494 HA   TYR    95      -1.992 -21.760 -14.995
ATOM   1495 CB   TYR    95      -0.199 -20.645 -14.816
ATOM   1496 HB1  TYR    95       0.088 -21.079 -13.858
ATOM   1497 HB2  TYR    95      -0.781 -19.742 -14.638
ATOM   1498 CG   TYR    95       1.086 -20.203 -15.503
ATOM   1499 CD1  TYR    95       2.307 -20.839 -15.390
ATOM   1500 HD1  TYR    95       2.473 -21.712 -14.776
ATOM   1501 CE1  TYR    95       3.416 -20.152 -15.867
ATOM   1502 HE1  TYR    95       4.381 -20.569 -15.622
ATOM   1503 CZ   TYR    95       3.274 -19.042 -16.794
ATOM   1504 OH   TYR    95       4.329 -18.452 -17.376
ATOM   1505 HH   TYR    95       4.312 -17.551 -17.708
ATOM   1506 CE2  TYR    95       1.992 -18.502 -17.064
ATOM   1507 HE2  TYR    95       1.929 -17.623 -17.689
ATOM   1508 CD2  TYR    95       0.916 -19.024 -16.295
ATOM   1509 HD2  TYR    95      -0.020 -18.484 -16.289
ATOM   1510 C    TYR    95      -1.477 -21.086 -17.037
ATOM   1511 O    TYR    95      -0.999 -21.487 -18.088
ATOM   1512 N    LYS    96      -2.341 -20.058 -16.967
ATOM   1513 H    LYS    96      -2.636 -19.894 -16.015
ATOM   1514 CA   LYS    96      -2.749 -19.117 -18.012
ATOM   1515 HA   LYS    96      -1.813 -18.874 -18.515
ATOM   1516 CB   LYS    96      -3.790 -19.740 -18.968
ATOM   1517 HB1  LYS    96      -3.398 -20.647 -19.429
ATOM   1518 HB2  LYS    96      -3.980 -18.999 -19.745
ATOM   1519 CG   LYS    96      -5.171 -20.208 -18.312
ATOM   1520 HG1  LYS    96      -5.731 -19.371 -17.894
ATOM   1521 HG2  LYS    96      -5.024 -20.924 -17.503
ATOM   1522 CD   LYS    96      -5.954 -20.888 -19.431
ATOM   1523 HD1  LYS    96      -5.286 -21.578 -19.945
ATOM   1524 HD2  LYS    96      -6.265 -20.200 -20.217
ATOM   1525 CE   LYS    96      -7.097 -21.663 -18.865
ATOM   1526 HE1  LYS    96      -7.686 -21.066 -18.169
ATOM   1527 HE2  LYS    96      -6.523 -22.421 -18.332
ATOM   1528 NZ   LYS    96      -7.990 -22.246 -19.857
ATOM   1529 HZ1  LYS    96      -7.525 -22.698 -20.631
ATOM   1530 HZ2  LYS    96      -8.668 -22.836 -19.396
ATOM   1531 HZ3  LYS    96      -8.546 -21.478 -20.206
ATOM   1532 C    LYS    96      -3.161 -17.759 -17.440
ATOM   1533 O    LYS    96      -3.491 -17.601 -16.226
ATOM   1534 N    PHE    97      -3.058 -16.749 -18.318
ATOM   1535 H    PHE    97      -2.729 -16.970 -19.247
ATOM   1536 CA   PHE    97      -3.333 -15.258 -18.077
ATOM   1537 HA   PHE    97      -3.609 -15.178 -17.025
ATOM   1538 CB   PHE    97      -2.038 -14.437 -18.226
ATOM   1539 HB1  PHE    97      -2.170 -13.400 -17.916
ATOM   1540 HB2  PHE    97      -1.796 -14.488 -19.288
ATOM   1541 CG   PHE    97      -0.773 -14.883 -17.537
ATOM   1542 CD1  PHE    97      -0.741 -15.579 -16.300
ATOM   1543 HD1  PHE    97      -1.667 -15.917 -15.857
ATOM   1544 CE1  PHE    97       0.478 -15.786 -15.606
ATOM   1545 HE1  PHE    97       0.526 -16.389 -14.711
ATOM   1546 CZ   PHE    97       1.617 -15.063 -16.031
ATOM   1547 HZ   PHE    97       2.516 -15.163 -15.440
ATOM   1548 CE2  PHE    97       1.654 -14.383 -17.278
ATOM   1549 HE2  PHE    97       2.557 -13.910 -17.634
ATOM   1550 CD2  PHE    97       0.439 -14.301 -17.986
ATOM   1551 HD2  PHE    97       0.403 -13.702 -18.884
ATOM   1552 C    PHE    97      -4.587 -14.713 -18.837
ATOM   1553 O    PHE    97      -4.623 -14.714 -20.084
ATOM   1554 N    VAL    98      -5.563 -14.200 -18.085
ATOM   1555 H    VAL    98      -5.390 -14.283 -17.093
ATOM   1556 CA   VAL    98      -6.891 -13.898 -18.607
ATOM   1557 HA   VAL    98      -6.905 -13.707 -19.680
ATOM   1558 CB   VAL    98      -7.852 -15.124 -18.526
ATOM   1559 HB   VAL    98      -8.877 -14.862 -18.788
ATOM   1560 CG1  VAL    98      -7.600 -16.161 -19.689
ATOM   1561 HG11 VAL    98      -8.341 -16.959 -19.721
ATOM   1562 HG12 VAL    98      -7.589 -15.628 -20.640
ATOM   1563 HG13 VAL    98      -6.700 -16.764 -19.570
ATOM   1564 CG2  VAL    98      -7.900 -15.747 -17.141
ATOM   1565 HG21 VAL    98      -8.631 -16.554 -17.192
ATOM   1566 HG22 VAL    98      -6.933 -16.112 -16.794
ATOM   1567 HG23 VAL    98      -8.291 -15.031 -16.419
ATOM   1568 C    VAL    98      -7.507 -12.681 -17.931
ATOM   1569 O    VAL    98      -7.326 -12.461 -16.734
ATOM   1570 N    ARG    99      -8.268 -11.805 -18.586
ATOM   1571 H    ARG    99      -8.550 -12.141 -19.496
ATOM   1572 CA   ARG    99      -8.865 -10.514 -18.084
ATOM   1573 HA   ARG    99      -8.393 -10.143 -17.174
ATOM   1574 CB   ARG    99      -8.558  -9.471 -19.127
ATOM   1575 HB1  ARG    99      -9.125  -9.590 -20.051
ATOM   1576 HB2  ARG    99      -7.497  -9.502 -19.374
ATOM   1577 CG   ARG    99      -8.891  -8.103 -18.507
ATOM   1578 HG1  ARG    99      -8.308  -7.877 -17.614
ATOM   1579 HG2  ARG    99      -9.941  -8.093 -18.216
ATOM   1580 CD   ARG    99      -8.647  -7.070 -19.600
ATOM   1581 HD1  ARG    99      -9.405  -7.244 -20.364
ATOM   1582 HD2  ARG    99      -7.607  -7.183 -19.908
ATOM   1583 NE   ARG    99      -8.840  -5.700 -19.095
ATOM   1584 HE   ARG    99      -9.639  -5.207 -19.468
ATOM   1585 CZ   ARG    99      -8.144  -4.983 -18.298
ATOM   1586 NH1  ARG    99      -7.053  -5.444 -17.759
ATOM   1587 HH11 ARG    99      -6.585  -6.167 -18.286
ATOM   1588 HH12 ARG    99      -6.577  -4.860 -17.086
ATOM   1589 NH2  ARG    99      -8.454  -3.787 -17.922
ATOM   1590 HH21 ARG    99      -9.394  -3.521 -18.179
ATOM   1591 HH22 ARG    99      -7.893  -3.175 -17.347
ATOM   1592 C    ARG    99     -10.362 -10.719 -17.785
ATOM   1593 O    ARG    99     -11.104 -11.026 -18.667
ATOM   1594 N    ILE   100     -10.803 -10.447 -16.609
ATOM   1595 H    ILE   100     -10.173 -10.025 -15.942
ATOM   1596 CA   ILE   100     -12.222 -10.732 -16.166
ATOM   1597 HA   ILE   100     -12.823 -11.366 -16.817
ATOM   1598 CB   ILE   100     -12.210 -11.329 -14.676
ATOM   1599 HB   ILE   100     -13.280 -11.269 -14.482
ATOM   1600 CG2  ILE   100     -11.843 -12.831 -14.730
ATOM   1601 HG21 ILE   100     -11.922 -13.238 -13.722
ATOM   1602 HG22 ILE   100     -12.525 -13.436 -15.329
ATOM   1603 HG23 ILE   100     -10.845 -13.001 -15.133
ATOM   1604 CG1  ILE   100     -11.525 -10.739 -13.505
ATOM   1605 HG11 ILE   100     -10.459 -10.782 -13.725
ATOM   1606 HG12 ILE   100     -11.775 -11.253 -12.578
ATOM   1607 CD1  ILE   100     -11.701  -9.265 -13.313
ATOM   1608 HD11 ILE   100     -11.268  -9.026 -12.341
ATOM   1609 HD12 ILE   100     -11.237  -8.600 -14.042
ATOM   1610 HD13 ILE   100     -12.781  -9.136 -13.377
ATOM   1611 C    ILE   100     -13.157  -9.473 -16.257
ATOM   1612 O    ILE   100     -12.680  -8.305 -16.318
ATOM   1613 N    GLN   101     -14.470  -9.664 -16.219
ATOM   1614 H    GLN   101     -14.758 -10.631 -16.237
ATOM   1615 CA   GLN   101     -15.507  -8.681 -16.519
ATOM   1616 HA   GLN   101     -15.042  -7.708 -16.679
ATOM   1617 CB   GLN   101     -16.181  -9.153 -17.789
ATOM   1618 HB1  GLN   101     -17.039  -8.524 -18.029
ATOM   1619 HB2  GLN   101     -16.626 -10.125 -17.575
ATOM   1620 CG   GLN   101     -15.236  -9.333 -19.008
ATOM   1621 HG1  GLN   101     -15.852  -9.521 -19.888
ATOM   1622 HG2  GLN   101     -14.600 -10.203 -18.851
ATOM   1623 CD   GLN   101     -14.311  -8.107 -19.329
ATOM   1624 OE1  GLN   101     -14.677  -6.964 -19.076
ATOM   1625 NE2  GLN   101     -13.124  -8.308 -19.874
ATOM   1626 HE21 GLN   101     -12.855  -9.250 -20.123
ATOM   1627 HE22 GLN   101     -12.538  -7.508 -20.061
ATOM   1628 C    GLN   101     -16.533  -8.544 -15.390
ATOM   1629 O    GLN   101     -16.661  -9.453 -14.609
ATOM   1630 N    PRO   102     -17.348  -7.428 -15.349
ATOM   1631 CD   PRO   102     -17.271  -6.210 -16.156
ATOM   1632 HD1  PRO   102     -17.689  -6.279 -17.160
ATOM   1633 HD2  PRO   102     -16.244  -5.846 -16.130
ATOM   1634 CG   PRO   102     -18.075  -5.188 -15.366
ATOM   1635 HG1  PRO   102     -18.382  -4.329 -15.964
ATOM   1636 HG2  PRO   102     -17.404  -4.796 -14.602
ATOM   1637 CB   PRO   102     -19.200  -6.016 -14.737
ATOM   1638 HB1  PRO   102     -19.925  -6.348 -15.480
ATOM   1639 HB2  PRO   102     -19.699  -5.558 -13.883
ATOM   1640 CA   PRO   102     -18.430  -7.262 -14.365
ATOM   1641 HA   PRO   102     -18.013  -7.115 -13.369
ATOM   1642 C    PRO   102     -19.379  -8.443 -14.247
ATOM   1643 O    PRO   102     -19.956  -8.873 -15.245
ATOM   1644 N    GLY   103     -19.600  -8.821 -12.968
ATOM   1645 H    GLY   103     -19.174  -8.367 -12.173
ATOM   1646 CA   GLY   103     -20.414 -10.032 -12.651
ATOM   1647 HA1  GLY   103     -21.395 -10.093 -13.123
ATOM   1648 HA2  GLY   103     -20.700  -9.857 -11.615
ATOM   1649 C    GLY   103     -19.662 -11.373 -12.672
ATOM   1650 O    GLY   103     -20.379 -12.416 -12.619
ATOM   1651 N    GLN   104     -18.309 -11.380 -12.798
ATOM   1652 H    GLN   104     -17.718 -10.569 -12.680
ATOM   1653 CA   GLN   104     -17.659 -12.692 -13.021
ATOM   1654 HA   GLN   104     -18.369 -13.520 -13.014
ATOM   1655 CB   GLN   104     -16.929 -12.776 -14.345
ATOM   1656 HB1  GLN   104     -16.460 -13.759 -14.309
ATOM   1657 HB2  GLN   104     -16.074 -12.099 -14.340
ATOM   1658 CG   GLN   104     -17.858 -12.592 -15.633
ATOM   1659 HG1  GLN   104     -17.189 -12.801 -16.468
ATOM   1660 HG2  GLN   104     -18.247 -11.574 -15.667
ATOM   1661 CD   GLN   104     -19.036 -13.632 -15.615
ATOM   1662 OE1  GLN   104     -20.179 -13.265 -15.521
ATOM   1663 NE2  GLN   104     -18.673 -14.927 -15.673
ATOM   1664 HE21 GLN   104     -17.712 -15.226 -15.597
ATOM   1665 HE22 GLN   104     -19.472 -15.543 -15.614
ATOM   1666 C    GLN   104     -16.647 -12.872 -11.837
ATOM   1667 O    GLN   104     -16.253 -11.919 -11.211
ATOM   1668 N    THR   105     -16.232 -14.094 -11.414
ATOM   1669 H    THR   105     -16.512 -14.892 -11.966
ATOM   1670 CA   THR   105     -15.683 -14.381 -10.118
ATOM   1671 HA   THR   105     -15.463 -13.430  -9.633
ATOM   1672 CB   THR   105     -16.640 -15.175  -9.168
ATOM   1673 HB   THR   105     -16.084 -15.402  -8.259
ATOM   1674 CG2  THR   105     -17.842 -14.360  -8.690
ATOM   1675 HG21 THR   105     -18.476 -14.060  -9.524
ATOM   1676 HG22 THR   105     -18.375 -14.941  -7.937
ATOM   1677 HG23 THR   105     -17.425 -13.450  -8.260
ATOM   1678 OG1  THR   105     -17.011 -16.321  -9.798
ATOM   1679 HG1  THR   105     -17.503 -16.825  -9.145
ATOM   1680 C    THR   105     -14.374 -15.173 -10.177
ATOM   1681 O    THR   105     -13.989 -15.691 -11.211
ATOM   1682 N    PHE   106     -13.641 -15.077  -9.038
ATOM   1683 H    PHE   106     -14.058 -14.603  -8.250
ATOM   1684 CA   PHE   106     -12.255 -15.537  -8.879
ATOM   1685 HA   PHE   106     -12.158 -16.549  -9.272
ATOM   1686 CB   PHE   106     -11.387 -14.473  -9.631
ATOM   1687 HB1  PHE   106     -11.746 -14.335 -10.651
ATOM   1688 HB2  PHE   106     -10.357 -14.810  -9.751
ATOM   1689 CG   PHE   106     -11.338 -13.053  -9.008
ATOM   1690 CD1  PHE   106     -12.238 -12.136  -9.501
ATOM   1691 HD1  PHE   106     -12.986 -12.409 -10.230
ATOM   1692 CE1  PHE   106     -12.242 -10.814  -8.976
ATOM   1693 HE1  PHE   106     -12.800 -10.025  -9.458
ATOM   1694 CZ   PHE   106     -11.302 -10.455  -8.003
ATOM   1695 HZ   PHE   106     -11.329  -9.456  -7.594
ATOM   1696 CE2  PHE   106     -10.428 -11.377  -7.498
ATOM   1697 HE2  PHE   106      -9.736 -11.120  -6.709
ATOM   1698 CD2  PHE   106     -10.392 -12.688  -7.998
ATOM   1699 HD2  PHE   106      -9.642 -13.405  -7.697
ATOM   1700 C    PHE   106     -11.939 -15.543  -7.408
ATOM   1701 O    PHE   106     -12.694 -14.944  -6.611
ATOM   1702 N    SER   107     -10.856 -16.194  -6.999
ATOM   1703 H    SER   107     -10.186 -16.515  -7.683
ATOM   1704 CA   SER   107     -10.480 -16.205  -5.575
ATOM   1705 HA   SER   107     -11.316 -15.772  -5.025
ATOM   1706 CB   SER   107     -10.400 -17.606  -5.006
ATOM   1707 HB1  SER   107     -10.294 -17.637  -3.922
ATOM   1708 HB2  SER   107      -9.574 -18.190  -5.411
ATOM   1709 OG   SER   107     -11.454 -18.388  -5.378
ATOM   1710 HG   SER   107     -12.277 -17.919  -5.221
ATOM   1711 C    SER   107      -9.190 -15.350  -5.320
ATOM   1712 O    SER   107      -8.298 -15.365  -6.164
ATOM   1713 N    VAL   108      -9.147 -14.664  -4.215
ATOM   1714 H    VAL   108      -9.872 -14.791  -3.523
ATOM   1715 CA   VAL   108      -7.978 -13.859  -3.890
ATOM   1716 HA   VAL   108      -7.572 -13.437  -4.810
ATOM   1717 CB   VAL   108      -8.346 -12.696  -2.976
ATOM   1718 HB   VAL   108      -8.787 -13.211  -2.122
ATOM   1719 CG1  VAL   108      -7.221 -11.861  -2.454
ATOM   1720 HG11 VAL   108      -7.474 -11.174  -1.646
ATOM   1721 HG12 VAL   108      -6.434 -12.500  -2.054
ATOM   1722 HG13 VAL   108      -6.908 -11.318  -3.345
ATOM   1723 CG2  VAL   108      -9.343 -11.821  -3.661
ATOM   1724 HG21 VAL   108      -9.727 -11.031  -3.015
ATOM   1725 HG22 VAL   108      -8.796 -11.360  -4.482
ATOM   1726 HG23 VAL   108     -10.247 -12.308  -4.028
ATOM   1727 C    VAL   108      -6.980 -14.729  -3.184
ATOM   1728 O    VAL   108      -7.393 -15.354  -2.257
ATOM   1729 N    LEU   109      -5.699 -14.641  -3.494
ATOM   1730 H    LEU   109      -5.439 -13.892  -4.120
ATOM   1731 CA   LEU   109      -4.663 -15.074  -2.503
ATOM   1732 HA   LEU   109      -5.081 -15.518  -1.599
ATOM   1733 CB   LEU   109      -3.799 -16.201  -3.042
ATOM   1734 HB1  LEU   109      -3.526 -15.924  -4.060
ATOM   1735 HB2  LEU   109      -4.440 -17.073  -3.177
ATOM   1736 CG   LEU   109      -2.592 -16.678  -2.208
ATOM   1737 HG   LEU   109      -1.815 -15.939  -2.013
ATOM   1738 CD1  LEU   109      -3.038 -17.107  -0.854
ATOM   1739 HD11 LEU   109      -3.382 -16.270  -0.246
ATOM   1740 HD12 LEU   109      -3.766 -17.915  -0.924
ATOM   1741 HD13 LEU   109      -2.227 -17.601  -0.319
ATOM   1742 CD2  LEU   109      -1.923 -17.957  -2.781
ATOM   1743 HD21 LEU   109      -1.182 -18.287  -2.053
ATOM   1744 HD22 LEU   109      -2.721 -18.686  -2.923
ATOM   1745 HD23 LEU   109      -1.528 -17.713  -3.768
ATOM   1746 C    LEU   109      -3.969 -13.872  -1.945
ATOM   1747 O    LEU   109      -3.401 -13.170  -2.749
ATOM   1748 N    ALA   110      -4.116 -13.648  -0.611
ATOM   1749 H    ALA   110      -4.684 -14.220  -0.002
ATOM   1750 CA   ALA   110      -3.430 -12.611   0.039
ATOM   1751 HA   ALA   110      -3.256 -11.850  -0.723
ATOM   1752 CB   ALA   110      -4.382 -11.959   1.040
ATOM   1753 HB1  ALA   110      -3.904 -11.006   1.264
ATOM   1754 HB2  ALA   110      -5.379 -11.883   0.606
ATOM   1755 HB3  ALA   110      -4.448 -12.619   1.906
ATOM   1756 C    ALA   110      -2.117 -13.009   0.674
ATOM   1757 O    ALA   110      -1.946 -14.160   1.079
ATOM   1758 N    CYS   111      -1.117 -12.118   0.618
ATOM   1759 H    CYS   111      -1.355 -11.186   0.308
ATOM   1760 CA   CYS   111       0.282 -12.436   1.034
ATOM   1761 HA   CYS   111       0.311 -13.306   1.691
ATOM   1762 CB   CYS   111       1.112 -12.814  -0.210
ATOM   1763 HB1  CYS   111       2.166 -12.975   0.017
ATOM   1764 HB2  CYS   111       1.038 -11.985  -0.914
ATOM   1765 SG   CYS   111       0.475 -14.313  -1.092
ATOM   1766 HG   CYS   111      -0.637 -14.555  -0.392
ATOM   1767 C    CYS   111       0.988 -11.241   1.702
ATOM   1768 O    CYS   111       0.673 -10.076   1.387
ATOM   1769 N    TYR   112       2.051 -11.634   2.394
ATOM   1770 H    TYR   112       2.197 -12.623   2.538
ATOM   1771 CA   TYR   112       3.115 -10.662   2.868
ATOM   1772 HA   TYR   112       2.974  -9.785   2.236
ATOM   1773 CB   TYR   112       2.923 -10.313   4.376
ATOM   1774 HB1  TYR   112       3.858  -9.966   4.815
ATOM   1775 HB2  TYR   112       2.653 -11.175   4.985
ATOM   1776 CG   TYR   112       1.903  -9.234   4.649
ATOM   1777 CD1  TYR   112       0.526  -9.518   4.673
ATOM   1778 HD1  TYR   112       0.209 -10.545   4.567
ATOM   1779 CE1  TYR   112      -0.419  -8.510   4.928
ATOM   1780 HE1  TYR   112      -1.448  -8.798   5.088
ATOM   1781 CZ   TYR   112       0.012  -7.187   5.040
ATOM   1782 OH   TYR   112      -0.849  -6.220   5.337
ATOM   1783 HH   TYR   112      -0.482  -5.343   5.475
ATOM   1784 CE2  TYR   112       1.415  -6.879   5.076
ATOM   1785 HE2  TYR   112       1.644  -5.842   5.273
ATOM   1786 CD2  TYR   112       2.331  -7.896   4.813
ATOM   1787 HD2  TYR   112       3.381  -7.661   4.723
ATOM   1788 C    TYR   112       4.482 -11.298   2.710
ATOM   1789 O    TYR   112       4.868 -12.410   3.188
ATOM   1790 N    ASN   113       5.324 -10.584   2.006
ATOM   1791 H    ASN   113       5.001  -9.676   1.705
ATOM   1792 CA   ASN   113       6.629 -11.050   1.572
ATOM   1793 HA   ASN   113       7.165 -10.341   0.941
ATOM   1794 CB   ASN   113       7.526 -11.169   2.796
ATOM   1795 HB1  ASN   113       8.572 -11.276   2.508
ATOM   1796 HB2  ASN   113       7.287 -12.078   3.347
ATOM   1797 CG   ASN   113       7.414 -10.027   3.743
ATOM   1798 OD1  ASN   113       7.041 -10.288   4.850
ATOM   1799 ND2  ASN   113       7.483  -8.822   3.294
ATOM   1800 HD21 ASN   113       7.989  -8.678   2.432
ATOM   1801 HD22 ASN   113       7.160  -8.073   3.890
ATOM   1802 C    ASN   113       6.582 -12.354   0.787
ATOM   1803 O    ASN   113       7.474 -13.190   0.944
ATOM   1804 N    GLY   114       5.482 -12.592   0.090
ATOM   1805 H    GLY   114       4.817 -11.845  -0.045
ATOM   1806 CA   GLY   114       5.207 -13.869  -0.677
ATOM   1807 HA1  GLY   114       6.119 -14.152  -1.202
ATOM   1808 HA2  GLY   114       4.366 -13.684  -1.346
ATOM   1809 C    GLY   114       4.823 -15.089   0.197
ATOM   1810 O    GLY   114       4.500 -16.167  -0.302
ATOM   1811 N    SER   115       4.734 -14.904   1.527
ATOM   1812 H    SER   115       4.878 -13.962   1.861
ATOM   1813 CA   SER   115       4.039 -15.901   2.426
ATOM   1814 HA   SER   115       4.198 -16.929   2.099
ATOM   1815 CB   SER   115       4.681 -15.900   3.822
ATOM   1816 HB1  SER   115       4.429 -15.035   4.435
ATOM   1817 HB2  SER   115       5.747 -16.032   3.638
ATOM   1818 OG   SER   115       4.173 -17.024   4.491
ATOM   1819 HG   SER   115       4.785 -17.287   5.182
ATOM   1820 C    SER   115       2.572 -15.520   2.387
ATOM   1821 O    SER   115       2.278 -14.348   2.309
ATOM   1822 N    PRO   116       1.590 -16.476   2.328
ATOM   1823 CD   PRO   116       1.902 -17.926   2.218
ATOM   1824 HD1  PRO   116       2.586 -18.338   2.960
ATOM   1825 HD2  PRO   116       2.226 -18.121   1.195
ATOM   1826 CG   PRO   116       0.498 -18.592   2.326
ATOM   1827 HG1  PRO   116       0.309 -18.684   3.396
ATOM   1828 HG2  PRO   116       0.285 -19.580   1.917
ATOM   1829 CB   PRO   116      -0.376 -17.533   1.746
ATOM   1830 HB1  PRO   116      -1.417 -17.594   2.061
ATOM   1831 HB2  PRO   116      -0.245 -17.536   0.664
ATOM   1832 CA   PRO   116       0.164 -16.231   2.354
ATOM   1833 HA   PRO   116      -0.043 -15.424   1.651
ATOM   1834 C    PRO   116      -0.270 -15.735   3.720
ATOM   1835 O    PRO   116       0.331 -15.929   4.716
ATOM   1836 N    SER   117      -1.461 -15.158   3.745
ATOM   1837 H    SER   117      -2.007 -15.164   2.896
ATOM   1838 CA   SER   117      -2.042 -14.466   4.891
ATOM   1839 HA   SER   117      -1.587 -14.992   5.730
ATOM   1840 CB   SER   117      -1.570 -13.063   4.981
ATOM   1841 HB1  SER   117      -0.509 -13.001   5.220
ATOM   1842 HB2  SER   117      -1.990 -12.526   5.831
ATOM   1843 OG   SER   117      -1.765 -12.357   3.797
ATOM   1844 HG   SER   117      -2.544 -11.796   3.772
ATOM   1845 C    SER   117      -3.600 -14.439   4.869
ATOM   1846 O    SER   117      -4.095 -14.047   5.942
ATOM   1847 N    GLY   118      -4.282 -14.873   3.810
ATOM   1848 H    GLY   118      -3.734 -15.028   2.976
ATOM   1849 CA   GLY   118      -5.758 -15.058   3.774
ATOM   1850 HA1  GLY   118      -6.279 -14.140   4.044
ATOM   1851 HA2  GLY   118      -6.182 -15.806   4.444
ATOM   1852 C    GLY   118      -6.084 -15.409   2.307
ATOM   1853 O    GLY   118      -5.297 -15.038   1.442
ATOM   1854 N    VAL   119      -7.213 -16.072   2.078
ATOM   1855 H    VAL   119      -7.900 -16.263   2.794
ATOM   1856 CA   VAL   119      -7.572 -16.524   0.732
ATOM   1857 HA   VAL   119      -7.322 -15.762  -0.006
ATOM   1858 CB   VAL   119      -6.768 -17.823   0.315
ATOM   1859 HB   VAL   119      -5.720 -17.523   0.328
ATOM   1860 CG1  VAL   119      -6.738 -19.025   1.295
ATOM   1861 HG11 VAL   119      -5.705 -19.216   1.589
ATOM   1862 HG12 VAL   119      -7.127 -18.775   2.282
ATOM   1863 HG13 VAL   119      -7.353 -19.825   0.883
ATOM   1864 CG2  VAL   119      -7.138 -18.334  -1.107
ATOM   1865 HG21 VAL   119      -6.728 -19.342  -1.163
ATOM   1866 HG22 VAL   119      -8.215 -18.475  -1.197
ATOM   1867 HG23 VAL   119      -6.669 -17.734  -1.887
ATOM   1868 C    VAL   119      -9.035 -16.745   0.687
ATOM   1869 O    VAL   119      -9.560 -17.530   1.496
ATOM   1870 N    TYR   120      -9.711 -16.066  -0.165
ATOM   1871 H    TYR   120      -9.135 -15.582  -0.838
ATOM   1872 CA   TYR   120     -11.186 -15.826  -0.069
ATOM   1873 HA   TYR   120     -11.629 -16.693   0.422
ATOM   1874 CB   TYR   120     -11.451 -14.611   0.859
ATOM   1875 HB1  TYR   120     -11.087 -14.916   1.840
ATOM   1876 HB2  TYR   120     -12.521 -14.431   0.961
ATOM   1877 CG   TYR   120     -10.712 -13.280   0.470
ATOM   1878 CD1  TYR   120     -11.490 -12.307  -0.200
ATOM   1879 HD1  TYR   120     -12.523 -12.480  -0.463
ATOM   1880 CE1  TYR   120     -10.920 -11.071  -0.550
ATOM   1881 HE1  TYR   120     -11.525 -10.359  -1.092
ATOM   1882 CZ   TYR   120      -9.585 -10.758  -0.255
ATOM   1883 OH   TYR   120      -9.126  -9.521  -0.550
ATOM   1884 HH   TYR   120      -8.290  -9.339  -0.115
ATOM   1885 CE2  TYR   120      -8.848 -11.677   0.474
ATOM   1886 HE2  TYR   120      -7.859 -11.320   0.723
ATOM   1887 CD2  TYR   120      -9.342 -12.954   0.829
ATOM   1888 HD2  TYR   120      -8.758 -13.572   1.495
ATOM   1889 C    TYR   120     -11.908 -15.631  -1.437
ATOM   1890 O    TYR   120     -11.284 -15.490  -2.461
ATOM   1891 N    GLN   121     -13.235 -15.633  -1.519
ATOM   1892 H    GLN   121     -13.791 -15.613  -0.677
ATOM   1893 CA   GLN   121     -14.072 -15.418  -2.788
ATOM   1894 HA   GLN   121     -13.444 -15.759  -3.612
ATOM   1895 CB   GLN   121     -15.235 -16.416  -2.699
ATOM   1896 HB1  GLN   121     -15.944 -16.051  -1.956
ATOM   1897 HB2  GLN   121     -14.834 -17.383  -2.394
ATOM   1898 CG   GLN   121     -15.994 -16.510  -4.099
ATOM   1899 HG1  GLN   121     -16.181 -15.484  -4.416
ATOM   1900 HG2  GLN   121     -16.974 -16.981  -4.026
ATOM   1901 CD   GLN   121     -15.145 -17.266  -5.134
ATOM   1902 OE1  GLN   121     -13.921 -17.444  -5.118
ATOM   1903 NE2  GLN   121     -15.757 -17.738  -6.195
ATOM   1904 HE21 GLN   121     -16.760 -17.636  -6.262
ATOM   1905 HE22 GLN   121     -15.198 -18.028  -6.985
ATOM   1906 C    GLN   121     -14.339 -13.982  -3.061
ATOM   1907 O    GLN   121     -14.467 -13.214  -2.147
ATOM   1908 N    CYS   122     -14.346 -13.624  -4.351
ATOM   1909 H    CYS   122     -13.970 -14.224  -5.072
ATOM   1910 CA   CYS   122     -14.485 -12.214  -4.793
ATOM   1911 HA   CYS   122     -14.965 -11.605  -4.027
ATOM   1912 CB   CYS   122     -13.115 -11.604  -4.909
ATOM   1913 HB1  CYS   122     -12.897 -11.776  -5.964
ATOM   1914 HB2  CYS   122     -12.442 -12.179  -4.273
ATOM   1915 SG   CYS   122     -13.125  -9.868  -4.347
ATOM   1916 HG   CYS   122     -13.671 -10.072  -3.145
ATOM   1917 C    CYS   122     -15.284 -12.149  -6.106
ATOM   1918 O    CYS   122     -15.232 -13.077  -6.928
ATOM   1919 N    ALA   123     -15.825 -10.938  -6.337
ATOM   1920 H    ALA   123     -15.658 -10.224  -5.642
ATOM   1921 CA   ALA   123     -16.467 -10.569  -7.600
ATOM   1922 HA   ALA   123     -16.147 -11.335  -8.307
ATOM   1923 CB   ALA   123     -18.037 -10.642  -7.571
ATOM   1924 HB1  ALA   123     -18.582 -10.559  -8.511
ATOM   1925 HB2  ALA   123     -18.223 -11.657  -7.222
ATOM   1926 HB3  ALA   123     -18.448  -9.923  -6.863
ATOM   1927 C    ALA   123     -15.873  -9.278  -8.233
ATOM   1928 O    ALA   123     -15.528  -8.295  -7.565
ATOM   1929 N    MET   124     -15.814  -9.100  -9.603
ATOM   1930 H    MET   124     -16.183  -9.893 -10.109
ATOM   1931 CA   MET   124     -15.741  -7.805 -10.378
ATOM   1932 HA   MET   124     -15.151  -7.138  -9.750
ATOM   1933 CB   MET   124     -15.111  -8.071 -11.758
ATOM   1934 HB1  MET   124     -15.603  -8.881 -12.296
ATOM   1935 HB2  MET   124     -14.152  -8.544 -11.546
ATOM   1936 CG   MET   124     -14.812  -6.813 -12.617
ATOM   1937 HG1  MET   124     -15.721  -6.371 -13.026
ATOM   1938 HG2  MET   124     -14.078  -7.106 -13.366
ATOM   1939 SD   MET   124     -14.099  -5.408 -11.718
ATOM   1940 CE   MET   124     -12.603  -6.221 -11.110
ATOM   1941 HE1  MET   124     -12.042  -5.413 -10.641
ATOM   1942 HE2  MET   124     -12.942  -6.925 -10.349
ATOM   1943 HE3  MET   124     -11.958  -6.552 -11.925
ATOM   1944 C    MET   124     -17.142  -7.162 -10.533
ATOM   1945 O    MET   124     -18.134  -7.772 -10.687
ATOM   1946 N    ARG   125     -17.145  -5.791 -10.623
ATOM   1947 H    ARG   125     -16.247  -5.387 -10.399
ATOM   1948 CA   ARG   125     -18.347  -4.947 -10.454
ATOM   1949 HA   ARG   125     -19.181  -5.636 -10.583
ATOM   1950 CB   ARG   125     -18.451  -4.397  -9.009
ATOM   1951 HB1  ARG   125     -19.178  -3.587  -8.959
ATOM   1952 HB2  ARG   125     -17.520  -3.924  -8.694
ATOM   1953 CG   ARG   125     -18.710  -5.482  -7.972
ATOM   1954 HG1  ARG   125     -18.782  -5.143  -6.939
ATOM   1955 HG2  ARG   125     -17.811  -6.098  -7.967
ATOM   1956 CD   ARG   125     -19.931  -6.393  -8.227
ATOM   1957 HD1  ARG   125     -20.193  -6.906  -7.302
ATOM   1958 HD2  ARG   125     -19.804  -7.062  -9.077
ATOM   1959 NE   ARG   125     -21.173  -5.563  -8.553
ATOM   1960 HE   ARG   125     -21.242  -4.662  -8.103
ATOM   1961 CZ   ARG   125     -22.335  -5.854  -9.057
ATOM   1962 NH1  ARG   125     -22.692  -7.032  -9.489
ATOM   1963 HH11 ARG   125     -22.105  -7.821  -9.258
ATOM   1964 HH12 ARG   125     -23.485  -7.218 -10.086
ATOM   1965 NH2  ARG   125     -23.298  -4.992  -9.094
ATOM   1966 HH21 ARG   125     -23.064  -4.010  -9.097
ATOM   1967 HH22 ARG   125     -24.227  -5.313  -9.326
ATOM   1968 C    ARG   125     -18.364  -3.844 -11.496
ATOM   1969 O    ARG   125     -17.288  -3.445 -11.967
ATOM   1970 N    PRO   126     -19.560  -3.339 -11.848
ATOM   1971 CD   PRO   126     -20.902  -3.887 -11.496
ATOM   1972 HD1  PRO   126     -21.334  -3.452 -10.594
ATOM   1973 HD2  PRO   126     -20.906  -4.977 -11.472
ATOM   1974 CG   PRO   126     -21.834  -3.513 -12.609
ATOM   1975 HG1  PRO   126     -22.835  -3.634 -12.195
ATOM   1976 HG2  PRO   126     -21.631  -4.220 -13.413
ATOM   1977 CB   PRO   126     -21.262  -2.151 -12.883
ATOM   1978 HB1  PRO   126     -21.590  -1.449 -12.116
ATOM   1979 HB2  PRO   126     -21.630  -1.791 -13.844
ATOM   1980 CA   PRO   126     -19.768  -2.350 -12.930
ATOM   1981 HA   PRO   126     -19.696  -2.755 -13.940
ATOM   1982 C    PRO   126     -19.024  -1.043 -12.787
ATOM   1983 O    PRO   126     -19.017  -0.256 -13.654
ATOM   1984 N    ASN   127     -18.443  -0.765 -11.622
ATOM   1985 H    ASN   127     -18.550  -1.370 -10.821
ATOM   1986 CA   ASN   127     -17.606   0.376 -11.257
ATOM   1987 HA   ASN   127     -17.842   1.142 -11.995
ATOM   1988 CB   ASN   127     -18.084   1.084  -9.994
ATOM   1989 HB1  ASN   127     -19.047   1.508 -10.280
ATOM   1990 HB2  ASN   127     -17.446   1.953  -9.833
ATOM   1991 CG   ASN   127     -18.193   0.150  -8.790
ATOM   1992 OD1  ASN   127     -18.346  -1.088  -8.867
ATOM   1993 ND2  ASN   127     -18.473   0.780  -7.647
ATOM   1994 HD21 ASN   127     -18.587   1.784  -7.658
ATOM   1995 HD22 ASN   127     -18.741   0.337  -6.780
ATOM   1996 C    ASN   127     -16.082   0.046 -11.499
ATOM   1997 O    ASN   127     -15.199   0.898 -11.188
ATOM   1998 N    PHE   128     -15.762  -1.089 -12.175
ATOM   1999 H    PHE   128     -16.571  -1.610 -12.482
ATOM   2000 CA   PHE   128     -14.527  -1.666 -12.480
ATOM   2001 HA   PHE   128     -14.786  -2.719 -12.583
ATOM   2002 CB   PHE   128     -14.091  -1.168 -13.842
ATOM   2003 HB1  PHE   128     -13.028  -1.338 -14.015
ATOM   2004 HB2  PHE   128     -14.084  -0.081 -13.758
ATOM   2005 CG   PHE   128     -14.918  -1.570 -14.979
ATOM   2006 CD1  PHE   128     -14.592  -2.700 -15.731
ATOM   2007 HD1  PHE   128     -13.781  -3.346 -15.427
ATOM   2008 CE1  PHE   128     -15.381  -3.009 -16.876
ATOM   2009 HE1  PHE   128     -15.127  -3.852 -17.502
ATOM   2010 CZ   PHE   128     -16.433  -2.193 -17.354
ATOM   2011 HZ   PHE   128     -16.967  -2.376 -18.275
ATOM   2012 CE2  PHE   128     -16.768  -1.110 -16.532
ATOM   2013 HE2  PHE   128     -17.558  -0.484 -16.918
ATOM   2014 CD2  PHE   128     -15.977  -0.768 -15.389
ATOM   2015 HD2  PHE   128     -16.206   0.149 -14.866
ATOM   2016 C    PHE   128     -13.498  -1.624 -11.358
ATOM   2017 O    PHE   128     -12.306  -1.383 -11.515
ATOM   2018 N    THR   129     -13.923  -1.897 -10.075
ATOM   2019 H    THR   129     -14.921  -1.997  -9.960
ATOM   2020 CA   THR   129     -13.278  -1.760  -8.765
ATOM   2021 HA   THR   129     -12.224  -2.029  -8.831
ATOM   2022 CB   THR   129     -13.367  -0.336  -8.230
ATOM   2023 HB   THR   129     -13.281  -0.345  -7.143
ATOM   2024 CG2  THR   129     -12.228   0.503  -8.713
ATOM   2025 HG21 THR   129     -11.393   0.199  -8.081
ATOM   2026 HG22 THR   129     -11.938   0.365  -9.754
ATOM   2027 HG23 THR   129     -12.377   1.575  -8.578
ATOM   2028 OG1  THR   129     -14.661   0.303  -8.498
ATOM   2029 HG1  THR   129     -14.813   0.304  -9.446
ATOM   2030 C    THR   129     -14.031  -2.696  -7.830
ATOM   2031 O    THR   129     -15.225  -2.937  -8.086
ATOM   2032 N    ILE   130     -13.344  -3.226  -6.803
ATOM   2033 H    ILE   130     -12.384  -2.937  -6.685
ATOM   2034 CA   ILE   130     -13.748  -4.414  -6.037
ATOM   2035 HA   ILE   130     -14.757  -4.510  -6.438
ATOM   2036 CB   ILE   130     -12.993  -5.692  -6.436
ATOM   2037 HB   ILE   130     -13.529  -6.515  -5.965
ATOM   2038 CG2  ILE   130     -13.123  -5.900  -7.937
ATOM   2039 HG21 ILE   130     -12.879  -6.925  -8.215
ATOM   2040 HG22 ILE   130     -14.074  -5.521  -8.311
ATOM   2041 HG23 ILE   130     -12.367  -5.285  -8.424
ATOM   2042 CG1  ILE   130     -11.597  -5.739  -5.806
ATOM   2043 HG11 ILE   130     -11.618  -5.662  -4.719
ATOM   2044 HG12 ILE   130     -11.051  -4.837  -6.080
ATOM   2045 CD1  ILE   130     -10.693  -6.884  -6.139
ATOM   2046 HD11 ILE   130      -9.681  -6.792  -5.744
ATOM   2047 HD12 ILE   130     -11.159  -7.800  -5.777
ATOM   2048 HD13 ILE   130     -10.593  -6.876  -7.224
ATOM   2049 C    ILE   130     -13.883  -4.319  -4.513
ATOM   2050 O    ILE   130     -12.969  -3.714  -3.914
ATOM   2051 N    LYS   131     -14.946  -4.900  -3.909
ATOM   2052 H    LYS   131     -15.600  -5.375  -4.515
ATOM   2053 CA   LYS   131     -15.144  -4.924  -2.402
ATOM   2054 HA   LYS   131     -14.860  -3.963  -1.974
ATOM   2055 CB   LYS   131     -16.640  -5.156  -2.086
ATOM   2056 HB1  LYS   131     -16.627  -5.220  -0.998
ATOM   2057 HB2  LYS   131     -16.932  -6.139  -2.456
ATOM   2058 CG   LYS   131     -17.643  -4.072  -2.541
ATOM   2059 HG1  LYS   131     -17.540  -3.923  -3.616
ATOM   2060 HG2  LYS   131     -17.289  -3.102  -2.190
ATOM   2061 CD   LYS   131     -19.064  -4.337  -2.020
ATOM   2062 HD1  LYS   131     -18.989  -4.213  -0.940
ATOM   2063 HD2  LYS   131     -19.299  -5.373  -2.261
ATOM   2064 CE   LYS   131     -20.230  -3.428  -2.495
ATOM   2065 HE1  LYS   131     -20.073  -2.458  -2.023
ATOM   2066 HE2  LYS   131     -21.170  -3.842  -2.130
ATOM   2067 NZ   LYS   131     -20.274  -3.321  -3.977
ATOM   2068 HZ1  LYS   131     -20.971  -2.629  -4.212
ATOM   2069 HZ2  LYS   131     -19.379  -3.118  -4.400
ATOM   2070 HZ3  LYS   131     -20.615  -4.171  -4.402
ATOM   2071 C    LYS   131     -14.232  -6.068  -1.739
ATOM   2072 O    LYS   131     -14.688  -6.959  -0.993
ATOM   2073 N    GLY   132     -12.974  -6.137  -2.215
ATOM   2074 H    GLY   132     -12.785  -5.310  -2.762
ATOM   2075 CA   GLY   132     -11.832  -6.906  -1.679
ATOM   2076 HA1  GLY   132     -10.947  -6.717  -2.287
ATOM   2077 HA2  GLY   132     -12.106  -7.958  -1.758
ATOM   2078 C    GLY   132     -11.508  -6.554  -0.174
ATOM   2079 O    GLY   132     -12.104  -5.693   0.479
ATOM   2080 N    SER   133     -10.541  -7.277   0.349
ATOM   2081 H    SER   133     -10.017  -7.928  -0.219
ATOM   2082 CA   SER   133     -10.142  -7.219   1.801
ATOM   2083 HA   SER   133     -10.463  -6.285   2.263
ATOM   2084 CB   SER   133     -10.801  -8.381   2.599
ATOM   2085 HB1  SER   133     -10.338  -9.326   2.315
ATOM   2086 HB2  SER   133     -11.823  -8.550   2.257
ATOM   2087 OG   SER   133     -10.782  -8.240   3.993
ATOM   2088 HG   SER   133     -11.200  -8.970   4.455
ATOM   2089 C    SER   133      -8.630  -7.245   1.908
ATOM   2090 O    SER   133      -7.987  -8.244   1.593
ATOM   2091 N    PHE   134      -8.047  -6.037   2.187
ATOM   2092 H    PHE   134      -8.590  -5.207   2.377
ATOM   2093 CA   PHE   134      -6.626  -5.924   2.169
ATOM   2094 HA   PHE   134      -6.106  -6.810   2.531
ATOM   2095 CB   PHE   134      -6.168  -5.607   0.750
ATOM   2096 HB1  PHE   134      -5.156  -5.202   0.767
ATOM   2097 HB2  PHE   134      -6.808  -4.817   0.357
ATOM   2098 CG   PHE   134      -6.056  -6.836  -0.186
ATOM   2099 CD1  PHE   134      -5.154  -7.871   0.065
ATOM   2100 HD1  PHE   134      -4.712  -7.936   1.047
ATOM   2101 CE1  PHE   134      -5.090  -8.995  -0.751
ATOM   2102 HE1  PHE   134      -4.417  -9.797  -0.486
ATOM   2103 CZ   PHE   134      -5.799  -9.010  -1.989
ATOM   2104 HZ   PHE   134      -5.602  -9.807  -2.690
ATOM   2105 CE2  PHE   134      -6.615  -7.896  -2.280
ATOM   2106 HE2  PHE   134      -7.117  -7.867  -3.236
ATOM   2107 CD2  PHE   134      -6.836  -6.908  -1.314
ATOM   2108 HD2  PHE   134      -7.653  -6.203  -1.363
ATOM   2109 C    PHE   134      -6.157  -4.764   3.137
ATOM   2110 O    PHE   134      -6.812  -3.653   3.196
ATOM   2111 N    LEU   135      -5.165  -5.063   3.915
ATOM   2112 H    LEU   135      -4.937  -6.037   4.049
ATOM   2113 CA   LEU   135      -4.368  -4.065   4.680
ATOM   2114 HA   LEU   135      -4.976  -3.179   4.867
ATOM   2115 CB   LEU   135      -3.959  -4.604   6.090
ATOM   2116 HB1  LEU   135      -3.362  -3.812   6.542
ATOM   2117 HB2  LEU   135      -3.307  -5.442   5.845
ATOM   2118 CG   LEU   135      -5.187  -5.159   6.938
ATOM   2119 HG   LEU   135      -5.782  -5.900   6.404
ATOM   2120 CD1  LEU   135      -4.583  -5.755   8.241
ATOM   2121 HD11 LEU   135      -5.384  -6.020   8.931
ATOM   2122 HD12 LEU   135      -3.923  -6.612   8.103
ATOM   2123 HD13 LEU   135      -4.077  -4.944   8.765
ATOM   2124 CD2  LEU   135      -6.092  -4.044   7.375
ATOM   2125 HD21 LEU   135      -6.837  -4.356   8.107
ATOM   2126 HD22 LEU   135      -5.570  -3.287   7.960
ATOM   2127 HD23 LEU   135      -6.575  -3.673   6.470
ATOM   2128 C    LEU   135      -3.156  -3.508   3.924
ATOM   2129 O    LEU   135      -2.758  -4.219   2.976
ATOM   2130 N    ASN   136      -2.508  -2.455   4.345
ATOM   2131 H    ASN   136      -2.881  -1.962   5.143
ATOM   2132 CA   ASN   136      -1.275  -1.970   3.741
ATOM   2133 HA   ASN   136      -1.488  -1.785   2.688
ATOM   2134 CB   ASN   136      -0.819  -0.637   4.375
ATOM   2135 HB1  ASN   136       0.224  -0.511   4.086
ATOM   2136 HB2  ASN   136      -0.946  -0.741   5.453
ATOM   2137 CG   ASN   136      -1.715   0.456   3.863
ATOM   2138 OD1  ASN   136      -1.508   0.983   2.769
ATOM   2139 ND2  ASN   136      -2.537   0.952   4.669
ATOM   2140 HD21 ASN   136      -2.800   0.529   5.547
ATOM   2141 HD22 ASN   136      -3.135   1.656   4.262
ATOM   2142 C    ASN   136      -0.150  -2.967   3.749
ATOM   2143 O    ASN   136      -0.125  -3.816   4.642
ATOM   2144 N    GLY   137       0.836  -2.804   2.831
ATOM   2145 H    GLY   137       0.934  -1.925   2.343
ATOM   2146 CA   GLY   137       1.928  -3.741   2.453
ATOM   2147 HA1  GLY   137       2.330  -4.222   3.345
ATOM   2148 HA2  GLY   137       2.811  -3.223   2.079
ATOM   2149 C    GLY   137       1.627  -4.944   1.466
ATOM   2150 O    GLY   137       2.442  -5.465   0.722
ATOM   2151 N    SER   138       0.370  -5.405   1.418
ATOM   2152 H    SER   138      -0.242  -4.894   2.038
ATOM   2153 CA   SER   138      -0.217  -6.593   0.751
ATOM   2154 HA   SER   138       0.485  -7.420   0.864
ATOM   2155 CB   SER   138      -1.557  -6.931   1.398
ATOM   2156 HB1  SER   138      -1.515  -7.133   2.468
ATOM   2157 HB2  SER   138      -1.913  -7.868   0.969
ATOM   2158 OG   SER   138      -2.496  -5.904   1.090
ATOM   2159 HG   SER   138      -2.574  -5.314   1.843
ATOM   2160 C    SER   138      -0.411  -6.339  -0.749
ATOM   2161 O    SER   138      -0.957  -7.198  -1.453
ATOM   2162 N    CYS   139       0.158  -5.305  -1.375
ATOM   2163 H    CYS   139       0.426  -4.568  -0.739
ATOM   2164 CA   CYS   139       0.112  -5.166  -2.791
ATOM   2165 HA   CYS   139      -0.888  -5.027  -3.204
ATOM   2166 CB   CYS   139       0.768  -3.767  -3.049
ATOM   2167 HB1  CYS   139       1.730  -3.816  -2.538
ATOM   2168 HB2  CYS   139       0.137  -2.997  -2.606
ATOM   2169 SG   CYS   139       0.821  -3.343  -4.813
ATOM   2170 HG   CYS   139      -0.440  -3.617  -5.160
ATOM   2171 C    CYS   139       0.778  -6.329  -3.529
ATOM   2172 O    CYS   139       1.745  -6.897  -2.959
ATOM   2173 N    GLY   140       0.386  -6.677  -4.750
ATOM   2174 H    GLY   140      -0.397  -6.176  -5.147
ATOM   2175 CA   GLY   140       0.891  -7.838  -5.420
ATOM   2176 HA1  GLY   140       1.978  -7.871  -5.347
ATOM   2177 HA2  GLY   140       0.553  -7.744  -6.452
ATOM   2178 C    GLY   140       0.400  -9.164  -4.902
ATOM   2179 O    GLY   140       0.829 -10.278  -5.373
ATOM   2180 N    SER   141      -0.534  -9.085  -3.935
ATOM   2181 H    SER   141      -0.620  -8.187  -3.481
ATOM   2182 CA   SER   141      -1.497 -10.157  -3.742
ATOM   2183 HA   SER   141      -0.897 -11.032  -3.491
ATOM   2184 CB   SER   141      -2.518  -9.786  -2.614
ATOM   2185 HB1  SER   141      -3.306 -10.533  -2.520
ATOM   2186 HB2  SER   141      -3.007  -8.824  -2.764
ATOM   2187 OG   SER   141      -1.825  -9.850  -1.403
ATOM   2188 HG   SER   141      -1.853  -9.023  -0.916
ATOM   2189 C    SER   141      -2.268 -10.417  -5.030
ATOM   2190 O    SER   141      -2.416  -9.551  -5.915
ATOM   2191 N    VAL   142      -2.756 -11.642  -5.223
ATOM   2192 H    VAL   142      -2.916 -12.192  -4.392
ATOM   2193 CA   VAL   142      -3.354 -12.056  -6.525
ATOM   2194 HA   VAL   142      -3.296 -11.198  -7.195
ATOM   2195 CB   VAL   142      -2.548 -13.203  -7.226
ATOM   2196 HB   VAL   142      -2.954 -13.492  -8.196
ATOM   2197 CG1  VAL   142      -1.090 -12.783  -7.518
ATOM   2198 HG11 VAL   142      -0.508 -12.600  -6.614
ATOM   2199 HG12 VAL   142      -0.559 -13.411  -8.233
ATOM   2200 HG13 VAL   142      -1.172 -11.827  -8.035
ATOM   2201 CG2  VAL   142      -2.513 -14.472  -6.438
ATOM   2202 HG21 VAL   142      -1.632 -15.035  -6.745
ATOM   2203 HG22 VAL   142      -2.452 -14.263  -5.370
ATOM   2204 HG23 VAL   142      -3.486 -14.922  -6.639
ATOM   2205 C    VAL   142      -4.845 -12.469  -6.458
ATOM   2206 O    VAL   142      -5.443 -12.670  -5.439
ATOM   2207 N    GLY   143      -5.488 -12.596  -7.635
ATOM   2208 H    GLY   143      -5.085 -12.254  -8.497
ATOM   2209 CA   GLY   143      -6.759 -13.234  -7.901
ATOM   2210 HA1  GLY   143      -7.518 -12.474  -8.086
ATOM   2211 HA2  GLY   143      -7.014 -13.798  -7.003
ATOM   2212 C    GLY   143      -6.746 -14.212  -9.156
ATOM   2213 O    GLY   143      -6.134 -13.914 -10.253
ATOM   2214 N    PHE   144      -7.410 -15.382  -9.006
ATOM   2215 H    PHE   144      -7.708 -15.658  -8.081
ATOM   2216 CA   PHE   144      -7.347 -16.501 -10.002
ATOM   2217 HA   PHE   144      -7.250 -16.147 -11.028
ATOM   2218 CB   PHE   144      -6.099 -17.328  -9.644
ATOM   2219 HB1  PHE   144      -5.243 -16.656  -9.715
ATOM   2220 HB2  PHE   144      -6.047 -18.095 -10.417
ATOM   2221 CG   PHE   144      -6.111 -18.006  -8.299
ATOM   2222 CD1  PHE   144      -5.917 -17.309  -7.079
ATOM   2223 HD1  PHE   144      -5.831 -16.233  -7.067
ATOM   2224 CE1  PHE   144      -5.858 -17.976  -5.862
ATOM   2225 HE1  PHE   144      -5.629 -17.441  -4.952
ATOM   2226 CZ   PHE   144      -6.243 -19.372  -5.797
ATOM   2227 HZ   PHE   144      -6.274 -19.926  -4.870
ATOM   2228 CE2  PHE   144      -6.419 -20.034  -7.026
ATOM   2229 HE2  PHE   144      -6.587 -21.101  -7.041
ATOM   2230 CD2  PHE   144      -6.396 -19.366  -8.246
ATOM   2231 HD2  PHE   144      -6.620 -19.932  -9.138
ATOM   2232 C    PHE   144      -8.607 -17.410  -9.947
ATOM   2233 O    PHE   144      -9.419 -17.289  -9.008
ATOM   2234 N    ASN   145      -8.669 -18.413 -10.796
ATOM   2235 H    ASN   145      -7.908 -18.389 -11.460
ATOM   2236 CA   ASN   145      -9.570 -19.573 -10.765
ATOM   2237 HA   ASN   145      -9.926 -19.670  -9.739
ATOM   2238 CB   ASN   145     -10.755 -19.419 -11.768
ATOM   2239 HB1  ASN   145     -11.257 -20.385 -11.819
ATOM   2240 HB2  ASN   145     -10.299 -19.209 -12.736
ATOM   2241 CG   ASN   145     -11.910 -18.387 -11.617
ATOM   2242 OD1  ASN   145     -13.045 -18.762 -11.160
ATOM   2243 ND2  ASN   145     -11.809 -17.101 -12.000
ATOM   2244 HD21 ASN   145     -10.983 -16.715 -12.435
ATOM   2245 HD22 ASN   145     -12.649 -16.540 -11.964
ATOM   2246 C    ASN   145      -8.708 -20.819 -10.954
ATOM   2247 O    ASN   145      -7.584 -20.713 -11.502
ATOM   2248 N    ILE   146      -9.231 -22.003 -10.580
ATOM   2249 H    ILE   146     -10.143 -22.132 -10.166
ATOM   2250 CA   ILE   146      -8.671 -23.329 -11.074
ATOM   2251 HA   ILE   146      -8.006 -23.164 -11.922
ATOM   2252 CB   ILE   146      -7.896 -24.022  -9.924
ATOM   2253 HB   ILE   146      -8.660 -24.215  -9.172
ATOM   2254 CG2  ILE   146      -7.158 -25.352 -10.361
ATOM   2255 HG21 ILE   146      -6.871 -25.960  -9.503
ATOM   2256 HG22 ILE   146      -7.804 -26.060 -10.881
ATOM   2257 HG23 ILE   146      -6.323 -25.256 -11.056
ATOM   2258 CG1  ILE   146      -6.869 -23.013  -9.273
ATOM   2259 HG11 ILE   146      -7.379 -22.140  -8.865
ATOM   2260 HG12 ILE   146      -6.245 -22.603 -10.068
ATOM   2261 CD1  ILE   146      -5.970 -23.684  -8.226
ATOM   2262 HD11 ILE   146      -6.479 -23.960  -7.302
ATOM   2263 HD12 ILE   146      -5.418 -24.547  -8.598
ATOM   2264 HD13 ILE   146      -5.256 -22.965  -7.825
ATOM   2265 C    ILE   146      -9.802 -24.232 -11.648
ATOM   2266 O    ILE   146     -10.915 -24.305 -11.120
ATOM   2267 N    ASP   147      -9.557 -24.863 -12.806
ATOM   2268 H    ASP   147      -8.620 -24.716 -13.154
ATOM   2269 CA   ASP   147     -10.506 -25.709 -13.499
ATOM   2270 HA   ASP   147     -11.493 -25.269 -13.355
ATOM   2271 CB   ASP   147     -10.016 -25.648 -15.001
ATOM   2272 HB1  ASP   147      -8.927 -25.660 -15.036
ATOM   2273 HB2  ASP   147     -10.274 -24.636 -15.313
ATOM   2274 CG   ASP   147     -10.645 -26.592 -15.992
ATOM   2275 OD1  ASP   147     -11.927 -26.526 -16.041
ATOM   2276 OD2  ASP   147      -9.982 -27.505 -16.539
ATOM   2277 C    ASP   147     -10.476 -27.084 -12.825
ATOM   2278 O    ASP   147     -11.363 -27.384 -12.037
ATOM   2279 N    TYR   148      -9.352 -27.835 -12.980
ATOM   2280 H    TYR   148      -8.684 -27.495 -13.658
ATOM   2281 CA   TYR   148      -8.902 -28.771 -11.964
ATOM   2282 HA   TYR   148      -9.657 -28.821 -11.179
ATOM   2283 CB   TYR   148      -8.929 -30.125 -12.579
ATOM   2284 HB1  TYR   148      -8.528 -30.878 -11.900
ATOM   2285 HB2  TYR   148      -8.254 -30.101 -13.435
ATOM   2286 CG   TYR   148     -10.269 -30.607 -12.883
ATOM   2287 CD1  TYR   148     -10.668 -30.527 -14.222
ATOM   2288 HD1  TYR   148     -10.018 -30.150 -14.998
ATOM   2289 CE1  TYR   148     -11.990 -30.938 -14.570
ATOM   2290 HE1  TYR   148     -12.435 -30.773 -15.540
ATOM   2291 CZ   TYR   148     -12.870 -31.348 -13.516
ATOM   2292 OH   TYR   148     -14.184 -31.599 -13.827
ATOM   2293 HH   TYR   148     -14.766 -31.763 -13.081
ATOM   2294 CE2  TYR   148     -12.474 -31.308 -12.213
ATOM   2295 HE2  TYR   148     -13.225 -31.384 -11.440
ATOM   2296 CD2  TYR   148     -11.154 -31.117 -11.872
ATOM   2297 HD2  TYR   148     -10.804 -31.185 -10.853
ATOM   2298 C    TYR   148      -7.425 -28.591 -11.459
ATOM   2299 O    TYR   148      -7.293 -28.514 -10.279
ATOM   2300 N    ASP   149      -6.448 -28.435 -12.390
ATOM   2301 H    ASP   149      -6.758 -28.552 -13.345
ATOM   2302 CA   ASP   149      -5.030 -28.255 -12.092
ATOM   2303 HA   ASP   149      -4.872 -28.107 -11.024
ATOM   2304 CB   ASP   149      -4.329 -29.567 -12.434
ATOM   2305 HB1  ASP   149      -4.850 -30.443 -12.050
ATOM   2306 HB2  ASP   149      -3.429 -29.676 -11.829
ATOM   2307 CG   ASP   149      -4.287 -29.801 -13.981
ATOM   2308 OD1  ASP   149      -5.329 -29.874 -14.642
ATOM   2309 OD2  ASP   149      -3.162 -30.085 -14.521
ATOM   2310 C    ASP   149      -4.426 -27.010 -12.785
ATOM   2311 O    ASP   149      -3.384 -26.491 -12.355
ATOM   2312 N    CYS   150      -5.065 -26.426 -13.808
ATOM   2313 H    CYS   150      -5.957 -26.809 -14.084
ATOM   2314 CA   CYS   150      -4.639 -25.177 -14.487
ATOM   2315 HA   CYS   150      -3.553 -25.191 -14.393
ATOM   2316 CB   CYS   150      -5.098 -25.249 -15.950
ATOM   2317 HB1  CYS   150      -6.159 -25.001 -15.958
ATOM   2318 HB2  CYS   150      -4.896 -26.232 -16.374
ATOM   2319 SG   CYS   150      -4.171 -23.995 -16.869
ATOM   2320 HG   CYS   150      -4.350 -24.467 -18.106
ATOM   2321 C    CYS   150      -5.141 -23.936 -13.763
ATOM   2322 O    CYS   150      -6.286 -23.838 -13.433
ATOM   2323 N    VAL   151      -4.266 -23.009 -13.414
ATOM   2324 H    VAL   151      -3.342 -23.163 -13.793
ATOM   2325 CA   VAL   151      -4.503 -21.783 -12.660
ATOM   2326 HA   VAL   151      -5.334 -21.874 -11.962
ATOM   2327 CB   VAL   151      -3.297 -21.478 -11.778
ATOM   2328 HB   VAL   151      -2.470 -21.267 -12.456
ATOM   2329 CG1  VAL   151      -3.698 -20.302 -10.877
ATOM   2330 HG11 VAL   151      -2.817 -19.924 -10.358
ATOM   2331 HG12 VAL   151      -4.157 -19.542 -11.509
ATOM   2332 HG13 VAL   151      -4.370 -20.532 -10.051
ATOM   2333 CG2  VAL   151      -2.878 -22.652 -10.884
ATOM   2334 HG21 VAL   151      -3.708 -22.935 -10.237
ATOM   2335 HG22 VAL   151      -2.663 -23.545 -11.471
ATOM   2336 HG23 VAL   151      -2.029 -22.381 -10.255
ATOM   2337 C    VAL   151      -4.758 -20.674 -13.696
ATOM   2338 O    VAL   151      -3.825 -20.235 -14.363
ATOM   2339 N    SER   152      -5.929 -20.100 -13.731
ATOM   2340 H    SER   152      -6.697 -20.450 -13.175
ATOM   2341 CA   SER   152      -6.232 -18.881 -14.564
ATOM   2342 HA   SER   152      -5.612 -18.846 -15.459
ATOM   2343 CB   SER   152      -7.735 -19.108 -15.079
ATOM   2344 HB1  SER   152      -8.116 -18.249 -15.631
ATOM   2345 HB2  SER   152      -8.432 -19.185 -14.244
ATOM   2346 OG   SER   152      -7.781 -20.213 -15.930
ATOM   2347 HG   SER   152      -8.591 -20.112 -16.435
ATOM   2348 C    SER   152      -6.124 -17.572 -13.763
ATOM   2349 O    SER   152      -7.100 -17.209 -13.006
ATOM   2350 N    PHE   153      -5.037 -16.905 -13.892
ATOM   2351 H    PHE   153      -4.420 -17.307 -14.583
ATOM   2352 CA   PHE   153      -4.715 -15.665 -13.200
ATOM   2353 HA   PHE   153      -5.122 -15.758 -12.193
ATOM   2354 CB   PHE   153      -3.206 -15.492 -13.143
ATOM   2355 HB1  PHE   153      -2.912 -14.459 -12.958
ATOM   2356 HB2  PHE   153      -2.816 -15.594 -14.156
ATOM   2357 CG   PHE   153      -2.354 -16.388 -12.275
ATOM   2358 CD1  PHE   153      -1.871 -15.885 -11.032
ATOM   2359 HD1  PHE   153      -2.187 -14.883 -10.780
ATOM   2360 CE1  PHE   153      -1.044 -16.601 -10.208
ATOM   2361 HE1  PHE   153      -0.777 -16.157  -9.260
ATOM   2362 CZ   PHE   153      -0.692 -17.896 -10.568
ATOM   2363 HZ   PHE   153      -0.034 -18.453  -9.918
ATOM   2364 CE2  PHE   153      -1.083 -18.459 -11.762
ATOM   2365 HE2  PHE   153      -0.820 -19.467 -12.048
ATOM   2366 CD2  PHE   153      -1.886 -17.682 -12.667
ATOM   2367 HD2  PHE   153      -2.220 -18.110 -13.601
ATOM   2368 C    PHE   153      -5.429 -14.482 -13.892
ATOM   2369 O    PHE   153      -5.500 -14.438 -15.139
ATOM   2370 N    CYS   154      -5.921 -13.526 -13.117
ATOM   2371 H    CYS   154      -5.832 -13.596 -12.114
ATOM   2372 CA   CYS   154      -6.761 -12.484 -13.649
ATOM   2373 HA   CYS   154      -6.437 -12.294 -14.672
ATOM   2374 CB   CYS   154      -8.192 -13.000 -13.775
ATOM   2375 HB1  CYS   154      -8.155 -13.949 -14.311
ATOM   2376 HB2  CYS   154      -8.844 -12.327 -14.332
ATOM   2377 SG   CYS   154      -8.946 -13.394 -12.169
ATOM   2378 HG   CYS   154     -10.218 -13.487 -12.569
ATOM   2379 C    CYS   154      -6.781 -11.091 -12.928
ATOM   2380 O    CYS   154      -7.136 -10.042 -13.447
ATOM   2381 N    TYR   155      -6.331 -11.052 -11.702
ATOM   2382 H    TYR   155      -5.985 -11.851 -11.191
ATOM   2383 CA   TYR   155      -6.132  -9.910 -10.890
ATOM   2384 HA   TYR   155      -6.092  -9.044 -11.551
ATOM   2385 CB   TYR   155      -7.326  -9.862  -9.897
ATOM   2386 HB1  TYR   155      -7.489 -10.794  -9.355
ATOM   2387 HB2  TYR   155      -8.161  -9.731 -10.584
ATOM   2388 CG   TYR   155      -7.333  -8.642  -8.882
ATOM   2389 CD1  TYR   155      -8.056  -7.533  -9.228
ATOM   2390 HD1  TYR   155      -8.651  -7.380 -10.115
ATOM   2391 CE1  TYR   155      -8.094  -6.462  -8.329
ATOM   2392 HE1  TYR   155      -8.667  -5.616  -8.678
ATOM   2393 CZ   TYR   155      -7.386  -6.411  -7.145
ATOM   2394 OH   TYR   155      -7.325  -5.288  -6.400
ATOM   2395 HH   TYR   155      -6.587  -5.374  -5.793
ATOM   2396 CE2  TYR   155      -6.673  -7.535  -6.757
ATOM   2397 HE2  TYR   155      -6.079  -7.672  -5.865
ATOM   2398 CD2  TYR   155      -6.658  -8.663  -7.639
ATOM   2399 HD2  TYR   155      -6.114  -9.562  -7.386
ATOM   2400 C    TYR   155      -4.824  -9.896 -10.181
ATOM   2401 O    TYR   155      -4.375 -10.942  -9.575
ATOM   2402 N    MET   156      -4.190  -8.751 -10.155
ATOM   2403 H    MET   156      -4.484  -8.056 -10.827
ATOM   2404 CA   MET   156      -3.109  -8.494  -9.319
ATOM   2405 HA   MET   156      -3.114  -9.195  -8.484
ATOM   2406 CB   MET   156      -1.802  -8.601 -10.116
ATOM   2407 HB1  MET   156      -1.739  -7.869 -10.921
ATOM   2408 HB2  MET   156      -1.761  -9.645 -10.427
ATOM   2409 CG   MET   156      -0.547  -8.298  -9.208
ATOM   2410 HG1  MET   156      -0.634  -8.921  -8.317
ATOM   2411 HG2  MET   156      -0.465  -7.265  -8.872
ATOM   2412 SD   MET   156       1.083  -8.473 -10.085
ATOM   2413 CE   MET   156       1.251 -10.261 -10.003
ATOM   2414 HE1  MET   156       2.043 -10.645 -10.644
ATOM   2415 HE2  MET   156       1.492 -10.577  -8.988
ATOM   2416 HE3  MET   156       0.273 -10.659 -10.276
ATOM   2417 C    MET   156      -3.228  -7.106  -8.608
ATOM   2418 O    MET   156      -3.365  -6.067  -9.241
ATOM   2419 N    HSE   157      -3.206  -7.190  -7.320
ATOM   2420 H    HSE   157      -2.740  -7.958  -6.858
ATOM   2421 CA   HSE   157      -3.452  -6.128  -6.359
ATOM   2422 HA   HSE   157      -4.425  -5.707  -6.612
ATOM   2423 CB   HSE   157      -3.508  -6.745  -4.938
ATOM   2424 HB1  HSE   157      -2.483  -6.983  -4.652
ATOM   2425 HB2  HSE   157      -4.155  -7.619  -4.867
ATOM   2426 CG   HSE   157      -3.983  -5.928  -3.825
ATOM   2427 ND1  HSE   157      -5.037  -5.041  -4.073
ATOM   2428 CE1  HSE   157      -5.256  -4.410  -2.912
ATOM   2429 HE1  HSE   157      -5.946  -3.596  -2.745
ATOM   2430 NE2  HSE   157      -4.341  -4.794  -1.965
ATOM   2431 HE2  HSE   157      -4.265  -4.535  -0.992
ATOM   2432 CD2  HSE   157      -3.615  -5.845  -2.496
ATOM   2433 HD2  HSE   157      -2.911  -6.471  -1.967
ATOM   2434 C    HSE   157      -2.573  -4.906  -6.343
ATOM   2435 O    HSE   157      -1.376  -5.001  -6.332
ATOM   2436 N    HSD   158      -3.192  -3.722  -6.514
ATOM   2437 H    HSD   158      -4.196  -3.743  -6.408
ATOM   2438 CA   HSD   158      -2.385  -2.489  -6.593
ATOM   2439 HA   HSD   158      -1.326  -2.746  -6.606
ATOM   2440 CB   HSD   158      -2.704  -1.777  -7.893
ATOM   2441 HB1  HSD   158      -2.471  -0.731  -7.692
ATOM   2442 HB2  HSD   158      -3.717  -1.856  -8.289
ATOM   2443 CG   HSD   158      -1.783  -2.328  -8.929
ATOM   2444 ND1  HSD   158      -1.681  -3.636  -9.432
ATOM   2445 HD1  HSD   158      -2.246  -4.443  -9.206
ATOM   2446 CE1  HSD   158      -0.709  -3.660 -10.364
ATOM   2447 HE1  HSD   158      -0.478  -4.477 -11.031
ATOM   2448 NE2  HSD   158      -0.202  -2.420 -10.495
ATOM   2449 CD2  HSD   158      -0.943  -1.614  -9.652
ATOM   2450 HD2  HSD   158      -0.838  -0.541  -9.581
ATOM   2451 C    HSD   158      -2.647  -1.727  -5.308
ATOM   2452 O    HSD   158      -1.740  -1.402  -4.599
ATOM   2453 N    MET   159      -3.880  -1.293  -5.103
ATOM   2454 H    MET   159      -4.650  -1.540  -5.709
ATOM   2455 CA   MET   159      -4.310  -0.361  -4.135
ATOM   2456 HA   MET   159      -3.823  -0.645  -3.202
ATOM   2457 CB   MET   159      -3.745   1.113  -4.485
ATOM   2458 HB1  MET   159      -2.662   1.015  -4.551
ATOM   2459 HB2  MET   159      -4.072   1.797  -3.702
ATOM   2460 CG   MET   159      -4.166   1.655  -5.846
ATOM   2461 HG1  MET   159      -4.083   0.860  -6.587
ATOM   2462 HG2  MET   159      -3.405   2.385  -6.120
ATOM   2463 SD   MET   159      -5.848   2.266  -6.008
ATOM   2464 CE   MET   159      -5.582   3.263  -7.518
ATOM   2465 HE1  MET   159      -5.335   2.673  -8.400
ATOM   2466 HE2  MET   159      -6.565   3.713  -7.655
ATOM   2467 HE3  MET   159      -4.890   4.088  -7.352
ATOM   2468 C    MET   159      -5.782  -0.244  -3.791
ATOM   2469 O    MET   159      -6.534  -0.924  -4.434
ATOM   2470 N    GLU   160      -6.106   0.712  -2.933
ATOM   2471 H    GLU   160      -5.388   1.331  -2.586
ATOM   2472 CA   GLU   160      -7.500   0.993  -2.584
ATOM   2473 HA   GLU   160      -8.206   0.319  -3.068
ATOM   2474 CB   GLU   160      -7.741   0.756  -1.038
ATOM   2475 HB1  GLU   160      -7.264   1.586  -0.517
ATOM   2476 HB2  GLU   160      -7.206  -0.172  -0.836
ATOM   2477 CG   GLU   160      -9.189   0.718  -0.624
ATOM   2478 HG1  GLU   160      -9.712  -0.043  -1.204
ATOM   2479 HG2  GLU   160      -9.714   1.629  -0.912
ATOM   2480 CD   GLU   160      -9.203   0.541   0.907
ATOM   2481 OE1  GLU   160      -8.955   1.564   1.620
ATOM   2482 OE2  GLU   160      -9.220  -0.638   1.389
ATOM   2483 C    GLU   160      -7.764   2.491  -2.877
ATOM   2484 O    GLU   160      -6.973   3.288  -2.353
ATOM   2485 N    LEU   161      -8.838   2.848  -3.607
ATOM   2486 H    LEU   161      -9.517   2.155  -3.887
ATOM   2487 CA   LEU   161      -9.353   4.242  -3.646
ATOM   2488 HA   LEU   161      -8.633   4.872  -4.168
ATOM   2489 CB   LEU   161     -10.733   4.238  -4.404
ATOM   2490 HB1  LEU   161     -11.328   5.080  -4.048
ATOM   2491 HB2  LEU   161     -11.259   3.295  -4.255
ATOM   2492 CG   LEU   161     -10.493   4.561  -5.909
ATOM   2493 HG   LEU   161     -10.031   5.546  -5.982
ATOM   2494 CD1  LEU   161      -9.454   3.612  -6.534
ATOM   2495 HD11 LEU   161      -9.361   3.810  -7.601
ATOM   2496 HD12 LEU   161      -8.482   3.699  -6.048
ATOM   2497 HD13 LEU   161      -9.805   2.581  -6.556
ATOM   2498 CD2  LEU   161     -11.783   4.519  -6.663
ATOM   2499 HD21 LEU   161     -11.661   4.755  -7.721
ATOM   2500 HD22 LEU   161     -12.092   3.474  -6.692
ATOM   2501 HD23 LEU   161     -12.592   5.100  -6.221
ATOM   2502 C    LEU   161      -9.605   4.831  -2.254
ATOM   2503 O    LEU   161      -9.954   4.081  -1.392
ATOM   2504 N    PRO   162      -9.595   6.147  -2.011
ATOM   2505 CD   PRO   162      -9.085   7.135  -2.941
ATOM   2506 HD1  PRO   162      -9.670   7.179  -3.860
ATOM   2507 HD2  PRO   162      -8.059   6.869  -3.198
ATOM   2508 CG   PRO   162      -9.049   8.471  -2.231
ATOM   2509 HG1  PRO   162      -9.307   9.276  -2.919
ATOM   2510 HG2  PRO   162      -8.114   8.574  -1.681
ATOM   2511 CB   PRO   162     -10.152   8.236  -1.175
ATOM   2512 HB1  PRO   162     -11.155   8.373  -1.578
ATOM   2513 HB2  PRO   162      -9.919   8.796  -0.270
ATOM   2514 CA   PRO   162      -9.989   6.784  -0.788
ATOM   2515 HA   PRO   162      -9.188   6.615  -0.069
ATOM   2516 C    PRO   162     -11.332   6.265  -0.219
ATOM   2517 O    PRO   162     -11.513   6.303   0.984
ATOM   2518 N    THR   163     -12.296   5.824  -1.023
ATOM   2519 H    THR   163     -12.174   5.805  -2.026
ATOM   2520 CA   THR   163     -13.606   5.340  -0.479
ATOM   2521 HA   THR   163     -13.912   5.914   0.395
ATOM   2522 CB   THR   163     -14.663   5.629  -1.572
ATOM   2523 HB   THR   163     -15.585   5.105  -1.322
ATOM   2524 CG2  THR   163     -14.937   7.126  -1.746
ATOM   2525 HG21 THR   163     -15.838   7.390  -2.300
ATOM   2526 HG22 THR   163     -14.997   7.717  -0.832
ATOM   2527 HG23 THR   163     -14.194   7.624  -2.369
ATOM   2528 OG1  THR   163     -14.225   5.065  -2.835
ATOM   2529 HG1  THR   163     -14.977   5.042  -3.431
ATOM   2530 C    THR   163     -13.664   3.884  -0.046
ATOM   2531 O    THR   163     -14.587   3.544   0.655
ATOM   2532 N    GLY   164     -12.669   2.998  -0.342
ATOM   2533 H    GLY   164     -11.840   3.351  -0.798
ATOM   2534 CA   GLY   164     -12.543   1.702   0.277
ATOM   2535 HA1  GLY   164     -13.236   1.587   1.111
ATOM   2536 HA2  GLY   164     -11.575   1.747   0.776
ATOM   2537 C    GLY   164     -12.740   0.485  -0.708
ATOM   2538 O    GLY   164     -12.679  -0.693  -0.293
ATOM   2539 N    VAL   165     -12.932   0.697  -2.039
ATOM   2540 H    VAL   165     -12.742   1.622  -2.399
ATOM   2541 CA   VAL   165     -12.831  -0.344  -3.056
ATOM   2542 HA   VAL   165     -13.151  -1.295  -2.629
ATOM   2543 CB   VAL   165     -13.790  -0.106  -4.325
ATOM   2544 HB   VAL   165     -13.391  -0.724  -5.129
ATOM   2545 CG1  VAL   165     -15.190  -0.655  -4.124
ATOM   2546 HG11 VAL   165     -15.783  -0.123  -3.379
ATOM   2547 HG12 VAL   165     -15.678  -0.444  -5.076
ATOM   2548 HG13 VAL   165     -15.177  -1.723  -3.910
ATOM   2549 CG2  VAL   165     -13.944   1.348  -4.719
ATOM   2550 HG21 VAL   165     -14.570   1.471  -5.602
ATOM   2551 HG22 VAL   165     -14.374   2.006  -3.964
ATOM   2552 HG23 VAL   165     -12.964   1.792  -4.895
ATOM   2553 C    VAL   165     -11.374  -0.545  -3.467
ATOM   2554 O    VAL   165     -10.621   0.441  -3.675
ATOM   2555 N    HSE   166     -10.968  -1.788  -3.787
ATOM   2556 H    HSE   166     -11.546  -2.597  -3.607
ATOM   2557 CA   HSE   166      -9.639  -2.151  -4.431
ATOM   2558 HA   HSE   166      -9.014  -1.366  -4.007
ATOM   2559 CB   HSE   166      -9.178  -3.489  -3.921
ATOM   2560 HB1  HSE   166      -8.191  -3.746  -4.307
ATOM   2561 HB2  HSE   166      -9.909  -4.205  -4.296
ATOM   2562 CG   HSE   166      -9.100  -3.512  -2.457
ATOM   2563 ND1  HSE   166      -9.974  -4.309  -1.697
ATOM   2564 CE1  HSE   166      -9.783  -3.883  -0.436
ATOM   2565 HE1  HSE   166     -10.468  -4.103   0.370
ATOM   2566 NE2  HSE   166      -8.854  -2.882  -0.439
ATOM   2567 HE2  HSE   166      -8.630  -2.392   0.415
ATOM   2568 CD2  HSE   166      -8.346  -2.694  -1.686
ATOM   2569 HD2  HSE   166      -7.677  -1.920  -2.032
ATOM   2570 C    HSE   166      -9.648  -2.043  -5.886
ATOM   2571 O    HSE   166     -10.718  -1.977  -6.430
ATOM   2572 N    ALA   167      -8.417  -1.941  -6.398
ATOM   2573 H    ALA   167      -7.789  -1.723  -5.638
ATOM   2574 CA   ALA   167      -8.092  -1.824  -7.793
ATOM   2575 HA   ALA   167      -8.856  -2.179  -8.484
ATOM   2576 CB   ALA   167      -8.078  -0.260  -8.077
ATOM   2577 HB1  ALA   167      -8.022  -0.136  -9.159
ATOM   2578 HB2  ALA   167      -8.946   0.267  -7.681
ATOM   2579 HB3  ALA   167      -7.252   0.234  -7.565
ATOM   2580 C    ALA   167      -6.742  -2.544  -8.095
ATOM   2581 O    ALA   167      -5.848  -2.460  -7.235
ATOM   2582 N    GLY   168      -6.649  -3.295  -9.217
ATOM   2583 H    GLY   168      -7.339  -3.231  -9.951
ATOM   2584 CA   GLY   168      -5.476  -4.020  -9.602
ATOM   2585 HA1  GLY   168      -5.597  -5.065  -9.315
ATOM   2586 HA2  GLY   168      -4.566  -3.677  -9.111
ATOM   2587 C    GLY   168      -5.309  -4.073 -11.145
ATOM   2588 O    GLY   168      -6.079  -3.386 -11.800
ATOM   2589 N    THR   169      -4.540  -5.002 -11.664
ATOM   2590 H    THR   169      -4.007  -5.586 -11.036
ATOM   2591 CA   THR   169      -4.332  -5.178 -13.106
ATOM   2592 HA   THR   169      -4.977  -4.499 -13.664
ATOM   2593 CB   THR   169      -2.874  -4.847 -13.437
ATOM   2594 HB   THR   169      -2.713  -4.906 -14.514
ATOM   2595 CG2  THR   169      -2.639  -3.344 -13.077
ATOM   2596 HG21 THR   169      -1.562  -3.179 -13.114
ATOM   2597 HG22 THR   169      -3.074  -2.811 -13.923
ATOM   2598 HG23 THR   169      -2.964  -3.049 -12.079
ATOM   2599 OG1  THR   169      -1.877  -5.581 -12.783
ATOM   2600 HG1  THR   169      -1.867  -6.453 -13.185
ATOM   2601 C    THR   169      -4.569  -6.620 -13.586
ATOM   2602 O    THR   169      -4.631  -7.487 -12.703
ATOM   2603 N    ASP   170      -4.629  -6.924 -14.834
ATOM   2604 H    ASP   170      -4.659  -6.167 -15.501
ATOM   2605 CA   ASP   170      -4.356  -8.303 -15.359
ATOM   2606 HA   ASP   170      -4.895  -9.008 -14.727
ATOM   2607 CB   ASP   170      -5.042  -8.482 -16.724
ATOM   2608 HB1  ASP   170      -6.107  -8.494 -16.493
ATOM   2609 HB2  ASP   170      -4.751  -9.415 -17.206
ATOM   2610 CG   ASP   170      -4.630  -7.459 -17.802
ATOM   2611 OD1  ASP   170      -3.699  -6.704 -17.558
ATOM   2612 OD2  ASP   170      -5.328  -7.464 -18.856
ATOM   2613 C    ASP   170      -2.891  -8.637 -15.310
ATOM   2614 O    ASP   170      -2.041  -7.786 -15.073
ATOM   2615 N    LEU   171      -2.538  -9.879 -15.610
ATOM   2616 H    LEU   171      -3.168 -10.528 -16.059
ATOM   2617 CA   LEU   171      -1.067 -10.261 -15.533
ATOM   2618 HA   LEU   171      -0.568  -9.806 -14.677
ATOM   2619 CB   LEU   171      -0.840 -11.713 -15.382
ATOM   2620 HB1  LEU   171       0.183 -12.064 -15.519
ATOM   2621 HB2  LEU   171      -1.394 -12.228 -16.167
ATOM   2622 CG   LEU   171      -1.064 -12.242 -13.968
ATOM   2623 HG   LEU   171      -0.963 -13.324 -14.063
ATOM   2624 CD1  LEU   171       0.063 -11.823 -12.987
ATOM   2625 HD11 LEU   171      -0.090 -12.357 -12.049
ATOM   2626 HD12 LEU   171       1.091 -12.030 -13.283
ATOM   2627 HD13 LEU   171      -0.068 -10.757 -12.799
ATOM   2628 CD2  LEU   171      -2.366 -11.834 -13.263
ATOM   2629 HD21 LEU   171      -2.414 -12.124 -12.214
ATOM   2630 HD22 LEU   171      -2.458 -10.752 -13.169
ATOM   2631 HD23 LEU   171      -3.193 -12.190 -13.877
ATOM   2632 C    LEU   171      -0.202  -9.603 -16.636
ATOM   2633 O    LEU   171       0.982  -9.872 -16.698
ATOM   2634 N    GLU   172      -0.782  -8.749 -17.454
ATOM   2635 H    GLU   172      -1.772  -8.647 -17.282
ATOM   2636 CA   GLU   172      -0.193  -7.883 -18.497
ATOM   2637 HA   GLU   172       0.781  -8.264 -18.804
ATOM   2638 CB   GLU   172      -1.058  -7.825 -19.720
ATOM   2639 HB1  GLU   172      -0.802  -7.006 -20.392
ATOM   2640 HB2  GLU   172      -2.092  -7.718 -19.393
ATOM   2641 CG   GLU   172      -1.006  -9.123 -20.569
ATOM   2642 HG1  GLU   172      -1.567  -8.983 -21.493
ATOM   2643 HG2  GLU   172      -1.569  -9.903 -20.055
ATOM   2644 CD   GLU   172       0.340  -9.683 -21.096
ATOM   2645 OE1  GLU   172       0.692 -10.776 -20.582
ATOM   2646 OE2  GLU   172       1.006  -9.134 -21.987
ATOM   2647 C    GLU   172      -0.018  -6.453 -18.024
ATOM   2648 O    GLU   172       0.555  -5.598 -18.674
ATOM   2649 N    GLY   173      -0.513  -6.137 -16.898
ATOM   2650 H    GLY   173      -0.899  -6.876 -16.327
ATOM   2651 CA   GLY   173      -0.348  -4.867 -16.194
ATOM   2652 HA1  GLY   173       0.659  -4.486 -16.361
ATOM   2653 HA2  GLY   173      -0.381  -5.140 -15.139
ATOM   2654 C    GLY   173      -1.405  -3.809 -16.516
ATOM   2655 O    GLY   173      -1.179  -2.653 -16.156
ATOM   2656 N    ASN   174      -2.477  -4.089 -17.173
ATOM   2657 H    ASN   174      -2.617  -5.089 -17.204
ATOM   2658 CA   ASN   174      -3.527  -3.126 -17.748
ATOM   2659 HA   ASN   174      -3.045  -2.196 -18.052
ATOM   2660 CB   ASN   174      -4.217  -3.678 -19.023
ATOM   2661 HB1  ASN   174      -5.060  -3.019 -19.230
ATOM   2662 HB2  ASN   174      -4.634  -4.670 -18.852
ATOM   2663 CG   ASN   174      -3.241  -3.651 -20.164
ATOM   2664 OD1  ASN   174      -2.795  -2.564 -20.556
ATOM   2665 ND2  ASN   174      -2.947  -4.785 -20.831
ATOM   2666 HD21 ASN   174      -3.299  -5.656 -20.458
ATOM   2667 HD22 ASN   174      -2.553  -4.824 -21.760
ATOM   2668 C    ASN   174      -4.542  -2.989 -16.608
ATOM   2669 O    ASN   174      -5.268  -3.930 -16.288
ATOM   2670 N    PHE   175      -4.533  -1.875 -15.891
ATOM   2671 H    PHE   175      -3.955  -1.100 -16.185
ATOM   2672 CA   PHE   175      -5.513  -1.628 -14.850
ATOM   2673 HA   PHE   175      -5.268  -2.301 -14.028
ATOM   2674 CB   PHE   175      -5.476  -0.185 -14.386
ATOM   2675 HB1  PHE   175      -6.489   0.218 -14.395
ATOM   2676 HB2  PHE   175      -4.847   0.343 -15.104
ATOM   2677 CG   PHE   175      -4.870  -0.033 -12.994
ATOM   2678 CD1  PHE   175      -5.654  -0.107 -11.821
ATOM   2679 HD1  PHE   175      -6.711  -0.320 -11.876
ATOM   2680 CE1  PHE   175      -5.008   0.102 -10.592
ATOM   2681 HE1  PHE   175      -5.544   0.212  -9.661
ATOM   2682 CZ   PHE   175      -3.598   0.248 -10.480
ATOM   2683 HZ   PHE   175      -3.020   0.459  -9.592
ATOM   2684 CE2  PHE   175      -2.839   0.244 -11.648
ATOM   2685 HE2  PHE   175      -1.765   0.364 -11.656
ATOM   2686 CD2  PHE   175      -3.453   0.171 -12.929
ATOM   2687 HD2  PHE   175      -2.794   0.077 -13.778
ATOM   2688 C    PHE   175      -6.940  -1.978 -15.213
ATOM   2689 O    PHE   175      -7.510  -1.774 -16.311
ATOM   2690 N    TYR   176      -7.687  -2.475 -14.305
ATOM   2691 H    TYR   176      -7.342  -2.586 -13.362
ATOM   2692 CA   TYR   176      -9.184  -2.547 -14.499
ATOM   2693 HA   TYR   176      -9.420  -2.875 -15.511
ATOM   2694 CB   TYR   176      -9.752  -3.637 -13.584
ATOM   2695 HB1  TYR   176     -10.820  -3.459 -13.458
ATOM   2696 HB2  TYR   176      -9.303  -3.374 -12.626
ATOM   2697 CG   TYR   176      -9.364  -4.995 -14.048
ATOM   2698 CD1  TYR   176     -10.050  -5.576 -15.193
ATOM   2699 HD1  TYR   176     -10.641  -4.921 -15.816
ATOM   2700 CE1  TYR   176      -9.859  -6.902 -15.554
ATOM   2701 HE1  TYR   176     -10.414  -7.282 -16.399
ATOM   2702 CZ   TYR   176      -8.880  -7.635 -14.897
ATOM   2703 OH   TYR   176      -8.604  -8.889 -15.290
ATOM   2704 HH   TYR   176      -8.048  -9.285 -14.615
ATOM   2705 CE2  TYR   176      -8.132  -7.099 -13.872
ATOM   2706 HE2  TYR   176      -7.295  -7.665 -13.489
ATOM   2707 CD2  TYR   176      -8.336  -5.764 -13.417
ATOM   2708 HD2  TYR   176      -7.730  -5.385 -12.607
ATOM   2709 C    TYR   176      -9.851  -1.173 -14.337
ATOM   2710 O    TYR   176      -9.495  -0.402 -13.389
ATOM   2711 N    GLY   177     -10.792  -0.846 -15.266
ATOM   2712 H    GLY   177     -11.071  -1.517 -15.968
ATOM   2713 CA   GLY   177     -11.429   0.497 -15.355
ATOM   2714 HA1  GLY   177     -11.734   0.587 -14.313
ATOM   2715 HA2  GLY   177     -12.328   0.618 -15.959
ATOM   2716 C    GLY   177     -10.455   1.634 -15.667
ATOM   2717 O    GLY   177      -9.271   1.409 -15.927
ATOM   2718 N    PRO   178     -10.897   2.907 -15.469
ATOM   2719 CD   PRO   178     -12.312   3.248 -15.537
ATOM   2720 HD1  PRO   178     -12.863   3.064 -14.615
ATOM   2721 HD2  PRO   178     -12.679   2.837 -16.477
ATOM   2722 CG   PRO   178     -12.320   4.786 -15.667
ATOM   2723 HG1  PRO   178     -12.372   5.180 -14.652
ATOM   2724 HG2  PRO   178     -13.186   5.168 -16.207
ATOM   2725 CB   PRO   178     -10.996   5.082 -16.411
ATOM   2726 HB1  PRO   178     -10.604   6.084 -16.236
ATOM   2727 HB2  PRO   178     -11.082   4.768 -17.451
ATOM   2728 CA   PRO   178     -10.051   4.086 -15.797
ATOM   2729 HA   PRO   178      -9.316   3.844 -16.565
ATOM   2730 C    PRO   178      -9.176   4.564 -14.616
ATOM   2731 O    PRO   178      -9.154   5.736 -14.311
ATOM   2732 N    PHE   179      -8.480   3.630 -13.925
ATOM   2733 H    PHE   179      -8.580   2.656 -14.175
ATOM   2734 CA   PHE   179      -7.672   3.850 -12.737
ATOM   2735 HA   PHE   179      -7.804   4.894 -12.454
ATOM   2736 CB   PHE   179      -8.247   2.967 -11.638
ATOM   2737 HB1  PHE   179      -7.618   3.010 -10.749
ATOM   2738 HB2  PHE   179      -8.184   1.942 -12.006
ATOM   2739 CG   PHE   179      -9.714   3.359 -11.306
ATOM   2740 CD1  PHE   179     -10.063   4.714 -11.012
ATOM   2741 HD1  PHE   179      -9.260   5.430 -10.916
ATOM   2742 CE1  PHE   179     -11.389   5.130 -10.871
ATOM   2743 HE1  PHE   179     -11.534   6.168 -10.612
ATOM   2744 CZ   PHE   179     -12.462   4.201 -11.039
ATOM   2745 HZ   PHE   179     -13.482   4.543 -10.940
ATOM   2746 CE2  PHE   179     -12.100   2.878 -11.330
ATOM   2747 HE2  PHE   179     -12.912   2.192 -11.523
ATOM   2748 CD2  PHE   179     -10.738   2.396 -11.456
ATOM   2749 HD2  PHE   179     -10.592   1.370 -11.758
ATOM   2750 C    PHE   179      -6.100   3.648 -12.810
ATOM   2751 O    PHE   179      -5.643   2.981 -13.804
ATOM   2752 N    VAL   180      -5.330   4.335 -11.957
ATOM   2753 H    VAL   180      -5.781   4.924 -11.271
ATOM   2754 CA   VAL   180      -3.870   4.549 -12.156
ATOM   2755 HA   VAL   180      -3.540   3.758 -12.829
ATOM   2756 CB   VAL   180      -3.523   5.964 -12.730
ATOM   2757 HB   VAL   180      -2.439   6.075 -12.723
ATOM   2758 CG1  VAL   180      -4.048   6.196 -14.157
ATOM   2759 HG11 VAL   180      -3.681   5.453 -14.865
ATOM   2760 HG12 VAL   180      -5.133   6.297 -14.123
ATOM   2761 HG13 VAL   180      -3.662   7.152 -14.510
ATOM   2762 CG2  VAL   180      -4.112   7.172 -11.947
ATOM   2763 HG21 VAL   180      -3.722   8.121 -12.318
ATOM   2764 HG22 VAL   180      -5.189   7.121 -11.793
ATOM   2765 HG23 VAL   180      -3.714   7.069 -10.938
ATOM   2766 C    VAL   180      -3.028   4.328 -10.964
ATOM   2767 O    VAL   180      -3.406   4.626  -9.835
ATOM   2768 N    ASP   181      -1.734   4.007 -11.091
ATOM   2769 H    ASP   181      -1.431   3.736 -12.016
ATOM   2770 CA   ASP   181      -0.815   3.785 -10.015
ATOM   2771 HA   ASP   181      -1.394   3.397  -9.178
ATOM   2772 CB   ASP   181       0.273   2.644 -10.319
ATOM   2773 HB1  ASP   181      -0.224   1.683 -10.188
ATOM   2774 HB2  ASP   181       1.033   2.668  -9.538
ATOM   2775 CG   ASP   181       0.935   2.732 -11.707
ATOM   2776 OD1  ASP   181       0.812   3.799 -12.327
ATOM   2777 OD2  ASP   181       1.654   1.810 -12.108
ATOM   2778 C    ASP   181      -0.215   5.109  -9.477
ATOM   2779 O    ASP   181       0.981   5.249  -9.175
ATOM   2780 N    ARG   182      -1.087   6.155  -9.385
ATOM   2781 H    ARG   182      -2.040   5.927  -9.629
ATOM   2782 CA   ARG   182      -0.858   7.422  -8.781
ATOM   2783 HA   ARG   182       0.225   7.396  -8.661
ATOM   2784 CB   ARG   182      -1.269   8.502  -9.766
ATOM   2785 HB1  ARG   182      -1.032   9.454  -9.291
ATOM   2786 HB2  ARG   182      -2.356   8.578  -9.739
ATOM   2787 CG   ARG   182      -0.835   8.490 -11.212
ATOM   2788 HG1  ARG   182      -1.316   7.677 -11.756
ATOM   2789 HG2  ARG   182       0.238   8.302 -11.175
ATOM   2790 CD   ARG   182      -1.148   9.791 -11.970
ATOM   2791 HD1  ARG   182      -0.685  10.614 -11.425
ATOM   2792 HD2  ARG   182      -2.217   9.985 -12.065
ATOM   2793 NE   ARG   182      -0.610   9.834 -13.356
ATOM   2794 HE   ARG   182      -1.333  10.011 -14.039
ATOM   2795 CZ   ARG   182       0.638   9.878 -13.799
ATOM   2796 NH1  ARG   182       1.630   9.970 -12.945
ATOM   2797 HH11 ARG   182       1.403  10.049 -11.964
ATOM   2798 HH12 ARG   182       2.499  10.077 -13.449
ATOM   2799 NH2  ARG   182       0.865   9.763 -15.065
ATOM   2800 HH21 ARG   182       0.064   9.496 -15.619
ATOM   2801 HH22 ARG   182       1.830   9.592 -15.312
ATOM   2802 C    ARG   182      -1.603   7.520  -7.451
ATOM   2803 O    ARG   182      -2.689   6.927  -7.237
ATOM   2804 N    GLN   183      -1.131   8.368  -6.539
ATOM   2805 H    GLN   183      -0.234   8.759  -6.790
ATOM   2806 CA   GLN   183      -1.690   8.738  -5.252
ATOM   2807 HA   GLN   183      -2.667   8.256  -5.208
ATOM   2808 CB   GLN   183      -0.770   8.320  -4.139
ATOM   2809 HB1  GLN   183      -0.197   9.203  -3.859
ATOM   2810 HB2  GLN   183      -0.069   7.530  -4.410
ATOM   2811 CG   GLN   183      -1.604   7.731  -2.956
ATOM   2812 HG1  GLN   183      -2.106   6.818  -3.276
ATOM   2813 HG2  GLN   183      -2.415   8.450  -2.830
ATOM   2814 CD   GLN   183      -0.793   7.569  -1.628
ATOM   2815 OE1  GLN   183       0.379   7.902  -1.518
ATOM   2816 NE2  GLN   183      -1.425   7.115  -0.571
ATOM   2817 HE21 GLN   183      -2.272   6.577  -0.687
ATOM   2818 HE22 GLN   183      -0.894   7.055   0.286
ATOM   2819 C    GLN   183      -2.159  10.205  -5.296
ATOM   2820 O    GLN   183      -2.490  10.704  -4.214
ATOM   2821 N    THR   184      -2.398  10.847  -6.449
ATOM   2822 H    THR   184      -2.066  10.422  -7.303
ATOM   2823 CA   THR   184      -3.527  11.750  -6.649
ATOM   2824 HA   THR   184      -3.487  12.515  -5.874
ATOM   2825 CB   THR   184      -3.479  12.496  -8.005
ATOM   2826 HB   THR   184      -4.474  12.934  -8.082
ATOM   2827 CG2  THR   184      -2.336  13.528  -8.091
ATOM   2828 HG21 THR   184      -2.202  13.975  -7.105
ATOM   2829 HG22 THR   184      -1.377  13.067  -8.325
ATOM   2830 HG23 THR   184      -2.596  14.316  -8.798
ATOM   2831 OG1  THR   184      -3.398  11.615  -9.069
ATOM   2832 HG1  THR   184      -4.281  11.475  -9.418
ATOM   2833 C    THR   184      -4.861  11.010  -6.611
ATOM   2834 O    THR   184      -4.827   9.858  -6.978
ATOM   2835 N    ALA   185      -5.896  11.666  -6.079
ATOM   2836 H    ALA   185      -5.853  12.674  -6.126
ATOM   2837 CA   ALA   185      -7.207  11.047  -5.885
ATOM   2838 HA   ALA   185      -7.077  10.128  -5.314
ATOM   2839 CB   ALA   185      -8.035  12.110  -5.086
ATOM   2840 HB1  ALA   185      -9.105  11.904  -5.078
ATOM   2841 HB2  ALA   185      -7.631  12.252  -4.083
ATOM   2842 HB3  ALA   185      -7.960  13.102  -5.531
ATOM   2843 C    ALA   185      -7.949  10.675  -7.171
ATOM   2844 O    ALA   185      -7.663  11.206  -8.254
ATOM   2845 N    GLN   186      -8.881   9.734  -7.085
ATOM   2846 H    GLN   186      -9.109   9.420  -6.153
ATOM   2847 CA   GLN   186      -9.622   8.991  -8.068
ATOM   2848 HA   GLN   186      -9.697   9.547  -9.002
ATOM   2849 CB   GLN   186      -8.884   7.648  -8.248
ATOM   2850 HB1  GLN   186      -9.233   7.109  -9.129
ATOM   2851 HB2  GLN   186      -9.093   6.999  -7.398
ATOM   2852 CG   GLN   186      -7.313   7.621  -8.336
ATOM   2853 HG1  GLN   186      -6.946   7.723  -7.315
ATOM   2854 HG2  GLN   186      -6.982   8.510  -8.873
ATOM   2855 CD   GLN   186      -6.624   6.437  -8.935
ATOM   2856 OE1  GLN   186      -7.169   5.407  -9.271
ATOM   2857 NE2  GLN   186      -5.334   6.506  -9.005
ATOM   2858 HE21 GLN   186      -4.827   7.344  -8.761
ATOM   2859 HE22 GLN   186      -4.824   5.699  -9.335
ATOM   2860 C    GLN   186     -11.002   8.706  -7.437
ATOM   2861 O    GLN   186     -11.121   8.562  -6.254
ATOM   2862 N    ALA   187     -12.008   8.544  -8.318
ATOM   2863 H    ALA   187     -11.841   8.607  -9.312
ATOM   2864 CA   ALA   187     -13.466   8.403  -7.984
ATOM   2865 HA   ALA   187     -13.383   7.879  -7.032
ATOM   2866 CB   ALA   187     -14.101   9.736  -7.774
ATOM   2867 HB1  ALA   187     -15.113   9.489  -7.451
ATOM   2868 HB2  ALA   187     -13.640  10.168  -6.886
ATOM   2869 HB3  ALA   187     -14.131  10.295  -8.709
ATOM   2870 C    ALA   187     -14.125   7.479  -8.970
ATOM   2871 O    ALA   187     -13.880   7.511 -10.149
ATOM   2872 N    ALA   188     -15.141   6.780  -8.476
ATOM   2873 H    ALA   188     -15.357   6.954  -7.504
ATOM   2874 CA   ALA   188     -15.974   5.746  -9.146
ATOM   2875 HA   ALA   188     -15.578   5.580 -10.147
ATOM   2876 CB   ALA   188     -15.710   4.562  -8.244
ATOM   2877 HB1  ALA   188     -16.310   3.688  -8.495
ATOM   2878 HB2  ALA   188     -14.728   4.093  -8.302
ATOM   2879 HB3  ALA   188     -16.004   4.744  -7.210
ATOM   2880 C    ALA   188     -17.509   6.017  -9.190
ATOM   2881 O    ALA   188     -18.032   6.988  -8.531
ATOM   2882 N    GLY   189     -18.282   5.221  -9.880
ATOM   2883 H    GLY   189     -17.823   4.517 -10.441
ATOM   2884 CA   GLY   189     -19.745   5.214  -9.817
ATOM   2885 HA1  GLY   189     -20.107   4.897 -10.795
ATOM   2886 HA2  GLY   189     -20.054   6.241  -9.617
ATOM   2887 C    GLY   189     -20.261   4.218  -8.726
ATOM   2888 O    GLY   189     -19.451   3.577  -8.049
ATOM   2889 N    THR   190     -21.587   4.071  -8.532
ATOM   2890 H    THR   190     -22.259   4.353  -9.231
ATOM   2891 CA   THR   190     -22.096   3.616  -7.231
ATOM   2892 HA   THR   190     -21.355   3.739  -6.441
ATOM   2893 CB   THR   190     -23.257   4.493  -6.856
ATOM   2894 HB   THR   190     -23.853   4.071  -6.048
ATOM   2895 CG2  THR   190     -22.796   5.933  -6.569
ATOM   2896 HG21 THR   190     -22.035   5.917  -5.789
ATOM   2897 HG22 THR   190     -22.371   6.479  -7.412
ATOM   2898 HG23 THR   190     -23.679   6.416  -6.152
ATOM   2899 OG1  THR   190     -24.060   4.765  -8.035
ATOM   2900 HG1  THR   190     -24.792   4.144  -8.056
ATOM   2901 C    THR   190     -22.498   2.176  -7.394
ATOM   2902 O    THR   190     -23.415   1.887  -8.169
ATOM   2903 N    ASP   191     -21.845   1.234  -6.648
ATOM   2904 H    ASP   191     -21.027   1.478  -6.108
ATOM   2905 CA   ASP   191     -22.275  -0.174  -6.722
ATOM   2906 HA   ASP   191     -23.146  -0.388  -7.343
ATOM   2907 CB   ASP   191     -21.156  -0.914  -7.412
ATOM   2908 HB1  ASP   191     -20.321  -1.003  -6.717
ATOM   2909 HB2  ASP   191     -20.923  -0.327  -8.300
ATOM   2910 CG   ASP   191     -21.603  -2.316  -7.822
ATOM   2911 OD1  ASP   191     -22.358  -2.507  -8.805
ATOM   2912 OD2  ASP   191     -21.476  -3.267  -7.014
ATOM   2913 C    ASP   191     -22.494  -0.911  -5.330
ATOM   2914 OT1  ASP   191     -21.620  -0.946  -4.481
ATOM   2915 OT2  ASP   191     -23.680  -1.344  -5.143
ATOM   2916 O    TIP   192      -9.592 -10.824  10.831
ATOM   2917 H1   TIP   192      -8.681 -10.925  10.556
ATOM   2918 H2   TIP   192     -10.038 -10.474  10.060
ATOM   2919 O    TIP   193      -6.359 -18.144   5.099
ATOM   2920 H1   TIP   193      -6.522 -18.554   5.948
ATOM   2921 H2   TIP   193      -7.230 -18.023   4.720
ATOM   2922 O    TIP   194      18.079 -22.105  -4.670
ATOM   2923 H1   TIP   194      17.741 -21.308  -4.262
ATOM   2924 H2   TIP   194      18.906 -21.838  -5.071
ATOM   2925 O    TIP   195      23.842  -9.979  -2.329
ATOM   2926 H1   TIP   195      24.772  -9.774  -2.235
ATOM   2927 H2   TIP   195      23.390  -9.205  -1.994
ATOM   2928 O    TIP   196      10.227  -4.992   5.276
ATOM   2929 H1   TIP   196      10.470  -5.878   5.005
ATOM   2930 H2   TIP   196       9.313  -5.065   5.548
ATOM   2931 O    TIP   197      17.877 -20.749   5.676
ATOM   2932 H1   TIP   197      18.585 -20.168   5.398
ATOM   2933 H2   TIP   197      17.561 -21.149   4.866
ATOM   2934 O    TIP   198       5.250 -14.018   8.890
ATOM   2935 H1   TIP   198       5.303 -14.612   8.142
ATOM   2936 H2   TIP   198       6.142 -13.985   9.235
ATOM   2937 O    TIP   199     -12.834 -19.506  -0.085
ATOM   2938 H1   TIP   199     -13.046 -19.149   0.777
ATOM   2939 H2   TIP   199     -13.661 -19.864  -0.407
ATOM   2940 O    TIP   200      -9.413   4.229  11.373
ATOM   2941 H1   TIP   200     -10.027   4.723  10.830
ATOM   2942 H2   TIP   200      -9.228   3.437  10.867
ATOM   2943 O    TIP   201      -3.016   4.787  -5.393
ATOM   2944 H1   TIP   201      -3.210   5.522  -5.974
ATOM   2945 H2   TIP   201      -2.170   4.457  -5.696
ATOM   2946 O    TIP   202     -19.925 -15.184 -11.651
ATOM   2947 H1   TIP   202     -20.510 -15.892 -11.380
ATOM   2948 H2   TIP   202     -20.435 -14.679 -12.284
ATOM   2949 O    TIP   203      23.061  -5.536  -3.136
ATOM   2950 H1   TIP   203      23.721  -5.987  -3.662
ATOM   2951 H2   TIP   203      22.508  -6.236  -2.791
ATOM   2952 O    TIP   204     -17.956 -19.947  -5.353
ATOM   2953 H1   TIP   204     -18.090 -20.438  -4.542
ATOM   2954 H2   TIP   204     -18.340 -20.499  -6.034
ATOM   2955 O    TIP   205     -16.770 -21.742  -8.508
ATOM   2956 H1   TIP   205     -16.324 -22.372  -9.073
ATOM   2957 H2   TIP   205     -16.931 -20.985  -9.072
ATOM   2958 O    TIP   206      -0.974  -5.057 -22.961
ATOM   2959 H1   TIP   206      -0.332  -5.633 -22.547
ATOM   2960 H2   TIP   206      -1.206  -5.502 -23.776
ATOM   2961 O    TIP   207     -23.117  -5.142  -5.915
ATOM   2962 H1   TIP   207     -22.660  -4.371  -6.251
ATOM   2963 H2   TIP   207     -23.912  -5.200  -6.445
ATOM   2964 O    TIP   208       7.384  -1.557   4.728
ATOM   2965 H1   TIP   208       7.497  -1.109   3.890
ATOM   2966 H2   TIP   208       6.880  -0.944   5.262
ATOM   2967 O    TIP   209      18.449 -14.003   2.981
ATOM   2968 H1   TIP   209      19.385 -13.834   2.875
ATOM   2969 H2   TIP   209      18.033 -13.154   2.829
ATOM   2970 O    TIP   210     -17.818  -2.013  -5.490
ATOM   2971 H1   TIP   210     -18.003  -1.917  -6.424
ATOM   2972 H2   TIP   210     -17.792  -1.117  -5.156
ATOM   2973 O    TIP   211      -4.455 -24.613   0.614
ATOM   2974 H1   TIP   211      -3.756 -24.171   1.096
ATOM   2975 H2   TIP   211      -4.339 -25.541   0.819
ATOM   2976 O    TIP   212     -11.278  -1.978   1.964
ATOM   2977 H1   TIP   212     -11.872  -1.859   1.223
ATOM   2978 H2   TIP   212     -10.501  -1.468   1.734
ATOM   2979 O    TIP   213     -15.081 -16.041   6.468
ATOM   2980 H1   TIP   213     -15.385 -16.092   5.562
ATOM   2981 H2   TIP   213     -14.488 -15.289   6.481
ATOM   2982 O    TIP   214     -24.048   6.953  -9.522
ATOM   2983 H1   TIP   214     -24.123   6.142  -9.018
ATOM   2984 H2   TIP   214     -24.388   6.731 -10.388
ATOM   2985 O    TIP   215     -17.368   9.235 -10.429
ATOM   2986 H1   TIP   215     -17.466   8.678  -9.657
ATOM   2987 H2   TIP   215     -17.394   8.628 -11.169
ATOM   2988 O    TIP   216       2.619   2.447   3.897
ATOM   2989 H1   TIP   216       2.453   2.633   4.822
ATOM   2990 H2   TIP   216       2.544   3.297   3.464
ATOM   2991 O    TIP   217       0.114   0.807  -4.105
ATOM   2992 H1   TIP   217      -0.477   0.057  -4.159
ATOM   2993 H2   TIP   217      -0.347   1.438  -3.552
ATOM   2994 O    TIP   218     -14.262  -2.706   3.701
ATOM   2995 H1   TIP   218     -14.061  -2.859   2.777
ATOM   2996 H2   TIP   218     -15.126  -2.294   3.694
ATOM   2997 O    TIP   219     -16.536  -7.299   0.965
ATOM   2998 H1   TIP   219     -15.987  -6.851   1.608
ATOM   2999 H2   TIP   219     -16.018  -7.294   0.160
ATOM   3000 O    TIP   220       2.008   8.942   7.311
ATOM   3001 H1   TIP   220       1.875   7.998   7.394
ATOM   3002 H2   TIP   220       2.169   9.081   6.378
ATOM   3003 O    TIP   221      -9.713 -16.144 -13.567
ATOM   3004 H1   TIP   221      -8.867 -16.558 -13.394
ATOM   3005 H2   TIP   221     -10.114 -16.690 -14.243
ATOM   3006 O    TIP   222      23.227   6.295  -6.988
ATOM   3007 H1   TIP   222      23.065   6.634  -7.868
ATOM   3008 H2   TIP   222      23.063   7.041  -6.410
ATOM   3009 O    TIP   223     -16.542  29.193 -14.541
ATOM   3010 H1   TIP   223     -15.945  29.448 -15.244
ATOM   3011 H2   TIP   223     -16.155  29.566 -13.749
ATOM   3012 O    TIP   224       2.278 -11.533  -7.091
ATOM   3013 H1   TIP   224       2.468 -12.311  -6.567
ATOM   3014 H2   TIP   224       1.809 -10.950  -6.494
ATOM   3015 O    TIP   225     -14.825 -18.425  -8.845
ATOM   3016 H1   TIP   225     -15.711 -18.664  -9.117
ATOM   3017 H2   TIP   225     -14.296 -18.524  -9.636
ATOM   3018 O    TIP   226      25.181 -11.912 -12.950
ATOM   3019 H1   TIP   226      24.692 -11.510 -13.668
ATOM   3020 H2   TIP   226      26.084 -11.949 -13.266
ATOM   3021 O    TIP   227       9.554 -22.293  -5.417
ATOM   3022 H1   TIP   227       8.740 -21.800  -5.310
ATOM   3023 H2   TIP   227       9.682 -22.344  -6.364
ATOM   3024 O    TIP   228      -5.138   9.725 -14.844
ATOM   3025 H1   TIP   228      -5.958   9.391 -14.479
ATOM   3026 H2   TIP   228      -5.165   9.474 -15.767
ATOM   3027 O    TIP   229      12.119 -18.083 -21.135
ATOM   3028 H1   TIP   229      12.648 -17.287 -21.181
ATOM   3029 H2   TIP   229      11.784 -18.098 -20.239
ATOM   3030 O    TIP   230       7.341  -7.751   0.512
ATOM   3031 H1   TIP   230       6.474  -7.740   0.915
ATOM   3032 H2   TIP   230       7.179  -7.982  -0.402
ATOM   3033 O    TIP   231      19.231 -23.913   4.264
ATOM   3034 H1   TIP   231      20.180 -23.793   4.256
ATOM   3035 H2   TIP   231      19.108 -24.857   4.168
ATOM   3036 O    TIP   232      23.413 -15.609  -6.178
ATOM   3037 H1   TIP   232      24.232 -15.721  -5.697
ATOM   3038 H2   TIP   232      22.733 -15.637  -5.505
ATOM   3039 O    TIP   233       3.205 -19.400   6.496
ATOM   3040 H1   TIP   233       2.434 -18.934   6.173
ATOM   3041 H2   TIP   233       3.577 -19.818   5.720
ATOM   3042 O    TIP   234      -1.261  -5.578   9.182
ATOM   3043 H1   TIP   234      -0.548  -5.542   8.545
ATOM   3044 H2   TIP   234      -0.840  -5.412  10.025
ATOM   3045 O    TIP   235      -9.727  -4.829   4.220
ATOM   3046 H1   TIP   235      -9.937  -3.896   4.179
ATOM   3047 H2   TIP   235     -10.572  -5.270   4.141
ATOM   3048 O    TIP   236      -3.837  16.892 -10.712
ATOM   3049 H1   TIP   236      -2.948  16.540 -10.687
ATOM   3050 H2   TIP   236      -4.137  16.853  -9.804
ATOM   3051 O    TIP   237      -9.778 -13.659  11.513
ATOM   3052 H1   TIP   237      -9.881 -12.707  11.535
ATOM   3053 H2   TIP   237      -8.992 -13.803  10.986
ATOM   3054 O    TIP   238     -15.674 -20.392   1.195
ATOM   3055 H1   TIP   238     -15.540 -20.547   0.260
ATOM   3056 H2   TIP   238     -16.459 -20.894   1.412
ATOM   3057 O    TIP   239     -19.512  -9.631  -3.427
ATOM   3058 H1   TIP   239     -19.536 -10.532  -3.750
ATOM   3059 H2   TIP   239     -20.369  -9.499  -3.021
ATOM   3060 O    TIP   240      -6.626  30.343 -10.702
ATOM   3061 H1   TIP   240      -5.930  30.869 -10.308
ATOM   3062 H2   TIP   240      -7.126  30.008  -9.957
ATOM   3063 O    TIP   241      -4.060 -21.365  16.857
ATOM   3064 H1   TIP   241      -4.856 -21.846  17.080
ATOM   3065 H2   TIP   241      -4.293 -20.864  16.075
ATOM   3066 O    TIP   242      -0.870 -27.358 -12.231
ATOM   3067 H1   TIP   242      -1.616 -26.869 -12.576
ATOM   3068 H2   TIP   242      -1.098 -28.277 -12.374
ATOM   3069 O    TIP   243      22.573  13.127 -25.361
ATOM   3070 H1   TIP   243      23.467  13.284 -25.058
ATOM   3071 H2   TIP   243      22.413  12.203 -25.171
ATOM   3072 O    TIP   244     -16.883   1.678  -0.813
ATOM   3073 H1   TIP   244     -16.108   1.926  -0.310
ATOM   3074 H2   TIP   244     -17.190   0.871  -0.400
ATOM   3075 O    TIP   245      -8.660   4.077   1.171
ATOM   3076 H1   TIP   245      -8.691   3.135   1.334
ATOM   3077 H2   TIP   245      -9.051   4.185   0.305
ATOM   3078 O    TIP   246      15.667   7.046  -3.405
ATOM   3079 H1   TIP   246      15.679   7.297  -2.482
ATOM   3080 H2   TIP   246      14.807   7.323  -3.719
ATOM   3081 O    TIP   247      11.482  -2.702  12.484
ATOM   3082 H1   TIP   247      10.968  -2.819  11.685
ATOM   3083 H2   TIP   247      12.147  -3.389  12.445
ATOM   3084 O    TIP   248      -4.023 -11.240 -19.359
ATOM   3085 H1   TIP   248      -4.240 -11.778 -20.121
ATOM   3086 H2   TIP   248      -4.159 -10.340 -19.655
ATOM   3087 O    TIP   249      15.919  -9.557 -20.181
ATOM   3088 H1   TIP   249      16.002 -10.447 -20.523
ATOM   3089 H2   TIP   249      16.706  -9.107 -20.488
ATOM   3090 O    TIP   250       8.324  14.228 -17.989
ATOM   3091 H1   TIP   250       8.002  13.347 -17.799
ATOM   3092 H2   TIP   250       7.884  14.787 -17.350
ATOM   3093 O    TIP   251      -6.534  -8.465   5.804
ATOM   3094 H1   TIP   251      -6.857  -7.564   5.805
ATOM   3095 H2   TIP   251      -5.584  -8.379   5.727
ATOM   3096 O    TIP   252       7.411 -17.822  -0.615
ATOM   3097 H1   TIP   252       7.343 -17.172   0.083
ATOM   3098 H2   TIP   252       7.307 -17.320  -1.423
ATOM   3099 O    TIP   253     -24.572  -6.119 -12.458
ATOM   3100 H1   TIP   253     -25.201  -6.040 -13.175
ATOM   3101 H2   TIP   253     -24.646  -7.030 -12.172
ATOM   3102 O    TIP   254      12.639  13.769  -3.429
ATOM   3103 H1   TIP   254      12.489  12.872  -3.729
ATOM   3104 H2   TIP   254      11.768  14.167  -3.416
ATOM   3105 O    TIP   255      23.262   9.068  -5.874
ATOM   3106 H1   TIP   255      24.146   9.434  -5.896
ATOM   3107 H2   TIP   255      22.877   9.316  -6.714
ATOM   3108 O    TIP   256       5.423  -5.834   3.085
ATOM   3109 H1   TIP   256       5.179  -5.761   4.007
ATOM   3110 H2   TIP   256       5.420  -4.934   2.762
ATOM   3111 O    TIP   257       5.493  11.731   5.141
ATOM   3112 H1   TIP   257       6.316  11.812   4.659
ATOM   3113 H2   TIP   257       4.817  11.963   4.504
ATOM   3114 O    TIP   258     -15.309   6.753  -5.484
ATOM   3115 H1   TIP   258     -15.534   7.644  -5.217
ATOM   3116 H2   TIP   258     -15.943   6.198  -5.030
ATOM   3117 O    TIP   259     -19.599  -5.157 -18.983
ATOM   3118 H1   TIP   259     -18.651  -5.241 -18.876
ATOM   3119 H2   TIP   259     -19.770  -5.474 -19.869
ATOM   3120 O    TIP   260       2.912 -23.744  -6.931
ATOM   3121 H1   TIP   260       3.738 -23.860  -7.401
ATOM   3122 H2   TIP   260       2.474 -23.026  -7.389
ATOM   3123 O    TIP   261       1.209 -14.465   6.628
ATOM   3124 H1   TIP   261       2.040 -14.928   6.732
ATOM   3125 H2   TIP   261       0.836 -14.818   5.821
ATOM   3126 O    TIP   262     -12.437   8.492   2.707
ATOM   3127 H1   TIP   262     -12.077   7.908   2.040
ATOM   3128 H2   TIP   262     -12.929   9.147   2.214
ATOM   3129 O    TIP   263      15.424 -14.122   9.492
ATOM   3130 H1   TIP   263      16.152 -14.156   8.871
ATOM   3131 H2   TIP   263      15.022 -14.989   9.439
ATOM   3132 O    TIP   264       7.444 -28.572 -11.609
ATOM   3133 H1   TIP   264       7.434 -29.515 -11.450
ATOM   3134 H2   TIP   264       8.013 -28.219 -10.926
ATOM   3135 O    TIP   265       4.897 -26.917   1.339
ATOM   3136 H1   TIP   265       5.012 -26.042   1.711
ATOM   3137 H2   TIP   265       5.784 -27.271   1.280
ATOM   3138 O    TIP   266       6.927 -20.447  -1.675
ATOM   3139 H1   TIP   266       6.078 -20.462  -2.116
ATOM   3140 H2   TIP   266       7.021 -19.546  -1.366
ATOM   3141 O    TIP   267      13.511 -25.579 -17.455
ATOM   3142 H1   TIP   267      12.831 -24.908 -17.395
ATOM   3143 H2   TIP   267      14.173 -25.308 -16.820
ATOM   3144 O    TIP   268       5.397   6.996   8.263
ATOM   3145 H1   TIP   268       5.799   6.740   7.434
ATOM   3146 H2   TIP   268       6.003   7.636   8.637
ATOM   3147 O    TIP   269      15.137  19.259 -20.470
ATOM   3148 H1   TIP   269      14.515  18.864 -21.081
ATOM   3149 H2   TIP   269      14.654  19.981 -20.069
ATOM   3150 O    TIP   270      20.654   7.637  -1.509
ATOM   3151 H1   TIP   270      20.552   7.161  -2.333
ATOM   3152 H2   TIP   270      21.338   8.282  -1.687
ATOM   3153 O    TIP   271      20.855 -15.999  -4.917
ATOM   3154 H1   TIP   271      20.094 -16.401  -4.497
ATOM   3155 H2   TIP   271      20.840 -16.335  -5.813
ATOM   3156 O    TIP   272       8.652   2.144   1.560
ATOM   3157 H1   TIP   272       8.199   2.961   1.355
ATOM   3158 H2   TIP   272       9.581   2.375   1.551
ATOM   3159 O    TIP   273      29.639   7.390 -13.466
ATOM   3160 H1   TIP   273      29.642   6.537 -13.033
ATOM   3161 H2   TIP   273      29.727   7.187 -14.397
ATOM   3162 O    TIP   274       1.667  13.243 -14.000
ATOM   3163 H1   TIP   274       1.404  13.348 -13.086
ATOM   3164 H2   TIP   274       0.849  13.074 -14.468
ATOM   3165 O    TIP   275     -25.282 -10.455  -3.424
ATOM   3166 H1   TIP   275     -25.765  -9.664  -3.661
ATOM   3167 H2   TIP   275     -24.412 -10.140  -3.178
ATOM   3168 O    TIP   276      18.002 -10.457  -4.383
ATOM   3169 H1   TIP   276      18.794 -10.182  -4.846
ATOM   3170 H2   TIP   276      17.752 -11.280  -4.804
ATOM   3171 O    TIP   277      11.226  10.758 -13.734
ATOM   3172 H1   TIP   277      10.970   9.860 -13.943
ATOM   3173 H2   TIP   277      11.821  11.009 -14.441
ATOM   3174 O    TIP   278       8.295  11.337 -11.202
ATOM   3175 H1   TIP   278       9.248  11.399 -11.260
ATOM   3176 H2   TIP   278       7.980  12.189 -11.502
ATOM   3177 O    TIP   279      -3.329 -22.473 -24.632
ATOM   3178 H1   TIP   279      -4.030 -23.003 -24.251
ATOM   3179 H2   TIP   279      -2.522 -22.907 -24.356
ATOM   3180 O    TIP   280     -16.634  -6.651  -5.469
ATOM   3181 H1   TIP   280     -16.270  -7.157  -6.195
ATOM   3182 H2   TIP   280     -17.559  -6.897  -5.445
ATOM   3183 O    TIP   281       4.730   1.552 -19.454
ATOM   3184 H1   TIP   281       5.613   1.282 -19.706
ATOM   3185 H2   TIP   281       4.229   0.738 -19.421
ATOM   3186 O    TIP   282      -3.798  -9.614   6.334
ATOM   3187 H1   TIP   282      -2.874  -9.859   6.309
ATOM   3188 H2   TIP   282      -4.190 -10.218   6.965
ATOM   3189 O    TIP   283       1.747  -0.219   1.821
ATOM   3190 H1   TIP   283       2.608   0.143   2.032
ATOM   3191 H2   TIP   283       1.274   0.505   1.413
ATOM   3192 O    TIP   284     -21.586  -2.045   0.358
ATOM   3193 H1   TIP   284     -21.437  -1.477   1.114
ATOM   3194 H2   TIP   284     -22.394  -1.714  -0.035
ATOM   3195 O    TIP   285      -8.358  -5.576  12.775
ATOM   3196 H1   TIP   285      -8.714  -5.291  13.616
ATOM   3197 H2   TIP   285      -7.475  -5.207  12.749
ATOM   3198 O    TIP   286      -8.646   6.006 -19.553
ATOM   3199 H1   TIP   286      -9.016   5.123 -19.539
ATOM   3200 H2   TIP   286      -7.790   5.914 -19.135
ATOM   3201 O    TIP   287       9.094 -14.251   2.941
ATOM   3202 H1   TIP   287       8.757 -13.925   2.106
ATOM   3203 H2   TIP   287       8.363 -14.152   3.550
ATOM   3204 O    TIP   288     -22.262   5.384 -14.335
ATOM   3205 H1   TIP   288     -22.497   4.792 -15.050
ATOM   3206 H2   TIP   288     -22.923   6.076 -14.369
ATOM   3207 O    TIP   289      -0.543  17.091  -3.615
ATOM   3208 H1   TIP   289      -0.125  16.539  -2.954
ATOM   3209 H2   TIP   289       0.015  17.007  -4.387
ATOM   3210 O    TIP   290     -19.948   3.352   5.505
ATOM   3211 H1   TIP   290     -19.592   3.362   6.393
ATOM   3212 H2   TIP   290     -19.819   2.453   5.204
ATOM   3213 O    TIP   291      19.431   8.715   4.775
ATOM   3214 H1   TIP   291      19.605   9.614   4.496
ATOM   3215 H2   TIP   291      18.636   8.466   4.303
ATOM   3216 O    TIP   292      -8.378 -28.262   7.242
ATOM   3217 H1   TIP   292      -8.134 -27.906   6.387
ATOM   3218 H2   TIP   292      -7.888 -27.733   7.871
ATOM   3219 O    TIP   293      13.453 -22.955  -2.401
ATOM   3220 H1   TIP   293      13.918 -23.458  -1.733
ATOM   3221 H2   TIP   293      13.115 -22.190  -1.935
ATOM   3222 O    TIP   294     -14.113 -22.138 -13.855
ATOM   3223 H1   TIP   294     -14.124 -23.095 -13.870
ATOM   3224 H2   TIP   294     -13.186 -21.907 -13.909
ATOM   3225 O    TIP   295      -0.916 -30.137 -12.906
ATOM   3226 H1   TIP   295      -0.295 -30.078 -13.632
ATOM   3227 H2   TIP   295      -1.752 -30.349 -13.321
ATOM   3228 O    TIP   296      15.111   2.876 -20.054
ATOM   3229 H1   TIP   296      15.372   2.340 -19.305
ATOM   3230 H2   TIP   296      15.887   3.395 -20.260
ATOM   3231 O    TIP   297       8.571   4.975  10.824
ATOM   3232 H1   TIP   297       9.408   4.751  11.230
ATOM   3233 H2   TIP   297       8.708   5.848  10.456
ATOM   3234 O    TIP   298      13.981 -15.716 -18.572
ATOM   3235 H1   TIP   298      13.689 -16.454 -18.036
ATOM   3236 H2   TIP   298      13.394 -15.720 -19.328
ATOM   3237 O    TIP   299      14.357  -1.339 -18.210
ATOM   3238 H1   TIP   299      15.092  -1.291 -18.820
ATOM   3239 H2   TIP   299      14.467  -2.180 -17.766
ATOM   3240 O    TIP   300      26.786 -14.582 -12.775
ATOM   3241 H1   TIP   300      27.554 -15.053 -12.454
ATOM   3242 H2   TIP   300      27.132 -13.751 -13.100
ATOM   3243 O    TIP   301      14.936   6.737  -7.338
ATOM   3244 H1   TIP   301      14.001   6.651  -7.154
ATOM   3245 H2   TIP   301      15.006   7.535  -7.860
ATOM   3246 O    TIP   302      12.971 -22.888   0.972
ATOM   3247 H1   TIP   302      12.591 -22.160   0.481
ATOM   3248 H2   TIP   302      12.368 -23.617   0.828
ATOM   3249 O    TIP   303       0.794   0.364  11.554
ATOM   3250 H1   TIP   303       0.982   1.094  10.965
ATOM   3251 H2   TIP   303       1.588  -0.170  11.537
ATOM   3252 O    TIP   304      11.972  -1.085 -19.626
ATOM   3253 H1   TIP   304      11.619  -0.199 -19.701
ATOM   3254 H2   TIP   304      12.725  -0.996 -19.042
ATOM   3255 O    TIP   305      21.010  -7.217  -6.722
ATOM   3256 H1   TIP   305      21.522  -7.240  -7.529
ATOM   3257 H2   TIP   305      20.318  -6.578  -6.894
ATOM   3258 O    TIP   306     -19.233  12.341 -15.332
ATOM   3259 H1   TIP   306     -19.431  12.521 -14.413
ATOM   3260 H2   TIP   306     -18.308  12.564 -15.428
ATOM   3261 O    TIP   307      -4.335 -11.058   4.253
ATOM   3262 H1   TIP   307      -4.953 -10.578   3.703
ATOM   3263 H2   TIP   307      -4.693 -10.985   5.138
ATOM   3264 O    TIP   308     -17.026 -11.395   1.442
ATOM   3265 H1   TIP   308     -16.461 -11.195   0.695
ATOM   3266 H2   TIP   308     -17.597 -10.631   1.523
ATOM   3267 O    TIP   309      20.376   0.317 -16.273
ATOM   3268 H1   TIP   309      20.388   1.009 -16.934
ATOM   3269 H2   TIP   309      19.453   0.227 -16.036
ATOM   3270 O    TIP   310     -16.843   4.894  -3.833
ATOM   3271 H1   TIP   310     -17.267   4.657  -3.008
ATOM   3272 H2   TIP   310     -17.436   4.568  -4.510
ATOM   3273 O    TIP   311       0.484 -16.004  13.151
ATOM   3274 H1   TIP   311      -0.133 -15.308  13.377
ATOM   3275 H2   TIP   311       1.345 -15.635  13.343
ATOM   3276 O    TIP   312      -4.302 -12.045 -16.418
ATOM   3277 H1   TIP   312      -4.367 -11.824 -17.346
ATOM   3278 H2   TIP   312      -5.043 -12.629 -16.257
ATOM   3279 O    TIP   313       9.557  12.381  -5.151
ATOM   3280 H1   TIP   313       8.965  12.151  -4.436
ATOM   3281 H2   TIP   313      10.051  11.579  -5.322
ATOM   3282 O    TIP   314      -3.117  -3.080  12.029
ATOM   3283 H1   TIP   314      -2.611  -2.359  11.653
ATOM   3284 H2   TIP   314      -3.133  -2.898  12.968
ATOM   3285 O    TIP   315     -21.559  -5.872  -3.809
ATOM   3286 H1   TIP   315     -21.947  -6.199  -2.997
ATOM   3287 H2   TIP   315     -22.259  -5.944  -4.457
ATOM   3288 O    TIP   316     -11.158   7.321 -13.802
ATOM   3289 H1   TIP   316     -10.416   6.727 -13.695
ATOM   3290 H2   TIP   316     -10.954   7.820 -14.593
ATOM   3291 O    TIP   317      -7.379  26.499  -8.707
ATOM   3292 H1   TIP   317      -6.789  26.001  -9.273
ATOM   3293 H2   TIP   317      -7.788  25.839  -8.147
ATOM   3294 O    TIP   318       1.544 -24.444   1.495
ATOM   3295 H1   TIP   318       1.262 -24.779   2.346
ATOM   3296 H2   TIP   318       1.151 -23.573   1.437
ATOM   3297 O    TIP   319      11.704  15.031   1.510
ATOM   3298 H1   TIP   319      12.426  14.759   0.943
ATOM   3299 H2   TIP   319      11.117  14.275   1.530
ATOM   3300 O    TIP   320     -18.428 -11.467   4.085
ATOM   3301 H1   TIP   320     -18.662 -12.355   4.354
ATOM   3302 H2   TIP   320     -19.087 -11.232   3.432
ATOM   3303 O    TIP   321     -10.811 -19.085  -1.996
ATOM   3304 H1   TIP   321     -11.556 -19.169  -1.401
ATOM   3305 H2   TIP   321     -10.086 -19.507  -1.535
ATOM   3306 O    TIP   322      12.712 -28.006  -4.942
ATOM   3307 H1   TIP   322      13.029 -28.665  -4.325
ATOM   3308 H2   TIP   322      12.927 -27.169  -4.531
ATOM   3309 O    TIP   323      12.772   3.733 -18.995
ATOM   3310 H1   TIP   323      12.894   4.356 -18.279
ATOM   3311 H2   TIP   323      13.642   3.640 -19.383
ATOM   3312 O    TIP   324     -13.279   6.244   4.055
ATOM   3313 H1   TIP   324     -12.950   7.067   3.693
ATOM   3314 H2   TIP   324     -13.177   6.339   5.001
ATOM   3315 O    TIP   325     -20.352 -18.658 -10.826
ATOM   3316 H1   TIP   325     -20.672 -17.942 -10.277
ATOM   3317 H2   TIP   325     -21.141 -19.130 -11.090
ATOM   3318 O    TIP   326      24.560   9.181 -14.590
ATOM   3319 H1   TIP   326      23.732   8.721 -14.731
ATOM   3320 H2   TIP   326      25.169   8.500 -14.308
ATOM   3321 O    TIP   327     -12.497   7.749  -4.083
ATOM   3322 H1   TIP   327     -13.234   7.220  -4.388
ATOM   3323 H2   TIP   327     -11.925   7.829  -4.846
ATOM   3324 O    TIP   328      -9.461  -1.619 -10.847
ATOM   3325 H1   TIP   328     -10.270  -1.125 -10.722
ATOM   3326 H2   TIP   328      -9.131  -1.329 -11.697
ATOM   3327 O    TIP   329       6.041  14.130   1.244
ATOM   3328 H1   TIP   329       6.200  14.838   0.620
ATOM   3329 H2   TIP   329       6.903  13.937   1.613
ATOM   3330 O    TIP   330       5.764  13.127  -7.029
ATOM   3331 H1   TIP   330       5.470  13.964  -7.388
ATOM   3332 H2   TIP   330       6.552  12.915  -7.529
ATOM   3333 O    TIP   331      -9.296  28.041 -12.616
ATOM   3334 H1   TIP   331     -10.061  27.802 -13.138
ATOM   3335 H2   TIP   331      -9.055  28.913 -12.927
ATOM   3336 O    TIP   332      20.327 -19.035  -4.199
ATOM   3337 H1   TIP   332      21.132 -18.794  -3.742
ATOM   3338 H2   TIP   332      19.671 -18.420  -3.872
ATOM   3339 O    TIP   333      20.024   7.157 -15.194
ATOM   3340 H1   TIP   333      19.843   6.276 -14.868
ATOM   3341 H2   TIP   333      19.177   7.602 -15.169
ATOM   3342 O    TIP   334      15.856 -12.334 -20.932
ATOM   3343 H1   TIP   334      15.181 -12.244 -20.259
ATOM   3344 H2   TIP   334      15.376 -12.587 -21.721
ATOM   3345 O    TIP   335      30.582  -2.721  -4.825
ATOM   3346 H1   TIP   335      29.962  -2.693  -5.554
ATOM   3347 H2   TIP   335      31.318  -3.236  -5.155
ATOM   3348 O    TIP   336       0.287  15.516  -0.978
ATOM   3349 H1   TIP   336       0.300  14.563  -0.900
ATOM   3350 H2   TIP   336       0.876  15.822  -0.289
ATOM   3351 O    TIP   337     -12.622  27.002 -11.623
ATOM   3352 H1   TIP   337     -11.908  27.029 -10.986
ATOM   3353 H2   TIP   337     -12.195  26.801 -12.455
ATOM   3354 O    TIP   338      -1.061   3.989 -14.128
ATOM   3355 H1   TIP   338      -0.935   4.900 -14.390
ATOM   3356 H2   TIP   338      -0.309   3.793 -13.570
ATOM   3357 O    TIP   339      -5.745   8.009  -4.240
ATOM   3358 H1   TIP   339      -5.184   8.083  -5.012
ATOM   3359 H2   TIP   339      -5.995   7.086  -4.211
ATOM   3360 O    TIP   340      16.482 -14.824   5.115
ATOM   3361 H1   TIP   340      16.869 -14.838   4.239
ATOM   3362 H2   TIP   340      15.887 -14.074   5.103
ATOM   3363 O    TIP   341       3.865  -0.927   4.421
ATOM   3364 H1   TIP   341       3.511  -1.808   4.300
ATOM   3365 H2   TIP   341       3.398  -0.390   3.782
ATOM   3366 O    TIP   342     -11.067  11.570  -1.914
ATOM   3367 H1   TIP   342     -10.110  11.586  -1.914
ATOM   3368 H2   TIP   342     -11.303  11.332  -1.017
ATOM   3369 O    TIP   343     -10.444 -29.682   4.252
ATOM   3370 H1   TIP   343     -10.814 -30.513   4.551
ATOM   3371 H2   TIP   343     -10.093 -29.276   5.044
ATOM   3372 O    TIP   344     -16.478 -17.765 -17.881
ATOM   3373 H1   TIP   344     -17.407 -17.534 -17.882
ATOM   3374 H2   TIP   344     -16.183 -17.573 -16.991
ATOM   3375 O    TIP   345     -17.659 -28.792  -4.218
ATOM   3376 H1   TIP   345     -17.812 -28.281  -5.013
ATOM   3377 H2   TIP   345     -17.670 -29.703  -4.512
ATOM   3378 O    TIP   346       0.978  19.626  -2.136
ATOM   3379 H1   TIP   346       1.393  19.860  -2.967
ATOM   3380 H2   TIP   346       0.083  19.386  -2.374
ATOM   3381 O    TIP   347      21.454 -18.251   2.456
ATOM   3382 H1   TIP   347      21.754 -17.403   2.784
ATOM   3383 H2   TIP   347      22.228 -18.812   2.498
ATOM   3384 O    TIP   348       2.981  20.062  -8.019
ATOM   3385 H1   TIP   348       2.652  20.961  -8.018
ATOM   3386 H2   TIP   348       3.901  20.143  -7.764
ATOM   3387 O    TIP   349       4.650  -7.816   1.364
ATOM   3388 H1   TIP   349       3.884  -7.390   0.979
ATOM   3389 H2   TIP   349       5.016  -7.161   1.957
ATOM   3390 O    TIP   350      13.564  13.784 -14.768
ATOM   3391 H1   TIP   350      13.577  12.831 -14.849
ATOM   3392 H2   TIP   350      13.793  14.103 -15.641
ATOM   3393 O    TIP   351     -22.542 -21.466  -5.960
ATOM   3394 H1   TIP   351     -21.826 -21.736  -5.385
ATOM   3395 H2   TIP   351     -23.218 -22.131  -5.830
ATOM   3396 O    TIP   352      -7.793 -21.599   6.850
ATOM   3397 H1   TIP   352      -8.667 -21.686   7.229
ATOM   3398 H2   TIP   352      -7.528 -20.703   7.057
ATOM   3399 O    TIP   353      20.682   6.007  -8.439
ATOM   3400 H1   TIP   353      19.870   5.974  -8.944
ATOM   3401 H2   TIP   353      21.304   6.453  -9.014
ATOM   3402 O    TIP   354      -5.206   5.121  -3.661
ATOM   3403 H1   TIP   354      -4.492   4.767  -4.191
ATOM   3404 H2   TIP   354      -5.712   4.353  -3.396
ATOM   3405 O    TIP   355     -19.389  -1.434 -19.056
ATOM   3406 H1   TIP   355     -19.506  -1.876 -18.216
ATOM   3407 H2   TIP   355     -20.185  -1.634 -19.547
ATOM   3408 O    TIP   356      10.632  12.732 -15.944
ATOM   3409 H1   TIP   356       9.992  12.086 -16.243
ATOM   3410 H2   TIP   356      11.458  12.250 -15.903
ATOM   3411 O    TIP   357       9.096  19.388  -1.627
ATOM   3412 H1   TIP   357       9.524  18.765  -1.040
ATOM   3413 H2   TIP   357       8.487  18.856  -2.140
ATOM   3414 O    TIP   358      29.908 -22.076 -22.824
ATOM   3415 H1   TIP   358      29.744 -21.434 -22.134
ATOM   3416 H2   TIP   358      30.842 -22.271 -22.755
ATOM   3417 O    TIP   359     -13.332 -25.226 -10.205
ATOM   3418 H1   TIP   359     -12.474 -24.806 -10.259
ATOM   3419 H2   TIP   359     -13.206 -26.085 -10.607
ATOM   3420 O    TIP   360      23.864  -3.922 -13.993
ATOM   3421 H1   TIP   360      24.560  -4.551 -13.805
ATOM   3422 H2   TIP   360      23.756  -3.961 -14.943
ATOM   3423 O    TIP   361      -5.827  24.296 -17.157
ATOM   3424 H1   TIP   361      -5.809  24.482 -18.096
ATOM   3425 H2   TIP   361      -5.922  25.153 -16.743
ATOM   3426 O    TIP   362      -2.459   0.609 -17.187
ATOM   3427 H1   TIP   362      -2.494   1.492 -16.819
ATOM   3428 H2   TIP   362      -1.649   0.236 -16.839
ATOM   3429 O    TIP   363      -2.138 -23.728   1.324
ATOM   3430 H1   TIP   363      -1.754 -22.877   1.111
ATOM   3431 H2   TIP   363      -1.457 -24.362   1.099
ATOM   3432 O    TIP   364      20.292  -9.664  -5.864
ATOM   3433 H1   TIP   364      20.677  -8.815  -6.080
ATOM   3434 H2   TIP   364      21.028 -10.190  -5.555
ATOM   3435 O    TIP   365     -15.786 -10.777  -1.206
ATOM   3436 H1   TIP   365     -15.477 -11.503  -1.748
ATOM   3437 H2   TIP   365     -16.307 -10.238  -1.801
ATOM   3438 O    TIP   366     -19.538  27.833 -17.328
ATOM   3439 H1   TIP   366     -19.359  28.334 -16.533
ATOM   3440 H2   TIP   366     -19.996  27.051 -17.022
ATOM   3441 O    TIP   367      -7.855  29.264  -8.461
ATOM   3442 H1   TIP   367      -7.800  28.311  -8.538
ATOM   3443 H2   TIP   367      -7.245  29.484  -7.757
ATOM   3444 O    TIP   368      15.850 -21.010 -16.951
ATOM   3445 H1   TIP   368      16.504 -21.415 -16.382
ATOM   3446 H2   TIP   368      16.027 -20.071 -16.892
ATOM   3447 O    TIP   369     -15.202 -16.945 -13.324
ATOM   3448 H1   TIP   369     -16.109 -17.046 -13.036
ATOM   3449 H2   TIP   369     -14.761 -16.523 -12.587
ATOM   3450 O    TIP   370     -18.707  -3.047 -26.137
ATOM   3451 H1   TIP   370     -18.249  -3.406 -25.377
ATOM   3452 H2   TIP   370     -18.408  -2.139 -26.191
ATOM   3453 O    TIP   371      24.420  -0.797  -2.101
ATOM   3454 H1   TIP   371      24.802   0.006  -2.455
ATOM   3455 H2   TIP   371      23.925  -1.169  -2.830
ATOM   3456 O    TIP   372     -13.387 -26.853  -5.642
ATOM   3457 H1   TIP   372     -14.058 -26.398  -5.134
ATOM   3458 H2   TIP   372     -13.647 -26.725  -6.554
ATOM   3459 O    TIP   373       9.679 -13.820   7.685
ATOM   3460 H1   TIP   373      10.545 -13.812   7.278
ATOM   3461 H2   TIP   373       9.493 -14.746   7.838
ATOM   3462 O    TIP   374      19.824 -16.180   4.975
ATOM   3463 H1   TIP   374      20.603 -16.030   4.441
ATOM   3464 H2   TIP   374      19.094 -16.112   4.360
ATOM   3465 O    TIP   375      16.522   9.524 -17.537
ATOM   3466 H1   TIP   375      16.482   8.966 -18.314
ATOM   3467 H2   TIP   375      15.628   9.847 -17.426
ATOM   3468 O    TIP   376      21.625  -7.985  -1.826
ATOM   3469 H1   TIP   376      20.896  -7.852  -2.431
ATOM   3470 H2   TIP   376      21.401  -7.458  -1.059
ATOM   3471 O    TIP   377      -3.274 -19.094   9.241
ATOM   3472 H1   TIP   377      -2.410 -19.479   9.387
ATOM   3473 H2   TIP   377      -3.102 -18.164   9.098
ATOM   3474 O    TIP   378       7.246  -0.604   1.274
ATOM   3475 H1   TIP   378       7.586   0.241   1.570
ATOM   3476 H2   TIP   378       6.378  -0.406   0.926
ATOM   3477 O    TIP   379     -14.308  13.180 -13.297
ATOM   3478 H1   TIP   379     -15.153  12.788 -13.516
ATOM   3479 H2   TIP   379     -14.126  13.780 -14.019
ATOM   3480 O    TIP   380      17.068  15.717 -11.834
ATOM   3481 H1   TIP   380      17.232  16.103 -12.694
ATOM   3482 H2   TIP   380      17.351  16.386 -11.211
ATOM   3483 O    TIP   381      -8.562  25.318 -11.902
ATOM   3484 H1   TIP   381      -7.991  25.093 -12.636
ATOM   3485 H2   TIP   381      -9.042  26.091 -12.199
ATOM   3486 O    TIP   382       1.710   4.190 -17.958
ATOM   3487 H1   TIP   382       1.064   3.490 -18.048
ATOM   3488 H2   TIP   382       2.232   4.141 -18.758
ATOM   3489 O    TIP   383       9.808 -22.312   3.551
ATOM   3490 H1   TIP   383       9.185 -22.562   2.869
ATOM   3491 H2   TIP   383       9.261 -22.022   4.281
ATOM   3492 O    TIP   384     -30.587  13.093 -11.927
ATOM   3493 H1   TIP   384     -30.946  13.538 -11.160
ATOM   3494 H2   TIP   384     -30.277  12.251 -11.593
ATOM   3495 O    TIP   385      -4.853  -3.496 -23.566
ATOM   3496 H1   TIP   385      -5.055  -3.126 -24.425
ATOM   3497 H2   TIP   385      -4.094  -2.998 -23.262
ATOM   3498 O    TIP   386     -11.475 -18.168   3.281
ATOM   3499 H1   TIP   386     -12.372 -18.096   2.956
ATOM   3500 H2   TIP   386     -10.940 -17.750   2.607
ATOM   3501 O    TIP   387      -7.284  -3.796 -20.942
ATOM   3502 H1   TIP   387      -6.767  -3.224 -21.510
ATOM   3503 H2   TIP   387      -8.113  -3.333 -20.825
ATOM   3504 O    TIP   388       6.578  -6.098   8.835
ATOM   3505 H1   TIP   388       6.052  -6.631   8.239
ATOM   3506 H2   TIP   388       5.937  -5.592   9.333
ATOM   3507 O    TIP   389     -28.293  -0.809  -4.980
ATOM   3508 H1   TIP   389     -27.427  -0.974  -4.610
ATOM   3509 H2   TIP   389     -28.242  -1.149  -5.873
ATOM   3510 O    TIP   390      13.404  -7.525   5.144
ATOM   3511 H1   TIP   390      13.431  -7.909   6.020
ATOM   3512 H2   TIP   390      13.428  -8.276   4.551
ATOM   3513 O    TIP   391     -26.014   0.185  -9.420
ATOM   3514 H1   TIP   391     -25.197   0.205  -9.917
ATOM   3515 H2   TIP   391     -26.453  -0.614  -9.712
ATOM   3516 O    TIP   392      18.755  -2.052  -2.100
ATOM   3517 H1   TIP   392      18.395  -2.218  -2.971
ATOM   3518 H2   TIP   392      18.811  -2.916  -1.693
ATOM   3519 O    TIP   393      -4.816 -12.746 -24.854
ATOM   3520 H1   TIP   393      -4.358 -12.034 -24.408
ATOM   3521 H2   TIP   393      -4.535 -13.537 -24.395
ATOM   3522 O    TIP   394       1.621   6.139   0.150
ATOM   3523 H1   TIP   394       0.933   5.490   0.007
ATOM   3524 H2   TIP   394       1.536   6.746  -0.585
ATOM   3525 O    TIP   395      -5.707   8.488 -17.354
ATOM   3526 H1   TIP   395      -6.576   8.882 -17.432
ATOM   3527 H2   TIP   395      -5.875   7.549 -17.272
ATOM   3528 O    TIP   396      -4.725 -30.891  -8.892
ATOM   3529 H1   TIP   396      -3.822 -31.009  -8.597
ATOM   3530 H2   TIP   396      -5.259 -31.145  -8.140
ATOM   3531 O    TIP   397      -6.141  -9.777   2.912
ATOM   3532 H1   TIP   397      -6.482  -9.298   2.157
ATOM   3533 H2   TIP   397      -6.830 -10.405   3.129
ATOM   3534 O    TIP   398      -7.662 -15.821  15.894
ATOM   3535 H1   TIP   398      -7.427 -15.884  16.820
ATOM   3536 H2   TIP   398      -7.558 -14.894  15.681
ATOM   3537 O    TIP   399      25.419   1.545   1.412
ATOM   3538 H1   TIP   399      24.713   2.006   1.863
ATOM   3539 H2   TIP   399      25.020   0.729   1.109
ATOM   3540 O    TIP   400      -5.298   2.457 -18.835
ATOM   3541 H1   TIP   400      -5.771   2.776 -19.603
ATOM   3542 H2   TIP   400      -5.962   2.405 -18.148
ATOM   3543 O    TIP   401       8.794  16.403   2.139
ATOM   3544 H1   TIP   401       8.653  15.495   1.872
ATOM   3545 H2   TIP   401       9.283  16.340   2.959
ATOM   3546 O    TIP   402       7.409   4.740   1.524
ATOM   3547 H1   TIP   402       7.959   5.494   1.311
ATOM   3548 H2   TIP   402       7.143   4.885   2.432
ATOM   3549 O    TIP   403      13.248  -7.409 -20.978
ATOM   3550 H1   TIP   403      13.141  -8.033 -20.260
ATOM   3551 H2   TIP   403      13.503  -7.946 -21.727
ATOM   3552 O    TIP   404       8.515 -25.667 -12.295
ATOM   3553 H1   TIP   404       8.888 -25.500 -13.161
ATOM   3554 H2   TIP   404       8.158 -26.553 -12.354
ATOM   3555 O    TIP   405       3.187 -25.299  -3.643
ATOM   3556 H1   TIP   405       3.243 -25.875  -4.405
ATOM   3557 H2   TIP   405       2.256 -25.090  -3.567
ATOM   3558 O    TIP   406      17.825   6.499  -7.238
ATOM   3559 H1   TIP   406      16.914   6.783  -7.316
ATOM   3560 H2   TIP   406      18.240   6.795  -8.048
ATOM   3561 O    TIP   407     -15.180 -15.047   0.317
ATOM   3562 H1   TIP   407     -16.096 -15.020   0.041
ATOM   3563 H2   TIP   407     -15.104 -14.348   0.966
ATOM   3564 O    TIP   408      16.486 -20.504   9.033
ATOM   3565 H1   TIP   408      16.751 -19.971   8.284
ATOM   3566 H2   TIP   408      15.808 -21.084   8.687
ATOM   3567 O    TIP   409     -12.185 -15.608 -21.566
ATOM   3568 H1   TIP   409     -12.860 -16.188 -21.917
ATOM   3569 H2   TIP   409     -12.008 -14.989 -22.274
ATOM   3570 O    TIP   410       3.663  31.013 -12.065
ATOM   3571 H1   TIP   410       4.303  31.028 -11.354
ATOM   3572 H2   TIP   410       4.113  30.570 -12.784
ATOM   3573 O    TIP   411      -9.001 -14.242   4.050
ATOM   3574 H1   TIP   411      -9.048 -14.270   5.005
ATOM   3575 H2   TIP   411      -9.699 -13.639   3.793
ATOM   3576 O    TIP   412      17.849 -17.318 -15.417
ATOM   3577 H1   TIP   412      17.557 -16.687 -14.759
ATOM   3578 H2   TIP   412      17.040 -17.687 -15.772
ATOM   3579 O    TIP   413      25.068 -17.940  -9.567
ATOM   3580 H1   TIP   413      24.759 -18.685  -9.052
ATOM   3581 H2   TIP   413      24.375 -17.787 -10.209
ATOM   3582 O    TIP   414      12.525  15.047 -12.545
ATOM   3583 H1   TIP   414      11.617  15.037 -12.849
ATOM   3584 H2   TIP   414      13.028  14.692 -13.278
ATOM   3585 O    TIP   415      12.008  11.155  -3.320
ATOM   3586 H1   TIP   415      11.330  10.575  -3.667
ATOM   3587 H2   TIP   415      12.061  10.933  -2.390
ATOM   3588 O    TIP   416     -17.183   7.022   6.559
ATOM   3589 H1   TIP   416     -16.491   6.505   6.148
ATOM   3590 H2   TIP   416     -17.696   7.362   5.826
ATOM   3591 O    TIP   417       0.235   1.654  -6.886
ATOM   3592 H1   TIP   417       0.760   1.244  -7.573
ATOM   3593 H2   TIP   417       0.511   1.218  -6.080
ATOM   3594 O    TIP   418      23.723  -3.867 -16.628
ATOM   3595 H1   TIP   418      23.152  -4.447 -17.132
ATOM   3596 H2   TIP   418      24.347  -3.528 -17.269
ATOM   3597 O    TIP   419      29.185  -7.076  -8.520
ATOM   3598 H1   TIP   419      28.889  -7.557  -7.748
ATOM   3599 H2   TIP   419      29.408  -7.756  -9.156
ATOM   3600 O    TIP   420     -10.683 -18.250 -14.939
ATOM   3601 H1   TIP   420     -10.590 -18.769 -15.738
ATOM   3602 H2   TIP   420     -11.606 -18.338 -14.701
ATOM   3603 O    TIP   421      26.067  -9.960  -8.901
ATOM   3604 H1   TIP   421      26.448 -10.827  -9.040
ATOM   3605 H2   TIP   421      25.366  -9.899  -9.550
ATOM   3606 O    TIP   422      13.875 -16.042 -21.681
ATOM   3607 H1   TIP   422      13.648 -16.014 -22.610
ATOM   3608 H2   TIP   422      14.828 -15.953 -21.663
ATOM   3609 O    TIP   423     -24.055 -12.846   4.236
ATOM   3610 H1   TIP   423     -24.378 -12.334   3.495
ATOM   3611 H2   TIP   423     -23.329 -13.356   3.877
ATOM   3612 O    TIP   424      18.465  -4.171  -0.427
ATOM   3613 H1   TIP   424      19.224  -3.768  -0.005
ATOM   3614 H2   TIP   424      18.840  -4.801  -1.042
ATOM   3615 O    TIP   425     -13.702   6.720 -12.758
ATOM   3616 H1   TIP   425     -12.779   6.734 -13.010
ATOM   3617 H2   TIP   425     -13.691   6.785 -11.803
ATOM   3618 O    TIP   426     -16.326   9.145 -14.422
ATOM   3619 H1   TIP   426     -16.993   8.924 -15.072
ATOM   3620 H2   TIP   426     -15.499   9.094 -14.899
ATOM   3621 O    TIP   427      -0.480 -29.446 -10.026
ATOM   3622 H1   TIP   427       0.383 -29.688  -9.690
ATOM   3623 H2   TIP   427      -0.376 -29.442 -10.977
ATOM   3624 O    TIP   428       6.504 -24.761   3.048
ATOM   3625 H1   TIP   428       5.641 -24.578   2.675
ATOM   3626 H2   TIP   428       6.333 -24.938   3.973
ATOM   3627 O    TIP   429       8.277 -17.588 -20.333
ATOM   3628 H1   TIP   429       8.495 -17.494 -19.406
ATOM   3629 H2   TIP   429       7.411 -17.190 -20.418
ATOM   3630 O    TIP   430       2.056  10.232  -1.670
ATOM   3631 H1   TIP   430       1.464   9.490  -1.797
ATOM   3632 H2   TIP   430       2.924   9.886  -1.877
ATOM   3633 O    TIP   431      -4.555 -26.212 -28.389
ATOM   3634 H1   TIP   431      -4.719 -27.154 -28.430
ATOM   3635 H2   TIP   431      -3.760 -26.129 -27.864
ATOM   3636 O    TIP   432       7.202   0.247 -20.757
ATOM   3637 H1   TIP   432       7.658   1.058 -20.532
ATOM   3638 H2   TIP   432       7.852  -0.441 -20.617
ATOM   3639 O    TIP   433     -26.906   5.650  -6.025
ATOM   3640 H1   TIP   433     -26.513   4.852  -6.380
ATOM   3641 H2   TIP   433     -27.836   5.573  -6.234
ATOM   3642 O    TIP   434      13.120   4.173  -4.701
ATOM   3643 H1   TIP   434      12.410   4.654  -5.124
ATOM   3644 H2   TIP   434      12.736   3.326  -4.475
ATOM   3645 O    TIP   435      -1.803 -13.539 -23.354
ATOM   3646 H1   TIP   435      -2.438 -14.230 -23.168
ATOM   3647 H2   TIP   435      -1.738 -13.046 -22.537
ATOM   3648 O    TIP   436      25.797   1.376  -3.990
ATOM   3649 H1   TIP   436      26.183   0.987  -4.774
ATOM   3650 H2   TIP   436      24.918   1.641  -4.260
ATOM   3651 O    TIP   437     -10.567  11.417 -16.272
ATOM   3652 H1   TIP   437     -10.130  11.723 -15.477
ATOM   3653 H2   TIP   437     -10.869  12.216 -16.703
ATOM   3654 O    TIP   438     -15.775 -23.765 -10.124
ATOM   3655 H1   TIP   438     -14.970 -24.280 -10.082
ATOM   3656 H2   TIP   438     -16.043 -23.812 -11.042
ATOM   3657 O    TIP   439     -11.640  -3.097 -17.650
ATOM   3658 H1   TIP   439     -12.217  -2.508 -18.136
ATOM   3659 H2   TIP   439     -12.026  -3.964 -17.771
ATOM   3660 O    TIP   440     -10.912 -21.976  -1.324
ATOM   3661 H1   TIP   440     -11.607 -22.505  -0.935
ATOM   3662 H2   TIP   440     -10.538 -21.490  -0.589
ATOM   3663 O    TIP   441      -4.649  -0.260 -19.087
ATOM   3664 H1   TIP   441      -3.813  -0.178 -18.628
ATOM   3665 H2   TIP   441      -5.057   0.601 -18.996
ATOM   3666 O    TIP   442      -3.523  -0.937   6.911
ATOM   3667 H1   TIP   442      -3.174  -1.497   7.604
ATOM   3668 H2   TIP   442      -4.105  -0.328   7.365
ATOM   3669 O    TIP   443      13.478 -21.036  11.913
ATOM   3670 H1   TIP   443      13.096 -20.769  11.078
ATOM   3671 H2   TIP   443      13.358 -20.278  12.486
ATOM   3672 O    TIP   444       2.241 -28.517 -12.291
ATOM   3673 H1   TIP   444       1.416 -28.636 -12.761
ATOM   3674 H2   TIP   444       2.541 -29.406 -12.103
ATOM   3675 O    TIP   445      18.828 -19.965   2.163
ATOM   3676 H1   TIP   445      18.346 -20.734   2.469
ATOM   3677 H2   TIP   445      18.273 -19.223   2.400
ATOM   3678 O    TIP   446      14.683  12.937 -26.299
ATOM   3679 H1   TIP   446      14.329  13.299 -25.488
ATOM   3680 H2   TIP   446      15.599  12.744 -26.098
ATOM   3681 O    TIP   447     -19.062   0.242  -4.401
ATOM   3682 H1   TIP   447     -19.091   0.645  -3.534
ATOM   3683 H2   TIP   447     -19.960  -0.047  -4.563
ATOM   3684 O    TIP   448      11.119 -12.684   3.760
ATOM   3685 H1   TIP   448      11.095 -12.025   3.067
ATOM   3686 H2   TIP   448      10.529 -13.373   3.457
ATOM   3687 O    TIP   449      11.234 -24.117  -4.257
ATOM   3688 H1   TIP   449      11.141 -23.717  -3.392
ATOM   3689 H2   TIP   449      10.674 -23.590  -4.827
ATOM   3690 O    TIP   450       7.780  -8.954 -24.998
ATOM   3691 H1   TIP   450       8.379  -8.351 -24.558
ATOM   3692 H2   TIP   450       7.625  -8.556 -25.854
ATOM   3693 O    TIP   451       8.719  -6.619 -21.187
ATOM   3694 H1   TIP   451       8.335  -6.036 -21.842
ATOM   3695 H2   TIP   451       9.261  -6.047 -20.645
ATOM   3696 O    TIP   452      15.846  11.762  -1.415
ATOM   3697 H1   TIP   452      15.913  12.663  -1.730
ATOM   3698 H2   TIP   452      15.450  11.282  -2.142
ATOM   3699 O    TIP   453       2.261 -11.291 -18.479
ATOM   3700 H1   TIP   453       1.612 -11.243 -19.181
ATOM   3701 H2   TIP   453       1.818 -10.919 -17.716
ATOM   3702 O    TIP   454       9.324 -16.822 -16.822
ATOM   3703 H1   TIP   454       8.779 -17.592 -16.982
ATOM   3704 H2   TIP   454       9.402 -16.776 -15.870
ATOM   3705 O    TIP   455      20.867   2.998  -9.589
ATOM   3706 H1   TIP   455      20.144   3.626  -9.594
ATOM   3707 H2   TIP   455      20.489   2.200  -9.221
ATOM   3708 O    TIP   456      11.153 -17.790 -18.584
ATOM   3709 H1   TIP   456      10.521 -17.512 -17.921
ATOM   3710 H2   TIP   456      11.997 -17.774 -18.134
ATOM   3711 O    TIP   457     -24.866  -7.869  -4.455
ATOM   3712 H1   TIP   457     -25.312  -7.625  -5.266
ATOM   3713 H2   TIP   457     -25.021  -7.132  -3.865
ATOM   3714 O    TIP   458       4.538 -19.255  -0.014
ATOM   3715 H1   TIP   458       4.821 -18.344  -0.088
ATOM   3716 H2   TIP   458       4.361 -19.526  -0.914
ATOM   3717 O    TIP   459      22.396  -4.004   3.007
ATOM   3718 H1   TIP   459      23.283  -3.981   2.649
ATOM   3719 H2   TIP   459      22.246  -4.925   3.219
ATOM   3720 O    TIP   460      -9.955  -2.955 -20.891
ATOM   3721 H1   TIP   460      -9.865  -3.675 -21.515
ATOM   3722 H2   TIP   460     -10.899  -2.868 -20.759
ATOM   3723 O    TIP   461      17.134   0.962 -15.596
ATOM   3724 H1   TIP   461      17.009   1.608 -14.901
ATOM   3725 H2   TIP   461      17.208   0.126 -15.138
ATOM   3726 O    TIP   462      -7.775 -27.352 -17.983
ATOM   3727 H1   TIP   462      -7.947 -26.583 -18.526
ATOM   3728 H2   TIP   462      -8.600 -27.512 -17.525
ATOM   3729 O    TIP   463      15.572  12.282 -16.747
ATOM   3730 H1   TIP   463      14.852  11.745 -17.078
ATOM   3731 H2   TIP   463      16.359  11.886 -17.120
ATOM   3732 O    TIP   464       8.569  23.514  -7.592
ATOM   3733 H1   TIP   464       8.374  23.465  -8.527
ATOM   3734 H2   TIP   464       7.931  24.136  -7.244
ATOM   3735 O    TIP   465      -9.414   6.439 -22.599
ATOM   3736 H1   TIP   465      -9.587   5.604 -23.033
ATOM   3737 H2   TIP   465      -9.103   6.197 -21.727
ATOM   3738 O    TIP   466      15.066 -19.027 -21.988
ATOM   3739 H1   TIP   466      14.530 -19.800 -22.167
ATOM   3740 H2   TIP   466      14.433 -18.332 -21.807
ATOM   3741 O    TIP   467     -25.534  -5.153 -15.896
ATOM   3742 H1   TIP   467     -26.078  -5.617 -15.260
ATOM   3743 H2   TIP   467     -24.919  -5.814 -16.214
ATOM   3744 O    TIP   468     -13.373   9.814   0.332
ATOM   3745 H1   TIP   468     -14.318   9.859   0.188
ATOM   3746 H2   TIP   468     -13.113  10.717   0.511
ATOM   3747 O    TIP   469      -4.152   3.409   4.544
ATOM   3748 H1   TIP   469      -3.872   2.937   5.328
ATOM   3749 H2   TIP   469      -4.166   4.329   4.808
ATOM   3750 O    TIP   470      25.170 -27.313  15.418
ATOM   3751 H1   TIP   470      25.370 -28.217  15.178
ATOM   3752 H2   TIP   470      24.539 -27.023  14.760
ATOM   3753 O    TIP   471       4.157   6.766 -14.178
ATOM   3754 H1   TIP   471       3.981   7.695 -14.330
ATOM   3755 H2   TIP   471       3.408   6.459 -13.668
ATOM   3756 O    TIP   472     -23.295  -8.816 -18.772
ATOM   3757 H1   TIP   472     -23.136  -9.749 -18.629
ATOM   3758 H2   TIP   472     -24.200  -8.681 -18.493
ATOM   3759 O    TIP   473      22.581 -11.714   5.212
ATOM   3760 H1   TIP   473      23.496 -11.632   5.481
ATOM   3761 H2   TIP   473      22.080 -11.569   6.015
ATOM   3762 O    TIP   474      13.249 -27.475 -13.859
ATOM   3763 H1   TIP   474      14.100 -27.078 -13.672
ATOM   3764 H2   TIP   474      12.651 -26.734 -13.944
ATOM   3765 O    TIP   475       6.559  19.335 -13.996
ATOM   3766 H1   TIP   475       7.118  19.963 -13.540
ATOM   3767 H2   TIP   475       7.116  18.973 -14.685
ATOM   3768 O    TIP   476     -24.633 -20.912   2.889
ATOM   3769 H1   TIP   476     -24.642 -21.626   3.526
ATOM   3770 H2   TIP   476     -24.882 -20.137   3.393
ATOM   3771 O    TIP   477     -21.413  -8.197 -21.053
ATOM   3772 H1   TIP   477     -21.648  -8.935 -21.614
ATOM   3773 H2   TIP   477     -22.052  -8.223 -20.341
ATOM   3774 O    TIP   478      -8.996 -30.216 -18.320
ATOM   3775 H1   TIP   478      -9.568 -29.667 -17.784
ATOM   3776 H2   TIP   478      -8.998 -29.797 -19.181
ATOM   3777 O    TIP   479     -27.078 -10.927  -7.939
ATOM   3778 H1   TIP   479     -26.923 -10.323  -7.213
ATOM   3779 H2   TIP   479     -26.231 -10.997  -8.379
ATOM   3780 O    TIP   480      -6.016  17.233  -5.229
ATOM   3781 H1   TIP   480      -5.102  16.984  -5.091
ATOM   3782 H2   TIP   480      -6.109  18.070  -4.775
ATOM   3783 O    TIP   481      19.389   1.594   8.367
ATOM   3784 H1   TIP   481      19.857   0.792   8.598
ATOM   3785 H2   TIP   481      18.483   1.315   8.239
ATOM   3786 O    TIP   482     -15.504 -21.449  -5.821
ATOM   3787 H1   TIP   482     -16.157 -20.750  -5.821
ATOM   3788 H2   TIP   482     -15.201 -21.496  -6.728
ATOM   3789 O    TIP   483       5.021  -1.567 -20.814
ATOM   3790 H1   TIP   483       5.332  -2.110 -21.537
ATOM   3791 H2   TIP   483       5.674  -0.871 -20.737
ATOM   3792 O    TIP   484      15.678 -27.378  -2.594
ATOM   3793 H1   TIP   484      16.421 -26.790  -2.725
ATOM   3794 H2   TIP   484      14.955 -26.801  -2.349
ATOM   3795 O    TIP   485      -8.821  -9.985   6.297
ATOM   3796 H1   TIP   485      -8.627 -10.376   7.149
ATOM   3797 H2   TIP   485      -8.055  -9.446   6.100
ATOM   3798 O    TIP   486       7.053  -8.859 -21.035
ATOM   3799 H1   TIP   486       7.308  -7.943 -21.139
ATOM   3800 H2   TIP   486       6.133  -8.825 -20.773
ATOM   3801 O    TIP   487     -16.449   1.267 -21.144
ATOM   3802 H1   TIP   487     -15.506   1.341 -20.997
ATOM   3803 H2   TIP   487     -16.675   0.393 -20.825
ATOM   3804 O    TIP   488       4.746  -5.073   5.580
ATOM   3805 H1   TIP   488       4.717  -5.781   6.223
ATOM   3806 H2   TIP   488       3.965  -4.551   5.762
ATOM   3807 O    TIP   489      17.438   3.014   4.041
ATOM   3808 H1   TIP   489      17.173   3.007   4.960
ATOM   3809 H2   TIP   489      17.289   2.118   3.740
ATOM   3810 O    TIP   490       7.188  -4.002   5.833
ATOM   3811 H1   TIP   490       7.152  -3.258   5.232
ATOM   3812 H2   TIP   490       6.457  -4.560   5.569
ATOM   3813 O    TIP   491      -0.179  21.432 -17.271
ATOM   3814 H1   TIP   491      -0.657  22.144 -16.847
ATOM   3815 H2   TIP   491      -0.835  20.749 -17.407
ATOM   3816 O    TIP   492      21.347 -20.914   0.801
ATOM   3817 H1   TIP   492      20.794 -20.217   1.154
ATOM   3818 H2   TIP   492      21.722 -21.338   1.573
ATOM   3819 O    TIP   493     -13.595 -20.169  -4.196
ATOM   3820 H1   TIP   493     -14.123 -20.704  -4.790
ATOM   3821 H2   TIP   493     -13.665 -19.281  -4.546
ATOM   3822 O    TIP   494      10.932 -16.468  10.730
ATOM   3823 H1   TIP   494      11.639 -17.063  10.481
ATOM   3824 H2   TIP   494      10.339 -17.006  11.254
ATOM   3825 O    TIP   495       2.213  16.808 -15.564
ATOM   3826 H1   TIP   495       2.342  17.746 -15.421
ATOM   3827 H2   TIP   495       1.717  16.515 -14.800
ATOM   3828 O    TIP   496       8.743 -13.640 -22.749
ATOM   3829 H1   TIP   496       8.018 -13.696 -22.126
ATOM   3830 H2   TIP   496       9.376 -14.287 -22.439
ATOM   3831 O    TIP   497       7.390 -23.603  -1.733
ATOM   3832 H1   TIP   497       7.336 -22.696  -2.032
ATOM   3833 H2   TIP   497       6.491 -23.833  -1.497
ATOM   3834 O    TIP   498     -19.205  -7.051  -0.028
ATOM   3835 H1   TIP   498     -19.532  -6.638   0.771
ATOM   3836 H2   TIP   498     -18.263  -6.880  -0.019
ATOM   3837 O    TIP   499       6.510  18.378  -9.926
ATOM   3838 H1   TIP   499       6.751  17.922  -9.120
ATOM   3839 H2   TIP   499       7.340  18.513 -10.384
ATOM   3840 O    TIP   500       5.878  26.372 -17.276
ATOM   3841 H1   TIP   500       6.653  25.995 -17.693
ATOM   3842 H2   TIP   500       5.651  25.750 -16.584
ATOM   3843 O    TIP   501      18.662   0.443  -3.416
ATOM   3844 H1   TIP   501      18.937   1.163  -2.848
ATOM   3845 H2   TIP   501      18.563  -0.304  -2.825
ATOM   3846 O    TIP   502       3.789 -29.866   0.761
ATOM   3847 H1   TIP   502       4.529 -29.263   0.694
ATOM   3848 H2   TIP   502       3.046 -29.309   0.993
ATOM   3849 O    TIP   503      12.308   1.173   5.964
ATOM   3850 H1   TIP   503      11.863   1.997   5.770
ATOM   3851 H2   TIP   503      11.749   0.500   5.575
ATOM   3852 O    TIP   504      -5.821  -8.486  29.205
ATOM   3853 H1   TIP   504      -5.042  -7.933  29.148
ATOM   3854 H2   TIP   504      -6.396  -8.029  29.818
ATOM   3855 O    TIP   505     -21.878   9.043  -9.419
ATOM   3856 H1   TIP   505     -21.286   8.897 -10.156
ATOM   3857 H2   TIP   505     -22.565   8.385  -9.528
ATOM   3858 O    TIP   506      -5.872  11.583 -10.407
ATOM   3859 H1   TIP   506      -6.272  11.106 -11.134
ATOM   3860 H2   TIP   506      -6.456  11.423  -9.666
ATOM   3861 O    TIP   507      -9.285  -6.801   8.316
ATOM   3862 H1   TIP   507      -9.790  -7.586   8.528
ATOM   3863 H2   TIP   507      -9.202  -6.818   7.363
ATOM   3864 O    TIP   508     -17.872 -16.598 -12.468
ATOM   3865 H1   TIP   508     -17.495 -16.647 -11.590
ATOM   3866 H2   TIP   508     -18.758 -16.264 -12.331
ATOM   3867 O    TIP   509      -1.952  30.664  -7.827
ATOM   3868 H1   TIP   509      -1.764  30.418  -8.732
ATOM   3869 H2   TIP   509      -1.611  29.938  -7.304
ATOM   3870 O    TIP   510      13.124   7.494  -4.323
ATOM   3871 H1   TIP   510      13.365   7.258  -5.219
ATOM   3872 H2   TIP   510      12.167   7.509  -4.327
ATOM   3873 O    TIP   511      -7.782 -22.861 -15.473
ATOM   3874 H1   TIP   511      -7.430 -23.105 -14.617
ATOM   3875 H2   TIP   511      -7.836 -21.906 -15.448
ATOM   3876 O    TIP   512     -12.958  -5.723 -17.358
ATOM   3877 H1   TIP   512     -13.587  -6.100 -17.972
ATOM   3878 H2   TIP   512     -12.403  -6.458 -17.099
ATOM   3879 O    TIP   513     -12.124  -1.270   4.485
ATOM   3880 H1   TIP   513     -11.687  -1.499   3.664
ATOM   3881 H2   TIP   513     -12.934  -1.779   4.476
ATOM   3882 O    TIP   514      10.266 -18.587   7.502
ATOM   3883 H1   TIP   514      11.006 -18.741   6.915
ATOM   3884 H2   TIP   514       9.505 -18.912   7.021
ATOM   3885 O    TIP   515      -6.177   3.693 -21.208
ATOM   3886 H1   TIP   515      -5.612   4.148 -21.833
ATOM   3887 H2   TIP   515      -6.999   3.561 -21.680
ATOM   3888 O    TIP   516     -13.480  10.278  -3.470
ATOM   3889 H1   TIP   516     -13.202   9.363  -3.493
ATOM   3890 H2   TIP   516     -13.166  10.604  -2.627
ATOM   3891 O    TIP   517      22.510 -13.957 -16.700
ATOM   3892 H1   TIP   517      22.887 -14.481 -15.994
ATOM   3893 H2   TIP   517      21.600 -14.249 -16.757
ATOM   3894 O    TIP   518      17.850 -21.127 -15.042
ATOM   3895 H1   TIP   518      17.748 -21.974 -14.610
ATOM   3896 H2   TIP   518      18.347 -20.597 -14.419
ATOM   3897 O    TIP   519       4.437   8.603 -18.587
ATOM   3898 H1   TIP   519       4.982   7.840 -18.774
ATOM   3899 H2   TIP   519       4.929   9.343 -18.942
ATOM   3900 O    TIP   520       1.735  24.273  -6.184
ATOM   3901 H1   TIP   520       2.038  23.825  -5.395
ATOM   3902 H2   TIP   520       0.964  24.763  -5.901
ATOM   3903 O    TIP   521      19.743 -25.596  -3.975
ATOM   3904 H1   TIP   521      19.883 -26.523  -4.169
ATOM   3905 H2   TIP   521      19.341 -25.242  -4.767
ATOM   3906 O    TIP   522     -20.186  -3.321 -17.029
ATOM   3907 H1   TIP   522     -21.090  -3.605 -16.898
ATOM   3908 H2   TIP   522     -19.849  -3.901 -17.712
ATOM   3909 O    TIP   523      -0.471  -9.937  12.371
ATOM   3910 H1   TIP   523      -0.127  -9.226  11.831
ATOM   3911 H2   TIP   523       0.098 -10.682  12.178
ATOM   3912 O    TIP   524     -19.508 -12.133  -4.658
ATOM   3913 H1   TIP   524     -19.353 -13.054  -4.447
ATOM   3914 H2   TIP   524     -19.584 -12.114  -5.612
ATOM   3915 O    TIP   525      12.845 -10.461 -17.629
ATOM   3916 H1   TIP   525      13.426  -9.712 -17.498
ATOM   3917 H2   TIP   525      12.165 -10.138 -18.219
ATOM   3918 O    TIP   526      16.086  -7.430   4.537
ATOM   3919 H1   TIP   526      16.512  -6.587   4.384
ATOM   3920 H2   TIP   526      15.160  -7.215   4.646
ATOM   3921 O    TIP   527     -15.389 -24.145 -16.663
ATOM   3922 H1   TIP   527     -14.774 -24.530 -17.287
ATOM   3923 H2   TIP   527     -16.036 -24.833 -16.508
ATOM   3924 O    TIP   528      14.735 -12.340   5.688
ATOM   3925 H1   TIP   528      13.860 -12.549   6.015
ATOM   3926 H2   TIP   528      14.957 -11.510   6.109
ATOM   3927 O    TIP   529     -22.573  -6.599   4.153
ATOM   3928 H1   TIP   529     -23.343  -6.970   3.723
ATOM   3929 H2   TIP   529     -22.792  -6.605   5.085
ATOM   3930 O    TIP   530     -25.237  -7.932 -10.258
ATOM   3931 H1   TIP   530     -25.775  -7.642  -9.522
ATOM   3932 H2   TIP   530     -25.621  -8.767 -10.523
ATOM   3933 O    TIP   531     -10.055 -20.298   0.875
ATOM   3934 H1   TIP   531      -9.789 -19.413   1.122
ATOM   3935 H2   TIP   531     -10.995 -20.325   1.050
ATOM   3936 O    TIP   532       7.998  10.907  -8.391
ATOM   3937 H1   TIP   532       7.888  11.231  -9.285
ATOM   3938 H2   TIP   532       7.223  10.368  -8.235
ATOM   3939 O    TIP   533      22.502 -10.960 -17.694
ATOM   3940 H1   TIP   533      22.374 -11.707 -17.110
ATOM   3941 H2   TIP   533      21.640 -10.807 -18.082
ATOM   3942 O    TIP   534      -2.836 -19.128 -22.429
ATOM   3943 H1   TIP   534      -2.043 -19.338 -22.922
ATOM   3944 H2   TIP   534      -2.610 -18.340 -21.934
ATOM   3945 O    TIP   535      -8.374  11.206  -0.945
ATOM   3946 H1   TIP   535      -8.094  11.994  -0.480
ATOM   3947 H2   TIP   535      -7.564  10.728  -1.120
ATOM   3948 O    TIP   536       0.750  -5.575  15.850
ATOM   3949 H1   TIP   536       0.697  -6.489  16.130
ATOM   3950 H2   TIP   536       1.187  -5.127  16.574
ATOM   3951 O    TIP   537      11.938   1.947  -3.681
ATOM   3952 H1   TIP   537      11.313   1.580  -4.306
ATOM   3953 H2   TIP   537      12.082   1.247  -3.045
ATOM   3954 O    TIP   538       1.917  -3.097   8.989
ATOM   3955 H1   TIP   538       1.026  -3.216   8.662
ATOM   3956 H2   TIP   538       2.015  -2.149   9.081
ATOM   3957 O    TIP   539      -7.224 -28.072 -15.018
ATOM   3958 H1   TIP   539      -7.453 -27.838 -15.917
ATOM   3959 H2   TIP   539      -6.650 -28.833 -15.106
ATOM   3960 O    TIP   540      -0.375   4.531  -6.425
ATOM   3961 H1   TIP   540      -0.123   3.641  -6.674
ATOM   3962 H2   TIP   540       0.289   5.090  -6.830
ATOM   3963 O    TIP   541      -8.823 -17.893   4.716
ATOM   3964 H1   TIP   541      -9.312 -17.096   4.921
ATOM   3965 H2   TIP   541      -9.488 -18.512   4.414
ATOM   3966 O    TIP   542       4.344  14.105   3.229
ATOM   3967 H1   TIP   542       4.639  14.896   3.678
ATOM   3968 H2   TIP   542       4.903  14.044   2.454
ATOM   3969 O    TIP   543      10.023   7.933   4.231
ATOM   3970 H1   TIP   543       9.676   8.738   3.846
ATOM   3971 H2   TIP   543      10.183   8.155   5.148
ATOM   3972 O    TIP   544      -9.157  19.686  -9.385
ATOM   3973 H1   TIP   544      -9.804  18.992  -9.513
ATOM   3974 H2   TIP   544      -9.607  20.337  -8.847
ATOM   3975 O    TIP   545     -19.558   4.654 -13.610
ATOM   3976 H1   TIP   545     -20.007   3.868 -13.301
ATOM   3977 H2   TIP   545     -20.262   5.246 -13.872
ATOM   3978 O    TIP   546     -10.730  22.732 -17.239
ATOM   3979 H1   TIP   546     -10.346  22.960 -16.393
ATOM   3980 H2   TIP   546     -10.344  23.356 -17.854
ATOM   3981 O    TIP   547       6.379 -17.402   6.034
ATOM   3982 H1   TIP   547       6.221 -17.974   6.784
ATOM   3983 H2   TIP   547       7.326 -17.263   6.032
ATOM   3984 O    TIP   548       6.865   0.677   9.529
ATOM   3985 H1   TIP   548       6.770   1.101   8.676
ATOM   3986 H2   TIP   548       7.309  -0.150   9.339
ATOM   3987 O    TIP   549      -1.219  15.773 -10.555
ATOM   3988 H1   TIP   549      -1.199  16.694 -10.813
ATOM   3989 H2   TIP   549      -0.472  15.380 -11.007
ATOM   3990 O    TIP   550      11.635 -23.499 -17.362
ATOM   3991 H1   TIP   550      10.875 -23.272 -16.827
ATOM   3992 H2   TIP   550      11.420 -23.174 -18.236
ATOM   3993 O    TIP   551      -5.810  13.618   1.374
ATOM   3994 H1   TIP   551      -6.021  13.510   2.301
ATOM   3995 H2   TIP   551      -5.538  12.747   1.086
ATOM   3996 O    TIP   552       6.216 -22.939   8.613
ATOM   3997 H1   TIP   552       5.635 -22.400   8.076
ATOM   3998 H2   TIP   552       5.709 -23.126   9.403
ATOM   3999 O    TIP   553      -4.200  -7.437 -22.815
ATOM   4000 H1   TIP   553      -3.676  -7.115 -23.548
ATOM   4001 H2   TIP   553      -4.954  -6.849 -22.782
ATOM   4002 O    TIP   554      11.064   1.630 -19.815
ATOM   4003 H1   TIP   554      11.759   2.287 -19.806
ATOM   4004 H2   TIP   554      10.334   2.057 -20.264
ATOM   4005 O    TIP   555       2.143   8.527   2.178
ATOM   4006 H1   TIP   555       1.626   7.924   1.644
ATOM   4007 H2   TIP   555       1.914   9.396   1.849
ATOM   4008 O    TIP   556     -18.451 -18.784 -20.645
ATOM   4009 H1   TIP   556     -18.147 -18.092 -20.058
ATOM   4010 H2   TIP   556     -18.117 -19.592 -20.256
ATOM   4011 O    TIP   557      25.704 -29.392   6.274
ATOM   4012 H1   TIP   557      26.313 -28.740   6.620
ATOM   4013 H2   TIP   557      26.190 -30.216   6.306
ATOM   4014 O    TIP   558     -24.682   2.390 -10.831
ATOM   4015 H1   TIP   558     -24.407   2.085  -9.966
ATOM   4016 H2   TIP   558     -25.430   2.961 -10.658
ATOM   4017 O    TIP   559     -24.314   6.308 -12.436
ATOM   4018 H1   TIP   559     -23.628   5.773 -12.036
ATOM   4019 H2   TIP   559     -23.886   7.143 -12.628
ATOM   4020 O    TIP   560      19.994  -4.996  -3.124
ATOM   4021 H1   TIP   560      19.988  -5.935  -3.307
ATOM   4022 H2   TIP   560      20.517  -4.617  -3.830
ATOM   4023 O    TIP   561     -19.718   1.667  -1.763
ATOM   4024 H1   TIP   561     -20.104   1.473  -0.910
ATOM   4025 H2   TIP   561     -18.774   1.581  -1.626
ATOM   4026 O    TIP   562       0.036 -15.485 -21.735
ATOM   4027 H1   TIP   562       0.294 -14.677 -21.292
ATOM   4028 H2   TIP   562       0.455 -15.433 -22.594
ATOM   4029 O    TIP   563       2.627 -26.402  -0.335
ATOM   4030 H1   TIP   563       2.016 -25.916   0.218
ATOM   4031 H2   TIP   563       3.221 -26.829   0.282
ATOM   4032 O    TIP   564      23.965 -12.890  -2.893
ATOM   4033 H1   TIP   564      23.839 -11.942  -2.940
ATOM   4034 H2   TIP   564      24.698 -13.006  -2.289
ATOM   4035 O    TIP   565       3.497   6.702   5.646
ATOM   4036 H1   TIP   565       4.304   6.497   6.118
ATOM   4037 H2   TIP   565       3.496   7.657   5.576
ATOM   4038 O    TIP   566       6.475   6.930 -20.168
ATOM   4039 H1   TIP   566       6.133   7.241 -21.006
ATOM   4040 H2   TIP   566       7.060   6.209 -20.399
ATOM   4041 O    TIP   567     -18.393 -14.437   8.186
ATOM   4042 H1   TIP   567     -18.933 -14.141   7.453
ATOM   4043 H2   TIP   567     -18.668 -13.891   8.922
ATOM   4044 O    TIP   568      -3.289 -31.003  -3.809
ATOM   4045 H1   TIP   568      -2.958 -30.598  -3.007
ATOM   4046 H2   TIP   568      -3.017 -31.918  -3.747
ATOM   4047 O    TIP   569       7.006 -11.541 -26.392
ATOM   4048 H1   TIP   569       6.955 -10.770 -25.827
ATOM   4049 H2   TIP   569       7.433 -11.227 -27.189
ATOM   4050 O    TIP   570     -23.619  -7.325 -15.852
ATOM   4051 H1   TIP   570     -22.981  -7.157 -16.545
ATOM   4052 H2   TIP   570     -23.775  -8.268 -15.892
ATOM   4053 O    TIP   571     -14.968 -20.516  -1.568
ATOM   4054 H1   TIP   571     -14.781 -21.447  -1.688
ATOM   4055 H2   TIP   571     -14.540 -20.088  -2.310
ATOM   4056 O    TIP   572      10.536 -26.554 -16.614
ATOM   4057 H1   TIP   572      11.442 -26.424 -16.894
ATOM   4058 H2   TIP   572      10.039 -25.891 -17.093
ATOM   4059 O    TIP   573      17.110 -15.661 -21.764
ATOM   4060 H1   TIP   573      17.511 -16.511 -21.942
ATOM   4061 H2   TIP   573      17.541 -15.060 -22.372
ATOM   4062 O    TIP   574      -5.851  20.427 -12.388
ATOM   4063 H1   TIP   574      -5.676  19.788 -13.078
ATOM   4064 H2   TIP   574      -5.454  21.238 -12.705
ATOM   4065 O    TIP   575      21.305  -1.037  -2.005
ATOM   4066 H1   TIP   575      20.478  -1.506  -2.115
ATOM   4067 H2   TIP   575      21.431  -0.990  -1.057
ATOM   4068 O    TIP   576       4.212 -18.380 -23.437
ATOM   4069 H1   TIP   576       4.480 -18.744 -22.593
ATOM   4070 H2   TIP   576       4.933 -17.803 -23.690
ATOM   4071 O    TIP   577      21.119 -23.420 -15.152
ATOM   4072 H1   TIP   577      21.623 -24.153 -14.800
ATOM   4073 H2   TIP   577      21.675 -22.654 -15.006
ATOM   4074 O    TIP   578      -4.554 -25.346  -5.201
ATOM   4075 H1   TIP   578      -5.275 -25.893  -5.512
ATOM   4076 H2   TIP   578      -4.981 -24.574  -4.830
ATOM   4077 O    TIP   579      13.473   3.514 -25.632
ATOM   4078 H1   TIP   579      13.567   4.235 -25.009
ATOM   4079 H2   TIP   579      14.150   2.888 -25.377
ATOM   4080 O    TIP   580       5.246 -29.091 -16.376
ATOM   4081 H1   TIP   580       4.805 -28.302 -16.063
ATOM   4082 H2   TIP   580       6.055 -29.132 -15.866
ATOM   4083 O    TIP   581      -8.333  28.219 -16.744
ATOM   4084 H1   TIP   581      -8.295  29.168 -16.865
ATOM   4085 H2   TIP   581      -9.253  27.996 -16.886
ATOM   4086 O    TIP   582      12.338 -29.958 -10.327
ATOM   4087 H1   TIP   582      11.683 -29.652 -10.955
ATOM   4088 H2   TIP   582      13.172 -29.648 -10.680
ATOM   4089 O    TIP   583       1.879 -30.505  -9.408
ATOM   4090 H1   TIP   583       1.701 -30.721  -8.493
ATOM   4091 H2   TIP   583       2.071 -31.347  -9.821
ATOM   4092 O    TIP   584     -20.768   2.948 -16.887
ATOM   4093 H1   TIP   584     -20.517   2.722 -17.783
ATOM   4094 H2   TIP   584     -20.843   2.106 -16.439
ATOM   4095 O    TIP   585     -19.375  -9.907  -0.051
ATOM   4096 H1   TIP   585     -19.070  -9.076  -0.416
ATOM   4097 H2   TIP   585     -19.262 -10.538  -0.761
ATOM   4098 O    TIP   586      27.913   0.952 -13.104
ATOM   4099 H1   TIP   586      27.464   1.668 -13.552
ATOM   4100 H2   TIP   586      27.336   0.725 -12.374
ATOM   4101 O    TIP   587     -25.258 -11.328 -10.643
ATOM   4102 H1   TIP   587     -24.721 -11.926 -10.122
ATOM   4103 H2   TIP   587     -24.874 -11.363 -11.519
ATOM   4104 O    TIP   588     -11.596 -29.248 -17.463
ATOM   4105 H1   TIP   588     -12.395 -28.723 -17.506
ATOM   4106 H2   TIP   588     -10.968 -28.693 -17.001
ATOM   4107 O    TIP   589      18.621  -8.662   4.010
ATOM   4108 H1   TIP   589      17.898  -8.047   4.131
ATOM   4109 H2   TIP   589      18.964  -8.806   4.892
ATOM   4110 O    TIP   590       5.230 -12.595   5.846
ATOM   4111 H1   TIP   590       5.084 -11.768   6.303
ATOM   4112 H2   TIP   590       4.959 -12.423   4.944
ATOM   4113 O    TIP   591       6.784 -13.889 -20.792
ATOM   4114 H1   TIP   591       7.013 -14.721 -20.379
ATOM   4115 H2   TIP   591       6.058 -14.103 -21.378
ATOM   4116 O    TIP   592     -22.015   4.670   2.293
ATOM   4117 H1   TIP   592     -21.577   4.166   1.608
ATOM   4118 H2   TIP   592     -22.692   4.082   2.628
ATOM   4119 O    TIP   593       3.660  -4.335 -22.126
ATOM   4120 H1   TIP   593       2.976  -4.423 -21.462
ATOM   4121 H2   TIP   593       3.561  -5.110 -22.677
ATOM   4122 O    TIP   594     -16.038  17.094  -3.735
ATOM   4123 H1   TIP   594     -15.981  17.224  -2.789
ATOM   4124 H2   TIP   594     -16.970  16.955  -3.903
ATOM   4125 O    TIP   595      10.197 -15.886 -22.237
ATOM   4126 H1   TIP   595      10.295 -16.413 -23.030
ATOM   4127 H2   TIP   595       9.825 -16.488 -21.593
ATOM   4128 O    TIP   596      28.229 -14.096   1.535
ATOM   4129 H1   TIP   596      28.400 -13.378   0.925
ATOM   4130 H2   TIP   596      28.282 -13.693   2.402
ATOM   4131 O    TIP   597       1.797  28.893 -12.693
ATOM   4132 H1   TIP   597       1.218  28.817 -11.935
ATOM   4133 H2   TIP   597       2.539  29.409 -12.378
ATOM   4134 O    TIP   598      14.613 -29.042 -11.781
ATOM   4135 H1   TIP   598      15.035 -28.632 -11.026
ATOM   4136 H2   TIP   598      13.974 -28.396 -12.080
ATOM   4137 O    TIP   599     -18.922 -14.616  -3.478
ATOM   4138 H1   TIP   599     -18.786 -15.341  -4.088
ATOM   4139 H2   TIP   599     -18.991 -15.033  -2.620
ATOM   4140 O    TIP   600     -13.826 -27.732 -17.231
ATOM   4141 H1   TIP   600     -14.309 -27.211 -17.872
ATOM   4142 H2   TIP   600     -13.156 -27.138 -16.893
ATOM   4143 O    TIP   601     -27.558   7.614 -13.044
ATOM   4144 H1   TIP   601     -28.342   8.025 -12.679
ATOM   4145 H2   TIP   601     -26.851   7.882 -12.458
ATOM   4146 O    TIP   602       0.689   9.576 -20.071
ATOM   4147 H1   TIP   602       0.762   8.822 -20.657
ATOM   4148 H2   TIP   602       0.977  10.320 -20.600
ATOM   4149 O    TIP   603     -13.849 -17.644 -18.941
ATOM   4150 H1   TIP   603     -14.624 -17.582 -18.383
ATOM   4151 H2   TIP   603     -14.079 -18.298 -19.600
ATOM   4152 O    TIP   604     -12.897  -4.707   5.147
ATOM   4153 H1   TIP   604     -13.441  -4.211   4.535
ATOM   4154 H2   TIP   604     -13.376  -5.523   5.288
ATOM   4155 O    TIP   605     -11.235  14.158  -7.158
ATOM   4156 H1   TIP   605     -10.977  14.125  -6.237
ATOM   4157 H2   TIP   605     -12.129  14.500  -7.144
ATOM   4158 O    TIP   606     -16.616  -9.387  -3.268
ATOM   4159 H1   TIP   606     -17.512  -9.442  -3.599
ATOM   4160 H2   TIP   606     -16.427  -8.449  -3.240
ATOM   4161 O    TIP   607      23.450 -18.446  -7.337
ATOM   4162 H1   TIP   607      24.186 -17.851  -7.196
ATOM   4163 H2   TIP   607      23.820 -19.319  -7.209
ATOM   4164 O    TIP   608      -2.803  30.970 -17.071
ATOM   4165 H1   TIP   608      -3.056  31.448 -16.282
ATOM   4166 H2   TIP   608      -2.976  30.052 -16.862
ATOM   4167 O    TIP   609     -29.227  11.447  -3.687
ATOM   4168 H1   TIP   609     -29.349  10.691  -4.260
ATOM   4169 H2   TIP   609     -28.931  12.146  -4.271
ATOM   4170 O    TIP   610      11.564 -16.075   6.259
ATOM   4171 H1   TIP   610      11.997 -16.904   6.463
ATOM   4172 H2   TIP   610      10.681 -16.325   5.990
ATOM   4173 O    TIP   611     -11.526 -21.677 -14.656
ATOM   4174 H1   TIP   611     -11.639 -20.736 -14.518
ATOM   4175 H2   TIP   611     -11.332 -21.762 -15.589
ATOM   4176 O    TIP   612      10.800  -9.343 -19.680
ATOM   4177 H1   TIP   612      11.459  -9.939 -20.036
ATOM   4178 H2   TIP   612      10.348  -8.997 -20.449
ATOM   4179 O    TIP   613      17.710  -0.139 -22.004
ATOM   4180 H1   TIP   613      18.347  -0.413 -22.664
ATOM   4181 H2   TIP   613      17.921   0.778 -21.832
ATOM   4182 O    TIP   614     -20.259  -2.291   6.201
ATOM   4183 H1   TIP   614     -20.972  -2.751   5.759
ATOM   4184 H2   TIP   614     -19.527  -2.907   6.181
ATOM   4185 O    TIP   615       0.866  15.053   5.715
ATOM   4186 H1   TIP   615       1.213  15.609   5.017
ATOM   4187 H2   TIP   615       0.825  14.178   5.328
ATOM   4188 O    TIP   616      -1.816   0.102 -20.215
ATOM   4189 H1   TIP   616      -2.509  -0.551 -20.312
ATOM   4190 H2   TIP   616      -1.030  -0.330 -20.552
ATOM   4191 O    TIP   617      15.736 -24.445 -10.364
ATOM   4192 H1   TIP   617      15.911 -24.815  -9.500
ATOM   4193 H2   TIP   617      15.182 -23.683 -10.192
ATOM   4194 O    TIP   618       4.869  -0.726   6.926
ATOM   4195 H1   TIP   618       4.557  -0.817   6.026
ATOM   4196 H2   TIP   618       5.066  -1.620   7.205
ATOM   4197 O    TIP   619     -12.399  12.173   0.920
ATOM   4198 H1   TIP   619     -12.412  12.936   1.497
ATOM   4199 H2   TIP   619     -11.517  11.815   1.016
ATOM   4200 O    TIP   620      11.477 -19.966   5.465
ATOM   4201 H1   TIP   620      11.049 -19.691   4.654
ATOM   4202 H2   TIP   620      12.270 -19.432   5.512
ATOM   4203 O    TIP   621      12.006 -22.854   5.190
ATOM   4204 H1   TIP   621      11.278 -22.917   4.572
ATOM   4205 H2   TIP   621      11.899 -21.998   5.603
ATOM   4206 O    TIP   622     -23.243   2.117   0.404
ATOM   4207 H1   TIP   622     -22.585   1.462   0.174
ATOM   4208 H2   TIP   622     -23.159   2.790  -0.271
ATOM   4209 O    TIP   623      -5.635 -15.142   7.976
ATOM   4210 H1   TIP   623      -5.987 -14.259   8.082
ATOM   4211 H2   TIP   623      -5.376 -15.189   7.056
ATOM   4212 O    TIP   624      -6.728 -25.000 -19.213
ATOM   4213 H1   TIP   624      -5.787 -25.167 -19.160
ATOM   4214 H2   TIP   624      -6.910 -24.944 -20.151
ATOM   4215 O    TIP   625      -3.584   1.155  12.370
ATOM   4216 H1   TIP   625      -4.116   0.402  12.627
ATOM   4217 H2   TIP   625      -4.076   1.915  12.682
ATOM   4218 O    TIP   626     -14.273  29.890 -17.825
ATOM   4219 H1   TIP   626     -14.569  30.726 -17.465
ATOM   4220 H2   TIP   626     -13.343  30.021 -18.006
ATOM   4221 O    TIP   627      29.765   0.806 -15.266
ATOM   4222 H1   TIP   627      30.578   1.282 -15.099
ATOM   4223 H2   TIP   627      29.161   1.118 -14.593
ATOM   4224 O    TIP   628     -13.533 -27.993 -14.214
ATOM   4225 H1   TIP   628     -13.075 -28.767 -13.885
ATOM   4226 H2   TIP   628     -12.926 -27.604 -14.843
ATOM   4227 O    TIP   629      21.202 -19.584  -8.378
ATOM   4228 H1   TIP   629      21.961 -19.108  -8.043
ATOM   4229 H2   TIP   629      21.572 -20.239  -8.971
ATOM   4230 O    TIP   630     -16.625  -4.993 -19.761
ATOM   4231 H1   TIP   630     -16.145  -4.219 -20.055
ATOM   4232 H2   TIP   630     -15.944  -5.629 -19.541
ATOM   4233 O    TIP   631      -2.920   4.371 -17.531
ATOM   4234 H1   TIP   631      -3.370   3.698 -17.021
ATOM   4235 H2   TIP   631      -2.464   3.887 -18.219
ATOM   4236 O    TIP   632       4.320  11.641 -16.897
ATOM   4237 H1   TIP   632       4.338  11.996 -16.009
ATOM   4238 H2   TIP   632       3.948  12.343 -17.430
ATOM   4239 O    TIP   633      -8.291   8.783   1.894
ATOM   4240 H1   TIP   633      -8.198   7.875   2.183
ATOM   4241 H2   TIP   633      -7.707   8.856   1.140
ATOM   4242 O    TIP   634       9.200 -16.642   5.021
ATOM   4243 H1   TIP   634       8.871 -15.746   4.962
ATOM   4244 H2   TIP   634       8.719 -17.120   4.346
ATOM   4245 O    TIP   635       2.634  12.103 -20.390
ATOM   4246 H1   TIP   635       2.914  12.659 -19.663
ATOM   4247 H2   TIP   635       2.227  12.707 -21.011
ATOM   4248 O    TIP   636       0.806   1.832 -29.103
ATOM   4249 H1   TIP   636      -0.087   1.810 -28.760
ATOM   4250 H2   TIP   636       1.317   2.261 -28.417
ATOM   4251 O    TIP   637     -21.872  -2.075 -20.425
ATOM   4252 H1   TIP   637     -22.292  -2.872 -20.103
ATOM   4253 H2   TIP   637     -21.417  -2.348 -21.221
ATOM   4254 O    TIP   638     -21.060   8.273  -1.149
ATOM   4255 H1   TIP   638     -20.884   8.296  -2.089
ATOM   4256 H2   TIP   638     -21.956   8.598  -1.064
ATOM   4257 O    TIP   639      19.755  -7.540  -3.900
ATOM   4258 H1   TIP   639      19.172  -7.102  -4.519
ATOM   4259 H2   TIP   639      20.152  -8.251  -4.403
ATOM   4260 O    TIP   640       9.898  -7.262 -24.576
ATOM   4261 H1   TIP   640       9.624  -6.366 -24.772
ATOM   4262 H2   TIP   640      10.618  -7.163 -23.953
ATOM   4263 O    TIP   641      16.546  -1.954 -20.195
ATOM   4264 H1   TIP   641      17.212  -2.100 -19.523
ATOM   4265 H2   TIP   641      16.957  -1.350 -20.814
ATOM   4266 O    TIP   642      -1.466 -27.735  -3.360
ATOM   4267 H1   TIP   642      -2.325 -27.444  -3.055
ATOM   4268 H2   TIP   642      -1.333 -28.581  -2.933
ATOM   4269 O    TIP   643     -18.018   4.595  -1.185
ATOM   4270 H1   TIP   643     -17.637   5.153  -0.508
ATOM   4271 H2   TIP   643     -17.688   3.718  -0.989
ATOM   4272 O    TIP   644      -6.240 -16.403 -23.926
ATOM   4273 H1   TIP   644      -6.300 -16.523 -24.874
ATOM   4274 H2   TIP   644      -6.608 -17.207 -23.559
ATOM   4275 O    TIP   645     -18.417   8.372  -0.135
ATOM   4276 H1   TIP   645     -17.791   8.637  -0.809
ATOM   4277 H2   TIP   645     -19.263   8.361  -0.583
ATOM   4278 O    TIP   646      -6.392   8.913   6.578
ATOM   4279 H1   TIP   646      -6.918   8.301   7.093
ATOM   4280 H2   TIP   646      -6.963   9.173   5.856
ATOM   4281 O    TIP   647       9.592   9.275  12.702
ATOM   4282 H1   TIP   647      10.430   9.695  12.892
ATOM   4283 H2   TIP   647       8.991   9.626  13.359
ATOM   4284 O    TIP   648      12.456 -13.121 -24.192
ATOM   4285 H1   TIP   648      12.408 -13.624 -25.005
ATOM   4286 H2   TIP   648      12.198 -12.234 -24.443
ATOM   4287 O    TIP   649     -24.153  10.064  -7.988
ATOM   4288 H1   TIP   649     -23.474   9.575  -8.452
ATOM   4289 H2   TIP   649     -24.379  10.781  -8.579
ATOM   4290 O    TIP   650      -3.212   2.686 -15.155
ATOM   4291 H1   TIP   650      -3.950   2.853 -14.569
ATOM   4292 H2   TIP   650      -2.474   3.139 -14.747
ATOM   4293 O    TIP   651     -14.152  -2.413  20.806
ATOM   4294 H1   TIP   651     -14.472  -3.315  20.821
ATOM   4295 H2   TIP   651     -13.915  -2.227  21.714
ATOM   4296 O    TIP   652       3.721 -24.119 -16.702
ATOM   4297 H1   TIP   652       4.597 -23.736 -16.650
ATOM   4298 H2   TIP   652       3.370 -24.037 -15.816
ATOM   4299 O    TIP   653     -18.562 -15.952  -1.069
ATOM   4300 H1   TIP   653     -18.566 -15.402  -0.287
ATOM   4301 H2   TIP   653     -18.394 -16.835  -0.741
ATOM   4302 O    TIP   654      19.286  -8.712 -18.203
ATOM   4303 H1   TIP   654      19.646  -8.501 -17.342
ATOM   4304 H2   TIP   654      19.921  -8.353 -18.823
ATOM   4305 O    TIP   655      -5.487 -14.864  18.315
ATOM   4306 H1   TIP   655      -6.356 -15.252  18.417
ATOM   4307 H2   TIP   655      -5.121 -14.856  19.199
ATOM   4308 O    TIP   656      20.247   6.286  -3.840
ATOM   4309 H1   TIP   656      19.388   6.662  -4.031
ATOM   4310 H2   TIP   656      20.420   5.695  -4.573
ATOM   4311 O    TIP   657       8.730 -30.749   0.541
ATOM   4312 H1   TIP   657       8.024 -30.906  -0.086
ATOM   4313 H2   TIP   657       8.318 -30.860   1.398
ATOM   4314 O    TIP   658      -6.819 -17.448   9.057
ATOM   4315 H1   TIP   658      -6.674 -16.730   8.440
ATOM   4316 H2   TIP   658      -6.342 -18.187   8.681
ATOM   4317 O    TIP   659      10.050   4.036 -22.893
ATOM   4318 H1   TIP   659      10.800   4.531 -22.562
ATOM   4319 H2   TIP   659       9.480   3.926 -22.133
ATOM   4320 O    TIP   660      -6.512 -11.362 -21.833
ATOM   4321 H1   TIP   660      -5.948 -10.625 -21.601
ATOM   4322 H2   TIP   660      -6.381 -11.479 -22.774
ATOM   4323 O    TIP   661       4.574 -15.908 -17.925
ATOM   4324 H1   TIP   661       4.989 -15.078 -17.694
ATOM   4325 H2   TIP   661       3.931 -15.678 -18.596
ATOM   4326 O    TIP   662      26.628  13.479   3.243
ATOM   4327 H1   TIP   662      27.020  12.641   3.492
ATOM   4328 H2   TIP   662      26.022  13.682   3.955
ATOM   4329 O    TIP   663       1.485 -30.750  -6.127
ATOM   4330 H1   TIP   663       1.496 -30.621  -5.178
ATOM   4331 H2   TIP   663       1.537 -31.699  -6.241
ATOM   4332 O    TIP   664       2.732   3.864   6.395
ATOM   4333 H1   TIP   664       1.836   3.558   6.538
ATOM   4334 H2   TIP   664       2.653   4.816   6.334
ATOM   4335 O    TIP   665       4.843  17.631 -12.161
ATOM   4336 H1   TIP   665       5.313  17.688 -11.329
ATOM   4337 H2   TIP   665       5.317  18.222 -12.746
ATOM   4338 O    TIP   666      -5.222  -9.081 -21.009
ATOM   4339 H1   TIP   666      -4.757  -8.397 -21.489
ATOM   4340 H2   TIP   666      -5.457  -8.674 -20.175
ATOM   4341 O    TIP   667      11.730 -11.340   7.860
ATOM   4342 H1   TIP   667      11.163 -11.572   8.595
ATOM   4343 H2   TIP   667      11.835 -12.155   7.370
ATOM   4344 O    TIP   668      -9.396 -10.115 -25.430
ATOM   4345 H1   TIP   668      -8.573  -9.640 -25.321
ATOM   4346 H2   TIP   668     -10.012  -9.458 -25.755
ATOM   4347 O    TIP   669      17.605  10.874  -7.520
ATOM   4348 H1   TIP   669      17.172  10.475  -6.766
ATOM   4349 H2   TIP   669      16.891  11.249  -8.036
ATOM   4350 O    TIP   670      25.221  -3.005 -18.970
ATOM   4351 H1   TIP   670      24.999  -2.091 -19.146
ATOM   4352 H2   TIP   670      26.176  -3.012 -18.906
ATOM   4353 O    TIP   671      24.385  -8.656  -6.649
ATOM   4354 H1   TIP   671      25.275  -8.884  -6.917
ATOM   4355 H2   TIP   671      23.982  -8.293  -7.437
ATOM   4356 O    TIP   672       5.545  20.812 -10.608
ATOM   4357 H1   TIP   672       5.791  19.899 -10.461
ATOM   4358 H2   TIP   672       5.228  21.115  -9.758
ATOM   4359 O    TIP   673     -11.659 -12.714   4.116
ATOM   4360 H1   TIP   673     -12.189 -12.446   3.367
ATOM   4361 H2   TIP   673     -11.330 -11.894   4.484
ATOM   4362 O    TIP   674     -12.273   4.155   2.535
ATOM   4363 H1   TIP   674     -12.975   4.676   2.924
ATOM   4364 H2   TIP   674     -11.779   4.776   2.000
ATOM   4365 O    TIP   675     -14.314 -26.770  -8.274
ATOM   4366 H1   TIP   675     -14.473 -27.608  -8.708
ATOM   4367 H2   TIP   675     -13.943 -26.212  -8.957
ATOM   4368 O    TIP   676     -13.278  -8.310  10.557
ATOM   4369 H1   TIP   676     -13.204  -7.504  10.047
ATOM   4370 H2   TIP   676     -13.719  -8.046  11.363
ATOM   4371 O    TIP   677      25.790   3.855  -9.772
ATOM   4372 H1   TIP   677      24.940   3.982 -10.193
ATOM   4373 H2   TIP   677      25.796   4.482  -9.048
ATOM   4374 O    TIP   678       6.616  28.993  -0.146
ATOM   4375 H1   TIP   678       5.730  28.688   0.051
ATOM   4376 H2   TIP   678       7.053  29.024   0.704
ATOM   4377 O    TIP   679      -9.042  15.823  -7.647
ATOM   4378 H1   TIP   679      -9.307  16.320  -8.420
ATOM   4379 H2   TIP   679      -9.572  15.027  -7.680
ATOM   4380 O    TIP   680      24.236 -10.145 -15.117
ATOM   4381 H1   TIP   680      23.604  -9.428 -15.170
ATOM   4382 H2   TIP   680      24.629 -10.185 -15.989
ATOM   4383 O    TIP   681      23.511  -9.553   1.547
ATOM   4384 H1   TIP   681      24.035 -10.276   1.204
ATOM   4385 H2   TIP   681      22.628  -9.913   1.626
ATOM   4386 O    TIP   682     -10.857   8.702 -16.004
ATOM   4387 H1   TIP   682     -10.459   8.212 -16.723
ATOM   4388 H2   TIP   682     -10.381   9.532 -15.987
ATOM   4389 O    TIP   683      -0.808 -26.073   0.491
ATOM   4390 H1   TIP   683      -1.153 -26.941   0.286
ATOM   4391 H2   TIP   683      -0.465 -26.153   1.381
ATOM   4392 O    TIP   684       7.569 -17.372   2.855
ATOM   4393 H1   TIP   684       7.100 -18.202   2.775
ATOM   4394 H2   TIP   684       7.048 -16.750   2.347
ATOM   4395 O    TIP   685      -1.037   6.578   2.578
ATOM   4396 H1   TIP   685      -0.507   6.455   3.365
ATOM   4397 H2   TIP   685      -1.404   5.713   2.397
ATOM   4398 O    TIP   686     -12.779 -11.107 -20.630
ATOM   4399 H1   TIP   686     -13.336 -11.877 -20.518
ATOM   4400 H2   TIP   686     -12.122 -11.183 -19.938
ATOM   4401 O    TIP   687      -7.635 -21.034  12.932
ATOM   4402 H1   TIP   687      -7.757 -20.230  12.428
ATOM   4403 H2   TIP   687      -8.427 -21.108  13.463
ATOM   4404 O    TIP   688     -26.200   3.203  -7.302
ATOM   4405 H1   TIP   688     -25.818   2.370  -7.024
ATOM   4406 H2   TIP   688     -26.882   2.958  -7.926
ATOM   4407 O    TIP   689      20.046   1.448 -19.019
ATOM   4408 H1   TIP   689      20.186   0.562 -19.353
ATOM   4409 H2   TIP   689      19.280   1.767 -19.496
ATOM   4410 O    TIP   690      24.565 -20.507   3.473
ATOM   4411 H1   TIP   690      24.751 -20.731   4.385
ATOM   4412 H2   TIP   690      24.625 -19.553   3.442
ATOM   4413 O    TIP   691      12.107   6.556  -6.959
ATOM   4414 H1   TIP   691      11.441   5.910  -7.192
ATOM   4415 H2   TIP   691      11.622   7.373  -6.849
ATOM   4416 O    TIP   692      17.812 -18.186 -22.830
ATOM   4417 H1   TIP   692      16.907 -18.489 -22.761
ATOM   4418 H2   TIP   692      17.935 -18.008 -23.762
ATOM   4419 O    TIP   693      -7.247 -11.350   8.278
ATOM   4420 H1   TIP   693      -7.084 -11.726   9.143
ATOM   4421 H2   TIP   693      -6.377 -11.254   7.891
ATOM   4422 O    TIP   694     -15.568 -27.387  -3.586
ATOM   4423 H1   TIP   694     -14.947 -28.074  -3.827
ATOM   4424 H2   TIP   694     -16.423 -27.738  -3.832
ATOM   4425 O    TIP   695       7.326 -26.775 -14.823
ATOM   4426 H1   TIP   695       6.489 -27.176 -14.589
ATOM   4427 H2   TIP   695       7.288 -26.676 -15.774
ATOM   4428 O    TIP   696     -20.018  -8.461 -18.115
ATOM   4429 H1   TIP   696     -20.115  -8.596 -17.173
ATOM   4430 H2   TIP   696     -19.570  -9.247 -18.426
ATOM   4431 O    TIP   697      -9.387 -14.689 -24.400
ATOM   4432 H1   TIP   697      -8.928 -14.048 -24.942
ATOM   4433 H2   TIP   697      -9.059 -15.536 -24.700
ATOM   4434 O    TIP   698     -11.892 -28.576  -9.731
ATOM   4435 H1   TIP   698     -12.774 -28.940  -9.794
ATOM   4436 H2   TIP   698     -11.635 -28.408 -10.637
ATOM   4437 O    TIP   699      26.892   9.289   2.429
ATOM   4438 H1   TIP   699      26.825   9.090   1.495
ATOM   4439 H2   TIP   699      26.397   8.592   2.860
ATOM   4440 O    TIP   700     -15.049 -30.899  -7.388
ATOM   4441 H1   TIP   700     -15.745 -30.367  -7.773
ATOM   4442 H2   TIP   700     -15.470 -31.734  -7.184
ATOM   4443 O    TIP   701       3.074  19.160  -0.312
ATOM   4444 H1   TIP   701       2.280  19.352  -0.811
ATOM   4445 H2   TIP   701       3.168  19.903   0.285
ATOM   4446 O    TIP   702      23.529   2.484  -5.066
ATOM   4447 H1   TIP   702      23.266   2.919  -5.877
ATOM   4448 H2   TIP   702      22.706   2.285  -4.621
ATOM   4449 O    TIP   703      11.951 -21.071  -1.083
ATOM   4450 H1   TIP   703      12.048 -20.201  -0.697
ATOM   4451 H2   TIP   703      11.112 -21.038  -1.543
ATOM   4452 O    TIP   704     -18.225 -22.124 -13.038
ATOM   4453 H1   TIP   704     -18.985 -21.599 -12.787
ATOM   4454 H2   TIP   704     -18.018 -21.837 -13.928
ATOM   4455 O    TIP   705     -11.130 -16.054  10.838
ATOM   4456 H1   TIP   705     -10.719 -15.199  10.961
ATOM   4457 H2   TIP   705     -10.605 -16.479  10.161
ATOM   4458 O    TIP   706     -20.349 -20.300 -13.538
ATOM   4459 H1   TIP   706     -20.593 -21.123 -13.961
ATOM   4460 H2   TIP   706     -21.181 -19.848 -13.394
ATOM   4461 O    TIP   707      19.902   5.098  -0.179
ATOM   4462 H1   TIP   707      20.636   4.854   0.385
ATOM   4463 H2   TIP   707      20.209   5.870  -0.654
ATOM   4464 O    TIP   708       9.333   9.227 -19.615
ATOM   4465 H1   TIP   708       9.648   8.436 -20.053
ATOM   4466 H2   TIP   708       9.026   9.789 -20.325
ATOM   4467 O    TIP   709     -12.023   7.651 -22.959
ATOM   4468 H1   TIP   709     -11.740   8.454 -23.396
ATOM   4469 H2   TIP   709     -11.210   7.217 -22.701
ATOM   4470 O    TIP   710       0.636  16.958  -8.795
ATOM   4471 H1   TIP   710       0.488  17.789  -9.245
ATOM   4472 H2   TIP   710      -0.173  16.464  -8.930
ATOM   4473 O    TIP   711      12.485   2.786  -0.912
ATOM   4474 H1   TIP   711      11.597   2.475  -1.085
ATOM   4475 H2   TIP   711      12.748   3.228  -1.719
ATOM   4476 O    TIP   712      -4.839 -20.742 -22.986
ATOM   4477 H1   TIP   712      -4.130 -20.203 -22.636
ATOM   4478 H2   TIP   712      -4.417 -21.303 -23.636
ATOM   4479 O    TIP   713     -19.864   1.376 -19.227
ATOM   4480 H1   TIP   713     -19.100   1.950 -19.279
ATOM   4481 H2   TIP   713     -19.516   0.539 -18.919
ATOM   4482 O    TIP   714     -13.034 -12.710  12.152
ATOM   4483 H1   TIP   714     -13.686 -12.024  12.011
ATOM   4484 H2   TIP   714     -12.229 -12.237  12.363
ATOM   4485 O    TIP   715      -9.757  30.526  -2.379
ATOM   4486 H1   TIP   715      -9.598  29.750  -1.842
ATOM   4487 H2   TIP   715      -9.023  30.549  -2.992
ATOM   4488 O    TIP   716      -9.012 -12.696 -21.428
ATOM   4489 H1   TIP   716      -8.712 -13.306 -22.101
ATOM   4490 H2   TIP   716      -8.413 -11.952 -21.493
ATOM   4491 O    TIP   717      -5.179  21.779  12.733
ATOM   4492 H1   TIP   717      -5.246  20.825  12.724
ATOM   4493 H2   TIP   717      -5.190  22.030  11.810
ATOM   4494 O    TIP   718     -18.767 -28.266  -6.797
ATOM   4495 H1   TIP   718     -19.476 -27.747  -7.177
ATOM   4496 H2   TIP   718     -19.116 -29.155  -6.753
ATOM   4497 O    TIP   719       1.696 -13.169 -21.085
ATOM   4498 H1   TIP   719       1.931 -12.910 -21.976
ATOM   4499 H2   TIP   719       1.706 -12.353 -20.586
ATOM   4500 O    TIP   720      -8.877  -1.861   4.035
ATOM   4501 H1   TIP   720      -9.150  -1.468   3.206
ATOM   4502 H2   TIP   720      -8.161  -2.449   3.798
ATOM   4503 O    TIP   721       5.331 -27.032  -2.640
ATOM   4504 H1   TIP   721       5.220 -27.593  -3.407
ATOM   4505 H2   TIP   721       4.549 -26.480  -2.631
ATOM   4506 O    TIP   722      11.936 -24.890 -13.650
ATOM   4507 H1   TIP   722      11.153 -24.954 -14.198
ATOM   4508 H2   TIP   722      11.667 -24.347 -12.909
ATOM   4509 O    TIP   723      -0.607   3.944  13.588
ATOM   4510 H1   TIP   723      -0.015   4.286  14.258
ATOM   4511 H2   TIP   723      -1.268   3.455  14.077
ATOM   4512 O    TIP   724     -24.996   9.992  -5.262
ATOM   4513 H1   TIP   724     -25.739   9.423  -5.461
ATOM   4514 H2   TIP   724     -24.604  10.182  -6.114
ATOM   4515 O    TIP   725      17.918   8.773 -15.340
ATOM   4516 H1   TIP   725      18.546   9.491 -15.258
ATOM   4517 H2   TIP   725      17.394   8.999 -16.108
ATOM   4518 O    TIP   726     -14.182  -5.768   2.145
ATOM   4519 H1   TIP   726     -14.280  -4.822   2.245
ATOM   4520 H2   TIP   726     -13.566  -5.870   1.419
ATOM   4521 O    TIP   727      22.451   3.545  -7.353
ATOM   4522 H1   TIP   727      21.980   3.484  -8.184
ATOM   4523 H2   TIP   727      22.620   4.480  -7.240
ATOM   4524 O    TIP   728     -12.875   3.260   6.022
ATOM   4525 H1   TIP   728     -11.973   3.426   5.751
ATOM   4526 H2   TIP   728     -13.404   3.500   5.261
ATOM   4527 O    TIP   729      -6.376  14.787  -7.636
ATOM   4528 H1   TIP   729      -7.230  14.929  -7.230
ATOM   4529 H2   TIP   729      -6.576  14.416  -8.495
ATOM   4530 O    TIP   730      13.430 -25.811  -3.478
ATOM   4531 H1   TIP   730      12.997 -24.999  -3.741
ATOM   4532 H2   TIP   730      12.982 -26.073  -2.674
ATOM   4533 O    TIP   731      -9.335 -16.953 -25.761
ATOM   4534 H1   TIP   731     -10.190 -17.371 -25.666
ATOM   4535 H2   TIP   731      -8.752 -17.658 -26.043
ATOM   4536 O    TIP   732     -24.659  -2.574  -7.414
ATOM   4537 H1   TIP   732     -24.089  -2.327  -6.686
ATOM   4538 H2   TIP   732     -24.080  -2.597  -8.176
ATOM   4539 O    TIP   733       1.324  11.493   1.576
ATOM   4540 H1   TIP   733       0.579  11.424   2.173
ATOM   4541 H2   TIP   733       0.941  11.772   0.745
ATOM   4542 O    TIP   734      -3.895  10.083   6.498
ATOM   4543 H1   TIP   734      -3.721  11.023   6.443
ATOM   4544 H2   TIP   734      -4.849  10.018   6.550
ATOM   4545 O    TIP   735      16.380   3.811  -0.417
ATOM   4546 H1   TIP   735      16.907   4.383   0.141
ATOM   4547 H2   TIP   735      15.502   3.848  -0.037
ATOM   4548 O    TIP   736       9.071  -1.636 -21.092
ATOM   4549 H1   TIP   736       8.482  -2.387 -21.017
ATOM   4550 H2   TIP   736       9.942  -2.023 -21.189
ATOM   4551 O    TIP   737       9.416   2.444   9.831
ATOM   4552 H1   TIP   737       8.998   3.270  10.072
ATOM   4553 H2   TIP   737       8.816   2.044   9.203
ATOM   4554 O    TIP   738     -18.303   2.321 -15.371
ATOM   4555 H1   TIP   738     -18.795   3.134 -15.481
ATOM   4556 H2   TIP   738     -18.727   1.880 -14.636
ATOM   4557 O    TIP   739     -15.455 -29.956 -23.271
ATOM   4558 H1   TIP   739     -16.287 -30.385 -23.076
ATOM   4559 H2   TIP   739     -15.276 -30.181 -24.184
ATOM   4560 O    TIP   740       5.448 -10.156   7.087
ATOM   4561 H1   TIP   740       6.110 -10.150   6.396
ATOM   4562 H2   TIP   740       5.937 -10.343   7.888
ATOM   4563 O    TIP   741       2.046  -7.907  12.718
ATOM   4564 H1   TIP   741       2.850  -7.499  13.037
ATOM   4565 H2   TIP   741       1.740  -8.442  13.450
ATOM   4566 O    TIP   742      13.507 -27.408  12.424
ATOM   4567 H1   TIP   742      13.729 -27.974  11.684
ATOM   4568 H2   TIP   742      14.286 -26.868  12.556
ATOM   4569 O    TIP   743       4.812 -24.280  -1.192
ATOM   4570 H1   TIP   743       4.185 -24.381  -1.908
ATOM   4571 H2   TIP   743       4.423 -24.761  -0.462
ATOM   4572 O    TIP   744       6.880  14.747  -9.530
ATOM   4573 H1   TIP   744       6.356  15.161  -8.845
ATOM   4574 H2   TIP   744       7.786  14.873  -9.250
ATOM   4575 O    TIP   745       4.639  -7.426   7.266
ATOM   4576 H1   TIP   745       3.830  -7.431   7.777
ATOM   4577 H2   TIP   745       4.945  -8.332   7.291
ATOM   4578 O    TIP   746     -15.905  16.296 -23.498
ATOM   4579 H1   TIP   746     -15.890  16.821 -22.698
ATOM   4580 H2   TIP   746     -16.341  15.483 -23.244
ATOM   4581 O    TIP   747      -5.152  18.186  -0.655
ATOM   4582 H1   TIP   747      -4.618  17.441  -0.380
ATOM   4583 H2   TIP   747      -6.048  17.936  -0.430
ATOM   4584 O    TIP   748      -6.916 -26.434  -5.826
ATOM   4585 H1   TIP   748      -7.167 -27.357  -5.808
ATOM   4586 H2   TIP   748      -7.614 -26.005  -6.321
ATOM   4587 O    TIP   749      -2.919 -16.424   9.317
ATOM   4588 H1   TIP   749      -2.430 -15.838   8.740
ATOM   4589 H2   TIP   749      -3.834 -16.166   9.204
ATOM   4590 O    TIP   750       2.530  16.654   3.755
ATOM   4591 H1   TIP   750       3.463  16.636   3.542
ATOM   4592 H2   TIP   750       2.438  17.381   4.370
ATOM   4593 O    TIP   751      -0.611  21.704  -0.198
ATOM   4594 H1   TIP   751      -0.401  21.864  -1.118
ATOM   4595 H2   TIP   751       0.154  22.020   0.282
ATOM   4596 O    TIP   752       2.221  -0.588  16.493
ATOM   4597 H1   TIP   752       1.822  -1.449  16.371
ATOM   4598 H2   TIP   752       2.802  -0.483  15.740
ATOM   4599 O    TIP   753      -2.557 -22.976 -21.595
ATOM   4600 H1   TIP   753      -1.787 -22.879 -22.154
ATOM   4601 H2   TIP   753      -2.254 -23.503 -20.856
ATOM   4602 O    TIP   754     -13.642  -0.800 -24.591
ATOM   4603 H1   TIP   754     -13.271  -0.714 -25.469
ATOM   4604 H2   TIP   754     -13.175  -0.150 -24.067
ATOM   4605 O    TIP   755      -0.582  18.358   7.424
ATOM   4606 H1   TIP   755      -0.915  18.288   6.529
ATOM   4607 H2   TIP   755      -0.545  17.455   7.739
ATOM   4608 O    TIP   756     -15.719  -4.665 -24.967
ATOM   4609 H1   TIP   756     -15.618  -5.049 -25.838
ATOM   4610 H2   TIP   756     -15.267  -5.273 -24.382
ATOM   4611 O    TIP   757      17.756  16.405 -14.448
ATOM   4612 H1   TIP   757      17.575  15.513 -14.745
ATOM   4613 H2   TIP   757      18.420  16.731 -15.056
ATOM   4614 O    TIP   758       8.221  12.135   3.769
ATOM   4615 H1   TIP   758       8.653  11.305   3.568
ATOM   4616 H2   TIP   758       8.391  12.685   3.005
ATOM   4617 O    TIP   759     -24.585 -22.532 -12.447
ATOM   4618 H1   TIP   759     -23.649 -22.631 -12.276
ATOM   4619 H2   TIP   759     -24.631 -21.949 -13.204
ATOM   4620 O    TIP   760      12.344  -2.954 -21.459
ATOM   4621 H1   TIP   760      12.457  -2.252 -20.819
ATOM   4622 H2   TIP   760      13.199  -3.035 -21.881
ATOM   4623 O    TIP   761       5.069  12.364  -4.577
ATOM   4624 H1   TIP   761       5.950  12.265  -4.218
ATOM   4625 H2   TIP   761       5.185  12.915  -5.352
ATOM   4626 O    TIP   762       7.652 -28.098   3.443
ATOM   4627 H1   TIP   762       7.120 -27.682   4.121
ATOM   4628 H2   TIP   762       8.452 -28.365   3.895
ATOM   4629 O    TIP   763       2.655  12.172   4.126
ATOM   4630 H1   TIP   763       3.076  12.992   3.868
ATOM   4631 H2   TIP   763       2.095  11.945   3.384
ATOM   4632 O    TIP   764     -14.812  17.023  -8.362
ATOM   4633 H1   TIP   764     -14.400  17.083  -9.224
ATOM   4634 H2   TIP   764     -14.193  17.448  -7.769
ATOM   4635 O    TIP   765     -29.438 -24.879  -6.861
ATOM   4636 H1   TIP   765     -30.132 -24.685  -6.232
ATOM   4637 H2   TIP   765     -29.859 -24.795  -7.717
ATOM   4638 O    TIP   766      10.314  10.299   2.593
ATOM   4639 H1   TIP   766      10.305  11.056   2.007
ATOM   4640 H2   TIP   766      10.866  10.570   3.326
ATOM   4641 O    TIP   767       2.279  -6.748  10.112
ATOM   4642 H1   TIP   767       2.217  -7.494   9.517
ATOM   4643 H2   TIP   767       2.143  -7.123  10.982
ATOM   4644 O    TIP   768       9.141 -24.562 -18.229
ATOM   4645 H1   TIP   768       9.487 -24.302 -19.082
ATOM   4646 H2   TIP   768       9.221 -23.777 -17.687
ATOM   4647 O    TIP   769     -27.116  -9.321  -5.764
ATOM   4648 H1   TIP   769     -27.402  -9.920  -5.075
ATOM   4649 H2   TIP   769     -27.505  -8.479  -5.527
ATOM   4650 O    TIP   770      -7.921 -15.905  18.711
ATOM   4651 H1   TIP   770      -7.667 -16.805  18.913
ATOM   4652 H2   TIP   770      -8.873 -15.897  18.804
ATOM   4653 O    TIP   771      13.557  -9.657 -22.505
ATOM   4654 H1   TIP   771      13.627 -10.344 -21.842
ATOM   4655 H2   TIP   771      12.723  -9.830 -22.943
ATOM   4656 O    TIP   772      10.500  -0.731   4.694
ATOM   4657 H1   TIP   772       9.874  -0.042   4.471
ATOM   4658 H2   TIP   772      10.640  -1.204   3.874
ATOM   4659 O    TIP   773      -0.573 -28.372  -5.797
ATOM   4660 H1   TIP   773      -0.963 -28.168  -4.947
ATOM   4661 H2   TIP   773       0.228 -28.851  -5.585
ATOM   4662 O    TIP   774      18.228 -22.434 -11.349
ATOM   4663 H1   TIP   774      17.544 -23.065 -11.125
ATOM   4664 H2   TIP   774      18.420 -22.605 -12.271
ATOM   4665 O    TIP   775      15.548  10.166  -5.637
ATOM   4666 H1   TIP   775      14.704   9.924  -6.018
ATOM   4667 H2   TIP   775      15.456   9.968  -4.705
ATOM   4668 O    TIP   776     -13.475 -22.281   6.102
ATOM   4669 H1   TIP   776     -14.277 -21.889   5.757
ATOM   4670 H2   TIP   776     -12.805 -21.610   5.976
ATOM   4671 O    TIP   777       3.260   3.716 -20.056
ATOM   4672 H1   TIP   777       3.942   3.060 -19.910
ATOM   4673 H2   TIP   777       3.622   4.293 -20.729
ATOM   4674 O    TIP   778     -16.686 -17.706 -22.936
ATOM   4675 H1   TIP   778     -17.219 -18.365 -22.492
ATOM   4676 H2   TIP   778     -17.187 -16.894 -22.851
ATOM   4677 O    TIP   779     -10.350 -25.454   1.276
ATOM   4678 H1   TIP   779     -10.991 -25.918   0.737
ATOM   4679 H2   TIP   779     -10.733 -24.587   1.412
ATOM   4680 O    TIP   780      23.374   3.696 -10.659
ATOM   4681 H1   TIP   780      23.162   3.507 -11.573
ATOM   4682 H2   TIP   780      22.606   3.403 -10.168
ATOM   4683 O    TIP   781      -9.500  14.816 -11.161
ATOM   4684 H1   TIP   781      -8.723  14.336 -10.879
ATOM   4685 H2   TIP   781     -10.169  14.142 -11.283
ATOM   4686 O    TIP   782      24.194 -18.585 -15.285
ATOM   4687 H1   TIP   782      24.694 -17.769 -15.288
ATOM   4688 H2   TIP   782      23.653 -18.533 -14.498
ATOM   4689 O    TIP   783      20.493 -18.106  -0.103
ATOM   4690 H1   TIP   783      19.726 -18.678  -0.122
ATOM   4691 H2   TIP   783      20.720 -18.039   0.825
ATOM   4692 O    TIP   784     -26.535   8.303 -10.456
ATOM   4693 H1   TIP   784     -25.746   8.823 -10.606
ATOM   4694 H2   TIP   784     -26.335   7.783  -9.677
ATOM   4695 O    TIP   785       8.517 -14.510 -18.485
ATOM   4696 H1   TIP   785       7.672 -14.316 -18.080
ATOM   4697 H2   TIP   785       8.894 -15.198 -17.937
ATOM   4698 O    TIP   786     -23.785  -0.604 -10.828
ATOM   4699 H1   TIP   786     -23.190  -1.277 -10.499
ATOM   4700 H2   TIP   786     -24.235  -1.019 -11.564
ATOM   4701 O    TIP   787     -12.904  -5.981   9.346
ATOM   4702 H1   TIP   787     -12.408  -5.566   8.640
ATOM   4703 H2   TIP   787     -12.880  -5.347  10.062
ATOM   4704 O    TIP   788      27.668  -0.590  -6.171
ATOM   4705 H1   TIP   788      28.218  -1.112  -6.754
ATOM   4706 H2   TIP   788      27.098  -1.228  -5.742
ATOM   4707 O    TIP   789       5.446 -28.310  -9.406
ATOM   4708 H1   TIP   789       5.553 -28.113 -10.336
ATOM   4709 H2   TIP   789       4.811 -27.666  -9.094
ATOM   4710 O    TIP   790      27.163   5.361  -2.831
ATOM   4711 H1   TIP   790      27.688   4.709  -3.296
ATOM   4712 H2   TIP   790      26.995   4.968  -1.975
ATOM   4713 O    TIP   791      13.472   5.710  -1.985
ATOM   4714 H1   TIP   791      13.146   5.245  -2.755
ATOM   4715 H2   TIP   791      13.651   6.597  -2.297
ATOM   4716 O    TIP   792       7.380 -14.097   5.341
ATOM   4717 H1   TIP   792       7.895 -13.918   6.127
ATOM   4718 H2   TIP   792       6.605 -13.542   5.429
ATOM   4719 O    TIP   793     -24.686 -11.180  -0.254
ATOM   4720 H1   TIP   793     -24.893 -10.252  -0.363
ATOM   4721 H2   TIP   793     -24.920 -11.579  -1.092
ATOM   4722 O    TIP   794      28.723   4.173  -4.572
ATOM   4723 H1   TIP   794      28.659   3.306  -4.972
ATOM   4724 H2   TIP   794      28.494   4.780  -5.276
ATOM   4725 O    TIP   795      -7.528   1.385   7.545
ATOM   4726 H1   TIP   795      -7.768   1.163   6.646
ATOM   4727 H2   TIP   795      -7.486   0.544   7.999
ATOM   4728 O    TIP   796      -1.938  14.455 -13.643
ATOM   4729 H1   TIP   796      -2.845  14.565 -13.925
ATOM   4730 H2   TIP   796      -1.993  13.903 -12.863
ATOM   4731 O    TIP   797     -15.706 -15.736   3.855
ATOM   4732 H1   TIP   797     -15.672 -14.835   3.534
ATOM   4733 H2   TIP   797     -15.916 -16.260   3.082
ATOM   4734 O    TIP   798       3.763  12.459  -1.834
ATOM   4735 H1   TIP   798       3.946  12.058  -2.683
ATOM   4736 H2   TIP   798       3.012  11.972  -1.495
ATOM   4737 O    TIP   799      -3.032  10.524   3.979
ATOM   4738 H1   TIP   799      -3.124  11.471   3.879
ATOM   4739 H2   TIP   799      -3.151  10.368   4.915
ATOM   4740 O    TIP   800      -3.853 -22.629   6.985
ATOM   4741 H1   TIP   800      -3.717 -23.501   6.615
ATOM   4742 H2   TIP   800      -4.554 -22.249   6.457
ATOM   4743 O    TIP   801       9.243  -6.064   8.761
ATOM   4744 H1   TIP   801       9.625  -6.684   8.140
ATOM   4745 H2   TIP   801       8.300  -6.220   8.706
ATOM   4746 O    TIP   802      11.615  10.847  -0.497
ATOM   4747 H1   TIP   802      12.291  10.601   0.133
ATOM   4748 H2   TIP   802      11.083  11.497  -0.038
ATOM   4749 O    TIP   803      -1.428   2.606 -22.357
ATOM   4750 H1   TIP   803      -0.518   2.387 -22.156
ATOM   4751 H2   TIP   803      -1.855   2.667 -21.502
ATOM   4752 O    TIP   804       4.897 -11.890 -19.518
ATOM   4753 H1   TIP   804       4.283 -11.237 -19.182
ATOM   4754 H2   TIP   804       4.621 -12.035 -20.423
ATOM   4755 O    TIP   805       5.182  -2.987   2.225
ATOM   4756 H1   TIP   805       5.643  -2.188   2.480
ATOM   4757 H2   TIP   805       5.625  -3.278   1.429
ATOM   4758 O    TIP   806       6.236 -22.964 -17.083
ATOM   4759 H1   TIP   806       6.753 -22.194 -16.844
ATOM   4760 H2   TIP   806       6.877 -23.585 -17.430
ATOM   4761 O    TIP   807      14.580   9.998  -3.136
ATOM   4762 H1   TIP   807      13.799  10.407  -3.510
ATOM   4763 H2   TIP   807      14.306   9.708  -2.266
ATOM   4764 O    TIP   808      13.586 -19.695 -18.909
ATOM   4765 H1   TIP   808      13.790 -19.074 -18.210
ATOM   4766 H2   TIP   808      12.630 -19.707 -18.948
ATOM   4767 O    TIP   809      11.074  11.515 -20.070
ATOM   4768 H1   TIP   809      10.553  10.919 -19.533
ATOM   4769 H2   TIP   809      11.239  11.030 -20.878
ATOM   4770 O    TIP   810     -24.785  30.284 -12.958
ATOM   4771 H1   TIP   810     -24.267  31.002 -13.321
ATOM   4772 H2   TIP   810     -25.478  30.715 -12.458
ATOM   4773 O    TIP   811      22.580   7.232 -16.297
ATOM   4774 H1   TIP   811      21.650   7.290 -16.078
ATOM   4775 H2   TIP   811      22.732   7.963 -16.895
ATOM   4776 O    TIP   812      18.861 -22.778   7.326
ATOM   4777 H1   TIP   812      19.724 -23.023   6.992
ATOM   4778 H2   TIP   812      18.543 -22.119   6.709
ATOM   4779 O    TIP   813      13.503 -21.716 -15.919
ATOM   4780 H1   TIP   813      13.012 -22.353 -16.438
ATOM   4781 H2   TIP   813      14.184 -21.398 -16.510
ATOM   4782 O    TIP   814      22.953 -27.947   2.094
ATOM   4783 H1   TIP   814      23.446 -28.378   2.793
ATOM   4784 H2   TIP   814      23.102 -27.013   2.235
ATOM   4785 O    TIP   815      23.987 -22.567  -5.088
ATOM   4786 H1   TIP   815      23.672 -23.324  -4.593
ATOM   4787 H2   TIP   815      23.812 -21.818  -4.519
ATOM   4788 O    TIP   816     -15.896   5.902  12.063
ATOM   4789 H1   TIP   816     -15.456   6.747  11.977
ATOM   4790 H2   TIP   816     -15.515   5.361  11.372
ATOM   4791 O    TIP   817      -6.109 -22.744   1.186
ATOM   4792 H1   TIP   817      -5.635 -23.477   0.795
ATOM   4793 H2   TIP   817      -5.477 -22.025   1.195
ATOM   4794 O    TIP   818       4.197  17.604  -2.310
ATOM   4795 H1   TIP   818       3.890  18.102  -1.553
ATOM   4796 H2   TIP   818       4.294  16.709  -1.986
ATOM   4797 O    TIP   819     -15.836   9.354   3.213
ATOM   4798 H1   TIP   819     -15.519   9.623   4.075
ATOM   4799 H2   TIP   819     -15.839   8.397   3.246
ATOM   4800 O    TIP   820      -0.421  10.301   3.586
ATOM   4801 H1   TIP   820      -0.387  10.049   4.508
ATOM   4802 H2   TIP   820      -1.347  10.471   3.416
ATOM   4803 O    TIP   821      -9.667  23.961  -9.922
ATOM   4804 H1   TIP   821     -10.583  23.790 -10.140
ATOM   4805 H2   TIP   821      -9.265  24.214 -10.752
ATOM   4806 O    TIP   822      -4.440  17.853   8.410
ATOM   4807 H1   TIP   822      -3.938  18.172   7.659
ATOM   4808 H2   TIP   822      -4.141  16.953   8.534
ATOM   4809 O    TIP   823     -14.534 -28.464 -10.411
ATOM   4810 H1   TIP   823     -15.420 -28.679 -10.120
ATOM   4811 H2   TIP   823     -14.661 -27.879 -11.158
ATOM   4812 O    TIP   824     -22.370 -11.087 -25.921
ATOM   4813 H1   TIP   824     -22.444 -11.127 -26.874
ATOM   4814 H2   TIP   824     -23.207 -11.421 -25.600
ATOM   4815 O    TIP   825       6.782   4.550 -22.730
ATOM   4816 H1   TIP   825       6.926   3.641 -22.994
ATOM   4817 H2   TIP   825       7.273   4.644 -21.914
ATOM   4818 O    TIP   826       7.916  14.606  -3.272
ATOM   4819 H1   TIP   826       7.478  15.025  -4.012
ATOM   4820 H2   TIP   826       7.806  13.668  -3.427
ATOM   4821 O    TIP   827       8.107   8.766   1.655
ATOM   4822 H1   TIP   827       8.363   7.870   1.438
ATOM   4823 H2   TIP   827       8.933   9.217   1.827
ATOM   4824 O    TIP   828      13.547  17.472 -26.210
ATOM   4825 H1   TIP   828      13.037  17.832 -25.485
ATOM   4826 H2   TIP   828      14.141  16.845 -25.797
ATOM   4827 O    TIP   829     -21.912 -23.963  -9.449
ATOM   4828 H1   TIP   829     -22.019 -23.047  -9.192
ATOM   4829 H2   TIP   829     -21.006 -24.172  -9.226
ATOM   4830 O    TIP   830       4.110 -24.076   1.911
ATOM   4831 H1   TIP   830       4.224 -23.126   1.946
ATOM   4832 H2   TIP   830       3.176 -24.200   1.743
ATOM   4833 O    TIP   831     -13.682 -24.831 -14.576
ATOM   4834 H1   TIP   831     -12.884 -25.148 -14.999
ATOM   4835 H2   TIP   831     -14.294 -24.685 -15.298
ATOM   4836 O    TIP   832       6.260   1.126   4.523
ATOM   4837 H1   TIP   832       5.795   1.610   5.205
ATOM   4838 H2   TIP   832       5.698   1.197   3.752
ATOM   4839 O    TIP   833      19.597   2.617 -21.706
ATOM   4840 H1   TIP   833      20.180   3.374 -21.655
ATOM   4841 H2   TIP   833      18.718   2.984 -21.618
ATOM   4842 O    TIP   834      18.046   7.698  -4.625
ATOM   4843 H1   TIP   834      18.064   7.460  -5.551
ATOM   4844 H2   TIP   834      17.157   7.491  -4.339
ATOM   4845 O    TIP   835      -9.500 -25.820  -6.866
ATOM   4846 H1   TIP   835      -9.858 -25.893  -7.751
ATOM   4847 H2   TIP   835     -10.106 -26.320  -6.320
ATOM   4848 O    TIP   836       7.761 -22.323 -25.897
ATOM   4849 H1   TIP   836       7.560 -21.464 -26.270
ATOM   4850 H2   TIP   836       8.326 -22.134 -25.149
ATOM   4851 O    TIP   837       6.155 -29.458  -6.828
ATOM   4852 H1   TIP   837       5.804 -29.234  -7.690
ATOM   4853 H2   TIP   837       7.055 -29.734  -6.999
ATOM   4854 O    TIP   838      22.050 -17.869  -2.460
ATOM   4855 H1   TIP   838      21.604 -17.917  -1.615
ATOM   4856 H2   TIP   838      22.229 -16.937  -2.584
ATOM   4857 O    TIP   839     -11.188  13.943  -4.407
ATOM   4858 H1   TIP   839     -10.956  13.454  -3.618
ATOM   4859 H2   TIP   839     -12.127  13.794  -4.516
ATOM   4860 O    TIP   840       1.150  -9.957 -24.870
ATOM   4861 H1   TIP   840       1.678  -9.637 -25.602
ATOM   4862 H2   TIP   840       1.232  -9.279 -24.200
ATOM   4863 O    TIP   841      11.036  -9.954   4.731
ATOM   4864 H1   TIP   841      11.221 -10.082   3.801
ATOM   4865 H2   TIP   841      11.337 -10.759   5.150
ATOM   4866 O    TIP   842     -14.026  14.761 -15.621
ATOM   4867 H1   TIP   842     -13.669  14.575 -16.490
ATOM   4868 H2   TIP   842     -13.491  15.482 -15.290
ATOM   4869 O    TIP   843      -1.872  -0.762  11.082
ATOM   4870 H1   TIP   843      -1.061  -0.349  10.787
ATOM   4871 H2   TIP   843      -2.315  -0.084  11.593
ATOM   4872 O    TIP   844      14.176   4.894  12.404
ATOM   4873 H1   TIP   844      15.013   5.323  12.582
ATOM   4874 H2   TIP   844      14.375   4.257  11.718
ATOM   4875 O    TIP   845      -9.245  12.598 -14.185
ATOM   4876 H1   TIP   845      -9.218  13.554 -14.226
ATOM   4877 H2   TIP   845      -9.421  12.401 -13.265
ATOM   4878 O    TIP   846       5.742 -22.037  21.785
ATOM   4879 H1   TIP   846       6.653 -21.742  21.809
ATOM   4880 H2   TIP   846       5.633 -22.410  20.911
ATOM   4881 O    TIP   847     -26.726  -4.244  -4.751
ATOM   4882 H1   TIP   847     -27.677  -4.142  -4.788
ATOM   4883 H2   TIP   847     -26.404  -3.391  -4.461
ATOM   4884 O    TIP   848      21.234  -8.248 -20.016
ATOM   4885 H1   TIP   848      20.980  -7.422 -20.427
ATOM   4886 H2   TIP   848      21.145  -8.900 -20.711
ATOM   4887 O    TIP   849      -7.416   4.307   4.576
ATOM   4888 H1   TIP   849      -6.870   3.890   3.910
ATOM   4889 H2   TIP   849      -6.855   4.358   5.350
ATOM   4890 O    TIP   850      27.778  -9.842 -14.874
ATOM   4891 H1   TIP   850      27.547  -9.181 -14.222
ATOM   4892 H2   TIP   850      27.714  -9.386 -15.712
ATOM   4893 O    TIP   851      21.341 -13.657 -19.786
ATOM   4894 H1   TIP   851      20.867 -12.920 -19.403
ATOM   4895 H2   TIP   851      22.234 -13.334 -19.903
ATOM   4896 O    TIP   852      -2.307  -5.557  12.798
ATOM   4897 H1   TIP   852      -2.642  -4.799  12.319
ATOM   4898 H2   TIP   852      -1.445  -5.722  12.415
ATOM   4899 O    TIP   853      15.213  -0.180 -23.109
ATOM   4900 H1   TIP   853      16.143  -0.209 -22.882
ATOM   4901 H2   TIP   853      14.893   0.629 -22.710
ATOM   4902 O    TIP   854       2.614  22.678  -3.653
ATOM   4903 H1   TIP   854       3.233  23.100  -4.249
ATOM   4904 H2   TIP   854       3.142  22.049  -3.162
ATOM   4905 O    TIP   855      25.488  -8.409   2.965
ATOM   4906 H1   TIP   855      24.657  -8.443   2.492
ATOM   4907 H2   TIP   855      25.370  -9.010   3.701
ATOM   4908 O    TIP   856     -21.218  -0.592   2.715
ATOM   4909 H1   TIP   856     -21.242  -1.465   3.107
ATOM   4910 H2   TIP   856     -21.496  -0.005   3.418
ATOM   4911 O    TIP   857      -1.891  26.554 -20.506
ATOM   4912 H1   TIP   857      -1.412  27.271 -20.922
ATOM   4913 H2   TIP   857      -1.286  26.207 -19.851
ATOM   4914 O    TIP   858     -27.595  -7.060 -20.373
ATOM   4915 H1   TIP   858     -28.490  -6.861 -20.649
ATOM   4916 H2   TIP   858     -27.191  -7.465 -21.140
ATOM   4917 O    TIP   859      -9.111 -28.693 -23.411
ATOM   4918 H1   TIP   859      -9.650 -29.286 -23.935
ATOM   4919 H2   TIP   859      -8.229 -29.059 -23.465
ATOM   4920 O    TIP   860     -15.578 -29.992 -17.155
ATOM   4921 H1   TIP   860     -14.841 -29.422 -16.936
ATOM   4922 H2   TIP   860     -16.261 -29.395 -17.461
ATOM   4923 O    TIP   861      27.612  14.918 -10.446
ATOM   4924 H1   TIP   861      28.406  14.508 -10.103
ATOM   4925 H2   TIP   861      27.393  14.405 -11.223
ATOM   4926 O    TIP   862      -3.947  26.938 -24.072
ATOM   4927 H1   TIP   862      -4.798  27.354 -23.933
ATOM   4928 H2   TIP   862      -3.802  26.997 -25.016
ATOM   4929 O    TIP   863     -20.018  10.184  -7.647
ATOM   4930 H1   TIP   863     -19.589   9.561  -7.060
ATOM   4931 H2   TIP   863     -20.612   9.648  -8.173
ATOM   4932 O    TIP   864      14.917 -26.904   9.687
ATOM   4933 H1   TIP   864      14.005 -26.858   9.401
ATOM   4934 H2   TIP   864      14.933 -27.616  10.326
ATOM   4935 O    TIP   865       1.440  -3.503  13.647
ATOM   4936 H1   TIP   865       1.449  -4.249  14.246
ATOM   4937 H2   TIP   865       0.780  -2.912  14.009
ATOM   4938 O    TIP   866     -12.697   3.119 -19.094
ATOM   4939 H1   TIP   866     -13.379   2.485 -19.316
ATOM   4940 H2   TIP   866     -13.141   3.967 -19.110
ATOM   4941 O    TIP   867      16.335  20.461 -15.407
ATOM   4942 H1   TIP   867      16.640  20.215 -16.280
ATOM   4943 H2   TIP   867      16.033  21.364 -15.503
ATOM   4944 O    TIP   868      -7.632   8.285 -14.708
ATOM   4945 H1   TIP   868      -7.991   7.404 -14.814
ATOM   4946 H2   TIP   868      -7.928   8.760 -15.484
ATOM   4947 O    TIP   869      -9.142  -4.413   9.726
ATOM   4948 H1   TIP   869      -9.130  -5.299   9.363
ATOM   4949 H2   TIP   869      -9.278  -3.845   8.968
ATOM   4950 O    TIP   870      19.727  -8.096 -22.765
ATOM   4951 H1   TIP   870      19.561  -7.426 -23.428
ATOM   4952 H2   TIP   870      20.608  -8.415 -22.961
ATOM   4953 O    TIP   871      -9.861   8.529 -19.075
ATOM   4954 H1   TIP   871      -9.582   7.673 -19.398
ATOM   4955 H2   TIP   871     -10.812   8.529 -19.184
ATOM   4956 O    TIP   872     -21.678 -15.881  -0.028
ATOM   4957 H1   TIP   872     -21.444 -15.341   0.727
ATOM   4958 H2   TIP   872     -21.442 -15.349  -0.787
ATOM   4959 O    TIP   873      26.253 -16.086 -17.893
ATOM   4960 H1   TIP   873      25.713 -16.519 -17.231
ATOM   4961 H2   TIP   873      26.799 -15.476 -17.396
ATOM   4962 O    TIP   874     -25.581  -2.639 -21.774
ATOM   4963 H1   TIP   874     -26.535  -2.719 -21.775
ATOM   4964 H2   TIP   874     -25.296  -3.162 -21.025
ATOM   4965 O    TIP   875      22.712  -7.529  -8.984
ATOM   4966 H1   TIP   875      23.473  -7.120  -9.395
ATOM   4967 H2   TIP   875      22.223  -7.914  -9.712
ATOM   4968 O    TIP   876     -17.479 -30.817 -10.740
ATOM   4969 H1   TIP   876     -18.258 -31.289 -10.446
ATOM   4970 H2   TIP   876     -17.496 -29.996 -10.248
ATOM   4971 O    TIP   877      -4.727 -11.880   7.397
ATOM   4972 H1   TIP   877      -4.901 -12.731   6.994
ATOM   4973 H2   TIP   877      -3.974 -12.034   7.967
ATOM   4974 O    TIP   878     -17.908   7.168 -12.234
ATOM   4975 H1   TIP   878     -17.550   7.503 -13.057
ATOM   4976 H2   TIP   878     -18.192   6.278 -12.440
ATOM   4977 O    TIP   879     -14.187 -23.880   8.253
ATOM   4978 H1   TIP   879     -13.333 -24.103   8.625
ATOM   4979 H2   TIP   879     -13.984 -23.318   7.506
ATOM   4980 O    TIP   880     -14.734 -12.718 -17.252
ATOM   4981 H1   TIP   880     -15.005 -12.909 -18.150
ATOM   4982 H2   TIP   880     -14.208 -13.475 -16.994
ATOM   4983 O    TIP   881      10.970  20.520 -10.877
ATOM   4984 H1   TIP   881      11.775  20.054 -11.101
ATOM   4985 H2   TIP   881      10.992  21.311 -11.416
ATOM   4986 O    TIP   882      25.047  -0.259 -18.972
ATOM   4987 H1   TIP   882      24.664   0.436 -19.507
ATOM   4988 H2   TIP   882      25.479   0.201 -18.253
ATOM   4989 O    TIP   883       0.928 -12.024   8.038
ATOM   4990 H1   TIP   883       1.833 -11.827   8.280
ATOM   4991 H2   TIP   883       0.999 -12.739   7.406
ATOM   4992 O    TIP   884       1.490 -10.853 -28.894
ATOM   4993 H1   TIP   884       0.594 -10.526 -28.816
ATOM   4994 H2   TIP   884       1.691 -11.212 -28.030
ATOM   4995 O    TIP   885       1.912 -24.449   5.149
ATOM   4996 H1   TIP   885       1.722 -24.996   4.387
ATOM   4997 H2   TIP   885       1.539 -23.595   4.931
ATOM   4998 O    TIP   886     -20.705   2.673 -23.555
ATOM   4999 H1   TIP   886     -19.817   2.316 -23.537
ATOM   5000 H2   TIP   886     -21.274   1.904 -23.558
ATOM   5001 O    TIP   887     -13.327 -11.082   2.395
ATOM   5002 H1   TIP   887     -12.830 -10.800   1.627
ATOM   5003 H2   TIP   887     -13.303 -10.329   2.986
ATOM   5004 O    TIP   888     -13.915  -8.522   3.271
ATOM   5005 H1   TIP   888     -13.888  -8.679   2.328
ATOM   5006 H2   TIP   888     -14.503  -7.773   3.374
ATOM   5007 O    TIP   889       1.324 -20.340 -19.666
ATOM   5008 H1   TIP   889       0.671 -20.291 -18.968
ATOM   5009 H2   TIP   889       1.446 -19.432 -19.945
ATOM   5010 O    TIP   890      -8.645  -6.861   5.753
ATOM   5011 H1   TIP   890      -9.142  -7.461   5.196
ATOM   5012 H2   TIP   890      -8.938  -5.990   5.489
ATOM   5013 O    TIP   891     -21.899  -3.171   4.154
ATOM   5014 H1   TIP   891     -21.902  -4.051   3.778
ATOM   5015 H2   TIP   891     -22.675  -3.146   4.715
ATOM   5016 O    TIP   892     -23.390 -13.475 -11.397
ATOM   5017 H1   TIP   892     -23.064 -13.856 -12.212
ATOM   5018 H2   TIP   892     -24.021 -14.114 -11.068
ATOM   5019 O    TIP   893     -10.824   7.516   5.072
ATOM   5020 H1   TIP   893     -10.648   7.290   4.159
ATOM   5021 H2   TIP   893     -10.582   8.439   5.143
ATOM   5022 O    TIP   894      -0.244 -25.233   6.929
ATOM   5023 H1   TIP   894       0.607 -25.231   6.492
ATOM   5024 H2   TIP   894      -0.795 -25.790   6.380
ATOM   5025 O    TIP   895     -14.711   1.036 -17.887
ATOM   5026 H1   TIP   895     -15.020   1.596 -17.175
ATOM   5027 H2   TIP   895     -15.271   0.262 -17.845
ATOM   5028 O    TIP   896      15.060  11.963  -9.503
ATOM   5029 H1   TIP   896      14.112  12.089  -9.485
ATOM   5030 H2   TIP   896      15.414  12.831  -9.699
ATOM   5031 O    TIP   897      26.246 -16.358 -14.940
ATOM   5032 H1   TIP   897      26.497 -15.727 -14.267
ATOM   5033 H2   TIP   897      26.954 -17.003 -14.942
ATOM   5034 O    TIP   898       2.648  -0.549   9.208
ATOM   5035 H1   TIP   898       2.289   0.323   9.374
ATOM   5036 H2   TIP   898       3.103  -0.466   8.370
ATOM   5037 O    TIP   899      21.845 -13.299   2.830
ATOM   5038 H1   TIP   899      21.298 -12.632   2.415
ATOM   5039 H2   TIP   899      22.184 -12.876   3.619
ATOM   5040 O    TIP   900      -6.503   5.136  -0.401
ATOM   5041 H1   TIP   900      -6.568   4.371  -0.972
ATOM   5042 H2   TIP   900      -7.199   5.014   0.245
ATOM   5043 O    TIP   901     -17.675 -18.713  -0.736
ATOM   5044 H1   TIP   901     -17.541 -19.199  -1.549
ATOM   5045 H2   TIP   901     -18.140 -19.324  -0.165
ATOM   5046 O    TIP   902      25.651 -11.203   0.551
ATOM   5047 H1   TIP   902      25.290 -12.004   0.931
ATOM   5048 H2   TIP   902      25.925 -11.456  -0.330
ATOM   5049 O    TIP   903      14.967  28.525  -6.307
ATOM   5050 H1   TIP   903      14.542  28.613  -7.160
ATOM   5051 H2   TIP   903      15.811  28.965  -6.413
ATOM   5052 O    TIP   904     -19.911  13.269 -12.641
ATOM   5053 H1   TIP   904     -19.091  13.111 -12.174
ATOM   5054 H2   TIP   904     -20.583  12.865 -12.091
ATOM   5055 O    TIP   905      -0.851   0.730  13.797
ATOM   5056 H1   TIP   905      -1.621   1.098  13.363
ATOM   5057 H2   TIP   905      -0.316   0.383  13.084
ATOM   5058 O    TIP   906      -8.097   0.411 -18.232
ATOM   5059 H1   TIP   906      -8.006  -0.493 -17.931
ATOM   5060 H2   TIP   906      -8.703   0.812 -17.609
ATOM   5061 O    TIP   907     -14.822  -6.959   5.504
ATOM   5062 H1   TIP   907     -14.679  -6.731   6.422
ATOM   5063 H2   TIP   907     -14.315  -7.760   5.373
ATOM   5064 O    TIP   908     -17.160   6.134 -15.371
ATOM   5065 H1   TIP   908     -16.746   6.667 -16.050
ATOM   5066 H2   TIP   908     -18.099   6.236 -15.525
ATOM   5067 O    TIP   909     -11.696 -13.982 -19.282
ATOM   5068 H1   TIP   909     -11.152 -13.205 -19.406
ATOM   5069 H2   TIP   909     -11.753 -14.377 -20.152
ATOM   5070 O    TIP   910      -4.306 -14.764 -22.892
ATOM   5071 H1   TIP   910      -4.687 -14.688 -22.017
ATOM   5072 H2   TIP   910      -4.785 -15.485 -23.301
ATOM   5073 O    TIP   911      24.218 -10.146 -11.157
ATOM   5074 H1   TIP   911      24.044  -9.413 -11.746
ATOM   5075 H2   TIP   911      24.654 -10.798 -11.706
ATOM   5076 O    TIP   912      -6.319  26.598 -15.596
ATOM   5077 H1   TIP   912      -5.919  27.200 -14.968
ATOM   5078 H2   TIP   912      -6.801  27.163 -16.198
ATOM   5079 O    TIP   913      -0.904  20.664   9.039
ATOM   5080 H1   TIP   913      -1.775  20.540   9.417
ATOM   5081 H2   TIP   913      -0.898  20.108   8.260
ATOM   5082 O    TIP   914      20.475  -3.431   1.335
ATOM   5083 H1   TIP   914      20.786  -2.528   1.278
ATOM   5084 H2   TIP   914      21.040  -3.839   1.991
ATOM   5085 O    TIP   915      27.193  20.092  -3.328
ATOM   5086 H1   TIP   915      26.768  20.249  -2.486
ATOM   5087 H2   TIP   915      27.047  20.896  -3.826
ATOM   5088 O    TIP   916     -13.388  30.129   1.892
ATOM   5089 H1   TIP   916     -13.464  29.216   2.166
ATOM   5090 H2   TIP   916     -14.285  30.399   1.699
ATOM   5091 O    TIP   917      30.643 -10.343  -6.142
ATOM   5092 H1   TIP   917      31.341 -10.639  -5.559
ATOM   5093 H2   TIP   917      30.319 -11.143  -6.555
ATOM   5094 O    TIP   918      22.140 -22.001  12.895
ATOM   5095 H1   TIP   918      21.191 -21.891  12.946
ATOM   5096 H2   TIP   918      22.395 -21.525  12.105
ATOM   5097 O    TIP   919      -0.781 -14.817   8.362
ATOM   5098 H1   TIP   919      -0.435 -15.108   9.205
ATOM   5099 H2   TIP   919      -0.005 -14.625   7.836
ATOM   5100 O    TIP   920     -18.377 -17.807  -7.731
ATOM   5101 H1   TIP   920     -18.922 -18.570  -7.923
ATOM   5102 H2   TIP   920     -18.746 -17.444  -6.926
ATOM   5103 O    TIP   921      23.281 -28.689  -3.319
ATOM   5104 H1   TIP   921      23.100 -28.863  -2.395
ATOM   5105 H2   TIP   921      24.065 -29.204  -3.511
ATOM   5106 O    TIP   922       9.609 -24.625 -14.792
ATOM   5107 H1   TIP   922       9.039 -25.229 -15.267
ATOM   5108 H2   TIP   922       9.502 -23.788 -15.243
ATOM   5109 O    TIP   923      18.189  10.092  -3.273
ATOM   5110 H1   TIP   923      18.177   9.379  -3.911
ATOM   5111 H2   TIP   923      17.745   9.735  -2.505
ATOM   5112 O    TIP   924      16.872 -12.328 -26.061
ATOM   5113 H1   TIP   924      16.724 -11.516 -25.577
ATOM   5114 H2   TIP   924      16.409 -12.997 -25.556
ATOM   5115 O    TIP   925     -21.412 -12.496  -9.915
ATOM   5116 H1   TIP   925     -22.263 -12.871 -10.141
ATOM   5117 H2   TIP   925     -20.855 -12.694 -10.668
ATOM   5118 O    TIP   926      20.484 -21.048  -5.850
ATOM   5119 H1   TIP   926      20.417 -20.349  -5.199
ATOM   5120 H2   TIP   926      20.623 -20.592  -6.680
ATOM   5121 O    TIP   927     -11.511 -20.261   5.357
ATOM   5122 H1   TIP   927     -11.935 -19.786   4.642
ATOM   5123 H2   TIP   927     -10.781 -20.719   4.942
ATOM   5124 O    TIP   928     -25.528 -15.345 -10.997
ATOM   5125 H1   TIP   928     -26.435 -15.044 -10.949
ATOM   5126 H2   TIP   928     -25.490 -16.092 -10.401
ATOM   5127 O    TIP   929       3.977  25.407  -2.256
ATOM   5128 H1   TIP   929       4.455  26.228  -2.373
ATOM   5129 H2   TIP   929       4.084  24.946  -3.088
ATOM   5130 O    TIP   930      19.852  10.710 -14.562
ATOM   5131 H1   TIP   930      20.255  11.139 -13.807
ATOM   5132 H2   TIP   930      20.295  11.091 -15.320
ATOM   5133 O    TIP   931      27.044 -18.178   4.695
ATOM   5134 H1   TIP   931      27.573 -17.380   4.687
ATOM   5135 H2   TIP   931      26.211 -17.918   4.302
ATOM   5136 O    TIP   932      22.868  23.787   7.208
ATOM   5137 H1   TIP   932      21.949  24.033   7.310
ATOM   5138 H2   TIP   932      22.888  22.848   7.392
ATOM   5139 O    TIP   933      15.187  22.048 -22.152
ATOM   5140 H1   TIP   933      15.398  22.470 -21.319
ATOM   5141 H2   TIP   933      14.232  21.997 -22.162
ATOM   5142 O    TIP   934     -20.610   7.981 -14.576
ATOM   5143 H1   TIP   934     -19.825   8.332 -14.996
ATOM   5144 H2   TIP   934     -20.745   7.130 -14.991
ATOM   5145 O    TIP   935      29.438  -7.167  -0.191
ATOM   5146 H1   TIP   935      28.740  -7.705   0.182
ATOM   5147 H2   TIP   935      29.047  -6.298  -0.285
ATOM   5148 O    TIP   936      18.734 -30.897 -11.313
ATOM   5149 H1   TIP   936      18.869 -31.553 -10.629
ATOM   5150 H2   TIP   936      18.518 -31.406 -12.095
ATOM   5151 O    TIP   937      12.377 -20.405   2.812
ATOM   5152 H1   TIP   937      13.147 -20.963   2.924
ATOM   5153 H2   TIP   937      11.633 -20.997   2.920
ATOM   5154 O    TIP   938     -23.381  -1.157 -15.758
ATOM   5155 H1   TIP   938     -24.201  -0.850 -16.144
ATOM   5156 H2   TIP   938     -23.118  -1.895 -16.307
ATOM   5157 O    TIP   939     -15.525   2.986 -15.938
ATOM   5158 H1   TIP   939     -16.464   2.801 -15.914
ATOM   5159 H2   TIP   939     -15.432   3.818 -15.473
ATOM   5160 O    TIP   940      14.941  -3.317 -22.704
ATOM   5161 H1   TIP   940      15.568  -3.230 -21.986
ATOM   5162 H2   TIP   940      14.928  -2.454 -23.118
ATOM   5163 O    TIP   941      12.432  16.888   3.329
ATOM   5164 H1   TIP   941      12.060  16.679   4.186
ATOM   5165 H2   TIP   941      12.114  16.193   2.753
ATOM   5166 O    TIP   942       1.102 -24.231 -25.619
ATOM   5167 H1   TIP   942       0.761 -23.557 -25.032
ATOM   5168 H2   TIP   942       0.526 -24.201 -26.382
ATOM   5169 O    TIP   943      -7.260  25.137 -22.377
ATOM   5170 H1   TIP   943      -6.558  25.499 -21.837
ATOM   5171 H2   TIP   943      -6.818  24.815 -23.163
ATOM   5172 O    TIP   944      -2.635  -1.614 -23.069
ATOM   5173 H1   TIP   944      -3.167  -0.819 -23.078
ATOM   5174 H2   TIP   944      -2.762  -1.979 -22.193
ATOM   5175 O    TIP   945     -11.251   8.905 -11.154
ATOM   5176 H1   TIP   945     -12.096   9.327 -11.311
ATOM   5177 H2   TIP   945     -11.226   8.178 -11.775
ATOM   5178 O    TIP   946      -7.274  -1.309 -22.795
ATOM   5179 H1   TIP   946      -6.902  -1.454 -23.665
ATOM   5180 H2   TIP   946      -6.701  -0.656 -22.394
ATOM   5181 O    TIP   947      23.743  -3.061  -3.894
ATOM   5182 H1   TIP   947      23.036  -3.189  -4.526
ATOM   5183 H2   TIP   947      23.762  -3.872  -3.387
ATOM   5184 O    TIP   948      25.578  14.770  -8.645
ATOM   5185 H1   TIP   948      25.336  15.688  -8.528
ATOM   5186 H2   TIP   948      26.276  14.787  -9.299
ATOM   5187 O    TIP   949     -29.965 -12.928 -10.045
ATOM   5188 H1   TIP   949     -29.960 -11.971 -10.041
ATOM   5189 H2   TIP   949     -30.884 -13.164 -10.169
ATOM   5190 O    TIP   950      26.638   4.557 -16.641
ATOM   5191 H1   TIP   950      26.042   5.095 -17.162
ATOM   5192 H2   TIP   950      27.270   4.216 -17.274
ATOM   5193 O    TIP   951       8.867 -29.829  -8.309
ATOM   5194 H1   TIP   951       8.776 -28.926  -8.613
ATOM   5195 H2   TIP   951       9.810 -29.953  -8.200
ATOM   5196 O    TIP   952      -2.403   4.343   1.560
ATOM   5197 H1   TIP   952      -3.166   4.850   1.835
ATOM   5198 H2   TIP   952      -2.591   3.450   1.848
ATOM   5199 O    TIP   953      21.394 -23.120  10.018
ATOM   5200 H1   TIP   953      20.542 -23.486  10.256
ATOM   5201 H2   TIP   953      21.667 -23.625   9.252
ATOM   5202 O    TIP   954      29.615 -18.209 -10.985
ATOM   5203 H1   TIP   954      28.917 -18.547 -10.424
ATOM   5204 H2   TIP   954      29.846 -18.946 -11.550
ATOM   5205 O    TIP   955     -16.420 -24.227 -19.895
ATOM   5206 H1   TIP   955     -16.241 -24.892 -19.230
ATOM   5207 H2   TIP   955     -15.823 -24.437 -20.612
ATOM   5208 O    TIP   956      12.688  20.933 -22.313
ATOM   5209 H1   TIP   956      11.788  20.663 -22.133
ATOM   5210 H2   TIP   956      13.062  20.209 -22.814
ATOM   5211 O    TIP   957     -21.962  -6.564 -13.657
ATOM   5212 H1   TIP   957     -22.340  -7.105 -14.350
ATOM   5213 H2   TIP   957     -22.715  -6.145 -13.241
ATOM   5214 O    TIP   958      -1.767 -19.376   6.401
ATOM   5215 H1   TIP   958      -1.651 -20.246   6.019
ATOM   5216 H2   TIP   958      -2.367 -18.929   5.804
ATOM   5217 O    TIP   959      -1.055   5.108 -23.132
ATOM   5218 H1   TIP   959      -1.113   4.234 -22.746
ATOM   5219 H2   TIP   959      -0.155   5.386 -22.963
ATOM   5220 O    TIP   960      -7.544 -26.240   5.027
ATOM   5221 H1   TIP   960      -7.348 -26.497   4.126
ATOM   5222 H2   TIP   960      -8.477 -26.026   5.018
ATOM   5223 O    TIP   961      -4.957 -26.935 -21.905
ATOM   5224 H1   TIP   961      -5.798 -27.194 -21.531
ATOM   5225 H2   TIP   961      -4.416 -27.722 -21.850
ATOM   5226 O    TIP   962     -13.726 -21.477   2.667
ATOM   5227 H1   TIP   962     -14.526 -21.383   2.150
ATOM   5228 H2   TIP   962     -13.977 -21.204   3.549
ATOM   5229 O    TIP   963      10.981  12.340 -11.616
ATOM   5230 H1   TIP   963      11.149  11.794 -12.384
ATOM   5231 H2   TIP   963      10.751  13.197 -11.975
ATOM   5232 O    TIP   964      -2.965 -18.851 -26.059
ATOM   5233 H1   TIP   964      -3.261 -19.057 -25.173
ATOM   5234 H2   TIP   964      -2.093 -19.242 -26.119
ATOM   5235 O    TIP   965     -13.276 -18.667 -14.664
ATOM   5236 H1   TIP   965     -14.026 -19.188 -14.950
ATOM   5237 H2   TIP   965     -13.659 -17.962 -14.142
ATOM   5238 O    TIP   966     -18.689   4.129  -5.515
ATOM   5239 H1   TIP   966     -18.816   3.956  -6.447
ATOM   5240 H2   TIP   966     -19.408   3.667  -5.085
ATOM   5241 O    TIP   967      14.505  13.867 -23.506
ATOM   5242 H1   TIP   967      13.650  13.561 -23.204
ATOM   5243 H2   TIP   967      14.937  14.192 -22.716
ATOM   5244 O    TIP   968      19.614   7.776 -18.074
ATOM   5245 H1   TIP   968      20.235   8.484 -17.905
ATOM   5246 H2   TIP   968      19.547   7.311 -17.240
ATOM   5247 O    TIP   969      18.324  12.651  -0.244
ATOM   5248 H1   TIP   969      18.666  13.446  -0.653
ATOM   5249 H2   TIP   969      17.552  12.427  -0.763
ATOM   5250 O    TIP   970      -3.448   4.896 -22.041
ATOM   5251 H1   TIP   970      -2.598   5.002 -22.467
ATOM   5252 H2   TIP   970      -3.265   4.363 -21.268
ATOM   5253 O    TIP   971      21.175  -0.716   1.259
ATOM   5254 H1   TIP   971      22.064  -0.453   1.024
ATOM   5255 H2   TIP   971      20.613  -0.054   0.856
ATOM   5256 O    TIP   972     -17.386  -1.305 -21.010
ATOM   5257 H1   TIP   972     -18.106  -1.141 -20.402
ATOM   5258 H2   TIP   972     -17.803  -1.343 -21.871
ATOM   5259 O    TIP   973      -4.149   2.617   7.263
ATOM   5260 H1   TIP   973      -4.080   2.055   8.035
ATOM   5261 H2   TIP   973      -4.966   3.098   7.388
ATOM   5262 O    TIP   974      -2.571  18.995  -3.269
ATOM   5263 H1   TIP   974      -2.138  19.612  -3.858
ATOM   5264 H2   TIP   974      -1.984  18.239  -3.239
ATOM   5265 O    TIP   975       4.063   5.405 -16.566
ATOM   5266 H1   TIP   975       3.935   5.980 -15.811
ATOM   5267 H2   TIP   975       3.183   5.102 -16.789
ATOM   5268 O    TIP   976     -16.912 -12.562 -23.745
ATOM   5269 H1   TIP   976     -17.697 -12.626 -23.201
ATOM   5270 H2   TIP   976     -16.192 -12.794 -23.159
ATOM   5271 O    TIP   977      14.872 -18.364 -26.691
ATOM   5272 H1   TIP   977      14.091 -17.964 -26.311
ATOM   5273 H2   TIP   977      15.022 -19.148 -26.163
ATOM   5274 O    TIP   978     -13.790   9.982 -11.300
ATOM   5275 H1   TIP   978     -14.438   9.891 -11.998
ATOM   5276 H2   TIP   978     -13.898   9.195 -10.767
ATOM   5277 O    TIP   979       9.812   6.926 -20.858
ATOM   5278 H1   TIP   979       9.133   6.286 -20.648
ATOM   5279 H2   TIP   979      10.631   6.435 -20.804
ATOM   5280 O    TIP   980      14.196   8.273  -1.053
ATOM   5281 H1   TIP   980      13.741   7.546  -0.629
ATOM   5282 H2   TIP   980      14.456   8.847  -0.332
ATOM   5283 O    TIP   981      14.826  -8.517 -17.534
ATOM   5284 H1   TIP   981      14.983  -7.593 -17.725
ATOM   5285 H2   TIP   981      15.252  -8.987 -18.250
ATOM   5286 O    TIP   982      -1.475  17.932 -15.936
ATOM   5287 H1   TIP   982      -2.380  17.636 -16.035
ATOM   5288 H2   TIP   982      -1.191  18.140 -16.826
ATOM   5289 O    TIP   983      -8.434  27.444 -22.208
ATOM   5290 H1   TIP   983      -7.951  26.628 -22.339
ATOM   5291 H2   TIP   983      -7.938  28.099 -22.698
ATOM   5292 O    TIP   984      27.076 -16.038  -9.882
ATOM   5293 H1   TIP   984      26.773 -15.568 -10.659
ATOM   5294 H2   TIP   984      26.467 -16.770  -9.791
ATOM   5295 O    TIP   985      22.952 -10.118  -4.939
ATOM   5296 H1   TIP   985      23.291 -10.239  -4.052
ATOM   5297 H2   TIP   985      23.465  -9.394  -5.296
ATOM   5298 O    TIP   986      -9.452  -3.301   6.962
ATOM   5299 H1   TIP   986      -9.907  -2.511   6.670
ATOM   5300 H2   TIP   986      -8.581  -3.236   6.570
ATOM   5301 O    TIP   987      25.368   5.778 -22.118
ATOM   5302 H1   TIP   987      24.733   5.792 -21.402
ATOM   5303 H2   TIP   987      25.391   4.863 -22.400
ATOM   5304 O    TIP   988       7.639 -12.901   9.367
ATOM   5305 H1   TIP   988       8.428 -13.131   8.877
ATOM   5306 H2   TIP   988       7.750 -13.327  10.216
ATOM   5307 O    TIP   989      10.541 -30.017 -12.523
ATOM   5308 H1   TIP   989      10.388 -29.195 -12.989
ATOM   5309 H2   TIP   989      10.799 -30.636 -13.206
ATOM   5310 O    TIP   990       8.815 -22.394   7.860
ATOM   5311 H1   TIP   990       7.876 -22.575   7.895
ATOM   5312 H2   TIP   990       8.873 -21.451   7.710
ATOM   5313 O    TIP   991     -14.044  26.873  -6.617
ATOM   5314 H1   TIP   991     -13.162  26.848  -6.990
ATOM   5315 H2   TIP   991     -14.359  25.972  -6.687
ATOM   5316 O    TIP   992      10.773  14.358 -19.494
ATOM   5317 H1   TIP   992      10.086  14.317 -18.828
ATOM   5318 H2   TIP   992      11.066  13.453 -19.594
ATOM   5319 O    TIP   993      13.186  25.000  -6.071
ATOM   5320 H1   TIP   993      13.135  25.230  -5.143
ATOM   5321 H2   TIP   993      12.562  25.586  -6.499
ATOM   5322 O    TIP   994      -4.487 -29.661  -5.894
ATOM   5323 H1   TIP   994      -4.977 -29.007  -5.396
ATOM   5324 H2   TIP   994      -3.890 -30.052  -5.256
ATOM   5325 O    TIP   995      14.189  11.441 -19.669
ATOM   5326 H1   TIP   995      14.114  10.663 -19.117
ATOM   5327 H2   TIP   995      13.286  11.726 -19.808
ATOM   5328 O    TIP   996      -0.706 -25.091  13.074
ATOM   5329 H1   TIP   996      -1.469 -24.874  13.609
ATOM   5330 H2   TIP   996      -0.848 -24.623  12.251
ATOM   5331 O    TIP   997       0.114   1.708 -18.363
ATOM   5332 H1   TIP   997       0.576   1.781 -19.198
ATOM   5333 H2   TIP   997      -0.792   1.516 -18.606
ATOM   5334 O    TIP   998      -4.924   8.940 -21.469
ATOM   5335 H1   TIP   998      -4.931   8.307 -22.187
ATOM   5336 H2   TIP   998      -5.799   8.878 -21.086
ATOM   5337 O    TIP   999      27.415 -12.376  -8.806
ATOM   5338 H1   TIP   999      28.234 -12.742  -9.138
ATOM   5339 H2   TIP   999      27.040 -13.074  -8.270
ATOM   5340 O    TIP  1000     -20.874 -11.304   7.065
ATOM   5341 H1   TIP  1000     -21.138 -10.521   7.549
ATOM   5342 H2   TIP  1000     -19.921 -11.237   7.002
ATOM   5343 O    TIP  1001      15.197  24.637 -26.771
ATOM   5344 H1   TIP  1001      15.531  23.741 -26.742
ATOM   5345 H2   TIP  1001      14.251  24.546 -26.658
ATOM   5346 O    TIP  1002       6.522   6.494 -16.879
ATOM   5347 H1   TIP  1002       5.653   6.116 -16.742
ATOM   5348 H2   TIP  1002       6.731   6.292 -17.791
ATOM   5349 O    TIP  1003       1.190 -28.507   1.869
ATOM   5350 H1   TIP  1003       0.316 -28.610   1.492
ATOM   5351 H2   TIP  1003       1.301 -29.273   2.432
ATOM   5352 O    TIP  1004      -2.862  11.349 -14.733
ATOM   5353 H1   TIP  1004      -3.615  10.778 -14.584
ATOM   5354 H2   TIP  1004      -2.903  11.566 -15.664
ATOM   5355 O    TIP  1005     -16.249  -1.868 -25.282
ATOM   5356 H1   TIP  1005     -15.920  -2.763 -25.366
ATOM   5357 H2   TIP  1005     -15.469  -1.339 -25.120
ATOM   5358 O    TIP  1006     -21.006   2.336 -12.767
ATOM   5359 H1   TIP  1006     -21.737   2.068 -13.324
ATOM   5360 H2   TIP  1006     -21.145   1.866 -11.945
ATOM   5361 O    TIP  1007      -6.597  30.681 -17.908
ATOM   5362 H1   TIP  1007      -7.511  30.932 -18.040
ATOM   5363 H2   TIP  1007      -6.602  30.171 -17.098
ATOM   5364 O    TIP  1008       3.625  24.234 -11.353
ATOM   5365 H1   TIP  1008       2.673  24.332 -11.355
ATOM   5366 H2   TIP  1008       3.953  25.080 -11.047
ATOM   5367 O    TIP  1009     -19.194 -28.099   3.987
ATOM   5368 H1   TIP  1009     -18.895 -28.934   3.628
ATOM   5369 H2   TIP  1009     -19.644 -28.333   4.798
ATOM   5370 O    TIP  1010      -3.470  24.977 -10.322
ATOM   5371 H1   TIP  1010      -4.411  24.804 -10.351
ATOM   5372 H2   TIP  1010      -3.293  25.477 -11.118
ATOM   5373 O    TIP  1011     -29.988  -5.195  -3.201
ATOM   5374 H1   TIP  1011     -30.788  -5.398  -3.686
ATOM   5375 H2   TIP  1011     -29.920  -4.241  -3.238
ATOM   5376 O    TIP  1012      -7.851  30.025  -4.167
ATOM   5377 H1   TIP  1012      -7.672  29.763  -5.070
ATOM   5378 H2   TIP  1012      -6.990  30.048  -3.749
ATOM   5379 O    TIP  1013     -11.324  26.780  -7.887
ATOM   5380 H1   TIP  1013     -11.004  26.913  -8.779
ATOM   5381 H2   TIP  1013     -11.097  27.588  -7.426
ATOM   5382 O    TIP  1014      24.200  18.370 -10.089
ATOM   5383 H1   TIP  1014      24.407  18.079 -10.977
ATOM   5384 H2   TIP  1014      24.055  19.312 -10.173
ATOM   5385 O    TIP  1015     -10.928   6.751 -26.270
ATOM   5386 H1   TIP  1015     -10.526   6.045 -25.764
ATOM   5387 H2   TIP  1015     -11.818   6.818 -25.924
ATOM   5388 O    TIP  1016      14.244  28.361  -3.654
ATOM   5389 H1   TIP  1016      14.428  28.285  -4.591
ATOM   5390 H2   TIP  1016      13.900  27.504  -3.406
ATOM   5391 O    TIP  1017     -21.823  -9.571  -9.146
ATOM   5392 H1   TIP  1017     -22.262  -9.924  -8.372
ATOM   5393 H2   TIP  1017     -21.690 -10.330  -9.714
ATOM   5394 O    TIP  1018      13.402  -9.533   7.123
ATOM   5395 H1   TIP  1018      14.188  -9.896   7.530
ATOM   5396 H2   TIP  1018      12.696 -10.116   7.400
ATOM   5397 O    TIP  1019       2.373  -3.388   6.101
ATOM   5398 H1   TIP  1019       1.433  -3.530   5.996
ATOM   5399 H2   TIP  1019       2.472  -3.089   7.005
ATOM   5400 O    TIP  1020       0.771 -18.141   6.070
ATOM   5401 H1   TIP  1020       0.609 -17.291   5.663
ATOM   5402 H2   TIP  1020      -0.084 -18.572   6.076
ATOM   5403 O    TIP  1021      11.830 -23.874   8.924
ATOM   5404 H1   TIP  1021      11.906 -24.368   9.740
ATOM   5405 H2   TIP  1021      10.902 -23.929   8.696
ATOM   5406 O    TIP  1022       0.507 -22.595   3.704
ATOM   5407 H1   TIP  1022      -0.427 -22.792   3.775
ATOM   5408 H2   TIP  1022       0.632 -22.349   2.788
ATOM   5409 O    TIP  1023      26.406 -14.591  -7.313
ATOM   5410 H1   TIP  1023      26.548 -15.514  -7.524
ATOM   5411 H2   TIP  1023      26.001 -14.603  -6.446
ATOM   5412 O    TIP  1024      -2.675  11.606 -17.423
ATOM   5413 H1   TIP  1024      -2.046  11.801 -18.117
ATOM   5414 H2   TIP  1024      -3.518  11.545 -17.871
ATOM   5415 O    TIP  1025      19.251  -5.763   2.455
ATOM   5416 H1   TIP  1025      19.474  -5.153   1.752
ATOM   5417 H2   TIP  1025      18.443  -5.413   2.829
ATOM   5418 O    TIP  1026     -24.483 -20.269  -9.212
ATOM   5419 H1   TIP  1026     -24.790 -21.175  -9.169
ATOM   5420 H2   TIP  1026     -23.607 -20.294  -8.828
ATOM   5421 O    TIP  1027      18.865   8.599  -9.085
ATOM   5422 H1   TIP  1027      18.448   9.379  -8.720
ATOM   5423 H2   TIP  1027      19.555   8.939  -9.654
ATOM   5424 O    TIP  1028     -19.735  11.429  -3.192
ATOM   5425 H1   TIP  1028     -20.398  10.854  -3.575
ATOM   5426 H2   TIP  1028     -20.036  11.578  -2.296
ATOM   5427 O    TIP  1029      18.016   9.353 -22.801
ATOM   5428 H1   TIP  1029      18.155   9.714 -21.925
ATOM   5429 H2   TIP  1029      17.092   9.518 -22.986
ATOM   5430 O    TIP  1030     -13.898 -18.073   2.035
ATOM   5431 H1   TIP  1030     -14.604 -18.713   2.123
ATOM   5432 H2   TIP  1030     -14.281 -17.361   1.524
ATOM   5433 O    TIP  1031       5.099 -19.725 -21.145
ATOM   5434 H1   TIP  1031       5.316 -19.111 -20.443
ATOM   5435 H2   TIP  1031       4.771 -20.501 -20.692
ATOM   5436 O    TIP  1032      -7.559 -24.795 -21.748
ATOM   5437 H1   TIP  1032      -8.516 -24.801 -21.748
ATOM   5438 H2   TIP  1032      -7.316 -25.201 -22.580
ATOM   5439 O    TIP  1033      -7.343  20.484 -21.096
ATOM   5440 H1   TIP  1033      -7.544  20.433 -20.162
ATOM   5441 H2   TIP  1033      -7.599  19.630 -21.444
ATOM   5442 O    TIP  1034     -29.402   3.300 -22.710
ATOM   5443 H1   TIP  1034     -29.941   2.540 -22.931
ATOM   5444 H2   TIP  1034     -28.615   2.930 -22.312
ATOM   5445 O    TIP  1035      10.367  -2.328   6.685
ATOM   5446 H1   TIP  1035      10.484  -1.676   5.994
ATOM   5447 H2   TIP  1035      10.574  -3.163   6.267
ATOM   5448 O    TIP  1036      18.001  26.952  -7.375
ATOM   5449 H1   TIP  1036      17.327  26.462  -6.904
ATOM   5450 H2   TIP  1036      18.182  27.708  -6.817
ATOM   5451 O    TIP  1037       8.426  -8.854   8.489
ATOM   5452 H1   TIP  1037       8.913  -8.722   9.302
ATOM   5453 H2   TIP  1037       7.763  -9.507   8.709
ATOM   5454 O    TIP  1038      -4.132  -7.795   3.996
ATOM   5455 H1   TIP  1038      -3.794  -7.979   4.872
ATOM   5456 H2   TIP  1038      -4.341  -8.656   3.633
ATOM   5457 O    TIP  1039      10.551  17.791  -4.752
ATOM   5458 H1   TIP  1039      10.160  16.929  -4.897
ATOM   5459 H2   TIP  1039       9.870  18.411  -5.015
ATOM   5460 O    TIP  1040      13.815   2.841   8.300
ATOM   5461 H1   TIP  1040      12.949   3.205   8.481
ATOM   5462 H2   TIP  1040      13.640   2.031   7.821
ATOM   5463 O    TIP  1041      29.049 -15.656 -12.027
ATOM   5464 H1   TIP  1041      29.712 -15.714 -12.716
ATOM   5465 H2   TIP  1041      29.123 -16.484 -11.552
ATOM   5466 O    TIP  1042       4.806  29.966   2.763
ATOM   5467 H1   TIP  1042       5.408  30.612   3.131
ATOM   5468 H2   TIP  1042       4.031  30.471   2.518
ATOM   5469 O    TIP  1043     -16.664 -15.209 -25.074
ATOM   5470 H1   TIP  1043     -16.318 -16.091 -25.207
ATOM   5471 H2   TIP  1043     -17.495 -15.343 -24.618
ATOM   5472 O    TIP  1044       0.234  22.085 -10.008
ATOM   5473 H1   TIP  1044      -0.159  22.553 -10.745
ATOM   5474 H2   TIP  1044       0.624  21.304 -10.400
ATOM   5475 O    TIP  1045      -7.972  13.655  -0.186
ATOM   5476 H1   TIP  1045      -7.724  13.756  -1.105
ATOM   5477 H2   TIP  1045      -7.223  13.994   0.304
ATOM   5478 O    TIP  1046      -1.072 -27.262   5.299
ATOM   5479 H1   TIP  1046      -1.983 -27.242   5.006
ATOM   5480 H2   TIP  1046      -1.054 -27.928   5.985
ATOM   5481 O    TIP  1047      19.691  -4.695 -17.124
ATOM   5482 H1   TIP  1047      20.328  -4.840 -17.823
ATOM   5483 H2   TIP  1047      18.856  -4.976 -17.497
ATOM   5484 O    TIP  1048      -8.028  14.291 -19.861
ATOM   5485 H1   TIP  1048      -7.575  14.903 -20.441
ATOM   5486 H2   TIP  1048      -8.825  14.055 -20.336
ATOM   5487 O    TIP  1049     -15.418   4.923 -13.912
ATOM   5488 H1   TIP  1049     -16.187   5.381 -14.252
ATOM   5489 H2   TIP  1049     -14.950   5.584 -13.402
ATOM   5490 O    TIP  1050      -4.774  12.627  -2.309
ATOM   5491 H1   TIP  1050      -5.105  11.734  -2.209
ATOM   5492 H2   TIP  1050      -5.473  13.093  -2.767
ATOM   5493 O    TIP  1051     -17.806  12.112 -10.750
ATOM   5494 H1   TIP  1051     -18.120  12.584  -9.979
ATOM   5495 H2   TIP  1051     -17.425  11.307 -10.401
ATOM   5496 O    TIP  1052      11.742   1.696 -23.197
ATOM   5497 H1   TIP  1052      11.282   2.458 -22.846
ATOM   5498 H2   TIP  1052      11.221   1.429 -23.955
ATOM   5499 O    TIP  1053     -15.576  29.721 -11.800
ATOM   5500 H1   TIP  1053     -15.519  28.952 -11.233
ATOM   5501 H2   TIP  1053     -16.121  30.339 -11.314
ATOM   5502 O    TIP  1054       1.387  13.562 -22.185
ATOM   5503 H1   TIP  1054       1.702  13.108 -22.966
ATOM   5504 H2   TIP  1054       0.442  13.641 -22.318
ATOM   5505 O    TIP  1055     -14.714 -13.394 -19.908
ATOM   5506 H1   TIP  1055     -14.677 -13.450 -20.862
ATOM   5507 H2   TIP  1055     -14.302 -14.202 -19.603
ATOM   5508 O    TIP  1056      18.342  -3.081 -24.940
ATOM   5509 H1   TIP  1056      17.790  -3.310 -25.688
ATOM   5510 H2   TIP  1056      18.847  -2.325 -25.237
ATOM   5511 O    TIP  1057      23.037   0.973 -20.664
ATOM   5512 H1   TIP  1057      22.668   0.217 -21.120
ATOM   5513 H2   TIP  1057      22.308   1.326 -20.154
ATOM   5514 O    TIP  1058      24.705 -13.163 -18.060
ATOM   5515 H1   TIP  1058      23.805 -13.136 -17.739
ATOM   5516 H2   TIP  1058      24.697 -13.837 -18.740
ATOM   5517 O    TIP  1059      30.027  -8.774 -10.395
ATOM   5518 H1   TIP  1059      30.473  -7.971 -10.662
ATOM   5519 H2   TIP  1059      30.711  -9.305  -9.986
ATOM   5520 O    TIP  1060      21.782 -14.675   0.215
ATOM   5521 H1   TIP  1060      21.452 -13.873  -0.190
ATOM   5522 H2   TIP  1060      21.973 -15.256  -0.521
ATOM   5523 O    TIP  1061      -6.070 -30.410   4.305
ATOM   5524 H1   TIP  1061      -6.435 -31.166   3.847
ATOM   5525 H2   TIP  1061      -6.504 -29.655   3.908
ATOM   5526 O    TIP  1062      15.856 -15.656 -24.828
ATOM   5527 H1   TIP  1062      16.522 -16.200 -25.249
ATOM   5528 H2   TIP  1062      15.173 -16.272 -24.565
ATOM   5529 O    TIP  1063     -25.028  -1.277   3.148
ATOM   5530 H1   TIP  1063     -24.100  -1.221   2.921
ATOM   5531 H2   TIP  1063     -25.391  -0.431   2.886
ATOM   5532 O    TIP  1064      -8.143 -11.559   3.813
ATOM   5533 H1   TIP  1064      -7.804 -12.377   4.178
ATOM   5534 H2   TIP  1064      -8.754 -11.236   4.474
ATOM   5535 O    TIP  1065      26.455  -2.252  -4.291
ATOM   5536 H1   TIP  1065      26.642  -1.669  -3.556
ATOM   5537 H2   TIP  1065      25.557  -2.548  -4.141
ATOM   5538 O    TIP  1066      24.601   5.861 -14.061
ATOM   5539 H1   TIP  1066      25.463   6.273 -14.004
ATOM   5540 H2   TIP  1066      24.200   6.250 -14.838
ATOM   5541 O    TIP  1067      -8.778   0.697   5.175
ATOM   5542 H1   TIP  1067      -8.699  -0.195   4.835
ATOM   5543 H2   TIP  1067      -9.136   1.201   4.445
ATOM   5544 O    TIP  1068     -12.873 -26.964 -20.163
ATOM   5545 H1   TIP  1068     -13.148 -27.878 -20.083
ATOM   5546 H2   TIP  1068     -12.317 -26.947 -20.942
ATOM   5547 O    TIP  1069     -22.389 -14.054 -13.844
ATOM   5548 H1   TIP  1069     -22.826 -14.073 -14.695
ATOM   5549 H2   TIP  1069     -21.704 -13.392 -13.939
ATOM   5550 O    TIP  1070      -6.724   2.806 -16.289
ATOM   5551 H1   TIP  1070      -6.236   2.697 -15.473
ATOM   5552 H2   TIP  1070      -7.423   2.155 -16.241
ATOM   5553 O    TIP  1071      15.005 -24.647  -0.845
ATOM   5554 H1   TIP  1071      15.835 -24.763  -1.305
ATOM   5555 H2   TIP  1071      15.107 -25.146  -0.035
ATOM   5556 O    TIP  1072     -20.972 -27.760  -3.454
ATOM   5557 H1   TIP  1072     -21.142 -28.205  -2.624
ATOM   5558 H2   TIP  1072     -20.169 -28.163  -3.783
ATOM   5559 O    TIP  1073      -4.876  25.477   1.086
ATOM   5560 H1   TIP  1073      -5.154  24.571   0.955
ATOM   5561 H2   TIP  1073      -5.364  25.975   0.430
ATOM   5562 O    TIP  1074      23.157 -20.404  -3.250
ATOM   5563 H1   TIP  1074      22.880 -19.505  -3.073
ATOM   5564 H2   TIP  1074      24.050 -20.320  -3.581
ATOM   5565 O    TIP  1075      17.022   4.988   9.307
ATOM   5566 H1   TIP  1075      16.739   5.862   9.037
ATOM   5567 H2   TIP  1075      17.215   4.534   8.487
ATOM   5568 O    TIP  1076      -1.564 -10.582   8.017
ATOM   5569 H1   TIP  1076      -0.650 -10.839   8.139
ATOM   5570 H2   TIP  1076      -2.058 -11.173   8.585
ATOM   5571 O    TIP  1077      -7.976   1.266 -20.709
ATOM   5572 H1   TIP  1077      -7.081   0.969 -20.872
ATOM   5573 H2   TIP  1077      -8.177   0.952 -19.827
ATOM   5574 O    TIP  1078     -22.319   1.801   7.243
ATOM   5575 H1   TIP  1078     -21.411   1.957   6.987
ATOM   5576 H2   TIP  1078     -22.574   2.592   7.718
ATOM   5577 O    TIP  1079      22.591 -25.392 -13.841
ATOM   5578 H1   TIP  1079      22.889 -24.923 -13.062
ATOM   5579 H2   TIP  1079      23.397 -25.653 -14.287
ATOM   5580 O    TIP  1080     -27.403  -2.281  -7.331
ATOM   5581 H1   TIP  1080     -27.531  -2.042  -8.249
ATOM   5582 H2   TIP  1080     -26.453  -2.329  -7.225
ATOM   5583 O    TIP  1081     -12.661  -8.370  21.348
ATOM   5584 H1   TIP  1081     -13.391  -8.557  20.758
ATOM   5585 H2   TIP  1081     -12.558  -9.168  21.865
ATOM   5586 O    TIP  1082       2.175   9.529 -23.718
ATOM   5587 H1   TIP  1082       2.595   9.212 -22.919
ATOM   5588 H2   TIP  1082       2.524  10.412 -23.838
ATOM   5589 O    TIP  1083       1.749  18.398  10.351
ATOM   5590 H1   TIP  1083       0.944  18.659   9.904
ATOM   5591 H2   TIP  1083       2.451  18.781   9.826
ATOM   5592 O    TIP  1084      16.052  17.089 -18.168
ATOM   5593 H1   TIP  1084      15.610  17.873 -17.844
ATOM   5594 H2   TIP  1084      16.669  17.415 -18.824
ATOM   5595 O    TIP  1085      16.313  14.401  -2.149
ATOM   5596 H1   TIP  1085      15.926  14.679  -2.979
ATOM   5597 H2   TIP  1085      17.149  14.864  -2.106
ATOM   5598 O    TIP  1086      -7.959  14.332  11.905
ATOM   5599 H1   TIP  1086      -7.266  13.716  11.669
ATOM   5600 H2   TIP  1086      -7.743  15.132  11.426
ATOM   5601 O    TIP  1087      13.698 -14.427  16.097
ATOM   5602 H1   TIP  1087      12.921 -14.946  16.305
ATOM   5603 H2   TIP  1087      13.474 -13.972  15.286
ATOM   5604 O    TIP  1088      19.470  14.929  -0.958
ATOM   5605 H1   TIP  1088      20.374  15.063  -1.244
ATOM   5606 H2   TIP  1088      18.997  15.692  -1.291
ATOM   5607 O    TIP  1089      11.510 -14.173 -20.380
ATOM   5608 H1   TIP  1089      11.274 -14.608 -21.199
ATOM   5609 H2   TIP  1089      10.711 -14.203 -19.853
ATOM   5610 O    TIP  1090     -18.011 -21.068  -2.861
ATOM   5611 H1   TIP  1090     -17.354 -21.624  -2.443
ATOM   5612 H2   TIP  1090     -18.786 -21.150  -2.305
ATOM   5613 O    TIP  1091      23.352  -5.927 -22.938
ATOM   5614 H1   TIP  1091      23.919  -6.516 -23.435
ATOM   5615 H2   TIP  1091      23.910  -5.589 -22.238
ATOM   5616 O    TIP  1092      17.055  17.781  -6.850
ATOM   5617 H1   TIP  1092      16.322  17.310  -7.245
ATOM   5618 H2   TIP  1092      16.900  18.699  -7.075
ATOM   5619 O    TIP  1093       6.808  19.405   6.456
ATOM   5620 H1   TIP  1093       7.110  18.783   7.118
ATOM   5621 H2   TIP  1093       7.307  19.181   5.671
ATOM   5622 O    TIP  1094     -11.184  29.231  -6.512
ATOM   5623 H1   TIP  1094     -11.641  29.840  -5.933
ATOM   5624 H2   TIP  1094     -10.961  29.753  -7.282
ATOM   5625 O    TIP  1095     -23.065 -16.522 -18.393
ATOM   5626 H1   TIP  1095     -23.931 -16.928 -18.354
ATOM   5627 H2   TIP  1095     -22.616 -16.980 -19.103
ATOM   5628 O    TIP  1096      23.706 -29.592  -0.295
ATOM   5629 H1   TIP  1096      23.626 -30.545  -0.321
ATOM   5630 H2   TIP  1096      23.526 -29.359   0.616
ATOM   5631 O    TIP  1097      11.181 -30.174  -0.062
ATOM   5632 H1   TIP  1097      10.274 -30.438   0.092
ATOM   5633 H2   TIP  1097      11.601 -30.244   0.795
ATOM   5634 O    TIP  1098     -24.347   3.464   4.364
ATOM   5635 H1   TIP  1098     -24.049   3.986   5.109
ATOM   5636 H2   TIP  1098     -25.161   3.885   4.086
ATOM   5637 O    TIP  1099     -15.778   6.716   3.120
ATOM   5638 H1   TIP  1099     -16.135   6.048   3.705
ATOM   5639 H2   TIP  1099     -14.830   6.649   3.229
ATOM   5640 O    TIP  1100      20.430  11.651  -8.316
ATOM   5641 H1   TIP  1100      20.410  11.680  -9.273
ATOM   5642 H2   TIP  1100      19.542  11.399  -8.065
ATOM   5643 O    TIP  1101     -21.570 -22.743  -3.593
ATOM   5644 H1   TIP  1101     -21.332 -23.570  -3.176
ATOM   5645 H2   TIP  1101     -21.098 -22.077  -3.094
ATOM   5646 O    TIP  1102     -12.640  -3.319  16.495
ATOM   5647 H1   TIP  1102     -12.489  -2.759  17.256
ATOM   5648 H2   TIP  1102     -13.470  -3.758  16.681
ATOM   5649 O    TIP  1103      -1.995  12.372  -2.071
ATOM   5650 H1   TIP  1103      -1.757  12.015  -2.927
ATOM   5651 H2   TIP  1103      -2.918  12.608  -2.157
ATOM   5652 O    TIP  1104      -9.790  25.443 -15.505
ATOM   5653 H1   TIP  1104      -9.739  25.812 -16.387
ATOM   5654 H2   TIP  1104      -8.934  25.039 -15.364
ATOM   5655 O    TIP  1105       9.082  25.680 -10.884
ATOM   5656 H1   TIP  1105       9.548  25.233 -11.590
ATOM   5657 H2   TIP  1105       8.478  25.022 -10.540
ATOM   5658 O    TIP  1106      -6.054  30.300  -6.654
ATOM   5659 H1   TIP  1106      -5.737  31.100  -6.235
ATOM   5660 H2   TIP  1106      -5.415  29.632  -6.410
ATOM   5661 O    TIP  1107      21.720  -7.716   6.383
ATOM   5662 H1   TIP  1107      21.601  -7.969   5.468
ATOM   5663 H2   TIP  1107      22.491  -7.149   6.378
ATOM   5664 O    TIP  1108     -26.791 -14.739  -4.678
ATOM   5665 H1   TIP  1108     -26.527 -15.574  -4.292
ATOM   5666 H2   TIP  1108     -26.244 -14.651  -5.458
ATOM   5667 O    TIP  1109     -15.614 -20.022 -15.129
ATOM   5668 H1   TIP  1109     -15.647 -20.799 -14.570
ATOM   5669 H2   TIP  1109     -16.471 -19.611 -15.022
ATOM   5670 O    TIP  1110     -11.775  -5.894 -21.249
ATOM   5671 H1   TIP  1110     -12.030  -4.979 -21.133
ATOM   5672 H2   TIP  1110     -11.273  -5.903 -22.064
ATOM   5673 O    TIP  1111      13.917   4.257   0.907
ATOM   5674 H1   TIP  1111      13.394   4.246   0.106
ATOM   5675 H2   TIP  1111      13.423   3.718   1.524
ATOM   5676 O    TIP  1112      -1.070 -15.350 -27.873
ATOM   5677 H1   TIP  1112      -1.846 -15.541 -28.399
ATOM   5678 H2   TIP  1112      -1.380 -14.751 -27.195
ATOM   5679 O    TIP  1113     -11.553  30.230 -18.159
ATOM   5680 H1   TIP  1113     -11.809  31.126 -17.940
ATOM   5681 H2   TIP  1113     -11.026  30.317 -18.953
ATOM   5682 O    TIP  1114      14.587  -2.761 -27.582
ATOM   5683 H1   TIP  1114      15.118  -2.748 -28.379
ATOM   5684 H2   TIP  1114      14.751  -3.623 -27.199
ATOM   5685 O    TIP  1115      26.982   3.612 -14.004
ATOM   5686 H1   TIP  1115      27.070   3.717 -14.951
ATOM   5687 H2   TIP  1115      26.221   4.146 -13.773
ATOM   5688 O    TIP  1116      -5.817  -4.418  12.855
ATOM   5689 H1   TIP  1116      -5.533  -5.332  12.839
ATOM   5690 H2   TIP  1116      -5.114  -3.940  12.416
ATOM   5691 O    TIP  1117      10.827  15.443 -16.180
ATOM   5692 H1   TIP  1117      11.017  14.506 -16.224
ATOM   5693 H2   TIP  1117       9.873  15.494 -16.133
ATOM   5694 O    TIP  1118     -20.320  -5.932   2.139
ATOM   5695 H1   TIP  1118     -20.628  -6.562   2.790
ATOM   5696 H2   TIP  1118     -21.118  -5.531   1.796
ATOM   5697 O    TIP  1119      29.969  -5.871  -4.735
ATOM   5698 H1   TIP  1119      29.289  -6.542  -4.682
ATOM   5699 H2   TIP  1119      29.978  -5.610  -5.656
ATOM   5700 O    TIP  1120      30.466 -22.243 -11.406
ATOM   5701 H1   TIP  1120      29.808 -22.417 -10.733
ATOM   5702 H2   TIP  1120      30.260 -22.858 -12.109
ATOM   5703 O    TIP  1121      27.502 -19.104  -9.358
ATOM   5704 H1   TIP  1121      27.416 -19.384  -8.447
ATOM   5705 H2   TIP  1121      26.653 -18.718  -9.573
ATOM   5706 O    TIP  1122     -21.670   1.246  31.077
ATOM   5707 H1   TIP  1122     -22.546   1.165  30.700
ATOM   5708 H2   TIP  1122     -21.080   0.974  30.374
ATOM   5709 O    TIP  1123     -18.192  -7.418 -25.719
ATOM   5710 H1   TIP  1123     -17.755  -7.356 -24.870
ATOM   5711 H2   TIP  1123     -17.797  -8.183 -26.137
ATOM   5712 O    TIP  1124       4.293  -2.289 -26.542
ATOM   5713 H1   TIP  1124       3.447  -2.706 -26.378
ATOM   5714 H2   TIP  1124       4.111  -1.351 -26.500
ATOM   5715 O    TIP  1125      20.837 -18.322 -14.990
ATOM   5716 H1   TIP  1125      21.449 -17.890 -14.394
ATOM   5717 H2   TIP  1125      20.047 -18.456 -14.468
ATOM   5718 O    TIP  1126     -18.159   5.364 -21.601
ATOM   5719 H1   TIP  1126     -17.788   6.167 -21.238
ATOM   5720 H2   TIP  1126     -17.530   5.087 -22.267
ATOM   5721 O    TIP  1127      -6.367  29.890 -15.438
ATOM   5722 H1   TIP  1127      -6.492  29.634 -14.525
ATOM   5723 H2   TIP  1127      -5.951  30.750 -15.392
ATOM   5724 O    TIP  1128      26.040  -5.382 -12.942
ATOM   5725 H1   TIP  1128      26.923  -5.014 -12.926
ATOM   5726 H2   TIP  1128      26.173  -6.324 -13.047
ATOM   5727 O    TIP  1129      -2.512  21.837   3.461
ATOM   5728 H1   TIP  1129      -1.785  21.222   3.366
ATOM   5729 H2   TIP  1129      -3.151  21.374   4.002
ATOM   5730 O    TIP  1130       7.342  23.574 -10.216
ATOM   5731 H1   TIP  1130       6.482  23.453  -9.815
ATOM   5732 H2   TIP  1130       7.338  22.991 -10.975
ATOM   5733 O    TIP  1131     -19.475   7.280  -6.279
ATOM   5734 H1   TIP  1131     -18.918   6.763  -5.698
ATOM   5735 H2   TIP  1131     -19.180   7.051  -7.161
ATOM   5736 O    TIP  1132      -9.769   3.394   6.029
ATOM   5737 H1   TIP  1132      -9.892   2.559   5.578
ATOM   5738 H2   TIP  1132      -9.117   3.857   5.503
ATOM   5739 O    TIP  1133     -14.698   2.760 -24.459
ATOM   5740 H1   TIP  1133     -14.685   3.005 -25.383
ATOM   5741 H2   TIP  1133     -15.386   2.098 -24.395
ATOM   5742 O    TIP  1134     -13.967  21.038 -22.477
ATOM   5743 H1   TIP  1134     -13.217  20.546 -22.811
ATOM   5744 H2   TIP  1134     -13.954  20.885 -21.533
ATOM   5745 O    TIP  1135     -29.362  11.204  -9.899
ATOM   5746 H1   TIP  1135     -29.200  12.079  -9.547
ATOM   5747 H2   TIP  1135     -28.922  10.614  -9.287
ATOM   5748 O    TIP  1136      -6.482  21.530  -9.774
ATOM   5749 H1   TIP  1136      -6.150  21.017 -10.510
ATOM   5750 H2   TIP  1136      -7.382  21.228  -9.657
ATOM   5751 O    TIP  1137     -19.375  -2.864   1.314
ATOM   5752 H1   TIP  1137     -19.514  -3.663   1.823
ATOM   5753 H2   TIP  1137     -20.238  -2.656   0.954
ATOM   5754 O    TIP  1138      20.936 -26.078  -9.142
ATOM   5755 H1   TIP  1138      21.729 -25.942  -8.623
ATOM   5756 H2   TIP  1138      20.795 -25.242  -9.588
ATOM   5757 O    TIP  1139      31.021  13.033 -20.151
ATOM   5758 H1   TIP  1139      30.481  13.176 -20.928
ATOM   5759 H2   TIP  1139      31.902  12.887 -20.494
ATOM   5760 O    TIP  1140      -9.019 -24.052 -17.762
ATOM   5761 H1   TIP  1140      -8.260 -24.597 -17.965
ATOM   5762 H2   TIP  1140      -8.849 -23.723 -16.879
ATOM   5763 O    TIP  1141       1.435 -30.296 -14.248
ATOM   5764 H1   TIP  1141       2.091 -30.520 -14.908
ATOM   5765 H2   TIP  1141       1.627 -30.877 -13.512
ATOM   5766 O    TIP  1142      -7.720  -7.543 -24.127
ATOM   5767 H1   TIP  1142      -7.241  -6.983 -23.515
ATOM   5768 H2   TIP  1142      -7.641  -7.098 -24.971
ATOM   5769 O    TIP  1143     -18.692  10.029   2.139
ATOM   5770 H1   TIP  1143     -18.507   9.552   1.331
ATOM   5771 H2   TIP  1143     -17.909   9.905   2.676
ATOM   5772 O    TIP  1144     -30.576   0.902  -4.586
ATOM   5773 H1   TIP  1144     -30.299   1.818  -4.615
ATOM   5774 H2   TIP  1144     -29.787   0.421  -4.335
ATOM   5775 O    TIP  1145      -8.327 -10.898  22.316
ATOM   5776 H1   TIP  1145      -7.458 -10.884  22.715
ATOM   5777 H2   TIP  1145      -8.906 -11.213  23.010
ATOM   5778 O    TIP  1146      17.761  -9.459 -30.204
ATOM   5779 H1   TIP  1146      18.600  -9.847 -30.454
ATOM   5780 H2   TIP  1146      17.241 -10.196 -29.884
ATOM   5781 O    TIP  1147       4.675 -21.760 -23.931
ATOM   5782 H1   TIP  1147       4.491 -22.518 -24.486
ATOM   5783 H2   TIP  1147       4.232 -21.954 -23.105
ATOM   5784 O    TIP  1148      11.056   5.884   2.757
ATOM   5785 H1   TIP  1148      10.759   6.484   3.441
ATOM   5786 H2   TIP  1148      11.045   5.022   3.172
ATOM   5787 O    TIP  1149      14.474  -9.298   3.205
ATOM   5788 H1   TIP  1149      14.811 -10.172   3.007
ATOM   5789 H2   TIP  1149      15.233  -8.817   3.535
ATOM   5790 O    TIP  1150      21.728  -0.835  30.454
ATOM   5791 H1   TIP  1150      21.425  -1.364  31.191
ATOM   5792 H2   TIP  1150      22.436  -0.302  30.815
ATOM   5793 O    TIP  1151       5.551  16.071  -7.683
ATOM   5794 H1   TIP  1151       5.831  16.593  -6.932
ATOM   5795 H2   TIP  1151       4.690  16.421  -7.912
ATOM   5796 O    TIP  1152     -18.041  13.137  -8.010
ATOM   5797 H1   TIP  1152     -18.754  12.874  -7.429
ATOM   5798 H2   TIP  1152     -18.193  14.068  -8.172
ATOM   5799 O    TIP  1153       3.788   9.156 -15.927
ATOM   5800 H1   TIP  1153       3.902  10.073 -16.176
ATOM   5801 H2   TIP  1153       3.895   8.670 -16.745
ATOM   5802 O    TIP  1154     -11.370  -6.655 -24.298
ATOM   5803 H1   TIP  1154     -11.780  -5.936 -24.779
ATOM   5804 H2   TIP  1154     -11.789  -7.444 -24.642
ATOM   5805 O    TIP  1155      -7.093  14.005 -10.272
ATOM   5806 H1   TIP  1155      -6.653  14.744 -10.693
ATOM   5807 H2   TIP  1155      -6.549  13.247 -10.488
ATOM   5808 O    TIP  1156      10.639  10.958  -7.594
ATOM   5809 H1   TIP  1156       9.700  10.947  -7.780
ATOM   5810 H2   TIP  1156      10.709  10.639  -6.694
ATOM   5811 O    TIP  1157      -5.947 -25.585   7.197
ATOM   5812 H1   TIP  1157      -6.642 -24.969   7.427
ATOM   5813 H2   TIP  1157      -6.058 -25.733   6.258
ATOM   5814 O    TIP  1158      27.700   0.376 -19.945
ATOM   5815 H1   TIP  1158      27.551  -0.551 -20.131
ATOM   5816 H2   TIP  1158      27.945   0.399 -19.020
ATOM   5817 O    TIP  1159     -13.218 -15.204 -17.395
ATOM   5818 H1   TIP  1159     -12.710 -14.717 -18.043
ATOM   5819 H2   TIP  1159     -13.101 -16.122 -17.637
ATOM   5820 O    TIP  1160     -17.733   1.886 -23.384
ATOM   5821 H1   TIP  1160     -18.132   1.050 -23.626
ATOM   5822 H2   TIP  1160     -17.296   1.710 -22.550
ATOM   5823 O    TIP  1161     -29.645   7.327   5.174
ATOM   5824 H1   TIP  1161     -29.724   8.127   5.693
ATOM   5825 H2   TIP  1161     -28.923   6.847   5.580
ATOM   5826 O    TIP  1162     -12.992  -8.668 -24.307
ATOM   5827 H1   TIP  1162     -13.825  -9.095 -24.511
ATOM   5828 H2   TIP  1162     -12.518  -9.308 -23.777
ATOM   5829 O    TIP  1163     -12.031  13.201 -12.002
ATOM   5830 H1   TIP  1163     -11.605  12.354 -12.132
ATOM   5831 H2   TIP  1163     -12.832  13.150 -12.523
ATOM   5832 O    TIP  1164      20.950 -20.881 -10.901
ATOM   5833 H1   TIP  1164      20.101 -21.317 -10.975
ATOM   5834 H2   TIP  1164      20.866 -20.098 -11.445
ATOM   5835 O    TIP  1165      29.936  -1.429  -7.980
ATOM   5836 H1   TIP  1165      29.649  -1.247  -8.874
ATOM   5837 H2   TIP  1165      29.902  -2.382  -7.905
ATOM   5838 O    TIP  1166      12.009 -26.014  -1.090
ATOM   5839 H1   TIP  1166      11.708 -25.193  -0.701
ATOM   5840 H2   TIP  1166      12.440 -26.476  -0.371
ATOM   5841 O    TIP  1167      23.308   2.198   2.858
ATOM   5842 H1   TIP  1167      22.818   1.888   2.097
ATOM   5843 H2   TIP  1167      22.686   2.140   3.584
ATOM   5844 O    TIP  1168       8.441  31.076 -11.306
ATOM   5845 H1   TIP  1168       8.799  30.188 -11.318
ATOM   5846 H2   TIP  1168       9.145  31.624 -11.653
ATOM   5847 O    TIP  1169      -6.324  -5.672 -22.662
ATOM   5848 H1   TIP  1169      -5.799  -5.038 -23.152
ATOM   5849 H2   TIP  1169      -6.565  -5.214 -21.857
ATOM   5850 O    TIP  1170      -7.750  16.631 -15.701
ATOM   5851 H1   TIP  1170      -8.214  16.323 -14.923
ATOM   5852 H2   TIP  1170      -7.683  15.858 -16.262
ATOM   5853 O    TIP  1171       6.052 -19.585   2.555
ATOM   5854 H1   TIP  1171       5.679 -19.908   1.735
ATOM   5855 H2   TIP  1171       5.452 -19.897   3.232
ATOM   5856 O    TIP  1172      10.137  -0.145  11.072
ATOM   5857 H1   TIP  1172       9.816   0.626  10.604
ATOM   5858 H2   TIP  1172      10.827  -0.497  10.511
ATOM   5859 O    TIP  1173     -13.672  20.036  -6.015
ATOM   5860 H1   TIP  1173     -13.604  19.160  -5.636
ATOM   5861 H2   TIP  1173     -13.108  20.580  -5.466
ATOM   5862 O    TIP  1174      -1.096  18.835 -11.443
ATOM   5863 H1   TIP  1174      -0.777  19.010 -12.328
ATOM   5864 H2   TIP  1174      -0.412  19.177 -10.868
ATOM   5865 O    TIP  1175      -1.365  30.004 -10.881
ATOM   5866 H1   TIP  1175      -1.971  29.470 -11.395
ATOM   5867 H2   TIP  1175      -1.231  30.791 -11.409
ATOM   5868 O    TIP  1176     -20.375 -16.494   7.170
ATOM   5869 H1   TIP  1176     -19.847 -16.371   6.382
ATOM   5870 H2   TIP  1176     -20.472 -15.614   7.534
ATOM   5871 O    TIP  1177     -23.624 -29.498 -13.470
ATOM   5872 H1   TIP  1177     -24.149 -28.751 -13.184
ATOM   5873 H2   TIP  1177     -23.021 -29.135 -14.118
ATOM   5874 O    TIP  1178       2.966 -26.696  -6.708
ATOM   5875 H1   TIP  1178       2.964 -27.050  -7.597
ATOM   5876 H2   TIP  1178       2.757 -25.768  -6.818
ATOM   5877 O    TIP  1179     -18.999 -20.334   1.338
ATOM   5878 H1   TIP  1179     -18.796 -21.265   1.425
ATOM   5879 H2   TIP  1179     -19.948 -20.284   1.446
ATOM   5880 O    TIP  1180      -7.170 -14.003 -28.969
ATOM   5881 H1   TIP  1180      -7.124 -13.051 -28.885
ATOM   5882 H2   TIP  1180      -6.259 -14.292 -28.923
ATOM   5883 O    TIP  1181     -26.715   4.468 -10.650
ATOM   5884 H1   TIP  1181     -27.239   4.449 -11.450
ATOM   5885 H2   TIP  1181     -27.217   5.015 -10.046
ATOM   5886 O    TIP  1182      11.808  21.460  -8.061
ATOM   5887 H1   TIP  1182      12.415  20.732  -7.930
ATOM   5888 H2   TIP  1182      11.474  21.338  -8.950
ATOM   5889 O    TIP  1183      -9.912   3.553 -19.622
ATOM   5890 H1   TIP  1183      -9.653   3.028 -20.379
ATOM   5891 H2   TIP  1183     -10.726   3.151 -19.318
ATOM   5892 O    TIP  1184       1.400   6.200 -13.312
ATOM   5893 H1   TIP  1184       0.754   6.365 -13.998
ATOM   5894 H2   TIP  1184       1.137   5.362 -12.931
ATOM   5895 O    TIP  1185      28.070  -9.144  -6.989
ATOM   5896 H1   TIP  1185      28.654  -9.875  -6.787
ATOM   5897 H2   TIP  1185      27.697  -9.362  -7.842
ATOM   5898 O    TIP  1186      26.949  -4.280  -9.068
ATOM   5899 H1   TIP  1186      26.034  -4.396  -9.325
ATOM   5900 H2   TIP  1186      27.427  -4.932  -9.581
ATOM   5901 O    TIP  1187     -20.627   2.666  -4.157
ATOM   5902 H1   TIP  1187     -20.141   2.498  -3.350
ATOM   5903 H2   TIP  1187     -21.520   2.379  -3.964
ATOM   5904 O    TIP  1188     -11.832  -4.336   7.488
ATOM   5905 H1   TIP  1188     -10.947  -4.086   7.223
ATOM   5906 H2   TIP  1188     -12.292  -4.503   6.666
ATOM   5907 O    TIP  1189     -10.820  23.489  14.129
ATOM   5908 H1   TIP  1189     -11.285  24.325  14.095
ATOM   5909 H2   TIP  1189     -11.456  22.847  13.814
ATOM   5910 O    TIP  1190     -16.656 -20.976 -21.054
ATOM   5911 H1   TIP  1190     -16.770 -21.572 -20.314
ATOM   5912 H2   TIP  1190     -17.007 -21.455 -21.805
ATOM   5913 O    TIP  1191      13.010 -24.947   6.633
ATOM   5914 H1   TIP  1191      12.942 -24.098   6.194
ATOM   5915 H2   TIP  1191      12.429 -24.873   7.390
ATOM   5916 O    TIP  1192     -26.952   2.494 -14.156
ATOM   5917 H1   TIP  1192     -26.155   3.023 -14.136
ATOM   5918 H2   TIP  1192     -27.641   3.085 -13.853
ATOM   5919 O    TIP  1193      -5.212  12.553 -13.882
ATOM   5920 H1   TIP  1193      -4.318  12.527 -13.541
ATOM   5921 H2   TIP  1193      -5.509  11.644 -13.847
ATOM   5922 O    TIP  1194     -12.742 -30.925  -5.802
ATOM   5923 H1   TIP  1194     -13.499 -31.056  -6.373
ATOM   5924 H2   TIP  1194     -12.195 -30.294  -6.270
ATOM   5925 O    TIP  1195       6.385   4.616   9.322
ATOM   5926 H1   TIP  1195       5.800   5.345   9.528
ATOM   5927 H2   TIP  1195       6.976   4.562  10.073
ATOM   5928 O    TIP  1196      30.503 -13.080  -7.361
ATOM   5929 H1   TIP  1196      30.926 -13.026  -8.217
ATOM   5930 H2   TIP  1196      30.882 -13.859  -6.954
ATOM   5931 O    TIP  1197       5.759  15.097 -13.843
ATOM   5932 H1   TIP  1197       5.354  15.828 -13.378
ATOM   5933 H2   TIP  1197       6.102  14.531 -13.151
ATOM   5934 O    TIP  1198      11.035 -14.029  10.193
ATOM   5935 H1   TIP  1198      10.678 -13.954   9.309
ATOM   5936 H2   TIP  1198      11.111 -14.971  10.343
ATOM   5937 O    TIP  1199     -14.132   9.496   5.261
ATOM   5938 H1   TIP  1199     -13.432   9.454   4.609
ATOM   5939 H2   TIP  1199     -13.804   8.981   5.999
ATOM   5940 O    TIP  1200      22.959 -27.311   7.731
ATOM   5941 H1   TIP  1200      22.910 -28.113   7.212
ATOM   5942 H2   TIP  1200      23.617 -27.498   8.401
ATOM   5943 O    TIP  1201      -7.943 -25.890 -24.204
ATOM   5944 H1   TIP  1201      -8.173 -26.812 -24.089
ATOM   5945 H2   TIP  1201      -7.225 -25.898 -24.836
ATOM   5946 O    TIP  1202      -8.438  -8.274  13.916
ATOM   5947 H1   TIP  1202      -9.190  -7.772  13.601
ATOM   5948 H2   TIP  1202      -7.785  -8.188  13.222
ATOM   5949 O    TIP  1203     -16.209  -2.168   7.240
ATOM   5950 H1   TIP  1203     -15.544  -2.560   7.805
ATOM   5951 H2   TIP  1203     -16.906  -2.822   7.198
ATOM   5952 O    TIP  1204       4.580 -27.685 -13.817
ATOM   5953 H1   TIP  1204       4.768 -26.825 -13.442
ATOM   5954 H2   TIP  1204       3.755 -27.950 -13.411
ATOM   5955 O    TIP  1205       6.830   3.811  13.536
ATOM   5956 H1   TIP  1205       6.749   4.407  12.792
ATOM   5957 H2   TIP  1205       6.592   4.341  14.296
ATOM   5958 O    TIP  1206       9.710 -21.309  -2.630
ATOM   5959 H1   TIP  1206       8.762 -21.228  -2.526
ATOM   5960 H2   TIP  1206       9.823 -21.761  -3.465
ATOM   5961 O    TIP  1207       4.881  23.390  -9.005
ATOM   5962 H1   TIP  1207       4.471  23.607  -9.841
ATOM   5963 H2   TIP  1207       4.171  23.029  -8.474
ATOM   5964 O    TIP  1208      25.777 -20.359  -4.052
ATOM   5965 H1   TIP  1208      26.306 -19.567  -4.148
ATOM   5966 H2   TIP  1208      26.318 -21.055  -4.424
ATOM   5967 O    TIP  1209      -3.883 -26.796  -2.902
ATOM   5968 H1   TIP  1209      -4.054 -26.117  -3.554
ATOM   5969 H2   TIP  1209      -4.729 -27.224  -2.773
ATOM   5970 O    TIP  1210     -29.482  -3.312 -10.745
ATOM   5971 H1   TIP  1210     -29.390  -2.908 -11.608
ATOM   5972 H2   TIP  1210     -30.400  -3.173 -10.511
ATOM   5973 O    TIP  1211     -11.343 -10.403   5.622
ATOM   5974 H1   TIP  1211     -11.688 -10.800   6.422
ATOM   5975 H2   TIP  1211     -10.409 -10.290   5.793
ATOM   5976 O    TIP  1212       8.317   5.064   4.165
ATOM   5977 H1   TIP  1212       7.909   4.857   5.006
ATOM   5978 H2   TIP  1212       9.195   5.370   4.393
ATOM   5979 O    TIP  1213      -1.371 -28.807   0.472
ATOM   5980 H1   TIP  1213      -1.860 -29.412   1.030
ATOM   5981 H2   TIP  1213      -1.380 -29.218  -0.393
ATOM   5982 O    TIP  1214     -15.268  20.921  -8.258
ATOM   5983 H1   TIP  1214     -15.059  20.341  -8.990
ATOM   5984 H2   TIP  1214     -14.764  20.573  -7.523
ATOM   5985 O    TIP  1215      12.955 -30.229  -2.654
ATOM   5986 H1   TIP  1215      13.823 -30.003  -2.320
ATOM   5987 H2   TIP  1215      12.371 -30.112  -1.905
ATOM   5988 O    TIP  1216      -2.502  13.338 -11.195
ATOM   5989 H1   TIP  1216      -2.085  14.032 -10.685
ATOM   5990 H2   TIP  1216      -2.822  12.717 -10.541
ATOM   5991 O    TIP  1217      14.281 -16.562   9.772
ATOM   5992 H1   TIP  1217      14.507 -16.457  10.696
ATOM   5993 H2   TIP  1217      13.745 -17.355   9.745
ATOM   5994 O    TIP  1218       7.003  15.988  -1.040
ATOM   5995 H1   TIP  1218       7.560  15.596  -1.712
ATOM   5996 H2   TIP  1218       6.110  15.792  -1.323
ATOM   5997 O    TIP  1219     -11.521  23.619 -20.658
ATOM   5998 H1   TIP  1219     -10.657  23.394 -21.004
ATOM   5999 H2   TIP  1219     -11.842  22.806 -20.267
ATOM   6000 O    TIP  1220      -8.315  29.992 -26.211
ATOM   6001 H1   TIP  1220      -8.919  29.880 -25.477
ATOM   6002 H2   TIP  1220      -8.882  30.119 -26.972
ATOM   6003 O    TIP  1221      27.384  -8.228  -4.581
ATOM   6004 H1   TIP  1221      27.535  -8.588  -5.455
ATOM   6005 H2   TIP  1221      26.617  -7.664  -4.683
ATOM   6006 O    TIP  1222       1.021   4.881  10.024
ATOM   6007 H1   TIP  1222       0.466   4.735  10.790
ATOM   6008 H2   TIP  1222       1.665   5.527  10.313
ATOM   6009 O    TIP  1223       0.595  26.476 -13.368
ATOM   6010 H1   TIP  1223       1.234  27.169 -13.201
ATOM   6011 H2   TIP  1223      -0.044  26.875 -13.958
ATOM   6012 O    TIP  1224       2.963  -0.963 -23.056
ATOM   6013 H1   TIP  1224       2.256  -1.607 -23.107
ATOM   6014 H2   TIP  1224       3.256  -1.000 -22.146
ATOM   6015 O    TIP  1225       6.539  13.533 -11.940
ATOM   6016 H1   TIP  1225       6.692  14.014 -11.127
ATOM   6017 H2   TIP  1225       5.691  13.109 -11.812
ATOM   6018 O    TIP  1226     -18.344  29.478  -2.723
ATOM   6019 H1   TIP  1226     -17.782  29.837  -3.409
ATOM   6020 H2   TIP  1226     -17.876  28.704  -2.409
ATOM   6021 O    TIP  1227      -8.329 -13.280   6.725
ATOM   6022 H1   TIP  1227      -8.004 -12.500   7.173
ATOM   6023 H2   TIP  1227      -8.917 -13.693   7.357
ATOM   6024 O    TIP  1228      -3.486 -15.824 -29.679
ATOM   6025 H1   TIP  1228      -2.738 -15.784 -30.274
ATOM   6026 H2   TIP  1228      -3.631 -16.759 -29.537
ATOM   6027 O    TIP  1229      10.280 -27.880   7.108
ATOM   6028 H1   TIP  1229      10.103 -26.976   6.850
ATOM   6029 H2   TIP  1229       9.427 -28.226   7.372
ATOM   6030 O    TIP  1230     -25.591  -2.918  11.386
ATOM   6031 H1   TIP  1230     -24.703  -2.583  11.507
ATOM   6032 H2   TIP  1230     -26.159  -2.201  11.668
ATOM   6033 O    TIP  1231       5.144 -26.208 -19.378
ATOM   6034 H1   TIP  1231       4.644 -26.729 -20.006
ATOM   6035 H2   TIP  1231       5.638 -25.591 -19.916
ATOM   6036 O    TIP  1232     -19.108  -7.142  -4.761
ATOM   6037 H1   TIP  1232     -19.877  -6.597  -4.598
ATOM   6038 H2   TIP  1232     -19.257  -7.932  -4.243
ATOM   6039 O    TIP  1233     -15.542 -12.899  10.076
ATOM   6040 H1   TIP  1233     -14.776 -13.417   9.830
ATOM   6041 H2   TIP  1233     -16.228 -13.546  10.239
ATOM   6042 O    TIP  1234     -15.743 -23.844  -4.735
ATOM   6043 H1   TIP  1234     -16.025 -24.390  -5.469
ATOM   6044 H2   TIP  1234     -15.646 -22.969  -5.109
ATOM   6045 O    TIP  1235      23.692 -15.646 -14.773
ATOM   6046 H1   TIP  1235      24.584 -15.994 -14.781
ATOM   6047 H2   TIP  1235      23.185 -16.296 -14.287
ATOM   6048 O    TIP  1236       8.767 -28.943 -16.944
ATOM   6049 H1   TIP  1236       9.545 -28.450 -16.685
ATOM   6050 H2   TIP  1236       8.411 -28.458 -17.688
ATOM   6051 O    TIP  1237      14.018 -28.055 -18.304
ATOM   6052 H1   TIP  1237      13.870 -27.142 -18.059
ATOM   6053 H2   TIP  1237      13.753 -28.103 -19.222
ATOM   6054 O    TIP  1238      20.191 -16.751  -7.393
ATOM   6055 H1   TIP  1238      19.436 -17.308  -7.579
ATOM   6056 H2   TIP  1238      20.906 -17.137  -7.899
ATOM   6057 O    TIP  1239       4.242  12.653 -14.512
ATOM   6058 H1   TIP  1239       3.296  12.761 -14.413
ATOM   6059 H2   TIP  1239       4.619  13.404 -14.055
ATOM   6060 O    TIP  1240     -22.703  -8.942  -3.206
ATOM   6061 H1   TIP  1240     -23.134  -8.330  -3.803
ATOM   6062 H2   TIP  1240     -22.363  -8.392  -2.501
ATOM   6063 O    TIP  1241     -13.804  14.635  -6.532
ATOM   6064 H1   TIP  1241     -14.445  14.477  -7.224
ATOM   6065 H2   TIP  1241     -13.952  13.930  -5.902
ATOM   6066 O    TIP  1242       8.193  12.862 -28.265
ATOM   6067 H1   TIP  1242       9.031  12.403 -28.313
ATOM   6068 H2   TIP  1242       7.536  12.172 -28.349
ATOM   6069 O    TIP  1243      16.353  13.389 -19.418
ATOM   6070 H1   TIP  1243      15.649  12.742 -19.381
ATOM   6071 H2   TIP  1243      16.125  13.952 -20.156
ATOM   6072 O    TIP  1244      20.622  -7.475   0.560
ATOM   6073 H1   TIP  1244      20.166  -7.004   1.258
ATOM   6074 H2   TIP  1244      20.788  -8.344   0.925
ATOM   6075 O    TIP  1245     -26.940 -15.627  -0.498
ATOM   6076 H1   TIP  1245     -26.532 -15.991  -1.283
ATOM   6077 H2   TIP  1245     -27.358 -14.819  -0.797
ATOM   6078 O    TIP  1246       7.647 -16.337  29.421
ATOM   6079 H1   TIP  1246       7.980 -15.833  28.678
ATOM   6080 H2   TIP  1246       7.265 -17.121  29.028
ATOM   6081 O    TIP  1247      19.440 -25.109  15.882
ATOM   6082 H1   TIP  1247      19.164 -25.584  16.665
ATOM   6083 H2   TIP  1247      18.977 -24.273  15.931
ATOM   6084 O    TIP  1248      -2.029  17.563  11.546
ATOM   6085 H1   TIP  1248      -2.415  16.894  12.111
ATOM   6086 H2   TIP  1248      -1.652  17.073  10.816
ATOM   6087 O    TIP  1249     -30.040 -18.083 -14.283
ATOM   6088 H1   TIP  1249     -29.197 -18.292 -13.881
ATOM   6089 H2   TIP  1249     -30.655 -18.699 -13.884
ATOM   6090 O    TIP  1250      -3.727   9.279  -0.810
ATOM   6091 H1   TIP  1250      -3.923   8.347  -0.711
ATOM   6092 H2   TIP  1250      -2.852   9.382  -0.435
ATOM   6093 O    TIP  1251       0.273   5.209  15.681
ATOM   6094 H1   TIP  1251       0.290   6.164  15.624
ATOM   6095 H2   TIP  1251       0.379   5.021  16.613
ATOM   6096 O    TIP  1252      -9.998 -20.217 -17.403
ATOM   6097 H1   TIP  1252     -10.022 -19.327 -17.754
ATOM   6098 H2   TIP  1252     -10.681 -20.684 -17.883
ATOM   6099 O    TIP  1253      -2.706  23.000  -6.825
ATOM   6100 H1   TIP  1253      -3.503  22.596  -7.168
ATOM   6101 H2   TIP  1253      -1.993  22.532  -7.259
ATOM   6102 O    TIP  1254     -11.976 -13.482 -23.800
ATOM   6103 H1   TIP  1254     -11.332 -13.947 -24.333
ATOM   6104 H2   TIP  1254     -11.589 -12.619 -23.655
ATOM   6105 O    TIP  1255      12.158  -6.234 -23.547
ATOM   6106 H1   TIP  1255      12.635  -6.302 -22.720
ATOM   6107 H2   TIP  1255      12.835  -6.064 -24.202
ATOM   6108 O    TIP  1256      -1.623   9.292 -16.289
ATOM   6109 H1   TIP  1256      -1.947   8.679 -16.948
ATOM   6110 H2   TIP  1256      -1.959  10.144 -16.567
ATOM   6111 O    TIP  1257      11.197  15.083 -24.430
ATOM   6112 H1   TIP  1257      11.534  14.673 -25.226
ATOM   6113 H2   TIP  1257      11.311  14.419 -23.750
ATOM   6114 O    TIP  1258      -6.247  15.996   3.916
ATOM   6115 H1   TIP  1258      -7.064  16.088   3.426
ATOM   6116 H2   TIP  1258      -6.524  15.786   4.808
ATOM   6117 O    TIP  1259     -26.525 -12.259   6.931
ATOM   6118 H1   TIP  1259     -27.060 -11.520   7.220
ATOM   6119 H2   TIP  1259     -25.629 -12.010   7.155
ATOM   6120 O    TIP  1260     -22.771   4.377 -11.056
ATOM   6121 H1   TIP  1260     -23.397   3.711 -10.771
ATOM   6122 H2   TIP  1260     -22.298   3.969 -11.781
ATOM   6123 O    TIP  1261     -14.748 -18.944 -21.206
ATOM   6124 H1   TIP  1261     -15.004 -18.249 -21.813
ATOM   6125 H2   TIP  1261     -15.492 -19.546 -21.202
ATOM   6126 O    TIP  1262     -24.578 -10.049 -15.671
ATOM   6127 H1   TIP  1262     -25.273 -10.681 -15.853
ATOM   6128 H2   TIP  1262     -23.781 -10.469 -15.992
ATOM   6129 O    TIP  1263      -5.452  24.340 -19.761
ATOM   6130 H1   TIP  1263      -4.927  23.660 -20.183
ATOM   6131 H2   TIP  1263      -5.074  25.163 -20.071
ATOM   6132 O    TIP  1264       6.633 -29.461 -14.075
ATOM   6133 H1   TIP  1264       7.265 -29.318 -13.371
ATOM   6134 H2   TIP  1264       5.838 -29.018 -13.779
ATOM   6135 O    TIP  1265       0.275 -21.522  11.362
ATOM   6136 H1   TIP  1265      -0.180 -21.097  10.635
ATOM   6137 H2   TIP  1265      -0.374 -21.554  12.065
ATOM   6138 O    TIP  1266      24.975 -27.642   9.679
ATOM   6139 H1   TIP  1266      24.799 -28.407  10.226
ATOM   6140 H2   TIP  1266      25.864 -27.781   9.351
ATOM   6141 O    TIP  1267      13.654   7.882 -21.207
ATOM   6142 H1   TIP  1267      12.707   7.911 -21.072
ATOM   6143 H2   TIP  1267      13.781   7.202 -21.869
ATOM   6144 O    TIP  1268     -18.643 -18.060 -25.594
ATOM   6145 H1   TIP  1268     -18.651 -18.357 -24.685
ATOM   6146 H2   TIP  1268     -17.733 -18.158 -25.872
ATOM   6147 O    TIP  1269      -8.512 -22.642 -24.805
ATOM   6148 H1   TIP  1269      -8.431 -23.585 -24.949
ATOM   6149 H2   TIP  1269      -8.399 -22.255 -25.673
ATOM   6150 O    TIP  1270     -26.919   8.328  -5.804
ATOM   6151 H1   TIP  1270     -26.886   7.375  -5.890
ATOM   6152 H2   TIP  1270     -27.853   8.535  -5.777
ATOM   6153 O    TIP  1271      -8.982  24.331 -18.735
ATOM   6154 H1   TIP  1271      -8.387  23.703 -19.144
ATOM   6155 H2   TIP  1271      -8.747  25.174 -19.123
ATOM   6156 O    TIP  1272     -15.279 -16.171   9.406
ATOM   6157 H1   TIP  1272     -15.354 -16.236   8.454
ATOM   6158 H2   TIP  1272     -14.771 -15.374   9.555
ATOM   6159 O    TIP  1273       2.072   5.067   3.202
ATOM   6160 H1   TIP  1273       2.487   5.694   3.794
ATOM   6161 H2   TIP  1273       2.035   5.519   2.359
ATOM   6162 O    TIP  1274      16.857  -5.209 -17.900
ATOM   6163 H1   TIP  1274      16.206  -4.512 -17.824
ATOM   6164 H2   TIP  1274      16.604  -5.691 -18.687
ATOM   6165 O    TIP  1275     -16.250  -1.446 -29.557
ATOM   6166 H1   TIP  1275     -16.643  -1.127 -28.745
ATOM   6167 H2   TIP  1275     -16.598  -2.332 -29.661
ATOM   6168 O    TIP  1276       2.578 -27.766  -9.214
ATOM   6169 H1   TIP  1276       2.755 -28.691  -9.383
ATOM   6170 H2   TIP  1276       1.943 -27.516  -9.885
ATOM   6171 O    TIP  1277      -4.743  10.548 -18.890
ATOM   6172 H1   TIP  1277      -5.085  10.363 -19.764
ATOM   6173 H2   TIP  1277      -4.986   9.782 -18.370
ATOM   6174 O    TIP  1278      10.490 -24.084   0.125
ATOM   6175 H1   TIP  1278      10.406 -23.544  -0.661
ATOM   6176 H2   TIP  1278       9.714 -23.876   0.644
ATOM   6177 O    TIP  1279     -14.106  -9.198   0.628
ATOM   6178 H1   TIP  1279     -14.384  -9.928   0.074
ATOM   6179 H2   TIP  1279     -14.402  -8.416   0.163
ATOM   6180 O    TIP  1280      14.024  -6.264  10.100
ATOM   6181 H1   TIP  1280      13.749  -6.414   9.196
ATOM   6182 H2   TIP  1280      14.744  -6.879  10.238
ATOM   6183 O    TIP  1281      17.564 -22.101   3.116
ATOM   6184 H1   TIP  1281      16.768 -22.582   2.891
ATOM   6185 H2   TIP  1281      18.157 -22.767   3.464
ATOM   6186 O    TIP  1282      23.973  -6.047   5.323
ATOM   6187 H1   TIP  1282      23.681  -6.403   4.484
ATOM   6188 H2   TIP  1282      24.910  -6.236   5.352
ATOM   6189 O    TIP  1283     -19.136 -21.270  -7.482
ATOM   6190 H1   TIP  1283     -18.262 -21.404  -7.847
ATOM   6191 H2   TIP  1283     -19.387 -22.126  -7.136
ATOM   6192 O    TIP  1284      -3.032   7.460 -17.743
ATOM   6193 H1   TIP  1284      -3.107   6.507 -17.797
ATOM   6194 H2   TIP  1284      -3.863   7.745 -17.363
ATOM   6195 O    TIP  1285       7.766  24.849  -3.926
ATOM   6196 H1   TIP  1285       8.519  24.344  -3.623
ATOM   6197 H2   TIP  1285       8.129  25.463  -4.564
ATOM   6198 O    TIP  1286     -23.604   2.758 -22.087
ATOM   6199 H1   TIP  1286     -23.697   3.267 -21.282
ATOM   6200 H2   TIP  1286     -22.934   2.106 -21.884
ATOM   6201 O    TIP  1287     -30.263 -16.955  -9.565
ATOM   6202 H1   TIP  1287     -30.579 -17.347 -10.380
ATOM   6203 H2   TIP  1287     -30.143 -17.697  -8.973
ATOM   6204 O    TIP  1288      -0.385 -19.961 -24.023
ATOM   6205 H1   TIP  1288       0.311 -19.336 -23.820
ATOM   6206 H2   TIP  1288      -0.394 -20.008 -24.979
ATOM   6207 O    TIP  1289      30.830 -15.772  -6.138
ATOM   6208 H1   TIP  1289      30.144 -15.797  -6.805
ATOM   6209 H2   TIP  1289      30.574 -16.444  -5.506
ATOM   6210 O    TIP  1290      10.933  19.050 -15.361
ATOM   6211 H1   TIP  1290      11.571  18.379 -15.123
ATOM   6212 H2   TIP  1290      11.392  19.878 -15.226
ATOM   6213 O    TIP  1291      26.691   0.098 -16.542
ATOM   6214 H1   TIP  1291      26.176  -0.679 -16.324
ATOM   6215 H2   TIP  1291      27.543  -0.056 -16.134
ATOM   6216 O    TIP  1292       4.335  11.643   7.760
ATOM   6217 H1   TIP  1292       4.338  10.688   7.693
ATOM   6218 H2   TIP  1292       4.362  11.948   6.853
ATOM   6219 O    TIP  1293      27.462  -0.483  -2.063
ATOM   6220 H1   TIP  1293      26.956   0.312  -2.229
ATOM   6221 H2   TIP  1293      28.369  -0.233  -2.242
ATOM   6222 O    TIP  1294      -1.255 -24.130 -19.394
ATOM   6223 H1   TIP  1294      -0.970 -23.278 -19.065
ATOM   6224 H2   TIP  1294      -0.484 -24.690 -19.314
ATOM   6225 O    TIP  1295      -0.967   7.053 -25.276
ATOM   6226 H1   TIP  1295      -1.257   6.492 -24.557
ATOM   6227 H2   TIP  1295      -1.670   7.695 -25.379
ATOM   6228 O    TIP  1296      24.393 -13.554   1.756
ATOM   6229 H1   TIP  1296      24.732 -13.665   2.644
ATOM   6230 H2   TIP  1296      23.544 -13.129   1.875
ATOM   6231 O    TIP  1297      24.610  16.660 -15.600
ATOM   6232 H1   TIP  1297      24.031  16.851 -16.338
ATOM   6233 H2   TIP  1297      25.371  16.235 -15.996
ATOM   6234 O    TIP  1298      24.501 -20.556  -9.455
ATOM   6235 H1   TIP  1298      24.137 -21.291  -8.961
ATOM   6236 H2   TIP  1298      25.131 -20.956 -10.054
ATOM   6237 O    TIP  1299     -29.380  -9.190   0.177
ATOM   6238 H1   TIP  1299     -29.616  -8.830  -0.678
ATOM   6239 H2   TIP  1299     -29.738  -8.565   0.808
ATOM   6240 O    TIP  1300     -13.375   0.977   3.848
ATOM   6241 H1   TIP  1300     -12.450   1.220   3.834
ATOM   6242 H2   TIP  1300     -13.384   0.086   4.199
ATOM   6243 O    TIP  1301     -10.767 -24.670 -30.852
ATOM   6244 H1   TIP  1301      -9.820 -24.793 -30.799
ATOM   6245 H2   TIP  1301     -11.073 -24.763 -29.950
ATOM   6246 O    TIP  1302      17.665   6.177   0.940
ATOM   6247 H1   TIP  1302      18.012   6.477   1.780
ATOM   6248 H2   TIP  1302      18.356   5.621   0.580
ATOM   6249 O    TIP  1303      13.345  28.569  -8.602
ATOM   6250 H1   TIP  1303      13.875  28.697  -9.388
ATOM   6251 H2   TIP  1303      12.732  29.304  -8.603
ATOM   6252 O    TIP  1304      -7.398  22.246 -16.226
ATOM   6253 H1   TIP  1304      -7.527  22.158 -15.282
ATOM   6254 H2   TIP  1304      -6.614  22.789 -16.312
ATOM   6255 O    TIP  1305     -24.212  -7.665   1.600
ATOM   6256 H1   TIP  1305     -24.279  -7.430   0.674
ATOM   6257 H2   TIP  1305     -25.114  -7.643   1.920
ATOM   6258 O    TIP  1306       8.513  14.078   5.979
ATOM   6259 H1   TIP  1306       8.336  13.617   5.159
ATOM   6260 H2   TIP  1306       7.674  14.082   6.439
ATOM   6261 O    TIP  1307     -13.917  27.377 -16.380
ATOM   6262 H1   TIP  1307     -13.900  28.281 -16.692
ATOM   6263 H2   TIP  1307     -13.635  26.857 -17.132
ATOM   6264 O    TIP  1308     -17.004  13.881 -23.289
ATOM   6265 H1   TIP  1308     -16.814  13.691 -24.208
ATOM   6266 H2   TIP  1308     -17.908  13.591 -23.165
ATOM   6267 O    TIP  1309      27.408  -8.940   0.807
ATOM   6268 H1   TIP  1309      26.838  -9.621   0.450
ATOM   6269 H2   TIP  1309      27.000  -8.696   1.638
ATOM   6270 O    TIP  1310      22.179   5.509   1.261
ATOM   6271 H1   TIP  1310      21.584   5.556   2.009
ATOM   6272 H2   TIP  1310      23.009   5.853   1.592
ATOM   6273 O    TIP  1311     -30.445   4.562  -1.954
ATOM   6274 H1   TIP  1311     -31.184   3.985  -1.764
ATOM   6275 H2   TIP  1311     -30.114   4.820  -1.094
ATOM   6276 O    TIP  1312       3.035 -25.030   7.661
ATOM   6277 H1   TIP  1312       3.250 -24.134   7.920
ATOM   6278 H2   TIP  1312       3.080 -25.021   6.705
ATOM   6279 O    TIP  1313      18.986   3.444 -25.703
ATOM   6280 H1   TIP  1313      18.806   2.617 -26.149
ATOM   6281 H2   TIP  1313      19.532   3.200 -24.955
ATOM   6282 O    TIP  1314       2.974  12.010 -23.709
ATOM   6283 H1   TIP  1314       3.789  12.232 -23.260
ATOM   6284 H2   TIP  1314       3.163  12.156 -24.636
ATOM   6285 O    TIP  1315      -4.361  -5.058 -27.453
ATOM   6286 H1   TIP  1315      -4.176  -4.483 -28.195
ATOM   6287 H2   TIP  1315      -3.502  -5.375 -27.174
ATOM   6288 O    TIP  1316     -24.276 -22.933  -3.382
ATOM   6289 H1   TIP  1316     -23.359 -22.695  -3.517
ATOM   6290 H2   TIP  1316     -24.614 -22.263  -2.789
ATOM   6291 O    TIP  1317      16.487 -19.049 -19.391
ATOM   6292 H1   TIP  1317      15.877 -19.027 -20.128
ATOM   6293 H2   TIP  1317      15.977 -18.732 -18.646
ATOM   6294 O    TIP  1318       8.637  -1.476 -26.748
ATOM   6295 H1   TIP  1318       8.044  -2.204 -26.562
ATOM   6296 H2   TIP  1318       9.324  -1.550 -26.085
ATOM   6297 O    TIP  1319     -28.155  -0.933 -27.434
ATOM   6298 H1   TIP  1319     -27.406  -0.746 -28.000
ATOM   6299 H2   TIP  1319     -28.671  -0.128 -27.443
ATOM   6300 O    TIP  1320       6.632  20.062 -20.378
ATOM   6301 H1   TIP  1320       6.102  19.274 -20.259
ATOM   6302 H2   TIP  1320       7.536  19.752 -20.335
ATOM   6303 O    TIP  1321     -10.282  14.531   1.359
ATOM   6304 H1   TIP  1321      -9.606  14.561   0.682
ATOM   6305 H2   TIP  1321     -11.098  14.712   0.892
ATOM   6306 O    TIP  1322      13.065  12.156   2.245
ATOM   6307 H1   TIP  1322      12.439  12.677   1.743
ATOM   6308 H2   TIP  1322      12.607  11.946   3.058
ATOM   6309 O    TIP  1323     -17.669  13.109   0.488
ATOM   6310 H1   TIP  1323     -18.427  12.925   1.042
ATOM   6311 H2   TIP  1323     -17.979  13.767  -0.133
ATOM   6312 O    TIP  1324      20.178   0.596  14.585
ATOM   6313 H1   TIP  1324      19.414   0.681  14.015
ATOM   6314 H2   TIP  1324      20.479   1.494  14.720
ATOM   6315 O    TIP  1325      -3.884 -25.383 -19.525
ATOM   6316 H1   TIP  1325      -3.745 -25.852 -20.347
ATOM   6317 H2   TIP  1325      -3.083 -24.875 -19.399
ATOM   6318 O    TIP  1326     -22.339 -29.574 -10.991
ATOM   6319 H1   TIP  1326     -21.712 -28.925 -11.309
ATOM   6320 H2   TIP  1326     -22.912 -29.743 -11.739
ATOM   6321 O    TIP  1327      11.542   4.569 -27.260
ATOM   6322 H1   TIP  1327      12.311   4.115 -26.916
ATOM   6323 H2   TIP  1327      10.949   3.868 -27.529
ATOM   6324 O    TIP  1328     -16.335 -18.223  15.416
ATOM   6325 H1   TIP  1328     -16.805 -17.430  15.672
ATOM   6326 H2   TIP  1328     -15.967 -18.559  16.234
ATOM   6327 O    TIP  1329     -26.949  12.114 -12.121
ATOM   6328 H1   TIP  1329     -26.424  12.878 -12.360
ATOM   6329 H2   TIP  1329     -27.700  12.476 -11.650
ATOM   6330 O    TIP  1330      12.182   3.807   5.064
ATOM   6331 H1   TIP  1330      11.636   4.288   5.685
ATOM   6332 H2   TIP  1330      13.035   4.238   5.109
ATOM   6333 O    TIP  1331       6.138  29.205   5.298
ATOM   6334 H1   TIP  1331       5.408  28.588   5.258
ATOM   6335 H2   TIP  1331       5.775  29.980   5.725
ATOM   6336 O    TIP  1332      -7.861   9.747   4.406
ATOM   6337 H1   TIP  1332      -8.710  10.084   4.692
ATOM   6338 H2   TIP  1332      -8.051   9.279   3.592
ATOM   6339 O    TIP  1333       1.071  19.592  -9.966
ATOM   6340 H1   TIP  1333       1.644  19.626  -9.200
ATOM   6341 H2   TIP  1333       1.660  19.407 -10.698
ATOM   6342 O    TIP  1334     -15.803  25.078 -17.508
ATOM   6343 H1   TIP  1334     -16.423  24.646 -18.096
ATOM   6344 H2   TIP  1334     -16.316  25.759 -17.075
ATOM   6345 O    TIP  1335      13.637   9.326   6.401
ATOM   6346 H1   TIP  1335      14.387   9.366   5.808
ATOM   6347 H2   TIP  1335      13.998   8.992   7.222
ATOM   6348 O    TIP  1336      10.115  14.155 -13.437
ATOM   6349 H1   TIP  1336      10.511  13.707 -14.185
ATOM   6350 H2   TIP  1336       9.187  14.221 -13.660
ATOM   6351 O    TIP  1337       7.970  -1.663  14.937
ATOM   6352 H1   TIP  1337       8.220  -1.022  14.271
ATOM   6353 H2   TIP  1337       8.776  -2.146  15.119
ATOM   6354 O    TIP  1338      18.048  -2.554   8.232
ATOM   6355 H1   TIP  1338      18.718  -3.150   8.568
ATOM   6356 H2   TIP  1338      17.250  -2.801   8.699
ATOM   6357 O    TIP  1339      -4.580 -13.408 -29.727
ATOM   6358 H1   TIP  1339      -4.184 -14.274 -29.631
ATOM   6359 H2   TIP  1339      -4.121 -12.862 -29.089
ATOM   6360 O    TIP  1340      -0.580  13.151 -15.576
ATOM   6361 H1   TIP  1340      -1.205  13.115 -16.300
ATOM   6362 H2   TIP  1340      -1.001  13.706 -14.921
ATOM   6363 O    TIP  1341      27.582  17.697  -7.115
ATOM   6364 H1   TIP  1341      27.625  17.699  -6.159
ATOM   6365 H2   TIP  1341      26.669  17.492  -7.316
ATOM   6366 O    TIP  1342      -1.217  -1.668 -28.360
ATOM   6367 H1   TIP  1342      -1.682  -1.352 -27.586
ATOM   6368 H2   TIP  1342      -0.320  -1.352 -28.248
ATOM   6369 O    TIP  1343     -11.138 -17.915 -18.419
ATOM   6370 H1   TIP  1343     -10.803 -17.834 -19.312
ATOM   6371 H2   TIP  1343     -12.078 -17.761 -18.500
ATOM   6372 O    TIP  1344      23.910 -22.872 -28.728
ATOM   6373 H1   TIP  1344      23.397 -23.660 -28.550
ATOM   6374 H2   TIP  1344      23.299 -22.150 -28.585
ATOM   6375 O    TIP  1345     -12.240 -19.151   7.862
ATOM   6376 H1   TIP  1345     -12.018 -19.844   7.241
ATOM   6377 H2   TIP  1345     -12.090 -18.338   7.380
ATOM   6378 O    TIP  1346     -19.270 -17.298  -5.019
ATOM   6379 H1   TIP  1346     -20.136 -17.414  -5.410
ATOM   6380 H2   TIP  1346     -18.968 -18.186  -4.834
ATOM   6381 O    TIP  1347       7.905  10.367  14.526
ATOM   6382 H1   TIP  1347       8.509  11.028  14.865
ATOM   6383 H2   TIP  1347       7.561   9.934  15.307
ATOM   6384 O    TIP  1348       0.344  12.518  -0.782
ATOM   6385 H1   TIP  1348       0.702  11.751  -1.228
ATOM   6386 H2   TIP  1348      -0.586  12.517  -1.010
ATOM   6387 O    TIP  1349      -8.285  23.501  12.100
ATOM   6388 H1   TIP  1349      -8.971  22.858  12.279
ATOM   6389 H2   TIP  1349      -7.918  23.707  12.960
ATOM   6390 O    TIP  1350       3.598 -28.474 -21.297
ATOM   6391 H1   TIP  1350       4.115 -28.796 -20.559
ATOM   6392 H2   TIP  1350       3.236 -29.264 -21.699
ATOM   6393 O    TIP  1351       2.968 -15.572 -20.091
ATOM   6394 H1   TIP  1351       2.490 -16.368 -20.320
ATOM   6395 H2   TIP  1351       2.468 -14.864 -20.497
ATOM   6396 O    TIP  1352     -24.764 -17.718  -5.771
ATOM   6397 H1   TIP  1352     -25.524 -17.878  -6.331
ATOM   6398 H2   TIP  1352     -24.107 -17.345  -6.358
ATOM   6399 O    TIP  1353      -0.159  15.779   8.344
ATOM   6400 H1   TIP  1353       0.412  15.566   9.082
ATOM   6401 H2   TIP  1353       0.298  15.432   7.578
ATOM   6402 O    TIP  1354      21.861 -23.989   4.786
ATOM   6403 H1   TIP  1354      22.641 -24.485   4.540
ATOM   6404 H2   TIP  1354      21.743 -24.173   5.718
ATOM   6405 O    TIP  1355      16.996   0.471   7.863
ATOM   6406 H1   TIP  1355      16.099   0.143   7.930
ATOM   6407 H2   TIP  1355      17.525  -0.309   7.696
ATOM   6408 O    TIP  1356       6.929  25.697   2.675
ATOM   6409 H1   TIP  1356       7.050  25.164   3.461
ATOM   6410 H2   TIP  1356       6.714  25.067   1.988
ATOM   6411 O    TIP  1357      -1.577 -28.018 -23.915
ATOM   6412 H1   TIP  1357      -0.643 -28.022 -24.124
ATOM   6413 H2   TIP  1357      -1.860 -28.920 -24.063
ATOM   6414 O    TIP  1358      21.884 -16.127  12.164
ATOM   6415 H1   TIP  1358      22.775 -16.127  12.515
ATOM   6416 H2   TIP  1358      21.685 -17.050  12.012
ATOM   6417 O    TIP  1359       2.627 -28.895  11.120
ATOM   6418 H1   TIP  1359       1.671 -28.863  11.119
ATOM   6419 H2   TIP  1359       2.885 -28.415  10.333
ATOM   6420 O    TIP  1360     -12.217  -0.359 -18.142
ATOM   6421 H1   TIP  1360     -11.779   0.045 -18.891
ATOM   6422 H2   TIP  1360     -13.112  -0.021 -18.176
ATOM   6423 O    TIP  1361      22.963 -28.588  -8.861
ATOM   6424 H1   TIP  1361      22.362 -29.257  -9.189
ATOM   6425 H2   TIP  1361      22.576 -27.759  -9.140
ATOM   6426 O    TIP  1362     -18.163  30.427 -17.441
ATOM   6427 H1   TIP  1362     -17.600  31.150 -17.168
ATOM   6428 H2   TIP  1362     -17.623  29.914 -18.042
ATOM   6429 O    TIP  1363      -7.542  22.884  -6.014
ATOM   6430 H1   TIP  1363      -7.263  23.208  -5.158
ATOM   6431 H2   TIP  1363      -8.015  23.618  -6.406
ATOM   6432 O    TIP  1364       2.038 -29.822 -24.736
ATOM   6433 H1   TIP  1364       1.254 -29.318 -24.950
ATOM   6434 H2   TIP  1364       2.176 -30.388 -25.495
ATOM   6435 O    TIP  1365      22.816  10.401  -8.278
ATOM   6436 H1   TIP  1365      22.028  10.942  -8.246
ATOM   6437 H2   TIP  1365      22.948  10.222  -9.209
ATOM   6438 O    TIP  1366      12.762  13.987   9.977
ATOM   6439 H1   TIP  1366      12.826  13.197   9.442
ATOM   6440 H2   TIP  1366      13.646  14.354   9.971
ATOM   6441 O    TIP  1367      -8.333  15.655  -4.810
ATOM   6442 H1   TIP  1367      -8.980  15.676  -5.515
ATOM   6443 H2   TIP  1367      -7.759  16.400  -4.987
ATOM   6444 O    TIP  1368     -25.944  -8.695  -0.989
ATOM   6445 H1   TIP  1368     -26.506  -8.262  -0.347
ATOM   6446 H2   TIP  1368     -25.438  -7.985  -1.383
ATOM   6447 O    TIP  1369      -5.890   9.986  -2.187
ATOM   6448 H1   TIP  1369      -5.086   9.676  -1.770
ATOM   6449 H2   TIP  1369      -6.013   9.403  -2.936
ATOM   6450 O    TIP  1370      -0.371 -23.838 -27.857
ATOM   6451 H1   TIP  1370      -0.931 -23.106 -27.598
ATOM   6452 H2   TIP  1370      -0.976 -24.492 -28.205
ATOM   6453 O    TIP  1371      17.409  17.125 -20.527
ATOM   6454 H1   TIP  1371      18.283  17.248 -20.899
ATOM   6455 H2   TIP  1371      16.993  17.984 -20.601
ATOM   6456 O    TIP  1372     -29.430   9.472 -12.148
ATOM   6457 H1   TIP  1372     -29.284  10.319 -11.726
ATOM   6458 H2   TIP  1372     -30.374   9.329 -12.081
ATOM   6459 O    TIP  1373     -23.231  -4.010 -16.562
ATOM   6460 H1   TIP  1373     -23.101  -4.917 -16.838
ATOM   6461 H2   TIP  1373     -24.031  -4.031 -16.037
ATOM   6462 O    TIP  1374       6.561 -10.268   9.885
ATOM   6463 H1   TIP  1374       6.915 -11.152   9.789
ATOM   6464 H2   TIP  1374       5.882 -10.352  10.554
ATOM   6465 O    TIP  1375     -18.441 -18.810 -14.516
ATOM   6466 H1   TIP  1375     -19.213 -19.242 -14.151
ATOM   6467 H2   TIP  1375     -18.233 -18.118 -13.888
ATOM   6468 O    TIP  1376      29.117  -0.446 -10.575
ATOM   6469 H1   TIP  1376      29.263   0.192 -11.273
ATOM   6470 H2   TIP  1376      28.170  -0.444 -10.440
ATOM   6471 O    TIP  1377       2.035 -29.923  -3.587
ATOM   6472 H1   TIP  1377       2.793 -29.614  -4.083
ATOM   6473 H2   TIP  1377       1.741 -29.158  -3.094
ATOM   6474 O    TIP  1378      -8.671  17.921 -21.680
ATOM   6475 H1   TIP  1378      -8.960  17.751 -22.576
ATOM   6476 H2   TIP  1378      -8.102  17.182 -21.465
ATOM   6477 O    TIP  1379      18.003  -2.122 -17.776
ATOM   6478 H1   TIP  1379      18.874  -2.491 -17.632
ATOM   6479 H2   TIP  1379      17.488  -2.419 -17.026
ATOM   6480 O    TIP  1380      13.180  26.067  -3.319
ATOM   6481 H1   TIP  1380      12.384  26.333  -2.858
ATOM   6482 H2   TIP  1380      13.539  25.356  -2.788
ATOM   6483 O    TIP  1381     -16.226   3.488 -11.779
ATOM   6484 H1   TIP  1381     -15.805   3.781 -12.586
ATOM   6485 H2   TIP  1381     -15.685   2.759 -11.476
ATOM   6486 O    TIP  1382      29.622 -13.962  -9.888
ATOM   6487 H1   TIP  1382      29.248 -14.531  -9.216
ATOM   6488 H2   TIP  1382      29.478 -14.432 -10.709
ATOM   6489 O    TIP  1383      12.284  12.344  -9.207
ATOM   6490 H1   TIP  1383      11.934  12.453 -10.091
ATOM   6491 H2   TIP  1383      11.656  11.768  -8.770
ATOM   6492 O    TIP  1384       3.379 -10.356 -21.749
ATOM   6493 H1   TIP  1384       2.469 -10.068 -21.823
ATOM   6494 H2   TIP  1384       3.826  -9.631 -21.313
ATOM   6495 O    TIP  1385     -14.483 -13.688 -22.576
ATOM   6496 H1   TIP  1385     -14.803 -14.553 -22.830
ATOM   6497 H2   TIP  1385     -13.647 -13.597 -23.033
ATOM   6498 O    TIP  1386      14.095  30.892  -0.134
ATOM   6499 H1   TIP  1386      13.403  30.231  -0.125
ATOM   6500 H2   TIP  1386      14.806  30.489  -0.633
ATOM   6501 O    TIP  1387      17.813   5.452   5.395
ATOM   6502 H1   TIP  1387      18.001   4.792   4.729
ATOM   6503 H2   TIP  1387      18.125   5.064   6.213
ATOM   6504 O    TIP  1388      26.017  -5.547   2.534
ATOM   6505 H1   TIP  1388      26.626  -5.436   1.804
ATOM   6506 H2   TIP  1388      25.833  -6.486   2.553
ATOM   6507 O    TIP  1389      11.410 -19.717 -23.097
ATOM   6508 H1   TIP  1389      11.998 -20.411 -22.800
ATOM   6509 H2   TIP  1389      11.503 -19.026 -22.441
ATOM   6510 O    TIP  1390      18.284   8.457  -0.489
ATOM   6511 H1   TIP  1390      17.937   7.629  -0.158
ATOM   6512 H2   TIP  1390      19.096   8.217  -0.935
ATOM   6513 O    TIP  1391      14.290 -23.359  11.124
ATOM   6514 H1   TIP  1391      15.040 -23.102  10.588
ATOM   6515 H2   TIP  1391      13.827 -22.540  11.299
ATOM   6516 O    TIP  1392     -20.285 -25.094  -3.094
ATOM   6517 H1   TIP  1392     -20.901 -25.768  -3.381
ATOM   6518 H2   TIP  1392     -19.936 -25.425  -2.266
ATOM   6519 O    TIP  1393      14.685 -22.118   7.168
ATOM   6520 H1   TIP  1393      15.443 -22.678   7.007
ATOM   6521 H2   TIP  1393      14.126 -22.242   6.401
ATOM   6522 O    TIP  1394      26.314 -21.100 -11.794
ATOM   6523 H1   TIP  1394      25.808 -20.405 -12.214
ATOM   6524 H2   TIP  1394      26.655 -21.622 -12.520
ATOM   6525 O    TIP  1395       4.860 -12.467 -22.728
ATOM   6526 H1   TIP  1395       4.303 -11.706 -22.566
ATOM   6527 H2   TIP  1395       5.729 -12.100 -22.889
ATOM   6528 O    TIP  1396     -26.816  -0.597 -24.100
ATOM   6529 H1   TIP  1396     -26.137   0.017 -23.822
ATOM   6530 H2   TIP  1396     -27.280  -0.824 -23.294
ATOM   6531 O    TIP  1397      12.505 -11.397 -20.857
ATOM   6532 H1   TIP  1397      12.804 -12.182 -20.398
ATOM   6533 H2   TIP  1397      11.757 -11.692 -21.376
ATOM   6534 O    TIP  1398     -18.130 -13.744   0.629
ATOM   6535 H1   TIP  1398     -18.302 -13.278  -0.190
ATOM   6536 H2   TIP  1398     -17.592 -13.140   1.140
ATOM   6537 O    TIP  1399     -10.683  -9.159   9.074
ATOM   6538 H1   TIP  1399     -11.294  -9.477   8.410
ATOM   6539 H2   TIP  1399     -11.217  -8.612   9.650
ATOM   6540 O    TIP  1400     -20.532   8.644  -4.068
ATOM   6541 H1   TIP  1400     -20.075   8.076  -4.687
ATOM   6542 H2   TIP  1400     -21.458   8.433  -4.186
ATOM   6543 O    TIP  1401      -4.227 -24.552 -23.155
ATOM   6544 H1   TIP  1401      -4.628 -25.246 -22.632
ATOM   6545 H2   TIP  1401      -3.771 -24.003 -22.517
ATOM   6546 O    TIP  1402      -5.764  19.836   9.372
ATOM   6547 H1   TIP  1402      -5.333  19.000   9.195
ATOM   6548 H2   TIP  1402      -6.462  19.621   9.991
ATOM   6549 O    TIP  1403      22.827 -20.748  10.318
ATOM   6550 H1   TIP  1403      22.304 -21.549  10.298
ATOM   6551 H2   TIP  1403      23.147 -20.649   9.421
ATOM   6552 O    TIP  1404      -5.149   4.001  13.584
ATOM   6553 H1   TIP  1404      -4.568   3.669  14.269
ATOM   6554 H2   TIP  1404      -5.652   4.695  14.010
ATOM   6555 O    TIP  1405      10.512  17.472   0.173
ATOM   6556 H1   TIP  1405      10.000  17.118   0.899
ATOM   6557 H2   TIP  1405      11.318  16.955   0.173
ATOM   6558 O    TIP  1406     -16.996 -28.118  -8.946
ATOM   6559 H1   TIP  1406     -17.539 -28.309  -8.181
ATOM   6560 H2   TIP  1406     -17.068 -27.171  -9.061
ATOM   6561 O    TIP  1407     -11.800 -18.869 -24.455
ATOM   6562 H1   TIP  1407     -11.589 -19.775 -24.231
ATOM   6563 H2   TIP  1407     -11.273 -18.344 -23.854
ATOM   6564 O    TIP  1408     -21.951  -6.538 -18.118
ATOM   6565 H1   TIP  1408     -22.314  -7.400 -18.320
ATOM   6566 H2   TIP  1408     -21.015  -6.623 -18.295
ATOM   6567 O    TIP  1409     -12.148 -16.818  13.324
ATOM   6568 H1   TIP  1409     -11.347 -16.958  13.829
ATOM   6569 H2   TIP  1409     -11.850 -16.744  12.417
ATOM   6570 O    TIP  1410     -20.662   4.216  -0.054
ATOM   6571 H1   TIP  1410     -21.354   4.508  -0.647
ATOM   6572 H2   TIP  1410     -19.868   4.224  -0.589
ATOM   6573 O    TIP  1411      15.489   1.566 -17.744
ATOM   6574 H1   TIP  1411      14.885   0.835 -17.613
ATOM   6575 H2   TIP  1411      16.252   1.347 -17.209
ATOM   6576 O    TIP  1412     -15.883  -9.224  29.316
ATOM   6577 H1   TIP  1412     -16.276  -9.416  30.167
ATOM   6578 H2   TIP  1412     -16.157  -9.949  28.755
ATOM   6579 O    TIP  1413      20.468 -15.827 -16.927
ATOM   6580 H1   TIP  1413      20.282 -16.337 -16.139
ATOM   6581 H2   TIP  1413      19.975 -16.267 -17.620
ATOM   6582 O    TIP  1414     -15.754   2.532   3.286
ATOM   6583 H1   TIP  1414     -15.622   2.670   2.348
ATOM   6584 H2   TIP  1414     -14.898   2.256   3.612
ATOM   6585 O    TIP  1415      11.766  -7.357   8.165
ATOM   6586 H1   TIP  1415      12.220  -8.146   7.872
ATOM   6587 H2   TIP  1415      11.427  -6.961   7.362
ATOM   6588 O    TIP  1416      17.681  15.068  28.973
ATOM   6589 H1   TIP  1416      17.282  15.595  28.281
ATOM   6590 H2   TIP  1416      16.944  14.786  29.515
ATOM   6591 O    TIP  1417      -5.485 -18.958  17.472
ATOM   6592 H1   TIP  1417      -4.658 -19.361  17.735
ATOM   6593 H2   TIP  1417      -5.660 -18.303  18.149
ATOM   6594 O    TIP  1418     -17.835  -6.697   4.687
ATOM   6595 H1   TIP  1418     -18.104  -7.346   4.038
ATOM   6596 H2   TIP  1418     -17.004  -7.027   5.028
ATOM   6597 O    TIP  1419      23.781 -23.759 -11.910
ATOM   6598 H1   TIP  1419      24.380 -24.259 -11.356
ATOM   6599 H2   TIP  1419      23.051 -23.534 -11.334
ATOM   6600 O    TIP  1420      18.605  -4.811   6.110
ATOM   6601 H1   TIP  1420      18.259  -4.488   5.279
ATOM   6602 H2   TIP  1420      18.562  -4.056   6.698
ATOM   6603 O    TIP  1421      -9.527  11.054 -11.651
ATOM   6604 H1   TIP  1421      -9.721  11.718 -10.990
ATOM   6605 H2   TIP  1421     -10.037  10.290 -11.382
ATOM   6606 O    TIP  1422     -16.929 -19.647 -10.461
ATOM   6607 H1   TIP  1422     -16.423 -19.963 -11.209
ATOM   6608 H2   TIP  1422     -17.756 -19.347 -10.838
ATOM   6609 O    TIP  1423     -14.864  -1.937 -20.456
ATOM   6610 H1   TIP  1423     -14.442  -1.083 -20.548
ATOM   6611 H2   TIP  1423     -15.795  -1.760 -20.590
ATOM   6612 O    TIP  1424      -5.088   6.697   5.414
ATOM   6613 H1   TIP  1424      -4.660   6.372   6.206
ATOM   6614 H2   TIP  1424      -5.451   7.545   5.668
ATOM   6615 O    TIP  1425       0.249  -4.937  11.550
ATOM   6616 H1   TIP  1425       0.580  -4.368  12.245
ATOM   6617 H2   TIP  1425       0.942  -5.583  11.417
ATOM   6618 O    TIP  1426     -21.023 -13.933   8.344
ATOM   6619 H1   TIP  1426     -21.484 -13.188   7.959
ATOM   6620 H2   TIP  1426     -20.689 -13.605   9.179
ATOM   6621 O    TIP  1427     -19.606 -23.922  14.155
ATOM   6622 H1   TIP  1427     -20.322 -24.094  14.766
ATOM   6623 H2   TIP  1427     -19.954 -24.174  13.300
ATOM   6624 O    TIP  1428      24.668  13.955 -14.661
ATOM   6625 H1   TIP  1428      25.238  14.628 -15.031
ATOM   6626 H2   TIP  1428      23.853  14.415 -14.459
ATOM   6627 O    TIP  1429     -29.719   6.125  -6.726
ATOM   6628 H1   TIP  1429     -30.301   6.807  -7.060
ATOM   6629 H2   TIP  1429     -29.984   6.009  -5.814
ATOM   6630 O    TIP  1430     -20.400 -19.414  17.778
ATOM   6631 H1   TIP  1430     -20.451 -18.941  16.947
ATOM   6632 H2   TIP  1430     -20.118 -18.756  18.413
ATOM   6633 O    TIP  1431       1.789 -26.080  13.255
ATOM   6634 H1   TIP  1431       0.854 -26.184  13.078
ATOM   6635 H2   TIP  1431       1.960 -25.150  13.107
ATOM   6636 O    TIP  1432     -15.207 -26.775 -12.421
ATOM   6637 H1   TIP  1432     -15.249 -25.841 -12.624
ATOM   6638 H2   TIP  1432     -14.587 -27.132 -13.057
ATOM   6639 O    TIP  1433      16.240  26.607   1.773
ATOM   6640 H1   TIP  1433      15.433  26.397   1.304
ATOM   6641 H2   TIP  1433      16.566  25.761   2.081
ATOM   6642 O    TIP  1434     -22.068   9.527 -18.158
ATOM   6643 H1   TIP  1434     -21.984  10.023 -17.344
ATOM   6644 H2   TIP  1434     -21.183   9.213 -18.342
ATOM   6645 O    TIP  1435     -28.265   2.308  -9.364
ATOM   6646 H1   TIP  1435     -27.745   1.511  -9.468
ATOM   6647 H2   TIP  1435     -27.935   2.901 -10.038
ATOM   6648 O    TIP  1436       4.375  28.221 -28.985
ATOM   6649 H1   TIP  1436       4.962  27.473 -29.087
ATOM   6650 H2   TIP  1436       4.707  28.684 -28.216
ATOM   6651 O    TIP  1437      -3.758 -29.453 -21.614
ATOM   6652 H1   TIP  1437      -4.518 -30.004 -21.429
ATOM   6653 H2   TIP  1437      -3.201 -29.992 -22.176
ATOM   6654 O    TIP  1438     -30.364 -12.155   0.968
ATOM   6655 H1   TIP  1438     -30.419 -11.281   0.583
ATOM   6656 H2   TIP  1438     -31.206 -12.561   0.764
ATOM   6657 O    TIP  1439     -23.067 -10.845  -6.947
ATOM   6658 H1   TIP  1439     -23.435 -10.298  -6.254
ATOM   6659 H2   TIP  1439     -23.757 -11.476  -7.149
ATOM   6660 O    TIP  1440      13.041  -0.955 -25.066
ATOM   6661 H1   TIP  1440      12.752  -0.200 -25.580
ATOM   6662 H2   TIP  1440      13.762  -0.621 -24.533
ATOM   6663 O    TIP  1441      18.198  16.110   5.417
ATOM   6664 H1   TIP  1441      19.042  16.323   5.020
ATOM   6665 H2   TIP  1441      17.551  16.377   4.764
ATOM   6666 O    TIP  1442     -13.641   0.857  10.314
ATOM   6667 H1   TIP  1442     -13.956   0.505   9.482
ATOM   6668 H2   TIP  1442     -12.799   0.425  10.455
ATOM   6669 O    TIP  1443       8.494  10.579 -21.845
ATOM   6670 H1   TIP  1443       8.753  11.364 -22.327
ATOM   6671 H2   TIP  1443       7.760  10.221 -22.344
ATOM   6672 O    TIP  1444       9.576 -16.395 -27.205
ATOM   6673 H1   TIP  1444      10.101 -15.860 -27.801
ATOM   6674 H2   TIP  1444       8.768 -16.569 -27.687
ATOM   6675 O    TIP  1445     -21.852 -10.885 -15.591
ATOM   6676 H1   TIP  1445     -21.421 -11.738 -15.638
ATOM   6677 H2   TIP  1445     -21.144 -10.267 -15.409
ATOM   6678 O    TIP  1446       3.477 -21.259   1.648
ATOM   6679 H1   TIP  1446       3.695 -20.457   1.174
ATOM   6680 H2   TIP  1446       2.554 -21.413   1.449
ATOM   6681 O    TIP  1447      26.240   2.960 -20.083
ATOM   6682 H1   TIP  1447      26.374   2.014 -20.028
ATOM   6683 H2   TIP  1447      26.831   3.326 -19.424
ATOM   6684 O    TIP  1448       3.785   0.409 -27.309
ATOM   6685 H1   TIP  1448       3.952   1.168 -26.750
ATOM   6686 H2   TIP  1448       4.248   0.604 -28.124
ATOM   6687 O    TIP  1449     -11.486  21.378  -5.123
ATOM   6688 H1   TIP  1449     -10.708  21.156  -5.635
ATOM   6689 H2   TIP  1449     -11.339  22.281  -4.842
ATOM   6690 O    TIP  1450     -13.929   3.136 -27.075
ATOM   6691 H1   TIP  1450     -13.189   2.728 -27.525
ATOM   6692 H2   TIP  1450     -13.894   4.055 -27.341
ATOM   6693 O    TIP  1451       4.820 -12.860  12.607
ATOM   6694 H1   TIP  1451       4.284 -12.752  13.392
ATOM   6695 H2   TIP  1451       4.301 -13.427  12.037
ATOM   6696 O    TIP  1452       0.545   5.102 -29.173
ATOM   6697 H1   TIP  1452       0.672   4.651 -28.338
ATOM   6698 H2   TIP  1452       0.073   4.471 -29.717
ATOM   6699 O    TIP  1453       0.251   2.156   1.250
ATOM   6700 H1   TIP  1453       0.619   2.533   2.049
ATOM   6701 H2   TIP  1453      -0.603   1.816   1.516
ATOM   6702 O    TIP  1454      29.501 -14.846  -1.766
ATOM   6703 H1   TIP  1454      30.320 -15.330  -1.666
ATOM   6704 H2   TIP  1454      28.826 -15.523  -1.822
ATOM   6705 O    TIP  1455      -7.926  -2.573  11.419
ATOM   6706 H1   TIP  1455      -8.518  -2.418  12.155
ATOM   6707 H2   TIP  1455      -8.334  -3.286  10.928
ATOM   6708 O    TIP  1456     -12.789 -23.006  -3.975
ATOM   6709 H1   TIP  1456     -13.573 -23.158  -4.503
ATOM   6710 H2   TIP  1456     -13.075 -23.153  -3.073
ATOM   6711 O    TIP  1457      -7.885 -10.767 -31.088
ATOM   6712 H1   TIP  1457      -7.588 -10.793 -30.179
ATOM   6713 H2   TIP  1457      -8.512 -10.044 -31.116
ATOM   6714 O    TIP  1458      -3.774  23.064  -3.915
ATOM   6715 H1   TIP  1458      -3.465  22.166  -4.034
ATOM   6716 H2   TIP  1458      -3.438  23.537  -4.676
ATOM   6717 O    TIP  1459     -10.554 -15.397   7.561
ATOM   6718 H1   TIP  1459     -11.060 -15.948   6.964
ATOM   6719 H2   TIP  1459     -10.045 -16.015   8.085
ATOM   6720 O    TIP  1460     -20.229 -30.238 -16.526
ATOM   6721 H1   TIP  1460     -19.681 -30.959 -16.836
ATOM   6722 H2   TIP  1460     -20.370 -30.425 -15.598
ATOM   6723 O    TIP  1461      -9.856  -8.221 -22.574
ATOM   6724 H1   TIP  1461      -9.364  -8.129 -23.390
ATOM   6725 H2   TIP  1461     -10.769  -8.084 -22.826
ATOM   6726 O    TIP  1462     -25.534 -20.874 -14.557
ATOM   6727 H1   TIP  1462     -26.397 -20.854 -14.142
ATOM   6728 H2   TIP  1462     -25.526 -20.111 -15.133
ATOM   6729 O    TIP  1463     -26.388   4.382  -0.086
ATOM   6730 H1   TIP  1463     -26.924   3.972  -0.764
ATOM   6731 H2   TIP  1463     -26.820   4.149   0.736
ATOM   6732 O    TIP  1464     -14.822 -13.525 -26.249
ATOM   6733 H1   TIP  1464     -14.573 -12.821 -25.651
ATOM   6734 H2   TIP  1464     -15.292 -14.153 -25.699
ATOM   6735 O    TIP  1465     -23.037 -19.436 -13.325
ATOM   6736 H1   TIP  1465     -22.939 -18.493 -13.195
ATOM   6737 H2   TIP  1465     -23.932 -19.542 -13.647
ATOM   6738 O    TIP  1466     -21.666   0.083 -23.727
ATOM   6739 H1   TIP  1466     -22.570  -0.048 -24.015
ATOM   6740 H2   TIP  1466     -21.634  -0.303 -22.852
ATOM   6741 O    TIP  1467     -23.986 -18.112  -3.115
ATOM   6742 H1   TIP  1467     -23.040 -18.171  -2.982
ATOM   6743 H2   TIP  1467     -24.086 -17.899  -4.043
ATOM   6744 O    TIP  1468      27.942 -22.369   8.735
ATOM   6745 H1   TIP  1468      28.386 -21.641   9.169
ATOM   6746 H2   TIP  1468      28.548 -22.645   8.048
ATOM   6747 O    TIP  1469     -24.085   2.215 -15.894
ATOM   6748 H1   TIP  1469     -23.213   2.111 -16.273
ATOM   6749 H2   TIP  1469     -24.052   1.720 -15.075
ATOM   6750 O    TIP  1470      13.145  25.258   3.306
ATOM   6751 H1   TIP  1470      12.414  24.878   3.794
ATOM   6752 H2   TIP  1470      12.770  25.496   2.458
ATOM   6753 O    TIP  1471     -12.880 -24.817 -18.072
ATOM   6754 H1   TIP  1471     -12.485 -25.003 -18.924
ATOM   6755 H2   TIP  1471     -12.650 -25.572 -17.531
ATOM   6756 O    TIP  1472      -6.757  -6.467 -26.412
ATOM   6757 H1   TIP  1472      -6.090  -5.787 -26.502
ATOM   6758 H2   TIP  1472      -6.462  -7.171 -26.990
ATOM   6759 O    TIP  1473     -11.010 -29.661  -7.280
ATOM   6760 H1   TIP  1473     -10.150 -29.755  -7.691
ATOM   6761 H2   TIP  1473     -11.615 -29.544  -8.012
ATOM   6762 O    TIP  1474      25.356   1.616 -11.806
ATOM   6763 H1   TIP  1474      24.740   2.120 -12.337
ATOM   6764 H2   TIP  1474      25.362   2.059 -10.958
ATOM   6765 O    TIP  1475      21.165  -5.703 -21.475
ATOM   6766 H1   TIP  1475      22.078  -5.832 -21.733
ATOM   6767 H2   TIP  1475      20.692  -5.607 -22.301
ATOM   6768 O    TIP  1476      -7.868 -19.315 -25.668
ATOM   6769 H1   TIP  1476      -7.045 -19.628 -26.044
ATOM   6770 H2   TIP  1476      -7.708 -19.289 -24.725
ATOM   6771 O    TIP  1477      11.985  30.911 -14.658
ATOM   6772 H1   TIP  1477      12.665  30.810 -13.991
ATOM   6773 H2   TIP  1477      12.389  31.457 -15.332
ATOM   6774 O    TIP  1478     -23.211 -14.246 -21.930
ATOM   6775 H1   TIP  1478     -23.715 -13.730 -22.559
ATOM   6776 H2   TIP  1478     -23.863 -14.780 -21.478
ATOM   6777 O    TIP  1479      13.100  -3.663  30.946
ATOM   6778 H1   TIP  1479      13.441  -4.391  30.426
ATOM   6779 H2   TIP  1479      12.490  -3.215  30.361
ATOM   6780 O    TIP  1480       4.064  -4.704   9.388
ATOM   6781 H1   TIP  1480       3.357  -5.330   9.545
ATOM   6782 H2   TIP  1480       3.618  -3.893   9.147
ATOM   6783 O    TIP  1481      10.507 -17.025 -24.656
ATOM   6784 H1   TIP  1481      10.316 -16.480 -25.419
ATOM   6785 H2   TIP  1481       9.704 -17.526 -24.511
ATOM   6786 O    TIP  1482      -5.771 -19.615   8.020
ATOM   6787 H1   TIP  1482      -5.967 -20.526   8.242
ATOM   6788 H2   TIP  1482      -4.942 -19.433   8.463
ATOM   6789 O    TIP  1483      18.772   6.969 -20.478
ATOM   6790 H1   TIP  1483      17.876   7.261 -20.645
ATOM   6791 H2   TIP  1483      18.953   7.251 -19.581
ATOM   6792 O    TIP  1484      -6.928 -12.263  10.813
ATOM   6793 H1   TIP  1484      -6.835 -13.155  11.148
ATOM   6794 H2   TIP  1484      -6.336 -11.740  11.353
ATOM   6795 O    TIP  1485     -11.702  13.724 -17.349
ATOM   6796 H1   TIP  1485     -12.094  13.839 -18.215
ATOM   6797 H2   TIP  1485     -11.087  14.452 -17.265
ATOM   6798 O    TIP  1486      -8.823   6.052   2.888
ATOM   6799 H1   TIP  1486      -8.402   5.612   3.626
ATOM   6800 H2   TIP  1486      -8.624   5.499   2.133
ATOM   6801 O    TIP  1487     -15.124  14.724 -11.130
ATOM   6802 H1   TIP  1487     -15.733  14.325 -10.508
ATOM   6803 H2   TIP  1487     -14.696  13.982 -11.557
ATOM   6804 O    TIP  1488       7.900 -27.447   0.658
ATOM   6805 H1   TIP  1488       7.567 -28.281   0.328
ATOM   6806 H2   TIP  1488       7.843 -27.526   1.610
ATOM   6807 O    TIP  1489     -27.093  -8.008  -8.343
ATOM   6808 H1   TIP  1489     -26.539  -7.551  -7.710
ATOM   6809 H2   TIP  1489     -27.837  -8.321  -7.829
ATOM   6810 O    TIP  1490      17.278  -2.435   1.566
ATOM   6811 H1   TIP  1490      16.465  -1.996   1.316
ATOM   6812 H2   TIP  1490      17.440  -3.060   0.860
ATOM   6813 O    TIP  1491       6.075  -8.146 -29.540
ATOM   6814 H1   TIP  1491       6.697  -8.873 -29.560
ATOM   6815 H2   TIP  1491       6.396  -7.537 -30.204
ATOM   6816 O    TIP  1492      29.713  16.909  -8.575
ATOM   6817 H1   TIP  1492      29.093  17.289  -7.952
ATOM   6818 H2   TIP  1492      30.037  17.656  -9.078
ATOM   6819 O    TIP  1493       4.865  18.142 -18.549
ATOM   6820 H1   TIP  1493       4.098  18.706 -18.643
ATOM   6821 H2   TIP  1493       4.510  17.298 -18.270
ATOM   6822 O    TIP  1494      13.399 -29.337 -15.996
ATOM   6823 H1   TIP  1494      13.389 -28.694 -15.288
ATOM   6824 H2   TIP  1494      13.444 -28.814 -16.796
ATOM   6825 O    TIP  1495     -17.380  -7.073 -23.051
ATOM   6826 H1   TIP  1495     -17.668  -7.573 -22.287
ATOM   6827 H2   TIP  1495     -16.641  -6.555 -22.734
ATOM   6828 O    TIP  1496      17.303  25.896 -12.189
ATOM   6829 H1   TIP  1496      17.420  25.472 -13.039
ATOM   6830 H2   TIP  1496      17.307  25.176 -11.559
ATOM   6831 O    TIP  1497      -0.580  22.527 -13.688
ATOM   6832 H1   TIP  1497      -0.769  21.622 -13.936
ATOM   6833 H2   TIP  1497      -1.200  22.717 -12.984
ATOM   6834 O    TIP  1498     -26.208   7.292  -0.196
ATOM   6835 H1   TIP  1498     -26.164   6.350  -0.033
ATOM   6836 H2   TIP  1498     -26.558   7.366  -1.084
ATOM   6837 O    TIP  1499     -18.379  -8.752   2.576
ATOM   6838 H1   TIP  1499     -17.758  -8.163   2.148
ATOM   6839 H2   TIP  1499     -19.033  -8.941   1.904
ATOM   6840 O    TIP  1500     -30.456   3.343  -7.842
ATOM   6841 H1   TIP  1500     -30.747   2.432  -7.865
ATOM   6842 H2   TIP  1500     -29.561   3.319  -8.180
ATOM   6843 O    TIP  1501     -13.975 -30.142   7.262
ATOM   6844 H1   TIP  1501     -14.260 -31.035   7.451
ATOM   6845 H2   TIP  1501     -13.030 -30.154   7.409
ATOM   6846 O    TIP  1502       1.774   2.198   9.672
ATOM   6847 H1   TIP  1502       2.724   2.309   9.674
ATOM   6848 H2   TIP  1502       1.428   3.085   9.579
ATOM   6849 O    TIP  1503       5.255 -26.116 -25.444
ATOM   6850 H1   TIP  1503       4.953 -26.801 -24.847
ATOM   6851 H2   TIP  1503       5.213 -26.517 -26.312
ATOM   6852 O    TIP  1504       5.035   7.971 -22.451
ATOM   6853 H1   TIP  1504       5.590   8.388 -23.109
ATOM   6854 H2   TIP  1504       4.701   8.697 -21.924
ATOM   6855 O    TIP  1505     -15.697 -15.907 -15.801
ATOM   6856 H1   TIP  1505     -15.520 -16.381 -14.988
ATOM   6857 H2   TIP  1505     -14.873 -15.469 -16.009
ATOM   6858 O    TIP  1506      28.329  14.241  -7.468
ATOM   6859 H1   TIP  1506      28.192  15.031  -6.946
ATOM   6860 H2   TIP  1506      27.542  14.171  -8.009
ATOM   6861 O    TIP  1507      -8.144  12.906 -23.477
ATOM   6862 H1   TIP  1507      -7.838  12.009 -23.605
ATOM   6863 H2   TIP  1507      -8.648  12.875 -22.664
ATOM   6864 O    TIP  1508     -13.739  23.526   3.599
ATOM   6865 H1   TIP  1508     -13.031  23.837   4.162
ATOM   6866 H2   TIP  1508     -13.493  23.816   2.721
ATOM   6867 O    TIP  1509      -4.920  10.825   1.003
ATOM   6868 H1   TIP  1509      -4.618  10.422   0.190
ATOM   6869 H2   TIP  1509      -4.560  10.271   1.695
ATOM   6870 O    TIP  1510       4.591 -29.592 -19.049
ATOM   6871 H1   TIP  1510       4.851 -29.156 -18.238
ATOM   6872 H2   TIP  1510       5.309 -30.197 -19.238
ATOM   6873 O    TIP  1511       5.810 -16.412 -20.917
ATOM   6874 H1   TIP  1511       5.789 -16.272 -21.864
ATOM   6875 H2   TIP  1511       4.944 -16.138 -20.614
ATOM   6876 O    TIP  1512     -11.419  27.216 -14.266
ATOM   6877 H1   TIP  1512     -12.255  27.299 -14.725
ATOM   6878 H2   TIP  1512     -11.065  26.377 -14.560
ATOM   6879 O    TIP  1513      28.039  12.176 -17.554
ATOM   6880 H1   TIP  1513      27.638  12.280 -18.417
ATOM   6881 H2   TIP  1513      27.733  11.322 -17.248
ATOM   6882 O    TIP  1514       7.956  -1.500   8.337
ATOM   6883 H1   TIP  1514       7.176  -1.701   7.819
ATOM   6884 H2   TIP  1514       8.687  -1.792   7.794
ATOM   6885 O    TIP  1515      21.681   1.461  -3.228
ATOM   6886 H1   TIP  1515      21.834   0.543  -3.005
ATOM   6887 H2   TIP  1515      21.175   1.806  -2.493
ATOM   6888 O    TIP  1516     -13.027  17.600 -17.049
ATOM   6889 H1   TIP  1516     -12.515  18.297 -16.639
ATOM   6890 H2   TIP  1516     -12.372  17.003 -17.412
ATOM   6891 O    TIP  1517       9.853 -27.936 -14.133
ATOM   6892 H1   TIP  1517      10.224 -27.528 -14.915
ATOM   6893 H2   TIP  1517       8.925 -27.704 -14.158
ATOM   6894 O    TIP  1518      -0.849 -26.433 -21.633
ATOM   6895 H1   TIP  1518      -1.066 -26.796 -22.492
ATOM   6896 H2   TIP  1518      -0.037 -25.948 -21.775
ATOM   6897 O    TIP  1519     -13.435  10.668 -16.445
ATOM   6898 H1   TIP  1519     -13.597   9.758 -16.691
ATOM   6899 H2   TIP  1519     -12.524  10.681 -16.153
ATOM   6900 O    TIP  1520     -23.254   2.672  -3.345
ATOM   6901 H1   TIP  1520     -24.113   2.562  -3.752
ATOM   6902 H2   TIP  1520     -23.396   3.322  -2.657
ATOM   6903 O    TIP  1521       4.086   5.300 -22.670
ATOM   6904 H1   TIP  1521       4.900   4.806 -22.767
ATOM   6905 H2   TIP  1521       4.366   6.211 -22.586
ATOM   6906 O    TIP  1522       5.861  31.044 -10.295
ATOM   6907 H1   TIP  1522       6.792  31.134 -10.496
ATOM   6908 H2   TIP  1522       5.839  30.736  -9.389
ATOM   6909 O    TIP  1523      14.715  15.474  -4.209
ATOM   6910 H1   TIP  1523      13.950  14.906  -4.112
ATOM   6911 H2   TIP  1523      14.586  15.908  -5.052
ATOM   6912 O    TIP  1524     -13.899  10.371 -22.345
ATOM   6913 H1   TIP  1524     -14.004   9.439 -22.538
ATOM   6914 H2   TIP  1524     -14.791  10.689 -22.204
ATOM   6915 O    TIP  1525      22.677  -4.100 -25.120
ATOM   6916 H1   TIP  1525      22.139  -4.871 -25.299
ATOM   6917 H2   TIP  1525      23.496  -4.453 -24.774
ATOM   6918 O    TIP  1526     -24.149  -0.740  -0.113
ATOM   6919 H1   TIP  1526     -23.570  -0.296  -0.733
ATOM   6920 H2   TIP  1526     -25.032  -0.501  -0.394
ATOM   6921 O    TIP  1527      18.262  23.952  -0.972
ATOM   6922 H1   TIP  1527      17.980  23.407  -1.706
ATOM   6923 H2   TIP  1527      17.734  24.747  -1.045
ATOM   6924 O    TIP  1528      18.189   0.716 -25.141
ATOM   6925 H1   TIP  1528      18.026  -0.059 -25.678
ATOM   6926 H2   TIP  1528      18.983   0.505 -24.649
ATOM   6927 O    TIP  1529       2.770 -21.829  20.841
ATOM   6928 H1   TIP  1529       2.837 -21.157  20.163
ATOM   6929 H2   TIP  1529       2.439 -21.364  21.609
ATOM   6930 O    TIP  1530      10.711   7.012  28.610
ATOM   6931 H1   TIP  1530      10.691   6.357  29.307
ATOM   6932 H2   TIP  1530       9.791   7.161  28.393
ATOM   6933 O    TIP  1531       6.634 -24.448 -23.638
ATOM   6934 H1   TIP  1531       5.841 -24.646 -24.136
ATOM   6935 H2   TIP  1531       7.223 -25.178 -23.824
ATOM   6936 O    TIP  1532     -13.589  23.536  -4.675
ATOM   6937 H1   TIP  1532     -13.963  22.894  -4.072
ATOM   6938 H2   TIP  1532     -13.229  24.218  -4.108
ATOM   6939 O    TIP  1533       3.303  17.220  -8.114
ATOM   6940 H1   TIP  1533       2.436  17.184  -8.516
ATOM   6941 H2   TIP  1533       3.419  18.139  -7.872
ATOM   6942 O    TIP  1534     -30.877 -10.542 -16.897
ATOM   6943 H1   TIP  1534     -30.977  -9.948 -16.154
ATOM   6944 H2   TIP  1534     -31.704 -10.473 -17.374
ATOM   6945 O    TIP  1535      -4.535  22.730 -13.571
ATOM   6946 H1   TIP  1535      -4.330  22.671 -14.504
ATOM   6947 H2   TIP  1535      -3.706  22.972 -13.157
ATOM   6948 O    TIP  1536      -4.078   6.381  -1.441
ATOM   6949 H1   TIP  1536      -4.227   6.048  -2.326
ATOM   6950 H2   TIP  1536      -4.932   6.317  -1.013
ATOM   6951 O    TIP  1537     -23.377   4.487  -1.033
ATOM   6952 H1   TIP  1537     -23.482   5.368  -1.392
ATOM   6953 H2   TIP  1537     -24.160   4.350  -0.500
ATOM   6954 O    TIP  1538     -28.286   3.790   1.807
ATOM   6955 H1   TIP  1538     -27.983   3.733   2.713
ATOM   6956 H2   TIP  1538     -28.955   4.474   1.819
ATOM   6957 O    TIP  1539      18.768 -13.541 -27.937
ATOM   6958 H1   TIP  1539      18.420 -13.740 -28.805
ATOM   6959 H2   TIP  1539      18.007 -13.260 -27.430
ATOM   6960 O    TIP  1540      14.100 -12.646 -18.867
ATOM   6961 H1   TIP  1540      13.820 -13.520 -18.596
ATOM   6962 H2   TIP  1540      13.571 -12.049 -18.340
ATOM   6963 O    TIP  1541      11.756   5.317 -21.129
ATOM   6964 H1   TIP  1541      12.603   5.413 -21.563
ATOM   6965 H2   TIP  1541      11.949   4.825 -20.331
ATOM   6966 O    TIP  1542      10.396  15.553  10.102
ATOM   6967 H1   TIP  1542      10.934  14.769  10.203
ATOM   6968 H2   TIP  1542      11.024  16.275  10.077
ATOM   6969 O    TIP  1543      -8.254  26.849 -19.427
ATOM   6970 H1   TIP  1543      -8.797  27.322 -18.796
ATOM   6971 H2   TIP  1543      -8.371  27.325 -20.249
ATOM   6972 O    TIP  1544      25.182  -6.787  -4.910
ATOM   6973 H1   TIP  1544      25.634  -6.102  -5.402
ATOM   6974 H2   TIP  1544      24.740  -7.312  -5.577
ATOM   6975 O    TIP  1545      17.262 -28.026   8.687
ATOM   6976 H1   TIP  1545      17.195 -28.344   7.787
ATOM   6977 H2   TIP  1545      16.410 -27.628   8.865
ATOM   6978 O    TIP  1546     -10.604  -0.313 -20.398
ATOM   6979 H1   TIP  1546      -9.840   0.129 -20.028
ATOM   6980 H2   TIP  1546     -10.239  -1.005 -20.948
ATOM   6981 O    TIP  1547       3.122 -22.264   7.770
ATOM   6982 H1   TIP  1547       3.271 -21.641   8.481
ATOM   6983 H2   TIP  1547       2.624 -21.771   7.119
ATOM   6984 O    TIP  1548      12.949   9.772  -6.371
ATOM   6985 H1   TIP  1548      12.415   9.782  -5.576
ATOM   6986 H2   TIP  1548      12.395  10.179  -7.037
ATOM   6987 O    TIP  1549      16.661 -24.237   6.290
ATOM   6988 H1   TIP  1549      16.715 -25.168   6.075
ATOM   6989 H2   TIP  1549      17.568 -23.931   6.263
ATOM   6990 O    TIP  1550       7.054 -21.458   4.485
ATOM   6991 H1   TIP  1550       6.328 -22.081   4.456
ATOM   6992 H2   TIP  1550       6.916 -20.891   3.727
ATOM   6993 O    TIP  1551       3.797  -0.533  14.113
ATOM   6994 H1   TIP  1551       3.626  -1.032  13.316
ATOM   6995 H2   TIP  1551       4.354   0.192  13.828
ATOM   6996 O    TIP  1552     -27.162   8.064  -2.480
ATOM   6997 H1   TIP  1552     -26.861   7.774  -3.341
ATOM   6998 H2   TIP  1552     -27.236   9.015  -2.559
ATOM   6999 O    TIP  1553     -24.752  -9.075   5.081
ATOM   7000 H1   TIP  1553     -23.831  -9.032   5.338
ATOM   7001 H2   TIP  1553     -25.079  -9.876   5.489
ATOM   7002 O    TIP  1554      13.620   3.921  15.122
ATOM   7003 H1   TIP  1554      12.834   4.324  15.491
ATOM   7004 H2   TIP  1554      13.524   4.028  14.176
ATOM   7005 O    TIP  1555      17.743  22.680   6.762
ATOM   7006 H1   TIP  1555      16.976  23.218   6.960
ATOM   7007 H2   TIP  1555      17.693  22.528   5.819
ATOM   7008 O    TIP  1556      24.157   4.913   3.686
ATOM   7009 H1   TIP  1556      23.969   4.103   3.212
ATOM   7010 H2   TIP  1556      24.088   4.672   4.609
ATOM   7011 O    TIP  1557     -16.429  -2.699   0.176
ATOM   7012 H1   TIP  1557     -16.803  -1.839   0.368
ATOM   7013 H2   TIP  1557     -17.089  -3.322   0.479
ATOM   7014 O    TIP  1558      -0.112  -2.292   7.619
ATOM   7015 H1   TIP  1558      -0.920  -2.416   8.116
ATOM   7016 H2   TIP  1558      -0.061  -1.348   7.474
ATOM   7017 O    TIP  1559     -22.382 -16.998  -7.284
ATOM   7018 H1   TIP  1559     -22.278 -16.122  -6.912
ATOM   7019 H2   TIP  1559     -22.155 -17.591  -6.568
ATOM   7020 O    TIP  1560       4.652  20.974  -2.662
ATOM   7021 H1   TIP  1560       4.475  20.527  -1.835
ATOM   7022 H2   TIP  1560       5.577  21.214  -2.613
ATOM   7023 O    TIP  1561      13.718 -10.583  15.826
ATOM   7024 H1   TIP  1561      12.932 -10.917  16.258
ATOM   7025 H2   TIP  1561      13.530  -9.659  15.665
ATOM   7026 O    TIP  1562      19.043   1.640   0.909
ATOM   7027 H1   TIP  1562      19.247   2.402   1.450
ATOM   7028 H2   TIP  1562      18.615   1.028   1.507
ATOM   7029 O    TIP  1563      10.513  10.219   9.385
ATOM   7030 H1   TIP  1563      11.467  10.168   9.447
ATOM   7031 H2   TIP  1563      10.198   9.498   9.930
ATOM   7032 O    TIP  1564      12.081 -13.368   6.256
ATOM   7033 H1   TIP  1564      11.687 -13.065   5.438
ATOM   7034 H2   TIP  1564      12.017 -14.322   6.215
ATOM   7035 O    TIP  1565      12.705 -21.266   8.828
ATOM   7036 H1   TIP  1565      12.111 -22.015   8.860
ATOM   7037 H2   TIP  1565      13.416 -21.547   8.252
ATOM   7038 O    TIP  1566      13.104  23.742 -17.354
ATOM   7039 H1   TIP  1566      12.922  23.983 -16.446
ATOM   7040 H2   TIP  1566      12.402  23.135 -17.587
ATOM   7041 O    TIP  1567     -16.307 -23.042 -28.270
ATOM   7042 H1   TIP  1567     -15.453 -23.456 -28.148
ATOM   7043 H2   TIP  1567     -16.119 -22.104 -28.300
ATOM   7044 O    TIP  1568      -5.240 -30.438   7.099
ATOM   7045 H1   TIP  1568      -5.063 -29.662   7.630
ATOM   7046 H2   TIP  1568      -5.676 -30.100   6.317
ATOM   7047 O    TIP  1569     -11.196 -10.905  13.223
ATOM   7048 H1   TIP  1569     -10.536 -10.488  12.671
ATOM   7049 H2   TIP  1569     -11.735 -10.182  13.543
ATOM   7050 O    TIP  1570       8.096 -23.110   1.655
ATOM   7051 H1   TIP  1570       7.440 -22.766   1.049
ATOM   7052 H2   TIP  1570       7.631 -23.780   2.157
ATOM   7053 O    TIP  1571      20.746  -2.706 -30.104
ATOM   7054 H1   TIP  1571      20.653  -3.658 -30.070
ATOM   7055 H2   TIP  1571      20.402  -2.400 -29.265
ATOM   7056 O    TIP  1572     -29.600  -5.686 -21.910
ATOM   7057 H1   TIP  1572     -29.189  -6.223 -22.587
ATOM   7058 H2   TIP  1572     -29.480  -4.785 -22.212
ATOM   7059 O    TIP  1573      -1.835  24.530   0.327
ATOM   7060 H1   TIP  1573      -2.672  24.956   0.142
ATOM   7061 H2   TIP  1573      -1.874  23.705  -0.156
ATOM   7062 O    TIP  1574      17.559 -25.227  -1.719
ATOM   7063 H1   TIP  1574      18.148 -24.875  -2.386
ATOM   7064 H2   TIP  1574      18.108 -25.331  -0.943
ATOM   7065 O    TIP  1575     -27.492   9.655 -15.152
ATOM   7066 H1   TIP  1575     -27.782   9.032 -14.487
ATOM   7067 H2   TIP  1575     -28.277   9.841 -15.667
ATOM   7068 O    TIP  1576      18.598 -23.656 -13.930
ATOM   7069 H1   TIP  1576      18.508 -24.532 -13.556
ATOM   7070 H2   TIP  1576      19.492 -23.629 -14.270
ATOM   7071 O    TIP  1577       6.506   7.317   5.487
ATOM   7072 H1   TIP  1577       7.183   7.959   5.699
ATOM   7073 H2   TIP  1577       6.049   7.690   4.734
ATOM   7074 O    TIP  1578       7.360 -18.617 -17.395
ATOM   7075 H1   TIP  1578       6.411 -18.523 -17.479
ATOM   7076 H2   TIP  1578       7.485 -19.505 -17.060
ATOM   7077 O    TIP  1579      22.264   3.301 -18.617
ATOM   7078 H1   TIP  1579      21.527   2.711 -18.456
ATOM   7079 H2   TIP  1579      22.819   3.207 -17.843
ATOM   7080 O    TIP  1580      19.153 -25.859   0.587
ATOM   7081 H1   TIP  1580      19.231 -24.940   0.842
ATOM   7082 H2   TIP  1580      19.705 -26.330   1.211
ATOM   7083 O    TIP  1581      -6.931  24.496 -13.870
ATOM   7084 H1   TIP  1581      -6.117  23.994 -13.836
ATOM   7085 H2   TIP  1581      -6.708  25.284 -14.366
ATOM   7086 O    TIP  1582       3.584 -26.887  18.516
ATOM   7087 H1   TIP  1582       3.803 -26.143  19.077
ATOM   7088 H2   TIP  1582       4.430 -27.261  18.272
ATOM   7089 O    TIP  1583     -20.294 -23.485  -6.021
ATOM   7090 H1   TIP  1583     -21.211 -23.539  -6.288
ATOM   7091 H2   TIP  1583     -20.310 -23.623  -5.074
ATOM   7092 O    TIP  1584     -29.999 -21.242   1.208
ATOM   7093 H1   TIP  1584     -29.055 -21.184   1.353
ATOM   7094 H2   TIP  1584     -30.380 -21.197   2.084
ATOM   7095 O    TIP  1585      21.745  11.361  -5.202
ATOM   7096 H1   TIP  1585      21.596  11.355  -6.148
ATOM   7097 H2   TIP  1585      22.460  10.739  -5.068
ATOM   7098 O    TIP  1586     -24.876  29.267 -20.053
ATOM   7099 H1   TIP  1586     -25.356  28.793 -19.375
ATOM   7100 H2   TIP  1586     -25.552  29.727 -20.550
ATOM   7101 O    TIP  1587     -22.308 -16.624 -10.143
ATOM   7102 H1   TIP  1587     -23.226 -16.472 -10.366
ATOM   7103 H2   TIP  1587     -22.326 -16.899  -9.226
ATOM   7104 O    TIP  1588      16.510  24.673  -3.311
ATOM   7105 H1   TIP  1588      16.348  25.223  -2.545
ATOM   7106 H2   TIP  1588      16.380  25.257  -4.058
ATOM   7107 O    TIP  1589       3.433 -11.697   8.909
ATOM   7108 H1   TIP  1589       4.022 -11.384   9.596
ATOM   7109 H2   TIP  1589       3.835 -12.509   8.599
ATOM   7110 O    TIP  1590      10.516   1.563  15.324
ATOM   7111 H1   TIP  1590      10.374   2.236  14.658
ATOM   7112 H2   TIP  1590      10.896   0.827  14.844
ATOM   7113 O    TIP  1591      11.253  -7.154  13.467
ATOM   7114 H1   TIP  1591      11.016  -7.330  12.557
ATOM   7115 H2   TIP  1591      11.185  -6.204  13.554
ATOM   7116 O    TIP  1592     -12.473 -21.328 -18.504
ATOM   7117 H1   TIP  1592     -12.876 -22.147 -18.218
ATOM   7118 H2   TIP  1592     -13.110 -20.652 -18.270
ATOM   7119 O    TIP  1593      12.359 -18.807   9.572
ATOM   7120 H1   TIP  1593      11.532 -18.813   9.091
ATOM   7121 H2   TIP  1593      12.834 -19.570   9.243
ATOM   7122 O    TIP  1594       8.526 -20.607  15.071
ATOM   7123 H1   TIP  1594       9.371 -20.566  14.625
ATOM   7124 H2   TIP  1594       7.960 -21.091  14.469
ATOM   7125 O    TIP  1595      22.716   7.285  -9.755
ATOM   7126 H1   TIP  1595      22.529   7.146 -10.683
ATOM   7127 H2   TIP  1595      23.671   7.322  -9.705
ATOM   7128 O    TIP  1596     -25.317  10.632 -13.741
ATOM   7129 H1   TIP  1596     -26.019  10.349 -14.326
ATOM   7130 H2   TIP  1596     -25.762  11.115 -13.046
ATOM   7131 O    TIP  1597     -21.442  -5.251 -28.343
ATOM   7132 H1   TIP  1597     -22.279  -5.252 -28.806
ATOM   7133 H2   TIP  1597     -21.300  -4.335 -28.105
ATOM   7134 O    TIP  1598      -2.262 -23.198   3.849
ATOM   7135 H1   TIP  1598      -2.472 -23.510   2.969
ATOM   7136 H2   TIP  1598      -2.840 -23.696   4.426
ATOM   7137 O    TIP  1599      21.001 -10.607   1.516
ATOM   7138 H1   TIP  1599      21.185 -11.092   0.712
ATOM   7139 H2   TIP  1599      20.062 -10.722   1.658
ATOM   7140 O    TIP  1600      28.674   6.232  -6.647
ATOM   7141 H1   TIP  1600      28.757   6.988  -6.066
ATOM   7142 H2   TIP  1600      29.565   6.064  -6.953
ATOM   7143 O    TIP  1601      10.388  -2.226 -24.532
ATOM   7144 H1   TIP  1601      11.313  -2.053 -24.358
ATOM   7145 H2   TIP  1601       9.935  -1.926 -23.744
ATOM   7146 O    TIP  1602      -4.773  20.443  -2.496
ATOM   7147 H1   TIP  1602      -4.089  20.027  -3.020
ATOM   7148 H2   TIP  1602      -4.704  20.028  -1.636
ATOM   7149 O    TIP  1603      14.895 -24.438 -15.115
ATOM   7150 H1   TIP  1603      14.590 -23.531 -15.105
ATOM   7151 H2   TIP  1603      15.142 -24.619 -14.208
ATOM   7152 O    TIP  1604      -7.757 -24.407  30.901
ATOM   7153 H1   TIP  1604      -6.807 -24.395  31.022
ATOM   7154 H2   TIP  1604      -7.922 -23.744  30.230
ATOM   7155 O    TIP  1605      -0.917  10.428 -25.511
ATOM   7156 H1   TIP  1605      -1.091  11.289 -25.892
ATOM   7157 H2   TIP  1605      -0.110  10.136 -25.935
ATOM   7158 O    TIP  1606     -23.594  -6.249   7.108
ATOM   7159 H1   TIP  1606     -24.023  -6.772   7.785
ATOM   7160 H2   TIP  1606     -23.392  -5.418   7.537
ATOM   7161 O    TIP  1607      -8.582   2.702 -26.915
ATOM   7162 H1   TIP  1607      -8.140   2.047 -27.456
ATOM   7163 H2   TIP  1607      -8.940   3.330 -27.542
ATOM   7164 O    TIP  1608       3.307 -16.434   7.579
ATOM   7165 H1   TIP  1608       2.935 -17.233   7.207
ATOM   7166 H2   TIP  1608       3.892 -16.741   8.271
ATOM   7167 O    TIP  1609     -25.961  -5.908  -6.656
ATOM   7168 H1   TIP  1609     -26.125  -5.388  -5.869
ATOM   7169 H2   TIP  1609     -26.050  -5.286  -7.378
ATOM   7170 O    TIP  1610     -15.098 -29.290   4.817
ATOM   7171 H1   TIP  1610     -14.535 -29.156   4.055
ATOM   7172 H2   TIP  1610     -14.492 -29.478   5.534
ATOM   7173 O    TIP  1611      14.099 -27.025   5.317
ATOM   7174 H1   TIP  1611      15.038 -27.100   5.485
ATOM   7175 H2   TIP  1611      13.824 -26.260   5.822
ATOM   7176 O    TIP  1612     -10.601   2.136   3.660
ATOM   7177 H1   TIP  1612     -11.176   2.838   3.357
ATOM   7178 H2   TIP  1612     -10.011   1.973   2.924
ATOM   7179 O    TIP  1613      10.256  23.115 -12.520
ATOM   7180 H1   TIP  1613      10.987  23.715 -12.371
ATOM   7181 H2   TIP  1613      10.579  22.503 -13.181
ATOM   7182 O    TIP  1614       4.397  21.472   0.407
ATOM   7183 H1   TIP  1614       5.322  21.273   0.548
ATOM   7184 H2   TIP  1614       4.344  22.426   0.465
ATOM   7185 O    TIP  1615      15.537   3.792  -2.940
ATOM   7186 H1   TIP  1615      14.965   4.559  -2.924
ATOM   7187 H2   TIP  1615      15.916   3.757  -2.062
ATOM   7188 O    TIP  1616      24.720  -5.497 -10.420
ATOM   7189 H1   TIP  1616      25.200  -5.828 -11.179
ATOM   7190 H2   TIP  1616      24.319  -4.683 -10.726
ATOM   7191 O    TIP  1617      28.906  -4.287 -13.113
ATOM   7192 H1   TIP  1617      28.618  -3.490 -13.558
ATOM   7193 H2   TIP  1617      29.498  -4.709 -13.734
ATOM   7194 O    TIP  1618      23.234   6.002  -3.482
ATOM   7195 H1   TIP  1618      23.077   6.925  -3.286
ATOM   7196 H2   TIP  1618      22.361   5.614  -3.528
ATOM   7197 O    TIP  1619     -22.683   1.202   4.595
ATOM   7198 H1   TIP  1619     -22.293   1.472   5.427
ATOM   7199 H2   TIP  1619     -23.404   1.816   4.457
ATOM   7200 O    TIP  1620      -4.079 -11.867 -27.491
ATOM   7201 H1   TIP  1620      -4.274 -10.954 -27.703
ATOM   7202 H2   TIP  1620      -4.467 -12.001 -26.626
ATOM   7203 O    TIP  1621       2.488   9.200   9.845
ATOM   7204 H1   TIP  1621       2.781   8.299   9.975
ATOM   7205 H2   TIP  1621       2.290   9.256   8.910
ATOM   7206 O    TIP  1622       8.381  18.303 -16.049
ATOM   7207 H1   TIP  1622       9.308  18.527 -15.974
ATOM   7208 H2   TIP  1622       8.115  18.661 -16.896
ATOM   7209 O    TIP  1623      23.053  12.940  -9.188
ATOM   7210 H1   TIP  1623      23.725  13.618  -9.259
ATOM   7211 H2   TIP  1623      22.812  12.937  -8.262
ATOM   7212 O    TIP  1624      22.267 -22.397  -1.499
ATOM   7213 H1   TIP  1624      21.834 -22.070  -0.711
ATOM   7214 H2   TIP  1624      22.458 -21.612  -2.012
ATOM   7215 O    TIP  1625      -8.938   8.572 -29.921
ATOM   7216 H1   TIP  1625      -9.110   8.288 -30.818
ATOM   7217 H2   TIP  1625      -9.389   9.413 -29.845
ATOM   7218 O    TIP  1626      12.065   6.247 -25.003
ATOM   7219 H1   TIP  1626      11.787   6.056 -25.898
ATOM   7220 H2   TIP  1626      11.304   6.664 -24.599
ATOM   7221 O    TIP  1627       7.280  21.469  -2.546
ATOM   7222 H1   TIP  1627       7.691  20.741  -2.079
ATOM   7223 H2   TIP  1627       7.980  22.115  -2.648
ATOM   7224 O    TIP  1628      -3.871 -22.892  10.117
ATOM   7225 H1   TIP  1628      -3.982 -22.865   9.166
ATOM   7226 H2   TIP  1628      -4.039 -21.995  10.404
ATOM   7227 O    TIP  1629      25.284 -11.569  10.397
ATOM   7228 H1   TIP  1629      26.144 -11.599   9.977
ATOM   7229 H2   TIP  1629      25.247 -12.366  10.926
ATOM   7230 O    TIP  1630      -2.004  19.926 -21.426
ATOM   7231 H1   TIP  1630      -2.544  20.469 -22.000
ATOM   7232 H2   TIP  1630      -1.109  20.229 -21.581
ATOM   7233 O    TIP  1631     -26.831   2.846 -21.534
ATOM   7234 H1   TIP  1631     -25.887   3.004 -21.534
ATOM   7235 H2   TIP  1631     -26.925   1.951 -21.858
ATOM   7236 O    TIP  1632     -18.874 -30.815   6.103
ATOM   7237 H1   TIP  1632     -18.586 -31.618   5.669
ATOM   7238 H2   TIP  1632     -19.830 -30.857   6.075
ATOM   7239 O    TIP  1633      16.431 -25.652  -7.880
ATOM   7240 H1   TIP  1633      17.080 -26.356  -7.877
ATOM   7241 H2   TIP  1633      15.866 -25.842  -7.131
ATOM   7242 O    TIP  1634     -11.130  21.581 -13.053
ATOM   7243 H1   TIP  1634     -11.271  21.933 -12.174
ATOM   7244 H2   TIP  1634     -11.500  22.241 -13.639
ATOM   7245 O    TIP  1635      16.476   8.427 -19.961
ATOM   7246 H1   TIP  1635      15.605   8.542 -20.339
ATOM   7247 H2   TIP  1635      16.896   9.281 -20.058
ATOM   7248 O    TIP  1636     -23.474   6.462 -18.508
ATOM   7249 H1   TIP  1636     -23.278   7.286 -18.953
ATOM   7250 H2   TIP  1636     -23.807   6.725 -17.650
ATOM   7251 O    TIP  1637     -27.685 -19.765 -16.329
ATOM   7252 H1   TIP  1637     -27.849 -19.125 -15.637
ATOM   7253 H2   TIP  1637     -27.582 -20.597 -15.868
ATOM   7254 O    TIP  1638      -3.462  22.993 -21.583
ATOM   7255 H1   TIP  1638      -3.452  23.149 -22.527
ATOM   7256 H2   TIP  1638      -2.609  23.305 -21.279
ATOM   7257 O    TIP  1639      19.625   4.855  -6.009
ATOM   7258 H1   TIP  1639      20.120   5.216  -6.745
ATOM   7259 H2   TIP  1639      18.708   4.990  -6.247
ATOM   7260 O    TIP  1640      -3.747  19.443  -7.832
ATOM   7261 H1   TIP  1640      -4.607  19.770  -7.568
ATOM   7262 H2   TIP  1640      -3.882  18.508  -7.986
ATOM   7263 O    TIP  1641      21.768  -9.455 -23.988
ATOM   7264 H1   TIP  1641      20.902  -9.702 -24.311
ATOM   7265 H2   TIP  1641      22.377  -9.988 -24.498
ATOM   7266 O    TIP  1642       4.478  27.281   5.295
ATOM   7267 H1   TIP  1642       3.624  26.942   5.563
ATOM   7268 H2   TIP  1642       5.110  26.731   5.757
ATOM   7269 O    TIP  1643     -15.017 -20.252 -12.232
ATOM   7270 H1   TIP  1643     -14.286 -19.772 -11.843
[truncated: 930,825 more chars]
