# Supplementary material for: Virtual Double-System Single-Box: A Nonequilibrium Alchemical Technique for Absolute Binding Free Energy Calculations: Application to Ligands of the SARS-CoV-2 Main Protease
Source: J Chem Theory Comput. 2020 Oct 22;16(11):7160–72. doi: 10.1021/acs.jctc.0c00634 (PMC8015232; doi:10.1021/acs.jctc.0c00634)
Supplement: Supplementary file 1 — ct0c00634_si_001.zip [file ct0c00634_si_001.zip › data/NPT_struct/0b12.pdb]

REMARK   Time:         8999.10 CO matrix:   58.71836   0.00000   0.00000   0.00000  56.48630   0.00000   0.00000   0.00000  43.73163
ATOM      1 N01  LIG     1      -0.609   1.891  -0.836
ATOM      2 H01  LIG     1      -1.233   1.491  -0.145
ATOM      3 C02  LIG     1      -0.057  -0.041   1.046
ATOM      4 H02  LIG     1      -0.531   0.847   1.482
ATOM      5 H03  LIG     1       0.523  -0.504   1.854
ATOM      6 C03  LIG     1      -1.208  -1.015   0.567
ATOM      7 H04  LIG     1      -0.864  -1.513  -0.348
ATOM      8 H05  LIG     1      -2.022  -0.317   0.338
ATOM      9 C04  LIG     1      -1.769  -2.065   1.554
ATOM     10 H06  LIG     1      -0.960  -2.798   1.448
ATOM     11 C05  LIG     1      -1.934  -1.610   2.991
ATOM     12 H07  LIG     1      -1.074  -0.998   3.287
ATOM     13 H08  LIG     1      -2.043  -2.402   3.741
ATOM     14 C06  LIG     1      -3.206  -0.708   3.184
ATOM     15 H09  LIG     1      -3.119   0.122   2.472
ATOM     16 H10  LIG     1      -3.254  -0.281   4.193
ATOM     17 C07  LIG     1      -4.470  -1.570   2.809
ATOM     18 H11  LIG     1      -5.336  -0.922   2.993
ATOM     19 H12  LIG     1      -4.593  -2.446   3.458
ATOM     20 C08  LIG     1      -4.451  -2.101   1.331
ATOM     21 H13  LIG     1      -4.535  -1.186   0.732
ATOM     22 H14  LIG     1      -5.295  -2.797   1.239
ATOM     23 C09  LIG     1      -3.068  -2.791   0.999
ATOM     24 H15  LIG     1      -3.046  -3.773   1.487
ATOM     25 H16  LIG     1      -2.957  -2.933  -0.083
ATOM     26 C10  LIG     1       3.185   0.532   0.764
ATOM     27 H17  LIG     1       3.028   1.594   0.936
ATOM     28 C11  LIG     1       4.382   0.026   1.151
ATOM     29 H18  LIG     1       5.119   0.724   1.536
ATOM     30 C12  LIG     1       4.559  -1.406   0.989
ATOM     31 H19  LIG     1       5.533  -1.754   1.329
ATOM     32 C13  LIG     1       2.275  -1.665   0.265
ATOM     33 H20  LIG     1       1.497  -2.301  -0.155
ATOM     34 C14  LIG     1      -0.918   2.815  -3.222
ATOM     35 H21  LIG     1      -0.075   2.230  -3.585
ATOM     36 C15  LIG     1      -1.717   3.614  -4.082
ATOM     37 H22  LIG     1      -1.583   3.502  -5.154
ATOM     38 C16  LIG     1      -2.641   4.507  -3.550
ATOM     39 H23  LIG     1      -3.319   5.039  -4.216
ATOM     40 C17  LIG     1      -2.142   3.722  -1.400
ATOM     41 H24  LIG     1      -2.324   3.887  -0.342
ATOM     42 C18  LIG     1       0.688   1.320  -0.895
ATOM     43 O19  LIG     1       1.640   1.778  -1.560
ATOM     44 N20  LIG     1       0.911   0.294   0.058
ATOM     45 C21  LIG     1       2.163  -0.259   0.379
ATOM     46 C22  LIG     1       3.547  -2.282   0.568
ATOM     47 CL01 LIG     1       3.880  -3.860   0.113
ATOM     48 C23  LIG     1      -1.181   2.781  -1.811
ATOM     49 N24  LIG     1      -2.832   4.544  -2.176
ATOM     50 N    PHE     2     -15.122 -20.524  -2.935
ATOM     51 H1   PHE     2     -15.225 -20.837  -1.980
ATOM     52 H2   PHE     2     -16.046 -20.387  -3.319
ATOM     53 H3   PHE     2     -14.608 -19.656  -2.917
ATOM     54 CA   PHE     2     -14.396 -21.437  -3.870
ATOM     55 HA   PHE     2     -15.095 -22.235  -4.122
ATOM     56 CB   PHE     2     -13.975 -20.842  -5.219
ATOM     57 HB1  PHE     2     -13.453 -21.628  -5.764
ATOM     58 HB2  PHE     2     -13.347 -19.989  -4.961
ATOM     59 CG   PHE     2     -15.099 -20.431  -6.077
ATOM     60 CD1  PHE     2     -16.155 -21.359  -6.367
ATOM     61 HD1  PHE     2     -16.136 -22.411  -6.124
ATOM     62 CE1  PHE     2     -17.228 -20.862  -7.123
ATOM     63 HE1  PHE     2     -18.086 -21.482  -7.335
ATOM     64 CZ   PHE     2     -17.391 -19.520  -7.437
ATOM     65 HZ   PHE     2     -18.300 -19.226  -7.940
ATOM     66 CE2  PHE     2     -16.353 -18.629  -7.136
ATOM     67 HE2  PHE     2     -16.371 -17.603  -7.471
ATOM     68 CD2  PHE     2     -15.218 -19.099  -6.470
ATOM     69 HD2  PHE     2     -14.452 -18.398  -6.170
ATOM     70 C    PHE     2     -13.276 -22.173  -3.186
ATOM     71 O    PHE     2     -12.775 -21.586  -2.247
ATOM     72 N    PRO     3     -12.943 -23.386  -3.639
ATOM     73 CD   PRO     3     -13.572 -24.230  -4.656
ATOM     74 HD1  PRO     3     -13.899 -23.734  -5.570
ATOM     75 HD2  PRO     3     -14.507 -24.658  -4.295
ATOM     76 CG   PRO     3     -12.621 -25.364  -4.985
ATOM     77 HG1  PRO     3     -11.880 -25.115  -5.746
ATOM     78 HG2  PRO     3     -13.103 -26.287  -5.309
ATOM     79 CB   PRO     3     -11.931 -25.571  -3.656
ATOM     80 HB1  PRO     3     -10.910 -25.901  -3.845
ATOM     81 HB2  PRO     3     -12.518 -26.277  -3.069
ATOM     82 CA   PRO     3     -11.992 -24.205  -2.932
ATOM     83 HA   PRO     3     -12.055 -24.311  -1.849
ATOM     84 C    PRO     3     -10.595 -23.565  -3.189
ATOM     85 O    PRO     3     -10.195 -23.316  -4.339
ATOM     86 N    SER     4      -9.875 -23.267  -2.135
ATOM     87 H    SER     4     -10.307 -23.518  -1.257
ATOM     88 CA   SER     4      -8.643 -22.496  -2.144
ATOM     89 HA   SER     4      -8.674 -21.662  -2.844
ATOM     90 CB   SER     4      -8.535 -21.815  -0.738
ATOM     91 HB1  SER     4      -7.652 -21.176  -0.721
ATOM     92 HB2  SER     4      -9.406 -21.162  -0.684
ATOM     93 OG   SER     4      -8.595 -22.775   0.291
ATOM     94 HG   SER     4      -7.685 -22.927   0.556
ATOM     95 C    SER     4      -7.366 -23.354  -2.468
ATOM     96 O    SER     4      -6.349 -22.776  -2.829
ATOM     97 N    GLY     5      -7.348 -24.686  -2.322
ATOM     98 H    GLY     5      -8.236 -25.149  -2.187
ATOM     99 CA   GLY     5      -6.116 -25.493  -2.268
ATOM    100 HA1  GLY     5      -6.404 -26.511  -2.005
ATOM    101 HA2  GLY     5      -5.556 -25.324  -1.348
ATOM    102 C    GLY     5      -5.226 -25.442  -3.531
ATOM    103 O    GLY     5      -4.033 -25.606  -3.332
ATOM    104 N    LYS     6      -5.726 -25.270  -4.770
ATOM    105 H    LYS     6      -6.723 -25.310  -4.925
ATOM    106 CA   LYS     6      -4.776 -25.253  -5.915
ATOM    107 HA   LYS     6      -3.930 -25.856  -5.586
ATOM    108 CB   LYS     6      -5.434 -25.912  -7.132
ATOM    109 HB1  LYS     6      -4.768 -25.793  -7.986
ATOM    110 HB2  LYS     6      -6.335 -25.375  -7.429
ATOM    111 CG   LYS     6      -5.744 -27.390  -6.898
ATOM    112 HG1  LYS     6      -4.962 -27.946  -6.383
ATOM    113 HG2  LYS     6      -6.632 -27.417  -6.266
ATOM    114 CD   LYS     6      -6.154 -28.135  -8.204
ATOM    115 HD1  LYS     6      -5.459 -27.804  -8.975
ATOM    116 HD2  LYS     6      -7.135 -27.826  -8.564
ATOM    117 CE   LYS     6      -6.140 -29.638  -7.966
ATOM    118 HE1  LYS     6      -5.962 -30.209  -8.877
ATOM    119 HE2  LYS     6      -5.264 -29.850  -7.354
ATOM    120 NZ   LYS     6      -7.315 -30.090  -7.198
ATOM    121 HZ1  LYS     6      -7.010 -30.268  -6.252
ATOM    122 HZ2  LYS     6      -8.079 -29.431  -7.168
ATOM    123 HZ3  LYS     6      -7.774 -30.904  -7.582
ATOM    124 C    LYS     6      -4.214 -23.836  -6.224
ATOM    125 O    LYS     6      -3.330 -23.678  -7.073
ATOM    126 N    VAL     7      -4.704 -22.857  -5.470
ATOM    127 H    VAL     7      -5.424 -23.074  -4.796
ATOM    128 CA   VAL     7      -4.230 -21.457  -5.358
ATOM    129 HA   VAL     7      -3.616 -21.159  -6.209
ATOM    130 CB   VAL     7      -5.422 -20.554  -5.258
ATOM    131 HB   VAL     7      -6.067 -20.873  -4.439
ATOM    132 CG1  VAL     7      -5.090 -19.061  -4.930
ATOM    133 HG11 VAL     7      -4.368 -18.897  -4.130
ATOM    134 HG12 VAL     7      -5.972 -18.471  -4.679
ATOM    135 HG13 VAL     7      -4.564 -18.653  -5.793
ATOM    136 CG2  VAL     7      -6.350 -20.639  -6.476
ATOM    137 HG21 VAL     7      -7.319 -20.305  -6.106
ATOM    138 HG22 VAL     7      -6.599 -21.659  -6.768
ATOM    139 HG23 VAL     7      -6.001 -20.016  -7.300
ATOM    140 C    VAL     7      -3.310 -21.373  -4.127
ATOM    141 O    VAL     7      -2.259 -20.727  -4.198
ATOM    142 N    GLU     8      -3.548 -22.111  -3.040
ATOM    143 H    GLU     8      -4.444 -22.565  -2.934
ATOM    144 CA   GLU     8      -2.686 -22.126  -1.910
ATOM    145 HA   GLU     8      -2.501 -21.081  -1.660
ATOM    146 CB   GLU     8      -3.213 -22.889  -0.669
ATOM    147 HB1  GLU     8      -3.587 -23.825  -1.082
ATOM    148 HB2  GLU     8      -2.372 -23.079  -0.002
ATOM    149 CG   GLU     8      -4.238 -22.009  -0.019
ATOM    150 HG1  GLU     8      -4.910 -21.724  -0.828
ATOM    151 HG2  GLU     8      -3.754 -21.171   0.483
ATOM    152 CD   GLU     8      -4.955 -22.856   1.010
ATOM    153 OE1  GLU     8      -6.186 -23.068   0.766
ATOM    154 OE2  GLU     8      -4.468 -23.200   2.085
ATOM    155 C    GLU     8      -1.311 -22.735  -2.210
ATOM    156 O    GLU     8      -0.327 -22.225  -1.745
ATOM    157 N    GLY     9      -1.266 -23.678  -3.108
ATOM    158 H    GLY     9      -2.148 -24.019  -3.462
ATOM    159 CA   GLY     9      -0.099 -24.264  -3.632
ATOM    160 HA1  GLY     9      -0.396 -25.183  -4.137
ATOM    161 HA2  GLY     9       0.504 -24.546  -2.769
ATOM    162 C    GLY     9       0.712 -23.425  -4.648
ATOM    163 O    GLY     9       1.853 -23.784  -5.073
ATOM    164 N    CYS    10       0.176 -22.248  -4.964
ATOM    165 H    CYS    10      -0.762 -22.034  -4.656
ATOM    166 CA   CYS    10       0.899 -21.194  -5.652
ATOM    167 HA   CYS    10       1.900 -21.490  -5.968
ATOM    168 CB   CYS    10       0.103 -20.846  -6.911
ATOM    169 HB1  CYS    10       0.696 -20.167  -7.524
ATOM    170 HB2  CYS    10      -0.817 -20.338  -6.624
ATOM    171 SG   CYS    10      -0.357 -22.371  -7.805
ATOM    172 HG   CYS    10      -1.302 -22.781  -6.954
ATOM    173 C    CYS    10       1.066 -19.856  -4.921
ATOM    174 O    CYS    10       1.944 -19.134  -5.219
ATOM    175 N    MET    11       0.316 -19.543  -3.897
ATOM    176 H    MET    11      -0.487 -20.121  -3.693
ATOM    177 CA   MET    11       0.589 -18.282  -3.063
ATOM    178 HA   MET    11       0.813 -17.508  -3.798
ATOM    179 CB   MET    11      -0.738 -17.920  -2.362
ATOM    180 HB1  MET    11      -1.083 -18.716  -1.702
ATOM    181 HB2  MET    11      -0.436 -17.190  -1.611
ATOM    182 CG   MET    11      -1.859 -17.510  -3.273
ATOM    183 HG1  MET    11      -2.102 -18.392  -3.866
ATOM    184 HG2  MET    11      -2.676 -17.230  -2.608
ATOM    185 SD   MET    11      -1.429 -16.229  -4.477
ATOM    186 CE   MET    11      -1.031 -14.819  -3.398
ATOM    187 HE1  MET    11      -0.091 -15.014  -2.881
ATOM    188 HE2  MET    11      -1.764 -14.724  -2.597
ATOM    189 HE3  MET    11      -0.976 -13.925  -4.018
ATOM    190 C    MET    11       1.818 -18.463  -2.159
ATOM    191 O    MET    11       1.969 -19.313  -1.262
ATOM    192 N    VAL    12       2.794 -17.571  -2.336
ATOM    193 H    VAL    12       2.654 -16.968  -3.133
ATOM    194 CA   VAL    12       4.157 -17.617  -1.763
ATOM    195 HA   VAL    12       4.225 -18.338  -0.948
ATOM    196 CB   VAL    12       5.213 -18.063  -2.838
ATOM    197 HB   VAL    12       6.170 -18.234  -2.346
ATOM    198 CG1  VAL    12       4.950 -19.403  -3.425
ATOM    199 HG11 VAL    12       5.035 -20.185  -2.670
ATOM    200 HG12 VAL    12       5.759 -19.727  -4.080
ATOM    201 HG13 VAL    12       3.993 -19.533  -3.931
ATOM    202 CG2  VAL    12       5.230 -17.075  -4.115
ATOM    203 HG21 VAL    12       5.560 -16.098  -3.761
ATOM    204 HG22 VAL    12       4.271 -17.016  -4.629
ATOM    205 HG23 VAL    12       6.020 -17.473  -4.753
ATOM    206 C    VAL    12       4.568 -16.210  -1.264
ATOM    207 O    VAL    12       3.859 -15.220  -1.409
ATOM    208 N    GLN    13       5.792 -16.113  -0.773
ATOM    209 H    GLN    13       6.424 -16.900  -0.737
ATOM    210 CA   GLN    13       6.400 -14.843  -0.331
ATOM    211 HA   GLN    13       5.615 -14.101  -0.188
ATOM    212 CB   GLN    13       7.121 -15.088   1.012
ATOM    213 HB1  GLN    13       7.707 -16.006   0.994
ATOM    214 HB2  GLN    13       6.311 -15.157   1.738
ATOM    215 CG   GLN    13       8.062 -13.928   1.586
ATOM    216 HG1  GLN    13       8.950 -13.950   0.954
ATOM    217 HG2  GLN    13       7.637 -12.934   1.446
ATOM    218 CD   GLN    13       8.576 -14.180   2.977
ATOM    219 OE1  GLN    13       8.004 -14.897   3.750
ATOM    220 NE2  GLN    13       9.593 -13.450   3.371
ATOM    221 HE21 GLN    13      10.113 -12.759   2.849
ATOM    222 HE22 GLN    13       9.968 -13.769   4.253
ATOM    223 C    GLN    13       7.330 -14.300  -1.337
ATOM    224 O    GLN    13       8.135 -15.047  -1.913
ATOM    225 N    VAL    14       7.359 -12.962  -1.442
ATOM    226 H    VAL    14       6.711 -12.364  -0.951
ATOM    227 CA   VAL    14       8.366 -12.195  -2.156
ATOM    228 HA   VAL    14       9.212 -12.843  -2.389
ATOM    229 CB   VAL    14       7.832 -11.650  -3.559
ATOM    230 HB   VAL    14       6.993 -10.993  -3.331
ATOM    231 CG1  VAL    14       8.879 -10.767  -4.316
ATOM    232 HG11 VAL    14       9.039  -9.794  -3.852
ATOM    233 HG12 VAL    14       8.621 -10.646  -5.368
ATOM    234 HG13 VAL    14       9.852 -11.258  -4.324
ATOM    235 CG2  VAL    14       7.426 -12.836  -4.437
ATOM    236 HG21 VAL    14       6.775 -13.577  -3.973
ATOM    237 HG22 VAL    14       8.312 -13.372  -4.777
ATOM    238 HG23 VAL    14       6.892 -12.431  -5.298
ATOM    239 C    VAL    14       8.806 -11.042  -1.261
ATOM    240 O    VAL    14       7.948 -10.290  -0.853
ATOM    241 N    THR    15      10.088 -10.921  -0.963
ATOM    242 H    THR    15      10.760 -11.538  -1.397
ATOM    243 CA   THR    15      10.729  -9.814  -0.243
ATOM    244 HA   THR    15       9.908  -9.127  -0.040
ATOM    245 CB   THR    15      11.358 -10.375   1.047
ATOM    246 HB   THR    15      11.977 -11.225   0.759
ATOM    247 CG2  THR    15      12.029  -9.332   1.882
ATOM    248 HG21 THR    15      11.753  -9.517   2.921
ATOM    249 HG22 THR    15      11.738  -8.307   1.651
ATOM    250 HG23 THR    15      13.102  -9.520   1.842
ATOM    251 OG1  THR    15      10.239 -10.886   1.802
ATOM    252 HG1  THR    15       9.736 -10.090   1.988
ATOM    253 C    THR    15      11.731  -9.074  -1.109
ATOM    254 O    THR    15      12.436  -9.606  -1.972
ATOM    255 N    CYS    16      11.837  -7.757  -0.909
ATOM    256 H    CYS    16      11.140  -7.325  -0.320
ATOM    257 CA   CYS    16      12.818  -6.833  -1.439
ATOM    258 HA   CYS    16      13.730  -7.396  -1.637
ATOM    259 CB   CYS    16      12.369  -6.184  -2.727
ATOM    260 HB1  CYS    16      11.815  -6.936  -3.290
ATOM    261 HB2  CYS    16      11.667  -5.357  -2.625
ATOM    262 SG   CYS    16      13.789  -5.632  -3.764
ATOM    263 HG   CYS    16      14.580  -6.404  -3.013
ATOM    264 C    CYS    16      13.183  -5.821  -0.350
ATOM    265 O    CYS    16      12.779  -4.670  -0.356
ATOM    266 N    GLY    17      13.939  -6.258   0.624
ATOM    267 H    GLY    17      14.345  -7.176   0.514
ATOM    268 CA   GLY    17      14.485  -5.413   1.718
ATOM    269 HA1  GLY    17      14.652  -4.393   1.371
ATOM    270 HA2  GLY    17      15.449  -5.826   2.015
ATOM    271 C    GLY    17      13.567  -5.461   2.941
ATOM    272 O    GLY    17      13.300  -6.563   3.474
ATOM    273 N    THR    18      13.101  -4.353   3.491
ATOM    274 H    THR    18      13.325  -3.460   3.075
ATOM    275 CA   THR    18      12.039  -4.231   4.536
ATOM    276 HA   THR    18      12.176  -4.949   5.345
ATOM    277 CB   THR    18      12.054  -2.795   5.108
ATOM    278 HB   THR    18      11.151  -2.725   5.715
ATOM    279 CG2  THR    18      13.232  -2.443   5.989
ATOM    280 HG21 THR    18      13.264  -3.158   6.811
ATOM    281 HG22 THR    18      12.944  -1.508   6.470
ATOM    282 HG23 THR    18      14.172  -2.483   5.439
ATOM    283 OG1  THR    18      11.880  -1.862   4.061
ATOM    284 HG1  THR    18      11.986  -1.011   4.493
ATOM    285 C    THR    18      10.643  -4.526   3.876
ATOM    286 O    THR    18       9.686  -4.849   4.543
ATOM    287 N    THR    19      10.573  -4.551   2.527
ATOM    288 H    THR    19      11.404  -4.233   2.049
ATOM    289 CA   THR    19       9.353  -4.563   1.764
ATOM    290 HA   THR    19       8.590  -4.183   2.443
ATOM    291 CB   THR    19       9.327  -3.601   0.571
ATOM    292 HB   THR    19      10.106  -3.973  -0.096
ATOM    293 CG2  THR    19       7.953  -3.406  -0.115
ATOM    294 HG21 THR    19       7.146  -3.313   0.611
ATOM    295 HG22 THR    19       7.831  -4.281  -0.753
ATOM    296 HG23 THR    19       7.978  -2.525  -0.756
ATOM    297 OG1  THR    19       9.841  -2.330   0.832
ATOM    298 HG1  THR    19       9.692  -1.838   0.021
ATOM    299 C    THR    19       9.000  -6.000   1.331
ATOM    300 O    THR    19       9.756  -6.663   0.593
ATOM    301 N    THR    20       7.747  -6.413   1.612
ATOM    302 H    THR    20       7.206  -5.728   2.120
ATOM    303 CA   THR    20       7.191  -7.837   1.564
ATOM    304 HA   THR    20       7.710  -8.267   0.708
ATOM    305 CB   THR    20       7.639  -8.555   2.810
ATOM    306 HB   THR    20       7.254  -7.957   3.637
ATOM    307 CG2  THR    20       7.183  -9.991   2.926
ATOM    308 HG21 THR    20       6.101 -10.001   2.794
ATOM    309 HG22 THR    20       7.482 -10.286   3.931
ATOM    310 HG23 THR    20       7.642 -10.569   2.124
ATOM    311 OG1  THR    20       9.074  -8.660   2.857
ATOM    312 HG1  THR    20       9.294  -8.906   3.758
ATOM    313 C    THR    20       5.735  -7.942   1.267
ATOM    314 O    THR    20       4.927  -7.180   1.821
ATOM    315 N    LEU    21       5.388  -8.895   0.378
ATOM    316 H    LEU    21       6.090  -9.569   0.106
ATOM    317 CA   LEU    21       4.025  -9.044  -0.126
ATOM    318 HA   LEU    21       3.351  -8.999   0.730
ATOM    319 CB   LEU    21       3.771  -7.816  -1.013
ATOM    320 HB1  LEU    21       2.765  -7.879  -1.429
ATOM    321 HB2  LEU    21       3.826  -6.950  -0.355
ATOM    322 CG   LEU    21       4.740  -7.574  -2.171
ATOM    323 HG   LEU    21       5.650  -7.237  -1.675
ATOM    324 CD1  LEU    21       5.171  -8.760  -3.041
ATOM    325 HD11 LEU    21       5.865  -9.390  -2.484
ATOM    326 HD12 LEU    21       5.757  -8.227  -3.790
ATOM    327 HD13 LEU    21       4.302  -9.318  -3.388
ATOM    328 CD2  LEU    21       4.108  -6.509  -3.087
ATOM    329 HD21 LEU    21       3.819  -5.662  -2.465
ATOM    330 HD22 LEU    21       3.181  -6.927  -3.478
ATOM    331 HD23 LEU    21       4.804  -6.172  -3.856
ATOM    332 C    LEU    21       3.764 -10.435  -0.715
ATOM    333 O    LEU    21       4.653 -11.152  -1.281
ATOM    334 N    ASN    22       2.518 -10.896  -0.588
ATOM    335 H    ASN    22       1.848 -10.329  -0.088
ATOM    336 CA   ASN    22       2.032 -12.182  -1.094
ATOM    337 HA   ASN    22       2.569 -13.017  -0.646
ATOM    338 CB   ASN    22       0.468 -12.206  -0.778
ATOM    339 HB1  ASN    22      -0.110 -11.489  -1.361
ATOM    340 HB2  ASN    22       0.191 -13.231  -1.025
ATOM    341 CG   ASN    22       0.236 -12.070   0.730
ATOM    342 OD1  ASN    22       0.427 -13.028   1.528
ATOM    343 ND2  ASN    22      -0.399 -10.979   1.149
ATOM    344 HD21 ASN    22      -0.506 -10.133   0.608
ATOM    345 HD22 ASN    22      -0.751 -11.028   2.095
ATOM    346 C    ASN    22       2.196 -12.192  -2.621
ATOM    347 O    ASN    22       1.587 -11.406  -3.311
ATOM    348 N    GLY    23       3.025 -13.070  -3.151
ATOM    349 H    GLY    23       3.481 -13.702  -2.509
ATOM    350 CA   GLY    23       3.348 -13.237  -4.510
ATOM    351 HA1  GLY    23       2.958 -12.433  -5.135
ATOM    352 HA2  GLY    23       4.415 -13.124  -4.706
ATOM    353 C    GLY    23       2.778 -14.555  -5.067
ATOM    354 O    GLY    23       2.316 -15.341  -4.244
ATOM    355 N    LEU    24       2.808 -14.872  -6.365
ATOM    356 H    LEU    24       3.275 -14.195  -6.952
ATOM    357 CA   LEU    24       2.043 -15.979  -7.006
ATOM    358 HA   LEU    24       1.672 -16.650  -6.232
ATOM    359 CB   LEU    24       0.848 -15.333  -7.770
ATOM    360 HB1  LEU    24       1.308 -14.538  -8.356
ATOM    361 HB2  LEU    24       0.228 -14.855  -7.011
ATOM    362 CG   LEU    24       0.133 -16.291  -8.670
ATOM    363 HG   LEU    24       0.756 -16.670  -9.480
ATOM    364 CD1  LEU    24      -0.418 -17.491  -7.904
ATOM    365 HD11 LEU    24       0.374 -18.037  -7.391
ATOM    366 HD12 LEU    24      -0.915 -18.183  -8.584
ATOM    367 HD13 LEU    24      -1.159 -17.156  -7.177
ATOM    368 CD2  LEU    24      -1.024 -15.501  -9.348
ATOM    369 HD21 LEU    24      -1.655 -15.034  -8.591
ATOM    370 HD22 LEU    24      -1.613 -16.201  -9.940
ATOM    371 HD23 LEU    24      -0.538 -14.717  -9.928
ATOM    372 C    LEU    24       3.008 -16.730  -7.944
ATOM    373 O    LEU    24       3.351 -16.243  -9.064
ATOM    374 N    TRP    25       3.348 -17.971  -7.608
ATOM    375 H    TRP    25       2.696 -18.367  -6.946
ATOM    376 CA   TRP    25       4.354 -18.868  -8.231
ATOM    377 HA   TRP    25       5.126 -18.287  -8.734
ATOM    378 CB   TRP    25       5.105 -19.489  -7.071
ATOM    379 HB1  TRP    25       4.380 -20.079  -6.511
ATOM    380 HB2  TRP    25       5.458 -18.618  -6.519
ATOM    381 CG   TRP    25       6.257 -20.370  -7.288
ATOM    382 CD1  TRP    25       7.142 -20.222  -8.294
ATOM    383 HD1  TRP    25       7.096 -19.463  -9.062
ATOM    384 NE1  TRP    25       8.105 -21.180  -8.197
ATOM    385 HE1  TRP    25       8.879 -21.237  -8.842
ATOM    386 CE2  TRP    25       7.950 -21.959  -7.099
ATOM    387 CZ2  TRP    25       8.626 -23.028  -6.565
ATOM    388 HZ2  TRP    25       9.449 -23.453  -7.119
ATOM    389 CH2  TRP    25       8.058 -23.713  -5.479
ATOM    390 HH2  TRP    25       8.649 -24.531  -5.095
ATOM    391 CZ3  TRP    25       6.864 -23.257  -4.955
ATOM    392 HZ3  TRP    25       6.499 -23.733  -4.058
ATOM    393 CE3  TRP    25       6.171 -22.222  -5.448
ATOM    394 HE3  TRP    25       5.188 -22.033  -5.042
ATOM    395 CD2  TRP    25       6.709 -21.533  -6.529
ATOM    396 C    TRP    25       3.782 -19.936  -9.135
ATOM    397 O    TRP    25       3.001 -20.829  -8.695
ATOM    398 N    LEU    26       4.111 -19.743 -10.421
ATOM    399 H    LEU    26       4.688 -18.946 -10.647
ATOM    400 CA   LEU    26       3.552 -20.458 -11.568
ATOM    401 HA   LEU    26       2.919 -21.237 -11.142
ATOM    402 CB   LEU    26       2.491 -19.595 -12.354
ATOM    403 HB1  LEU    26       2.054 -20.236 -13.120
ATOM    404 HB2  LEU    26       2.949 -18.790 -12.928
ATOM    405 CG   LEU    26       1.250 -19.130 -11.477
ATOM    406 HG   LEU    26       1.605 -18.574 -10.609
ATOM    407 CD1  LEU    26       0.343 -18.312 -12.396
ATOM    408 HD11 LEU    26      -0.370 -17.665 -11.885
ATOM    409 HD12 LEU    26      -0.190 -19.094 -12.936
ATOM    410 HD13 LEU    26       0.968 -17.803 -13.130
ATOM    411 CD2  LEU    26       0.327 -20.282 -10.864
ATOM    412 HD21 LEU    26      -0.568 -19.827 -10.440
ATOM    413 HD22 LEU    26       0.909 -20.841 -10.130
ATOM    414 HD23 LEU    26      -0.036 -20.978 -11.620
ATOM    415 C    LEU    26       4.591 -21.036 -12.497
ATOM    416 O    LEU    26       5.261 -20.311 -13.249
ATOM    417 N    ASP    27       4.823 -22.361 -12.286
ATOM    418 H    ASP    27       4.173 -22.839 -11.678
ATOM    419 CA   ASP    27       6.040 -22.988 -12.837
ATOM    420 HA   ASP    27       5.974 -24.055 -12.624
ATOM    421 CB   ASP    27       6.107 -23.017 -14.347
ATOM    422 HB1  ASP    27       6.195 -22.003 -14.736
ATOM    423 HB2  ASP    27       6.972 -23.645 -14.559
ATOM    424 CG   ASP    27       4.839 -23.673 -14.952
ATOM    425 OD1  ASP    27       4.618 -24.827 -14.628
ATOM    426 OD2  ASP    27       4.209 -23.039 -15.788
ATOM    427 C    ASP    27       7.292 -22.268 -12.254
ATOM    428 O    ASP    27       7.272 -22.034 -11.059
ATOM    429 N    ASP    28       8.375 -21.881 -13.005
ATOM    430 H    ASP    28       8.207 -21.720 -13.988
ATOM    431 CA   ASP    28       9.541 -21.204 -12.395
ATOM    432 HA   ASP    28       9.531 -21.472 -11.339
ATOM    433 CB   ASP    28      10.900 -21.811 -12.950
ATOM    434 HB1  ASP    28      11.783 -21.331 -12.529
ATOM    435 HB2  ASP    28      10.956 -22.834 -12.578
ATOM    436 CG   ASP    28      11.018 -21.849 -14.439
ATOM    437 OD1  ASP    28      10.087 -21.354 -15.125
ATOM    438 OD2  ASP    28      12.012 -22.475 -14.939
ATOM    439 C    ASP    28       9.471 -19.704 -12.382
ATOM    440 O    ASP    28      10.543 -19.093 -12.363
ATOM    441 N    VAL    29       8.323 -19.137 -12.207
ATOM    442 H    VAL    29       7.466 -19.671 -12.198
ATOM    443 CA   VAL    29       8.074 -17.723 -12.252
ATOM    444 HA   VAL    29       9.022 -17.189 -12.182
ATOM    445 CB   VAL    29       7.564 -17.310 -13.671
ATOM    446 HB   VAL    29       6.543 -17.629 -13.878
ATOM    447 CG1  VAL    29       7.660 -15.809 -13.858
ATOM    448 HG11 VAL    29       6.815 -15.353 -13.342
ATOM    449 HG12 VAL    29       7.512 -15.702 -14.932
ATOM    450 HG13 VAL    29       8.615 -15.489 -13.440
ATOM    451 CG2  VAL    29       8.384 -17.957 -14.825
ATOM    452 HG21 VAL    29       8.422 -19.041 -14.717
ATOM    453 HG22 VAL    29       9.376 -17.511 -14.892
ATOM    454 HG23 VAL    29       7.883 -17.676 -15.751
ATOM    455 C    VAL    29       7.168 -17.258 -11.102
ATOM    456 O    VAL    29       6.204 -17.925 -10.727
ATOM    457 N    VAL    30       7.517 -16.123 -10.497
ATOM    458 H    VAL    30       8.387 -15.704 -10.793
ATOM    459 CA   VAL    30       6.687 -15.522  -9.370
ATOM    460 HA   VAL    30       5.867 -16.192  -9.113
ATOM    461 CB   VAL    30       7.320 -15.341  -7.995
ATOM    462 HB   VAL    30       7.950 -14.460  -7.870
ATOM    463 CG1  VAL    30       6.206 -15.326  -6.948
ATOM    464 HG11 VAL    30       6.660 -15.007  -6.009
ATOM    465 HG12 VAL    30       5.866 -16.327  -6.681
ATOM    466 HG13 VAL    30       5.373 -14.648  -7.136
ATOM    467 CG2  VAL    30       8.216 -16.565  -7.637
ATOM    468 HG21 VAL    30       8.406 -16.785  -6.587
ATOM    469 HG22 VAL    30       9.153 -16.268  -8.109
ATOM    470 HG23 VAL    30       7.770 -17.433  -8.123
ATOM    471 C    VAL    30       6.041 -14.177  -9.875
ATOM    472 O    VAL    30       6.763 -13.256 -10.227
ATOM    473 N    TYR    31       4.763 -14.012  -9.892
ATOM    474 H    TYR    31       4.265 -14.875  -9.728
ATOM    475 CA   TYR    31       4.032 -12.802 -10.203
ATOM    476 HA   TYR    31       4.504 -12.154 -10.942
ATOM    477 CB   TYR    31       2.668 -13.086 -10.771
ATOM    478 HB1  TYR    31       2.061 -12.183 -10.843
ATOM    479 HB2  TYR    31       2.102 -13.834 -10.217
ATOM    480 CG   TYR    31       2.691 -13.677 -12.149
ATOM    481 CD1  TYR    31       3.170 -15.052 -12.379
ATOM    482 HD1  TYR    31       3.454 -15.733 -11.591
ATOM    483 CE1  TYR    31       3.110 -15.556 -13.655
ATOM    484 HE1  TYR    31       3.286 -16.592 -13.905
ATOM    485 CZ   TYR    31       2.701 -14.707 -14.719
ATOM    486 OH   TYR    31       2.775 -15.092 -16.032
ATOM    487 HH   TYR    31       2.801 -14.347 -16.637
ATOM    488 CE2  TYR    31       2.393 -13.355 -14.532
ATOM    489 HE2  TYR    31       2.039 -12.673 -15.291
ATOM    490 CD2  TYR    31       2.292 -12.877 -13.210
ATOM    491 HD2  TYR    31       1.803 -11.937 -13.004
ATOM    492 C    TYR    31       3.905 -11.979  -8.872
ATOM    493 O    TYR    31       3.490 -12.582  -7.862
ATOM    494 N    CYS    32       4.081 -10.661  -8.932
ATOM    495 H    CYS    32       4.311 -10.312  -9.851
ATOM    496 CA   CYS    32       3.633  -9.775  -7.796
ATOM    497 HA   CYS    32       2.678 -10.087  -7.373
ATOM    498 CB   CYS    32       4.700  -9.761  -6.658
ATOM    499 HB1  CYS    32       4.947 -10.731  -6.228
ATOM    500 HB2  CYS    32       4.310  -9.181  -5.821
ATOM    501 SG   CYS    32       6.265  -8.889  -7.278
ATOM    502 HG   CYS    32       5.770  -7.681  -7.559
ATOM    503 C    CYS    32       3.440  -8.326  -8.270
ATOM    504 O    CYS    32       3.889  -7.996  -9.331
ATOM    505 N    PRO    33       2.805  -7.481  -7.407
ATOM    506 CD   PRO    33       1.973  -7.732  -6.229
ATOM    507 HD1  PRO    33       1.296  -8.577  -6.355
ATOM    508 HD2  PRO    33       2.599  -7.997  -5.378
ATOM    509 CG   PRO    33       1.180  -6.474  -5.955
ATOM    510 HG1  PRO    33       0.214  -6.591  -6.447
ATOM    511 HG2  PRO    33       1.073  -6.326  -4.881
ATOM    512 CB   PRO    33       1.992  -5.366  -6.536
ATOM    513 HB1  PRO    33       1.288  -4.629  -6.923
ATOM    514 HB2  PRO    33       2.701  -5.030  -5.779
ATOM    515 CA   PRO    33       2.714  -6.088  -7.711
ATOM    516 HA   PRO    33       2.135  -5.857  -8.605
ATOM    517 C    PRO    33       4.182  -5.501  -7.820
ATOM    518 O    PRO    33       5.058  -5.891  -7.119
ATOM    519 N    ARG    34       4.415  -4.631  -8.794
ATOM    520 H    ARG    34       3.547  -4.426  -9.268
ATOM    521 CA   ARG    34       5.749  -4.153  -9.166
ATOM    522 HA   ARG    34       6.380  -5.042  -9.175
ATOM    523 CB   ARG    34       5.796  -3.584 -10.605
ATOM    524 HB1  ARG    34       5.439  -4.348 -11.296
ATOM    525 HB2  ARG    34       6.839  -3.342 -10.808
ATOM    526 CG   ARG    34       5.032  -2.330 -10.693
ATOM    527 HG1  ARG    34       3.986  -2.630 -10.627
ATOM    528 HG2  ARG    34       5.121  -1.678  -9.824
ATOM    529 CD   ARG    34       5.010  -1.532 -11.998
ATOM    530 HD1  ARG    34       4.762  -2.232 -12.796
ATOM    531 HD2  ARG    34       6.033  -1.161 -12.071
ATOM    532 NE   ARG    34       4.125  -0.360 -11.973
ATOM    533 HE   ARG    34       3.585  -0.136 -11.149
ATOM    534 CZ   ARG    34       3.881   0.452 -12.981
ATOM    535 NH1  ARG    34       4.470   0.224 -14.108
ATOM    536 HH11 ARG    34       4.830  -0.703 -14.286
ATOM    537 HH12 ARG    34       4.355   0.859 -14.885
ATOM    538 NH2  ARG    34       3.166   1.526 -12.865
ATOM    539 HH21 ARG    34       2.740   1.676 -11.962
ATOM    540 HH22 ARG    34       2.957   2.050 -13.703
ATOM    541 C    ARG    34       6.551  -3.350  -8.066
ATOM    542 O    ARG    34       7.770  -3.494  -8.029
ATOM    543 N    HSE    35       5.810  -2.565  -7.281
ATOM    544 H    HSE    35       4.810  -2.639  -7.409
ATOM    545 CA   HSE    35       6.199  -1.520  -6.323
ATOM    546 HA   HSE    35       6.945  -0.885  -6.801
ATOM    547 CB   HSE    35       5.056  -0.576  -6.055
ATOM    548 HB1  HSE    35       4.506  -0.377  -6.975
ATOM    549 HB2  HSE    35       5.400   0.422  -5.782
ATOM    550 CG   HSE    35       4.049  -0.886  -5.043
ATOM    551 ND1  HSE    35       3.662  -2.127  -4.465
ATOM    552 CE1  HSE    35       2.906  -1.844  -3.401
ATOM    553 HE1  HSE    35       2.357  -2.598  -2.857
ATOM    554 NE2  HSE    35       2.703  -0.510  -3.263
ATOM    555 HE2  HSE    35       2.170  -0.045  -2.542
ATOM    556 CD2  HSE    35       3.423   0.093  -4.274
ATOM    557 HD2  HSE    35       3.527   1.156  -4.432
ATOM    558 C    HSE    35       6.922  -2.067  -5.051
ATOM    559 O    HSE    35       7.310  -1.301  -4.214
ATOM    560 N    VAL    36       7.034  -3.424  -4.974
ATOM    561 H    VAL    36       6.720  -3.962  -5.769
ATOM    562 CA   VAL    36       7.806  -4.102  -3.890
ATOM    563 HA   VAL    36       7.308  -3.833  -2.959
ATOM    564 CB   VAL    36       7.809  -5.637  -4.092
ATOM    565 HB   VAL    36       6.809  -6.064  -4.166
ATOM    566 CG1  VAL    36       8.589  -6.167  -5.327
ATOM    567 HG11 VAL    36       8.415  -7.226  -5.517
ATOM    568 HG12 VAL    36       9.647  -5.993  -5.130
ATOM    569 HG13 VAL    36       8.338  -5.688  -6.274
ATOM    570 CG2  VAL    36       8.326  -6.392  -2.931
ATOM    571 HG21 VAL    36       7.725  -6.268  -2.031
ATOM    572 HG22 VAL    36       9.350  -6.094  -2.709
ATOM    573 HG23 VAL    36       8.406  -7.449  -3.187
ATOM    574 C    VAL    36       9.330  -3.579  -3.752
ATOM    575 O    VAL    36       9.909  -3.378  -2.672
ATOM    576 N    ILE    37       9.878  -3.179  -4.858
ATOM    577 H    ILE    37       9.323  -3.409  -5.670
ATOM    578 CA   ILE    37      11.306  -2.610  -4.959
ATOM    579 HA   ILE    37      11.924  -3.327  -4.419
ATOM    580 CB   ILE    37      11.695  -2.655  -6.447
ATOM    581 HB   ILE    37      12.772  -2.497  -6.492
ATOM    582 CG2  ILE    37      11.425  -4.052  -7.030
ATOM    583 HG21 ILE    37      11.962  -4.760  -6.398
ATOM    584 HG22 ILE    37      11.966  -4.111  -7.974
ATOM    585 HG23 ILE    37      10.401  -4.367  -7.228
ATOM    586 CG1  ILE    37      11.242  -1.426  -7.211
ATOM    587 HG11 ILE    37      10.207  -1.170  -6.986
ATOM    588 HG12 ILE    37      11.916  -0.579  -7.081
ATOM    589 CD1  ILE    37      11.300  -1.597  -8.720
ATOM    590 HD11 ILE    37      10.635  -2.388  -9.068
ATOM    591 HD12 ILE    37      12.324  -1.879  -8.965
ATOM    592 HD13 ILE    37      11.080  -0.653  -9.217
ATOM    593 C    ILE    37      11.394  -1.171  -4.354
ATOM    594 O    ILE    37      12.469  -0.611  -4.382
ATOM    595 N    CYS    38      10.278  -0.576  -3.959
ATOM    596 H    CYS    38       9.421  -1.100  -4.065
ATOM    597 CA   CYS    38      10.192   0.713  -3.294
ATOM    598 HA   CYS    38      11.082   1.322  -3.454
ATOM    599 CB   CYS    38       9.051   1.488  -3.992
ATOM    600 HB1  CYS    38       8.031   1.162  -3.792
ATOM    601 HB2  CYS    38       9.094   2.498  -3.585
ATOM    602 SG   CYS    38       9.397   1.509  -5.729
ATOM    603 HG   CYS    38       8.616   2.523  -6.113
ATOM    604 C    CYS    38       9.870   0.605  -1.788
ATOM    605 O    CYS    38       9.404  -0.428  -1.270
ATOM    606 N    THR    39       9.947   1.786  -1.153
ATOM    607 H    THR    39      10.427   2.513  -1.664
ATOM    608 CA   THR    39       9.354   2.077   0.177
ATOM    609 HA   THR    39       8.850   1.206   0.596
ATOM    610 CB   THR    39      10.516   2.180   1.197
ATOM    611 HB   THR    39      10.064   2.437   2.155
ATOM    612 CG2  THR    39      11.335   0.929   1.337
ATOM    613 HG21 THR    39      10.668   0.118   1.626
ATOM    614 HG22 THR    39      12.056   1.169   2.118
ATOM    615 HG23 THR    39      11.849   0.622   0.426
ATOM    616 OG1  THR    39      11.432   3.181   0.798
ATOM    617 HG1  THR    39      12.152   2.849   0.257
ATOM    618 C    THR    39       8.479   3.357   0.041
ATOM    619 O    THR    39       8.618   4.159  -0.897
ATOM    620 N    SER    40       7.557   3.600   1.000
ATOM    621 H    SER    40       7.522   2.933   1.757
ATOM    622 CA   SER    40       6.441   4.527   0.809
ATOM    623 HA   SER    40       6.015   4.175  -0.130
ATOM    624 CB   SER    40       5.516   4.591   1.955
ATOM    625 HB1  SER    40       4.812   5.409   1.805
ATOM    626 HB2  SER    40       6.205   4.851   2.759
ATOM    627 OG   SER    40       4.860   3.394   2.092
ATOM    628 HG   SER    40       5.124   2.932   2.891
ATOM    629 C    SER    40       6.929   5.979   0.470
ATOM    630 O    SER    40       6.255   6.707  -0.192
ATOM    631 N    GLU    41       8.143   6.408   0.885
ATOM    632 H    GLU    41       8.676   5.856   1.543
ATOM    633 CA   GLU    41       8.718   7.694   0.488
ATOM    634 HA   GLU    41       7.873   8.383   0.463
ATOM    635 CB   GLU    41       9.789   8.190   1.478
ATOM    636 HB1  GLU    41      10.254   9.082   1.057
ATOM    637 HB2  GLU    41      10.498   7.362   1.517
ATOM    638 CG   GLU    41       9.242   8.606   2.860
ATOM    639 HG1  GLU    41       8.895   9.639   2.885
ATOM    640 HG2  GLU    41       8.420   7.922   3.072
ATOM    641 CD   GLU    41      10.289   8.457   3.949
ATOM    642 OE1  GLU    41      10.454   7.322   4.524
ATOM    643 OE2  GLU    41      11.041   9.416   4.163
ATOM    644 C    GLU    41       9.226   7.809  -0.963
ATOM    645 O    GLU    41       9.430   8.881  -1.486
ATOM    646 N    ASP    42       9.233   6.699  -1.711
ATOM    647 H    ASP    42       9.118   5.793  -1.280
ATOM    648 CA   ASP    42       9.466   6.643  -3.151
ATOM    649 HA   ASP    42       9.983   7.577  -3.375
ATOM    650 CB   ASP    42      10.283   5.381  -3.546
ATOM    651 HB1  ASP    42      10.414   5.307  -4.626
ATOM    652 HB2  ASP    42       9.639   4.522  -3.357
ATOM    653 CG   ASP    42      11.501   5.142  -2.736
ATOM    654 OD1  ASP    42      12.319   6.123  -2.583
ATOM    655 OD2  ASP    42      11.792   3.935  -2.500
ATOM    656 C    ASP    42       8.117   6.509  -3.923
ATOM    657 O    ASP    42       7.982   6.713  -5.162
ATOM    658 N    MET    43       7.116   5.982  -3.243
ATOM    659 H    MET    43       7.411   5.704  -2.318
ATOM    660 CA   MET    43       5.829   5.505  -3.877
ATOM    661 HA   MET    43       6.037   5.197  -4.901
ATOM    662 CB   MET    43       5.186   4.379  -3.035
ATOM    663 HB1  MET    43       4.241   4.096  -3.500
ATOM    664 HB2  MET    43       4.920   4.822  -2.076
ATOM    665 CG   MET    43       5.918   3.065  -2.856
ATOM    666 HG1  MET    43       5.983   2.427  -3.737
ATOM    667 HG2  MET    43       6.905   3.267  -2.440
ATOM    668 SD   MET    43       5.322   2.062  -1.419
ATOM    669 CE   MET    43       5.950   0.429  -1.688
ATOM    670 HE1  MET    43       6.921   0.504  -2.176
ATOM    671 HE2  MET    43       5.232  -0.079  -2.333
ATOM    672 HE3  MET    43       6.223  -0.193  -0.835
ATOM    673 C    MET    43       4.797   6.608  -4.007
ATOM    674 O    MET    43       3.686   6.428  -4.505
ATOM    675 N    LEU    44       5.133   7.899  -3.669
ATOM    676 H    LEU    44       6.098   8.057  -3.419
ATOM    677 CA   LEU    44       4.258   9.100  -3.845
ATOM    678 HA   LEU    44       3.234   8.772  -3.666
ATOM    679 CB   LEU    44       4.583  10.144  -2.817
ATOM    680 HB1  LEU    44       5.322  10.833  -3.228
ATOM    681 HB2  LEU    44       5.024   9.587  -1.990
ATOM    682 CG   LEU    44       3.385  11.063  -2.358
ATOM    683 HG   LEU    44       2.522  10.491  -2.018
ATOM    684 CD1  LEU    44       3.829  12.055  -1.259
ATOM    685 HD11 LEU    44       3.042  12.760  -0.994
ATOM    686 HD12 LEU    44       4.765  12.514  -1.579
ATOM    687 HD13 LEU    44       4.133  11.537  -0.349
ATOM    688 CD2  LEU    44       2.875  11.978  -3.480
ATOM    689 HD21 LEU    44       3.661  12.571  -3.948
ATOM    690 HD22 LEU    44       2.058  12.590  -3.100
ATOM    691 HD23 LEU    44       2.430  11.360  -4.261
ATOM    692 C    LEU    44       4.311   9.624  -5.301
ATOM    693 O    LEU    44       3.333   9.710  -6.027
ATOM    694 N    ASN    45       5.572   9.902  -5.780
ATOM    695 H    ASN    45       6.338   9.749  -5.140
ATOM    696 CA   ASN    45       5.890  10.074  -7.131
ATOM    697 HA   ASN    45       5.051   9.898  -7.804
ATOM    698 CB   ASN    45       6.297  11.621  -7.259
ATOM    699 HB1  ASN    45       5.498  12.290  -6.937
ATOM    700 HB2  ASN    45       7.165  11.716  -6.607
ATOM    701 CG   ASN    45       6.735  11.962  -8.645
ATOM    702 OD1  ASN    45       6.542  11.172  -9.551
ATOM    703 ND2  ASN    45       7.431  13.030  -8.775
ATOM    704 HD21 ASN    45       7.426  13.695  -8.015
ATOM    705 HD22 ASN    45       7.853  13.337  -9.640
ATOM    706 C    ASN    45       6.867   9.051  -7.630
ATOM    707 O    ASN    45       8.058   9.415  -7.750
ATOM    708 N    PRO    46       6.506   7.796  -7.964
ATOM    709 CD   PRO    46       5.291   7.161  -7.637
ATOM    710 HD1  PRO    46       4.453   7.678  -8.106
ATOM    711 HD2  PRO    46       5.067   7.142  -6.571
ATOM    712 CG   PRO    46       5.428   5.667  -8.075
ATOM    713 HG1  PRO    46       5.065   5.492  -9.088
ATOM    714 HG2  PRO    46       5.014   4.993  -7.326
ATOM    715 CB   PRO    46       6.872   5.441  -8.082
ATOM    716 HB1  PRO    46       7.161   4.643  -8.766
ATOM    717 HB2  PRO    46       7.186   5.290  -7.049
ATOM    718 CA   PRO    46       7.352   6.826  -8.502
ATOM    719 HA   PRO    46       8.311   6.998  -8.014
ATOM    720 C    PRO    46       7.645   6.819 -10.044
ATOM    721 O    PRO    46       6.795   7.170 -10.819
ATOM    722 N    ASN    47       8.914   6.597 -10.394
ATOM    723 H    ASN    47       9.617   6.310  -9.728
ATOM    724 CA   ASN    47       9.234   6.279 -11.752
ATOM    725 HA   ASN    47       8.355   6.309 -12.395
ATOM    726 CB   ASN    47      10.344   7.224 -12.292
ATOM    727 HB1  ASN    47      10.062   8.276 -12.238
ATOM    728 HB2  ASN    47      11.294   7.059 -11.783
ATOM    729 CG   ASN    47      10.613   6.872 -13.768
ATOM    730 OD1  ASN    47      10.598   5.731 -14.177
ATOM    731 ND2  ASN    47      10.876   7.849 -14.535
ATOM    732 HD21 ASN    47      10.708   8.795 -14.223
ATOM    733 HD22 ASN    47      11.111   7.840 -15.517
ATOM    734 C    ASN    47       9.739   4.740 -11.842
ATOM    735 O    ASN    47      10.928   4.498 -11.630
ATOM    736 N    TYR    48       8.804   3.766 -11.911
ATOM    737 H    TYR    48       7.849   4.095 -11.900
ATOM    738 CA   TYR    48       9.122   2.334 -11.830
ATOM    739 HA   TYR    48       9.594   2.105 -10.874
ATOM    740 CB   TYR    48       7.807   1.572 -11.810
ATOM    741 HB1  TYR    48       7.177   1.732 -12.685
ATOM    742 HB2  TYR    48       8.071   0.544 -12.061
ATOM    743 CG   TYR    48       6.971   1.665 -10.539
ATOM    744 CD1  TYR    48       7.616   1.328  -9.315
ATOM    745 HD1  TYR    48       8.619   0.932  -9.261
ATOM    746 CE1  TYR    48       6.848   1.565  -8.117
ATOM    747 HE1  TYR    48       7.115   1.216  -7.131
ATOM    748 CZ   TYR    48       5.547   2.118  -8.220
ATOM    749 OH   TYR    48       4.803   2.333  -7.095
ATOM    750 HH   TYR    48       3.914   2.598  -7.341
ATOM    751 CE2  TYR    48       5.018   2.588  -9.438
ATOM    752 HE2  TYR    48       4.086   3.133  -9.446
ATOM    753 CD2  TYR    48       5.767   2.362 -10.566
ATOM    754 HD2  TYR    48       5.463   2.729 -11.535
ATOM    755 C    TYR    48      10.165   1.814 -12.877
ATOM    756 O    TYR    48      10.796   0.793 -12.564
ATOM    757 N    GLU    49      10.409   2.559 -13.952
ATOM    758 H    GLU    49      10.023   3.491 -14.000
ATOM    759 CA   GLU    49      11.448   2.102 -14.932
ATOM    760 HA   GLU    49      11.325   1.036 -15.120
ATOM    761 CB   GLU    49      11.266   2.676 -16.330
ATOM    762 HB1  GLU    49      11.332   3.763 -16.289
ATOM    763 HB2  GLU    49      10.295   2.319 -16.674
ATOM    764 CG   GLU    49      12.332   2.156 -17.371
ATOM    765 HG1  GLU    49      13.325   2.171 -16.921
ATOM    766 HG2  GLU    49      12.039   1.118 -17.531
ATOM    767 CD   GLU    49      12.380   2.858 -18.698
ATOM    768 OE1  GLU    49      11.645   2.446 -19.617
ATOM    769 OE2  GLU    49      13.253   3.720 -18.876
ATOM    770 C    GLU    49      12.855   2.303 -14.365
ATOM    771 O    GLU    49      13.667   1.379 -14.362
ATOM    772 N    ASP    50      13.091   3.559 -13.887
ATOM    773 H    ASP    50      12.252   4.120 -13.865
ATOM    774 CA   ASP    50      14.286   4.027 -13.236
ATOM    775 HA   ASP    50      15.128   4.051 -13.928
ATOM    776 CB   ASP    50      14.089   5.503 -12.653
ATOM    777 HB1  ASP    50      13.771   6.127 -13.488
ATOM    778 HB2  ASP    50      13.332   5.435 -11.872
ATOM    779 CG   ASP    50      15.355   6.118 -12.038
ATOM    780 OD1  ASP    50      16.200   6.420 -12.843
ATOM    781 OD2  ASP    50      15.447   6.302 -10.796
ATOM    782 C    ASP    50      14.750   3.135 -12.086
ATOM    783 O    ASP    50      15.951   3.093 -11.821
ATOM    784 N    LEU    51      13.836   2.530 -11.394
ATOM    785 H    LEU    51      12.900   2.826 -11.629
ATOM    786 CA   LEU    51      14.067   1.794 -10.135
ATOM    787 HA   LEU    51      14.950   2.185  -9.630
ATOM    788 CB   LEU    51      12.838   2.024  -9.319
ATOM    789 HB1  LEU    51      11.971   1.690  -9.889
ATOM    790 HB2  LEU    51      12.984   1.358  -8.469
ATOM    791 CG   LEU    51      12.566   3.461  -8.662
ATOM    792 HG   LEU    51      12.907   4.274  -9.303
ATOM    793 CD1  LEU    51      11.037   3.693  -8.430
ATOM    794 HD11 LEU    51      10.620   2.788  -7.988
ATOM    795 HD12 LEU    51      10.543   3.899  -9.379
ATOM    796 HD13 LEU    51      10.908   4.578  -7.808
ATOM    797 CD2  LEU    51      13.293   3.429  -7.308
ATOM    798 HD21 LEU    51      12.831   2.732  -6.609
ATOM    799 HD22 LEU    51      13.317   4.366  -6.751
ATOM    800 HD23 LEU    51      14.334   3.114  -7.376
ATOM    801 C    LEU    51      14.418   0.337 -10.407
ATOM    802 O    LEU    51      15.300  -0.193  -9.705
ATOM    803 N    LEU    52      13.673  -0.239 -11.360
ATOM    804 H    LEU    52      12.945   0.313 -11.791
ATOM    805 CA   LEU    52      13.903  -1.577 -11.817
ATOM    806 HA   LEU    52      14.051  -2.190 -10.928
ATOM    807 CB   LEU    52      12.703  -2.060 -12.662
ATOM    808 HB1  LEU    52      12.719  -1.546 -13.623
ATOM    809 HB2  LEU    52      11.792  -1.721 -12.170
ATOM    810 CG   LEU    52      12.770  -3.537 -12.885
ATOM    811 HG   LEU    52      13.641  -3.783 -13.493
ATOM    812 CD1  LEU    52      12.592  -4.456 -11.679
ATOM    813 HD11 LEU    52      12.725  -5.508 -11.933
ATOM    814 HD12 LEU    52      11.568  -4.371 -11.316
ATOM    815 HD13 LEU    52      13.308  -4.131 -10.925
ATOM    816 CD2  LEU    52      11.671  -3.842 -13.843
ATOM    817 HD21 LEU    52      10.732  -3.481 -13.424
ATOM    818 HD22 LEU    52      11.529  -4.921 -13.905
ATOM    819 HD23 LEU    52      11.925  -3.536 -14.858
ATOM    820 C    LEU    52      15.260  -1.776 -12.555
ATOM    821 O    LEU    52      15.946  -2.779 -12.334
ATOM    822 N    ILE    53      15.711  -0.835 -13.329
ATOM    823 H    ILE    53      15.074  -0.085 -13.558
ATOM    824 CA   ILE    53      16.994  -0.768 -14.067
ATOM    825 HA   ILE    53      17.088  -1.756 -14.518
ATOM    826 CB   ILE    53      16.885   0.292 -15.193
ATOM    827 HB   ILE    53      15.923   0.229 -15.701
ATOM    828 CG2  ILE    53      16.951   1.710 -14.643
ATOM    829 HG21 ILE    53      17.353   1.710 -13.630
ATOM    830 HG22 ILE    53      15.932   2.097 -14.653
ATOM    831 HG23 ILE    53      17.631   2.267 -15.288
ATOM    832 CG1  ILE    53      17.957   0.032 -16.237
ATOM    833 HG11 ILE    53      18.123  -1.028 -16.425
ATOM    834 HG12 ILE    53      18.901   0.395 -15.829
ATOM    835 CD1  ILE    53      17.622   0.617 -17.621
ATOM    836 HD11 ILE    53      16.728   0.080 -17.937
ATOM    837 HD12 ILE    53      18.427   0.517 -18.349
ATOM    838 HD13 ILE    53      17.365   1.675 -17.567
ATOM    839 C    ILE    53      18.162  -0.673 -13.139
ATOM    840 O    ILE    53      19.307  -0.834 -13.501
ATOM    841 N    ARG    54      17.973  -0.417 -11.851
ATOM    842 H    ARG    54      17.011  -0.364 -11.548
ATOM    843 CA   ARG    54      18.926  -0.120 -10.808
ATOM    844 HA   ARG    54      19.927  -0.044 -11.232
ATOM    845 CB   ARG    54      18.700   1.173 -10.038
ATOM    846 HB1  ARG    54      17.644   1.347  -9.831
ATOM    847 HB2  ARG    54      19.215   1.018  -9.089
ATOM    848 CG   ARG    54      19.287   2.443 -10.734
ATOM    849 HG1  ARG    54      18.761   2.669 -11.662
ATOM    850 HG2  ARG    54      20.330   2.239 -10.975
ATOM    851 CD   ARG    54      19.074   3.706  -9.882
ATOM    852 HD1  ARG    54      19.480   4.529 -10.470
ATOM    853 HD2  ARG    54      19.611   3.575  -8.943
ATOM    854 NE   ARG    54      17.679   4.059  -9.635
ATOM    855 HE   ARG    54      17.102   4.211 -10.450
ATOM    856 CZ   ARG    54      17.128   4.402  -8.455
ATOM    857 NH1  ARG    54      17.760   4.501  -7.336
ATOM    858 HH11 ARG    54      18.764   4.390  -7.349
ATOM    859 HH12 ARG    54      17.376   4.767  -6.441
ATOM    860 NH2  ARG    54      15.911   4.873  -8.428
ATOM    861 HH21 ARG    54      15.454   5.033  -9.314
ATOM    862 HH22 ARG    54      15.517   5.161  -7.543
ATOM    863 C    ARG    54      19.036  -1.296  -9.855
ATOM    864 O    ARG    54      19.910  -1.416  -9.027
ATOM    865 N    LYS    55      18.106  -2.252  -9.919
ATOM    866 H    LYS    55      17.456  -2.265 -10.692
ATOM    867 CA   LYS    55      18.124  -3.474  -9.079
ATOM    868 HA   LYS    55      18.617  -3.344  -8.116
ATOM    869 CB   LYS    55      16.665  -3.830  -8.665
ATOM    870 HB1  LYS    55      15.961  -4.119  -9.445
ATOM    871 HB2  LYS    55      16.785  -4.749  -8.091
ATOM    872 CG   LYS    55      16.034  -2.826  -7.727
ATOM    873 HG1  LYS    55      16.796  -2.051  -7.645
ATOM    874 HG2  LYS    55      15.118  -2.435  -8.170
ATOM    875 CD   LYS    55      15.885  -3.296  -6.321
ATOM    876 HD1  LYS    55      16.752  -3.787  -5.879
ATOM    877 HD2  LYS    55      15.096  -4.044  -6.391
ATOM    878 CE   LYS    55      15.311  -2.195  -5.404
ATOM    879 HE1  LYS    55      14.635  -1.547  -5.962
ATOM    880 HE2  LYS    55      14.762  -2.685  -4.600
ATOM    881 NZ   LYS    55      16.417  -1.377  -4.851
ATOM    882 HZ1  LYS    55      16.143  -0.702  -4.152
ATOM    883 HZ2  LYS    55      17.111  -1.943  -4.383
ATOM    884 HZ3  LYS    55      16.954  -0.909  -5.568
ATOM    885 C    LYS    55      18.797  -4.633  -9.791
ATOM    886 O    LYS    55      18.590  -4.720 -11.009
ATOM    887 N    SER    56      19.415  -5.567  -9.082
ATOM    888 H    SER    56      19.450  -5.334  -8.100
ATOM    889 CA   SER    56      20.238  -6.706  -9.476
ATOM    890 HA   SER    56      20.051  -6.889 -10.534
ATOM    891 CB   SER    56      21.670  -6.416  -9.149
ATOM    892 HB1  SER    56      22.249  -7.335  -9.231
ATOM    893 HB2  SER    56      21.825  -6.016  -8.147
ATOM    894 OG   SER    56      22.226  -5.368  -9.968
ATOM    895 HG   SER    56      22.409  -5.833 -10.788
ATOM    896 C    SER    56      19.757  -7.971  -8.627
ATOM    897 O    SER    56      19.017  -7.812  -7.612
ATOM    898 N    ASN    57      19.983  -9.216  -9.152
ATOM    899 H    ASN    57      20.493  -9.300 -10.020
ATOM    900 CA   ASN    57      19.264 -10.398  -8.628
ATOM    901 HA   ASN    57      18.188 -10.322  -8.783
ATOM    902 CB   ASN    57      19.706 -11.716  -9.230
ATOM    903 HB1  ASN    57      20.754 -11.863  -8.967
ATOM    904 HB2  ASN    57      19.115 -12.517  -8.785
ATOM    905 CG   ASN    57      19.565 -11.922 -10.715
ATOM    906 OD1  ASN    57      18.560 -11.536 -11.236
ATOM    907 ND2  ASN    57      20.459 -12.486 -11.446
ATOM    908 HD21 ASN    57      21.224 -12.967 -10.996
ATOM    909 HD22 ASN    57      20.270 -12.610 -12.431
ATOM    910 C    ASN    57      19.378 -10.512  -7.147
ATOM    911 O    ASN    57      18.401 -10.807  -6.499
ATOM    912 N    HSE    58      20.527 -10.224  -6.606
ATOM    913 H    HSE    58      21.326 -10.024  -7.191
ATOM    914 CA   HSE    58      20.801 -10.310  -5.175
ATOM    915 HA   HSE    58      20.558 -11.313  -4.823
ATOM    916 CB   HSE    58      22.329 -10.136  -4.870
ATOM    917 HB1  HSE    58      22.918 -10.961  -5.271
ATOM    918 HB2  HSE    58      22.505 -10.027  -3.800
ATOM    919 CG   HSE    58      22.813  -8.825  -5.471
ATOM    920 ND1  HSE    58      23.436  -8.643  -6.726
ATOM    921 CE1  HSE    58      23.746  -7.364  -6.784
ATOM    922 HE1  HSE    58      24.368  -6.829  -7.487
ATOM    923 NE2  HSE    58      23.178  -6.683  -5.746
ATOM    924 HE2  HSE    58      23.179  -5.719  -5.445
ATOM    925 CD2  HSE    58      22.698  -7.658  -4.867
ATOM    926 HD2  HSE    58      22.412  -7.547  -3.831
ATOM    927 C    HSE    58      20.014  -9.303  -4.228
ATOM    928 O    HSE    58      20.115  -9.427  -3.035
ATOM    929 N    ASN    59      19.331  -8.284  -4.703
ATOM    930 H    ASN    59      19.388  -8.152  -5.702
ATOM    931 CA   ASN    59      18.513  -7.313  -3.908
ATOM    932 HA   ASN    59      19.048  -7.142  -2.974
ATOM    933 CB   ASN    59      18.369  -6.017  -4.768
ATOM    934 HB1  ASN    59      17.914  -6.345  -5.703
ATOM    935 HB2  ASN    59      17.526  -5.467  -4.350
ATOM    936 CG   ASN    59      19.684  -5.245  -5.015
ATOM    937 OD1  ASN    59      19.984  -4.745  -6.092
ATOM    938 ND2  ASN    59      20.480  -5.073  -3.924
ATOM    939 HD21 ASN    59      20.253  -5.559  -3.068
ATOM    940 HD22 ASN    59      21.278  -4.454  -3.964
ATOM    941 C    ASN    59      17.145  -7.968  -3.578
ATOM    942 O    ASN    59      16.353  -7.210  -3.074
ATOM    943 N    PHE    60      16.913  -9.212  -3.943
ATOM    944 H    PHE    60      17.640  -9.706  -4.441
ATOM    945 CA   PHE    60      15.657  -9.954  -3.689
ATOM    946 HA   PHE    60      14.892  -9.303  -3.266
ATOM    947 CB   PHE    60      15.038 -10.340  -5.043
ATOM    948 HB1  PHE    60      15.810 -10.915  -5.555
ATOM    949 HB2  PHE    60      14.170 -10.993  -4.951
ATOM    950 CG   PHE    60      14.688  -9.167  -5.945
ATOM    951 CD1  PHE    60      13.384  -8.603  -5.869
ATOM    952 HD1  PHE    60      12.681  -9.038  -5.174
ATOM    953 CE1  PHE    60      13.191  -7.441  -6.634
ATOM    954 HE1  PHE    60      12.231  -6.947  -6.685
ATOM    955 CZ   PHE    60      14.208  -6.980  -7.511
ATOM    956 HZ   PHE    60      14.001  -6.184  -8.211
ATOM    957 CE2  PHE    60      15.423  -7.635  -7.581
ATOM    958 HE2  PHE    60      16.192  -7.285  -8.253
ATOM    959 CD2  PHE    60      15.709  -8.722  -6.761
ATOM    960 HD2  PHE    60      16.662  -9.224  -6.838
ATOM    961 C    PHE    60      15.801 -11.231  -2.810
ATOM    962 O    PHE    60      16.856 -11.865  -2.820
ATOM    963 N    LEU    61      14.774 -11.616  -2.027
ATOM    964 H    LEU    61      13.970 -11.007  -1.970
ATOM    965 CA   LEU    61      14.571 -12.929  -1.376
ATOM    966 HA   LEU    61      15.333 -13.623  -1.729
ATOM    967 CB   LEU    61      14.850 -12.799   0.109
ATOM    968 HB1  LEU    61      15.912 -12.579   0.217
ATOM    969 HB2  LEU    61      14.262 -11.944   0.446
ATOM    970 CG   LEU    61      14.441 -14.092   0.888
ATOM    971 HG   LEU    61      14.472 -14.980   0.257
ATOM    972 CD1  LEU    61      15.484 -14.423   1.993
ATOM    973 HD11 LEU    61      16.459 -14.307   1.520
ATOM    974 HD12 LEU    61      15.290 -15.439   2.336
ATOM    975 HD13 LEU    61      15.427 -13.690   2.798
ATOM    976 CD2  LEU    61      13.053 -14.076   1.467
ATOM    977 HD21 LEU    61      12.835 -15.080   1.833
ATOM    978 HD22 LEU    61      12.319 -13.914   0.678
ATOM    979 HD23 LEU    61      12.880 -13.314   2.226
ATOM    980 C    LEU    61      13.172 -13.435  -1.755
ATOM    981 O    LEU    61      12.188 -12.691  -1.734
ATOM    982 N    VAL    62      13.103 -14.757  -2.151
ATOM    983 H    VAL    62      13.952 -15.303  -2.150
ATOM    984 CA   VAL    62      11.883 -15.459  -2.555
ATOM    985 HA   VAL    62      10.984 -14.872  -2.368
ATOM    986 CB   VAL    62      11.851 -15.742  -4.066
ATOM    987 HB   VAL    62      12.641 -16.368  -4.479
ATOM    988 CG1  VAL    62      10.523 -16.415  -4.392
ATOM    989 HG11 VAL    62      10.434 -17.295  -3.755
ATOM    990 HG12 VAL    62      10.583 -16.729  -5.434
ATOM    991 HG13 VAL    62       9.725 -15.707  -4.169
ATOM    992 CG2  VAL    62      11.826 -14.486  -4.990
ATOM    993 HG21 VAL    62      10.847 -14.008  -4.960
ATOM    994 HG22 VAL    62      11.958 -14.779  -6.032
ATOM    995 HG23 VAL    62      12.667 -13.852  -4.708
ATOM    996 C    VAL    62      11.732 -16.647  -1.655
ATOM    997 O    VAL    62      12.779 -17.233  -1.342
ATOM    998 N    GLN    63      10.580 -17.049  -1.186
ATOM    999 H    GLN    63       9.771 -16.540  -1.512
ATOM   1000 CA   GLN    63      10.355 -18.180  -0.234
ATOM   1001 HA   GLN    63      11.054 -18.991  -0.438
ATOM   1002 CB   GLN    63      10.609 -17.566   1.195
ATOM   1003 HB1  GLN    63      11.649 -17.261   1.310
ATOM   1004 HB2  GLN    63      10.033 -16.662   1.394
ATOM   1005 CG   GLN    63      10.432 -18.422   2.394
ATOM   1006 HG1  GLN    63      11.125 -19.264   2.369
ATOM   1007 HG2  GLN    63       9.418 -18.821   2.420
ATOM   1008 CD   GLN    63      10.619 -17.670   3.711
ATOM   1009 OE1  GLN    63      11.094 -16.546   3.796
ATOM   1010 NE2  GLN    63      10.417 -18.259   4.892
ATOM   1011 HE21 GLN    63      10.018 -19.187   4.885
ATOM   1012 HE22 GLN    63      10.550 -17.692   5.717
ATOM   1013 C    GLN    63       9.001 -18.790  -0.432
ATOM   1014 O    GLN    63       8.098 -18.075  -0.704
ATOM   1015 N    ALA    64       8.881 -20.141  -0.289
ATOM   1016 H    ALA    64       9.724 -20.678  -0.148
ATOM   1017 CA   ALA    64       7.590 -20.841  -0.392
ATOM   1018 HA   ALA    64       6.803 -20.087  -0.437
ATOM   1019 CB   ALA    64       7.622 -21.690  -1.701
ATOM   1020 HB1  ALA    64       6.738 -22.317  -1.820
ATOM   1021 HB2  ALA    64       8.504 -22.331  -1.685
ATOM   1022 HB3  ALA    64       7.693 -20.970  -2.516
ATOM   1023 C    ALA    64       7.293 -21.803   0.772
ATOM   1024 O    ALA    64       7.611 -22.965   0.842
ATOM   1025 N    GLY    65       6.539 -21.223   1.673
ATOM   1026 H    GLY    65       6.194 -20.287   1.515
ATOM   1027 CA   GLY    65       6.375 -21.684   3.108
ATOM   1028 HA1  GLY    65       6.017 -22.700   2.937
ATOM   1029 HA2  GLY    65       5.545 -21.162   3.583
ATOM   1030 C    GLY    65       7.607 -21.516   3.930
ATOM   1031 O    GLY    65       8.089 -20.391   4.242
ATOM   1032 N    ASN    66       8.312 -22.601   4.122
ATOM   1033 H    ASN    66       7.940 -23.459   3.742
ATOM   1034 CA   ASN    66       9.566 -22.732   4.930
ATOM   1035 HA   ASN    66       9.612 -21.895   5.625
ATOM   1036 CB   ASN    66       9.516 -24.033   5.654
ATOM   1037 HB1  ASN    66       9.399 -24.900   5.004
ATOM   1038 HB2  ASN    66       8.693 -24.119   6.364
ATOM   1039 CG   ASN    66      10.745 -24.400   6.585
ATOM   1040 OD1  ASN    66      11.104 -23.594   7.447
ATOM   1041 ND2  ASN    66      11.325 -25.571   6.469
ATOM   1042 HD21 ASN    66      10.963 -26.221   5.786
ATOM   1043 HD22 ASN    66      12.099 -25.856   7.052
ATOM   1044 C    ASN    66      10.813 -22.607   4.055
ATOM   1045 O    ASN    66      11.776 -21.942   4.439
ATOM   1046 N    VAL    67      10.699 -23.173   2.813
ATOM   1047 H    VAL    67       9.842 -23.661   2.592
ATOM   1048 CA   VAL    67      11.767 -23.272   1.797
ATOM   1049 HA   VAL    67      12.646 -23.443   2.418
ATOM   1050 CB   VAL    67      11.495 -24.582   0.890
ATOM   1051 HB   VAL    67      10.455 -24.528   0.570
ATOM   1052 CG1  VAL    67      12.491 -24.802  -0.296
ATOM   1053 HG11 VAL    67      13.504 -24.765   0.102
ATOM   1054 HG12 VAL    67      12.305 -24.063  -1.076
ATOM   1055 HG13 VAL    67      12.383 -25.820  -0.672
ATOM   1056 CG2  VAL    67      11.617 -25.906   1.725
ATOM   1057 HG21 VAL    67      12.615 -26.244   2.007
ATOM   1058 HG22 VAL    67      11.166 -26.665   1.087
ATOM   1059 HG23 VAL    67      10.996 -25.843   2.619
ATOM   1060 C    VAL    67      12.031 -21.978   1.073
ATOM   1061 O    VAL    67      11.155 -21.557   0.302
ATOM   1062 N    GLN    68      13.255 -21.380   1.272
ATOM   1063 H    GLN    68      13.940 -21.750   1.915
ATOM   1064 CA   GLN    68      13.694 -20.242   0.479
ATOM   1065 HA   GLN    68      12.840 -19.571   0.386
ATOM   1066 CB   GLN    68      14.775 -19.471   1.230
ATOM   1067 HB1  GLN    68      15.617 -20.163   1.257
ATOM   1068 HB2  GLN    68      14.507 -19.227   2.258
ATOM   1069 CG   GLN    68      15.237 -18.153   0.705
ATOM   1070 HG1  GLN    68      15.339 -18.101  -0.379
ATOM   1071 HG2  GLN    68      14.526 -17.383   1.003
ATOM   1072 CD   GLN    68      16.548 -17.848   1.420
ATOM   1073 OE1  GLN    68      16.589 -17.545   2.615
ATOM   1074 NE2  GLN    68      17.667 -17.796   0.731
ATOM   1075 HE21 GLN    68      17.726 -18.241  -0.174
ATOM   1076 HE22 GLN    68      18.458 -17.245   1.032
ATOM   1077 C    GLN    68      14.119 -20.764  -0.943
ATOM   1078 O    GLN    68      14.693 -21.832  -1.162
ATOM   1079 N    LEU    69      13.840 -19.854  -1.900
ATOM   1080 H    LEU    69      13.404 -18.967  -1.693
ATOM   1081 CA   LEU    69      14.088 -20.056  -3.364
ATOM   1082 HA   LEU    69      14.582 -21.024  -3.450
ATOM   1083 CB   LEU    69      12.730 -20.191  -4.000
ATOM   1084 HB1  LEU    69      12.832 -20.276  -5.082
ATOM   1085 HB2  LEU    69      12.095 -19.327  -3.806
ATOM   1086 CG   LEU    69      11.920 -21.414  -3.532
ATOM   1087 HG   LEU    69      11.918 -21.468  -2.444
ATOM   1088 CD1  LEU    69      10.470 -21.288  -4.083
ATOM   1089 HD11 LEU    69      10.017 -22.242  -3.811
ATOM   1090 HD12 LEU    69      10.402 -21.082  -5.151
ATOM   1091 HD13 LEU    69      10.015 -20.423  -3.600
ATOM   1092 CD2  LEU    69      12.498 -22.734  -4.035
ATOM   1093 HD21 LEU    69      13.490 -22.924  -3.626
ATOM   1094 HD22 LEU    69      12.748 -22.641  -5.092
ATOM   1095 HD23 LEU    69      11.773 -23.529  -3.867
ATOM   1096 C    LEU    69      15.002 -18.987  -4.069
ATOM   1097 O    LEU    69      14.895 -17.769  -3.799
ATOM   1098 N    ARG    70      15.894 -19.439  -5.011
ATOM   1099 H    ARG    70      15.928 -20.429  -5.208
ATOM   1100 CA   ARG    70      16.907 -18.724  -5.708
ATOM   1101 HA   ARG    70      17.443 -18.037  -5.053
ATOM   1102 CB   ARG    70      17.919 -19.835  -6.052
ATOM   1103 HB1  ARG    70      17.502 -20.593  -6.716
ATOM   1104 HB2  ARG    70      18.174 -20.463  -5.198
ATOM   1105 CG   ARG    70      19.201 -19.229  -6.631
ATOM   1106 HG1  ARG    70      18.951 -18.461  -7.363
ATOM   1107 HG2  ARG    70      19.738 -18.707  -5.839
ATOM   1108 CD   ARG    70      20.096 -20.191  -7.342
ATOM   1109 HD1  ARG    70      19.527 -20.701  -8.120
ATOM   1110 HD2  ARG    70      20.424 -20.947  -6.629
ATOM   1111 NE   ARG    70      21.197 -19.476  -7.939
ATOM   1112 HE   ARG    70      21.492 -18.658  -7.426
ATOM   1113 CZ   ARG    70      21.749 -19.580  -9.121
ATOM   1114 NH1  ARG    70      21.277 -20.375 -10.011
ATOM   1115 HH11 ARG    70      20.436 -20.924  -9.901
ATOM   1116 HH12 ARG    70      21.611 -20.260 -10.957
ATOM   1117 NH2  ARG    70      22.874 -18.994  -9.454
ATOM   1118 HH21 ARG    70      23.411 -18.385  -8.854
ATOM   1119 HH22 ARG    70      23.169 -18.982 -10.420
ATOM   1120 C    ARG    70      16.391 -18.011  -6.948
ATOM   1121 O    ARG    70      15.553 -18.479  -7.679
ATOM   1122 N    VAL    71      16.823 -16.771  -7.111
ATOM   1123 H    VAL    71      17.545 -16.475  -6.470
ATOM   1124 CA   VAL    71      16.570 -15.922  -8.250
ATOM   1125 HA   VAL    71      15.636 -16.186  -8.747
ATOM   1126 CB   VAL    71      16.431 -14.447  -7.737
ATOM   1127 HB   VAL    71      17.293 -13.964  -7.277
ATOM   1128 CG1  VAL    71      16.038 -13.539  -8.934
ATOM   1129 HG11 VAL    71      15.740 -12.539  -8.619
ATOM   1130 HG12 VAL    71      15.205 -14.008  -9.458
ATOM   1131 HG13 VAL    71      16.858 -13.489  -9.650
ATOM   1132 CG2  VAL    71      15.297 -14.323  -6.697
ATOM   1133 HG21 VAL    71      15.061 -13.286  -6.459
ATOM   1134 HG22 VAL    71      15.721 -14.799  -5.813
ATOM   1135 HG23 VAL    71      14.389 -14.845  -6.998
ATOM   1136 C    VAL    71      17.687 -15.978  -9.262
ATOM   1137 O    VAL    71      18.873 -15.797  -8.925
ATOM   1138 N    ILE    72      17.293 -16.165 -10.511
ATOM   1139 H    ILE    72      16.287 -16.253 -10.531
ATOM   1140 CA   ILE    72      18.179 -16.099 -11.665
ATOM   1141 HA   ILE    72      19.187 -15.823 -11.357
ATOM   1142 CB   ILE    72      18.345 -17.472 -12.286
ATOM   1143 HB   ILE    72      19.214 -17.436 -12.943
ATOM   1144 CG2  ILE    72      18.589 -18.510 -11.164
ATOM   1145 HG21 ILE    72      17.672 -18.864 -10.692
ATOM   1146 HG22 ILE    72      19.339 -18.104 -10.485
ATOM   1147 HG23 ILE    72      19.069 -19.374 -11.625
ATOM   1148 CG1  ILE    72      17.075 -17.812 -13.120
ATOM   1149 HG11 ILE    72      16.755 -16.990 -13.760
ATOM   1150 HG12 ILE    72      16.245 -18.002 -12.438
ATOM   1151 CD1  ILE    72      17.312 -19.061 -13.953
ATOM   1152 HD11 ILE    72      17.489 -19.955 -13.355
ATOM   1153 HD12 ILE    72      18.135 -18.851 -14.636
ATOM   1154 HD13 ILE    72      16.441 -19.257 -14.578
ATOM   1155 C    ILE    72      17.846 -14.818 -12.596
ATOM   1156 O    ILE    72      18.702 -14.555 -13.340
ATOM   1157 N    GLY    73      16.701 -14.128 -12.501
ATOM   1158 H    GLY    73      16.054 -14.415 -11.781
ATOM   1159 CA   GLY    73      16.365 -13.026 -13.380
ATOM   1160 HA1  GLY    73      16.279 -13.290 -14.434
ATOM   1161 HA2  GLY    73      17.143 -12.265 -13.320
ATOM   1162 C    GLY    73      15.094 -12.296 -12.972
ATOM   1163 O    GLY    73      14.425 -12.819 -12.117
ATOM   1164 N    HSD    74      14.693 -11.179 -13.618
ATOM   1165 H    HSD    74      15.436 -10.733 -14.135
ATOM   1166 CA   HSD    74      13.294 -10.615 -13.466
ATOM   1167 HA   HSD    74      12.555 -11.387 -13.253
ATOM   1168 CB   HSD    74      13.215  -9.721 -12.163
ATOM   1169 HB1  HSD    74      12.397  -9.010 -12.279
ATOM   1170 HB2  HSD    74      13.030 -10.426 -11.352
ATOM   1171 CG   HSD    74      14.455  -8.927 -11.870
ATOM   1172 ND1  HSD    74      14.768  -7.670 -12.309
ATOM   1173 HD1  HSD    74      14.261  -7.122 -12.990
ATOM   1174 CE1  HSD    74      15.825  -7.263 -11.590
ATOM   1175 HE1  HSD    74      16.299  -6.294 -11.651
ATOM   1176 NE2  HSD    74      16.269  -8.209 -10.734
ATOM   1177 CD2  HSD    74      15.351  -9.249 -10.930
ATOM   1178 HD2  HSD    74      15.285 -10.138 -10.321
ATOM   1179 C    HSD    74      12.827  -9.809 -14.756
ATOM   1180 O    HSD    74      13.573  -9.205 -15.516
ATOM   1181 N    SER    75      11.525  -9.730 -14.943
ATOM   1182 H    SER    75      10.865 -10.255 -14.387
ATOM   1183 CA   SER    75      10.887  -8.942 -16.014
ATOM   1184 HA   SER    75      11.494  -8.058 -16.210
ATOM   1185 CB   SER    75      10.596  -9.831 -17.232
ATOM   1186 HB1  SER    75      10.091  -9.290 -18.033
ATOM   1187 HB2  SER    75      11.538 -10.180 -17.654
ATOM   1188 OG   SER    75       9.838 -10.925 -16.829
ATOM   1189 HG   SER    75       9.373 -11.214 -17.617
ATOM   1190 C    SER    75       9.575  -8.364 -15.516
ATOM   1191 O    SER    75       9.071  -8.796 -14.456
ATOM   1192 N    MET    76       9.009  -7.363 -16.137
ATOM   1193 H    MET    76       9.658  -6.861 -16.726
ATOM   1194 CA   MET    76       7.842  -6.689 -15.619
ATOM   1195 HA   MET    76       7.400  -7.180 -14.751
ATOM   1196 CB   MET    76       8.298  -5.363 -15.085
ATOM   1197 HB1  MET    76       8.925  -4.775 -15.755
ATOM   1198 HB2  MET    76       9.001  -5.650 -14.304
ATOM   1199 CG   MET    76       7.185  -4.505 -14.461
ATOM   1200 HG1  MET    76       6.470  -4.185 -15.218
ATOM   1201 HG2  MET    76       6.605  -5.104 -13.759
ATOM   1202 SD   MET    76       7.832  -3.048 -13.582
ATOM   1203 CE   MET    76       8.807  -2.172 -14.813
ATOM   1204 HE1  MET    76       9.365  -1.288 -14.503
ATOM   1205 HE2  MET    76       8.115  -1.810 -15.573
ATOM   1206 HE3  MET    76       9.451  -2.854 -15.369
ATOM   1207 C    MET    76       6.831  -6.511 -16.772
ATOM   1208 O    MET    76       7.187  -6.249 -17.879
ATOM   1209 N    GLN    77       5.585  -6.581 -16.392
ATOM   1210 H    GLN    77       5.399  -6.674 -15.403
ATOM   1211 CA   GLN    77       4.405  -6.567 -17.290
ATOM   1212 HA   GLN    77       4.729  -6.084 -18.212
ATOM   1213 CB   GLN    77       3.908  -7.973 -17.585
ATOM   1214 HB1  GLN    77       4.767  -8.520 -17.975
ATOM   1215 HB2  GLN    77       3.712  -8.506 -16.654
ATOM   1216 CG   GLN    77       2.614  -8.135 -18.446
ATOM   1217 HG1  GLN    77       2.807  -7.685 -19.420
ATOM   1218 HG2  GLN    77       1.718  -7.694 -18.009
ATOM   1219 CD   GLN    77       2.256  -9.559 -18.762
ATOM   1220 OE1  GLN    77       3.019 -10.504 -18.714
ATOM   1221 NE2  GLN    77       1.025  -9.809 -19.097
ATOM   1222 HE21 GLN    77       0.352  -9.055 -19.106
ATOM   1223 HE22 GLN    77       0.665 -10.739 -18.940
ATOM   1224 C    GLN    77       3.277  -5.704 -16.680
ATOM   1225 O    GLN    77       2.686  -6.063 -15.725
ATOM   1226 N    ASN    78       3.100  -4.501 -17.229
ATOM   1227 H    ASN    78       3.667  -4.220 -18.016
ATOM   1228 CA   ASN    78       2.227  -3.380 -16.715
ATOM   1229 HA   ASN    78       2.555  -2.453 -17.185
ATOM   1230 CB   ASN    78       0.790  -3.638 -17.246
ATOM   1231 HB1  ASN    78       0.142  -2.767 -17.147
ATOM   1232 HB2  ASN    78       0.394  -4.524 -16.750
ATOM   1233 CG   ASN    78       0.787  -3.967 -18.754
ATOM   1234 OD1  ASN    78       1.348  -3.208 -19.523
ATOM   1235 ND2  ASN    78       0.253  -5.092 -19.082
ATOM   1236 HD21 ASN    78      -0.138  -5.720 -18.395
ATOM   1237 HD22 ASN    78       0.629  -5.466 -19.942
ATOM   1238 C    ASN    78       2.495  -3.103 -15.263
ATOM   1239 O    ASN    78       3.523  -2.494 -14.965
ATOM   1240 N    CYS    79       1.748  -3.658 -14.274
ATOM   1241 H    CYS    79       1.028  -4.281 -14.611
ATOM   1242 CA   CYS    79       1.772  -3.490 -12.846
ATOM   1243 HA   CYS    79       2.511  -2.704 -12.691
ATOM   1244 CB   CYS    79       0.578  -2.932 -12.114
ATOM   1245 HB1  CYS    79      -0.099  -3.784 -12.058
ATOM   1246 HB2  CYS    79       0.771  -2.628 -11.086
ATOM   1247 SG   CYS    79      -0.141  -1.608 -13.064
ATOM   1248 HG   CYS    79      -0.420  -2.379 -14.119
ATOM   1249 C    CYS    79       2.415  -4.660 -12.100
ATOM   1250 O    CYS    79       2.501  -4.529 -10.856
ATOM   1251 N    VAL    80       2.886  -5.766 -12.755
ATOM   1252 H    VAL    80       2.819  -5.750 -13.762
ATOM   1253 CA   VAL    80       3.366  -6.975 -12.167
ATOM   1254 HA   VAL    80       3.398  -6.742 -11.103
ATOM   1255 CB   VAL    80       2.409  -8.236 -12.349
ATOM   1256 HB   VAL    80       2.824  -9.050 -11.755
ATOM   1257 CG1  VAL    80       1.042  -7.933 -11.745
ATOM   1258 HG11 VAL    80       1.037  -7.698 -10.680
ATOM   1259 HG12 VAL    80       0.390  -8.803 -11.823
ATOM   1260 HG13 VAL    80       0.662  -7.032 -12.225
ATOM   1261 CG2  VAL    80       2.470  -8.778 -13.750
ATOM   1262 HG21 VAL    80       1.727  -9.570 -13.850
ATOM   1263 HG22 VAL    80       3.421  -9.205 -14.069
ATOM   1264 HG23 VAL    80       2.177  -7.894 -14.317
ATOM   1265 C    VAL    80       4.828  -7.296 -12.556
ATOM   1266 O    VAL    80       5.278  -7.328 -13.722
ATOM   1267 N    LEU    81       5.670  -7.399 -11.536
ATOM   1268 H    LEU    81       5.253  -7.297 -10.621
ATOM   1269 CA   LEU    81       7.039  -7.984 -11.524
ATOM   1270 HA   LEU    81       7.634  -7.712 -12.397
ATOM   1271 CB   LEU    81       7.765  -7.313 -10.375
ATOM   1272 HB1  LEU    81       7.721  -6.250 -10.612
ATOM   1273 HB2  LEU    81       7.230  -7.559  -9.458
ATOM   1274 CG   LEU    81       9.205  -7.734 -10.156
ATOM   1275 HG   LEU    81       9.206  -8.824 -10.146
ATOM   1276 CD1  LEU    81      10.036  -7.223 -11.419
ATOM   1277 HD11 LEU    81       9.853  -6.156 -11.544
ATOM   1278 HD12 LEU    81       9.713  -7.717 -12.335
ATOM   1279 HD13 LEU    81      11.118  -7.323 -11.332
ATOM   1280 CD2  LEU    81       9.822  -7.277  -8.794
ATOM   1281 HD21 LEU    81       9.664  -6.199  -8.783
ATOM   1282 HD22 LEU    81      10.875  -7.525  -8.659
ATOM   1283 HD23 LEU    81       9.361  -7.748  -7.926
ATOM   1284 C    LEU    81       6.890  -9.522 -11.587
ATOM   1285 O    LEU    81       6.087 -10.135 -10.915
ATOM   1286 N    LYS    82       7.766 -10.152 -12.425
ATOM   1287 H    LYS    82       8.372  -9.522 -12.930
ATOM   1288 CA   LYS    82       7.729 -11.577 -12.810
ATOM   1289 HA   LYS    82       7.046 -12.166 -12.197
ATOM   1290 CB   LYS    82       7.339 -11.778 -14.293
ATOM   1291 HB1  LYS    82       7.953 -11.111 -14.898
ATOM   1292 HB2  LYS    82       7.550 -12.809 -14.575
ATOM   1293 CG   LYS    82       5.829 -11.595 -14.567
ATOM   1294 HG1  LYS    82       5.637 -10.595 -14.176
ATOM   1295 HG2  LYS    82       5.178 -12.217 -13.952
ATOM   1296 CD   LYS    82       5.468 -11.579 -16.042
ATOM   1297 HD1  LYS    82       5.621 -12.608 -16.368
ATOM   1298 HD2  LYS    82       4.391 -11.431 -16.126
ATOM   1299 CE   LYS    82       6.257 -10.680 -16.994
ATOM   1300 HE1  LYS    82       7.320 -10.838 -16.812
ATOM   1301 HE2  LYS    82       5.963  -9.671 -16.706
ATOM   1302 NZ   LYS    82       5.840 -10.823 -18.430
ATOM   1303 HZ1  LYS    82       6.313 -10.159 -19.025
ATOM   1304 HZ2  LYS    82       6.085 -11.739 -18.779
ATOM   1305 HZ3  LYS    82       4.847 -10.712 -18.577
ATOM   1306 C    LYS    82       9.151 -12.156 -12.602
ATOM   1307 O    LYS    82       9.941 -12.189 -13.537
ATOM   1308 N    LEU    83       9.476 -12.320 -11.318
ATOM   1309 H    LEU    83       8.830 -12.310 -10.542
ATOM   1310 CA   LEU    83      10.771 -12.980 -10.902
ATOM   1311 HA   LEU    83      11.654 -12.407 -11.182
ATOM   1312 CB   LEU    83      10.826 -13.024  -9.426
ATOM   1313 HB1  LEU    83      11.486 -13.841  -9.135
ATOM   1314 HB2  LEU    83       9.845 -13.212  -8.990
ATOM   1315 CG   LEU    83      11.371 -11.794  -8.724
ATOM   1316 HG   LEU    83      11.083 -10.903  -9.282
ATOM   1317 CD1  LEU    83      10.845 -11.653  -7.347
ATOM   1318 HD11 LEU    83      11.407 -10.855  -6.862
ATOM   1319 HD12 LEU    83      11.006 -12.610  -6.851
ATOM   1320 HD13 LEU    83       9.801 -11.339  -7.357
ATOM   1321 CD2  LEU    83      12.853 -11.809  -8.653
ATOM   1322 HD21 LEU    83      13.205 -12.610  -8.002
ATOM   1323 HD22 LEU    83      13.244 -10.828  -8.382
ATOM   1324 HD23 LEU    83      13.264 -12.078  -9.626
ATOM   1325 C    LEU    83      10.917 -14.382 -11.431
ATOM   1326 O    LEU    83      10.069 -15.241 -11.292
ATOM   1327 N    LYS    84      12.132 -14.652 -11.901
ATOM   1328 H    LYS    84      12.827 -13.920 -11.858
ATOM   1329 CA   LYS    84      12.614 -15.966 -12.395
ATOM   1330 HA   LYS    84      11.730 -16.540 -12.670
ATOM   1331 CB   LYS    84      13.421 -15.705 -13.688
ATOM   1332 HB1  LYS    84      12.874 -15.050 -14.366
ATOM   1333 HB2  LYS    84      14.368 -15.196 -13.509
ATOM   1334 CG   LYS    84      13.740 -16.992 -14.536
ATOM   1335 HG1  LYS    84      14.331 -17.713 -13.971
ATOM   1336 HG2  LYS    84      14.363 -16.735 -15.393
ATOM   1337 CD   LYS    84      12.487 -17.677 -14.907
ATOM   1338 HD1  LYS    84      12.141 -18.148 -13.986
ATOM   1339 HD2  LYS    84      11.833 -16.926 -15.350
ATOM   1340 CE   LYS    84      12.643 -18.841 -15.875
ATOM   1341 HE1  LYS    84      13.175 -19.704 -15.474
ATOM   1342 HE2  LYS    84      13.118 -18.543 -16.809
ATOM   1343 NZ   LYS    84      11.306 -19.341 -16.351
ATOM   1344 HZ1  LYS    84      10.853 -18.743 -17.027
ATOM   1345 HZ2  LYS    84      11.558 -20.075 -16.998
ATOM   1346 HZ3  LYS    84      10.692 -19.700 -15.634
ATOM   1347 C    LYS    84      13.356 -16.708 -11.374
ATOM   1348 O    LYS    84      14.515 -16.409 -11.111
ATOM   1349 N    VAL    85      12.682 -17.692 -10.766
ATOM   1350 H    VAL    85      11.824 -18.020 -11.187
ATOM   1351 CA   VAL    85      13.377 -18.619  -9.876
ATOM   1352 HA   VAL    85      14.144 -18.045  -9.356
ATOM   1353 CB   VAL    85      12.398 -18.998  -8.746
ATOM   1354 HB   VAL    85      12.888 -19.668  -8.039
ATOM   1355 CG1  VAL    85      11.802 -17.744  -8.050
ATOM   1356 HG11 VAL    85      10.937 -18.140  -7.518
ATOM   1357 HG12 VAL    85      11.362 -17.044  -8.760
ATOM   1358 HG13 VAL    85      12.446 -17.220  -7.344
ATOM   1359 CG2  VAL    85      11.253 -19.911  -9.262
ATOM   1360 HG21 VAL    85      10.770 -20.444  -8.443
ATOM   1361 HG22 VAL    85      11.700 -20.641  -9.937
ATOM   1362 HG23 VAL    85      10.483 -19.413  -9.850
ATOM   1363 C    VAL    85      14.117 -19.729 -10.642
ATOM   1364 O    VAL    85      13.882 -20.004 -11.779
ATOM   1365 N    ASP    86      15.115 -20.362  -9.972
ATOM   1366 H    ASP    86      15.349 -20.018  -9.052
ATOM   1367 CA   ASP    86      15.815 -21.648 -10.370
ATOM   1368 HA   ASP    86      16.368 -21.476 -11.293
ATOM   1369 CB   ASP    86      16.802 -21.944  -9.227
ATOM   1370 HB1  ASP    86      17.170 -20.940  -9.017
ATOM   1371 HB2  ASP    86      16.411 -22.293  -8.271
ATOM   1372 CG   ASP    86      18.057 -22.688  -9.690
ATOM   1373 OD1  ASP    86      18.967 -21.927 -10.145
ATOM   1374 OD2  ASP    86      18.232 -23.929  -9.466
ATOM   1375 C    ASP    86      14.830 -22.858 -10.397
ATOM   1376 O    ASP    86      15.051 -23.798 -11.129
ATOM   1377 N    THR    87      13.802 -22.813  -9.520
ATOM   1378 H    THR    87      13.643 -21.986  -8.962
ATOM   1379 CA   THR    87      12.941 -23.966  -9.140
ATOM   1380 HA   THR    87      13.320 -24.877  -9.602
ATOM   1381 CB   THR    87      12.842 -24.160  -7.630
ATOM   1382 HB   THR    87      12.332 -23.324  -7.152
ATOM   1383 CG2  THR    87      12.140 -25.564  -7.455
ATOM   1384 HG21 THR    87      12.162 -25.756  -6.383
ATOM   1385 HG22 THR    87      12.682 -26.325  -8.016
ATOM   1386 HG23 THR    87      11.085 -25.580  -7.730
ATOM   1387 OG1  THR    87      14.180 -24.231  -7.174
ATOM   1388 HG1  THR    87      14.714 -24.838  -7.692
ATOM   1389 C    THR    87      11.534 -23.839  -9.722
ATOM   1390 O    THR    87      10.795 -22.954  -9.384
ATOM   1391 N    ALA    88      11.127 -24.828 -10.538
ATOM   1392 H    ALA    88      11.747 -25.624 -10.590
ATOM   1393 CA   ALA    88       9.695 -25.011 -10.986
ATOM   1394 HA   ALA    88       9.342 -24.026 -11.290
ATOM   1395 CB   ALA    88       9.713 -25.918 -12.230
ATOM   1396 HB1  ALA    88       8.714 -26.267 -12.493
ATOM   1397 HB2  ALA    88      10.220 -26.855 -11.999
ATOM   1398 HB3  ALA    88      10.066 -25.422 -13.134
ATOM   1399 C    ALA    88       8.751 -25.485  -9.869
ATOM   1400 O    ALA    88       9.077 -26.482  -9.215
ATOM   1401 N    ASN    89       7.681 -24.668  -9.661
ATOM   1402 H    ASN    89       7.500 -23.775 -10.096
ATOM   1403 CA   ASN    89       6.563 -25.036  -8.819
ATOM   1404 HA   ASN    89       6.882 -25.042  -7.776
ATOM   1405 CB   ASN    89       5.431 -24.037  -8.977
ATOM   1406 HB1  ASN    89       4.975 -24.022  -9.967
ATOM   1407 HB2  ASN    89       5.895 -23.076  -8.756
ATOM   1408 CG   ASN    89       4.311 -24.356  -7.952
ATOM   1409 OD1  ASN    89       4.392 -25.372  -7.285
ATOM   1410 ND2  ASN    89       3.430 -23.427  -7.645
ATOM   1411 HD21 ASN    89       3.448 -22.535  -8.118
ATOM   1412 HD22 ASN    89       2.852 -23.532  -6.823
ATOM   1413 C    ASN    89       6.118 -26.443  -9.340
ATOM   1414 O    ASN    89       5.766 -26.546 -10.559
ATOM   1415 N    PRO    90       6.113 -27.504  -8.541
ATOM   1416 CD   PRO    90       6.745 -27.665  -7.164
ATOM   1417 HD1  PRO    90       7.730 -27.215  -7.048
ATOM   1418 HD2  PRO    90       6.084 -27.195  -6.435
ATOM   1419 CG   PRO    90       6.753 -29.147  -6.872
ATOM   1420 HG1  PRO    90       5.947 -29.246  -6.145
ATOM   1421 HG2  PRO    90       7.735 -29.470  -6.527
ATOM   1422 CB   PRO    90       6.522 -29.844  -8.220
ATOM   1423 HB1  PRO    90       7.502 -29.991  -8.675
ATOM   1424 HB2  PRO    90       5.975 -30.783  -8.135
ATOM   1425 CA   PRO    90       5.756 -28.814  -9.090
ATOM   1426 HA   PRO    90       6.157 -28.977 -10.091
ATOM   1427 C    PRO    90       4.217 -28.973  -9.163
ATOM   1428 O    PRO    90       3.786 -29.996  -9.685
ATOM   1429 N    LYS    91       3.448 -28.149  -8.399
ATOM   1430 H    LYS    91       4.009 -27.411  -7.996
ATOM   1431 CA   LYS    91       2.037 -28.111  -8.128
ATOM   1432 HA   LYS    91       1.579 -29.093  -8.246
ATOM   1433 CB   LYS    91       1.792 -27.662  -6.716
ATOM   1434 HB1  LYS    91       0.754 -27.926  -6.513
ATOM   1435 HB2  LYS    91       1.940 -26.596  -6.543
ATOM   1436 CG   LYS    91       2.620 -28.356  -5.630
ATOM   1437 HG1  LYS    91       3.630 -27.985  -5.803
ATOM   1438 HG2  LYS    91       2.627 -29.443  -5.720
ATOM   1439 CD   LYS    91       2.238 -28.002  -4.177
ATOM   1440 HD1  LYS    91       2.179 -26.933  -3.970
ATOM   1441 HD2  LYS    91       1.339 -28.529  -3.856
ATOM   1442 CE   LYS    91       3.407 -28.534  -3.334
ATOM   1443 HE1  LYS    91       3.611 -29.561  -3.636
ATOM   1444 HE2  LYS    91       4.273 -27.875  -3.404
ATOM   1445 NZ   LYS    91       3.006 -28.523  -1.915
ATOM   1446 HZ1  LYS    91       2.328 -29.203  -1.601
ATOM   1447 HZ2  LYS    91       3.779 -28.813  -1.333
ATOM   1448 HZ3  LYS    91       2.560 -27.677  -1.591
ATOM   1449 C    LYS    91       1.220 -27.213  -9.103
ATOM   1450 O    LYS    91       0.067 -26.911  -8.798
ATOM   1451 N    THR    92       1.783 -26.744 -10.244
ATOM   1452 H    THR    92       2.698 -27.132 -10.426
ATOM   1453 CA   THR    92       1.180 -25.842 -11.262
ATOM   1454 HA   THR    92       1.152 -24.900 -10.713
ATOM   1455 CB   THR    92       1.981 -25.633 -12.458
ATOM   1456 HB   THR    92       2.128 -26.501 -13.100
ATOM   1457 CG2  THR    92       1.406 -24.544 -13.334
ATOM   1458 HG21 THR    92       0.425 -24.902 -13.647
ATOM   1459 HG22 THR    92       2.066 -24.294 -14.165
ATOM   1460 HG23 THR    92       1.335 -23.613 -12.771
ATOM   1461 OG1  THR    92       3.190 -25.127 -11.947
ATOM   1462 HG1  THR    92       3.735 -25.292 -12.720
ATOM   1463 C    THR    92      -0.188 -26.171 -11.672
ATOM   1464 O    THR    92      -0.418 -27.176 -12.365
ATOM   1465 N    PRO    93      -1.205 -25.348 -11.357
ATOM   1466 CD   PRO    93      -1.196 -24.148 -10.518
ATOM   1467 HD1  PRO    93      -0.543 -23.440 -11.029
ATOM   1468 HD2  PRO    93      -0.827 -24.397  -9.523
ATOM   1469 CG   PRO    93      -2.598 -23.574 -10.465
ATOM   1470 HG1  PRO    93      -2.772 -22.894 -11.300
ATOM   1471 HG2  PRO    93      -2.823 -23.082  -9.519
ATOM   1472 CB   PRO    93      -3.376 -24.859 -10.606
ATOM   1473 HB1  PRO    93      -4.419 -24.725 -10.893
ATOM   1474 HB2  PRO    93      -3.404 -25.361  -9.639
ATOM   1475 CA   PRO    93      -2.570 -25.747 -11.582
ATOM   1476 HA   PRO    93      -2.703 -26.812 -11.393
ATOM   1477 C    PRO    93      -3.017 -25.589 -13.032
ATOM   1478 O    PRO    93      -2.302 -24.933 -13.823
ATOM   1479 N    LYS    94      -4.145 -26.180 -13.449
ATOM   1480 H    LYS    94      -4.614 -26.702 -12.722
ATOM   1481 CA   LYS    94      -4.880 -25.913 -14.656
ATOM   1482 HA   LYS    94      -4.211 -25.787 -15.507
ATOM   1483 CB   LYS    94      -5.832 -27.122 -15.002
ATOM   1484 HB1  LYS    94      -5.245 -28.040 -14.979
ATOM   1485 HB2  LYS    94      -6.542 -27.215 -14.181
ATOM   1486 CG   LYS    94      -6.678 -26.998 -16.264
ATOM   1487 HG1  LYS    94      -6.107 -26.772 -17.165
ATOM   1488 HG2  LYS    94      -7.363 -26.180 -16.041
ATOM   1489 CD   LYS    94      -7.583 -28.187 -16.481
ATOM   1490 HD1  LYS    94      -7.023 -29.030 -16.885
ATOM   1491 HD2  LYS    94      -8.026 -28.379 -15.504
ATOM   1492 CE   LYS    94      -8.719 -27.727 -17.401
ATOM   1493 HE1  LYS    94      -8.361 -27.338 -18.355
ATOM   1494 HE2  LYS    94      -9.246 -26.892 -16.941
ATOM   1495 NZ   LYS    94      -9.636 -28.812 -17.666
ATOM   1496 HZ1  LYS    94      -9.841 -29.264 -16.786
ATOM   1497 HZ2  LYS    94     -10.519 -28.488 -18.036
ATOM   1498 HZ3  LYS    94      -9.198 -29.453 -18.312
ATOM   1499 C    LYS    94      -5.570 -24.549 -14.444
ATOM   1500 O    LYS    94      -6.497 -24.389 -13.660
ATOM   1501 N    TYR    95      -4.999 -23.531 -15.009
ATOM   1502 H    TYR    95      -4.175 -23.752 -15.550
ATOM   1503 CA   TYR    95      -5.428 -22.176 -14.869
ATOM   1504 HA   TYR    95      -6.279 -22.195 -14.188
ATOM   1505 CB   TYR    95      -4.430 -21.405 -14.003
ATOM   1506 HB1  TYR    95      -4.952 -20.478 -13.762
ATOM   1507 HB2  TYR    95      -4.291 -22.036 -13.126
ATOM   1508 CG   TYR    95      -3.120 -21.001 -14.684
ATOM   1509 CD1  TYR    95      -1.945 -21.738 -14.464
ATOM   1510 HD1  TYR    95      -2.081 -22.675 -13.944
ATOM   1511 CE1  TYR    95      -0.711 -21.390 -15.075
ATOM   1512 HE1  TYR    95       0.149 -22.044 -15.069
ATOM   1513 CZ   TYR    95      -0.656 -20.225 -15.791
ATOM   1514 OH   TYR    95       0.563 -19.789 -16.148
ATOM   1515 HH   TYR    95       0.505 -18.835 -16.235
ATOM   1516 CE2  TYR    95      -1.818 -19.431 -15.967
ATOM   1517 HE2  TYR    95      -1.716 -18.469 -16.448
ATOM   1518 CD2  TYR    95      -3.002 -19.841 -15.389
ATOM   1519 HD2  TYR    95      -3.841 -19.169 -15.493
ATOM   1520 C    TYR    95      -5.767 -21.333 -16.180
ATOM   1521 O    TYR    95      -5.299 -21.630 -17.274
ATOM   1522 N    LYS    96      -6.568 -20.265 -16.015
ATOM   1523 H    LYS    96      -7.052 -20.108 -15.142
ATOM   1524 CA   LYS    96      -6.754 -19.196 -17.061
ATOM   1525 HA   LYS    96      -6.062 -19.265 -17.901
ATOM   1526 CB   LYS    96      -8.259 -19.262 -17.564
ATOM   1527 HB1  LYS    96      -8.528 -18.328 -18.056
ATOM   1528 HB2  LYS    96      -8.899 -19.416 -16.695
ATOM   1529 CG   LYS    96      -8.495 -20.369 -18.616
ATOM   1530 HG1  LYS    96      -8.076 -20.189 -19.606
ATOM   1531 HG2  LYS    96      -8.063 -21.309 -18.272
ATOM   1532 CD   LYS    96     -10.019 -20.530 -18.658
ATOM   1533 HD1  LYS    96     -10.437 -19.551 -18.892
ATOM   1534 HD2  LYS    96     -10.319 -20.848 -17.660
ATOM   1535 CE   LYS    96     -10.524 -21.551 -19.729
ATOM   1536 HE1  LYS    96     -10.403 -21.018 -20.673
ATOM   1537 HE2  LYS    96      -9.966 -22.475 -19.582
ATOM   1538 NZ   LYS    96     -11.985 -21.644 -19.677
ATOM   1539 HZ1  LYS    96     -12.201 -22.075 -18.789
ATOM   1540 HZ2  LYS    96     -12.403 -20.726 -19.643
ATOM   1541 HZ3  LYS    96     -12.460 -22.270 -20.312
ATOM   1542 C    LYS    96      -6.578 -17.873 -16.404
ATOM   1543 O    LYS    96      -6.928 -17.627 -15.263
ATOM   1544 N    PHE    97      -6.054 -16.905 -17.198
ATOM   1545 H    PHE    97      -5.753 -17.261 -18.094
ATOM   1546 CA   PHE    97      -5.980 -15.410 -16.906
ATOM   1547 HA   PHE    97      -6.097 -15.205 -15.842
ATOM   1548 CB   PHE    97      -4.614 -14.912 -17.327
ATOM   1549 HB1  PHE    97      -4.337 -15.287 -18.312
ATOM   1550 HB2  PHE    97      -4.732 -13.830 -17.259
ATOM   1551 CG   PHE    97      -3.492 -15.126 -16.403
ATOM   1552 CD1  PHE    97      -3.587 -15.831 -15.214
ATOM   1553 HD1  PHE    97      -4.534 -16.168 -14.818
ATOM   1554 CE1  PHE    97      -2.404 -16.067 -14.368
ATOM   1555 HE1  PHE    97      -2.525 -16.622 -13.450
ATOM   1556 CZ   PHE    97      -1.161 -15.612 -14.755
ATOM   1557 HZ   PHE    97      -0.235 -15.766 -14.222
ATOM   1558 CE2  PHE    97      -1.109 -14.833 -15.933
ATOM   1559 HE2  PHE    97      -0.173 -14.456 -16.317
ATOM   1560 CD2  PHE    97      -2.255 -14.573 -16.771
ATOM   1561 HD2  PHE    97      -2.154 -13.974 -17.664
ATOM   1562 C    PHE    97      -7.185 -14.675 -17.599
ATOM   1563 O    PHE    97      -7.230 -14.817 -18.811
ATOM   1564 N    VAL    98      -8.115 -14.063 -16.840
ATOM   1565 H    VAL    98      -8.038 -14.073 -15.833
ATOM   1566 CA   VAL    98      -9.462 -13.521 -17.271
ATOM   1567 HA   VAL    98      -9.380 -13.448 -18.355
ATOM   1568 CB   VAL    98     -10.634 -14.460 -17.026
ATOM   1569 HB   VAL    98     -11.524 -13.945 -17.387
ATOM   1570 CG1  VAL    98     -10.471 -15.688 -17.871
ATOM   1571 HG11 VAL    98     -11.328 -16.358 -17.814
ATOM   1572 HG12 VAL    98      -9.559 -16.193 -17.554
ATOM   1573 HG13 VAL    98     -10.346 -15.373 -18.908
ATOM   1574 CG2  VAL    98     -10.853 -14.832 -15.551
ATOM   1575 HG21 VAL    98      -9.988 -15.327 -15.110
ATOM   1576 HG22 VAL    98     -11.616 -15.601 -15.439
ATOM   1577 HG23 VAL    98     -11.175 -14.030 -14.887
ATOM   1578 C    VAL    98      -9.939 -12.155 -16.711
ATOM   1579 O    VAL    98      -9.588 -11.869 -15.599
ATOM   1580 N    ARG    99     -10.798 -11.359 -17.338
ATOM   1581 H    ARG    99     -11.114 -11.599 -18.267
ATOM   1582 CA   ARG    99     -11.221 -10.040 -16.868
ATOM   1583 HA   ARG    99     -10.884  -9.973 -15.834
ATOM   1584 CB   ARG    99     -10.521  -8.963 -17.756
ATOM   1585 HB1  ARG    99     -11.005  -8.906 -18.731
ATOM   1586 HB2  ARG    99      -9.566  -9.365 -18.096
ATOM   1587 CG   ARG    99     -10.427  -7.535 -17.172
ATOM   1588 HG1  ARG    99     -11.375  -7.381 -16.656
ATOM   1589 HG2  ARG    99      -9.720  -7.469 -16.345
ATOM   1590 CD   ARG    99      -9.922  -6.478 -18.168
ATOM   1591 HD1  ARG    99     -10.458  -6.540 -19.115
ATOM   1592 HD2  ARG    99      -8.900  -6.706 -18.470
ATOM   1593 NE   ARG    99      -9.978  -5.178 -17.545
ATOM   1594 HE   ARG    99     -10.553  -4.488 -18.008
ATOM   1595 CZ   ARG    99      -9.147  -4.592 -16.693
ATOM   1596 NH1  ARG    99      -8.054  -5.151 -16.338
ATOM   1597 HH11 ARG    99      -7.801  -5.972 -16.869
ATOM   1598 HH12 ARG    99      -7.399  -4.890 -15.614
ATOM   1599 NH2  ARG    99      -9.421  -3.514 -16.206
ATOM   1600 HH21 ARG    99     -10.395  -3.286 -16.067
ATOM   1601 HH22 ARG    99      -8.851  -3.048 -15.514
ATOM   1602 C    ARG    99     -12.761  -9.983 -16.902
ATOM   1603 O    ARG    99     -13.491 -10.659 -17.653
ATOM   1604 N    ILE   100     -13.218  -9.092 -16.040
ATOM   1605 H    ILE   100     -12.558  -8.663 -15.407
ATOM   1606 CA   ILE   100     -14.556  -8.990 -15.503
ATOM   1607 HA   ILE   100     -15.271  -9.441 -16.190
ATOM   1608 CB   ILE   100     -14.625  -9.829 -14.213
ATOM   1609 HB   ILE   100     -15.589  -9.533 -13.799
ATOM   1610 CG2  ILE   100     -14.743 -11.344 -14.547
ATOM   1611 HG21 ILE   100     -14.949 -11.766 -13.564
ATOM   1612 HG22 ILE   100     -13.831 -11.742 -14.992
ATOM   1613 HG23 ILE   100     -15.520 -11.601 -15.267
ATOM   1614 CG1  ILE   100     -13.559  -9.514 -13.144
ATOM   1615 HG11 ILE   100     -13.428  -8.443 -12.992
ATOM   1616 HG12 ILE   100     -12.619 -10.017 -13.371
ATOM   1617 CD1  ILE   100     -13.961 -10.074 -11.714
ATOM   1618 HD11 ILE   100     -15.012  -9.801 -11.620
ATOM   1619 HD12 ILE   100     -13.350  -9.609 -10.940
ATOM   1620 HD13 ILE   100     -13.892 -11.159 -11.786
ATOM   1621 C    ILE   100     -15.102  -7.602 -15.266
ATOM   1622 O    ILE   100     -14.293  -6.742 -14.846
ATOM   1623 N    GLN   101     -16.373  -7.417 -15.356
ATOM   1624 H    GLN   101     -17.002  -8.125 -15.706
ATOM   1625 CA   GLN   101     -17.016  -6.117 -15.129
ATOM   1626 HA   GLN   101     -16.309  -5.289 -15.089
ATOM   1627 CB   GLN   101     -18.116  -5.814 -16.198
ATOM   1628 HB1  GLN   101     -18.926  -6.542 -16.168
ATOM   1629 HB2  GLN   101     -18.602  -4.889 -15.889
ATOM   1630 CG   GLN   101     -17.582  -5.714 -17.642
ATOM   1631 HG1  GLN   101     -18.426  -5.641 -18.327
ATOM   1632 HG2  GLN   101     -17.028  -6.623 -17.878
ATOM   1633 CD   GLN   101     -16.750  -4.481 -17.824
ATOM   1634 OE1  GLN   101     -16.947  -3.487 -17.071
ATOM   1635 NE2  GLN   101     -15.719  -4.523 -18.652
ATOM   1636 HE21 GLN   101     -15.513  -5.217 -19.356
ATOM   1637 HE22 GLN   101     -15.011  -3.804 -18.599
ATOM   1638 C    GLN   101     -17.725  -6.058 -13.744
ATOM   1639 O    GLN   101     -18.013  -7.123 -13.179
ATOM   1640 N    PRO   102     -18.057  -4.897 -13.221
ATOM   1641 CD   PRO   102     -17.701  -3.554 -13.692
ATOM   1642 HD1  PRO   102     -18.318  -3.286 -14.550
ATOM   1643 HD2  PRO   102     -16.636  -3.544 -13.926
ATOM   1644 CG   PRO   102     -18.031  -2.610 -12.507
ATOM   1645 HG1  PRO   102     -18.280  -1.577 -12.753
ATOM   1646 HG2  PRO   102     -17.239  -2.496 -11.767
ATOM   1647 CB   PRO   102     -19.377  -3.283 -12.034
ATOM   1648 HB1  PRO   102     -20.190  -3.056 -12.724
ATOM   1649 HB2  PRO   102     -19.723  -2.900 -11.074
ATOM   1650 CA   PRO   102     -18.886  -4.746 -12.001
ATOM   1651 HA   PRO   102     -18.332  -4.869 -11.071
ATOM   1652 C    PRO   102     -20.084  -5.693 -11.968
ATOM   1653 O    PRO   102     -20.774  -5.987 -12.924
ATOM   1654 N    GLY   103     -20.394  -6.103 -10.746
ATOM   1655 H    GLY   103     -19.866  -5.803  -9.938
ATOM   1656 CA   GLY   103     -21.546  -7.025 -10.462
ATOM   1657 HA1  GLY   103     -22.338  -6.884 -11.198
ATOM   1658 HA2  GLY   103     -21.957  -6.789  -9.481
ATOM   1659 C    GLY   103     -21.115  -8.514 -10.457
ATOM   1660 O    GLY   103     -21.857  -9.353  -9.895
ATOM   1661 N    GLN   104     -19.975  -8.962 -11.056
ATOM   1662 H    GLN   104     -19.406  -8.269 -11.521
ATOM   1663 CA   GLN   104     -19.495 -10.372 -11.123
ATOM   1664 HA   GLN   104     -20.313 -11.084 -11.235
ATOM   1665 CB   GLN   104     -18.433 -10.484 -12.256
ATOM   1666 HB1  GLN   104     -17.989 -11.480 -12.250
ATOM   1667 HB2  GLN   104     -17.727  -9.669 -12.097
ATOM   1668 CG   GLN   104     -19.032 -10.269 -13.631
ATOM   1669 HG1  GLN   104     -18.178 -10.152 -14.298
ATOM   1670 HG2  GLN   104     -19.583  -9.328 -13.663
ATOM   1671 CD   GLN   104     -19.929 -11.496 -14.073
ATOM   1672 OE1  GLN   104     -20.203 -12.445 -13.355
ATOM   1673 NE2  GLN   104     -20.463 -11.333 -15.270
ATOM   1674 HE21 GLN   104     -20.189 -10.524 -15.809
ATOM   1675 HE22 GLN   104     -21.196 -11.936 -15.614
ATOM   1676 C    GLN   104     -18.764 -10.729  -9.786
ATOM   1677 O    GLN   104     -18.134  -9.893  -9.074
ATOM   1678 N    THR   105     -18.849 -11.999  -9.490
ATOM   1679 H    THR   105     -19.368 -12.591 -10.123
ATOM   1680 CA   THR   105     -18.561 -12.584  -8.183
ATOM   1681 HA   THR   105     -18.371 -11.729  -7.534
ATOM   1682 CB   THR   105     -19.769 -13.408  -7.705
ATOM   1683 HB   THR   105     -19.380 -14.079  -6.938
ATOM   1684 CG2  THR   105     -20.740 -12.424  -7.206
ATOM   1685 HG21 THR   105     -20.292 -11.846  -6.398
ATOM   1686 HG22 THR   105     -21.522 -13.047  -6.771
ATOM   1687 HG23 THR   105     -21.085 -11.763  -8.001
ATOM   1688 OG1  THR   105     -20.429 -14.137  -8.766
ATOM   1689 HG1  THR   105     -21.083 -14.624  -8.261
ATOM   1690 C    THR   105     -17.362 -13.534  -8.201
ATOM   1691 O    THR   105     -17.183 -14.295  -9.169
ATOM   1692 N    PHE   106     -16.501 -13.454  -7.207
ATOM   1693 H    PHE   106     -16.601 -12.757  -6.483
ATOM   1694 CA   PHE   106     -15.244 -14.177  -7.098
ATOM   1695 HA   PHE   106     -15.436 -15.205  -7.407
ATOM   1696 CB   PHE   106     -14.072 -13.526  -7.966
ATOM   1697 HB1  PHE   106     -14.279 -13.941  -8.953
ATOM   1698 HB2  PHE   106     -13.151 -14.032  -7.678
ATOM   1699 CG   PHE   106     -14.011 -12.043  -7.762
ATOM   1700 CD1  PHE   106     -14.843 -11.176  -8.459
ATOM   1701 HD1  PHE   106     -15.504 -11.537  -9.232
ATOM   1702 CE1  PHE   106     -14.771  -9.784  -8.275
ATOM   1703 HE1  PHE   106     -15.470  -9.207  -8.861
ATOM   1704 CZ   PHE   106     -13.812  -9.241  -7.435
ATOM   1705 HZ   PHE   106     -13.740  -8.173  -7.295
ATOM   1706 CE2  PHE   106     -12.886 -10.122  -6.789
ATOM   1707 HE2  PHE   106     -12.062  -9.634  -6.289
ATOM   1708 CD2  PHE   106     -13.036 -11.512  -6.900
ATOM   1709 HD2  PHE   106     -12.334 -12.249  -6.538
ATOM   1710 C    PHE   106     -14.819 -14.356  -5.676
ATOM   1711 O    PHE   106     -14.928 -13.521  -4.781
ATOM   1712 N    SER   107     -14.198 -15.538  -5.446
ATOM   1713 H    SER   107     -13.820 -16.067  -6.219
ATOM   1714 CA   SER   107     -13.651 -15.791  -4.112
ATOM   1715 HA   SER   107     -14.464 -15.488  -3.452
ATOM   1716 CB   SER   107     -13.416 -17.226  -3.814
ATOM   1717 HB1  SER   107     -12.784 -17.657  -4.591
ATOM   1718 HB2  SER   107     -12.885 -17.384  -2.876
ATOM   1719 OG   SER   107     -14.691 -17.864  -3.735
ATOM   1720 HG   SER   107     -15.333 -17.168  -3.895
ATOM   1721 C    SER   107     -12.375 -14.950  -3.973
ATOM   1722 O    SER   107     -11.476 -14.942  -4.821
ATOM   1723 N    VAL   108     -12.289 -14.248  -2.827
ATOM   1724 H    VAL   108     -13.120 -14.332  -2.260
ATOM   1725 CA   VAL   108     -11.069 -13.538  -2.413
ATOM   1726 HA   VAL   108     -10.451 -13.412  -3.302
ATOM   1727 CB   VAL   108     -11.320 -12.107  -1.912
ATOM   1728 HB   VAL   108     -12.228 -12.186  -1.313
ATOM   1729 CG1  VAL   108     -10.275 -11.387  -0.989
ATOM   1730 HG11 VAL   108     -10.395 -11.727   0.040
ATOM   1731 HG12 VAL   108     -10.473 -10.315  -0.994
ATOM   1732 HG13 VAL   108      -9.240 -11.414  -1.331
ATOM   1733 CG2  VAL   108     -11.642 -11.122  -3.070
ATOM   1734 HG21 VAL   108     -11.963 -10.199  -2.587
ATOM   1735 HG22 VAL   108     -12.353 -11.591  -3.750
ATOM   1736 HG23 VAL   108     -10.825 -10.959  -3.773
ATOM   1737 C    VAL   108     -10.265 -14.391  -1.418
ATOM   1738 O    VAL   108     -10.831 -15.036  -0.497
ATOM   1739 N    LEU   109      -8.908 -14.396  -1.497
ATOM   1740 H    LEU   109      -8.448 -13.899  -2.247
ATOM   1741 CA   LEU   109      -8.096 -15.168  -0.538
ATOM   1742 HA   LEU   109      -8.696 -15.656   0.231
ATOM   1743 CB   LEU   109      -7.365 -16.225  -1.384
ATOM   1744 HB1  LEU   109      -6.947 -15.663  -2.218
ATOM   1745 HB2  LEU   109      -8.042 -17.018  -1.704
ATOM   1746 CG   LEU   109      -6.312 -17.015  -0.535
ATOM   1747 HG   LEU   109      -5.698 -16.259  -0.045
ATOM   1748 CD1  LEU   109      -6.950 -17.835   0.631
ATOM   1749 HD11 LEU   109      -6.240 -18.556   1.035
ATOM   1750 HD12 LEU   109      -7.810 -18.408   0.286
ATOM   1751 HD13 LEU   109      -7.193 -17.231   1.505
ATOM   1752 CD2  LEU   109      -5.505 -17.954  -1.468
ATOM   1753 HD21 LEU   109      -4.560 -18.296  -1.046
ATOM   1754 HD22 LEU   109      -5.316 -17.423  -2.401
ATOM   1755 HD23 LEU   109      -6.170 -18.811  -1.580
ATOM   1756 C    LEU   109      -7.191 -14.075   0.109
ATOM   1757 O    LEU   109      -6.188 -13.669  -0.511
ATOM   1758 N    ALA   110      -7.434 -13.639   1.321
ATOM   1759 H    ALA   110      -8.097 -14.181   1.857
ATOM   1760 CA   ALA   110      -6.515 -12.695   1.950
ATOM   1761 HA   ALA   110      -6.035 -11.985   1.278
ATOM   1762 CB   ALA   110      -7.298 -11.769   2.908
ATOM   1763 HB1  ALA   110      -8.180 -11.335   2.438
ATOM   1764 HB2  ALA   110      -6.652 -10.942   3.203
ATOM   1765 HB3  ALA   110      -7.621 -12.329   3.786
ATOM   1766 C    ALA   110      -5.376 -13.466   2.618
ATOM   1767 O    ALA   110      -5.691 -14.445   3.303
ATOM   1768 N    CYS   111      -4.162 -13.125   2.361
ATOM   1769 H    CYS   111      -4.057 -12.427   1.639
ATOM   1770 CA   CYS   111      -2.938 -13.849   2.715
ATOM   1771 HA   CYS   111      -3.244 -14.674   3.358
ATOM   1772 CB   CYS   111      -2.179 -14.509   1.552
ATOM   1773 HB1  CYS   111      -2.202 -13.870   0.670
ATOM   1774 HB2  CYS   111      -1.131 -14.687   1.794
ATOM   1775 SG   CYS   111      -2.928 -16.073   0.926
ATOM   1776 HG   CYS   111      -3.174 -16.563   2.145
ATOM   1777 C    CYS   111      -1.980 -12.979   3.547
ATOM   1778 O    CYS   111      -1.952 -11.733   3.422
ATOM   1779 N    TYR   112      -1.253 -13.691   4.375
ATOM   1780 H    TYR   112      -1.381 -14.693   4.363
ATOM   1781 CA   TYR   112      -0.010 -13.214   4.844
ATOM   1782 HA   TYR   112       0.226 -12.222   4.461
ATOM   1783 CB   TYR   112      -0.053 -13.069   6.383
ATOM   1784 HB1  TYR   112      -0.572 -13.909   6.846
ATOM   1785 HB2  TYR   112       0.938 -12.851   6.779
ATOM   1786 CG   TYR   112      -0.852 -11.925   6.876
ATOM   1787 CD1  TYR   112      -2.050 -12.166   7.525
ATOM   1788 HD1  TYR   112      -2.446 -13.162   7.662
ATOM   1789 CE1  TYR   112      -2.735 -11.071   8.107
ATOM   1790 HE1  TYR   112      -3.639 -11.258   8.667
ATOM   1791 CZ   TYR   112      -2.306  -9.704   7.912
ATOM   1792 OH   TYR   112      -2.917  -8.792   8.569
ATOM   1793 HH   TYR   112      -2.425  -8.006   8.817
ATOM   1794 CE2  TYR   112      -1.058  -9.508   7.288
ATOM   1795 HE2  TYR   112      -0.613  -8.524   7.284
ATOM   1796 CD2  TYR   112      -0.347 -10.603   6.731
ATOM   1797 HD2  TYR   112       0.561 -10.561   6.146
ATOM   1798 C    TYR   112       1.100 -14.217   4.418
ATOM   1799 O    TYR   112       1.043 -15.447   4.526
ATOM   1800 N    ASN   113       2.227 -13.612   3.960
ATOM   1801 H    ASN   113       2.341 -12.610   4.013
ATOM   1802 CA   ASN   113       3.453 -14.283   3.387
ATOM   1803 HA   ASN   113       4.097 -13.501   2.986
ATOM   1804 CB   ASN   113       4.318 -14.797   4.539
ATOM   1805 HB1  ASN   113       5.342 -15.063   4.278
ATOM   1806 HB2  ASN   113       3.845 -15.614   5.084
ATOM   1807 CG   ASN   113       4.545 -13.717   5.571
ATOM   1808 OD1  ASN   113       3.637 -13.432   6.377
ATOM   1809 ND2  ASN   113       5.736 -13.186   5.660
ATOM   1810 HD21 ASN   113       6.516 -13.605   5.175
ATOM   1811 HD22 ASN   113       5.828 -12.415   6.306
ATOM   1812 C    ASN   113       3.283 -15.423   2.345
ATOM   1813 O    ASN   113       4.124 -16.301   2.189
ATOM   1814 N    GLY   114       2.116 -15.375   1.693
ATOM   1815 H    GLY   114       1.541 -14.572   1.907
ATOM   1816 CA   GLY   114       1.691 -16.367   0.739
ATOM   1817 HA1  GLY   114       1.427 -15.839  -0.177
ATOM   1818 HA2  GLY   114       2.498 -17.009   0.386
ATOM   1819 C    GLY   114       0.575 -17.307   1.210
ATOM   1820 O    GLY   114       0.046 -18.097   0.404
ATOM   1821 N    SER   115       0.249 -17.283   2.525
ATOM   1822 H    SER   115       0.687 -16.581   3.103
ATOM   1823 CA   SER   115      -0.715 -18.243   3.099
ATOM   1824 HA   SER   115      -0.920 -18.988   2.330
ATOM   1825 CB   SER   115       0.008 -19.028   4.222
ATOM   1826 HB1  SER   115      -0.770 -19.618   4.707
ATOM   1827 HB2  SER   115       0.392 -18.386   5.015
ATOM   1828 OG   SER   115       1.045 -19.871   3.801
ATOM   1829 HG   SER   115       1.801 -19.322   3.582
ATOM   1830 C    SER   115      -1.913 -17.579   3.698
ATOM   1831 O    SER   115      -1.837 -16.406   4.123
ATOM   1832 N    PRO   116      -3.060 -18.253   3.671
ATOM   1833 CD   PRO   116      -3.137 -19.715   3.513
ATOM   1834 HD1  PRO   116      -2.526 -20.160   2.728
ATOM   1835 HD2  PRO   116      -3.028 -20.304   4.424
ATOM   1836 CG   PRO   116      -4.559 -19.964   3.233
ATOM   1837 HG1  PRO   116      -4.784 -19.633   2.219
ATOM   1838 HG2  PRO   116      -4.879 -20.990   3.416
ATOM   1839 CB   PRO   116      -5.213 -18.944   4.198
ATOM   1840 HB1  PRO   116      -6.239 -18.741   3.891
ATOM   1841 HB2  PRO   116      -5.276 -19.389   5.191
ATOM   1842 CA   PRO   116      -4.383 -17.702   4.145
ATOM   1843 HA   PRO   116      -4.812 -17.099   3.345
ATOM   1844 C    PRO   116      -4.344 -17.042   5.525
ATOM   1845 O    PRO   116      -3.750 -17.628   6.470
ATOM   1846 N    SER   117      -5.009 -15.861   5.650
ATOM   1847 H    SER   117      -5.398 -15.603   4.754
ATOM   1848 CA   SER   117      -5.503 -15.210   6.876
ATOM   1849 HA   SER   117      -5.055 -15.664   7.760
ATOM   1850 CB   SER   117      -5.033 -13.712   6.947
ATOM   1851 HB1  SER   117      -3.981 -13.677   6.664
ATOM   1852 HB2  SER   117      -5.130 -13.352   7.971
ATOM   1853 OG   SER   117      -5.807 -12.800   6.145
ATOM   1854 HG   SER   117      -6.638 -12.495   6.517
ATOM   1855 C    SER   117      -7.033 -15.208   6.979
ATOM   1856 O    SER   117      -7.545 -15.352   8.101
ATOM   1857 N    GLY   118      -7.777 -15.277   5.877
ATOM   1858 H    GLY   118      -7.402 -15.004   4.980
ATOM   1859 CA   GLY   118      -9.099 -15.805   5.718
ATOM   1860 HA1  GLY   118      -9.863 -15.136   6.113
ATOM   1861 HA2  GLY   118      -9.222 -16.771   6.207
ATOM   1862 C    GLY   118      -9.412 -15.944   4.220
ATOM   1863 O    GLY   118      -8.533 -15.647   3.391
ATOM   1864 N    VAL   119     -10.577 -16.375   3.907
ATOM   1865 H    VAL   119     -11.314 -16.421   4.596
ATOM   1866 CA   VAL   119     -11.043 -16.714   2.526
ATOM   1867 HA   VAL   119     -10.544 -16.015   1.856
ATOM   1868 CB   VAL   119     -10.602 -18.133   2.202
ATOM   1869 HB   VAL   119      -9.514 -18.140   2.148
ATOM   1870 CG1  VAL   119     -10.915 -19.305   3.094
ATOM   1871 HG11 VAL   119     -10.391 -19.052   4.016
ATOM   1872 HG12 VAL   119     -10.564 -20.306   2.840
ATOM   1873 HG13 VAL   119     -11.978 -19.405   3.314
ATOM   1874 CG2  VAL   119     -11.054 -18.573   0.863
ATOM   1875 HG21 VAL   119     -12.130 -18.653   0.711
ATOM   1876 HG22 VAL   119     -10.648 -19.565   0.666
ATOM   1877 HG23 VAL   119     -10.575 -17.911   0.141
ATOM   1878 C    VAL   119     -12.608 -16.509   2.447
ATOM   1879 O    VAL   119     -13.319 -17.105   3.271
ATOM   1880 N    TYR   120     -13.152 -15.744   1.532
ATOM   1881 H    TYR   120     -12.552 -15.289   0.858
ATOM   1882 CA   TYR   120     -14.583 -15.456   1.437
ATOM   1883 HA   TYR   120     -15.132 -16.273   1.905
ATOM   1884 CB   TYR   120     -14.882 -14.208   2.380
ATOM   1885 HB1  TYR   120     -15.948 -14.190   2.605
ATOM   1886 HB2  TYR   120     -14.510 -14.381   3.390
ATOM   1887 CG   TYR   120     -14.344 -12.940   1.921
ATOM   1888 CD1  TYR   120     -15.170 -12.134   1.108
ATOM   1889 HD1  TYR   120     -16.192 -12.370   0.851
ATOM   1890 CE1  TYR   120     -14.588 -10.901   0.729
ATOM   1891 HE1  TYR   120     -15.215 -10.303   0.083
ATOM   1892 CZ   TYR   120     -13.338 -10.379   1.113
ATOM   1893 OH   TYR   120     -12.936  -9.150   0.728
ATOM   1894 HH   TYR   120     -12.114  -8.971   1.190
ATOM   1895 CE2  TYR   120     -12.532 -11.235   1.847
ATOM   1896 HE2  TYR   120     -11.507 -10.966   2.059
ATOM   1897 CD2  TYR   120     -13.024 -12.513   2.242
ATOM   1898 HD2  TYR   120     -12.452 -13.229   2.812
ATOM   1899 C    TYR   120     -15.098 -15.310   0.003
ATOM   1900 O    TYR   120     -14.236 -15.509  -0.932
ATOM   1901 N    GLN   121     -16.359 -14.995  -0.261
ATOM   1902 H    GLN   121     -17.032 -14.775   0.459
ATOM   1903 CA   GLN   121     -16.967 -14.856  -1.635
ATOM   1904 HA   GLN   121     -16.236 -15.230  -2.351
ATOM   1905 CB   GLN   121     -18.257 -15.759  -1.648
ATOM   1906 HB1  GLN   121     -17.936 -16.667  -1.136
ATOM   1907 HB2  GLN   121     -19.047 -15.213  -1.133
ATOM   1908 CG   GLN   121     -18.849 -16.280  -2.974
ATOM   1909 HG1  GLN   121     -19.224 -15.375  -3.452
ATOM   1910 HG2  GLN   121     -19.722 -16.928  -2.899
ATOM   1911 CD   GLN   121     -17.839 -16.906  -3.898
ATOM   1912 OE1  GLN   121     -16.883 -16.308  -4.427
ATOM   1913 NE2  GLN   121     -18.007 -18.142  -4.323
ATOM   1914 HE21 GLN   121     -18.706 -18.739  -3.904
ATOM   1915 HE22 GLN   121     -17.476 -18.374  -5.150
ATOM   1916 C    GLN   121     -17.343 -13.340  -1.869
ATOM   1917 O    GLN   121     -18.132 -12.778  -1.039
ATOM   1918 N    CYS   122     -16.768 -12.685  -2.877
ATOM   1919 H    CYS   122     -16.146 -13.198  -3.485
ATOM   1920 CA   CYS   122     -16.711 -11.226  -2.963
ATOM   1921 HA   CYS   122     -17.260 -10.709  -2.176
ATOM   1922 CB   CYS   122     -15.231 -10.808  -2.758
ATOM   1923 HB1  CYS   122     -14.728 -11.160  -3.659
ATOM   1924 HB2  CYS   122     -14.864 -11.422  -1.936
ATOM   1925 SG   CYS   122     -15.070  -8.981  -2.563
ATOM   1926 HG   CYS   122     -13.778  -9.125  -2.255
ATOM   1927 C    CYS   122     -17.252 -10.712  -4.322
ATOM   1928 O    CYS   122     -17.289 -11.471  -5.257
ATOM   1929 N    ALA   123     -17.674  -9.434  -4.423
ATOM   1930 H    ALA   123     -17.395  -8.768  -3.717
ATOM   1931 CA   ALA   123     -18.295  -8.842  -5.667
ATOM   1932 HA   ALA   123     -17.878  -9.354  -6.533
ATOM   1933 CB   ALA   123     -19.871  -8.994  -5.664
ATOM   1934 HB1  ALA   123     -20.162  -8.902  -6.711
ATOM   1935 HB2  ALA   123     -20.467  -8.289  -5.084
ATOM   1936 HB3  ALA   123     -20.117 -10.018  -5.383
ATOM   1937 C    ALA   123     -17.861  -7.383  -5.860
ATOM   1938 O    ALA   123     -17.997  -6.506  -4.999
ATOM   1939 N    MET   124     -17.338  -7.096  -7.062
ATOM   1940 H    MET   124     -17.374  -7.722  -7.854
ATOM   1941 CA   MET   124     -16.954  -5.824  -7.626
ATOM   1942 HA   MET   124     -16.201  -5.310  -7.028
ATOM   1943 CB   MET   124     -16.245  -6.102  -8.896
ATOM   1944 HB1  MET   124     -16.955  -6.536  -9.600
ATOM   1945 HB2  MET   124     -15.438  -6.786  -8.636
ATOM   1946 CG   MET   124     -15.708  -4.901  -9.664
ATOM   1947 HG1  MET   124     -16.474  -4.126  -9.666
ATOM   1948 HG2  MET   124     -14.857  -4.568  -9.068
ATOM   1949 SD   MET   124     -15.195  -5.228 -11.308
ATOM   1950 CE   MET   124     -13.620  -6.075 -11.207
ATOM   1951 HE1  MET   124     -12.785  -5.429 -10.936
ATOM   1952 HE2  MET   124     -13.465  -6.469 -12.212
ATOM   1953 HE3  MET   124     -13.630  -6.881 -10.474
ATOM   1954 C    MET   124     -18.133  -4.814  -7.849
ATOM   1955 O    MET   124     -19.122  -5.157  -8.482
ATOM   1956 N    ARG   125     -17.987  -3.623  -7.286
ATOM   1957 H    ARG   125     -17.079  -3.484  -6.867
ATOM   1958 CA   ARG   125     -18.899  -2.481  -7.246
ATOM   1959 HA   ARG   125     -19.936  -2.787  -7.107
ATOM   1960 CB   ARG   125     -18.544  -1.516  -6.069
ATOM   1961 HB1  ARG   125     -17.500  -1.259  -6.247
ATOM   1962 HB2  ARG   125     -19.194  -0.641  -6.066
ATOM   1963 CG   ARG   125     -18.674  -1.981  -4.616
ATOM   1964 HG1  ARG   125     -17.940  -2.752  -4.381
ATOM   1965 HG2  ARG   125     -18.514  -1.093  -4.005
ATOM   1966 CD   ARG   125     -20.033  -2.528  -4.194
ATOM   1967 HD1  ARG   125     -20.089  -3.512  -4.661
ATOM   1968 HD2  ARG   125     -20.009  -2.699  -3.118
ATOM   1969 NE   ARG   125     -21.229  -1.675  -4.603
ATOM   1970 HE   ARG   125     -21.357  -0.778  -4.156
ATOM   1971 CZ   ARG   125     -22.315  -2.107  -5.163
ATOM   1972 NH1  ARG   125     -22.368  -3.312  -5.538
ATOM   1973 HH11 ARG   125     -21.568  -3.924  -5.618
ATOM   1974 HH12 ARG   125     -23.216  -3.659  -5.963
ATOM   1975 NH2  ARG   125     -23.366  -1.354  -5.212
ATOM   1976 HH21 ARG   125     -23.219  -0.436  -4.816
ATOM   1977 HH22 ARG   125     -24.143  -1.510  -5.838
ATOM   1978 C    ARG   125     -18.931  -1.706  -8.640
ATOM   1979 O    ARG   125     -17.936  -1.682  -9.348
ATOM   1980 N    PRO   126     -20.046  -0.943  -8.906
ATOM   1981 CD   PRO   126     -21.294  -1.097  -8.206
ATOM   1982 HD1  PRO   126     -21.555  -2.155  -8.189
ATOM   1983 HD2  PRO   126     -21.155  -0.901  -7.143
ATOM   1984 CG   PRO   126     -22.371  -0.278  -8.923
ATOM   1985 HG1  PRO   126     -22.885  -1.016  -9.539
ATOM   1986 HG2  PRO   126     -23.035   0.105  -8.148
ATOM   1987 CB   PRO   126     -21.583   0.717  -9.739
ATOM   1988 HB1  PRO   126     -22.110   0.959 -10.662
ATOM   1989 HB2  PRO   126     -21.372   1.661  -9.237
ATOM   1990 CA   PRO   126     -20.152   0.039  -9.954
ATOM   1991 HA   PRO   126     -20.172  -0.459 -10.923
ATOM   1992 C    PRO   126     -18.963   0.995 -10.027
ATOM   1993 O    PRO   126     -18.578   1.311 -11.150
ATOM   1994 N    ASN   127     -18.302   1.328  -8.914
ATOM   1995 H    ASN   127     -18.696   1.058  -8.024
ATOM   1996 CA   ASN   127     -17.170   2.215  -8.772
ATOM   1997 HA   ASN   127     -17.346   2.970  -9.539
ATOM   1998 CB   ASN   127     -17.305   3.078  -7.454
ATOM   1999 HB1  ASN   127     -16.511   3.816  -7.567
ATOM   2000 HB2  ASN   127     -18.281   3.557  -7.374
ATOM   2001 CG   ASN   127     -17.025   2.222  -6.175
ATOM   2002 OD1  ASN   127     -16.701   1.089  -6.290
ATOM   2003 ND2  ASN   127     -16.779   2.836  -5.071
ATOM   2004 HD21 ASN   127     -16.945   3.819  -4.910
ATOM   2005 HD22 ASN   127     -16.457   2.272  -4.297
ATOM   2006 C    ASN   127     -15.749   1.631  -8.978
ATOM   2007 O    ASN   127     -14.754   2.236  -8.838
ATOM   2008 N    PHE   128     -15.759   0.379  -9.421
ATOM   2009 H    PHE   128     -16.669  -0.055  -9.477
ATOM   2010 CA   PHE   128     -14.650  -0.580  -9.656
ATOM   2011 HA   PHE   128     -15.170  -1.431 -10.096
ATOM   2012 CB   PHE   128     -13.724  -0.056 -10.747
ATOM   2013 HB1  PHE   128     -12.770  -0.574 -10.644
ATOM   2014 HB2  PHE   128     -13.594   1.012 -10.573
ATOM   2015 CG   PHE   128     -14.156  -0.335 -12.164
ATOM   2016 CD1  PHE   128     -14.052  -1.689 -12.624
ATOM   2017 HD1  PHE   128     -13.792  -2.395 -11.849
ATOM   2018 CE1  PHE   128     -14.454  -2.062 -13.921
ATOM   2019 HE1  PHE   128     -14.385  -3.087 -14.253
ATOM   2020 CZ   PHE   128     -14.918  -1.083 -14.800
ATOM   2021 HZ   PHE   128     -15.153  -1.414 -15.801
ATOM   2022 CE2  PHE   128     -14.869   0.285 -14.473
ATOM   2023 HE2  PHE   128     -15.132   1.077 -15.159
ATOM   2024 CD2  PHE   128     -14.610   0.667 -13.076
ATOM   2025 HD2  PHE   128     -14.645   1.676 -12.691
ATOM   2026 C    PHE   128     -13.915  -1.052  -8.415
ATOM   2027 O    PHE   128     -12.903  -1.686  -8.545
ATOM   2028 N    THR   129     -14.521  -0.785  -7.262
ATOM   2029 H    THR   129     -15.343  -0.199  -7.250
ATOM   2030 CA   THR   129     -13.941  -1.292  -6.006
ATOM   2031 HA   THR   129     -12.906  -1.547  -6.236
ATOM   2032 CB   THR   129     -13.770  -0.175  -4.935
ATOM   2033 HB   THR   129     -13.177  -0.561  -4.106
ATOM   2034 CG2  THR   129     -13.324   1.203  -5.487
ATOM   2035 HG21 THR   129     -12.497   1.131  -6.193
ATOM   2036 HG22 THR   129     -13.124   1.906  -4.678
ATOM   2037 HG23 THR   129     -14.200   1.590  -6.006
ATOM   2038 OG1  THR   129     -15.037   0.112  -4.410
ATOM   2039 HG1  THR   129     -15.539   0.424  -5.166
ATOM   2040 C    THR   129     -14.551  -2.564  -5.391
ATOM   2041 O    THR   129     -15.656  -3.014  -5.754
ATOM   2042 N    ILE   130     -13.875  -3.088  -4.358
ATOM   2043 H    ILE   130     -13.010  -2.613  -4.146
ATOM   2044 CA   ILE   130     -14.368  -4.014  -3.397
ATOM   2045 HA   ILE   130     -15.440  -4.097  -3.576
ATOM   2046 CB   ILE   130     -13.744  -5.433  -3.596
ATOM   2047 HB   ILE   130     -14.242  -6.053  -2.851
ATOM   2048 CG2  ILE   130     -14.045  -6.093  -4.956
ATOM   2049 HG21 ILE   130     -13.568  -7.067  -5.064
ATOM   2050 HG22 ILE   130     -13.725  -5.451  -5.777
ATOM   2051 HG23 ILE   130     -15.121  -6.256  -5.014
ATOM   2052 CG1  ILE   130     -12.216  -5.399  -3.444
ATOM   2053 HG11 ILE   130     -11.639  -4.965  -4.260
ATOM   2054 HG12 ILE   130     -12.053  -4.711  -2.614
ATOM   2055 CD1  ILE   130     -11.597  -6.817  -3.048
ATOM   2056 HD11 ILE   130     -11.920  -6.966  -2.018
ATOM   2057 HD12 ILE   130     -10.507  -6.785  -3.023
ATOM   2058 HD13 ILE   130     -12.009  -7.669  -3.589
ATOM   2059 C    ILE   130     -14.306  -3.489  -1.939
ATOM   2060 O    ILE   130     -13.541  -2.617  -1.581
ATOM   2061 N    LYS   131     -15.175  -3.974  -1.018
ATOM   2062 H    LYS   131     -15.749  -4.738  -1.346
ATOM   2063 CA   LYS   131     -15.011  -3.936   0.457
ATOM   2064 HA   LYS   131     -14.490  -3.021   0.739
ATOM   2065 CB   LYS   131     -16.415  -3.747   1.166
ATOM   2066 HB1  LYS   131     -16.928  -4.707   1.116
ATOM   2067 HB2  LYS   131     -16.190  -3.496   2.203
ATOM   2068 CG   LYS   131     -17.462  -2.743   0.564
ATOM   2069 HG1  LYS   131     -17.831  -3.088  -0.402
ATOM   2070 HG2  LYS   131     -16.971  -1.772   0.501
ATOM   2071 CD   LYS   131     -18.703  -2.468   1.443
ATOM   2072 HD1  LYS   131     -19.177  -3.432   1.630
ATOM   2073 HD2  LYS   131     -18.443  -2.010   2.397
ATOM   2074 CE   LYS   131     -19.720  -1.530   0.835
ATOM   2075 HE1  LYS   131     -20.069  -2.015  -0.077
ATOM   2076 HE2  LYS   131     -19.245  -0.568   0.641
ATOM   2077 NZ   LYS   131     -20.855  -1.230   1.797
ATOM   2078 HZ1  LYS   131     -20.569  -0.781   2.655
ATOM   2079 HZ2  LYS   131     -21.593  -0.668   1.397
ATOM   2080 HZ3  LYS   131     -21.302  -2.085   2.094
ATOM   2081 C    LYS   131     -14.204  -5.177   0.906
ATOM   2082 O    LYS   131     -14.283  -6.264   0.347
ATOM   2083 N    GLY   132     -13.261  -4.956   1.856
ATOM   2084 H    GLY   132     -13.190  -4.081   2.354
ATOM   2085 CA   GLY   132     -12.320  -6.052   2.208
ATOM   2086 HA1  GLY   132     -11.700  -6.349   1.361
ATOM   2087 HA2  GLY   132     -12.922  -6.921   2.472
ATOM   2088 C    GLY   132     -11.509  -5.648   3.478
ATOM   2089 O    GLY   132     -10.999  -4.564   3.649
ATOM   2090 N    SER   133     -11.281  -6.653   4.358
ATOM   2091 H    SER   133     -11.498  -7.609   4.117
ATOM   2092 CA   SER   133     -10.653  -6.474   5.651
ATOM   2093 HA   SER   133     -11.006  -5.472   5.897
ATOM   2094 CB   SER   133     -11.272  -7.441   6.632
ATOM   2095 HB1  SER   133     -12.362  -7.427   6.637
ATOM   2096 HB2  SER   133     -10.779  -7.177   7.568
ATOM   2097 OG   SER   133     -10.904  -8.741   6.305
ATOM   2098 HG   SER   133     -11.432  -9.341   6.837
ATOM   2099 C    SER   133      -9.135  -6.412   5.672
ATOM   2100 O    SER   133      -8.418  -6.630   6.704
ATOM   2101 N    PHE   134      -8.560  -6.065   4.547
ATOM   2102 H    PHE   134      -9.118  -5.806   3.747
ATOM   2103 CA   PHE   134      -7.121  -6.054   4.364
ATOM   2104 HA   PHE   134      -6.765  -7.044   4.647
ATOM   2105 CB   PHE   134      -6.897  -5.874   2.798
ATOM   2106 HB1  PHE   134      -7.114  -4.833   2.557
ATOM   2107 HB2  PHE   134      -5.833  -5.874   2.561
ATOM   2108 CG   PHE   134      -7.578  -6.807   1.769
ATOM   2109 CD1  PHE   134      -7.018  -8.036   1.444
ATOM   2110 HD1  PHE   134      -6.311  -8.523   2.099
ATOM   2111 CE1  PHE   134      -7.437  -8.747   0.291
ATOM   2112 HE1  PHE   134      -7.116  -9.762   0.109
ATOM   2113 CZ   PHE   134      -8.273  -8.065  -0.613
ATOM   2114 HZ   PHE   134      -8.415  -8.535  -1.575
ATOM   2115 CE2  PHE   134      -8.948  -6.862  -0.231
ATOM   2116 HE2  PHE   134      -9.752  -6.469  -0.835
ATOM   2117 CD2  PHE   134      -8.547  -6.215   0.964
ATOM   2118 HD2  PHE   134      -8.975  -5.276   1.285
ATOM   2119 C    PHE   134      -6.311  -4.946   5.104
ATOM   2120 O    PHE   134      -6.830  -3.809   5.294
ATOM   2121 N    LEU   135      -5.133  -5.392   5.619
ATOM   2122 H    LEU   135      -4.749  -6.305   5.426
ATOM   2123 CA   LEU   135      -4.253  -4.542   6.492
ATOM   2124 HA   LEU   135      -4.575  -3.503   6.566
ATOM   2125 CB   LEU   135      -4.200  -5.197   7.919
ATOM   2126 HB1  LEU   135      -3.876  -6.228   7.775
ATOM   2127 HB2  LEU   135      -3.541  -4.686   8.622
ATOM   2128 CG   LEU   135      -5.465  -5.490   8.731
ATOM   2129 HG   LEU   135      -6.139  -5.971   8.023
ATOM   2130 CD1  LEU   135      -5.242  -6.508   9.861
ATOM   2131 HD11 LEU   135      -4.505  -6.083  10.542
ATOM   2132 HD12 LEU   135      -4.850  -7.452   9.481
ATOM   2133 HD13 LEU   135      -6.113  -6.732  10.476
ATOM   2134 CD2  LEU   135      -6.198  -4.241   9.346
ATOM   2135 HD21 LEU   135      -5.534  -3.655   9.982
ATOM   2136 HD22 LEU   135      -7.090  -4.571   9.878
ATOM   2137 HD23 LEU   135      -6.570  -3.733   8.456
ATOM   2138 C    LEU   135      -2.828  -4.522   5.961
ATOM   2139 O    LEU   135      -2.522  -5.161   4.931
ATOM   2140 N    ASN   136      -1.920  -3.826   6.679
ATOM   2141 H    ASN   136      -2.175  -3.481   7.593
ATOM   2142 CA   ASN   136      -0.541  -3.880   6.203
ATOM   2143 HA   ASN   136      -0.532  -3.609   5.147
ATOM   2144 CB   ASN   136       0.478  -2.975   6.960
ATOM   2145 HB1  ASN   136       1.454  -3.319   6.618
ATOM   2146 HB2  ASN   136       0.408  -3.058   8.045
ATOM   2147 CG   ASN   136       0.336  -1.514   6.528
ATOM   2148 OD1  ASN   136       1.192  -1.009   5.809
ATOM   2149 ND2  ASN   136      -0.697  -0.845   6.942
ATOM   2150 HD21 ASN   136      -1.358  -1.228   7.602
ATOM   2151 HD22 ASN   136      -0.819   0.072   6.535
ATOM   2152 C    ASN   136       0.055  -5.260   6.407
ATOM   2153 O    ASN   136      -0.304  -6.072   7.293
ATOM   2154 N    GLY   137       0.800  -5.660   5.402
ATOM   2155 H    GLY   137       1.121  -4.976   4.732
ATOM   2156 CA   GLY   137       1.243  -7.059   5.097
ATOM   2157 HA1  GLY   137       2.302  -7.128   4.851
ATOM   2158 HA2  GLY   137       1.138  -7.583   6.047
ATOM   2159 C    GLY   137       0.455  -7.791   3.942
ATOM   2160 O    GLY   137       0.913  -8.849   3.496
ATOM   2161 N    SER   138      -0.709  -7.291   3.515
ATOM   2162 H    SER   138      -1.076  -6.448   3.934
ATOM   2163 CA   SER   138      -1.685  -8.039   2.708
ATOM   2164 HA   SER   138      -1.347  -9.070   2.805
ATOM   2165 CB   SER   138      -3.107  -7.831   3.265
ATOM   2166 HB1  SER   138      -3.700  -8.579   2.739
ATOM   2167 HB2  SER   138      -3.159  -7.922   4.350
ATOM   2168 OG   SER   138      -3.471  -6.546   2.892
ATOM   2169 HG   SER   138      -3.242  -5.943   3.603
ATOM   2170 C    SER   138      -1.683  -7.742   1.178
ATOM   2171 O    SER   138      -2.424  -8.367   0.403
ATOM   2172 N    CYS   139      -0.843  -6.785   0.741
ATOM   2173 H    CYS   139      -0.076  -6.492   1.330
ATOM   2174 CA   CYS   139      -0.718  -6.457  -0.661
ATOM   2175 HA   CYS   139      -1.702  -6.111  -0.977
ATOM   2176 CB   CYS   139       0.370  -5.371  -0.791
ATOM   2177 HB1  CYS   139       1.301  -5.886  -0.554
ATOM   2178 HB2  CYS   139       0.174  -4.631  -0.015
ATOM   2179 SG   CYS   139       0.481  -4.689  -2.442
ATOM   2180 HG   CYS   139       0.285  -3.383  -2.246
ATOM   2181 C    CYS   139      -0.354  -7.767  -1.409
ATOM   2182 O    CYS   139       0.356  -8.660  -0.877
ATOM   2183 N    GLY   140      -0.761  -7.871  -2.671
ATOM   2184 H    GLY   140      -1.289  -7.105  -3.063
ATOM   2185 CA   GLY   140      -0.577  -9.061  -3.462
ATOM   2186 HA1  GLY   140      -0.597  -8.787  -4.516
ATOM   2187 HA2  GLY   140       0.447  -9.434  -3.446
ATOM   2188 C    GLY   140      -1.648 -10.171  -3.334
ATOM   2189 O    GLY   140      -1.690 -11.123  -4.089
ATOM   2190 N    SER   141      -2.594 -10.041  -2.351
ATOM   2191 H    SER   141      -2.565  -9.287  -1.679
ATOM   2192 CA   SER   141      -3.684 -11.080  -2.104
ATOM   2193 HA   SER   141      -3.102 -11.995  -1.995
ATOM   2194 CB   SER   141      -4.533 -10.767  -0.877
ATOM   2195 HB1  SER   141      -5.013  -9.822  -1.133
ATOM   2196 HB2  SER   141      -5.277 -11.560  -0.793
ATOM   2197 OG   SER   141      -3.832 -10.710   0.366
ATOM   2198 HG   SER   141      -3.356  -9.877   0.367
ATOM   2199 C    SER   141      -4.525 -11.224  -3.391
ATOM   2200 O    SER   141      -5.137 -10.286  -3.909
ATOM   2201 N    VAL   142      -4.789 -12.444  -3.856
ATOM   2202 H    VAL   142      -4.556 -13.293  -3.360
ATOM   2203 CA   VAL   142      -5.570 -12.739  -5.091
ATOM   2204 HA   VAL   142      -5.366 -12.003  -5.869
ATOM   2205 CB   VAL   142      -5.132 -14.076  -5.808
ATOM   2206 HB   VAL   142      -5.770 -14.237  -6.678
ATOM   2207 CG1  VAL   142      -3.703 -13.910  -6.425
ATOM   2208 HG11 VAL   142      -2.993 -13.736  -5.616
ATOM   2209 HG12 VAL   142      -3.719 -13.091  -7.144
ATOM   2210 HG13 VAL   142      -3.444 -14.864  -6.883
ATOM   2211 CG2  VAL   142      -5.202 -15.344  -4.963
ATOM   2212 HG21 VAL   142      -5.248 -16.196  -5.641
ATOM   2213 HG22 VAL   142      -6.191 -15.421  -4.512
ATOM   2214 HG23 VAL   142      -4.356 -15.475  -4.288
ATOM   2215 C    VAL   142      -7.114 -12.727  -4.883
ATOM   2216 O    VAL   142      -7.634 -12.690  -3.764
ATOM   2217 N    GLY   143      -7.883 -12.784  -5.965
ATOM   2218 H    GLY   143      -7.334 -12.586  -6.789
ATOM   2219 CA   GLY   143      -9.325 -13.063  -6.206
ATOM   2220 HA1  GLY   143      -9.882 -12.126  -6.233
ATOM   2221 HA2  GLY   143      -9.607 -13.605  -5.304
ATOM   2222 C    GLY   143      -9.588 -13.889  -7.483
ATOM   2223 O    GLY   143      -8.860 -13.772  -8.491
ATOM   2224 N    PHE   144     -10.527 -14.799  -7.428
ATOM   2225 H    PHE   144     -10.966 -14.966  -6.534
ATOM   2226 CA   PHE   144     -10.630 -15.943  -8.390
ATOM   2227 HA   PHE   144     -10.447 -15.572  -9.398
ATOM   2228 CB   PHE   144      -9.498 -17.008  -8.085
ATOM   2229 HB1  PHE   144      -9.539 -17.756  -8.877
ATOM   2230 HB2  PHE   144      -8.549 -16.478  -8.170
ATOM   2231 CG   PHE   144      -9.702 -17.729  -6.705
ATOM   2232 CD1  PHE   144      -9.124 -17.283  -5.487
ATOM   2233 HD1  PHE   144      -8.557 -16.364  -5.511
ATOM   2234 CE1  PHE   144      -9.371 -17.902  -4.237
ATOM   2235 HE1  PHE   144      -9.018 -17.634  -3.252
ATOM   2236 CZ   PHE   144     -10.042 -19.151  -4.303
ATOM   2237 HZ   PHE   144     -10.073 -19.732  -3.393
ATOM   2238 CE2  PHE   144     -10.513 -19.664  -5.492
ATOM   2239 HE2  PHE   144     -10.930 -20.660  -5.495
ATOM   2240 CD2  PHE   144     -10.458 -18.931  -6.672
ATOM   2241 HD2  PHE   144     -10.836 -19.378  -7.580
ATOM   2242 C    PHE   144     -12.033 -16.613  -8.501
ATOM   2243 O    PHE   144     -12.928 -16.605  -7.653
ATOM   2244 N    ASN   145     -12.186 -17.402  -9.590
ATOM   2245 H    ASN   145     -11.529 -17.350 -10.355
ATOM   2246 CA   ASN   145     -13.393 -18.156  -9.938
ATOM   2247 HA   ASN   145     -13.973 -18.286  -9.025
ATOM   2248 CB   ASN   145     -14.309 -17.297 -10.819
ATOM   2249 HB1  ASN   145     -14.478 -16.354 -10.300
ATOM   2250 HB2  ASN   145     -13.722 -16.987 -11.683
ATOM   2251 CG   ASN   145     -15.680 -17.994 -11.051
ATOM   2252 OD1  ASN   145     -16.294 -18.353 -10.064
ATOM   2253 ND2  ASN   145     -16.180 -18.277 -12.270
ATOM   2254 HD21 ASN   145     -15.699 -17.847 -13.047
ATOM   2255 HD22 ASN   145     -16.983 -18.870 -12.422
ATOM   2256 C    ASN   145     -13.130 -19.585 -10.473
ATOM   2257 O    ASN   145     -12.175 -19.718 -11.273
ATOM   2258 N    ILE   146     -13.869 -20.647 -10.136
ATOM   2259 H    ILE   146     -14.511 -20.445  -9.383
ATOM   2260 CA   ILE   146     -13.715 -22.109 -10.449
ATOM   2261 HA   ILE   146     -13.181 -22.052 -11.397
ATOM   2262 CB   ILE   146     -12.714 -22.818  -9.511
ATOM   2263 HB   ILE   146     -11.764 -22.284  -9.503
ATOM   2264 CG2  ILE   146     -13.085 -22.790  -8.043
ATOM   2265 HG21 ILE   146     -12.209 -23.070  -7.457
ATOM   2266 HG22 ILE   146     -13.822 -23.575  -7.875
ATOM   2267 HG23 ILE   146     -13.459 -21.799  -7.783
ATOM   2268 CG1  ILE   146     -12.603 -24.328  -9.900
ATOM   2269 HG11 ILE   146     -12.503 -24.480 -10.974
ATOM   2270 HG12 ILE   146     -13.503 -24.861  -9.595
ATOM   2271 CD1  ILE   146     -11.342 -25.076  -9.331
ATOM   2272 HD11 ILE   146     -11.328 -25.174  -8.245
ATOM   2273 HD12 ILE   146     -10.395 -24.642  -9.654
ATOM   2274 HD13 ILE   146     -11.421 -26.094  -9.712
ATOM   2275 C    ILE   146     -15.123 -22.766 -10.574
ATOM   2276 O    ILE   146     -16.000 -22.653  -9.739
ATOM   2277 N    ASP   147     -15.295 -23.606 -11.586
ATOM   2278 H    ASP   147     -14.576 -23.701 -12.289
ATOM   2279 CA   ASP   147     -16.553 -24.354 -11.782
ATOM   2280 HA   ASP   147     -17.263 -24.117 -10.990
ATOM   2281 CB   ASP   147     -17.197 -23.782 -13.074
ATOM   2282 HB1  ASP   147     -16.470 -23.835 -13.884
ATOM   2283 HB2  ASP   147     -17.351 -22.730 -12.833
ATOM   2284 CG   ASP   147     -18.497 -24.416 -13.543
ATOM   2285 OD1  ASP   147     -19.524 -24.230 -12.837
ATOM   2286 OD2  ASP   147     -18.458 -24.974 -14.675
ATOM   2287 C    ASP   147     -16.337 -25.903 -11.691
ATOM   2288 O    ASP   147     -17.138 -26.589 -11.098
ATOM   2289 N    TYR   148     -15.296 -26.509 -12.301
ATOM   2290 H    TYR   148     -14.652 -25.885 -12.765
ATOM   2291 CA   TYR   148     -14.935 -27.932 -12.261
ATOM   2292 HA   TYR   148     -15.532 -28.410 -11.485
ATOM   2293 CB   TYR   148     -15.224 -28.665 -13.554
ATOM   2294 HB1  TYR   148     -14.893 -28.091 -14.419
ATOM   2295 HB2  TYR   148     -14.525 -29.496 -13.645
ATOM   2296 CG   TYR   148     -16.605 -29.212 -13.834
ATOM   2297 CD1  TYR   148     -17.661 -28.424 -14.095
ATOM   2298 HD1  TYR   148     -17.587 -27.348 -14.030
ATOM   2299 CE1  TYR   148     -18.890 -28.966 -14.507
ATOM   2300 HE1  TYR   148     -19.752 -28.373 -14.776
ATOM   2301 CZ   TYR   148     -19.088 -30.359 -14.533
ATOM   2302 OH   TYR   148     -20.353 -30.830 -14.773
ATOM   2303 HH   TYR   148     -20.404 -31.786 -14.837
ATOM   2304 CE2  TYR   148     -17.998 -31.200 -14.261
ATOM   2305 HE2  TYR   148     -18.152 -32.263 -14.369
ATOM   2306 CD2  TYR   148     -16.755 -30.615 -13.922
ATOM   2307 HD2  TYR   148     -15.905 -31.277 -13.843
ATOM   2308 C    TYR   148     -13.391 -28.163 -11.912
ATOM   2309 O    TYR   148     -13.099 -28.688 -10.815
ATOM   2310 N    ASP   149     -12.459 -27.863 -12.829
ATOM   2311 H    ASP   149     -12.780 -27.518 -13.723
ATOM   2312 CA   ASP   149     -11.031 -28.270 -12.709
ATOM   2313 HA   ASP   149     -10.712 -28.453 -11.682
ATOM   2314 CB   ASP   149     -10.606 -29.628 -13.385
ATOM   2315 HB1  ASP   149      -9.543 -29.798 -13.215
ATOM   2316 HB2  ASP   149     -11.122 -30.461 -12.908
ATOM   2317 CG   ASP   149     -10.825 -29.641 -14.902
ATOM   2318 OD1  ASP   149     -11.552 -28.792 -15.478
ATOM   2319 OD2  ASP   149     -10.162 -30.452 -15.605
ATOM   2320 C    ASP   149     -10.029 -27.154 -13.234
ATOM   2321 O    ASP   149      -8.808 -27.235 -13.058
ATOM   2322 N    CYS   150     -10.571 -26.062 -13.851
ATOM   2323 H    CYS   150     -11.561 -25.945 -14.013
ATOM   2324 CA   CYS   150      -9.791 -24.836 -14.167
ATOM   2325 HA   CYS   150      -8.780 -25.244 -14.160
ATOM   2326 CB   CYS   150     -10.136 -24.267 -15.551
ATOM   2327 HB1  CYS   150     -10.047 -25.019 -16.334
ATOM   2328 HB2  CYS   150     -11.166 -23.917 -15.499
ATOM   2329 SG   CYS   150      -9.130 -22.812 -15.961
ATOM   2330 HG   CYS   150      -9.869 -22.011 -15.187
ATOM   2331 C    CYS   150      -9.824 -23.784 -13.046
ATOM   2332 O    CYS   150     -10.991 -23.486 -12.644
ATOM   2333 N    VAL   151      -8.715 -23.152 -12.620
ATOM   2334 H    VAL   151      -7.835 -23.399 -13.051
ATOM   2335 CA   VAL   151      -8.833 -21.843 -11.933
ATOM   2336 HA   VAL   151      -9.819 -21.858 -11.468
ATOM   2337 CB   VAL   151      -7.816 -21.744 -10.821
ATOM   2338 HB   VAL   151      -6.840 -21.459 -11.213
ATOM   2339 CG1  VAL   151      -8.237 -20.582  -9.931
ATOM   2340 HG11 VAL   151      -7.413 -20.445  -9.232
ATOM   2341 HG12 VAL   151      -9.201 -20.651  -9.426
ATOM   2342 HG13 VAL   151      -8.112 -19.622 -10.433
ATOM   2343 CG2  VAL   151      -7.634 -22.983  -9.955
ATOM   2344 HG21 VAL   151      -6.681 -22.941  -9.428
ATOM   2345 HG22 VAL   151      -7.571 -23.893 -10.552
ATOM   2346 HG23 VAL   151      -8.476 -23.036  -9.264
ATOM   2347 C    VAL   151      -8.795 -20.605 -12.847
ATOM   2348 O    VAL   151      -7.758 -20.277 -13.398
ATOM   2349 N    SER   152      -9.918 -19.943 -12.921
ATOM   2350 H    SER   152     -10.658 -20.208 -12.288
ATOM   2351 CA   SER   152      -9.982 -18.566 -13.490
ATOM   2352 HA   SER   152      -9.272 -18.486 -14.314
ATOM   2353 CB   SER   152     -11.415 -18.217 -14.005
ATOM   2354 HB1  SER   152     -11.547 -17.135 -14.039
ATOM   2355 HB2  SER   152     -12.135 -18.634 -13.302
ATOM   2356 OG   SER   152     -11.573 -18.828 -15.272
ATOM   2357 HG   SER   152     -12.496 -18.649 -15.467
ATOM   2358 C    SER   152      -9.595 -17.489 -12.423
ATOM   2359 O    SER   152     -10.396 -17.032 -11.603
ATOM   2360 N    PHE   153      -8.311 -17.105 -12.497
ATOM   2361 H    PHE   153      -7.745 -17.508 -13.230
ATOM   2362 CA   PHE   153      -7.662 -15.988 -11.822
ATOM   2363 HA   PHE   153      -8.006 -15.899 -10.791
ATOM   2364 CB   PHE   153      -6.100 -16.201 -11.855
ATOM   2365 HB1  PHE   153      -5.746 -16.337 -12.877
ATOM   2366 HB2  PHE   153      -5.691 -15.287 -11.424
ATOM   2367 CG   PHE   153      -5.451 -17.291 -11.053
ATOM   2368 CD1  PHE   153      -5.111 -16.993  -9.696
ATOM   2369 HD1  PHE   153      -5.277 -16.041  -9.214
ATOM   2370 CE1  PHE   153      -4.373 -17.939  -8.913
ATOM   2371 HE1  PHE   153      -3.998 -17.721  -7.924
ATOM   2372 CZ   PHE   153      -4.110 -19.234  -9.485
ATOM   2373 HZ   PHE   153      -3.607 -20.013  -8.933
ATOM   2374 CE2  PHE   153      -4.714 -19.565 -10.744
ATOM   2375 HE2  PHE   153      -4.677 -20.620 -10.970
ATOM   2376 CD2  PHE   153      -5.299 -18.609 -11.551
ATOM   2377 HD2  PHE   153      -5.647 -18.832 -12.548
ATOM   2378 C    PHE   153      -8.089 -14.721 -12.609
ATOM   2379 O    PHE   153      -7.868 -14.634 -13.811
ATOM   2380 N    CYS   154      -8.626 -13.750 -11.823
ATOM   2381 H    CYS   154      -8.627 -13.981 -10.840
ATOM   2382 CA   CYS   154      -9.361 -12.595 -12.321
ATOM   2383 HA   CYS   154      -9.114 -12.520 -13.380
ATOM   2384 CB   CYS   154     -10.901 -12.905 -12.082
ATOM   2385 HB1  CYS   154     -11.514 -12.391 -12.823
ATOM   2386 HB2  CYS   154     -11.170 -13.927 -12.349
ATOM   2387 SG   CYS   154     -11.523 -12.727 -10.431
ATOM   2388 HG   CYS   154     -12.734 -13.246 -10.655
ATOM   2389 C    CYS   154      -8.876 -11.248 -11.653
ATOM   2390 O    CYS   154      -8.823 -10.210 -12.277
ATOM   2391 N    TYR   155      -8.471 -11.290 -10.345
ATOM   2392 H    TYR   155      -8.413 -12.215  -9.944
ATOM   2393 CA   TYR   155      -8.097 -10.131  -9.500
ATOM   2394 HA   TYR   155      -7.907  -9.357 -10.245
ATOM   2395 CB   TYR   155      -9.343  -9.706  -8.762
ATOM   2396 HB1  TYR   155     -10.224  -9.508  -9.371
ATOM   2397 HB2  TYR   155      -9.713 -10.570  -8.209
ATOM   2398 CG   TYR   155      -9.091  -8.530  -7.831
ATOM   2399 CD1  TYR   155      -9.728  -7.333  -8.251
ATOM   2400 HD1  TYR   155     -10.146  -7.390  -9.245
ATOM   2401 CE1  TYR   155      -9.722  -6.175  -7.476
ATOM   2402 HE1  TYR   155     -10.257  -5.277  -7.747
ATOM   2403 CZ   TYR   155      -9.042  -6.253  -6.217
ATOM   2404 OH   TYR   155      -8.990  -5.132  -5.437
ATOM   2405 HH   TYR   155      -8.758  -5.354  -4.532
ATOM   2406 CE2  TYR   155      -8.382  -7.425  -5.772
ATOM   2407 HE2  TYR   155      -7.949  -7.484  -4.784
ATOM   2408 CD2  TYR   155      -8.432  -8.575  -6.578
ATOM   2409 HD2  TYR   155      -7.922  -9.474  -6.264
ATOM   2410 C    TYR   155      -6.774 -10.279  -8.650
ATOM   2411 O    TYR   155      -6.507 -11.344  -8.012
ATOM   2412 N    MET   156      -5.929  -9.243  -8.646
ATOM   2413 H    MET   156      -6.035  -8.460  -9.276
ATOM   2414 CA   MET   156      -4.913  -9.231  -7.620
ATOM   2415 HA   MET   156      -4.887 -10.127  -7.001
ATOM   2416 CB   MET   156      -3.585  -9.228  -8.415
ATOM   2417 HB1  MET   156      -3.544  -8.387  -9.107
ATOM   2418 HB2  MET   156      -3.537 -10.180  -8.944
ATOM   2419 CG   MET   156      -2.385  -9.159  -7.446
ATOM   2420 HG1  MET   156      -2.584  -8.339  -6.756
ATOM   2421 HG2  MET   156      -2.495 -10.068  -6.855
ATOM   2422 SD   MET   156      -0.780  -8.883  -8.231
ATOM   2423 CE   MET   156      -0.601 -10.378  -9.172
ATOM   2424 HE1  MET   156      -0.890 -11.217  -8.539
ATOM   2425 HE2  MET   156       0.397 -10.503  -9.592
ATOM   2426 HE3  MET   156      -1.305 -10.238  -9.992
ATOM   2427 C    MET   156      -4.897  -7.937  -6.786
ATOM   2428 O    MET   156      -4.747  -6.844  -7.368
ATOM   2429 N    HSE   157      -4.996  -8.003  -5.476
ATOM   2430 H    HSE   157      -5.126  -8.918  -5.068
ATOM   2431 CA   HSE   157      -4.998  -6.809  -4.566
ATOM   2432 HA   HSE   157      -5.751  -6.100  -4.913
ATOM   2433 CB   HSE   157      -5.232  -7.320  -3.105
ATOM   2434 HB1  HSE   157      -6.193  -7.830  -3.175
ATOM   2435 HB2  HSE   157      -4.407  -7.967  -2.807
ATOM   2436 CG   HSE   157      -5.348  -6.119  -2.118
ATOM   2437 ND1  HSE   157      -6.067  -4.963  -2.405
ATOM   2438 CE1  HSE   157      -5.941  -4.183  -1.331
ATOM   2439 HE1  HSE   157      -6.510  -3.271  -1.222
ATOM   2440 NE2  HSE   157      -5.287  -4.869  -0.366
ATOM   2441 HE2  HSE   157      -5.150  -4.510   0.569
ATOM   2442 CD2  HSE   157      -4.924  -6.074  -0.811
ATOM   2443 HD2  HSE   157      -4.430  -6.888  -0.300
ATOM   2444 C    HSE   157      -3.704  -5.928  -4.694
ATOM   2445 O    HSE   157      -2.571  -6.448  -4.705
ATOM   2446 N    HSD   158      -3.900  -4.579  -4.780
ATOM   2447 H    HSD   158      -4.841  -4.216  -4.727
ATOM   2448 CA   HSD   158      -2.811  -3.651  -4.804
ATOM   2449 HA   HSD   158      -1.865  -4.152  -4.600
ATOM   2450 CB   HSD   158      -2.629  -3.035  -6.149
ATOM   2451 HB1  HSD   158      -3.586  -2.684  -6.534
ATOM   2452 HB2  HSD   158      -2.024  -2.138  -6.018
ATOM   2453 CG   HSD   158      -1.862  -3.803  -7.222
ATOM   2454 ND1  HSD   158      -2.056  -5.122  -7.575
ATOM   2455 HD1  HSD   158      -2.756  -5.728  -7.172
ATOM   2456 CE1  HSD   158      -1.293  -5.435  -8.644
ATOM   2457 HE1  HSD   158      -1.262  -6.374  -9.177
ATOM   2458 NE2  HSD   158      -0.655  -4.316  -9.033
ATOM   2459 CD2  HSD   158      -0.929  -3.287  -8.068
ATOM   2460 HD2  HSD   158      -0.512  -2.292  -8.028
ATOM   2461 C    HSD   158      -2.983  -2.604  -3.701
ATOM   2462 O    HSD   158      -1.938  -2.330  -3.040
ATOM   2463 N    MET   159      -4.128  -2.001  -3.501
ATOM   2464 H    MET   159      -4.953  -2.174  -4.058
ATOM   2465 CA   MET   159      -4.151  -0.880  -2.574
ATOM   2466 HA   MET   159      -3.496  -1.160  -1.749
ATOM   2467 CB   MET   159      -3.619   0.422  -3.275
ATOM   2468 HB1  MET   159      -2.554   0.294  -3.465
ATOM   2469 HB2  MET   159      -3.703   1.222  -2.540
ATOM   2470 CG   MET   159      -4.288   0.915  -4.604
ATOM   2471 HG1  MET   159      -3.568   1.593  -5.063
ATOM   2472 HG2  MET   159      -4.478   0.071  -5.268
ATOM   2473 SD   MET   159      -5.838   1.747  -4.442
ATOM   2474 CE   MET   159      -5.811   2.549  -6.055
ATOM   2475 HE1  MET   159      -5.592   1.769  -6.784
ATOM   2476 HE2  MET   159      -5.151   3.416  -6.063
ATOM   2477 HE3  MET   159      -6.833   2.770  -6.361
ATOM   2478 C    MET   159      -5.591  -0.662  -2.055
ATOM   2479 O    MET   159      -6.556  -1.174  -2.547
ATOM   2480 N    GLU   160      -5.639   0.224  -1.144
ATOM   2481 H    GLU   160      -4.791   0.747  -0.976
ATOM   2482 CA   GLU   160      -6.865   0.800  -0.594
ATOM   2483 HA   GLU   160      -7.740   0.466  -1.152
ATOM   2484 CB   GLU   160      -6.938   0.418   0.901
ATOM   2485 HB1  GLU   160      -6.902  -0.669   0.979
ATOM   2486 HB2  GLU   160      -6.097   0.824   1.463
ATOM   2487 CG   GLU   160      -8.247   0.712   1.608
ATOM   2488 HG1  GLU   160      -8.514   1.757   1.452
ATOM   2489 HG2  GLU   160      -9.076   0.088   1.274
ATOM   2490 CD   GLU   160      -8.162   0.497   3.167
ATOM   2491 OE1  GLU   160      -8.907  -0.319   3.782
ATOM   2492 OE2  GLU   160      -7.482   1.385   3.862
ATOM   2493 C    GLU   160      -6.849   2.343  -0.870
ATOM   2494 O    GLU   160      -5.943   3.032  -0.426
ATOM   2495 N    LEU   161      -7.913   2.884  -1.495
ATOM   2496 H    LEU   161      -8.656   2.217  -1.648
ATOM   2497 CA   LEU   161      -8.226   4.293  -1.627
ATOM   2498 HA   LEU   161      -7.451   4.815  -2.188
ATOM   2499 CB   LEU   161      -9.441   4.421  -2.642
ATOM   2500 HB1  LEU   161      -9.708   5.474  -2.736
ATOM   2501 HB2  LEU   161     -10.286   3.955  -2.135
ATOM   2502 CG   LEU   161      -9.223   3.897  -4.139
ATOM   2503 HG   LEU   161      -8.753   2.914  -4.106
ATOM   2504 CD1  LEU   161     -10.663   3.822  -4.617
ATOM   2505 HD11 LEU   161     -10.674   3.436  -5.636
ATOM   2506 HD12 LEU   161     -10.866   4.893  -4.603
ATOM   2507 HD13 LEU   161     -11.347   3.227  -4.011
ATOM   2508 CD2  LEU   161      -8.291   4.829  -4.920
ATOM   2509 HD21 LEU   161      -7.290   4.561  -4.582
ATOM   2510 HD22 LEU   161      -8.540   5.885  -4.811
ATOM   2511 HD23 LEU   161      -8.409   4.669  -5.992
ATOM   2512 C    LEU   161      -8.513   5.049  -0.317
ATOM   2513 O    LEU   161      -8.951   4.413   0.628
ATOM   2514 N    PRO   162      -8.244   6.331  -0.313
ATOM   2515 CD   PRO   162      -7.729   7.135  -1.461
ATOM   2516 HD1  PRO   162      -8.492   7.351  -2.209
ATOM   2517 HD2  PRO   162      -6.819   6.696  -1.869
ATOM   2518 CG   PRO   162      -7.362   8.505  -0.842
ATOM   2519 HG1  PRO   162      -7.610   9.242  -1.605
ATOM   2520 HG2  PRO   162      -6.330   8.677  -0.534
ATOM   2521 CB   PRO   162      -8.161   8.623   0.422
ATOM   2522 HB1  PRO   162      -9.076   9.111   0.087
ATOM   2523 HB2  PRO   162      -7.617   9.221   1.153
ATOM   2524 CA   PRO   162      -8.440   7.195   0.885
ATOM   2525 HA   PRO   162      -7.719   6.948   1.665
ATOM   2526 C    PRO   162      -9.848   7.096   1.481
ATOM   2527 O    PRO   162      -9.952   7.309   2.687
ATOM   2528 N    THR   163     -10.869   6.613   0.719
ATOM   2529 H    THR   163     -10.608   6.292  -0.202
ATOM   2530 CA   THR   163     -12.291   6.399   1.190
ATOM   2531 HA   THR   163     -12.561   7.170   1.913
ATOM   2532 CB   THR   163     -13.210   6.469  -0.089
ATOM   2533 HB   THR   163     -14.191   6.060   0.153
ATOM   2534 CG2  THR   163     -13.258   7.918  -0.623
ATOM   2535 HG21 THR   163     -13.929   8.497   0.011
ATOM   2536 HG22 THR   163     -13.591   7.892  -1.661
ATOM   2537 HG23 THR   163     -12.290   8.417  -0.603
ATOM   2538 OG1  THR   163     -12.729   5.744  -1.130
ATOM   2539 HG1  THR   163     -13.475   5.644  -1.725
ATOM   2540 C    THR   163     -12.494   5.148   1.967
ATOM   2541 O    THR   163     -13.627   4.879   2.384
ATOM   2542 N    GLY   164     -11.545   4.223   2.144
ATOM   2543 H    GLY   164     -10.679   4.393   1.653
ATOM   2544 CA   GLY   164     -11.628   2.944   2.837
ATOM   2545 HA1  GLY   164     -10.654   2.562   3.142
ATOM   2546 HA2  GLY   164     -12.202   3.147   3.742
ATOM   2547 C    GLY   164     -12.293   1.748   2.147
ATOM   2548 O    GLY   164     -13.248   1.165   2.709
ATOM   2549 N    VAL   165     -12.006   1.585   0.859
ATOM   2550 H    VAL   165     -11.305   2.222   0.510
ATOM   2551 CA   VAL   165     -12.367   0.518  -0.104
ATOM   2552 HA   VAL   165     -12.653  -0.355   0.483
ATOM   2553 CB   VAL   165     -13.506   0.920  -1.017
ATOM   2554 HB   VAL   165     -13.548   0.213  -1.845
ATOM   2555 CG1  VAL   165     -14.763   1.087  -0.225
ATOM   2556 HG11 VAL   165     -14.992   0.155   0.291
ATOM   2557 HG12 VAL   165     -15.561   1.225  -0.955
ATOM   2558 HG13 VAL   165     -14.787   1.876   0.526
ATOM   2559 CG2  VAL   165     -13.158   2.330  -1.658
ATOM   2560 HG21 VAL   165     -13.239   3.065  -0.857
ATOM   2561 HG22 VAL   165     -13.983   2.541  -2.338
ATOM   2562 HG23 VAL   165     -12.152   2.320  -2.078
ATOM   2563 C    VAL   165     -11.187   0.148  -0.953
ATOM   2564 O    VAL   165     -10.225   0.887  -1.018
ATOM   2565 N    HSE   166     -11.191  -0.980  -1.724
ATOM   2566 H    HSE   166     -12.047  -1.513  -1.671
ATOM   2567 CA   HSE   166      -9.952  -1.564  -2.378
ATOM   2568 HA   HSE   166      -9.095  -0.904  -2.247
ATOM   2569 CB   HSE   166      -9.539  -2.897  -1.745
ATOM   2570 HB1  HSE   166      -8.516  -3.082  -2.075
ATOM   2571 HB2  HSE   166     -10.282  -3.652  -2.002
ATOM   2572 CG   HSE   166      -9.451  -2.838  -0.261
ATOM   2573 ND1  HSE   166      -8.285  -2.792   0.552
ATOM   2574 CE1  HSE   166      -8.720  -2.762   1.831
ATOM   2575 HE1  HSE   166      -8.073  -2.681   2.692
ATOM   2576 NE2  HSE   166     -10.073  -2.751   1.787
ATOM   2577 HE2  HSE   166     -10.665  -2.776   2.605
ATOM   2578 CD2  HSE   166     -10.555  -2.764   0.524
ATOM   2579 HD2  HSE   166     -11.578  -2.860   0.190
ATOM   2580 C    HSE   166     -10.055  -1.828  -3.906
ATOM   2581 O    HSE   166     -11.081  -2.124  -4.525
ATOM   2582 N    ALA   167      -8.895  -1.810  -4.484
ATOM   2583 H    ALA   167      -8.031  -1.649  -3.986
ATOM   2584 CA   ALA   167      -8.596  -1.963  -5.902
ATOM   2585 HA   ALA   167      -9.414  -2.491  -6.393
ATOM   2586 CB   ALA   167      -8.577  -0.511  -6.481
ATOM   2587 HB1  ALA   167      -7.688  -0.010  -6.100
ATOM   2588 HB2  ALA   167      -9.492  -0.019  -6.153
ATOM   2589 HB3  ALA   167      -8.592  -0.622  -7.566
ATOM   2590 C    ALA   167      -7.255  -2.656  -6.210
ATOM   2591 O    ALA   167      -6.346  -2.685  -5.388
ATOM   2592 N    GLY   168      -7.137  -3.153  -7.456
ATOM   2593 H    GLY   168      -7.708  -2.768  -8.195
ATOM   2594 CA   GLY   168      -6.146  -4.113  -7.969
ATOM   2595 HA1  GLY   168      -5.138  -3.713  -7.853
ATOM   2596 HA2  GLY   168      -6.170  -4.903  -7.218
ATOM   2597 C    GLY   168      -6.225  -4.482  -9.467
ATOM   2598 O    GLY   168      -6.969  -3.780 -10.152
ATOM   2599 N    THR   169      -5.518  -5.490  -9.906
ATOM   2600 H    THR   169      -5.117  -6.099  -9.206
ATOM   2601 CA   THR   169      -5.292  -5.693 -11.377
ATOM   2602 HA   THR   169      -5.744  -4.911 -11.987
ATOM   2603 CB   THR   169      -3.763  -5.747 -11.679
ATOM   2604 HB   THR   169      -3.666  -5.821 -12.762
ATOM   2605 CG2  THR   169      -2.995  -4.487 -11.372
ATOM   2606 HG21 THR   169      -3.197  -3.691 -12.088
ATOM   2607 HG22 THR   169      -1.923  -4.679 -11.339
ATOM   2608 HG23 THR   169      -3.324  -4.258 -10.358
ATOM   2609 OG1  THR   169      -3.211  -6.835 -11.075
ATOM   2610 HG1  THR   169      -3.239  -7.487 -11.778
ATOM   2611 C    THR   169      -5.926  -7.004 -11.863
ATOM   2612 O    THR   169      -6.085  -7.975 -11.096
ATOM   2613 N    ASP   170      -6.045  -7.199 -13.166
ATOM   2614 H    ASP   170      -5.898  -6.416 -13.786
ATOM   2615 CA   ASP   170      -5.946  -8.519 -13.752
ATOM   2616 HA   ASP   170      -6.543  -9.233 -13.184
ATOM   2617 CB   ASP   170      -6.559  -8.488 -15.214
ATOM   2618 HB1  ASP   170      -6.357  -9.420 -15.741
ATOM   2619 HB2  ASP   170      -7.637  -8.444 -15.057
ATOM   2620 CG   ASP   170      -6.033  -7.547 -16.199
ATOM   2621 OD1  ASP   170      -4.823  -7.280 -16.175
ATOM   2622 OD2  ASP   170      -6.708  -7.294 -17.217
ATOM   2623 C    ASP   170      -4.530  -8.991 -13.780
ATOM   2624 O    ASP   170      -3.564  -8.311 -13.414
ATOM   2625 N    LEU   171      -4.379 -10.264 -14.134
ATOM   2626 H    LEU   171      -5.192 -10.774 -14.449
ATOM   2627 CA   LEU   171      -3.075 -10.975 -14.044
ATOM   2628 HA   LEU   171      -2.662 -10.554 -13.127
ATOM   2629 CB   LEU   171      -3.375 -12.429 -13.802
ATOM   2630 HB1  LEU   171      -4.090 -12.903 -14.475
ATOM   2631 HB2  LEU   171      -2.387 -12.836 -14.019
ATOM   2632 CG   LEU   171      -3.766 -12.845 -12.373
ATOM   2633 HG   LEU   171      -3.766 -13.935 -12.358
ATOM   2634 CD1  LEU   171      -2.864 -12.387 -11.244
ATOM   2635 HD11 LEU   171      -3.039 -11.383 -10.858
ATOM   2636 HD12 LEU   171      -1.836 -12.479 -11.595
ATOM   2637 HD13 LEU   171      -2.993 -13.104 -10.433
ATOM   2638 CD2  LEU   171      -5.105 -12.295 -12.011
ATOM   2639 HD21 LEU   171      -5.621 -12.725 -11.153
ATOM   2640 HD22 LEU   171      -5.796 -12.420 -12.845
ATOM   2641 HD23 LEU   171      -5.024 -11.244 -11.737
ATOM   2642 C    LEU   171      -2.210 -10.668 -15.270
ATOM   2643 O    LEU   171      -1.001 -10.988 -15.389
ATOM   2644 N    GLU   172      -2.830  -9.945 -16.251
ATOM   2645 H    GLU   172      -3.829  -9.795 -16.263
ATOM   2646 CA   GLU   172      -1.985  -9.231 -17.298
ATOM   2647 HA   GLU   172      -1.182  -9.892 -17.625
ATOM   2648 CB   GLU   172      -2.875  -9.031 -18.550
ATOM   2649 HB1  GLU   172      -2.344  -8.472 -19.321
ATOM   2650 HB2  GLU   172      -3.770  -8.441 -18.352
ATOM   2651 CG   GLU   172      -3.364 -10.340 -19.172
ATOM   2652 HG1  GLU   172      -4.124 -10.146 -19.929
ATOM   2653 HG2  GLU   172      -3.778 -10.962 -18.377
ATOM   2654 CD   GLU   172      -2.167 -10.988 -19.837
ATOM   2655 OE1  GLU   172      -1.895 -10.615 -21.022
ATOM   2656 OE2  GLU   172      -1.575 -11.904 -19.175
ATOM   2657 C    GLU   172      -1.369  -7.961 -16.695
ATOM   2658 O    GLU   172      -0.601  -7.244 -17.338
ATOM   2659 N    GLY   173      -1.690  -7.632 -15.425
ATOM   2660 H    GLY   173      -2.375  -8.167 -14.911
ATOM   2661 CA   GLY   173      -1.163  -6.420 -14.751
ATOM   2662 HA1  GLY   173      -0.120  -6.440 -15.067
ATOM   2663 HA2  GLY   173      -1.312  -6.581 -13.683
ATOM   2664 C    GLY   173      -1.887  -5.149 -15.036
ATOM   2665 O    GLY   173      -1.270  -4.162 -14.684
ATOM   2666 N    ASN   174      -3.117  -5.122 -15.477
ATOM   2667 H    ASN   174      -3.596  -6.011 -15.507
ATOM   2668 CA   ASN   174      -3.917  -3.937 -15.842
ATOM   2669 HA   ASN   174      -3.249  -3.097 -16.035
ATOM   2670 CB   ASN   174      -4.717  -4.141 -17.111
ATOM   2671 HB1  ASN   174      -5.312  -3.258 -17.344
ATOM   2672 HB2  ASN   174      -5.493  -4.887 -16.940
ATOM   2673 CG   ASN   174      -3.890  -4.500 -18.279
ATOM   2674 OD1  ASN   174      -3.459  -3.636 -18.994
ATOM   2675 ND2  ASN   174      -3.638  -5.810 -18.456
ATOM   2676 HD21 ASN   174      -3.983  -6.505 -17.810
ATOM   2677 HD22 ASN   174      -3.098  -6.062 -19.271
ATOM   2678 C    ASN   174      -4.977  -3.577 -14.734
ATOM   2679 O    ASN   174      -5.925  -4.340 -14.537
ATOM   2680 N    PHE   175      -4.880  -2.370 -14.143
ATOM   2681 H    PHE   175      -3.992  -1.890 -14.192
ATOM   2682 CA   PHE   175      -5.799  -1.928 -13.048
ATOM   2683 HA   PHE   175      -5.584  -2.527 -12.162
ATOM   2684 CB   PHE   175      -5.379  -0.475 -12.676
ATOM   2685 HB1  PHE   175      -4.789   0.024 -13.445
ATOM   2686 HB2  PHE   175      -6.272   0.145 -12.594
ATOM   2687 CG   PHE   175      -4.654  -0.532 -11.363
ATOM   2688 CD1  PHE   175      -5.427  -0.396 -10.161
ATOM   2689 HD1  PHE   175      -6.507  -0.416 -10.168
ATOM   2690 CE1  PHE   175      -4.836  -0.585  -8.922
ATOM   2691 HE1  PHE   175      -5.277  -0.474  -7.942
ATOM   2692 CZ   PHE   175      -3.477  -0.857  -8.869
ATOM   2693 HZ   PHE   175      -3.000  -0.823  -7.900
ATOM   2694 CE2  PHE   175      -2.707  -0.946 -10.012
ATOM   2695 HE2  PHE   175      -1.637  -1.066  -9.927
ATOM   2696 CD2  PHE   175      -3.267  -0.793 -11.285
ATOM   2697 HD2  PHE   175      -2.602  -0.760 -12.135
ATOM   2698 C    PHE   175      -7.307  -1.975 -13.425
ATOM   2699 O    PHE   175      -7.706  -1.515 -14.492
ATOM   2700 N    TYR   176      -8.085  -2.530 -12.492
ATOM   2701 H    TYR   176      -7.691  -2.944 -11.660
ATOM   2702 CA   TYR   176      -9.498  -2.043 -12.468
ATOM   2703 HA   TYR   176      -9.856  -1.985 -13.496
ATOM   2704 CB   TYR   176     -10.341  -3.050 -11.694
ATOM   2705 HB1  TYR   176     -11.397  -2.778 -11.706
ATOM   2706 HB2  TYR   176     -10.050  -2.988 -10.645
ATOM   2707 CG   TYR   176     -10.340  -4.517 -12.196
ATOM   2708 CD1  TYR   176     -11.189  -4.884 -13.247
ATOM   2709 HD1  TYR   176     -11.868  -4.196 -13.729
ATOM   2710 CE1  TYR   176     -11.174  -6.192 -13.733
ATOM   2711 HE1  TYR   176     -11.897  -6.497 -14.475
ATOM   2712 CZ   TYR   176     -10.344  -7.205 -13.160
ATOM   2713 OH   TYR   176     -10.363  -8.461 -13.664
ATOM   2714 HH   TYR   176      -9.736  -8.958 -13.133
ATOM   2715 CE2  TYR   176      -9.440  -6.833 -12.124
ATOM   2716 HE2  TYR   176      -8.765  -7.553 -11.685
ATOM   2717 CD2  TYR   176      -9.475  -5.518 -11.648
ATOM   2718 HD2  TYR   176      -8.871  -5.335 -10.772
ATOM   2719 C    TYR   176      -9.752  -0.545 -12.009
ATOM   2720 O    TYR   176      -9.080  -0.052 -11.101
ATOM   2721 N    GLY   177     -10.787   0.040 -12.594
ATOM   2722 H    GLY   177     -11.240  -0.373 -13.397
ATOM   2723 CA   GLY   177     -11.087   1.498 -12.447
ATOM   2724 HA1  GLY   177     -11.986   1.709 -13.027
ATOM   2725 HA2  GLY   177     -11.344   1.683 -11.404
ATOM   2726 C    GLY   177      -9.985   2.551 -12.846
ATOM   2727 O    GLY   177      -8.940   2.169 -13.370
ATOM   2728 N    PRO   178     -10.151   3.841 -12.610
ATOM   2729 CD   PRO   178     -11.395   4.383 -12.267
ATOM   2730 HD1  PRO   178     -12.086   4.295 -13.105
ATOM   2731 HD2  PRO   178     -11.852   3.847 -11.435
ATOM   2732 CG   PRO   178     -11.173   5.861 -11.845
ATOM   2733 HG1  PRO   178     -12.107   6.416 -11.932
ATOM   2734 HG2  PRO   178     -10.844   5.964 -10.811
ATOM   2735 CB   PRO   178     -10.168   6.202 -12.899
ATOM   2736 HB1  PRO   178     -10.785   6.375 -13.780
ATOM   2737 HB2  PRO   178      -9.626   7.124 -12.687
ATOM   2738 CA   PRO   178      -9.259   4.910 -13.075
ATOM   2739 HA   PRO   178      -8.968   4.769 -14.116
ATOM   2740 C    PRO   178      -7.948   5.000 -12.316
ATOM   2741 O    PRO   178      -7.163   5.935 -12.519
ATOM   2742 N    PHE   179      -7.602   4.023 -11.469
ATOM   2743 H    PHE   179      -8.160   3.185 -11.386
ATOM   2744 CA   PHE   179      -6.547   4.099 -10.465
ATOM   2745 HA   PHE   179      -6.535   5.118 -10.080
ATOM   2746 CB   PHE   179      -6.955   3.078  -9.405
ATOM   2747 HB1  PHE   179      -6.641   2.055  -9.618
ATOM   2748 HB2  PHE   179      -6.234   3.165  -8.592
ATOM   2749 CG   PHE   179      -8.335   3.235  -8.901
ATOM   2750 CD1  PHE   179      -8.976   4.413  -8.448
ATOM   2751 HD1  PHE   179      -8.414   5.331  -8.365
ATOM   2752 CE1  PHE   179     -10.340   4.519  -8.115
ATOM   2753 HE1  PHE   179     -10.691   5.476  -7.759
ATOM   2754 CZ   PHE   179     -11.099   3.385  -8.213
ATOM   2755 HZ   PHE   179     -12.149   3.557  -8.030
ATOM   2756 CE2  PHE   179     -10.536   2.179  -8.674
ATOM   2757 HE2  PHE   179     -11.119   1.277  -8.562
ATOM   2758 CD2  PHE   179      -9.132   2.069  -8.924
ATOM   2759 HD2  PHE   179      -8.640   1.151  -9.210
ATOM   2760 C    PHE   179      -5.167   3.879 -11.071
ATOM   2761 O    PHE   179      -4.961   3.263 -12.112
ATOM   2762 N    VAL   180      -4.118   4.316 -10.298
ATOM   2763 H    VAL   180      -4.348   4.787  -9.435
ATOM   2764 CA   VAL   180      -2.665   4.000 -10.453
ATOM   2765 HA   VAL   180      -2.628   3.136 -11.117
ATOM   2766 CB   VAL   180      -1.917   5.321 -10.990
ATOM   2767 HB   VAL   180      -0.839   5.202 -10.878
ATOM   2768 CG1  VAL   180      -2.014   5.502 -12.489
ATOM   2769 HG11 VAL   180      -3.074   5.323 -12.669
ATOM   2770 HG12 VAL   180      -1.561   4.577 -12.846
ATOM   2771 HG13 VAL   180      -1.682   6.439 -12.935
ATOM   2772 CG2  VAL   180      -2.319   6.671 -10.254
ATOM   2773 HG21 VAL   180      -2.078   6.528  -9.200
ATOM   2774 HG22 VAL   180      -3.396   6.834 -10.241
ATOM   2775 HG23 VAL   180      -1.927   7.580 -10.710
ATOM   2776 C    VAL   180      -1.889   3.676  -9.161
ATOM   2777 O    VAL   180      -2.240   4.046  -8.066
ATOM   2778 N    ASP   181      -0.804   2.879  -9.279
ATOM   2779 H    ASP   181      -0.665   2.435 -10.175
ATOM   2780 CA   ASP   181       0.051   2.421  -8.134
ATOM   2781 HA   ASP   181      -0.633   2.212  -7.312
ATOM   2782 CB   ASP   181       0.816   1.081  -8.447
ATOM   2783 HB1  ASP   181       0.050   0.310  -8.542
ATOM   2784 HB2  ASP   181       1.430   0.857  -7.575
ATOM   2785 CG   ASP   181       1.687   1.099  -9.711
ATOM   2786 OD1  ASP   181       2.461   0.165  -9.913
ATOM   2787 OD2  ASP   181       1.532   1.991 -10.573
ATOM   2788 C    ASP   181       1.030   3.484  -7.528
ATOM   2789 O    ASP   181       2.208   3.231  -7.428
ATOM   2790 N    ARG   182       0.390   4.585  -7.061
ATOM   2791 H    ARG   182      -0.550   4.748  -7.391
ATOM   2792 CA   ARG   182       1.068   5.592  -6.321
ATOM   2793 HA   ARG   182       1.895   5.221  -5.715
ATOM   2794 CB   ARG   182       1.679   6.579  -7.307
ATOM   2795 HB1  ARG   182       2.272   5.994  -8.011
ATOM   2796 HB2  ARG   182       2.465   7.155  -6.819
ATOM   2797 CG   ARG   182       0.729   7.485  -8.095
ATOM   2798 HG1  ARG   182       0.044   6.814  -8.615
ATOM   2799 HG2  ARG   182       0.123   8.071  -7.405
ATOM   2800 CD   ARG   182       1.273   8.316  -9.301
ATOM   2801 HD1  ARG   182       0.454   8.786  -9.844
ATOM   2802 HD2  ARG   182       1.837   9.204  -9.013
ATOM   2803 NE   ARG   182       1.995   7.461 -10.183
ATOM   2804 HE   ARG   182       1.495   6.643 -10.499
ATOM   2805 CZ   ARG   182       3.203   7.618 -10.717
ATOM   2806 NH1  ARG   182       3.887   8.724 -10.680
ATOM   2807 HH11 ARG   182       3.684   9.468 -10.027
ATOM   2808 HH12 ARG   182       4.707   8.814 -11.263
ATOM   2809 NH2  ARG   182       3.759   6.590 -11.364
ATOM   2810 HH21 ARG   182       3.214   5.745 -11.465
ATOM   2811 HH22 ARG   182       4.738   6.594 -11.610
ATOM   2812 C    ARG   182       0.188   6.259  -5.212
ATOM   2813 O    ARG   182      -1.017   6.283  -5.334
ATOM   2814 N    GLN   183       0.798   6.762  -4.162
ATOM   2815 H    GLN   183       1.791   6.599  -4.240
ATOM   2816 CA   GLN   183       0.266   7.395  -2.922
ATOM   2817 HA   GLN   183      -0.511   6.672  -2.672
ATOM   2818 CB   GLN   183       1.324   7.164  -1.843
ATOM   2819 HB1  GLN   183       2.275   7.561  -2.200
ATOM   2820 HB2  GLN   183       1.021   7.574  -0.880
ATOM   2821 CG   GLN   183       1.640   5.653  -1.645
ATOM   2822 HG1  GLN   183       2.142   5.173  -2.485
ATOM   2823 HG2  GLN   183       0.683   5.179  -1.431
ATOM   2824 CD   GLN   183       2.474   5.355  -0.402
ATOM   2825 OE1  GLN   183       2.768   6.249   0.360
ATOM   2826 NE2  GLN   183       2.970   4.176  -0.190
ATOM   2827 HE21 GLN   183       2.672   3.433  -0.806
ATOM   2828 HE22 GLN   183       3.455   3.986   0.675
ATOM   2829 C    GLN   183      -0.405   8.759  -3.143
ATOM   2830 O    GLN   183       0.018   9.724  -2.523
ATOM   2831 N    THR   184      -1.391   8.833  -4.058
ATOM   2832 H    THR   184      -1.603   7.976  -4.548
ATOM   2833 CA   THR   184      -2.019  10.060  -4.480
ATOM   2834 HA   THR   184      -1.632  10.909  -3.916
ATOM   2835 CB   THR   184      -1.905  10.380  -5.961
ATOM   2836 HB   THR   184      -2.555  11.202  -6.262
ATOM   2837 CG2  THR   184      -0.523  10.908  -6.398
ATOM   2838 HG21 THR   184      -0.494  11.409  -7.366
ATOM   2839 HG22 THR   184       0.137  10.041  -6.394
ATOM   2840 HG23 THR   184      -0.157  11.614  -5.652
ATOM   2841 OG1  THR   184      -2.267   9.267  -6.814
ATOM   2842 HG1  THR   184      -2.212   9.497  -7.745
ATOM   2843 C    THR   184      -3.509   9.987  -4.106
ATOM   2844 O    THR   184      -4.045   8.918  -3.897
ATOM   2845 N    ALA   185      -4.119  11.157  -4.013
ATOM   2846 H    ALA   185      -3.598  11.965  -4.325
ATOM   2847 CA   ALA   185      -5.498  11.293  -3.623
ATOM   2848 HA   ALA   185      -5.869  10.580  -2.887
ATOM   2849 CB   ALA   185      -5.735  12.729  -3.010
ATOM   2850 HB1  ALA   185      -5.279  13.473  -3.662
ATOM   2851 HB2  ALA   185      -5.276  12.863  -2.030
ATOM   2852 HB3  ALA   185      -6.813  12.888  -2.976
ATOM   2853 C    ALA   185      -6.454  10.960  -4.804
ATOM   2854 O    ALA   185      -6.984  11.843  -5.448
ATOM   2855 N    GLN   186      -6.594   9.648  -5.080
ATOM   2856 H    GLN   186      -5.984   8.976  -4.636
ATOM   2857 CA   GLN   186      -7.335   9.136  -6.275
ATOM   2858 HA   GLN   186      -7.317   9.885  -7.066
ATOM   2859 CB   GLN   186      -6.832   7.840  -6.860
ATOM   2860 HB1  GLN   186      -7.410   7.487  -7.713
ATOM   2861 HB2  GLN   186      -6.920   7.105  -6.060
ATOM   2862 CG   GLN   186      -5.348   7.875  -7.223
ATOM   2863 HG1  GLN   186      -5.297   8.411  -8.171
ATOM   2864 HG2  GLN   186      -4.781   8.442  -6.486
ATOM   2865 CD   GLN   186      -4.691   6.516  -7.468
ATOM   2866 OE1  GLN   186      -5.217   5.714  -8.236
ATOM   2867 NE2  GLN   186      -3.568   6.225  -6.866
ATOM   2868 HE21 GLN   186      -3.219   6.795  -6.109
ATOM   2869 HE22 GLN   186      -3.069   5.395  -7.150
ATOM   2870 C    GLN   186      -8.855   9.063  -6.010
ATOM   2871 O    GLN   186      -9.199   8.878  -4.872
ATOM   2872 N    ALA   187      -9.718   9.242  -6.951
ATOM   2873 H    ALA   187      -9.358   9.377  -7.885
ATOM   2874 CA   ALA   187     -11.113   9.489  -6.755
ATOM   2875 HA   ALA   187     -11.321   9.582  -5.689
ATOM   2876 CB   ALA   187     -11.564  10.879  -7.412
ATOM   2877 HB1  ALA   187     -12.650  10.946  -7.484
ATOM   2878 HB2  ALA   187     -11.172  10.950  -8.427
ATOM   2879 HB3  ALA   187     -11.226  11.712  -6.796
ATOM   2880 C    ALA   187     -11.939   8.260  -7.192
ATOM   2881 O    ALA   187     -11.621   7.587  -8.182
ATOM   2882 N    ALA   188     -13.031   8.022  -6.508
ATOM   2883 H    ALA   188     -13.138   8.561  -5.661
ATOM   2884 CA   ALA   188     -14.068   7.003  -6.654
ATOM   2885 HA   ALA   188     -13.912   6.615  -7.661
ATOM   2886 CB   ALA   188     -13.580   5.872  -5.782
ATOM   2887 HB1  ALA   188     -13.580   6.282  -4.772
ATOM   2888 HB2  ALA   188     -12.540   5.617  -5.986
ATOM   2889 HB3  ALA   188     -14.171   4.972  -5.953
ATOM   2890 C    ALA   188     -15.484   7.531  -6.395
ATOM   2891 O    ALA   188     -15.649   8.571  -5.745
ATOM   2892 N    GLY   189     -16.425   6.898  -7.098
ATOM   2893 H    GLY   189     -16.128   6.341  -7.886
ATOM   2894 CA   GLY   189     -17.828   6.987  -6.665
ATOM   2895 HA1  GLY   189     -18.650   6.525  -7.213
ATOM   2896 HA2  GLY   189     -18.071   8.045  -6.563
ATOM   2897 C    GLY   189     -18.041   6.249  -5.268
ATOM   2898 O    GLY   189     -17.133   5.628  -4.781
ATOM   2899 N    THR   190     -19.247   6.421  -4.672
ATOM   2900 H    THR   190     -19.971   6.893  -5.194
ATOM   2901 CA   THR   190     -19.738   5.742  -3.367
ATOM   2902 HA   THR   190     -18.913   5.474  -2.707
ATOM   2903 CB   THR   190     -20.637   6.628  -2.482
ATOM   2904 HB   THR   190     -20.830   6.094  -1.551
ATOM   2905 CG2  THR   190     -20.013   8.003  -2.209
ATOM   2906 HG21 THR   190     -19.984   8.569  -3.140
ATOM   2907 HG22 THR   190     -18.973   7.823  -1.936
ATOM   2908 HG23 THR   190     -20.643   8.451  -1.441
ATOM   2909 OG1  THR   190     -21.835   6.956  -3.143
ATOM   2910 HG1  THR   190     -22.458   6.238  -3.274
ATOM   2911 C    THR   190     -20.317   4.378  -3.748
ATOM   2912 O    THR   190     -20.859   4.256  -4.861
ATOM   2913 N    ASP   191     -20.153   3.327  -2.913
ATOM   2914 H    ASP   191     -19.593   3.486  -2.088
ATOM   2915 CA   ASP   191     -20.592   1.976  -3.206
ATOM   2916 HA   ASP   191     -19.983   1.588  -4.021
ATOM   2917 CB   ASP   191     -20.294   0.969  -1.972
ATOM   2918 HB1  ASP   191     -19.240   1.002  -1.698
ATOM   2919 HB2  ASP   191     -20.439  -0.083  -2.220
ATOM   2920 CG   ASP   191     -21.008   1.263  -0.636
ATOM   2921 OD1  ASP   191     -20.779   2.355  -0.066
ATOM   2922 OD2  ASP   191     -21.856   0.445  -0.230
ATOM   2923 C    ASP   191     -22.103   1.907  -3.642
ATOM   2924 OT1  ASP   191     -22.301   1.128  -4.570
ATOM   2925 OT2  ASP   191     -22.951   2.631  -3.019
ATOM   2926 O    TIP   192      -4.262 -10.520   4.711
ATOM   2927 H1   TIP   192      -3.467 -10.951   4.397
ATOM   2928 H2   TIP   192      -4.817 -11.236   5.019
ATOM   2929 O    TIP   193       5.046  15.837 -12.083
ATOM   2930 H1   TIP   193       4.723  16.141 -11.235
ATOM   2931 H2   TIP   193       4.715  14.943 -12.161
ATOM   2932 O    TIP   194      -8.915 -26.715  -0.482
ATOM   2933 H1   TIP   194      -8.078 -26.456  -0.096
ATOM   2934 H2   TIP   194      -9.553 -26.113  -0.098
ATOM   2935 O    TIP   195     -25.592 -24.724  -7.337
ATOM   2936 H1   TIP   195     -26.319 -24.143  -7.117
ATOM   2937 H2   TIP   195     -25.120 -24.843  -6.513
ATOM   2938 O    TIP   196      14.346 -17.717  12.211
ATOM   2939 H1   TIP   196      14.524 -17.806  11.275
ATOM   2940 H2   TIP   196      14.797 -16.912  12.465
ATOM   2941 O    TIP   197      -3.142  -0.141 -15.254
ATOM   2942 H1   TIP   197      -4.074  -0.139 -15.471
ATOM   2943 H2   TIP   197      -3.002   0.682 -14.786
ATOM   2944 O    TIP   198       1.949  15.876  -4.963
ATOM   2945 H1   TIP   198       2.652  16.225  -4.415
ATOM   2946 H2   TIP   198       1.465  15.286  -4.385
ATOM   2947 O    TIP   199      16.418   8.044  -1.875
ATOM   2948 H1   TIP   199      17.040   8.766  -1.962
ATOM   2949 H2   TIP   199      16.397   7.856  -0.937
ATOM   2950 O    TIP   200      -8.272 -11.783   7.005
ATOM   2951 H1   TIP   200      -8.028 -10.985   6.537
ATOM   2952 H2   TIP   200      -9.061 -12.091   6.561
ATOM   2953 O    TIP   201       2.671 -13.333 -18.111
ATOM   2954 H1   TIP   201       3.060 -12.491 -18.345
ATOM   2955 H2   TIP   201       1.765 -13.125 -17.883
ATOM   2956 O    TIP   202     -15.931 -13.346 -11.667
ATOM   2957 H1   TIP   202     -16.853 -13.495 -11.873
ATOM   2958 H2   TIP   202     -15.817 -13.714 -10.791
ATOM   2959 O    TIP   203      -1.399 -24.122   8.468
ATOM   2960 H1   TIP   203      -1.566 -24.399   7.568
ATOM   2961 H2   TIP   203      -0.822 -23.363   8.384
ATOM   2962 O    TIP   204       3.052 -11.148   7.892
ATOM   2963 H1   TIP   204       3.351 -10.392   7.387
ATOM   2964 H2   TIP   204       3.333 -11.905   7.378
ATOM   2965 O    TIP   205     -21.991  -3.544   3.156
ATOM   2966 H1   TIP   205     -21.920  -4.272   3.773
ATOM   2967 H2   TIP   205     -22.541  -2.902   3.604
ATOM   2968 O    TIP   206       2.770 -20.441   7.093
ATOM   2969 H1   TIP   206       2.810 -19.487   7.033
ATOM   2970 H2   TIP   206       3.685 -20.721   7.078
ATOM   2971 O    TIP   207      -7.757  11.821   6.525
ATOM   2972 H1   TIP   207      -7.227  11.486   7.248
ATOM   2973 H2   TIP   207      -8.649  11.844   6.872
ATOM   2974 O    TIP   208      -6.468 -27.622 -19.717
ATOM   2975 H1   TIP   208      -5.729 -28.065 -19.300
ATOM   2976 H2   TIP   208      -6.080 -27.144 -20.449
ATOM   2977 O    TIP   209      -6.424 -13.874  -9.127
ATOM   2978 H1   TIP   209      -7.363 -13.831  -8.946
ATOM   2979 H2   TIP   209      -6.201 -13.001  -9.448
ATOM   2980 O    TIP   210      -6.835 -25.649   1.624
ATOM   2981 H1   TIP   210      -6.697 -24.796   1.213
ATOM   2982 H2   TIP   210      -6.408 -25.577   2.478
ATOM   2983 O    TIP   211      19.026   0.239   1.995
ATOM   2984 H1   TIP   211      19.835   0.664   1.709
ATOM   2985 H2   TIP   211      18.577   0.008   1.182
ATOM   2986 O    TIP   212     -20.936  -9.857   6.680
ATOM   2987 H1   TIP   212     -21.336 -10.613   6.251
ATOM   2988 H2   TIP   212     -20.105 -10.187   7.024
ATOM   2989 O    TIP   213     -14.602 -16.813 -14.370
ATOM   2990 H1   TIP   213     -14.144 -16.042 -14.037
ATOM   2991 H2   TIP   213     -15.170 -16.476 -15.062
ATOM   2992 O    TIP   214      -8.002  -9.891  -3.723
ATOM   2993 H1   TIP   214      -7.071 -10.004  -3.915
ATOM   2994 H2   TIP   214      -8.331 -10.780  -3.595
ATOM   2995 O    TIP   215      17.261  -5.303   4.984
ATOM   2996 H1   TIP   215      16.974  -4.425   4.735
ATOM   2997 H2   TIP   215      17.345  -5.268   5.936
ATOM   2998 O    TIP   216       1.337   3.890 -13.973
ATOM   2999 H1   TIP   216       1.151   3.057 -14.407
ATOM   3000 H2   TIP   216       1.631   4.467 -14.677
ATOM   3001 O    TIP   217      -4.236 -14.740  -1.809
ATOM   3002 H1   TIP   217      -3.820 -15.248  -1.112
ATOM   3003 H2   TIP   217      -4.907 -14.224  -1.363
ATOM   3004 O    TIP   218     -11.640  27.199  -8.655
ATOM   3005 H1   TIP   218     -11.821  27.201  -9.594
ATOM   3006 H2   TIP   218     -10.978  26.518  -8.538
ATOM   3007 O    TIP   219       2.985 -10.693   3.040
ATOM   3008 H1   TIP   219       3.679 -10.277   3.550
ATOM   3009 H2   TIP   219       2.190 -10.218   3.283
ATOM   3010 O    TIP   220      22.713  -6.900 -12.219
ATOM   3011 H1   TIP   220      22.206  -6.937 -13.030
ATOM   3012 H2   TIP   220      23.618  -7.042 -12.494
ATOM   3013 O    TIP   221      -5.378  -7.921  13.601
ATOM   3014 H1   TIP   221      -5.596  -8.580  14.260
ATOM   3015 H2   TIP   221      -6.212  -7.722  13.175
ATOM   3016 O    TIP   222      -2.929 -23.003  10.791
ATOM   3017 H1   TIP   222      -2.636 -22.671   9.942
ATOM   3018 H2   TIP   222      -3.713 -22.492  10.990
ATOM   3019 O    TIP   223       0.188 -12.292 -17.384
ATOM   3020 H1   TIP   223      -0.241 -11.842 -16.657
ATOM   3021 H2   TIP   223      -0.490 -12.366 -18.055
ATOM   3022 O    TIP   224     -11.401  -0.747   4.357
ATOM   3023 H1   TIP   224     -11.298  -1.313   5.121
ATOM   3024 H2   TIP   224     -10.532  -0.724   3.955
ATOM   3025 O    TIP   225       7.056   3.502 -14.749
ATOM   3026 H1   TIP   225       7.746   3.834 -15.324
ATOM   3027 H2   TIP   225       6.882   2.617 -15.068
ATOM   3028 O    TIP   226      12.186   5.369   4.354
ATOM   3029 H1   TIP   226      11.668   6.171   4.294
ATOM   3030 H2   TIP   226      12.466   5.196   3.455
ATOM   3031 O    TIP   227     -24.056 -20.671 -12.660
ATOM   3032 H1   TIP   227     -24.790 -21.003 -13.176
ATOM   3033 H2   TIP   227     -23.721 -19.931 -13.165
ATOM   3034 O    TIP   228      17.016 -10.765   1.940
ATOM   3035 H1   TIP   228      16.854 -11.056   2.837
ATOM   3036 H2   TIP   228      17.605 -11.426   1.576
ATOM   3037 O    TIP   229     -17.916  27.935  -4.772
ATOM   3038 H1   TIP   229     -18.135  27.158  -5.286
ATOM   3039 H2   TIP   229     -16.961  27.932  -4.726
ATOM   3040 O    TIP   230     -16.500  -1.064  -2.178
ATOM   3041 H1   TIP   230     -15.859  -1.622  -1.739
ATOM   3042 H2   TIP   230     -15.990  -0.573  -2.822
ATOM   3043 O    TIP   231      15.377 -16.939   6.892
ATOM   3044 H1   TIP   231      15.729 -16.330   6.243
ATOM   3045 H2   TIP   231      15.750 -17.788   6.652
ATOM   3046 O    TIP   232       1.491  21.013  -3.479
ATOM   3047 H1   TIP   232       1.450  20.425  -2.725
ATOM   3048 H2   TIP   232       2.199  20.662  -4.019
ATOM   3049 O    TIP   233       1.221  17.534  -9.962
ATOM   3050 H1   TIP   233       1.411  17.200  -9.085
ATOM   3051 H2   TIP   233       0.358  17.178 -10.173
ATOM   3052 O    TIP   234       3.786  -5.278   6.505
ATOM   3053 H1   TIP   234       3.486  -5.249   5.596
ATOM   3054 H2   TIP   234       3.859  -6.211   6.704
ATOM   3055 O    TIP   235      10.985  -5.867   7.704
ATOM   3056 H1   TIP   235      11.441  -6.475   7.122
ATOM   3057 H2   TIP   235      11.025  -6.281   8.565
ATOM   3058 O    TIP   236      10.019  11.564  -1.017
ATOM   3059 H1   TIP   236       9.538  10.736  -0.995
ATOM   3060 H2   TIP   236      10.769  11.392  -1.585
ATOM   3061 O    TIP   237     -12.430  -3.610  15.470
ATOM   3062 H1   TIP   237     -12.589  -3.291  14.582
ATOM   3063 H2   TIP   237     -12.172  -4.524  15.354
ATOM   3064 O    TIP   238       9.649 -14.587   6.057
ATOM   3065 H1   TIP   238       9.942 -15.374   6.516
ATOM   3066 H2   TIP   238       8.858 -14.860   5.593
ATOM   3067 O    TIP   239       2.128  12.157  -7.296
ATOM   3068 H1   TIP   239       2.686  12.767  -6.813
ATOM   3069 H2   TIP   239       2.465  11.291  -7.068
ATOM   3070 O    TIP   240      -6.765 -11.840 -15.141
ATOM   3071 H1   TIP   240      -7.721 -11.830 -15.097
ATOM   3072 H2   TIP   240      -6.569 -12.096 -16.043
ATOM   3073 O    TIP   241       1.051 -17.189 -16.822
ATOM   3074 H1   TIP   241       0.827 -16.914 -17.710
ATOM   3075 H2   TIP   241       1.272 -16.377 -16.367
ATOM   3076 O    TIP   242       4.240 -22.906  -0.474
ATOM   3077 H1   TIP   242       3.723 -22.612  -1.224
ATOM   3078 H2   TIP   242       4.025 -22.287   0.224
ATOM   3079 O    TIP   243      -2.717  -1.757   8.875
ATOM   3080 H1   TIP   243      -3.501  -1.384   8.472
ATOM   3081 H2   TIP   243      -2.756  -1.469   9.787
ATOM   3082 O    TIP   244     -13.492  -3.400   4.913
ATOM   3083 H1   TIP   244     -13.617  -2.971   4.066
ATOM   3084 H2   TIP   244     -12.580  -3.222   5.141
ATOM   3085 O    TIP   245     -11.330  -5.752  13.826
ATOM   3086 H1   TIP   245     -10.470  -5.361  13.673
ATOM   3087 H2   TIP   245     -11.667  -5.941  12.950
ATOM   3088 O    TIP   246     -24.434  -3.785 -13.798
ATOM   3089 H1   TIP   246     -24.866  -3.837 -14.651
ATOM   3090 H2   TIP   246     -24.224  -4.693 -13.579
ATOM   3091 O    TIP   247      14.979 -11.438   4.151
ATOM   3092 H1   TIP   247      15.112 -11.495   3.205
ATOM   3093 H2   TIP   247      15.647 -12.013   4.523
ATOM   3094 O    TIP   248      -0.857  22.177   0.044
ATOM   3095 H1   TIP   248      -1.702  21.912   0.407
ATOM   3096 H2   TIP   248      -0.323  21.384   0.074
ATOM   3097 O    TIP   249       0.985  -1.546  -5.938
ATOM   3098 H1   TIP   249       1.849  -1.369  -5.567
ATOM   3099 H2   TIP   249       1.149  -2.181  -6.636
ATOM   3100 O    TIP   250      13.099   6.790  -9.670
ATOM   3101 H1   TIP   250      13.911   6.656 -10.159
ATOM   3102 H2   TIP   250      13.381   7.163  -8.835
ATOM   3103 O    TIP   251      -5.581 -24.550 -17.946
ATOM   3104 H1   TIP   251      -4.765 -24.197 -18.300
ATOM   3105 H2   TIP   251      -6.128 -23.781 -17.790
ATOM   3106 O    TIP   252     -19.025 -14.891   1.709
ATOM   3107 H1   TIP   252     -19.395 -14.424   2.458
ATOM   3108 H2   TIP   252     -19.760 -14.999   1.106
ATOM   3109 O    TIP   253     -17.064 -24.984  -4.345
ATOM   3110 H1   TIP   253     -18.012 -24.905  -4.452
ATOM   3111 H2   TIP   253     -16.822 -25.732  -4.890
ATOM   3112 O    TIP   254     -23.594  -4.000   9.678
ATOM   3113 H1   TIP   254     -23.265  -3.744   8.817
ATOM   3114 H2   TIP   254     -24.427  -3.536   9.766
ATOM   3115 O    TIP   255      -9.017 -21.201   5.089
ATOM   3116 H1   TIP   255      -8.895 -21.173   4.140
ATOM   3117 H2   TIP   255      -8.187 -20.887   5.447
ATOM   3118 O    TIP   256     -13.981   4.175 -10.841
ATOM   3119 H1   TIP   256     -14.262   4.928 -10.323
ATOM   3120 H2   TIP   256     -13.998   3.441 -10.227
ATOM   3121 O    TIP   257     -10.671   4.500  12.832
ATOM   3122 H1   TIP   257     -10.187   4.516  12.006
ATOM   3123 H2   TIP   257     -11.573   4.304  12.579
ATOM   3124 O    TIP   258     -22.132  14.130   1.832
ATOM   3125 H1   TIP   258     -22.977  14.134   1.381
ATOM   3126 H2   TIP   258     -21.636  13.431   1.408
ATOM   3127 O    TIP   259      14.916 -11.272  14.940
ATOM   3128 H1   TIP   259      14.227 -10.656  15.186
ATOM   3129 H2   TIP   259      14.457 -12.097  14.783
ATOM   3130 O    TIP   260       3.451 -22.422   2.780
ATOM   3131 H1   TIP   260       2.835 -22.308   3.503
ATOM   3132 H2   TIP   260       3.463 -21.573   2.338
ATOM   3133 O    TIP   261      20.093  -6.210  -1.195
ATOM   3134 H1   TIP   261      19.566  -6.078  -0.406
ATOM   3135 H2   TIP   261      20.736  -6.874  -0.946
ATOM   3136 O    TIP   262      20.416 -22.157  -3.909
ATOM   3137 H1   TIP   262      20.724 -22.925  -3.429
ATOM   3138 H2   TIP   262      20.859 -22.209  -4.756
ATOM   3139 O    TIP   263       2.554  -2.155  -8.428
ATOM   3140 H1   TIP   263       2.717  -1.251  -8.697
ATOM   3141 H2   TIP   263       2.006  -2.518  -9.124
ATOM   3142 O    TIP   264     -14.598 -22.758  20.417
ATOM   3143 H1   TIP   264     -15.499 -22.721  20.738
ATOM   3144 H2   TIP   264     -14.618 -22.282  19.587
ATOM   3145 O    TIP   265      11.946 -12.830 -15.624
ATOM   3146 H1   TIP   265      11.199 -13.370 -15.363
ATOM   3147 H2   TIP   265      11.564 -12.134 -16.158
ATOM   3148 O    TIP   266       7.013  18.441  -8.169
ATOM   3149 H1   TIP   266       7.724  17.827  -7.987
ATOM   3150 H2   TIP   266       7.168  18.729  -9.069
ATOM   3151 O    TIP   267      16.802  -7.788  16.321
ATOM   3152 H1   TIP   267      16.528  -7.233  17.051
ATOM   3153 H2   TIP   267      16.114  -7.678  15.665
ATOM   3154 O    TIP   268     -10.821 -23.508   5.055
ATOM   3155 H1   TIP   268     -10.459 -22.675   4.754
ATOM   3156 H2   TIP   268     -10.411 -24.166   4.495
ATOM   3157 O    TIP   269     -12.494 -14.507   5.289
ATOM   3158 H1   TIP   269     -13.261 -13.963   5.469
ATOM   3159 H2   TIP   269     -12.323 -14.963   6.113
ATOM   3160 O    TIP   270     -23.417  -0.919   8.316
ATOM   3161 H1   TIP   270     -22.648  -1.480   8.413
ATOM   3162 H2   TIP   270     -23.144  -0.073   8.671
ATOM   3163 O    TIP   271       2.392 -21.866  -2.080
ATOM   3164 H1   TIP   271       1.529 -22.272  -2.008
ATOM   3165 H2   TIP   271       2.225 -20.928  -1.992
ATOM   3166 O    TIP   272      -7.353  -9.148   5.883
ATOM   3167 H1   TIP   272      -6.420  -9.205   6.087
ATOM   3168 H2   TIP   272      -7.620  -8.292   6.217
ATOM   3169 O    TIP   273     -23.064  -6.444   2.852
ATOM   3170 H1   TIP   273     -23.382  -6.625   1.968
ATOM   3171 H2   TIP   273     -22.290  -6.998   2.948
ATOM   3172 O    TIP   274       7.884 -25.272  -0.706
ATOM   3173 H1   TIP   274       6.988 -25.437  -1.000
ATOM   3174 H2   TIP   274       7.804 -24.552  -0.082
ATOM   3175 O    TIP   275       2.533  -1.495  14.930
ATOM   3176 H1   TIP   275       2.236  -1.834  14.086
ATOM   3177 H2   TIP   275       2.510  -0.544  14.828
ATOM   3178 O    TIP   276      13.428 -14.838 -16.890
ATOM   3179 H1   TIP   276      13.090 -14.091 -16.395
ATOM   3180 H2   TIP   276      14.379 -14.767 -16.813
ATOM   3181 O    TIP   277      19.358 -22.786 -12.608
ATOM   3182 H1   TIP   277      18.484 -23.006 -12.930
ATOM   3183 H2   TIP   277      19.207 -22.399 -11.746
ATOM   3184 O    TIP   278      -4.710  -8.494   6.301
ATOM   3185 H1   TIP   278      -4.575  -9.058   5.540
ATOM   3186 H2   TIP   278      -4.013  -8.740   6.909
ATOM   3187 O    TIP   279       4.296 -24.988  -4.383
ATOM   3188 H1   TIP   279       4.592 -25.221  -5.262
ATOM   3189 H2   TIP   279       3.508 -24.464  -4.525
ATOM   3190 O    TIP   280      -7.365  -1.011   5.986
ATOM   3191 H1   TIP   280      -7.363  -1.936   5.741
ATOM   3192 H2   TIP   280      -7.789  -0.568   5.251
ATOM   3193 O    TIP   281      14.123  24.233  -1.149
ATOM   3194 H1   TIP   281      14.203  25.075  -1.595
ATOM   3195 H2   TIP   281      15.026  23.949  -1.005
ATOM   3196 O    TIP   282       9.622 -17.209  14.327
ATOM   3197 H1   TIP   282      10.122 -17.039  15.125
ATOM   3198 H2   TIP   282       8.876 -16.612  14.379
ATOM   3199 O    TIP   283     -28.404 -17.462 -12.999
ATOM   3200 H1   TIP   283     -27.549 -17.327 -12.590
ATOM   3201 H2   TIP   283     -28.889 -16.658 -12.816
ATOM   3202 O    TIP   284     -21.745  27.766  -8.156
ATOM   3203 H1   TIP   284     -21.660  27.720  -7.204
ATOM   3204 H2   TIP   284     -21.391  26.934  -8.469
ATOM   3205 O    TIP   285      -5.367 -19.850   8.931
ATOM   3206 H1   TIP   285      -5.866 -19.066   8.702
ATOM   3207 H2   TIP   285      -4.539 -19.755   8.460
ATOM   3208 O    TIP   286       3.940  -2.484  11.208
ATOM   3209 H1   TIP   286       4.432  -1.734  11.540
ATOM   3210 H2   TIP   286       3.366  -2.116  10.535
ATOM   3211 O    TIP   287     -14.889 -21.617 -14.151
ATOM   3212 H1   TIP   287     -15.240 -22.286 -14.738
ATOM   3213 H2   TIP   287     -15.612 -21.002 -14.028
ATOM   3214 O    TIP   288     -16.145 -22.856   1.200
ATOM   3215 H1   TIP   288     -15.642 -22.753   2.008
ATOM   3216 H2   TIP   288     -16.025 -23.773   0.957
ATOM   3217 O    TIP   289       5.857 -20.617   6.873
ATOM   3218 H1   TIP   289       5.561 -21.407   7.323
ATOM   3219 H2   TIP   289       6.801 -20.736   6.772
ATOM   3220 O    TIP   290     -12.467  -4.079   8.290
ATOM   3221 H1   TIP   290     -12.847  -4.860   8.691
ATOM   3222 H2   TIP   290     -11.654  -3.931   8.774
ATOM   3223 O    TIP   291      -8.581 -27.002  -4.782
ATOM   3224 H1   TIP   291      -9.042 -27.515  -5.446
ATOM   3225 H2   TIP   291      -8.636 -27.532  -3.987
ATOM   3226 O    TIP   292      -3.908   8.435  -1.138
ATOM   3227 H1   TIP   292      -4.208   9.203  -0.653
ATOM   3228 H2   TIP   292      -3.835   8.736  -2.044
ATOM   3229 O    TIP   293     -23.039  -1.540  -1.641
ATOM   3230 H1   TIP   293     -22.875  -2.082  -0.869
ATOM   3231 H2   TIP   293     -23.057  -0.643  -1.306
ATOM   3232 O    TIP   294      -3.890 -25.704  13.898
ATOM   3233 H1   TIP   294      -3.380 -25.610  13.094
ATOM   3234 H2   TIP   294      -3.518 -25.057  14.497
ATOM   3235 O    TIP   295     -17.316  -5.696  -2.288
ATOM   3236 H1   TIP   295     -17.824  -5.627  -3.096
ATOM   3237 H2   TIP   295     -17.554  -6.549  -1.926
ATOM   3238 O    TIP   296      22.232 -11.820   9.016
ATOM   3239 H1   TIP   296      22.494 -11.176   9.673
ATOM   3240 H2   TIP   296      22.040 -11.302   8.234
ATOM   3241 O    TIP   297      -0.150 -20.784   0.644
ATOM   3242 H1   TIP   297      -0.029 -21.171  -0.223
ATOM   3243 H2   TIP   297       0.221 -19.905   0.570
ATOM   3244 O    TIP   298     -18.337  -9.937   7.330
ATOM   3245 H1   TIP   298     -17.679 -10.616   7.478
ATOM   3246 H2   TIP   298     -18.229  -9.693   6.411
ATOM   3247 O    TIP   299      13.426 -14.504   4.455
ATOM   3248 H1   TIP   299      14.141 -14.724   3.859
ATOM   3249 H2   TIP   299      12.726 -15.116   4.229
ATOM   3250 O    TIP   300     -11.240   9.090  -2.722
ATOM   3251 H1   TIP   300     -12.152   9.228  -2.979
ATOM   3252 H2   TIP   300     -10.735   9.282  -3.512
ATOM   3253 O    TIP   301      -5.150   2.882   3.707
ATOM   3254 H1   TIP   301      -5.613   3.718   3.640
ATOM   3255 H2   TIP   301      -5.843   2.222   3.694
ATOM   3256 O    TIP   302     -15.584   4.996   4.358
ATOM   3257 H1   TIP   302     -16.375   5.274   3.897
ATOM   3258 H2   TIP   302     -14.980   4.736   3.662
ATOM   3259 O    TIP   303      -1.214 -25.445  -0.125
ATOM   3260 H1   TIP   303      -1.935 -25.367   0.499
ATOM   3261 H2   TIP   303      -1.533 -26.060  -0.786
ATOM   3262 O    TIP   304       5.147  10.431   2.459
ATOM   3263 H1   TIP   304       4.727   9.895   3.131
ATOM   3264 H2   TIP   304       4.875  10.036   1.631
ATOM   3265 O    TIP   305       7.702 -15.324  10.551
ATOM   3266 H1   TIP   305       6.987 -15.449   9.927
ATOM   3267 H2   TIP   305       7.268 -15.221  11.397
ATOM   3268 O    TIP   306     -29.244   1.872  -7.086
ATOM   3269 H1   TIP   306     -29.181   1.808  -8.039
ATOM   3270 H2   TIP   306     -30.185   1.872  -6.907
ATOM   3271 O    TIP   307     -10.560  18.307   1.577
ATOM   3272 H1   TIP   307     -10.208  17.428   1.718
ATOM   3273 H2   TIP   307     -10.728  18.351   0.636
ATOM   3274 O    TIP   308      -5.319   5.024   1.454
ATOM   3275 H1   TIP   308      -5.581   4.452   0.734
ATOM   3276 H2   TIP   308      -4.435   5.310   1.225
ATOM   3277 O    TIP   309      22.254  -0.348  -8.812
ATOM   3278 H1   TIP   309      22.511  -0.039  -9.680
ATOM   3279 H2   TIP   309      21.551  -0.976  -8.978
ATOM   3280 O    TIP   310     -19.195  16.666  -3.427
ATOM   3281 H1   TIP   310     -19.476  17.563  -3.610
ATOM   3282 H2   TIP   310     -19.876  16.313  -2.855
ATOM   3283 O    TIP   311      -9.847   8.403 -18.120
ATOM   3284 H1   TIP   311      -9.387   9.235 -18.225
ATOM   3285 H2   TIP   311      -9.728   8.177 -17.197
ATOM   3286 O    TIP   312       3.391   8.080 -14.753
ATOM   3287 H1   TIP   312       2.875   8.664 -14.199
ATOM   3288 H2   TIP   312       3.761   8.651 -15.426
ATOM   3289 O    TIP   313      -4.091  24.227 -10.580
ATOM   3290 H1   TIP   313      -3.657  23.434 -10.894
ATOM   3291 H2   TIP   313      -3.760  24.346  -9.690
ATOM   3292 O    TIP   314     -22.840 -15.553 -16.904
ATOM   3293 H1   TIP   314     -22.284 -14.870 -17.278
ATOM   3294 H2   TIP   314     -22.313 -16.349 -16.959
ATOM   3295 O    TIP   315     -14.687  27.018  -8.542
ATOM   3296 H1   TIP   315     -15.486  26.515  -8.700
ATOM   3297 H2   TIP   315     -14.188  26.938  -9.354
ATOM   3298 O    TIP   316      21.163 -19.533 -15.705
ATOM   3299 H1   TIP   316      21.282 -18.584 -15.675
ATOM   3300 H2   TIP   316      20.401 -19.662 -16.269
ATOM   3301 O    TIP   317      -8.918  23.987 -14.400
ATOM   3302 H1   TIP   317      -9.517  24.624 -14.790
ATOM   3303 H2   TIP   317      -8.134  24.027 -14.948
ATOM   3304 O    TIP   318      -3.260   5.823   6.280
ATOM   3305 H1   TIP   318      -2.323   5.796   6.084
ATOM   3306 H2   TIP   318      -3.431   6.736   6.512
ATOM   3307 O    TIP   319     -23.531  -6.578 -13.234
ATOM   3308 H1   TIP   319     -23.272  -7.371 -13.704
ATOM   3309 H2   TIP   319     -22.707  -6.204 -12.922
ATOM   3310 O    TIP   320       0.758 -11.182  -6.035
ATOM   3311 H1   TIP   320      -0.137 -10.949  -5.787
ATOM   3312 H2   TIP   320       1.220 -11.280  -5.203
ATOM   3313 O    TIP   321       6.081 -13.954 -19.005
ATOM   3314 H1   TIP   321       5.889 -14.841 -19.308
ATOM   3315 H2   TIP   321       5.815 -13.389 -19.730
ATOM   3316 O    TIP   322      20.956  24.920  -5.939
ATOM   3317 H1   TIP   322      21.735  25.254  -6.383
ATOM   3318 H2   TIP   322      20.234  25.433  -6.301
ATOM   3319 O    TIP   323      12.080  -9.883   6.580
ATOM   3320 H1   TIP   323      12.305  -9.879   7.510
ATOM   3321 H2   TIP   323      12.239 -10.784   6.298
ATOM   3322 O    TIP   324       9.721 -11.758   7.293
ATOM   3323 H1   TIP   324       9.512 -10.931   6.858
ATOM   3324 H2   TIP   324       9.835 -12.384   6.578
ATOM   3325 O    TIP   325      13.269  -0.903 -16.273
ATOM   3326 H1   TIP   325      13.727  -0.195 -15.821
ATOM   3327 H2   TIP   325      13.430  -0.740 -17.202
ATOM   3328 O    TIP   326     -11.282  11.343  -1.168
ATOM   3329 H1   TIP   326     -10.745  11.417  -0.379
ATOM   3330 H2   TIP   326     -11.100  10.465  -1.501
ATOM   3331 O    TIP   327     -17.575 -17.749   5.213
ATOM   3332 H1   TIP   327     -16.690 -17.414   5.351
ATOM   3333 H2   TIP   327     -17.844 -18.078   6.070
ATOM   3334 O    TIP   328      -3.567   7.858 -15.911
ATOM   3335 H1   TIP   328      -2.743   7.387 -16.034
ATOM   3336 H2   TIP   328      -4.076   7.302 -15.321
ATOM   3337 O    TIP   329     -18.893   4.094  -0.250
ATOM   3338 H1   TIP   329     -18.189   3.638   0.210
ATOM   3339 H2   TIP   329     -19.644   3.505  -0.186
ATOM   3340 O    TIP   330     -12.271   2.191 -15.513
ATOM   3341 H1   TIP   330     -11.337   2.396 -15.568
ATOM   3342 H2   TIP   330     -12.352   1.332 -15.926
ATOM   3343 O    TIP   331      13.487   2.616  -0.939
ATOM   3344 H1   TIP   331      12.821   3.139  -1.384
ATOM   3345 H2   TIP   331      13.467   1.770  -1.386
ATOM   3346 O    TIP   332      -8.338 -24.437  -5.846
ATOM   3347 H1   TIP   332      -8.923 -23.803  -5.431
ATOM   3348 H2   TIP   332      -8.695 -25.290  -5.599
ATOM   3349 O    TIP   333      14.459  26.565 -11.048
ATOM   3350 H1   TIP   333      13.556  26.331 -11.261
ATOM   3351 H2   TIP   333      14.435  27.510 -10.902
ATOM   3352 O    TIP   334      -0.168  -0.305  -3.471
ATOM   3353 H1   TIP   334       0.034  -0.613  -4.354
ATOM   3354 H2   TIP   334      -0.911  -0.841  -3.193
ATOM   3355 O    TIP   335      -0.811   0.109 -16.917
ATOM   3356 H1   TIP   335      -1.126  -0.599 -17.479
ATOM   3357 H2   TIP   335      -1.533   0.273 -16.310
ATOM   3358 O    TIP   336       0.092 -18.045  11.578
ATOM   3359 H1   TIP   336       0.882 -18.481  11.897
ATOM   3360 H2   TIP   336      -0.520 -18.758  11.396
ATOM   3361 O    TIP   337       7.821 -10.935  -8.939
ATOM   3362 H1   TIP   337       7.112 -11.082  -9.564
ATOM   3363 H2   TIP   337       7.491 -10.251  -8.357
ATOM   3364 O    TIP   338      -4.444  -0.003 -18.262
ATOM   3365 H1   TIP   338      -4.849  -0.666 -18.822
ATOM   3366 H2   TIP   338      -4.930  -0.054 -17.440
ATOM   3367 O    TIP   339     -27.159 -11.420   8.187
ATOM   3368 H1   TIP   339     -26.428 -11.030   7.708
ATOM   3369 H2   TIP   339     -27.466 -12.128   7.621
ATOM   3370 O    TIP   340       7.032  26.683  -2.874
ATOM   3371 H1   TIP   340       7.214  25.814  -3.231
ATOM   3372 H2   TIP   340       7.888  27.018  -2.607
ATOM   3373 O    TIP   341     -14.238 -19.283 -16.062
ATOM   3374 H1   TIP   341     -14.682 -18.655 -15.494
ATOM   3375 H2   TIP   341     -14.780 -20.070 -16.022
ATOM   3376 O    TIP   342       8.549  -9.584  20.110
ATOM   3377 H1   TIP   342       7.897  -8.884  20.121
ATOM   3378 H2   TIP   342       8.051 -10.381  20.293
ATOM   3379 O    TIP   343      21.978  -2.912  -6.700
ATOM   3380 H1   TIP   343      21.137  -3.351  -6.581
ATOM   3381 H2   TIP   343      21.839  -2.029  -6.359
ATOM   3382 O    TIP   344      19.725   8.815  -8.469
ATOM   3383 H1   TIP   344      18.861   8.449  -8.657
ATOM   3384 H2   TIP   344      19.916   8.533  -7.574
ATOM   3385 O    TIP   345      -3.828  -4.443  20.251
ATOM   3386 H1   TIP   345      -4.082  -4.643  21.152
ATOM   3387 H2   TIP   345      -4.110  -3.538  20.117
ATOM   3388 O    TIP   346     -22.273  -6.461 -18.968
ATOM   3389 H1   TIP   346     -22.080  -7.373 -18.755
ATOM   3390 H2   TIP   346     -21.494  -5.979 -18.692
ATOM   3391 O    TIP   347       5.452 -18.111   5.594
ATOM   3392 H1   TIP   347       5.809 -17.356   6.061
ATOM   3393 H2   TIP   347       5.793 -18.870   6.067
ATOM   3394 O    TIP   348     -21.831  -2.569 -15.064
ATOM   3395 H1   TIP   348     -22.610  -2.516 -14.510
ATOM   3396 H2   TIP   348     -21.762  -3.495 -15.295
ATOM   3397 O    TIP   349     -10.674  21.672 -14.287
ATOM   3398 H1   TIP   349     -10.020  22.346 -14.470
ATOM   3399 H2   TIP   349     -10.960  21.374 -15.150
ATOM   3400 O    TIP   350      21.790 -22.917  -5.975
ATOM   3401 H1   TIP   350      21.412 -23.786  -5.847
ATOM   3402 H2   TIP   350      22.604 -23.076  -6.452
ATOM   3403 O    TIP   351      27.102  -7.224  -0.327
ATOM   3404 H1   TIP   351      26.190  -7.107  -0.592
ATOM   3405 H2   TIP   351      27.546  -7.526  -1.119
ATOM   3406 O    TIP   352     -22.530 -12.587   8.819
ATOM   3407 H1   TIP   352     -23.417 -12.411   9.133
ATOM   3408 H2   TIP   352     -22.552 -12.350   7.892
ATOM   3409 O    TIP   353      16.628  -3.225 -17.392
ATOM   3410 H1   TIP   353      17.169  -3.140 -16.607
ATOM   3411 H2   TIP   353      15.744  -3.378 -17.059
ATOM   3412 O    TIP   354      10.116 -23.490 -18.418
ATOM   3413 H1   TIP   354      10.145 -23.894 -17.551
ATOM   3414 H2   TIP   354       9.504 -22.761 -18.324
ATOM   3415 O    TIP   355       5.109 -21.780 -18.730
ATOM   3416 H1   TIP   355       5.813 -21.161 -18.537
ATOM   3417 H2   TIP   355       4.813 -22.082 -17.871
ATOM   3418 O    TIP   356       5.695 -18.705  17.844
ATOM   3419 H1   TIP   356       4.899 -18.988  17.394
ATOM   3420 H2   TIP   356       6.356 -19.350  17.594
ATOM   3421 O    TIP   357     -15.232 -14.456 -15.654
ATOM   3422 H1   TIP   357     -16.077 -14.148 -15.980
ATOM   3423 H2   TIP   357     -14.608 -14.213 -16.338
ATOM   3424 O    TIP   358     -25.317 -27.302  -5.856
ATOM   3425 H1   TIP   358     -24.682 -26.736  -6.295
ATOM   3426 H2   TIP   358     -24.944 -28.180  -5.926
ATOM   3427 O    TIP   359     -14.903  -3.177   7.458
ATOM   3428 H1   TIP   359     -13.985  -3.402   7.609
ATOM   3429 H2   TIP   359     -14.911  -2.766   6.594
ATOM   3430 O    TIP   360      -2.739  16.124   4.231
ATOM   3431 H1   TIP   360      -2.256  16.599   3.555
ATOM   3432 H2   TIP   360      -2.986  15.298   3.815
ATOM   3433 O    TIP   361     -20.083 -24.747   1.654
ATOM   3434 H1   TIP   361     -19.742 -23.957   1.235
ATOM   3435 H2   TIP   361     -19.715 -24.729   2.537
ATOM   3436 O    TIP   362       3.568  11.293  -9.830
ATOM   3437 H1   TIP   362       2.999  11.989  -9.501
ATOM   3438 H2   TIP   362       4.165  11.735 -10.433
ATOM   3439 O    TIP   363     -13.259  -5.188 -16.691
ATOM   3440 H1   TIP   363     -13.067  -5.798 -17.403
ATOM   3441 H2   TIP   363     -13.610  -5.738 -15.991
ATOM   3442 O    TIP   364       1.284   2.722   3.550
ATOM   3443 H1   TIP   364       0.460   2.461   3.140
ATOM   3444 H2   TIP   364       1.468   3.589   3.190
ATOM   3445 O    TIP   365       7.892  18.950 -10.672
ATOM   3446 H1   TIP   365       7.355  18.892 -11.463
ATOM   3447 H2   TIP   365       8.774  19.137 -10.993
ATOM   3448 O    TIP   366     -27.335  -2.361  -2.001
ATOM   3449 H1   TIP   366     -26.528  -2.827  -2.223
ATOM   3450 H2   TIP   366     -27.297  -1.555  -2.515
ATOM   3451 O    TIP   367      -6.468 -19.937  13.671
ATOM   3452 H1   TIP   367      -6.773 -20.495  14.386
ATOM   3453 H2   TIP   367      -6.737 -19.054  13.923
ATOM   3454 O    TIP   368      -5.712   3.952 -16.865
ATOM   3455 H1   TIP   368      -5.730   4.908 -16.903
ATOM   3456 H2   TIP   368      -5.928   3.742 -15.957
ATOM   3457 O    TIP   369      10.552   8.654  -8.502
ATOM   3458 H1   TIP   369       9.793   9.221  -8.638
ATOM   3459 H2   TIP   369      10.733   8.283  -9.365
ATOM   3460 O    TIP   370     -24.720  -9.635 -10.910
ATOM   3461 H1   TIP   370     -25.176  -8.806 -10.766
ATOM   3462 H2   TIP   370     -23.862  -9.511 -10.505
ATOM   3463 O    TIP   371     -11.119  -2.678   6.236
ATOM   3464 H1   TIP   371     -10.255  -3.091   6.224
ATOM   3465 H2   TIP   371     -11.561  -3.067   6.990
ATOM   3466 O    TIP   372     -22.616  -6.029  -2.306
ATOM   3467 H1   TIP   372     -21.947  -6.700  -2.171
ATOM   3468 H2   TIP   372     -22.130  -5.204  -2.315
ATOM   3469 O    TIP   373      13.139 -15.576   7.948
ATOM   3470 H1   TIP   373      13.725 -15.201   8.605
ATOM   3471 H2   TIP   373      13.706 -16.119   7.401
ATOM   3472 O    TIP   374       6.414   8.111   7.795
ATOM   3473 H1   TIP   374       5.494   8.242   7.568
ATOM   3474 H2   TIP   374       6.740   7.498   7.137
ATOM   3475 O    TIP   375      -3.836  18.217  -6.957
ATOM   3476 H1   TIP   375      -3.170  17.567  -6.734
ATOM   3477 H2   TIP   375      -3.404  18.798  -7.584
ATOM   3478 O    TIP   376     -11.574 -11.474 -20.339
ATOM   3479 H1   TIP   376     -10.669 -11.431 -20.648
ATOM   3480 H2   TIP   376     -11.847 -12.373 -20.521
ATOM   3481 O    TIP   377      13.808  -6.410 -14.960
ATOM   3482 H1   TIP   377      13.553  -7.224 -15.395
ATOM   3483 H2   TIP   377      14.750  -6.341 -15.112
ATOM   3484 O    TIP   378     -19.355  -4.865   9.278
ATOM   3485 H1   TIP   378     -19.873  -4.548  10.018
ATOM   3486 H2   TIP   378     -19.640  -5.771   9.157
ATOM   3487 O    TIP   379       9.084   5.246   3.440
ATOM   3488 H1   TIP   379       9.232   4.647   4.171
ATOM   3489 H2   TIP   379       9.690   5.970   3.594
ATOM   3490 O    TIP   380     -27.206   2.815 -13.280
ATOM   3491 H1   TIP   380     -28.072   2.528 -12.991
ATOM   3492 H2   TIP   380     -27.191   3.754 -13.100
ATOM   3493 O    TIP   381     -21.654 -13.412 -11.020
ATOM   3494 H1   TIP   381     -21.047 -13.850 -10.423
ATOM   3495 H2   TIP   381     -22.395 -13.162 -10.468
ATOM   3496 O    TIP   382      17.873 -17.181 -19.759
ATOM   3497 H1   TIP   382      18.355 -17.936 -20.097
ATOM   3498 H2   TIP   382      17.186 -17.560 -19.211
ATOM   3499 O    TIP   383      -5.594  12.499   1.961
ATOM   3500 H1   TIP   383      -5.021  11.810   1.627
ATOM   3501 H2   TIP   383      -6.190  12.689   1.237
ATOM   3502 O    TIP   384      16.055 -25.549  -8.498
ATOM   3503 H1   TIP   384      16.766 -25.031  -8.875
ATOM   3504 H2   TIP   384      16.494 -26.185  -7.934
ATOM   3505 O    TIP   385       4.926 -25.266  -1.813
ATOM   3506 H1   TIP   385       4.730 -24.448  -1.356
ATOM   3507 H2   TIP   385       4.792 -25.063  -2.738
ATOM   3508 O    TIP   386     -19.212  -0.807   7.269
ATOM   3509 H1   TIP   386     -18.819   0.010   7.574
ATOM   3510 H2   TIP   386     -18.512  -1.455   7.346
ATOM   3511 O    TIP   387       5.732 -17.152 -18.939
ATOM   3512 H1   TIP   387       5.423 -16.902 -18.068
ATOM   3513 H2   TIP   387       4.933 -17.283 -19.449
ATOM   3514 O    TIP   388      13.043 -26.719 -12.576
ATOM   3515 H1   TIP   388      12.926 -25.773 -12.665
ATOM   3516 H2   TIP   388      12.447 -27.096 -13.223
ATOM   3517 O    TIP   389     -12.491  17.526  -1.568
ATOM   3518 H1   TIP   389     -11.553  17.387  -1.697
ATOM   3519 H2   TIP   389     -12.907  17.026  -2.270
ATOM   3520 O    TIP   390      -0.481   1.921 -12.239
ATOM   3521 H1   TIP   390       0.100   1.621 -12.938
ATOM   3522 H2   TIP   390       0.042   1.844 -11.441
ATOM   3523 O    TIP   391     -10.548  -8.628   1.857
ATOM   3524 H1   TIP   391      -9.751  -8.275   1.463
ATOM   3525 H2   TIP   391     -10.243  -9.117   2.621
ATOM   3526 O    TIP   392     -15.397  -8.000   1.923
ATOM   3527 H1   TIP   392     -15.934  -8.747   1.659
ATOM   3528 H2   TIP   392     -14.802  -7.859   1.187
ATOM   3529 O    TIP   393      10.019  26.012  -9.191
ATOM   3530 H1   TIP   393      10.510  26.095 -10.008
ATOM   3531 H2   TIP   393       9.677  25.119  -9.206
ATOM   3532 O    TIP   394      12.253   7.924  -4.415
ATOM   3533 H1   TIP   394      12.397   8.691  -3.862
ATOM   3534 H2   TIP   394      12.486   7.180  -3.860
ATOM   3535 O    TIP   395     -18.300  23.806  -3.806
ATOM   3536 H1   TIP   395     -18.362  22.960  -4.250
ATOM   3537 H2   TIP   395     -17.659  23.665  -3.109
ATOM   3538 O    TIP   396      -9.455  23.097 -18.555
ATOM   3539 H1   TIP   396      -9.171  22.204 -18.358
ATOM   3540 H2   TIP   396      -8.724  23.648 -18.278
ATOM   3541 O    TIP   397       5.650  14.806 -17.154
ATOM   3542 H1   TIP   397       5.342  14.759 -18.058
ATOM   3543 H2   TIP   397       6.589  14.975 -17.227
ATOM   3544 O    TIP   398     -21.977 -19.879   0.559
ATOM   3545 H1   TIP   398     -21.620 -19.632  -0.294
ATOM   3546 H2   TIP   398     -21.649 -20.765   0.710
ATOM   3547 O    TIP   399     -18.601 -14.795 -17.690
ATOM   3548 H1   TIP   399     -17.869 -15.300 -18.042
ATOM   3549 H2   TIP   399     -19.023 -15.385 -17.066
ATOM   3550 O    TIP   400     -16.762   3.195   1.342
ATOM   3551 H1   TIP   400     -17.135   2.508   1.893
ATOM   3552 H2   TIP   400     -15.820   3.025   1.350
ATOM   3553 O    TIP   401      26.134  10.116  -7.215
ATOM   3554 H1   TIP   401      26.382   9.391  -7.788
ATOM   3555 H2   TIP   401      25.613   9.709  -6.523
ATOM   3556 O    TIP   402      23.311 -11.410  -7.595
ATOM   3557 H1   TIP   402      23.507 -10.512  -7.326
ATOM   3558 H2   TIP   402      23.779 -11.520  -8.422
ATOM   3559 O    TIP   403      22.391  11.885  -6.501
ATOM   3560 H1   TIP   403      23.102  11.739  -7.125
ATOM   3561 H2   TIP   403      22.307  12.837  -6.451
ATOM   3562 O    TIP   404      -6.809 -10.587  10.201
ATOM   3563 H1   TIP   404      -6.890 -11.449   9.794
ATOM   3564 H2   TIP   404      -7.643 -10.155  10.018
ATOM   3565 O    TIP   405      20.350  -4.321   8.518
ATOM   3566 H1   TIP   405      21.063  -4.898   8.245
ATOM   3567 H2   TIP   405      20.755  -3.718   9.142
ATOM   3568 O    TIP   406     -10.908  -1.222 -15.544
ATOM   3569 H1   TIP   406     -11.772  -1.436 -15.894
ATOM   3570 H2   TIP   406     -10.358  -1.101 -16.318
ATOM   3571 O    TIP   407      -0.362 -19.133 -19.170
ATOM   3572 H1   TIP   407       0.084 -19.938 -18.906
ATOM   3573 H2   TIP   407      -1.289 -19.307 -19.005
ATOM   3574 O    TIP   408     -15.425   7.136   6.427
ATOM   3575 H1   TIP   408     -15.445   6.353   5.877
ATOM   3576 H2   TIP   408     -15.751   7.835   5.862
ATOM   3577 O    TIP   409       1.234  22.960  -1.699
ATOM   3578 H1   TIP   409       1.205  22.296  -2.387
ATOM   3579 H2   TIP   409       0.698  22.598  -0.993
ATOM   3580 O    TIP   410     -20.370 -16.830   5.188
ATOM   3581 H1   TIP   410     -19.465 -17.079   5.000
ATOM   3582 H2   TIP   410     -20.858 -17.652   5.150
ATOM   3583 O    TIP   411       5.351 -18.356   1.374
ATOM   3584 H1   TIP   411       6.087 -18.175   1.959
ATOM   3585 H2   TIP   411       4.843 -17.545   1.369
ATOM   3586 O    TIP   412      -0.448  12.304  -2.385
ATOM   3587 H1   TIP   412      -0.161  11.543  -2.889
ATOM   3588 H2   TIP   412      -0.647  11.956  -1.516
ATOM   3589 O    TIP   413      -7.913   8.008   4.580
ATOM   3590 H1   TIP   413      -7.123   7.537   4.315
ATOM   3591 H2   TIP   413      -8.583   7.721   3.960
ATOM   3592 O    TIP   414      20.468 -15.301  -1.471
ATOM   3593 H1   TIP   414      20.631 -14.834  -2.290
ATOM   3594 H2   TIP   414      19.641 -14.941  -1.150
ATOM   3595 O    TIP   415     -13.290  -1.727   2.479
ATOM   3596 H1   TIP   415     -12.549  -1.325   2.932
ATOM   3597 H2   TIP   415     -13.764  -0.991   2.093
ATOM   3598 O    TIP   416     -17.797 -27.971  -7.896
ATOM   3599 H1   TIP   416     -17.539 -27.689  -8.773
ATOM   3600 H2   TIP   416     -17.269 -27.433  -7.306
ATOM   3601 O    TIP   417      10.352 -28.216  -8.014
ATOM   3602 H1   TIP   417       9.909 -27.530  -8.512
ATOM   3603 H2   TIP   417      10.206 -29.014  -8.522
ATOM   3604 O    TIP   418     -12.718 -22.850 -17.381
ATOM   3605 H1   TIP   418     -13.553 -23.223 -17.100
ATOM   3606 H2   TIP   418     -12.389 -22.389 -16.610
ATOM   3607 O    TIP   419      11.161   9.554   8.129
ATOM   3608 H1   TIP   419      11.369   8.838   7.529
ATOM   3609 H2   TIP   419      11.985   9.734   8.583
ATOM   3610 O    TIP   420     -22.696   4.148  -0.722
ATOM   3611 H1   TIP   420     -22.048   3.494  -0.461
ATOM   3612 H2   TIP   420     -23.044   3.823  -1.552
ATOM   3613 O    TIP   421     -22.427   3.140 -14.374
ATOM   3614 H1   TIP   421     -21.535   2.887 -14.135
ATOM   3615 H2   TIP   421     -22.673   3.798 -13.724
ATOM   3616 O    TIP   422      -6.674   2.291   6.118
ATOM   3617 H1   TIP   422      -7.159   2.117   5.312
ATOM   3618 H2   TIP   422      -6.136   3.056   5.916
ATOM   3619 O    TIP   423       8.401 -27.744   1.024
ATOM   3620 H1   TIP   423       8.596 -27.009   0.443
ATOM   3621 H2   TIP   423       9.162 -28.320   0.949
ATOM   3622 O    TIP   424      -4.225  12.483  -9.210
ATOM   3623 H1   TIP   424      -3.711  12.890  -9.907
ATOM   3624 H2   TIP   424      -4.037  13.011  -8.434
ATOM   3625 O    TIP   425      18.352 -12.982  -5.114
ATOM   3626 H1   TIP   425      17.674 -12.701  -4.500
ATOM   3627 H2   TIP   425      18.268 -12.382  -5.855
ATOM   3628 O    TIP   426      12.351   5.805   0.097
ATOM   3629 H1   TIP   426      12.510   5.545  -0.810
ATOM   3630 H2   TIP   426      11.893   5.058   0.484
ATOM   3631 O    TIP   427      15.177  -2.649  -1.647
ATOM   3632 H1   TIP   427      14.406  -2.636  -1.080
ATOM   3633 H2   TIP   427      15.481  -3.556  -1.619
ATOM   3634 O    TIP   428     -25.688 -11.218   1.917
ATOM   3635 H1   TIP   428     -25.811 -10.447   2.471
ATOM   3636 H2   TIP   428     -26.068 -10.972   1.074
ATOM   3637 O    TIP   429       8.933  17.176 -12.773
ATOM   3638 H1   TIP   429       8.319  16.475 -12.992
ATOM   3639 H2   TIP   429       9.403  17.349 -13.589
ATOM   3640 O    TIP   430      -8.413  26.807 -20.173
ATOM   3641 H1   TIP   430      -8.553  27.140 -21.059
ATOM   3642 H2   TIP   430      -7.654  27.293 -19.850
ATOM   3643 O    TIP   431      18.898 -15.833  -5.119
ATOM   3644 H1   TIP   431      18.750 -14.939  -4.812
ATOM   3645 H2   TIP   431      19.814 -16.012  -4.909
ATOM   3646 O    TIP   432     -17.827 -20.514 -10.359
ATOM   3647 H1   TIP   432     -17.192 -21.193 -10.129
ATOM   3648 H2   TIP   432     -17.568 -19.755  -9.837
ATOM   3649 O    TIP   433       2.858 -18.763  12.375
ATOM   3650 H1   TIP   433       3.086 -19.602  11.976
ATOM   3651 H2   TIP   433       3.298 -18.773  13.225
ATOM   3652 O    TIP   434     -17.789 -11.906 -17.528
ATOM   3653 H1   TIP   434     -17.869 -12.482 -18.289
ATOM   3654 H2   TIP   434     -18.244 -12.370 -16.826
ATOM   3655 O    TIP   435      -7.955   3.886   3.076
ATOM   3656 H1   TIP   435      -8.119   4.041   2.146
ATOM   3657 H2   TIP   435      -7.832   2.939   3.144
ATOM   3658 O    TIP   436      -7.757 -15.692  18.632
ATOM   3659 H1   TIP   436      -7.669 -16.480  18.096
ATOM   3660 H2   TIP   436      -7.230 -15.871  19.411
ATOM   3661 O    TIP   437      -4.564 -10.895  12.014
ATOM   3662 H1   TIP   437      -3.957 -10.201  12.270
ATOM   3663 H2   TIP   437      -4.993 -10.561  11.226
ATOM   3664 O    TIP   438       3.406 -27.325   5.268
ATOM   3665 H1   TIP   438       2.619 -26.781   5.293
ATOM   3666 H2   TIP   438       3.714 -27.261   4.364
ATOM   3667 O    TIP   439       4.250   8.360   0.516
ATOM   3668 H1   TIP   439       3.570   7.687   0.506
ATOM   3669 H2   TIP   439       5.011   7.939   0.115
ATOM   3670 O    TIP   440      13.679   3.203  -4.161
ATOM   3671 H1   TIP   440      12.943   3.467  -3.609
ATOM   3672 H2   TIP   440      14.254   3.968  -4.178
ATOM   3673 O    TIP   441      15.724 -22.356  -5.814
ATOM   3674 H1   TIP   441      16.434 -22.980  -5.667
ATOM   3675 H2   TIP   441      15.119 -22.814  -6.398
ATOM   3676 O    TIP   442       2.933  24.415  -3.393
ATOM   3677 H1   TIP   442       2.339  23.947  -2.807
ATOM   3678 H2   TIP   442       3.643  23.796  -3.560
ATOM   3679 O    TIP   443      -3.974   3.284   6.208
ATOM   3680 H1   TIP   443      -3.746   4.211   6.141
ATOM   3681 H2   TIP   443      -4.383   3.075   5.369
ATOM   3682 O    TIP   444       3.097 -15.737 -19.719
ATOM   3683 H1   TIP   444       2.358 -16.160 -19.284
ATOM   3684 H2   TIP   444       3.136 -14.863 -19.332
ATOM   3685 O    TIP   445     -18.638  -7.987  -1.375
ATOM   3686 H1   TIP   445     -18.958  -7.631  -0.546
ATOM   3687 H2   TIP   445     -19.275  -8.661  -1.610
ATOM   3688 O    TIP   446     -18.386  11.292  -9.675
ATOM   3689 H1   TIP   446     -17.930  11.050 -10.481
ATOM   3690 H2   TIP   446     -17.726  11.200  -8.988
ATOM   3691 O    TIP   447       0.702 -24.210   1.448
ATOM   3692 H1   TIP   447       0.229 -24.290   0.620
ATOM   3693 H2   TIP   447       0.615 -23.288   1.687
ATOM   3694 O    TIP   448      -6.327 -10.027  15.636
ATOM   3695 H1   TIP   448      -7.040 -10.642  15.808
ATOM   3696 H2   TIP   448      -5.534 -10.560  15.677
ATOM   3697 O    TIP   449     -19.318  -8.695 -19.709
ATOM   3698 H1   TIP   449     -20.112  -9.210 -19.566
ATOM   3699 H2   TIP   449     -19.634  -7.846 -20.018
ATOM   3700 O    TIP   450       2.525 -24.601 -17.226
ATOM   3701 H1   TIP   450       2.877 -25.489 -17.280
ATOM   3702 H2   TIP   450       3.244 -24.078 -16.871
ATOM   3703 O    TIP   451      22.794   1.691 -19.696
ATOM   3704 H1   TIP   451      22.415   0.874 -20.019
ATOM   3705 H2   TIP   451      22.464   2.362 -20.294
ATOM   3706 O    TIP   452      14.263 -23.515 -20.422
ATOM   3707 H1   TIP   452      14.019 -24.124 -19.725
ATOM   3708 H2   TIP   452      13.450 -23.058 -20.638
ATOM   3709 O    TIP   453     -14.743 -12.782   5.413
ATOM   3710 H1   TIP   453     -15.238 -13.543   5.718
ATOM   3711 H2   TIP   453     -15.408 -12.116   5.241
ATOM   3712 O    TIP   454     -19.511 -25.329  21.040
ATOM   3713 H1   TIP   454     -19.871 -24.442  21.024
ATOM   3714 H2   TIP   454     -19.822 -25.698  21.867
ATOM   3715 O    TIP   455      17.736  -3.585 -19.778
ATOM   3716 H1   TIP   455      17.385  -3.323 -18.928
ATOM   3717 H2   TIP   455      17.286  -4.404 -19.983
ATOM   3718 O    TIP   456       7.711 -24.340 -20.206
ATOM   3719 H1   TIP   456       6.788 -24.095 -20.137
ATOM   3720 H2   TIP   456       8.070 -24.175 -19.334
ATOM   3721 O    TIP   457      16.455   0.844  -7.132
ATOM   3722 H1   TIP   457      15.762   1.025  -6.497
ATOM   3723 H2   TIP   457      16.014   0.862  -7.981
ATOM   3724 O    TIP   458      19.942  -8.621 -18.301
ATOM   3725 H1   TIP   458      20.617  -8.813 -17.651
ATOM   3726 H2   TIP   458      19.549  -9.471 -18.498
ATOM   3727 O    TIP   459      -0.149 -24.027 -18.088
ATOM   3728 H1   TIP   459       0.672 -24.464 -17.863
ATOM   3729 H2   TIP   459       0.119 -23.176 -18.435
ATOM   3730 O    TIP   460     -13.878  -0.076   5.274
ATOM   3731 H1   TIP   460     -13.134  -0.598   4.973
ATOM   3732 H2   TIP   460     -13.865   0.704   4.720
ATOM   3733 O    TIP   461     -15.831   7.577   2.134
ATOM   3734 H1   TIP   461     -15.333   8.340   2.427
ATOM   3735 H2   TIP   461     -15.177   6.885   2.037
ATOM   3736 O    TIP   462       4.271  -3.819 -20.683
ATOM   3737 H1   TIP   462       3.464  -3.390 -20.965
ATOM   3738 H2   TIP   462       4.911  -3.596 -21.358
ATOM   3739 O    TIP   463     -11.901 -16.058   7.416
ATOM   3740 H1   TIP   463     -11.224 -15.792   8.037
ATOM   3741 H2   TIP   463     -12.553 -16.511   7.949
ATOM   3742 O    TIP   464      -5.012   6.499 -14.109
ATOM   3743 H1   TIP   464      -4.558   6.904 -13.370
ATOM   3744 H2   TIP   464      -5.885   6.296 -13.774
ATOM   3745 O    TIP   465     -27.969  -3.455  -5.129
ATOM   3746 H1   TIP   465     -27.991  -2.499  -5.091
ATOM   3747 H2   TIP   465     -28.806  -3.731  -4.756
ATOM   3748 O    TIP   466     -19.849   4.540 -11.467
ATOM   3749 H1   TIP   466     -19.139   4.044 -11.873
ATOM   3750 H2   TIP   466     -20.648   4.105 -11.765
ATOM   3751 O    TIP   467     -19.947 -19.614 -11.830
ATOM   3752 H1   TIP   467     -19.766 -19.715 -12.764
ATOM   3753 H2   TIP   467     -19.140 -19.892 -11.398
ATOM   3754 O    TIP   468      -9.306  15.867   2.527
ATOM   3755 H1   TIP   468      -8.495  16.069   2.993
ATOM   3756 H2   TIP   468      -9.113  15.064   2.044
ATOM   3757 O    TIP   469      -1.324   6.365 -16.524
ATOM   3758 H1   TIP   469      -0.975   6.668 -17.362
ATOM   3759 H2   TIP   469      -1.458   5.425 -16.644
ATOM   3760 O    TIP   470       3.819   6.363   4.590
ATOM   3761 H1   TIP   470       4.003   5.681   5.235
ATOM   3762 H2   TIP   470       3.265   5.934   3.938
ATOM   3763 O    TIP   471       0.565 -25.589   3.783
ATOM   3764 H1   TIP   471       0.246 -25.387   2.904
ATOM   3765 H2   TIP   471       1.061 -24.814   4.044
ATOM   3766 O    TIP   472      12.203  10.030 -19.514
ATOM   3767 H1   TIP   472      11.607  10.030 -18.766
ATOM   3768 H2   TIP   472      13.071   9.900 -19.131
ATOM   3769 O    TIP   473     -17.043 -18.902   0.100
ATOM   3770 H1   TIP   473     -17.270 -18.480   0.928
ATOM   3771 H2   TIP   473     -16.222 -19.360   0.280
ATOM   3772 O    TIP   474       6.153  -3.889   3.425
ATOM   3773 H1   TIP   474       6.854  -3.848   4.077
ATOM   3774 H2   TIP   474       5.635  -3.100   3.579
ATOM   3775 O    TIP   475     -23.905   1.777 -16.284
ATOM   3776 H1   TIP   475     -23.471   2.302 -16.956
ATOM   3777 H2   TIP   475     -23.498   2.053 -15.463
ATOM   3778 O    TIP   476      -3.636  11.099  -0.271
ATOM   3779 H1   TIP   476      -2.888  10.502  -0.253
ATOM   3780 H2   TIP   476      -3.271  11.949  -0.028
ATOM   3781 O    TIP   477     -16.515  24.955  -9.528
ATOM   3782 H1   TIP   477     -17.338  25.437  -9.456
ATOM   3783 H2   TIP   477     -16.595  24.460 -10.343
ATOM   3784 O    TIP   478      12.716  -7.300   6.149
ATOM   3785 H1   TIP   478      12.708  -8.247   6.280
ATOM   3786 H2   TIP   478      12.957  -7.186   5.229
ATOM   3787 O    TIP   479       0.031 -11.774  15.291
ATOM   3788 H1   TIP   479       0.338 -11.376  14.476
ATOM   3789 H2   TIP   479      -0.633 -12.406  15.014
ATOM   3790 O    TIP   480      15.327 -13.955 -20.460
ATOM   3791 H1   TIP   480      15.374 -14.192 -19.535
ATOM   3792 H2   TIP   480      15.838 -14.629 -20.908
ATOM   3793 O    TIP   481     -18.324 -14.100 -12.068
ATOM   3794 H1   TIP   481     -18.665 -14.948 -11.785
ATOM   3795 H2   TIP   481     -19.083 -13.643 -12.429
ATOM   3796 O    TIP   482     -22.832  -9.280 -13.714
ATOM   3797 H1   TIP   482     -23.164  -9.820 -12.997
ATOM   3798 H2   TIP   482     -22.533  -9.908 -14.370
ATOM   3799 O    TIP   483      -4.534 -18.231 -19.560
ATOM   3800 H1   TIP   483      -4.021 -18.738 -18.930
ATOM   3801 H2   TIP   483      -4.612 -18.804 -20.323
ATOM   3802 O    TIP   484       2.126   4.520  11.530
ATOM   3803 H1   TIP   484       1.905   4.369  10.612
ATOM   3804 H2   TIP   484       3.001   4.906  11.507
ATOM   3805 O    TIP   485     -15.935  -9.876 -18.512
ATOM   3806 H1   TIP   485     -16.310 -10.645 -18.082
ATOM   3807 H2   TIP   485     -14.989  -9.990 -18.427
ATOM   3808 O    TIP   486       2.095  11.252   3.481
ATOM   3809 H1   TIP   486       2.633  10.622   3.961
ATOM   3810 H2   TIP   486       1.341  11.406   4.049
ATOM   3811 O    TIP   487     -19.571   5.243   4.199
ATOM   3812 H1   TIP   487     -18.969   5.235   3.455
ATOM   3813 H2   TIP   487     -19.956   6.119   4.187
ATOM   3814 O    TIP   488     -14.507  -8.508   4.387
ATOM   3815 H1   TIP   488     -14.903  -7.883   4.994
ATOM   3816 H2   TIP   488     -14.688  -8.149   3.519
ATOM   3817 O    TIP   489      21.250 -14.586  -8.889
ATOM   3818 H1   TIP   489      20.594 -15.212  -9.193
ATOM   3819 H2   TIP   489      20.909 -14.265  -8.054
ATOM   3820 O    TIP   490       3.462 -18.582   3.675
ATOM   3821 H1   TIP   490       3.623 -18.138   2.843
ATOM   3822 H2   TIP   490       4.242 -18.402   4.199
ATOM   3823 O    TIP   491       0.368 -13.244 -21.522
ATOM   3824 H1   TIP   491      -0.116 -14.040 -21.303
ATOM   3825 H2   TIP   491       0.206 -12.654 -20.786
ATOM   3826 O    TIP   492       7.459  15.128 -13.488
ATOM   3827 H1   TIP   492       7.243  14.410 -14.083
ATOM   3828 H2   TIP   492       6.612  15.443 -13.174
ATOM   3829 O    TIP   493      12.096  -2.373  -1.322
ATOM   3830 H1   TIP   493      12.280  -3.303  -1.189
ATOM   3831 H2   TIP   493      11.225  -2.354  -1.718
ATOM   3832 O    TIP   494      15.725 -25.503   6.354
ATOM   3833 H1   TIP   494      14.928 -25.663   6.858
ATOM   3834 H2   TIP   494      15.682 -26.127   5.630
ATOM   3835 O    TIP   495      17.816  -9.596 -13.129
ATOM   3836 H1   TIP   495      17.997 -10.289 -12.493
ATOM   3837 H2   TIP   495      17.257  -8.978 -12.658
ATOM   3838 O    TIP   496      -2.831   2.293 -13.885
ATOM   3839 H1   TIP   496      -2.074   1.985 -13.387
ATOM   3840 H2   TIP   496      -3.372   2.751 -13.242
ATOM   3841 O    TIP   497     -12.579 -10.919   4.911
ATOM   3842 H1   TIP   497     -12.986 -10.056   4.837
ATOM   3843 H2   TIP   497     -13.270 -11.533   4.665
ATOM   3844 O    TIP   498     -17.336  23.012 -11.211
ATOM   3845 H1   TIP   498     -17.362  22.661 -12.101
ATOM   3846 H2   TIP   498     -17.812  22.369 -10.685
ATOM   3847 O    TIP   499       4.636 -16.778 -16.541
ATOM   3848 H1   TIP   499       3.899 -16.266 -16.209
ATOM   3849 H2   TIP   499       4.650 -17.563 -15.994
ATOM   3850 O    TIP   500     -24.370 -15.044  -6.206
ATOM   3851 H1   TIP   500     -24.235 -14.109  -6.359
ATOM   3852 H2   TIP   500     -24.436 -15.125  -5.255
ATOM   3853 O    TIP   501       4.636 -27.248   2.928
ATOM   3854 H1   TIP   501       5.250 -27.629   2.300
ATOM   3855 H2   TIP   501       4.537 -26.339   2.646
ATOM   3856 O    TIP   502     -22.763  -8.186   5.447
ATOM   3857 H1   TIP   502     -22.305  -8.855   5.956
ATOM   3858 H2   TIP   502     -23.214  -7.653   6.102
ATOM   3859 O    TIP   503       9.876 -21.176 -21.460
ATOM   3860 H1   TIP   503       9.905 -20.804 -22.341
ATOM   3861 H2   TIP   503       9.123 -20.756 -21.045
ATOM   3862 O    TIP   504      16.889  27.966   8.971
ATOM   3863 H1   TIP   504      17.360  27.167   8.736
ATOM   3864 H2   TIP   504      16.004  27.669   9.182
ATOM   3865 O    TIP   505       1.486  26.474   3.471
ATOM   3866 H1   TIP   505       0.801  26.194   4.078
ATOM   3867 H2   TIP   505       2.130  25.767   3.491
ATOM   3868 O    TIP   506      -5.854   6.761 -17.143
ATOM   3869 H1   TIP   506      -5.071   7.140 -16.744
ATOM   3870 H2   TIP   506      -5.635   6.681 -18.071
ATOM   3871 O    TIP   507      18.814 -12.519   0.864
ATOM   3872 H1   TIP   507      19.009 -13.324   1.344
ATOM   3873 H2   TIP   507      18.519 -12.817   0.004
ATOM   3874 O    TIP   508      10.863 -16.172  16.696
ATOM   3875 H1   TIP   508      10.964 -15.285  16.351
ATOM   3876 H2   TIP   508      10.500 -16.049  17.573
ATOM   3877 O    TIP   509       9.845  11.749   2.314
ATOM   3878 H1   TIP   509      10.190  12.434   1.742
ATOM   3879 H2   TIP   509      10.614  11.241   2.573
ATOM   3880 O    TIP   510     -13.249 -19.187 -18.964
ATOM   3881 H1   TIP   510     -13.482 -19.071 -18.043
ATOM   3882 H2   TIP   510     -13.450 -18.345 -19.371
ATOM   3883 O    TIP   511     -10.354  -1.633  15.305
ATOM   3884 H1   TIP   511     -10.346  -2.549  15.582
ATOM   3885 H2   TIP   511     -10.404  -1.670  14.350
ATOM   3886 O    TIP   512     -21.382 -15.149 -13.475
ATOM   3887 H1   TIP   512     -21.445 -14.280 -13.078
ATOM   3888 H2   TIP   512     -21.534 -15.756 -12.751
ATOM   3889 O    TIP   513       9.901 -25.173  -2.448
ATOM   3890 H1   TIP   513       9.569 -24.275  -2.436
ATOM   3891 H2   TIP   513       9.394 -25.626  -1.775
ATOM   3892 O    TIP   514      -6.965   8.120 -10.479
ATOM   3893 H1   TIP   514      -6.461   7.421 -10.063
ATOM   3894 H2   TIP   514      -7.063   7.839 -11.388
ATOM   3895 O    TIP   515       7.904   9.720  -3.697
ATOM   3896 H1   TIP   515       8.397   9.454  -2.921
ATOM   3897 H2   TIP   515       8.568   9.834  -4.376
ATOM   3898 O    TIP   516      -6.098  21.964  -9.792
ATOM   3899 H1   TIP   516      -6.699  21.872 -10.531
ATOM   3900 H2   TIP   516      -5.261  21.637 -10.122
ATOM   3901 O    TIP   517       8.504  -1.247   3.228
ATOM   3902 H1   TIP   517       9.072  -1.270   2.459
ATOM   3903 H2   TIP   517       8.626  -2.100   3.643
ATOM   3904 O    TIP   518     -15.387   6.523  -9.996
ATOM   3905 H1   TIP   518     -16.142   6.653 -10.569
ATOM   3906 H2   TIP   518     -14.916   7.356 -10.026
ATOM   3907 O    TIP   519      13.131 -16.658 -18.840
ATOM   3908 H1   TIP   519      12.230 -16.920 -18.652
ATOM   3909 H2   TIP   519      13.272 -15.879 -18.302
ATOM   3910 O    TIP   520      16.558   6.872 -15.307
ATOM   3911 H1   TIP   520      16.461   6.756 -14.362
ATOM   3912 H2   TIP   520      15.809   6.412 -15.684
ATOM   3913 O    TIP   521     -28.152  -2.576 -11.451
ATOM   3914 H1   TIP   521     -27.356  -2.795 -10.968
ATOM   3915 H2   TIP   521     -28.150  -3.171 -12.201
ATOM   3916 O    TIP   522     -14.701 -16.535 -19.972
ATOM   3917 H1   TIP   522     -13.765 -16.630 -20.147
ATOM   3918 H2   TIP   522     -15.097 -16.422 -20.836
ATOM   3919 O    TIP   523     -27.346   3.271   2.620
ATOM   3920 H1   TIP   523     -27.566   4.080   3.081
ATOM   3921 H2   TIP   523     -26.479   3.434   2.248
ATOM   3922 O    TIP   524      16.446  23.759   8.448
ATOM   3923 H1   TIP   524      16.221  22.829   8.428
ATOM   3924 H2   TIP   524      15.663  24.203   8.122
ATOM   3925 O    TIP   525      -6.124  11.838 -18.201
ATOM   3926 H1   TIP   525      -5.462  11.213 -17.906
ATOM   3927 H2   TIP   525      -6.452  12.239 -17.396
ATOM   3928 O    TIP   526       9.924  20.568 -20.181
ATOM   3929 H1   TIP   526      10.008  19.926 -20.886
ATOM   3930 H2   TIP   526       9.170  21.101 -20.430
ATOM   3931 O    TIP   527      22.868   3.864  -8.483
ATOM   3932 H1   TIP   527      23.221   3.009  -8.237
ATOM   3933 H2   TIP   527      23.070   3.948  -9.415
ATOM   3934 O    TIP   528      25.320 -13.522  -1.508
ATOM   3935 H1   TIP   528      26.205 -13.777  -1.246
ATOM   3936 H2   TIP   528      25.451 -12.811  -2.135
ATOM   3937 O    TIP   529      -9.584   2.033 -16.385
ATOM   3938 H1   TIP   529      -9.397   1.463 -15.640
ATOM   3939 H2   TIP   529      -9.154   1.608 -17.127
ATOM   3940 O    TIP   530       0.864 -27.790 -16.614
ATOM   3941 H1   TIP   530       0.339 -28.088 -15.871
ATOM   3942 H2   TIP   530       1.762 -27.778 -16.283
ATOM   3943 O    TIP   531     -21.426  21.606  -9.778
ATOM   3944 H1   TIP   531     -20.532  21.445 -10.079
ATOM   3945 H2   TIP   531     -21.377  22.444  -9.318
ATOM   3946 O    TIP   532     -13.781   9.786  -4.025
ATOM   3947 H1   TIP   532     -14.652   9.392  -3.985
ATOM   3948 H2   TIP   532     -13.931  10.668  -4.365
ATOM   3949 O    TIP   533      11.449  17.902 -17.180
ATOM   3950 H1   TIP   533      11.207  17.068 -16.776
ATOM   3951 H2   TIP   533      10.618  18.280 -17.465
ATOM   3952 O    TIP   534     -21.473  -8.095 -16.717
ATOM   3953 H1   TIP   534     -20.570  -8.334 -16.508
ATOM   3954 H2   TIP   534     -21.953  -8.922 -16.693
ATOM   3955 O    TIP   535     -24.436  -8.285  -3.054
ATOM   3956 H1   TIP   535     -23.949  -7.464  -2.990
ATOM   3957 H2   TIP   535     -24.401  -8.655  -2.172
ATOM   3958 O    TIP   536     -15.162  -0.190  19.932
ATOM   3959 H1   TIP   536     -15.845   0.447  20.139
ATOM   3960 H2   TIP   536     -15.491  -0.652  19.161
ATOM   3961 O    TIP   537       6.327   7.394 -18.929
ATOM   3962 H1   TIP   537       5.860   7.773 -19.673
ATOM   3963 H2   TIP   537       5.881   6.563 -18.763
ATOM   3964 O    TIP   538     -17.731   8.500   0.326
ATOM   3965 H1   TIP   538     -17.053   8.220   0.940
ATOM   3966 H2   TIP   538     -17.471   9.385   0.068
ATOM   3967 O    TIP   539       5.701  -3.508 -18.361
ATOM   3968 H1   TIP   539       5.298  -3.639 -19.219
ATOM   3969 H2   TIP   539       6.623  -3.333 -18.552
ATOM   3970 O    TIP   540       2.634  14.294  -9.099
ATOM   3971 H1   TIP   540       3.256  14.974  -9.357
ATOM   3972 H2   TIP   540       2.820  14.136  -8.174
ATOM   3973 O    TIP   541      17.426 -19.471  -1.698
ATOM   3974 H1   TIP   541      17.403 -20.309  -2.160
ATOM   3975 H2   TIP   541      17.953 -18.902  -2.259
ATOM   3976 O    TIP   542       1.192 -11.750  18.433
ATOM   3977 H1   TIP   542       1.401 -12.544  18.925
ATOM   3978 H2   TIP   542       1.572 -11.897  17.567
ATOM   3979 O    TIP   543      16.605 -15.999  -1.989
ATOM   3980 H1   TIP   543      17.239 -16.659  -1.710
ATOM   3981 H2   TIP   543      16.162 -16.392  -2.740
ATOM   3982 O    TIP   544      12.320  10.692   2.299
ATOM   3983 H1   TIP   544      12.028  10.047   2.942
ATOM   3984 H2   TIP   544      13.002  10.242   1.800
ATOM   3985 O    TIP   545     -16.585 -27.402  18.997
ATOM   3986 H1   TIP   545     -16.499 -28.079  19.667
ATOM   3987 H2   TIP   545     -16.032 -26.685  19.307
ATOM   3988 O    TIP   546     -12.346  17.105  -9.221
ATOM   3989 H1   TIP   546     -12.667  16.724 -10.038
ATOM   3990 H2   TIP   546     -11.463  17.410  -9.428
ATOM   3991 O    TIP   547      10.209  19.444   7.649
ATOM   3992 H1   TIP   547       9.284  19.501   7.887
ATOM   3993 H2   TIP   547      10.206  19.319   6.700
ATOM   3994 O    TIP   548     -21.178  -4.025  11.000
ATOM   3995 H1   TIP   548     -22.047  -3.981  10.601
ATOM   3996 H2   TIP   548     -21.205  -3.381  11.707
ATOM   3997 O    TIP   549      10.224 -28.228   6.102
ATOM   3998 H1   TIP   549       9.676 -28.118   5.324
ATOM   3999 H2   TIP   549       9.602 -28.291   6.827
ATOM   4000 O    TIP   550      -1.229 -24.024  20.648
ATOM   4001 H1   TIP   550      -1.172 -23.795  21.575
ATOM   4002 H2   TIP   550      -1.423 -24.961  20.644
ATOM   4003 O    TIP   551      -1.599 -25.915  -6.792
ATOM   4004 H1   TIP   551      -1.285 -26.426  -7.538
ATOM   4005 H2   TIP   551      -2.079 -25.186  -7.184
ATOM   4006 O    TIP   552     -18.814  -9.358 -16.988
ATOM   4007 H1   TIP   552     -18.912  -9.035 -17.883
ATOM   4008 H2   TIP   552     -18.216 -10.102 -17.065
ATOM   4009 O    TIP   553      14.403   5.939  21.781
ATOM   4010 H1   TIP   553      13.949   6.519  21.171
ATOM   4011 H2   TIP   553      14.752   6.523  22.454
ATOM   4012 O    TIP   554      14.523 -17.994 -20.998
ATOM   4013 H1   TIP   554      14.124 -17.546 -20.252
ATOM   4014 H2   TIP   554      14.005 -18.792 -21.104
ATOM   4015 O    TIP   555      23.878   0.042 -14.265
ATOM   4016 H1   TIP   555      23.057   0.082 -14.754
ATOM   4017 H2   TIP   555      24.478   0.604 -14.755
ATOM   4018 O    TIP   556     -22.105   6.277  -6.323
ATOM   4019 H1   TIP   556     -22.014   5.921  -7.206
ATOM   4020 H2   TIP   556     -21.700   5.620  -5.756
ATOM   4021 O    TIP   557      14.835 -21.916 -13.453
ATOM   4022 H1   TIP   557      14.255 -21.439 -12.860
ATOM   4023 H2   TIP   557      14.819 -21.408 -14.264
ATOM   4024 O    TIP   558       1.339  -5.338   1.977
ATOM   4025 H1   TIP   558       1.260  -4.421   2.240
ATOM   4026 H2   TIP   558       2.044  -5.685   2.524
ATOM   4027 O    TIP   559       6.785   9.582 -11.798
ATOM   4028 H1   TIP   559       6.520  10.023 -10.991
ATOM   4029 H2   TIP   559       6.876   8.662 -11.551
ATOM   4030 O    TIP   560      -4.239 -20.828 -21.051
ATOM   4031 H1   TIP   560      -3.414 -20.867 -21.536
ATOM   4032 H2   TIP   560      -4.910 -20.741 -21.727
ATOM   4033 O    TIP   561      -4.957  17.844   3.897
ATOM   4034 H1   TIP   561      -5.056  18.399   4.671
ATOM   4035 H2   TIP   561      -4.063  17.507   3.956
ATOM   4036 O    TIP   562       3.338  26.452  19.046
ATOM   4037 H1   TIP   562       3.747  25.616  19.270
ATOM   4038 H2   TIP   562       4.053  27.088  19.085
ATOM   4039 O    TIP   563       8.732   0.675 -18.190
ATOM   4040 H1   TIP   563       9.432   0.442 -17.581
ATOM   4041 H2   TIP   563       9.168   0.756 -19.038
ATOM   4042 O    TIP   564      16.222 -23.108   0.726
ATOM   4043 H1   TIP   564      16.037 -22.709  -0.124
ATOM   4044 H2   TIP   564      17.162 -22.984   0.851
ATOM   4045 O    TIP   565      14.572 -12.052   8.653
ATOM   4046 H1   TIP   565      15.012 -11.476   8.028
ATOM   4047 H2   TIP   565      14.311 -12.814   8.136
ATOM   4048 O    TIP   566     -27.864 -18.645  -4.434
ATOM   4049 H1   TIP   566     -27.668 -19.029  -5.288
ATOM   4050 H2   TIP   566     -28.070 -19.394  -3.875
ATOM   4051 O    TIP   567      21.525   5.973  -4.425
ATOM   4052 H1   TIP   567      21.176   6.407  -3.647
ATOM   4053 H2   TIP   567      21.192   6.490  -5.159
ATOM   4054 O    TIP   568     -13.620  25.997 -16.501
ATOM   4055 H1   TIP   568     -12.911  26.639 -16.500
ATOM   4056 H2   TIP   568     -13.186  25.160 -16.666
ATOM   4057 O    TIP   569     -14.245 -26.583 -19.033
ATOM   4058 H1   TIP   569     -13.773 -26.422 -18.217
ATOM   4059 H2   TIP   569     -13.627 -26.340 -19.721
ATOM   4060 O    TIP   570     -14.424 -17.744   5.649
ATOM   4061 H1   TIP   570     -14.058 -17.482   4.805
ATOM   4062 H2   TIP   570     -14.189 -18.668   5.736
ATOM   4063 O    TIP   571      -6.525  26.364   5.956
ATOM   4064 H1   TIP   571      -7.139  26.642   5.276
ATOM   4065 H2   TIP   571      -5.758  26.053   5.475
ATOM   4066 O    TIP   572     -29.115   1.513  -3.240
ATOM   4067 H1   TIP   572     -28.421   1.633  -3.887
ATOM   4068 H2   TIP   572     -28.726   1.796  -2.413
ATOM   4069 O    TIP   573     -15.084   5.493  -2.855
ATOM   4070 H1   TIP   573     -15.550   5.626  -3.680
ATOM   4071 H2   TIP   573     -15.764   5.540  -2.184
ATOM   4072 O    TIP   574     -12.773  -2.659 -17.081
ATOM   4073 H1   TIP   574     -12.754  -2.866 -18.015
ATOM   4074 H2   TIP   574     -13.163  -3.431 -16.672
ATOM   4075 O    TIP   575     -11.919   9.226 -11.279
ATOM   4076 H1   TIP   575     -11.181   8.892 -10.769
ATOM   4077 H2   TIP   575     -12.641   9.276 -10.653
ATOM   4078 O    TIP   576      21.096 -16.892 -16.222
ATOM   4079 H1   TIP   576      20.302 -16.580 -16.655
ATOM   4080 H2   TIP   576      21.750 -16.933 -16.919
ATOM   4081 O    TIP   577      -5.950 -21.085  20.318
ATOM   4082 H1   TIP   577      -5.126 -20.802  19.922
ATOM   4083 H2   TIP   577      -6.167 -21.901  19.867
ATOM   4084 O    TIP   578       6.441  -4.949   6.593
ATOM   4085 H1   TIP   578       6.543  -4.815   7.535
ATOM   4086 H2   TIP   578       5.496  -4.920   6.447
ATOM   4087 O    TIP   579      13.931 -25.769  -4.439
ATOM   4088 H1   TIP   579      13.758 -25.535  -5.351
ATOM   4089 H2   TIP   579      14.381 -26.612  -4.488
ATOM   4090 O    TIP   580       3.655   9.001   4.355
ATOM   4091 H1   TIP   580       3.513   8.975   5.301
ATOM   4092 H2   TIP   580       3.761   8.085   4.103
ATOM   4093 O    TIP   581     -10.118 -24.378   7.638
ATOM   4094 H1   TIP   581      -9.463 -25.011   7.346
ATOM   4095 H2   TIP   581     -10.341 -23.882   6.851
ATOM   4096 O    TIP   582     -14.730 -24.156 -16.112
ATOM   4097 H1   TIP   582     -14.510 -25.033 -15.800
ATOM   4098 H2   TIP   582     -15.507 -24.282 -16.657
ATOM   4099 O    TIP   583      -8.605  10.997   3.795
ATOM   4100 H1   TIP   583      -8.680  11.479   4.618
ATOM   4101 H2   TIP   583      -8.620  10.075   4.054
ATOM   4102 O    TIP   584      19.445 -20.490  21.396
ATOM   4103 H1   TIP   584      20.262 -20.721  20.955
ATOM   4104 H2   TIP   584      18.776 -21.012  20.953
ATOM   4105 O    TIP   585      -3.039  -3.704  11.625
ATOM   4106 H1   TIP   585      -3.146  -2.777  11.839
ATOM   4107 H2   TIP   585      -3.779  -4.136  12.050
ATOM   4108 O    TIP   586      24.509 -13.005   3.330
ATOM   4109 H1   TIP   586      24.334 -12.667   2.452
ATOM   4110 H2   TIP   586      23.807 -13.635   3.490
ATOM   4111 O    TIP   587       7.767   9.431 -15.343
ATOM   4112 H1   TIP   587       7.121  10.126 -15.472
ATOM   4113 H2   TIP   587       8.459   9.839 -14.824
ATOM   4114 O    TIP   588      -6.774 -26.392 -11.757
ATOM   4115 H1   TIP   588      -7.436 -26.909 -12.214
ATOM   4116 H2   TIP   588      -6.702 -25.586 -12.268
ATOM   4117 O    TIP   589       8.569 -11.281 -19.170
ATOM   4118 H1   TIP   589       9.046 -10.705 -19.767
ATOM   4119 H2   TIP   589       8.505 -12.113 -19.638
ATOM   4120 O    TIP   590      -8.346 -24.902 -18.945
ATOM   4121 H1   TIP   590      -8.054 -24.074 -19.323
ATOM   4122 H2   TIP   590      -7.545 -25.318 -18.627
ATOM   4123 O    TIP   591       8.882   5.714   9.164
ATOM   4124 H1   TIP   591       9.182   5.816   8.261
ATOM   4125 H2   TIP   591       9.124   4.818   9.398
ATOM   4126 O    TIP   592     -27.767  -1.139 -21.272
ATOM   4127 H1   TIP   592     -26.857  -0.852 -21.206
ATOM   4128 H2   TIP   592     -28.084  -1.146 -20.369
ATOM   4129 O    TIP   593       2.037 -19.825  16.259
ATOM   4130 H1   TIP   593       2.617 -19.560  15.546
ATOM   4131 H2   TIP   593       1.462 -20.483  15.869
ATOM   4132 O    TIP   594     -11.462  24.173 -16.896
ATOM   4133 H1   TIP   594     -10.751  23.821 -17.431
ATOM   4134 H2   TIP   594     -11.055  24.875 -16.387
ATOM   4135 O    TIP   595     -12.245 -21.342 -15.240
ATOM   4136 H1   TIP   595     -12.063 -20.412 -15.373
ATOM   4137 H2   TIP   595     -13.118 -21.364 -14.849
ATOM   4138 O    TIP   596     -25.580  -6.308  -7.492
ATOM   4139 H1   TIP   596     -25.714  -6.039  -8.401
ATOM   4140 H2   TIP   596     -26.248  -6.976  -7.338
ATOM   4141 O    TIP   597       4.715 -19.084  14.738
ATOM   4142 H1   TIP   597       5.564 -19.470  14.953
ATOM   4143 H2   TIP   597       4.826 -18.149  14.911
ATOM   4144 O    TIP   598      -1.852  27.404  -7.761
ATOM   4145 H1   TIP   598      -2.483  27.414  -8.480
ATOM   4146 H2   TIP   598      -1.056  27.783  -8.134
ATOM   4147 O    TIP   599      16.688  -4.809  -1.713
ATOM   4148 H1   TIP   599      17.089  -5.208  -0.942
ATOM   4149 H2   TIP   599      16.595  -5.529  -2.336
ATOM   4150 O    TIP   600     -13.804  -8.982  20.442
ATOM   4151 H1   TIP   600     -14.207  -9.831  20.258
ATOM   4152 H2   TIP   600     -14.112  -8.412  19.738
ATOM   4153 O    TIP   601      12.214   7.659   6.589
ATOM   4154 H1   TIP   601      12.542   6.783   6.792
ATOM   4155 H2   TIP   601      11.804   7.569   5.729
ATOM   4156 O    TIP   602      -1.250  26.390 -16.746
ATOM   4157 H1   TIP   602      -1.419  26.964 -17.493
ATOM   4158 H2   TIP   602      -0.428  25.950 -16.962
ATOM   4159 O    TIP   603      -1.758  -6.544   9.726
ATOM   4160 H1   TIP   603      -1.148  -6.270   9.041
ATOM   4161 H2   TIP   603      -1.492  -6.046  10.499
ATOM   4162 O    TIP   604      -4.755   5.507 -19.550
ATOM   4163 H1   TIP   604      -4.298   5.791 -20.341
ATOM   4164 H2   TIP   604      -4.152   4.894 -19.131
ATOM   4165 O    TIP   605     -21.345 -20.015 -21.292
ATOM   4166 H1   TIP   605     -21.687 -19.529 -20.542
ATOM   4167 H2   TIP   605     -21.212 -20.903 -20.962
ATOM   4168 O    TIP   606     -13.283   4.666 -15.409
ATOM   4169 H1   TIP   606     -13.319   4.993 -16.307
ATOM   4170 H2   TIP   606     -13.002   3.755 -15.494
ATOM   4171 O    TIP   607       1.554  26.214  -0.271
ATOM   4172 H1   TIP   607       0.659  25.890  -0.374
ATOM   4173 H2   TIP   607       1.599  26.512   0.637
ATOM   4174 O    TIP   608      25.268  -6.939 -13.465
ATOM   4175 H1   TIP   608      24.897  -6.371 -14.139
ATOM   4176 H2   TIP   608      26.157  -7.124 -13.768
ATOM   4177 O    TIP   609      -1.374   4.993   2.592
ATOM   4178 H1   TIP   609      -2.103   5.364   2.096
ATOM   4179 H2   TIP   609      -0.787   5.732   2.747
ATOM   4180 O    TIP   610     -10.432  21.389 -11.527
ATOM   4181 H1   TIP   610     -10.551  21.588 -12.455
ATOM   4182 H2   TIP   610     -11.278  21.040 -11.245
ATOM   4183 O    TIP   611       3.003 -21.051 -16.938
ATOM   4184 H1   TIP   611       3.424 -21.780 -16.482
ATOM   4185 H2   TIP   611       2.274 -20.801 -16.371
ATOM   4186 O    TIP   612      23.259   5.346  10.464
ATOM   4187 H1   TIP   612      22.828   5.800  11.187
ATOM   4188 H2   TIP   612      22.543   4.950   9.967
ATOM   4189 O    TIP   613      -3.151   7.029   1.275
ATOM   4190 H1   TIP   613      -2.915   7.651   1.963
ATOM   4191 H2   TIP   613      -3.321   7.574   0.507
ATOM   4192 O    TIP   614      -1.009   4.892  18.968
ATOM   4193 H1   TIP   614      -1.526   4.358  19.571
ATOM   4194 H2   TIP   614      -1.077   4.439  18.128
ATOM   4195 O    TIP   615     -12.784 -15.581  16.666
ATOM   4196 H1   TIP   615     -13.363 -15.399  15.925
ATOM   4197 H2   TIP   615     -12.285 -14.774  16.785
ATOM   4198 O    TIP   616       0.211  -9.333  21.771
ATOM   4199 H1   TIP   616      -0.508  -9.614  22.336
ATOM   4200 H2   TIP   616      -0.107  -9.489  20.881
ATOM   4201 O    TIP   617      -2.797  13.044 -11.547
ATOM   4202 H1   TIP   617      -3.055  12.548 -12.323
ATOM   4203 H2   TIP   617      -2.183  12.472 -11.088
ATOM   4204 O    TIP   618     -19.986 -22.581 -10.294
ATOM   4205 H1   TIP   618     -19.288 -21.955 -10.483
ATOM   4206 H2   TIP   618     -20.118 -23.051 -11.117
ATOM   4207 O    TIP   619      -3.454  27.183 -10.000
ATOM   4208 H1   TIP   619      -4.212  27.537 -10.465
ATOM   4209 H2   TIP   619      -3.396  26.273 -10.292
ATOM   4210 O    TIP   620      12.692  26.035  -3.716
ATOM   4211 H1   TIP   620      12.101  26.677  -4.108
ATOM   4212 H2   TIP   620      12.582  25.249  -4.250
ATOM   4213 O    TIP   621      20.970 -13.952  -3.569
ATOM   4214 H1   TIP   621      21.477 -13.213  -3.234
ATOM   4215 H2   TIP   621      21.014 -13.862  -4.521
ATOM   4216 O    TIP   622     -20.226  -4.707  -0.368
ATOM   4217 H1   TIP   622     -19.762  -4.680  -1.204
ATOM   4218 H2   TIP   622     -19.750  -5.355   0.151
ATOM   4219 O    TIP   623       0.638   3.144   6.680
ATOM   4220 H1   TIP   623       0.482   4.074   6.519
ATOM   4221 H2   TIP   623       0.061   2.694   6.063
ATOM   4222 O    TIP   624     -13.352 -24.644 -13.566
ATOM   4223 H1   TIP   624     -12.582 -24.197 -13.214
ATOM   4224 H2   TIP   624     -13.461 -24.279 -14.444
ATOM   4225 O    TIP   625      18.155  15.175   0.542
ATOM   4226 H1   TIP   625      18.079  14.848  -0.355
ATOM   4227 H2   TIP   625      19.097  15.259   0.688
ATOM   4228 O    TIP   626      13.089   7.895  -7.290
ATOM   4229 H1   TIP   626      12.251   8.046  -7.726
ATOM   4230 H2   TIP   626      12.875   7.873  -6.358
ATOM   4231 O    TIP   627     -26.614  11.366  -0.978
ATOM   4232 H1   TIP   627     -27.515  11.193  -0.707
ATOM   4233 H2   TIP   627     -26.649  11.385  -1.934
ATOM   4234 O    TIP   628       9.330   5.567   6.576
ATOM   4235 H1   TIP   628       8.382   5.610   6.451
ATOM   4236 H2   TIP   628       9.687   6.155   5.911
ATOM   4237 O    TIP   629      -8.320  -0.094   8.529
ATOM   4238 H1   TIP   629      -7.780   0.661   8.762
ATOM   4239 H2   TIP   629      -7.940  -0.419   7.713
ATOM   4240 O    TIP   630      -0.555  -4.773  11.737
ATOM   4241 H1   TIP   630      -0.566  -5.068  12.647
ATOM   4242 H2   TIP   630      -1.445  -4.461  11.574
ATOM   4243 O    TIP   631      27.334 -12.593 -10.323
ATOM   4244 H1   TIP   631      27.412 -11.651 -10.471
ATOM   4245 H2   TIP   631      27.382 -12.979 -11.198
ATOM   4246 O    TIP   632       1.696 -22.862   4.828
ATOM   4247 H1   TIP   632       1.739 -23.200   5.722
ATOM   4248 H2   TIP   632       1.557 -21.921   4.933
ATOM   4249 O    TIP   633      -6.699  -6.113 -19.648
ATOM   4250 H1   TIP   633      -5.943  -6.423 -20.147
ATOM   4251 H2   TIP   633      -6.686  -6.632 -18.844
ATOM   4252 O    TIP   634      22.808 -15.665   0.503
ATOM   4253 H1   TIP   634      22.377 -15.954  -0.301
ATOM   4254 H2   TIP   634      22.519 -16.288   1.169
ATOM   4255 O    TIP   635       3.516 -27.028 -15.884
ATOM   4256 H1   TIP   635       3.771 -26.159 -15.575
ATOM   4257 H2   TIP   635       4.207 -27.279 -16.497
ATOM   4258 O    TIP   636      19.614   9.244   7.352
ATOM   4259 H1   TIP   636      19.855   8.545   6.745
ATOM   4260 H2   TIP   636      18.658   9.251   7.345
ATOM   4261 O    TIP   637      18.565  -9.328  -0.589
ATOM   4262 H1   TIP   637      18.725  -9.636  -1.480
ATOM   4263 H2   TIP   637      19.107  -9.892  -0.038
ATOM   4264 O    TIP   638      -3.357  14.152  -7.250
ATOM   4265 H1   TIP   638      -3.368  13.719  -6.396
ATOM   4266 H2   TIP   638      -2.437  14.369  -7.397
ATOM   4267 O    TIP   639      17.148   3.905  21.767
ATOM   4268 H1   TIP   639      17.516   4.701  22.150
ATOM   4269 H2   TIP   639      17.302   3.996  20.827
ATOM   4270 O    TIP   640     -22.904 -21.760  -2.229
ATOM   4271 H1   TIP   640     -22.302 -21.033  -2.384
ATOM   4272 H2   TIP   640     -22.416 -22.361  -1.667
ATOM   4273 O    TIP   641       5.313 -19.489 -15.788
ATOM   4274 H1   TIP   641       4.585 -19.989 -16.157
ATOM   4275 H2   TIP   641       5.326 -19.732 -14.863
ATOM   4276 O    TIP   642       4.658  25.737 -17.045
ATOM   4277 H1   TIP   642       5.120  25.736 -16.207
ATOM   4278 H2   TIP   642       5.181  26.307 -17.608
ATOM   4279 O    TIP   643      13.474  10.950   9.567
ATOM   4280 H1   TIP   643      13.893  10.966  10.427
ATOM   4281 H2   TIP   643      13.888  11.664   9.083
ATOM   4282 O    TIP   644      -1.735 -14.421 -20.140
ATOM   4283 H1   TIP   644      -2.642 -14.588 -20.397
ATOM   4284 H2   TIP   644      -1.779 -13.632 -19.601
ATOM   4285 O    TIP   645       5.315 -22.661   8.493
ATOM   4286 H1   TIP   645       4.596 -23.271   8.328
ATOM   4287 H2   TIP   645       5.864 -23.104   9.139
ATOM   4288 O    TIP   646      -3.086  10.797 -13.299
ATOM   4289 H1   TIP   646      -3.759  10.235 -13.683
ATOM   4290 H2   TIP   646      -2.269  10.316 -13.427
ATOM   4291 O    TIP   647      20.217   8.127  -5.777
ATOM   4292 H1   TIP   647      19.570   7.862  -5.123
ATOM   4293 H2   TIP   647      20.268   9.079  -5.692
ATOM   4294 O    TIP   648     -16.732   9.206   4.946
ATOM   4295 H1   TIP   648     -16.490  10.113   4.761
ATOM   4296 H2   TIP   648     -17.648   9.142   4.678
ATOM   4297 O    TIP   649      10.399  26.750   0.929
ATOM   4298 H1   TIP   649      11.177  26.602   1.466
ATOM   4299 H2   TIP   649       9.756  26.122   1.258
ATOM   4300 O    TIP   650      -1.784   1.460   5.442
ATOM   4301 H1   TIP   650      -2.561   1.894   5.796
ATOM   4302 H2   TIP   650      -1.713   1.788   4.546
ATOM   4303 O    TIP   651       8.943 -19.263   7.651
ATOM   4304 H1   TIP   651       9.199 -18.352   7.504
ATOM   4305 H2   TIP   651       9.757 -19.759   7.566
ATOM   4306 O    TIP   652      19.458 -25.163  -7.434
ATOM   4307 H1   TIP   652      19.077 -24.565  -8.077
ATOM   4308 H2   TIP   652      19.262 -26.036  -7.773
ATOM   4309 O    TIP   653     -18.767  27.533 -19.928
ATOM   4310 H1   TIP   653     -17.967  27.890 -19.542
ATOM   4311 H2   TIP   653     -18.746  26.602 -19.707
ATOM   4312 O    TIP   654      -1.071  -9.692  10.940
ATOM   4313 H1   TIP   654      -1.683 -10.428  10.958
ATOM   4314 H2   TIP   654      -1.590  -8.941  11.229
ATOM   4315 O    TIP   655     -20.704  -7.387   3.659
ATOM   4316 H1   TIP   655     -21.161  -7.592   4.474
ATOM   4317 H2   TIP   655     -19.814  -7.711   3.794
ATOM   4318 O    TIP   656      -1.556   2.467   2.908
ATOM   4319 H1   TIP   656      -2.239   2.289   2.262
ATOM   4320 H2   TIP   656      -1.438   3.416   2.880
ATOM   4321 O    TIP   657     -17.986  -3.375   4.715
ATOM   4322 H1   TIP   657     -17.428  -2.607   4.840
ATOM   4323 H2   TIP   657     -17.386  -4.119   4.765
ATOM   4324 O    TIP   658       2.626  -5.410  14.839
ATOM   4325 H1   TIP   658       2.694  -5.211  15.773
ATOM   4326 H2   TIP   658       3.532  -5.437  14.533
ATOM   4327 O    TIP   659       8.672 -14.507 -17.898
ATOM   4328 H1   TIP   659       7.718 -14.457 -17.959
ATOM   4329 H2   TIP   659       8.985 -14.126 -18.719
ATOM   4330 O    TIP   660      14.235  -0.337  18.092
ATOM   4331 H1   TIP   660      13.766  -0.765  17.376
ATOM   4332 H2   TIP   660      13.723  -0.546  18.873
ATOM   4333 O    TIP   661      -5.629  12.692 -14.123
ATOM   4334 H1   TIP   661      -6.349  12.445 -14.703
ATOM   4335 H2   TIP   661      -4.838  12.456 -14.607
ATOM   4336 O    TIP   662      12.022   0.826   8.534
ATOM   4337 H1   TIP   662      12.642   0.234   8.960
ATOM   4338 H2   TIP   662      11.944   0.490   7.641
ATOM   4339 O    TIP   663       4.403  -5.091  10.657
ATOM   4340 H1   TIP   663       3.687  -5.223  10.036
ATOM   4341 H2   TIP   663       4.341  -4.167  10.901
ATOM   4342 O    TIP   664     -11.865  18.787   3.808
ATOM   4343 H1   TIP   664     -12.635  19.335   3.654
ATOM   4344 H2   TIP   664     -11.589  18.509   2.935
ATOM   4345 O    TIP   665      -9.095 -20.565  11.612
ATOM   4346 H1   TIP   665      -8.753 -20.573  10.718
ATOM   4347 H2   TIP   665      -8.934 -19.675  11.923
ATOM   4348 O    TIP   666      13.079   8.618  -1.181
ATOM   4349 H1   TIP   666      13.260   8.299  -0.297
ATOM   4350 H2   TIP   666      12.578   7.913  -1.592
ATOM   4351 O    TIP   667      -2.820 -22.753   4.277
ATOM   4352 H1   TIP   667      -3.291 -22.848   3.449
ATOM   4353 H2   TIP   667      -1.916 -22.570   4.020
ATOM   4354 O    TIP   668       7.729 -13.358   8.506
ATOM   4355 H1   TIP   668       8.399 -12.831   8.071
ATOM   4356 H2   TIP   668       8.202 -13.835   9.188
ATOM   4357 O    TIP   669       9.390  12.148  -4.939
ATOM   4358 H1   TIP   669       9.477  11.404  -5.535
ATOM   4359 H2   TIP   669      10.073  12.012  -4.283
ATOM   4360 O    TIP   670      16.998 -22.094 -16.160
ATOM   4361 H1   TIP   670      16.961 -22.527 -15.308
ATOM   4362 H2   TIP   670      16.094 -22.099 -16.473
ATOM   4363 O    TIP   671      16.163 -19.991  11.853
ATOM   4364 H1   TIP   671      15.794 -20.501  12.574
ATOM   4365 H2   TIP   671      15.660 -19.177  11.852
ATOM   4366 O    TIP   672     -20.748  -5.619  -6.185
ATOM   4367 H1   TIP   672     -21.422  -6.298  -6.181
ATOM   4368 H2   TIP   672     -20.520  -5.512  -7.108
ATOM   4369 O    TIP   673      18.867  26.880 -21.492
ATOM   4370 H1   TIP   673      18.625  27.799 -21.605
ATOM   4371 H2   TIP   673      18.612  26.461 -22.314
ATOM   4372 O    TIP   674       8.971 -21.289 -17.523
ATOM   4373 H1   TIP   674       8.245 -20.702 -17.735
ATOM   4374 H2   TIP   674       9.125 -21.153 -16.589
ATOM   4375 O    TIP   675      -5.493   4.522   9.858
ATOM   4376 H1   TIP   675      -5.270   5.450   9.932
ATOM   4377 H2   TIP   675      -5.348   4.169  10.735
ATOM   4378 O    TIP   676     -19.818 -26.739  -5.780
ATOM   4379 H1   TIP   676     -20.465 -27.443  -5.758
ATOM   4380 H2   TIP   676     -19.012 -27.144  -5.458
ATOM   4381 O    TIP   677      10.705 -24.734 -16.040
ATOM   4382 H1   TIP   677      10.986 -24.062 -15.420
ATOM   4383 H2   TIP   677      11.308 -25.462 -15.895
ATOM   4384 O    TIP   678      23.417 -26.977  -3.351
ATOM   4385 H1   TIP   678      22.687 -27.508  -3.668
ATOM   4386 H2   TIP   678      23.071 -26.529  -2.579
ATOM   4387 O    TIP   679     -22.956  -9.635   2.787
ATOM   4388 H1   TIP   679     -23.661 -10.266   2.927
ATOM   4389 H2   TIP   679     -23.026  -9.028   3.524
ATOM   4390 O    TIP   680      -8.201  -7.238  12.239
ATOM   4391 H1   TIP   680      -8.465  -7.316  11.323
ATOM   4392 H2   TIP   680      -8.509  -6.372  12.505
ATOM   4393 O    TIP   681      19.915  10.825  -6.077
ATOM   4394 H1   TIP   681      19.613  11.698  -5.829
ATOM   4395 H2   TIP   681      20.809  10.960  -6.391
ATOM   4396 O    TIP   682       7.791   1.292   3.240
ATOM   4397 H1   TIP   682       7.865   1.484   4.174
ATOM   4398 H2   TIP   682       7.997   0.360   3.169
ATOM   4399 O    TIP   683       3.422  13.437   2.472
ATOM   4400 H1   TIP   683       2.748  12.791   2.684
ATOM   4401 H2   TIP   683       4.225  13.080   2.850
ATOM   4402 O    TIP   684     -14.765 -20.454   8.962
ATOM   4403 H1   TIP   684     -14.256 -20.436   8.152
ATOM   4404 H2   TIP   684     -14.167 -20.118   9.629
ATOM   4405 O    TIP   685       3.250  -1.181 -21.179
ATOM   4406 H1   TIP   685       3.186  -1.118 -22.132
ATOM   4407 H2   TIP   685       3.119  -0.285 -20.870
ATOM   4408 O    TIP   686     -18.274 -22.773 -16.087
ATOM   4409 H1   TIP   686     -18.600 -23.075 -16.935
ATOM   4410 H2   TIP   686     -18.334 -23.540 -15.519
ATOM   4411 O    TIP   687       2.929   5.460 -15.778
ATOM   4412 H1   TIP   687       2.565   5.621 -16.648
ATOM   4413 H2   TIP   687       3.030   6.330 -15.394
ATOM   4414 O    TIP   688      18.690   4.457   3.228
ATOM   4415 H1   TIP   688      18.974   3.828   2.565
ATOM   4416 H2   TIP   688      18.461   5.243   2.731
ATOM   4417 O    TIP   689     -20.548 -18.148 -17.579
ATOM   4418 H1   TIP   689     -20.532 -18.350 -16.643
ATOM   4419 H2   TIP   689     -20.052 -18.858 -17.987
ATOM   4420 O    TIP   690       0.032  24.359 -11.256
ATOM   4421 H1   TIP   690       0.784  24.085 -10.731
ATOM   4422 H2   TIP   690      -0.218  25.208 -10.893
ATOM   4423 O    TIP   691      15.772   6.438  -5.927
ATOM   4424 H1   TIP   691      15.965   6.168  -5.029
ATOM   4425 H2   TIP   691      15.211   7.207  -5.832
ATOM   4426 O    TIP   692      21.911  -2.712 -10.704
ATOM   4427 H1   TIP   692      22.703  -2.228 -10.469
ATOM   4428 H2   TIP   692      22.009  -3.559 -10.268
ATOM   4429 O    TIP   693      17.499 -17.057  10.899
ATOM   4430 H1   TIP   693      17.101 -16.405  11.475
ATOM   4431 H2   TIP   693      16.781 -17.355  10.341
ATOM   4432 O    TIP   694     -19.372 -11.597   3.973
ATOM   4433 H1   TIP   694     -19.579 -10.678   4.144
ATOM   4434 H2   TIP   694     -20.221 -12.037   3.958
ATOM   4435 O    TIP   695      25.693   1.635 -12.182
ATOM   4436 H1   TIP   695      25.514   0.695 -12.175
ATOM   4437 H2   TIP   695      25.552   1.900 -13.091
ATOM   4438 O    TIP   696      12.224  10.747  -2.665
ATOM   4439 H1   TIP   696      12.385  10.013  -2.073
ATOM   4440 H2   TIP   696      13.060  10.888  -3.108
ATOM   4441 O    TIP   697      -5.851  27.506   2.701
ATOM   4442 H1   TIP   697      -5.221  27.477   3.421
ATOM   4443 H2   TIP   697      -5.331  27.750   1.936
ATOM   4444 O    TIP   698     -10.828  17.586 -14.593
ATOM   4445 H1   TIP   698     -10.629  16.663 -14.750
ATOM   4446 H2   TIP   698     -10.156  18.063 -15.079
ATOM   4447 O    TIP   699       3.214 -20.174   1.199
ATOM   4448 H1   TIP   699       3.855 -19.466   1.263
ATOM   4449 H2   TIP   699       2.701 -19.964   0.419
ATOM   4450 O    TIP   700       5.807   5.171 -13.078
ATOM   4451 H1   TIP   700       5.977   6.042 -13.436
ATOM   4452 H2   TIP   700       6.106   4.568 -13.759
ATOM   4453 O    TIP   701      -4.118  24.811   0.094
ATOM   4454 H1   TIP   701      -4.292  24.207  -0.628
ATOM   4455 H2   TIP   701      -4.727  25.535  -0.046
ATOM   4456 O    TIP   702      14.107  28.164  -2.002
ATOM   4457 H1   TIP   702      13.872  28.460  -2.881
ATOM   4458 H2   TIP   702      14.839  27.563  -2.138
ATOM   4459 O    TIP   703      15.013 -17.396   9.526
ATOM   4460 H1   TIP   703      14.812 -16.506   9.815
ATOM   4461 H2   TIP   703      15.297 -17.295   8.618
ATOM   4462 O    TIP   704     -16.965  24.947 -20.508
ATOM   4463 H1   TIP   704     -17.472  24.927 -19.696
ATOM   4464 H2   TIP   704     -16.681  24.043 -20.637
ATOM   4465 O    TIP   705     -23.937 -15.981 -14.277
ATOM   4466 H1   TIP   705     -23.094 -15.681 -13.938
ATOM   4467 H2   TIP   705     -23.989 -15.608 -15.156
ATOM   4468 O    TIP   706      27.982  -7.272 -12.548
ATOM   4469 H1   TIP   706      28.730  -7.741 -12.917
ATOM   4470 H2   TIP   706      28.369  -6.637 -11.946
ATOM   4471 O    TIP   707      26.533 -15.440 -10.352
ATOM   4472 H1   TIP   707      25.726 -15.601  -9.863
ATOM   4473 H2   TIP   707      27.200 -15.946  -9.889
ATOM   4474 O    TIP   708     -24.403   2.043  -6.011
ATOM   4475 H1   TIP   708     -23.751   1.708  -5.396
ATOM   4476 H2   TIP   708     -23.908   2.611  -6.601
ATOM   4477 O    TIP   709      18.292   8.747 -18.739
ATOM   4478 H1   TIP   709      17.933   8.100 -19.346
ATOM   4479 H2   TIP   709      17.600   8.879 -18.092
ATOM   4480 O    TIP   710      -3.748 -27.970   1.055
ATOM   4481 H1   TIP   710      -3.831 -27.052   1.312
ATOM   4482 H2   TIP   710      -2.913 -28.250   1.429
ATOM   4483 O    TIP   711       0.669 -10.450  12.896
ATOM   4484 H1   TIP   711       0.845 -11.362  12.665
ATOM   4485 H2   TIP   711       0.168 -10.108  12.155
ATOM   4486 O    TIP   712     -22.190   4.232   5.454
ATOM   4487 H1   TIP   712     -22.047   4.305   4.511
ATOM   4488 H2   TIP   712     -23.103   3.955   5.538
ATOM   4489 O    TIP   713      18.047   7.286  -4.155
ATOM   4490 H1   TIP   713      17.976   6.399  -4.506
ATOM   4491 H2   TIP   713      17.494   7.280  -3.374
ATOM   4492 O    TIP   714      -7.271  -4.449  15.213
ATOM   4493 H1   TIP   714      -6.748  -3.816  15.706
ATOM   4494 H2   TIP   714      -7.399  -5.178  15.819
ATOM   4495 O    TIP   715      -7.641   4.826  12.872
ATOM   4496 H1   TIP   715      -7.548   4.684  11.931
ATOM   4497 H2   TIP   715      -8.585   4.806  13.027
ATOM   4498 O    TIP   716      -8.883 -14.139  13.850
ATOM   4499 H1   TIP   716      -8.542 -13.749  14.655
ATOM   4500 H2   TIP   716      -9.623 -13.583  13.607
ATOM   4501 O    TIP   717       3.114 -11.317  16.455
ATOM   4502 H1   TIP   717       2.611 -10.517  16.301
ATOM   4503 H2   TIP   717       2.602 -12.007  16.035
ATOM   4504 O    TIP   718      -7.234  -9.155 -18.967
ATOM   4505 H1   TIP   718      -6.828  -8.671 -18.248
ATOM   4506 H2   TIP   718      -7.158  -8.572 -19.722
ATOM   4507 O    TIP   719       5.096  19.060 -12.210
ATOM   4508 H1   TIP   719       4.219  18.813 -12.503
ATOM   4509 H2   TIP   719       5.675  18.416 -12.616
ATOM   4510 O    TIP   720      -7.482 -13.097   9.543
ATOM   4511 H1   TIP   720      -8.402 -12.992   9.299
ATOM   4512 H2   TIP   720      -7.275 -14.003   9.318
ATOM   4513 O    TIP   721       5.301  -6.365 -21.126
ATOM   4514 H1   TIP   721       4.448  -6.789 -21.033
ATOM   4515 H2   TIP   721       5.138  -5.446 -20.915
ATOM   4516 O    TIP   722     -14.683  11.075 -14.486
ATOM   4517 H1   TIP   722     -14.172  10.266 -14.497
ATOM   4518 H2   TIP   722     -15.525  10.824 -14.106
ATOM   4519 O    TIP   723      16.021  -1.636   1.630
ATOM   4520 H1   TIP   723      15.112  -1.918   1.528
ATOM   4521 H2   TIP   723      15.967  -0.829   2.142
ATOM   4522 O    TIP   724      20.192   2.921 -14.011
ATOM   4523 H1   TIP   724      20.150   2.307 -13.278
ATOM   4524 H2   TIP   724      19.555   3.601 -13.793
ATOM   4525 O    TIP   725      -2.105 -12.340  11.210
ATOM   4526 H1   TIP   725      -1.802 -13.214  11.455
ATOM   4527 H2   TIP   725      -2.975 -12.268  11.603
ATOM   4528 O    TIP   726      15.678   2.886   0.878
ATOM   4529 H1   TIP   726      14.881   2.901   0.349
ATOM   4530 H2   TIP   726      15.546   2.163   1.492
ATOM   4531 O    TIP   727     -15.471 -23.496  -1.994
ATOM   4532 H1   TIP   727     -16.137 -23.892  -2.555
ATOM   4533 H2   TIP   727     -15.317 -24.145  -1.307
ATOM   4534 O    TIP   728      27.917  -4.955  -8.353
ATOM   4535 H1   TIP   728      27.493  -4.162  -8.026
ATOM   4536 H2   TIP   728      27.210  -5.458  -8.756
ATOM   4537 O    TIP   729      11.761  15.309  -6.358
ATOM   4538 H1   TIP   729      12.093  14.507  -5.956
ATOM   4539 H2   TIP   729      10.814  15.180  -6.404
ATOM   4540 O    TIP   730       4.699 -25.162   7.002
ATOM   4541 H1   TIP   730       4.852 -25.573   6.152
ATOM   4542 H2   TIP   730       3.782 -24.889   6.976
ATOM   4543 O    TIP   731      -8.994 -24.915   3.673
ATOM   4544 H1   TIP   731      -8.269 -24.437   4.077
ATOM   4545 H2   TIP   731      -8.662 -25.805   3.561
ATOM   4546 O    TIP   732       5.215 -27.877 -12.858
ATOM   4547 H1   TIP   732       5.796 -27.627 -13.577
ATOM   4548 H2   TIP   732       5.502 -27.341 -12.119
ATOM   4549 O    TIP   733      17.595 -24.143  -5.513
ATOM   4550 H1   TIP   733      18.469 -24.317  -5.862
ATOM   4551 H2   TIP   733      17.273 -24.998  -5.230
ATOM   4552 O    TIP   734      -3.876 -20.748  13.722
ATOM   4553 H1   TIP   734      -4.449 -20.296  14.341
ATOM   4554 H2   TIP   734      -4.291 -20.615  12.870
ATOM   4555 O    TIP   735       2.049   4.378 -11.314
ATOM   4556 H1   TIP   735       2.080   3.480 -10.983
ATOM   4557 H2   TIP   735       1.568   4.314 -12.139
ATOM   4558 O    TIP   736     -29.300 -20.786  20.769
ATOM   4559 H1   TIP   736     -30.106 -21.076  20.344
ATOM   4560 H2   TIP   736     -28.671 -20.690  20.054
ATOM   4561 O    TIP   737     -26.458   0.988   3.797
ATOM   4562 H1   TIP   737     -25.706   1.246   4.329
ATOM   4563 H2   TIP   737     -26.724   1.792   3.351
ATOM   4564 O    TIP   738      19.578  -5.233 -13.453
ATOM   4565 H1   TIP   738      19.169  -5.163 -12.590
ATOM   4566 H2   TIP   738      20.189  -4.497 -13.490
ATOM   4567 O    TIP   739       3.673  20.126   6.977
ATOM   4568 H1   TIP   739       3.214  19.321   6.735
ATOM   4569 H2   TIP   739       4.313  20.257   6.278
ATOM   4570 O    TIP   740      -6.762  26.077  -4.594
ATOM   4571 H1   TIP   740      -7.008  25.625  -3.787
ATOM   4572 H2   TIP   740      -5.921  26.487  -4.394
ATOM   4573 O    TIP   741      17.571   7.754  -9.754
ATOM   4574 H1   TIP   741      16.733   7.309  -9.878
ATOM   4575 H2   TIP   741      18.090   7.509 -10.520
ATOM   4576 O    TIP   742      12.606   8.517  20.375
ATOM   4577 H1   TIP   742      12.187   8.472  21.234
ATOM   4578 H2   TIP   742      11.880   8.477  19.752
ATOM   4579 O    TIP   743      27.497  -9.614 -10.651
ATOM   4580 H1   TIP   743      28.158  -8.937 -10.506
ATOM   4581 H2   TIP   743      26.763  -9.152 -11.055
ATOM   4582 O    TIP   744       5.455  -1.097 -16.789
ATOM   4583 H1   TIP   744       5.559  -2.033 -16.960
ATOM   4584 H2   TIP   744       4.673  -0.848 -17.280
ATOM   4585 O    TIP   745      -9.629  28.082  -6.551
ATOM   4586 H1   TIP   745     -10.416  28.579  -6.772
ATOM   4587 H2   TIP   745      -9.945  27.199  -6.365
ATOM   4588 O    TIP   746     -27.654  -6.302  -3.103
ATOM   4589 H1   TIP   746     -27.933  -5.591  -3.679
ATOM   4590 H2   TIP   746     -27.034  -5.893  -2.500
ATOM   4591 O    TIP   747      -8.788   6.964 -15.924
ATOM   4592 H1   TIP   747      -9.347   6.204 -16.082
ATOM   4593 H2   TIP   747      -7.902   6.655 -16.111
ATOM   4594 O    TIP   748       4.207  -9.596   5.237
ATOM   4595 H1   TIP   748       3.990  -8.867   5.818
ATOM   4596 H2   TIP   748       5.085  -9.864   5.505
ATOM   4597 O    TIP   749      15.248  20.830  -7.676
ATOM   4598 H1   TIP   749      16.136  21.182  -7.626
ATOM   4599 H2   TIP   749      14.782  21.434  -8.254
ATOM   4600 O    TIP   750       1.698 -12.972  11.607
ATOM   4601 H1   TIP   750       1.553 -13.918  11.577
ATOM   4602 H2   TIP   750       1.108 -12.617  10.942
ATOM   4603 O    TIP   751       9.001   5.010 -16.469
ATOM   4604 H1   TIP   751       9.499   5.253 -15.689
ATOM   4605 H2   TIP   751       8.847   5.838 -16.924
ATOM   4606 O    TIP   752       6.805 -26.774   5.558
ATOM   4607 H1   TIP   752       7.167 -27.062   6.395
ATOM   4608 H2   TIP   752       7.339 -27.216   4.899
ATOM   4609 O    TIP   753     -13.104 -23.636   1.511
ATOM   4610 H1   TIP   753     -13.910 -23.900   1.068
ATOM   4611 H2   TIP   753     -13.400 -23.223   2.322
ATOM   4612 O    TIP   754       6.912 -26.659  12.857
ATOM   4613 H1   TIP   754       7.346 -26.056  12.253
ATOM   4614 H2   TIP   754       7.400 -26.573  13.675
ATOM   4615 O    TIP   755      13.289  17.193  10.775
ATOM   4616 H1   TIP   755      12.419  17.333  10.403
ATOM   4617 H2   TIP   755      13.419  17.932  11.368
ATOM   4618 O    TIP   756     -16.755 -21.475   5.352
ATOM   4619 H1   TIP   756     -16.196 -20.984   5.954
ATOM   4620 H2   TIP   756     -17.645 -21.200   5.571
ATOM   4621 O    TIP   757      18.479   5.350  -1.605
ATOM   4622 H1   TIP   757      18.397   4.854  -2.419
ATOM   4623 H2   TIP   757      19.121   6.032  -1.802
ATOM   4624 O    TIP   758      15.275 -10.387   6.709
ATOM   4625 H1   TIP   758      15.305 -10.693   5.802
ATOM   4626 H2   TIP   758      15.768  -9.567   6.702
ATOM   4627 O    TIP   759      -3.817 -17.058  15.645
ATOM   4628 H1   TIP   759      -4.525 -16.443  15.457
ATOM   4629 H2   TIP   759      -4.262 -17.867  15.899
ATOM   4630 O    TIP   760      12.781 -12.881   6.526
ATOM   4631 H1   TIP   760      13.146 -13.665   6.936
ATOM   4632 H2   TIP   760      12.934 -13.006   5.590
ATOM   4633 O    TIP   761     -19.292  -7.027   1.068
ATOM   4634 H1   TIP   761     -18.757  -6.713   1.797
ATOM   4635 H2   TIP   761     -19.905  -7.644   1.467
ATOM   4636 O    TIP   762      -5.698  24.725 -12.903
ATOM   4637 H1   TIP   762      -6.576  24.547 -12.566
ATOM   4638 H2   TIP   762      -5.109  24.380 -12.233
ATOM   4639 O    TIP   763     -11.056  18.250 -12.028
ATOM   4640 H1   TIP   763     -10.963  18.020 -12.953
ATOM   4641 H2   TIP   763     -11.645  19.004 -12.026
ATOM   4642 O    TIP   764      21.219  14.428  -3.981
ATOM   4643 H1   TIP   764      21.396  15.031  -4.703
ATOM   4644 H2   TIP   764      21.520  14.893  -3.201
ATOM   4645 O    TIP   765      14.067  -0.813 -18.811
ATOM   4646 H1   TIP   765      13.455  -0.573 -19.506
ATOM   4647 H2   TIP   765      14.850  -1.112 -19.273
ATOM   4648 O    TIP   766      16.620 -17.485 -16.643
ATOM   4649 H1   TIP   766      16.097 -18.167 -17.065
ATOM   4650 H2   TIP   766      17.503 -17.851 -16.600
ATOM   4651 O    TIP   767      -7.457 -18.885  20.361
ATOM   4652 H1   TIP   767      -7.126 -19.780  20.432
ATOM   4653 H2   TIP   767      -7.732 -18.802  19.448
ATOM   4654 O    TIP   768      -7.744  21.692 -11.931
ATOM   4655 H1   TIP   768      -7.441  21.409 -12.793
ATOM   4656 H2   TIP   768      -8.672  21.458 -11.913
ATOM   4657 O    TIP   769      -8.679 -15.169 -21.076
ATOM   4658 H1   TIP   769      -8.457 -14.256 -21.254
ATOM   4659 H2   TIP   769      -8.292 -15.348 -20.219
ATOM   4660 O    TIP   770     -26.112  -6.843 -16.822
ATOM   4661 H1   TIP   770     -26.984  -6.861 -17.218
ATOM   4662 H2   TIP   770     -25.518  -6.689 -17.556
ATOM   4663 O    TIP   771      21.216 -15.417 -13.709
ATOM   4664 H1   TIP   771      20.387 -14.947 -13.621
ATOM   4665 H2   TIP   771      21.216 -15.739 -14.610
ATOM   4666 O    TIP   772      22.879   3.738 -11.250
ATOM   4667 H1   TIP   772      23.598   4.340 -11.442
ATOM   4668 H2   TIP   772      22.096   4.289 -11.256
ATOM   4669 O    TIP   773     -13.376  -6.495   9.107
ATOM   4670 H1   TIP   773     -12.554  -6.787   9.500
ATOM   4671 H2   TIP   773     -13.878  -6.136   9.838
ATOM   4672 O    TIP   774       2.452  -5.124  17.891
ATOM   4673 H1   TIP   774       3.085  -5.835  17.795
ATOM   4674 H2   TIP   774       1.787  -5.472  18.484
ATOM   4675 O    TIP   775      23.484 -13.037   0.644
ATOM   4676 H1   TIP   775      23.053 -13.886   0.549
ATOM   4677 H2   TIP   775      24.282 -13.112   0.122
ATOM   4678 O    TIP   776      -7.676 -21.479   2.702
ATOM   4679 H1   TIP   776      -7.525 -21.759   1.799
ATOM   4680 H2   TIP   776      -7.247 -22.147   3.236
ATOM   4681 O    TIP   777      -6.709  -7.283  16.340
ATOM   4682 H1   TIP   777      -6.981  -8.158  16.065
ATOM   4683 H2   TIP   777      -6.495  -7.377  17.268
ATOM   4684 O    TIP   778      -6.469  12.599 -11.649
ATOM   4685 H1   TIP   778      -6.196  12.729 -12.557
ATOM   4686 H2   TIP   778      -5.649  12.500 -11.164
ATOM   4687 O    TIP   779     -17.399   2.554 -14.706
ATOM   4688 H1   TIP   779     -17.288   2.954 -13.844
ATOM   4689 H2   TIP   779     -17.092   1.654 -14.596
ATOM   4690 O    TIP   780     -16.236   3.517   6.533
ATOM   4691 H1   TIP   780     -16.742   4.095   7.104
ATOM   4692 H2   TIP   780     -15.942   4.081   5.819
ATOM   4693 O    TIP   781      16.776   8.907 -21.785
ATOM   4694 H1   TIP   781      16.500   9.135 -22.673
ATOM   4695 H2   TIP   781      15.983   8.576 -21.364
ATOM   4696 O    TIP   782     -13.484 -10.877  12.862
ATOM   4697 H1   TIP   782     -14.159 -10.220  12.691
ATOM   4698 H2   TIP   782     -13.876 -11.460  13.512
ATOM   4699 O    TIP   783       3.518  -0.533 -18.537
ATOM   4700 H1   TIP   783       3.619  -1.000 -19.367
ATOM   4701 H2   TIP   783       2.577  -0.374 -18.463
ATOM   4702 O    TIP   784      20.952 -25.554  -5.260
ATOM   4703 H1   TIP   784      21.323 -26.431  -5.352
ATOM   4704 H2   TIP   784      20.545 -25.375  -6.107
ATOM   4705 O    TIP   785     -16.078   4.633 -16.006
ATOM   4706 H1   TIP   785     -15.245   4.540 -15.546
ATOM   4707 H2   TIP   785     -16.720   4.220 -15.428
ATOM   4708 O    TIP   786      25.330  -1.823 -15.916
ATOM   4709 H1   TIP   786      25.001  -1.831 -15.017
ATOM   4710 H2   TIP   786      24.620  -2.200 -16.435
ATOM   4711 O    TIP   787     -27.884  -6.493  21.750
ATOM   4712 H1   TIP   787     -26.937  -6.570  21.867
ATOM   4713 H2   TIP   787     -28.155  -7.348  21.416
ATOM   4714 O    TIP   788       5.911  20.654  -5.408
ATOM   4715 H1   TIP   788       6.803  20.779  -5.731
ATOM   4716 H2   TIP   788       5.751  19.716  -5.501
ATOM   4717 O    TIP   789       3.691   2.649 -15.735
ATOM   4718 H1   TIP   789       3.583   3.575 -15.517
ATOM   4719 H2   TIP   789       3.759   2.633 -16.689
ATOM   4720 O    TIP   790      -7.234  20.455  -7.609
ATOM   4721 H1   TIP   790      -6.948  20.795  -8.456
ATOM   4722 H2   TIP   790      -6.817  19.596  -7.542
ATOM   4723 O    TIP   791     -20.645 -19.918 -15.174
ATOM   4724 H1   TIP   791     -20.900 -20.838 -15.240
ATOM   4725 H2   TIP   791     -21.474 -19.440 -15.144
ATOM   4726 O    TIP   792      11.592 -17.789  12.330
ATOM   4727 H1   TIP   792      12.478 -17.857  12.684
ATOM   4728 H2   TIP   792      11.054 -17.527  13.077
ATOM   4729 O    TIP   793      17.249 -25.379 -11.408
ATOM   4730 H1   TIP   793      17.838 -24.801 -10.923
ATOM   4731 H2   TIP   793      16.373 -25.046 -11.213
ATOM   4732 O    TIP   794       9.257  -9.309   5.901
ATOM   4733 H1   TIP   794       8.969  -8.416   6.092
ATOM   4734 H2   TIP   794      10.212  -9.267   5.941
ATOM   4735 O    TIP   795      16.918 -23.643 -13.646
ATOM   4736 H1   TIP   795      16.032 -23.298 -13.536
ATOM   4737 H2   TIP   795      16.968 -24.378 -13.035
ATOM   4738 O    TIP   796      13.259 -24.313 -13.509
ATOM   4739 H1   TIP   796      13.911 -23.856 -12.979
ATOM   4740 H2   TIP   796      12.945 -23.653 -14.127
ATOM   4741 O    TIP   797       9.768   9.167  -5.455
ATOM   4742 H1   TIP   797       9.643   8.720  -6.292
ATOM   4743 H2   TIP   797      10.364   8.600  -4.966
ATOM   4744 O    TIP   798      -2.053  10.459  14.744
ATOM   4745 H1   TIP   798      -2.187  11.379  14.520
ATOM   4746 H2   TIP   798      -1.427  10.142  14.094
ATOM   4747 O    TIP   799     -23.004 -11.846 -12.703
ATOM   4748 H1   TIP   799     -22.282 -12.379 -12.371
ATOM   4749 H2   TIP   799     -23.676 -11.900 -12.023
ATOM   4750 O    TIP   800     -14.696   5.023 -13.077
ATOM   4751 H1   TIP   800     -14.071   4.762 -13.754
ATOM   4752 H2   TIP   800     -14.360   4.627 -12.274
ATOM   4753 O    TIP   801      28.916 -22.378 -13.581
ATOM   4754 H1   TIP   801      29.787 -22.400 -13.185
ATOM   4755 H2   TIP   801      28.869 -23.179 -14.103
ATOM   4756 O    TIP   802      13.016  20.515   8.832
ATOM   4757 H1   TIP   802      12.406  21.064   9.324
ATOM   4758 H2   TIP   802      12.481  20.113   8.148
ATOM   4759 O    TIP   803     -12.859  -4.984  18.956
ATOM   4760 H1   TIP   803     -12.151  -4.466  18.575
ATOM   4761 H2   TIP   803     -13.503  -4.337  19.243
ATOM   4762 O    TIP   804      19.315  18.695  -4.786
ATOM   4763 H1   TIP   804      19.173  19.267  -4.032
ATOM   4764 H2   TIP   804      18.451  18.606  -5.187
ATOM   4765 O    TIP   805      24.238 -15.095  -5.961
ATOM   4766 H1   TIP   805      24.981 -14.497  -6.043
ATOM   4767 H2   TIP   805      24.201 -15.307  -5.029
ATOM   4768 O    TIP   806       8.840  -4.541  11.413
ATOM   4769 H1   TIP   806       8.782  -5.191  12.114
ATOM   4770 H2   TIP   806       9.726  -4.188  11.486
ATOM   4771 O    TIP   807     -24.690 -14.941  -3.512
ATOM   4772 H1   TIP   807     -25.185 -15.725  -3.277
ATOM   4773 H2   TIP   807     -25.005 -14.268  -2.910
ATOM   4774 O    TIP   808      -0.592 -22.159   3.156
ATOM   4775 H1   TIP   808       0.192 -22.144   3.704
ATOM   4776 H2   TIP   808      -0.356 -21.644   2.384
ATOM   4777 O    TIP   809       1.156  10.222   9.994
ATOM   4778 H1   TIP   809       0.326  10.388   9.548
ATOM   4779 H2   TIP   809       1.153   9.281  10.165
ATOM   4780 O    TIP   810      13.100  -8.214 -19.158
ATOM   4781 H1   TIP   810      12.713  -7.527 -19.700
ATOM   4782 H2   TIP   810      13.996  -8.301 -19.482
ATOM   4783 O    TIP   811     -27.764   1.827  -0.788
ATOM   4784 H1   TIP   811     -27.753   2.733  -0.480
ATOM   4785 H2   TIP   811     -26.917   1.710  -1.219
ATOM   4786 O    TIP   812      -7.903   2.614 -18.663
ATOM   4787 H1   TIP   812      -7.675   2.344 -19.552
ATOM   4788 H2   TIP   812      -7.238   3.261 -18.429
ATOM   4789 O    TIP   813     -10.330  -8.148 -21.241
ATOM   4790 H1   TIP   813     -10.873  -7.424 -21.551
ATOM   4791 H2   TIP   813     -10.949  -8.759 -20.841
ATOM   4792 O    TIP   814     -12.564 -26.493 -16.201
ATOM   4793 H1   TIP   814     -12.366 -27.409 -16.010
ATOM   4794 H2   TIP   814     -11.812 -26.185 -16.707
ATOM   4795 O    TIP   815       7.177  12.368   2.880
ATOM   4796 H1   TIP   815       8.050  12.134   2.567
ATOM   4797 H2   TIP   815       6.616  11.649   2.589
ATOM   4798 O    TIP   816     -27.143  -6.725   9.812
ATOM   4799 H1   TIP   816     -26.899  -6.413   8.942
ATOM   4800 H2   TIP   816     -28.029  -6.389   9.949
ATOM   4801 O    TIP   817       2.334  24.444  -9.781
ATOM   4802 H1   TIP   817       2.938  25.183  -9.720
ATOM   4803 H2   TIP   817       2.897  23.670  -9.756
ATOM   4804 O    TIP   818     -20.142   2.001 -13.180
ATOM   4805 H1   TIP   818     -19.578   1.849 -12.422
ATOM   4806 H2   TIP   818     -20.121   1.176 -13.665
ATOM   4807 O    TIP   819      -9.412  25.357  -9.266
ATOM   4808 H1   TIP   819      -9.518  24.532  -8.791
ATOM   4809 H2   TIP   819      -9.026  25.104 -10.104
ATOM   4810 O    TIP   820     -25.564  -4.768  -9.778
ATOM   4811 H1   TIP   820     -24.683  -4.407  -9.876
ATOM   4812 H2   TIP   820     -26.120  -4.006  -9.619
ATOM   4813 O    TIP   821      21.596 -22.367 -19.801
ATOM   4814 H1   TIP   821      21.683 -22.890 -19.005
ATOM   4815 H2   TIP   821      22.424 -21.891 -19.869
ATOM   4816 O    TIP   822      23.289 -13.411 -14.074
ATOM   4817 H1   TIP   822      23.462 -12.718 -14.711
ATOM   4818 H2   TIP   822      22.335 -13.449 -14.012
ATOM   4819 O    TIP   823     -25.810  10.050   8.801
ATOM   4820 H1   TIP   823     -26.718  10.285   8.610
ATOM   4821 H2   TIP   823     -25.774   9.987   9.755
ATOM   4822 O    TIP   824       7.578  -3.649  14.058
ATOM   4823 H1   TIP   824       7.198  -3.288  14.859
ATOM   4824 H2   TIP   824       8.523  -3.555  14.176
ATOM   4825 O    TIP   825      -4.582  24.465   5.190
ATOM   4826 H1   TIP   825      -5.186  23.857   5.615
ATOM   4827 H2   TIP   825      -4.593  24.211   4.267
ATOM   4828 O    TIP   826      17.547  -6.883   0.166
ATOM   4829 H1   TIP   826      17.984  -7.674  -0.149
ATOM   4830 H2   TIP   826      17.349  -7.067   1.084
ATOM   4831 O    TIP   827     -10.965   7.595  19.488
ATOM   4832 H1   TIP   827     -11.358   7.096  20.204
ATOM   4833 H2   TIP   827     -10.031   7.392  19.538
ATOM   4834 O    TIP   828     -24.774  20.104 -15.857
ATOM   4835 H1   TIP   828     -25.211  19.747 -15.084
ATOM   4836 H2   TIP   828     -24.424  20.947 -15.568
ATOM   4837 O    TIP   829       0.752 -11.696   9.584
ATOM   4838 H1   TIP   829       1.391 -11.042   9.301
ATOM   4839 H2   TIP   829      -0.074 -11.408   9.196
ATOM   4840 O    TIP   830      19.906  -3.661   3.617
ATOM   4841 H1   TIP   830      20.219  -3.690   4.521
ATOM   4842 H2   TIP   830      20.011  -4.556   3.296
ATOM   4843 O    TIP   831      23.779 -18.862 -17.470
ATOM   4844 H1   TIP   831      23.230 -18.420 -18.118
ATOM   4845 H2   TIP   831      24.653 -18.869 -17.858
ATOM   4846 O    TIP   832     -16.757  10.684  -0.775
ATOM   4847 H1   TIP   832     -16.720  10.558  -1.723
ATOM   4848 H2   TIP   832     -15.842  10.697  -0.497
ATOM   4849 O    TIP   833     -19.093   7.130   7.607
ATOM   4850 H1   TIP   833     -19.937   6.792   7.908
ATOM   4851 H2   TIP   833     -19.090   6.964   6.665
ATOM   4852 O    TIP   834     -13.972 -14.230 -13.396
ATOM   4853 H1   TIP   834     -14.481 -13.779 -12.723
ATOM   4854 H2   TIP   834     -14.503 -14.155 -14.189
ATOM   4855 O    TIP   835      15.180 -19.431 -17.745
ATOM   4856 H1   TIP   835      14.889 -18.780 -18.382
ATOM   4857 H2   TIP   835      15.317 -20.226 -18.259
ATOM   4858 O    TIP   836      16.523  -6.834   9.569
ATOM   4859 H1   TIP   836      15.926  -7.215  10.213
ATOM   4860 H2   TIP   836      16.596  -7.500   8.886
ATOM   4861 O    TIP   837     -16.645 -20.048  11.935
ATOM   4862 H1   TIP   837     -15.783 -20.349  12.220
ATOM   4863 H2   TIP   837     -16.913 -20.681  11.269
ATOM   4864 O    TIP   838     -16.957  26.974  -1.417
ATOM   4865 H1   TIP   838     -17.697  27.107  -0.825
ATOM   4866 H2   TIP   838     -16.446  26.274  -1.012
ATOM   4867 O    TIP   839     -21.605  -8.764  -2.106
ATOM   4868 H1   TIP   839     -21.591  -9.705  -1.932
ATOM   4869 H2   TIP   839     -22.243  -8.660  -2.812
ATOM   4870 O    TIP   840     -26.608   2.259  -4.343
ATOM   4871 H1   TIP   840     -26.055   2.505  -5.084
ATOM   4872 H2   TIP   840     -25.992   1.986  -3.663
ATOM   4873 O    TIP   841      -6.495  11.018   8.502
ATOM   4874 H1   TIP   841      -7.016  10.861   9.289
ATOM   4875 H2   TIP   841      -5.587  10.950   8.796
ATOM   4876 O    TIP   842      -5.459 -27.201  21.201
ATOM   4877 H1   TIP   842      -5.505 -26.753  20.357
ATOM   4878 H2   TIP   842      -5.832 -28.067  21.035
ATOM   4879 O    TIP   843      -1.508 -27.813  -4.556
ATOM   4880 H1   TIP   843      -1.642 -28.467  -5.242
ATOM   4881 H2   TIP   843      -1.465 -26.979  -5.024
ATOM   4882 O    TIP   844      15.599 -24.150  -2.568
ATOM   4883 H1   TIP   844      14.900 -24.468  -3.140
ATOM   4884 H2   TIP   844      15.192 -23.450  -2.058
ATOM   4885 O    TIP   845       1.396   6.940 -13.173
ATOM   4886 H1   TIP   845       2.241   7.225 -13.520
ATOM   4887 H2   TIP   845       1.352   6.007 -13.381
ATOM   4888 O    TIP   846      21.534 -21.121  -0.516
ATOM   4889 H1   TIP   846      20.766 -21.333   0.014
ATOM   4890 H2   TIP   846      22.059 -21.921  -0.509
ATOM   4891 O    TIP   847      -2.753 -26.731 -21.007
ATOM   4892 H1   TIP   847      -2.751 -26.718 -20.050
ATOM   4893 H2   TIP   847      -3.676 -26.829 -21.243
ATOM   4894 O    TIP   848     -21.645 -22.970  -0.171
ATOM   4895 H1   TIP   848     -20.869 -23.117  -0.712
ATOM   4896 H2   TIP   848     -21.557 -23.593   0.550
ATOM   4897 O    TIP   849      17.990 -12.015 -16.330
ATOM   4898 H1   TIP   849      17.324 -11.355 -16.136
ATOM   4899 H2   TIP   849      18.380 -11.728 -17.156
ATOM   4900 O    TIP   850      -0.364  -6.114  19.724
ATOM   4901 H1   TIP   850      -0.307  -6.449  18.830
ATOM   4902 H2   TIP   850      -0.408  -5.164  19.624
ATOM   4903 O    TIP   851      20.213  -9.612 -14.401
ATOM   4904 H1   TIP   851      19.521  -9.480 -13.753
ATOM   4905 H2   TIP   851      20.557  -8.734 -14.568
ATOM   4906 O    TIP   852      -2.903  10.091  -9.239
ATOM   4907 H1   TIP   852      -2.170  10.330  -9.807
ATOM   4908 H2   TIP   852      -3.550  10.782  -9.378
ATOM   4909 O    TIP   853       4.693 -14.669  10.431
ATOM   4910 H1   TIP   853       4.724 -13.876  10.966
ATOM   4911 H2   TIP   853       4.089 -14.455   9.720
ATOM   4912 O    TIP   854      14.050  15.354  -4.003
ATOM   4913 H1   TIP   854      14.451  15.826  -4.733
ATOM   4914 H2   TIP   854      13.666  14.574  -4.402
ATOM   4915 O    TIP   855     -24.581   7.116   4.919
ATOM   4916 H1   TIP   855     -25.146   6.867   4.188
ATOM   4917 H2   TIP   855     -25.035   6.790   5.696
ATOM   4918 O    TIP   856      15.628  -9.122  -0.087
ATOM   4919 H1   TIP   856      15.986  -9.475   0.727
ATOM   4920 H2   TIP   856      16.392  -8.987  -0.648
ATOM   4921 O    TIP   857       3.683  12.592 -15.908
ATOM   4922 H1   TIP   857       3.920  13.195 -16.612
ATOM   4923 H2   TIP   857       3.240  13.140 -15.261
ATOM   4924 O    TIP   858      12.120 -27.043  10.409
ATOM   4925 H1   TIP   858      11.747 -27.897  10.626
ATOM   4926 H2   TIP   858      11.374 -26.522  10.116
ATOM   4927 O    TIP   859     -20.047   5.451 -16.661
ATOM   4928 H1   TIP   859     -20.240   4.521 -16.546
ATOM   4929 H2   TIP   859     -19.880   5.548 -17.598
ATOM   4930 O    TIP   860     -21.681  27.531  -5.515
ATOM   4931 H1   TIP   860     -22.560  27.158  -5.572
ATOM   4932 H2   TIP   860     -21.232  26.990  -4.865
ATOM   4933 O    TIP   861      -6.471 -11.739 -18.077
ATOM   4934 H1   TIP   861      -6.668 -10.830 -18.303
ATOM   4935 H2   TIP   861      -5.940 -12.058 -18.806
ATOM   4936 O    TIP   862      22.215 -17.821   2.903
ATOM   4937 H1   TIP   862      21.435 -18.016   2.383
ATOM   4938 H2   TIP   862      22.009 -18.152   3.778
ATOM   4939 O    TIP   863      25.962   7.442   8.634
ATOM   4940 H1   TIP   863      25.454   7.181   9.402
ATOM   4941 H2   TIP   863      25.759   8.370   8.516
ATOM   4942 O    TIP   864     -13.599   9.227   2.870
ATOM   4943 H1   TIP   864     -12.884   9.099   3.493
ATOM   4944 H2   TIP   864     -13.675  10.177   2.783
ATOM   4945 O    TIP   865       6.850  25.547 -15.393
ATOM   4946 H1   TIP   865       7.630  25.609 -15.944
ATOM   4947 H2   TIP   865       7.188  25.366 -14.517
ATOM   4948 O    TIP   866     -21.154 -19.765  -2.813
ATOM   4949 H1   TIP   866     -20.986 -20.155  -3.671
ATOM   4950 H2   TIP   866     -20.515 -20.176  -2.232
ATOM   4951 O    TIP   867      -8.813   8.792 -21.063
ATOM   4952 H1   TIP   867      -8.739   9.309 -20.262
ATOM   4953 H2   TIP   867      -8.132   8.125 -20.983
ATOM   4954 O    TIP   868      -9.539  -9.567   4.047
ATOM   4955 H1   TIP   868      -9.877  -9.553   4.942
ATOM   4956 H2   TIP   868      -8.598  -9.417   4.143
ATOM   4957 O    TIP   869     -10.313  11.156 -12.252
ATOM   4958 H1   TIP   869      -9.604  10.527 -12.385
ATOM   4959 H2   TIP   869     -11.019  10.644 -11.858
ATOM   4960 O    TIP   870       9.084 -17.674  18.721
ATOM   4961 H1   TIP   870       8.288 -17.238  18.418
ATOM   4962 H2   TIP   870       8.902 -17.900  19.633
ATOM   4963 O    TIP   871      -5.820  16.778 -14.997
ATOM   4964 H1   TIP   871      -5.258  17.457 -14.624
ATOM   4965 H2   TIP   871      -5.234  16.251 -15.539
ATOM   4966 O    TIP   872       7.029  15.148   2.136
ATOM   4967 H1   TIP   872       6.820  14.282   2.486
ATOM   4968 H2   TIP   872       7.950  15.281   2.359
ATOM   4969 O    TIP   873      -9.471  28.049  -2.644
ATOM   4970 H1   TIP   873     -10.157  27.466  -2.319
ATOM   4971 H2   TIP   873      -9.204  28.556  -1.878
ATOM   4972 O    TIP   874     -13.059  -9.534  16.074
ATOM   4973 H1   TIP   874     -12.425  -8.857  15.839
ATOM   4974 H2   TIP   874     -13.872  -9.057  16.240
ATOM   4975 O    TIP   875      23.884  -4.799  20.911
ATOM   4976 H1   TIP   875      23.496  -5.093  20.087
ATOM   4977 H2   TIP   875      24.541  -5.464  21.117
ATOM   4978 O    TIP   876     -18.742 -20.039 -18.304
ATOM   4979 H1   TIP   876     -18.882 -20.897 -17.904
ATOM   4980 H2   TIP   876     -18.573 -20.228 -19.227
ATOM   4981 O    TIP   877     -17.005 -24.407  -7.680
ATOM   4982 H1   TIP   877     -17.923 -24.298  -7.430
ATOM   4983 H2   TIP   877     -16.882 -23.801  -8.410
ATOM   4984 O    TIP   878      -7.169  16.441   4.089
ATOM   4985 H1   TIP   878      -6.575  17.180   3.959
ATOM   4986 H2   TIP   878      -6.948  16.104   4.956
ATOM   4987 O    TIP   879      17.054  22.868  -4.295
ATOM   4988 H1   TIP   879      17.467  23.679  -4.591
ATOM   4989 H2   TIP   879      17.281  22.224  -4.965
ATOM   4990 O    TIP   880     -10.142  24.346  -1.657
ATOM   4991 H1   TIP   880      -9.961  23.427  -1.854
ATOM   4992 H2   TIP   880     -11.034  24.489  -1.972
ATOM   4993 O    TIP   881      -9.066 -10.480 -20.821
ATOM   4994 H1   TIP   881      -8.571 -10.422 -20.005
ATOM   4995 H2   TIP   881      -9.373  -9.587 -20.981
ATOM   4996 O    TIP   882      17.281  -6.630 -15.333
ATOM   4997 H1   TIP   882      17.635  -5.775 -15.089
ATOM   4998 H2   TIP   882      17.604  -7.227 -14.658
ATOM   4999 O    TIP   883     -21.571 -17.781   2.264
ATOM   5000 H1   TIP   883     -21.851 -18.575   1.810
ATOM   5001 H2   TIP   883     -21.724 -17.966   3.190
ATOM   5002 O    TIP   884       8.608  19.895  -0.739
ATOM   5003 H1   TIP   884       8.730  19.655  -1.657
ATOM   5004 H2   TIP   884       8.428  19.066  -0.296
ATOM   5005 O    TIP   885       8.399  17.832   1.182
ATOM   5006 H1   TIP   885       8.522  17.653   2.114
ATOM   5007 H2   TIP   885       9.284  17.828   0.817
ATOM   5008 O    TIP   886      -0.784  11.017 -10.823
ATOM   5009 H1   TIP   886      -0.067  11.599 -10.573
ATOM   5010 H2   TIP   886      -0.850  11.110 -11.773
ATOM   5011 O    TIP   887      19.009 -15.951 -17.720
ATOM   5012 H1   TIP   887      18.684 -16.278 -18.558
ATOM   5013 H2   TIP   887      18.236 -15.595 -17.284
ATOM   5014 O    TIP   888     -11.430  12.257  -3.688
ATOM   5015 H1   TIP   888     -12.339  12.215  -3.984
ATOM   5016 H2   TIP   888     -11.478  12.126  -2.742
ATOM   5017 O    TIP   889      28.058  -4.309  -4.602
ATOM   5018 H1   TIP   889      27.493  -3.707  -5.087
ATOM   5019 H2   TIP   889      27.461  -4.969  -4.250
ATOM   5020 O    TIP   890      -1.169  -2.130  14.732
ATOM   5021 H1   TIP   890      -0.710  -2.857  14.312
ATOM   5022 H2   TIP   890      -0.641  -1.925  15.503
ATOM   5023 O    TIP   891       8.924  11.866 -17.387
ATOM   5024 H1   TIP   891       8.107  11.674 -17.849
ATOM   5025 H2   TIP   891       9.356  12.527 -17.927
ATOM   5026 O    TIP   892       2.325 -17.232  20.047
ATOM   5027 H1   TIP   892       1.673 -17.632  19.472
ATOM   5028 H2   TIP   892       2.616 -17.946  20.614
ATOM   5029 O    TIP   893       9.586 -24.384  13.577
ATOM   5030 H1   TIP   893      10.329 -24.227  14.159
ATOM   5031 H2   TIP   893       9.934 -24.237  12.698
ATOM   5032 O    TIP   894      14.602  27.668  -4.771
ATOM   5033 H1   TIP   894      13.683  27.418  -4.683
ATOM   5034 H2   TIP   894      15.060  26.845  -4.942
ATOM   5035 O    TIP   895     -14.184  12.218  -5.305
ATOM   5036 H1   TIP   895     -15.120  12.379  -5.423
ATOM   5037 H2   TIP   895     -13.756  12.853  -5.879
ATOM   5038 O    TIP   896      -1.851  27.361 -19.509
ATOM   5039 H1   TIP   896      -1.559  27.356 -20.421
ATOM   5040 H2   TIP   896      -1.509  28.179 -19.151
ATOM   5041 O    TIP   897       2.446  17.332 -16.892
ATOM   5042 H1   TIP   897       3.084  17.002 -16.259
ATOM   5043 H2   TIP   897       2.895  17.279 -17.735
ATOM   5044 O    TIP   898       6.814   1.076 -16.135
ATOM   5045 H1   TIP   898       6.171   0.393 -16.325
ATOM   5046 H2   TIP   898       7.570   0.853 -16.678
ATOM   5047 O    TIP   899      23.130  -2.580 -17.587
ATOM   5048 H1   TIP   899      23.216  -2.032 -18.367
ATOM   5049 H2   TIP   899      23.266  -3.473 -17.904
ATOM   5050 O    TIP   900      -5.517  10.943   4.251
ATOM   5051 H1   TIP   900      -6.368  11.037   4.678
ATOM   5052 H2   TIP   900      -5.617  11.396   3.414
ATOM   5053 O    TIP   901      23.980 -14.822  -9.608
ATOM   5054 H1   TIP   901      23.087 -14.594  -9.350
ATOM   5055 H2   TIP   901      23.896 -15.153 -10.502
ATOM   5056 O    TIP   902      14.316  -3.557 -16.147
ATOM   5057 H1   TIP   902      14.146  -2.674 -15.819
ATOM   5058 H2   TIP   902      13.545  -4.061 -15.891
ATOM   5059 O    TIP   903      22.611 -12.307  -2.313
ATOM   5060 H1   TIP   903      23.385 -12.855  -2.181
ATOM   5061 H2   TIP   903      22.739 -11.564  -1.724
ATOM   5062 O    TIP   904     -12.040   4.728   9.113
ATOM   5063 H1   TIP   904     -12.470   5.575   9.231
ATOM   5064 H2   TIP   904     -11.200   4.939   8.706
ATOM   5065 O    TIP   905      -4.679  27.195 -18.875
ATOM   5066 H1   TIP   905      -3.741  27.046 -18.997
ATOM   5067 H2   TIP   905      -5.070  26.323 -18.927
ATOM   5068 O    TIP   906       9.153  22.899   0.914
ATOM   5069 H1   TIP   906       9.063  23.082  -0.020
ATOM   5070 H2   TIP   906       8.754  23.653   1.347
ATOM   5071 O    TIP   907      -2.099  11.411   2.406
ATOM   5072 H1   TIP   907      -1.646  11.799   3.155
ATOM   5073 H2   TIP   907      -2.652  12.116   2.068
ATOM   5074 O    TIP   908       0.471 -16.002 -19.359
ATOM   5075 H1   TIP   908      -0.210 -15.393 -19.643
ATOM   5076 H2   TIP   908       0.144 -16.864 -19.615
ATOM   5077 O    TIP   909      -0.998  24.192  -2.886
ATOM   5078 H1   TIP   909      -0.728  24.336  -3.793
ATOM   5079 H2   TIP   909      -0.178  24.161  -2.393
ATOM   5080 O    TIP   910     -10.852  10.340 -15.474
ATOM   5081 H1   TIP   910     -10.847  11.077 -14.864
ATOM   5082 H2   TIP   910     -11.777  10.113 -15.570
ATOM   5083 O    TIP   911      21.506  -0.919 -15.253
ATOM   5084 H1   TIP   911      21.580  -1.835 -14.987
ATOM   5085 H2   TIP   911      20.570  -0.728 -15.199
ATOM   5086 O    TIP   912       1.867   5.303   2.694
ATOM   5087 H1   TIP   912       1.254   6.006   2.481
ATOM   5088 H2   TIP   912       2.459   5.264   1.943
ATOM   5089 O    TIP   913       8.643  22.102 -16.847
ATOM   5090 H1   TIP   913       9.161  21.368 -16.517
ATOM   5091 H2   TIP   913       9.264  22.828 -16.904
ATOM   5092 O    TIP   914     -18.678  27.273 -11.449
ATOM   5093 H1   TIP   914     -18.334  27.116 -12.328
ATOM   5094 H2   TIP   914     -18.250  28.080 -11.164
ATOM   5095 O    TIP   915     -27.125  -6.909   2.528
ATOM   5096 H1   TIP   915     -26.428  -6.510   3.048
ATOM   5097 H2   TIP   915     -27.543  -6.174   2.080
ATOM   5098 O    TIP   916       1.257  15.007  -0.576
ATOM   5099 H1   TIP   916       0.702  14.701   0.142
ATOM   5100 H2   TIP   916       2.147  14.962  -0.228
ATOM   5101 O    TIP   917      -3.161 -24.219 -19.323
ATOM   5102 H1   TIP   917      -2.821 -24.301 -18.432
ATOM   5103 H2   TIP   917      -2.499 -23.706 -19.787
ATOM   5104 O    TIP   918      -1.530 -18.623   7.738
ATOM   5105 H1   TIP   918      -0.747 -18.299   7.293
ATOM   5106 H2   TIP   918      -2.260 -18.246   7.248
ATOM   5107 O    TIP   919      -1.667 -25.227   5.925
ATOM   5108 H1   TIP   919      -0.832 -25.629   5.687
ATOM   5109 H2   TIP   919      -1.797 -24.538   5.274
ATOM   5110 O    TIP   920      22.457  27.550   3.123
ATOM   5111 H1   TIP   920      23.041  26.805   3.263
ATOM   5112 H2   TIP   920      21.850  27.523   3.862
ATOM   5113 O    TIP   921     -22.487 -22.494  -5.361
ATOM   5114 H1   TIP   921     -22.145 -22.455  -6.254
ATOM   5115 H2   TIP   921     -23.078 -21.744  -5.297
ATOM   5116 O    TIP   922      -9.393   9.836   9.458
ATOM   5117 H1   TIP   922      -9.084   9.158   8.858
ATOM   5118 H2   TIP   922     -10.273  10.050   9.146
ATOM   5119 O    TIP   923       0.769  13.171 -10.550
ATOM   5120 H1   TIP   923       1.395  13.510  -9.911
ATOM   5121 H2   TIP   923       0.640  13.892 -11.166
ATOM   5122 O    TIP   924      11.384  11.281   5.817
ATOM   5123 H1   TIP   924      11.096  10.603   5.206
ATOM   5124 H2   TIP   924      11.880  10.808   6.485
ATOM   5125 O    TIP   925     -15.655 -15.111   6.591
ATOM   5126 H1   TIP   925     -15.078 -15.717   6.126
ATOM   5127 H2   TIP   925     -15.531 -15.324   7.516
ATOM   5128 O    TIP   926      21.961 -13.498  -6.122
ATOM   5129 H1   TIP   926      22.255 -12.651  -6.455
ATOM   5130 H2   TIP   926      22.754 -14.035  -6.097
ATOM   5131 O    TIP   927     -20.523 -21.509   3.121
ATOM   5132 H1   TIP   927     -21.446 -21.720   2.982
ATOM   5133 H2   TIP   927     -20.471 -20.562   2.996
ATOM   5134 O    TIP   928      -3.208  25.486  -4.067
ATOM   5135 H1   TIP   928      -2.418  25.112  -3.677
ATOM   5136 H2   TIP   928      -3.805  24.744  -4.158
ATOM   5137 O    TIP   929     -10.605  -0.630   9.976
ATOM   5138 H1   TIP   929      -9.908  -0.462   9.342
ATOM   5139 H2   TIP   929     -10.599   0.136  10.550
ATOM   5140 O    TIP   930     -22.064 -18.924   4.939
ATOM   5141 H1   TIP   930     -22.308 -19.779   5.292
ATOM   5142 H2   TIP   930     -22.747 -18.331   5.252
ATOM   5143 O    TIP   931     -17.944 -13.678 -15.282
ATOM   5144 H1   TIP   931     -18.461 -14.274 -15.825
ATOM   5145 H2   TIP   931     -17.938 -14.086 -14.416
ATOM   5146 O    TIP   932      15.859 -18.692  19.689
ATOM   5147 H1   TIP   932      15.735 -19.419  20.299
ATOM   5148 H2   TIP   932      16.780 -18.745  19.436
ATOM   5149 O    TIP   933      16.850 -23.031   5.639
ATOM   5150 H1   TIP   933      16.289 -23.792   5.787
ATOM   5151 H2   TIP   933      16.999 -22.668   6.512
ATOM   5152 O    TIP   934     -10.756  -3.087 -19.301
ATOM   5153 H1   TIP   934     -10.183  -3.317 -20.032
ATOM   5154 H2   TIP   934     -11.610  -2.931 -19.705
ATOM   5155 O    TIP   935      21.671  -4.245 -20.838
ATOM   5156 H1   TIP   935      21.502  -5.184 -20.760
ATOM   5157 H2   TIP   935      22.518  -4.189 -21.280
ATOM   5158 O    TIP   936     -20.651   5.592   9.528
ATOM   5159 H1   TIP   936     -20.791   4.673   9.301
ATOM   5160 H2   TIP   936     -21.528   5.974   9.538
ATOM   5161 O    TIP   937     -17.100   5.973  -1.141
ATOM   5162 H1   TIP   937     -17.630   5.316  -0.690
ATOM   5163 H2   TIP   937     -17.508   6.809  -0.914
ATOM   5164 O    TIP   938     -24.953  13.519 -10.744
ATOM   5165 H1   TIP   938     -24.900  14.221 -11.392
ATOM   5166 H2   TIP   938     -25.509  13.874 -10.050
ATOM   5167 O    TIP   939       6.894  13.054 -15.239
ATOM   5168 H1   TIP   939       6.240  13.552 -15.728
ATOM   5169 H2   TIP   939       6.396  12.357 -14.812
ATOM   5170 O    TIP   940     -13.964 -13.305 -17.841
ATOM   5171 H1   TIP   940     -13.429 -13.425 -18.626
ATOM   5172 H2   TIP   940     -13.888 -12.373 -17.639
ATOM   5173 O    TIP   941       9.106  -0.683   6.785
ATOM   5174 H1   TIP   941       8.570  -1.359   6.371
ATOM   5175 H2   TIP   941       9.223  -0.985   7.685
ATOM   5176 O    TIP   942     -15.939 -26.538  -6.368
ATOM   5177 H1   TIP   942     -16.196 -25.659  -6.644
ATOM   5178 H2   TIP   942     -15.108 -26.698  -6.814
ATOM   5179 O    TIP   943      -1.174   2.169  10.494
ATOM   5180 H1   TIP   943      -2.113   2.253  10.332
ATOM   5181 H2   TIP   943      -1.112   1.617  11.273
ATOM   5182 O    TIP   944      -5.236   0.433  10.447
ATOM   5183 H1   TIP   944      -6.055   0.898  10.276
ATOM   5184 H2   TIP   944      -4.587   0.881   9.904
ATOM   5185 O    TIP   945       9.823  23.226  -8.831
ATOM   5186 H1   TIP   945       9.106  22.610  -8.979
ATOM   5187 H2   TIP   945       9.947  23.227  -7.882
ATOM   5188 O    TIP   946      11.141  15.766 -15.672
ATOM   5189 H1   TIP   946      11.786  15.340 -16.235
ATOM   5190 H2   TIP   946      10.526  15.070 -15.442
ATOM   5191 O    TIP   947     -26.749  -2.480  -9.056
ATOM   5192 H1   TIP   947     -26.287  -1.933  -8.421
ATOM   5193 H2   TIP   947     -27.669  -2.232  -8.964
ATOM   5194 O    TIP   948       6.851 -14.900  21.494
ATOM   5195 H1   TIP   948       5.917 -15.107  21.468
ATOM   5196 H2   TIP   948       7.185 -15.392  22.244
ATOM   5197 O    TIP   949     -15.252 -25.219   0.074
ATOM   5198 H1   TIP   949     -14.560 -25.787  -0.263
ATOM   5199 H2   TIP   949     -15.905 -25.820   0.433
ATOM   5200 O    TIP   950     -18.401 -16.728  -9.684
ATOM   5201 H1   TIP   950     -18.079 -15.837  -9.553
ATOM   5202 H2   TIP   950     -17.617 -17.276  -9.645
ATOM   5203 O    TIP   951       6.744  21.825  -1.273
ATOM   5204 H1   TIP   951       6.389  21.776  -0.385
ATOM   5205 H2   TIP   951       7.411  21.139  -1.304
ATOM   5206 O    TIP   952     -11.618 -21.980  11.467
ATOM   5207 H1   TIP   952     -10.839 -21.453  11.641
ATOM   5208 H2   TIP   952     -11.598 -22.666  12.134
ATOM   5209 O    TIP   953       6.225  27.296  10.041
ATOM   5210 H1   TIP   953       5.779  27.218   9.198
ATOM   5211 H2   TIP   953       5.574  27.686  10.623
ATOM   5212 O    TIP   954     -20.527  13.200  -9.456
ATOM   5213 H1   TIP   954     -19.914  12.473  -9.347
ATOM   5214 H2   TIP   954     -20.566  13.615  -8.594
ATOM   5215 O    TIP   955      13.166   7.727   1.838
ATOM   5216 H1   TIP   955      12.802   6.988   1.351
ATOM   5217 H2   TIP   955      13.890   7.352   2.339
ATOM   5218 O    TIP   956      27.477 -15.771 -13.065
ATOM   5219 H1   TIP   956      27.144 -15.515 -12.205
ATOM   5220 H2   TIP   956      26.706 -15.773 -13.631
ATOM   5221 O    TIP   957     -15.463   5.756  17.111
ATOM   5222 H1   TIP   957     -15.929   5.796  16.276
ATOM   5223 H2   TIP   957     -15.513   6.647  17.457
ATOM   5224 O    TIP   958       5.591   1.110   7.833
ATOM   5225 H1   TIP   958       5.834   1.188   8.755
ATOM   5226 H2   TIP   958       4.637   1.183   7.829
ATOM   5227 O    TIP   959     -14.013  22.374 -15.574
ATOM   5228 H1   TIP   959     -13.277  22.840 -15.177
ATOM   5229 H2   TIP   959     -13.969  21.493 -15.202
ATOM   5230 O    TIP   960      28.378  -6.984  -5.289
ATOM   5231 H1   TIP   960      28.394  -6.036  -5.420
ATOM   5232 H2   TIP   960      28.065  -7.337  -6.122
ATOM   5233 O    TIP   961      17.531  20.047 -17.407
ATOM   5234 H1   TIP   961      17.783  20.725 -16.780
ATOM   5235 H2   TIP   961      16.624  19.839 -17.185
ATOM   5236 O    TIP   962      19.717   1.838  13.701
ATOM   5237 H1   TIP   962      20.030   1.073  13.219
ATOM   5238 H2   TIP   962      20.399   2.497  13.574
ATOM   5239 O    TIP   963      18.537 -27.284  -9.264
ATOM   5240 H1   TIP   963      18.033 -27.443  -8.466
ATOM   5241 H2   TIP   963      17.960 -27.568  -9.973
ATOM   5242 O    TIP   964       4.594  -7.883  14.394
ATOM   5243 H1   TIP   964       4.755  -6.949  14.261
ATOM   5244 H2   TIP   964       4.870  -8.294  13.575
ATOM   5245 O    TIP   965      -7.245 -22.805 -20.379
ATOM   5246 H1   TIP   965      -6.469 -23.051 -20.882
ATOM   5247 H2   TIP   965      -7.004 -21.982 -19.953
ATOM   5248 O    TIP   966     -12.897  25.530  -0.200
ATOM   5249 H1   TIP   966     -13.245  26.113   0.474
ATOM   5250 H2   TIP   966     -13.629  24.956  -0.423
ATOM   5251 O    TIP   967       6.460  -0.134 -19.906
ATOM   5252 H1   TIP   967       6.059  -0.687 -19.236
ATOM   5253 H2   TIP   967       7.270   0.181 -19.504
ATOM   5254 O    TIP   968      16.722 -14.150   8.673
ATOM   5255 H1   TIP   968      16.457 -14.377   9.564
ATOM   5256 H2   TIP   968      16.651 -13.196   8.637
ATOM   5257 O    TIP   969      16.239 -11.208 -20.617
ATOM   5258 H1   TIP   969      15.991 -12.126 -20.725
ATOM   5259 H2   TIP   969      15.510 -10.716 -20.994
ATOM   5260 O    TIP   970     -13.926  -0.538 -21.128
ATOM   5261 H1   TIP   970     -13.364   0.106 -20.697
ATOM   5262 H2   TIP   970     -14.367  -0.047 -21.820
ATOM   5263 O    TIP   971      15.773  26.391   4.686
ATOM   5264 H1   TIP   971      15.777  27.346   4.623
ATOM   5265 H2   TIP   971      16.594  26.119   4.276
ATOM   5266 O    TIP   972      -2.017  13.506  -4.352
ATOM   5267 H1   TIP   972      -2.269  14.338  -3.951
ATOM   5268 H2   TIP   972      -1.404  13.115  -3.729
ATOM   5269 O    TIP   973      -5.031 -23.782 -21.671
ATOM   5270 H1   TIP   973      -4.553 -23.745 -22.499
ATOM   5271 H2   TIP   973      -4.368 -23.615 -21.002
ATOM   5272 O    TIP   974      -1.820   3.610 -16.284
ATOM   5273 H1   TIP   974      -2.351   3.214 -16.974
ATOM   5274 H2   TIP   974      -2.138   3.209 -15.475
ATOM   5275 O    TIP   975      -3.515   2.618   9.374
ATOM   5276 H1   TIP   975      -4.046   3.412   9.429
ATOM   5277 H2   TIP   975      -3.375   2.485   8.437
ATOM   5278 O    TIP   976      -9.614  14.590  -4.122
ATOM   5279 H1   TIP   976     -10.087  13.759  -4.154
ATOM   5280 H2   TIP   976      -8.992  14.540  -4.849
ATOM   5281 O    TIP   977       3.636  24.012  -0.466
ATOM   5282 H1   TIP   977       2.714  23.922  -0.709
ATOM   5283 H2   TIP   977       3.927  23.117  -0.292
ATOM   5284 O    TIP   978     -19.400 -23.053 -18.566
ATOM   5285 H1   TIP   978     -20.237 -22.594 -18.641
ATOM   5286 H2   TIP   978     -19.434 -23.727 -19.245
ATOM   5287 O    TIP   979     -21.838 -21.764 -18.790
ATOM   5288 H1   TIP   979     -22.484 -22.079 -19.423
ATOM   5289 H2   TIP   979     -22.232 -21.940 -17.936
ATOM   5290 O    TIP   980     -12.399  14.683 -11.426
ATOM   5291 H1   TIP   980     -13.247  14.607 -10.989
ATOM   5292 H2   TIP   980     -11.760  14.445 -10.754
ATOM   5293 O    TIP   981     -25.523 -22.564  -9.663
ATOM   5294 H1   TIP   981     -26.288 -23.138  -9.628
ATOM   5295 H2   TIP   981     -24.809 -23.092  -9.306
ATOM   5296 O    TIP   982      27.989 -11.404  -1.025
ATOM   5297 H1   TIP   982      27.611 -11.472  -0.148
ATOM   5298 H2   TIP   982      27.463 -10.734  -1.462
ATOM   5299 O    TIP   983     -14.321  16.985 -12.298
ATOM   5300 H1   TIP   983     -14.056  17.210 -13.190
ATOM   5301 H2   TIP   983     -13.999  16.093 -12.169
ATOM   5302 O    TIP   984     -23.475 -21.082   8.129
ATOM   5303 H1   TIP   984     -23.690 -20.150   8.167
ATOM   5304 H2   TIP   984     -23.063 -21.200   7.274
ATOM   5305 O    TIP   985       9.962   0.657 -20.679
ATOM   5306 H1   TIP   985      10.610   1.240 -20.282
ATOM   5307 H2   TIP   985       9.607   1.156 -21.414
ATOM   5308 O    TIP   986       5.305  26.611  -0.622
ATOM   5309 H1   TIP   986       4.990  25.708  -0.577
ATOM   5310 H2   TIP   986       5.974  26.598  -1.306
ATOM   5311 O    TIP   987       2.560   0.314  12.265
ATOM   5312 H1   TIP   987       2.373  -0.343  11.595
ATOM   5313 H2   TIP   987       3.503   0.465  12.197
ATOM   5314 O    TIP   988      17.877 -22.544  15.535
ATOM   5315 H1   TIP   988      18.787 -22.430  15.262
ATOM   5316 H2   TIP   988      17.568 -23.300  15.036
ATOM   5317 O    TIP   989      -5.414   9.714 -13.972
ATOM   5318 H1   TIP   989      -6.128  10.305 -13.732
ATOM   5319 H2   TIP   989      -5.789   9.145 -14.644
ATOM   5320 O    TIP   990       9.978  14.877   2.618
ATOM   5321 H1   TIP   990      10.620  14.789   1.914
ATOM   5322 H2   TIP   990      10.290  14.285   3.303
ATOM   5323 O    TIP   991     -23.250 -10.029  -7.559
ATOM   5324 H1   TIP   991     -24.071 -10.206  -8.017
ATOM   5325 H2   TIP   991     -22.572 -10.150  -8.224
ATOM   5326 O    TIP   992       0.891   7.442   8.976
ATOM   5327 H1   TIP   992       0.493   6.816   9.580
ATOM   5328 H2   TIP   992       1.693   7.724   9.417
ATOM   5329 O    TIP   993      11.779  11.424  -7.726
ATOM   5330 H1   TIP   993      12.592  11.599  -8.200
ATOM   5331 H2   TIP   993      11.641  10.482  -7.826
ATOM   5332 O    TIP   994      17.521   4.598  -4.510
ATOM   5333 H1   TIP   994      17.114   4.386  -3.670
ATOM   5334 H2   TIP   994      17.669   3.750  -4.927
ATOM   5335 O    TIP   995      13.299   0.149  -1.943
ATOM   5336 H1   TIP   995      13.103  -0.672  -1.492
ATOM   5337 H2   TIP   995      13.149  -0.043  -2.869
ATOM   5338 O    TIP   996      18.246  14.061 -12.557
ATOM   5339 H1   TIP   996      17.684  13.527 -13.118
ATOM   5340 H2   TIP   996      18.467  14.823 -13.093
ATOM   5341 O    TIP   997     -17.673  -6.460   3.231
ATOM   5342 H1   TIP   997     -17.335  -5.590   3.444
ATOM   5343 H2   TIP   997     -17.012  -6.842   2.654
ATOM   5344 O    TIP   998      -5.584  27.470  -0.914
ATOM   5345 H1   TIP   998      -5.377  27.856  -1.765
ATOM   5346 H2   TIP   998      -4.922  27.825  -0.321
ATOM   5347 O    TIP   999       0.173  20.037 -12.155
ATOM   5348 H1   TIP   999      -0.239  20.193 -11.306
ATOM   5349 H2   TIP   999       0.444  20.904 -12.455
ATOM   5350 O    TIP  1000     -17.158  13.489 -15.103
ATOM   5351 H1   TIP  1000     -18.109  13.597 -15.101
ATOM   5352 H2   TIP  1000     -16.914  13.531 -16.028
ATOM   5353 O    TIP  1001      17.629 -22.268  -3.084
ATOM   5354 H1   TIP  1001      17.071 -22.775  -3.674
ATOM   5355 H2   TIP  1001      18.494 -22.289  -3.494
ATOM   5356 O    TIP  1002       1.601 -14.144  19.751
ATOM   5357 H1   TIP  1002       1.510 -13.883  20.667
ATOM   5358 H2   TIP  1002       1.781 -15.084  19.785
ATOM   5359 O    TIP  1003      19.680   5.068 -19.552
ATOM   5360 H1   TIP  1003      19.257   5.586 -20.236
ATOM   5361 H2   TIP  1003      19.325   5.415 -18.733
ATOM   5362 O    TIP  1004      -9.446 -15.758  11.980
ATOM   5363 H1   TIP  1004      -9.075 -15.256  12.704
ATOM   5364 H2   TIP  1004      -8.687 -16.127  11.529
ATOM   5365 O    TIP  1005      15.241   9.352 -11.074
ATOM   5366 H1   TIP  1005      14.799   9.658 -11.866
ATOM   5367 H2   TIP  1005      15.213   8.397 -11.137
ATOM   5368 O    TIP  1006      -2.899 -20.309 -18.551
ATOM   5369 H1   TIP  1006      -3.226 -20.710 -17.746
ATOM   5370 H2   TIP  1006      -3.302 -20.818 -19.254
ATOM   5371 O    TIP  1007     -26.823   8.465   2.959
ATOM   5372 H1   TIP  1007     -26.498   9.190   2.425
ATOM   5373 H2   TIP  1007     -26.696   7.689   2.414
ATOM   5374 O    TIP  1008      -7.377 -18.083   8.437
ATOM   5375 H1   TIP  1008      -7.266 -17.413   9.112
ATOM   5376 H2   TIP  1008      -8.313 -18.073   8.239
ATOM   5377 O    TIP  1009     -26.271  -7.042 -11.092
ATOM   5378 H1   TIP  1009     -26.545  -6.626 -11.909
ATOM   5379 H2   TIP  1009     -25.940  -6.323 -10.554
ATOM   5380 O    TIP  1010      11.982  23.320 -10.315
ATOM   5381 H1   TIP  1010      11.192  23.366  -9.776
ATOM   5382 H2   TIP  1010      11.689  23.567 -11.192
ATOM   5383 O    TIP  1011     -22.668  -6.588  10.213
ATOM   5384 H1   TIP  1011     -23.311  -6.795  10.891
ATOM   5385 H2   TIP  1011     -22.883  -5.695   9.943
ATOM   5386 O    TIP  1012     -14.751 -20.708   0.104
ATOM   5387 H1   TIP  1012     -14.613 -21.646  -0.024
ATOM   5388 H2   TIP  1012     -14.737 -20.589   1.054
ATOM   5389 O    TIP  1013      26.179 -24.127   2.647
ATOM   5390 H1   TIP  1013      25.994 -23.290   2.222
ATOM   5391 H2   TIP  1013      25.638 -24.120   3.437
ATOM   5392 O    TIP  1014     -24.656  -3.455 -18.745
ATOM   5393 H1   TIP  1014     -24.891  -3.584 -17.826
ATOM   5394 H2   TIP  1014     -23.930  -2.831 -18.722
ATOM   5395 O    TIP  1015       0.933 -26.998  -0.608
ATOM   5396 H1   TIP  1015       0.315 -26.309  -0.365
ATOM   5397 H2   TIP  1015       1.226 -27.363   0.227
ATOM   5398 O    TIP  1016      20.930 -20.501   4.388
ATOM   5399 H1   TIP  1016      20.118 -20.375   3.897
ATOM   5400 H2   TIP  1016      20.984 -19.737   4.962
ATOM   5401 O    TIP  1017      20.433 -17.676   0.365
ATOM   5402 H1   TIP  1017      20.114 -17.146  -0.366
ATOM   5403 H2   TIP  1017      21.320 -17.929   0.109
ATOM   5404 O    TIP  1018     -12.015   7.195 -15.807
ATOM   5405 H1   TIP  1018     -12.534   6.496 -15.410
ATOM   5406 H2   TIP  1018     -11.148   6.810 -15.932
ATOM   5407 O    TIP  1019       7.544  -2.044  11.109
ATOM   5408 H1   TIP  1019       6.732  -1.636  11.407
ATOM   5409 H2   TIP  1019       7.718  -2.732  11.752
ATOM   5410 O    TIP  1020     -20.495  -9.684   1.159
ATOM   5411 H1   TIP  1020     -20.562 -10.244   0.386
ATOM   5412 H2   TIP  1020     -21.328  -9.804   1.615
ATOM   5413 O    TIP  1021      19.883 -15.106   8.124
ATOM   5414 H1   TIP  1021      20.586 -15.419   8.694
ATOM   5415 H2   TIP  1021      19.229 -14.748   8.723
ATOM   5416 O    TIP  1022       7.552  14.228 -19.966
ATOM   5417 H1   TIP  1022       8.045  14.756 -19.338
ATOM   5418 H2   TIP  1022       7.096  14.867 -20.513
ATOM   5419 O    TIP  1023     -17.231  15.039  -4.024
ATOM   5420 H1   TIP  1023     -17.940  15.657  -3.849
ATOM   5421 H2   TIP  1023     -17.622  14.383  -4.602
ATOM   5422 O    TIP  1024      28.111  -7.813  -2.819
ATOM   5423 H1   TIP  1024      28.222  -7.478  -3.709
ATOM   5424 H2   TIP  1024      28.955  -7.655  -2.396
ATOM   5425 O    TIP  1025       1.054   3.218   9.309
ATOM   5426 H1   TIP  1025       1.033   3.056   8.366
ATOM   5427 H2   TIP  1025       0.156   3.058   9.601
ATOM   5428 O    TIP  1026       0.840  27.303  19.483
ATOM   5429 H1   TIP  1026       0.958  28.251  19.527
ATOM   5430 H2   TIP  1026       1.693  26.967  19.209
ATOM   5431 O    TIP  1027       0.895 -15.618  12.541
ATOM   5432 H1   TIP  1027       0.955 -15.685  13.494
ATOM   5433 H2   TIP  1027       0.587 -16.478  12.257
ATOM   5434 O    TIP  1028      16.001  -7.649   6.017
ATOM   5435 H1   TIP  1028      16.529  -6.953   5.626
ATOM   5436 H2   TIP  1028      15.155  -7.238   6.196
ATOM   5437 O    TIP  1029       5.012 -12.028 -20.836
ATOM   5438 H1   TIP  1029       5.286 -11.791 -21.722
ATOM   5439 H2   TIP  1029       4.090 -11.775 -20.793
ATOM   5440 O    TIP  1030       2.210  -5.706   8.934
ATOM   5441 H1   TIP  1030       1.742  -6.533   9.048
ATOM   5442 H2   TIP  1030       2.236  -5.573   7.987
ATOM   5443 O    TIP  1031      -9.943   2.792 -20.354
ATOM   5444 H1   TIP  1031      -9.834   3.617 -20.826
ATOM   5445 H2   TIP  1031      -9.711   3.000 -19.449
ATOM   5446 O    TIP  1032      16.240 -16.981  14.563
ATOM   5447 H1   TIP  1032      15.718 -16.627  15.281
ATOM   5448 H2   TIP  1032      16.307 -17.917  14.752
ATOM   5449 O    TIP  1033      -4.484 -16.090  18.353
ATOM   5450 H1   TIP  1033      -3.691 -15.603  18.577
ATOM   5451 H2   TIP  1033      -4.442 -16.193  17.402
ATOM   5452 O    TIP  1034      -9.072 -17.828 -21.192
ATOM   5453 H1   TIP  1034      -8.742 -16.931 -21.146
ATOM   5454 H2   TIP  1034      -8.710 -18.176 -22.007
ATOM   5455 O    TIP  1035      17.614  -0.426  -0.382
ATOM   5456 H1   TIP  1035      16.852  -0.828   0.034
ATOM   5457 H2   TIP  1035      17.388  -0.385  -1.311
ATOM   5458 O    TIP  1036       2.779 -13.468  14.517
ATOM   5459 H1   TIP  1036       2.674 -13.360  13.572
ATOM   5460 H2   TIP  1036       2.123 -14.121  14.759
ATOM   5461 O    TIP  1037      23.389 -11.610 -12.258
ATOM   5462 H1   TIP  1037      23.431 -12.388 -12.814
ATOM   5463 H2   TIP  1037      23.514 -11.944 -11.369
ATOM   5464 O    TIP  1038     -28.972   6.856  -7.745
ATOM   5465 H1   TIP  1038     -29.466   6.180  -8.207
ATOM   5466 H2   TIP  1038     -29.611   7.548  -7.575
ATOM   5467 O    TIP  1039     -19.702 -17.052   9.369
ATOM   5468 H1   TIP  1039     -20.207 -17.829   9.607
ATOM   5469 H2   TIP  1039     -20.361 -16.403   9.121
ATOM   5470 O    TIP  1040       9.073 -13.271 -21.041
ATOM   5471 H1   TIP  1040       8.388 -13.777 -21.477
ATOM   5472 H2   TIP  1040       9.867 -13.794 -21.154
ATOM   5473 O    TIP  1041     -20.663   1.753  -6.757
ATOM   5474 H1   TIP  1041     -20.982   1.712  -5.856
ATOM   5475 H2   TIP  1041     -20.962   2.603  -7.079
ATOM   5476 O    TIP  1042      14.693   8.044 -20.262
ATOM   5477 H1   TIP  1042      13.942   7.628 -19.837
ATOM   5478 H2   TIP  1042      14.915   8.780 -19.692
ATOM   5479 O    TIP  1043      25.291  -1.946 -11.120
ATOM   5480 H1   TIP  1043      26.205  -1.774 -10.895
ATOM   5481 H2   TIP  1043      24.834  -1.959 -10.280
ATOM   5482 O    TIP  1044     -10.291   7.872  13.498
ATOM   5483 H1   TIP  1044     -11.057   7.659  12.965
ATOM   5484 H2   TIP  1044     -10.500   7.529  14.366
ATOM   5485 O    TIP  1045      23.372 -15.684 -11.994
ATOM   5486 H1   TIP  1045      23.419 -16.639 -12.012
ATOM   5487 H2   TIP  1045      22.786 -15.458 -12.716
ATOM   5488 O    TIP  1046       8.339   2.437  18.267
ATOM   5489 H1   TIP  1046       7.469   2.768  18.044
ATOM   5490 H2   TIP  1046       8.837   2.503  17.453
ATOM   5491 O    TIP  1047      -9.747  11.393   1.395
ATOM   5492 H1   TIP  1047      -9.441  11.218   2.285
ATOM   5493 H2   TIP  1047      -9.285  12.189   1.133
ATOM   5494 O    TIP  1048     -28.101   1.482  -9.892
ATOM   5495 H1   TIP  1048     -27.986   2.315 -10.348
ATOM   5496 H2   TIP  1048     -27.748   0.827 -10.494
ATOM   5497 O    TIP  1049     -15.192 -27.996  -3.404
ATOM   5498 H1   TIP  1049     -15.737 -28.233  -2.654
ATOM   5499 H2   TIP  1049     -15.538 -27.152  -3.695
ATOM   5500 O    TIP  1050     -24.424   8.145  -6.199
ATOM   5501 H1   TIP  1050     -24.009   8.778  -6.784
ATOM   5502 H2   TIP  1050     -23.813   7.409  -6.168
ATOM   5503 O    TIP  1051      11.644  -3.828  11.966
ATOM   5504 H1   TIP  1051      11.658  -3.005  12.454
ATOM   5505 H2   TIP  1051      12.566  -4.053  11.848
ATOM   5506 O    TIP  1052     -14.689  -6.987  18.389
ATOM   5507 H1   TIP  1052     -14.482  -7.059  17.458
ATOM   5508 H2   TIP  1052     -14.076  -6.332  18.722
ATOM   5509 O    TIP  1053      -3.670 -19.915  18.948
ATOM   5510 H1   TIP  1053      -3.113 -20.165  19.685
ATOM   5511 H2   TIP  1053      -3.229 -19.161  18.557
ATOM   5512 O    TIP  1054      10.074  16.380  -2.155
ATOM   5513 H1   TIP  1054      10.746  16.751  -2.727
ATOM   5514 H2   TIP  1054      10.369  16.592  -1.270
ATOM   5515 O    TIP  1055     -11.873  -5.827  21.320
ATOM   5516 H1   TIP  1055     -12.014  -5.737  20.378
ATOM   5517 H2   TIP  1055     -11.246  -5.137  21.536
ATOM   5518 O    TIP  1056     -16.201  16.421   2.390
ATOM   5519 H1   TIP  1056     -16.793  16.491   1.641
ATOM   5520 H2   TIP  1056     -15.381  16.811   2.086
ATOM   5521 O    TIP  1057     -16.404  22.640  -7.997
ATOM   5522 H1   TIP  1057     -16.339  23.546  -8.298
ATOM   5523 H2   TIP  1057     -16.840  22.179  -8.713
ATOM   5524 O    TIP  1058     -26.852  -0.034 -11.679
ATOM   5525 H1   TIP  1058     -27.132  -0.943 -11.575
ATOM   5526 H2   TIP  1058     -26.814   0.099 -12.626
ATOM   5527 O    TIP  1059       0.736 -16.615   6.805
ATOM   5528 H1   TIP  1059       1.562 -16.925   7.174
ATOM   5529 H2   TIP  1059       0.977 -16.233   5.962
ATOM   5530 O    TIP  1060     -23.973 -12.408  -6.364
ATOM   5531 H1   TIP  1060     -23.303 -11.764  -6.590
ATOM   5532 H2   TIP  1060     -24.357 -12.081  -5.551
ATOM   5533 O    TIP  1061      25.655  25.230   4.500
ATOM   5534 H1   TIP  1061      26.499  25.076   4.924
ATOM   5535 H2   TIP  1061      25.434  26.133   4.725
ATOM   5536 O    TIP  1062      -1.441  10.223   8.986
ATOM   5537 H1   TIP  1062      -1.768   9.575   9.610
ATOM   5538 H2   TIP  1062      -1.850  11.045   9.256
ATOM   5539 O    TIP  1063     -10.069   4.746   5.011
ATOM   5540 H1   TIP  1063      -9.340   4.871   4.403
ATOM   5541 H2   TIP  1063     -10.022   3.821   5.254
ATOM   5542 O    TIP  1064     -27.214 -17.160 -16.177
ATOM   5543 H1   TIP  1064     -27.806 -17.834 -15.844
ATOM   5544 H2   TIP  1064     -27.064 -16.581 -15.430
ATOM   5545 O    TIP  1065      11.653  26.336 -11.645
ATOM   5546 H1   TIP  1065      11.218  25.592 -12.061
ATOM   5547 H2   TIP  1065      11.647  27.022 -12.312
ATOM   5548 O    TIP  1066     -19.501 -16.279 -14.984
ATOM   5549 H1   TIP  1066     -20.266 -16.249 -14.411
ATOM   5550 H2   TIP  1066     -19.091 -17.123 -14.795
ATOM   5551 O    TIP  1067       1.744  22.116   6.435
ATOM   5552 H1   TIP  1067       2.516  21.602   6.670
ATOM   5553 H2   TIP  1067       1.223  22.148   7.238
ATOM   5554 O    TIP  1068       9.654  10.784 -10.206
ATOM   5555 H1   TIP  1068       8.891  10.621  -9.652
ATOM   5556 H2   TIP  1068       9.457  11.608 -10.650
ATOM   5557 O    TIP  1069     -19.409   1.232   2.402
ATOM   5558 H1   TIP  1069     -19.933   1.625   1.704
ATOM   5559 H2   TIP  1069     -19.862   1.477   3.209
ATOM   5560 O    TIP  1070      28.355 -23.458  -7.608
ATOM   5561 H1   TIP  1070      27.636 -24.084  -7.522
ATOM   5562 H2   TIP  1070      28.191 -23.017  -8.441
ATOM   5563 O    TIP  1071     -13.627 -27.033  -7.832
ATOM   5564 H1   TIP  1071     -14.090 -27.817  -8.129
ATOM   5565 H2   TIP  1071     -12.701 -27.234  -7.968
ATOM   5566 O    TIP  1072      15.475  25.113  -5.531
ATOM   5567 H1   TIP  1072      16.038  24.700  -4.877
ATOM   5568 H2   TIP  1072      14.683  24.576  -5.541
ATOM   5569 O    TIP  1073      -6.113  24.157 -15.403
ATOM   5570 H1   TIP  1073      -5.902  24.344 -14.489
ATOM   5571 H2   TIP  1073      -5.264  24.122 -15.844
ATOM   5572 O    TIP  1074     -12.619  14.511   3.165
ATOM   5573 H1   TIP  1074     -12.609  15.201   2.501
ATOM   5574 H2   TIP  1074     -11.947  14.773   3.794
ATOM   5575 O    TIP  1075       1.587  -8.714   9.743
ATOM   5576 H1   TIP  1075       1.889  -8.364  10.581
ATOM   5577 H2   TIP  1075       0.747  -9.125   9.942
ATOM   5578 O    TIP  1076      -2.201 -26.518  20.191
ATOM   5579 H1   TIP  1076      -2.686 -27.253  19.818
ATOM   5580 H2   TIP  1076      -2.207 -26.679  21.134
ATOM   5581 O    TIP  1077      -1.248 -15.868  18.922
ATOM   5582 H1   TIP  1077      -1.179 -15.824  17.968
ATOM   5583 H2   TIP  1077      -0.600 -15.240  19.239
ATOM   5584 O    TIP  1078      -1.523  26.632   2.540
ATOM   5585 H1   TIP  1078      -1.095  25.860   2.910
ATOM   5586 H2   TIP  1078      -1.437  26.525   1.593
ATOM   5587 O    TIP  1079     -21.578  28.109 -11.663
ATOM   5588 H1   TIP  1079     -20.740  27.885 -12.067
ATOM   5589 H2   TIP  1079     -21.386  28.874 -11.120
ATOM   5590 O    TIP  1080     -16.693  10.502  -3.553
ATOM   5591 H1   TIP  1080     -16.642   9.937  -4.323
ATOM   5592 H2   TIP  1080     -17.481  11.027  -3.690
ATOM   5593 O    TIP  1081       8.437  -6.790   6.048
ATOM   5594 H1   TIP  1081       9.145  -6.249   5.700
ATOM   5595 H2   TIP  1081       7.685  -6.201   6.097
ATOM   5596 O    TIP  1082     -18.968   4.374  19.450
ATOM   5597 H1   TIP  1082     -19.179   3.950  18.619
ATOM   5598 H2   TIP  1082     -19.388   5.232  19.396
ATOM   5599 O    TIP  1083     -15.247  23.900 -17.864
ATOM   5600 H1   TIP  1083     -15.776  23.124 -18.045
ATOM   5601 H2   TIP  1083     -14.825  23.714 -17.025
ATOM   5602 O    TIP  1084      21.440   9.984 -12.490
ATOM   5603 H1   TIP  1084      21.750  10.041 -11.586
ATOM   5604 H2   TIP  1084      20.487   9.948 -12.415
ATOM   5605 O    TIP  1085      21.893 -19.635  -2.986
ATOM   5606 H1   TIP  1085      21.812 -20.196  -3.757
ATOM   5607 H2   TIP  1085      21.423 -20.103  -2.297
ATOM   5608 O    TIP  1086     -27.385  -9.964 -19.779
ATOM   5609 H1   TIP  1086     -27.389 -10.886 -19.522
ATOM   5610 H2   TIP  1086     -27.270  -9.486 -18.957
ATOM   5611 O    TIP  1087     -28.447  -3.684   7.235
ATOM   5612 H1   TIP  1087     -27.742  -4.319   7.109
ATOM   5613 H2   TIP  1087     -28.339  -3.060   6.518
ATOM   5614 O    TIP  1088      14.020 -20.173   4.550
ATOM   5615 H1   TIP  1088      13.166 -20.471   4.862
ATOM   5616 H2   TIP  1088      14.283 -20.829   3.904
ATOM   5617 O    TIP  1089       9.565  26.838  -1.705
ATOM   5618 H1   TIP  1089      10.174  27.204  -2.346
ATOM   5619 H2   TIP  1089      10.013  26.935  -0.865
ATOM   5620 O    TIP  1090     -26.595 -24.930  -0.315
ATOM   5621 H1   TIP  1090     -25.842 -24.355  -0.178
ATOM   5622 H2   TIP  1090     -26.807 -25.261   0.557
ATOM   5623 O    TIP  1091      11.177   0.752   5.614
ATOM   5624 H1   TIP  1091      10.702   1.580   5.543
ATOM   5625 H2   TIP  1091      10.494   0.082   5.610
ATOM   5626 O    TIP  1092       5.121   0.677  14.964
ATOM   5627 H1   TIP  1092       5.189  -0.145  15.450
ATOM   5628 H2   TIP  1092       4.323   1.087  15.295
ATOM   5629 O    TIP  1093     -21.757 -13.497  -1.076
ATOM   5630 H1   TIP  1093     -22.530 -13.568  -0.515
ATOM   5631 H2   TIP  1093     -21.111 -14.075  -0.670
ATOM   5632 O    TIP  1094     -14.493  22.496 -11.362
ATOM   5633 H1   TIP  1094     -15.425  22.703 -11.298
ATOM   5634 H2   TIP  1094     -14.069  23.111 -10.764
ATOM   5635 O    TIP  1095      22.621   0.927 -11.352
ATOM   5636 H1   TIP  1095      22.939   0.573 -12.182
ATOM   5637 H2   TIP  1095      22.717   1.875 -11.442
ATOM   5638 O    TIP  1096      -2.167 -21.182   8.696
ATOM   5639 H1   TIP  1096      -2.763 -21.552   8.045
ATOM   5640 H2   TIP  1096      -1.875 -20.355   8.313
ATOM   5641 O    TIP  1097       6.952  12.975  -3.115
ATOM   5642 H1   TIP  1097       7.462  12.246  -3.467
ATOM   5643 H2   TIP  1097       7.534  13.391  -2.479
ATOM   5644 O    TIP  1098      -3.164  21.535 -11.006
ATOM   5645 H1   TIP  1098      -2.337  21.256 -10.611
ATOM   5646 H2   TIP  1098      -3.650  20.723 -11.146
ATOM   5647 O    TIP  1099      -5.887  -1.778 -19.722
ATOM   5648 H1   TIP  1099      -6.070  -2.629 -20.120
ATOM   5649 H2   TIP  1099      -6.535  -1.189 -20.107
ATOM   5650 O    TIP  1100       4.786  -9.744  18.244
ATOM   5651 H1   TIP  1100       4.079  -9.471  18.828
ATOM   5652 H2   TIP  1100       4.350 -10.247  17.557
ATOM   5653 O    TIP  1101      -5.762  26.373  21.095
ATOM   5654 H1   TIP  1101      -6.036  25.742  20.431
ATOM   5655 H2   TIP  1101      -5.948  25.942  21.929
ATOM   5656 O    TIP  1102     -13.130  -6.745 -18.997
ATOM   5657 H1   TIP  1102     -13.095  -7.651 -19.304
ATOM   5658 H2   TIP  1102     -13.721  -6.306 -19.608
ATOM   5659 O    TIP  1103      10.785  -3.307  20.177
ATOM   5660 H1   TIP  1103      11.433  -3.762  19.639
ATOM   5661 H2   TIP  1103      10.290  -2.773  19.557
ATOM   5662 O    TIP  1104     -12.380  24.689 -10.578
ATOM   5663 H1   TIP  1104     -11.699  24.909 -11.213
ATOM   5664 H2   TIP  1104     -11.937  24.139  -9.932
ATOM   5665 O    TIP  1105       4.109  -1.927   4.497
ATOM   5666 H1   TIP  1105       4.499  -1.887   5.370
ATOM   5667 H2   TIP  1105       3.937  -1.013   4.269
ATOM   5668 O    TIP  1106      12.599 -28.197   4.211
ATOM   5669 H1   TIP  1106      12.750 -28.886   3.564
ATOM   5670 H2   TIP  1106      11.649 -28.174   4.321
ATOM   5671 O    TIP  1107      11.148  -5.649 -17.162
ATOM   5672 H1   TIP  1107      10.961  -4.883 -17.704
ATOM   5673 H2   TIP  1107      12.100  -5.743 -17.200
ATOM   5674 O    TIP  1108      -2.156 -27.039  -1.988
ATOM   5675 H1   TIP  1108      -1.706 -27.576  -2.641
ATOM   5676 H2   TIP  1108      -2.961 -26.757  -2.422
ATOM   5677 O    TIP  1109      18.560  26.113  -6.695
ATOM   5678 H1   TIP  1109      17.941  26.834  -6.809
ATOM   5679 H2   TIP  1109      18.294  25.695  -5.877
ATOM   5680 O    TIP  1110     -20.075  -0.690   4.525
ATOM   5681 H1   TIP  1110     -20.592  -0.984   5.275
ATOM   5682 H2   TIP  1110     -19.218  -0.474   4.894
ATOM   5683 O    TIP  1111      -2.340 -17.247  21.232
ATOM   5684 H1   TIP  1111      -2.573 -16.612  21.910
ATOM   5685 H2   TIP  1111      -2.057 -16.713  20.490
ATOM   5686 O    TIP  1112     -19.194 -26.723  18.867
ATOM   5687 H1   TIP  1112     -19.338 -26.513  19.790
ATOM   5688 H2   TIP  1112     -18.277 -26.993  18.822
ATOM   5689 O    TIP  1113       6.159 -15.830   6.796
ATOM   5690 H1   TIP  1113       6.485 -16.238   7.598
ATOM   5691 H2   TIP  1113       6.384 -14.904   6.888
ATOM   5692 O    TIP  1114      21.741  12.666 -16.562
ATOM   5693 H1   TIP  1114      21.878  12.313 -17.441
ATOM   5694 H2   TIP  1114      21.843  13.612 -16.664
ATOM   5695 O    TIP  1115      26.637 -13.676  -5.898
ATOM   5696 H1   TIP  1115      27.310 -14.355  -5.856
ATOM   5697 H2   TIP  1115      27.103 -12.893  -6.193
ATOM   5698 O    TIP  1116     -11.239  13.215 -13.588
ATOM   5699 H1   TIP  1116     -10.733  12.476 -13.250
ATOM   5700 H2   TIP  1116     -11.277  13.834 -12.859
ATOM   5701 O    TIP  1117     -18.026  22.573 -17.846
ATOM   5702 H1   TIP  1117     -17.710  22.111 -17.070
ATOM   5703 H2   TIP  1117     -17.507  22.216 -18.567
ATOM   5704 O    TIP  1118      -3.146  -8.237  12.025
ATOM   5705 H1   TIP  1118      -3.909  -7.948  12.525
ATOM   5706 H2   TIP  1118      -3.192  -7.740  11.208
ATOM   5707 O    TIP  1119     -27.148  -8.411  -6.466
ATOM   5708 H1   TIP  1119     -26.952  -8.836  -5.631
ATOM   5709 H2   TIP  1119     -28.103  -8.426  -6.525
ATOM   5710 O    TIP  1120      24.634  -8.834  -9.908
ATOM   5711 H1   TIP  1120      23.744  -9.026 -10.202
ATOM   5712 H2   TIP  1120      24.901  -9.615  -9.424
ATOM   5713 O    TIP  1121      23.846   1.290  -7.186
ATOM   5714 H1   TIP  1121      23.157   0.637  -7.309
ATOM   5715 H2   TIP  1121      24.430   1.166  -7.933
ATOM   5716 O    TIP  1122       7.424  23.999  -3.696
ATOM   5717 H1   TIP  1122       6.502  23.822  -3.514
ATOM   5718 H2   TIP  1122       7.508  23.892  -4.643
ATOM   5719 O    TIP  1123      -9.269  -2.062  11.919
ATOM   5720 H1   TIP  1123      -8.564  -1.459  12.154
ATOM   5721 H2   TIP  1123      -9.742  -1.616  11.216
ATOM   5722 O    TIP  1124     -24.837   3.906   2.001
ATOM   5723 H1   TIP  1124     -24.512   4.007   1.107
ATOM   5724 H2   TIP  1124     -24.053   3.745   2.526
ATOM   5725 O    TIP  1125      17.682  -4.809   7.787
ATOM   5726 H1   TIP  1125      18.617  -4.748   7.982
ATOM   5727 H2   TIP  1125      17.343  -5.433   8.429
ATOM   5728 O    TIP  1126      -2.048 -16.050   9.029
ATOM   5729 H1   TIP  1126      -1.991 -16.928   9.406
ATOM   5730 H2   TIP  1126      -1.491 -16.085   8.251
ATOM   5731 O    TIP  1127       5.890 -18.027  20.603
ATOM   5732 H1   TIP  1127       5.549 -17.135  20.676
ATOM   5733 H2   TIP  1127       5.896 -18.205  19.662
ATOM   5734 O    TIP  1128     -12.915  11.924   2.500
ATOM   5735 H1   TIP  1128     -11.982  11.759   2.362
ATOM   5736 H2   TIP  1128     -12.960  12.842   2.765
ATOM   5737 O    TIP  1129      -3.827   2.337   1.282
ATOM   5738 H1   TIP  1129      -4.255   2.371   2.137
ATOM   5739 H2   TIP  1129      -4.517   2.561   0.658
ATOM   5740 O    TIP  1130      21.922  11.726  -0.093
ATOM   5741 H1   TIP  1130      22.665  12.247  -0.397
ATOM   5742 H2   TIP  1130      22.319  10.992   0.375
ATOM   5743 O    TIP  1131     -22.812   0.755   3.233
ATOM   5744 H1   TIP  1131     -22.668   1.623   2.856
ATOM   5745 H2   TIP  1131     -22.345   0.775   4.068
ATOM   5746 O    TIP  1132     -18.240  -5.864  16.470
ATOM   5747 H1   TIP  1132     -19.109  -5.680  16.825
ATOM   5748 H2   TIP  1132     -17.986  -5.055  16.026
ATOM   5749 O    TIP  1133       3.700  15.350   0.530
ATOM   5750 H1   TIP  1133       4.525  15.089   0.121
ATOM   5751 H2   TIP  1133       3.635  14.801   1.311
ATOM   5752 O    TIP  1134      -2.886  13.634   0.845
ATOM   5753 H1   TIP  1134      -3.299  14.267   0.259
ATOM   5754 H2   TIP  1134      -2.084  14.065   1.139
ATOM   5755 O    TIP  1135     -23.588   0.365 -13.451
ATOM   5756 H1   TIP  1135     -23.406   1.242 -13.789
ATOM   5757 H2   TIP  1135     -24.482   0.177 -13.739
ATOM   5758 O    TIP  1136      16.928  -3.522  19.892
ATOM   5759 H1   TIP  1136      17.552  -4.058  20.381
ATOM   5760 H2   TIP  1136      16.141  -3.510  20.438
ATOM   5761 O    TIP  1137       1.408  15.299   3.466
ATOM   5762 H1   TIP  1137       2.264  14.880   3.382
ATOM   5763 H2   TIP  1137       1.077  15.003   4.313
ATOM   5764 O    TIP  1138      10.598 -11.261   9.917
ATOM   5765 H1   TIP  1138      11.318 -10.635   9.843
ATOM   5766 H2   TIP  1138      10.371 -11.474   9.012
ATOM   5767 O    TIP  1139     -24.679 -18.934 -16.851
ATOM   5768 H1   TIP  1139     -25.566 -18.615 -16.687
ATOM   5769 H2   TIP  1139     -24.751 -19.886 -16.794
ATOM   5770 O    TIP  1140     -17.212 -17.272 -18.104
ATOM   5771 H1   TIP  1140     -17.507 -18.172 -17.969
ATOM   5772 H2   TIP  1140     -16.257 -17.332 -18.123
ATOM   5773 O    TIP  1141       6.692  24.898 -12.162
ATOM   5774 H1   TIP  1141       7.506  25.358 -11.959
ATOM   5775 H2   TIP  1141       6.613  24.234 -11.477
ATOM   5776 O    TIP  1142      18.481  23.011 -17.366
ATOM   5777 H1   TIP  1142      19.436  23.057 -17.401
ATOM   5778 H2   TIP  1142      18.190  23.429 -18.176
ATOM   5779 O    TIP  1143      -6.232  23.422  -1.233
ATOM   5780 H1   TIP  1143      -6.781  23.225  -0.474
ATOM   5781 H2   TIP  1143      -6.689  24.133  -1.682
ATOM   5782 O    TIP  1144      28.536   9.260 -10.254
ATOM   5783 H1   TIP  1144      27.708   8.781 -10.269
ATOM   5784 H2   TIP  1144      28.672   9.535 -11.161
ATOM   5785 O    TIP  1145      12.914 -20.353 -20.923
ATOM   5786 H1   TIP  1145      12.755 -20.486 -19.988
ATOM   5787 H2   TIP  1145      12.672 -21.185 -21.329
ATOM   5788 O    TIP  1146      11.158  -0.537  16.927
ATOM   5789 H1   TIP  1146      11.729   0.026  16.405
ATOM   5790 H2   TIP  1146      11.035  -0.062  17.748
ATOM   5791 O    TIP  1147       4.475  16.464 -15.254
ATOM   5792 H1   TIP  1147       5.298  16.713 -14.834
ATOM   5793 H2   TIP  1147       4.739  15.921 -15.996
ATOM   5794 O    TIP  1148       6.458   5.979   6.071
ATOM   5795 H1   TIP  1148       5.858   6.462   5.504
ATOM   5796 H2   TIP  1148       5.917   5.296   6.468
ATOM   5797 O    TIP  1149      16.101 -27.241 -17.858
ATOM   5798 H1   TIP  1149      16.431 -28.123 -17.688
ATOM   5799 H2   TIP  1149      16.590 -26.681 -17.255
ATOM   5800 O    TIP  1150     -20.695 -21.387  -8.078
ATOM   5801 H1   TIP  1150     -20.993 -20.619  -8.564
ATOM   5802 H2   TIP  1150     -20.536 -22.050  -8.750
ATOM   5803 O    TIP  1151     -17.263 -17.240   2.243
ATOM   5804 H1   TIP  1151     -17.404 -17.398   3.176
ATOM   5805 H2   TIP  1151     -17.871 -16.535   2.023
ATOM   5806 O    TIP  1152     -20.389  25.770  -9.964
ATOM   5807 H1   TIP  1152     -19.797  26.250 -10.543
ATOM   5808 H2   TIP  1152     -21.020  25.358 -10.554
ATOM   5809 O    TIP  1153     -19.788 -26.345 -11.077
ATOM   5810 H1   TIP  1153     -19.859 -25.640 -11.720
ATOM   5811 H2   TIP  1153     -18.850 -26.419 -10.903
ATOM   5812 O    TIP  1154     -16.587  26.397 -17.468
ATOM   5813 H1   TIP  1154     -16.513  26.891 -16.651
ATOM   5814 H2   TIP  1154     -15.733  25.980 -17.575
ATOM   5815 O    TIP  1155       6.839 -19.627 -17.987
ATOM   5816 H1   TIP  1155       6.574 -18.728 -18.182
ATOM   5817 H2   TIP  1155       6.578 -19.762 -17.076
ATOM   5818 O    TIP  1156      14.087  12.783  13.111
ATOM   5819 H1   TIP  1156      13.471  13.112  12.456
ATOM   5820 H2   TIP  1156      14.117  13.469  13.778
ATOM   5821 O    TIP  1157     -17.047 -14.311  20.573
ATOM   5822 H1   TIP  1157     -16.798 -15.016  21.170
ATOM   5823 H2   TIP  1157     -17.926 -14.058  20.853
ATOM   5824 O    TIP  1158      -2.363  -6.185 -20.960
ATOM   5825 H1   TIP  1158      -2.243  -6.920 -21.560
ATOM   5826 H2   TIP  1158      -1.725  -5.532 -21.247
ATOM   5827 O    TIP  1159     -12.166  13.493 -19.278
ATOM   5828 H1   TIP  1159     -12.739  12.872 -18.829
ATOM   5829 H2   TIP  1159     -12.546  14.351 -19.087
ATOM   5830 O    TIP  1160     -23.817   5.296  -3.885
ATOM   5831 H1   TIP  1160     -24.251   5.329  -4.738
ATOM   5832 H2   TIP  1160     -23.647   4.366  -3.739
ATOM   5833 O    TIP  1161      18.067 -19.439   3.863
ATOM   5834 H1   TIP  1161      17.730 -19.789   4.688
ATOM   5835 H2   TIP  1161      17.406 -18.806   3.583
ATOM   5836 O    TIP  1162       3.428  24.556   2.337
ATOM   5837 H1   TIP  1162       3.572  24.723   1.406
ATOM   5838 H2   TIP  1162       3.466  23.604   2.420
ATOM   5839 O    TIP  1163       2.006  19.663   1.073
ATOM   5840 H1   TIP  1163       1.648  19.078   0.406
ATOM   5841 H2   TIP  1163       1.760  19.260   1.905
ATOM   5842 O    TIP  1164      22.098  -9.366 -11.087
ATOM   5843 H1   TIP  1164      22.548 -10.007 -11.636
ATOM   5844 H2   TIP  1164      22.067  -8.572 -11.620
ATOM   5845 O    TIP  1165       1.134   2.378  12.955
ATOM   5846 H1   TIP  1165       1.621   3.078  12.519
ATOM   5847 H2   TIP  1165       1.604   1.578  12.724
ATOM   5848 O    TIP  1166     -24.600  15.497   8.120
ATOM   5849 H1   TIP  1166     -23.944  15.661   8.798
ATOM   5850 H2   TIP  1166     -25.423  15.798   8.506
ATOM   5851 O    TIP  1167     -20.564  10.571  10.973
ATOM   5852 H1   TIP  1167     -20.578  11.382  10.465
ATOM   5853 H2   TIP  1167     -19.883  10.041  10.560
ATOM   5854 O    TIP  1168     -12.237  25.174   8.095
ATOM   5855 H1   TIP  1168     -12.535  25.274   7.191
ATOM   5856 H2   TIP  1168     -12.723  25.838   8.583
ATOM   5857 O    TIP  1169      -1.459  -6.656  16.987
ATOM   5858 H1   TIP  1169      -2.186  -6.436  17.569
ATOM   5859 H2   TIP  1169      -1.781  -7.392  16.467
ATOM   5860 O    TIP  1170       8.313  -4.269 -19.321
ATOM   5861 H1   TIP  1170       7.993  -5.085 -18.938
ATOM   5862 H2   TIP  1170       7.997  -4.287 -20.224
ATOM   5863 O    TIP  1171     -10.262  14.057  -9.737
ATOM   5864 H1   TIP  1171      -9.734  13.268  -9.615
ATOM   5865 H2   TIP  1171     -10.433  14.371  -8.849
ATOM   5866 O    TIP  1172      -9.084 -28.192  13.342
ATOM   5867 H1   TIP  1172      -8.283 -28.361  13.838
ATOM   5868 H2   TIP  1172      -8.976 -27.304  13.003
ATOM   5869 O    TIP  1173     -23.944  -6.849   7.639
ATOM   5870 H1   TIP  1173     -23.691  -6.977   8.553
ATOM   5871 H2   TIP  1173     -23.702  -5.943   7.447
ATOM   5872 O    TIP  1174      -4.314  -9.769  19.072
ATOM   5873 H1   TIP  1174      -4.139 -10.709  19.129
ATOM   5874 H2   TIP  1174      -3.701  -9.451  18.410
ATOM   5875 O    TIP  1175      27.120   6.100   2.171
ATOM   5876 H1   TIP  1175      27.393   5.668   1.362
ATOM   5877 H2   TIP  1175      27.852   6.675   2.396
ATOM   5878 O    TIP  1176      13.119   1.959   4.396
ATOM   5879 H1   TIP  1176      12.621   2.656   3.968
ATOM   5880 H2   TIP  1176      12.478   1.505   4.941
ATOM   5881 O    TIP  1177     -15.490  -4.962  15.967
ATOM   5882 H1   TIP  1177     -14.736  -4.413  15.752
ATOM   5883 H2   TIP  1177     -15.708  -4.728  16.869
ATOM   5884 O    TIP  1178       4.852 -21.706  13.197
ATOM   5885 H1   TIP  1178       4.892 -21.102  13.938
ATOM   5886 H2   TIP  1178       5.731 -21.682  12.819
ATOM   5887 O    TIP  1179     -16.875   0.749   2.580
ATOM   5888 H1   TIP  1179     -16.758   0.381   3.456
ATOM   5889 H2   TIP  1179     -17.798   0.595   2.377
ATOM   5890 O    TIP  1180     -10.586  23.414   3.604
ATOM   5891 H1   TIP  1180     -10.132  24.137   3.170
ATOM   5892 H2   TIP  1180     -11.329  23.221   3.033
ATOM   5893 O    TIP  1181     -27.993 -18.476 -20.349
ATOM   5894 H1   TIP  1181     -27.341 -19.087 -20.008
ATOM   5895 H2   TIP  1181     -27.486 -17.715 -20.633
ATOM   5896 O    TIP  1182     -12.108 -15.334  11.704
ATOM   5897 H1   TIP  1182     -11.996 -14.397  11.546
ATOM   5898 H2   TIP  1182     -11.218 -15.667  11.816
ATOM   5899 O    TIP  1183      10.287 -17.262 -18.084
ATOM   5900 H1   TIP  1183       9.942 -16.399 -17.855
ATOM   5901 H2   TIP  1183       9.947 -17.431 -18.963
ATOM   5902 O    TIP  1184       5.954  22.318 -10.592
ATOM   5903 H1   TIP  1184       5.086  22.154 -10.224
ATOM   5904 H2   TIP  1184       5.872  22.080 -11.515
ATOM   5905 O    TIP  1185      21.199 -23.574 -10.280
ATOM   5906 H1   TIP  1185      20.416 -23.092 -10.014
ATOM   5907 H2   TIP  1185      20.881 -24.451 -10.494
ATOM   5908 O    TIP  1186      22.889   1.144 -16.902
ATOM   5909 H1   TIP  1186      22.534   1.215 -17.788
ATOM   5910 H2   TIP  1186      22.503   0.341 -16.552
ATOM   5911 O    TIP  1187      17.367   1.503   4.059
ATOM   5912 H1   TIP  1187      17.991   1.179   3.410
ATOM   5913 H2   TIP  1187      17.812   1.390   4.899
ATOM   5914 O    TIP  1188      15.655  -8.638 -19.780
ATOM   5915 H1   TIP  1188      16.111  -8.436 -18.964
ATOM   5916 H2   TIP  1188      16.156  -9.357 -20.164
ATOM   5917 O    TIP  1189      -1.482  17.745   6.959
ATOM   5918 H1   TIP  1189      -2.307  17.831   6.481
ATOM   5919 H2   TIP  1189      -1.726  17.843   7.879
ATOM   5920 O    TIP  1190      -3.840 -21.656   6.621
ATOM   5921 H1   TIP  1190      -3.511 -22.150   5.871
ATOM   5922 H2   TIP  1190      -4.792 -21.726   6.557
ATOM   5923 O    TIP  1191     -19.874   8.476   4.450
ATOM   5924 H1   TIP  1191     -20.667   8.161   4.885
ATOM   5925 H2   TIP  1191     -20.001   9.421   4.373
ATOM   5926 O    TIP  1192       6.925 -18.193   8.876
ATOM   5927 H1   TIP  1192       7.520 -18.663   8.292
ATOM   5928 H2   TIP  1192       7.450 -18.007   9.655
ATOM   5929 O    TIP  1193       5.430  19.171   0.323
ATOM   5930 H1   TIP  1193       6.088  18.804  -0.266
ATOM   5931 H2   TIP  1193       5.713  18.901   1.197
ATOM   5932 O    TIP  1194       6.765  -8.411 -19.935
ATOM   5933 H1   TIP  1194       7.662  -8.078 -19.912
ATOM   5934 H2   TIP  1194       6.273  -7.746 -20.415
ATOM   5935 O    TIP  1195     -18.322  -8.377   4.903
ATOM   5936 H1   TIP  1195     -17.834  -7.768   4.349
ATOM   5937 H2   TIP  1195     -18.900  -7.819   5.423
ATOM   5938 O    TIP  1196       9.285 -25.293  10.541
ATOM   5939 H1   TIP  1196      10.082 -24.832  10.280
ATOM   5940 H2   TIP  1196       8.740 -25.295   9.754
ATOM   5941 O    TIP  1197      12.119 -15.421  20.768
ATOM   5942 H1   TIP  1197      12.929 -15.805  20.435
ATOM   5943 H2   TIP  1197      11.684 -15.067  19.992
ATOM   5944 O    TIP  1198      27.189 -22.923  -1.015
ATOM   5945 H1   TIP  1198      27.958 -22.864  -1.582
ATOM   5946 H2   TIP  1198      27.469 -22.530  -0.189
ATOM   5947 O    TIP  1199      -7.949  18.134  -3.888
ATOM   5948 H1   TIP  1199      -8.040  19.080  -4.000
ATOM   5949 H2   TIP  1199      -8.252  17.763  -4.716
ATOM   5950 O    TIP  1200      -1.163   1.367  15.039
ATOM   5951 H1   TIP  1200      -0.881   1.334  14.125
ATOM   5952 H2   TIP  1200      -0.855   0.544  15.417
ATOM   5953 O    TIP  1201     -28.040 -11.283  -0.226
ATOM   5954 H1   TIP  1201     -27.978 -10.349  -0.031
ATOM   5955 H2   TIP  1201     -28.952 -11.415  -0.485
ATOM   5956 O    TIP  1202      16.995  -2.660   3.992
ATOM   5957 H1   TIP  1202      17.927  -2.877   3.985
ATOM   5958 H2   TIP  1202      16.780  -2.493   3.075
ATOM   5959 O    TIP  1203     -13.583  17.557 -14.991
ATOM   5960 H1   TIP  1203     -12.632  17.594 -14.890
ATOM   5961 H2   TIP  1203     -13.727  16.897 -15.669
ATOM   5962 O    TIP  1204     -19.020  22.150  -6.635
ATOM   5963 H1   TIP  1204     -18.129  22.484  -6.740
ATOM   5964 H2   TIP  1204     -18.945  21.473  -5.962
ATOM   5965 O    TIP  1205      20.626  10.605   9.314
ATOM   5966 H1   TIP  1205      20.513   9.955   8.621
ATOM   5967 H2   TIP  1205      20.106  10.271  10.044
ATOM   5968 O    TIP  1206     -17.384 -26.577   1.903
ATOM   5969 H1   TIP  1206     -18.108 -26.967   1.414
ATOM   5970 H2   TIP  1206     -17.653 -26.634   2.819
ATOM   5971 O    TIP  1207       4.235  11.535  18.290
ATOM   5972 H1   TIP  1207       3.516  12.003  18.713
ATOM   5973 H2   TIP  1207       3.864  10.684  18.057
ATOM   5974 O    TIP  1208      -6.457   2.910 -14.575
ATOM   5975 H1   TIP  1208      -5.943   3.310 -13.873
ATOM   5976 H2   TIP  1208      -7.210   2.521 -14.131
ATOM   5977 O    TIP  1209     -11.187  13.881  10.138
ATOM   5978 H1   TIP  1209     -11.985  13.931   9.612
ATOM   5979 H2   TIP  1209     -11.452  13.419  10.933
ATOM   5980 O    TIP  1210     -14.558   9.394  -9.879
ATOM   5981 H1   TIP  1210     -14.570  10.148  -9.290
ATOM   5982 H2   TIP  1210     -15.103   9.660 -10.620
ATOM   5983 O    TIP  1211       7.081   4.068 -21.099
ATOM   5984 H1   TIP  1211       6.200   3.721 -20.961
ATOM   5985 H2   TIP  1211       7.577   3.775 -20.335
ATOM   5986 O    TIP  1212      18.596  21.308   8.399
ATOM   5987 H1   TIP  1212      18.680  21.183   9.344
ATOM   5988 H2   TIP  1212      17.672  21.141   8.215
ATOM   5989 O    TIP  1213       2.454  16.884  -7.374
ATOM   5990 H1   TIP  1213       3.196  17.471  -7.231
ATOM   5991 H2   TIP  1213       2.133  16.683  -6.495
ATOM   5992 O    TIP  1214      -6.045 -16.514  20.645
ATOM   5993 H1   TIP  1214      -5.216 -16.474  20.168
ATOM   5994 H2   TIP  1214      -6.272 -17.443  20.655
ATOM   5995 O    TIP  1215      18.007 -13.664  -1.330
ATOM   5996 H1   TIP  1215      17.448 -14.376  -1.640
ATOM   5997 H2   TIP  1215      17.882 -12.963  -1.969
ATOM   5998 O    TIP  1216     -27.952   4.081 -10.607
ATOM   5999 H1   TIP  1216     -28.696   4.258 -10.032
ATOM   6000 H2   TIP  1216     -27.712   4.938 -10.959
ATOM   6001 O    TIP  1217      21.546  -7.950   2.456
ATOM   6002 H1   TIP  1217      21.071  -8.634   1.985
ATOM   6003 H2   TIP  1217      20.861  -7.413   2.854
ATOM   6004 O    TIP  1218     -16.365  -1.094   5.310
ATOM   6005 H1   TIP  1218     -16.902  -0.401   5.694
ATOM   6006 H2   TIP  1218     -15.557  -0.654   5.047
ATOM   6007 O    TIP  1219      19.014 -19.587   7.258
ATOM   6008 H1   TIP  1219      18.112 -19.726   6.971
ATOM   6009 H2   TIP  1219      18.933 -19.108   8.082
ATOM   6010 O    TIP  1220     -10.952 -25.718 -18.361
ATOM   6011 H1   TIP  1220     -11.277 -26.036 -19.204
ATOM   6012 H2   TIP  1220     -10.143 -25.253 -18.576
ATOM   6013 O    TIP  1221      21.815   7.347 -10.590
ATOM   6014 H1   TIP  1221      21.309   7.561  -9.806
ATOM   6015 H2   TIP  1221      21.305   6.664 -11.026
ATOM   6016 O    TIP  1222     -10.647   1.535  20.615
ATOM   6017 H1   TIP  1222     -11.295   1.823  19.972
ATOM   6018 H2   TIP  1222     -11.155   1.368  21.409
ATOM   6019 O    TIP  1223      20.070 -12.339 -20.510
ATOM   6020 H1   TIP  1223      21.004 -12.158 -20.610
ATOM   6021 H2   TIP  1223      20.034 -13.196 -20.086
ATOM   6022 O    TIP  1224     -26.247 -25.516   3.046
ATOM   6023 H1   TIP  1224     -26.119 -25.876   3.924
ATOM   6024 H2   TIP  1224     -27.129 -25.791   2.799
ATOM   6025 O    TIP  1225     -14.150 -11.375   8.453
ATOM   6026 H1   TIP  1225     -14.381 -12.224   8.830
ATOM   6027 H2   TIP  1225     -14.893 -10.809   8.659
ATOM   6028 O    TIP  1226     -11.223  -7.012  10.776
ATOM   6029 H1   TIP  1226     -10.427  -7.076  10.248
ATOM   6030 H2   TIP  1226     -11.288  -7.860  11.216
ATOM   6031 O    TIP  1227      23.302 -14.765   6.373
ATOM   6032 H1   TIP  1227      23.418 -15.670   6.663
ATOM   6033 H2   TIP  1227      23.688 -14.237   7.071
ATOM   6034 O    TIP  1228      20.411   1.678  -4.182
ATOM   6035 H1   TIP  1228      20.186   1.721  -3.253
ATOM   6036 H2   TIP  1228      21.276   2.083  -4.239
ATOM   6037 O    TIP  1229      18.245  -2.989  -3.472
ATOM   6038 H1   TIP  1229      17.727  -3.370  -2.764
ATOM   6039 H2   TIP  1229      19.140  -2.971  -3.133
ATOM   6040 O    TIP  1230      21.748  27.305 -14.628
ATOM   6041 H1   TIP  1230      21.440  26.603 -14.054
ATOM   6042 H2   TIP  1230      22.657  27.448 -14.366
ATOM   6043 O    TIP  1231      -9.947   1.882   5.379
ATOM   6044 H1   TIP  1231      -9.143   1.629   4.926
ATOM   6045 H2   TIP  1231     -10.490   1.094   5.365
ATOM   6046 O    TIP  1232      23.297  -1.268   7.814
ATOM   6047 H1   TIP  1232      23.702  -1.142   8.672
ATOM   6048 H2   TIP  1232      23.959  -1.730   7.300
ATOM   6049 O    TIP  1233      25.266   0.960  20.708
ATOM   6050 H1   TIP  1233      25.902   1.660  20.562
ATOM   6051 H2   TIP  1233      25.628   0.455  21.436
ATOM   6052 O    TIP  1234       8.438   7.538 -17.259
ATOM   6053 H1   TIP  1234       8.145   8.201 -16.634
ATOM   6054 H2   TIP  1234       7.671   7.367 -17.805
ATOM   6055 O    TIP  1235     -27.196  -6.181   6.841
ATOM   6056 H1   TIP  1235     -26.580  -6.496   6.181
ATOM   6057 H2   TIP  1235     -27.889  -6.841   6.860
ATOM   6058 O    TIP  1236     -23.139 -18.736 -14.631
ATOM   6059 H1   TIP  1236     -23.738 -18.825 -15.372
ATOM   6060 H2   TIP  1236     -23.341 -17.876 -14.261
ATOM   6061 O    TIP  1237       3.967  16.897  -3.485
ATOM   6062 H1   TIP  1237       4.756  16.370  -3.612
ATOM   6063 H2   TIP  1237       3.909  17.018  -2.537
ATOM   6064 O    TIP  1238      12.530   6.881  16.686
ATOM   6065 H1   TIP  1238      12.639   7.510  15.972
ATOM   6066 H2   TIP  1238      13.407   6.780  17.054
ATOM   6067 O    TIP  1239     -15.156  -6.840   6.480
ATOM   6068 H1   TIP  1239     -15.726  -7.201   7.159
ATOM   6069 H2   TIP  1239     -14.364  -6.574   6.947
ATOM   6070 O    TIP  1240      -0.883  21.382  -9.477
ATOM   6071 H1   TIP  1240       0.023  21.427  -9.171
ATOM   6072 H2   TIP  1240      -1.273  22.210  -9.196
ATOM   6073 O    TIP  1241      29.136   8.470  -1.756
ATOM   6074 H1   TIP  1241      29.458   8.375  -2.652
ATOM   6075 H2   TIP  1241      28.358   7.914  -1.719
ATOM   6076 O    TIP  1242      12.817  24.579 -14.869
ATOM   6077 H1   TIP  1242      13.369  23.870 -15.199
ATOM   6078 H2   TIP  1242      13.432  25.272 -14.631
ATOM   6079 O    TIP  1243       1.609  24.127 -19.836
ATOM   6080 H1   TIP  1243       2.473  23.914 -19.484
ATOM   6081 H2   TIP  1243       0.998  23.883 -19.141
ATOM   6082 O    TIP  1244       6.384   7.077 -14.806
ATOM   6083 H1   TIP  1244       6.855   7.910 -14.799
ATOM   6084 H2   TIP  1244       6.809   6.566 -15.494
ATOM   6085 O    TIP  1245     -14.435  19.865 -17.695
ATOM   6086 H1   TIP  1245     -14.344  18.946 -17.441
ATOM   6087 H2   TIP  1245     -13.943  19.939 -18.513
ATOM   6088 O    TIP  1246     -16.896  -8.809 -20.931
ATOM   6089 H1   TIP  1246     -16.510  -9.070 -20.095
ATOM   6090 H2   TIP  1246     -17.840  -8.841 -20.781
ATOM   6091 O    TIP  1247      -9.913  25.073  -5.995
ATOM   6092 H1   TIP  1247     -10.655  24.499  -6.182
ATOM   6093 H2   TIP  1247      -9.460  24.651  -5.265
ATOM   6094 O    TIP  1248     -15.891 -14.059 -19.408
ATOM   6095 H1   TIP  1248     -15.439 -14.868 -19.648
ATOM   6096 H2   TIP  1248     -15.383 -13.707 -18.677
ATOM   6097 O    TIP  1249     -26.072  -1.601   0.193
ATOM   6098 H1   TIP  1249     -26.634  -1.757  -0.565
ATOM   6099 H2   TIP  1249     -25.410  -0.986  -0.121
ATOM   6100 O    TIP  1250      -4.988  -0.401   7.165
ATOM   6101 H1   TIP  1250      -5.384   0.471   7.168
ATOM   6102 H2   TIP  1250      -5.457  -0.875   6.479
ATOM   6103 O    TIP  1251     -24.935  -3.070  -2.915
ATOM   6104 H1   TIP  1251     -24.828  -3.154  -3.862
ATOM   6105 H2   TIP  1251     -24.158  -2.592  -2.626
ATOM   6106 O    TIP  1252     -10.220   1.555   8.039
ATOM   6107 H1   TIP  1252      -9.554   0.868   8.059
ATOM   6108 H2   TIP  1252     -10.167   1.916   7.154
ATOM   6109 O    TIP  1253       2.020  28.205   1.546
ATOM   6110 H1   TIP  1253       1.680  27.906   2.389
ATOM   6111 H2   TIP  1253       2.908  28.506   1.738
ATOM   6112 O    TIP  1254       2.234  -0.399   9.651
ATOM   6113 H1   TIP  1254       1.443   0.003  10.010
ATOM   6114 H2   TIP  1254       2.557   0.235   9.011
ATOM   6115 O    TIP  1255       1.633  -3.327   3.857
ATOM   6116 H1   TIP  1255       2.573  -3.453   3.729
ATOM   6117 H2   TIP  1255       1.547  -2.409   4.114
ATOM   6118 O    TIP  1256     -27.616 -26.532  -7.887
ATOM   6119 H1   TIP  1256     -27.815 -27.056  -7.111
ATOM   6120 H2   TIP  1256     -26.696 -26.290  -7.784
ATOM   6121 O    TIP  1257     -12.431  20.835  -7.501
ATOM   6122 H1   TIP  1257     -11.612  21.250  -7.769
ATOM   6123 H2   TIP  1257     -12.211  20.367  -6.695
ATOM   6124 O    TIP  1258      18.844 -27.473   3.937
ATOM   6125 H1   TIP  1258      19.376 -27.637   4.715
ATOM   6126 H2   TIP  1258      18.266 -26.753   4.188
ATOM   6127 O    TIP  1259      15.963 -10.121 -16.319
ATOM   6128 H1   TIP  1259      16.341  -9.502 -16.943
ATOM   6129 H2   TIP  1259      15.099  -9.763 -16.118
ATOM   6130 O    TIP  1260       2.755  14.674   6.020
ATOM   6131 H1   TIP  1260       3.646  15.022   5.989
ATOM   6132 H2   TIP  1260       2.723  14.167   6.831
ATOM   6133 O    TIP  1261      20.312  -2.866 -17.195
ATOM   6134 H1   TIP  1261      21.138  -2.447 -16.954
ATOM   6135 H2   TIP  1261      20.171  -2.613 -18.107
ATOM   6136 O    TIP  1262     -18.250 -19.053 -14.726
ATOM   6137 H1   TIP  1262     -19.121 -19.349 -14.991
ATOM   6138 H2   TIP  1262     -17.647 -19.612 -15.214
ATOM   6139 O    TIP  1263      -9.284   9.248 -10.147
ATOM   6140 H1   TIP  1263      -8.495   8.736 -10.329
ATOM   6141 H2   TIP  1263      -8.977  10.153 -10.097
ATOM   6142 O    TIP  1264      21.957 -15.910  12.577
ATOM   6143 H1   TIP  1264      22.824 -16.241  12.811
ATOM   6144 H2   TIP  1264      22.066 -14.960  12.535
ATOM   6145 O    TIP  1265      -3.556  18.746 -11.412
ATOM   6146 H1   TIP  1265      -2.866  18.702 -10.750
ATOM   6147 H2   TIP  1265      -3.947  17.873 -11.410
ATOM   6148 O    TIP  1266     -24.965  14.402 -14.601
ATOM   6149 H1   TIP  1266     -25.511  14.760 -15.300
ATOM   6150 H2   TIP  1266     -25.471  13.668 -14.252
ATOM   6151 O    TIP  1267      -6.195  17.245   1.341
ATOM   6152 H1   TIP  1267      -6.133  18.192   1.219
ATOM   6153 H2   TIP  1267      -5.839  17.092   2.216
ATOM   6154 O    TIP  1268      24.661  12.451  -1.733
ATOM   6155 H1   TIP  1268      24.235  12.588  -2.580
ATOM   6156 H2   TIP  1268      25.441  11.936  -1.937
ATOM   6157 O    TIP  1269     -11.021 -18.512  13.707
ATOM   6158 H1   TIP  1269     -11.421 -19.288  14.100
ATOM   6159 H2   TIP  1269     -11.621 -18.263  13.004
ATOM   6160 O    TIP  1270      25.360 -13.084 -19.987
ATOM   6161 H1   TIP  1270      24.998 -12.244 -19.707
ATOM   6162 H2   TIP  1270      26.171 -12.858 -20.442
ATOM   6163 O    TIP  1271       5.915  11.810   6.918
ATOM   6164 H1   TIP  1271       4.976  11.737   6.749
ATOM   6165 H2   TIP  1271       6.096  11.131   7.569
ATOM   6166 O    TIP  1272       8.998  26.333 -17.189
ATOM   6167 H1   TIP  1272       9.514  25.529 -17.230
ATOM   6168 H2   TIP  1272       9.359  26.887 -17.882
ATOM   6169 O    TIP  1273      11.807 -11.675  13.964
ATOM   6170 H1   TIP  1273      11.770 -11.957  13.050
ATOM   6171 H2   TIP  1273      11.654 -10.730  13.930
ATOM   6172 O    TIP  1274     -15.399  -2.269  13.225
ATOM   6173 H1   TIP  1274     -16.180  -1.730  13.353
ATOM   6174 H2   TIP  1274     -15.450  -2.552  12.312
ATOM   6175 O    TIP  1275       6.499  18.046   6.423
ATOM   6176 H1   TIP  1275       5.906  17.409   6.821
ATOM   6177 H2   TIP  1275       7.241  17.525   6.117
ATOM   6178 O    TIP  1276      18.755   8.304  15.437
ATOM   6179 H1   TIP  1276      18.252   7.611  15.011
ATOM   6180 H2   TIP  1276      18.101   8.826  15.901
ATOM   6181 O    TIP  1277       6.737  -9.051  15.812
ATOM   6182 H1   TIP  1277       6.027  -8.730  15.258
ATOM   6183 H2   TIP  1277       6.295  -9.487  16.541
ATOM   6184 O    TIP  1278       7.583   1.525   6.041
ATOM   6185 H1   TIP  1278       6.754   1.508   6.520
ATOM   6186 H2   TIP  1278       8.136   0.889   6.494
ATOM   6187 O    TIP  1279      10.762  23.858 -12.813
ATOM   6188 H1   TIP  1279      10.094  23.225 -13.076
ATOM   6189 H2   TIP  1279      11.376  23.878 -13.547
ATOM   6190 O    TIP  1280     -20.844  22.985 -14.506
ATOM   6191 H1   TIP  1280     -20.048  22.505 -14.736
ATOM   6192 H2   TIP  1280     -21.318  22.397 -13.918
ATOM   6193 O    TIP  1281     -27.724 -10.486   4.704
ATOM   6194 H1   TIP  1281     -28.091 -11.370   4.696
ATOM   6195 H2   TIP  1281     -28.218 -10.028   5.384
ATOM   6196 O    TIP  1282      14.242  25.784 -17.190
ATOM   6197 H1   TIP  1282      13.907  24.999 -16.756
ATOM   6198 H2   TIP  1282      15.191  25.735 -17.075
ATOM   6199 O    TIP  1283     -14.115  -0.028 -18.116
ATOM   6200 H1   TIP  1283     -13.608  -0.794 -17.847
ATOM   6201 H2   TIP  1283     -13.462   0.592 -18.440
ATOM   6202 O    TIP  1284      26.044  -7.711   7.884
ATOM   6203 H1   TIP  1284      25.659  -7.018   7.347
ATOM   6204 H2   TIP  1284      26.936  -7.806   7.552
ATOM   6205 O    TIP  1285      20.974   5.387 -12.426
ATOM   6206 H1   TIP  1285      21.507   4.817 -12.981
ATOM   6207 H2   TIP  1285      20.234   5.637 -12.979
ATOM   6208 O    TIP  1286       0.100  20.843 -19.079
ATOM   6209 H1   TIP  1286      -0.504  20.333 -18.541
ATOM   6210 H2   TIP  1286       0.080  21.720 -18.697
ATOM   6211 O    TIP  1287      -8.887  -7.195   9.390
ATOM   6212 H1   TIP  1287      -8.550  -6.993   8.518
ATOM   6213 H2   TIP  1287      -9.162  -8.110   9.336
ATOM   6214 O    TIP  1288      -8.406   9.514 -14.502
ATOM   6215 H1   TIP  1288      -8.373   8.690 -14.988
ATOM   6216 H2   TIP  1288      -9.095  10.019 -14.933
ATOM   6217 O    TIP  1289       3.200 -19.343  21.563
ATOM   6218 H1   TIP  1289       3.637 -19.029  22.355
ATOM   6219 H2   TIP  1289       3.825 -19.952  21.169
ATOM   6220 O    TIP  1290      11.338  20.603  -0.275
ATOM   6221 H1   TIP  1290      11.930  21.352  -0.198
ATOM   6222 H2   TIP  1290      10.569  20.950  -0.726
ATOM   6223 O    TIP  1291     -22.241 -18.578  -7.206
ATOM   6224 H1   TIP  1291     -23.179 -18.739  -7.101
ATOM   6225 H2   TIP  1291     -22.099 -18.595  -8.152
ATOM   6226 O    TIP  1292      17.058  17.040   2.586
ATOM   6227 H1   TIP  1292      17.260  16.571   1.776
ATOM   6228 H2   TIP  1292      17.550  16.576   3.262
ATOM   6229 O    TIP  1293     -16.630 -20.776 -16.139
ATOM   6230 H1   TIP  1293     -17.267 -21.482 -16.031
ATOM   6231 H2   TIP  1293     -16.423 -20.779 -17.073
ATOM   6232 O    TIP  1294     -15.646 -20.672 -18.542
ATOM   6233 H1   TIP  1294     -16.262 -20.862 -19.250
ATOM   6234 H2   TIP  1294     -14.792 -20.627 -18.972
ATOM   6235 O    TIP  1295       5.178   2.158 -21.099
ATOM   6236 H1   TIP  1295       5.650   1.379 -20.804
ATOM   6237 H2   TIP  1295       4.296   1.845 -21.296
ATOM   6238 O    TIP  1296       7.146  24.455   5.984
ATOM   6239 H1   TIP  1296       6.303  24.783   5.671
ATOM   6240 H2   TIP  1296       6.931  23.650   6.455
ATOM   6241 O    TIP  1297      14.220  10.672  -4.739
ATOM   6242 H1   TIP  1297      15.167  10.595  -4.631
ATOM   6243 H2   TIP  1297      14.048  10.320  -5.612
ATOM   6244 O    TIP  1298       5.780  -3.637  20.837
ATOM   6245 H1   TIP  1298       5.658  -3.574  19.890
ATOM   6246 H2   TIP  1298       6.723  -3.746  20.951
ATOM   6247 O    TIP  1299     -18.549   5.906 -14.309
ATOM   6248 H1   TIP  1299     -18.903   5.605 -15.146
ATOM   6249 H2   TIP  1299     -19.249   6.437 -13.930
ATOM   6250 O    TIP  1300       2.555  17.878   5.693
ATOM   6251 H1   TIP  1300       1.893  17.547   6.299
ATOM   6252 H2   TIP  1300       3.114  17.122   5.511
ATOM   6253 O    TIP  1301      11.559 -18.344  21.384
ATOM   6254 H1   TIP  1301      11.941 -17.468  21.434
ATOM   6255 H2   TIP  1301      12.268 -18.931  21.644
ATOM   6256 O    TIP  1302       7.618 -13.929  18.899
ATOM   6257 H1   TIP  1302       7.092 -14.356  18.223
ATOM   6258 H2   TIP  1302       7.476 -14.457  19.684
ATOM   6259 O    TIP  1303     -22.114 -25.081 -13.728
ATOM   6260 H1   TIP  1303     -21.159 -25.059 -13.777
ATOM   6261 H2   TIP  1303     -22.326 -24.569 -12.948
ATOM   6262 O    TIP  1304      -1.771 -20.330  15.312
ATOM   6263 H1   TIP  1304      -0.948 -20.657  14.949
ATOM   6264 H2   TIP  1304      -2.359 -20.270  14.559
ATOM   6265 O    TIP  1305       9.298  25.527   4.450
ATOM   6266 H1   TIP  1305       8.695  25.209   5.121
ATOM   6267 H2   TIP  1305      10.106  25.720   4.925
ATOM   6268 O    TIP  1306     -10.492 -24.642   0.614
ATOM   6269 H1   TIP  1306      -9.827 -24.004   0.872
ATOM   6270 H2   TIP  1306     -11.321 -24.171   0.696
ATOM   6271 O    TIP  1307      -1.290  17.838   2.423
ATOM   6272 H1   TIP  1307      -1.212  17.571   1.508
ATOM   6273 H2   TIP  1307      -0.402  18.084   2.680
ATOM   6274 O    TIP  1308       6.081  -8.353   8.539
ATOM   6275 H1   TIP  1308       6.596  -7.759   9.085
ATOM   6276 H2   TIP  1308       6.362  -9.229   8.805
ATOM   6277 O    TIP  1309      13.502 -26.015  19.666
ATOM   6278 H1   TIP  1309      12.703 -25.708  20.095
ATOM   6279 H2   TIP  1309      13.727 -25.318  19.049
ATOM   6280 O    TIP  1310      21.494 -16.833  -3.968
ATOM   6281 H1   TIP  1310      22.206 -16.335  -3.566
ATOM   6282 H2   TIP  1310      21.654 -17.738  -3.704
ATOM   6283 O    TIP  1311     -11.917  10.562 -20.948
ATOM   6284 H1   TIP  1311     -11.615  10.514 -21.855
ATOM   6285 H2   TIP  1311     -11.766  11.472 -20.691
ATOM   6286 O    TIP  1312       5.702  19.880  19.771
ATOM   6287 H1   TIP  1312       5.678  19.563  18.868
ATOM   6288 H2   TIP  1312       4.809  20.176  19.946
ATOM   6289 O    TIP  1313      15.040 -22.425   3.094
ATOM   6290 H1   TIP  1313      15.443 -22.844   2.333
ATOM   6291 H2   TIP  1313      15.648 -22.596   3.813
ATOM   6292 O    TIP  1314      21.429 -20.797 -12.858
ATOM   6293 H1   TIP  1314      20.870 -21.563 -12.727
ATOM   6294 H2   TIP  1314      21.235 -20.507 -13.749
ATOM   6295 O    TIP  1315       5.181 -14.166  17.120
ATOM   6296 H1   TIP  1315       5.388 -13.867  18.005
ATOM   6297 H2   TIP  1315       4.971 -13.366  16.639
ATOM   6298 O    TIP  1316     -13.976 -23.202 -20.762
ATOM   6299 H1   TIP  1316     -14.019 -23.039 -21.704
ATOM   6300 H2   TIP  1316     -14.608 -23.905 -20.610
ATOM   6301 O    TIP  1317       7.463  15.559  -6.794
ATOM   6302 H1   TIP  1317       7.457  16.475  -6.517
ATOM   6303 H2   TIP  1317       8.232  15.184  -6.365
ATOM   6304 O    TIP  1318      10.351 -14.132  18.924
ATOM   6305 H1   TIP  1318       9.474 -13.752  18.874
ATOM   6306 H2   TIP  1318      10.942 -13.389  18.803
ATOM   6307 O    TIP  1319      26.785   2.050  -5.993
ATOM   6308 H1   TIP  1319      26.501   2.932  -5.751
ATOM   6309 H2   TIP  1319      26.098   1.727  -6.575
ATOM   6310 O    TIP  1320      -9.307  -9.409  17.754
ATOM   6311 H1   TIP  1320      -9.524  -8.503  17.536
ATOM   6312 H2   TIP  1320      -8.641  -9.340  18.437
ATOM   6313 O    TIP  1321     -12.051  27.876 -19.114
ATOM   6314 H1   TIP  1321     -11.897  28.056 -20.042
ATOM   6315 H2   TIP  1321     -12.987  27.684 -19.059
ATOM   6316 O    TIP  1322      22.985   2.921   0.066
ATOM   6317 H1   TIP  1322      23.220   3.400   0.861
ATOM   6318 H2   TIP  1322      22.125   3.264  -0.176
ATOM   6319 O    TIP  1323      -5.829   5.908   3.964
ATOM   6320 H1   TIP  1323      -4.882   6.039   3.932
ATOM   6321 H2   TIP  1323      -6.061   5.608   3.086
ATOM   6322 O    TIP  1324     -19.200 -14.513 -21.147
ATOM   6323 H1   TIP  1324     -19.364 -15.380 -20.775
ATOM   6324 H2   TIP  1324     -19.678 -14.513 -21.976
ATOM   6325 O    TIP  1325     -10.781  19.833   9.093
ATOM   6326 H1   TIP  1325     -10.786  18.878   9.049
ATOM   6327 H2   TIP  1325     -10.936  20.117   8.192
ATOM   6328 O    TIP  1326     -13.960  11.033   0.078
ATOM   6329 H1   TIP  1326     -13.154  10.712  -0.326
ATOM   6330 H2   TIP  1326     -13.725  11.193   0.991
ATOM   6331 O    TIP  1327       2.611   5.418  21.398
ATOM   6332 H1   TIP  1327       2.317   4.731  21.995
ATOM   6333 H2   TIP  1327       3.566   5.358  21.414
ATOM   6334 O    TIP  1328      11.900 -22.796 -21.249
ATOM   6335 H1   TIP  1328      11.035 -22.392 -21.193
ATOM   6336 H2   TIP  1328      11.744 -23.643 -21.667
ATOM   6337 O    TIP  1329     -12.322   1.901 -20.569
ATOM   6338 H1   TIP  1329     -11.485   2.361 -20.511
ATOM   6339 H2   TIP  1329     -12.955   2.581 -20.799
ATOM   6340 O    TIP  1330       4.942 -27.749 -20.721
ATOM   6341 H1   TIP  1330       5.184 -27.941 -19.815
ATOM   6342 H2   TIP  1330       4.218 -28.346 -20.908
ATOM   6343 O    TIP  1331       2.846   0.439   4.310
ATOM   6344 H1   TIP  1331       2.421   1.226   3.970
ATOM   6345 H2   TIP  1331       2.151  -0.030   4.771
ATOM   6346 O    TIP  1332       5.338  10.758 -13.965
ATOM   6347 H1   TIP  1332       4.455  10.391 -13.930
ATOM   6348 H2   TIP  1332       5.865  10.168 -13.427
ATOM   6349 O    TIP  1333      15.023   7.043   6.132
ATOM   6350 H1   TIP  1333      14.609   7.066   6.994
ATOM   6351 H2   TIP  1333      15.940   7.258   6.300
ATOM   6352 O    TIP  1334     -10.477 -12.492   5.710
ATOM   6353 H1   TIP  1334     -11.053 -11.795   5.399
ATOM   6354 H2   TIP  1334     -10.979 -13.296   5.578
ATOM   6355 O    TIP  1335       4.984  10.704 -19.177
ATOM   6356 H1   TIP  1335       4.882   9.801 -19.476
ATOM   6357 H2   TIP  1335       5.802  10.999 -19.576
ATOM   6358 O    TIP  1336      24.882   8.942 -16.856
ATOM   6359 H1   TIP  1336      24.144   8.533 -16.404
ATOM   6360 H2   TIP  1336      24.631   8.937 -17.780
ATOM   6361 O    TIP  1337     -22.047  11.603 -18.880
ATOM   6362 H1   TIP  1337     -22.344  11.347 -19.753
ATOM   6363 H2   TIP  1337     -21.335  10.996 -18.681
ATOM   6364 O    TIP  1338      12.308 -15.030  12.109
ATOM   6365 H1   TIP  1338      11.533 -14.469  12.114
ATOM   6366 H2   TIP  1338      11.997 -15.874  12.435
ATOM   6367 O    TIP  1339     -24.814 -10.423   6.890
ATOM   6368 H1   TIP  1339     -24.918 -10.811   6.022
ATOM   6369 H2   TIP  1339     -24.759  -9.482   6.728
ATOM   6370 O    TIP  1340       6.954   7.300  10.773
ATOM   6371 H1   TIP  1340       7.431   6.584  10.354
ATOM   6372 H2   TIP  1340       6.902   7.980  10.102
ATOM   6373 O    TIP  1341      -0.029   7.380   2.856
ATOM   6374 H1   TIP  1341      -0.789   7.836   3.217
ATOM   6375 H2   TIP  1341       0.487   8.067   2.435
ATOM   6376 O    TIP  1342      -0.587  -0.543  19.289
ATOM   6377 H1   TIP  1342      -1.408  -1.031  19.219
ATOM   6378 H2   TIP  1342      -0.336  -0.363  18.383
ATOM   6379 O    TIP  1343      15.778  20.983   8.317
ATOM   6380 H1   TIP  1343      14.947  20.930   7.846
ATOM   6381 H2   TIP  1343      15.968  20.080   8.572
ATOM   6382 O    TIP  1344      -5.409  27.831 -11.624
ATOM   6383 H1   TIP  1344      -5.933  28.631 -11.674
ATOM   6384 H2   TIP  1344      -5.517  27.420 -12.481
ATOM   6385 O    TIP  1345     -12.752 -23.155  16.666
ATOM   6386 H1   TIP  1345     -13.533 -23.658  16.893
ATOM   6387 H2   TIP  1345     -12.021 -23.700  16.957
ATOM   6388 O    TIP  1346     -16.906   9.709 -11.338
ATOM   6389 H1   TIP  1346     -17.235  10.178 -12.105
ATOM   6390 H2   TIP  1346     -17.284   8.832 -11.412
ATOM   6391 O    TIP  1347      -0.231  11.104 -13.731
ATOM   6392 H1   TIP  1347      -0.506  11.538 -14.537
ATOM   6393 H2   TIP  1347      -0.502  10.193 -13.843
ATOM   6394 O    TIP  1348     -17.848  16.896   0.481
ATOM   6395 H1   TIP  1348     -18.331  16.228  -0.006
ATOM   6396 H2   TIP  1348     -18.515  17.528   0.748
ATOM   6397 O    TIP  1349      21.413  -6.849 -15.437
ATOM   6398 H1   TIP  1349      20.732  -6.234 -15.166
ATOM   6399 H2   TIP  1349      22.224  -6.341 -15.401
ATOM   6400 O    TIP  1350       7.269 -17.579   3.182
ATOM   6401 H1   TIP  1350       7.673 -18.212   3.774
ATOM   6402 H2   TIP  1350       7.429 -16.729   3.592
ATOM   6403 O    TIP  1351       2.169  -7.282  12.050
ATOM   6404 H1   TIP  1351       2.745  -6.772  11.481
ATOM   6405 H2   TIP  1351       2.123  -6.776  12.861
ATOM   6406 O    TIP  1352      24.162  -2.997  -8.718
ATOM   6407 H1   TIP  1352      23.449  -2.805  -8.109
ATOM   6408 H2   TIP  1352      24.109  -3.942  -8.861
ATOM   6409 O    TIP  1353     -17.059  20.683 -16.207
ATOM   6410 H1   TIP  1353     -16.427  20.405 -16.869
ATOM   6411 H2   TIP  1353     -17.524  19.882 -15.966
ATOM   6412 O    TIP  1354       8.438   3.705 -18.917
ATOM   6413 H1   TIP  1354       8.750   4.185 -18.151
ATOM   6414 H2   TIP  1354       8.580   2.784 -18.699
ATOM   6415 O    TIP  1355      17.561   6.971  10.022
ATOM   6416 H1   TIP  1355      18.449   6.924  10.376
ATOM   6417 H2   TIP  1355      17.602   6.476   9.204
ATOM   6418 O    TIP  1356      16.900 -12.987   4.999
ATOM   6419 H1   TIP  1356      17.841 -12.842   5.099
ATOM   6420 H2   TIP  1356      16.786 -13.928   5.136
ATOM   6421 O    TIP  1357      16.986  13.412   8.691
ATOM   6422 H1   TIP  1357      17.196  13.356   7.759
ATOM   6423 H2   TIP  1357      16.038  13.540   8.717
ATOM   6424 O    TIP  1358     -17.094  25.388  -5.808
ATOM   6425 H1   TIP  1358     -17.833  25.390  -6.416
ATOM   6426 H2   TIP  1358     -17.463  25.078  -4.981
ATOM   6427 O    TIP  1359      22.868 -13.164  13.255
ATOM   6428 H1   TIP  1359      23.799 -12.955  13.330
ATOM   6429 H2   TIP  1359      22.492 -12.419  12.786
ATOM   6430 O    TIP  1360      18.123  22.357   5.925
ATOM   6431 H1   TIP  1360      18.112  22.251   6.876
ATOM   6432 H2   TIP  1360      18.209  21.467   5.584
ATOM   6433 O    TIP  1361     -23.374 -24.082  -8.896
ATOM   6434 H1   TIP  1361     -22.661 -24.703  -8.747
ATOM   6435 H2   TIP  1361     -24.105 -24.425  -8.382
ATOM   6436 O    TIP  1362     -13.477 -23.346   5.823
ATOM   6437 H1   TIP  1362     -12.536 -23.339   5.647
ATOM   6438 H2   TIP  1362     -13.563 -23.815   6.653
ATOM   6439 O    TIP  1363       0.788   2.993 -18.340
ATOM   6440 H1   TIP  1363      -0.057   3.037 -17.893
ATOM   6441 H2   TIP  1363       0.919   2.061 -18.516
ATOM   6442 O    TIP  1364     -26.487 -11.303 -12.573
ATOM   6443 H1   TIP  1364     -26.779 -11.958 -11.939
ATOM   6444 H2   TIP  1364     -25.889 -10.742 -12.081
ATOM   6445 O    TIP  1365      12.519 -28.136  17.398
ATOM   6446 H1   TIP  1365      12.544 -28.908  17.963
ATOM   6447 H2   TIP  1365      12.479 -28.490  16.510
ATOM   6448 O    TIP  1366      -0.755   8.552 -14.169
ATOM   6449 H1   TIP  1366      -0.264   7.865 -13.719
ATOM   6450 H2   TIP  1366      -1.102   8.126 -14.953
ATOM   6451 O    TIP  1367      -0.004  15.027 -16.878
ATOM   6452 H1   TIP  1367       0.192  14.101 -17.022
ATOM   6453 H2   TIP  1367      -0.016  15.125 -15.926
ATOM   6454 O    TIP  1368      -8.272  24.324 -11.733
ATOM   6455 H1   TIP  1368      -8.629  24.223 -12.616
ATOM   6456 H2   TIP  1368      -8.030  23.437 -11.469
ATOM   6457 O    TIP  1369      12.629   6.209 -19.361
ATOM   6458 H1   TIP  1369      12.861   5.321 -19.093
ATOM   6459 H2   TIP  1369      11.830   6.103 -19.878
ATOM   6460 O    TIP  1370      -9.035 -25.134  15.587
ATOM   6461 H1   TIP  1370      -8.180 -25.466  15.859
ATOM   6462 H2   TIP  1370      -8.924 -24.914  14.662
ATOM   6463 O    TIP  1371     -11.526  27.491  21.332
ATOM   6464 H1   TIP  1371     -10.693  27.962  21.339
ATOM   6465 H2   TIP  1371     -11.840  27.573  20.431
ATOM   6466 O    TIP  1372       3.682  -5.544   3.524
ATOM   6467 H1   TIP  1372       4.374  -4.899   3.381
ATOM   6468 H2   TIP  1372       4.008  -6.342   3.109
ATOM   6469 O    TIP  1373     -16.041  11.815   4.530
ATOM   6470 H1   TIP  1373     -16.842  12.294   4.320
ATOM   6471 H2   TIP  1373     -15.351  12.285   4.062
ATOM   6472 O    TIP  1374       6.264 -11.060   9.187
ATOM   6473 H1   TIP  1374       5.510 -11.184   9.762
ATOM   6474 H2   TIP  1374       6.661 -11.928   9.120
ATOM   6475 O    TIP  1375     -11.440 -11.497   8.296
ATOM   6476 H1   TIP  1375     -11.161 -11.991   7.526
ATOM   6477 H2   TIP  1375     -12.373 -11.693   8.383
ATOM   6478 O    TIP  1376     -22.466  -3.258   0.315
ATOM   6479 H1   TIP  1376     -22.749  -3.625   1.152
ATOM   6480 H2   TIP  1376     -21.812  -3.876  -0.010
ATOM   6481 O    TIP  1377      -5.778  15.366  -7.602
ATOM   6482 H1   TIP  1377      -4.873  15.153  -7.376
ATOM   6483 H2   TIP  1377      -5.833  15.211  -8.545
ATOM   6484 O    TIP  1378      -2.868  -8.447  21.262
ATOM   6485 H1   TIP  1378      -3.225  -8.616  20.390
ATOM   6486 H2   TIP  1378      -2.624  -9.310  21.594
ATOM   6487 O    TIP  1379      17.802 -23.454  21.696
ATOM   6488 H1   TIP  1379      16.960 -23.903  21.774
ATOM   6489 H2   TIP  1379      18.160 -23.757  20.862
ATOM   6490 O    TIP  1380       9.709 -27.280 -18.213
ATOM   6491 H1   TIP  1380      10.404 -26.684 -18.491
ATOM   6492 H2   TIP  1380       9.315 -27.588 -19.029
ATOM   6493 O    TIP  1381       6.327  27.347   1.753
ATOM   6494 H1   TIP  1381       7.125  27.784   1.457
ATOM   6495 H2   TIP  1381       5.830  27.184   0.952
ATOM   6496 O    TIP  1382     -11.217  13.965  -0.087
ATOM   6497 H1   TIP  1382     -11.986  14.531  -0.155
ATOM   6498 H2   TIP  1382     -11.518  13.112  -0.402
ATOM   6499 O    TIP  1383       0.653 -18.344  18.312
ATOM   6500 H1   TIP  1383       1.000 -18.771  17.528
ATOM   6501 H2   TIP  1383      -0.215 -18.036  18.054
ATOM   6502 O    TIP  1384      -2.434  10.019  20.375
ATOM   6503 H1   TIP  1384      -2.879  10.851  20.214
ATOM   6504 H2   TIP  1384      -2.652   9.478  19.616
ATOM   6505 O    TIP  1385      13.833 -22.616 -16.922
ATOM   6506 H1   TIP  1385      14.057 -23.504 -17.200
ATOM   6507 H2   TIP  1385      13.104 -22.732 -16.313
ATOM   6508 O    TIP  1386      24.250  13.548  -4.492
ATOM   6509 H1   TIP  1386      24.509  14.322  -3.992
ATOM   6510 H2   TIP  1386      23.686  13.888  -5.186
ATOM   6511 O    TIP  1387      -2.314  16.524 -17.486
ATOM   6512 H1   TIP  1387      -2.987  16.042 -17.006
ATOM   6513 H2   TIP  1387      -1.527  15.987 -17.401
ATOM   6514 O    TIP  1388      24.919   8.326  -5.503
ATOM   6515 H1   TIP  1388      24.375   8.267  -4.717
ATOM   6516 H2   TIP  1388      24.851   7.461  -5.907
ATOM   6517 O    TIP  1389      16.332 -16.107 -21.770
ATOM   6518 H1   TIP  1389      15.702 -16.822 -21.854
ATOM   6519 H2   TIP  1389      16.994 -16.440 -21.163
ATOM   6520 O    TIP  1390     -18.453 -25.954 -19.371
ATOM   6521 H1   TIP  1390     -18.890 -25.669 -18.568
ATOM   6522 H2   TIP  1390     -17.933 -26.712 -19.106
ATOM   6523 O    TIP  1391      24.695 -12.248  -9.629
ATOM   6524 H1   TIP  1391      25.541 -12.186 -10.073
ATOM   6525 H2   TIP  1391      24.506 -13.186  -9.603
ATOM   6526 O    TIP  1392      -6.628 -25.098  13.908
ATOM   6527 H1   TIP  1392      -5.707 -25.346  13.830
ATOM   6528 H2   TIP  1392      -6.874 -24.806  13.030
ATOM   6529 O    TIP  1393      22.641 -21.853  17.044
ATOM   6530 H1   TIP  1393      22.825 -20.946  17.286
ATOM   6531 H2   TIP  1393      23.204 -22.374  17.616
ATOM   6532 O    TIP  1394       8.465 -28.174   4.001
ATOM   6533 H1   TIP  1394       8.232 -27.950   3.100
ATOM   6534 H2   TIP  1394       8.635 -29.116   3.978
ATOM   6535 O    TIP  1395     -23.250 -10.220 -16.893
ATOM   6536 H1   TIP  1395     -23.432 -11.027 -16.413
ATOM   6537 H2   TIP  1395     -24.109  -9.819 -17.024
ATOM   6538 O    TIP  1396     -22.263  24.669 -11.877
ATOM   6539 H1   TIP  1396     -23.125  25.040 -12.068
ATOM   6540 H2   TIP  1396     -21.707  24.972 -12.594
ATOM   6541 O    TIP  1397     -10.092  -4.152   9.877
ATOM   6542 H1   TIP  1397     -10.041  -5.104   9.964
ATOM   6543 H2   TIP  1397      -9.397  -3.821  10.446
ATOM   6544 O    TIP  1398      14.480  24.773 -19.770
ATOM   6545 H1   TIP  1398      14.902  23.919 -19.671
ATOM   6546 H2   TIP  1398      14.370  25.091 -18.874
ATOM   6547 O    TIP  1399     -29.058  25.489 -19.477
ATOM   6548 H1   TIP  1399     -29.177  25.769 -18.569
ATOM   6549 H2   TIP  1399     -28.153  25.722 -19.683
ATOM   6550 O    TIP  1400     -19.614 -27.081   0.096
ATOM   6551 H1   TIP  1400     -19.760 -26.950  -0.841
ATOM   6552 H2   TIP  1400     -20.135 -26.397   0.518
ATOM   6553 O    TIP  1401     -28.114 -23.970  -9.721
ATOM   6554 H1   TIP  1401     -28.108 -24.601  -9.002
ATOM   6555 H2   TIP  1401     -27.698 -24.430 -10.450
ATOM   6556 O    TIP  1402      16.253 -14.529 -16.755
ATOM   6557 H1   TIP  1402      16.906 -13.981 -16.320
ATOM   6558 H2   TIP  1402      16.401 -15.406 -16.403
ATOM   6559 O    TIP  1403      13.690  20.517  -5.531
ATOM   6560 H1   TIP  1403      13.436  19.673  -5.904
ATOM   6561 H2   TIP  1403      14.256  20.912  -6.194
ATOM   6562 O    TIP  1404       5.135  15.482  -9.199
ATOM   6563 H1   TIP  1404       5.188  16.169  -8.535
ATOM   6564 H2   TIP  1404       5.899  14.929  -9.035
ATOM   6565 O    TIP  1405      18.814 -22.816   1.519
ATOM   6566 H1   TIP  1405      19.440 -22.092   1.503
ATOM   6567 H2   TIP  1405      19.110 -23.405   0.825
ATOM   6568 O    TIP  1406       9.261  -3.475   8.226
ATOM   6569 H1   TIP  1406       9.914  -3.087   8.808
ATOM   6570 H2   TIP  1406       9.552  -4.379   8.108
ATOM   6571 O    TIP  1407     -25.377 -19.917 -10.237
ATOM   6572 H1   TIP  1407     -25.502 -20.834  -9.993
ATOM   6573 H2   TIP  1407     -24.728 -19.941 -10.940
ATOM   6574 O    TIP  1408      -6.934 -16.843  11.184
ATOM   6575 H1   TIP  1408      -6.156 -16.287  11.141
ATOM   6576 H2   TIP  1408      -6.874 -17.276  12.035
ATOM   6577 O    TIP  1409      -9.635  21.536  -7.020
ATOM   6578 H1   TIP  1409      -8.819  21.107  -7.277
ATOM   6579 H2   TIP  1409      -9.517  21.744  -6.094
ATOM   6580 O    TIP  1410     -22.882  -7.558  -6.375
ATOM   6581 H1   TIP  1410     -23.788  -7.250  -6.417
ATOM   6582 H2   TIP  1410     -22.910  -8.438  -6.748
ATOM   6583 O    TIP  1411      18.429 -17.689  17.846
ATOM   6584 H1   TIP  1411      18.867 -17.242  18.570
ATOM   6585 H2   TIP  1411      18.137 -16.983  17.270
ATOM   6586 O    TIP  1412      23.642 -23.963  21.520
ATOM   6587 H1   TIP  1412      23.088 -23.357  22.013
ATOM   6588 H2   TIP  1412      23.376 -24.831  21.821
ATOM   6589 O    TIP  1413      24.241 -18.533  10.843
ATOM   6590 H1   TIP  1413      25.029 -18.371  11.362
ATOM   6591 H2   TIP  1413      23.591 -18.833  11.478
ATOM   6592 O    TIP  1414      13.992  24.345   4.094
ATOM   6593 H1   TIP  1414      14.445  23.539   3.844
ATOM   6594 H2   TIP  1414      14.679  24.903   4.459
ATOM   6595 O    TIP  1415      -0.235  10.863   6.351
ATOM   6596 H1   TIP  1415      -0.101   9.917   6.387
ATOM   6597 H2   TIP  1415      -0.986  11.021   6.924
ATOM   6598 O    TIP  1416      -4.675 -15.539  11.943
ATOM   6599 H1   TIP  1416      -4.890 -14.830  12.549
ATOM   6600 H2   TIP  1416      -3.739 -15.434  11.772
ATOM   6601 O    TIP  1417      11.394 -28.172 -21.136
ATOM   6602 H1   TIP  1417      11.375 -27.279 -20.792
ATOM   6603 H2   TIP  1417      10.747 -28.172 -21.841
ATOM   6604 O    TIP  1418      24.807  26.257  -5.545
ATOM   6605 H1   TIP  1418      23.936  26.585  -5.767
ATOM   6606 H2   TIP  1418      25.320  27.044  -5.359
ATOM   6607 O    TIP  1419      -3.332  18.964  -2.592
ATOM   6608 H1   TIP  1419      -4.059  19.158  -2.001
ATOM   6609 H2   TIP  1419      -2.927  19.815  -2.762
ATOM   6610 O    TIP  1420      14.532   5.397 -17.121
ATOM   6611 H1   TIP  1420      14.502   5.932 -17.914
ATOM   6612 H2   TIP  1420      14.160   4.555 -17.384
ATOM   6613 O    TIP  1421      15.362   8.698   8.881
ATOM   6614 H1   TIP  1421      14.699   9.149   9.403
ATOM   6615 H2   TIP  1421      15.655   7.976   9.437
ATOM   6616 O    TIP  1422       0.678  -6.712 -21.528
ATOM   6617 H1   TIP  1422       0.315  -6.489 -22.385
ATOM   6618 H2   TIP  1422       0.582  -7.663 -21.467
ATOM   6619 O    TIP  1423      21.557  23.036  -8.293
ATOM   6620 H1   TIP  1423      20.956  23.352  -7.618
ATOM   6621 H2   TIP  1423      21.853  22.184  -7.971
ATOM   6622 O    TIP  1424      -0.381  -4.854  14.626
ATOM   6623 H1   TIP  1424       0.559  -4.807  14.798
ATOM   6624 H2   TIP  1424      -0.721  -5.435  15.306
ATOM   6625 O    TIP  1425      12.723  -4.939  19.285
ATOM   6626 H1   TIP  1425      13.049  -5.755  19.663
ATOM   6627 H2   TIP  1425      12.512  -5.160  18.379
ATOM   6628 O    TIP  1426     -20.237  25.955  -3.484
ATOM   6629 H1   TIP  1426     -20.780  25.238  -3.158
ATOM   6630 H2   TIP  1426     -19.341  25.622  -3.432
ATOM   6631 O    TIP  1427       0.513  27.131 -13.908
ATOM   6632 H1   TIP  1427       1.286  27.221 -13.352
ATOM   6633 H2   TIP  1427      -0.070  27.835 -13.626
ATOM   6634 O    TIP  1428     -25.280   3.485   5.002
ATOM   6635 H1   TIP  1428     -25.325   3.032   5.844
ATOM   6636 H2   TIP  1428     -26.155   3.852   4.879
ATOM   6637 O    TIP  1429     -24.895  -5.985 -19.132
ATOM   6638 H1   TIP  1429     -25.023  -5.051 -18.969
ATOM   6639 H2   TIP  1429     -23.945  -6.102 -19.126
ATOM   6640 O    TIP  1430      -0.547  12.588   4.423
ATOM   6641 H1   TIP  1430      -0.567  13.413   4.907
ATOM   6642 H2   TIP  1430      -0.338  11.927   5.083
ATOM   6643 O    TIP  1431      -1.997 -20.002  21.312
ATOM   6644 H1   TIP  1431      -1.046 -20.055  21.214
ATOM   6645 H2   TIP  1431      -2.201 -19.076  21.182
ATOM   6646 O    TIP  1432      -1.695 -22.447  13.149
ATOM   6647 H1   TIP  1432      -2.281 -21.802  13.546
ATOM   6648 H2   TIP  1432      -2.056 -22.594  12.275
ATOM   6649 O    TIP  1433      19.216  24.747  -9.035
ATOM   6650 H1   TIP  1433      18.354  24.861  -9.434
ATOM   6651 H2   TIP  1433      19.203  25.316  -8.266
ATOM   6652 O    TIP  1434      23.027   3.939 -17.011
ATOM   6653 H1   TIP  1434      22.905   4.471 -17.797
ATOM   6654 H2   TIP  1434      22.930   3.036 -17.314
ATOM   6655 O    TIP  1435       7.093   4.192  15.564
ATOM   6656 H1   TIP  1435       6.491   4.031  16.291
ATOM   6657 H2   TIP  1435       6.883   5.078  15.269
ATOM   6658 O    TIP  1436      17.211  -7.800 -17.762
ATOM   6659 H1   TIP  1436      18.138  -7.897 -17.979
ATOM   6660 H2   TIP  1436      17.207  -7.325 -16.931
ATOM   6661 O    TIP  1437     -25.784  -2.076   8.279
ATOM   6662 H1   TIP  1437     -26.087  -2.088   7.371
ATOM   6663 H2   TIP  1437     -24.978  -1.561   8.257
ATOM   6664 O    TIP  1438     -27.172 -24.803 -13.333
ATOM   6665 H1   TIP  1438     -26.554 -25.263 -12.766
ATOM   6666 H2   TIP  1438     -27.275 -25.377 -14.092
ATOM   6667 O    TIP  1439     -22.754 -18.290 -19.048
ATOM   6668 H1   TIP  1439     -23.346 -18.385 -18.301
ATOM   6669 H2   TIP  1439     -21.883 -18.224 -18.657
ATOM   6670 O    TIP  1440      19.463   1.069  18.110
ATOM   6671 H1   TIP  1440      18.527   0.893  18.022
ATOM   6672 H2   TIP  1440      19.889   0.344  17.652
ATOM   6673 O    TIP  1441       3.192  19.140  -4.715
ATOM   6674 H1   TIP  1441       3.399  18.422  -4.118
ATOM   6675 H2   TIP  1441       3.842  19.067  -5.414
ATOM   6676 O    TIP  1442      -2.545  -9.591  16.169
ATOM   6677 H1   TIP  1442      -2.197  -9.271  15.336
ATOM   6678 H2   TIP  1442      -1.787  -9.615  16.753
ATOM   6679 O    TIP  1443      19.267  13.460 -20.895
ATOM   6680 H1   TIP  1443      18.707  13.599 -21.658
ATOM   6681 H2   TIP  1443      18.953  12.641 -20.511
ATOM   6682 O    TIP  1444      -0.176  14.081   1.797
ATOM   6683 H1   TIP  1444       0.071  13.223   2.141
ATOM   6684 H2   TIP  1444       0.370  14.700   2.282
ATOM   6685 O    TIP  1445       2.739 -24.313  19.762
ATOM   6686 H1   TIP  1445       3.648 -24.062  19.597
ATOM   6687 H2   TIP  1445       2.221 -23.613  19.365
ATOM   6688 O    TIP  1446       5.610 -10.925  20.431
ATOM   6689 H1   TIP  1446       5.157 -10.360  21.056
ATOM   6690 H2   TIP  1446       5.641 -10.414  19.622
ATOM   6691 O    TIP  1447      15.336   3.365   5.365
ATOM   6692 H1   TIP  1447      14.525   2.863   5.288
ATOM   6693 H2   TIP  1447      15.912   2.996   4.695
ATOM   6694 O    TIP  1448       4.109  10.083 -16.698
ATOM   6695 H1   TIP  1448       3.992  10.965 -16.346
ATOM   6696 H2   TIP  1448       4.441  10.220 -17.585
ATOM   6697 O    TIP  1449     -22.604 -15.609 -20.728
ATOM   6698 H1   TIP  1449     -22.702 -16.543 -20.546
ATOM   6699 H2   TIP  1449     -22.206 -15.249 -19.936
ATOM   6700 O    TIP  1450      16.609 -24.347   9.120
ATOM   6701 H1   TIP  1450      17.160 -24.751   9.790
ATOM   6702 H2   TIP  1450      16.630 -24.963   8.388
ATOM   6703 O    TIP  1451      14.325 -23.182  19.202
ATOM   6704 H1   TIP  1451      14.786 -22.664  19.861
ATOM   6705 H2   TIP  1451      14.899 -23.163  18.436
ATOM   6706 O    TIP  1452      -9.924  -6.762  18.220
ATOM   6707 H1   TIP  1452     -10.432  -7.030  17.455
ATOM   6708 H2   TIP  1452     -10.092  -5.823  18.302
ATOM   6709 O    TIP  1453     -27.219 -13.969  -5.387
ATOM   6710 H1   TIP  1453     -26.417 -14.484  -5.468
ATOM   6711 H2   TIP  1453     -27.616 -14.269  -4.569
ATOM   6712 O    TIP  1454      -0.615   7.855 -18.938
ATOM   6713 H1   TIP  1454       0.108   8.393 -18.618
ATOM   6714 H2   TIP  1454      -0.301   7.501 -19.770
ATOM   6715 O    TIP  1455       6.408  15.586  -0.361
ATOM   6716 H1   TIP  1455       7.108  15.041  -0.719
ATOM   6717 H2   TIP  1455       6.549  15.567   0.586
ATOM   6718 O    TIP  1456     -13.703  22.792  -1.108
ATOM   6719 H1   TIP  1456     -13.383  23.389  -1.783
ATOM   6720 H2   TIP  1456     -14.553  22.495  -1.431
ATOM   6721 O    TIP  1457     -18.854 -21.061   8.453
ATOM   6722 H1   TIP  1457     -19.240 -21.727   7.885
ATOM   6723 H2   TIP  1457     -19.340 -21.133   9.274
ATOM   6724 O    TIP  1458     -13.449  16.390   1.013
ATOM   6725 H1   TIP  1458     -13.815  15.518   0.867
ATOM   6726 H2   TIP  1458     -13.297  16.737   0.134
ATOM   6727 O    TIP  1459      11.526  28.139 -14.021
ATOM   6728 H1   TIP  1459      10.612  28.318 -14.240
ATOM   6729 H2   TIP  1459      11.910  27.816 -14.836
ATOM   6730 O    TIP  1460      -7.109  -0.822  18.125
ATOM   6731 H1   TIP  1460      -6.853  -0.035  17.643
ATOM   6732 H2   TIP  1460      -6.974  -1.538  17.504
ATOM   6733 O    TIP  1461      26.954 -22.774 -10.627
ATOM   6734 H1   TIP  1461      26.061 -22.517 -10.856
ATOM   6735 H2   TIP  1461      27.494 -22.421 -11.334
ATOM   6736 O    TIP  1462      22.574  -2.623  -0.613
ATOM   6737 H1   TIP  1462      23.199  -3.144  -0.109
ATOM   6738 H2   TIP  1462      21.938  -2.318   0.034
ATOM   6739 O    TIP  1463     -21.018   3.375   7.771
ATOM   6740 H1   TIP  1463     -20.485   2.655   7.432
ATOM   6741 H2   TIP  1463     -21.581   3.623   7.038
ATOM   6742 O    TIP  1464     -10.503   5.948 -18.806
ATOM   6743 H1   TIP  1464     -10.147   6.786 -18.510
ATOM   6744 H2   TIP  1464     -10.646   6.066 -19.745
ATOM   6745 O    TIP  1465     -14.576 -25.194  16.607
ATOM   6746 H1   TIP  1465     -15.451 -25.563  16.728
ATOM   6747 H2   TIP  1465     -14.042 -25.932  16.313
ATOM   6748 O    TIP  1466      13.813  -5.183 -18.378
ATOM   6749 H1   TIP  1466      14.446  -5.875 -18.188
ATOM   6750 H2   TIP  1466      14.103  -4.440 -17.848
ATOM   6751 O    TIP  1467       0.820  -7.953  17.493
ATOM   6752 H1   TIP  1467       1.360  -8.198  16.742
ATOM   6753 H2   TIP  1467       0.056  -7.523  17.109
ATOM   6754 O    TIP  1468     -26.709 -12.663 -15.845
ATOM   6755 H1   TIP  1468     -25.763 -12.609 -15.708
ATOM   6756 H2   TIP  1468     -26.825 -12.520 -16.784
ATOM   6757 O    TIP  1469       2.692  11.493   7.115
ATOM   6758 H1   TIP  1469       1.800  11.487   6.767
ATOM   6759 H2   TIP  1469       2.637  12.028   7.907
ATOM   6760 O    TIP  1470       8.759  26.726 -12.377
ATOM   6761 H1   TIP  1470       8.852  27.174 -13.217
ATOM   6762 H2   TIP  1470       9.035  27.371 -11.728
ATOM   6763 O    TIP  1471      -3.692   3.323  20.153
ATOM   6764 H1   TIP  1471      -4.360   3.004  19.546
ATOM   6765 H2   TIP  1471      -3.926   4.238  20.309
ATOM   6766 O    TIP  1472     -27.921 -11.986  -3.694
ATOM   6767 H1   TIP  1472     -27.745 -12.192  -4.612
ATOM   6768 H2   TIP  1472     -28.407 -11.162  -3.721
ATOM   6769 O    TIP  1473      -4.170  21.954  18.172
ATOM   6770 H1   TIP  1473      -3.669  21.230  18.547
ATOM   6771 H2   TIP  1473      -4.834  22.154  18.831
ATOM   6772 O    TIP  1474      10.792  22.627  -6.490
ATOM   6773 H1   TIP  1474      10.941  21.690  -6.609
ATOM   6774 H2   TIP  1474      11.332  22.862  -5.735
ATOM   6775 O    TIP  1475     -20.050  -7.055   6.791
ATOM   6776 H1   TIP  1475     -20.452  -7.905   6.613
ATOM   6777 H2   TIP  1475     -19.983  -7.016   7.745
ATOM   6778 O    TIP  1476       4.513  18.519  -7.262
ATOM   6779 H1   TIP  1476       4.058  18.956  -7.982
ATOM   6780 H2   TIP  1476       5.423  18.461  -7.554
ATOM   6781 O    TIP  1477     -19.256  13.479  -1.470
ATOM   6782 H1   TIP  1477     -19.126  13.029  -2.305
ATOM   6783 H2   TIP  1477     -20.199  13.634  -1.424
ATOM   6784 O    TIP  1478      -3.377   6.856 -21.525
ATOM   6785 H1   TIP  1478      -3.910   6.630 -22.287
ATOM   6786 H2   TIP  1478      -2.482   6.899 -21.861
ATOM   6787 O    TIP  1479     -19.035 -16.587  15.074
ATOM   6788 H1   TIP  1479     -18.355 -17.215  14.832
ATOM   6789 H2   TIP  1479     -18.774 -15.772  14.646
ATOM   6790 O    TIP  1480      21.558 -20.145   7.777
ATOM   6791 H1   TIP  1480      21.775 -20.388   8.677
ATOM   6792 H2   TIP  1480      20.618 -20.304   7.704
ATOM   6793 O    TIP  1481      16.890 -11.730  13.307
ATOM   6794 H1   TIP  1481      16.167 -11.299  13.762
ATOM   6795 H2   TIP  1481      16.494 -12.092  12.515
ATOM   6796 O    TIP  1482      20.573 -22.339  13.182
ATOM   6797 H1   TIP  1482      21.456 -22.281  13.547
ATOM   6798 H2   TIP  1482      20.227 -21.449  13.246
ATOM   6799 O    TIP  1483     -19.097  26.040  -7.659
ATOM   6800 H1   TIP  1483     -19.489  25.951  -8.527
ATOM   6801 H2   TIP  1483     -18.796  26.948  -7.623
ATOM   6802 O    TIP  1484      11.953  24.798  13.596
ATOM   6803 H1   TIP  1484      11.931  24.002  14.126
ATOM   6804 H2   TIP  1484      11.352  24.621  12.872
ATOM   6805 O    TIP  1485     -25.981 -10.451  -8.284
ATOM   6806 H1   TIP  1485     -26.426  -9.658  -7.984
ATOM   6807 H2   TIP  1485     -26.498 -11.169  -7.922
ATOM   6808 O    TIP  1486     -25.915  -9.727 -16.855
ATOM   6809 H1   TIP  1486     -26.858  -9.882 -16.904
ATOM   6810 H2   TIP  1486     -25.832  -8.777 -16.768
ATOM   6811 O    TIP  1487     -20.107   0.003 -18.916
ATOM   6812 H1   TIP  1487     -19.640  -0.221 -18.111
ATOM   6813 H2   TIP  1487     -19.418   0.235 -19.538
ATOM   6814 O    TIP  1488     -22.656 -12.225   5.895
ATOM   6815 H1   TIP  1488     -23.555 -12.070   5.606
ATOM   6816 H2   TIP  1488     -22.475 -13.130   5.642
ATOM   6817 O    TIP  1489     -20.674  14.802  -7.253
ATOM   6818 H1   TIP  1489     -20.207  15.601  -7.006
ATOM   6819 H2   TIP  1489     -21.479  15.112  -7.667
ATOM   6820 O    TIP  1490      27.661   4.609  -0.563
ATOM   6821 H1   TIP  1490      27.287   3.734  -0.668
ATOM   6822 H2   TIP  1490      28.606   4.476  -0.631
ATOM   6823 O    TIP  1491     -19.844 -26.001 -16.772
ATOM   6824 H1   TIP  1491     -20.442 -26.686 -16.473
ATOM   6825 H2   TIP  1491     -19.468 -25.642 -15.969
ATOM   6826 O    TIP  1492     -27.860 -19.980   1.440
ATOM   6827 H1   TIP  1492     -28.769 -19.853   1.169
ATOM   6828 H2   TIP  1492     -27.898 -20.682   2.090
ATOM   6829 O    TIP  1493     -22.596  -3.960  -9.945
ATOM   6830 H1   TIP  1493     -21.797  -4.224 -10.401
ATOM   6831 H2   TIP  1493     -23.037  -3.368 -10.554
ATOM   6832 O    TIP  1494       5.381  15.104   5.789
ATOM   6833 H1   TIP  1494       5.177  15.583   4.986
ATOM   6834 H2   TIP  1494       6.185  14.626   5.587
ATOM   6835 O    TIP  1495       6.826   3.909  11.496
ATOM   6836 H1   TIP  1495       7.684   4.318  11.385
ATOM   6837 H2   TIP  1495       6.764   3.728  12.434
ATOM   6838 O    TIP  1496     -17.384 -12.428 -20.871
ATOM   6839 H1   TIP  1496     -16.674 -12.874 -20.409
ATOM   6840 H2   TIP  1496     -18.111 -13.050 -20.853
ATOM   6841 O    TIP  1497       5.504 -12.010  15.334
ATOM   6842 H1   TIP  1497       5.715 -11.539  14.528
ATOM   6843 H2   TIP  1497       4.567 -11.864  15.460
ATOM   6844 O    TIP  1498      12.963  11.838 -21.303
ATOM   6845 H1   TIP  1498      12.830  11.117 -20.688
ATOM   6846 H2   TIP  1498      12.268  11.731 -21.953
ATOM   6847 O    TIP  1499      27.282 -11.227   1.819
ATOM   6848 H1   TIP  1499      27.952 -10.557   1.952
ATOM   6849 H2   TIP  1499      27.358 -11.798   2.583
ATOM   6850 O    TIP  1500      17.903  10.138   4.077
ATOM   6851 H1   TIP  1500      17.149   9.819   3.581
ATOM   6852 H2   TIP  1500      17.530  10.743   4.719
ATOM   6853 O    TIP  1501       3.202  -2.559  17.511
ATOM   6854 H1   TIP  1501       3.260  -2.389  16.571
ATOM   6855 H2   TIP  1501       3.004  -3.493  17.575
ATOM   6856 O    TIP  1502      -2.603   8.907   3.305
ATOM   6857 H1   TIP  1502      -3.297   9.056   3.947
ATOM   6858 H2   TIP  1502      -2.286   9.782   3.085
ATOM   6859 O    TIP  1503     -28.580  -7.218 -17.551
ATOM   6860 H1   TIP  1503     -29.322  -7.627 -17.106
ATOM   6861 H2   TIP  1503     -28.941  -6.901 -18.378
ATOM   6862 O    TIP  1504     -26.728 -24.894   6.283
ATOM   6863 H1   TIP  1504     -27.265 -24.453   5.626
ATOM   6864 H2   TIP  1504     -26.375 -24.184   6.820
ATOM   6865 O    TIP  1505      -1.340  23.370  13.762
ATOM   6866 H1   TIP  1505      -2.109  23.861  13.472
ATOM   6867 H2   TIP  1505      -1.205  23.647  14.668
ATOM   6868 O    TIP  1506      23.849  -5.161 -15.096
ATOM   6869 H1   TIP  1506      23.867  -5.090 -16.050
ATOM   6870 H2   TIP  1506      24.227  -4.338 -14.787
ATOM   6871 O    TIP  1507      15.973 -26.625  -0.866
ATOM   6872 H1   TIP  1507      15.104 -26.947  -1.103
ATOM   6873 H2   TIP  1507      15.973 -25.708  -1.142
ATOM   6874 O    TIP  1508      -2.395 -24.323 -16.705
ATOM   6875 H1   TIP  1508      -2.096 -24.861 -15.972
ATOM   6876 H2   TIP  1508      -1.605 -23.882 -17.017
ATOM   6877 O    TIP  1509       5.607  15.985 -21.320
ATOM   6878 H1   TIP  1509       6.483  16.358 -21.225
ATOM   6879 H2   TIP  1509       5.569  15.689 -22.229
ATOM   6880 O    TIP  1510       7.654   5.642  18.809
ATOM   6881 H1   TIP  1510       8.054   5.866  19.649
ATOM   6882 H2   TIP  1510       8.291   5.069  18.383
ATOM   6883 O    TIP  1511     -20.528   7.674 -12.992
ATOM   6884 H1   TIP  1511     -20.315   7.913 -12.090
ATOM   6885 H2   TIP  1511     -21.453   7.429 -12.964
ATOM   6886 O    TIP  1512     -21.594  -1.418 -20.744
ATOM   6887 H1   TIP  1512     -21.634  -0.926 -21.563
ATOM   6888 H2   TIP  1512     -21.047  -0.883 -20.169
ATOM   6889 O    TIP  1513     -21.827   1.205   9.479
ATOM   6890 H1   TIP  1513     -21.894   2.089   9.117
ATOM   6891 H2   TIP  1513     -21.069   1.240  10.062
ATOM   6892 O    TIP  1514      11.300  20.405  -4.276
ATOM   6893 H1   TIP  1514      11.327  20.973  -3.506
ATOM   6894 H2   TIP  1514      12.206  20.368  -4.579
ATOM   6895 O    TIP  1515      -3.572  18.285 -14.071
ATOM   6896 H1   TIP  1515      -2.631  18.153 -14.181
ATOM   6897 H2   TIP  1515      -3.691  18.395 -13.127
ATOM   6898 O    TIP  1516      10.602  -1.095 -16.944
ATOM   6899 H1   TIP  1516      10.634  -1.852 -17.529
ATOM   6900 H2   TIP  1516      11.484  -1.038 -16.576
ATOM   6901 O    TIP  1517       8.555  14.280  -1.278
ATOM   6902 H1   TIP  1517       9.161  14.832  -1.773
ATOM   6903 H2   TIP  1517       9.114  13.628  -0.856
ATOM   6904 O    TIP  1518      28.711 -11.761   5.816
ATOM   6905 H1   TIP  1518      28.523 -12.327   5.068
ATOM   6906 H2   TIP  1518      28.608 -10.872   5.477
ATOM   6907 O    TIP  1519     -17.675   7.048 -11.575
ATOM   6908 H1   TIP  1519     -18.577   6.733 -11.535
ATOM   6909 H2   TIP  1519     -17.405   6.892 -12.480
ATOM   6910 O    TIP  1520      13.727  19.420  -2.100
ATOM   6911 H1   TIP  1520      13.106  19.382  -1.373
ATOM   6912 H2   TIP  1520      13.225  19.126  -2.860
ATOM   6913 O    TIP  1521     -15.257   8.358  18.272
ATOM   6914 H1   TIP  1521     -15.668   9.150  17.927
ATOM   6915 H2   TIP  1521     -15.686   8.211  19.115
ATOM   6916 O    TIP  1522      -7.068 -17.429  13.795
ATOM   6917 H1   TIP  1522      -8.021 -17.343  13.795
ATOM   6918 H2   TIP  1522      -6.757 -16.663  14.277
ATOM   6919 O    TIP  1523      25.028  -2.326   5.349
ATOM   6920 H1   TIP  1523      25.340  -1.944   4.529
ATOM   6921 H2   TIP  1523      24.656  -3.170   5.094
ATOM   6922 O    TIP  1524      19.352  22.970   2.254
ATOM   6923 H1   TIP  1524      19.400  23.367   3.124
ATOM   6924 H2   TIP  1524      18.436  23.064   1.996
ATOM   6925 O    TIP  1525       3.908   1.523  19.177
ATOM   6926 H1   TIP  1525       3.915   2.152  19.898
ATOM   6927 H2   TIP  1525       3.088   1.695  18.714
ATOM   6928 O    TIP  1526     -28.369 -26.645   1.499
ATOM   6929 H1   TIP  1526     -29.122 -26.150   1.821
ATOM   6930 H2   TIP  1526     -28.740 -27.261   0.867
ATOM   6931 O    TIP  1527       2.321 -13.824   8.803
ATOM   6932 H1   TIP  1527       2.633 -13.812   7.898
ATOM   6933 H2   TIP  1527       1.770 -13.045   8.878
ATOM   6934 O    TIP  1528     -24.074   6.903  -9.940
ATOM   6935 H1   TIP  1528     -24.397   6.037 -10.189
ATOM   6936 H2   TIP  1528     -24.862   7.395  -9.707
ATOM   6937 O    TIP  1529      26.535  -5.976  20.581
ATOM   6938 H1   TIP  1529      27.302  -5.420  20.443
ATOM   6939 H2   TIP  1529      26.758  -6.510  21.343
ATOM   6940 O    TIP  1530     -25.807  -3.180 -16.013
ATOM   6941 H1   TIP  1530     -26.063  -2.282 -16.224
ATOM   6942 H2   TIP  1530     -26.632  -3.665 -15.984
ATOM   6943 O    TIP  1531     -21.009 -22.398 -13.884
ATOM   6944 H1   TIP  1531     -21.692 -22.419 -13.215
ATOM   6945 H2   TIP  1531     -20.312 -22.953 -13.534
ATOM   6946 O    TIP  1532     -20.799  23.701  -8.100
ATOM   6947 H1   TIP  1532     -20.249  24.374  -8.501
ATOM   6948 H2   TIP  1532     -20.184  23.131  -7.639
ATOM   6949 O    TIP  1533      24.373  14.402  -8.798
ATOM   6950 H1   TIP  1533      24.346  13.448  -8.723
ATOM   6951 H2   TIP  1533      25.265  14.596  -9.085
ATOM   6952 O    TIP  1534      12.482  20.518 -10.164
ATOM   6953 H1   TIP  1534      12.424  21.468 -10.068
ATOM   6954 H2   TIP  1534      11.747  20.288 -10.733
ATOM   6955 O    TIP  1535      13.269   4.891   6.803
ATOM   6956 H1   TIP  1535      12.892   4.953   5.925
ATOM   6957 H2   TIP  1535      14.206   4.766   6.654
ATOM   6958 O    TIP  1536      16.023  13.076  -8.391
ATOM   6959 H1   TIP  1536      15.917  13.613  -7.606
ATOM   6960 H2   TIP  1536      16.965  13.076  -8.557
ATOM   6961 O    TIP  1537     -23.029  15.978  -8.101
ATOM   6962 H1   TIP  1537     -23.161  15.912  -9.047
ATOM   6963 H2   TIP  1537     -22.949  16.918  -7.935
ATOM   6964 O    TIP  1538      12.387 -12.299  18.381
ATOM   6965 H1   TIP  1538      12.061 -11.427  18.158
ATOM   6966 H2   TIP  1538      13.245 -12.141  18.775
ATOM   6967 O    TIP  1539      15.523   9.169  -7.572
ATOM   6968 H1   TIP  1539      14.593   8.956  -7.644
ATOM   6969 H2   TIP  1539      15.893   8.918  -8.418
ATOM   6970 O    TIP  1540      11.447  -2.450   9.289
ATOM   6971 H1   TIP  1540      12.287  -2.145   8.946
ATOM   6972 H2   TIP  1540      11.633  -2.698  10.195
ATOM   6973 O    TIP  1541       4.636   5.551  11.040
ATOM   6974 H1   TIP  1541       5.273   4.837  11.039
ATOM   6975 H2   TIP  1541       5.164   6.344  10.945
ATOM   6976 O    TIP  1542      -1.571  16.951 -20.120
ATOM   6977 H1   TIP  1542      -2.381  16.920 -20.629
ATOM   6978 H2   TIP  1542      -1.860  17.029 -19.211
ATOM   6979 O    TIP  1543      25.814 -15.978   1.130
ATOM   6980 H1   TIP  1543      26.170 -15.339   0.513
ATOM   6981 H2   TIP  1543      24.888 -16.048   0.897
ATOM   6982 O    TIP  1544     -18.313  -1.238 -16.021
ATOM   6983 H1   TIP  1544     -17.412  -0.938 -15.900
ATOM   6984 H2   TIP  1544     -18.242  -1.975 -16.628
ATOM   6985 O    TIP  1545      13.113  -9.527  19.796
ATOM   6986 H1   TIP  1545      12.384  -9.957  19.350
ATOM   6987 H2   TIP  1545      13.729 -10.234  19.987
ATOM   6988 O    TIP  1546      12.587 -19.314   9.785
ATOM   6989 H1   TIP  1546      13.194 -18.725   9.338
ATOM   6990 H2   TIP  1546      12.325 -18.838  10.572
ATOM   6991 O    TIP  1547     -20.368  -4.373   5.946
ATOM   6992 H1   TIP  1547     -19.522  -4.025   5.666
ATOM   6993 H2   TIP  1547     -20.225  -5.316   6.028
ATOM   6994 O    TIP  1548     -23.151 -12.299 -15.346
ATOM   6995 H1   TIP  1548     -23.078 -13.253 -15.363
ATOM   6996 H2   TIP  1548     -23.085 -12.069 -14.420
ATOM   6997 O    TIP  1549     -15.341  15.845  -7.740
ATOM   6998 H1   TIP  1549     -15.266  15.524  -6.841
ATOM   6999 H2   TIP  1549     -16.276  16.012  -7.858
ATOM   7000 O    TIP  1550     -13.999  25.577   5.708
ATOM   7001 H1   TIP  1550     -13.729  26.493   5.650
ATOM   7002 H2   TIP  1550     -14.293  25.356   4.824
ATOM   7003 O    TIP  1551      -3.966  14.929 -15.891
ATOM   7004 H1   TIP  1551      -3.698  14.118 -16.323
ATOM   7005 H2   TIP  1551      -3.478  14.936 -15.067
ATOM   7006 O    TIP  1552      10.012  16.565  -8.094
ATOM   7007 H1   TIP  1552       9.461  15.932  -8.552
ATOM   7008 H2   TIP  1552      10.896  16.202  -8.151
ATOM   7009 O    TIP  1553      -8.753  16.216  13.693
ATOM   7010 H1   TIP  1553      -8.545  16.925  14.301
ATOM   7011 H2   TIP  1553      -9.700  16.104  13.768
ATOM   7012 O    TIP  1554     -22.551  21.942 -12.594
ATOM   7013 H1   TIP  1554     -22.487  22.834 -12.255
ATOM   7014 H2   TIP  1554     -23.022  21.460 -11.914
ATOM   7015 O    TIP  1555     -21.596  -5.345 -15.478
ATOM   7016 H1   TIP  1555     -21.840  -6.060 -16.065
ATOM   7017 H2   TIP  1555     -21.290  -5.780 -14.682
ATOM   7018 O    TIP  1556      14.722 -23.572  11.355
ATOM   7019 H1   TIP  1556      15.149 -23.710  10.509
ATOM   7020 H2   TIP  1556      14.342 -22.696  11.291
ATOM   7021 O    TIP  1557       0.122  24.572  18.422
ATOM   7022 H1   TIP  1557      -0.157  25.270  19.014
ATOM   7023 H2   TIP  1557       0.499  23.906  18.996
ATOM   7024 O    TIP  1558       4.591  12.901 -12.644
ATOM   7025 H1   TIP  1558       3.899  12.867 -13.305
ATOM   7026 H2   TIP  1558       5.100  12.103 -12.787
ATOM   7027 O    TIP  1559      22.620 -19.748  12.527
ATOM   7028 H1   TIP  1559      22.900 -20.531  13.000
ATOM   7029 H2   TIP  1559      21.734 -19.579  12.845
ATOM   7030 O    TIP  1560      22.621  12.494   9.732
ATOM   7031 H1   TIP  1560      23.090  12.430   8.900
ATOM   7032 H2   TIP  1560      21.843  11.951   9.612
ATOM   7033 O    TIP  1561     -14.211 -20.056  17.757
ATOM   7034 H1   TIP  1561     -13.323 -19.897  17.436
ATOM   7035 H2   TIP  1561     -14.750 -19.407  17.306
ATOM   7036 O    TIP  1562     -21.853 -17.942  18.283
ATOM   7037 H1   TIP  1562     -22.369 -17.510  18.962
ATOM   7038 H2   TIP  1562     -21.196 -18.445  18.764
ATOM   7039 O    TIP  1563     -26.655 -16.659  -2.965
ATOM   7040 H1   TIP  1563     -27.256 -16.668  -2.221
ATOM   7041 H2   TIP  1563     -26.945 -17.385  -3.517
ATOM   7042 O    TIP  1564      11.777 -22.407  18.914
ATOM   7043 H1   TIP  1564      12.634 -22.722  19.201
ATOM   7044 H2   TIP  1564      11.642 -22.819  18.061
ATOM   7045 O    TIP  1565       9.893   3.079   5.828
ATOM   7046 H1   TIP  1565       8.994   2.792   5.988
ATOM   7047 H2   TIP  1565       9.938   3.955   6.211
ATOM   7048 O    TIP  1566     -24.922 -11.714  -1.531
ATOM   7049 H1   TIP  1566     -24.750 -11.422  -2.426
ATOM   7050 H2   TIP  1566     -25.609 -11.128  -1.215
ATOM   7051 O    TIP  1567      -9.006 -27.952  21.396
ATOM   7052 H1   TIP  1567      -8.720 -28.277  20.542
ATOM   7053 H2   TIP  1567      -8.547 -27.119  21.502
ATOM   7054 O    TIP  1568       5.320 -24.035  19.303
ATOM   7055 H1   TIP  1568       5.731 -24.354  18.500
ATOM   7056 H2   TIP  1568       5.890 -23.326  19.600
ATOM   7057 O    TIP  1569      18.892 -17.691  -3.013
ATOM   7058 H1   TIP  1569      19.791 -17.953  -3.209
ATOM   7059 H2   TIP  1569      18.811 -16.812  -3.384
ATOM   7060 O    TIP  1570      16.390   7.961   0.683
ATOM   7061 H1   TIP  1570      15.786   8.439   1.251
ATOM   7062 H2   TIP  1570      16.357   7.059   1.001
ATOM   7063 O    TIP  1571      24.423  -4.583   3.660
ATOM   7064 H1   TIP  1571      25.111  -4.055   3.256
ATOM   7065 H2   TIP  1571      23.801  -4.749   2.952
ATOM   7066 O    TIP  1572      28.708 -15.467  -6.279
ATOM   7067 H1   TIP  1572      28.023 -16.070  -5.992
ATOM   7068 H2   TIP  1572      29.503 -15.782  -5.850
ATOM   7069 O    TIP  1573     -15.778  24.813  -0.192
ATOM   7070 H1   TIP  1573     -15.957  24.041  -0.727
ATOM   7071 H2   TIP  1573     -16.335  24.706   0.579
ATOM   7072 O    TIP  1574      -4.115 -15.271 -20.939
ATOM   7073 H1   TIP  1574      -4.592 -14.911 -21.686
ATOM   7074 H2   TIP  1574      -4.690 -15.952 -20.591
ATOM   7075 O    TIP  1575      -4.628  20.936  -5.463
ATOM   7076 H1   TIP  1575      -4.334  20.801  -6.364
ATOM   7077 H2   TIP  1575      -4.370  20.137  -5.004
ATOM   7078 O    TIP  1576      -8.924  -0.273 -20.791
ATOM   7079 H1   TIP  1576      -9.101  -0.683 -21.637
ATOM   7080 H2   TIP  1576      -9.319   0.596 -20.857
ATOM   7081 O    TIP  1577      -0.184  23.176 -17.923
ATOM   7082 H1   TIP  1577      -0.267  23.428 -17.003
ATOM   7083 H2   TIP  1577      -0.937  23.580 -18.352
ATOM   7084 O    TIP  1578      17.951  11.519  14.103
ATOM   7085 H1   TIP  1578      17.150  11.147  14.472
ATOM   7086 H2   TIP  1578      17.655  12.015  13.339
ATOM   7087 O    TIP  1579      17.461 -25.578 -16.035
ATOM   7088 H1   TIP  1579      18.324 -25.316 -16.356
ATOM   7089 H2   TIP  1579      17.170 -24.842 -15.498
ATOM   7090 O    TIP  1580     -23.380  -2.004 -11.917
ATOM   7091 H1   TIP  1580     -23.420  -1.099 -12.226
ATOM   7092 H2   TIP  1580     -23.942  -2.490 -12.521
ATOM   7093 O    TIP  1581     -20.641  -4.166 -18.075
ATOM   7094 H1   TIP  1581     -21.218  -3.405 -18.035
ATOM   7095 H2   TIP  1581     -20.111  -4.109 -17.280
ATOM   7096 O    TIP  1582      -6.705  -3.936 -21.371
ATOM   7097 H1   TIP  1582      -7.083  -4.246 -22.193
ATOM   7098 H2   TIP  1582      -6.806  -4.671 -20.767
ATOM   7099 O    TIP  1583     -26.186 -22.178 -13.932
ATOM   7100 H1   TIP  1583     -26.366 -23.103 -13.763
ATOM   7101 H2   TIP  1583     -26.761 -21.708 -13.329
ATOM   7102 O    TIP  1584      13.907  -6.852  21.311
ATOM   7103 H1   TIP  1584      13.219  -7.485  21.106
ATOM   7104 H2   TIP  1584      13.512  -6.270  21.959
ATOM   7105 O    TIP  1585      21.036  -3.131  13.009
ATOM   7106 H1   TIP  1585      21.057  -2.239  13.354
ATOM   7107 H2   TIP  1585      20.632  -3.649  13.705
ATOM   7108 O    TIP  1586      -8.884  12.086  11.405
ATOM   7109 H1   TIP  1586      -9.229  12.730  10.787
ATOM   7110 H2   TIP  1586      -8.975  11.247  10.954
ATOM   7111 O    TIP  1587      16.785 -15.817   4.835
ATOM   7112 H1   TIP  1587      17.691 -15.802   4.527
ATOM   7113 H2   TIP  1587      16.332 -16.400   4.226
ATOM   7114 O    TIP  1588      -6.571  23.058  -7.291
ATOM   7115 H1   TIP  1588      -6.506  22.183  -6.911
ATOM   7116 H2   TIP  1588      -6.432  22.924  -8.229
ATOM   7117 O    TIP  1589       7.451  17.406  -2.291
ATOM   7118 H1   TIP  1589       8.288  16.977  -2.112
ATOM   7119 H2   TIP  1589       6.803  16.865  -1.841
ATOM   7120 O    TIP  1590     -26.963  -2.011  10.851
ATOM   7121 H1   TIP  1590     -26.798  -2.782  11.394
ATOM   7122 H2   TIP  1590     -26.525  -2.202  10.022
ATOM   7123 O    TIP  1591      22.532  -7.495 -19.737
ATOM   7124 H1   TIP  1591      22.104  -8.333 -19.914
ATOM   7125 H2   TIP  1591      21.969  -7.070 -19.091
ATOM   7126 O    TIP  1592      -9.309 -17.252  15.525
ATOM   7127 H1   TIP  1592      -9.872 -17.621  14.844
ATOM   7128 H2   TIP  1592      -9.709 -16.409  15.737
ATOM   7129 O    TIP  1593      13.783  -1.070  11.518
ATOM   7130 H1   TIP  1593      14.036  -1.026  10.596
ATOM   7131 H2   TIP  1593      14.456  -0.567  11.976
ATOM   7132 O    TIP  1594       1.127 -26.429  19.139
ATOM   7133 H1   TIP  1594       1.848 -25.856  19.397
ATOM   7134 H2   TIP  1594       0.460 -26.294  19.812
ATOM   7135 O    TIP  1595      -3.816 -23.479  19.626
ATOM   7136 H1   TIP  1595      -3.708 -23.091  18.758
ATOM   7137 H2   TIP  1595      -2.930 -23.724  19.892
ATOM   7138 O    TIP  1596      -9.964 -16.235  20.140
ATOM   7139 H1   TIP  1596      -9.459 -16.122  19.335
ATOM   7140 H2   TIP  1596      -9.475 -15.745  20.801
ATOM   7141 O    TIP  1597      14.764  26.405 -13.856
ATOM   7142 H1   TIP  1597      15.137  27.261 -14.065
ATOM   7143 H2   TIP  1597      14.500  26.475 -12.939
ATOM   7144 O    TIP  1598       6.867 -26.364 -14.444
ATOM   7145 H1   TIP  1598       7.256 -25.975 -15.227
ATOM   7146 H2   TIP  1598       5.987 -25.990 -14.402
ATOM   7147 O    TIP  1599      -4.762  19.636   6.048
ATOM   7148 H1   TIP  1599      -5.703  19.745   5.914
ATOM   7149 H2   TIP  1599      -4.359  20.260   5.445
ATOM   7150 O    TIP  1600      25.128  -3.793  16.367
ATOM   7151 H1   TIP  1600      25.890  -4.348  16.202
ATOM   7152 H2   TIP  1600      25.339  -3.330  17.177
ATOM   7153 O    TIP  1601     -15.213  22.732  -5.629
ATOM   7154 H1   TIP  1601     -15.672  22.696  -6.469
ATOM   7155 H2   TIP  1601     -14.632  23.489  -5.705
ATOM   7156 O    TIP  1602       3.007 -25.300  15.953
ATOM   7157 H1   TIP  1602       3.836 -25.022  16.341
ATOM   7158 H2   TIP  1602       3.073 -25.041  15.034
ATOM   7159 O    TIP  1603     -11.968 -18.318  20.237
ATOM   7160 H1   TIP  1603     -12.319 -18.325  19.346
ATOM   7161 H2   TIP  1603     -11.315 -17.618  20.232
ATOM   7162 O    TIP  1604      -1.662 -15.005  11.449
ATOM   7163 H1   TIP  1604      -0.827 -15.369  11.743
ATOM   7164 H2   TIP  1604      -1.756 -15.315  10.549
ATOM   7165 O    TIP  1605      24.616 -18.305  -5.625
ATOM   7166 H1   TIP  1605      24.539 -19.259  -5.651
ATOM   7167 H2   TIP  1605      23.893 -17.990  -6.167
ATOM   7168 O    TIP  1606      -5.179  22.930   8.827
ATOM   7169 H1   TIP  1606      -5.739  23.588   8.416
ATOM   7170 H2   TIP  1606      -5.552  22.807   9.700
ATOM   7171 O    TIP  1607       5.560 -16.228  15.131
ATOM   7172 H1   TIP  1607       5.225 -15.465  15.601
ATOM   7173 H2   TIP  1607       5.543 -15.970  14.210
ATOM   7174 O    TIP  1608      -5.767   0.293 -15.962
ATOM   7175 H1   TIP  1608      -6.563  -0.173 -15.708
ATOM   7176 H2   TIP  1608      -5.983   1.218 -15.848
ATOM   7177 O    TIP  1609      29.297   7.416   3.105
ATOM   7178 H1   TIP  1609      28.758   8.111   3.482
ATOM   7179 H2   TIP  1609      30.171   7.800   3.036
ATOM   7180 O    TIP  1610       0.619  18.417  -5.795
ATOM   7181 H1   TIP  1610       0.546  18.323  -4.845
ATOM   7182 H2   TIP  1610       1.551  18.571  -5.950
ATOM   7183 O    TIP  1611      19.921 -28.132   6.296
ATOM   7184 H1   TIP  1611      20.798 -28.051   6.670
ATOM   7185 H2   TIP  1611      19.332 -28.065   7.046
ATOM   7186 O    TIP  1612      17.999 -13.083  16.749
ATOM   7187 H1   TIP  1612      17.314 -12.537  16.365
ATOM   7188 H2   TIP  1612      18.725 -12.481  16.911
ATOM   7189 O    TIP  1613       2.717 -22.190 -21.107
ATOM   7190 H1   TIP  1613       2.752 -23.146 -21.066
ATOM   7191 H2   TIP  1613       3.490 -21.943 -21.614
ATOM   7192 O    TIP  1614      26.603   4.136 -10.587
ATOM   7193 H1   TIP  1614      26.565   3.181 -10.625
ATOM   7194 H2   TIP  1614      26.040   4.428 -11.303
ATOM   7195 O    TIP  1615     -16.600 -22.264   9.852
ATOM   7196 H1   TIP  1615     -15.947 -21.592   9.657
ATOM   7197 H2   TIP  1615     -17.139 -22.311   9.064
ATOM   7198 O    TIP  1616      -1.994  17.816  -0.273
ATOM   7199 H1   TIP  1616      -2.724  17.287  -0.594
ATOM   7200 H2   TIP  1616      -1.380  17.849  -1.007
ATOM   7201 O    TIP  1617      29.247  -1.784  -8.076
ATOM   7202 H1   TIP  1617      28.370  -1.918  -7.718
ATOM   7203 H2   TIP  1617      29.747  -1.406  -7.353
ATOM   7204 O    TIP  1618     -27.561  -5.791  13.833
ATOM   7205 H1   TIP  1618     -27.762  -5.924  14.759
ATOM   7206 H2   TIP  1618     -28.048  -6.479  13.380
ATOM   7207 O    TIP  1619       3.843  20.860  14.817
ATOM   7208 H1   TIP  1619       3.368  20.324  14.182
ATOM   7209 H2   TIP  1619       3.207  21.518  15.099
ATOM   7210 O    TIP  1620      12.132  -8.719  15.150
ATOM   7211 H1   TIP  1620      11.978  -8.401  14.261
ATOM   7212 H2   TIP  1620      11.257  -8.837  15.519
ATOM   7213 O    TIP  1621      -4.417 -25.793  18.420
ATOM   7214 H1   TIP  1621      -4.394 -25.029  18.995
ATOM   7215 H2   TIP  1621      -3.501 -25.951  18.193
ATOM   7216 O    TIP  1622       6.480  25.746  16.422
ATOM   7217 H1   TIP  1622       5.886  26.415  16.083
ATOM   7218 H2   TIP  1622       6.991  26.195  17.095
ATOM   7219 O    TIP  1623      -9.815  17.212  -2.141
ATOM   7220 H1   TIP  1623      -9.202  17.807  -2.572
ATOM   7221 H2   TIP  1623      -9.723  16.386  -2.616
ATOM   7222 O    TIP  1624      11.907 -21.226 -18.371
ATOM   7223 H1   TIP  1624      11.388 -21.962 -18.696
ATOM   7224 H2   TIP  1624      12.714 -21.625 -18.048
ATOM   7225 O    TIP  1625      17.143  11.871 -14.037
ATOM   7226 H1   TIP  1625      17.575  11.404 -13.322
ATOM   7227 H2   TIP  1625      17.397  11.392 -14.825
ATOM   7228 O    TIP  1626       3.693   8.829   7.348
ATOM   7229 H1   TIP  1626       3.096   8.340   7.914
ATOM   7230 H2   TIP  1626       3.422   9.742   7.444
ATOM   7231 O    TIP  1627     -16.869 -26.691  15.656
ATOM   7232 H1   TIP  1627     -17.771 -26.398  15.525
ATOM   7233 H2   TIP  1627     -16.592 -27.007  14.796
ATOM   7234 O    TIP  1628      14.948   9.872  19.787
ATOM   7235 H1   TIP  1628      14.139   9.405  19.994
ATOM   7236 H2   TIP  1628      14.663  10.756  19.557
ATOM   7237 O    TIP  1629     -15.722 -18.637  15.819
ATOM   7238 H1   TIP  1629     -15.950 -18.500  14.900
ATOM   7239 H2   TIP  1629     -16.231 -19.404  16.081
ATOM   7240 O    TIP  1630      12.435  18.105  -6.370
ATOM   7241 H1   TIP  1630      12.273  17.164  -6.441
ATOM   7242 H2   TIP  1630      11.699  18.510  -6.828
ATOM   7243 O    TIP  1631      -0.901   0.041  12.557
ATOM   7244 H1   TIP  1631      -1.780  -0.321  12.451
ATOM   7245 H2   TIP  1631      -0.315  -0.675  12.311
ATOM   7246 O    TIP  1632      13.555   4.997  10.248
ATOM   7247 H1   TIP  1632      13.309   5.916  10.352
ATOM   7248 H2   TIP  1632      12.845   4.615   9.734
ATOM   7249 O    TIP  1633      -1.170  27.017  21.484
ATOM   7250 H1   TIP  1633      -1.881  27.298  20.908
ATOM   7251 H2   TIP  1633      -0.484  26.714  20.888
ATOM   7252 O    TIP  1634       0.938   0.349 -18.940
ATOM   7253 H1   TIP  1634       0.546  -0.087 -19.696
ATOM   7254 H2   TIP  1634       0.288   0.255 -18.244
ATOM   7255 O    TIP  1635      -8.740  19.258 -10.394
ATOM   7256 H1   TIP  1635      -8.374  20.101 -10.662
ATOM   7257 H2   TIP  1635      -9.530  19.159 -10.924
ATOM   7258 O    TIP  1636      21.822   0.999   1.658
ATOM   7259 H1   TIP  1636      22.071   1.452   0.852
ATOM   7260 H2   TIP  1636      22.540   1.177   2.266
ATOM   7261 O    TIP  1637      24.052  -6.568   1.496
ATOM   7262 H1   TIP  1637      23.274  -6.872   1.962
ATOM   7263 H2   TIP  1637      24.291  -7.297   0.924
ATOM   7264 O    TIP  1638      17.295 -25.253  16.489
ATOM   7265 H1   TIP  1638      18.176 -25.583  16.315
ATOM   7266 H2   TIP  1638      16.879 -25.210  15.628
ATOM   7267 O    TIP  1639      21.032  -2.909 -13.194
ATOM   7268 H1   TIP  1639      20.503  -2.126 -13.343
ATOM   7269 H2   TIP  1639      21.241  -2.884 -12.260
ATOM   7270 O    TIP  1640      10.459 -13.241  11.790
[truncated: 411,130 more chars]
