# Supplementary material for: Virtual Double-System Single-Box: A Nonequilibrium Alchemical Technique for Absolute Binding Free Energy Calculations: Application to Ligands of the SARS-CoV-2 Main Protease
Source: J Chem Theory Comput. 2020 Oct 22;16(11):7160–72. doi: 10.1021/acs.jctc.0c00634 (PMC8015232; doi:10.1021/acs.jctc.0c00634)
Supplement: Supplementary file 1 — ct0c00634_si_001.zip [file ct0c00634_si_001.zip › data/NPT_struct/cn27.pdb]

REMARK   Time:         8999.10 CO matrix:   59.04592   0.00000   0.00000   0.00000  59.04592   0.00000   0.00000   0.00000  59.04592
ATOM      1 C01  LIG     1       0.230  -3.226   0.306
ATOM      2 H01  LIG     1       1.059  -3.830   0.671
ATOM      3 C02  LIG     1      -3.112  -2.704  -0.276
ATOM      4 H02  LIG     1      -3.373  -3.226  -1.205
ATOM      5 H03  LIG     1      -3.671  -1.762  -0.224
ATOM      6 H04  LIG     1      -3.542  -3.275   0.555
ATOM      7 C03  LIG     1       1.847  -1.408  -0.487
ATOM      8 H05  LIG     1       2.210  -1.632  -1.498
ATOM      9 H06  LIG     1       2.517  -1.844   0.265
ATOM     10 C04  LIG     1       1.838   0.151  -0.121
ATOM     11 H07  LIG     1       1.098   0.772  -0.639
ATOM     12 C05  LIG     1       2.691   0.130   2.306
ATOM     13 H08  LIG     1       3.676  -0.278   2.086
ATOM     14 C06  LIG     1       2.419   0.396   3.633
ATOM     15 H09  LIG     1       3.163   0.173   4.392
ATOM     16 C07  LIG     1       0.098   0.992   3.123
ATOM     17 H10  LIG     1      -0.885   1.320   3.445
ATOM     18 C08  LIG     1       0.302   0.658   1.816
ATOM     19 H11  LIG     1      -0.521   0.920   1.153
ATOM     20 C09  LIG     1      -0.086  -0.088  -2.532
ATOM     21 H12  LIG     1       0.811  -0.687  -2.660
ATOM     22 C10  LIG     1      -0.338   1.019  -3.367
ATOM     23 H13  LIG     1       0.414   1.249  -4.116
ATOM     24 C11  LIG     1      -2.368   1.455  -2.055
ATOM     25 H14  LIG     1      -3.232   2.099  -1.922
ATOM     26 C12  LIG     1      -2.193   0.248  -1.346
ATOM     27 H15  LIG     1      -2.927  -0.037  -0.598
ATOM     28 C13  LIG     1      -1.581   3.218  -3.767
ATOM     29 H16  LIG     1      -2.539   3.225  -4.301
ATOM     30 H17  LIG     1      -0.806   3.408  -4.520
ATOM     31 C14  LIG     1      -1.724   4.407  -2.752
ATOM     32 H18  LIG     1      -2.287   5.166  -3.308
ATOM     33 H19  LIG     1      -0.735   4.775  -2.449
ATOM     34 H20  LIG     1      -2.311   4.205  -1.847
ATOM     35 N15  LIG     1      -1.051  -3.565   0.521
ATOM     36 C16  LIG     1      -1.673  -2.567  -0.134
ATOM     37 N17  LIG     1       0.472  -2.057  -0.349
ATOM     38 C18  LIG     1      -0.753  -1.672  -0.720
ATOM     39 O19  LIG     1       3.116   0.564  -0.575
ATOM     40 H21  LIG     1       3.828  -0.056  -0.340
ATOM     41 C20  LIG     1       1.622   0.313   1.353
ATOM     42 C21  LIG     1       1.128   0.811   4.054
ATOM     43 O22  LIG     1       0.875   1.060   5.309
ATOM     44 H22  LIG     1       1.528   0.593   5.858
ATOM     45 C23  LIG     1      -0.994  -0.501  -1.536
ATOM     46 C24  LIG     1      -1.448   1.815  -3.066
ATOM     47 N    PHE     2     -15.995 -21.535  -4.933
ATOM     48 H1   PHE     2     -16.454 -21.653  -4.042
ATOM     49 H2   PHE     2     -16.683 -21.149  -5.564
ATOM     50 H3   PHE     2     -15.250 -20.853  -4.917
ATOM     51 CA   PHE     2     -15.542 -22.862  -5.443
ATOM     52 HA   PHE     2     -16.470 -23.433  -5.465
ATOM     53 CB   PHE     2     -14.885 -22.884  -6.848
ATOM     54 HB1  PHE     2     -14.925 -23.938  -7.125
ATOM     55 HB2  PHE     2     -13.880 -22.464  -6.825
ATOM     56 CG   PHE     2     -15.618 -22.068  -7.880
ATOM     57 CD1  PHE     2     -16.938 -22.537  -8.161
ATOM     58 HD1  PHE     2     -17.325 -23.451  -7.735
ATOM     59 CE1  PHE     2     -17.795 -21.902  -9.081
ATOM     60 HE1  PHE     2     -18.782 -22.302  -9.260
ATOM     61 CZ   PHE     2     -17.284 -20.781  -9.741
ATOM     62 HZ   PHE     2     -17.881 -20.216 -10.440
ATOM     63 CE2  PHE     2     -15.988 -20.349  -9.521
ATOM     64 HE2  PHE     2     -15.519 -19.539 -10.060
ATOM     65 CD2  PHE     2     -15.127 -20.971  -8.665
ATOM     66 HD2  PHE     2     -14.098 -20.648  -8.603
ATOM     67 C    PHE     2     -14.555 -23.474  -4.452
ATOM     68 O    PHE     2     -14.051 -22.717  -3.575
ATOM     69 N    PRO     3     -14.361 -24.819  -4.448
ATOM     70 CD   PRO     3     -15.292 -25.859  -4.979
ATOM     71 HD1  PRO     3     -15.076 -26.089  -6.023
ATOM     72 HD2  PRO     3     -16.340 -25.575  -4.884
ATOM     73 CG   PRO     3     -14.969 -27.135  -4.105
ATOM     74 HG1  PRO     3     -15.169 -28.091  -4.588
ATOM     75 HG2  PRO     3     -15.465 -27.092  -3.135
ATOM     76 CB   PRO     3     -13.442 -26.983  -3.926
ATOM     77 HB1  PRO     3     -12.856 -27.419  -4.735
ATOM     78 HB2  PRO     3     -13.076 -27.474  -3.024
ATOM     79 CA   PRO     3     -13.279 -25.484  -3.689
ATOM     80 HA   PRO     3     -13.257 -25.242  -2.626
ATOM     81 C    PRO     3     -11.941 -25.009  -4.318
ATOM     82 O    PRO     3     -11.861 -24.940  -5.531
ATOM     83 N    SER     4     -10.861 -24.761  -3.573
ATOM     84 H    SER     4     -10.894 -24.888  -2.571
ATOM     85 CA   SER     4      -9.591 -24.231  -4.046
ATOM     86 HA   SER     4      -9.647 -23.884  -5.078
ATOM     87 CB   SER     4      -9.063 -23.123  -3.141
ATOM     88 HB1  SER     4      -9.604 -22.199  -3.345
ATOM     89 HB2  SER     4      -8.030 -22.932  -3.431
ATOM     90 OG   SER     4      -9.145 -23.441  -1.706
ATOM     91 HG   SER     4      -8.340 -23.847  -1.376
ATOM     92 C    SER     4      -8.479 -25.358  -4.120
ATOM     93 O    SER     4      -7.299 -24.981  -4.314
ATOM     94 N    GLY     5      -8.802 -26.634  -3.803
ATOM     95 H    GLY     5      -9.799 -26.720  -3.661
ATOM     96 CA   GLY     5      -7.858 -27.748  -3.560
ATOM     97 HA1  GLY     5      -8.372 -28.602  -3.120
ATOM     98 HA2  GLY     5      -7.130 -27.350  -2.853
ATOM     99 C    GLY     5      -6.910 -28.189  -4.653
ATOM    100 O    GLY     5      -5.964 -28.937  -4.389
ATOM    101 N    LYS     6      -7.184 -27.678  -5.869
ATOM    102 H    LYS     6      -8.101 -27.333  -6.115
ATOM    103 CA   LYS     6      -6.188 -27.732  -6.997
ATOM    104 HA   LYS     6      -5.521 -28.558  -6.752
ATOM    105 CB   LYS     6      -6.928 -28.011  -8.307
ATOM    106 HB1  LYS     6      -6.189 -27.961  -9.107
ATOM    107 HB2  LYS     6      -7.792 -27.357  -8.422
ATOM    108 CG   LYS     6      -7.460 -29.463  -8.353
ATOM    109 HG1  LYS     6      -8.177 -29.619  -7.547
ATOM    110 HG2  LYS     6      -6.661 -30.205  -8.351
ATOM    111 CD   LYS     6      -8.356 -29.500  -9.622
ATOM    112 HD1  LYS     6      -7.847 -29.206 -10.540
ATOM    113 HD2  LYS     6      -9.161 -28.772  -9.515
ATOM    114 CE   LYS     6      -8.953 -30.900  -9.812
ATOM    115 HE1  LYS     6      -8.167 -31.616  -9.571
ATOM    116 HE2  LYS     6      -9.165 -30.914 -10.881
ATOM    117 NZ   LYS     6     -10.119 -31.153  -8.977
ATOM    118 HZ1  LYS     6     -10.876 -30.485  -9.001
ATOM    119 HZ2  LYS     6     -10.473 -32.069  -9.215
ATOM    120 HZ3  LYS     6      -9.811 -31.269  -8.022
ATOM    121 C    LYS     6      -5.208 -26.493  -7.104
ATOM    122 O    LYS     6      -4.298 -26.520  -7.939
ATOM    123 N    VAL     7      -5.499 -25.473  -6.311
ATOM    124 H    VAL     7      -6.223 -25.561  -5.613
ATOM    125 CA   VAL     7      -4.888 -24.109  -6.477
ATOM    126 HA   VAL     7      -4.232 -24.074  -7.346
ATOM    127 CB   VAL     7      -5.881 -22.948  -6.589
ATOM    128 HB   VAL     7      -6.044 -22.561  -5.583
ATOM    129 CG1  VAL     7      -5.488 -21.685  -7.433
ATOM    130 HG11 VAL     7      -4.737 -21.096  -6.906
ATOM    131 HG12 VAL     7      -5.178 -22.015  -8.425
ATOM    132 HG13 VAL     7      -6.373 -21.059  -7.545
ATOM    133 CG2  VAL     7      -7.234 -23.414  -7.253
ATOM    134 HG21 VAL     7      -6.947 -23.992  -8.131
ATOM    135 HG22 VAL     7      -7.691 -24.137  -6.577
ATOM    136 HG23 VAL     7      -7.995 -22.651  -7.416
ATOM    137 C    VAL     7      -3.832 -23.679  -5.366
ATOM    138 O    VAL     7      -2.957 -22.853  -5.549
ATOM    139 N    GLU     8      -4.057 -24.207  -4.187
ATOM    140 H    GLU     8      -4.916 -24.714  -4.026
ATOM    141 CA   GLU     8      -3.359 -23.769  -2.951
ATOM    142 HA   GLU     8      -3.454 -22.683  -2.931
ATOM    143 CB   GLU     8      -4.122 -24.365  -1.713
ATOM    144 HB1  GLU     8      -3.575 -24.115  -0.805
ATOM    145 HB2  GLU     8      -4.161 -25.439  -1.899
ATOM    146 CG   GLU     8      -5.521 -23.849  -1.499
ATOM    147 HG1  GLU     8      -6.110 -23.852  -2.416
ATOM    148 HG2  GLU     8      -5.445 -22.817  -1.157
ATOM    149 CD   GLU     8      -6.239 -24.685  -0.397
ATOM    150 OE1  GLU     8      -7.408 -24.395  -0.068
ATOM    151 OE2  GLU     8      -5.578 -25.614   0.174
ATOM    152 C    GLU     8      -1.894 -24.292  -2.919
ATOM    153 O    GLU     8      -1.038 -23.641  -2.385
ATOM    154 N    GLY     9      -1.589 -25.391  -3.619
ATOM    155 H    GLY     9      -2.340 -25.964  -3.975
ATOM    156 CA   GLY     9      -0.210 -25.720  -3.962
ATOM    157 HA1  GLY     9      -0.171 -26.720  -4.394
ATOM    158 HA2  GLY     9       0.346 -25.872  -3.037
ATOM    159 C    GLY     9       0.542 -24.719  -4.864
ATOM    160 O    GLY     9       1.726 -24.932  -5.177
ATOM    161 N    CYS    10      -0.077 -23.756  -5.528
ATOM    162 H    CYS    10      -1.082 -23.712  -5.442
ATOM    163 CA   CYS    10       0.549 -22.821  -6.511
ATOM    164 HA   CYS    10       1.434 -23.293  -6.938
ATOM    165 CB   CYS    10      -0.438 -22.518  -7.689
ATOM    166 HB1  CYS    10      -0.010 -21.846  -8.433
ATOM    167 HB2  CYS    10      -1.258 -21.975  -7.220
ATOM    168 SG   CYS    10      -1.152 -23.997  -8.530
ATOM    169 HG   CYS    10      -1.578 -24.503  -7.369
ATOM    170 C    CYS    10       0.964 -21.516  -5.913
ATOM    171 O    CYS    10       1.422 -20.588  -6.618
ATOM    172 N    MET    11       0.745 -21.342  -4.607
ATOM    173 H    MET    11       0.397 -22.108  -4.049
ATOM    174 CA   MET    11       0.882 -20.046  -3.915
ATOM    175 HA   MET    11       0.765 -19.291  -4.692
ATOM    176 CB   MET    11      -0.214 -19.888  -2.944
ATOM    177 HB1  MET    11       0.047 -18.914  -2.529
ATOM    178 HB2  MET    11      -0.224 -20.625  -2.141
ATOM    179 CG   MET    11      -1.648 -19.797  -3.560
ATOM    180 HG1  MET    11      -2.306 -19.504  -2.742
ATOM    181 HG2  MET    11      -1.920 -20.831  -3.770
ATOM    182 SD   MET    11      -1.931 -18.867  -5.015
ATOM    183 CE   MET    11      -1.158 -17.343  -4.543
ATOM    184 HE1  MET    11      -1.297 -16.488  -5.205
ATOM    185 HE2  MET    11      -1.768 -17.092  -3.674
ATOM    186 HE3  MET    11      -0.095 -17.356  -4.301
ATOM    187 C    MET    11       2.232 -19.891  -3.225
ATOM    188 O    MET    11       2.699 -20.836  -2.588
ATOM    189 N    VAL    12       2.843 -18.707  -3.242
ATOM    190 H    VAL    12       2.585 -17.970  -3.883
ATOM    191 CA   VAL    12       4.123 -18.463  -2.683
ATOM    192 HA   VAL    12       4.115 -19.057  -1.769
ATOM    193 CB   VAL    12       5.275 -18.778  -3.664
ATOM    194 HB   VAL    12       6.256 -18.529  -3.261
ATOM    195 CG1  VAL    12       5.282 -20.231  -4.060
ATOM    196 HG11 VAL    12       5.426 -20.935  -3.241
ATOM    197 HG12 VAL    12       4.393 -20.384  -4.672
ATOM    198 HG13 VAL    12       6.163 -20.408  -4.677
ATOM    199 CG2  VAL    12       5.217 -17.923  -4.956
ATOM    200 HG21 VAL    12       6.104 -17.990  -5.586
ATOM    201 HG22 VAL    12       4.288 -18.232  -5.436
ATOM    202 HG23 VAL    12       5.131 -16.848  -4.796
ATOM    203 C    VAL    12       4.392 -17.034  -2.182
ATOM    204 O    VAL    12       3.737 -16.088  -2.551
ATOM    205 N    GLN    13       5.347 -16.933  -1.243
ATOM    206 H    GLN    13       5.840 -17.746  -0.902
ATOM    207 CA   GLN    13       5.943 -15.674  -0.787
ATOM    208 HA   GLN    13       5.138 -14.946  -0.688
ATOM    209 CB   GLN    13       6.454 -15.862   0.684
ATOM    210 HB1  GLN    13       7.255 -16.595   0.777
ATOM    211 HB2  GLN    13       5.645 -16.225   1.318
ATOM    212 CG   GLN    13       6.913 -14.544   1.301
ATOM    213 HG1  GLN    13       6.318 -13.696   0.960
ATOM    214 HG2  GLN    13       7.962 -14.506   1.009
ATOM    215 CD   GLN    13       6.779 -14.452   2.821
ATOM    216 OE1  GLN    13       6.091 -13.597   3.362
ATOM    217 NE2  GLN    13       7.434 -15.313   3.521
ATOM    218 HE21 GLN    13       7.995 -16.053   3.123
ATOM    219 HE22 GLN    13       7.233 -15.306   4.511
ATOM    220 C    GLN    13       7.020 -15.099  -1.661
ATOM    221 O    GLN    13       7.932 -15.807  -1.968
ATOM    222 N    VAL    14       6.964 -13.842  -2.025
ATOM    223 H    VAL    14       6.163 -13.247  -1.870
ATOM    224 CA   VAL    14       7.841 -13.238  -3.031
ATOM    225 HA   VAL    14       8.681 -13.882  -3.291
ATOM    226 CB   VAL    14       7.138 -12.834  -4.361
ATOM    227 HB   VAL    14       6.247 -12.244  -4.146
ATOM    228 CG1  VAL    14       8.046 -12.030  -5.401
ATOM    229 HG11 VAL    14       9.018 -12.522  -5.357
ATOM    230 HG12 VAL    14       7.881 -12.046  -6.479
ATOM    231 HG13 VAL    14       8.288 -10.996  -5.155
ATOM    232 CG2  VAL    14       6.562 -14.049  -5.095
ATOM    233 HG21 VAL    14       5.654 -13.686  -5.578
ATOM    234 HG22 VAL    14       7.248 -14.471  -5.829
ATOM    235 HG23 VAL    14       6.189 -14.804  -4.403
ATOM    236 C    VAL    14       8.411 -11.967  -2.337
ATOM    237 O    VAL    14       7.635 -11.293  -1.619
ATOM    238 N    THR    15       9.660 -11.673  -2.620
ATOM    239 H    THR    15      10.134 -12.305  -3.248
ATOM    240 CA   THR    15      10.362 -10.542  -1.969
ATOM    241 HA   THR    15       9.649  -9.803  -1.603
ATOM    242 CB   THR    15      11.172 -10.986  -0.699
ATOM    243 HB   THR    15      11.895 -11.742  -1.003
ATOM    244 CG2  THR    15      11.823  -9.841   0.039
ATOM    245 HG21 THR    15      12.021 -10.091   1.082
ATOM    246 HG22 THR    15      12.763  -9.624  -0.469
ATOM    247 HG23 THR    15      11.106  -9.020   0.039
ATOM    248 OG1  THR    15      10.329 -11.605   0.295
ATOM    249 HG1  THR    15       9.762 -10.975   0.745
ATOM    250 C    THR    15      11.364  -9.960  -2.970
ATOM    251 O    THR    15      11.991 -10.665  -3.787
ATOM    252 N    CYS    16      11.528  -8.650  -2.909
ATOM    253 H    CYS    16      10.908  -8.082  -2.350
ATOM    254 CA   CYS    16      12.625  -7.944  -3.586
ATOM    255 HA   CYS    16      13.448  -8.627  -3.797
ATOM    256 CB   CYS    16      12.230  -7.287  -4.904
ATOM    257 HB1  CYS    16      11.297  -6.751  -4.731
ATOM    258 HB2  CYS    16      11.891  -8.048  -5.607
ATOM    259 SG   CYS    16      13.619  -6.356  -5.484
ATOM    260 HG   CYS    16      13.479  -5.239  -4.764
ATOM    261 C    CYS    16      13.238  -6.998  -2.565
ATOM    262 O    CYS    16      12.417  -6.138  -2.194
ATOM    263 N    GLY    17      14.429  -7.198  -2.004
ATOM    264 H    GLY    17      15.059  -7.858  -2.437
ATOM    265 CA   GLY    17      15.013  -6.186  -1.068
ATOM    266 HA1  GLY    17      14.925  -5.232  -1.587
ATOM    267 HA2  GLY    17      16.057  -6.442  -0.882
ATOM    268 C    GLY    17      14.225  -6.139   0.223
ATOM    269 O    GLY    17      14.286  -7.102   1.005
ATOM    270 N    THR    18      13.390  -5.119   0.426
ATOM    271 H    THR    18      13.356  -4.403  -0.286
ATOM    272 CA   THR    18      12.605  -4.899   1.676
ATOM    273 HA   THR    18      12.816  -5.673   2.413
ATOM    274 CB   THR    18      12.952  -3.518   2.356
ATOM    275 HB   THR    18      12.216  -3.165   3.079
ATOM    276 CG2  THR    18      14.205  -3.686   3.184
ATOM    277 HG21 THR    18      14.087  -4.441   3.961
ATOM    278 HG22 THR    18      14.993  -4.038   2.519
ATOM    279 HG23 THR    18      14.474  -2.711   3.593
ATOM    280 OG1  THR    18      13.123  -2.459   1.375
ATOM    281 HG1  THR    18      13.886  -1.946   1.653
ATOM    282 C    THR    18      11.130  -4.845   1.442
ATOM    283 O    THR    18      10.362  -4.629   2.372
ATOM    284 N    THR    19      10.593  -5.210   0.244
ATOM    285 H    THR    19      11.223  -5.592  -0.447
ATOM    286 CA   THR    19       9.155  -5.384  -0.022
ATOM    287 HA   THR    19       8.583  -5.082   0.856
ATOM    288 CB   THR    19       8.801  -4.515  -1.256
ATOM    289 HB   THR    19       9.459  -4.820  -2.070
ATOM    290 CG2  THR    19       7.321  -4.559  -1.635
ATOM    291 HG21 THR    19       6.865  -5.532  -1.813
ATOM    292 HG22 THR    19       6.774  -3.965  -0.903
ATOM    293 HG23 THR    19       7.187  -3.880  -2.478
ATOM    294 OG1  THR    19       9.226  -3.161  -0.966
ATOM    295 HG1  THR    19       9.272  -2.641  -1.772
ATOM    296 C    THR    19       8.830  -6.897  -0.224
ATOM    297 O    THR    19       9.372  -7.584  -1.093
ATOM    298 N    THR    20       7.921  -7.426   0.585
ATOM    299 H    THR    20       7.491  -6.784   1.235
ATOM    300 CA   THR    20       7.370  -8.797   0.524
ATOM    301 HA   THR    20       7.840  -9.358  -0.284
ATOM    302 CB   THR    20       7.646  -9.487   1.843
ATOM    303 HB   THR    20       7.278  -8.936   2.709
ATOM    304 CG2  THR    20       7.171 -10.936   1.991
ATOM    305 HG21 THR    20       7.501 -11.547   2.831
ATOM    306 HG22 THR    20       6.082 -10.955   2.045
ATOM    307 HG23 THR    20       7.411 -11.567   1.135
ATOM    308 OG1  THR    20       8.996  -9.729   2.016
ATOM    309 HG1  THR    20       9.572  -9.008   2.282
ATOM    310 C    THR    20       5.827  -8.827   0.336
ATOM    311 O    THR    20       5.048  -8.147   1.060
ATOM    312 N    LEU    21       5.399  -9.683  -0.629
ATOM    313 H    LEU    21       6.131 -10.268  -1.007
ATOM    314 CA   LEU    21       4.003  -9.957  -1.052
ATOM    315 HA   LEU    21       3.293  -9.910  -0.226
ATOM    316 CB   LEU    21       3.572  -8.928  -2.045
ATOM    317 HB1  LEU    21       3.239  -8.011  -1.560
ATOM    318 HB2  LEU    21       2.648  -9.221  -2.543
ATOM    319 CG   LEU    21       4.604  -8.430  -3.094
ATOM    320 HG   LEU    21       5.526  -8.061  -2.647
ATOM    321 CD1  LEU    21       4.942  -9.561  -3.920
ATOM    322 HD11 LEU    21       4.040 -10.076  -4.252
ATOM    323 HD12 LEU    21       5.298  -9.106  -4.845
ATOM    324 HD13 LEU    21       5.710 -10.200  -3.485
ATOM    325 CD2  LEU    21       3.961  -7.257  -3.865
ATOM    326 HD21 LEU    21       2.967  -7.603  -4.149
ATOM    327 HD22 LEU    21       3.883  -6.469  -3.117
ATOM    328 HD23 LEU    21       4.562  -6.856  -4.681
ATOM    329 C    LEU    21       3.768 -11.419  -1.626
ATOM    330 O    LEU    21       4.746 -12.207  -1.708
ATOM    331 N    ASN    22       2.561 -11.834  -2.021
ATOM    332 H    ASN    22       1.823 -11.166  -1.846
ATOM    333 CA   ASN    22       2.227 -13.165  -2.585
ATOM    334 HA   ASN    22       2.918 -13.935  -2.243
ATOM    335 CB   ASN    22       0.830 -13.573  -2.124
ATOM    336 HB1  ASN    22       0.549 -14.596  -2.373
ATOM    337 HB2  ASN    22       0.113 -12.941  -2.649
ATOM    338 CG   ASN    22       0.586 -13.371  -0.611
ATOM    339 OD1  ASN    22       0.849 -14.237   0.159
ATOM    340 ND2  ASN    22       0.175 -12.243  -0.149
ATOM    341 HD21 ASN    22      -0.050 -11.522  -0.820
ATOM    342 HD22 ASN    22       0.290 -11.910   0.798
ATOM    343 C    ASN    22       2.362 -13.143  -4.123
ATOM    344 O    ASN    22       2.144 -12.123  -4.817
ATOM    345 N    GLY    23       2.785 -14.230  -4.662
ATOM    346 H    GLY    23       3.007 -14.987  -4.030
ATOM    347 CA   GLY    23       2.898 -14.542  -6.046
ATOM    348 HA1  GLY    23       3.931 -14.404  -6.367
ATOM    349 HA2  GLY    23       2.302 -13.871  -6.664
ATOM    350 C    GLY    23       2.366 -15.985  -6.301
ATOM    351 O    GLY    23       2.253 -16.846  -5.395
ATOM    352 N    LEU    24       2.210 -16.248  -7.568
ATOM    353 H    LEU    24       2.470 -15.550  -8.249
ATOM    354 CA   LEU    24       1.636 -17.460  -8.164
ATOM    355 HA   LEU    24       1.163 -18.079  -7.401
ATOM    356 CB   LEU    24       0.506 -16.984  -9.112
ATOM    357 HB1  LEU    24       0.979 -16.431  -9.924
ATOM    358 HB2  LEU    24      -0.187 -16.327  -8.586
ATOM    359 CG   LEU    24      -0.245 -18.155  -9.675
ATOM    360 HG   LEU    24       0.462 -18.813 -10.181
ATOM    361 CD1  LEU    24      -0.978 -19.035  -8.661
ATOM    362 HD11 LEU    24      -1.588 -18.396  -8.022
ATOM    363 HD12 LEU    24      -1.619 -19.775  -9.141
ATOM    364 HD13 LEU    24      -0.306 -19.681  -8.096
ATOM    365 CD2  LEU    24      -1.224 -17.454 -10.673
ATOM    366 HD21 LEU    24      -0.658 -16.822 -11.358
ATOM    367 HD22 LEU    24      -1.794 -18.205 -11.219
ATOM    368 HD23 LEU    24      -1.900 -16.819 -10.100
ATOM    369 C    LEU    24       2.707 -18.226  -8.971
ATOM    370 O    LEU    24       3.270 -17.681  -9.879
ATOM    371 N    TRP    25       2.964 -19.456  -8.608
ATOM    372 H    TRP    25       2.322 -19.890  -7.960
ATOM    373 CA   TRP    25       4.068 -20.325  -9.089
ATOM    374 HA   TRP    25       4.782 -19.758  -9.686
ATOM    375 CB   TRP    25       4.767 -20.723  -7.849
ATOM    376 HB1  TRP    25       4.049 -21.117  -7.130
ATOM    377 HB2  TRP    25       5.217 -19.819  -7.438
ATOM    378 CG   TRP    25       5.789 -21.774  -7.955
ATOM    379 CD1  TRP    25       6.624 -21.832  -8.997
ATOM    380 HD1  TRP    25       6.605 -21.246  -9.904
ATOM    381 NE1  TRP    25       7.556 -22.828  -8.836
ATOM    382 HE1  TRP    25       8.181 -23.098  -9.582
ATOM    383 CE2  TRP    25       7.413 -23.374  -7.597
ATOM    384 CZ2  TRP    25       8.081 -24.385  -6.907
ATOM    385 HZ2  TRP    25       8.899 -24.880  -7.409
ATOM    386 CH2  TRP    25       7.611 -24.954  -5.745
ATOM    387 HH2  TRP    25       8.119 -25.744  -5.211
ATOM    388 CZ3  TRP    25       6.456 -24.361  -5.178
ATOM    389 HZ3  TRP    25       6.059 -24.811  -4.280
ATOM    390 CE3  TRP    25       5.794 -23.208  -5.756
ATOM    391 HE3  TRP    25       4.889 -22.744  -5.391
ATOM    392 CD2  TRP    25       6.227 -22.783  -6.995
ATOM    393 C    TRP    25       3.493 -21.527  -9.921
ATOM    394 O    TRP    25       2.791 -22.404  -9.436
ATOM    395 N    LEU    26       3.757 -21.544 -11.236
ATOM    396 H    LEU    26       4.350 -20.804 -11.583
ATOM    397 CA   LEU    26       3.269 -22.448 -12.242
ATOM    398 HA   LEU    26       2.818 -23.277 -11.698
ATOM    399 CB   LEU    26       2.183 -21.730 -13.095
ATOM    400 HB1  LEU    26       1.968 -22.352 -13.964
ATOM    401 HB2  LEU    26       2.693 -20.844 -13.476
ATOM    402 CG   LEU    26       0.916 -21.186 -12.345
ATOM    403 HG   LEU    26       1.233 -20.675 -11.436
ATOM    404 CD1  LEU    26       0.123 -20.310 -13.319
ATOM    405 HD11 LEU    26       0.620 -19.379 -13.592
ATOM    406 HD12 LEU    26      -0.053 -20.895 -14.222
ATOM    407 HD13 LEU    26      -0.762 -19.815 -12.919
ATOM    408 CD2  LEU    26       0.038 -22.250 -11.822
ATOM    409 HD21 LEU    26      -0.717 -21.878 -11.129
ATOM    410 HD22 LEU    26      -0.350 -22.830 -12.660
ATOM    411 HD23 LEU    26       0.742 -22.840 -11.235
ATOM    412 C    LEU    26       4.504 -23.092 -13.003
ATOM    413 O    LEU    26       5.174 -22.441 -13.753
ATOM    414 N    ASP    27       4.777 -24.363 -12.644
ATOM    415 H    ASP    27       4.174 -24.875 -12.016
ATOM    416 CA   ASP    27       6.056 -25.020 -12.910
ATOM    417 HA   ASP    27       6.068 -25.912 -12.284
ATOM    418 CB   ASP    27       6.103 -25.719 -14.301
ATOM    419 HB1  ASP    27       7.056 -26.234 -14.418
ATOM    420 HB2  ASP    27       5.919 -24.813 -14.878
ATOM    421 CG   ASP    27       4.991 -26.723 -14.596
ATOM    422 OD1  ASP    27       4.704 -27.514 -13.629
ATOM    423 OD2  ASP    27       4.547 -26.764 -15.741
ATOM    424 C    ASP    27       7.372 -24.252 -12.502
ATOM    425 O    ASP    27       7.639 -24.147 -11.272
ATOM    426 N    ASP    28       8.103 -23.758 -13.513
ATOM    427 H    ASP    28       7.802 -23.827 -14.475
ATOM    428 CA   ASP    28       9.457 -23.076 -13.255
ATOM    429 HA   ASP    28       9.804 -23.392 -12.271
ATOM    430 CB   ASP    28      10.589 -23.534 -14.251
ATOM    431 HB1  ASP    28      10.823 -24.541 -13.904
ATOM    432 HB2  ASP    28      11.506 -22.956 -14.143
ATOM    433 CG   ASP    28      10.296 -23.545 -15.778
ATOM    434 OD1  ASP    28       9.212 -23.172 -16.244
ATOM    435 OD2  ASP    28      11.171 -23.956 -16.603
ATOM    436 C    ASP    28       9.342 -21.535 -13.254
ATOM    437 O    ASP    28      10.361 -20.870 -13.155
ATOM    438 N    VAL    29       8.100 -21.037 -13.332
ATOM    439 H    VAL    29       7.322 -21.648 -13.130
ATOM    440 CA   VAL    29       7.745 -19.635 -13.507
ATOM    441 HA   VAL    29       8.653 -19.033 -13.555
ATOM    442 CB   VAL    29       7.049 -19.532 -14.942
ATOM    443 HB   VAL    29       6.008 -19.853 -14.966
ATOM    444 CG1  VAL    29       7.153 -18.036 -15.252
ATOM    445 HG11 VAL    29       6.906 -17.887 -16.303
ATOM    446 HG12 VAL    29       6.343 -17.539 -14.719
ATOM    447 HG13 VAL    29       8.116 -17.674 -14.891
ATOM    448 CG2  VAL    29       7.753 -20.312 -16.042
ATOM    449 HG21 VAL    29       7.534 -21.359 -15.832
ATOM    450 HG22 VAL    29       7.391 -20.114 -17.050
ATOM    451 HG23 VAL    29       8.817 -20.108 -15.918
ATOM    452 C    VAL    29       6.858 -19.149 -12.351
ATOM    453 O    VAL    29       5.911 -19.830 -12.028
ATOM    454 N    VAL    30       7.144 -17.939 -11.785
ATOM    455 H    VAL    30       7.926 -17.421 -12.160
ATOM    456 CA   VAL    30       6.358 -17.218 -10.757
ATOM    457 HA   VAL    30       5.517 -17.869 -10.518
ATOM    458 CB   VAL    30       7.256 -17.012  -9.480
ATOM    459 HB   VAL    30       8.123 -16.435  -9.802
ATOM    460 CG1  VAL    30       6.477 -16.303  -8.307
ATOM    461 HG11 VAL    30       6.942 -16.580  -7.360
ATOM    462 HG12 VAL    30       6.394 -15.226  -8.448
ATOM    463 HG13 VAL    30       5.453 -16.675  -8.288
ATOM    464 CG2  VAL    30       7.694 -18.381  -8.983
ATOM    465 HG21 VAL    30       8.064 -18.440  -7.960
ATOM    466 HG22 VAL    30       6.815 -19.026  -8.979
ATOM    467 HG23 VAL    30       8.426 -18.703  -9.724
ATOM    468 C    VAL    30       5.935 -15.869 -11.315
ATOM    469 O    VAL    30       6.680 -15.037 -11.776
ATOM    470 N    TYR    31       4.664 -15.506 -11.026
ATOM    471 H    TYR    31       4.144 -16.102 -10.398
ATOM    472 CA   TYR    31       3.994 -14.250 -11.322
ATOM    473 HA   TYR    31       4.577 -13.593 -11.967
ATOM    474 CB   TYR    31       2.641 -14.446 -12.049
ATOM    475 HB1  TYR    31       2.184 -13.506 -12.355
ATOM    476 HB2  TYR    31       1.926 -14.947 -11.397
ATOM    477 CG   TYR    31       2.754 -15.204 -13.364
ATOM    478 CD1  TYR    31       2.794 -16.618 -13.423
ATOM    479 HD1  TYR    31       2.935 -17.229 -12.544
ATOM    480 CE1  TYR    31       3.097 -17.245 -14.652
ATOM    481 HE1  TYR    31       3.229 -18.317 -14.637
ATOM    482 CZ   TYR    31       3.091 -16.553 -15.833
ATOM    483 OH   TYR    31       3.232 -17.263 -16.975
ATOM    484 HH   TYR    31       3.056 -16.640 -17.684
ATOM    485 CE2  TYR    31       2.976 -15.096 -15.848
ATOM    486 HE2  TYR    31       3.224 -14.446 -16.674
ATOM    487 CD2  TYR    31       2.808 -14.487 -14.585
ATOM    488 HD2  TYR    31       2.883 -13.410 -14.554
ATOM    489 C    TYR    31       3.758 -13.558 -10.011
ATOM    490 O    TYR    31       3.268 -14.119  -9.024
ATOM    491 N    CYS    32       4.147 -12.318  -9.884
ATOM    492 H    CYS    32       4.673 -11.830 -10.595
ATOM    493 CA   CYS    32       4.007 -11.431  -8.665
ATOM    494 HA   CYS    32       3.198 -11.794  -8.032
ATOM    495 CB   CYS    32       5.289 -11.646  -7.880
ATOM    496 HB1  CYS    32       5.410 -12.711  -7.679
ATOM    497 HB2  CYS    32       5.272 -11.109  -6.932
ATOM    498 SG   CYS    32       6.779 -11.265  -8.901
ATOM    499 HG   CYS    32       6.338 -11.735 -10.072
ATOM    500 C    CYS    32       3.658  -9.901  -9.091
ATOM    501 O    CYS    32       3.936  -9.500 -10.180
ATOM    502 N    PRO    33       2.992  -9.141  -8.197
ATOM    503 CD   PRO    33       2.373  -9.558  -6.931
ATOM    504 HD1  PRO    33       3.183  -9.532  -6.202
ATOM    505 HD2  PRO    33       2.026 -10.591  -6.906
ATOM    506 CG   PRO    33       1.248  -8.547  -6.621
ATOM    507 HG1  PRO    33       1.109  -8.440  -5.545
ATOM    508 HG2  PRO    33       0.330  -8.810  -7.147
ATOM    509 CB   PRO    33       1.836  -7.309  -7.262
ATOM    510 HB1  PRO    33       2.480  -6.977  -6.448
ATOM    511 HB2  PRO    33       1.087  -6.528  -7.389
ATOM    512 CA   PRO    33       2.597  -7.771  -8.515
ATOM    513 HA   PRO    33       1.958  -7.683  -9.394
ATOM    514 C    PRO    33       3.831  -6.849  -8.801
ATOM    515 O    PRO    33       4.777  -6.966  -8.055
ATOM    516 N    ARG    34       3.837  -6.002  -9.837
ATOM    517 H    ARG    34       2.983  -5.857 -10.357
ATOM    518 CA   ARG    34       5.046  -5.325 -10.306
ATOM    519 HA   ARG    34       5.722  -6.174 -10.402
ATOM    520 CB   ARG    34       4.952  -4.711 -11.757
ATOM    521 HB1  ARG    34       4.507  -5.515 -12.343
ATOM    522 HB2  ARG    34       5.960  -4.485 -12.105
ATOM    523 CG   ARG    34       4.082  -3.442 -11.622
ATOM    524 HG1  ARG    34       4.512  -2.695 -10.956
ATOM    525 HG2  ARG    34       3.115  -3.869 -11.356
ATOM    526 CD   ARG    34       3.985  -2.786 -12.975
ATOM    527 HD1  ARG    34       3.755  -3.572 -13.694
ATOM    528 HD2  ARG    34       4.985  -2.388 -13.147
ATOM    529 NE   ARG    34       3.026  -1.710 -13.056
ATOM    530 HE   ARG    34       2.483  -1.455 -12.244
ATOM    531 CZ   ARG    34       2.607  -1.081 -14.129
ATOM    532 NH1  ARG    34       3.001  -1.325 -15.343
ATOM    533 HH11 ARG    34       3.765  -1.952 -15.551
ATOM    534 HH12 ARG    34       2.570  -0.844 -16.120
ATOM    535 NH2  ARG    34       1.674  -0.210 -13.980
ATOM    536 HH21 ARG    34       1.282  -0.148 -13.051
ATOM    537 HH22 ARG    34       0.991   0.003 -14.693
ATOM    538 C    ARG    34       5.722  -4.334  -9.362
ATOM    539 O    ARG    34       6.898  -3.910  -9.491
ATOM    540 N    HSE    35       5.091  -3.815  -8.274
ATOM    541 H    HSE    35       4.133  -4.081  -8.098
ATOM    542 CA   HSE    35       5.563  -2.758  -7.380
ATOM    543 HA   HSE    35       6.158  -2.148  -8.060
ATOM    544 CB   HSE    35       4.413  -1.915  -6.823
ATOM    545 HB1  HSE    35       3.859  -1.419  -7.619
ATOM    546 HB2  HSE    35       4.936  -1.298  -6.092
ATOM    547 CG   HSE    35       3.277  -2.608  -6.233
ATOM    548 ND1  HSE    35       2.696  -3.791  -6.726
ATOM    549 CE1  HSE    35       1.583  -3.914  -5.989
ATOM    550 HE1  HSE    35       0.794  -4.616  -6.217
ATOM    551 NE2  HSE    35       1.474  -2.905  -5.134
ATOM    552 HE2  HSE    35       0.561  -2.744  -4.735
ATOM    553 CD2  HSE    35       2.575  -2.094  -5.220
ATOM    554 HD2  HSE    35       2.774  -1.187  -4.667
ATOM    555 C    HSE    35       6.573  -3.230  -6.384
ATOM    556 O    HSE    35       7.240  -2.495  -5.747
ATOM    557 N    VAL    36       6.815  -4.573  -6.354
ATOM    558 H    VAL    36       6.311  -5.273  -6.879
ATOM    559 CA   VAL    36       7.706  -5.176  -5.305
ATOM    560 HA   VAL    36       7.304  -4.840  -4.349
ATOM    561 CB   VAL    36       7.630  -6.704  -5.395
ATOM    562 HB   VAL    36       6.561  -6.920  -5.394
ATOM    563 CG1  VAL    36       8.077  -7.361  -6.683
ATOM    564 HG11 VAL    36       7.721  -8.391  -6.671
ATOM    565 HG12 VAL    36       7.545  -6.958  -7.544
ATOM    566 HG13 VAL    36       9.164  -7.356  -6.772
ATOM    567 CG2  VAL    36       8.144  -7.516  -4.148
ATOM    568 HG21 VAL    36       9.228  -7.523  -4.034
ATOM    569 HG22 VAL    36       7.720  -7.045  -3.261
ATOM    570 HG23 VAL    36       7.835  -8.554  -4.274
ATOM    571 C    VAL    36       9.163  -4.757  -5.388
ATOM    572 O    VAL    36       9.840  -4.527  -4.356
ATOM    573 N    ILE    37       9.709  -4.439  -6.568
ATOM    574 H    ILE    37       9.101  -4.460  -7.374
ATOM    575 CA   ILE    37      11.076  -3.795  -6.757
ATOM    576 HA   ILE    37      11.715  -4.348  -6.068
ATOM    577 CB   ILE    37      11.590  -3.980  -8.220
ATOM    578 HB   ILE    37      12.663  -3.844  -8.358
ATOM    579 CG2  ILE    37      11.522  -5.436  -8.668
ATOM    580 HG21 ILE    37      10.476  -5.740  -8.714
ATOM    581 HG22 ILE    37      11.837  -5.618  -9.695
ATOM    582 HG23 ILE    37      12.060  -6.199  -8.105
ATOM    583 CG1  ILE    37      10.956  -2.992  -9.201
ATOM    584 HG11 ILE    37      11.047  -1.977  -8.816
ATOM    585 HG12 ILE    37       9.924  -3.259  -9.430
ATOM    586 CD1  ILE    37      11.515  -2.990 -10.654
ATOM    587 HD11 ILE    37      11.316  -3.922 -11.184
ATOM    588 HD12 ILE    37      11.058  -2.208 -11.259
ATOM    589 HD13 ILE    37      12.598  -2.871 -10.655
ATOM    590 C    ILE    37      11.257  -2.420  -6.181
ATOM    591 O    ILE    37      12.441  -2.053  -6.015
ATOM    592 N    CYS    38      10.222  -1.710  -5.867
ATOM    593 H    CYS    38       9.321  -2.154  -5.972
ATOM    594 CA   CYS    38      10.306  -0.423  -5.193
ATOM    595 HA   CYS    38      11.253   0.072  -5.410
ATOM    596 CB   CYS    38       9.286   0.506  -5.941
ATOM    597 HB1  CYS    38       9.113   1.457  -5.438
ATOM    598 HB2  CYS    38       8.286   0.074  -5.990
ATOM    599 SG   CYS    38       9.888   0.961  -7.663
ATOM    600 HG   CYS    38       9.072   2.017  -7.696
ATOM    601 C    CYS    38      10.071  -0.480  -3.706
ATOM    602 O    CYS    38       9.633  -1.495  -3.153
ATOM    603 N    THR    39      10.427   0.590  -3.015
ATOM    604 H    THR    39      10.934   1.324  -3.490
ATOM    605 CA   THR    39      10.307   0.660  -1.552
ATOM    606 HA   THR    39       9.686  -0.198  -1.295
ATOM    607 CB   THR    39      11.680   0.574  -0.871
ATOM    608 HB   THR    39      11.521   0.268   0.163
ATOM    609 CG2  THR    39      12.600  -0.540  -1.349
ATOM    610 HG21 THR    39      11.984  -1.404  -1.102
ATOM    611 HG22 THR    39      12.729  -0.527  -2.431
ATOM    612 HG23 THR    39      13.514  -0.530  -0.755
ATOM    613 OG1  THR    39      12.368   1.773  -0.825
ATOM    614 HG1  THR    39      12.463   2.138  -1.708
ATOM    615 C    THR    39       9.516   1.957  -1.303
ATOM    616 O    THR    39       9.032   2.708  -2.144
ATOM    617 N    SER    40       9.396   2.262   0.013
ATOM    618 H    SER    40       9.817   1.560   0.606
ATOM    619 CA   SER    40       8.424   3.208   0.531
ATOM    620 HA   SER    40       7.470   2.698   0.392
ATOM    621 CB   SER    40       8.725   3.380   2.027
ATOM    622 HB1  SER    40       8.169   4.251   2.373
ATOM    623 HB2  SER    40       9.777   3.636   2.155
ATOM    624 OG   SER    40       8.526   2.155   2.754
ATOM    625 HG   SER    40       8.563   2.417   3.677
ATOM    626 C    SER    40       8.550   4.673  -0.012
ATOM    627 O    SER    40       7.612   5.420   0.108
ATOM    628 N    GLU    41       9.667   5.078  -0.681
ATOM    629 H    GLU    41      10.529   4.565  -0.560
ATOM    630 CA   GLU    41       9.852   6.364  -1.333
ATOM    631 HA   GLU    41       9.094   7.067  -0.986
ATOM    632 CB   GLU    41      11.242   6.904  -0.801
ATOM    633 HB1  GLU    41      11.530   7.872  -1.209
ATOM    634 HB2  GLU    41      12.032   6.239  -1.151
ATOM    635 CG   GLU    41      11.270   7.107   0.722
ATOM    636 HG1  GLU    41      11.250   6.138   1.221
ATOM    637 HG2  GLU    41      10.414   7.757   0.904
ATOM    638 CD   GLU    41      12.571   7.813   1.186
ATOM    639 OE1  GLU    41      13.670   7.185   1.149
ATOM    640 OE2  GLU    41      12.555   8.895   1.791
ATOM    641 C    GLU    41       9.873   6.432  -2.803
ATOM    642 O    GLU    41      10.084   7.524  -3.374
ATOM    643 N    ASP    42       9.733   5.258  -3.382
ATOM    644 H    ASP    42       9.492   4.437  -2.845
ATOM    645 CA   ASP    42      10.014   4.976  -4.772
ATOM    646 HA   ASP    42      10.635   5.797  -5.132
ATOM    647 CB   ASP    42      11.045   3.776  -4.803
ATOM    648 HB1  ASP    42      11.431   3.635  -5.813
ATOM    649 HB2  ASP    42      10.423   2.906  -4.592
ATOM    650 CG   ASP    42      12.326   3.870  -3.908
ATOM    651 OD1  ASP    42      13.031   4.875  -3.976
ATOM    652 OD2  ASP    42      12.580   2.900  -3.120
ATOM    653 C    ASP    42       8.761   4.665  -5.632
ATOM    654 O    ASP    42       8.943   4.523  -6.822
ATOM    655 N    MET    43       7.644   4.560  -4.988
ATOM    656 H    MET    43       7.698   4.634  -3.982
ATOM    657 CA   MET    43       6.396   4.050  -5.527
ATOM    658 HA   MET    43       6.619   3.542  -6.465
ATOM    659 CB   MET    43       5.711   3.093  -4.529
ATOM    660 HB1  MET    43       4.714   2.918  -4.935
ATOM    661 HB2  MET    43       5.487   3.537  -3.559
ATOM    662 CG   MET    43       6.429   1.793  -4.305
ATOM    663 HG1  MET    43       7.351   2.047  -3.782
ATOM    664 HG2  MET    43       6.619   1.290  -5.253
ATOM    665 SD   MET    43       5.270   0.725  -3.454
ATOM    666 CE   MET    43       6.425  -0.425  -2.749
ATOM    667 HE1  MET    43       5.880  -1.203  -2.215
ATOM    668 HE2  MET    43       7.043  -0.958  -3.472
ATOM    669 HE3  MET    43       6.923   0.196  -2.004
ATOM    670 C    MET    43       5.417   5.208  -5.993
ATOM    671 O    MET    43       4.373   4.959  -6.614
ATOM    672 N    LEU    44       5.695   6.478  -5.678
ATOM    673 H    LEU    44       6.612   6.659  -5.294
ATOM    674 CA   LEU    44       4.924   7.674  -6.048
ATOM    675 HA   LEU    44       3.889   7.352  -6.162
ATOM    676 CB   LEU    44       5.061   8.687  -4.878
ATOM    677 HB1  LEU    44       6.110   8.904  -4.675
ATOM    678 HB2  LEU    44       4.717   8.115  -4.016
ATOM    679 CG   LEU    44       4.154  10.006  -5.005
ATOM    680 HG   LEU    44       4.622  10.523  -5.843
ATOM    681 CD1  LEU    44       2.658   9.983  -5.266
ATOM    682 HD11 LEU    44       2.057   9.614  -4.435
ATOM    683 HD12 LEU    44       2.296  10.994  -5.454
ATOM    684 HD13 LEU    44       2.489   9.407  -6.176
ATOM    685 CD2  LEU    44       4.375  10.657  -3.621
ATOM    686 HD21 LEU    44       5.422  10.958  -3.560
ATOM    687 HD22 LEU    44       3.789  11.558  -3.439
ATOM    688 HD23 LEU    44       4.137   9.977  -2.804
ATOM    689 C    LEU    44       5.311   8.211  -7.424
ATOM    690 O    LEU    44       4.458   8.914  -7.939
ATOM    691 N    ASN    45       6.374   7.771  -7.988
ATOM    692 H    ASN    45       6.967   7.200  -7.402
ATOM    693 CA   ASN    45       6.914   8.167  -9.293
ATOM    694 HA   ASN    45       6.171   8.261 -10.085
ATOM    695 CB   ASN    45       7.668   9.448  -9.018
ATOM    696 HB1  ASN    45       8.517   9.327  -8.345
ATOM    697 HB2  ASN    45       6.931  10.123  -8.585
ATOM    698 CG   ASN    45       8.049  10.100 -10.313
ATOM    699 OD1  ASN    45       9.213  10.407 -10.563
ATOM    700 ND2  ASN    45       7.151  10.448 -11.192
ATOM    701 HD21 ASN    45       6.156  10.303 -11.095
ATOM    702 HD22 ASN    45       7.480  10.926 -12.019
ATOM    703 C    ASN    45       7.853   7.061  -9.865
ATOM    704 O    ASN    45       8.993   7.377 -10.108
ATOM    705 N    PRO    46       7.486   5.795 -10.140
ATOM    706 CD   PRO    46       6.270   5.180  -9.597
ATOM    707 HD1  PRO    46       5.308   5.606  -9.882
ATOM    708 HD2  PRO    46       6.335   5.213  -8.509
ATOM    709 CG   PRO    46       6.326   3.723 -10.120
ATOM    710 HG1  PRO    46       5.999   3.721 -11.160
ATOM    711 HG2  PRO    46       5.736   3.064  -9.484
ATOM    712 CB   PRO    46       7.873   3.455 -10.001
ATOM    713 HB1  PRO    46       8.077   2.665 -10.724
ATOM    714 HB2  PRO    46       8.172   3.391  -8.955
ATOM    715 CA   PRO    46       8.401   4.746 -10.591
ATOM    716 HA   PRO    46       9.367   4.931 -10.121
ATOM    717 C    PRO    46       8.563   4.797 -12.144
ATOM    718 O    PRO    46       7.645   5.166 -12.910
ATOM    719 N    ASN    47       9.740   4.272 -12.598
ATOM    720 H    ASN    47      10.419   3.990 -11.905
ATOM    721 CA   ASN    47      10.018   3.807 -13.982
ATOM    722 HA   ASN    47       9.112   3.668 -14.572
ATOM    723 CB   ASN    47      10.959   4.848 -14.589
ATOM    724 HB1  ASN    47      11.936   4.740 -14.117
ATOM    725 HB2  ASN    47      10.609   5.852 -14.351
ATOM    726 CG   ASN    47      11.198   4.783 -16.111
ATOM    727 OD1  ASN    47      11.319   3.701 -16.774
ATOM    728 ND2  ASN    47      11.266   5.863 -16.822
ATOM    729 HD21 ASN    47      11.536   6.669 -16.276
ATOM    730 HD22 ASN    47      11.524   5.784 -17.795
ATOM    731 C    ASN    47      10.585   2.378 -14.080
ATOM    732 O    ASN    47      11.737   2.064 -13.947
ATOM    733 N    TYR    48       9.637   1.502 -14.022
ATOM    734 H    TYR    48       8.657   1.701 -14.166
ATOM    735 CA   TYR    48       9.888   0.018 -14.046
ATOM    736 HA   TYR    48      10.425  -0.259 -13.139
ATOM    737 CB   TYR    48       8.479  -0.593 -14.002
ATOM    738 HB1  TYR    48       8.469  -1.681 -14.078
ATOM    739 HB2  TYR    48       7.952  -0.261 -14.896
ATOM    740 CG   TYR    48       7.675  -0.388 -12.782
ATOM    741 CD1  TYR    48       8.203  -0.525 -11.518
ATOM    742 HD1  TYR    48       9.250  -0.680 -11.307
ATOM    743 CE1  TYR    48       7.415  -0.421 -10.393
ATOM    744 HE1  TYR    48       7.760  -0.571  -9.380
ATOM    745 CZ   TYR    48       6.070  -0.084 -10.496
ATOM    746 OH   TYR    48       5.277  -0.069  -9.378
ATOM    747 HH   TYR    48       4.344  -0.017  -9.599
ATOM    748 CE2  TYR    48       5.491   0.004 -11.795
ATOM    749 HE2  TYR    48       4.432   0.214 -11.817
ATOM    750 CD2  TYR    48       6.284  -0.135 -12.946
ATOM    751 HD2  TYR    48       5.834  -0.109 -13.927
ATOM    752 C    TYR    48      10.823  -0.416 -15.189
ATOM    753 O    TYR    48      11.635  -1.224 -14.892
ATOM    754 N    GLU    49      10.802   0.302 -16.304
ATOM    755 H    GLU    49      10.220   1.127 -16.266
ATOM    756 CA   GLU    49      11.511  -0.063 -17.574
ATOM    757 HA   GLU    49      11.351  -1.125 -17.761
ATOM    758 CB   GLU    49      10.960   0.707 -18.812
ATOM    759 HB1  GLU    49      11.199   1.769 -18.747
ATOM    760 HB2  GLU    49       9.878   0.580 -18.777
ATOM    761 CG   GLU    49      11.463   0.269 -20.147
ATOM    762 HG1  GLU    49      11.641  -0.803 -20.069
ATOM    763 HG2  GLU    49      12.368   0.824 -20.396
ATOM    764 CD   GLU    49      10.302   0.390 -21.137
ATOM    765 OE1  GLU    49       9.256  -0.248 -20.865
ATOM    766 OE2  GLU    49      10.369   1.146 -22.113
ATOM    767 C    GLU    49      13.075   0.246 -17.443
ATOM    768 O    GLU    49      13.882  -0.286 -18.168
ATOM    769 N    ASP    50      13.373   1.264 -16.570
ATOM    770 H    ASP    50      12.590   1.760 -16.168
ATOM    771 CA   ASP    50      14.767   1.702 -16.193
ATOM    772 HA   ASP    50      15.499   1.556 -16.987
ATOM    773 CB   ASP    50      14.808   3.200 -16.003
ATOM    774 HB1  ASP    50      14.086   3.464 -15.229
ATOM    775 HB2  ASP    50      14.470   3.716 -16.902
ATOM    776 CG   ASP    50      16.149   3.782 -15.652
ATOM    777 OD1  ASP    50      17.022   3.755 -16.529
ATOM    778 OD2  ASP    50      16.327   4.193 -14.479
ATOM    779 C    ASP    50      15.273   0.963 -14.885
ATOM    780 O    ASP    50      16.451   0.759 -14.678
ATOM    781 N    LEU    51      14.351   0.446 -14.038
ATOM    782 H    LEU    51      13.386   0.706 -14.180
ATOM    783 CA   LEU    51      14.690  -0.325 -12.785
ATOM    784 HA   LEU    51      15.596   0.058 -12.316
ATOM    785 CB   LEU    51      13.469  -0.161 -11.830
ATOM    786 HB1  LEU    51      13.675  -0.901 -11.057
ATOM    787 HB2  LEU    51      12.549  -0.514 -12.296
ATOM    788 CG   LEU    51      13.337   1.197 -11.200
ATOM    789 HG   LEU    51      13.493   2.036 -11.879
ATOM    790 CD1  LEU    51      11.917   1.155 -10.585
ATOM    791 HD11 LEU    51      11.248   1.399 -11.410
ATOM    792 HD12 LEU    51      11.580   0.207 -10.166
ATOM    793 HD13 LEU    51      11.914   2.049  -9.960
ATOM    794 CD2  LEU    51      14.396   1.305 -10.057
ATOM    795 HD21 LEU    51      14.228   0.546  -9.293
ATOM    796 HD22 LEU    51      15.359   1.135 -10.539
ATOM    797 HD23 LEU    51      14.353   2.339  -9.714
ATOM    798 C    LEU    51      15.060  -1.763 -13.102
ATOM    799 O    LEU    51      16.088  -2.311 -12.742
ATOM    800 N    LEU    52      14.114  -2.396 -13.853
ATOM    801 H    LEU    52      13.313  -1.846 -14.128
ATOM    802 CA   LEU    52      14.213  -3.797 -14.245
ATOM    803 HA   LEU    52      14.225  -4.331 -13.294
ATOM    804 CB   LEU    52      12.925  -4.334 -14.871
ATOM    805 HB1  LEU    52      12.765  -3.857 -15.837
ATOM    806 HB2  LEU    52      12.134  -4.026 -14.187
ATOM    807 CG   LEU    52      12.723  -5.867 -15.089
ATOM    808 HG   LEU    52      13.475  -6.200 -15.804
ATOM    809 CD1  LEU    52      12.788  -6.558 -13.764
ATOM    810 HD11 LEU    52      13.761  -6.281 -13.360
ATOM    811 HD12 LEU    52      11.945  -6.314 -13.118
ATOM    812 HD13 LEU    52      12.711  -7.643 -13.844
ATOM    813 CD2  LEU    52      11.282  -6.128 -15.639
ATOM    814 HD21 LEU    52      10.538  -5.529 -15.114
ATOM    815 HD22 LEU    52      11.219  -5.998 -16.720
ATOM    816 HD23 LEU    52      11.104  -7.188 -15.458
ATOM    817 C    LEU    52      15.422  -4.180 -15.068
ATOM    818 O    LEU    52      15.830  -5.336 -15.051
ATOM    819 N    ILE    53      16.022  -3.279 -15.822
ATOM    820 H    ILE    53      15.474  -2.438 -15.936
ATOM    821 CA   ILE    53      17.303  -3.468 -16.508
ATOM    822 HA   ILE    53      17.306  -4.464 -16.949
ATOM    823 CB   ILE    53      17.489  -2.444 -17.670
ATOM    824 HB   ILE    53      16.696  -2.617 -18.398
ATOM    825 CG2  ILE    53      17.294  -0.969 -17.137
ATOM    826 HG21 ILE    53      16.329  -1.012 -16.632
ATOM    827 HG22 ILE    53      18.133  -0.693 -16.499
ATOM    828 HG23 ILE    53      17.204  -0.242 -17.944
ATOM    829 CG1  ILE    53      18.782  -2.662 -18.557
ATOM    830 HG11 ILE    53      18.846  -3.738 -18.718
ATOM    831 HG12 ILE    53      19.667  -2.208 -18.111
ATOM    832 CD1  ILE    53      18.714  -1.982 -19.947
ATOM    833 HD11 ILE    53      17.843  -2.272 -20.536
ATOM    834 HD12 ILE    53      18.541  -0.917 -19.795
ATOM    835 HD13 ILE    53      19.648  -2.146 -20.485
ATOM    836 C    ILE    53      18.546  -3.370 -15.558
ATOM    837 O    ILE    53      19.571  -3.940 -15.863
ATOM    838 N    ARG    54      18.479  -2.723 -14.393
ATOM    839 H    ARG    54      17.704  -2.080 -14.322
ATOM    840 CA   ARG    54      19.583  -2.744 -13.415
ATOM    841 HA   ARG    54      20.552  -2.798 -13.911
ATOM    842 CB   ARG    54      19.472  -1.469 -12.519
ATOM    843 HB1  ARG    54      20.064  -1.621 -11.616
ATOM    844 HB2  ARG    54      18.439  -1.238 -12.257
ATOM    845 CG   ARG    54      20.126  -0.233 -13.135
ATOM    846 HG1  ARG    54      19.643  -0.135 -14.107
ATOM    847 HG2  ARG    54      21.178  -0.411 -13.355
ATOM    848 CD   ARG    54      19.947   1.037 -12.256
ATOM    849 HD1  ARG    54      20.656   1.777 -12.629
ATOM    850 HD2  ARG    54      20.271   0.834 -11.235
ATOM    851 NE   ARG    54      18.646   1.659 -12.415
ATOM    852 HE   ARG    54      18.233   1.579 -13.333
ATOM    853 CZ   ARG    54      18.145   2.611 -11.709
ATOM    854 NH1  ARG    54      18.611   2.915 -10.538
ATOM    855 HH11 ARG    54      19.472   2.469 -10.256
ATOM    856 HH12 ARG    54      18.107   3.519  -9.904
ATOM    857 NH2  ARG    54      17.133   3.319 -12.092
ATOM    858 HH21 ARG    54      16.790   3.411 -13.038
ATOM    859 HH22 ARG    54      16.850   4.057 -11.463
ATOM    860 C    ARG    54      19.504  -3.936 -12.502
ATOM    861 O    ARG    54      20.559  -4.339 -12.009
ATOM    862 N    LYS    55      18.290  -4.373 -12.088
ATOM    863 H    LYS    55      17.482  -3.894 -12.460
ATOM    864 CA   LYS    55      18.218  -5.443 -11.081
ATOM    865 HA   LYS    55      18.766  -5.094 -10.205
ATOM    866 CB   LYS    55      16.730  -5.732 -10.664
ATOM    867 HB1  LYS    55      16.831  -6.507  -9.904
ATOM    868 HB2  LYS    55      16.160  -6.102 -11.515
ATOM    869 CG   LYS    55      15.965  -4.562 -10.049
ATOM    870 HG1  LYS    55      15.051  -5.015  -9.666
ATOM    871 HG2  LYS    55      15.600  -3.850 -10.790
ATOM    872 CD   LYS    55      16.609  -3.875  -8.792
ATOM    873 HD1  LYS    55      16.849  -4.614  -8.028
ATOM    874 HD2  LYS    55      15.850  -3.208  -8.382
ATOM    875 CE   LYS    55      17.731  -2.953  -9.083
ATOM    876 HE1  LYS    55      17.495  -2.180  -9.814
ATOM    877 HE2  LYS    55      18.542  -3.587  -9.440
ATOM    878 NZ   LYS    55      18.198  -2.311  -7.815
ATOM    879 HZ1  LYS    55      18.284  -3.015  -7.095
ATOM    880 HZ2  LYS    55      19.010  -1.713  -7.866
ATOM    881 HZ3  LYS    55      17.441  -1.744  -7.461
ATOM    882 C    LYS    55      18.745  -6.782 -11.531
ATOM    883 O    LYS    55      19.007  -6.947 -12.708
ATOM    884 N    SER    56      19.009  -7.656 -10.626
ATOM    885 H    SER    56      18.909  -7.446  -9.643
ATOM    886 CA   SER    56      19.543  -8.990 -10.891
ATOM    887 HA   SER    56      19.338  -9.296 -11.917
ATOM    888 CB   SER    56      21.062  -8.942 -10.861
ATOM    889 HB1  SER    56      21.371  -9.861 -10.363
ATOM    890 HB2  SER    56      21.465  -8.065 -10.354
ATOM    891 OG   SER    56      21.530  -9.029 -12.210
ATOM    892 HG   SER    56      22.455  -9.285 -12.204
ATOM    893 C    SER    56      18.919 -10.086 -10.004
ATOM    894 O    SER    56      18.338  -9.685  -8.977
ATOM    895 N    ASN    57      19.189 -11.371 -10.250
ATOM    896 H    ASN    57      19.814 -11.591 -11.013
ATOM    897 CA   ASN    57      18.587 -12.492  -9.567
ATOM    898 HA   ASN    57      17.514 -12.492  -9.762
ATOM    899 CB   ASN    57      19.116 -13.816 -10.175
ATOM    900 HB1  ASN    57      18.568 -14.586  -9.631
ATOM    901 HB2  ASN    57      20.196 -13.947 -10.097
ATOM    902 CG   ASN    57      18.673 -14.016 -11.615
ATOM    903 OD1  ASN    57      17.554 -13.753 -11.982
ATOM    904 ND2  ASN    57      19.560 -14.383 -12.495
ATOM    905 HD21 ASN    57      20.551 -14.506 -12.348
ATOM    906 HD22 ASN    57      19.294 -14.519 -13.459
ATOM    907 C    ASN    57      18.729 -12.429  -8.036
ATOM    908 O    ASN    57      17.776 -12.705  -7.342
ATOM    909 N    HSE    58      19.902 -12.017  -7.528
ATOM    910 H    HSE    58      20.626 -11.849  -8.211
ATOM    911 CA   HSE    58      20.224 -11.870  -6.125
ATOM    912 HA   HSE    58      19.861 -12.723  -5.551
ATOM    913 CB   HSE    58      21.750 -11.840  -5.964
ATOM    914 HB1  HSE    58      22.301 -12.687  -6.373
ATOM    915 HB2  HSE    58      21.768 -11.885  -4.875
ATOM    916 CG   HSE    58      22.356 -10.506  -6.344
ATOM    917 ND1  HSE    58      21.873  -9.573  -7.280
ATOM    918 CE1  HSE    58      22.709  -8.511  -7.262
ATOM    919 HE1  HSE    58      22.448  -7.615  -7.806
ATOM    920 NE2  HSE    58      23.704  -8.727  -6.352
ATOM    921 HE2  HSE    58      24.483  -8.111  -6.168
ATOM    922 CD2  HSE    58      23.523  -9.970  -5.843
ATOM    923 HD2  HSE    58      24.062 -10.593  -5.146
ATOM    924 C    HSE    58      19.569 -10.668  -5.383
ATOM    925 O    HSE    58      19.555 -10.776  -4.136
ATOM    926 N    ASN    59      18.983  -9.676  -6.086
ATOM    927 H    ASN    59      19.147  -9.567  -7.077
ATOM    928 CA   ASN    59      18.057  -8.660  -5.535
ATOM    929 HA   ASN    59      18.541  -8.331  -4.615
ATOM    930 CB   ASN    59      17.924  -7.422  -6.457
ATOM    931 HB1  ASN    59      17.203  -6.710  -6.056
ATOM    932 HB2  ASN    59      17.662  -7.757  -7.461
ATOM    933 CG   ASN    59      19.235  -6.676  -6.697
ATOM    934 OD1  ASN    59      19.479  -6.233  -7.825
ATOM    935 ND2  ASN    59      20.058  -6.386  -5.700
ATOM    936 HD21 ASN    59      19.863  -6.669  -4.750
ATOM    937 HD22 ASN    59      20.947  -5.970  -5.940
ATOM    938 C    ASN    59      16.647  -9.239  -5.221
ATOM    939 O    ASN    59      16.026  -8.908  -4.233
ATOM    940 N    PHE    60      16.117 -10.080  -6.121
ATOM    941 H    PHE    60      16.742 -10.359  -6.864
ATOM    942 CA   PHE    60      14.885 -10.765  -5.942
ATOM    943 HA   PHE    60      14.169 -10.041  -5.554
ATOM    944 CB   PHE    60      14.382 -11.212  -7.315
ATOM    945 HB1  PHE    60      13.392 -11.630  -7.138
ATOM    946 HB2  PHE    60      14.962 -12.029  -7.744
ATOM    947 CG   PHE    60      14.180 -10.187  -8.410
ATOM    948 CD1  PHE    60      13.002  -9.480  -8.489
ATOM    949 HD1  PHE    60      12.260  -9.705  -7.738
ATOM    950 CE1  PHE    60      12.852  -8.531  -9.546
ATOM    951 HE1  PHE    60      11.878  -8.085  -9.676
ATOM    952 CZ   PHE    60      13.890  -8.313 -10.443
ATOM    953 HZ   PHE    60      13.694  -7.630 -11.255
ATOM    954 CE2  PHE    60      15.122  -8.955 -10.359
ATOM    955 HE2  PHE    60      15.971  -8.800 -11.009
ATOM    956 CD2  PHE    60      15.195  -9.979  -9.377
ATOM    957 HD2  PHE    60      16.034 -10.649  -9.256
ATOM    958 C    PHE    60      14.975 -12.073  -5.096
ATOM    959 O    PHE    60      15.994 -12.693  -4.983
ATOM    960 N    LEU    61      13.771 -12.618  -4.724
ATOM    961 H    LEU    61      13.021 -11.942  -4.748
ATOM    962 CA   LEU    61      13.637 -13.909  -3.952
ATOM    963 HA   LEU    61      14.282 -14.672  -4.387
ATOM    964 CB   LEU    61      14.021 -13.497  -2.523
ATOM    965 HB1  LEU    61      13.459 -12.601  -2.260
ATOM    966 HB2  LEU    61      15.043 -13.129  -2.608
ATOM    967 CG   LEU    61      13.930 -14.606  -1.441
ATOM    968 HG   LEU    61      13.884 -15.574  -1.939
ATOM    969 CD1  LEU    61      15.184 -14.639  -0.617
ATOM    970 HD11 LEU    61      16.057 -14.735  -1.262
ATOM    971 HD12 LEU    61      15.197 -13.713  -0.043
ATOM    972 HD13 LEU    61      15.194 -15.510   0.039
ATOM    973 CD2  LEU    61      12.592 -14.582  -0.628
ATOM    974 HD21 LEU    61      11.755 -14.603  -1.326
ATOM    975 HD22 LEU    61      12.574 -15.466   0.009
ATOM    976 HD23 LEU    61      12.608 -13.726   0.046
ATOM    977 C    LEU    61      12.215 -14.500  -3.911
ATOM    978 O    LEU    61      11.185 -13.887  -3.754
ATOM    979 N    VAL    62      12.134 -15.805  -4.181
ATOM    980 H    VAL    62      12.928 -16.364  -4.458
ATOM    981 CA   VAL    62      10.947 -16.604  -3.724
ATOM    982 HA   VAL    62      10.113 -15.990  -3.382
ATOM    983 CB   VAL    62      10.314 -17.379  -4.922
ATOM    984 HB   VAL    62      11.067 -18.089  -5.264
ATOM    985 CG1  VAL    62       9.061 -18.145  -4.568
ATOM    986 HG11 VAL    62       8.679 -18.484  -5.530
ATOM    987 HG12 VAL    62       9.402 -18.949  -3.916
ATOM    988 HG13 VAL    62       8.306 -17.577  -4.024
ATOM    989 CG2  VAL    62      10.114 -16.374  -6.064
ATOM    990 HG21 VAL    62       9.660 -15.443  -5.725
ATOM    991 HG22 VAL    62      11.089 -16.098  -6.467
ATOM    992 HG23 VAL    62       9.553 -16.829  -6.880
ATOM    993 C    VAL    62      11.202 -17.539  -2.528
ATOM    994 O    VAL    62      12.327 -17.978  -2.287
ATOM    995 N    GLN    63      10.108 -17.747  -1.764
ATOM    996 H    GLN    63       9.257 -17.219  -1.894
ATOM    997 CA   GLN    63       9.984 -18.744  -0.724
ATOM    998 HA   GLN    63      10.777 -19.484  -0.835
ATOM    999 CB   GLN    63      10.213 -18.006   0.629
ATOM   1000 HB1  GLN    63       9.432 -17.249   0.711
ATOM   1001 HB2  GLN    63      11.225 -17.612   0.533
ATOM   1002 CG   GLN    63      10.272 -19.043   1.744
ATOM   1003 HG1  GLN    63      11.143 -19.696   1.685
ATOM   1004 HG2  GLN    63       9.379 -19.665   1.693
ATOM   1005 CD   GLN    63      10.305 -18.392   3.105
ATOM   1006 OE1  GLN    63       9.332 -17.642   3.361
ATOM   1007 NE2  GLN    63      11.189 -18.676   3.956
ATOM   1008 HE21 GLN    63      12.033 -19.162   3.688
ATOM   1009 HE22 GLN    63      11.272 -18.148   4.813
ATOM   1010 C    GLN    63       8.619 -19.477  -0.804
ATOM   1011 O    GLN    63       7.575 -18.811  -0.761
ATOM   1012 N    ALA    64       8.550 -20.810  -0.728
ATOM   1013 H    ALA    64       9.414 -21.322  -0.626
ATOM   1014 CA   ALA    64       7.368 -21.744  -0.768
ATOM   1015 HA   ALA    64       6.528 -21.063  -0.899
ATOM   1016 CB   ALA    64       7.650 -22.636  -1.995
ATOM   1017 HB1  ALA    64       8.595 -23.180  -1.968
ATOM   1018 HB2  ALA    64       6.862 -23.359  -2.207
ATOM   1019 HB3  ALA    64       7.674 -21.929  -2.824
ATOM   1020 C    ALA    64       7.308 -22.486   0.611
ATOM   1021 O    ALA    64       8.362 -23.031   1.052
ATOM   1022 N    GLY    65       6.254 -22.349   1.348
ATOM   1023 H    GLY    65       5.477 -21.921   0.864
ATOM   1024 CA   GLY    65       6.155 -22.517   2.773
ATOM   1025 HA1  GLY    65       6.112 -23.590   2.961
ATOM   1026 HA2  GLY    65       5.214 -22.107   3.138
ATOM   1027 C    GLY    65       7.342 -21.840   3.494
ATOM   1028 O    GLY    65       7.514 -20.593   3.417
ATOM   1029 N    ASN    66       8.298 -22.634   4.053
ATOM   1030 H    ASN    66       8.169 -23.627   3.917
ATOM   1031 CA   ASN    66       9.550 -22.168   4.703
ATOM   1032 HA   ASN    66       9.582 -21.081   4.633
ATOM   1033 CB   ASN    66       9.464 -22.476   6.185
ATOM   1034 HB1  ASN    66       9.430 -23.555   6.338
ATOM   1035 HB2  ASN    66       8.568 -22.058   6.644
ATOM   1036 CG   ASN    66      10.541 -21.825   6.965
ATOM   1037 OD1  ASN    66      10.569 -20.540   7.028
ATOM   1038 ND2  ASN    66      11.305 -22.628   7.666
ATOM   1039 HD21 ASN    66      11.016 -23.589   7.778
ATOM   1040 HD22 ASN    66      12.087 -22.336   8.234
ATOM   1041 C    ASN    66      10.805 -22.692   3.884
ATOM   1042 O    ASN    66      11.923 -22.741   4.384
ATOM   1043 N    VAL    67      10.656 -22.979   2.592
ATOM   1044 H    VAL    67       9.822 -22.767   2.063
ATOM   1045 CA   VAL    67      11.709 -23.329   1.687
ATOM   1046 HA   VAL    67      12.622 -23.539   2.245
ATOM   1047 CB   VAL    67      11.266 -24.676   1.052
ATOM   1048 HB   VAL    67      10.367 -24.553   0.449
ATOM   1049 CG1  VAL    67      12.291 -25.193   0.031
ATOM   1050 HG11 VAL    67      11.909 -26.095  -0.447
ATOM   1051 HG12 VAL    67      12.342 -24.434  -0.749
ATOM   1052 HG13 VAL    67      13.240 -25.298   0.557
ATOM   1053 CG2  VAL    67      10.959 -25.831   2.092
ATOM   1054 HG21 VAL    67      10.374 -25.556   2.969
ATOM   1055 HG22 VAL    67      10.661 -26.713   1.525
ATOM   1056 HG23 VAL    67      11.924 -26.015   2.565
ATOM   1057 C    VAL    67      12.014 -22.216   0.699
ATOM   1058 O    VAL    67      11.180 -21.798  -0.080
ATOM   1059 N    GLN    68      13.276 -21.771   0.722
ATOM   1060 H    GLN    68      13.995 -22.184   1.298
ATOM   1061 CA   GLN    68      13.705 -20.764  -0.281
ATOM   1062 HA   GLN    68      12.932 -19.996  -0.335
ATOM   1063 CB   GLN    68      14.986 -20.036   0.200
ATOM   1064 HB1  GLN    68      15.786 -20.776   0.185
ATOM   1065 HB2  GLN    68      15.013 -19.607   1.201
ATOM   1066 CG   GLN    68      15.423 -18.886  -0.703
ATOM   1067 HG1  GLN    68      14.665 -18.112  -0.828
ATOM   1068 HG2  GLN    68      15.527 -19.202  -1.741
ATOM   1069 CD   GLN    68      16.747 -18.275  -0.278
ATOM   1070 OE1  GLN    68      17.276 -18.696   0.722
ATOM   1071 NE2  GLN    68      17.278 -17.274  -0.960
ATOM   1072 HE21 GLN    68      16.860 -17.101  -1.863
ATOM   1073 HE22 GLN    68      18.078 -16.809  -0.556
ATOM   1074 C    GLN    68      13.876 -21.341  -1.662
ATOM   1075 O    GLN    68      14.618 -22.287  -1.805
ATOM   1076 N    LEU    69      13.412 -20.573  -2.716
ATOM   1077 H    LEU    69      12.991 -19.675  -2.523
ATOM   1078 CA   LEU    69      13.641 -20.961  -4.097
ATOM   1079 HA   LEU    69      14.001 -21.988  -4.163
ATOM   1080 CB   LEU    69      12.391 -20.928  -5.009
ATOM   1081 HB1  LEU    69      12.798 -21.417  -5.894
ATOM   1082 HB2  LEU    69      12.097 -19.898  -5.207
ATOM   1083 CG   LEU    69      11.189 -21.658  -4.497
ATOM   1084 HG   LEU    69      10.901 -21.157  -3.573
ATOM   1085 CD1  LEU    69      10.135 -21.565  -5.612
ATOM   1086 HD11 LEU    69       9.728 -20.561  -5.486
ATOM   1087 HD12 LEU    69      10.626 -21.776  -6.562
ATOM   1088 HD13 LEU    69       9.444 -22.396  -5.472
ATOM   1089 CD2  LEU    69      11.496 -23.109  -4.162
ATOM   1090 HD21 LEU    69      12.382 -23.158  -3.529
ATOM   1091 HD22 LEU    69      10.684 -23.620  -3.645
ATOM   1092 HD23 LEU    69      11.706 -23.712  -5.045
ATOM   1093 C    LEU    69      14.798 -20.036  -4.546
ATOM   1094 O    LEU    69      14.931 -18.908  -4.096
ATOM   1095 N    ARG    70      15.640 -20.476  -5.461
ATOM   1096 H    ARG    70      15.440 -21.425  -5.742
ATOM   1097 CA   ARG    70      16.566 -19.658  -6.199
ATOM   1098 HA   ARG    70      16.813 -18.747  -5.654
ATOM   1099 CB   ARG    70      17.831 -20.474  -6.363
ATOM   1100 HB1  ARG    70      17.645 -21.528  -6.570
ATOM   1101 HB2  ARG    70      18.331 -20.462  -5.394
ATOM   1102 CG   ARG    70      18.609 -19.891  -7.510
ATOM   1103 HG1  ARG    70      18.616 -18.801  -7.532
ATOM   1104 HG2  ARG    70      18.227 -20.145  -8.498
ATOM   1105 CD   ARG    70      20.065 -20.335  -7.478
ATOM   1106 HD1  ARG    70      20.136 -21.416  -7.363
ATOM   1107 HD2  ARG    70      20.617 -19.797  -6.708
ATOM   1108 NE   ARG    70      20.775 -19.925  -8.744
ATOM   1109 HE   ARG    70      20.754 -18.958  -9.034
ATOM   1110 CZ   ARG    70      21.367 -20.721  -9.628
ATOM   1111 NH1  ARG    70      21.592 -21.972  -9.395
ATOM   1112 HH11 ARG    70      21.132 -22.472  -8.647
ATOM   1113 HH12 ARG    70      22.040 -22.566 -10.079
ATOM   1114 NH2  ARG    70      21.985 -20.307 -10.670
ATOM   1115 HH21 ARG    70      21.889 -19.344 -10.959
ATOM   1116 HH22 ARG    70      22.427 -21.041 -11.205
ATOM   1117 C    ARG    70      15.829 -19.003  -7.452
ATOM   1118 O    ARG    70      14.941 -19.725  -7.999
ATOM   1119 N    VAL    71      16.239 -17.855  -8.020
ATOM   1120 H    VAL    71      17.001 -17.374  -7.565
ATOM   1121 CA   VAL    71      15.720 -17.262  -9.252
ATOM   1122 HA   VAL    71      14.848 -17.798  -9.629
ATOM   1123 CB   VAL    71      15.240 -15.762  -9.066
ATOM   1124 HB   VAL    71      16.106 -15.129  -8.872
ATOM   1125 CG1  VAL    71      14.574 -15.170 -10.289
ATOM   1126 HG11 VAL    71      14.205 -14.156 -10.137
ATOM   1127 HG12 VAL    71      15.346 -15.035 -11.047
ATOM   1128 HG13 VAL    71      13.758 -15.791 -10.657
ATOM   1129 CG2  VAL    71      14.322 -15.664  -7.806
ATOM   1130 HG21 VAL    71      15.040 -15.552  -6.993
ATOM   1131 HG22 VAL    71      13.791 -14.727  -7.971
ATOM   1132 HG23 VAL    71      13.766 -16.586  -7.635
ATOM   1133 C    VAL    71      16.757 -17.345 -10.378
ATOM   1134 O    VAL    71      17.955 -17.170 -10.145
ATOM   1135 N    ILE    72      16.303 -17.715 -11.604
ATOM   1136 H    ILE    72      15.367 -18.075 -11.725
ATOM   1137 CA   ILE    72      17.168 -17.843 -12.748
ATOM   1138 HA   ILE    72      18.205 -17.610 -12.503
ATOM   1139 CB   ILE    72      17.161 -19.303 -13.183
ATOM   1140 HB   ILE    72      17.808 -19.362 -14.058
ATOM   1141 CG2  ILE    72      17.849 -20.238 -12.083
ATOM   1142 HG21 ILE    72      17.886 -21.268 -12.440
ATOM   1143 HG22 ILE    72      18.827 -19.822 -11.841
ATOM   1144 HG23 ILE    72      17.255 -20.254 -11.170
ATOM   1145 CG1  ILE    72      15.827 -19.852 -13.654
ATOM   1146 HG11 ILE    72      15.462 -19.078 -14.329
ATOM   1147 HG12 ILE    72      15.120 -19.977 -12.834
ATOM   1148 CD1  ILE    72      15.756 -21.215 -14.318
ATOM   1149 HD11 ILE    72      16.040 -21.035 -15.355
ATOM   1150 HD12 ILE    72      16.387 -21.993 -13.886
ATOM   1151 HD13 ILE    72      14.720 -21.548 -14.377
ATOM   1152 C    ILE    72      16.942 -16.897 -13.934
ATOM   1153 O    ILE    72      17.385 -17.103 -15.068
ATOM   1154 N    GLY    73      15.938 -16.040 -13.790
ATOM   1155 H    GLY    73      15.358 -16.220 -12.983
ATOM   1156 CA   GLY    73      15.447 -15.078 -14.820
ATOM   1157 HA1  GLY    73      15.090 -15.649 -15.677
ATOM   1158 HA2  GLY    73      16.334 -14.547 -15.165
ATOM   1159 C    GLY    73      14.281 -14.143 -14.309
ATOM   1160 O    GLY    73      13.551 -14.526 -13.401
ATOM   1161 N    HSD    74      14.120 -12.894 -14.803
ATOM   1162 H    HSD    74      14.769 -12.430 -15.422
ATOM   1163 CA   HSD    74      13.047 -11.940 -14.465
ATOM   1164 HA   HSD    74      12.201 -12.479 -14.041
ATOM   1165 CB   HSD    74      13.547 -10.900 -13.391
ATOM   1166 HB1  HSD    74      13.634 -11.356 -12.404
ATOM   1167 HB2  HSD    74      12.948  -9.990 -13.366
ATOM   1168 CG   HSD    74      14.924 -10.475 -13.650
ATOM   1169 ND1  HSD    74      15.311  -9.278 -14.114
ATOM   1170 HD1  HSD    74      14.764  -8.510 -14.477
ATOM   1171 CE1  HSD    74      16.536  -9.026 -13.657
ATOM   1172 HE1  HSD    74      16.970  -8.041 -13.741
ATOM   1173 NE2  HSD    74      17.026 -10.136 -13.069
ATOM   1174 CD2  HSD    74      15.971 -11.047 -13.132
ATOM   1175 HD2  HSD    74      15.974 -12.020 -12.665
ATOM   1176 C    HSD    74      12.649 -11.172 -15.697
ATOM   1177 O    HSD    74      13.555 -10.730 -16.455
ATOM   1178 N    SER    75      11.307 -10.877 -15.860
ATOM   1179 H    SER    75      10.703 -11.336 -15.193
ATOM   1180 CA   SER    75      10.658  -9.932 -16.912
ATOM   1181 HA   SER    75      11.391  -9.161 -17.149
ATOM   1182 CB   SER    75      10.438 -10.706 -18.202
ATOM   1183 HB1  SER    75      11.399 -11.088 -18.549
ATOM   1184 HB2  SER    75       9.890 -10.093 -18.917
ATOM   1185 OG   SER    75       9.587 -11.867 -18.073
ATOM   1186 HG   SER    75       8.722 -11.492 -17.894
ATOM   1187 C    SER    75       9.371  -9.310 -16.515
ATOM   1188 O    SER    75       8.874  -9.677 -15.474
ATOM   1189 N    MET    76       8.852  -8.270 -17.217
ATOM   1190 H    MET    76       9.325  -7.922 -18.039
ATOM   1191 CA   MET    76       7.579  -7.601 -16.824
ATOM   1192 HA   MET    76       7.052  -8.305 -16.180
ATOM   1193 CB   MET    76       7.887  -6.349 -16.022
ATOM   1194 HB1  MET    76       8.428  -5.643 -16.652
ATOM   1195 HB2  MET    76       8.476  -6.604 -15.141
ATOM   1196 CG   MET    76       6.614  -5.599 -15.508
ATOM   1197 HG1  MET    76       6.156  -6.143 -14.682
ATOM   1198 HG2  MET    76       5.918  -5.431 -16.329
ATOM   1199 SD   MET    76       6.911  -3.958 -14.815
ATOM   1200 CE   MET    76       7.046  -3.221 -16.520
ATOM   1201 HE1  MET    76       7.958  -3.581 -16.998
ATOM   1202 HE2  MET    76       6.166  -3.496 -17.102
ATOM   1203 HE3  MET    76       7.200  -2.143 -16.470
ATOM   1204 C    MET    76       6.578  -7.351 -18.023
ATOM   1205 O    MET    76       6.893  -6.487 -18.849
ATOM   1206 N    GLN    77       5.431  -7.982 -18.072
ATOM   1207 H    GLN    77       5.237  -8.731 -17.424
ATOM   1208 CA   GLN    77       4.429  -7.746 -19.113
ATOM   1209 HA   GLN    77       4.985  -7.427 -19.995
ATOM   1210 CB   GLN    77       3.774  -9.074 -19.598
ATOM   1211 HB1  GLN    77       3.186  -9.457 -18.764
ATOM   1212 HB2  GLN    77       4.465  -9.884 -19.836
ATOM   1213 CG   GLN    77       2.886  -8.763 -20.862
ATOM   1214 HG1  GLN    77       3.493  -8.243 -21.602
ATOM   1215 HG2  GLN    77       1.954  -8.249 -20.623
ATOM   1216 CD   GLN    77       2.392 -10.064 -21.530
ATOM   1217 OE1  GLN    77       3.053 -10.600 -22.388
ATOM   1218 NE2  GLN    77       1.324 -10.717 -21.179
ATOM   1219 HE21 GLN    77       0.672 -10.416 -20.468
ATOM   1220 HE22 GLN    77       1.163 -11.573 -21.689
ATOM   1221 C    GLN    77       3.397  -6.704 -18.651
ATOM   1222 O    GLN    77       2.538  -6.989 -17.833
ATOM   1223 N    ASN    78       3.683  -5.496 -18.996
ATOM   1224 H    ASN    78       4.564  -5.300 -19.449
ATOM   1225 CA   ASN    78       2.902  -4.309 -18.623
ATOM   1226 HA   ASN    78       3.520  -3.465 -18.931
ATOM   1227 CB   ASN    78       1.679  -4.206 -19.442
ATOM   1228 HB1  ASN    78       1.074  -3.380 -19.069
ATOM   1229 HB2  ASN    78       1.211  -5.180 -19.300
ATOM   1230 CG   ASN    78       1.968  -3.951 -20.964
ATOM   1231 OD1  ASN    78       2.675  -3.057 -21.363
ATOM   1232 ND2  ASN    78       1.379  -4.767 -21.820
ATOM   1233 HD21 ASN    78       0.620  -5.361 -21.519
ATOM   1234 HD22 ASN    78       1.676  -4.671 -22.781
ATOM   1235 C    ASN    78       2.788  -4.158 -17.079
ATOM   1236 O    ASN    78       3.725  -3.728 -16.392
ATOM   1237 N    CYS    79       1.661  -4.698 -16.559
ATOM   1238 H    CYS    79       0.898  -4.926 -17.180
ATOM   1239 CA   CYS    79       1.352  -4.549 -15.109
ATOM   1240 HA   CYS    79       1.866  -3.674 -14.711
ATOM   1241 CB   CYS    79      -0.148  -4.261 -14.951
ATOM   1242 HB1  CYS    79      -0.445  -4.192 -13.904
ATOM   1243 HB2  CYS    79      -0.647  -5.147 -15.343
ATOM   1244 SG   CYS    79      -0.787  -2.913 -15.976
ATOM   1245 HG   CYS    79      -0.700  -3.610 -17.112
ATOM   1246 C    CYS    79       1.832  -5.730 -14.158
ATOM   1247 O    CYS    79       1.724  -5.679 -12.941
ATOM   1248 N    VAL    80       2.213  -6.870 -14.706
ATOM   1249 H    VAL    80       2.213  -6.888 -15.716
ATOM   1250 CA   VAL    80       2.668  -8.070 -13.892
ATOM   1251 HA   VAL    80       2.582  -7.825 -12.833
ATOM   1252 CB   VAL    80       1.789  -9.268 -14.213
ATOM   1253 HB   VAL    80       2.091 -10.208 -13.750
ATOM   1254 CG1  VAL    80       0.377  -9.040 -13.734
ATOM   1255 HG11 VAL    80       0.414  -8.539 -12.767
ATOM   1256 HG12 VAL    80      -0.161  -8.458 -14.482
ATOM   1257 HG13 VAL    80      -0.111 -10.014 -13.691
ATOM   1258 CG2  VAL    80       1.813  -9.662 -15.738
ATOM   1259 HG21 VAL    80       1.350 -10.642 -15.855
ATOM   1260 HG22 VAL    80       1.256  -8.928 -16.321
ATOM   1261 HG23 VAL    80       2.766  -9.692 -16.266
ATOM   1262 C    VAL    80       4.171  -8.337 -14.160
ATOM   1263 O    VAL    80       4.666  -8.230 -15.282
ATOM   1264 N    LEU    81       4.935  -8.711 -13.099
ATOM   1265 H    LEU    81       4.419  -9.124 -12.335
ATOM   1266 CA   LEU    81       6.358  -9.071 -12.979
ATOM   1267 HA   LEU    81       6.905  -8.754 -13.867
ATOM   1268 CB   LEU    81       6.923  -8.219 -11.777
ATOM   1269 HB1  LEU    81       6.391  -8.551 -10.885
ATOM   1270 HB2  LEU    81       6.822  -7.172 -12.062
ATOM   1271 CG   LEU    81       8.432  -8.491 -11.403
ATOM   1272 HG   LEU    81       8.600  -9.568 -11.427
ATOM   1273 CD1  LEU    81       9.425  -8.001 -12.422
ATOM   1274 HD11 LEU    81       9.450  -8.701 -13.257
ATOM   1275 HD12 LEU    81       9.101  -7.032 -12.803
ATOM   1276 HD13 LEU    81      10.400  -8.066 -11.940
ATOM   1277 CD2  LEU    81       8.572  -7.898  -9.997
ATOM   1278 HD21 LEU    81       7.830  -8.286  -9.299
ATOM   1279 HD22 LEU    81       9.588  -8.037  -9.629
ATOM   1280 HD23 LEU    81       8.300  -6.843 -10.010
ATOM   1281 C    LEU    81       6.410 -10.608 -12.955
ATOM   1282 O    LEU    81       5.788 -11.168 -12.001
ATOM   1283 N    LYS    82       7.193 -11.218 -13.794
ATOM   1284 H    LYS    82       7.737 -10.599 -14.378
ATOM   1285 CA   LYS    82       7.666 -12.600 -13.812
ATOM   1286 HA   LYS    82       6.921 -13.236 -13.334
ATOM   1287 CB   LYS    82       7.829 -13.038 -15.242
ATOM   1288 HB1  LYS    82       8.556 -12.424 -15.774
ATOM   1289 HB2  LYS    82       6.855 -12.846 -15.692
ATOM   1290 CG   LYS    82       8.127 -14.483 -15.558
ATOM   1291 HG1  LYS    82       7.596 -15.217 -14.952
ATOM   1292 HG2  LYS    82       9.169 -14.740 -15.369
ATOM   1293 CD   LYS    82       7.976 -14.784 -17.076
ATOM   1294 HD1  LYS    82       8.460 -15.740 -17.274
ATOM   1295 HD2  LYS    82       8.398 -13.982 -17.682
ATOM   1296 CE   LYS    82       6.540 -14.877 -17.399
ATOM   1297 HE1  LYS    82       6.115 -13.909 -17.135
ATOM   1298 HE2  LYS    82       6.006 -15.623 -16.810
ATOM   1299 NZ   LYS    82       6.334 -15.109 -18.861
ATOM   1300 HZ1  LYS    82       5.400 -15.482 -18.955
ATOM   1301 HZ2  LYS    82       6.539 -14.286 -19.410
ATOM   1302 HZ3  LYS    82       6.955 -15.841 -19.175
ATOM   1303 C    LYS    82       9.085 -12.661 -13.156
ATOM   1304 O    LYS    82      10.005 -11.938 -13.418
ATOM   1305 N    LEU    83       9.143 -13.768 -12.401
ATOM   1306 H    LEU    83       8.278 -14.280 -12.301
ATOM   1307 CA   LEU    83      10.383 -14.367 -11.859
ATOM   1308 HA   LEU    83      11.238 -13.870 -12.316
ATOM   1309 CB   LEU    83      10.465 -14.126 -10.340
ATOM   1310 HB1  LEU    83      11.285 -14.616  -9.817
ATOM   1311 HB2  LEU    83       9.523 -14.416  -9.875
ATOM   1312 CG   LEU    83      10.606 -12.618 -10.080
ATOM   1313 HG   LEU    83       9.913 -11.991 -10.640
ATOM   1314 CD1  LEU    83      10.327 -12.333  -8.630
ATOM   1315 HD11 LEU    83      10.431 -11.250  -8.576
ATOM   1316 HD12 LEU    83       9.308 -12.622  -8.369
ATOM   1317 HD13 LEU    83      11.070 -12.826  -8.003
ATOM   1318 CD2  LEU    83      12.018 -12.120 -10.307
ATOM   1319 HD21 LEU    83      11.973 -11.036 -10.413
ATOM   1320 HD22 LEU    83      12.664 -12.322  -9.453
ATOM   1321 HD23 LEU    83      12.508 -12.540 -11.186
ATOM   1322 C    LEU    83      10.488 -15.848 -12.278
ATOM   1323 O    LEU    83       9.522 -16.592 -12.246
ATOM   1324 N    LYS    84      11.649 -16.343 -12.735
ATOM   1325 H    LYS    84      12.441 -15.734 -12.588
ATOM   1326 CA   LYS    84      11.861 -17.758 -13.185
ATOM   1327 HA   LYS    84      10.970 -18.381 -13.269
ATOM   1328 CB   LYS    84      12.549 -17.839 -14.530
ATOM   1329 HB1  LYS    84      13.615 -17.622 -14.449
ATOM   1330 HB2  LYS    84      12.082 -17.141 -15.224
ATOM   1331 CG   LYS    84      12.245 -19.201 -15.047
ATOM   1332 HG1  LYS    84      11.191 -19.475 -15.007
ATOM   1333 HG2  LYS    84      12.825 -19.916 -14.463
ATOM   1334 CD   LYS    84      12.620 -19.333 -16.544
ATOM   1335 HD1  LYS    84      13.654 -19.001 -16.636
ATOM   1336 HD2  LYS    84      12.081 -18.583 -17.123
ATOM   1337 CE   LYS    84      12.514 -20.742 -17.100
ATOM   1338 HE1  LYS    84      11.621 -21.239 -16.721
ATOM   1339 HE2  LYS    84      13.382 -21.310 -16.764
ATOM   1340 NZ   LYS    84      12.546 -20.692 -18.571
ATOM   1341 HZ1  LYS    84      11.829 -20.068 -18.913
ATOM   1342 HZ2  LYS    84      13.419 -20.304 -18.899
ATOM   1343 HZ3  LYS    84      12.434 -21.654 -18.858
ATOM   1344 C    LYS    84      12.659 -18.422 -12.062
ATOM   1345 O    LYS    84      13.620 -17.818 -11.624
ATOM   1346 N    VAL    85      12.385 -19.667 -11.629
ATOM   1347 H    VAL    85      11.621 -20.131 -12.099
ATOM   1348 CA   VAL    85      12.854 -20.337 -10.390
ATOM   1349 HA   VAL    85      13.618 -19.643 -10.039
ATOM   1350 CB   VAL    85      11.832 -20.237  -9.232
ATOM   1351 HB   VAL    85      12.225 -20.839  -8.413
ATOM   1352 CG1  VAL    85      11.570 -18.820  -8.701
ATOM   1353 HG11 VAL    85      10.945 -18.283  -9.414
ATOM   1354 HG12 VAL    85      11.006 -18.879  -7.770
ATOM   1355 HG13 VAL    85      12.494 -18.255  -8.575
ATOM   1356 CG2  VAL    85      10.475 -20.864  -9.605
ATOM   1357 HG21 VAL    85      10.770 -21.746 -10.175
ATOM   1358 HG22 VAL    85       9.937 -21.191  -8.715
ATOM   1359 HG23 VAL    85       9.875 -20.274 -10.298
ATOM   1360 C    VAL    85      13.648 -21.622 -10.639
ATOM   1361 O    VAL    85      13.365 -22.350 -11.614
ATOM   1362 N    ASP    86      14.694 -21.930  -9.848
ATOM   1363 H    ASP    86      14.981 -21.198  -9.213
ATOM   1364 CA   ASP    86      15.514 -23.103 -10.021
ATOM   1365 HA   ASP    86      15.843 -23.211 -11.055
ATOM   1366 CB   ASP    86      16.815 -22.774  -9.279
ATOM   1367 HB1  ASP    86      16.665 -22.902  -8.207
ATOM   1368 HB2  ASP    86      17.044 -21.715  -9.397
ATOM   1369 CG   ASP    86      18.103 -23.547  -9.539
ATOM   1370 OD1  ASP    86      18.244 -24.309 -10.502
ATOM   1371 OD2  ASP    86      19.052 -23.455  -8.721
ATOM   1372 C    ASP    86      14.920 -24.459  -9.511
ATOM   1373 O    ASP    86      15.657 -25.380  -9.431
ATOM   1374 N    THR    87      13.658 -24.473  -9.278
ATOM   1375 H    THR    87      13.217 -23.624  -9.603
ATOM   1376 CA   THR    87      12.766 -25.542  -8.742
ATOM   1377 HA   THR    87      13.175 -26.549  -8.825
ATOM   1378 CB   THR    87      12.566 -25.358  -7.291
ATOM   1379 HB   THR    87      12.180 -24.350  -7.141
ATOM   1380 CG2  THR    87      11.678 -26.435  -6.606
ATOM   1381 HG21 THR    87      11.777 -26.497  -5.522
ATOM   1382 HG22 THR    87      10.638 -26.207  -6.838
ATOM   1383 HG23 THR    87      11.900 -27.444  -6.954
ATOM   1384 OG1  THR    87      13.836 -25.417  -6.608
ATOM   1385 HG1  THR    87      14.198 -26.273  -6.847
ATOM   1386 C    THR    87      11.383 -25.446  -9.371
ATOM   1387 O    THR    87      10.789 -24.382  -9.380
ATOM   1388 N    ALA    88      10.971 -26.587  -9.898
ATOM   1389 H    ALA    88      11.491 -27.443  -9.767
ATOM   1390 CA   ALA    88       9.606 -26.715 -10.416
ATOM   1391 HA   ALA    88       9.237 -25.761 -10.791
ATOM   1392 CB   ALA    88       9.599 -27.602 -11.606
ATOM   1393 HB1  ALA    88      10.135 -28.519 -11.358
ATOM   1394 HB2  ALA    88       8.605 -27.678 -12.047
ATOM   1395 HB3  ALA    88      10.155 -27.148 -12.426
ATOM   1396 C    ALA    88       8.579 -26.872  -9.330
ATOM   1397 O    ALA    88       8.856 -27.428  -8.251
ATOM   1398 N    ASN    89       7.330 -26.445  -9.587
ATOM   1399 H    ASN    89       7.215 -25.688 -10.245
ATOM   1400 CA   ASN    89       6.246 -26.746  -8.734
ATOM   1401 HA   ASN    89       6.550 -26.634  -7.693
ATOM   1402 CB   ASN    89       5.061 -25.747  -8.924
ATOM   1403 HB1  ASN    89       4.569 -25.960  -9.873
ATOM   1404 HB2  ASN    89       5.558 -24.782  -8.820
ATOM   1405 CG   ASN    89       4.021 -25.839  -7.825
ATOM   1406 OD1  ASN    89       4.085 -26.712  -6.940
ATOM   1407 ND2  ASN    89       3.100 -24.922  -7.850
ATOM   1408 HD21 ASN    89       3.045 -24.235  -8.589
ATOM   1409 HD22 ASN    89       2.464 -24.817  -7.073
ATOM   1410 C    ASN    89       5.831 -28.245  -8.949
ATOM   1411 O    ASN    89       5.532 -28.537 -10.124
ATOM   1412 N    PRO    90       5.675 -29.136  -7.924
ATOM   1413 CD   PRO    90       6.314 -29.091  -6.594
ATOM   1414 HD1  PRO    90       6.018 -28.195  -6.049
ATOM   1415 HD2  PRO    90       7.399 -29.097  -6.695
ATOM   1416 CG   PRO    90       5.912 -30.339  -5.905
ATOM   1417 HG1  PRO    90       4.919 -30.296  -5.459
ATOM   1418 HG2  PRO    90       6.712 -30.596  -5.211
ATOM   1419 CB   PRO    90       5.843 -31.329  -7.068
ATOM   1420 HB1  PRO    90       5.290 -32.250  -6.885
ATOM   1421 HB2  PRO    90       6.839 -31.595  -7.424
ATOM   1422 CA   PRO    90       5.202 -30.486  -8.144
ATOM   1423 HA   PRO    90       5.391 -30.800  -9.170
ATOM   1424 C    PRO    90       3.648 -30.588  -8.057
ATOM   1425 O    PRO    90       3.119 -31.689  -8.303
ATOM   1426 N    LYS    91       2.892 -29.535  -7.679
ATOM   1427 H    LYS    91       3.409 -28.679  -7.542
ATOM   1428 CA   LYS    91       1.433 -29.474  -7.716
ATOM   1429 HA   LYS    91       1.053 -30.483  -7.877
ATOM   1430 CB   LYS    91       1.090 -28.905  -6.332
ATOM   1431 HB1  LYS    91       0.004 -28.811  -6.301
ATOM   1432 HB2  LYS    91       1.459 -27.887  -6.210
ATOM   1433 CG   LYS    91       1.699 -29.726  -5.203
ATOM   1434 HG1  LYS    91       2.736 -29.414  -5.076
ATOM   1435 HG2  LYS    91       1.690 -30.775  -5.498
ATOM   1436 CD   LYS    91       0.987 -29.431  -3.864
ATOM   1437 HD1  LYS    91      -0.097 -29.425  -3.981
ATOM   1438 HD2  LYS    91       1.325 -28.477  -3.460
ATOM   1439 CE   LYS    91       1.446 -30.662  -2.968
ATOM   1440 HE1  LYS    91       2.514 -30.858  -3.069
ATOM   1441 HE2  LYS    91       0.795 -31.473  -3.292
ATOM   1442 NZ   LYS    91       1.156 -30.415  -1.586
ATOM   1443 HZ1  LYS    91       0.189 -30.688  -1.488
ATOM   1444 HZ2  LYS    91       1.725 -30.960  -0.955
ATOM   1445 HZ3  LYS    91       1.345 -29.507  -1.187
ATOM   1446 C    LYS    91       0.828 -28.528  -8.770
ATOM   1447 O    LYS    91      -0.287 -28.106  -8.547
ATOM   1448 N    THR    92       1.399 -28.236  -9.920
ATOM   1449 H    THR    92       2.156 -28.860 -10.157
ATOM   1450 CA   THR    92       0.752 -27.343 -10.950
ATOM   1451 HA   THR    92       0.576 -26.332 -10.582
ATOM   1452 CB   THR    92       1.745 -27.084 -12.143
ATOM   1453 HB   THR    92       1.680 -27.958 -12.790
ATOM   1454 CG2  THR    92       1.334 -25.972 -13.122
ATOM   1455 HG21 THR    92       1.548 -25.021 -12.635
ATOM   1456 HG22 THR    92       1.959 -26.041 -14.013
ATOM   1457 HG23 THR    92       0.271 -25.960 -13.364
ATOM   1458 OG1  THR    92       3.062 -26.858 -11.735
ATOM   1459 HG1  THR    92       3.676 -27.160 -12.409
ATOM   1460 C    THR    92      -0.514 -28.028 -11.504
ATOM   1461 O    THR    92      -0.468 -29.203 -11.827
ATOM   1462 N    PRO    93      -1.634 -27.334 -11.607
ATOM   1463 CD   PRO    93      -1.956 -26.008 -10.975
ATOM   1464 HD1  PRO    93      -1.447 -25.099 -11.298
ATOM   1465 HD2  PRO    93      -1.708 -26.168  -9.926
ATOM   1466 CG   PRO    93      -3.407 -25.883 -11.085
ATOM   1467 HG1  PRO    93      -3.657 -25.309 -11.978
ATOM   1468 HG2  PRO    93      -3.797 -25.403 -10.187
ATOM   1469 CB   PRO    93      -4.015 -27.292 -11.214
ATOM   1470 HB1  PRO    93      -4.957 -27.359 -11.759
ATOM   1471 HB2  PRO    93      -4.161 -27.750 -10.236
ATOM   1472 CA   PRO    93      -2.884 -27.943 -12.087
ATOM   1473 HA   PRO    93      -2.899 -29.014 -11.881
ATOM   1474 C    PRO    93      -2.983 -27.641 -13.624
ATOM   1475 O    PRO    93      -2.291 -26.753 -14.195
ATOM   1476 N    LYS    94      -3.836 -28.414 -14.296
ATOM   1477 H    LYS    94      -4.398 -29.065 -13.766
ATOM   1478 CA   LYS    94      -4.394 -27.870 -15.567
ATOM   1479 HA   LYS    94      -3.525 -27.841 -16.224
ATOM   1480 CB   LYS    94      -5.346 -28.899 -16.085
ATOM   1481 HB1  LYS    94      -6.302 -28.944 -15.565
ATOM   1482 HB2  LYS    94      -4.761 -29.814 -15.998
ATOM   1483 CG   LYS    94      -5.680 -28.761 -17.597
ATOM   1484 HG1  LYS    94      -4.751 -28.906 -18.149
ATOM   1485 HG2  LYS    94      -6.112 -27.767 -17.714
ATOM   1486 CD   LYS    94      -6.725 -29.824 -18.014
ATOM   1487 HD1  LYS    94      -7.592 -29.728 -17.362
ATOM   1488 HD2  LYS    94      -6.317 -30.826 -17.878
ATOM   1489 CE   LYS    94      -7.032 -29.628 -19.458
ATOM   1490 HE1  LYS    94      -6.166 -29.768 -20.105
ATOM   1491 HE2  LYS    94      -7.399 -28.605 -19.546
ATOM   1492 NZ   LYS    94      -8.102 -30.584 -19.886
ATOM   1493 HZ1  LYS    94      -8.869 -30.532 -19.232
ATOM   1494 HZ2  LYS    94      -8.476 -30.405 -20.806
ATOM   1495 HZ3  LYS    94      -7.779 -31.541 -19.903
ATOM   1496 C    LYS    94      -5.001 -26.517 -15.243
ATOM   1497 O    LYS    94      -5.774 -26.358 -14.319
ATOM   1498 N    TYR    95      -4.652 -25.485 -16.028
ATOM   1499 H    TYR    95      -4.021 -25.620 -16.806
ATOM   1500 CA   TYR    95      -5.069 -24.088 -15.759
ATOM   1501 HA   TYR    95      -5.970 -24.083 -15.146
ATOM   1502 CB   TYR    95      -4.017 -23.452 -14.876
ATOM   1503 HB1  TYR    95      -3.638 -24.173 -14.151
ATOM   1504 HB2  TYR    95      -4.452 -22.593 -14.365
ATOM   1505 CG   TYR    95      -2.807 -22.877 -15.632
ATOM   1506 CD1  TYR    95      -1.583 -23.530 -15.458
ATOM   1507 HD1  TYR    95      -1.562 -24.364 -14.772
ATOM   1508 CE1  TYR    95      -0.437 -23.128 -16.121
ATOM   1509 HE1  TYR    95       0.471 -23.713 -16.112
ATOM   1510 CZ   TYR    95      -0.472 -21.930 -16.874
ATOM   1511 OH   TYR    95       0.617 -21.530 -17.579
ATOM   1512 HH   TYR    95       0.440 -20.787 -18.161
ATOM   1513 CE2  TYR    95      -1.642 -21.182 -16.975
ATOM   1514 HE2  TYR    95      -1.671 -20.331 -17.639
ATOM   1515 CD2  TYR    95      -2.801 -21.689 -16.405
ATOM   1516 HD2  TYR    95      -3.669 -21.062 -16.548
ATOM   1517 C    TYR    95      -5.349 -23.264 -17.087
ATOM   1518 O    TYR    95      -4.960 -23.714 -18.173
ATOM   1519 N    LYS    96      -6.022 -22.096 -17.001
ATOM   1520 H    LYS    96      -6.388 -21.810 -16.103
ATOM   1521 CA   LYS    96      -6.245 -21.051 -18.073
ATOM   1522 HA   LYS    96      -5.496 -21.123 -18.861
ATOM   1523 CB   LYS    96      -7.696 -21.050 -18.601
ATOM   1524 HB1  LYS    96      -7.753 -20.273 -19.363
ATOM   1525 HB2  LYS    96      -8.317 -20.764 -17.753
ATOM   1526 CG   LYS    96      -8.045 -22.312 -19.403
ATOM   1527 HG1  LYS    96      -7.987 -23.168 -18.730
ATOM   1528 HG2  LYS    96      -7.255 -22.466 -20.138
ATOM   1529 CD   LYS    96      -9.441 -22.221 -20.067
ATOM   1530 HD1  LYS    96      -9.496 -21.281 -20.616
ATOM   1531 HD2  LYS    96     -10.228 -22.317 -19.319
ATOM   1532 CE   LYS    96      -9.570 -23.381 -21.085
ATOM   1533 HE1  LYS    96      -9.516 -24.395 -20.689
ATOM   1534 HE2  LYS    96      -8.778 -23.318 -21.832
ATOM   1535 NZ   LYS    96     -10.864 -23.235 -21.846
ATOM   1536 HZ1  LYS    96     -10.938 -24.174 -22.212
ATOM   1537 HZ2  LYS    96     -11.668 -23.055 -21.263
ATOM   1538 HZ3  LYS    96     -10.745 -22.582 -22.608
ATOM   1539 C    LYS    96      -6.032 -19.626 -17.416
ATOM   1540 O    LYS    96      -6.127 -19.502 -16.195
ATOM   1541 N    PHE    97      -5.669 -18.628 -18.273
ATOM   1542 H    PHE    97      -5.426 -18.936 -19.203
ATOM   1543 CA   PHE    97      -5.477 -17.222 -17.926
ATOM   1544 HA   PHE    97      -5.593 -17.115 -16.848
ATOM   1545 CB   PHE    97      -4.039 -16.706 -18.186
ATOM   1546 HB1  PHE    97      -4.138 -15.622 -18.135
ATOM   1547 HB2  PHE    97      -3.709 -17.028 -19.174
ATOM   1548 CG   PHE    97      -2.830 -16.902 -17.202
ATOM   1549 CD1  PHE    97      -2.899 -17.808 -16.120
ATOM   1550 HD1  PHE    97      -3.824 -18.261 -15.798
ATOM   1551 CE1  PHE    97      -1.719 -18.098 -15.390
ATOM   1552 HE1  PHE    97      -1.802 -18.882 -14.651
ATOM   1553 CZ   PHE    97      -0.530 -17.386 -15.601
ATOM   1554 HZ   PHE    97       0.360 -17.666 -15.057
ATOM   1555 CE2  PHE    97      -0.481 -16.326 -16.523
ATOM   1556 HE2  PHE    97       0.420 -15.757 -16.697
ATOM   1557 CD2  PHE    97      -1.597 -16.193 -17.381
ATOM   1558 HD2  PHE    97      -1.563 -15.375 -18.085
ATOM   1559 C    PHE    97      -6.560 -16.308 -18.586
ATOM   1560 O    PHE    97      -6.480 -15.951 -19.759
ATOM   1561 N    VAL    98      -7.532 -15.925 -17.780
ATOM   1562 H    VAL    98      -7.481 -16.241 -16.822
ATOM   1563 CA   VAL    98      -8.872 -15.298 -18.185
ATOM   1564 HA   VAL    98      -8.952 -15.297 -19.272
ATOM   1565 CB   VAL    98     -10.004 -16.278 -17.839
ATOM   1566 HB   VAL    98     -10.926 -15.890 -18.272
ATOM   1567 CG1  VAL    98      -9.903 -17.701 -18.367
ATOM   1568 HG11 VAL    98     -10.887 -18.162 -18.458
ATOM   1569 HG12 VAL    98      -9.614 -17.698 -19.418
ATOM   1570 HG13 VAL    98      -9.212 -18.287 -17.761
ATOM   1571 CG2  VAL    98     -10.288 -16.369 -16.367
ATOM   1572 HG21 VAL    98     -10.647 -15.353 -16.204
ATOM   1573 HG22 VAL    98     -11.067 -17.105 -16.170
ATOM   1574 HG23 VAL    98      -9.409 -16.659 -15.792
ATOM   1575 C    VAL    98      -9.027 -13.857 -17.762
ATOM   1576 O    VAL    98      -8.303 -13.324 -16.896
ATOM   1577 N    ARG    99     -10.029 -13.207 -18.392
ATOM   1578 H    ARG    99     -10.596 -13.759 -19.019
ATOM   1579 CA   ARG    99     -10.448 -11.863 -18.023
ATOM   1580 HA   ARG    99      -9.998 -11.578 -17.072
ATOM   1581 CB   ARG    99      -9.945 -10.774 -19.012
ATOM   1582 HB1  ARG    99     -10.551 -10.765 -19.918
ATOM   1583 HB2  ARG    99      -8.945 -11.034 -19.360
ATOM   1584 CG   ARG    99      -9.812  -9.343 -18.371
ATOM   1585 HG1  ARG    99      -9.328  -9.403 -17.396
ATOM   1586 HG2  ARG    99     -10.814  -8.916 -18.343
ATOM   1587 CD   ARG    99      -8.962  -8.411 -19.382
ATOM   1588 HD1  ARG    99      -9.490  -8.567 -20.323
ATOM   1589 HD2  ARG    99      -7.969  -8.809 -19.591
ATOM   1590 NE   ARG    99      -9.054  -6.995 -19.125
ATOM   1591 HE   ARG    99      -9.664  -6.398 -19.666
ATOM   1592 CZ   ARG    99      -8.458  -6.380 -18.127
ATOM   1593 NH1  ARG    99      -7.620  -6.944 -17.367
ATOM   1594 HH11 ARG    99      -7.197  -7.845 -17.540
ATOM   1595 HH12 ARG    99      -7.251  -6.469 -16.556
ATOM   1596 NH2  ARG    99      -8.836  -5.164 -17.847
ATOM   1597 HH21 ARG    99      -9.490  -4.773 -18.510
ATOM   1598 HH22 ARG    99      -8.331  -4.550 -17.225
ATOM   1599 C    ARG    99     -12.010 -11.824 -17.788
ATOM   1600 O    ARG    99     -12.824 -12.377 -18.548
ATOM   1601 N    ILE   100     -12.481 -11.126 -16.728
ATOM   1602 H    ILE   100     -11.855 -10.604 -16.130
ATOM   1603 CA   ILE   100     -13.909 -11.014 -16.236
ATOM   1604 HA   ILE   100     -14.514 -11.633 -16.899
ATOM   1605 CB   ILE   100     -13.969 -11.553 -14.807
ATOM   1606 HB   ILE   100     -14.985 -11.440 -14.429
ATOM   1607 CG2  ILE   100     -13.551 -13.086 -14.698
ATOM   1608 HG21 ILE   100     -14.185 -13.672 -15.364
ATOM   1609 HG22 ILE   100     -12.530 -13.221 -15.056
ATOM   1610 HG23 ILE   100     -13.775 -13.404 -13.679
ATOM   1611 CG1  ILE   100     -13.147 -10.676 -13.862
ATOM   1612 HG11 ILE   100     -13.361  -9.609 -13.930
ATOM   1613 HG12 ILE   100     -12.079 -10.737 -14.072
ATOM   1614 CD1  ILE   100     -13.412 -10.968 -12.388
ATOM   1615 HD11 ILE   100     -12.887 -11.894 -12.155
ATOM   1616 HD12 ILE   100     -13.014 -10.138 -11.803
ATOM   1617 HD13 ILE   100     -14.491 -11.038 -12.253
ATOM   1618 C    ILE   100     -14.584  -9.578 -16.371
ATOM   1619 O    ILE   100     -13.924  -8.582 -16.719
ATOM   1620 N    GLN   101     -15.885  -9.620 -16.120
ATOM   1621 H    GLN   101     -16.182 -10.510 -15.746
ATOM   1622 CA   GLN   101     -16.853  -8.549 -16.270
ATOM   1623 HA   GLN   101     -16.167  -7.726 -16.470
ATOM   1624 CB   GLN   101     -17.789  -8.749 -17.484
ATOM   1625 HB1  GLN   101     -18.413  -7.856 -17.436
ATOM   1626 HB2  GLN   101     -18.542  -9.520 -17.318
ATOM   1627 CG   GLN   101     -17.220  -8.930 -18.948
ATOM   1628 HG1  GLN   101     -18.069  -9.141 -19.597
ATOM   1629 HG2  GLN   101     -16.454  -9.698 -18.837
ATOM   1630 CD   GLN   101     -16.575  -7.682 -19.553
ATOM   1631 OE1  GLN   101     -16.422  -6.663 -18.924
ATOM   1632 NE2  GLN   101     -16.144  -7.749 -20.797
ATOM   1633 HE21 GLN   101     -16.379  -8.569 -21.337
ATOM   1634 HE22 GLN   101     -15.944  -6.891 -21.291
ATOM   1635 C    GLN   101     -17.585  -8.273 -14.961
ATOM   1636 O    GLN   101     -17.747  -9.130 -14.131
ATOM   1637 N    PRO   102     -18.159  -7.056 -14.706
ATOM   1638 CD   PRO   102     -17.908  -5.887 -15.475
ATOM   1639 HD1  PRO   102     -18.811  -5.868 -16.085
ATOM   1640 HD2  PRO   102     -16.979  -5.822 -16.042
ATOM   1641 CG   PRO   102     -17.897  -4.682 -14.525
ATOM   1642 HG1  PRO   102     -18.042  -3.668 -14.896
ATOM   1643 HG2  PRO   102     -16.987  -4.661 -13.926
ATOM   1644 CB   PRO   102     -19.010  -5.199 -13.502
ATOM   1645 HB1  PRO   102     -20.046  -5.008 -13.783
ATOM   1646 HB2  PRO   102     -18.934  -4.774 -12.501
ATOM   1647 CA   PRO   102     -18.803  -6.706 -13.492
ATOM   1648 HA   PRO   102     -18.028  -6.853 -12.740
ATOM   1649 C    PRO   102     -20.111  -7.509 -13.257
ATOM   1650 O    PRO   102     -20.752  -7.936 -14.193
ATOM   1651 N    GLY   103     -20.429  -7.600 -11.940
ATOM   1652 H    GLY   103     -19.783  -7.134 -11.319
ATOM   1653 CA   GLY   103     -21.495  -8.560 -11.402
ATOM   1654 HA1  GLY   103     -22.322  -8.439 -12.101
ATOM   1655 HA2  GLY   103     -21.900  -8.315 -10.420
ATOM   1656 C    GLY   103     -21.234 -10.073 -11.488
ATOM   1657 O    GLY   103     -21.829 -10.810 -10.686
ATOM   1658 N    GLN   104     -20.360 -10.450 -12.439
ATOM   1659 H    GLN   104     -19.875  -9.771 -13.008
ATOM   1660 CA   GLN   104     -20.168 -11.887 -12.818
ATOM   1661 HA   GLN   104     -21.158 -12.333 -12.727
ATOM   1662 CB   GLN   104     -19.659 -12.120 -14.242
ATOM   1663 HB1  GLN   104     -19.845 -13.153 -14.536
ATOM   1664 HB2  GLN   104     -18.594 -11.886 -14.258
ATOM   1665 CG   GLN   104     -20.399 -11.241 -15.316
ATOM   1666 HG1  GLN   104     -19.924 -11.375 -16.288
ATOM   1667 HG2  GLN   104     -20.308 -10.200 -15.008
ATOM   1668 CD   GLN   104     -21.915 -11.453 -15.412
ATOM   1669 OE1  GLN   104     -22.651 -10.880 -14.623
ATOM   1670 NE2  GLN   104     -22.379 -12.260 -16.317
ATOM   1671 HE21 GLN   104     -21.862 -12.739 -17.041
ATOM   1672 HE22 GLN   104     -23.389 -12.242 -16.316
ATOM   1673 C    GLN   104     -19.351 -12.558 -11.731
ATOM   1674 O    GLN   104     -18.551 -11.872 -11.063
ATOM   1675 N    THR   105     -19.553 -13.802 -11.333
ATOM   1676 H    THR   105     -20.056 -14.479 -11.889
ATOM   1677 CA   THR   105     -18.882 -14.339 -10.085
ATOM   1678 HA   THR   105     -18.661 -13.478  -9.454
ATOM   1679 CB   THR   105     -19.892 -15.209  -9.409
ATOM   1680 HB   THR   105     -19.679 -15.343  -8.349
ATOM   1681 CG2  THR   105     -21.332 -14.698  -9.518
ATOM   1682 HG21 THR   105     -21.972 -15.282  -8.856
ATOM   1683 HG22 THR   105     -21.455 -13.624  -9.382
ATOM   1684 HG23 THR   105     -21.711 -14.906 -10.519
ATOM   1685 OG1  THR   105     -19.892 -16.503  -9.914
ATOM   1686 HG1  THR   105     -20.258 -16.535 -10.801
ATOM   1687 C    THR   105     -17.541 -14.953 -10.384
ATOM   1688 O    THR   105     -17.207 -15.426 -11.498
ATOM   1689 N    PHE   106     -16.719 -14.929  -9.345
ATOM   1690 H    PHE   106     -16.991 -14.386  -8.538
ATOM   1691 CA   PHE   106     -15.376 -15.574  -9.352
ATOM   1692 HA   PHE   106     -15.475 -16.487  -9.939
ATOM   1693 CB   PHE   106     -14.341 -14.700 -10.112
ATOM   1694 HB1  PHE   106     -14.777 -14.493 -11.089
ATOM   1695 HB2  PHE   106     -13.416 -15.277 -10.134
ATOM   1696 CG   PHE   106     -13.874 -13.486  -9.372
ATOM   1697 CD1  PHE   106     -14.664 -12.349  -9.379
ATOM   1698 HD1  PHE   106     -15.640 -12.374  -9.842
ATOM   1699 CE1  PHE   106     -14.232 -11.133  -8.820
ATOM   1700 HE1  PHE   106     -14.844 -10.251  -8.938
ATOM   1701 CZ   PHE   106     -12.871 -11.030  -8.341
ATOM   1702 HZ   PHE   106     -12.448 -10.104  -7.979
ATOM   1703 CE2  PHE   106     -12.100 -12.183  -8.212
ATOM   1704 HE2  PHE   106     -11.163 -12.217  -7.675
ATOM   1705 CD2  PHE   106     -12.651 -13.434  -8.674
ATOM   1706 HD2  PHE   106     -12.126 -14.358  -8.480
ATOM   1707 C    PHE   106     -14.935 -15.928  -7.923
ATOM   1708 O    PHE   106     -15.425 -15.419  -6.940
ATOM   1709 N    SER   107     -13.970 -16.908  -7.777
ATOM   1710 H    SER   107     -13.674 -17.356  -8.633
ATOM   1711 CA   SER   107     -13.542 -17.234  -6.379
ATOM   1712 HA   SER   107     -14.297 -17.042  -5.617
ATOM   1713 CB   SER   107     -13.181 -18.676  -6.301
ATOM   1714 HB1  SER   107     -12.491 -18.877  -5.482
ATOM   1715 HB2  SER   107     -12.710 -19.036  -7.216
ATOM   1716 OG   SER   107     -14.290 -19.494  -6.102
ATOM   1717 HG   SER   107     -15.066 -19.016  -6.402
ATOM   1718 C    SER   107     -12.322 -16.429  -6.094
ATOM   1719 O    SER   107     -11.332 -16.492  -6.829
ATOM   1720 N    VAL   108     -12.344 -15.768  -4.954
ATOM   1721 H    VAL   108     -13.138 -15.899  -4.343
ATOM   1722 CA   VAL   108     -11.188 -15.047  -4.348
ATOM   1723 HA   VAL   108     -10.517 -14.589  -5.075
ATOM   1724 CB   VAL   108     -11.599 -13.707  -3.590
ATOM   1725 HB   VAL   108     -12.178 -13.946  -2.699
ATOM   1726 CG1  VAL   108     -10.411 -12.830  -3.187
ATOM   1727 HG11 VAL   108      -9.764 -12.729  -4.058
ATOM   1728 HG12 VAL   108     -10.774 -11.916  -2.716
ATOM   1729 HG13 VAL   108      -9.879 -13.409  -2.433
ATOM   1730 CG2  VAL   108     -12.475 -12.881  -4.543
ATOM   1731 HG21 VAL   108     -12.686 -11.861  -4.222
ATOM   1732 HG22 VAL   108     -12.021 -12.838  -5.533
ATOM   1733 HG23 VAL   108     -13.394 -13.437  -4.728
ATOM   1734 C    VAL   108     -10.389 -16.024  -3.491
ATOM   1735 O    VAL   108     -10.920 -16.435  -2.464
ATOM   1736 N    LEU   109      -9.161 -16.346  -3.799
ATOM   1737 H    LEU   109      -8.879 -16.043  -4.721
ATOM   1738 CA   LEU   109      -8.219 -17.167  -3.057
ATOM   1739 HA   LEU   109      -8.754 -17.722  -2.286
ATOM   1740 CB   LEU   109      -7.427 -18.068  -4.038
ATOM   1741 HB1  LEU   109      -6.784 -17.437  -4.651
ATOM   1742 HB2  LEU   109      -8.200 -18.478  -4.688
ATOM   1743 CG   LEU   109      -6.508 -19.012  -3.281
ATOM   1744 HG   LEU   109      -6.269 -18.557  -2.320
ATOM   1745 CD1  LEU   109      -7.208 -20.348  -3.015
ATOM   1746 HD11 LEU   109      -8.080 -20.088  -2.415
ATOM   1747 HD12 LEU   109      -7.479 -20.845  -3.947
ATOM   1748 HD13 LEU   109      -6.498 -21.030  -2.547
ATOM   1749 CD2  LEU   109      -5.133 -19.186  -3.945
ATOM   1750 HD21 LEU   109      -4.473 -19.877  -3.420
ATOM   1751 HD22 LEU   109      -5.294 -19.544  -4.962
ATOM   1752 HD23 LEU   109      -4.659 -18.209  -4.040
ATOM   1753 C    LEU   109      -7.339 -16.221  -2.147
ATOM   1754 O    LEU   109      -6.361 -15.674  -2.642
ATOM   1755 N    ALA   110      -7.748 -15.995  -0.879
ATOM   1756 H    ALA   110      -8.495 -16.549  -0.484
ATOM   1757 CA   ALA   110      -7.135 -15.053   0.135
ATOM   1758 HA   ALA   110      -6.981 -14.047  -0.254
ATOM   1759 CB   ALA   110      -8.083 -14.917   1.327
ATOM   1760 HB1  ALA   110      -8.859 -14.219   1.013
ATOM   1761 HB2  ALA   110      -8.489 -15.851   1.716
ATOM   1762 HB3  ALA   110      -7.555 -14.468   2.168
ATOM   1763 C    ALA   110      -5.823 -15.646   0.529
ATOM   1764 O    ALA   110      -5.835 -16.846   0.899
ATOM   1765 N    CYS   111      -4.770 -14.839   0.402
ATOM   1766 H    CYS   111      -4.917 -13.866   0.172
ATOM   1767 CA   CYS   111      -3.361 -15.278   0.675
ATOM   1768 HA   CYS   111      -3.307 -16.249   1.166
ATOM   1769 CB   CYS   111      -2.621 -15.442  -0.646
ATOM   1770 HB1  CYS   111      -1.550 -15.603  -0.522
ATOM   1771 HB2  CYS   111      -2.781 -14.517  -1.199
ATOM   1772 SG   CYS   111      -3.337 -16.896  -1.398
ATOM   1773 HG   CYS   111      -4.464 -16.267  -1.741
ATOM   1774 C    CYS   111      -2.697 -14.318   1.606
ATOM   1775 O    CYS   111      -2.831 -13.123   1.425
ATOM   1776 N    TYR   112      -2.000 -14.839   2.629
ATOM   1777 H    TYR   112      -1.925 -15.843   2.710
ATOM   1778 CA   TYR   112      -1.216 -14.167   3.623
ATOM   1779 HA   TYR   112      -1.069 -13.124   3.343
ATOM   1780 CB   TYR   112      -1.946 -14.192   4.973
ATOM   1781 HB1  TYR   112      -1.300 -13.796   5.757
ATOM   1782 HB2  TYR   112      -2.113 -15.236   5.240
ATOM   1783 CG   TYR   112      -3.207 -13.369   5.004
ATOM   1784 CD1  TYR   112      -4.396 -13.835   4.418
ATOM   1785 HD1  TYR   112      -4.430 -14.859   4.077
ATOM   1786 CE1  TYR   112      -5.483 -13.005   4.280
ATOM   1787 HE1  TYR   112      -6.308 -13.279   3.639
ATOM   1788 CZ   TYR   112      -5.444 -11.735   4.864
ATOM   1789 OH   TYR   112      -6.536 -10.950   4.800
ATOM   1790 HH   TYR   112      -6.346 -10.057   5.095
ATOM   1791 CE2  TYR   112      -4.184 -11.234   5.472
ATOM   1792 HE2  TYR   112      -4.086 -10.260   5.928
ATOM   1793 CD2  TYR   112      -3.072 -12.079   5.493
ATOM   1794 HD2  TYR   112      -2.165 -11.690   5.932
ATOM   1795 C    TYR   112       0.172 -14.732   3.772
ATOM   1796 O    TYR   112       0.394 -15.875   4.281
ATOM   1797 N    ASN   113       1.202 -14.049   3.178
ATOM   1798 H    ASN   113       0.989 -13.133   2.811
ATOM   1799 CA   ASN   113       2.625 -14.445   3.242
ATOM   1800 HA   ASN   113       3.158 -13.793   2.549
ATOM   1801 CB   ASN   113       3.256 -14.147   4.643
ATOM   1802 HB1  ASN   113       4.269 -14.532   4.753
ATOM   1803 HB2  ASN   113       2.626 -14.707   5.335
ATOM   1804 CG   ASN   113       3.225 -12.734   5.010
ATOM   1805 OD1  ASN   113       2.473 -12.284   5.838
ATOM   1806 ND2  ASN   113       4.177 -11.912   4.475
ATOM   1807 HD21 ASN   113       4.856 -12.281   3.825
ATOM   1808 HD22 ASN   113       4.375 -11.038   4.941
ATOM   1809 C    ASN   113       2.904 -15.830   2.630
ATOM   1810 O    ASN   113       3.601 -16.623   3.226
ATOM   1811 N    GLY   114       2.475 -16.026   1.399
ATOM   1812 H    GLY   114       2.013 -15.234   0.973
ATOM   1813 CA   GLY   114       2.629 -17.257   0.655
ATOM   1814 HA1  GLY   114       3.674 -17.568   0.635
ATOM   1815 HA2  GLY   114       2.448 -16.937  -0.371
ATOM   1816 C    GLY   114       1.721 -18.493   0.991
ATOM   1817 O    GLY   114       1.901 -19.487   0.353
ATOM   1818 N    SER   115       0.758 -18.253   1.883
ATOM   1819 H    SER   115       0.564 -17.368   2.330
ATOM   1820 CA   SER   115      -0.113 -19.279   2.410
ATOM   1821 HA   SER   115       0.041 -20.180   1.817
ATOM   1822 CB   SER   115       0.370 -19.555   3.802
ATOM   1823 HB1  SER   115      -0.258 -19.028   4.520
ATOM   1824 HB2  SER   115       1.386 -19.171   3.893
ATOM   1825 OG   SER   115       0.273 -20.993   4.034
ATOM   1826 HG   SER   115       0.219 -21.196   4.971
ATOM   1827 C    SER   115      -1.599 -18.876   2.329
ATOM   1828 O    SER   115      -1.950 -17.734   2.527
ATOM   1829 N    PRO   116      -2.552 -19.771   2.093
ATOM   1830 CD   PRO   116      -2.244 -21.101   1.628
ATOM   1831 HD1  PRO   116      -1.599 -21.667   2.299
ATOM   1832 HD2  PRO   116      -1.860 -20.988   0.614
ATOM   1833 CG   PRO   116      -3.586 -21.837   1.470
ATOM   1834 HG1  PRO   116      -3.857 -22.226   2.452
ATOM   1835 HG2  PRO   116      -3.586 -22.698   0.802
ATOM   1836 CB   PRO   116      -4.534 -20.678   1.026
ATOM   1837 HB1  PRO   116      -5.583 -20.842   1.273
ATOM   1838 HB2  PRO   116      -4.390 -20.559  -0.047
ATOM   1839 CA   PRO   116      -3.988 -19.489   1.893
ATOM   1840 HA   PRO   116      -4.062 -18.522   1.395
ATOM   1841 C    PRO   116      -4.645 -19.321   3.312
ATOM   1842 O    PRO   116      -4.442 -20.262   4.135
ATOM   1843 N    SER   117      -5.285 -18.166   3.648
ATOM   1844 H    SER   117      -5.299 -17.390   3.001
ATOM   1845 CA   SER   117      -6.078 -18.116   4.876
ATOM   1846 HA   SER   117      -5.483 -18.595   5.654
ATOM   1847 CB   SER   117      -6.418 -16.669   5.277
ATOM   1848 HB1  SER   117      -5.573 -16.152   5.731
ATOM   1849 HB2  SER   117      -7.145 -16.722   6.088
ATOM   1850 OG   SER   117      -6.924 -15.936   4.152
ATOM   1851 HG   SER   117      -7.831 -15.708   4.366
ATOM   1852 C    SER   117      -7.419 -18.787   4.597
ATOM   1853 O    SER   117      -8.037 -19.354   5.472
ATOM   1854 N    GLY   118      -7.934 -18.623   3.388
ATOM   1855 H    GLY   118      -7.362 -18.283   2.628
ATOM   1856 CA   GLY   118      -9.286 -18.893   2.975
ATOM   1857 HA1  GLY   118      -9.958 -18.321   3.615
ATOM   1858 HA2  GLY   118      -9.380 -19.955   3.205
ATOM   1859 C    GLY   118      -9.699 -18.751   1.514
ATOM   1860 O    GLY   118      -8.975 -18.137   0.668
ATOM   1861 N    VAL   119     -10.870 -19.192   1.108
ATOM   1862 H    VAL   119     -11.520 -19.671   1.715
ATOM   1863 CA   VAL   119     -11.364 -19.057  -0.312
ATOM   1864 HA   VAL   119     -10.871 -18.280  -0.896
ATOM   1865 CB   VAL   119     -11.122 -20.395  -1.085
ATOM   1866 HB   VAL   119     -10.053 -20.358  -1.295
ATOM   1867 CG1  VAL   119     -11.524 -21.701  -0.376
ATOM   1868 HG11 VAL   119     -11.560 -22.548  -1.061
ATOM   1869 HG12 VAL   119     -10.893 -21.995   0.463
ATOM   1870 HG13 VAL   119     -12.528 -21.553   0.021
ATOM   1871 CG2  VAL   119     -11.889 -20.353  -2.389
ATOM   1872 HG21 VAL   119     -11.426 -21.152  -2.967
ATOM   1873 HG22 VAL   119     -12.946 -20.497  -2.163
ATOM   1874 HG23 VAL   119     -11.698 -19.440  -2.955
ATOM   1875 C    VAL   119     -12.850 -18.685  -0.305
ATOM   1876 O    VAL   119     -13.532 -19.324   0.475
ATOM   1877 N    TYR   120     -13.379 -17.746  -1.079
ATOM   1878 H    TYR   120     -12.811 -17.304  -1.788
ATOM   1879 CA   TYR   120     -14.843 -17.490  -1.101
ATOM   1880 HA   TYR   120     -15.450 -18.378  -0.927
ATOM   1881 CB   TYR   120     -15.139 -16.517   0.055
ATOM   1882 HB1  TYR   120     -14.949 -16.990   1.018
ATOM   1883 HB2  TYR   120     -16.217 -16.352   0.044
ATOM   1884 CG   TYR   120     -14.397 -15.217   0.128
ATOM   1885 CD1  TYR   120     -14.883 -14.074  -0.628
ATOM   1886 HD1  TYR   120     -15.763 -14.237  -1.232
ATOM   1887 CE1  TYR   120     -14.134 -12.886  -0.772
ATOM   1888 HE1  TYR   120     -14.629 -11.992  -1.124
ATOM   1889 CZ   TYR   120     -12.852 -12.806  -0.046
ATOM   1890 OH   TYR   120     -12.172 -11.627  -0.112
ATOM   1891 HH   TYR   120     -11.368 -11.637   0.412
ATOM   1892 CE2  TYR   120     -12.445 -13.889   0.735
ATOM   1893 HE2  TYR   120     -11.445 -13.760   1.121
ATOM   1894 CD2  TYR   120     -13.150 -15.124   0.710
ATOM   1895 HD2  TYR   120     -12.683 -15.965   1.201
ATOM   1896 C    TYR   120     -15.309 -16.945  -2.449
ATOM   1897 O    TYR   120     -14.487 -16.431  -3.254
ATOM   1898 N    GLN   121     -16.603 -17.087  -2.801
ATOM   1899 H    GLN   121     -17.245 -17.440  -2.106
ATOM   1900 CA   GLN   121     -17.122 -16.509  -4.021
ATOM   1901 HA   GLN   121     -16.308 -16.608  -4.739
ATOM   1902 CB   GLN   121     -18.368 -17.381  -4.512
ATOM   1903 HB1  GLN   121     -19.249 -16.967  -4.021
ATOM   1904 HB2  GLN   121     -18.302 -18.426  -4.212
ATOM   1905 CG   GLN   121     -18.569 -17.249  -5.999
ATOM   1906 HG1  GLN   121     -18.495 -16.184  -6.218
ATOM   1907 HG2  GLN   121     -19.563 -17.612  -6.257
ATOM   1908 CD   GLN   121     -17.589 -18.041  -6.853
ATOM   1909 OE1  GLN   121     -16.723 -18.785  -6.394
ATOM   1910 NE2  GLN   121     -17.721 -18.134  -8.160
ATOM   1911 HE21 GLN   121     -18.396 -17.631  -8.718
ATOM   1912 HE22 GLN   121     -17.152 -18.839  -8.606
ATOM   1913 C    GLN   121     -17.381 -15.009  -3.873
ATOM   1914 O    GLN   121     -17.952 -14.613  -2.865
ATOM   1915 N    CYS   122     -17.124 -14.142  -4.801
ATOM   1916 H    CYS   122     -16.708 -14.493  -5.652
ATOM   1917 CA   CYS   122     -17.191 -12.670  -4.832
ATOM   1918 HA   CYS   122     -17.923 -12.308  -4.111
ATOM   1919 CB   CYS   122     -15.816 -12.154  -4.422
ATOM   1920 HB1  CYS   122     -15.079 -12.249  -5.220
ATOM   1921 HB2  CYS   122     -15.440 -12.754  -3.594
ATOM   1922 SG   CYS   122     -15.892 -10.429  -3.744
ATOM   1923 HG   CYS   122     -16.761 -10.645  -2.753
ATOM   1924 C    CYS   122     -17.606 -12.248  -6.228
ATOM   1925 O    CYS   122     -17.726 -13.102  -7.156
ATOM   1926 N    ALA   123     -17.615 -10.943  -6.404
ATOM   1927 H    ALA   123     -17.440 -10.391  -5.576
ATOM   1928 CA   ALA   123     -17.892 -10.276  -7.708
ATOM   1929 HA   ALA   123     -17.331 -10.882  -8.420
ATOM   1930 CB   ALA   123     -19.342 -10.204  -8.028
ATOM   1931 HB1  ALA   123     -19.868 -11.030  -7.550
ATOM   1932 HB2  ALA   123     -19.693  -9.280  -7.568
ATOM   1933 HB3  ALA   123     -19.607 -10.291  -9.081
ATOM   1934 C    ALA   123     -17.369  -8.869  -7.757
ATOM   1935 O    ALA   123     -17.347  -8.215  -6.715
ATOM   1936 N    MET   124     -16.932  -8.348  -8.917
ATOM   1937 H    MET   124     -16.999  -8.875  -9.776
ATOM   1938 CA   MET   124     -16.436  -6.983  -9.055
ATOM   1939 HA   MET   124     -15.814  -6.853  -8.169
ATOM   1940 CB   MET   124     -15.475  -6.934 -10.282
ATOM   1941 HB1  MET   124     -16.119  -6.758 -11.144
ATOM   1942 HB2  MET   124     -15.032  -7.910 -10.481
ATOM   1943 CG   MET   124     -14.399  -5.889 -10.230
ATOM   1944 HG1  MET   124     -13.775  -6.053  -9.351
ATOM   1945 HG2  MET   124     -14.858  -4.907 -10.125
ATOM   1946 SD   MET   124     -13.291  -6.063 -11.613
ATOM   1947 CE   MET   124     -12.252  -7.497 -11.066
ATOM   1948 HE1  MET   124     -12.706  -8.264 -10.438
ATOM   1949 HE2  MET   124     -11.785  -8.080 -11.859
ATOM   1950 HE3  MET   124     -11.489  -7.075 -10.412
ATOM   1951 C    MET   124     -17.647  -6.025  -9.147
ATOM   1952 O    MET   124     -18.739  -6.432  -9.571
ATOM   1953 N    ARG   125     -17.445  -4.764  -8.825
ATOM   1954 H    ARG   125     -16.503  -4.514  -8.560
ATOM   1955 CA   ARG   125     -18.472  -3.743  -8.893
ATOM   1956 HA   ARG   125     -19.449  -4.211  -8.775
ATOM   1957 CB   ARG   125     -18.267  -2.651  -7.828
ATOM   1958 HB1  ARG   125     -19.153  -2.019  -7.769
ATOM   1959 HB2  ARG   125     -17.393  -2.082  -8.146
ATOM   1960 CG   ARG   125     -18.005  -3.237  -6.360
ATOM   1961 HG1  ARG   125     -17.949  -2.465  -5.593
ATOM   1962 HG2  ARG   125     -17.027  -3.688  -6.195
ATOM   1963 CD   ARG   125     -19.062  -4.198  -5.805
ATOM   1964 HD1  ARG   125     -18.648  -4.528  -4.853
ATOM   1965 HD2  ARG   125     -19.112  -5.085  -6.437
ATOM   1966 NE   ARG   125     -20.361  -3.550  -5.686
ATOM   1967 HE   ARG   125     -20.458  -2.548  -5.766
ATOM   1968 CZ   ARG   125     -21.466  -4.152  -5.376
ATOM   1969 NH1  ARG   125     -21.414  -5.437  -5.088
ATOM   1970 HH11 ARG   125     -20.630  -6.044  -5.282
ATOM   1971 HH12 ARG   125     -22.257  -5.785  -4.655
ATOM   1972 NH2  ARG   125     -22.630  -3.573  -5.240
ATOM   1973 HH21 ARG   125     -22.675  -2.572  -5.369
ATOM   1974 HH22 ARG   125     -23.398  -4.154  -4.934
ATOM   1975 C    ARG   125     -18.533  -3.119 -10.328
ATOM   1976 O    ARG   125     -17.590  -3.211 -11.092
ATOM   1977 N    PRO   126     -19.577  -2.366 -10.682
ATOM   1978 CD   PRO   126     -20.815  -2.014  -9.926
ATOM   1979 HD1  PRO   126     -20.663  -1.082  -9.381
ATOM   1980 HD2  PRO   126     -21.120  -2.811  -9.248
ATOM   1981 CG   PRO   126     -21.803  -1.700 -11.069
ATOM   1982 HG1  PRO   126     -22.676  -1.145 -10.724
ATOM   1983 HG2  PRO   126     -22.124  -2.627 -11.545
ATOM   1984 CB   PRO   126     -20.888  -0.850 -11.979
ATOM   1985 HB1  PRO   126     -20.753   0.211 -11.769
ATOM   1986 HB2  PRO   126     -21.350  -0.943 -12.962
ATOM   1987 CA   PRO   126     -19.578  -1.662 -11.931
ATOM   1988 HA   PRO   126     -19.659  -2.295 -12.814
ATOM   1989 C    PRO   126     -18.327  -0.733 -12.145
ATOM   1990 O    PRO   126     -17.889  -0.381 -13.223
ATOM   1991 N    ASN   127     -17.832  -0.130 -11.046
ATOM   1992 H    ASN   127     -18.274  -0.270 -10.148
ATOM   1993 CA   ASN   127     -16.674   0.716 -10.969
ATOM   1994 HA   ASN   127     -16.847   1.281 -11.884
ATOM   1995 CB   ASN   127     -16.848   1.655  -9.755
ATOM   1996 HB1  ASN   127     -17.830   2.127  -9.738
ATOM   1997 HB2  ASN   127     -16.149   2.491  -9.785
ATOM   1998 CG   ASN   127     -16.584   0.991  -8.413
ATOM   1999 OD1  ASN   127     -15.985  -0.099  -8.415
ATOM   2000 ND2  ASN   127     -16.999   1.489  -7.218
ATOM   2001 HD21 ASN   127     -17.547   2.331  -7.324
ATOM   2002 HD22 ASN   127     -16.731   0.938  -6.415
ATOM   2003 C    ASN   127     -15.294  -0.069 -11.131
ATOM   2004 O    ASN   127     -14.233   0.602 -11.310
ATOM   2005 N    PHE   128     -15.318  -1.359 -11.396
ATOM   2006 H    PHE   128     -16.229  -1.793 -11.340
ATOM   2007 CA   PHE   128     -14.165  -2.287 -11.561
ATOM   2008 HA   PHE   128     -14.620  -3.248 -11.802
ATOM   2009 CB   PHE   128     -13.399  -1.936 -12.858
ATOM   2010 HB1  PHE   128     -12.399  -2.369 -12.822
ATOM   2011 HB2  PHE   128     -13.320  -0.857 -12.989
ATOM   2012 CG   PHE   128     -14.202  -2.401 -14.048
ATOM   2013 CD1  PHE   128     -14.022  -3.724 -14.566
ATOM   2014 HD1  PHE   128     -13.348  -4.385 -14.040
ATOM   2015 CE1  PHE   128     -14.624  -4.132 -15.810
ATOM   2016 HE1  PHE   128     -14.483  -5.127 -16.206
ATOM   2017 CZ   PHE   128     -15.464  -3.269 -16.543
ATOM   2018 HZ   PHE   128     -15.996  -3.577 -17.431
ATOM   2019 CE2  PHE   128     -15.734  -2.009 -15.912
ATOM   2020 HE2  PHE   128     -16.480  -1.437 -16.445
ATOM   2021 CD2  PHE   128     -15.127  -1.588 -14.717
ATOM   2022 HD2  PHE   128     -15.340  -0.594 -14.353
ATOM   2023 C    PHE   128     -13.289  -2.599 -10.343
ATOM   2024 O    PHE   128     -12.106  -2.864 -10.425
ATOM   2025 N    THR   129     -13.834  -2.451  -9.129
ATOM   2026 H    THR   129     -14.824  -2.287  -9.014
ATOM   2027 CA   THR   129     -13.107  -2.671  -7.829
ATOM   2028 HA   THR   129     -12.109  -3.083  -7.977
ATOM   2029 CB   THR   129     -12.960  -1.399  -6.983
ATOM   2030 HB   THR   129     -12.339  -1.459  -6.089
ATOM   2031 CG2  THR   129     -12.558  -0.179  -7.907
ATOM   2032 HG21 THR   129     -11.551   0.146  -7.645
ATOM   2033 HG22 THR   129     -12.360  -0.524  -8.922
ATOM   2034 HG23 THR   129     -13.252   0.657  -7.813
ATOM   2035 OG1  THR   129     -14.182  -0.903  -6.478
ATOM   2036 HG1  THR   129     -14.637  -0.757  -7.310
ATOM   2037 C    THR   129     -13.780  -3.777  -7.039
ATOM   2038 O    THR   129     -14.918  -4.096  -7.284
ATOM   2039 N    ILE   130     -13.118  -4.282  -5.992
ATOM   2040 H    ILE   130     -12.202  -3.914  -5.781
ATOM   2041 CA   ILE   130     -13.569  -5.310  -5.060
ATOM   2042 HA   ILE   130     -14.617  -5.537  -5.257
ATOM   2043 CB   ILE   130     -12.784  -6.648  -4.956
ATOM   2044 HB   ILE   130     -13.071  -7.230  -4.080
ATOM   2045 CG2  ILE   130     -13.131  -7.586  -6.139
ATOM   2046 HG21 ILE   130     -12.660  -8.569  -6.106
ATOM   2047 HG22 ILE   130     -14.208  -7.748  -6.115
ATOM   2048 HG23 ILE   130     -12.931  -7.061  -7.073
ATOM   2049 CG1  ILE   130     -11.287  -6.318  -4.895
ATOM   2050 HG11 ILE   130     -11.152  -5.321  -4.475
ATOM   2051 HG12 ILE   130     -10.868  -6.364  -5.900
ATOM   2052 CD1  ILE   130     -10.562  -7.244  -3.915
ATOM   2053 HD11 ILE   130     -10.587  -8.274  -4.271
ATOM   2054 HD12 ILE   130      -9.527  -6.932  -3.776
ATOM   2055 HD13 ILE   130     -11.012  -7.044  -2.943
ATOM   2056 C    ILE   130     -13.683  -4.741  -3.648
ATOM   2057 O    ILE   130     -12.893  -3.844  -3.315
ATOM   2058 N    LYS   131     -14.696  -5.155  -2.856
ATOM   2059 H    LYS   131     -15.367  -5.872  -3.090
ATOM   2060 CA   LYS   131     -14.787  -4.903  -1.405
ATOM   2061 HA   LYS   131     -14.506  -3.886  -1.132
ATOM   2062 CB   LYS   131     -16.221  -5.166  -0.935
ATOM   2063 HB1  LYS   131     -16.199  -5.108   0.153
ATOM   2064 HB2  LYS   131     -16.571  -6.143  -1.269
ATOM   2065 CG   LYS   131     -17.158  -4.142  -1.551
ATOM   2066 HG1  LYS   131     -17.057  -4.175  -2.635
ATOM   2067 HG2  LYS   131     -16.724  -3.157  -1.377
ATOM   2068 CD   LYS   131     -18.542  -4.367  -0.957
ATOM   2069 HD1  LYS   131     -18.388  -4.326   0.121
ATOM   2070 HD2  LYS   131     -19.028  -5.310  -1.209
ATOM   2071 CE   LYS   131     -19.408  -3.081  -1.319
ATOM   2072 HE1  LYS   131     -19.680  -3.084  -2.375
ATOM   2073 HE2  LYS   131     -18.895  -2.172  -1.005
ATOM   2074 NZ   LYS   131     -20.625  -3.057  -0.487
ATOM   2075 HZ1  LYS   131     -20.337  -3.236   0.464
ATOM   2076 HZ2  LYS   131     -21.230  -2.254  -0.581
ATOM   2077 HZ3  LYS   131     -21.161  -3.893  -0.672
ATOM   2078 C    LYS   131     -13.823  -5.736  -0.659
ATOM   2079 O    LYS   131     -14.238  -6.645   0.051
ATOM   2080 N    GLY   132     -12.502  -5.398  -0.858
ATOM   2081 H    GLY   132     -12.413  -4.669  -1.552
ATOM   2082 CA   GLY   132     -11.350  -6.051  -0.252
ATOM   2083 HA1  GLY   132     -10.407  -6.057  -0.799
ATOM   2084 HA2  GLY   132     -11.648  -7.093  -0.134
ATOM   2085 C    GLY   132     -10.980  -5.464   1.099
ATOM   2086 O    GLY   132     -11.314  -4.323   1.442
ATOM   2087 N    SER   133     -10.155  -6.144   1.879
ATOM   2088 H    SER   133      -9.835  -7.068   1.629
ATOM   2089 CA   SER   133      -9.666  -5.880   3.238
ATOM   2090 HA   SER   133      -9.623  -4.809   3.438
ATOM   2091 CB   SER   133     -10.598  -6.457   4.320
ATOM   2092 HB1  SER   133     -11.563  -5.958   4.224
ATOM   2093 HB2  SER   133     -10.120  -6.212   5.268
ATOM   2094 OG   SER   133     -10.816  -7.879   4.107
ATOM   2095 HG   SER   133     -11.440  -7.906   3.378
ATOM   2096 C    SER   133      -8.195  -6.466   3.508
ATOM   2097 O    SER   133      -7.699  -6.393   4.660
ATOM   2098 N    PHE   134      -7.491  -6.931   2.496
ATOM   2099 H    PHE   134      -7.997  -7.026   1.626
ATOM   2100 CA   PHE   134      -5.998  -7.162   2.503
ATOM   2101 HA   PHE   134      -5.822  -8.015   3.158
ATOM   2102 CB   PHE   134      -5.560  -7.684   1.137
ATOM   2103 HB1  PHE   134      -4.505  -7.958   1.151
ATOM   2104 HB2  PHE   134      -5.633  -6.865   0.421
ATOM   2105 CG   PHE   134      -6.307  -8.893   0.544
ATOM   2106 CD1  PHE   134      -6.397 -10.101   1.297
ATOM   2107 HD1  PHE   134      -6.147 -10.136   2.347
ATOM   2108 CE1  PHE   134      -7.081 -11.214   0.791
ATOM   2109 HE1  PHE   134      -7.122 -12.112   1.389
ATOM   2110 CZ   PHE   134      -7.617 -11.158  -0.504
ATOM   2111 HZ   PHE   134      -8.147 -12.031  -0.853
ATOM   2112 CE2  PHE   134      -7.501  -9.950  -1.276
ATOM   2113 HE2  PHE   134      -7.748  -9.930  -2.327
ATOM   2114 CD2  PHE   134      -6.762  -8.844  -0.760
ATOM   2115 HD2  PHE   134      -6.529  -8.006  -1.400
ATOM   2116 C    PHE   134      -5.154  -6.000   3.020
ATOM   2117 O    PHE   134      -5.500  -4.846   2.868
ATOM   2118 N    LEU   135      -3.918  -6.343   3.513
ATOM   2119 H    LEU   135      -3.670  -7.322   3.490
ATOM   2120 CA   LEU   135      -2.924  -5.486   4.101
ATOM   2121 HA   LEU   135      -3.014  -4.441   3.802
ATOM   2122 CB   LEU   135      -2.993  -5.590   5.620
ATOM   2123 HB1  LEU   135      -2.350  -4.842   6.084
ATOM   2124 HB2  LEU   135      -2.850  -6.612   5.970
ATOM   2125 CG   LEU   135      -4.416  -5.218   6.112
ATOM   2126 HG   LEU   135      -5.104  -5.658   5.391
ATOM   2127 CD1  LEU   135      -4.794  -5.943   7.426
ATOM   2128 HD11 LEU   135      -4.191  -5.480   8.207
ATOM   2129 HD12 LEU   135      -5.850  -5.872   7.690
ATOM   2130 HD13 LEU   135      -4.474  -6.984   7.390
ATOM   2131 CD2  LEU   135      -4.588  -3.698   6.346
ATOM   2132 HD21 LEU   135      -3.956  -3.380   7.176
ATOM   2133 HD22 LEU   135      -4.283  -3.170   5.443
ATOM   2134 HD23 LEU   135      -5.643  -3.459   6.480
ATOM   2135 C    LEU   135      -1.523  -5.923   3.597
ATOM   2136 O    LEU   135      -1.488  -6.682   2.649
ATOM   2137 N    ASN   136      -0.485  -5.290   4.076
ATOM   2138 H    ASN   136      -0.630  -4.616   4.814
ATOM   2139 CA   ASN   136       0.920  -5.684   3.748
ATOM   2140 HA   ASN   136       0.953  -5.583   2.663
ATOM   2141 CB   ASN   136       2.032  -4.844   4.423
ATOM   2142 HB1  ASN   136       2.976  -5.388   4.410
ATOM   2143 HB2  ASN   136       1.834  -4.627   5.473
ATOM   2144 CG   ASN   136       2.168  -3.522   3.785
ATOM   2145 OD1  ASN   136       3.187  -3.226   3.169
ATOM   2146 ND2  ASN   136       1.241  -2.639   4.046
ATOM   2147 HD21 ASN   136       0.608  -2.744   4.826
ATOM   2148 HD22 ASN   136       1.362  -1.676   3.766
ATOM   2149 C    ASN   136       1.100  -7.148   4.207
ATOM   2150 O    ASN   136       0.806  -7.477   5.367
ATOM   2151 N    GLY   137       1.553  -7.985   3.284
ATOM   2152 H    GLY   137       1.649  -7.620   2.347
ATOM   2153 CA   GLY   137       1.618  -9.471   3.520
ATOM   2154 HA1  GLY   137       1.429  -9.735   4.561
ATOM   2155 HA2  GLY   137       2.621  -9.771   3.218
ATOM   2156 C    GLY   137       0.562 -10.223   2.775
ATOM   2157 O    GLY   137       0.791 -11.348   2.389
ATOM   2158 N    SER   138      -0.542  -9.565   2.428
ATOM   2159 H    SER   138      -0.661  -8.634   2.801
ATOM   2160 CA   SER   138      -1.631 -10.137   1.577
ATOM   2161 HA   SER   138      -1.503 -11.210   1.431
ATOM   2162 CB   SER   138      -2.973 -10.092   2.300
ATOM   2163 HB1  SER   138      -3.024 -11.064   2.791
ATOM   2164 HB2  SER   138      -3.748 -10.028   1.535
ATOM   2165 OG   SER   138      -2.992  -9.012   3.248
ATOM   2166 HG   SER   138      -2.765  -9.410   4.092
ATOM   2167 C    SER   138      -1.773  -9.512   0.171
ATOM   2168 O    SER   138      -2.536  -9.929  -0.701
ATOM   2169 N    CYS   139      -0.891  -8.584  -0.171
ATOM   2170 H    CYS   139      -0.174  -8.282   0.472
ATOM   2171 CA   CYS   139      -0.734  -8.021  -1.535
ATOM   2172 HA   CYS   139      -1.652  -7.506  -1.819
ATOM   2173 CB   CYS   139       0.326  -6.940  -1.393
ATOM   2174 HB1  CYS   139       1.324  -7.359  -1.264
ATOM   2175 HB2  CYS   139       0.037  -6.265  -0.587
ATOM   2176 SG   CYS   139       0.389  -6.041  -2.950
ATOM   2177 HG   CYS   139      -0.788  -5.420  -3.062
ATOM   2178 C    CYS   139      -0.343  -9.154  -2.449
ATOM   2179 O    CYS   139       0.270 -10.123  -2.053
ATOM   2180 N    GLY   140      -0.919  -9.152  -3.683
ATOM   2181 H    GLY   140      -1.515  -8.410  -4.023
ATOM   2182 CA   GLY   140      -0.828 -10.308  -4.546
ATOM   2183 HA1  GLY   140       0.206 -10.641  -4.455
ATOM   2184 HA2  GLY   140      -0.991  -9.960  -5.566
ATOM   2185 C    GLY   140      -1.724 -11.497  -4.324
ATOM   2186 O    GLY   140      -1.539 -12.536  -4.916
ATOM   2187 N    SER   141      -2.774 -11.427  -3.504
ATOM   2188 H    SER   141      -2.742 -10.690  -2.814
ATOM   2189 CA   SER   141      -3.905 -12.354  -3.432
ATOM   2190 HA   SER   141      -3.640 -13.370  -3.138
ATOM   2191 CB   SER   141      -4.956 -11.856  -2.368
ATOM   2192 HB1  SER   141      -5.867 -12.448  -2.452
ATOM   2193 HB2  SER   141      -5.299 -10.823  -2.419
ATOM   2194 OG   SER   141      -4.492 -12.241  -1.118
ATOM   2195 HG   SER   141      -3.946 -11.520  -0.796
ATOM   2196 C    SER   141      -4.589 -12.414  -4.773
ATOM   2197 O    SER   141      -4.821 -11.420  -5.434
ATOM   2198 N    VAL   142      -5.096 -13.589  -5.092
ATOM   2199 H    VAL   142      -5.211 -14.394  -4.493
ATOM   2200 CA   VAL   142      -5.533 -13.875  -6.520
ATOM   2201 HA   VAL   142      -5.370 -12.973  -7.110
ATOM   2202 CB   VAL   142      -4.577 -15.004  -7.093
ATOM   2203 HB   VAL   142      -5.022 -15.362  -8.021
ATOM   2204 CG1  VAL   142      -3.219 -14.590  -7.525
ATOM   2205 HG11 VAL   142      -2.593 -14.389  -6.656
ATOM   2206 HG12 VAL   142      -2.721 -15.318  -8.165
ATOM   2207 HG13 VAL   142      -3.364 -13.654  -8.065
ATOM   2208 CG2  VAL   142      -4.421 -16.155  -6.098
ATOM   2209 HG21 VAL   142      -3.548 -16.064  -5.453
ATOM   2210 HG22 VAL   142      -5.319 -16.171  -5.481
ATOM   2211 HG23 VAL   142      -4.371 -17.072  -6.684
ATOM   2212 C    VAL   142      -6.997 -14.321  -6.673
ATOM   2213 O    VAL   142      -7.739 -14.410  -5.674
ATOM   2214 N    GLY   143      -7.590 -14.587  -7.821
ATOM   2215 H    GLY   143      -7.044 -14.597  -8.671
ATOM   2216 CA   GLY   143      -8.862 -15.268  -7.970
ATOM   2217 HA1  GLY   143      -9.731 -14.613  -8.035
ATOM   2218 HA2  GLY   143      -9.038 -15.903  -7.102
ATOM   2219 C    GLY   143      -8.893 -16.195  -9.159
ATOM   2220 O    GLY   143      -7.959 -16.116  -9.980
ATOM   2221 N    PHE   144      -9.945 -16.961  -9.296
ATOM   2222 H    PHE   144     -10.645 -16.910  -8.570
ATOM   2223 CA   PHE   144     -10.058 -18.126 -10.248
ATOM   2224 HA   PHE   144      -9.687 -17.880 -11.243
ATOM   2225 CB   PHE   144      -9.255 -19.383  -9.738
ATOM   2226 HB1  PHE   144      -8.250 -19.105  -9.420
ATOM   2227 HB2  PHE   144      -9.211 -20.139 -10.522
ATOM   2228 CG   PHE   144      -9.888 -20.074  -8.503
ATOM   2229 CD1  PHE   144      -9.641 -19.545  -7.214
ATOM   2230 HD1  PHE   144      -9.112 -18.604  -7.180
ATOM   2231 CE1  PHE   144     -10.285 -20.117  -6.118
ATOM   2232 HE1  PHE   144     -10.195 -19.805  -5.088
ATOM   2233 CZ   PHE   144     -11.070 -21.248  -6.355
ATOM   2234 HZ   PHE   144     -11.534 -21.718  -5.500
ATOM   2235 CE2  PHE   144     -11.326 -21.730  -7.604
ATOM   2236 HE2  PHE   144     -11.982 -22.583  -7.700
ATOM   2237 CD2  PHE   144     -10.648 -21.228  -8.695
ATOM   2238 HD2  PHE   144     -10.867 -21.556  -9.700
ATOM   2239 C    PHE   144     -11.546 -18.411 -10.522
ATOM   2240 O    PHE   144     -12.413 -18.206  -9.665
ATOM   2241 N    ASN   145     -11.872 -18.860 -11.726
ATOM   2242 H    ASN   145     -11.066 -19.064 -12.300
ATOM   2243 CA   ASN   145     -13.087 -19.687 -11.978
ATOM   2244 HA   ASN   145     -13.758 -19.654 -11.120
ATOM   2245 CB   ASN   145     -13.798 -19.032 -13.158
ATOM   2246 HB1  ASN   145     -14.393 -19.787 -13.672
ATOM   2247 HB2  ASN   145     -13.175 -18.634 -13.959
ATOM   2248 CG   ASN   145     -14.750 -17.962 -12.641
ATOM   2249 OD1  ASN   145     -15.688 -18.240 -11.890
ATOM   2250 ND2  ASN   145     -14.613 -16.758 -13.180
ATOM   2251 HD21 ASN   145     -14.030 -16.538 -13.975
ATOM   2252 HD22 ASN   145     -15.345 -16.159 -12.827
ATOM   2253 C    ASN   145     -12.570 -21.165 -12.170
ATOM   2254 O    ASN   145     -11.400 -21.469 -12.427
ATOM   2255 N    ILE   146     -13.458 -22.183 -11.955
ATOM   2256 H    ILE   146     -14.390 -21.863 -11.731
ATOM   2257 CA   ILE   146     -13.265 -23.589 -12.204
ATOM   2258 HA   ILE   146     -12.613 -23.626 -13.076
ATOM   2259 CB   ILE   146     -12.580 -24.352 -11.058
ATOM   2260 HB   ILE   146     -11.608 -23.924 -10.813
ATOM   2261 CG2  ILE   146     -13.402 -24.305  -9.767
ATOM   2262 HG21 ILE   146     -14.470 -24.471  -9.906
ATOM   2263 HG22 ILE   146     -12.986 -25.017  -9.054
ATOM   2264 HG23 ILE   146     -13.240 -23.303  -9.370
ATOM   2265 CG1  ILE   146     -12.363 -25.803 -11.489
ATOM   2266 HG11 ILE   146     -12.269 -25.902 -12.571
ATOM   2267 HG12 ILE   146     -13.268 -26.391 -11.338
ATOM   2268 CD1  ILE   146     -11.159 -26.450 -10.824
ATOM   2269 HD11 ILE   146     -11.293 -26.724  -9.777
ATOM   2270 HD12 ILE   146     -10.810 -27.310 -11.396
ATOM   2271 HD13 ILE   146     -10.330 -25.743 -10.813
ATOM   2272 C    ILE   146     -14.594 -24.238 -12.667
ATOM   2273 O    ILE   146     -15.631 -23.884 -12.124
ATOM   2274 N    ASP   147     -14.526 -25.106 -13.701
ATOM   2275 H    ASP   147     -13.689 -25.040 -14.262
ATOM   2276 CA   ASP   147     -15.636 -26.052 -13.983
ATOM   2277 HA   ASP   147     -16.534 -25.509 -13.685
ATOM   2278 CB   ASP   147     -15.775 -26.294 -15.458
ATOM   2279 HB1  ASP   147     -14.926 -26.921 -15.729
ATOM   2280 HB2  ASP   147     -15.769 -25.304 -15.914
ATOM   2281 CG   ASP   147     -17.041 -27.031 -15.918
ATOM   2282 OD1  ASP   147     -18.128 -26.832 -15.286
ATOM   2283 OD2  ASP   147     -16.972 -27.824 -16.894
ATOM   2284 C    ASP   147     -15.532 -27.332 -13.215
ATOM   2285 O    ASP   147     -16.279 -27.516 -12.266
ATOM   2286 N    TYR   148     -14.473 -28.128 -13.518
ATOM   2287 H    TYR   148     -13.918 -27.822 -14.304
ATOM   2288 CA   TYR   148     -14.211 -29.365 -12.768
ATOM   2289 HA   TYR   148     -14.727 -29.324 -11.809
ATOM   2290 CB   TYR   148     -14.874 -30.554 -13.533
ATOM   2291 HB1  TYR   148     -14.279 -31.459 -13.407
ATOM   2292 HB2  TYR   148     -14.821 -30.427 -14.615
ATOM   2293 CG   TYR   148     -16.224 -30.960 -13.067
ATOM   2294 CD1  TYR   148     -17.397 -30.637 -13.804
ATOM   2295 HD1  TYR   148     -17.307 -30.063 -14.714
ATOM   2296 CE1  TYR   148     -18.674 -31.045 -13.213
ATOM   2297 HE1  TYR   148     -19.640 -30.888 -13.670
ATOM   2298 CZ   TYR   148     -18.687 -31.824 -12.051
ATOM   2299 OH   TYR   148     -19.883 -32.171 -11.570
ATOM   2300 HH   TYR   148     -19.753 -32.675 -10.764
ATOM   2301 CE2  TYR   148     -17.515 -32.123 -11.378
ATOM   2302 HE2  TYR   148     -17.497 -32.618 -10.419
ATOM   2303 CD2  TYR   148     -16.293 -31.725 -11.963
ATOM   2304 HD2  TYR   148     -15.342 -31.869 -11.471
ATOM   2305 C    TYR   148     -12.727 -29.742 -12.469
ATOM   2306 O    TYR   148     -12.457 -30.110 -11.358
ATOM   2307 N    ASP   149     -11.846 -29.594 -13.372
ATOM   2308 H    ASP   149     -12.148 -29.365 -14.308
ATOM   2309 CA   ASP   149     -10.406 -29.892 -13.242
ATOM   2310 HA   ASP   149     -10.173 -30.013 -12.184
ATOM   2311 CB   ASP   149     -10.075 -31.211 -13.973
ATOM   2312 HB1  ASP   149     -10.766 -32.001 -13.677
ATOM   2313 HB2  ASP   149      -9.124 -31.609 -13.618
ATOM   2314 CG   ASP   149     -10.151 -31.157 -15.469
ATOM   2315 OD1  ASP   149     -10.022 -30.101 -16.097
ATOM   2316 OD2  ASP   149     -10.394 -32.233 -16.098
ATOM   2317 C    ASP   149      -9.489 -28.755 -13.641
ATOM   2318 O    ASP   149      -8.408 -28.650 -13.134
ATOM   2319 N    CYS   150     -10.058 -27.824 -14.452
ATOM   2320 H    CYS   150     -10.965 -27.973 -14.871
ATOM   2321 CA   CYS   150      -9.192 -26.782 -15.121
ATOM   2322 HA   CYS   150      -8.172 -27.163 -15.076
ATOM   2323 CB   CYS   150      -9.582 -26.736 -16.630
ATOM   2324 HB1  CYS   150     -10.554 -26.245 -16.599
ATOM   2325 HB2  CYS   150      -9.676 -27.763 -16.981
ATOM   2326 SG   CYS   150      -8.216 -25.706 -17.410
ATOM   2327 HG   CYS   150      -8.887 -25.498 -18.546
ATOM   2328 C    CYS   150      -9.397 -25.390 -14.425
ATOM   2329 O    CYS   150     -10.492 -24.834 -14.427
ATOM   2330 N    VAL   151      -8.338 -24.835 -13.914
ATOM   2331 H    VAL   151      -7.500 -25.374 -14.077
ATOM   2332 CA   VAL   151      -8.203 -23.608 -13.119
ATOM   2333 HA   VAL   151      -9.131 -23.378 -12.596
ATOM   2334 CB   VAL   151      -7.191 -23.763 -11.946
ATOM   2335 HB   VAL   151      -6.194 -23.950 -12.346
ATOM   2336 CG1  VAL   151      -7.037 -22.549 -11.063
ATOM   2337 HG11 VAL   151      -8.052 -22.243 -10.810
ATOM   2338 HG12 VAL   151      -6.401 -22.687 -10.189
ATOM   2339 HG13 VAL   151      -6.669 -21.713 -11.657
ATOM   2340 CG2  VAL   151      -7.637 -24.952 -11.070
ATOM   2341 HG21 VAL   151      -6.898 -25.319 -10.357
ATOM   2342 HG22 VAL   151      -8.466 -24.666 -10.422
ATOM   2343 HG23 VAL   151      -7.828 -25.824 -11.695
ATOM   2344 C    VAL   151      -8.035 -22.341 -13.936
ATOM   2345 O    VAL   151      -6.983 -22.025 -14.426
ATOM   2346 N    SER   152      -9.109 -21.492 -14.046
ATOM   2347 H    SER   152      -9.931 -21.834 -13.570
ATOM   2348 CA   SER   152      -9.204 -20.221 -14.848
ATOM   2349 HA   SER   152      -8.519 -20.286 -15.693
ATOM   2350 CB   SER   152     -10.625 -20.117 -15.353
ATOM   2351 HB1  SER   152     -10.724 -19.166 -15.877
ATOM   2352 HB2  SER   152     -11.366 -20.023 -14.559
ATOM   2353 OG   SER   152     -10.863 -21.147 -16.277
ATOM   2354 HG   SER   152     -11.789 -21.330 -16.104
ATOM   2355 C    SER   152      -8.756 -19.004 -14.038
ATOM   2356 O    SER   152      -9.616 -18.234 -13.598
ATOM   2357 N    PHE   153      -7.520 -18.797 -13.821
ATOM   2358 H    PHE   153      -6.898 -19.493 -14.208
ATOM   2359 CA   PHE   153      -6.948 -17.638 -13.077
ATOM   2360 HA   PHE   153      -7.302 -17.623 -12.047
ATOM   2361 CB   PHE   153      -5.446 -17.777 -13.086
ATOM   2362 HB1  PHE   153      -4.919 -16.841 -12.900
ATOM   2363 HB2  PHE   153      -5.246 -18.042 -14.124
ATOM   2364 CG   PHE   153      -4.909 -18.847 -12.209
ATOM   2365 CD1  PHE   153      -4.888 -18.675 -10.794
ATOM   2366 HD1  PHE   153      -5.453 -17.891 -10.311
ATOM   2367 CE1  PHE   153      -4.333 -19.692  -9.995
ATOM   2368 HE1  PHE   153      -4.342 -19.633  -8.917
ATOM   2369 CZ   PHE   153      -3.730 -20.822 -10.602
ATOM   2370 HZ   PHE   153      -3.295 -21.569  -9.954
ATOM   2371 CE2  PHE   153      -3.774 -21.004 -11.975
ATOM   2372 HE2  PHE   153      -3.331 -21.908 -12.366
ATOM   2373 CD2  PHE   153      -4.288 -19.987 -12.815
ATOM   2374 HD2  PHE   153      -4.363 -20.147 -13.881
ATOM   2375 C    PHE   153      -7.380 -16.304 -13.720
ATOM   2376 O    PHE   153      -7.123 -16.079 -14.903
ATOM   2377 N    CYS   154      -8.076 -15.404 -12.964
ATOM   2378 H    CYS   154      -8.124 -15.448 -11.956
ATOM   2379 CA   CYS   154      -8.715 -14.244 -13.512
ATOM   2380 HA   CYS   154      -8.508 -14.020 -14.558
ATOM   2381 CB   CYS   154     -10.194 -14.389 -13.381
ATOM   2382 HB1  CYS   154     -10.593 -15.234 -13.941
ATOM   2383 HB2  CYS   154     -10.713 -13.516 -13.779
ATOM   2384 SG   CYS   154     -10.749 -14.580 -11.607
ATOM   2385 HG   CYS   154     -11.685 -15.414 -12.069
ATOM   2386 C    CYS   154      -8.322 -12.901 -12.858
ATOM   2387 O    CYS   154      -8.714 -11.867 -13.384
ATOM   2388 N    TYR   155      -7.713 -12.927 -11.656
ATOM   2389 H    TYR   155      -7.404 -13.807 -11.269
ATOM   2390 CA   TYR   155      -7.594 -11.709 -10.813
ATOM   2391 HA   TYR   155      -7.518 -10.887 -11.525
ATOM   2392 CB   TYR   155      -8.730 -11.492  -9.934
ATOM   2393 HB1  TYR   155      -8.812 -12.343  -9.258
ATOM   2394 HB2  TYR   155      -9.686 -11.606 -10.445
ATOM   2395 CG   TYR   155      -8.646 -10.151  -9.199
ATOM   2396 CD1  TYR   155      -8.801  -8.939  -9.844
ATOM   2397 HD1  TYR   155      -8.916  -8.944 -10.918
ATOM   2398 CE1  TYR   155      -8.769  -7.737  -9.078
ATOM   2399 HE1  TYR   155      -9.076  -6.794  -9.505
ATOM   2400 CZ   TYR   155      -8.310  -7.768  -7.754
ATOM   2401 OH   TYR   155      -8.126  -6.613  -7.087
ATOM   2402 HH   TYR   155      -7.759  -6.814  -6.224
ATOM   2403 CE2  TYR   155      -7.999  -8.992  -7.161
ATOM   2404 HE2  TYR   155      -7.704  -9.121  -6.130
ATOM   2405 CD2  TYR   155      -8.260 -10.180  -7.879
ATOM   2406 HD2  TYR   155      -8.053 -11.153  -7.459
ATOM   2407 C    TYR   155      -6.285 -11.736 -10.085
ATOM   2408 O    TYR   155      -5.892 -12.796  -9.483
ATOM   2409 N    MET   156      -5.537 -10.605  -9.892
ATOM   2410 H    MET   156      -5.840  -9.730 -10.297
ATOM   2411 CA   MET   156      -4.323 -10.479  -9.093
ATOM   2412 HA   MET   156      -4.446 -11.121  -8.221
ATOM   2413 CB   MET   156      -3.028 -10.996  -9.779
ATOM   2414 HB1  MET   156      -2.955 -10.417 -10.700
ATOM   2415 HB2  MET   156      -3.109 -12.068  -9.960
ATOM   2416 CG   MET   156      -1.874 -10.724  -8.793
ATOM   2417 HG1  MET   156      -2.096 -11.277  -7.881
ATOM   2418 HG2  MET   156      -1.745  -9.661  -8.589
ATOM   2419 SD   MET   156      -0.382 -11.504  -9.540
ATOM   2420 CE   MET   156       0.095 -12.663  -8.278
ATOM   2421 HE1  MET   156       0.193 -12.133  -7.331
ATOM   2422 HE2  MET   156      -0.666 -13.430  -8.134
ATOM   2423 HE3  MET   156       1.103 -13.042  -8.442
ATOM   2424 C    MET   156      -4.318  -9.071  -8.455
ATOM   2425 O    MET   156      -4.275  -8.004  -9.115
ATOM   2426 N    HSE   157      -4.403  -9.004  -7.152
ATOM   2427 H    HSE   157      -4.479  -9.902  -6.696
ATOM   2428 CA   HSE   157      -4.477  -7.807  -6.334
ATOM   2429 HA   HSE   157      -5.394  -7.350  -6.706
ATOM   2430 CB   HSE   157      -4.773  -8.298  -4.895
ATOM   2431 HB1  HSE   157      -4.016  -8.995  -4.535
ATOM   2432 HB2  HSE   157      -5.718  -8.816  -4.727
ATOM   2433 CG   HSE   157      -4.827  -7.184  -3.902
ATOM   2434 ND1  HSE   157      -5.378  -5.958  -4.118
ATOM   2435 CE1  HSE   157      -5.177  -5.312  -2.983
ATOM   2436 HE1  HSE   157      -5.601  -4.325  -2.869
ATOM   2437 NE2  HSE   157      -4.368  -6.006  -2.188
ATOM   2438 HE2  HSE   157      -4.192  -5.889  -1.201
ATOM   2439 CD2  HSE   157      -4.221  -7.253  -2.670
ATOM   2440 HD2  HSE   157      -3.658  -8.068  -2.241
ATOM   2441 C    HSE   157      -3.182  -6.944  -6.414
ATOM   2442 O    HSE   157      -2.102  -7.516  -6.442
ATOM   2443 N    HSD   158      -3.342  -5.557  -6.301
ATOM   2444 H    HSD   158      -4.220  -5.221  -5.931
ATOM   2445 CA   HSD   158      -2.295  -4.559  -6.292
ATOM   2446 HA   HSD   158      -1.372  -5.024  -5.945
ATOM   2447 CB   HSD   158      -2.088  -3.956  -7.698
ATOM   2448 HB1  HSD   158      -1.541  -3.016  -7.629
ATOM   2449 HB2  HSD   158      -3.048  -3.636  -8.105
ATOM   2450 CG   HSD   158      -1.414  -4.841  -8.751
ATOM   2451 ND1  HSD   158      -1.854  -6.041  -9.288
ATOM   2452 HD1  HSD   158      -2.788  -6.419  -9.218
ATOM   2453 CE1  HSD   158      -0.888  -6.636  -9.984
ATOM   2454 HE1  HSD   158      -1.001  -7.520 -10.595
ATOM   2455 NE2  HSD   158       0.207  -5.849  -9.968
ATOM   2456 CD2  HSD   158      -0.061  -4.737  -9.143
ATOM   2457 HD2  HSD   158       0.613  -3.926  -8.909
ATOM   2458 C    HSD   158      -2.490  -3.448  -5.271
ATOM   2459 O    HSD   158      -1.482  -3.225  -4.624
ATOM   2460 N    MET   159      -3.594  -2.669  -5.212
ATOM   2461 H    MET   159      -4.367  -2.890  -5.824
ATOM   2462 CA   MET   159      -3.685  -1.397  -4.455
ATOM   2463 HA   MET   159      -2.954  -1.511  -3.655
ATOM   2464 CB   MET   159      -3.147  -0.247  -5.447
ATOM   2465 HB1  MET   159      -2.059  -0.309  -5.472
ATOM   2466 HB2  MET   159      -3.388   0.693  -4.949
ATOM   2467 CG   MET   159      -3.743  -0.231  -6.836
ATOM   2468 HG1  MET   159      -3.749  -1.185  -7.362
ATOM   2469 HG2  MET   159      -3.196   0.417  -7.522
ATOM   2470 SD   MET   159      -5.474   0.337  -6.776
ATOM   2471 CE   MET   159      -5.109   2.096  -6.778
ATOM   2472 HE1  MET   159      -6.067   2.612  -6.846
ATOM   2473 HE2  MET   159      -4.690   2.307  -5.794
ATOM   2474 HE3  MET   159      -4.432   2.350  -7.594
ATOM   2475 C    MET   159      -5.123  -1.160  -3.893
ATOM   2476 O    MET   159      -6.112  -1.810  -4.296
ATOM   2477 N    GLU   160      -5.145  -0.220  -2.944
ATOM   2478 H    GLU   160      -4.362   0.417  -2.992
ATOM   2479 CA   GLU   160      -6.278   0.376  -2.221
ATOM   2480 HA   GLU   160      -7.149  -0.247  -2.426
ATOM   2481 CB   GLU   160      -6.019   0.188  -0.708
ATOM   2482 HB1  GLU   160      -5.188   0.801  -0.360
ATOM   2483 HB2  GLU   160      -5.775  -0.841  -0.441
ATOM   2484 CG   GLU   160      -7.206   0.643   0.151
ATOM   2485 HG1  GLU   160      -8.097   0.100  -0.165
ATOM   2486 HG2  GLU   160      -7.391   1.707   0.002
ATOM   2487 CD   GLU   160      -7.056   0.302   1.655
ATOM   2488 OE1  GLU   160      -7.030  -0.915   1.945
ATOM   2489 OE2  GLU   160      -7.172   1.171   2.504
ATOM   2490 C    GLU   160      -6.603   1.842  -2.518
ATOM   2491 O    GLU   160      -5.699   2.671  -2.644
ATOM   2492 N    LEU   161      -7.920   2.141  -2.563
ATOM   2493 H    LEU   161      -8.609   1.403  -2.562
ATOM   2494 CA   LEU   161      -8.572   3.428  -2.904
ATOM   2495 HA   LEU   161      -7.795   4.099  -3.270
ATOM   2496 CB   LEU   161      -9.519   3.205  -4.105
ATOM   2497 HB1  LEU   161     -10.024   4.167  -4.193
ATOM   2498 HB2  LEU   161     -10.262   2.441  -3.879
ATOM   2499 CG   LEU   161      -8.823   2.742  -5.453
ATOM   2500 HG   LEU   161      -7.964   2.139  -5.160
ATOM   2501 CD1  LEU   161      -9.796   1.844  -6.305
ATOM   2502 HD11 LEU   161     -10.699   2.430  -6.475
ATOM   2503 HD12 LEU   161      -9.374   1.558  -7.268
ATOM   2504 HD13 LEU   161      -9.916   0.885  -5.799
ATOM   2505 CD2  LEU   161      -8.515   4.034  -6.265
ATOM   2506 HD21 LEU   161      -9.468   4.419  -6.628
ATOM   2507 HD22 LEU   161      -7.947   4.704  -5.620
ATOM   2508 HD23 LEU   161      -7.917   3.752  -7.131
ATOM   2509 C    LEU   161      -9.294   4.150  -1.728
ATOM   2510 O    LEU   161      -9.634   3.525  -0.703
ATOM   2511 N    PRO   162      -9.506   5.481  -1.848
ATOM   2512 CD   PRO   162      -9.113   6.341  -2.945
ATOM   2513 HD1  PRO   162      -9.948   6.337  -3.646
ATOM   2514 HD2  PRO   162      -8.175   5.979  -3.365
ATOM   2515 CG   PRO   162      -8.920   7.756  -2.304
ATOM   2516 HG1  PRO   162      -8.951   8.517  -3.084
ATOM   2517 HG2  PRO   162      -7.933   7.725  -1.843
ATOM   2518 CB   PRO   162     -10.019   7.807  -1.250
ATOM   2519 HB1  PRO   162     -10.940   8.105  -1.753
ATOM   2520 HB2  PRO   162      -9.840   8.575  -0.498
ATOM   2521 CA   PRO   162      -9.962   6.378  -0.709
ATOM   2522 HA   PRO   162      -9.371   6.216   0.192
ATOM   2523 C    PRO   162     -11.373   6.041  -0.264
ATOM   2524 O    PRO   162     -11.781   6.285   0.875
ATOM   2525 N    THR   163     -12.176   5.223  -0.954
ATOM   2526 H    THR   163     -11.985   5.171  -1.945
ATOM   2527 CA   THR   163     -13.535   4.725  -0.582
ATOM   2528 HA   THR   163     -13.920   5.265   0.283
ATOM   2529 CB   THR   163     -14.546   4.930  -1.744
ATOM   2530 HB   THR   163     -15.400   4.260  -1.645
ATOM   2531 CG2  THR   163     -15.081   6.422  -1.837
ATOM   2532 HG21 THR   163     -15.771   6.560  -1.006
ATOM   2533 HG22 THR   163     -14.256   7.134  -1.861
ATOM   2534 HG23 THR   163     -15.599   6.494  -2.793
ATOM   2535 OG1  THR   163     -13.885   4.696  -2.961
ATOM   2536 HG1  THR   163     -14.602   4.524  -3.576
ATOM   2537 C    THR   163     -13.590   3.269  -0.082
ATOM   2538 O    THR   163     -14.640   2.672  -0.020
ATOM   2539 N    GLY   164     -12.423   2.720   0.288
ATOM   2540 H    GLY   164     -11.555   3.218   0.152
ATOM   2541 CA   GLY   164     -12.403   1.347   0.955
ATOM   2542 HA1  GLY   164     -13.205   1.267   1.689
ATOM   2543 HA2  GLY   164     -11.494   1.280   1.554
ATOM   2544 C    GLY   164     -12.477   0.111   0.024
ATOM   2545 O    GLY   164     -12.975  -0.948   0.512
ATOM   2546 N    VAL   165     -12.308   0.315  -1.299
ATOM   2547 H    VAL   165     -12.248   1.251  -1.673
ATOM   2548 CA   VAL   165     -12.262  -0.821  -2.198
ATOM   2549 HA   VAL   165     -12.557  -1.731  -1.676
ATOM   2550 CB   VAL   165     -13.261  -0.541  -3.351
ATOM   2551 HB   VAL   165     -13.077  -1.290  -4.121
ATOM   2552 CG1  VAL   165     -14.768  -0.561  -2.852
ATOM   2553 HG11 VAL   165     -14.841   0.210  -2.085
ATOM   2554 HG12 VAL   165     -15.413  -0.258  -3.677
ATOM   2555 HG13 VAL   165     -15.082  -1.479  -2.355
ATOM   2556 CG2  VAL   165     -13.119   0.866  -4.005
ATOM   2557 HG21 VAL   165     -13.725   1.040  -4.894
ATOM   2558 HG22 VAL   165     -13.346   1.750  -3.411
ATOM   2559 HG23 VAL   165     -12.090   1.112  -4.267
ATOM   2560 C    VAL   165     -10.826  -1.015  -2.875
ATOM   2561 O    VAL   165      -9.944  -0.127  -2.890
ATOM   2562 N    HSE   166     -10.575  -2.268  -3.387
ATOM   2563 H    HSE   166     -11.253  -2.988  -3.181
ATOM   2564 CA   HSE   166      -9.275  -2.594  -3.995
ATOM   2565 HA   HSE   166      -8.626  -1.726  -3.878
ATOM   2566 CB   HSE   166      -8.578  -3.795  -3.381
ATOM   2567 HB1  HSE   166      -7.587  -3.901  -3.822
ATOM   2568 HB2  HSE   166      -9.219  -4.667  -3.505
ATOM   2569 CG   HSE   166      -8.311  -3.727  -1.922
ATOM   2570 ND1  HSE   166      -7.876  -4.711  -1.046
ATOM   2571 CE1  HSE   166      -7.684  -4.121   0.163
ATOM   2572 HE1  HSE   166      -7.280  -4.573   1.056
ATOM   2573 NE2  HSE   166      -8.006  -2.812   0.078
ATOM   2574 HE2  HSE   166      -8.067  -2.072   0.763
ATOM   2575 CD2  HSE   166      -8.355  -2.594  -1.240
ATOM   2576 HD2  HSE   166      -8.637  -1.652  -1.688
ATOM   2577 C    HSE   166      -9.352  -2.710  -5.581
ATOM   2578 O    HSE   166     -10.474  -2.922  -6.161
ATOM   2579 N    ALA   167      -8.174  -2.783  -6.176
ATOM   2580 H    ALA   167      -7.393  -2.541  -5.583
ATOM   2581 CA   ALA   167      -8.013  -2.969  -7.673
ATOM   2582 HA   ALA   167      -8.795  -3.669  -7.967
ATOM   2583 CB   ALA   167      -8.443  -1.680  -8.463
ATOM   2584 HB1  ALA   167      -8.592  -2.004  -9.493
ATOM   2585 HB2  ALA   167      -9.330  -1.201  -8.049
ATOM   2586 HB3  ALA   167      -7.612  -0.992  -8.307
ATOM   2587 C    ALA   167      -6.635  -3.607  -8.111
ATOM   2588 O    ALA   167      -5.609  -3.513  -7.377
ATOM   2589 N    GLY   168      -6.674  -4.278  -9.236
ATOM   2590 H    GLY   168      -7.473  -4.158  -9.842
ATOM   2591 CA   GLY   168      -5.666  -5.262  -9.630
ATOM   2592 HA1  GLY   168      -5.945  -6.140  -9.049
ATOM   2593 HA2  GLY   168      -4.641  -4.969  -9.401
ATOM   2594 C    GLY   168      -5.768  -5.638 -11.136
ATOM   2595 O    GLY   168      -6.566  -4.982 -11.831
ATOM   2596 N    THR   169      -5.020  -6.635 -11.594
ATOM   2597 H    THR   169      -4.459  -7.192 -10.966
ATOM   2598 CA   THR   169      -4.793  -6.967 -12.973
ATOM   2599 HA   THR   169      -5.338  -6.267 -13.607
ATOM   2600 CB   THR   169      -3.285  -6.919 -13.269
ATOM   2601 HB   THR   169      -3.124  -7.176 -14.316
ATOM   2602 CG2  THR   169      -2.491  -5.647 -12.976
ATOM   2603 HG21 THR   169      -1.442  -5.919 -13.098
ATOM   2604 HG22 THR   169      -2.802  -4.898 -13.704
ATOM   2605 HG23 THR   169      -2.678  -5.303 -11.959
ATOM   2606 OG1  THR   169      -2.655  -7.829 -12.420
ATOM   2607 HG1  THR   169      -2.278  -8.586 -12.874
ATOM   2608 C    THR   169      -5.288  -8.344 -13.233
ATOM   2609 O    THR   169      -5.560  -9.169 -12.335
ATOM   2610 N    ASP   170      -5.289  -8.796 -14.503
ATOM   2611 H    ASP   170      -4.994  -8.228 -15.285
ATOM   2612 CA   ASP   170      -5.169 -10.207 -14.824
ATOM   2613 HA   ASP   170      -5.863 -10.859 -14.292
ATOM   2614 CB   ASP   170      -5.688 -10.448 -16.235
ATOM   2615 HB1  ASP   170      -6.766 -10.607 -16.196
ATOM   2616 HB2  ASP   170      -5.178 -11.306 -16.673
ATOM   2617 CG   ASP   170      -5.449  -9.386 -17.348
ATOM   2618 OD1  ASP   170      -4.303  -8.788 -17.447
ATOM   2619 OD2  ASP   170      -6.356  -9.223 -18.183
ATOM   2620 C    ASP   170      -3.728 -10.783 -14.704
ATOM   2621 O    ASP   170      -2.771 -10.083 -14.581
ATOM   2622 N    LEU   171      -3.606 -12.058 -14.954
ATOM   2623 H    LEU   171      -4.388 -12.663 -15.160
ATOM   2624 CA   LEU   171      -2.252 -12.700 -14.982
ATOM   2625 HA   LEU   171      -1.723 -12.123 -14.223
ATOM   2626 CB   LEU   171      -2.319 -14.202 -14.482
ATOM   2627 HB1  LEU   171      -1.284 -14.529 -14.590
ATOM   2628 HB2  LEU   171      -3.031 -14.758 -15.092
ATOM   2629 CG   LEU   171      -2.561 -14.462 -13.003
ATOM   2630 HG   LEU   171      -2.577 -15.550 -12.946
ATOM   2631 CD1  LEU   171      -1.614 -13.972 -11.952
ATOM   2632 HD11 LEU   171      -1.815 -14.482 -11.010
ATOM   2633 HD12 LEU   171      -0.633 -14.242 -12.345
ATOM   2634 HD13 LEU   171      -1.684 -12.889 -11.849
ATOM   2635 CD2  LEU   171      -3.909 -14.063 -12.630
ATOM   2636 HD21 LEU   171      -4.080 -12.989 -12.546
ATOM   2637 HD22 LEU   171      -4.651 -14.392 -13.357
ATOM   2638 HD23 LEU   171      -4.228 -14.466 -11.669
ATOM   2639 C    LEU   171      -1.405 -12.449 -16.271
ATOM   2640 O    LEU   171      -0.404 -13.112 -16.549
ATOM   2641 N    GLU   172      -1.929 -11.499 -17.097
ATOM   2642 H    GLU   172      -2.759 -11.065 -16.719
ATOM   2643 CA   GLU   172      -1.566 -11.182 -18.491
ATOM   2644 HA   GLU   172      -0.672 -11.786 -18.645
ATOM   2645 CB   GLU   172      -2.723 -11.615 -19.433
ATOM   2646 HB1  GLU   172      -2.596 -11.244 -20.450
ATOM   2647 HB2  GLU   172      -3.619 -11.122 -19.055
ATOM   2648 CG   GLU   172      -2.951 -13.102 -19.454
ATOM   2649 HG1  GLU   172      -3.875 -13.126 -20.031
ATOM   2650 HG2  GLU   172      -3.097 -13.478 -18.441
ATOM   2651 CD   GLU   172      -1.907 -13.876 -20.214
ATOM   2652 OE1  GLU   172      -0.712 -13.920 -19.783
ATOM   2653 OE2  GLU   172      -2.168 -14.422 -21.331
ATOM   2654 C    GLU   172      -1.179  -9.692 -18.633
ATOM   2655 O    GLU   172      -0.601  -9.295 -19.688
ATOM   2656 N    GLY   173      -1.263  -8.908 -17.571
ATOM   2657 H    GLY   173      -1.588  -9.312 -16.705
ATOM   2658 CA   GLY   173      -0.696  -7.607 -17.481
ATOM   2659 HA1  GLY   173       0.249  -7.473 -18.007
ATOM   2660 HA2  GLY   173      -0.490  -7.461 -16.421
ATOM   2661 C    GLY   173      -1.566  -6.381 -17.790
ATOM   2662 O    GLY   173      -0.985  -5.339 -17.863
ATOM   2663 N    ASN   174      -2.858  -6.497 -17.900
ATOM   2664 H    ASN   174      -3.304  -7.378 -17.687
ATOM   2665 CA   ASN   174      -3.763  -5.356 -18.013
ATOM   2666 HA   ASN   174      -3.177  -4.460 -18.218
ATOM   2667 CB   ASN   174      -4.733  -5.505 -19.261
ATOM   2668 HB1  ASN   174      -5.517  -4.750 -19.317
ATOM   2669 HB2  ASN   174      -5.237  -6.471 -19.211
ATOM   2670 CG   ASN   174      -3.959  -5.322 -20.525
ATOM   2671 OD1  ASN   174      -3.800  -4.205 -20.937
ATOM   2672 ND2  ASN   174      -3.403  -6.340 -21.107
ATOM   2673 HD21 ASN   174      -3.640  -7.268 -20.787
ATOM   2674 HD22 ASN   174      -2.961  -6.241 -22.010
ATOM   2675 C    ASN   174      -4.551  -5.152 -16.688
ATOM   2676 O    ASN   174      -5.002  -6.177 -16.149
ATOM   2677 N    PHE   175      -4.688  -3.948 -16.188
ATOM   2678 H    PHE   175      -4.127  -3.224 -16.612
ATOM   2679 CA   PHE   175      -5.399  -3.550 -14.980
ATOM   2680 HA   PHE   175      -5.248  -4.235 -14.146
ATOM   2681 CB   PHE   175      -4.854  -2.261 -14.521
ATOM   2682 HB1  PHE   175      -5.668  -1.538 -14.475
ATOM   2683 HB2  PHE   175      -4.059  -1.949 -15.199
ATOM   2684 CG   PHE   175      -4.272  -2.206 -13.084
ATOM   2685 CD1  PHE   175      -5.024  -2.318 -11.909
ATOM   2686 HD1  PHE   175      -6.097  -2.427 -11.957
ATOM   2687 CE1  PHE   175      -4.371  -2.141 -10.628
ATOM   2688 HE1  PHE   175      -4.980  -2.240  -9.742
ATOM   2689 CZ   PHE   175      -2.987  -1.994 -10.594
ATOM   2690 HZ   PHE   175      -2.525  -1.844  -9.629
ATOM   2691 CE2  PHE   175      -2.215  -1.836 -11.748
ATOM   2692 HE2  PHE   175      -1.174  -1.611 -11.567
ATOM   2693 CD2  PHE   175      -2.832  -2.069 -12.995
ATOM   2694 HD2  PHE   175      -2.276  -1.946 -13.913
ATOM   2695 C    PHE   175      -6.893  -3.483 -15.247
ATOM   2696 O    PHE   175      -7.324  -3.058 -16.312
ATOM   2697 N    TYR   176      -7.760  -3.897 -14.335
ATOM   2698 H    TYR   176      -7.354  -4.040 -13.421
ATOM   2699 CA   TYR   176      -9.179  -3.592 -14.323
ATOM   2700 HA   TYR   176      -9.502  -3.713 -15.358
ATOM   2701 CB   TYR   176      -9.988  -4.574 -13.387
ATOM   2702 HB1  TYR   176     -11.043  -4.308 -13.337
ATOM   2703 HB2  TYR   176      -9.567  -4.452 -12.389
ATOM   2704 CG   TYR   176      -9.885  -6.018 -13.886
ATOM   2705 CD1  TYR   176     -10.810  -6.542 -14.788
ATOM   2706 HD1  TYR   176     -11.638  -5.960 -15.165
ATOM   2707 CE1  TYR   176     -10.780  -7.863 -15.280
ATOM   2708 HE1  TYR   176     -11.468  -8.183 -16.048
ATOM   2709 CZ   TYR   176      -9.886  -8.737 -14.690
ATOM   2710 OH   TYR   176      -9.919 -10.070 -14.980
ATOM   2711 HH   TYR   176      -9.390 -10.684 -14.464
ATOM   2712 CE2  TYR   176      -8.960  -8.284 -13.717
ATOM   2713 HE2  TYR   176      -8.307  -8.973 -13.202
ATOM   2714 CD2  TYR   176      -8.906  -6.887 -13.348
ATOM   2715 HD2  TYR   176      -8.217  -6.612 -12.562
ATOM   2716 C    TYR   176      -9.529  -2.183 -13.911
ATOM   2717 O    TYR   176      -8.902  -1.749 -12.941
ATOM   2718 N    GLY   177     -10.456  -1.534 -14.591
ATOM   2719 H    GLY   177     -10.890  -1.944 -15.406
ATOM   2720 CA   GLY   177     -10.712  -0.106 -14.338
ATOM   2721 HA1  GLY   177     -10.756   0.032 -13.258
ATOM   2722 HA2  GLY   177     -11.555   0.308 -14.892
ATOM   2723 C    GLY   177      -9.562   0.825 -14.841
ATOM   2724 O    GLY   177      -8.750   0.345 -15.584
ATOM   2725 N    PRO   178      -9.643   2.123 -14.445
ATOM   2726 CD   PRO   178     -10.820   2.815 -13.949
ATOM   2727 HD1  PRO   178     -10.703   3.064 -12.894
ATOM   2728 HD2  PRO   178     -11.731   2.222 -14.027
ATOM   2729 CG   PRO   178     -10.766   4.210 -14.564
ATOM   2730 HG1  PRO   178     -11.304   4.913 -13.928
ATOM   2731 HG2  PRO   178     -11.154   4.257 -15.582
ATOM   2732 CB   PRO   178      -9.244   4.471 -14.470
ATOM   2733 HB1  PRO   178      -9.092   4.859 -13.463
ATOM   2734 HB2  PRO   178      -8.893   5.119 -15.273
ATOM   2735 CA   PRO   178      -8.605   3.119 -14.672
ATOM   2736 HA   PRO   178      -8.268   3.013 -15.704
ATOM   2737 C    PRO   178      -7.316   2.903 -13.829
ATOM   2738 O    PRO   178      -6.435   3.765 -13.825
ATOM   2739 N    PHE   179      -7.180   1.794 -13.089
ATOM   2740 H    PHE   179      -7.947   1.138 -13.128
ATOM   2741 CA   PHE   179      -6.172   1.854 -11.952
ATOM   2742 HA   PHE   179      -6.154   2.864 -11.544
ATOM   2743 CB   PHE   179      -6.698   1.049 -10.758
ATOM   2744 HB1  PHE   179      -6.121   1.221  -9.849
ATOM   2745 HB2  PHE   179      -6.609  -0.032 -10.864
ATOM   2746 CG   PHE   179      -8.210   1.482 -10.570
ATOM   2747 CD1  PHE   179      -8.396   2.748 -10.065
ATOM   2748 HD1  PHE   179      -7.608   3.456  -9.854
ATOM   2749 CE1  PHE   179      -9.638   3.245  -9.806
ATOM   2750 HE1  PHE   179      -9.766   4.258  -9.452
ATOM   2751 CZ   PHE   179     -10.761   2.446 -10.087
ATOM   2752 HZ   PHE   179     -11.763   2.827  -9.959
ATOM   2753 CE2  PHE   179     -10.579   1.111 -10.515
ATOM   2754 HE2  PHE   179     -11.483   0.531 -10.629
ATOM   2755 CD2  PHE   179      -9.307   0.606 -10.673
ATOM   2756 HD2  PHE   179      -9.240  -0.371 -11.129
ATOM   2757 C    PHE   179      -4.708   1.608 -12.352
ATOM   2758 O    PHE   179      -4.454   0.878 -13.267
ATOM   2759 N    VAL   180      -3.805   2.238 -11.577
ATOM   2760 H    VAL   180      -4.041   2.847 -10.807
ATOM   2761 CA   VAL   180      -2.356   1.853 -11.537
ATOM   2762 HA   VAL   180      -2.214   0.960 -12.147
ATOM   2763 CB   VAL   180      -1.427   2.911 -12.228
ATOM   2764 HB   VAL   180      -0.400   2.565 -12.112
ATOM   2765 CG1  VAL   180      -1.603   2.969 -13.694
ATOM   2766 HG11 VAL   180      -0.910   3.632 -14.213
ATOM   2767 HG12 VAL   180      -1.632   1.961 -14.107
ATOM   2768 HG13 VAL   180      -2.619   3.287 -13.927
ATOM   2769 CG2  VAL   180      -1.651   4.312 -11.705
ATOM   2770 HG21 VAL   180      -1.084   5.064 -12.254
ATOM   2771 HG22 VAL   180      -2.694   4.627 -11.673
ATOM   2772 HG23 VAL   180      -1.247   4.233 -10.696
ATOM   2773 C    VAL   180      -1.877   1.497 -10.142
ATOM   2774 O    VAL   180      -2.324   2.120  -9.141
ATOM   2775 N    ASP   181      -0.856   0.682  -9.988
ATOM   2776 H    ASP   181      -0.442   0.233 -10.792
ATOM   2777 CA   ASP   181      -0.176   0.460  -8.715
ATOM   2778 HA   ASP   181      -0.898   0.167  -7.953
ATOM   2779 CB   ASP   181       0.762  -0.714  -8.824
ATOM   2780 HB1  ASP   181       0.111  -1.563  -9.036
ATOM   2781 HB2  ASP   181       1.378  -0.876  -7.940
ATOM   2782 CG   ASP   181       1.655  -0.496 -10.062
ATOM   2783 OD1  ASP   181       1.115  -0.662 -11.135
ATOM   2784 OD2  ASP   181       2.808  -0.038  -9.983
ATOM   2785 C    ASP   181       0.500   1.690  -8.137
ATOM   2786 O    ASP   181       0.699   1.658  -6.973
ATOM   2787 N    ARG   182       0.872   2.733  -8.864
ATOM   2788 H    ARG   182       0.816   2.748  -9.873
ATOM   2789 CA   ARG   182       1.636   3.936  -8.289
ATOM   2790 HA   ARG   182       2.376   3.565  -7.581
ATOM   2791 CB   ARG   182       2.467   4.739  -9.355
ATOM   2792 HB1  ARG   182       3.223   4.110  -9.826
ATOM   2793 HB2  ARG   182       3.070   5.533  -8.914
ATOM   2794 CG   ARG   182       1.466   5.410 -10.333
ATOM   2795 HG1  ARG   182       0.845   6.115  -9.779
ATOM   2796 HG2  ARG   182       1.008   4.583 -10.874
ATOM   2797 CD   ARG   182       2.224   6.197 -11.377
ATOM   2798 HD1  ARG   182       2.799   6.997 -10.910
ATOM   2799 HD2  ARG   182       1.601   6.764 -12.068
ATOM   2800 NE   ARG   182       2.976   5.326 -12.285
ATOM   2801 HE   ARG   182       2.813   4.330 -12.246
ATOM   2802 CZ   ARG   182       4.063   5.726 -12.961
ATOM   2803 NH1  ARG   182       4.372   6.998 -13.193
ATOM   2804 HH11 ARG   182       3.835   7.704 -12.710
ATOM   2805 HH12 ARG   182       5.204   7.258 -13.703
ATOM   2806 NH2  ARG   182       4.852   4.760 -13.262
ATOM   2807 HH21 ARG   182       4.531   3.809 -13.147
ATOM   2808 HH22 ARG   182       5.773   4.921 -13.645
ATOM   2809 C    ARG   182       0.788   4.777  -7.286
ATOM   2810 O    ARG   182      -0.383   5.008  -7.499
ATOM   2811 N    GLN   183       1.445   5.354  -6.235
ATOM   2812 H    GLN   183       2.435   5.194  -6.114
ATOM   2813 CA   GLN   183       0.754   6.062  -5.116
ATOM   2814 HA   GLN   183      -0.098   5.401  -4.960
ATOM   2815 CB   GLN   183       1.654   6.196  -3.886
ATOM   2816 HB1  GLN   183       1.081   6.540  -3.025
ATOM   2817 HB2  GLN   183       2.456   6.925  -3.998
ATOM   2818 CG   GLN   183       2.239   4.890  -3.461
ATOM   2819 HG1  GLN   183       2.958   4.483  -4.172
ATOM   2820 HG2  GLN   183       1.420   4.188  -3.308
ATOM   2821 CD   GLN   183       3.023   5.026  -2.151
ATOM   2822 OE1  GLN   183       4.141   5.522  -2.128
ATOM   2823 NE2  GLN   183       2.531   4.549  -1.057
ATOM   2824 HE21 GLN   183       1.642   4.070  -1.064
ATOM   2825 HE22 GLN   183       3.132   4.574  -0.245
ATOM   2826 C    GLN   183       0.135   7.415  -5.521
ATOM   2827 O    GLN   183      -0.244   8.204  -4.678
ATOM   2828 N    THR   184       0.055   7.702  -6.856
ATOM   2829 H    THR   184       0.167   6.937  -7.506
ATOM   2830 CA   THR   184      -0.537   8.986  -7.301
ATOM   2831 HA   THR   184       0.029   9.834  -6.915
ATOM   2832 CB   THR   184      -0.421   9.128  -8.819
ATOM   2833 HB   THR   184      -0.941  10.011  -9.189
ATOM   2834 CG2  THR   184       1.019   9.382  -9.310
ATOM   2835 HG21 THR   184       1.433  10.239  -8.778
ATOM   2836 HG22 THR   184       1.725   8.605  -9.014
ATOM   2837 HG23 THR   184       1.114   9.562 -10.380
ATOM   2838 OG1  THR   184      -0.975   7.989  -9.408
ATOM   2839 HG1  THR   184      -1.379   8.143 -10.264
ATOM   2840 C    THR   184      -2.062   9.105  -6.905
ATOM   2841 O    THR   184      -2.681   8.157  -6.438
ATOM   2842 N    ALA   185      -2.606  10.335  -6.978
ATOM   2843 H    ALA   185      -2.046  11.076  -7.375
ATOM   2844 CA   ALA   185      -3.996  10.512  -6.650
ATOM   2845 HA   ALA   185      -4.197  10.210  -5.623
ATOM   2846 CB   ALA   185      -4.417  12.004  -6.626
ATOM   2847 HB1  ALA   185      -5.486  12.005  -6.416
ATOM   2848 HB2  ALA   185      -3.889  12.516  -5.821
ATOM   2849 HB3  ALA   185      -4.206  12.617  -7.503
ATOM   2850 C    ALA   185      -4.955   9.688  -7.630
ATOM   2851 O    ALA   185      -4.822   9.786  -8.859
ATOM   2852 N    GLN   186      -5.759   8.788  -7.019
ATOM   2853 H    GLN   186      -5.642   8.728  -6.018
ATOM   2854 CA   GLN   186      -6.671   7.967  -7.755
ATOM   2855 HA   GLN   186      -6.784   8.374  -8.760
ATOM   2856 CB   GLN   186      -6.065   6.624  -7.988
ATOM   2857 HB1  GLN   186      -6.844   5.938  -8.323
ATOM   2858 HB2  GLN   186      -5.676   6.260  -7.038
ATOM   2859 CG   GLN   186      -4.955   6.601  -9.004
ATOM   2860 HG1  GLN   186      -4.073   7.005  -8.508
ATOM   2861 HG2  GLN   186      -5.299   7.099  -9.910
ATOM   2862 CD   GLN   186      -4.591   5.187  -9.540
ATOM   2863 OE1  GLN   186      -5.095   4.630 -10.486
ATOM   2864 NE2  GLN   186      -3.737   4.566  -8.719
ATOM   2865 HE21 GLN   186      -3.478   4.972  -7.831
ATOM   2866 HE22 GLN   186      -3.169   3.794  -9.040
ATOM   2867 C    GLN   186      -8.017   7.780  -7.043
ATOM   2868 O    GLN   186      -8.049   7.663  -5.833
ATOM   2869 N    ALA   187      -9.123   7.763  -7.721
ATOM   2870 H    ALA   187      -9.055   7.945  -8.712
ATOM   2871 CA   ALA   187     -10.443   7.539  -7.075
ATOM   2872 HA   ALA   187     -10.274   6.986  -6.151
ATOM   2873 CB   ALA   187     -11.092   8.889  -6.715
ATOM   2874 HB1  ALA   187     -12.041   8.610  -6.256
ATOM   2875 HB2  ALA   187     -10.455   9.376  -5.977
ATOM   2876 HB3  ALA   187     -11.263   9.542  -7.570
ATOM   2877 C    ALA   187     -11.395   6.785  -8.052
ATOM   2878 O    ALA   187     -11.438   7.047  -9.269
ATOM   2879 N    ALA   188     -12.170   5.779  -7.568
ATOM   2880 H    ALA   188     -12.288   5.773  -6.565
ATOM   2881 CA   ALA   188     -13.201   5.065  -8.308
ATOM   2882 HA   ALA   188     -12.823   4.863  -9.310
ATOM   2883 CB   ALA   188     -13.352   3.703  -7.545
ATOM   2884 HB1  ALA   188     -12.366   3.309  -7.300
ATOM   2885 HB2  ALA   188     -13.786   3.888  -6.562
ATOM   2886 HB3  ALA   188     -13.919   2.962  -8.108
ATOM   2887 C    ALA   188     -14.681   5.727  -8.310
ATOM   2888 O    ALA   188     -14.944   6.697  -7.601
ATOM   2889 N    GLY   189     -15.554   5.280  -9.163
ATOM   2890 H    GLY   189     -15.239   4.628  -9.866
ATOM   2891 CA   GLY   189     -16.948   5.740  -9.134
ATOM   2892 HA1  GLY   189     -17.291   5.531 -10.147
ATOM   2893 HA2  GLY   189     -17.105   6.818  -9.082
ATOM   2894 C    GLY   189     -17.880   4.974  -8.172
ATOM   2895 O    GLY   189     -17.379   4.405  -7.204
ATOM   2896 N    THR   190     -19.199   5.091  -8.320
ATOM   2897 H    THR   190     -19.547   5.598  -9.122
ATOM   2898 CA   THR   190     -20.183   4.452  -7.367
ATOM   2899 HA   THR   190     -19.818   4.681  -6.366
ATOM   2900 CB   THR   190     -21.589   4.979  -7.526
ATOM   2901 HB   THR   190     -22.232   4.291  -6.977
ATOM   2902 CG2  THR   190     -21.769   6.371  -7.029
ATOM   2903 HG21 THR   190     -22.812   6.602  -6.810
ATOM   2904 HG22 THR   190     -21.338   6.453  -6.032
ATOM   2905 HG23 THR   190     -21.204   7.083  -7.631
ATOM   2906 OG1  THR   190     -22.105   5.059  -8.873
ATOM   2907 HG1  THR   190     -22.916   4.551  -8.947
ATOM   2908 C    THR   190     -20.172   2.914  -7.544
ATOM   2909 O    THR   190     -19.888   2.447  -8.658
ATOM   2910 N    ASP   191     -20.663   2.169  -6.561
ATOM   2911 H    ASP   191     -20.963   2.593  -5.695
ATOM   2912 CA   ASP   191     -20.719   0.701  -6.569
ATOM   2913 HA   ASP   191     -20.207   0.320  -7.453
ATOM   2914 CB   ASP   191     -19.959   0.249  -5.328
ATOM   2915 HB1  ASP   191     -19.038   0.816  -5.191
ATOM   2916 HB2  ASP   191     -19.715  -0.802  -5.486
ATOM   2917 CG   ASP   191     -20.690   0.256  -3.974
ATOM   2918 OD1  ASP   191     -21.151   1.300  -3.437
ATOM   2919 OD2  ASP   191     -20.793  -0.789  -3.333
ATOM   2920 C    ASP   191     -22.123   0.126  -6.614
ATOM   2921 OT1  ASP   191     -22.262  -1.114  -6.582
ATOM   2922 OT2  ASP   191     -23.144   0.823  -6.752
ATOM   2923 O    TIP   192     -10.473 -25.727 -22.856
ATOM   2924 H1   TIP   192     -10.435 -26.642 -22.577
ATOM   2925 H2   TIP   192     -10.069 -25.724 -23.724
ATOM   2926 O    TIP   193      21.082 -20.338 -14.379
ATOM   2927 H1   TIP   193      20.401 -21.002 -14.488
ATOM   2928 H2   TIP   193      21.904 -20.821 -14.464
ATOM   2929 O    TIP   194     -15.375   8.116  -5.446
ATOM   2930 H1   TIP   194     -15.406   8.961  -5.893
ATOM   2931 H2   TIP   194     -15.028   7.510  -6.100
ATOM   2932 O    TIP   195      14.475  -0.783  -5.174
ATOM   2933 H1   TIP   195      13.733  -1.138  -5.662
ATOM   2934 H2   TIP   195      14.903  -1.551  -4.796
ATOM   2935 O    TIP   196       8.763  -4.217 -11.808
ATOM   2936 H1   TIP   196       8.428  -4.075 -10.923
ATOM   2937 H2   TIP   196       8.177  -3.712 -12.371
ATOM   2938 O    TIP   197      -4.917   2.054  14.477
ATOM   2939 H1   TIP   197      -4.105   1.704  14.844
ATOM   2940 H2   TIP   197      -5.547   1.339  14.563
ATOM   2941 O    TIP   198     -17.615  -3.720   2.538
ATOM   2942 H1   TIP   198     -16.900  -3.083   2.533
ATOM   2943 H2   TIP   198     -18.395  -3.209   2.325
ATOM   2944 O    TIP   199      27.432  -9.529  -0.743
ATOM   2945 H1   TIP   199      27.208  -8.879  -0.078
ATOM   2946 H2   TIP   199      27.126 -10.360  -0.381
ATOM   2947 O    TIP   200      17.834 -15.489  -6.922
ATOM   2948 H1   TIP   200      18.399 -15.611  -6.160
ATOM   2949 H2   TIP   200      17.849 -14.546  -7.084
ATOM   2950 O    TIP   201      11.007  -8.320   8.491
ATOM   2951 H1   TIP   201      11.108  -8.575   9.408
ATOM   2952 H2   TIP   201      11.542  -7.531   8.401
ATOM   2953 O    TIP   202     -19.276  -7.264  -5.070
ATOM   2954 H1   TIP   202     -18.650  -7.635  -5.692
ATOM   2955 H2   TIP   202     -19.409  -7.955  -4.421
ATOM   2956 O    TIP   203       2.872   3.486   2.018
ATOM   2957 H1   TIP   203       2.938   2.676   1.514
ATOM   2958 H2   TIP   203       2.157   3.328   2.634
ATOM   2959 O    TIP   204      19.043 -17.473  -4.814
ATOM   2960 H1   TIP   204      19.683 -16.781  -4.979
ATOM   2961 H2   TIP   204      19.427 -17.992  -4.108
ATOM   2962 O    TIP   205       4.566 -12.005 -17.750
ATOM   2963 H1   TIP   205       3.626 -11.836 -17.679
ATOM   2964 H2   TIP   205       4.712 -12.166 -18.682
ATOM   2965 O    TIP   206     -23.886  -1.879  -8.508
ATOM   2966 H1   TIP   206     -24.012  -1.103  -9.055
ATOM   2967 H2   TIP   206     -23.303  -1.588  -7.808
ATOM   2968 O    TIP   207      10.534 -14.024   1.822
ATOM   2969 H1   TIP   207      10.569 -13.230   1.290
ATOM   2970 H2   TIP   207      10.901 -14.706   1.260
ATOM   2971 O    TIP   208      10.972   3.429   5.445
ATOM   2972 H1   TIP   208      10.144   3.111   5.804
ATOM   2973 H2   TIP   208      10.750   4.260   5.027
ATOM   2974 O    TIP   209     -16.559  -6.994  -3.964
ATOM   2975 H1   TIP   209     -16.981  -7.310  -4.763
ATOM   2976 H2   TIP   209     -16.762  -7.659  -3.306
ATOM   2977 O    TIP   210     -23.118  -4.840  -8.331
ATOM   2978 H1   TIP   210     -23.382  -3.921  -8.376
ATOM   2979 H2   TIP   210     -23.387  -5.210  -9.171
ATOM   2980 O    TIP   211     -18.749 -24.112 -11.121
ATOM   2981 H1   TIP   211     -17.866 -23.877 -10.835
ATOM   2982 H2   TIP   211     -18.622 -24.860 -11.704
ATOM   2983 O    TIP   212      -8.339 -22.205   1.137
ATOM   2984 H1   TIP   212      -8.619 -21.843   0.297
ATOM   2985 H2   TIP   212      -7.914 -23.033   0.913
ATOM   2986 O    TIP   213      20.565   2.204  -8.794
ATOM   2987 H1   TIP   213      20.426   2.702  -7.988
ATOM   2988 H2   TIP   213      20.587   1.290  -8.512
ATOM   2989 O    TIP   214      -8.781   0.345  13.484
ATOM   2990 H1   TIP   214      -9.516  -0.268  13.517
ATOM   2991 H2   TIP   214      -8.334   0.142  12.663
ATOM   2992 O    TIP   215     -14.904 -23.282 -18.698
ATOM   2993 H1   TIP   215     -15.385 -23.224 -17.873
ATOM   2994 H2   TIP   215     -15.580 -23.422 -19.361
ATOM   2995 O    TIP   216      -5.025  28.422 -10.884
ATOM   2996 H1   TIP   216      -4.869  28.873 -10.054
ATOM   2997 H2   TIP   216      -4.277  27.834 -10.983
ATOM   2998 O    TIP   217      -6.010 -13.660 -15.864
ATOM   2999 H1   TIP   217      -6.112 -14.544 -15.510
ATOM   3000 H2   TIP   217      -6.870 -13.444 -16.225
ATOM   3001 O    TIP   218     -11.066  17.803   0.929
ATOM   3002 H1   TIP   218     -10.324  18.045   1.484
ATOM   3003 H2   TIP   218     -11.645  17.306   1.506
ATOM   3004 O    TIP   219      -0.434  -2.854   6.652
ATOM   3005 H1   TIP   219       0.373  -2.348   6.739
ATOM   3006 H2   TIP   219      -1.128  -2.247   6.909
ATOM   3007 O    TIP   220      -2.218  -1.114   7.665
ATOM   3008 H1   TIP   220      -2.068  -0.265   8.079
ATOM   3009 H2   TIP   220      -2.861  -0.938   6.979
ATOM   3010 O    TIP   221       1.842 -12.484 -17.748
ATOM   3011 H1   TIP   221       1.227 -12.762 -17.069
ATOM   3012 H2   TIP   221       1.443 -12.776 -18.568
ATOM   3013 O    TIP   222      13.479   5.760 -19.149
ATOM   3014 H1   TIP   222      12.767   5.398 -19.676
ATOM   3015 H2   TIP   222      14.120   5.051 -19.091
ATOM   3016 O    TIP   223     -15.630   5.777   3.175
ATOM   3017 H1   TIP   223     -16.348   5.648   2.556
ATOM   3018 H2   TIP   223     -15.887   5.275   3.949
ATOM   3019 O    TIP   224       6.757   7.577   1.365
ATOM   3020 H1   TIP   224       6.961   6.743   0.942
ATOM   3021 H2   TIP   224       6.218   8.045   0.728
ATOM   3022 O    TIP   225       6.433  13.948 -11.876
ATOM   3023 H1   TIP   225       6.322  13.860 -12.823
ATOM   3024 H2   TIP   225       7.378  13.892 -11.739
ATOM   3025 O    TIP   226      -4.459  -0.476  12.300
ATOM   3026 H1   TIP   226      -5.285  -0.643  11.846
ATOM   3027 H2   TIP   226      -4.719  -0.103  13.142
ATOM   3028 O    TIP   227      -6.439 -24.257 -25.851
ATOM   3029 H1   TIP   227      -6.488 -25.086 -26.327
ATOM   3030 H2   TIP   227      -7.225 -23.781 -26.117
ATOM   3031 O    TIP   228      13.369   6.129   3.589
ATOM   3032 H1   TIP   228      13.361   6.543   2.726
ATOM   3033 H2   TIP   228      13.810   5.291   3.450
ATOM   3034 O    TIP   229      -5.287 -22.744   4.676
ATOM   3035 H1   TIP   229      -6.218 -22.535   4.610
ATOM   3036 H2   TIP   229      -4.841 -21.925   4.459
ATOM   3037 O    TIP   230     -18.905  25.432  -0.038
ATOM   3038 H1   TIP   230     -18.648  24.639  -0.508
ATOM   3039 H2   TIP   230     -18.720  25.238   0.880
ATOM   3040 O    TIP   231      -6.776 -18.002  -7.215
ATOM   3041 H1   TIP   231      -6.491 -18.798  -7.664
ATOM   3042 H2   TIP   231      -5.964 -17.575  -6.943
ATOM   3043 O    TIP   232       7.479  -0.131   1.815
ATOM   3044 H1   TIP   232       8.224  -0.677   1.564
ATOM   3045 H2   TIP   232       7.867   0.712   2.049
ATOM   3046 O    TIP   233      -5.334 -13.514   7.375
ATOM   3047 H1   TIP   233      -4.875 -13.206   6.594
ATOM   3048 H2   TIP   233      -5.124 -14.447   7.426
ATOM   3049 O    TIP   234     -12.769  28.211   2.342
ATOM   3050 H1   TIP   234     -12.096  28.831   2.621
ATOM   3051 H2   TIP   234     -12.612  28.093   1.405
ATOM   3052 O    TIP   235     -12.866  26.624 -16.772
ATOM   3053 H1   TIP   235     -11.968  26.808 -16.500
ATOM   3054 H2   TIP   235     -13.251  26.155 -16.031
ATOM   3055 O    TIP   236      -5.053 -15.848   8.498
ATOM   3056 H1   TIP   236      -4.296 -16.370   8.231
ATOM   3057 H2   TIP   236      -5.665 -16.484   8.868
ATOM   3058 O    TIP   237      -7.438 -11.213  -4.478
ATOM   3059 H1   TIP   237      -6.720 -11.094  -5.099
ATOM   3060 H2   TIP   237      -7.416 -12.145  -4.260
ATOM   3061 O    TIP   238       3.795 -22.885  10.409
ATOM   3062 H1   TIP   238       3.319 -23.599   9.987
ATOM   3063 H2   TIP   238       3.744 -23.081  11.344
ATOM   3064 O    TIP   239     -11.976  28.461  -5.864
ATOM   3065 H1   TIP   239     -12.436  27.694  -5.523
ATOM   3066 H2   TIP   239     -11.070  28.346  -5.577
ATOM   3067 O    TIP   240     -12.528 -20.317 -18.551
ATOM   3068 H1   TIP   240     -12.130 -20.766 -17.806
ATOM   3069 H2   TIP   240     -12.449 -20.937 -19.276
ATOM   3070 O    TIP   241      18.400 -12.841   2.165
ATOM   3071 H1   TIP   241      18.445 -12.012   1.689
ATOM   3072 H2   TIP   241      17.801 -12.670   2.892
ATOM   3073 O    TIP   242       5.972 -28.147  10.986
ATOM   3074 H1   TIP   242       5.341 -28.356  11.674
ATOM   3075 H2   TIP   242       6.147 -27.213  11.095
ATOM   3076 O    TIP   243      25.049 -10.927   1.589
ATOM   3077 H1   TIP   243      25.489 -11.453   0.921
ATOM   3078 H2   TIP   243      24.161 -10.807   1.254
ATOM   3079 O    TIP   244     -14.203 -25.217  -0.390
ATOM   3080 H1   TIP   244     -13.470 -25.774  -0.653
ATOM   3081 H2   TIP   244     -13.846 -24.329  -0.401
ATOM   3082 O    TIP   245      20.438 -15.138  -4.736
ATOM   3083 H1   TIP   245      19.743 -14.850  -4.144
ATOM   3084 H2   TIP   245      21.205 -15.241  -4.174
ATOM   3085 O    TIP   246      -9.829  -8.924   0.992
ATOM   3086 H1   TIP   246      -9.654  -9.431   0.199
ATOM   3087 H2   TIP   246      -9.937  -9.582   1.679
ATOM   3088 O    TIP   247      -5.248   4.971  -4.533
ATOM   3089 H1   TIP   247      -5.286   4.277  -3.875
ATOM   3090 H2   TIP   247      -4.407   4.841  -4.971
ATOM   3091 O    TIP   248      11.936  -3.538  -2.767
ATOM   3092 H1   TIP   248      12.067  -4.458  -2.540
ATOM   3093 H2   TIP   248      11.098  -3.521  -3.228
ATOM   3094 O    TIP   249      -6.438 -13.016 -19.350
ATOM   3095 H1   TIP   249      -6.220 -13.922 -19.566
ATOM   3096 H2   TIP   249      -6.051 -12.875 -18.486
ATOM   3097 O    TIP   250      -2.933 -16.803   7.206
ATOM   3098 H1   TIP   250      -2.534 -17.593   6.841
ATOM   3099 H2   TIP   250      -2.330 -16.526   7.896
ATOM   3100 O    TIP   251       3.949 -19.619   3.211
ATOM   3101 H1   TIP   251       3.723 -18.806   3.664
ATOM   3102 H2   TIP   251       4.783 -19.431   2.782
ATOM   3103 O    TIP   252     -13.870 -16.224 -15.823
ATOM   3104 H1   TIP   252     -13.837 -15.675 -16.606
ATOM   3105 H2   TIP   252     -14.459 -16.941 -16.057
ATOM   3106 O    TIP   253      -3.573 -27.368  -3.915
ATOM   3107 H1   TIP   253      -4.300 -27.948  -4.140
ATOM   3108 H2   TIP   253      -2.927 -27.940  -3.501
ATOM   3109 O    TIP   254       2.258 -26.907   4.105
ATOM   3110 H1   TIP   254       2.951 -27.075   3.466
ATOM   3111 H2   TIP   254       2.027 -25.987   3.972
ATOM   3112 O    TIP   255      24.801  -0.833  -8.465
ATOM   3113 H1   TIP   255      25.173  -1.702  -8.312
ATOM   3114 H2   TIP   255      24.146  -0.969  -9.149
ATOM   3115 O    TIP   256       7.688 -25.549   0.749
ATOM   3116 H1   TIP   256       7.224 -25.473  -0.084
ATOM   3117 H2   TIP   256       7.766 -24.649   1.064
ATOM   3118 O    TIP   257      23.873   5.926   4.600
ATOM   3119 H1   TIP   257      23.148   6.317   5.088
ATOM   3120 H2   TIP   257      24.138   5.171   5.126
ATOM   3121 O    TIP   258       6.799 -29.519 -15.853
ATOM   3122 H1   TIP   258       7.742 -29.583 -16.004
ATOM   3123 H2   TIP   258       6.429 -29.340 -16.718
ATOM   3124 O    TIP   259      -4.413 -24.949   6.411
ATOM   3125 H1   TIP   259      -5.116 -25.216   7.003
ATOM   3126 H2   TIP   259      -4.800 -24.257   5.875
ATOM   3127 O    TIP   260     -18.634 -12.575  -1.181
ATOM   3128 H1   TIP   260     -18.211 -13.285  -1.664
ATOM   3129 H2   TIP   260     -19.325 -12.264  -1.765
ATOM   3130 O    TIP   261       4.214 -23.530  -2.055
ATOM   3131 H1   TIP   261       3.954 -23.118  -1.231
ATOM   3132 H2   TIP   261       3.797 -22.998  -2.732
ATOM   3133 O    TIP   262     -27.706  -6.685 -12.925
ATOM   3134 H1   TIP   262     -28.496  -6.147 -12.894
ATOM   3135 H2   TIP   262     -27.078  -6.163 -13.424
ATOM   3136 O    TIP   263       9.278  -2.535 -19.441
ATOM   3137 H1   TIP   263       9.112  -1.727 -19.927
ATOM   3138 H2   TIP   263       8.407  -2.886 -19.254
ATOM   3139 O    TIP   264      15.890 -12.009   3.710
ATOM   3140 H1   TIP   264      15.353 -12.012   4.502
ATOM   3141 H2   TIP   264      15.653 -12.817   3.255
ATOM   3142 O    TIP   265       9.268  12.909 -11.473
ATOM   3143 H1   TIP   265      10.160  13.250 -11.414
ATOM   3144 H2   TIP   265       9.280  12.112 -10.945
ATOM   3145 O    TIP   266      16.068 -10.226  -1.802
ATOM   3146 H1   TIP   266      16.013  -9.880  -2.693
ATOM   3147 H2   TIP   266      16.563 -11.041  -1.891
ATOM   3148 O    TIP   267     -23.216   6.343 -11.037
ATOM   3149 H1   TIP   267     -22.936   5.449 -10.839
ATOM   3150 H2   TIP   267     -24.143   6.261 -11.259
ATOM   3151 O    TIP   268     -10.653  -1.613   3.068
ATOM   3152 H1   TIP   268     -10.850  -2.213   2.349
ATOM   3153 H2   TIP   268      -9.748  -1.813   3.306
ATOM   3154 O    TIP   269     -11.084  -6.822   8.620
ATOM   3155 H1   TIP   269     -10.656  -7.308   9.325
ATOM   3156 H2   TIP   269     -10.877  -5.905   8.800
ATOM   3157 O    TIP   270     -16.831 -15.590   2.884
ATOM   3158 H1   TIP   270     -17.352 -15.959   3.597
ATOM   3159 H2   TIP   270     -17.417 -15.598   2.128
ATOM   3160 O    TIP   271     -16.191 -12.992   5.970
ATOM   3161 H1   TIP   271     -16.378 -13.828   6.397
ATOM   3162 H2   TIP   271     -17.044 -12.564   5.896
ATOM   3163 O    TIP   272     -19.537 -11.498   3.585
ATOM   3164 H1   TIP   272     -19.355 -12.067   4.334
ATOM   3165 H2   TIP   272     -19.982 -12.065   2.955
ATOM   3166 O    TIP   273     -26.602 -13.690 -14.130
ATOM   3167 H1   TIP   273     -25.939 -13.076 -13.815
ATOM   3168 H2   TIP   273     -26.772 -14.264 -13.384
ATOM   3169 O    TIP   274      -9.903 -26.676  -6.546
ATOM   3170 H1   TIP   274     -10.344 -27.374  -7.029
ATOM   3171 H2   TIP   274     -10.581 -26.016  -6.405
ATOM   3172 O    TIP   275      -2.923  -5.860   0.296
ATOM   3173 H1   TIP   275      -2.551  -6.346   1.031
ATOM   3174 H2   TIP   275      -2.487  -5.008   0.326
ATOM   3175 O    TIP   276      14.552  -3.552  -3.546
ATOM   3176 H1   TIP   276      13.669  -3.477  -3.183
ATOM   3177 H2   TIP   276      15.129  -3.527  -2.783
ATOM   3178 O    TIP   277      14.744 -24.388 -12.903
ATOM   3179 H1   TIP   277      14.580 -24.304 -13.842
ATOM   3180 H2   TIP   277      14.304 -23.633 -12.514
ATOM   3181 O    TIP   278     -11.080  25.657  -7.575
ATOM   3182 H1   TIP   278     -11.373  26.019  -6.740
ATOM   3183 H2   TIP   278     -11.378  24.748  -7.561
ATOM   3184 O    TIP   279      -3.936   3.216 -16.362
ATOM   3185 H1   TIP   279      -4.830   3.507 -16.540
ATOM   3186 H2   TIP   279      -3.411   3.610 -17.059
ATOM   3187 O    TIP   280      21.167  -2.437  -9.170
ATOM   3188 H1   TIP   280      21.462  -2.031  -9.985
ATOM   3189 H2   TIP   280      21.232  -3.378  -9.333
ATOM   3190 O    TIP   281     -16.835  -8.131   3.484
ATOM   3191 H1   TIP   281     -16.786  -8.889   2.901
ATOM   3192 H2   TIP   281     -17.340  -8.438   4.236
ATOM   3193 O    TIP   282      21.115  -4.952   0.728
ATOM   3194 H1   TIP   282      21.330  -4.520   1.554
ATOM   3195 H2   TIP   282      21.394  -4.333   0.053
ATOM   3196 O    TIP   283      -6.179  27.537 -23.213
ATOM   3197 H1   TIP   283      -6.819  28.245 -23.134
ATOM   3198 H2   TIP   283      -6.058  27.427 -24.156
ATOM   3199 O    TIP   284      -4.467 -27.971  -0.833
ATOM   3200 H1   TIP   284      -3.676 -27.728  -1.314
ATOM   3201 H2   TIP   284      -4.826 -27.139  -0.524
ATOM   3202 O    TIP   285      -1.599 -16.078   9.620
ATOM   3203 H1   TIP   285      -2.119 -16.788   9.996
ATOM   3204 H2   TIP   285      -0.691 -16.356   9.739
ATOM   3205 O    TIP   286      15.352  -7.069   3.343
ATOM   3206 H1   TIP   286      14.992  -7.062   2.456
ATOM   3207 H2   TIP   286      15.968  -7.801   3.347
ATOM   3208 O    TIP   287     -24.366  -0.673  -4.635
ATOM   3209 H1   TIP   287     -23.805  -0.280  -5.303
ATOM   3210 H2   TIP   287     -25.056  -1.114  -5.130
ATOM   3211 O    TIP   288       2.587   2.137 -11.766
ATOM   3212 H1   TIP   288       3.069   1.838 -12.536
ATOM   3213 H2   TIP   288       2.580   1.382 -11.178
ATOM   3214 O    TIP   289     -17.583   3.589   1.611
ATOM   3215 H1   TIP   289     -17.674   4.415   1.137
ATOM   3216 H2   TIP   289     -17.089   3.024   1.017
ATOM   3217 O    TIP   290      17.382 -21.479  -2.389
ATOM   3218 H1   TIP   290      17.777 -22.040  -3.056
ATOM   3219 H2   TIP   290      16.669 -22.004  -2.025
ATOM   3220 O    TIP   291      19.207 -22.011   2.021
ATOM   3221 H1   TIP   291      19.408 -22.947   1.997
ATOM   3222 H2   TIP   291      18.523 -21.929   2.685
ATOM   3223 O    TIP   292      -4.559 -25.245   2.498
ATOM   3224 H1   TIP   292      -4.990 -25.160   1.648
ATOM   3225 H2   TIP   292      -4.769 -24.432   2.957
ATOM   3226 O    TIP   293     -17.589  -9.448 -11.563
ATOM   3227 H1   TIP   293     -17.586  -9.292 -12.508
ATOM   3228 H2   TIP   293     -18.082 -10.261 -11.456
ATOM   3229 O    TIP   294     -10.149 -26.702 -19.663
ATOM   3230 H1   TIP   294     -10.086 -27.593 -19.321
ATOM   3231 H2   TIP   294      -9.443 -26.640 -20.307
ATOM   3232 O    TIP   295       3.070 -17.952   5.607
ATOM   3233 H1   TIP   295       3.337 -17.693   6.489
ATOM   3234 H2   TIP   295       3.434 -17.276   5.037
ATOM   3235 O    TIP   296       6.933  22.308  -4.962
ATOM   3236 H1   TIP   296       7.688  22.352  -5.548
ATOM   3237 H2   TIP   296       6.846  21.379  -4.749
ATOM   3238 O    TIP   297       5.207   4.742   2.703
ATOM   3239 H1   TIP   297       4.832   5.575   2.416
ATOM   3240 H2   TIP   297       4.581   4.082   2.407
ATOM   3241 O    TIP   298     -12.456  -4.374  13.106
ATOM   3242 H1   TIP   298     -13.143  -5.039  13.062
ATOM   3243 H2   TIP   298     -11.697  -4.783  12.691
ATOM   3244 O    TIP   299     -18.230   9.702  -3.392
ATOM   3245 H1   TIP   299     -18.618   9.395  -2.572
ATOM   3246 H2   TIP   299     -18.454   9.027  -4.032
ATOM   3247 O    TIP   300     -14.906  -3.052   5.191
ATOM   3248 H1   TIP   300     -14.968  -3.801   5.784
ATOM   3249 H2   TIP   300     -14.584  -3.423   4.369
ATOM   3250 O    TIP   301       3.511 -27.082  -4.254
ATOM   3251 H1   TIP   301       2.856 -26.404  -4.420
ATOM   3252 H2   TIP   301       4.048 -27.098  -5.046
ATOM   3253 O    TIP   302       2.008  25.489   3.684
ATOM   3254 H1   TIP   302       1.842  24.651   4.115
ATOM   3255 H2   TIP   302       1.317  25.562   3.026
ATOM   3256 O    TIP   303      10.220  10.239 -13.250
ATOM   3257 H1   TIP   303       9.528  10.785 -13.623
ATOM   3258 H2   TIP   303       9.908  10.021 -12.372
ATOM   3259 O    TIP   304      -8.731  12.563  -4.203
ATOM   3260 H1   TIP   304      -8.235  13.267  -4.620
ATOM   3261 H2   TIP   304      -8.362  11.759  -4.569
ATOM   3262 O    TIP   305      14.881 -26.848 -11.659
ATOM   3263 H1   TIP   305      14.698 -26.202 -12.341
ATOM   3264 H2   TIP   305      15.156 -26.328 -10.904
ATOM   3265 O    TIP   306       7.602 -14.708   8.232
ATOM   3266 H1   TIP   306       6.948 -15.135   7.678
ATOM   3267 H2   TIP   306       7.398 -15.006   9.118
ATOM   3268 O    TIP   307       6.394   5.460 -15.983
ATOM   3269 H1   TIP   307       6.037   6.251 -16.385
ATOM   3270 H2   TIP   307       7.290   5.695 -15.743
ATOM   3271 O    TIP   308      17.996   1.395  -5.019
ATOM   3272 H1   TIP   308      17.054   1.565  -5.012
ATOM   3273 H2   TIP   308      18.073   0.458  -4.839
ATOM   3274 O    TIP   309      -7.043  14.551  -5.256
ATOM   3275 H1   TIP   309      -6.838  15.335  -4.747
ATOM   3276 H2   TIP   309      -6.935  14.822  -6.168
ATOM   3277 O    TIP   310       3.748 -27.841  -1.627
ATOM   3278 H1   TIP   310       3.862 -28.778  -1.789
ATOM   3279 H2   TIP   310       3.734 -27.447  -2.498
ATOM   3280 O    TIP   311       3.882 -12.351 -24.557
ATOM   3281 H1   TIP   311       3.761 -13.255 -24.267
ATOM   3282 H2   TIP   311       3.522 -11.820 -23.846
ATOM   3283 O    TIP   312     -24.053   2.666  -5.195
ATOM   3284 H1   TIP   312     -24.827   2.781  -5.746
ATOM   3285 H2   TIP   312     -23.513   2.034  -5.669
ATOM   3286 O    TIP   313      -5.924  27.644  -5.775
ATOM   3287 H1   TIP   313      -5.469  28.017  -6.530
ATOM   3288 H2   TIP   313      -5.965  28.360  -5.141
ATOM   3289 O    TIP   314     -16.806   1.529  -0.592
ATOM   3290 H1   TIP   314     -16.048   2.085  -0.409
ATOM   3291 H2   TIP   314     -16.825   0.903   0.131
ATOM   3292 O    TIP   315     -16.763 -16.997 -17.576
ATOM   3293 H1   TIP   315     -16.310 -17.835 -17.485
ATOM   3294 H2   TIP   315     -16.837 -16.865 -18.521
ATOM   3295 O    TIP   316     -24.212  -9.498  -7.579
ATOM   3296 H1   TIP   316     -24.913  -9.856  -7.034
ATOM   3297 H2   TIP   316     -24.650  -8.868  -8.151
ATOM   3298 O    TIP   317       9.808  -1.563   1.246
ATOM   3299 H1   TIP   317       9.767  -2.133   0.478
ATOM   3300 H2   TIP   317      10.281  -2.076   1.901
ATOM   3301 O    TIP   318     -17.263   1.945  -3.222
ATOM   3302 H1   TIP   318     -17.048   1.711  -2.320
ATOM   3303 H2   TIP   318     -18.143   1.593  -3.359
ATOM   3304 O    TIP   319     -20.783  -6.840  -7.837
ATOM   3305 H1   TIP   319     -21.604  -6.348  -7.862
ATOM   3306 H2   TIP   319     -20.304  -6.546  -8.612
ATOM   3307 O    TIP   320       4.350  17.782 -18.241
ATOM   3308 H1   TIP   320       4.472  18.647 -17.851
ATOM   3309 H2   TIP   320       4.785  17.182 -17.635
ATOM   3310 O    TIP   321      -7.971  26.187  -7.703
ATOM   3311 H1   TIP   321      -7.055  26.420  -7.854
ATOM   3312 H2   TIP   321      -7.956  25.246  -7.532
ATOM   3313 O    TIP   322     -23.241 -28.715   2.164
ATOM   3314 H1   TIP   322     -23.287 -28.392   1.265
ATOM   3315 H2   TIP   322     -24.150 -28.727   2.462
ATOM   3316 O    TIP   323      13.601   8.034 -12.339
ATOM   3317 H1   TIP   323      13.721   7.180 -12.753
ATOM   3318 H2   TIP   323      12.702   8.019 -12.011
ATOM   3319 O    TIP   324      19.545  -7.741   3.549
ATOM   3320 H1   TIP   324      18.784  -8.321   3.508
ATOM   3321 H2   TIP   324      20.107  -8.129   4.220
ATOM   3322 O    TIP   325     -13.376   7.169   2.985
ATOM   3323 H1   TIP   325     -14.268   6.834   3.075
ATOM   3324 H2   TIP   325     -12.878   6.435   2.624
ATOM   3325 O    TIP   326      15.719 -27.905   1.658
ATOM   3326 H1   TIP   326      15.258 -27.637   2.453
ATOM   3327 H2   TIP   326      15.137 -28.542   1.245
ATOM   3328 O    TIP   327      -9.131 -26.081   0.824
ATOM   3329 H1   TIP   327      -8.451 -26.755   0.827
ATOM   3330 H2   TIP   327      -8.658 -25.263   0.674
ATOM   3331 O    TIP   328       5.587 -22.857 -18.790
ATOM   3332 H1   TIP   328       6.376 -23.384 -18.667
ATOM   3333 H2   TIP   328       5.306 -22.633 -17.903
ATOM   3334 O    TIP   329      13.878 -26.049  -3.677
ATOM   3335 H1   TIP   329      13.704 -25.265  -4.199
ATOM   3336 H2   TIP   329      13.065 -26.552  -3.720
ATOM   3337 O    TIP   330      15.513  -0.383 -21.625
ATOM   3338 H1   TIP   330      15.813  -1.214 -21.993
ATOM   3339 H2   TIP   330      15.142   0.090 -22.370
ATOM   3340 O    TIP   331       1.675   4.822 -21.622
ATOM   3341 H1   TIP   331       2.084   3.969 -21.765
ATOM   3342 H2   TIP   331       2.149   5.194 -20.878
ATOM   3343 O    TIP   332       3.188 -23.045   5.599
ATOM   3344 H1   TIP   332       3.943 -23.608   5.766
ATOM   3345 H2   TIP   332       2.659 -23.531   4.967
ATOM   3346 O    TIP   333       0.379 -24.746   0.209
ATOM   3347 H1   TIP   333       0.149 -24.065  -0.423
ATOM   3348 H2   TIP   333      -0.457 -25.008   0.595
ATOM   3349 O    TIP   334     -16.853  -9.058   0.171
ATOM   3350 H1   TIP   334     -16.964  -9.775   0.795
ATOM   3351 H2   TIP   334     -15.910  -8.898   0.152
ATOM   3352 O    TIP   335       6.113 -19.096   1.716
ATOM   3353 H1   TIP   335       6.704 -18.758   1.043
ATOM   3354 H2   TIP   335       6.691 -19.372   2.427
ATOM   3355 O    TIP   336     -17.504 -20.707  -2.640
ATOM   3356 H1   TIP   336     -17.395 -20.093  -1.914
ATOM   3357 H2   TIP   336     -18.452 -20.778  -2.754
ATOM   3358 O    TIP   337      10.853 -17.984 -23.420
ATOM   3359 H1   TIP   337      10.857 -17.614 -24.303
ATOM   3360 H2   TIP   337      11.778 -18.071 -23.191
ATOM   3361 O    TIP   338     -24.422  -5.336  -3.867
ATOM   3362 H1   TIP   338     -24.196  -5.426  -2.941
ATOM   3363 H2   TIP   338     -25.240  -4.840  -3.868
ATOM   3364 O    TIP   339     -12.360   9.019 -22.674
ATOM   3365 H1   TIP   339     -13.127   8.718 -22.188
ATOM   3366 H2   TIP   339     -12.339   9.965 -22.530
ATOM   3367 O    TIP   340     -20.144 -27.831 -16.609
ATOM   3368 H1   TIP   340     -19.522 -27.480 -15.972
ATOM   3369 H2   TIP   340     -20.935 -27.306 -16.487
ATOM   3370 O    TIP   341      -6.218   7.405   1.522
ATOM   3371 H1   TIP   341      -6.300   7.881   2.348
ATOM   3372 H2   TIP   341      -5.280   7.241   1.431
ATOM   3373 O    TIP   342       5.114  -7.349   3.621
ATOM   3374 H1   TIP   342       4.975  -7.807   2.792
ATOM   3375 H2   TIP   342       4.585  -7.834   4.254
ATOM   3376 O    TIP   343      20.004 -23.784 -17.963
ATOM   3377 H1   TIP   343      20.646 -24.384 -17.585
ATOM   3378 H2   TIP   343      19.367 -24.353 -18.395
ATOM   3379 O    TIP   344      -0.592  -7.012 -20.955
ATOM   3380 H1   TIP   344      -1.472  -6.666 -20.810
ATOM   3381 H2   TIP   344      -0.592  -7.861 -20.514
ATOM   3382 O    TIP   345      -2.679   5.543  -6.062
ATOM   3383 H1   TIP   345      -2.664   6.499  -6.091
ATOM   3384 H2   TIP   345      -1.910   5.274  -6.565
ATOM   3385 O    TIP   346       4.303   4.106 -17.786
ATOM   3386 H1   TIP   346       4.969   4.348 -17.143
ATOM   3387 H2   TIP   346       3.671   4.824 -17.760
ATOM   3388 O    TIP   347       7.705  28.983   1.450
ATOM   3389 H1   TIP   347       7.359  28.102   1.308
ATOM   3390 H2   TIP   347       8.516  29.007   0.941
ATOM   3391 O    TIP   348      26.833  -7.698   1.118
ATOM   3392 H1   TIP   348      26.459  -7.901   1.975
ATOM   3393 H2   TIP   348      27.604  -7.164   1.312
ATOM   3394 O    TIP   349      11.191   4.453 -21.540
ATOM   3395 H1   TIP   349      10.380   3.946 -21.567
ATOM   3396 H2   TIP   349      11.808   3.950 -22.071
ATOM   3397 O    TIP   350      13.156 -15.200   3.735
ATOM   3398 H1   TIP   350      12.413 -15.771   3.926
ATOM   3399 H2   TIP   350      12.880 -14.335   4.038
ATOM   3400 O    TIP   351      14.461 -23.816   4.341
ATOM   3401 H1   TIP   351      14.830 -23.177   3.732
ATOM   3402 H2   TIP   351      13.636 -23.426   4.628
ATOM   3403 O    TIP   352       0.694  27.215 -17.390
ATOM   3404 H1   TIP   352       1.648  27.192 -17.314
ATOM   3405 H2   TIP   352       0.409  26.349 -17.098
ATOM   3406 O    TIP   353     -20.721  -2.391 -15.955
ATOM   3407 H1   TIP   353     -21.134  -1.726 -16.505
ATOM   3408 H2   TIP   353     -21.249  -3.178 -16.091
ATOM   3409 O    TIP   354       9.769 -13.911   6.539
ATOM   3410 H1   TIP   354       8.961 -14.098   7.016
ATOM   3411 H2   TIP   354       9.871 -14.649   5.939
ATOM   3412 O    TIP   355     -14.482   9.119   1.405
ATOM   3413 H1   TIP   355     -15.411   8.940   1.554
ATOM   3414 H2   TIP   355     -14.025   8.440   1.901
ATOM   3415 O    TIP   356     -22.280 -19.473 -17.363
ATOM   3416 H1   TIP   356     -21.573 -19.086 -16.848
ATOM   3417 H2   TIP   356     -22.521 -18.793 -17.992
ATOM   3418 O    TIP   357     -13.526   6.878 -14.296
ATOM   3419 H1   TIP   357     -13.359   7.075 -13.375
ATOM   3420 H2   TIP   357     -13.713   5.940 -14.312
ATOM   3421 O    TIP   358      -3.907  22.462 -11.055
ATOM   3422 H1   TIP   358      -4.330  23.321 -11.056
ATOM   3423 H2   TIP   358      -4.603  21.851 -11.299
ATOM   3424 O    TIP   359      -7.572  14.729  -8.020
ATOM   3425 H1   TIP   359      -7.496  14.527  -8.952
ATOM   3426 H2   TIP   359      -8.514  14.734  -7.851
ATOM   3427 O    TIP   360      25.216  -5.761  -8.062
ATOM   3428 H1   TIP   360      25.090  -6.335  -8.817
ATOM   3429 H2   TIP   360      26.161  -5.769  -7.909
ATOM   3430 O    TIP   361      12.317 -14.581 -16.914
ATOM   3431 H1   TIP   361      11.642 -14.169 -16.375
ATOM   3432 H2   TIP   361      11.868 -15.306 -17.348
ATOM   3433 O    TIP   362       1.174  -7.802   7.961
ATOM   3434 H1   TIP   362       1.003  -7.494   7.071
ATOM   3435 H2   TIP   362       0.598  -7.274   8.513
ATOM   3436 O    TIP   363     -15.755 -21.316   4.317
ATOM   3437 H1   TIP   363     -15.372 -22.017   4.844
ATOM   3438 H2   TIP   363     -15.027 -20.719   4.145
ATOM   3439 O    TIP   364      13.850 -24.575 -15.876
ATOM   3440 H1   TIP   364      13.997 -25.340 -15.320
ATOM   3441 H2   TIP   364      12.945 -24.665 -16.173
ATOM   3442 O    TIP   365      16.228  -0.321  -7.307
ATOM   3443 H1   TIP   365      16.220   0.626  -7.167
ATOM   3444 H2   TIP   365      15.581  -0.660  -6.688
ATOM   3445 O    TIP   366      -0.440  25.138 -22.735
ATOM   3446 H1   TIP   366      -0.582  26.085 -22.733
ATOM   3447 H2   TIP   366       0.498  25.035 -22.890
ATOM   3448 O    TIP   367      -2.320 -20.518   5.753
ATOM   3449 H1   TIP   367      -1.871 -21.306   5.448
ATOM   3450 H2   TIP   367      -3.123 -20.482   5.234
ATOM   3451 O    TIP   368      11.951   4.635 -10.721
ATOM   3452 H1   TIP   368      11.742   4.833  -9.808
ATOM   3453 H2   TIP   368      12.907   4.582 -10.743
ATOM   3454 O    TIP   369     -22.385 -21.722  -1.978
ATOM   3455 H1   TIP   369     -22.991 -22.448  -2.124
ATOM   3456 H2   TIP   369     -22.496 -21.497  -1.054
ATOM   3457 O    TIP   370     -19.555 -28.984 -10.781
ATOM   3458 H1   TIP   370     -18.948 -28.653 -10.119
ATOM   3459 H2   TIP   370     -19.140 -29.781 -11.111
ATOM   3460 O    TIP   371     -16.031   4.147  -4.741
ATOM   3461 H1   TIP   371     -16.320   4.150  -5.654
ATOM   3462 H2   TIP   371     -16.376   3.329  -4.383
ATOM   3463 O    TIP   372     -14.304 -22.872   9.685
ATOM   3464 H1   TIP   372     -13.484 -22.892   9.191
ATOM   3465 H2   TIP   372     -14.733 -23.701   9.474
ATOM   3466 O    TIP   373      11.205  -8.179   2.630
ATOM   3467 H1   TIP   373      11.997  -8.688   2.461
ATOM   3468 H2   TIP   373      11.255  -7.958   3.560
ATOM   3469 O    TIP   374      -3.266   0.608 -15.547
ATOM   3470 H1   TIP   374      -3.596   1.506 -15.529
ATOM   3471 H2   TIP   374      -3.581   0.220 -14.731
ATOM   3472 O    TIP   375       3.135 -19.957 -17.147
ATOM   3473 H1   TIP   375       2.455 -20.110 -17.803
ATOM   3474 H2   TIP   375       3.106 -19.014 -16.986
ATOM   3475 O    TIP   376       9.821  29.305  -7.113
ATOM   3476 H1   TIP   376      10.080  29.670  -6.267
ATOM   3477 H2   TIP   376       9.474  30.052  -7.601
ATOM   3478 O    TIP   377     -16.788 -12.414 -16.591
ATOM   3479 H1   TIP   377     -16.718 -12.648 -17.516
ATOM   3480 H2   TIP   377     -17.129 -13.203 -16.169
ATOM   3481 O    TIP   378      26.529  -4.788  -3.161
ATOM   3482 H1   TIP   378      27.142  -4.564  -3.861
ATOM   3483 H2   TIP   378      26.232  -3.944  -2.823
ATOM   3484 O    TIP   379       7.923 -24.724 -21.407
ATOM   3485 H1   TIP   379       7.068 -24.321 -21.555
ATOM   3486 H2   TIP   379       7.802 -25.641 -21.650
ATOM   3487 O    TIP   380      17.862 -25.496 -17.875
ATOM   3488 H1   TIP   380      17.509 -24.693 -17.493
ATOM   3489 H2   TIP   380      17.101 -26.064 -17.988
ATOM   3490 O    TIP   381     -14.721 -28.528 -21.599
ATOM   3491 H1   TIP   381     -13.820 -28.853 -21.610
ATOM   3492 H2   TIP   381     -14.803 -28.077 -20.759
ATOM   3493 O    TIP   382      11.806  -3.065  12.073
ATOM   3494 H1   TIP   382      11.589  -2.137  12.159
ATOM   3495 H2   TIP   382      11.945  -3.193  11.134
ATOM   3496 O    TIP   383     -18.954 -26.410 -12.861
ATOM   3497 H1   TIP   383     -18.653 -26.523 -13.763
ATOM   3498 H2   TIP   383     -18.927 -27.290 -12.487
ATOM   3499 O    TIP   384     -21.921 -28.342 -12.264
ATOM   3500 H1   TIP   384     -22.592 -28.864 -11.824
ATOM   3501 H2   TIP   384     -21.092 -28.696 -11.941
ATOM   3502 O    TIP   385     -13.618  -6.819 -18.717
ATOM   3503 H1   TIP   385     -13.532  -7.526 -18.077
ATOM   3504 H2   TIP   385     -14.449  -6.994 -19.158
ATOM   3505 O    TIP   386     -22.264  26.679   0.853
ATOM   3506 H1   TIP   386     -22.144  25.977   0.213
ATOM   3507 H2   TIP   386     -22.096  26.265   1.699
ATOM   3508 O    TIP   387       9.727  -4.463   8.344
ATOM   3509 H1   TIP   387       9.349  -4.072   7.557
ATOM   3510 H2   TIP   387       8.981  -4.847   8.804
ATOM   3511 O    TIP   388      10.993  -0.746   3.992
ATOM   3512 H1   TIP   388      10.067  -0.757   3.749
ATOM   3513 H2   TIP   388      11.309   0.107   3.694
ATOM   3514 O    TIP   389      -3.049 -29.291  -6.597
ATOM   3515 H1   TIP   389      -2.772 -29.834  -5.859
ATOM   3516 H2   TIP   389      -2.689 -28.425  -6.406
ATOM   3517 O    TIP   390     -18.996 -18.361 -23.069
ATOM   3518 H1   TIP   390     -19.584 -17.995 -22.408
ATOM   3519 H2   TIP   390     -19.160 -19.304 -23.042
ATOM   3520 O    TIP   391     -12.952 -14.892 -21.272
ATOM   3521 H1   TIP   391     -12.121 -14.444 -21.113
ATOM   3522 H2   TIP   391     -12.712 -15.676 -21.766
ATOM   3523 O    TIP   392      -3.265  -2.933  13.378
ATOM   3524 H1   TIP   392      -3.098  -2.168  12.827
ATOM   3525 H2   TIP   392      -3.905  -3.448  12.887
ATOM   3526 O    TIP   393       5.223  10.273  -0.329
ATOM   3527 H1   TIP   393       4.963   9.353  -0.297
ATOM   3528 H2   TIP   393       4.402  10.758  -0.245
ATOM   3529 O    TIP   394      -1.377  13.105 -10.094
ATOM   3530 H1   TIP   394      -0.803  12.790 -10.792
ATOM   3531 H2   TIP   394      -2.197  12.630 -10.224
ATOM   3532 O    TIP   395      14.155   4.858  -8.124
ATOM   3533 H1   TIP   395      13.310   5.222  -7.860
ATOM   3534 H2   TIP   395      14.616   4.697  -7.300
ATOM   3535 O    TIP   396      11.512  22.090  -9.206
ATOM   3536 H1   TIP   396      11.467  21.191  -8.879
ATOM   3537 H2   TIP   396      10.747  22.522  -8.827
ATOM   3538 O    TIP   397       1.652  15.646  -3.270
ATOM   3539 H1   TIP   397       2.062  14.977  -3.817
ATOM   3540 H2   TIP   397       2.358  15.966  -2.710
ATOM   3541 O    TIP   398       7.091 -23.735  13.227
ATOM   3542 H1   TIP   398       7.221 -23.190  14.003
ATOM   3543 H2   TIP   398       6.163 -23.969  13.250
ATOM   3544 O    TIP   399       5.895 -12.703 -20.271
ATOM   3545 H1   TIP   399       5.366 -12.811 -21.061
ATOM   3546 H2   TIP   399       6.444 -11.940 -20.451
ATOM   3547 O    TIP   400     -15.263 -13.495  14.679
ATOM   3548 H1   TIP   400     -14.870 -13.858  15.472
ATOM   3549 H2   TIP   400     -16.180 -13.766  14.719
ATOM   3550 O    TIP   401      20.132 -14.105  -1.132
ATOM   3551 H1   TIP   401      20.413 -15.009  -1.273
ATOM   3552 H2   TIP   401      19.595 -14.140  -0.341
ATOM   3553 O    TIP   402      12.977 -11.681 -25.007
ATOM   3554 H1   TIP   402      12.112 -11.275 -24.949
ATOM   3555 H2   TIP   402      13.377 -11.520 -24.153
ATOM   3556 O    TIP   403     -24.952 -15.113  -2.863
ATOM   3557 H1   TIP   403     -24.732 -15.838  -3.448
ATOM   3558 H2   TIP   403     -24.537 -14.348  -3.260
ATOM   3559 O    TIP   404     -18.868 -24.342  -5.596
ATOM   3560 H1   TIP   404     -18.907 -23.408  -5.803
ATOM   3561 H2   TIP   404     -18.566 -24.375  -4.689
ATOM   3562 O    TIP   405      24.716 -24.276  -8.129
ATOM   3563 H1   TIP   405      25.349 -24.180  -7.418
ATOM   3564 H2   TIP   405      24.460 -25.198  -8.101
ATOM   3565 O    TIP   406     -18.201 -28.680  -8.270
ATOM   3566 H1   TIP   406     -18.006 -27.766  -8.064
ATOM   3567 H2   TIP   406     -17.984 -29.159  -7.471
ATOM   3568 O    TIP   407      27.215   1.433  -2.318
ATOM   3569 H1   TIP   407      26.470   2.033  -2.334
ATOM   3570 H2   TIP   407      27.493   1.371  -3.232
ATOM   3571 O    TIP   408     -17.938 -20.203 -17.562
ATOM   3572 H1   TIP   408     -18.557 -20.868 -17.863
ATOM   3573 H2   TIP   408     -17.882 -19.581 -18.288
ATOM   3574 O    TIP   409       0.288 -12.799   7.368
ATOM   3575 H1   TIP   409       1.049 -12.515   6.862
ATOM   3576 H2   TIP   409       0.272 -13.750   7.265
ATOM   3577 O    TIP   410       3.770 -21.554  -0.054
ATOM   3578 H1   TIP   410       3.229 -21.046   0.550
ATOM   3579 H2   TIP   410       3.454 -21.309  -0.924
ATOM   3580 O    TIP   411     -16.274   6.019 -12.607
ATOM   3581 H1   TIP   411     -17.139   5.621 -12.519
ATOM   3582 H2   TIP   411     -15.770   5.388 -13.121
ATOM   3583 O    TIP   412      20.378  -7.588 -24.179
ATOM   3584 H1   TIP   412      19.432  -7.446 -24.179
ATOM   3585 H2   TIP   412      20.584  -7.836 -23.278
ATOM   3586 O    TIP   413     -23.466 -14.087  -6.677
ATOM   3587 H1   TIP   413     -24.046 -14.711  -6.240
ATOM   3588 H2   TIP   413     -24.004 -13.701  -7.368
ATOM   3589 O    TIP   414      16.706 -16.708  -3.673
ATOM   3590 H1   TIP   414      16.012 -17.363  -3.749
ATOM   3591 H2   TIP   414      17.413 -17.042  -4.226
ATOM   3592 O    TIP   415      10.273 -12.240 -21.880
ATOM   3593 H1   TIP   415      10.396 -11.299 -21.758
ATOM   3594 H2   TIP   415       9.715 -12.312 -22.654
ATOM   3595 O    TIP   416      -2.120   8.884 -11.742
ATOM   3596 H1   TIP   416      -2.400   9.750 -11.446
ATOM   3597 H2   TIP   416      -2.934   8.391 -11.847
ATOM   3598 O    TIP   417     -15.008  -2.297   1.285
ATOM   3599 H1   TIP   417     -14.326  -1.701   0.976
ATOM   3600 H2   TIP   417     -14.579  -2.823   1.959
ATOM   3601 O    TIP   418       2.341  11.418 -14.336
ATOM   3602 H1   TIP   418       1.816  11.164 -15.094
ATOM   3603 H2   TIP   418       2.293  12.374 -14.319
ATOM   3604 O    TIP   419      -6.254  -3.052  13.716
ATOM   3605 H1   TIP   419      -6.518  -3.843  14.185
ATOM   3606 H2   TIP   419      -5.762  -3.373  12.961
ATOM   3607 O    TIP   420       8.357  10.517  -5.819
ATOM   3608 H1   TIP   420       9.299  10.682  -5.852
ATOM   3609 H2   TIP   420       7.967  11.378  -5.664
ATOM   3610 O    TIP   421      -4.449 -28.084   3.643
ATOM   3611 H1   TIP   421      -4.947 -27.268   3.693
ATOM   3612 H2   TIP   421      -4.066 -28.185   4.514
ATOM   3613 O    TIP   422       8.513 -27.823 -25.668
ATOM   3614 H1   TIP   422       7.685 -27.345 -25.628
ATOM   3615 H2   TIP   422       8.613 -28.205 -24.795
ATOM   3616 O    TIP   423      -1.688 -26.610  -6.685
ATOM   3617 H1   TIP   423      -2.420 -26.445  -7.278
ATOM   3618 H2   TIP   423      -1.191 -27.311  -7.105
ATOM   3619 O    TIP   424       7.948   1.860   7.905
ATOM   3620 H1   TIP   424       8.579   1.264   8.308
ATOM   3621 H2   TIP   424       7.289   1.285   7.516
ATOM   3622 O    TIP   425     -16.952 -22.611 -13.987
ATOM   3623 H1   TIP   425     -16.508 -22.866 -13.179
ATOM   3624 H2   TIP   425     -17.718 -23.182 -14.031
ATOM   3625 O    TIP   426     -19.014  -0.224 -15.749
ATOM   3626 H1   TIP   426     -19.663  -0.907 -15.582
ATOM   3627 H2   TIP   426     -18.515  -0.163 -14.935
ATOM   3628 O    TIP   427       4.079  29.264 -14.861
ATOM   3629 H1   TIP   427       4.396  30.052 -14.419
ATOM   3630 H2   TIP   427       4.561  29.242 -15.687
ATOM   3631 O    TIP   428     -14.452   3.958 -14.261
ATOM   3632 H1   TIP   428     -15.236   3.430 -14.113
ATOM   3633 H2   TIP   428     -14.260   3.850 -15.192
ATOM   3634 O    TIP   429     -22.884  26.054  -9.532
ATOM   3635 H1   TIP   429     -23.749  26.112  -9.127
ATOM   3636 H2   TIP   429     -22.483  26.906  -9.365
ATOM   3637 O    TIP   430       2.630  -6.998   0.612
ATOM   3638 H1   TIP   430       2.761  -6.219   0.072
ATOM   3639 H2   TIP   430       3.515  -7.306   0.808
ATOM   3640 O    TIP   431       0.439  14.574  -0.121
ATOM   3641 H1   TIP   431       1.142  14.424   0.509
ATOM   3642 H2   TIP   431       0.268  13.712  -0.501
ATOM   3643 O    TIP   432     -18.193 -24.254   8.736
ATOM   3644 H1   TIP   432     -18.316 -25.165   9.001
ATOM   3645 H2   TIP   432     -19.015 -24.015   8.308
ATOM   3646 O    TIP   433       7.674  16.288  -7.734
ATOM   3647 H1   TIP   433       8.042  15.893  -8.525
ATOM   3648 H2   TIP   433       7.282  15.555  -7.260
ATOM   3649 O    TIP   434     -22.419  -4.802 -24.662
ATOM   3650 H1   TIP   434     -22.704  -4.718 -25.572
ATOM   3651 H2   TIP   434     -21.464  -4.751 -24.703
ATOM   3652 O    TIP   435     -18.798 -27.750 -18.835
ATOM   3653 H1   TIP   435     -17.996 -27.707 -18.315
ATOM   3654 H2   TIP   435     -19.504 -27.679 -18.193
ATOM   3655 O    TIP   436      -7.303 -27.929   8.148
ATOM   3656 H1   TIP   436      -8.182 -28.248   7.945
ATOM   3657 H2   TIP   436      -6.720 -28.486   7.633
ATOM   3658 O    TIP   437      12.175 -19.009 -20.718
ATOM   3659 H1   TIP   437      12.716 -18.595 -21.390
ATOM   3660 H2   TIP   437      11.951 -19.865 -21.082
ATOM   3661 O    TIP   438     -23.372  -3.071  -0.182
ATOM   3662 H1   TIP   438     -23.360  -2.539  -0.977
ATOM   3663 H2   TIP   438     -24.115  -2.737   0.320
ATOM   3664 O    TIP   439      23.849 -11.015  -2.187
ATOM   3665 H1   TIP   439      22.958 -11.363  -2.206
ATOM   3666 H2   TIP   439      23.792 -10.239  -1.630
ATOM   3667 O    TIP   440      -4.669 -16.404 -27.635
ATOM   3668 H1   TIP   440      -4.916 -15.850 -28.375
ATOM   3669 H2   TIP   440      -3.812 -16.077 -27.364
ATOM   3670 O    TIP   441      -0.714 -22.019 -21.554
ATOM   3671 H1   TIP   441       0.018 -22.337 -22.081
ATOM   3672 H2   TIP   441      -0.885 -22.724 -20.929
ATOM   3673 O    TIP   442     -10.223  -8.850   6.934
ATOM   3674 H1   TIP   442     -10.664  -8.102   7.336
ATOM   3675 H2   TIP   442     -10.353  -8.728   5.994
ATOM   3676 O    TIP   443      15.387  26.937   3.721
ATOM   3677 H1   TIP   443      15.028  26.322   4.360
ATOM   3678 H2   TIP   443      14.624  27.400   3.377
ATOM   3679 O    TIP   444      23.182 -22.925 -11.779
ATOM   3680 H1   TIP   444      23.219 -22.866 -12.733
ATOM   3681 H2   TIP   444      24.072 -22.724 -11.490
ATOM   3682 O    TIP   445     -26.784 -16.325  -8.323
ATOM   3683 H1   TIP   445     -27.436 -16.938  -8.661
ATOM   3684 H2   TIP   445     -25.963 -16.597  -8.732
ATOM   3685 O    TIP   446      10.984  12.564   2.120
ATOM   3686 H1   TIP   446      10.616  13.404   2.394
ATOM   3687 H2   TIP   446      10.299  11.925   2.317
ATOM   3688 O    TIP   447      14.441   4.470   0.803
ATOM   3689 H1   TIP   447      14.197   5.384   0.953
ATOM   3690 H2   TIP   447      14.662   4.430  -0.127
ATOM   3691 O    TIP   448     -19.207  11.842  -8.620
ATOM   3692 H1   TIP   448     -19.434  11.057  -8.122
ATOM   3693 H2   TIP   448     -19.912  11.933  -9.260
ATOM   3694 O    TIP   449      19.102  -6.267 -18.454
ATOM   3695 H1   TIP   449      20.042  -6.293 -18.278
ATOM   3696 H2   TIP   449      18.694  -6.351 -17.593
ATOM   3697 O    TIP   450      20.022  -7.235  -2.930
ATOM   3698 H1   TIP   450      20.966  -7.121  -2.825
ATOM   3699 H2   TIP   450      19.740  -7.667  -2.124
ATOM   3700 O    TIP   451     -10.573 -18.949   5.817
ATOM   3701 H1   TIP   451      -9.629 -19.016   5.675
ATOM   3702 H2   TIP   451     -10.840 -18.186   5.305
ATOM   3703 O    TIP   452     -21.679   3.795  -4.172
ATOM   3704 H1   TIP   452     -22.405   3.592  -4.762
ATOM   3705 H2   TIP   452     -21.460   2.958  -3.762
ATOM   3706 O    TIP   453     -10.549 -11.481   2.052
ATOM   3707 H1   TIP   453     -11.362 -11.432   2.553
ATOM   3708 H2   TIP   453      -9.878 -11.686   2.703
ATOM   3709 O    TIP   454     -13.545 -17.190 -27.854
ATOM   3710 H1   TIP   454     -14.393 -17.066 -28.279
ATOM   3711 H2   TIP   454     -13.144 -16.321 -27.858
ATOM   3712 O    TIP   455      -9.342  27.588   5.144
ATOM   3713 H1   TIP   455      -8.513  28.052   5.030
ATOM   3714 H2   TIP   455      -9.268  26.821   4.577
ATOM   3715 O    TIP   456      17.530  -6.992 -16.457
ATOM   3716 H1   TIP   456      17.135  -6.194 -16.107
ATOM   3717 H2   TIP   456      16.786  -7.530 -16.728
ATOM   3718 O    TIP   457      -3.239 -27.435   6.182
ATOM   3719 H1   TIP   457      -2.288 -27.341   6.147
ATOM   3720 H2   TIP   457      -3.558 -26.564   6.420
ATOM   3721 O    TIP   458       8.195  -0.966   4.607
ATOM   3722 H1   TIP   458       7.860  -0.644   3.770
ATOM   3723 H2   TIP   458       7.416  -1.249   5.086
ATOM   3724 O    TIP   459       3.697  12.892  -7.324
ATOM   3725 H1   TIP   459       4.609  13.140  -7.177
ATOM   3726 H2   TIP   459       3.573  12.982  -8.269
ATOM   3727 O    TIP   460      21.996  -7.273   1.661
ATOM   3728 H1   TIP   460      21.236  -7.351   2.238
ATOM   3729 H2   TIP   460      21.821  -6.490   1.138
ATOM   3730 O    TIP   461     -19.618 -17.774   1.953
ATOM   3731 H1   TIP   461     -19.415 -16.959   1.494
ATOM   3732 H2   TIP   461     -18.832 -17.963   2.466
ATOM   3733 O    TIP   462       0.179   3.187  -0.656
ATOM   3734 H1   TIP   462      -0.298   2.450  -1.038
ATOM   3735 H2   TIP   462      -0.161   3.257   0.235
ATOM   3736 O    TIP   463       2.918 -28.205 -17.189
ATOM   3737 H1   TIP   463       3.529 -28.890 -17.460
ATOM   3738 H2   TIP   463       3.436 -27.631 -16.625
ATOM   3739 O    TIP   464      -2.057 -25.650   3.305
ATOM   3740 H1   TIP   464      -1.788 -25.954   2.438
ATOM   3741 H2   TIP   464      -2.999 -25.503   3.227
ATOM   3742 O    TIP   465      19.572   9.302 -15.067
ATOM   3743 H1   TIP   465      19.225   9.277 -15.958
ATOM   3744 H2   TIP   465      19.766   8.388 -14.859
ATOM   3745 O    TIP   466     -22.140 -22.127  -9.627
ATOM   3746 H1   TIP   466     -22.851 -21.560  -9.329
ATOM   3747 H2   TIP   466     -21.499 -21.528 -10.010
ATOM   3748 O    TIP   467      -4.339 -27.636 -27.861
ATOM   3749 H1   TIP   467      -4.175 -28.579 -27.892
ATOM   3750 H2   TIP   467      -3.511 -27.259 -27.564
ATOM   3751 O    TIP   468     -14.193   3.496 -11.303
ATOM   3752 H1   TIP   468     -14.131   2.547 -11.204
ATOM   3753 H2   TIP   468     -13.861   3.669 -12.184
ATOM   3754 O    TIP   469     -26.719   3.796 -13.700
ATOM   3755 H1   TIP   469     -26.947   2.869 -13.764
ATOM   3756 H2   TIP   469     -27.408   4.247 -14.188
ATOM   3757 O    TIP   470      -8.970  -9.596   9.542
ATOM   3758 H1   TIP   470      -9.516  -9.690   8.761
ATOM   3759 H2   TIP   470      -8.279 -10.248   9.432
ATOM   3760 O    TIP   471      -0.391 -20.093 -23.415
ATOM   3761 H1   TIP   471       0.530 -20.071 -23.154
ATOM   3762 H2   TIP   471      -0.811 -20.659 -22.767
ATOM   3763 O    TIP   472     -15.034 -19.305 -17.244
ATOM   3764 H1   TIP   472     -15.405 -20.151 -16.993
ATOM   3765 H2   TIP   472     -14.274 -19.526 -17.781
ATOM   3766 O    TIP   473     -19.213 -16.292   9.370
ATOM   3767 H1   TIP   473     -19.754 -16.907   9.866
ATOM   3768 H2   TIP   473     -19.842 -15.736   8.910
ATOM   3769 O    TIP   474      12.777  10.235 -13.742
ATOM   3770 H1   TIP   474      12.935   9.356 -13.398
ATOM   3771 H2   TIP   474      11.850  10.398 -13.571
ATOM   3772 O    TIP   475      16.351   8.747 -13.352
ATOM   3773 H1   TIP   475      15.545   8.416 -12.956
ATOM   3774 H2   TIP   475      16.880   7.965 -13.510
ATOM   3775 O    TIP   476      19.850  -2.477  -4.904
ATOM   3776 H1   TIP   476      19.649  -3.191  -4.300
ATOM   3777 H2   TIP   476      19.705  -1.681  -4.393
ATOM   3778 O    TIP   477     -24.094 -17.487 -22.195
ATOM   3779 H1   TIP   477     -23.643 -16.643 -22.209
ATOM   3780 H2   TIP   477     -24.226 -17.704 -23.118
ATOM   3781 O    TIP   478      28.849  -4.755  -5.071
ATOM   3782 H1   TIP   478      29.031  -5.382  -4.371
ATOM   3783 H2   TIP   478      29.592  -4.153  -5.054
ATOM   3784 O    TIP   479       4.397  -7.799  12.312
ATOM   3785 H1   TIP   479       4.285  -8.720  12.078
ATOM   3786 H2   TIP   479       5.343  -7.660  12.293
ATOM   3787 O    TIP   480       5.692 -25.533  -1.107
ATOM   3788 H1   TIP   480       5.159 -26.325  -1.036
ATOM   3789 H2   TIP   480       5.166 -24.936  -1.638
ATOM   3790 O    TIP   481      -6.444   0.512 -17.396
ATOM   3791 H1   TIP   481      -5.591   0.208 -17.086
ATOM   3792 H2   TIP   481      -7.006   0.485 -16.622
ATOM   3793 O    TIP   482      21.228  -8.962 -21.911
ATOM   3794 H1   TIP   482      22.039  -8.555 -21.608
ATOM   3795 H2   TIP   482      20.684  -9.027 -21.127
ATOM   3796 O    TIP   483      -4.640 -14.928 -22.118
ATOM   3797 H1   TIP   483      -3.726 -14.750 -21.897
ATOM   3798 H2   TIP   483      -4.985 -15.396 -21.358
ATOM   3799 O    TIP   484     -26.881 -10.709  -1.798
ATOM   3800 H1   TIP   484     -27.626 -10.326  -1.336
ATOM   3801 H2   TIP   484     -26.153 -10.114  -1.614
ATOM   3802 O    TIP   485      -5.157  24.950  -5.730
ATOM   3803 H1   TIP   485      -5.917  24.433  -5.461
ATOM   3804 H2   TIP   485      -5.420  25.858  -5.582
ATOM   3805 O    TIP   486      11.441  -1.600   8.946
ATOM   3806 H1   TIP   486      12.249  -1.204   8.621
ATOM   3807 H2   TIP   486      11.667  -2.518   9.094
ATOM   3808 O    TIP   487      11.639 -26.227   5.364
ATOM   3809 H1   TIP   487      12.023 -26.067   6.226
ATOM   3810 H2   TIP   487      12.030 -25.560   4.799
ATOM   3811 O    TIP   488       6.677   6.121  -2.355
ATOM   3812 H1   TIP   488       6.801   5.727  -1.492
ATOM   3813 H2   TIP   488       5.758   5.957  -2.565
ATOM   3814 O    TIP   489      12.658 -12.101  11.806
ATOM   3815 H1   TIP   489      11.979 -12.343  11.176
ATOM   3816 H2   TIP   489      12.279 -12.310  12.660
ATOM   3817 O    TIP   490       4.315 -22.260 -16.447
ATOM   3818 H1   TIP   490       4.748 -22.280 -15.594
ATOM   3819 H2   TIP   490       3.833 -21.433 -16.453
ATOM   3820 O    TIP   491      18.268 -25.804  -2.110
ATOM   3821 H1   TIP   491      18.677 -24.954  -1.946
ATOM   3822 H2   TIP   491      17.349 -25.600  -2.278
ATOM   3823 O    TIP   492      24.988 -19.194 -17.861
ATOM   3824 H1   TIP   492      25.939 -19.200 -17.964
ATOM   3825 H2   TIP   492      24.648 -19.215 -18.755
ATOM   3826 O    TIP   493       5.444  -1.603   4.162
ATOM   3827 H1   TIP   493       4.650  -1.756   4.674
ATOM   3828 H2   TIP   493       5.134  -1.506   3.262
ATOM   3829 O    TIP   494     -12.140   0.283   4.192
ATOM   3830 H1   TIP   494     -11.813  -0.437   3.653
ATOM   3831 H2   TIP   494     -11.352   0.738   4.489
ATOM   3832 O    TIP   495      16.762 -24.642   6.116
ATOM   3833 H1   TIP   495      15.968 -24.660   5.582
ATOM   3834 H2   TIP   495      17.466 -24.871   5.509
ATOM   3835 O    TIP   496      16.797 -11.144 -16.535
ATOM   3836 H1   TIP   496      16.474 -10.550 -17.212
ATOM   3837 H2   TIP   496      16.812 -10.616 -15.738
ATOM   3838 O    TIP   497       4.695  -3.798   0.975
ATOM   3839 H1   TIP   497       5.411  -4.305   1.358
ATOM   3840 H2   TIP   497       4.053  -3.719   1.681
ATOM   3841 O    TIP   498      15.806   4.244 -19.098
ATOM   3842 H1   TIP   498      16.242   4.119 -18.256
ATOM   3843 H2   TIP   498      15.742   3.364 -19.470
ATOM   3844 O    TIP   499       3.128  18.340  -4.385
ATOM   3845 H1   TIP   499       3.875  17.969  -4.856
ATOM   3846 H2   TIP   499       2.501  18.568  -5.071
ATOM   3847 O    TIP   500      -4.248  -8.815 -20.165
ATOM   3848 H1   TIP   500      -4.431  -8.883 -19.229
ATOM   3849 H2   TIP   500      -4.900  -9.380 -20.580
ATOM   3850 O    TIP   501     -17.252  29.211  -5.967
ATOM   3851 H1   TIP   501     -16.312  29.279  -6.136
ATOM   3852 H2   TIP   501     -17.348  29.443  -5.044
ATOM   3853 O    TIP   502     -13.896 -27.328  -8.301
ATOM   3854 H1   TIP   502     -14.390 -26.651  -8.764
ATOM   3855 H2   TIP   502     -14.563 -27.854  -7.861
ATOM   3856 O    TIP   503      26.868 -15.209  -1.866
ATOM   3857 H1   TIP   503      26.266 -14.529  -2.167
ATOM   3858 H2   TIP   503      26.309 -15.845  -1.420
ATOM   3859 O    TIP   504     -20.820  -9.992 -19.473
ATOM   3860 H1   TIP   504     -20.278  -9.398 -19.992
ATOM   3861 H2   TIP   504     -20.844  -9.597 -18.602
ATOM   3862 O    TIP   505      -7.962  23.172  -2.359
ATOM   3863 H1   TIP   505      -7.733  23.077  -3.283
ATOM   3864 H2   TIP   505      -7.422  23.900  -2.051
ATOM   3865 O    TIP   506      14.851  14.384  10.146
ATOM   3866 H1   TIP   506      14.423  14.382  11.001
ATOM   3867 H2   TIP   506      14.189  14.045   9.544
ATOM   3868 O    TIP   507     -21.652 -12.901 -19.577
ATOM   3869 H1   TIP   507     -21.131 -13.314 -18.888
ATOM   3870 H2   TIP   507     -21.210 -12.069 -19.746
ATOM   3871 O    TIP   508      16.548  -3.851  -5.609
ATOM   3872 H1   TIP   508      15.792  -4.002  -5.043
ATOM   3873 H2   TIP   508      17.284  -4.242  -5.137
ATOM   3874 O    TIP   509      27.551 -19.760  -5.871
ATOM   3875 H1   TIP   509      27.379 -19.302  -5.048
ATOM   3876 H2   TIP   509      27.230 -20.649  -5.723
ATOM   3877 O    TIP   510      13.684 -20.272   3.673
ATOM   3878 H1   TIP   510      14.101 -20.838   3.023
ATOM   3879 H2   TIP   510      14.267 -19.516   3.742
ATOM   3880 O    TIP   511      15.765 -24.672  -2.065
ATOM   3881 H1   TIP   511      15.315 -23.828  -2.047
ATOM   3882 H2   TIP   511      15.087 -25.302  -2.306
ATOM   3883 O    TIP   512      -0.846 -27.429 -16.419
ATOM   3884 H1   TIP   512      -1.154 -27.191 -15.544
ATOM   3885 H2   TIP   512      -0.246 -28.159 -16.273
ATOM   3886 O    TIP   513     -12.486  17.990  -9.255
ATOM   3887 H1   TIP   513     -13.414  18.176  -9.112
ATOM   3888 H2   TIP   513     -12.429  17.035  -9.253
ATOM   3889 O    TIP   514      11.160   9.671   4.062
ATOM   3890 H1   TIP   514      10.487   9.930   3.434
ATOM   3891 H2   TIP   514      11.868   9.318   3.524
ATOM   3892 O    TIP   515      21.780  -6.822 -17.727
ATOM   3893 H1   TIP   515      22.370  -6.936 -16.983
ATOM   3894 H2   TIP   515      22.122  -7.413 -18.398
ATOM   3895 O    TIP   516     -15.823  -5.131 -22.209
ATOM   3896 H1   TIP   516     -14.924  -4.822 -22.106
ATOM   3897 H2   TIP   516     -16.357  -4.467 -21.774
ATOM   3898 O    TIP   517      19.790 -27.562  -3.433
ATOM   3899 H1   TIP   517      19.129 -28.158  -3.785
ATOM   3900 H2   TIP   517      19.295 -26.941  -2.899
ATOM   3901 O    TIP   518      -7.414 -10.176 -23.021
ATOM   3902 H1   TIP   518      -6.890 -10.755 -23.574
ATOM   3903 H2   TIP   518      -7.208 -10.446 -22.126
ATOM   3904 O    TIP   519     -13.928 -20.717 -28.088
ATOM   3905 H1   TIP   519     -14.882 -20.671 -28.027
ATOM   3906 H2   TIP   519     -13.762 -21.223 -28.883
ATOM   3907 O    TIP   520       3.084 -13.152  10.393
ATOM   3908 H1   TIP   520       3.046 -14.036  10.028
ATOM   3909 H2   TIP   520       3.393 -12.606   9.670
ATOM   3910 O    TIP   521       9.351 -27.271  -0.898
ATOM   3911 H1   TIP   521       8.739 -27.859  -1.339
ATOM   3912 H2   TIP   521       8.800 -26.739  -0.323
ATOM   3913 O    TIP   522      12.717   2.661 -22.806
ATOM   3914 H1   TIP   522      12.044   1.990 -22.693
ATOM   3915 H2   TIP   522      13.485   2.182 -23.116
ATOM   3916 O    TIP   523      28.626  -1.445 -22.513
ATOM   3917 H1   TIP   523      28.511  -0.998 -21.675
ATOM   3918 H2   TIP   523      27.743  -1.504 -22.877
ATOM   3919 O    TIP   524       6.451  -5.027   2.468
ATOM   3920 H1   TIP   524       7.093  -4.783   3.135
ATOM   3921 H2   TIP   524       5.871  -5.647   2.909
ATOM   3922 O    TIP   525      14.495  12.665  -0.325
ATOM   3923 H1   TIP   525      14.392  12.424   0.595
ATOM   3924 H2   TIP   525      15.279  12.196  -0.610
ATOM   3925 O    TIP   526      12.180  -3.967 -20.329
ATOM   3926 H1   TIP   526      12.885  -3.366 -20.091
ATOM   3927 H2   TIP   526      11.387  -3.556 -19.985
ATOM   3928 O    TIP   527     -21.136   3.821   5.668
ATOM   3929 H1   TIP   527     -21.329   4.748   5.530
ATOM   3930 H2   TIP   527     -20.283   3.689   5.255
ATOM   3931 O    TIP   528     -24.997  -8.995  -0.475
ATOM   3932 H1   TIP   528     -24.910  -8.131  -0.878
ATOM   3933 H2   TIP   528     -24.430  -8.959   0.295
ATOM   3934 O    TIP   529     -18.896  26.860 -20.419
ATOM   3935 H1   TIP   529     -18.725  26.851 -19.477
ATOM   3936 H2   TIP   529     -18.061  27.109 -20.813
ATOM   3937 O    TIP   530      -1.168   9.630  -2.327
ATOM   3938 H1   TIP   530      -0.932   9.095  -3.084
ATOM   3939 H2   TIP   530      -2.094   9.837  -2.458
ATOM   3940 O    TIP   531     -10.093   5.185 -22.544
ATOM   3941 H1   TIP   531     -10.502   5.701 -23.238
ATOM   3942 H2   TIP   531     -10.040   4.299 -22.903
ATOM   3943 O    TIP   532      19.510 -11.216 -14.118
ATOM   3944 H1   TIP   532      18.628 -11.267 -13.750
ATOM   3945 H2   TIP   532      19.685 -10.278 -14.194
ATOM   3946 O    TIP   533       8.707  -4.841 -28.168
ATOM   3947 H1   TIP   533       8.087  -5.004 -27.457
ATOM   3948 H2   TIP   533       8.503  -3.955 -28.467
ATOM   3949 O    TIP   534     -14.364 -28.021   4.246
ATOM   3950 H1   TIP   534     -15.103 -27.559   3.851
ATOM   3951 H2   TIP   534     -13.634 -27.405   4.184
ATOM   3952 O    TIP   535      19.317   3.835 -14.819
ATOM   3953 H1   TIP   535      18.404   4.068 -14.988
ATOM   3954 H2   TIP   535      19.546   3.233 -15.528
ATOM   3955 O    TIP   536       0.710 -16.089   7.052
ATOM   3956 H1   TIP   536       0.545 -16.210   6.117
ATOM   3957 H2   TIP   536       0.087 -16.673   7.484
ATOM   3958 O    TIP   537     -24.568 -21.244  -8.847
ATOM   3959 H1   TIP   537     -24.466 -21.310  -7.898
ATOM   3960 H2   TIP   537     -25.512 -21.156  -8.982
ATOM   3961 O    TIP   538      21.610 -27.830  -5.707
ATOM   3962 H1   TIP   538      21.009 -28.405  -6.181
ATOM   3963 H2   TIP   538      21.080 -27.455  -5.004
ATOM   3964 O    TIP   539      21.964   1.646  26.192
ATOM   3965 H1   TIP   539      22.469   2.456  26.120
ATOM   3966 H2   TIP   539      21.210   1.879  26.733
ATOM   3967 O    TIP   540       9.773 -17.304 -21.022
ATOM   3968 H1   TIP   540      10.023 -17.538 -21.916
ATOM   3969 H2   TIP   540      10.166 -17.985 -20.476
ATOM   3970 O    TIP   541     -18.866  26.893 -17.831
ATOM   3971 H1   TIP   541     -19.411  27.654 -17.633
ATOM   3972 H2   TIP   541     -18.139  26.950 -17.211
ATOM   3973 O    TIP   542     -25.164 -18.110 -14.699
ATOM   3974 H1   TIP   542     -25.697 -17.412 -14.319
ATOM   3975 H2   TIP   542     -25.218 -17.967 -15.644
ATOM   3976 O    TIP   543       0.886  -8.790 -26.557
ATOM   3977 H1   TIP   543       0.373  -8.941 -27.351
ATOM   3978 H2   TIP   543       0.892  -9.635 -26.109
ATOM   3979 O    TIP   544      12.456   7.464  -4.345
ATOM   3980 H1   TIP   544      11.538   7.460  -4.074
ATOM   3981 H2   TIP   544      12.751   6.564  -4.208
ATOM   3982 O    TIP   545      14.644  -4.953 -18.077
ATOM   3983 H1   TIP   545      14.550  -4.209 -18.672
ATOM   3984 H2   TIP   545      15.499  -5.325 -18.291
ATOM   3985 O    TIP   546      11.863 -28.539   0.179
ATOM   3986 H1   TIP   546      11.121 -27.936   0.140
ATOM   3987 H2   TIP   546      11.844 -28.887   1.070
ATOM   3988 O    TIP   547      14.772 -13.889 -18.187
ATOM   3989 H1   TIP   547      14.825 -14.692 -18.706
ATOM   3990 H2   TIP   547      13.920 -13.938 -17.754
ATOM   3991 O    TIP   548     -14.986 -21.839   0.768
ATOM   3992 H1   TIP   548     -15.940 -21.888   0.825
ATOM   3993 H2   TIP   548     -14.798 -20.905   0.685
ATOM   3994 O    TIP   549       2.281  24.506  -9.990
ATOM   3995 H1   TIP   549       2.581  25.205 -10.571
ATOM   3996 H2   TIP   549       2.021  23.799 -10.579
ATOM   3997 O    TIP   550      -9.577  -4.633 -20.588
ATOM   3998 H1   TIP   550     -10.116  -5.038 -21.267
ATOM   3999 H2   TIP   550      -8.730  -4.487 -21.009
ATOM   4000 O    TIP   551       4.229   2.105 -13.967
ATOM   4001 H1   TIP   551       5.011   2.281 -14.490
ATOM   4002 H2   TIP   551       3.500   2.229 -14.575
ATOM   4003 O    TIP   552     -20.298 -15.734 -15.849
ATOM   4004 H1   TIP   552     -20.478 -16.668 -15.955
ATOM   4005 H2   TIP   552     -19.736 -15.683 -15.075
ATOM   4006 O    TIP   553      11.064  28.229  -2.464
ATOM   4007 H1   TIP   553      11.166  27.348  -2.822
ATOM   4008 H2   TIP   553      11.884  28.397  -1.999
ATOM   4009 O    TIP   554      23.170  -0.416  -1.023
ATOM   4010 H1   TIP   554      22.801  -1.293  -0.926
ATOM   4011 H2   TIP   554      23.968  -0.431  -0.495
ATOM   4012 O    TIP   555       2.060  23.348 -13.730
ATOM   4013 H1   TIP   555       2.837  23.891 -13.595
ATOM   4014 H2   TIP   555       2.216  22.568 -13.199
ATOM   4015 O    TIP   556     -13.634 -15.009 -18.277
ATOM   4016 H1   TIP   556     -13.507 -15.476 -19.103
ATOM   4017 H2   TIP   556     -13.457 -14.093 -18.488
ATOM   4018 O    TIP   557      -0.845  10.253   7.158
ATOM   4019 H1   TIP   557      -0.851   9.553   7.811
ATOM   4020 H2   TIP   557      -0.454  11.000   7.609
ATOM   4021 O    TIP   558      -9.204 -18.480 -29.214
ATOM   4022 H1   TIP   558      -8.727 -18.125 -28.465
ATOM   4023 H2   TIP   558     -10.031 -18.792 -28.847
ATOM   4024 O    TIP   559     -19.857  24.103 -13.137
ATOM   4025 H1   TIP   559     -19.951  24.960 -13.553
ATOM   4026 H2   TIP   559     -20.707  23.938 -12.730
ATOM   4027 O    TIP   560     -13.578  15.278 -13.720
ATOM   4028 H1   TIP   560     -12.937  14.618 -13.984
ATOM   4029 H2   TIP   560     -13.058  15.970 -13.313
ATOM   4030 O    TIP   561       8.722  27.674  -9.066
ATOM   4031 H1   TIP   561       9.046  27.896  -8.193
ATOM   4032 H2   TIP   561       8.757  26.718  -9.100
ATOM   4033 O    TIP   562     -11.829  -2.145   5.718
ATOM   4034 H1   TIP   562     -11.332  -1.788   4.982
ATOM   4035 H2   TIP   562     -12.745  -2.020   5.473
ATOM   4036 O    TIP   563      -6.423  -8.400  11.831
ATOM   4037 H1   TIP   563      -6.979  -7.697  11.493
ATOM   4038 H2   TIP   563      -6.066  -8.821  11.049
ATOM   4039 O    TIP   564      21.023 -13.760   3.413
ATOM   4040 H1   TIP   564      20.174 -13.634   2.991
ATOM   4041 H2   TIP   564      21.642 -13.292   2.852
ATOM   4042 O    TIP   565       7.765 -18.580   5.572
ATOM   4043 H1   TIP   565       7.900 -18.743   4.639
ATOM   4044 H2   TIP   565       8.648 -18.498   5.933
ATOM   4045 O    TIP   566      -3.760   0.416 -18.486
ATOM   4046 H1   TIP   566      -3.463   0.857 -17.690
ATOM   4047 H2   TIP   566      -3.987   1.127 -19.085
ATOM   4048 O    TIP   567     -27.730   1.195 -13.882
ATOM   4049 H1   TIP   567     -27.496   0.894 -14.760
ATOM   4050 H2   TIP   567     -28.678   1.071 -13.831
ATOM   4051 O    TIP   568     -27.607 -10.532 -17.969
ATOM   4052 H1   TIP   568     -28.258 -11.145 -18.308
ATOM   4053 H2   TIP   568     -28.102  -9.949 -17.393
ATOM   4054 O    TIP   569     -23.125  -1.425  -2.408
ATOM   4055 H1   TIP   569     -23.590  -1.281  -3.232
ATOM   4056 H2   TIP   569     -22.219  -1.180  -2.597
ATOM   4057 O    TIP   570      14.191 -26.892   3.815
ATOM   4058 H1   TIP   570      14.398 -27.352   4.628
ATOM   4059 H2   TIP   570      14.392 -25.974   4.000
ATOM   4060 O    TIP   571      20.183  -9.103  -0.902
ATOM   4061 H1   TIP   571      20.785  -9.625  -1.432
ATOM   4062 H2   TIP   571      19.607  -9.745  -0.489
ATOM   4063 O    TIP   572     -21.513  -5.873  -0.768
ATOM   4064 H1   TIP   572     -22.407  -6.023  -1.073
ATOM   4065 H2   TIP   572     -21.004  -6.584  -1.156
ATOM   4066 O    TIP   573      -8.033  25.494 -11.223
ATOM   4067 H1   TIP   573      -8.176  25.579 -12.165
ATOM   4068 H2   TIP   573      -7.120  25.217 -11.142
ATOM   4069 O    TIP   574       7.404  25.178  -4.001
ATOM   4070 H1   TIP   574       8.325  25.055  -4.228
ATOM   4071 H2   TIP   574       6.925  24.656  -4.645
ATOM   4072 O    TIP   575     -18.868  -8.636 -28.059
ATOM   4073 H1   TIP   575     -18.115  -8.051 -28.136
ATOM   4074 H2   TIP   575     -19.075  -8.640 -27.125
ATOM   4075 O    TIP   576       7.107 -10.816 -17.947
ATOM   4076 H1   TIP   576       6.185 -11.050 -17.846
ATOM   4077 H2   TIP   576       7.203 -10.612 -18.877
ATOM   4078 O    TIP   577       2.764   9.295 -12.711
ATOM   4079 H1   TIP   577       2.604  10.042 -13.287
ATOM   4080 H2   TIP   577       3.018   9.685 -11.875
ATOM   4081 O    TIP   578      -4.198   8.526  -1.737
ATOM   4082 H1   TIP   578      -4.067   9.450  -1.526
ATOM   4083 H2   TIP   578      -4.331   8.512  -2.685
ATOM   4084 O    TIP   579     -10.475 -29.344 -18.526
ATOM   4085 H1   TIP   579     -11.301 -29.788 -18.717
ATOM   4086 H2   TIP   579     -10.316 -29.521 -17.599
ATOM   4087 O    TIP   580     -26.712   1.373  -3.466
ATOM   4088 H1   TIP   580     -26.880   0.820  -2.704
ATOM   4089 H2   TIP   580     -25.852   1.095  -3.781
ATOM   4090 O    TIP   581     -24.670   0.704   4.908
ATOM   4091 H1   TIP   581     -24.567  -0.218   4.674
ATOM   4092 H2   TIP   581     -24.200   1.180   4.223
ATOM   4093 O    TIP   582      25.217 -12.447  -8.992
ATOM   4094 H1   TIP   582      25.438 -13.201  -8.446
ATOM   4095 H2   TIP   582      25.428 -11.687  -8.451
ATOM   4096 O    TIP   583       7.465  11.168 -14.035
ATOM   4097 H1   TIP   583       7.318  11.985 -14.512
ATOM   4098 H2   TIP   583       7.603  10.512 -14.718
ATOM   4099 O    TIP   584      10.212  12.719  -7.588
ATOM   4100 H1   TIP   584      10.804  12.017  -7.860
ATOM   4101 H2   TIP   584      10.761  13.311  -7.075
ATOM   4102 O    TIP   585      10.102 -22.078  13.987
ATOM   4103 H1   TIP   585      10.761 -22.751  13.822
ATOM   4104 H2   TIP   585      10.196 -21.465  13.258
ATOM   4105 O    TIP   586     -17.749 -18.886  -0.150
ATOM   4106 H1   TIP   586     -18.595 -18.442  -0.185
ATOM   4107 H2   TIP   586     -17.908 -19.665   0.382
ATOM   4108 O    TIP   587     -10.056  -4.002   6.837
ATOM   4109 H1   TIP   587     -10.813  -3.568   6.445
ATOM   4110 H2   TIP   587      -9.490  -4.216   6.096
ATOM   4111 O    TIP   588      -0.553  -0.890 -19.441
ATOM   4112 H1   TIP   588      -0.526  -1.472 -20.200
ATOM   4113 H2   TIP   588      -0.403  -0.016 -19.801
ATOM   4114 O    TIP   589       7.294 -20.450  10.628
ATOM   4115 H1   TIP   589       7.319 -19.815  11.344
ATOM   4116 H2   TIP   589       6.848 -19.993   9.916
ATOM   4117 O    TIP   590     -16.390   1.493   3.540
ATOM   4118 H1   TIP   590     -15.482   1.796   3.535
ATOM   4119 H2   TIP   590     -16.462   0.937   2.764
ATOM   4120 O    TIP   591     -20.171 -15.644  -1.316
ATOM   4121 H1   TIP   591     -19.293 -15.531  -1.680
ATOM   4122 H2   TIP   591     -20.747 -15.667  -2.080
ATOM   4123 O    TIP   592     -11.162 -16.348   4.539
ATOM   4124 H1   TIP   592     -10.564 -15.603   4.603
ATOM   4125 H2   TIP   592     -12.036 -15.959   4.581
ATOM   4126 O    TIP   593      -3.190   5.980   6.889
ATOM   4127 H1   TIP   593      -3.840   6.559   6.491
ATOM   4128 H2   TIP   593      -2.456   6.556   7.105
ATOM   4129 O    TIP   594     -22.453 -26.242 -16.522
ATOM   4130 H1   TIP   594     -23.173 -25.615 -16.589
ATOM   4131 H2   TIP   594     -22.833 -26.999 -16.077
ATOM   4132 O    TIP   595     -12.855   6.427  -4.847
ATOM   4133 H1   TIP   595     -13.316   7.251  -4.692
ATOM   4134 H2   TIP   595     -13.273   5.802  -4.255
ATOM   4135 O    TIP   596     -12.368  -2.292 -16.756
ATOM   4136 H1   TIP   596     -12.193  -2.874 -17.496
ATOM   4137 H2   TIP   596     -13.216  -2.579 -16.419
ATOM   4138 O    TIP   597     -11.147   3.022 -18.156
ATOM   4139 H1   TIP   597     -10.699   3.142 -18.993
ATOM   4140 H2   TIP   597     -11.333   2.085 -18.114
ATOM   4141 O    TIP   598      -1.755  22.224  -4.747
ATOM   4142 H1   TIP   598      -1.082  22.502  -5.368
ATOM   4143 H2   TIP   598      -1.840  21.282  -4.889
ATOM   4144 O    TIP   599      11.044 -17.207   6.519
ATOM   4145 H1   TIP   599      10.995 -17.488   7.432
ATOM   4146 H2   TIP   599      11.626 -16.447   6.531
ATOM   4147 O    TIP   600      12.135  -6.182 -24.499
ATOM   4148 H1   TIP   600      11.401  -5.599 -24.694
ATOM   4149 H2   TIP   600      12.458  -6.457 -25.357
ATOM   4150 O    TIP   601      14.745   1.370  -3.155
ATOM   4151 H1   TIP   601      14.464   0.701  -3.779
ATOM   4152 H2   TIP   601      13.979   1.932  -3.043
ATOM   4153 O    TIP   602      25.004 -14.550  -7.012
ATOM   4154 H1   TIP   602      24.310 -15.144  -6.727
ATOM   4155 H2   TIP   602      25.761 -14.792  -6.479
ATOM   4156 O    TIP   603       6.796  -7.230   8.371
ATOM   4157 H1   TIP   603       6.900  -7.191   7.420
ATOM   4158 H2   TIP   603       6.994  -6.344   8.672
ATOM   4159 O    TIP   604       5.385   0.375 -16.712
ATOM   4160 H1   TIP   604       5.573  -0.294 -17.371
ATOM   4161 H2   TIP   604       4.437   0.496 -16.756
ATOM   4162 O    TIP   605     -23.947 -11.325   2.717
ATOM   4163 H1   TIP   605     -24.314 -11.288   3.600
ATOM   4164 H2   TIP   605     -23.510 -12.176   2.674
ATOM   4165 O    TIP   606       7.765   6.623 -22.764
ATOM   4166 H1   TIP   606       8.610   6.447 -22.349
ATOM   4167 H2   TIP   606       7.899   6.404 -23.685
ATOM   4168 O    TIP   607       3.269  29.416 -24.451
ATOM   4169 H1   TIP   607       3.448  29.659 -23.543
ATOM   4170 H2   TIP   607       3.197  30.250 -24.914
ATOM   4171 O    TIP   608     -23.200  -5.628   6.775
ATOM   4172 H1   TIP   608     -23.084  -6.512   6.428
ATOM   4173 H2   TIP   608     -22.476  -5.126   6.401
ATOM   4174 O    TIP   609     -27.464 -18.930   0.075
ATOM   4175 H1   TIP   609     -27.728 -19.413   0.858
ATOM   4176 H2   TIP   609     -27.573 -18.009   0.313
ATOM   4177 O    TIP   610     -21.300 -11.511  -5.478
ATOM   4178 H1   TIP   610     -21.082 -10.595  -5.650
ATOM   4179 H2   TIP   610     -21.724 -11.812  -6.281
ATOM   4180 O    TIP   611       8.629   3.078 -16.969
ATOM   4181 H1   TIP   611       8.128   3.464 -17.687
ATOM   4182 H2   TIP   611       9.526   3.377 -17.114
ATOM   4183 O    TIP   612     -21.826   1.929 -23.238
ATOM   4184 H1   TIP   612     -21.115   2.567 -23.182
ATOM   4185 H2   TIP   612     -21.903   1.735 -24.172
ATOM   4186 O    TIP   613     -20.139   8.150  -9.654
ATOM   4187 H1   TIP   613     -21.074   7.946  -9.633
ATOM   4188 H2   TIP   613     -19.989   8.500 -10.532
ATOM   4189 O    TIP   614       9.236   3.692 -25.276
ATOM   4190 H1   TIP   614       9.027   3.680 -24.342
ATOM   4191 H2   TIP   614      10.090   3.265 -25.336
ATOM   4192 O    TIP   615     -22.844  -4.104 -13.640
ATOM   4193 H1   TIP   615     -22.469  -4.175 -14.518
ATOM   4194 H2   TIP   615     -23.161  -3.203 -13.587
ATOM   4195 O    TIP   616      -2.899  -2.106 -18.358
ATOM   4196 H1   TIP   616      -2.040  -1.725 -18.534
ATOM   4197 H2   TIP   616      -3.493  -1.356 -18.325
ATOM   4198 O    TIP   617      -7.149 -27.691   1.193
ATOM   4199 H1   TIP   617      -6.489 -27.415   0.557
ATOM   4200 H2   TIP   617      -6.930 -27.211   1.991
ATOM   4201 O    TIP   618     -16.275 -26.498  -9.597
ATOM   4202 H1   TIP   618     -17.024 -26.190  -9.086
ATOM   4203 H2   TIP   618     -16.635 -26.678 -10.465
ATOM   4204 O    TIP   619      -0.644   9.193 -14.172
ATOM   4205 H1   TIP   619      -1.211   8.598 -14.663
ATOM   4206 H2   TIP   619      -0.728   8.908 -13.262
ATOM   4207 O    TIP   620      -6.645   6.656 -15.390
ATOM   4208 H1   TIP   620      -5.841   6.304 -15.007
ATOM   4209 H2   TIP   620      -7.192   5.887 -15.548
ATOM   4210 O    TIP   621      -4.851 -26.192 -23.096
ATOM   4211 H1   TIP   621      -4.081 -25.814 -22.673
ATOM   4212 H2   TIP   621      -5.515 -25.505 -23.046
ATOM   4213 O    TIP   622     -20.592  -6.822 -20.616
ATOM   4214 H1   TIP   622     -20.516  -7.712 -20.959
ATOM   4215 H2   TIP   622     -20.326  -6.260 -21.344
ATOM   4216 O    TIP   623     -17.054   2.064   6.155
ATOM   4217 H1   TIP   623     -16.261   2.465   6.510
ATOM   4218 H2   TIP   623     -16.768   1.637   5.348
ATOM   4219 O    TIP   624      17.673 -28.667  -4.849
ATOM   4220 H1   TIP   624      17.244 -27.813  -4.815
ATOM   4221 H2   TIP   624      16.954 -29.297  -4.896
ATOM   4222 O    TIP   625     -18.701  24.405  -6.144
ATOM   4223 H1   TIP   625     -18.170  24.178  -5.380
ATOM   4224 H2   TIP   625     -18.278  23.953  -6.873
ATOM   4225 O    TIP   626      16.660   4.784  -9.432
ATOM   4226 H1   TIP   626      16.941   5.488  -8.847
ATOM   4227 H2   TIP   626      15.741   4.637  -9.207
ATOM   4228 O    TIP   627      -2.483 -26.507 -18.611
ATOM   4229 H1   TIP   627      -1.879 -26.761 -17.914
ATOM   4230 H2   TIP   627      -2.228 -27.046 -19.359
ATOM   4231 O    TIP   628      -2.602  -8.655   8.314
ATOM   4232 H1   TIP   628      -2.013  -9.387   8.495
ATOM   4233 H2   TIP   628      -2.544  -8.101   9.093
ATOM   4234 O    TIP   629      15.210  -8.564 -17.205
ATOM   4235 H1   TIP   629      14.614  -9.182 -16.782
ATOM   4236 H2   TIP   629      14.647  -8.039 -17.774
ATOM   4237 O    TIP   630     -12.814 -12.298   7.875
ATOM   4238 H1   TIP   630     -13.423 -13.027   7.757
ATOM   4239 H2   TIP   630     -12.351 -12.501   8.687
ATOM   4240 O    TIP   631      -8.172  10.014 -11.912
ATOM   4241 H1   TIP   631      -8.922  10.577 -11.723
ATOM   4242 H2   TIP   631      -8.224   9.316 -11.260
ATOM   4243 O    TIP   632      13.177  27.733   2.426
ATOM   4244 H1   TIP   632      12.701  28.561   2.487
ATOM   4245 H2   TIP   632      13.124  27.492   1.502
ATOM   4246 O    TIP   633     -12.169   9.705   3.585
ATOM   4247 H1   TIP   633     -12.481  10.281   2.887
ATOM   4248 H2   TIP   633     -12.615   8.873   3.427
ATOM   4249 O    TIP   634      16.657 -18.391 -17.546
ATOM   4250 H1   TIP   634      16.859 -18.107 -16.655
ATOM   4251 H2   TIP   634      17.379 -18.974 -17.782
ATOM   4252 O    TIP   635       6.648 -27.717   2.690
ATOM   4253 H1   TIP   635       7.059 -26.973   2.251
ATOM   4254 H2   TIP   635       6.964 -28.483   2.213
ATOM   4255 O    TIP   636     -23.035  20.055  -2.239
ATOM   4256 H1   TIP   636     -22.850  20.163  -1.306
ATOM   4257 H2   TIP   636     -23.910  19.668  -2.267
ATOM   4258 O    TIP   637       0.540 -20.518   9.376
ATOM   4259 H1   TIP   637       1.232 -20.108   9.894
ATOM   4260 H2   TIP   637       0.023 -21.012  10.012
ATOM   4261 O    TIP   638      10.787 -13.859 -19.743
ATOM   4262 H1   TIP   638      10.742 -13.348 -20.551
ATOM   4263 H2   TIP   638      10.711 -13.211 -19.043
ATOM   4264 O    TIP   639      21.696   5.065 -10.500
ATOM   4265 H1   TIP   639      20.902   5.010 -11.031
ATOM   4266 H2   TIP   639      21.380   5.094  -9.597
ATOM   4267 O    TIP   640     -13.075   6.378 -20.856
ATOM   4268 H1   TIP   640     -12.969   5.492 -21.201
ATOM   4269 H2   TIP   640     -13.950   6.643 -21.138
ATOM   4270 O    TIP   641      -8.105  29.146 -22.867
ATOM   4271 H1   TIP   641      -8.990  29.497 -22.765
ATOM   4272 H2   TIP   641      -7.616  29.847 -23.297
ATOM   4273 O    TIP   642      -8.584  26.120 -17.990
ATOM   4274 H1   TIP   642      -9.172  26.628 -17.432
ATOM   4275 H2   TIP   642      -7.988  25.686 -17.380
ATOM   4276 O    TIP   643      15.102 -28.313  -2.274
ATOM   4277 H1   TIP   643      15.465 -27.462  -2.520
ATOM   4278 H2   TIP   643      14.948 -28.759  -3.107
ATOM   4279 O    TIP   644     -11.212 -26.121  -0.926
ATOM   4280 H1   TIP   644     -11.064 -27.041  -1.145
ATOM   4281 H2   TIP   644     -10.446 -25.871  -0.411
ATOM   4282 O    TIP   645      -7.848  -2.838   3.421
ATOM   4283 H1   TIP   645      -7.011  -3.296   3.498
ATOM   4284 H2   TIP   645      -7.661  -2.090   2.855
ATOM   4285 O    TIP   646     -11.934  -4.351 -18.617
ATOM   4286 H1   TIP   646     -11.905  -4.518 -19.559
ATOM   4287 H2   TIP   646     -12.518  -5.025 -18.270
ATOM   4288 O    TIP   647      17.070  25.488   1.990
ATOM   4289 H1   TIP   647      16.572  25.986   2.638
ATOM   4290 H2   TIP   647      16.591  24.664   1.899
ATOM   4291 O    TIP   648       6.789 -29.147 -13.193
ATOM   4292 H1   TIP   648       6.157 -28.559 -12.780
ATOM   4293 H2   TIP   648       6.650 -29.029 -14.133
ATOM   4294 O    TIP   649      14.363  -2.387 -19.712
ATOM   4295 H1   TIP   649      14.185  -1.719 -19.050
ATOM   4296 H2   TIP   649      14.936  -1.953 -20.344
ATOM   4297 O    TIP   650      27.196 -10.651 -10.873
ATOM   4298 H1   TIP   650      26.590 -10.244 -10.253
ATOM   4299 H2   TIP   650      27.572 -11.388 -10.393
ATOM   4300 O    TIP   651      -7.411 -25.931  11.554
ATOM   4301 H1   TIP   651      -7.487 -25.112  12.044
ATOM   4302 H2   TIP   651      -6.933 -26.517  12.140
ATOM   4303 O    TIP   652     -14.010 -19.165   3.560
ATOM   4304 H1   TIP   652     -14.097 -18.214   3.630
ATOM   4305 H2   TIP   652     -13.945 -19.332   2.620
ATOM   4306 O    TIP   653      22.473  -2.636 -20.018
ATOM   4307 H1   TIP   653      22.107  -3.279 -20.625
ATOM   4308 H2   TIP   653      22.312  -3.005 -19.150
ATOM   4309 O    TIP   654      -6.367  10.422  -2.262
ATOM   4310 H1   TIP   654      -6.524  10.168  -1.353
ATOM   4311 H2   TIP   654      -6.301  11.376  -2.237
ATOM   4312 O    TIP   655      27.880  -5.084  -7.571
ATOM   4313 H1   TIP   655      28.761  -5.043  -7.942
ATOM   4314 H2   TIP   655      28.019  -5.139  -6.626
ATOM   4315 O    TIP   656       3.998 -11.678   8.273
ATOM   4316 H1   TIP   656       3.538 -11.987   7.492
ATOM   4317 H2   TIP   656       3.837 -10.735   8.289
ATOM   4318 O    TIP   657      -2.560 -23.248   7.845
ATOM   4319 H1   TIP   657      -1.995 -22.821   7.202
ATOM   4320 H2   TIP   657      -3.162 -23.778   7.322
ATOM   4321 O    TIP   658     -20.471 -19.979 -10.540
ATOM   4322 H1   TIP   658     -19.824 -19.293 -10.704
ATOM   4323 H2   TIP   658     -20.355 -20.597 -11.261
ATOM   4324 O    TIP   659      -6.565  14.204 -10.924
ATOM   4325 H1   TIP   659      -6.302  13.358 -10.563
ATOM   4326 H2   TIP   659      -5.914  14.389 -11.602
ATOM   4327 O    TIP   660      -0.384  27.358 -10.395
ATOM   4328 H1   TIP   660      -0.447  28.188 -10.867
ATOM   4329 H2   TIP   660       0.311  26.878 -10.845
ATOM   4330 O    TIP   661      11.293 -23.336  10.997
ATOM   4331 H1   TIP   661      11.425 -22.808  10.209
ATOM   4332 H2   TIP   661      10.358 -23.256  11.185
ATOM   4333 O    TIP   662       1.780   7.937 -15.388
ATOM   4334 H1   TIP   662       2.260   8.311 -14.649
ATOM   4335 H2   TIP   662       0.955   8.421 -15.409
ATOM   4336 O    TIP   663      26.358  -6.742 -21.425
ATOM   4337 H1   TIP   663      26.561  -6.900 -22.346
ATOM   4338 H2   TIP   663      25.969  -7.561 -21.120
ATOM   4339 O    TIP   664     -14.626  29.373  -6.698
ATOM   4340 H1   TIP   664     -13.925  28.984  -6.175
ATOM   4341 H2   TIP   664     -14.668  28.832  -7.486
ATOM   4342 O    TIP   665       0.092  -0.751 -27.301
ATOM   4343 H1   TIP   665      -0.063  -1.419 -27.969
ATOM   4344 H2   TIP   665      -0.293   0.046 -27.664
ATOM   4345 O    TIP   666      20.932 -15.321  -7.419
ATOM   4346 H1   TIP   666      21.333 -14.593  -7.893
ATOM   4347 H2   TIP   666      20.671 -14.946  -6.578
ATOM   4348 O    TIP   667      13.007   6.710 -25.152
ATOM   4349 H1   TIP   667      12.363   7.182 -25.679
ATOM   4350 H2   TIP   667      13.383   6.066 -25.751
ATOM   4351 O    TIP   668     -21.390   6.175  -2.384
ATOM   4352 H1   TIP   668     -21.188   5.528  -3.060
ATOM   4353 H2   TIP   668     -22.216   5.875  -2.004
ATOM   4354 O    TIP   669      14.842  -4.817 -24.894
ATOM   4355 H1   TIP   669      14.342  -4.641 -24.097
ATOM   4356 H2   TIP   669      14.312  -5.452 -25.375
ATOM   4357 O    TIP   670      -9.753   3.590   1.860
ATOM   4358 H1   TIP   670      -9.762   3.379   0.926
ATOM   4359 H2   TIP   670      -9.135   4.316   1.937
ATOM   4360 O    TIP   671       6.406 -24.929   6.651
ATOM   4361 H1   TIP   671       6.155 -24.129   7.111
ATOM   4362 H2   TIP   671       5.668 -25.524   6.782
ATOM   4363 O    TIP   672      11.578 -18.332  13.743
ATOM   4364 H1   TIP   672      12.363 -18.654  14.186
ATOM   4365 H2   TIP   672      11.230 -19.096  13.285
ATOM   4366 O    TIP   673      11.354 -27.739 -17.173
ATOM   4367 H1   TIP   673      11.137 -27.995 -16.277
ATOM   4368 H2   TIP   673      11.640 -28.550 -17.593
ATOM   4369 O    TIP   674      19.696  -8.702 -19.539
ATOM   4370 H1   TIP   674      20.005  -9.033 -18.696
ATOM   4371 H2   TIP   674      19.477  -7.785 -19.372
ATOM   4372 O    TIP   675     -25.010 -17.929 -10.104
ATOM   4373 H1   TIP   675     -24.111 -18.111  -9.831
ATOM   4374 H2   TIP   675     -25.268 -18.699 -10.611
ATOM   4375 O    TIP   676     -16.384 -10.555 -21.786
ATOM   4376 H1   TIP   676     -16.907 -11.140 -22.333
ATOM   4377 H2   TIP   676     -15.694 -11.113 -21.428
ATOM   4378 O    TIP   677     -20.774 -21.333   7.305
ATOM   4379 H1   TIP   677     -20.813 -22.175   7.758
ATOM   4380 H2   TIP   677     -19.847 -21.098   7.314
ATOM   4381 O    TIP   678     -25.672  23.740  -7.910
ATOM   4382 H1   TIP   678     -25.946  24.277  -8.654
ATOM   4383 H2   TIP   678     -26.469  23.616  -7.396
ATOM   4384 O    TIP   679     -21.770  14.604  -3.007
ATOM   4385 H1   TIP   679     -21.435  13.884  -2.474
ATOM   4386 H2   TIP   679     -21.302  15.376  -2.690
ATOM   4387 O    TIP   680     -24.396 -27.369  -8.998
ATOM   4388 H1   TIP   680     -23.873 -26.729  -8.516
ATOM   4389 H2   TIP   680     -24.721 -26.891  -9.760
ATOM   4390 O    TIP   681      28.320  -5.711 -13.404
ATOM   4391 H1   TIP   681      27.953  -6.199 -14.140
ATOM   4392 H2   TIP   681      28.983  -5.143 -13.798
ATOM   4393 O    TIP   682      15.043   9.703  -0.350
ATOM   4394 H1   TIP   682      14.873   9.089   0.365
ATOM   4395 H2   TIP   682      14.884   9.195  -1.145
ATOM   4396 O    TIP   683      20.240 -16.856  -1.195
ATOM   4397 H1   TIP   683      20.262 -17.670  -1.699
ATOM   4398 H2   TIP   683      20.526 -17.109  -0.318
ATOM   4399 O    TIP   684     -28.472 -11.174  -5.307
ATOM   4400 H1   TIP   684     -28.919 -11.984  -5.063
ATOM   4401 H2   TIP   684     -28.921 -10.491  -4.809
ATOM   4402 O    TIP   685       2.345  -3.937 -27.271
ATOM   4403 H1   TIP   685       2.536  -3.145 -27.772
ATOM   4404 H2   TIP   685       1.423  -4.118 -27.449
ATOM   4405 O    TIP   686      24.033  -6.821 -15.900
ATOM   4406 H1   TIP   686      23.310  -6.463 -15.384
ATOM   4407 H2   TIP   686      23.953  -7.769 -15.800
ATOM   4408 O    TIP   687      16.661  -3.380  -1.550
ATOM   4409 H1   TIP   687      16.781  -2.440  -1.415
ATOM   4410 H2   TIP   687      16.619  -3.746  -0.666
ATOM   4411 O    TIP   688      -7.126   0.348 -20.136
ATOM   4412 H1   TIP   688      -6.903   0.413 -19.208
ATOM   4413 H2   TIP   688      -7.026  -0.581 -20.343
ATOM   4414 O    TIP   689      -2.631  28.869  -3.743
ATOM   4415 H1   TIP   689      -2.858  28.271  -3.031
ATOM   4416 H2   TIP   689      -2.109  28.339  -4.345
ATOM   4417 O    TIP   690      26.938 -18.006  -3.753
ATOM   4418 H1   TIP   690      27.573 -17.474  -3.275
ATOM   4419 H2   TIP   690      26.533 -18.557  -3.083
ATOM   4420 O    TIP   691      14.974  -0.715   1.891
ATOM   4421 H1   TIP   691      15.339  -0.185   2.599
ATOM   4422 H2   TIP   691      15.734  -1.133   1.487
ATOM   4423 O    TIP   692     -27.711  -1.779   4.997
ATOM   4424 H1   TIP   692     -28.036  -0.908   5.227
ATOM   4425 H2   TIP   692     -27.912  -2.319   5.761
ATOM   4426 O    TIP   693       0.298 -28.312   8.145
ATOM   4427 H1   TIP   693       0.046 -29.188   7.854
ATOM   4428 H2   TIP   693      -0.521 -27.911   8.436
ATOM   4429 O    TIP   694      17.632 -24.231 -13.097
ATOM   4430 H1   TIP   694      16.717 -23.974 -12.984
ATOM   4431 H2   TIP   694      17.980 -24.284 -12.207
ATOM   4432 O    TIP   695       4.278  -8.583   5.923
ATOM   4433 H1   TIP   695       5.229  -8.667   5.983
ATOM   4434 H2   TIP   695       3.954  -8.911   6.762
ATOM   4435 O    TIP   696       8.581  -3.209  26.534
ATOM   4436 H1   TIP   696       8.621  -3.771  27.307
ATOM   4437 H2   TIP   696       9.423  -3.341  26.097
ATOM   4438 O    TIP   697       4.782  28.878   0.848
ATOM   4439 H1   TIP   697       4.834  29.659   1.398
ATOM   4440 H2   TIP   697       4.656  28.157   1.464
ATOM   4441 O    TIP   698     -23.755  -8.672   1.739
ATOM   4442 H1   TIP   698     -23.729  -9.601   1.968
ATOM   4443 H2   TIP   698     -24.281  -8.269   2.429
ATOM   4444 O    TIP   699      -4.752  -2.115   2.805
ATOM   4445 H1   TIP   699      -5.543  -1.635   2.559
ATOM   4446 H2   TIP   699      -4.908  -3.008   2.498
ATOM   4447 O    TIP   700     -15.744 -13.094   3.208
ATOM   4448 H1   TIP   700     -15.891 -12.923   4.138
ATOM   4449 H2   TIP   700     -16.293 -13.853   3.013
ATOM   4450 O    TIP   701      -4.459   4.599 -21.161
ATOM   4451 H1   TIP   701      -3.944   5.404 -21.208
ATOM   4452 H2   TIP   701      -5.369   4.892 -21.204
ATOM   4453 O    TIP   702     -19.418  -9.441  -3.355
ATOM   4454 H1   TIP   702     -19.529  -9.116  -2.462
ATOM   4455 H2   TIP   702     -19.901 -10.267  -3.373
ATOM   4456 O    TIP   703      14.815   3.686   3.781
ATOM   4457 H1   TIP   703      14.737   3.026   3.093
ATOM   4458 H2   TIP   703      15.217   3.222   4.515
ATOM   4459 O    TIP   704      -5.280   1.365   6.118
ATOM   4460 H1   TIP   704      -4.465   0.917   5.892
ATOM   4461 H2   TIP   704      -5.822   0.688   6.523
ATOM   4462 O    TIP   705      -3.482  11.038  -2.791
ATOM   4463 H1   TIP   705      -4.386  10.933  -3.086
ATOM   4464 H2   TIP   705      -3.190  11.855  -3.196
ATOM   4465 O    TIP   706      -7.605  10.851   4.887
ATOM   4466 H1   TIP   706      -7.876  10.060   5.353
ATOM   4467 H2   TIP   706      -8.264  11.505   5.120
ATOM   4468 O    TIP   707     -15.834 -24.441 -24.004
ATOM   4469 H1   TIP   707     -15.987 -25.346 -24.276
ATOM   4470 H2   TIP   707     -14.883 -24.368 -23.934
ATOM   4471 O    TIP   708      11.860  -8.270   5.371
ATOM   4472 H1   TIP   708      12.312  -9.016   4.976
ATOM   4473 H2   TIP   708      12.554  -7.762   5.790
ATOM   4474 O    TIP   709       2.539 -21.678   2.413
ATOM   4475 H1   TIP   709       3.101 -20.922   2.582
ATOM   4476 H2   TIP   709       1.750 -21.512   2.928
ATOM   4477 O    TIP   710       1.185 -27.190  -0.907
ATOM   4478 H1   TIP   710       2.036 -27.367  -1.306
ATOM   4479 H2   TIP   710       1.361 -26.513  -0.254
ATOM   4480 O    TIP   711     -18.600 -16.141 -13.808
ATOM   4481 H1   TIP   711     -19.222 -16.839 -13.604
ATOM   4482 H2   TIP   711     -18.085 -16.036 -13.008
ATOM   4483 O    TIP   712      -4.583 -28.081 -21.118
ATOM   4484 H1   TIP   712      -4.523 -27.571 -21.925
ATOM   4485 H2   TIP   712      -4.845 -27.446 -20.451
ATOM   4486 O    TIP   713     -18.296 -17.232   4.537
ATOM   4487 H1   TIP   713     -17.838 -18.063   4.416
ATOM   4488 H2   TIP   713     -18.767 -17.334   5.364
ATOM   4489 O    TIP   714       0.020 -26.624  16.187
ATOM   4490 H1   TIP   714       0.918 -26.397  16.427
ATOM   4491 H2   TIP   714      -0.463 -26.596  17.013
ATOM   4492 O    TIP   715      14.434   5.769 -13.511
ATOM   4493 H1   TIP   715      15.231   5.306 -13.769
ATOM   4494 H2   TIP   715      13.721   5.188 -13.779
ATOM   4495 O    TIP   716     -14.535  -5.063   7.154
ATOM   4496 H1   TIP   716     -14.218  -5.966   7.119
ATOM   4497 H2   TIP   716     -14.413  -4.801   8.067
ATOM   4498 O    TIP   717      18.413  -4.716  -3.599
ATOM   4499 H1   TIP   717      18.059  -4.359  -2.784
ATOM   4500 H2   TIP   717      19.024  -5.397  -3.317
ATOM   4501 O    TIP   718     -26.259 -12.561  -6.041
ATOM   4502 H1   TIP   718     -25.563 -12.055  -5.622
ATOM   4503 H2   TIP   718     -27.061 -12.077  -5.844
ATOM   4504 O    TIP   719     -21.650 -19.999   5.308
ATOM   4505 H1   TIP   719     -21.741 -19.185   5.802
ATOM   4506 H2   TIP   719     -21.195 -20.593   5.905
ATOM   4507 O    TIP   720     -15.820  -4.624  12.366
ATOM   4508 H1   TIP   720     -16.505  -3.982  12.551
ATOM   4509 H2   TIP   720     -16.167  -5.450  12.702
ATOM   4510 O    TIP   721     -12.509  11.199  -5.284
ATOM   4511 H1   TIP   721     -12.568  11.367  -4.343
ATOM   4512 H2   TIP   721     -13.398  10.958  -5.542
ATOM   4513 O    TIP   722      -5.979  -5.971  19.441
ATOM   4514 H1   TIP   722      -5.423  -5.206  19.591
ATOM   4515 H2   TIP   722      -5.391  -6.625  19.065
ATOM   4516 O    TIP   723     -13.335  -4.221 -22.424
ATOM   4517 H1   TIP   723     -12.762  -4.728 -21.849
ATOM   4518 H2   TIP   723     -13.204  -4.602 -23.292
ATOM   4519 O    TIP   724      27.465 -15.551 -10.820
ATOM   4520 H1   TIP   724      27.741 -15.707 -11.722
ATOM   4521 H2   TIP   724      26.916 -14.768 -10.868
ATOM   4522 O    TIP   725      22.174 -29.067   0.653
ATOM   4523 H1   TIP   725      22.570 -29.827   0.227
ATOM   4524 H2   TIP   725      21.380 -29.407   1.063
ATOM   4525 O    TIP   726      14.376 -29.533  -0.037
ATOM   4526 H1   TIP   726      14.776 -29.088  -0.784
ATOM   4527 H2   TIP   726      13.447 -29.591  -0.260
ATOM   4528 O    TIP   727      -0.270  12.345  -7.803
ATOM   4529 H1   TIP   727       0.313  13.078  -7.607
ATOM   4530 H2   TIP   727      -0.546  12.492  -8.708
ATOM   4531 O    TIP   728      -1.456  -9.771 -22.634
ATOM   4532 H1   TIP   728      -1.902  -9.274 -23.320
ATOM   4533 H2   TIP   728      -1.831  -9.442 -21.817
ATOM   4534 O    TIP   729      -1.570  -2.975   9.734
ATOM   4535 H1   TIP   729      -0.927  -3.613   9.426
ATOM   4536 H2   TIP   729      -1.937  -2.598   8.934
ATOM   4537 O    TIP   730     -13.566 -27.200 -23.829
ATOM   4538 H1   TIP   730     -14.090 -27.628 -23.153
ATOM   4539 H2   TIP   730     -13.882 -27.574 -24.652
ATOM   4540 O    TIP   731     -18.021 -26.358  -3.132
ATOM   4541 H1   TIP   731     -18.373 -27.210  -3.388
ATOM   4542 H2   TIP   731     -17.460 -26.545  -2.379
ATOM   4543 O    TIP   732      14.864 -27.079 -14.695
ATOM   4544 H1   TIP   732      14.565 -27.875 -14.258
ATOM   4545 H2   TIP   732      15.818 -27.113 -14.632
ATOM   4546 O    TIP   733      -0.704  21.908 -14.309
ATOM   4547 H1   TIP   733      -1.527  22.385 -14.410
ATOM   4548 H2   TIP   733      -0.098  22.549 -13.937
ATOM   4549 O    TIP   734      -2.882  26.434  -2.207
ATOM   4550 H1   TIP   734      -3.253  25.675  -2.657
ATOM   4551 H2   TIP   734      -3.225  26.377  -1.315
ATOM   4552 O    TIP   735      22.534  -6.633  -2.860
ATOM   4553 H1   TIP   735      23.015  -7.000  -3.601
ATOM   4554 H2   TIP   735      23.089  -6.813  -2.101
ATOM   4555 O    TIP   736       5.001 -26.659 -20.194
ATOM   4556 H1   TIP   736       5.687 -26.885 -20.821
ATOM   4557 H2   TIP   736       5.457 -26.585 -19.355
ATOM   4558 O    TIP   737      18.436  -0.675  -3.101
ATOM   4559 H1   TIP   737      19.112  -0.105  -2.736
ATOM   4560 H2   TIP   737      17.638  -0.433  -2.631
ATOM   4561 O    TIP   738      22.577 -18.380  -3.398
ATOM   4562 H1   TIP   738      22.499 -18.972  -4.145
ATOM   4563 H2   TIP   738      23.079 -17.636  -3.731
ATOM   4564 O    TIP   739     -18.350 -21.019   8.292
ATOM   4565 H1   TIP   739     -17.478 -20.948   7.906
ATOM   4566 H2   TIP   739     -18.216 -21.512   9.101
ATOM   4567 O    TIP   740     -24.200   0.761  -9.166
ATOM   4568 H1   TIP   740     -25.075   0.482  -8.898
ATOM   4569 H2   TIP   740     -23.706   0.821  -8.348
ATOM   4570 O    TIP   741      15.283   4.799  -5.318
ATOM   4571 H1   TIP   741      14.504   4.845  -4.764
ATOM   4572 H2   TIP   741      15.976   5.198  -4.792
ATOM   4573 O    TIP   742      12.390  -4.429  28.506
ATOM   4574 H1   TIP   742      12.844  -3.880  27.866
ATOM   4575 H2   TIP   742      12.483  -3.958  29.335
ATOM   4576 O    TIP   743      -3.395  28.343  -8.692
ATOM   4577 H1   TIP   743      -2.588  27.831  -8.652
ATOM   4578 H2   TIP   743      -3.341  28.936  -7.944
ATOM   4579 O    TIP   744       5.919   8.561 -24.191
ATOM   4580 H1   TIP   744       6.101   8.544 -25.130
ATOM   4581 H2   TIP   744       6.567   7.968 -23.810
ATOM   4582 O    TIP   745      12.093  27.037   9.350
ATOM   4583 H1   TIP   745      12.972  27.000   8.973
ATOM   4584 H2   TIP   745      11.731  27.865   9.035
ATOM   4585 O    TIP   746     -18.100 -19.573 -14.323
ATOM   4586 H1   TIP   746     -17.768 -20.450 -14.132
ATOM   4587 H2   TIP   746     -18.048 -19.498 -15.275
ATOM   4588 O    TIP   747       7.558 -24.405 -17.936
ATOM   4589 H1   TIP   747       7.967 -23.838 -17.282
ATOM   4590 H2   TIP   747       8.292 -24.777 -18.425
ATOM   4591 O    TIP   748      -5.828  28.413  -2.085
ATOM   4592 H1   TIP   748      -5.447  28.950  -1.391
ATOM   4593 H2   TIP   748      -5.551  28.838  -2.897
ATOM   4594 O    TIP   749     -22.030 -16.340   2.242
ATOM   4595 H1   TIP   749     -21.230 -16.814   2.469
ATOM   4596 H2   TIP   749     -22.257 -16.655   1.367
ATOM   4597 O    TIP   750       5.453  -4.548 -22.511
ATOM   4598 H1   TIP   750       5.266  -3.821 -23.105
ATOM   4599 H2   TIP   750       4.902  -5.264 -22.828
ATOM   4600 O    TIP   751      22.762   2.116 -19.666
ATOM   4601 H1   TIP   751      22.722   1.398 -20.298
ATOM   4602 H2   TIP   751      22.149   2.768 -20.005
ATOM   4603 O    TIP   752      14.486   8.175  -2.718
ATOM   4604 H1   TIP   752      13.549   8.061  -2.873
ATOM   4605 H2   TIP   752      14.771   7.340  -2.346
ATOM   4606 O    TIP   753       3.600  29.132 -11.146
ATOM   4607 H1   TIP   753       4.285  29.713 -10.814
ATOM   4608 H2   TIP   753       3.438  29.437 -12.038
ATOM   4609 O    TIP   754      22.500   1.927 -10.498
ATOM   4610 H1   TIP   754      21.886   2.148  -9.798
ATOM   4611 H2   TIP   754      22.581   2.731 -11.011
ATOM   4612 O    TIP   755     -12.967 -21.395  20.764
ATOM   4613 H1   TIP   755     -13.398 -22.139  20.344
ATOM   4614 H2   TIP   755     -12.601 -20.888  20.040
ATOM   4615 O    TIP   756      -5.270 -26.144 -19.301
ATOM   4616 H1   TIP   756      -4.463 -26.511 -18.941
ATOM   4617 H2   TIP   756      -5.380 -25.311 -18.842
ATOM   4618 O    TIP   757     -10.027   2.526   4.434
ATOM   4619 H1   TIP   757      -9.289   1.940   4.603
ATOM   4620 H2   TIP   757      -9.904   2.812   3.529
ATOM   4621 O    TIP   758      15.758  -9.433   0.726
ATOM   4622 H1   TIP   758      15.786  -9.615  -0.213
ATOM   4623 H2   TIP   758      15.224  -8.642   0.802
ATOM   4624 O    TIP   759      18.625  11.724 -10.319
ATOM   4625 H1   TIP   759      18.442  10.824 -10.590
ATOM   4626 H2   TIP   759      19.167  12.082 -11.021
ATOM   4627 O    TIP   760       3.512  -9.097   8.347
ATOM   4628 H1   TIP   760       2.716  -8.586   8.204
ATOM   4629 H2   TIP   760       4.018  -8.582   8.975
ATOM   4630 O    TIP   761      15.601 -23.423  -5.727
ATOM   4631 H1   TIP   761      16.452 -23.732  -6.038
ATOM   4632 H2   TIP   761      14.974 -24.057  -6.075
ATOM   4633 O    TIP   762       0.734 -25.584 -18.021
ATOM   4634 H1   TIP   762       0.113 -26.203 -17.639
ATOM   4635 H2   TIP   762       1.551 -25.739 -17.546
ATOM   4636 O    TIP   763      -3.009 -19.563 -20.147
ATOM   4637 H1   TIP   763      -3.827 -19.464 -20.633
ATOM   4638 H2   TIP   763      -2.937 -20.504 -19.985
ATOM   4639 O    TIP   764     -28.494  27.658  -8.093
ATOM   4640 H1   TIP   764     -28.332  27.857  -7.172
ATOM   4641 H2   TIP   764     -28.199  26.754  -8.199
ATOM   4642 O    TIP   765       0.666  -9.309  12.641
ATOM   4643 H1   TIP   765       0.949  -9.573  11.766
ATOM   4644 H2   TIP   765       0.103 -10.023  12.938
ATOM   4645 O    TIP   766      -3.264  -0.185   4.679
ATOM   4646 H1   TIP   766      -3.593  -0.922   4.163
ATOM   4647 H2   TIP   766      -2.712   0.306   4.071
ATOM   4648 O    TIP   767      11.284   5.079  -8.011
ATOM   4649 H1   TIP   767      11.265   6.035  -8.054
ATOM   4650 H2   TIP   767      10.450   4.839  -7.609
ATOM   4651 O    TIP   768       6.609  -9.821   6.069
ATOM   4652 H1   TIP   768       7.474  -9.556   6.379
ATOM   4653 H2   TIP   768       6.685 -10.763   5.920
ATOM   4654 O    TIP   769     -20.177  -6.045 -17.997
ATOM   4655 H1   TIP   769     -20.214  -6.935 -17.649
ATOM   4656 H2   TIP   769     -20.205  -6.156 -18.947
ATOM   4657 O    TIP   770     -19.555  27.087  -6.194
ATOM   4658 H1   TIP   770     -19.079  26.263  -6.293
ATOM   4659 H2   TIP   770     -18.890  27.765  -6.309
ATOM   4660 O    TIP   771      -1.457 -27.743 -25.203
ATOM   4661 H1   TIP   771      -1.288 -27.725 -26.145
ATOM   4662 H2   TIP   771      -2.018 -26.984 -25.045
ATOM   4663 O    TIP   772      18.846 -14.794 -15.460
ATOM   4664 H1   TIP   772      18.451 -14.280 -16.163
ATOM   4665 H2   TIP   772      18.475 -15.670 -15.565
ATOM   4666 O    TIP   773     -12.537 -24.194 -16.038
ATOM   4667 H1   TIP   773     -12.440 -24.982 -16.572
ATOM   4668 H2   TIP   773     -11.816 -24.239 -15.410
ATOM   4669 O    TIP   774      14.354  26.963   7.864
ATOM   4670 H1   TIP   774      14.957  27.704   7.808
ATOM   4671 H2   TIP   774      14.208  26.703   6.955
ATOM   4672 O    TIP   775       2.769   1.432 -16.982
ATOM   4673 H1   TIP   775       2.405   1.953 -16.267
ATOM   4674 H2   TIP   775       3.023   2.075 -17.644
ATOM   4675 O    TIP   776     -13.280 -11.546   3.419
ATOM   4676 H1   TIP   776     -13.699 -11.026   4.105
ATOM   4677 H2   TIP   776     -13.934 -12.204   3.183
ATOM   4678 O    TIP   777       4.807  10.462 -14.907
ATOM   4679 H1   TIP   777       5.461  10.388 -14.212
ATOM   4680 H2   TIP   777       4.098  10.972 -14.517
ATOM   4681 O    TIP   778       1.038 -15.963 -19.142
ATOM   4682 H1   TIP   778       0.436 -16.587 -19.546
ATOM   4683 H2   TIP   778       0.539 -15.148 -19.086
ATOM   4684 O    TIP   779     -21.560 -15.500  -3.485
ATOM   4685 H1   TIP   779     -22.468 -15.252  -3.654
ATOM   4686 H2   TIP   779     -21.059 -15.060  -4.172
ATOM   4687 O    TIP   780      11.236   7.796  -8.387
ATOM   4688 H1   TIP   780      11.397   8.724  -8.218
ATOM   4689 H2   TIP   780      10.503   7.787  -9.002
ATOM   4690 O    TIP   781     -18.692  -9.367   5.144
ATOM   4691 H1   TIP   781     -19.159  -8.565   4.907
ATOM   4692 H2   TIP   781     -19.099 -10.049   4.610
ATOM   4693 O    TIP   782     -14.001   2.406   3.901
ATOM   4694 H1   TIP   782     -13.461   1.631   4.053
ATOM   4695 H2   TIP   782     -13.408   3.036   3.491
ATOM   4696 O    TIP   783       1.957  13.846   1.931
ATOM   4697 H1   TIP   783       1.944  12.988   1.508
ATOM   4698 H2   TIP   783       2.879  14.101   1.931
ATOM   4699 O    TIP   784      24.114   2.662 -16.252
ATOM   4700 H1   TIP   784      23.988   3.528 -15.864
ATOM   4701 H2   TIP   784      23.227   2.325 -16.380
ATOM   4702 O    TIP   785      12.115   8.651 -16.124
ATOM   4703 H1   TIP   785      11.520   9.164 -16.670
ATOM   4704 H2   TIP   785      12.476   9.283 -15.503
ATOM   4705 O    TIP   786      -6.854  23.345 -22.304
ATOM   4706 H1   TIP   786      -7.280  22.571 -21.938
ATOM   4707 H2   TIP   786      -6.017  23.023 -22.641
ATOM   4708 O    TIP   787     -26.150   2.708  -6.997
ATOM   4709 H1   TIP   787     -25.873   3.481  -7.488
ATOM   4710 H2   TIP   787     -26.080   1.988  -7.624
ATOM   4711 O    TIP   788     -12.160   4.431   2.872
ATOM   4712 H1   TIP   788     -11.618   4.850   2.203
ATOM   4713 H2   TIP   788     -11.533   4.073   3.500
ATOM   4714 O    TIP   789      20.394 -17.205  -9.125
ATOM   4715 H1   TIP   789      19.481 -17.169  -9.410
ATOM   4716 H2   TIP   789      20.488 -16.467  -8.524
ATOM   4717 O    TIP   790     -10.225 -11.621   6.501
ATOM   4718 H1   TIP   790     -10.181 -10.709   6.787
ATOM   4719 H2   TIP   790     -10.937 -12.001   7.016
ATOM   4720 O    TIP   791     -20.807 -21.463 -18.014
ATOM   4721 H1   TIP   791     -21.499 -20.801 -17.990
ATOM   4722 H2   TIP   791     -20.945 -21.926 -18.840
ATOM   4723 O    TIP   792      25.162  -7.337 -10.384
ATOM   4724 H1   TIP   792      24.443  -6.722 -10.533
ATOM   4725 H2   TIP   792      25.896  -6.972 -10.877
ATOM   4726 O    TIP   793      13.641  12.852 -10.927
ATOM   4727 H1   TIP   793      14.333  12.518 -11.497
ATOM   4728 H2   TIP   793      13.530  12.174 -10.261
ATOM   4729 O    TIP   794     -11.143  10.516 -19.546
ATOM   4730 H1   TIP   794     -10.325  10.037 -19.676
ATOM   4731 H2   TIP   794     -11.487  10.650 -20.429
ATOM   4732 O    TIP   795     -23.329   8.118   1.019
ATOM   4733 H1   TIP   795     -23.124   8.158   0.085
ATOM   4734 H2   TIP   795     -24.134   7.604   1.066
ATOM   4735 O    TIP   796      -2.364  -5.184 -23.547
ATOM   4736 H1   TIP   796      -1.931  -4.438 -23.132
ATOM   4737 H2   TIP   796      -1.676  -5.603 -24.065
ATOM   4738 O    TIP   797      -3.684   2.390   3.320
ATOM   4739 H1   TIP   797      -3.428   2.572   4.224
ATOM   4740 H2   TIP   797      -4.344   1.701   3.391
ATOM   4741 O    TIP   798      13.350  18.605  -0.040
ATOM   4742 H1   TIP   798      12.929  18.003   0.574
ATOM   4743 H2   TIP   798      12.666  18.818  -0.675
ATOM   4744 O    TIP   799      -1.956  26.190  -7.650
ATOM   4745 H1   TIP   799      -2.236  25.393  -7.201
ATOM   4746 H2   TIP   799      -1.117  25.959  -8.049
ATOM   4747 O    TIP   800       4.351  28.679 -17.716
ATOM   4748 H1   TIP   800       3.990  27.830 -17.463
ATOM   4749 H2   TIP   800       4.947  28.482 -18.438
ATOM   4750 O    TIP   801      -1.812   6.649 -16.162
ATOM   4751 H1   TIP   801      -1.771   5.831 -16.657
ATOM   4752 H2   TIP   801      -2.549   7.125 -16.544
ATOM   4753 O    TIP   802     -25.699  -2.011   0.599
ATOM   4754 H1   TIP   802     -25.553  -1.163   0.180
ATOM   4755 H2   TIP   802     -25.848  -1.801   1.521
ATOM   4756 O    TIP   803     -19.314 -18.927 -20.108
ATOM   4757 H1   TIP   803     -19.703 -19.532 -20.740
ATOM   4758 H2   TIP   803     -18.373 -18.971 -20.281
ATOM   4759 O    TIP   804     -26.561  -0.067  -8.229
ATOM   4760 H1   TIP   804     -27.425   0.139  -7.872
ATOM   4761 H2   TIP   804     -26.235  -0.778  -7.678
ATOM   4762 O    TIP   805       8.017  -6.960 -24.247
ATOM   4763 H1   TIP   805       7.913  -6.468 -25.061
ATOM   4764 H2   TIP   805       7.370  -7.663 -24.306
ATOM   4765 O    TIP   806      10.947 -16.370 -18.226
ATOM   4766 H1   TIP   806      10.770 -17.247 -18.566
ATOM   4767 H2   TIP   806      10.822 -15.791 -18.978
ATOM   4768 O    TIP   807     -14.420 -28.650 -26.070
ATOM   4769 H1   TIP   807     -14.182 -29.532 -25.787
ATOM   4770 H2   TIP   807     -13.799 -28.446 -26.769
ATOM   4771 O    TIP   808       2.491  11.518   0.682
ATOM   4772 H1   TIP   808       2.401  10.726   0.153
ATOM   4773 H2   TIP   808       2.137  11.278   1.538
ATOM   4774 O    TIP   809     -18.818 -25.953  -8.088
ATOM   4775 H1   TIP   809     -19.481 -25.522  -8.627
ATOM   4776 H2   TIP   809     -18.808 -25.453  -7.272
ATOM   4777 O    TIP   810     -18.761 -21.657  -5.767
ATOM   4778 H1   TIP   810     -19.346 -21.336  -6.453
ATOM   4779 H2   TIP   810     -19.055 -21.212  -4.973
ATOM   4780 O    TIP   811      -0.713   6.232   5.517
ATOM   4781 H1   TIP   811      -0.532   5.628   6.236
ATOM   4782 H2   TIP   811      -1.495   5.877   5.095
ATOM   4783 O    TIP   812      22.404 -21.513   3.372
ATOM   4784 H1   TIP   812      22.850 -21.553   2.526
ATOM   4785 H2   TIP   812      21.966 -20.662   3.374
ATOM   4786 O    TIP   813     -12.809  25.522 -14.053
ATOM   4787 H1   TIP   813     -13.072  25.299 -13.160
ATOM   4788 H2   TIP   813     -11.930  25.155 -14.143
ATOM   4789 O    TIP   814       3.240  -5.183  -1.244
ATOM   4790 H1   TIP   814       3.021  -4.920  -2.137
ATOM   4791 H2   TIP   814       3.811  -4.487  -0.921
ATOM   4792 O    TIP   815     -20.267 -18.311  -1.318
ATOM   4793 H1   TIP   815     -20.425 -17.378  -1.463
ATOM   4794 H2   TIP   815     -20.610 -18.738  -2.103
ATOM   4795 O    TIP   816      -8.946 -12.044   4.134
ATOM   4796 H1   TIP   816      -9.485 -11.877   4.907
ATOM   4797 H2   TIP   816      -8.088 -11.682   4.356
ATOM   4798 O    TIP   817       0.559 -20.248 -28.327
ATOM   4799 H1   TIP   817       1.184 -19.625 -28.698
ATOM   4800 H2   TIP   817      -0.205 -19.718 -28.102
ATOM   4801 O    TIP   818     -12.602 -26.321 -17.973
ATOM   4802 H1   TIP   818     -11.944 -26.308 -18.668
ATOM   4803 H2   TIP   818     -13.431 -26.461 -18.431
ATOM   4804 O    TIP   819      13.068 -24.296 -22.401
ATOM   4805 H1   TIP   819      13.453 -24.740 -21.645
ATOM   4806 H2   TIP   819      12.124 -24.365 -22.266
ATOM   4807 O    TIP   820     -16.649   3.939 -17.068
ATOM   4808 H1   TIP   820     -15.734   4.212 -17.134
ATOM   4809 H2   TIP   820     -16.611   2.985 -17.006
ATOM   4810 O    TIP   821      -9.613 -29.125   8.144
ATOM   4811 H1   TIP   821      -9.734 -30.073   8.194
ATOM   4812 H2   TIP   821     -10.086 -28.864   7.354
ATOM   4813 O    TIP   822      18.812  15.007 -24.502
ATOM   4814 H1   TIP   822      19.490  14.345 -24.372
ATOM   4815 H2   TIP   822      19.290  15.836 -24.539
ATOM   4816 O    TIP   823       3.451 -22.113 -25.502
ATOM   4817 H1   TIP   823       3.542 -21.791 -26.398
ATOM   4818 H2   TIP   823       4.276 -22.564 -25.323
ATOM   4819 O    TIP   824      -1.633 -15.759 -23.503
ATOM   4820 H1   TIP   824      -0.683 -15.797 -23.611
ATOM   4821 H2   TIP   824      -1.770 -15.118 -22.806
ATOM   4822 O    TIP   825     -12.786 -28.070 -15.869
ATOM   4823 H1   TIP   825     -12.657 -27.408 -16.548
ATOM   4824 H2   TIP   825     -13.504 -28.611 -16.194
ATOM   4825 O    TIP   826     -25.530  -8.356   4.046
ATOM   4826 H1   TIP   826     -25.345  -7.446   3.814
ATOM   4827 H2   TIP   826     -26.398  -8.330   4.448
ATOM   4828 O    TIP   827      -0.360  -4.857  28.644
ATOM   4829 H1   TIP   827      -0.935  -4.683  27.899
ATOM   4830 H2   TIP   827      -0.916  -5.311  29.277
ATOM   4831 O    TIP   828     -23.894  -2.098   6.443
ATOM   4832 H1   TIP   828     -24.652  -1.788   6.938
ATOM   4833 H2   TIP   828     -23.138  -1.817   6.958
ATOM   4834 O    TIP   829       3.774  15.807  -1.367
ATOM   4835 H1   TIP   829       3.627  16.682  -1.010
ATOM   4836 H2   TIP   829       4.375  15.392  -0.749
ATOM   4837 O    TIP   830       9.094  10.657   2.752
ATOM   4838 H1   TIP   830       8.322  10.986   3.212
ATOM   4839 H2   TIP   830       8.802  10.537   1.849
ATOM   4840 O    TIP   831      -8.280  25.131 -13.941
ATOM   4841 H1   TIP   831      -7.784  25.196 -14.756
ATOM   4842 H2   TIP   831      -9.195  25.085 -14.219
ATOM   4843 O    TIP   832      -1.913  25.242 -16.145
ATOM   4844 H1   TIP   832      -1.193  24.722 -16.500
ATOM   4845 H2   TIP   832      -2.595  24.602 -15.942
ATOM   4846 O    TIP   833      -2.021 -25.917   0.541
ATOM   4847 H1   TIP   833      -1.868 -26.771   0.138
ATOM   4848 H2   TIP   833      -2.973 -25.857   0.623
ATOM   4849 O    TIP   834     -12.873   7.527 -11.560
ATOM   4850 H1   TIP   834     -12.292   7.333 -10.825
ATOM   4851 H2   TIP   834     -13.721   7.711 -11.155
ATOM   4852 O    TIP   835      15.208  -0.465   5.310
ATOM   4853 H1   TIP   835      14.287  -0.719   5.371
ATOM   4854 H2   TIP   835      15.232   0.432   5.643
ATOM   4855 O    TIP   836     -21.297   3.479 -26.703
ATOM   4856 H1   TIP   836     -20.736   4.120 -27.139
ATOM   4857 H2   TIP   836     -21.554   3.901 -25.884
ATOM   4858 O    TIP   837     -11.065 -21.141 -23.928
ATOM   4859 H1   TIP   837     -10.277 -20.724 -24.277
ATOM   4860 H2   TIP   837     -11.733 -20.992 -24.597
ATOM   4861 O    TIP   838      -4.409  -3.823 -26.023
ATOM   4862 H1   TIP   838      -3.913  -3.203 -25.489
ATOM   4863 H2   TIP   838      -3.758  -4.211 -26.608
ATOM   4864 O    TIP   839       1.736  -0.907 -17.954
ATOM   4865 H1   TIP   839       0.897  -0.731 -18.379
ATOM   4866 H2   TIP   839       2.255  -0.118 -18.108
ATOM   4867 O    TIP   840      11.572 -27.220  -2.598
ATOM   4868 H1   TIP   840      11.895 -27.870  -1.975
ATOM   4869 H2   TIP   840      10.900 -26.738  -2.116
ATOM   4870 O    TIP   841     -25.381  26.182   5.582
ATOM   4871 H1   TIP   841     -24.689  26.290   4.931
ATOM   4872 H2   TIP   841     -25.767  25.329   5.386
ATOM   4873 O    TIP   842       9.691 -21.532 -18.426
ATOM   4874 H1   TIP   842       9.645 -22.067 -17.634
ATOM   4875 H2   TIP   842       8.947 -21.820 -18.954
ATOM   4876 O    TIP   843     -24.146  -8.624 -14.629
ATOM   4877 H1   TIP   843     -24.897  -9.088 -14.999
ATOM   4878 H2   TIP   843     -23.480  -9.301 -14.511
ATOM   4879 O    TIP   844      -7.604  10.164  -4.964
ATOM   4880 H1   TIP   844      -7.082  10.113  -4.163
ATOM   4881 H2   TIP   844      -7.796   9.253  -5.184
ATOM   4882 O    TIP   845      -0.444  12.340  -1.231
ATOM   4883 H1   TIP   845      -0.209  11.430  -1.413
ATOM   4884 H2   TIP   845      -0.716  12.692  -2.079
ATOM   4885 O    TIP   846     -29.267 -15.467 -17.183
ATOM   4886 H1   TIP   846     -30.072 -15.703 -16.724
ATOM   4887 H2   TIP   846     -29.263 -16.022 -17.963
ATOM   4888 O    TIP   847       0.589 -21.656   6.788
ATOM   4889 H1   TIP   847       1.496 -21.938   6.666
ATOM   4890 H2   TIP   847       0.512 -21.493   7.728
ATOM   4891 O    TIP   848       5.811 -11.029 -22.708
ATOM   4892 H1   TIP   848       5.714 -10.513 -23.508
ATOM   4893 H2   TIP   848       4.953 -11.432 -22.577
ATOM   4894 O    TIP   849      10.584 -24.666 -21.102
ATOM   4895 H1   TIP   849       9.649 -24.472 -21.171
ATOM   4896 H2   TIP   849      10.750 -24.720 -20.162
ATOM   4897 O    TIP   850     -15.534  -5.757   2.745
ATOM   4898 H1   TIP   850     -16.198  -5.411   2.150
ATOM   4899 H2   TIP   850     -15.838  -6.639   2.958
ATOM   4900 O    TIP   851     -13.545  -3.914   3.070
ATOM   4901 H1   TIP   851     -14.107  -4.659   2.859
ATOM   4902 H2   TIP   851     -12.808  -3.990   2.465
ATOM   4903 O    TIP   852     -21.733 -21.531  -6.669
ATOM   4904 H1   TIP   852     -22.082 -22.347  -6.310
ATOM   4905 H2   TIP   852     -21.426 -21.765  -7.544
ATOM   4906 O    TIP   853     -28.412  -0.883 -26.965
ATOM   4907 H1   TIP   853     -28.182  -1.558 -27.604
ATOM   4908 H2   TIP   853     -27.799  -1.018 -26.242
ATOM   4909 O    TIP   854      17.265  -5.772 -22.190
ATOM   4910 H1   TIP   854      17.879  -5.054 -22.346
ATOM   4911 H2   TIP   854      17.276  -6.278 -23.003
ATOM   4912 O    TIP   855     -13.591 -21.708 -15.485
ATOM   4913 H1   TIP   855     -13.433 -22.606 -15.778
ATOM   4914 H2   TIP   855     -14.471 -21.503 -15.799
ATOM   4915 O    TIP   856     -12.935  -9.102 -21.473
ATOM   4916 H1   TIP   856     -13.826  -9.450 -21.477
ATOM   4917 H2   TIP   856     -12.489  -9.575 -22.175
ATOM   4918 O    TIP   857     -28.983   3.488 -16.704
ATOM   4919 H1   TIP   857     -29.273   4.250 -16.203
ATOM   4920 H2   TIP   857     -29.419   2.746 -16.287
ATOM   4921 O    TIP   858     -19.853   5.489   2.284
ATOM   4922 H1   TIP   858     -19.027   5.955   2.157
ATOM   4923 H2   TIP   858     -19.597   4.636   2.634
ATOM   4924 O    TIP   859     -20.115 -20.675 -22.427
ATOM   4925 H1   TIP   859     -20.985 -20.278 -22.477
ATOM   4926 H2   TIP   859     -20.278 -21.617 -22.466
ATOM   4927 O    TIP   860      23.941 -10.579   5.656
ATOM   4928 H1   TIP   860      23.507  -9.868   5.183
ATOM   4929 H2   TIP   860      23.476 -10.630   6.492
ATOM   4930 O    TIP   861       1.075 -19.414 -19.355
ATOM   4931 H1   TIP   861       1.301 -19.588 -20.269
ATOM   4932 H2   TIP   861       0.778 -18.504 -19.350
ATOM   4933 O    TIP   862      14.850 -16.595   6.079
ATOM   4934 H1   TIP   862      14.287 -15.822   6.066
ATOM   4935 H2   TIP   862      14.490 -17.143   6.775
ATOM   4936 O    TIP   863     -18.597   4.394  -2.885
ATOM   4937 H1   TIP   863     -17.953   3.699  -2.749
ATOM   4938 H2   TIP   863     -19.428   3.933  -2.995
ATOM   4939 O    TIP   864      14.775  28.859 -14.709
ATOM   4940 H1   TIP   864      13.833  28.738 -14.590
ATOM   4941 H2   TIP   864      14.944  28.569 -15.605
ATOM   4942 O    TIP   865       0.950  19.317  -2.315
ATOM   4943 H1   TIP   865       0.801  18.597  -1.702
ATOM   4944 H2   TIP   865       1.648  19.003  -2.890
ATOM   4945 O    TIP   866     -12.826  25.745 -21.108
ATOM   4946 H1   TIP   866     -13.439  25.863 -20.383
ATOM   4947 H2   TIP   866     -11.988  26.059 -20.769
ATOM   4948 O    TIP   867     -12.952 -22.033   2.938
ATOM   4949 H1   TIP   867     -13.698 -21.776   2.396
ATOM   4950 H2   TIP   867     -12.992 -22.988   2.967
ATOM   4951 O    TIP   868      11.749  25.523   3.722
ATOM   4952 H1   TIP   868      10.925  25.938   3.466
ATOM   4953 H2   TIP   868      12.428  26.096   3.367
ATOM   4954 O    TIP   869     -28.496  -7.709  -8.333
ATOM   4955 H1   TIP   869     -28.921  -7.574  -9.180
ATOM   4956 H2   TIP   869     -28.166  -8.607  -8.370
ATOM   4957 O    TIP   870       8.486   7.629   3.403
ATOM   4958 H1   TIP   870       8.691   8.546   3.583
ATOM   4959 H2   TIP   870       7.994   7.648   2.583
ATOM   4960 O    TIP   871      17.093  -4.561   0.825
ATOM   4961 H1   TIP   871      17.587  -4.030   1.449
ATOM   4962 H2   TIP   871      17.687  -5.274   0.591
ATOM   4963 O    TIP   872     -25.963  -2.142  -6.627
ATOM   4964 H1   TIP   872     -26.234  -3.058  -6.575
ATOM   4965 H2   TIP   872     -25.298  -2.127  -7.315
ATOM   4966 O    TIP   873      -2.790  -8.669 -24.674
ATOM   4967 H1   TIP   873      -3.719  -8.718 -24.450
ATOM   4968 H2   TIP   873      -2.747  -8.961 -25.585
ATOM   4969 O    TIP   874      20.282  19.375   5.946
ATOM   4970 H1   TIP   874      19.825  18.637   6.348
ATOM   4971 H2   TIP   874      20.505  19.069   5.067
ATOM   4972 O    TIP   875       5.730   9.838 -17.483
ATOM   4973 H1   TIP   875       5.590   8.906 -17.651
ATOM   4974 H2   TIP   875       5.293  10.001 -16.648
ATOM   4975 O    TIP   876     -15.364  28.473   3.068
ATOM   4976 H1   TIP   876     -15.578  29.245   3.592
ATOM   4977 H2   TIP   876     -14.408  28.431   3.080
ATOM   4978 O    TIP   877      12.995  26.366  -0.290
ATOM   4979 H1   TIP   877      13.023  26.331  -1.245
ATOM   4980 H2   TIP   877      12.204  25.882  -0.055
ATOM   4981 O    TIP   878     -18.042  -4.119 -27.209
ATOM   4982 H1   TIP   878     -18.887  -3.852 -26.847
ATOM   4983 H2   TIP   878     -18.164  -5.036 -27.453
ATOM   4984 O    TIP   879     -23.860  -5.555 -10.898
ATOM   4985 H1   TIP   879     -23.262  -5.034 -11.434
ATOM   4986 H2   TIP   879     -24.203  -6.219 -11.495
ATOM   4987 O    TIP   880       9.550  12.683 -22.264
ATOM   4988 H1   TIP   880       9.678  11.744 -22.392
ATOM   4989 H2   TIP   880      10.413  13.012 -22.011
ATOM   4990 O    TIP   881       5.530   3.123   4.960
ATOM   4991 H1   TIP   881       5.543   3.643   4.156
ATOM   4992 H2   TIP   881       4.769   2.551   4.864
ATOM   4993 O    TIP   882      19.156 -15.573  15.795
ATOM   4994 H1   TIP   882      18.636 -15.635  16.596
ATOM   4995 H2   TIP   882      19.936 -16.100  15.973
ATOM   4996 O    TIP   883       1.729 -23.440  12.846
ATOM   4997 H1   TIP   883       2.330 -24.181  12.766
ATOM   4998 H2   TIP   883       0.909 -23.828  13.153
ATOM   4999 O    TIP   884     -12.579  -1.487   9.960
ATOM   5000 H1   TIP   884     -13.466  -1.349   9.630
ATOM   5001 H2   TIP   884     -12.206  -0.608  10.023
ATOM   5002 O    TIP   885       1.682  -1.056   7.184
ATOM   5003 H1   TIP   885       1.925  -0.523   7.941
ATOM   5004 H2   TIP   885       2.407  -1.672   7.081
ATOM   5005 O    TIP   886     -29.423   4.333  -0.338
ATOM   5006 H1   TIP   886     -29.102   3.684  -0.963
ATOM   5007 H2   TIP   886     -28.847   5.088  -0.457
ATOM   5008 O    TIP   887     -14.226 -14.810   7.464
ATOM   5009 H1   TIP   887     -14.427 -14.535   8.359
ATOM   5010 H2   TIP   887     -14.345 -15.759   7.471
ATOM   5011 O    TIP   888      18.127   1.703  10.550
ATOM   5012 H1   TIP   888      19.070   1.582  10.664
ATOM   5013 H2   TIP   888      17.987   2.640  10.686
ATOM   5014 O    TIP   889      13.424   9.746  -9.748
ATOM   5015 H1   TIP   889      14.282   9.331  -9.828
ATOM   5016 H2   TIP   889      12.934   9.435 -10.509
ATOM   5017 O    TIP   890      -5.992  -0.401  14.914
ATOM   5018 H1   TIP   890      -6.866  -0.405  15.304
ATOM   5019 H2   TIP   890      -5.872  -1.290  14.582
ATOM   5020 O    TIP   891     -21.916 -13.603   2.774
ATOM   5021 H1   TIP   891     -21.330 -13.383   2.050
ATOM   5022 H2   TIP   891     -21.977 -14.557   2.752
ATOM   5023 O    TIP   892      25.733  -8.405   8.059
ATOM   5024 H1   TIP   892      25.744  -7.755   8.762
ATOM   5025 H2   TIP   892      26.648  -8.665   7.958
ATOM   5026 O    TIP   893     -10.503 -28.888 -22.628
ATOM   5027 H1   TIP   893     -10.910 -28.933 -23.494
ATOM   5028 H2   TIP   893     -11.003 -29.506 -22.095
ATOM   5029 O    TIP   894       6.783  -6.927   5.706
ATOM   5030 H1   TIP   894       7.671  -7.246   5.548
ATOM   5031 H2   TIP   894       6.330  -7.050   4.872
ATOM   5032 O    TIP   895       4.534  -6.426   9.532
ATOM   5033 H1   TIP   895       5.439  -6.617   9.286
ATOM   5034 H2   TIP   895       4.507  -6.569  10.478
ATOM   5035 O    TIP   896       5.473 -11.174 -26.371
ATOM   5036 H1   TIP   896       4.877 -11.660 -25.802
ATOM   5037 H2   TIP   896       4.913 -10.541 -26.821
ATOM   5038 O    TIP   897       5.920   0.557   6.522
ATOM   5039 H1   TIP   897       6.118   1.250   5.892
ATOM   5040 H2   TIP   897       4.995   0.680   6.732
ATOM   5041 O    TIP   898      27.369   4.723  -9.820
ATOM   5042 H1   TIP   898      26.888   5.271  -9.200
ATOM   5043 H2   TIP   898      26.864   3.911  -9.864
ATOM   5044 O    TIP   899      21.124  20.708  -3.199
ATOM   5045 H1   TIP   899      20.285  20.883  -2.774
ATOM   5046 H2   TIP   899      21.014  21.030  -4.093
ATOM   5047 O    TIP   900     -15.278 -27.228 -19.070
ATOM   5048 H1   TIP   900     -15.808 -27.751 -18.469
ATOM   5049 H2   TIP   900     -15.826 -26.473 -19.281
ATOM   5050 O    TIP   901      -6.582   6.156 -12.030
ATOM   5051 H1   TIP   901      -6.027   5.571 -11.514
ATOM   5052 H2   TIP   901      -6.532   5.811 -12.921
ATOM   5053 O    TIP   902      -4.678   2.113 -20.185
ATOM   5054 H1   TIP   902      -5.593   2.113 -20.468
ATOM   5055 H2   TIP   902      -4.335   2.955 -20.483
ATOM   5056 O    TIP   903     -24.735 -10.977  -3.934
ATOM   5057 H1   TIP   903     -24.447 -10.064  -3.922
ATOM   5058 H2   TIP   903     -25.454 -11.011  -3.304
ATOM   5059 O    TIP   904       6.857  11.617   8.714
ATOM   5060 H1   TIP   904       7.430  11.402   9.450
ATOM   5061 H2   TIP   904       6.641  10.771   8.322
ATOM   5062 O    TIP   905      14.570  25.644  13.361
ATOM   5063 H1   TIP   905      14.481  25.896  12.443
ATOM   5064 H2   TIP   905      15.352  25.093  13.385
ATOM   5065 O    TIP   906       9.844  24.202  -4.388
ATOM   5066 H1   TIP   906       9.973  23.589  -5.111
ATOM   5067 H2   TIP   906       9.871  23.656  -3.602
ATOM   5068 O    TIP   907       1.054 -13.331 -21.757
ATOM   5069 H1   TIP   907       0.851 -14.116 -22.266
ATOM   5070 H2   TIP   907       0.328 -13.251 -21.139
ATOM   5071 O    TIP   908     -10.334  14.992  -7.353
ATOM   5072 H1   TIP   908     -10.185  14.056  -7.489
ATOM   5073 H2   TIP   908     -10.791  15.280  -8.143
ATOM   5074 O    TIP   909      -9.591  22.446 -17.063
ATOM   5075 H1   TIP   909     -10.171  22.667 -17.791
ATOM   5076 H2   TIP   909      -8.800  22.106 -17.480
ATOM   5077 O    TIP   910       5.313  -1.160   0.196
ATOM   5078 H1   TIP   910       5.295  -2.030   0.595
ATOM   5079 H2   TIP   910       6.030  -0.706   0.639
ATOM   5080 O    TIP   911      18.987  -4.211 -28.186
ATOM   5081 H1   TIP   911      18.377  -4.079 -27.460
ATOM   5082 H2   TIP   911      19.792  -3.777 -27.905
ATOM   5083 O    TIP   912      -0.515  -3.302 -23.785
ATOM   5084 H1   TIP   912       0.283  -2.900 -24.127
ATOM   5085 H2   TIP   912      -1.175  -3.136 -24.457
ATOM   5086 O    TIP   913      22.945 -14.150 -13.086
ATOM   5087 H1   TIP   913      23.651 -14.028 -13.719
ATOM   5088 H2   TIP   913      22.508 -14.954 -13.365
ATOM   5089 O    TIP   914       3.216   1.695   6.823
ATOM   5090 H1   TIP   914       2.820   1.559   7.684
ATOM   5091 H2   TIP   914       2.942   2.576   6.569
ATOM   5092 O    TIP   915       9.774 -18.986 -18.488
ATOM   5093 H1   TIP   915       9.749 -19.940 -18.557
ATOM   5094 H2   TIP   915       8.862 -18.730 -18.350
ATOM   5095 O    TIP   916     -25.219  -1.481   3.147
ATOM   5096 H1   TIP   916     -25.998  -1.565   3.696
ATOM   5097 H2   TIP   916     -24.742  -2.300   3.280
ATOM   5098 O    TIP   917      -2.180  17.642 -13.096
ATOM   5099 H1   TIP   917      -1.746  18.131 -12.396
ATOM   5100 H2   TIP   917      -2.483  16.838 -12.675
ATOM   5101 O    TIP   918      -1.124 -11.554  13.571
ATOM   5102 H1   TIP   918      -1.735 -11.081  14.135
ATOM   5103 H2   TIP   918      -1.675 -11.946  12.894
ATOM   5104 O    TIP   919      -1.812  27.107 -13.886
ATOM   5105 H1   TIP   919      -1.314  27.914 -14.017
ATOM   5106 H2   TIP   919      -1.799  26.674 -14.739
ATOM   5107 O    TIP   920      -8.698   7.529 -25.741
ATOM   5108 H1   TIP   920      -9.441   7.966 -25.326
ATOM   5109 H2   TIP   920      -8.729   7.816 -26.653
ATOM   5110 O    TIP   921      -7.605 -25.255   5.273
ATOM   5111 H1   TIP   921      -7.401 -25.060   6.187
ATOM   5112 H2   TIP   921      -7.557 -24.408   4.829
ATOM   5113 O    TIP   922      22.398 -13.523  -8.840
ATOM   5114 H1   TIP   922      22.313 -13.078  -9.683
ATOM   5115 H2   TIP   922      23.123 -13.075  -8.404
ATOM   5116 O    TIP   923      -0.681  -6.310   9.579
ATOM   5117 H1   TIP   923      -0.162  -5.622   9.164
ATOM   5118 H2   TIP   923      -0.261  -6.450  10.428
ATOM   5119 O    TIP   924     -26.265   9.942  -7.928
ATOM   5120 H1   TIP   924     -26.848  10.527  -8.410
ATOM   5121 H2   TIP   924     -25.434  10.414  -7.882
ATOM   5122 O    TIP   925      13.369  24.181 -14.234
ATOM   5123 H1   TIP   925      12.944  24.531 -13.451
ATOM   5124 H2   TIP   925      13.449  24.932 -14.821
ATOM   5125 O    TIP   926      13.872 -27.243   8.852
ATOM   5126 H1   TIP   926      14.228 -27.598   9.666
ATOM   5127 H2   TIP   926      14.589 -26.730   8.480
ATOM   5128 O    TIP   927       5.051  15.665 -10.349
ATOM   5129 H1   TIP   927       5.759  15.976  -9.786
ATOM   5130 H2   TIP   927       5.495  15.203 -11.061
ATOM   5131 O    TIP   928      11.922   1.880   3.372
ATOM   5132 H1   TIP   928      11.829   2.290   2.512
ATOM   5133 H2   TIP   928      11.511   2.497   3.978
ATOM   5134 O    TIP   929     -10.092  27.260   7.783
ATOM   5135 H1   TIP   929      -9.774  27.360   6.886
ATOM   5136 H2   TIP   929     -10.189  26.315   7.900
ATOM   5137 O    TIP   930      -9.248  -0.496 -23.439
ATOM   5138 H1   TIP   930      -9.610  -1.261 -23.885
ATOM   5139 H2   TIP   930      -9.415  -0.657 -22.511
ATOM   5140 O    TIP   931       3.672 -24.906 -27.744
ATOM   5141 H1   TIP   931       2.736 -25.094 -27.672
ATOM   5142 H2   TIP   931       3.769 -24.495 -28.603
ATOM   5143 O    TIP   932      -0.949 -27.410  18.506
ATOM   5144 H1   TIP   932      -0.290 -27.675  19.148
ATOM   5145 H2   TIP   932      -1.621 -28.090  18.556
ATOM   5146 O    TIP   933       2.029  28.189 -13.500
ATOM   5147 H1   TIP   933       2.849  28.408 -13.942
ATOM   5148 H2   TIP   933       1.434  28.903 -13.731
ATOM   5149 O    TIP   934      19.516 -24.668   1.395
ATOM   5150 H1   TIP   934      20.243 -24.623   0.775
ATOM   5151 H2   TIP   934      19.230 -25.581   1.364
ATOM   5152 O    TIP   935     -14.283 -16.394   3.990
ATOM   5153 H1   TIP   935     -15.001 -16.368   3.358
ATOM   5154 H2   TIP   935     -13.932 -15.503   3.992
ATOM   5155 O    TIP   936       4.321  10.238 -10.464
ATOM   5156 H1   TIP   936       4.109  11.171 -10.451
ATOM   5157 H2   TIP   936       4.262   9.964  -9.549
ATOM   5158 O    TIP   937     -21.219  -0.817   3.061
ATOM   5159 H1   TIP   937     -20.871  -0.119   3.616
ATOM   5160 H2   TIP   937     -22.020  -0.450   2.687
ATOM   5161 O    TIP   938     -20.045 -20.707  -3.585
ATOM   5162 H1   TIP   938     -20.705 -20.049  -3.804
ATOM   5163 H2   TIP   938     -20.523 -21.374  -3.093
ATOM   5164 O    TIP   939      -6.727 -13.366 -27.240
ATOM   5165 H1   TIP   939      -6.528 -13.986 -26.539
ATOM   5166 H2   TIP   939      -5.974 -12.776 -27.261
ATOM   5167 O    TIP   940       7.110 -11.654   9.005
ATOM   5168 H1   TIP   940       7.599 -12.474   8.950
ATOM   5169 H2   TIP   940       6.582 -11.634   8.207
ATOM   5170 O    TIP   941     -16.386   5.196   5.806
ATOM   5171 H1   TIP   941     -17.262   5.550   5.957
ATOM   5172 H2   TIP   941     -15.803   5.787   6.282
ATOM   5173 O    TIP   942     -14.408  20.548   0.706
ATOM   5174 H1   TIP   942     -14.373  20.419  -0.241
ATOM   5175 H2   TIP   942     -13.897  19.824   1.067
ATOM   5176 O    TIP   943     -27.549 -23.281  -8.262
ATOM   5177 H1   TIP   943     -27.115 -24.070  -7.939
ATOM   5178 H2   TIP   943     -28.063 -23.580  -9.012
ATOM   5179 O    TIP   944     -26.259 -19.564 -12.573
ATOM   5180 H1   TIP   944     -25.904 -19.272 -13.413
ATOM   5181 H2   TIP   944     -26.375 -20.509 -12.677
ATOM   5182 O    TIP   945       8.407   8.562 -18.924
ATOM   5183 H1   TIP   945       8.797   7.735 -19.207
ATOM   5184 H2   TIP   945       8.899   9.234 -19.395
ATOM   5185 O    TIP   946      22.073 -16.506 -13.716
ATOM   5186 H1   TIP   946      21.536 -16.860 -14.425
ATOM   5187 H2   TIP   946      22.898 -16.988 -13.776
ATOM   5188 O    TIP   947     -17.248  -4.128 -19.996
ATOM   5189 H1   TIP   947     -17.910  -3.943 -19.330
ATOM   5190 H2   TIP   947     -16.713  -4.825 -19.616
ATOM   5191 O    TIP   948     -26.030 -19.063   3.409
ATOM   5192 H1   TIP   948     -26.848 -18.937   3.889
ATOM   5193 H2   TIP   948     -25.555 -18.240   3.522
ATOM   5194 O    TIP   949     -27.288  -4.453  -7.181
ATOM   5195 H1   TIP   949     -27.336  -5.130  -6.507
ATOM   5196 H2   TIP   949     -26.847  -4.877  -7.917
ATOM   5197 O    TIP   950     -26.067  -5.238  -9.616
ATOM   5198 H1   TIP   950     -26.272  -4.388 -10.005
ATOM   5199 H2   TIP   950     -25.285  -5.534 -10.083
ATOM   5200 O    TIP   951      22.160 -11.617 -21.275
ATOM   5201 H1   TIP   951      21.760 -10.786 -21.530
ATOM   5202 H2   TIP   951      21.846 -11.771 -20.384
ATOM   5203 O    TIP   952       0.741 -16.961 -27.764
ATOM   5204 H1   TIP   952       0.225 -17.410 -27.094
ATOM   5205 H2   TIP   952       1.626 -16.925 -27.401
ATOM   5206 O    TIP   953      -1.468  -9.112   5.713
ATOM   5207 H1   TIP   953      -1.603  -8.831   6.618
ATOM   5208 H2   TIP   953      -0.586  -8.811   5.496
ATOM   5209 O    TIP   954      23.177  -3.847  -2.688
ATOM   5210 H1   TIP   954      23.082  -3.523  -3.584
ATOM   5211 H2   TIP   954      22.765  -4.711  -2.699
ATOM   5212 O    TIP   955      13.771   7.841   9.336
ATOM   5213 H1   TIP   955      14.049   7.746  10.247
ATOM   5214 H2   TIP   955      14.586   7.844   8.835
ATOM   5215 O    TIP   956     -23.482  -7.441 -16.992
ATOM   5216 H1   TIP   956     -23.596  -7.510 -16.044
ATOM   5217 H2   TIP   956     -24.031  -8.137 -17.352
ATOM   5218 O    TIP   957     -22.336  -4.471 -21.308
ATOM   5219 H1   TIP   957     -21.400  -4.347 -21.466
ATOM   5220 H2   TIP   957     -22.502  -5.381 -21.551
ATOM   5221 O    TIP   958      13.736  -9.683   3.120
ATOM   5222 H1   TIP   958      14.253  -9.490   2.338
ATOM   5223 H2   TIP   958      14.283 -10.282   3.628
ATOM   5224 O    TIP   959       6.866  18.121 -10.513
ATOM   5225 H1   TIP   959       6.850  18.571  -9.669
ATOM   5226 H2   TIP   959       7.046  18.811 -11.151
ATOM   5227 O    TIP   960     -16.593  -0.327   1.413
ATOM   5228 H1   TIP   960     -17.537  -0.481   1.406
ATOM   5229 H2   TIP   960     -16.206  -1.194   1.293
ATOM   5230 O    TIP   961      13.145  -6.541   8.023
ATOM   5231 H1   TIP   961      13.504  -6.540   7.136
ATOM   5232 H2   TIP   961      13.692  -7.163   8.503
ATOM   5233 O    TIP   962      13.522 -13.389 -26.991
ATOM   5234 H1   TIP   962      13.301 -12.959 -26.165
ATOM   5235 H2   TIP   962      12.708 -13.806 -27.271
ATOM   5236 O    TIP   963      11.152 -29.423   9.575
ATOM   5237 H1   TIP   963      10.870 -28.927  10.343
ATOM   5238 H2   TIP   963      11.165 -28.782   8.865
ATOM   5239 O    TIP   964     -23.071 -23.585  -5.029
ATOM   5240 H1   TIP   964     -23.374 -22.680  -4.957
ATOM   5241 H2   TIP   964     -23.195 -23.951  -4.154
ATOM   5242 O    TIP   965      -9.170  17.439  -7.355
ATOM   5243 H1   TIP   965      -9.600  16.585  -7.393
ATOM   5244 H2   TIP   965      -8.395  17.342  -7.909
ATOM   5245 O    TIP   966       6.095 -16.536   6.350
ATOM   5246 H1   TIP   966       6.631 -17.287   6.096
ATOM   5247 H2   TIP   966       5.473 -16.889   6.987
ATOM   5248 O    TIP   967      -7.855   5.350  13.458
ATOM   5249 H1   TIP   967      -8.319   5.736  12.715
ATOM   5250 H2   TIP   967      -8.492   4.757  13.857
ATOM   5251 O    TIP   968      14.379 -17.827  15.130
ATOM   5252 H1   TIP   968      14.853 -17.018  15.325
ATOM   5253 H2   TIP   968      13.891 -18.019  15.930
ATOM   5254 O    TIP   969     -19.672  11.376 -13.583
ATOM   5255 H1   TIP   969     -19.010  11.133 -14.230
ATOM   5256 H2   TIP   969     -20.074  12.170 -13.936
ATOM   5257 O    TIP   970      -1.065   1.232   7.334
ATOM   5258 H1   TIP   970      -0.430   1.138   6.625
ATOM   5259 H2   TIP   970      -0.537   1.448   8.103
ATOM   5260 O    TIP   971      -9.242  22.630 -20.071
ATOM   5261 H1   TIP   971      -9.326  22.286 -20.960
ATOM   5262 H2   TIP   971      -8.535  22.117 -19.680
ATOM   5263 O    TIP   972       6.195  13.365 -14.942
ATOM   5264 H1   TIP   972       5.534  12.882 -15.437
ATOM   5265 H2   TIP   972       6.193  14.241 -15.328
ATOM   5266 O    TIP   973       9.414   9.637 -25.778
ATOM   5267 H1   TIP   973       8.496   9.468 -25.990
ATOM   5268 H2   TIP   973       9.896   8.937 -26.219
ATOM   5269 O    TIP   974       8.309   7.769  -5.531
ATOM   5270 H1   TIP   974       8.911   7.463  -4.853
ATOM   5271 H2   TIP   974       8.451   8.714  -5.571
ATOM   5272 O    TIP   975      -3.775  28.413 -22.272
ATOM   5273 H1   TIP   975      -4.235  29.189 -21.953
ATOM   5274 H2   TIP   975      -4.468  27.839 -22.597
ATOM   5275 O    TIP   976      -5.591   4.017   5.682
ATOM   5276 H1   TIP   976      -4.829   4.078   6.258
ATOM   5277 H2   TIP   976      -5.848   3.096   5.719
ATOM   5278 O    TIP   977       0.517   5.655 -14.959
ATOM   5279 H1   TIP   977      -0.279   5.868 -15.445
ATOM   5280 H2   TIP   977       1.069   6.432 -15.046
ATOM   5281 O    TIP   978     -15.498 -10.138 -25.127
ATOM   5282 H1   TIP   978     -15.173  -9.561 -24.436
ATOM   5283 H2   TIP   978     -14.909  -9.985 -25.865
ATOM   5284 O    TIP   979      28.645   4.977   8.527
ATOM   5285 H1   TIP   979      29.365   5.004   7.899
ATOM   5286 H2   TIP   979      27.901   5.353   8.057
ATOM   5287 O    TIP   980       7.088 -18.091 -19.226
ATOM   5288 H1   TIP   980       6.229 -18.489 -19.091
ATOM   5289 H2   TIP   980       7.349 -18.374 -20.102
ATOM   5290 O    TIP   981      15.622   1.461 -19.739
ATOM   5291 H1   TIP   981      15.728   0.837 -20.456
ATOM   5292 H2   TIP   981      14.939   1.081 -19.188
ATOM   5293 O    TIP   982     -15.312  29.118 -17.128
ATOM   5294 H1   TIP   982     -15.817  29.854 -16.782
ATOM   5295 H2   TIP   982     -15.804  28.342 -16.860
ATOM   5296 O    TIP   983       8.186 -28.635 -18.175
ATOM   5297 H1   TIP   983       7.493 -27.986 -18.057
ATOM   5298 H2   TIP   983       8.875 -28.168 -18.648
ATOM   5299 O    TIP   984      26.814 -13.862 -15.908
ATOM   5300 H1   TIP   984      27.067 -14.614 -16.442
ATOM   5301 H2   TIP   984      27.580 -13.290 -15.918
ATOM   5302 O    TIP   985       2.838 -24.949 -16.541
ATOM   5303 H1   TIP   985       3.188 -24.069 -16.406
ATOM   5304 H2   TIP   985       3.502 -25.531 -16.172
ATOM   5305 O    TIP   986      14.668  16.317 -14.518
ATOM   5306 H1   TIP   986      14.923  15.744 -13.796
ATOM   5307 H2   TIP   986      14.988  17.182 -14.264
ATOM   5308 O    TIP   987      16.430  11.890   2.799
ATOM   5309 H1   TIP   987      17.042  11.731   3.518
ATOM   5310 H2   TIP   987      15.566  11.873   3.210
ATOM   5311 O    TIP   988      18.273  13.497  -5.723
ATOM   5312 H1   TIP   988      18.139  12.663  -5.272
ATOM   5313 H2   TIP   988      18.783  13.270  -6.500
ATOM   5314 O    TIP   989     -19.724  -6.938   3.997
ATOM   5315 H1   TIP   989     -19.437  -6.031   3.898
ATOM   5316 H2   TIP   989     -20.465  -7.022   3.398
ATOM   5317 O    TIP   990      12.694  23.187  -3.039
ATOM   5318 H1   TIP   990      12.391  22.481  -3.610
ATOM   5319 H2   TIP   990      12.017  23.259  -2.366
ATOM   5320 O    TIP   991       2.972  -5.545  12.941
ATOM   5321 H1   TIP   991       2.865  -5.552  13.892
ATOM   5322 H2   TIP   991       3.525  -6.304  12.755
ATOM   5323 O    TIP   992     -21.242 -16.644 -12.324
ATOM   5324 H1   TIP   992     -21.729 -15.821 -12.345
ATOM   5325 H2   TIP   992     -21.849 -17.292 -12.681
ATOM   5326 O    TIP   993      13.658  11.991  -4.237
ATOM   5327 H1   TIP   993      13.572  11.083  -4.528
ATOM   5328 H2   TIP   993      13.733  12.496  -5.046
ATOM   5329 O    TIP   994      14.830  12.543  -7.759
ATOM   5330 H1   TIP   994      15.011  13.175  -7.063
ATOM   5331 H2   TIP   994      15.442  11.825  -7.598
ATOM   5332 O    TIP   995       0.694  24.304 -16.492
ATOM   5333 H1   TIP   995       0.923  23.503 -16.962
ATOM   5334 H2   TIP   995       0.998  24.153 -15.597
ATOM   5335 O    TIP   996       5.651 -23.164 -21.881
ATOM   5336 H1   TIP   996       5.297 -22.987 -21.010
ATOM   5337 H2   TIP   996       4.892 -23.425 -22.402
ATOM   5338 O    TIP   997     -28.909   2.007 -10.733
ATOM   5339 H1   TIP   997     -29.506   2.056 -11.479
ATOM   5340 H2   TIP   997     -28.831   1.071 -10.548
ATOM   5341 O    TIP   998     -14.881   7.324   6.525
ATOM   5342 H1   TIP   998     -14.678   7.223   7.454
ATOM   5343 H2   TIP   998     -14.174   6.865   6.072
ATOM   5344 O    TIP   999     -10.378   6.949 -16.804
ATOM   5345 H1   TIP   999      -9.626   6.382 -16.974
ATOM   5346 H2   TIP   999     -11.003   6.733 -17.495
ATOM   5347 O    TIP  1000      17.823 -14.327  -4.005
ATOM   5348 H1   TIP  1000      17.095 -14.040  -4.556
ATOM   5349 H2   TIP  1000      17.549 -15.179  -3.668
ATOM   5350 O    TIP  1001       4.427  22.344   5.673
ATOM   5351 H1   TIP  1001       5.090  23.028   5.579
ATOM   5352 H2   TIP  1001       4.661  21.892   6.483
ATOM   5353 O    TIP  1002      -2.084   3.109   1.261
ATOM   5354 H1   TIP  1002      -2.410   2.923   2.142
ATOM   5355 H2   TIP  1002      -2.705   3.744   0.905
ATOM   5356 O    TIP  1003     -18.805   3.716   4.138
ATOM   5357 H1   TIP  1003     -18.020   3.922   4.645
ATOM   5358 H2   TIP  1003     -18.473   3.352   3.318
ATOM   5359 O    TIP  1004      -6.912  28.623   4.937
ATOM   5360 H1   TIP  1004      -7.308  29.454   4.678
ATOM   5361 H2   TIP  1004      -6.031  28.857   5.230
ATOM   5362 O    TIP  1005      -0.390  21.232 -25.413
ATOM   5363 H1   TIP  1005      -0.755  21.533 -26.245
ATOM   5364 H2   TIP  1005       0.319  20.640 -25.663
ATOM   5365 O    TIP  1006      -7.841 -27.956   4.582
ATOM   5366 H1   TIP  1006      -8.535 -27.382   4.258
ATOM   5367 H2   TIP  1006      -7.327 -27.403   5.170
ATOM   5368 O    TIP  1007     -28.229  27.776 -10.760
ATOM   5369 H1   TIP  1007     -28.584  28.636 -10.986
ATOM   5370 H2   TIP  1007     -28.289  27.735  -9.806
ATOM   5371 O    TIP  1008      11.566 -21.761 -21.347
ATOM   5372 H1   TIP  1008      11.888 -22.593 -21.000
ATOM   5373 H2   TIP  1008      10.767 -21.991 -21.821
ATOM   5374 O    TIP  1009      16.262   2.860   6.377
ATOM   5375 H1   TIP  1009      15.409   2.920   6.806
ATOM   5376 H2   TIP  1009      16.788   2.315   6.962
ATOM   5377 O    TIP  1010      25.058  -7.108  -4.111
ATOM   5378 H1   TIP  1010      25.404  -7.759  -3.501
ATOM   5379 H2   TIP  1010      25.439  -6.279  -3.820
ATOM   5380 O    TIP  1011      -7.865 -26.368 -21.205
ATOM   5381 H1   TIP  1011      -6.981 -26.400 -20.838
ATOM   5382 H2   TIP  1011      -7.786 -25.804 -21.974
ATOM   5383 O    TIP  1012     -29.405 -12.696 -18.402
ATOM   5384 H1   TIP  1012     -28.892 -13.456 -18.676
ATOM   5385 H2   TIP  1012     -29.596 -12.855 -17.478
ATOM   5386 O    TIP  1013     -19.423  24.386 -17.044
ATOM   5387 H1   TIP  1013     -19.271  25.285 -17.336
ATOM   5388 H2   TIP  1013     -18.589  24.113 -16.662
ATOM   5389 O    TIP  1014      -6.462 -10.639 -20.482
ATOM   5390 H1   TIP  1014      -6.630 -11.556 -20.268
ATOM   5391 H2   TIP  1014      -6.458 -10.191 -19.636
ATOM   5392 O    TIP  1015      29.157  -9.674  -3.093
ATOM   5393 H1   TIP  1015      29.564  -9.748  -2.230
ATOM   5394 H2   TIP  1015      28.218  -9.744  -2.923
ATOM   5395 O    TIP  1016       0.722  -4.287   8.800
ATOM   5396 H1   TIP  1016       0.525  -3.580   8.186
ATOM   5397 H2   TIP  1016       1.465  -3.963   9.310
ATOM   5398 O    TIP  1017      11.910  -8.541 -22.776
ATOM   5399 H1   TIP  1017      11.418  -8.899 -23.514
ATOM   5400 H2   TIP  1017      12.354  -7.772 -23.132
ATOM   5401 O    TIP  1018       5.633 -15.978 -25.841
ATOM   5402 H1   TIP  1018       6.228 -15.305 -26.171
ATOM   5403 H2   TIP  1018       4.912 -15.488 -25.447
ATOM   5404 O    TIP  1019     -10.611   1.967 -22.981
ATOM   5405 H1   TIP  1019     -10.794   2.493 -23.759
ATOM   5406 H2   TIP  1019      -9.989   1.304 -23.279
ATOM   5407 O    TIP  1020      15.185 -16.372 -19.396
ATOM   5408 H1   TIP  1020      15.622 -16.876 -18.710
ATOM   5409 H2   TIP  1020      15.762 -16.449 -20.156
ATOM   5410 O    TIP  1021      23.305 -18.709  -7.757
ATOM   5411 H1   TIP  1021      23.433 -18.165  -8.534
ATOM   5412 H2   TIP  1021      23.661 -19.563  -8.000
ATOM   5413 O    TIP  1022      -7.391   1.410   9.548
ATOM   5414 H1   TIP  1022      -6.825   2.006  10.038
ATOM   5415 H2   TIP  1022      -8.059   1.976   9.163
ATOM   5416 O    TIP  1023      26.253 -11.557  -6.398
ATOM   5417 H1   TIP  1023      26.217 -11.394  -5.455
ATOM   5418 H2   TIP  1023      26.876 -10.911  -6.730
ATOM   5419 O    TIP  1024     -10.622 -10.251 -26.166
ATOM   5420 H1   TIP  1024     -11.214 -10.161 -26.913
ATOM   5421 H2   TIP  1024      -9.763 -10.009 -26.511
ATOM   5422 O    TIP  1025     -19.515 -22.023  12.116
ATOM   5423 H1   TIP  1025     -18.697 -22.090  11.625
ATOM   5424 H2   TIP  1025     -19.614 -21.087  12.293
ATOM   5425 O    TIP  1026     -27.969   9.134 -10.893
ATOM   5426 H1   TIP  1026     -28.308   8.410 -10.367
ATOM   5427 H2   TIP  1026     -27.023   9.112 -10.750
ATOM   5428 O    TIP  1027      -1.308 -11.064   8.459
ATOM   5429 H1   TIP  1027      -0.724 -11.711   8.064
ATOM   5430 H2   TIP  1027      -2.142 -11.522   8.560
ATOM   5431 O    TIP  1028      17.364  27.511   5.830
ATOM   5432 H1   TIP  1028      17.220  28.457   5.861
ATOM   5433 H2   TIP  1028      16.552  27.156   5.470
ATOM   5434 O    TIP  1029      -4.461 -23.486 -28.266
ATOM   5435 H1   TIP  1029      -5.115 -22.805 -28.110
ATOM   5436 H2   TIP  1029      -3.838 -23.389 -27.546
ATOM   5437 O    TIP  1030      -5.257   8.966 -20.094
ATOM   5438 H1   TIP  1030      -5.853   8.308 -19.736
ATOM   5439 H2   TIP  1030      -5.430   9.753 -19.578
ATOM   5440 O    TIP  1031      19.457 -19.401  -2.862
ATOM   5441 H1   TIP  1031      19.713 -19.977  -2.141
ATOM   5442 H2   TIP  1031      18.893 -19.943  -3.413
ATOM   5443 O    TIP  1032       2.899 -27.667   8.428
ATOM   5444 H1   TIP  1032       1.960 -27.676   8.247
ATOM   5445 H2   TIP  1032       3.151 -28.590   8.440
ATOM   5446 O    TIP  1033     -20.618  18.625  -9.839
ATOM   5447 H1   TIP  1033     -19.819  18.705 -10.360
ATOM   5448 H2   TIP  1033     -20.816  19.520  -9.565
ATOM   5449 O    TIP  1034      18.861 -10.704   9.009
ATOM   5450 H1   TIP  1034      19.600 -10.107   9.125
ATOM   5451 H2   TIP  1034      18.483 -10.457   8.165
ATOM   5452 O    TIP  1035       4.085 -28.315  13.222
ATOM   5453 H1   TIP  1035       4.353 -28.245  14.138
ATOM   5454 H2   TIP  1035       3.180 -28.623  13.259
ATOM   5455 O    TIP  1036      15.554 -22.249   2.621
ATOM   5456 H1   TIP  1036      16.382 -21.951   2.996
ATOM   5457 H2   TIP  1036      15.809 -22.846   1.918
ATOM   5458 O    TIP  1037       3.801 -13.550 -22.018
ATOM   5459 H1   TIP  1037       3.938 -14.493 -21.931
ATOM   5460 H2   TIP  1037       2.863 -13.429 -21.873
ATOM   5461 O    TIP  1038       3.390 -20.001   9.792
ATOM   5462 H1   TIP  1038       3.826 -20.725  10.241
ATOM   5463 H2   TIP  1038       3.296 -20.300   8.888
ATOM   5464 O    TIP  1039     -24.342 -12.109 -12.929
ATOM   5465 H1   TIP  1039     -23.691 -11.566 -13.371
ATOM   5466 H2   TIP  1039     -24.764 -11.519 -12.304
ATOM   5467 O    TIP  1040      23.157 -26.639  -7.633
ATOM   5468 H1   TIP  1040      22.410 -26.077  -7.841
ATOM   5469 H2   TIP  1040      22.940 -27.022  -6.783
ATOM   5470 O    TIP  1041     -19.979 -13.788 -17.665
ATOM   5471 H1   TIP  1041     -19.030 -13.735 -17.779
ATOM   5472 H2   TIP  1041     -20.101 -14.415 -16.952
ATOM   5473 O    TIP  1042     -24.411  -5.437  -1.085
ATOM   5474 H1   TIP  1042     -25.198  -5.728  -0.624
ATOM   5475 H2   TIP  1042     -24.157  -4.629  -0.640
ATOM   5476 O    TIP  1043     -14.173 -15.532  27.416
ATOM   5477 H1   TIP  1043     -14.822 -15.365  28.099
ATOM   5478 H2   TIP  1043     -14.285 -16.458  27.200
ATOM   5479 O    TIP  1044      10.224   3.425  27.964
ATOM   5480 H1   TIP  1044      10.182   2.783  28.672
ATOM   5481 H2   TIP  1044      10.414   2.908  27.181
ATOM   5482 O    TIP  1045      17.456   2.055 -24.673
ATOM   5483 H1   TIP  1045      18.219   2.229 -24.121
ATOM   5484 H2   TIP  1045      17.271   2.892 -25.098
ATOM   5485 O    TIP  1046      13.962 -20.573   6.499
ATOM   5486 H1   TIP  1046      14.023 -20.586   5.544
ATOM   5487 H2   TIP  1046      13.024 -20.622   6.681
ATOM   5488 O    TIP  1047     -22.378 -18.248  -9.676
ATOM   5489 H1   TIP  1047     -21.720 -17.569  -9.824
ATOM   5490 H2   TIP  1047     -22.010 -19.032 -10.082
ATOM   5491 O    TIP  1048      22.001 -18.491   2.274
ATOM   5492 H1   TIP  1048      22.339 -18.815   1.440
ATOM   5493 H2   TIP  1048      21.108 -18.832   2.320
ATOM   5494 O    TIP  1049     -27.640 -14.653  -3.502
ATOM   5495 H1   TIP  1049     -26.713 -14.573  -3.279
ATOM   5496 H2   TIP  1049     -27.823 -15.590  -3.440
ATOM   5497 O    TIP  1050      -5.747  -9.244 -25.769
ATOM   5498 H1   TIP  1050      -5.654  -8.587 -26.458
ATOM   5499 H2   TIP  1050      -6.566  -9.694 -25.975
ATOM   5500 O    TIP  1051       8.567 -17.711  10.512
ATOM   5501 H1   TIP  1051       7.729 -17.473  10.115
ATOM   5502 H2   TIP  1051       8.338 -18.033  11.383
ATOM   5503 O    TIP  1052      28.631 -11.601 -21.798
ATOM   5504 H1   TIP  1052      28.014 -12.052 -21.223
ATOM   5505 H2   TIP  1052      28.919 -10.840 -21.293
ATOM   5506 O    TIP  1053     -10.816  14.484  -0.374
ATOM   5507 H1   TIP  1053     -10.701  15.333   0.051
ATOM   5508 H2   TIP  1053     -10.164  14.475  -1.075
ATOM   5509 O    TIP  1054       6.104 -26.489 -24.727
ATOM   5510 H1   TIP  1054       6.246 -25.759 -25.330
ATOM   5511 H2   TIP  1054       5.222 -26.349 -24.383
ATOM   5512 O    TIP  1055      -0.670 -18.732   7.280
ATOM   5513 H1   TIP  1055      -0.119 -19.239   7.876
ATOM   5514 H2   TIP  1055      -0.922 -19.354   6.598
ATOM   5515 O    TIP  1056     -17.722  24.291   2.964
ATOM   5516 H1   TIP  1056     -17.548  24.371   3.902
ATOM   5517 H2   TIP  1056     -16.957  24.684   2.543
ATOM   5518 O    TIP  1057     -28.874 -18.013  -8.864
ATOM   5519 H1   TIP  1057     -28.693 -17.982  -9.803
ATOM   5520 H2   TIP  1057     -28.960 -18.945  -8.666
ATOM   5521 O    TIP  1058      -9.093  20.789  -5.197
ATOM   5522 H1   TIP  1058      -9.881  20.684  -5.731
ATOM   5523 H2   TIP  1058      -9.305  20.359  -4.369
ATOM   5524 O    TIP  1059      -3.789 -11.945   8.740
ATOM   5525 H1   TIP  1059      -4.362 -12.413   8.132
ATOM   5526 H2   TIP  1059      -3.598 -12.582   9.428
ATOM   5527 O    TIP  1060      10.176  10.431 -16.854
ATOM   5528 H1   TIP  1060      10.359  11.338 -16.612
ATOM   5529 H2   TIP  1060      10.045  10.456 -17.802
ATOM   5530 O    TIP  1061      -2.358  10.284 -17.992
ATOM   5531 H1   TIP  1061      -2.885   9.589 -17.600
ATOM   5532 H2   TIP  1061      -1.519   9.868 -18.189
ATOM   5533 O    TIP  1062      -1.995 -13.809  10.817
ATOM   5534 H1   TIP  1062      -1.691 -14.585  10.347
ATOM   5535 H2   TIP  1062      -1.195 -13.327  11.030
ATOM   5536 O    TIP  1063      14.049  23.233 -25.144
ATOM   5537 H1   TIP  1063      14.880  23.010 -24.726
ATOM   5538 H2   TIP  1063      13.401  22.689 -24.697
ATOM   5539 O    TIP  1064      -4.860  26.106  -8.413
ATOM   5540 H1   TIP  1064      -4.296  26.873  -8.511
ATOM   5541 H2   TIP  1064      -4.613  25.733  -7.567
ATOM   5542 O    TIP  1065     -19.247  -3.154 -18.325
ATOM   5543 H1   TIP  1065     -19.518  -2.571 -17.617
ATOM   5544 H2   TIP  1065     -20.024  -3.679 -18.515
ATOM   5545 O    TIP  1066     -10.697  24.297 -15.431
ATOM   5546 H1   TIP  1066     -10.786  25.199 -15.740
ATOM   5547 H2   TIP  1066     -10.145  23.872 -16.086
ATOM   5548 O    TIP  1067     -16.361 -26.895 -25.263
ATOM   5549 H1   TIP  1067     -15.726 -27.433 -25.735
ATOM   5550 H2   TIP  1067     -16.933 -27.525 -24.826
ATOM   5551 O    TIP  1068      -6.314 -21.697 -22.994
ATOM   5552 H1   TIP  1068      -6.130 -21.027 -23.652
ATOM   5553 H2   TIP  1068      -5.551 -21.684 -22.417
ATOM   5554 O    TIP  1069     -15.055  -0.550   5.787
ATOM   5555 H1   TIP  1069     -15.041  -1.466   5.512
ATOM   5556 H2   TIP  1069     -14.154  -0.250   5.671
ATOM   5557 O    TIP  1070     -14.508  16.022  -6.356
ATOM   5558 H1   TIP  1070     -14.714  15.129  -6.632
ATOM   5559 H2   TIP  1070     -13.602  15.976  -6.050
ATOM   5560 O    TIP  1071      13.406  -6.430 -26.982
ATOM   5561 H1   TIP  1071      13.588  -7.258 -27.427
ATOM   5562 H2   TIP  1071      13.402  -5.777 -27.682
ATOM   5563 O    TIP  1072     -23.630 -24.223  -2.544
ATOM   5564 H1   TIP  1072     -24.532 -24.158  -2.231
ATOM   5565 H2   TIP  1072     -23.296 -25.030  -2.152
ATOM   5566 O    TIP  1073     -23.307   3.194 -10.710
ATOM   5567 H1   TIP  1073     -23.624   2.322 -10.476
ATOM   5568 H2   TIP  1073     -23.796   3.425 -11.500
ATOM   5569 O    TIP  1074     -12.805 -21.693 -25.686
ATOM   5570 H1   TIP  1074     -12.489 -22.361 -26.294
ATOM   5571 H2   TIP  1074     -13.164 -21.006 -26.248
ATOM   5572 O    TIP  1075     -17.516  17.764 -14.830
ATOM   5573 H1   TIP  1075     -16.993  18.266 -15.454
ATOM   5574 H2   TIP  1075     -16.974  17.005 -14.616
ATOM   5575 O    TIP  1076     -13.627  25.519 -10.027
ATOM   5576 H1   TIP  1076     -12.725  25.236 -10.176
ATOM   5577 H2   TIP  1076     -14.129  25.097 -10.723
ATOM   5578 O    TIP  1077      10.685 -16.860 -25.940
ATOM   5579 H1   TIP  1077      10.348 -17.657 -26.350
ATOM   5580 H2   TIP  1077       9.927 -16.476 -25.501
ATOM   5581 O    TIP  1078      25.821   8.595 -20.792
ATOM   5582 H1   TIP  1078      25.200   9.300 -20.972
ATOM   5583 H2   TIP  1078      25.611   7.919 -21.436
ATOM   5584 O    TIP  1079      -0.567  21.778  -2.374
ATOM   5585 H1   TIP  1079      -0.029  20.987  -2.396
ATOM   5586 H2   TIP  1079      -0.905  21.864  -3.265
ATOM   5587 O    TIP  1080      -4.411   4.035  -0.363
ATOM   5588 H1   TIP  1080      -5.164   3.857   0.201
ATOM   5589 H2   TIP  1080      -4.673   3.707  -1.223
ATOM   5590 O    TIP  1081      24.073   3.827 -12.158
ATOM   5591 H1   TIP  1081      23.190   3.935 -12.511
ATOM   5592 H2   TIP  1081      24.152   4.510 -11.492
ATOM   5593 O    TIP  1082      15.043 -18.063   3.911
ATOM   5594 H1   TIP  1082      15.837 -17.825   3.433
ATOM   5595 H2   TIP  1082      15.050 -17.498   4.684
ATOM   5596 O    TIP  1083       7.180  -4.620   9.195
ATOM   5597 H1   TIP  1083       6.715  -4.029   8.603
ATOM   5598 H2   TIP  1083       7.416  -4.073   9.944
ATOM   5599 O    TIP  1084     -10.343  24.139  -1.689
ATOM   5600 H1   TIP  1084     -10.963  23.411  -1.647
ATOM   5601 H2   TIP  1084      -9.521  23.738  -1.970
ATOM   5602 O    TIP  1085     -17.083  23.765 -10.036
ATOM   5603 H1   TIP  1085     -17.991  23.507  -9.882
ATOM   5604 H2   TIP  1085     -16.878  23.418 -10.904
ATOM   5605 O    TIP  1086      21.759  -5.120  -8.798
ATOM   5606 H1   TIP  1086      20.984  -5.552  -8.440
ATOM   5607 H2   TIP  1086      22.376  -5.088  -8.066
ATOM   5608 O    TIP  1087     -14.140  11.149 -10.951
ATOM   5609 H1   TIP  1087     -14.796  11.163 -11.648
ATOM   5610 H2   TIP  1087     -14.091  10.231 -10.686
ATOM   5611 O    TIP  1088       8.187  -2.118 -28.447
ATOM   5612 H1   TIP  1088       7.305  -2.400 -28.687
ATOM   5613 H2   TIP  1088       8.061  -1.275 -28.012
ATOM   5614 O    TIP  1089      10.127 -28.886 -20.536
ATOM   5615 H1   TIP  1089      10.744 -29.606 -20.671
ATOM   5616 H2   TIP  1089      10.646 -28.095 -20.680
ATOM   5617 O    TIP  1090      -7.676 -12.089   9.642
ATOM   5618 H1   TIP  1090      -8.141 -11.937  10.464
ATOM   5619 H2   TIP  1090      -6.842 -12.477   9.906
ATOM   5620 O    TIP  1091     -10.150  27.143 -21.637
ATOM   5621 H1   TIP  1091      -9.764  26.702 -22.394
ATOM   5622 H2   TIP  1091     -10.139  26.483 -20.944
ATOM   5623 O    TIP  1092      11.221   7.222 -11.490
ATOM   5624 H1   TIP  1092      10.386   7.424 -11.068
ATOM   5625 H2   TIP  1092      11.387   6.306 -11.269
ATOM   5626 O    TIP  1093     -17.074  -1.692 -21.551
ATOM   5627 H1   TIP  1093     -16.426  -1.588 -22.247
ATOM   5628 H2   TIP  1093     -16.900  -2.560 -21.188
ATOM   5629 O    TIP  1094     -20.892 -14.558  -5.907
ATOM   5630 H1   TIP  1094     -20.350 -13.982  -6.446
ATOM   5631 H2   TIP  1094     -21.788 -14.385  -6.197
ATOM   5632 O    TIP  1095      23.317 -23.013   9.194
ATOM   5633 H1   TIP  1095      23.054 -22.274   9.743
ATOM   5634 H2   TIP  1095      24.232 -22.836   8.976
ATOM   5635 O    TIP  1096     -11.963 -12.479 -23.519
ATOM   5636 H1   TIP  1096     -11.901 -11.527 -23.452
ATOM   5637 H2   TIP  1096     -11.058 -12.784 -23.451
ATOM   5638 O    TIP  1097      11.011 -24.704 -26.125
ATOM   5639 H1   TIP  1097      10.670 -25.063 -25.306
ATOM   5640 H2   TIP  1097      11.312 -25.468 -26.616
ATOM   5641 O    TIP  1098      20.470 -16.327 -23.196
ATOM   5642 H1   TIP  1098      20.320 -16.581 -22.286
ATOM   5643 H2   TIP  1098      20.380 -17.142 -23.690
ATOM   5644 O    TIP  1099       9.555  20.070 -19.430
ATOM   5645 H1   TIP  1099       9.677  20.504 -20.274
ATOM   5646 H2   TIP  1099       8.786  19.513 -19.554
ATOM   5647 O    TIP  1100       1.540 -29.341   1.094
ATOM   5648 H1   TIP  1100       1.201 -29.169   1.972
ATOM   5649 H2   TIP  1100       2.445 -29.031   1.122
ATOM   5650 O    TIP  1101     -25.306  29.491   0.605
ATOM   5651 H1   TIP  1101     -25.124  29.474  -0.334
ATOM   5652 H2   TIP  1101     -25.890  28.746   0.750
ATOM   5653 O    TIP  1102      18.578 -20.336 -16.810
ATOM   5654 H1   TIP  1102      18.980 -21.006 -16.258
ATOM   5655 H2   TIP  1102      17.937 -20.811 -17.338
ATOM   5656 O    TIP  1103     -15.118  26.345  -1.393
ATOM   5657 H1   TIP  1103     -14.944  25.405  -1.421
ATOM   5658 H2   TIP  1103     -15.720  26.501  -2.120
ATOM   5659 O    TIP  1104      11.050 -27.951  12.122
ATOM   5660 H1   TIP  1104      10.234 -28.028  12.617
ATOM   5661 H2   TIP  1104      11.737 -28.140  12.761
ATOM   5662 O    TIP  1105      21.866  -6.235 -14.480
ATOM   5663 H1   TIP  1105      21.574  -5.396 -14.124
ATOM   5664 H2   TIP  1105      21.265  -6.878 -14.104
ATOM   5665 O    TIP  1106     -19.550   6.681 -20.880
ATOM   5666 H1   TIP  1106     -20.260   6.039 -20.883
ATOM   5667 H2   TIP  1106     -19.067   6.503 -20.073
ATOM   5668 O    TIP  1107       7.425 -25.401   4.188
ATOM   5669 H1   TIP  1107       7.009 -25.274   5.041
ATOM   5670 H2   TIP  1107       7.797 -26.282   4.232
ATOM   5671 O    TIP  1108      12.077 -29.483  -9.401
ATOM   5672 H1   TIP  1108      12.930 -29.552  -8.974
ATOM   5673 H2   TIP  1108      11.468 -29.899  -8.791
ATOM   5674 O    TIP  1109      20.952  -2.515  -0.776
ATOM   5675 H1   TIP  1109      21.125  -1.995   0.009
ATOM   5676 H2   TIP  1109      20.107  -2.197  -1.094
ATOM   5677 O    TIP  1110      -9.169  -1.629   9.476
ATOM   5678 H1   TIP  1110      -9.234  -1.440   8.540
ATOM   5679 H2   TIP  1110     -10.060  -1.518   9.807
ATOM   5680 O    TIP  1111      -1.133  26.942  10.638
ATOM   5681 H1   TIP  1111      -1.233  27.565  11.357
ATOM   5682 H2   TIP  1111      -1.956  27.000  10.153
ATOM   5683 O    TIP  1112     -24.460  29.015 -20.991
ATOM   5684 H1   TIP  1112     -25.109  29.306 -21.631
ATOM   5685 H2   TIP  1112     -23.983  28.314 -21.435
ATOM   5686 O    TIP  1113     -27.869  21.146 -12.061
ATOM   5687 H1   TIP  1113     -27.213  21.680 -12.507
ATOM   5688 H2   TIP  1113     -27.500  20.986 -11.193
ATOM   5689 O    TIP  1114      29.143 -12.733 -15.582
ATOM   5690 H1   TIP  1114      29.037 -13.060 -14.689
ATOM   5691 H2   TIP  1114      29.480 -11.844 -15.474
ATOM   5692 O    TIP  1115      14.292 -21.411 -22.376
ATOM   5693 H1   TIP  1115      14.545 -22.224 -22.813
ATOM   5694 H2   TIP  1115      13.372 -21.539 -22.143
ATOM   5695 O    TIP  1116      -4.634  13.628 -12.961
ATOM   5696 H1   TIP  1116      -4.418  13.516 -13.886
ATOM   5697 H2   TIP  1116      -5.151  12.854 -12.740
ATOM   5698 O    TIP  1117      13.367   2.021   6.642
ATOM   5699 H1   TIP  1117      12.971   1.168   6.466
ATOM   5700 H2   TIP  1117      13.383   2.458   5.791
ATOM   5701 O    TIP  1118      -1.793 -27.785  -1.465
ATOM   5702 H1   TIP  1118      -1.670 -28.581  -0.948
ATOM   5703 H2   TIP  1118      -0.934 -27.363  -1.465
ATOM   5704 O    TIP  1119      10.673  11.941   6.180
ATOM   5705 H1   TIP  1119      10.844  11.182   6.738
ATOM   5706 H2   TIP  1119      10.500  11.570   5.315
ATOM   5707 O    TIP  1120      -3.303 -22.261 -19.810
ATOM   5708 H1   TIP  1120      -2.510 -22.751 -19.596
ATOM   5709 H2   TIP  1120      -3.991 -22.678 -19.292
ATOM   5710 O    TIP  1121       5.118  -8.880 -24.684
ATOM   5711 H1   TIP  1121       4.899  -8.888 -25.616
ATOM   5712 H2   TIP  1121       4.655  -8.119 -24.335
ATOM   5713 O    TIP  1122      27.796  -6.382 -10.876
ATOM   5714 H1   TIP  1122      27.826  -6.295 -11.828
ATOM   5715 H2   TIP  1122      28.271  -5.618 -10.549
ATOM   5716 O    TIP  1123      10.698   5.850   4.248
ATOM   5717 H1   TIP  1123      10.020   6.297   3.741
ATOM   5718 H2   TIP  1123      11.522   6.133   3.850
ATOM   5719 O    TIP  1124       8.495 -14.919 -21.089
ATOM   5720 H1   TIP  1124       9.278 -14.545 -20.685
ATOM   5721 H2   TIP  1124       8.747 -15.813 -21.319
ATOM   5722 O    TIP  1125     -17.539 -14.599   7.993
ATOM   5723 H1   TIP  1125     -16.893 -14.469   8.688
ATOM   5724 H2   TIP  1125     -18.206 -15.160   8.386
ATOM   5725 O    TIP  1126     -28.310 -19.112  -2.415
ATOM   5726 H1   TIP  1126     -29.214 -18.905  -2.179
ATOM   5727 H2   TIP  1126     -27.879 -19.294  -1.580
ATOM   5728 O    TIP  1127      12.805  -3.163 -28.274
ATOM   5729 H1   TIP  1127      12.527  -2.250 -28.206
ATOM   5730 H2   TIP  1127      13.720  -3.158 -27.993
ATOM   5731 O    TIP  1128      10.971  -4.143 -26.368
ATOM   5732 H1   TIP  1128      11.739  -4.177 -26.938
ATOM   5733 H2   TIP  1128      10.250  -4.451 -26.917
ATOM   5734 O    TIP  1129       9.652  -0.460 -24.188
ATOM   5735 H1   TIP  1129       9.819   0.184 -23.500
ATOM   5736 H2   TIP  1129       9.867  -1.302 -23.788
ATOM   5737 O    TIP  1130       2.098 -28.017 -19.865
ATOM   5738 H1   TIP  1130       1.551 -27.235 -19.936
ATOM   5739 H2   TIP  1130       2.501 -27.951 -19.000
ATOM   5740 O    TIP  1131      -1.111 -28.230 -20.365
ATOM   5741 H1   TIP  1131      -1.452 -28.506 -21.216
ATOM   5742 H2   TIP  1131      -0.827 -29.042 -19.945
ATOM   5743 O    TIP  1132       9.355  27.769 -17.739
ATOM   5744 H1   TIP  1132      10.163  28.229 -17.965
ATOM   5745 H2   TIP  1132       8.663  28.276 -18.162
ATOM   5746 O    TIP  1133      17.562 -16.979   2.977
ATOM   5747 H1   TIP  1133      17.363 -17.817   2.559
ATOM   5748 H2   TIP  1133      18.320 -17.162   3.533
ATOM   5749 O    TIP  1134       7.393 -12.456   5.459
ATOM   5750 H1   TIP  1134       7.163 -13.039   4.737
ATOM   5751 H2   TIP  1134       8.341 -12.549   5.551
ATOM   5752 O    TIP  1135      -5.295   2.451 -23.565
ATOM   5753 H1   TIP  1135      -5.965   2.930 -24.053
ATOM   5754 H2   TIP  1135      -4.467   2.833 -23.857
ATOM   5755 O    TIP  1136     -26.128   5.893 -11.229
ATOM   5756 H1   TIP  1136     -26.299   5.491 -12.080
ATOM   5757 H2   TIP  1136     -26.926   6.383 -11.029
ATOM   5758 O    TIP  1137       6.917  27.904 -11.295
ATOM   5759 H1   TIP  1137       7.397  27.852 -10.469
ATOM   5760 H2   TIP  1137       7.159  28.755 -11.661
ATOM   5761 O    TIP  1138      21.580 -21.388  -2.803
ATOM   5762 H1   TIP  1138      21.134 -21.165  -3.619
ATOM   5763 H2   TIP  1138      22.002 -20.575  -2.529
ATOM   5764 O    TIP  1139      -6.938  -7.068 -28.930
ATOM   5765 H1   TIP  1139      -7.044  -6.803 -28.017
ATOM   5766 H2   TIP  1139      -6.016  -6.899 -29.124
ATOM   5767 O    TIP  1140     -13.198 -21.740  11.955
ATOM   5768 H1   TIP  1140     -13.901 -21.825  12.598
ATOM   5769 H2   TIP  1140     -13.606 -21.968  11.120
ATOM   5770 O    TIP  1141      15.298  23.167   0.122
ATOM   5771 H1   TIP  1141      15.184  22.466  -0.519
ATOM   5772 H2   TIP  1141      15.359  22.717   0.964
ATOM   5773 O    TIP  1142     -13.277  12.416  -8.617
ATOM   5774 H1   TIP  1142     -13.800  13.003  -8.070
ATOM   5775 H2   TIP  1142     -13.628  12.532  -9.499
ATOM   5776 O    TIP  1143     -20.705 -18.642 -15.365
ATOM   5777 H1   TIP  1143     -21.434 -18.891 -14.797
ATOM   5778 H2   TIP  1143     -19.928 -18.985 -14.924
ATOM   5779 O    TIP  1144       2.991 -18.020  12.045
ATOM   5780 H1   TIP  1144       3.265 -18.642  11.372
ATOM   5781 H2   TIP  1144       2.239 -17.567  11.664
ATOM   5782 O    TIP  1145      16.191   8.636  -9.172
ATOM   5783 H1   TIP  1145      15.870   9.318  -8.583
ATOM   5784 H2   TIP  1145      16.370   7.889  -8.601
ATOM   5785 O    TIP  1146     -18.390 -18.435 -11.864
ATOM   5786 H1   TIP  1146     -17.510 -18.142 -11.630
ATOM   5787 H2   TIP  1146     -18.297 -18.798 -12.744
ATOM   5788 O    TIP  1147       7.383  -1.416 -22.231
ATOM   5789 H1   TIP  1147       7.852  -0.801 -21.667
ATOM   5790 H2   TIP  1147       8.066  -1.829 -22.758
ATOM   5791 O    TIP  1148       3.477  19.022  -8.589
ATOM   5792 H1   TIP  1148       2.730  19.620  -8.570
ATOM   5793 H2   TIP  1148       3.555  18.763  -9.507
ATOM   5794 O    TIP  1149       4.983 -28.334   5.209
ATOM   5795 H1   TIP  1149       5.202 -27.806   5.976
ATOM   5796 H2   TIP  1149       5.584 -28.032   4.528
ATOM   5797 O    TIP  1150     -16.933 -10.569   2.439
ATOM   5798 H1   TIP  1150     -16.528 -11.396   2.699
ATOM   5799 H2   TIP  1150     -17.764 -10.549   2.913
ATOM   5800 O    TIP  1151     -28.853 -20.394   1.962
ATOM   5801 H1   TIP  1151     -28.642 -21.056   2.619
ATOM   5802 H2   TIP  1151     -29.499 -19.830   2.387
ATOM   5803 O    TIP  1152     -13.940  26.010 -23.750
ATOM   5804 H1   TIP  1152     -13.848  25.244 -24.316
ATOM   5805 H2   TIP  1152     -13.813  25.672 -22.864
ATOM   5806 O    TIP  1153      10.950  -0.977 -26.662
ATOM   5807 H1   TIP  1153      10.628  -1.850 -26.888
ATOM   5808 H2   TIP  1153      10.381  -0.688 -25.949
ATOM   5809 O    TIP  1154       8.368   9.278   6.594
ATOM   5810 H1   TIP  1154       8.350   8.324   6.518
ATOM   5811 H2   TIP  1154       9.286   9.488   6.766
ATOM   5812 O    TIP  1155      25.452 -11.429 -19.451
ATOM   5813 H1   TIP  1155      26.243 -11.967 -19.463
ATOM   5814 H2   TIP  1155      24.735 -12.051 -19.573
ATOM   5815 O    TIP  1156      -6.832 -16.410 -25.968
ATOM   5816 H1   TIP  1156      -6.568 -15.707 -25.375
ATOM   5817 H2   TIP  1156      -6.062 -16.565 -26.514
ATOM   5818 O    TIP  1157      18.917 -24.419   7.819
ATOM   5819 H1   TIP  1157      18.296 -24.460   7.092
ATOM   5820 H2   TIP  1157      19.506 -25.159   7.675
ATOM   5821 O    TIP  1158      16.694 -26.150  -4.773
ATOM   5822 H1   TIP  1158      16.830 -25.368  -5.307
ATOM   5823 H2   TIP  1158      15.840 -26.017  -4.363
ATOM   5824 O    TIP  1159       7.433  22.401  -2.104
ATOM   5825 H1   TIP  1159       7.796  21.529  -2.255
ATOM   5826 H2   TIP  1159       7.057  22.654  -2.946
ATOM   5827 O    TIP  1160      25.492 -17.461   0.110
ATOM   5828 H1   TIP  1160      25.639 -18.246  -0.417
ATOM   5829 H2   TIP  1160      24.643 -17.130  -0.184
ATOM   5830 O    TIP  1161      27.117 -12.183  -3.517
ATOM   5831 H1   TIP  1161      27.815 -12.672  -3.951
ATOM   5832 H2   TIP  1161      27.294 -12.289  -2.583
ATOM   5833 O    TIP  1162      -1.685  15.493  -8.659
ATOM   5834 H1   TIP  1162      -2.640  15.456  -8.711
ATOM   5835 H2   TIP  1162      -1.390  14.686  -9.081
ATOM   5836 O    TIP  1163       1.464  17.539   2.836
ATOM   5837 H1   TIP  1163       1.988  17.912   3.544
ATOM   5838 H2   TIP  1163       0.568  17.814   3.029
ATOM   5839 O    TIP  1164       2.197  21.393   8.534
ATOM   5840 H1   TIP  1164       2.946  21.790   8.978
ATOM   5841 H2   TIP  1164       2.334  20.450   8.629
ATOM   5842 O    TIP  1165      21.886 -26.020 -11.151
ATOM   5843 H1   TIP  1165      22.359 -26.832 -10.970
ATOM   5844 H2   TIP  1165      22.153 -25.778 -12.038
ATOM   5845 O    TIP  1166     -16.700  17.300 -11.439
ATOM   5846 H1   TIP  1166     -16.199  17.165 -10.635
ATOM   5847 H2   TIP  1166     -16.497  16.537 -11.980
ATOM   5848 O    TIP  1167     -14.742   4.107   9.289
ATOM   5849 H1   TIP  1167     -14.801   3.548   8.515
ATOM   5850 H2   TIP  1167     -15.354   3.718   9.913
ATOM   5851 O    TIP  1168      19.221   3.291  -3.263
ATOM   5852 H1   TIP  1168      19.975   2.939  -2.791
ATOM   5853 H2   TIP  1168      19.203   2.804  -4.087
ATOM   5854 O    TIP  1169      -3.471 -17.476  11.297
ATOM   5855 H1   TIP  1169      -4.309 -17.860  11.041
ATOM   5856 H2   TIP  1169      -3.608 -16.531  11.227
ATOM   5857 O    TIP  1170      -8.910 -14.614   5.327
ATOM   5858 H1   TIP  1170      -8.821 -13.787   4.855
ATOM   5859 H2   TIP  1170      -8.791 -14.380   6.248
ATOM   5860 O    TIP  1171      -5.577   7.576  -4.173
ATOM   5861 H1   TIP  1171      -5.582   6.742  -4.642
ATOM   5862 H2   TIP  1171      -6.103   7.414  -3.390
ATOM   5863 O    TIP  1172      -1.944  11.084   0.939
ATOM   5864 H1   TIP  1172      -1.518  11.729   0.374
ATOM   5865 H2   TIP  1172      -2.880  11.215   0.791
ATOM   5866 O    TIP  1173      -5.470 -10.504  18.125
ATOM   5867 H1   TIP  1173      -5.904 -10.433  17.275
ATOM   5868 H2   TIP  1173      -6.118 -10.188  18.753
ATOM   5869 O    TIP  1174     -21.322  27.861   4.178
ATOM   5870 H1   TIP  1174     -20.568  28.331   3.821
ATOM   5871 H2   TIP  1174     -21.286  26.999   3.765
ATOM   5872 O    TIP  1175     -20.212 -22.130 -12.648
ATOM   5873 H1   TIP  1175     -20.523 -22.443 -13.498
ATOM   5874 H2   TIP  1175     -19.741 -22.875 -12.275
ATOM   5875 O    TIP  1176     -13.007  -9.183  11.277
ATOM   5876 H1   TIP  1176     -13.669  -9.871  11.213
ATOM   5877 H2   TIP  1176     -13.032  -8.744  10.427
ATOM   5878 O    TIP  1177      19.397  -4.966   6.837
ATOM   5879 H1   TIP  1177      18.691  -4.710   7.430
ATOM   5880 H2   TIP  1177      18.953  -5.208   6.025
ATOM   5881 O    TIP  1178     -16.735  23.694  -4.386
ATOM   5882 H1   TIP  1178     -17.198  22.884  -4.173
ATOM   5883 H2   TIP  1178     -15.822  23.428  -4.493
ATOM   5884 O    TIP  1179     -17.104  -2.412 -24.892
ATOM   5885 H1   TIP  1179     -17.246  -2.813 -25.749
ATOM   5886 H2   TIP  1179     -16.155  -2.438 -24.769
ATOM   5887 O    TIP  1180       9.761 -10.776   4.869
ATOM   5888 H1   TIP  1180       9.383 -10.076   5.401
ATOM   5889 H2   TIP  1180       9.545 -10.538   3.968
ATOM   5890 O    TIP  1181      -0.176  23.086  -7.050
ATOM   5891 H1   TIP  1181       0.296  23.793  -7.491
ATOM   5892 H2   TIP  1181      -0.997  23.007  -7.536
ATOM   5893 O    TIP  1182       1.723  10.369  16.124
ATOM   5894 H1   TIP  1182       1.257  11.063  15.658
ATOM   5895 H2   TIP  1182       1.177  10.183  16.888
ATOM   5896 O    TIP  1183     -25.153 -15.665 -11.971
ATOM   5897 H1   TIP  1183     -24.743 -16.018 -11.182
ATOM   5898 H2   TIP  1183     -24.427 -15.300 -12.477
ATOM   5899 O    TIP  1184     -21.467  -0.736  10.645
ATOM   5900 H1   TIP  1184     -21.270  -0.990  11.546
ATOM   5901 H2   TIP  1184     -21.673   0.197  10.697
ATOM   5902 O    TIP  1185     -12.742 -24.938  15.220
ATOM   5903 H1   TIP  1185     -13.510 -25.495  15.087
ATOM   5904 H2   TIP  1185     -13.072 -24.185  15.708
ATOM   5905 O    TIP  1186     -21.082  -9.130   0.892
ATOM   5906 H1   TIP  1186     -21.935  -8.932   1.279
ATOM   5907 H2   TIP  1186     -20.849  -9.987   1.248
ATOM   5908 O    TIP  1187      -1.235 -17.218 -20.647
ATOM   5909 H1   TIP  1187      -1.793 -16.543 -21.033
ATOM   5910 H2   TIP  1187      -1.843 -17.906 -20.376
ATOM   5911 O    TIP  1188      23.755  -9.105  -0.209
ATOM   5912 H1   TIP  1188      23.244  -8.546   0.376
ATOM   5913 H2   TIP  1188      24.639  -9.091   0.157
ATOM   5914 O    TIP  1189      25.896 -13.588 -11.743
ATOM   5915 H1   TIP  1189      25.431 -13.182 -11.010
ATOM   5916 H2   TIP  1189      25.476 -13.226 -12.523
ATOM   5917 O    TIP  1190      23.802  -1.021 -27.970
ATOM   5918 H1   TIP  1190      23.400  -0.503 -28.666
ATOM   5919 H2   TIP  1190      23.806  -1.917 -28.308
ATOM   5920 O    TIP  1191     -24.416  10.953   6.310
ATOM   5921 H1   TIP  1191     -23.857  11.723   6.208
ATOM   5922 H2   TIP  1191     -24.059  10.495   7.071
ATOM   5923 O    TIP  1192     -25.652   4.844  -8.587
ATOM   5924 H1   TIP  1192     -25.758   4.963  -9.531
ATOM   5925 H2   TIP  1192     -25.502   5.726  -8.248
ATOM   5926 O    TIP  1193     -24.385 -25.253 -10.979
ATOM   5927 H1   TIP  1193     -25.192 -25.375 -11.478
ATOM   5928 H2   TIP  1193     -23.685 -25.363 -11.623
ATOM   5929 O    TIP  1194     -26.579 -25.457  -6.713
ATOM   5930 H1   TIP  1194     -25.667 -25.740  -6.773
ATOM   5931 H2   TIP  1194     -27.084 -26.270  -6.733
ATOM   5932 O    TIP  1195     -18.997   5.442  18.798
ATOM   5933 H1   TIP  1195     -18.168   5.413  18.322
ATOM   5934 H2   TIP  1195     -19.539   6.054  18.301
ATOM   5935 O    TIP  1196     -13.685  -9.801   1.210
ATOM   5936 H1   TIP  1196     -13.692 -10.637   1.675
ATOM   5937 H2   TIP  1196     -13.127  -9.954   0.448
ATOM   5938 O    TIP  1197       4.444  23.816  -5.398
ATOM   5939 H1   TIP  1197       5.215  23.251  -5.379
ATOM   5940 H2   TIP  1197       4.216  23.881  -6.325
ATOM   5941 O    TIP  1198      18.047  27.541  -2.250
ATOM   5942 H1   TIP  1198      17.404  27.479  -2.956
ATOM   5943 H2   TIP  1198      17.546  27.373  -1.452
ATOM   5944 O    TIP  1199     -13.093  -7.276   2.413
ATOM   5945 H1   TIP  1199     -13.339  -8.167   2.167
ATOM   5946 H2   TIP  1199     -13.741  -6.720   1.981
ATOM   5947 O    TIP  1200      -8.636  22.143 -12.509
ATOM   5948 H1   TIP  1200      -9.431  21.653 -12.720
ATOM   5949 H2   TIP  1200      -8.627  22.867 -13.136
ATOM   5950 O    TIP  1201      -8.870  -1.116 -17.957
ATOM   5951 H1   TIP  1201      -8.409  -1.727 -17.382
ATOM   5952 H2   TIP  1201      -8.684  -0.253 -17.588
ATOM   5953 O    TIP  1202     -22.965   1.660   2.954
ATOM   5954 H1   TIP  1202     -22.275   1.613   3.615
ATOM   5955 H2   TIP  1202     -22.761   2.447   2.449
ATOM   5956 O    TIP  1203      11.717 -29.004   3.221
ATOM   5957 H1   TIP  1203      11.096 -29.073   3.946
ATOM   5958 H2   TIP  1203      12.263 -28.251   3.443
ATOM   5959 O    TIP  1204      25.744 -20.913 -13.997
ATOM   5960 H1   TIP  1204      25.128 -20.243 -14.291
ATOM   5961 H2   TIP  1204      26.203 -20.511 -13.259
ATOM   5962 O    TIP  1205      17.954 -24.392  -6.628
ATOM   5963 H1   TIP  1205      18.468 -24.016  -7.342
ATOM   5964 H2   TIP  1205      18.139 -25.330  -6.667
ATOM   5965 O    TIP  1206      16.085  19.174 -20.848
ATOM   5966 H1   TIP  1206      16.804  18.581 -20.631
ATOM   5967 H2   TIP  1206      16.436  20.049 -20.682
ATOM   5968 O    TIP  1207      -6.345  11.447  29.454
ATOM   5969 H1   TIP  1207      -6.790  12.082  30.015
ATOM   5970 H2   TIP  1207      -7.053  10.937  29.060
ATOM   5971 O    TIP  1208      -8.592   5.433 -17.735
ATOM   5972 H1   TIP  1208      -9.131   5.227 -18.498
ATOM   5973 H2   TIP  1208      -7.957   4.719 -17.689
ATOM   5974 O    TIP  1209       9.458  23.951  -8.903
ATOM   5975 H1   TIP  1209       9.290  24.302  -9.778
ATOM   5976 H2   TIP  1209       8.741  24.287  -8.367
ATOM   5977 O    TIP  1210       7.189 -29.123  -1.523
ATOM   5978 H1   TIP  1210       6.403 -29.589  -1.808
ATOM   5979 H2   TIP  1210       7.646 -29.745  -0.957
ATOM   5980 O    TIP  1211     -16.092   2.505 -19.840
ATOM   5981 H1   TIP  1211     -16.749   3.111 -19.497
ATOM   5982 H2   TIP  1211     -16.273   2.458 -20.778
ATOM   5983 O    TIP  1212      -6.390  11.779  -9.574
ATOM   5984 H1   TIP  1212      -7.063  11.975  -8.923
ATOM   5985 H2   TIP  1212      -6.011  10.949  -9.286
ATOM   5986 O    TIP  1213      21.159 -11.575 -18.695
ATOM   5987 H1   TIP  1213      21.291 -10.829 -18.111
ATOM   5988 H2   TIP  1213      20.645 -12.197 -18.179
ATOM   5989 O    TIP  1214      10.960 -13.008  18.039
ATOM   5990 H1   TIP  1214      10.217 -12.425  18.193
ATOM   5991 H2   TIP  1214      10.640 -13.640  17.395
ATOM   5992 O    TIP  1215     -15.545   7.161 -21.295
ATOM   5993 H1   TIP  1215     -15.759   8.019 -21.661
ATOM   5994 H2   TIP  1215     -15.873   7.194 -20.396
ATOM   5995 O    TIP  1216      19.616 -29.198   1.809
ATOM   5996 H1   TIP  1216      19.317 -28.570   1.152
ATOM   5997 H2   TIP  1216      18.814 -29.603   2.137
ATOM   5998 O    TIP  1217      19.605  -8.235 -15.074
ATOM   5999 H1   TIP  1217      18.929  -7.911 -15.668
ATOM   6000 H2   TIP  1217      19.422  -7.800 -14.241
ATOM   6001 O    TIP  1218      18.298 -27.067   0.453
ATOM   6002 H1   TIP  1218      18.247 -26.603  -0.383
ATOM   6003 H2   TIP  1218      17.441 -27.482   0.550
ATOM   6004 O    TIP  1219     -17.212 -14.303 -18.985
ATOM   6005 H1   TIP  1219     -16.601 -14.794 -18.437
ATOM   6006 H2   TIP  1219     -16.799 -14.283 -19.848
ATOM   6007 O    TIP  1220     -22.757 -26.328  -1.601
ATOM   6008 H1   TIP  1220     -22.416 -27.175  -1.887
ATOM   6009 H2   TIP  1220     -22.922 -26.439  -0.665
ATOM   6010 O    TIP  1221      -3.520  -8.577  21.892
ATOM   6011 H1   TIP  1221      -3.093  -8.889  21.094
ATOM   6012 H2   TIP  1221      -2.970  -8.906  22.603
ATOM   6013 O    TIP  1222      18.724  22.501  10.649
ATOM   6014 H1   TIP  1222      19.619  22.779  10.840
ATOM   6015 H2   TIP  1222      18.650  21.634  11.047
ATOM   6016 O    TIP  1223     -24.473   0.192  -0.573
ATOM   6017 H1   TIP  1223     -24.055  -0.395  -1.202
ATOM   6018 H2   TIP  1223     -23.784   0.807  -0.322
ATOM   6019 O    TIP  1224      -0.145  14.924   3.108
ATOM   6020 H1   TIP  1224      -0.075  15.809   2.749
ATOM   6021 H2   TIP  1224       0.585  14.446   2.715
ATOM   6022 O    TIP  1225      24.978   1.687 -13.754
ATOM   6023 H1   TIP  1225      24.531   2.452 -13.391
ATOM   6024 H2   TIP  1225      25.000   1.846 -14.697
ATOM   6025 O    TIP  1226     -10.010 -14.651 -21.244
ATOM   6026 H1   TIP  1226      -9.656 -13.984 -21.831
ATOM   6027 H2   TIP  1226      -9.800 -15.482 -21.670
ATOM   6028 O    TIP  1227      24.176 -10.317 -12.059
ATOM   6029 H1   TIP  1227      24.495  -9.914 -11.251
ATOM   6030 H2   TIP  1227      24.969 -10.600 -12.515
ATOM   6031 O    TIP  1228       3.014 -15.416 -24.466
ATOM   6032 H1   TIP  1228       2.649 -16.197 -24.052
ATOM   6033 H2   TIP  1228       2.255 -14.860 -24.642
ATOM   6034 O    TIP  1229       4.951  14.913  -3.559
ATOM   6035 H1   TIP  1229       4.513  15.573  -3.022
ATOM   6036 H2   TIP  1229       5.737  14.683  -3.063
ATOM   6037 O    TIP  1230      -2.781 -18.925  13.433
ATOM   6038 H1   TIP  1230      -2.986 -18.427  12.642
ATOM   6039 H2   TIP  1230      -2.900 -18.300  14.148
ATOM   6040 O    TIP  1231     -26.367  -6.448   0.589
ATOM   6041 H1   TIP  1231     -26.377  -7.404   0.551
ATOM   6042 H2   TIP  1231     -27.285  -6.202   0.702
ATOM   6043 O    TIP  1232      12.506  -3.545   6.602
ATOM   6044 H1   TIP  1232      11.589  -3.575   6.331
ATOM   6045 H2   TIP  1232      12.495  -3.809   7.521
ATOM   6046 O    TIP  1233       6.571  -3.917 -19.875
ATOM   6047 H1   TIP  1233       6.355  -3.819 -20.802
ATOM   6048 H2   TIP  1233       7.092  -4.719 -19.833
ATOM   6049 O    TIP  1234      -2.771 -21.053  10.743
ATOM   6050 H1   TIP  1234      -2.008 -21.583  10.972
ATOM   6051 H2   TIP  1234      -2.916 -20.495  11.506
ATOM   6052 O    TIP  1235     -12.949 -18.144 -25.326
ATOM   6053 H1   TIP  1235     -12.342 -17.484 -25.661
ATOM   6054 H2   TIP  1235     -13.668 -18.153 -25.957
ATOM   6055 O    TIP  1236     -22.639 -23.702   6.892
ATOM   6056 H1   TIP  1236     -23.285 -23.007   7.018
ATOM   6057 H2   TIP  1236     -23.145 -24.513   6.949
ATOM   6058 O    TIP  1237      22.967 -26.368  -2.611
ATOM   6059 H1   TIP  1237      23.322 -26.083  -3.452
ATOM   6060 H2   TIP  1237      22.061 -26.613  -2.803
ATOM   6061 O    TIP  1238      -6.303 -23.273  26.528
ATOM   6062 H1   TIP  1238      -5.528 -23.690  26.905
ATOM   6063 H2   TIP  1238      -6.997 -23.434  27.167
ATOM   6064 O    TIP  1239     -26.065  19.875  -7.154
ATOM   6065 H1   TIP  1239     -25.292  19.331  -7.306
ATOM   6066 H2   TIP  1239     -26.194  19.849  -6.206
ATOM   6067 O    TIP  1240     -16.039 -22.044 -16.501
ATOM   6068 H1   TIP  1240     -16.742 -21.568 -16.943
ATOM   6069 H2   TIP  1240     -16.437 -22.364 -15.692
ATOM   6070 O    TIP  1241      12.628 -23.452 -18.673
ATOM   6071 H1   TIP  1241      13.119 -24.271 -18.737
ATOM   6072 H2   TIP  1241      12.105 -23.546 -17.877
ATOM   6073 O    TIP  1242     -20.615 -11.973  -2.790
ATOM   6074 H1   TIP  1242     -21.266 -12.364  -2.207
ATOM   6075 H2   TIP  1242     -20.958 -12.127  -3.671
ATOM   6076 O    TIP  1243      -8.609  23.433  -7.273
ATOM   6077 H1   TIP  1243      -8.420  23.036  -8.123
ATOM   6078 H2   TIP  1243      -9.545  23.282  -7.140
ATOM   6079 O    TIP  1244      26.327   2.256 -10.051
ATOM   6080 H1   TIP  1244      26.808   1.620 -10.580
ATOM   6081 H2   TIP  1244      25.418   1.958 -10.084
ATOM   6082 O    TIP  1245     -12.287 -20.976   5.693
ATOM   6083 H1   TIP  1245     -11.820 -20.154   5.840
ATOM   6084 H2   TIP  1245     -12.377 -21.035   4.742
ATOM   6085 O    TIP  1246     -19.366 -15.129 -20.640
ATOM   6086 H1   TIP  1246     -18.688 -14.609 -20.208
ATOM   6087 H2   TIP  1246     -19.982 -15.348 -19.942
ATOM   6088 O    TIP  1247      17.932 -12.198  -2.199
ATOM   6089 H1   TIP  1247      17.999 -13.078  -2.569
ATOM   6090 H2   TIP  1247      18.489 -11.658  -2.759
ATOM   6091 O    TIP  1248      20.716  -0.364  -7.689
ATOM   6092 H1   TIP  1248      21.027  -1.114  -8.195
ATOM   6093 H2   TIP  1248      21.480  -0.077  -7.189
ATOM   6094 O    TIP  1249     -12.631 -14.776 -25.508
ATOM   6095 H1   TIP  1249     -12.760 -14.038 -24.913
ATOM   6096 H2   TIP  1249     -13.298 -15.412 -25.252
ATOM   6097 O    TIP  1250      24.035   1.507   5.030
ATOM   6098 H1   TIP  1250      24.485   2.327   4.829
ATOM   6099 H2   TIP  1250      24.140   0.975   4.241
ATOM   6100 O    TIP  1251      -6.095   9.040   3.613
ATOM   6101 H1   TIP  1251      -6.586   9.757   4.014
ATOM   6102 H2   TIP  1251      -5.208   9.384   3.510
ATOM   6103 O    TIP  1252       7.964   6.278 -25.476
ATOM   6104 H1   TIP  1252       8.061   6.634 -26.360
ATOM   6105 H2   TIP  1252       8.616   5.580 -25.426
ATOM   6106 O    TIP  1253     -17.812  12.795   0.136
ATOM   6107 H1   TIP  1253     -16.923  12.481   0.302
ATOM   6108 H2   TIP  1253     -18.047  12.416  -0.710
ATOM   6109 O    TIP  1254      -4.365  16.849  -6.025
ATOM   6110 H1   TIP  1254      -3.558  16.649  -5.552
ATOM   6111 H2   TIP  1254      -4.410  17.804  -6.033
ATOM   6112 O    TIP  1255     -15.681  25.946  -7.508
ATOM   6113 H1   TIP  1255     -14.969  26.183  -8.102
ATOM   6114 H2   TIP  1255     -16.280  26.691  -7.543
ATOM   6115 O    TIP  1256     -16.604  26.602  -4.136
ATOM   6116 H1   TIP  1256     -16.558  25.678  -4.383
ATOM   6117 H2   TIP  1256     -17.537  26.772  -4.012
ATOM   6118 O    TIP  1257       7.477 -10.175 -20.431
ATOM   6119 H1   TIP  1257       8.280  -9.730 -20.703
ATOM   6120 H2   TIP  1257       6.877 -10.057 -21.167
ATOM   6121 O    TIP  1258      12.106  13.212 -21.813
ATOM   6122 H1   TIP  1258      12.738  12.655 -22.268
ATOM   6123 H2   TIP  1258      12.299  14.097 -22.121
ATOM   6124 O    TIP  1259      -3.721   8.177 -17.584
ATOM   6125 H1   TIP  1259      -4.135   8.600 -16.832
ATOM   6126 H2   TIP  1259      -4.234   8.468 -18.337
ATOM   6127 O    TIP  1260       5.660  -1.295 -18.698
ATOM   6128 H1   TIP  1260       5.000  -1.031 -19.339
ATOM   6129 H2   TIP  1260       5.894  -2.189 -18.948
ATOM   6130 O    TIP  1261     -11.776   5.811 -24.638
ATOM   6131 H1   TIP  1261     -12.693   5.753 -24.371
ATOM   6132 H2   TIP  1261     -11.795   5.703 -25.589
ATOM   6133 O    TIP  1262      -3.274 -22.019 -22.628
ATOM   6134 H1   TIP  1262      -3.337 -21.064 -22.645
ATOM   6135 H2   TIP  1262      -2.747 -22.211 -21.852
ATOM   6136 O    TIP  1263       9.517  -0.849  28.480
ATOM   6137 H1   TIP  1263       9.146  -1.410  29.160
ATOM   6138 H2   TIP  1263       9.326  -1.305  27.660
ATOM   6139 O    TIP  1264     -11.606 -28.547  -7.939
ATOM   6140 H1   TIP  1264     -12.426 -28.136  -8.210
ATOM   6141 H2   TIP  1264     -11.875 -29.275  -7.378
ATOM   6142 O    TIP  1265      -6.531  19.530 -22.419
ATOM   6143 H1   TIP  1265      -6.863  18.632 -22.423
ATOM   6144 H2   TIP  1265      -6.805  19.883 -21.572
ATOM   6145 O    TIP  1266      25.684   8.144  -4.095
ATOM   6146 H1   TIP  1266      26.058   8.200  -3.216
ATOM   6147 H2   TIP  1266      25.928   7.272  -4.405
ATOM   6148 O    TIP  1267     -23.909  29.253 -10.540
ATOM   6149 H1   TIP  1267     -24.317  30.067 -10.248
ATOM   6150 H2   TIP  1267     -23.315  29.013  -9.830
ATOM   6151 O    TIP  1268     -10.612  11.861 -11.228
ATOM   6152 H1   TIP  1268     -11.442  11.712 -10.775
ATOM   6153 H2   TIP  1268     -10.859  11.994 -12.143
ATOM   6154 O    TIP  1269      -6.046  -8.605   5.775
ATOM   6155 H1   TIP  1269      -5.851  -8.195   6.617
ATOM   6156 H2   TIP  1269      -6.731  -8.056   5.393
ATOM   6157 O    TIP  1270      26.924   4.018 -14.106
ATOM   6158 H1   TIP  1270      27.411   4.644 -13.570
ATOM   6159 H2   TIP  1270      26.006   4.178 -13.887
ATOM   6160 O    TIP  1271     -13.089   9.528  -1.014
ATOM   6161 H1   TIP  1271     -12.516  10.029  -0.434
ATOM   6162 H2   TIP  1271     -13.835   9.286  -0.465
ATOM   6163 O    TIP  1272      17.436   4.381  12.017
ATOM   6164 H1   TIP  1272      17.970   3.781  12.539
ATOM   6165 H2   TIP  1272      16.664   4.548  12.557
ATOM   6166 O    TIP  1273       3.690  28.811   8.484
ATOM   6167 H1   TIP  1273       4.328  28.848   9.197
ATOM   6168 H2   TIP  1273       2.885  28.503   8.899
ATOM   6169 O    TIP  1274      -6.528  16.426  -0.135
ATOM   6170 H1   TIP  1274      -7.360  15.958  -0.207
ATOM   6171 H2   TIP  1274      -5.864  15.767  -0.334
ATOM   6172 O    TIP  1275     -10.098 -22.639  11.108
ATOM   6173 H1   TIP  1275      -9.277 -22.453  11.564
ATOM   6174 H2   TIP  1275     -10.724 -22.829  11.806
ATOM   6175 O    TIP  1276     -24.163 -17.314   4.233
ATOM   6176 H1   TIP  1276     -23.318 -17.328   3.785
ATOM   6177 H2   TIP  1276     -23.948 -17.458   5.155
ATOM   6178 O    TIP  1277     -16.811   2.495 -14.218
ATOM   6179 H1   TIP  1277     -17.596   2.519 -13.673
ATOM   6180 H2   TIP  1277     -16.995   1.826 -14.877
ATOM   6181 O    TIP  1278      21.457   7.003   6.078
ATOM   6182 H1   TIP  1278      20.540   6.730   6.072
ATOM   6183 H2   TIP  1278      21.515   7.635   6.794
ATOM   6184 O    TIP  1279      19.682 -19.478   2.152
ATOM   6185 H1   TIP  1279      19.082 -19.199   1.461
ATOM   6186 H2   TIP  1279      19.554 -20.424   2.214
ATOM   6187 O    TIP  1280     -21.086   3.870 -21.350
ATOM   6188 H1   TIP  1280     -21.698   3.134 -21.378
ATOM   6189 H2   TIP  1280     -21.477   4.484 -20.728
ATOM   6190 O    TIP  1281     -14.610  14.608  -3.530
ATOM   6191 H1   TIP  1281     -15.527  14.642  -3.261
ATOM   6192 H2   TIP  1281     -14.295  13.764  -3.205
ATOM   6193 O    TIP  1282      10.895  19.808  -7.826
ATOM   6194 H1   TIP  1282      10.305  19.098  -7.573
ATOM   6195 H2   TIP  1282      11.737  19.571  -7.437
ATOM   6196 O    TIP  1283       6.751   2.133 -15.104
ATOM   6197 H1   TIP  1283       7.304   2.625 -15.712
ATOM   6198 H2   TIP  1283       6.296   1.497 -15.655
ATOM   6199 O    TIP  1284       4.671  10.989   2.959
ATOM   6200 H1   TIP  1284       3.920  10.458   3.223
ATOM   6201 H2   TIP  1284       4.842  10.730   2.053
ATOM   6202 O    TIP  1285     -15.608 -17.275   6.969
ATOM   6203 H1   TIP  1285     -15.477 -17.557   6.064
ATOM   6204 H2   TIP  1285     -16.557 -17.191   7.060
ATOM   6205 O    TIP  1286      -3.404  24.275  -3.666
ATOM   6206 H1   TIP  1286      -4.174  24.404  -4.220
ATOM   6207 H2   TIP  1286      -2.937  23.544  -4.069
ATOM   6208 O    TIP  1287     -25.826 -15.203  -6.227
ATOM   6209 H1   TIP  1287     -26.258 -14.371  -6.034
ATOM   6210 H2   TIP  1287     -26.346 -15.587  -6.933
ATOM   6211 O    TIP  1288      21.854  -4.051 -17.079
ATOM   6212 H1   TIP  1288      21.945  -4.925 -17.457
ATOM   6213 H2   TIP  1288      21.046  -4.093 -16.567
ATOM   6214 O    TIP  1289      -0.321   8.238  -0.061
ATOM   6215 H1   TIP  1289      -0.331   7.507  -0.679
ATOM   6216 H2   TIP  1289      -0.662   8.980  -0.559
ATOM   6217 O    TIP  1290      10.755  -9.888 -25.230
ATOM   6218 H1   TIP  1290      10.518  -9.117 -25.744
ATOM   6219 H2   TIP  1290      10.009 -10.479 -25.324
ATOM   6220 O    TIP  1291      14.029 -13.198   9.267
ATOM   6221 H1   TIP  1291      14.200 -13.722  10.050
ATOM   6222 H2   TIP  1291      13.201 -12.755   9.450
ATOM   6223 O    TIP  1292      11.093 -28.642 -14.646
ATOM   6224 H1   TIP  1292      10.502 -29.330 -14.340
ATOM   6225 H2   TIP  1292      11.528 -28.328 -13.854
ATOM   6226 O    TIP  1293       4.964 -15.059  14.349
ATOM   6227 H1   TIP  1293       5.002 -14.797  15.269
ATOM   6228 H2   TIP  1293       4.615 -15.950  14.367
ATOM   6229 O    TIP  1294      -7.422   9.157 -14.697
ATOM   6230 H1   TIP  1294      -7.257   8.220 -14.807
ATOM   6231 H2   TIP  1294      -7.859   9.226 -13.849
ATOM   6232 O    TIP  1295      10.348 -25.522 -18.475
ATOM   6233 H1   TIP  1295      10.804 -26.309 -18.177
ATOM   6234 H2   TIP  1295      10.668 -24.827 -17.901
ATOM   6235 O    TIP  1296     -25.574 -23.830   1.166
ATOM   6236 H1   TIP  1296     -26.073 -24.222   1.882
ATOM   6237 H2   TIP  1296     -25.390 -22.939   1.462
ATOM   6238 O    TIP  1297      18.099 -10.777   0.066
ATOM   6239 H1   TIP  1297      17.227 -10.391   0.138
ATOM   6240 H2   TIP  1297      18.027 -11.403  -0.654
ATOM   6241 O    TIP  1298      21.140  21.747  -5.773
ATOM   6242 H1   TIP  1298      20.534  21.007  -5.782
ATOM   6243 H2   TIP  1298      20.798  22.346  -6.436
ATOM   6244 O    TIP  1299      13.045  -6.356 -19.680
ATOM   6245 H1   TIP  1299      13.608  -5.921 -19.040
ATOM   6246 H2   TIP  1299      12.743  -5.651 -20.253
ATOM   6247 O    TIP  1300      14.285  -4.383  11.937
ATOM   6248 H1   TIP  1300      13.475  -3.874  11.951
ATOM   6249 H2   TIP  1300      14.870  -3.923  12.539
ATOM   6250 O    TIP  1301      -5.480  10.942 -12.519
ATOM   6251 H1   TIP  1301      -6.429  10.906 -12.638
ATOM   6252 H2   TIP  1301      -5.200  10.028 -12.539
ATOM   6253 O    TIP  1302      -8.420  -4.352   9.059
ATOM   6254 H1   TIP  1302      -8.710  -3.639   9.627
ATOM   6255 H2   TIP  1302      -8.982  -4.288   8.286
ATOM   6256 O    TIP  1303       2.451   0.363   9.371
ATOM   6257 H1   TIP  1303       3.257   0.326   9.886
ATOM   6258 H2   TIP  1303       1.751   0.393  10.023
ATOM   6259 O    TIP  1304      17.272   6.749  -7.473
ATOM   6260 H1   TIP  1304      16.928   6.282  -6.711
ATOM   6261 H2   TIP  1304      18.068   7.174  -7.155
ATOM   6262 O    TIP  1305     -13.397   6.523 -18.079
ATOM   6263 H1   TIP  1305     -13.529   5.594 -17.890
ATOM   6264 H2   TIP  1305     -13.164   6.549 -19.007
ATOM   6265 O    TIP  1306      -4.294  26.410   7.831
ATOM   6266 H1   TIP  1306      -5.223  26.192   7.759
ATOM   6267 H2   TIP  1306      -4.240  26.989   8.591
ATOM   6268 O    TIP  1307     -10.879  10.355 -16.705
ATOM   6269 H1   TIP  1307     -11.098   9.439 -16.533
ATOM   6270 H2   TIP  1307     -10.772  10.403 -17.654
ATOM   6271 O    TIP  1308     -16.574   7.776 -18.750
ATOM   6272 H1   TIP  1308     -15.951   7.615 -18.042
ATOM   6273 H2   TIP  1308     -16.824   8.694 -18.646
ATOM   6274 O    TIP  1309     -17.227 -13.198 -23.329
ATOM   6275 H1   TIP  1309     -16.939 -13.065 -24.232
ATOM   6276 H2   TIP  1309     -16.493 -13.645 -22.906
ATOM   6277 O    TIP  1310      19.783  26.429   5.073
ATOM   6278 H1   TIP  1310      19.746  26.694   4.155
ATOM   6279 H2   TIP  1310      18.971  26.765   5.454
ATOM   6280 O    TIP  1311     -27.380  -0.363  -1.480
ATOM   6281 H1   TIP  1311     -27.328  -1.308  -1.339
ATOM   6282 H2   TIP  1311     -26.530  -0.030  -1.193
ATOM   6283 O    TIP  1312       9.730  10.124  -3.046
ATOM   6284 H1   TIP  1312       8.777  10.045  -3.086
ATOM   6285 H2   TIP  1312      10.049   9.222  -3.077
ATOM   6286 O    TIP  1313      -9.961  18.100 -11.017
ATOM   6287 H1   TIP  1313      -9.107  18.528 -10.955
ATOM   6288 H2   TIP  1313     -10.417  18.355 -10.215
ATOM   6289 O    TIP  1314       0.471  10.628   2.299
ATOM   6290 H1   TIP  1314      -0.237  11.067   1.829
ATOM   6291 H2   TIP  1314       0.028  10.106   2.968
ATOM   6292 O    TIP  1315      -7.363   2.812 -21.129
ATOM   6293 H1   TIP  1315      -7.578   1.880 -21.136
ATOM   6294 H2   TIP  1315      -6.960   2.973 -21.983
ATOM   6295 O    TIP  1316     -18.805 -15.298   0.934
ATOM   6296 H1   TIP  1316     -19.409 -15.431   0.204
ATOM   6297 H2   TIP  1316     -18.756 -14.347   1.036
ATOM   6298 O    TIP  1317     -26.820 -23.864 -17.372
ATOM   6299 H1   TIP  1317     -27.084 -23.042 -17.786
ATOM   6300 H2   TIP  1317     -27.204 -23.826 -16.496
ATOM   6301 O    TIP  1318       6.796  12.787  -0.087
ATOM   6302 H1   TIP  1318       7.660  12.487   0.194
ATOM   6303 H2   TIP  1318       6.271  11.989  -0.145
ATOM   6304 O    TIP  1319     -27.429 -21.756 -18.715
ATOM   6305 H1   TIP  1319     -26.774 -21.062 -18.640
ATOM   6306 H2   TIP  1319     -27.784 -21.657 -19.598
ATOM   6307 O    TIP  1320      23.152  -2.331 -15.528
ATOM   6308 H1   TIP  1320      23.898  -2.020 -16.041
ATOM   6309 H2   TIP  1320      22.600  -2.789 -16.161
ATOM   6310 O    TIP  1321       1.886   2.965 -15.077
ATOM   6311 H1   TIP  1321       1.538   3.176 -14.211
ATOM   6312 H2   TIP  1321       1.574   3.674 -15.640
ATOM   6313 O    TIP  1322     -20.492  -3.825   2.395
ATOM   6314 H1   TIP  1322     -21.255  -3.333   2.698
ATOM   6315 H2   TIP  1322     -20.806  -4.725   2.305
ATOM   6316 O    TIP  1323      26.068  -9.249  -2.982
ATOM   6317 H1   TIP  1323      26.615  -9.259  -2.197
ATOM   6318 H2   TIP  1323      25.803 -10.161  -3.102
ATOM   6319 O    TIP  1324     -29.256 -27.631  -2.002
ATOM   6320 H1   TIP  1324     -28.926 -27.327  -2.847
ATOM   6321 H2   TIP  1324     -28.494 -27.609  -1.424
ATOM   6322 O    TIP  1325      12.204  24.970 -19.040
ATOM   6323 H1   TIP  1325      12.142  24.907 -18.087
ATOM   6324 H2   TIP  1325      11.336  25.260 -19.319
ATOM   6325 O    TIP  1326     -14.355  19.406 -15.615
ATOM   6326 H1   TIP  1326     -13.424  19.493 -15.822
ATOM   6327 H2   TIP  1326     -14.390  19.408 -14.659
ATOM   6328 O    TIP  1327       5.916  18.656  -7.003
ATOM   6329 H1   TIP  1327       5.231  18.911  -7.621
ATOM   6330 H2   TIP  1327       5.758  17.727  -6.839
ATOM   6331 O    TIP  1328      -9.746 -27.155  10.177
ATOM   6332 H1   TIP  1328      -9.555 -27.819   9.514
ATOM   6333 H2   TIP  1328      -8.905 -26.994  10.605
ATOM   6334 O    TIP  1329      -6.065  -3.301  17.233
ATOM   6335 H1   TIP  1329      -6.031  -4.203  17.551
ATOM   6336 H2   TIP  1329      -5.160  -3.094  17.000
ATOM   6337 O    TIP  1330     -28.028 -27.991  -6.524
ATOM   6338 H1   TIP  1330     -28.514 -28.159  -5.716
ATOM   6339 H2   TIP  1330     -28.632 -28.239  -7.223
ATOM   6340 O    TIP  1331     -21.148 -14.677   8.508
ATOM   6341 H1   TIP  1331     -20.462 -14.017   8.608
ATOM   6342 H2   TIP  1331     -21.866 -14.364   9.058
ATOM   6343 O    TIP  1332      24.289 -26.325   0.120
ATOM   6344 H1   TIP  1332      25.185 -26.654   0.054
ATOM   6345 H2   TIP  1332      23.875 -26.584  -0.703
ATOM   6346 O    TIP  1333      -1.611   6.821   2.349
ATOM   6347 H1   TIP  1333      -1.188   7.247   1.604
ATOM   6348 H2   TIP  1333      -2.515   6.684   2.066
ATOM   6349 O    TIP  1334      -3.063  23.328  -7.763
ATOM   6350 H1   TIP  1334      -2.728  22.440  -7.639
ATOM   6351 H2   TIP  1334      -3.898  23.338  -7.296
ATOM   6352 O    TIP  1335       0.820   6.882 -19.042
ATOM   6353 H1   TIP  1335       0.361   6.292 -19.640
ATOM   6354 H2   TIP  1335       1.612   7.136 -19.515
ATOM   6355 O    TIP  1336     -23.181 -17.200  -0.101
ATOM   6356 H1   TIP  1336     -23.056 -18.142  -0.217
ATOM   6357 H2   TIP  1336     -24.125 -17.070  -0.187
ATOM   6358 O    TIP  1337       0.554  17.365  -5.047
ATOM   6359 H1   TIP  1337       0.774  16.805  -5.791
ATOM   6360 H2   TIP  1337       0.903  16.903  -4.286
ATOM   6361 O    TIP  1338     -13.250  10.072   9.982
ATOM   6362 H1   TIP  1338     -12.967  10.571  10.748
ATOM   6363 H2   TIP  1338     -12.778  10.468   9.249
ATOM   6364 O    TIP  1339       4.522  28.422  27.719
ATOM   6365 H1   TIP  1339       4.399  29.314  28.044
ATOM   6366 H2   TIP  1339       3.638  28.058  27.675
ATOM   6367 O    TIP  1340     -16.435 -11.323  12.947
ATOM   6368 H1   TIP  1340     -16.043 -12.136  13.265
ATOM   6369 H2   TIP  1340     -17.322 -11.569  12.686
ATOM   6370 O    TIP  1341      10.492  26.915  -5.746
ATOM   6371 H1   TIP  1341      10.109  27.753  -6.002
ATOM   6372 H2   TIP  1341       9.991  26.646  -4.976
ATOM   6373 O    TIP  1342      -6.022  17.227 -12.429
ATOM   6374 H1   TIP  1342      -5.496  17.903 -12.856
ATOM   6375 H2   TIP  1342      -5.654  17.155 -11.549
ATOM   6376 O    TIP  1343      27.124  27.601  -8.653
ATOM   6377 H1   TIP  1343      26.212  27.387  -8.458
ATOM   6378 H2   TIP  1343      27.549  26.752  -8.773
ATOM   6379 O    TIP  1344     -27.194  -3.431  -0.865
ATOM   6380 H1   TIP  1344     -27.488  -4.161  -0.321
ATOM   6381 H2   TIP  1344     -26.675  -2.885  -0.275
ATOM   6382 O    TIP  1345      20.586  23.210  -8.023
ATOM   6383 H1   TIP  1345      20.861  22.530  -8.637
ATOM   6384 H2   TIP  1345      21.152  23.956  -8.220
ATOM   6385 O    TIP  1346      26.692  -2.130  -2.086
ATOM   6386 H1   TIP  1346      26.978  -1.918  -2.975
ATOM   6387 H2   TIP  1346      27.176  -1.522  -1.527
ATOM   6388 O    TIP  1347      27.900 -24.800  -9.314
ATOM   6389 H1   TIP  1347      28.853 -24.882  -9.361
ATOM   6390 H2   TIP  1347      27.597 -25.011 -10.197
ATOM   6391 O    TIP  1348      28.809 -10.996   2.763
ATOM   6392 H1   TIP  1348      29.547 -10.443   2.508
ATOM   6393 H2   TIP  1348      28.142 -10.829   2.097
ATOM   6394 O    TIP  1349      -0.989 -23.915 -28.624
ATOM   6395 H1   TIP  1349      -1.700 -23.277 -28.676
ATOM   6396 H2   TIP  1349      -0.363 -23.528 -28.012
ATOM   6397 O    TIP  1350     -19.914  14.356   0.742
ATOM   6398 H1   TIP  1350     -20.008  15.046   0.086
ATOM   6399 H2   TIP  1350     -19.026  14.022   0.616
ATOM   6400 O    TIP  1351      18.900  -7.313 -28.605
ATOM   6401 H1   TIP  1351      19.015  -6.403 -28.332
ATOM   6402 H2   TIP  1351      18.576  -7.255 -29.504
ATOM   6403 O    TIP  1352       9.752  27.857 -13.961
ATOM   6404 H1   TIP  1352       9.106  27.866 -13.256
ATOM   6405 H2   TIP  1352       9.453  27.166 -14.552
ATOM   6406 O    TIP  1353     -21.746  -8.835 -25.650
ATOM   6407 H1   TIP  1353     -20.918  -8.778 -25.172
ATOM   6408 H2   TIP  1353     -22.419  -8.750 -24.975
ATOM   6409 O    TIP  1354     -17.400 -14.772 -15.794
ATOM   6410 H1   TIP  1354     -17.222 -15.527 -16.355
ATOM   6411 H2   TIP  1354     -17.697 -15.151 -14.967
ATOM   6412 O    TIP  1355     -22.449 -11.407  -8.067
ATOM   6413 H1   TIP  1355     -21.957 -11.113  -8.833
ATOM   6414 H2   TIP  1355     -23.077 -10.704  -7.900
ATOM   6415 O    TIP  1356     -10.582  -6.911  27.584
ATOM   6416 H1   TIP  1356     -10.802  -7.627  26.988
ATOM   6417 H2   TIP  1356     -10.571  -6.131  27.030
ATOM   6418 O    TIP  1357      28.045   8.345  -0.489
ATOM   6419 H1   TIP  1357      27.226   7.938  -0.768
ATOM   6420 H2   TIP  1357      28.713   7.679  -0.651
ATOM   6421 O    TIP  1358       4.617  -5.370   6.872
ATOM   6422 H1   TIP  1358       4.297  -5.715   7.705
ATOM   6423 H2   TIP  1358       5.260  -6.014   6.576
ATOM   6424 O    TIP  1359     -28.154  13.783  -6.180
ATOM   6425 H1   TIP  1359     -28.021  13.806  -5.233
ATOM   6426 H2   TIP  1359     -28.183  14.703  -6.441
ATOM   6427 O    TIP  1360      10.377 -20.098  12.015
ATOM   6428 H1   TIP  1360      10.190 -19.224  11.672
ATOM   6429 H2   TIP  1360      10.891 -20.521  11.328
ATOM   6430 O    TIP  1361       9.683  13.494 -14.193
ATOM   6431 H1   TIP  1361       9.086  14.189 -14.470
ATOM   6432 H2   TIP  1361       9.162  12.949 -13.605
ATOM   6433 O    TIP  1362      -1.576 -27.503  28.456
ATOM   6434 H1   TIP  1362      -2.301 -27.908  27.980
ATOM   6435 H2   TIP  1362      -1.145 -28.231  28.903
ATOM   6436 O    TIP  1363     -22.917 -18.595  -6.628
ATOM   6437 H1   TIP  1363     -22.675 -19.517  -6.550
ATOM   6438 H2   TIP  1363     -22.713 -18.369  -7.535
ATOM   6439 O    TIP  1364      11.010  17.011   4.530
ATOM   6440 H1   TIP  1364      11.234  16.515   5.317
ATOM   6441 H2   TIP  1364      11.447  17.855   4.644
ATOM   6442 O    TIP  1365     -15.594 -21.069   7.080
ATOM   6443 H1   TIP  1365     -15.749 -20.827   6.167
ATOM   6444 H2   TIP  1365     -14.802 -21.606   7.054
ATOM   6445 O    TIP  1366     -17.202   1.216 -17.153
ATOM   6446 H1   TIP  1366     -17.312   1.021 -18.083
ATOM   6447 H2   TIP  1366     -17.991   0.867 -16.739
ATOM   6448 O    TIP  1367       1.224 -27.582 -23.478
ATOM   6449 H1   TIP  1367       0.836 -28.143 -22.806
ATOM   6450 H2   TIP  1367       0.513 -27.424 -24.099
ATOM   6451 O    TIP  1368      -9.588   8.707   5.252
ATOM   6452 H1   TIP  1368     -10.080   8.092   4.709
ATOM   6453 H2   TIP  1368      -9.972   9.562   5.057
ATOM   6454 O    TIP  1369     -28.945   0.637   6.271
ATOM   6455 H1   TIP  1369     -28.410   0.778   7.052
ATOM   6456 H2   TIP  1369     -28.582   1.238   5.620
ATOM   6457 O    TIP  1370       7.245  -4.232   5.254
ATOM   6458 H1   TIP  1370       6.596  -3.539   5.134
ATOM   6459 H2   TIP  1370       6.819  -4.861   5.837
ATOM   6460 O    TIP  1371      17.866  12.121   0.577
ATOM   6461 H1   TIP  1371      17.203  12.116   1.267
ATOM   6462 H2   TIP  1371      18.551  12.702   0.906
ATOM   6463 O    TIP  1372     -27.000  -5.593   6.481
ATOM   6464 H1   TIP  1372     -26.872  -6.360   7.039
ATOM   6465 H2   TIP  1372     -27.863  -5.724   6.088
ATOM   6466 O    TIP  1373      -9.850  27.153  -3.405
ATOM   6467 H1   TIP  1373      -9.968  26.345  -2.906
ATOM   6468 H2   TIP  1373      -9.272  27.689  -2.862
ATOM   6469 O    TIP  1374      23.149 -16.341  -0.719
ATOM   6470 H1   TIP  1374      22.422 -16.002  -0.198
ATOM   6471 H2   TIP  1374      22.868 -16.225  -1.627
ATOM   6472 O    TIP  1375       8.778   0.766  20.473
ATOM   6473 H1   TIP  1375       8.856   0.972  21.404
ATOM   6474 H2   TIP  1375       7.965   1.190  20.200
ATOM   6475 O    TIP  1376     -25.381  29.383  -2.170
ATOM   6476 H1   TIP  1376     -25.886  28.676  -2.572
ATOM   6477 H2   TIP  1376     -25.653  30.171  -2.641
ATOM   6478 O    TIP  1377     -11.578  11.383   0.614
ATOM   6479 H1   TIP  1377     -11.347  12.150   0.090
ATOM   6480 H2   TIP  1377     -12.267  11.691   1.202
ATOM   6481 O    TIP  1378      25.000   3.304  -2.383
ATOM   6482 H1   TIP  1378      25.621   3.891  -1.951
ATOM   6483 H2   TIP  1378      24.955   3.623  -3.284
ATOM   6484 O    TIP  1379      18.633 -23.003  -4.181
ATOM   6485 H1   TIP  1379      19.325 -23.468  -3.711
ATOM   6486 H2   TIP  1379      18.521 -23.497  -4.993
ATOM   6487 O    TIP  1380      -6.981  14.439   6.325
ATOM   6488 H1   TIP  1380      -7.040  14.517   5.373
ATOM   6489 H2   TIP  1380      -6.123  14.047   6.482
ATOM   6490 O    TIP  1381      -1.895   3.919 -17.974
ATOM   6491 H1   TIP  1381      -1.300   3.172 -17.922
ATOM   6492 H2   TIP  1381      -1.688   4.333 -18.812
ATOM   6493 O    TIP  1382       6.559  23.006 -12.215
ATOM   6494 H1   TIP  1382       7.214  23.213 -12.881
ATOM   6495 H2   TIP  1382       6.136  23.843 -12.025
ATOM   6496 O    TIP  1383      14.806  26.513  -4.930
ATOM   6497 H1   TIP  1383      14.333  26.183  -5.694
ATOM   6498 H2   TIP  1383      15.722  26.539  -5.207
ATOM   6499 O    TIP  1384      20.507 -18.789 -18.173
ATOM   6500 H1   TIP  1384      21.065 -19.500 -18.488
ATOM   6501 H2   TIP  1384      19.743 -19.229 -17.800
ATOM   6502 O    TIP  1385      16.769  10.946 -14.830
ATOM   6503 H1   TIP  1385      16.811  10.051 -14.492
ATOM   6504 H2   TIP  1385      16.459  10.848 -15.730
ATOM   6505 O    TIP  1386     -10.679 -16.085 -23.945
ATOM   6506 H1   TIP  1386     -11.231 -15.506 -24.471
ATOM   6507 H2   TIP  1386     -10.299 -16.694 -24.578
ATOM   6508 O    TIP  1387       7.975  28.621   6.648
ATOM   6509 H1   TIP  1387       7.327  29.323   6.698
ATOM   6510 H2   TIP  1387       7.496  27.832   6.901
ATOM   6511 O    TIP  1388     -18.974   6.521  -1.335
ATOM   6512 H1   TIP  1388     -19.876   6.743  -1.565
ATOM   6513 H2   TIP  1388     -18.736   5.822  -1.944
ATOM   6514 O    TIP  1389      -6.315   3.515   1.998
ATOM   6515 H1   TIP  1389      -5.564   3.297   2.551
ATOM   6516 H2   TIP  1389      -6.913   2.775   2.103
ATOM   6517 O    TIP  1390     -23.145 -21.596 -13.905
ATOM   6518 H1   TIP  1390     -23.508 -22.318 -13.391
ATOM   6519 H2   TIP  1390     -22.349 -21.956 -14.296
ATOM   6520 O    TIP  1391     -25.598  -7.902  -9.344
ATOM   6521 H1   TIP  1391     -26.357  -7.411  -9.029
ATOM   6522 H2   TIP  1391     -25.128  -7.286  -9.905
ATOM   6523 O    TIP  1392     -21.021 -23.220   1.298
ATOM   6524 H1   TIP  1392     -21.630 -22.492   1.174
ATOM   6525 H2   TIP  1392     -21.193 -23.529   2.187
ATOM   6526 O    TIP  1393     -25.249  27.143  -8.763
ATOM   6527 H1   TIP  1393     -26.133  26.906  -9.042
ATOM   6528 H2   TIP  1393     -25.341  28.022  -8.395
ATOM   6529 O    TIP  1394      26.541 -12.241  -0.196
ATOM   6530 H1   TIP  1394      25.892 -12.934  -0.075
ATOM   6531 H2   TIP  1394      27.332 -12.699  -0.477
ATOM   6532 O    TIP  1395      10.226  -6.745 -19.462
ATOM   6533 H1   TIP  1395       9.695  -5.958 -19.344
ATOM   6534 H2   TIP  1395      11.125  -6.454 -19.311
ATOM   6535 O    TIP  1396     -14.158 -12.024 -21.229
ATOM   6536 H1   TIP  1396     -13.471 -12.066 -20.563
ATOM   6537 H2   TIP  1396     -13.965 -12.753 -21.819
ATOM   6538 O    TIP  1397     -22.952 -24.944  -7.282
ATOM   6539 H1   TIP  1397     -22.046 -24.871  -7.583
ATOM   6540 H2   TIP  1397     -22.987 -24.408  -6.490
ATOM   6541 O    TIP  1398      22.677  -0.722 -10.857
ATOM   6542 H1   TIP  1398      22.697   0.224 -10.717
ATOM   6543 H2   TIP  1398      23.279  -0.871 -11.586
ATOM   6544 O    TIP  1399     -23.067 -26.582 -23.667
ATOM   6545 H1   TIP  1399     -22.143 -26.631 -23.423
ATOM   6546 H2   TIP  1399     -23.164 -25.717 -24.066
ATOM   6547 O    TIP  1400       2.500  16.461  -8.828
ATOM   6548 H1   TIP  1400       2.996  17.268  -8.689
ATOM   6549 H2   TIP  1400       3.100  15.888  -9.304
ATOM   6550 O    TIP  1401     -22.952  -4.880  29.044
ATOM   6551 H1   TIP  1401     -23.389  -5.717  29.199
ATOM   6552 H2   TIP  1401     -23.635  -4.223  29.181
ATOM   6553 O    TIP  1402      27.714 -24.890   0.581
ATOM   6554 H1   TIP  1402      28.604 -24.743   0.262
ATOM   6555 H2   TIP  1402      27.253 -25.278  -0.163
ATOM   6556 O    TIP  1403      29.249  -6.984  -3.663
ATOM   6557 H1   TIP  1403      28.883  -6.816  -2.795
ATOM   6558 H2   TIP  1403      29.420  -7.925  -3.675
ATOM   6559 O    TIP  1404      -6.132  -8.093  15.684
ATOM   6560 H1   TIP  1404      -5.510  -8.297  14.986
ATOM   6561 H2   TIP  1404      -6.828  -8.742  15.584
ATOM   6562 O    TIP  1405      -6.440  19.698 -16.050
ATOM   6563 H1   TIP  1405      -7.174  20.208 -16.391
ATOM   6564 H2   TIP  1405      -5.677  20.027 -16.524
ATOM   6565 O    TIP  1406      -8.188 -22.652   4.000
ATOM   6566 H1   TIP  1406      -8.145 -22.215   3.150
ATOM   6567 H2   TIP  1406      -9.103 -22.572   4.266
ATOM   6568 O    TIP  1407      -7.875  28.679   1.687
ATOM   6569 H1   TIP  1407      -7.255  28.293   2.305
ATOM   6570 H2   TIP  1407      -7.603  29.594   1.613
ATOM   6571 O    TIP  1408     -12.023  18.901 -18.730
ATOM   6572 H1   TIP  1408     -12.157  17.971 -18.549
ATOM   6573 H2   TIP  1408     -11.803  19.282 -17.880
ATOM   6574 O    TIP  1409     -26.064   7.468  -7.198
ATOM   6575 H1   TIP  1409     -26.129   8.393  -7.436
ATOM   6576 H2   TIP  1409     -26.157   7.458  -6.246
ATOM   6577 O    TIP  1410      13.593 -14.762  13.353
ATOM   6578 H1   TIP  1410      14.159 -14.590  12.601
ATOM   6579 H2   TIP  1410      14.198 -14.955  14.069
ATOM   6580 O    TIP  1411     -11.705  -0.768  13.533
ATOM   6581 H1   TIP  1411     -10.984  -1.315  13.221
ATOM   6582 H2   TIP  1411     -12.267  -0.652  12.768
ATOM   6583 O    TIP  1412       8.875 -19.524  17.204
ATOM   6584 H1   TIP  1412       9.571 -20.180  17.211
ATOM   6585 H2   TIP  1412       9.218 -18.802  17.731
ATOM   6586 O    TIP  1413      17.568  22.559 -11.575
ATOM   6587 H1   TIP  1413      17.816  22.311 -10.685
ATOM   6588 H2   TIP  1413      16.739  23.024 -11.474
ATOM   6589 O    TIP  1414     -15.044  -0.081   8.367
ATOM   6590 H1   TIP  1414     -14.973  -0.582   7.555
ATOM   6591 H2   TIP  1414     -14.895   0.827   8.104
ATOM   6592 O    TIP  1415       9.730  17.966 -28.765
ATOM   6593 H1   TIP  1415      10.442  17.376 -29.011
ATOM   6594 H2   TIP  1415       9.966  18.805 -29.158
ATOM   6595 O    TIP  1416     -20.182  21.656 -24.626
ATOM   6596 H1   TIP  1416     -19.605  20.894 -24.585
ATOM   6597 H2   TIP  1416     -19.652  22.337 -25.041
ATOM   6598 O    TIP  1417      15.683   2.099   1.571
ATOM   6599 H1   TIP  1417      15.292   2.888   1.194
ATOM   6600 H2   TIP  1417      15.366   1.386   1.017
ATOM   6601 O    TIP  1418      -6.920  -0.556  11.221
ATOM   6602 H1   TIP  1418      -7.652  -1.171  11.264
ATOM   6603 H2   TIP  1418      -7.143   0.032  10.499
ATOM   6604 O    TIP  1419      19.135  -3.933 -23.067
ATOM   6605 H1   TIP  1419      19.169  -2.986 -23.201
ATOM   6606 H2   TIP  1419      19.581  -4.301 -23.830
ATOM   6607 O    TIP  1420     -23.673   8.259 -14.196
ATOM   6608 H1   TIP  1420     -24.469   7.767 -14.394
ATOM   6609 H2   TIP  1420     -22.961   7.701 -14.507
ATOM   6610 O    TIP  1421      15.238 -13.716  28.545
ATOM   6611 H1   TIP  1421      15.590 -13.717  29.436
ATOM   6612 H2   TIP  1421      14.825 -14.574  28.449
ATOM   6613 O    TIP  1422      12.710  25.556  -6.486
ATOM   6614 H1   TIP  1422      12.480  24.739  -6.044
ATOM   6615 H2   TIP  1422      11.877  26.012  -6.598
ATOM   6616 O    TIP  1423      -2.865 -17.492  15.821
ATOM   6617 H1   TIP  1423      -2.348 -18.004  16.442
ATOM   6618 H2   TIP  1423      -2.372 -16.679  15.710
ATOM   6619 O    TIP  1424       3.764  -8.831 -27.082
ATOM   6620 H1   TIP  1424       2.830  -8.677 -26.940
ATOM   6621 H2   TIP  1424       4.128  -7.962 -27.248
ATOM   6622 O    TIP  1425       5.797  25.481 -11.350
ATOM   6623 H1   TIP  1425       4.943  25.685 -11.730
ATOM   6624 H2   TIP  1425       6.349  26.227 -11.584
ATOM   6625 O    TIP  1426      11.933   3.399   1.188
ATOM   6626 H1   TIP  1426      12.144   2.792   0.478
ATOM   6627 H2   TIP  1426      12.752   3.863   1.359
ATOM   6628 O    TIP  1427       3.918  12.944 -10.166
ATOM   6629 H1   TIP  1427       3.145  13.346 -10.562
ATOM   6630 H2   TIP  1427       4.654  13.459 -10.497
ATOM   6631 O    TIP  1428      15.809  25.960 -24.578
ATOM   6632 H1   TIP  1428      15.819  25.322 -23.864
ATOM   6633 H2   TIP  1428      16.333  26.692 -24.253
ATOM   6634 O    TIP  1429      -0.669 -26.873   5.444
ATOM   6635 H1   TIP  1429       0.043 -27.439   5.148
ATOM   6636 H2   TIP  1429      -1.127 -26.622   4.642
ATOM   6637 O    TIP  1430      15.171 -11.308 -19.651
ATOM   6638 H1   TIP  1430      15.318 -12.233 -19.453
ATOM   6639 H2   TIP  1430      14.528 -11.022 -19.002
ATOM   6640 O    TIP  1431      22.144 -12.560   1.036
ATOM   6641 H1   TIP  1431      21.726 -11.713   1.194
ATOM   6642 H2   TIP  1431      21.542 -13.020   0.451
ATOM   6643 O    TIP  1432       8.574  23.952 -13.948
ATOM   6644 H1   TIP  1432       8.985  24.613 -14.504
ATOM   6645 H2   TIP  1432       7.895  23.563 -14.499
ATOM   6646 O    TIP  1433     -23.439  25.111  -4.039
ATOM   6647 H1   TIP  1433     -22.759  24.540  -4.395
ATOM   6648 H2   TIP  1433     -23.837  25.519  -4.808
ATOM   6649 O    TIP  1434      18.530 -22.666 -15.077
ATOM   6650 H1   TIP  1434      18.192 -23.208 -14.364
ATOM   6651 H2   TIP  1434      17.950 -22.853 -15.816
ATOM   6652 O    TIP  1435      -5.261 -18.855 -21.318
ATOM   6653 H1   TIP  1435      -6.204 -18.886 -21.478
ATOM   6654 H2   TIP  1435      -4.907 -18.363 -22.059
ATOM   6655 O    TIP  1436      19.828  26.259   1.932
ATOM   6656 H1   TIP  1436      18.902  26.042   2.034
ATOM   6657 H2   TIP  1436      19.943  26.388   0.991
ATOM   6658 O    TIP  1437      -1.825  20.722  -7.963
ATOM   6659 H1   TIP  1437      -2.030  19.840  -7.654
ATOM   6660 H2   TIP  1437      -1.165  20.591  -8.644
ATOM   6661 O    TIP  1438      19.585   5.871 -11.728
ATOM   6662 H1   TIP  1438      18.896   5.655 -12.355
ATOM   6663 H2   TIP  1438      19.196   6.539 -11.163
ATOM   6664 O    TIP  1439      -4.305  -1.188 -28.943
ATOM   6665 H1   TIP  1439      -5.000  -1.663 -28.487
ATOM   6666 H2   TIP  1439      -4.251  -0.347 -28.489
ATOM   6667 O    TIP  1440     -26.728 -14.347 -16.899
ATOM   6668 H1   TIP  1440     -27.521 -14.876 -16.978
ATOM   6669 H2   TIP  1440     -26.696 -14.097 -15.976
ATOM   6670 O    TIP  1441      20.921 -17.725 -15.732
ATOM   6671 H1   TIP  1441      21.078 -18.553 -15.279
ATOM   6672 H2   TIP  1441      20.457 -17.972 -16.532
ATOM   6673 O    TIP  1442     -20.508  -0.039  -0.655
ATOM   6674 H1   TIP  1442     -20.647   0.783  -0.186
ATOM   6675 H2   TIP  1442     -20.716   0.165  -1.567
ATOM   6676 O    TIP  1443     -13.330  13.547  -0.421
ATOM   6677 H1   TIP  1443     -13.417  12.989  -1.193
ATOM   6678 H2   TIP  1443     -12.403  13.783  -0.397
ATOM   6679 O    TIP  1444      -9.899  16.564   6.117
ATOM   6680 H1   TIP  1444     -10.819  16.607   6.375
ATOM   6681 H2   TIP  1444      -9.419  16.506   6.943
ATOM   6682 O    TIP  1445     -17.328   6.177   0.832
ATOM   6683 H1   TIP  1445     -17.132   7.039   1.199
ATOM   6684 H2   TIP  1445     -17.919   6.356   0.101
ATOM   6685 O    TIP  1446      13.817  25.642   5.551
ATOM   6686 H1   TIP  1446      12.960  25.482   5.156
ATOM   6687 H2   TIP  1446      14.046  24.815   5.973
ATOM   6688 O    TIP  1447     -22.347  -7.724  -3.466
ATOM   6689 H1   TIP  1447     -21.827  -8.208  -4.108
ATOM   6690 H2   TIP  1447     -23.250  -7.986  -3.641
ATOM   6691 O    TIP  1448      -8.951  21.343 -22.306
ATOM   6692 H1   TIP  1448      -9.619  20.668 -22.185
ATOM   6693 H2   TIP  1448      -8.881  21.444 -23.255
ATOM   6694 O    TIP  1449      -3.026  -2.860  24.276
ATOM   6695 H1   TIP  1449      -3.892  -2.951  24.674
ATOM   6696 H2   TIP  1449      -2.927  -3.644  23.735
ATOM   6697 O    TIP  1450      17.924   5.547  -4.773
ATOM   6698 H1   TIP  1450      18.640   6.088  -5.104
ATOM   6699 H2   TIP  1450      18.175   5.338  -3.874
ATOM   6700 O    TIP  1451       1.782  27.504   9.990
ATOM   6701 H1   TIP  1451       1.528  27.936  10.805
ATOM   6702 H2   TIP  1451       0.983  27.495   9.463
ATOM   6703 O    TIP  1452      -7.922  21.849  -9.560
ATOM   6704 H1   TIP  1452      -7.772  20.914  -9.420
ATOM   6705 H2   TIP  1452      -8.217  21.911 -10.468
ATOM   6706 O    TIP  1453     -27.899 -17.538 -15.401
ATOM   6707 H1   TIP  1453     -27.219 -17.586 -16.073
ATOM   6708 H2   TIP  1453     -28.270 -16.661 -15.495
ATOM   6709 O    TIP  1454     -18.279 -29.231  -3.531
ATOM   6710 H1   TIP  1454     -19.129 -29.633  -3.708
ATOM   6711 H2   TIP  1454     -17.923 -29.731  -2.797
ATOM   6712 O    TIP  1455       9.003 -27.571   4.773
ATOM   6713 H1   TIP  1455       8.658 -27.687   5.658
ATOM   6714 H2   TIP  1455       9.935 -27.395   4.898
ATOM   6715 O    TIP  1456      -0.034  20.156   7.692
ATOM   6716 H1   TIP  1456       0.434  20.987   7.773
ATOM   6717 H2   TIP  1456      -0.953  20.405   7.594
ATOM   6718 O    TIP  1457     -29.054   5.343 -14.653
ATOM   6719 H1   TIP  1457     -29.667   5.324 -13.918
ATOM   6720 H2   TIP  1457     -28.760   6.253 -14.698
ATOM   6721 O    TIP  1458      -8.162 -19.723  27.629
ATOM   6722 H1   TIP  1458      -8.301 -19.171  28.399
ATOM   6723 H2   TIP  1458      -7.418 -20.278  27.863
ATOM   6724 O    TIP  1459      12.031   3.151 -25.575
ATOM   6725 H1   TIP  1459      12.691   3.740 -25.940
ATOM   6726 H2   TIP  1459      12.259   3.079 -24.648
ATOM   6727 O    TIP  1460      13.750  18.917   5.126
ATOM   6728 H1   TIP  1460      13.216  19.507   4.596
ATOM   6729 H2   TIP  1460      14.619  18.955   4.727
ATOM   6730 O    TIP  1461      20.843   9.560 -11.885
ATOM   6731 H1   TIP  1461      19.903   9.561 -11.702
ATOM   6732 H2   TIP  1461      20.918   9.950 -12.756
ATOM   6733 O    TIP  1462      -6.628 -25.231   8.063
ATOM   6734 H1   TIP  1462      -6.948 -26.094   8.325
ATOM   6735 H2   TIP  1462      -7.300 -24.622   8.368
ATOM   6736 O    TIP  1463     -28.159 -13.385 -26.319
ATOM   6737 H1   TIP  1463     -27.297 -13.005 -26.150
ATOM   6738 H2   TIP  1463     -28.250 -14.076 -25.663
ATOM   6739 O    TIP  1464     -13.872 -10.897  14.521
ATOM   6740 H1   TIP  1464     -14.342 -11.728  14.597
ATOM   6741 H2   TIP  1464     -14.552 -10.254  14.321
ATOM   6742 O    TIP  1465      15.519  14.434 -20.477
ATOM   6743 H1   TIP  1465      15.542  13.680 -19.889
ATOM   6744 H2   TIP  1465      15.705  15.185 -19.913
ATOM   6745 O    TIP  1466      18.997   8.784 -17.721
ATOM   6746 H1   TIP  1466      19.661   8.772 -18.410
ATOM   6747 H2   TIP  1466      18.764   7.864 -17.595
ATOM   6748 O    TIP  1467     -27.819 -15.313 -11.679
ATOM   6749 H1   TIP  1467     -26.872 -15.243 -11.563
ATOM   6750 H2   TIP  1467     -27.983 -16.253 -11.757
ATOM   6751 O    TIP  1468      22.807   2.573  -0.951
ATOM   6752 H1   TIP  1468      22.782   1.624  -0.833
ATOM   6753 H2   TIP  1468      23.570   2.726  -1.509
ATOM   6754 O    TIP  1469     -25.657 -29.151   3.881
ATOM   6755 H1   TIP  1469     -25.063 -29.822   3.545
ATOM   6756 H2   TIP  1469     -26.532 -29.487   3.690
ATOM   6757 O    TIP  1470      14.921   1.040 -24.047
ATOM   6758 H1   TIP  1470      15.805   1.389 -24.165
ATOM   6759 H2   TIP  1470      14.595   0.906 -24.937
ATOM   6760 O    TIP  1471      19.228 -26.742 -10.657
ATOM   6761 H1   TIP  1471      20.051 -26.514 -11.088
ATOM   6762 H2   TIP  1471      18.808 -25.901 -10.478
ATOM   6763 O    TIP  1472     -11.166 -13.848   9.525
ATOM   6764 H1   TIP  1472     -11.253 -14.286  10.372
ATOM   6765 H2   TIP  1472     -10.848 -14.529   8.933
ATOM   6766 O    TIP  1473      22.909   5.529 -19.417
ATOM   6767 H1   TIP  1473      22.516   5.591 -20.287
ATOM   6768 H2   TIP  1473      23.736   5.069 -19.558
ATOM   6769 O    TIP  1474      -1.004  27.334  -5.326
ATOM   6770 H1   TIP  1474      -0.315  26.684  -5.186
ATOM   6771 H2   TIP  1474      -1.234  27.246  -6.251
ATOM   6772 O    TIP  1475       6.992 -10.909 -29.287
ATOM   6773 H1   TIP  1475       7.363 -10.615 -30.119
ATOM   6774 H2   TIP  1475       7.737 -11.269 -28.806
ATOM   6775 O    TIP  1476     -14.104   2.007   6.699
ATOM   6776 H1   TIP  1476     -13.194   1.739   6.824
ATOM   6777 H2   TIP  1476     -14.104   2.480   5.868
ATOM   6778 O    TIP  1477     -19.157  -7.498 -24.757
ATOM   6779 H1   TIP  1477     -18.349  -6.996 -24.654
ATOM   6780 H2   TIP  1477     -19.657  -7.016 -25.415
ATOM   6781 O    TIP  1478     -26.898  -4.508  -3.345
ATOM   6782 H1   TIP  1478     -27.252  -4.027  -2.598
ATOM   6783 H2   TIP  1478     -27.420  -4.213  -4.091
ATOM   6784 O    TIP  1479     -13.736 -10.541   6.076
ATOM   6785 H1   TIP  1479     -14.555 -10.362   6.537
ATOM   6786 H2   TIP  1479     -13.355 -11.285   6.541
ATOM   6787 O    TIP  1480       0.254  -8.447  19.026
ATOM   6788 H1   TIP  1480       0.706  -8.323  18.192
ATOM   6789 H2   TIP  1480       0.917  -8.819  19.607
ATOM   6790 O    TIP  1481      29.512  10.331  -1.571
ATOM   6791 H1   TIP  1481      28.833   9.950  -1.015
ATOM   6792 H2   TIP  1481      29.304  10.021  -2.453
ATOM   6793 O    TIP  1482      16.331 -24.242 -26.071
ATOM   6794 H1   TIP  1482      17.008 -24.838 -25.752
ATOM   6795 H2   TIP  1482      16.628 -23.988 -26.945
ATOM   6796 O    TIP  1483     -13.542 -13.837  12.201
ATOM   6797 H1   TIP  1483     -13.209 -14.725  12.072
ATOM   6798 H2   TIP  1483     -13.923 -13.848  13.079
ATOM   6799 O    TIP  1484      10.199  22.047 -12.850
ATOM   6800 H1   TIP  1484       9.695  22.829 -13.075
ATOM   6801 H2   TIP  1484      11.107  22.285 -13.037
ATOM   6802 O    TIP  1485      -1.306 -27.549  12.831
ATOM   6803 H1   TIP  1485      -0.855 -26.739  13.068
ATOM   6804 H2   TIP  1485      -1.806 -27.783  13.612
ATOM   6805 O    TIP  1486      28.437 -15.702  -8.250
ATOM   6806 H1   TIP  1486      29.125 -16.342  -8.429
ATOM   6807 H2   TIP  1486      27.805 -15.823  -8.959
ATOM   6808 O    TIP  1487       7.860  -9.183   9.825
ATOM   6809 H1   TIP  1487       7.638  -8.504   9.187
ATOM   6810 H2   TIP  1487       7.730 -10.006   9.355
ATOM   6811 O    TIP  1488      12.699  -8.894 -19.472
ATOM   6812 H1   TIP  1488      12.719  -7.948 -19.618
ATOM   6813 H2   TIP  1488      12.407  -9.260 -20.307
ATOM   6814 O    TIP  1489      16.381   3.214  -2.093
ATOM   6815 H1   TIP  1489      17.261   3.019  -2.415
ATOM   6816 H2   TIP  1489      15.838   2.502  -2.430
ATOM   6817 O    TIP  1490      -1.184  28.527 -18.562
ATOM   6818 H1   TIP  1490      -1.873  28.355 -17.919
ATOM   6819 H2   TIP  1490      -0.402  28.120 -18.190
ATOM   6820 O    TIP  1491     -12.083  15.653  -5.190
ATOM   6821 H1   TIP  1491     -11.276  15.519  -5.688
ATOM   6822 H2   TIP  1491     -12.131  14.900  -4.602
ATOM   6823 O    TIP  1492      -2.269  24.448   4.202
ATOM   6824 H1   TIP  1492      -2.195  23.545   4.509
ATOM   6825 H2   TIP  1492      -2.029  24.409   3.276
ATOM   6826 O    TIP  1493      21.239 -26.940 -15.975
ATOM   6827 H1   TIP  1493      21.303 -27.517 -15.214
ATOM   6828 H2   TIP  1493      20.644 -27.394 -16.571
ATOM   6829 O    TIP  1494       6.150  -6.523  16.188
ATOM   6830 H1   TIP  1494       6.571  -6.056  15.467
ATOM   6831 H2   TIP  1494       5.657  -7.225  15.765
ATOM   6832 O    TIP  1495       1.253  -0.335  12.020
ATOM   6833 H1   TIP  1495       0.347  -0.051  11.904
ATOM   6834 H2   TIP  1495       1.193  -1.279  12.167
ATOM   6835 O    TIP  1496      17.542  10.042  -1.183
ATOM   6836 H1   TIP  1496      16.755   9.809  -0.692
ATOM   6837 H2   TIP  1496      17.788  10.904  -0.848
ATOM   6838 O    TIP  1497      15.707  -3.100 -22.260
ATOM   6839 H1   TIP  1497      14.846  -3.517 -22.297
ATOM   6840 H2   TIP  1497      16.326  -3.829 -22.233
ATOM   6841 O    TIP  1498      25.793   3.636   5.385
ATOM   6842 H1   TIP  1498      26.685   3.506   5.064
ATOM   6843 H2   TIP  1498      25.886   4.246   6.116
ATOM   6844 O    TIP  1499       3.808  24.810   7.554
ATOM   6845 H1   TIP  1499       3.011  24.302   7.402
ATOM   6846 H2   TIP  1499       4.069  25.113   6.685
ATOM   6847 O    TIP  1500     -21.044  -8.482 -16.980
ATOM   6848 H1   TIP  1500     -21.897  -8.135 -17.240
ATOM   6849 H2   TIP  1500     -21.099  -8.569 -16.029
ATOM   6850 O    TIP  1501      15.564   2.357  -6.231
ATOM   6851 H1   TIP  1501      14.775   1.933  -5.894
ATOM   6852 H2   TIP  1501      15.526   3.248  -5.883
ATOM   6853 O    TIP  1502       4.458   7.730  -0.383
ATOM   6854 H1   TIP  1502       4.287   7.370   0.487
ATOM   6855 H2   TIP  1502       4.184   7.039  -0.987
ATOM   6856 O    TIP  1503      17.896   7.718 -23.851
ATOM   6857 H1   TIP  1503      18.360   8.085 -24.604
ATOM   6858 H2   TIP  1503      17.563   8.481 -23.379
ATOM   6859 O    TIP  1504     -21.672  21.371  -4.240
ATOM   6860 H1   TIP  1504     -21.567  20.680  -4.894
ATOM   6861 H2   TIP  1504     -22.204  20.972  -3.552
ATOM   6862 O    TIP  1505      -8.631  -3.867  20.778
ATOM   6863 H1   TIP  1505      -9.473  -3.830  21.231
ATOM   6864 H2   TIP  1505      -8.170  -4.599  21.186
ATOM   6865 O    TIP  1506     -10.868 -15.530   7.454
ATOM   6866 H1   TIP  1506     -10.769 -15.659   6.510
ATOM   6867 H2   TIP  1506     -11.514 -16.185   7.719
ATOM   6868 O    TIP  1507     -27.327 -10.252  -7.605
ATOM   6869 H1   TIP  1507     -27.701 -10.541  -6.772
ATOM   6870 H2   TIP  1507     -27.476 -10.984  -8.202
ATOM   6871 O    TIP  1508     -11.747 -17.838   8.313
ATOM   6872 H1   TIP  1508     -11.323 -17.907   7.458
ATOM   6873 H2   TIP  1508     -12.394 -18.543   8.319
ATOM   6874 O    TIP  1509      -1.238  19.784 -11.443
ATOM   6875 H1   TIP  1509      -2.160  19.841 -11.192
ATOM   6876 H2   TIP  1509      -0.903  20.673 -11.330
ATOM   6877 O    TIP  1510     -12.475  28.677 -21.350
ATOM   6878 H1   TIP  1510     -12.662  28.891 -20.436
ATOM   6879 H2   TIP  1510     -12.164  27.773 -21.326
ATOM   6880 O    TIP  1511       3.654  -2.697   6.624
ATOM   6881 H1   TIP  1511       3.870  -3.628   6.586
ATOM   6882 H2   TIP  1511       4.464  -2.274   6.908
ATOM   6883 O    TIP  1512      19.641  14.228   1.668
ATOM   6884 H1   TIP  1512      19.662  14.173   0.713
ATOM   6885 H2   TIP  1512      20.295  14.891   1.886
ATOM   6886 O    TIP  1513     -15.229  17.476  -9.011
ATOM   6887 H1   TIP  1513     -15.398  17.655  -8.086
ATOM   6888 H2   TIP  1513     -15.280  16.524  -9.085
ATOM   6889 O    TIP  1514      16.282  -5.764  28.547
ATOM   6890 H1   TIP  1514      17.091  -6.274  28.511
ATOM   6891 H2   TIP  1514      15.614  -6.390  28.825
ATOM   6892 O    TIP  1515       3.023 -24.498   0.556
ATOM   6893 H1   TIP  1515       2.082 -24.525   0.385
ATOM   6894 H2   TIP  1515       3.226 -23.566   0.638
ATOM   6895 O    TIP  1516      -8.823  22.511   2.027
ATOM   6896 H1   TIP  1516      -8.686  23.317   1.528
ATOM   6897 H2   TIP  1516      -9.711  22.236   1.799
ATOM   6898 O    TIP  1517       2.927  14.119  -5.140
ATOM   6899 H1   TIP  1517       3.049  13.499  -5.858
ATOM   6900 H2   TIP  1517       3.786  14.174  -4.721
ATOM   6901 O    TIP  1518      13.811 -28.589  17.126
ATOM   6902 H1   TIP  1518      14.018 -28.003  17.854
ATOM   6903 H2   TIP  1518      14.655 -28.762  16.709
ATOM   6904 O    TIP  1519       4.412 -18.099 -20.910
ATOM   6905 H1   TIP  1519       4.783 -18.742 -20.306
ATOM   6906 H2   TIP  1519       5.123 -17.905 -21.521
ATOM   6907 O    TIP  1520      -4.587 -27.016   9.333
ATOM   6908 H1   TIP  1520      -4.813 -27.902   9.050
ATOM   6909 H2   TIP  1520      -5.414 -26.535   9.300
ATOM   6910 O    TIP  1521     -28.122  -9.193   2.235
ATOM   6911 H1   TIP  1521     -27.989  -8.926   3.144
ATOM   6912 H2   TIP  1521     -27.606  -9.993   2.141
ATOM   6913 O    TIP  1522       8.332 -16.053 -25.268
ATOM   6914 H1   TIP  1522       7.475 -16.435 -25.458
ATOM   6915 H2   TIP  1522       8.160 -15.404 -24.586
ATOM   6916 O    TIP  1523      -2.809  13.622  -3.530
ATOM   6917 H1   TIP  1523      -2.208  13.438  -4.252
ATOM   6918 H2   TIP  1523      -2.465  14.419  -3.128
ATOM   6919 O    TIP  1524       9.046 -10.707  14.898
ATOM   6920 H1   TIP  1524       8.943 -11.168  14.065
ATOM   6921 H2   TIP  1524       9.798 -10.132  14.764
ATOM   6922 O    TIP  1525      17.060  -4.915   4.848
ATOM   6923 H1   TIP  1525      16.492  -5.290   4.175
ATOM   6924 H2   TIP  1525      16.472  -4.397   5.397
ATOM   6925 O    TIP  1526      -4.689  -6.128 -24.543
ATOM   6926 H1   TIP  1526      -3.850  -5.917 -24.135
ATOM   6927 H2   TIP  1526      -4.822  -5.437 -25.192
ATOM   6928 O    TIP  1527      -5.012 -29.349   7.201
ATOM   6929 H1   TIP  1527      -4.347 -28.762   6.840
ATOM   6930 H2   TIP  1527      -4.520 -30.110   7.508
ATOM   6931 O    TIP  1528     -10.116   5.091   5.287
ATOM   6932 H1   TIP  1528     -10.183   4.148   5.141
ATOM   6933 H2   TIP  1528      -9.276   5.206   5.733
ATOM   6934 O    TIP  1529     -22.848 -20.092 -21.965
ATOM   6935 H1   TIP  1529     -23.251 -19.269 -22.240
ATOM   6936 H2   TIP  1529     -23.204 -20.254 -21.091
ATOM   6937 O    TIP  1530      16.005   4.670   9.737
ATOM   6938 H1   TIP  1530      15.318   4.006   9.787
ATOM   6939 H2   TIP  1530      16.323   4.754  10.636
ATOM   6940 O    TIP  1531      13.311  14.585 -17.430
ATOM   6941 H1   TIP  1531      13.122  13.658 -17.282
ATOM   6942 H2   TIP  1531      14.235  14.606 -17.676
ATOM   6943 O    TIP  1532      -0.006  22.725  16.316
ATOM   6944 H1   TIP  1532       0.162  22.307  15.472
ATOM   6945 H2   TIP  1532       0.767  22.524  16.843
ATOM   6946 O    TIP  1533      -6.436   3.326 -17.761
ATOM   6947 H1   TIP  1533      -6.485   2.372 -17.699
ATOM   6948 H2   TIP  1533      -6.496   3.509 -18.699
ATOM   6949 O    TIP  1534      -9.221  19.361  -2.378
ATOM   6950 H1   TIP  1534      -8.591  19.840  -1.839
ATOM   6951 H2   TIP  1534      -9.985  19.249  -1.814
ATOM   6952 O    TIP  1535      -0.746  -6.687 -25.437
ATOM   6953 H1   TIP  1535       0.038  -7.187 -25.664
ATOM   6954 H2   TIP  1535      -1.440  -7.343 -25.375
ATOM   6955 O    TIP  1536      -4.875  12.510 -15.952
ATOM   6956 H1   TIP  1536      -5.093  12.060 -16.768
ATOM   6957 H2   TIP  1536      -4.425  13.307 -16.229
ATOM   6958 O    TIP  1537     -24.890  -6.018   2.892
ATOM   6959 H1   TIP  1537     -25.443  -5.841   2.131
ATOM   6960 H2   TIP  1537     -24.982  -5.240   3.442
ATOM   6961 O    TIP  1538     -12.013  19.580  -0.817
ATOM   6962 H1   TIP  1538     -12.313  19.268  -1.670
ATOM   6963 H2   TIP  1538     -11.649  18.804  -0.392
ATOM   6964 O    TIP  1539      -6.300 -20.824 -28.649
ATOM   6965 H1   TIP  1539      -5.765 -20.180 -28.186
ATOM   6966 H2   TIP  1539      -7.156 -20.776 -28.225
ATOM   6967 O    TIP  1540     -19.463   9.161 -11.967
ATOM   6968 H1   TIP  1540     -19.519   8.675 -12.789
ATOM   6969 H2   TIP  1540     -19.651  10.068 -12.210
ATOM   6970 O    TIP  1541      -4.598 -18.443  26.981
ATOM   6971 H1   TIP  1541      -4.986 -19.315  27.059
ATOM   6972 H2   TIP  1541      -5.169 -17.878  27.501
ATOM   6973 O    TIP  1542      -1.171  -2.702 -21.280
ATOM   6974 H1   TIP  1542      -1.363  -3.452 -20.717
ATOM   6975 H2   TIP  1542      -0.882  -3.090 -22.106
ATOM   6976 O    TIP  1543       9.178  -8.322   6.429
ATOM   6977 H1   TIP  1543       9.620  -8.379   7.276
ATOM   6978 H2   TIP  1543       9.823  -7.921   5.847
ATOM   6979 O    TIP  1544      15.453   6.752 -23.009
ATOM   6980 H1   TIP  1544      16.315   6.853 -23.411
ATOM   6981 H2   TIP  1544      15.010   6.099 -23.551
ATOM   6982 O    TIP  1545      14.346 -28.087   6.232
ATOM   6983 H1   TIP  1545      13.896 -27.905   7.056
ATOM   6984 H2   TIP  1545      15.170 -28.499   6.492
ATOM   6985 O    TIP  1546       4.091 -25.073  12.539
ATOM   6986 H1   TIP  1546       4.004 -25.900  13.013
ATOM   6987 H2   TIP  1546       4.627 -25.288  11.776
ATOM   6988 O    TIP  1547       1.398  17.485  -0.181
ATOM   6989 H1   TIP  1547       1.478  16.532  -0.170
ATOM   6990 H2   TIP  1547       1.327  17.732   0.740
ATOM   6991 O    TIP  1548     -12.967  24.869  -3.248
ATOM   6992 H1   TIP  1548     -12.214  24.653  -2.698
ATOM   6993 H2   TIP  1548     -13.695  24.382  -2.861
ATOM   6994 O    TIP  1549      12.795  26.077  -2.915
ATOM   6995 H1   TIP  1549      12.545  25.158  -3.002
ATOM   6996 H2   TIP  1549      13.547  26.178  -3.498
ATOM   6997 O    TIP  1550      15.850  -9.374   6.718
ATOM   6998 H1   TIP  1550      15.541 -10.238   6.447
ATOM   6999 H2   TIP  1550      16.790  -9.386   6.536
ATOM   7000 O    TIP  1551      -0.346  22.219 -21.489
ATOM   7001 H1   TIP  1551      -0.789  23.064 -21.407
ATOM   7002 H2   TIP  1551      -1.001  21.641 -21.879
ATOM   7003 O    TIP  1552     -16.354 -21.538 -24.530
ATOM   7004 H1   TIP  1552     -17.239 -21.185 -24.441
ATOM   7005 H2   TIP  1552     -16.475 -22.486 -24.571
ATOM   7006 O    TIP  1553      10.599 -29.142  -4.494
ATOM   7007 H1   TIP  1553      10.736 -28.297  -4.065
ATOM   7008 H2   TIP  1553      10.835 -29.790  -3.830
ATOM   7009 O    TIP  1554     -28.764 -17.461  -4.514
ATOM   7010 H1   TIP  1554     -28.635 -18.168  -3.882
ATOM   7011 H2   TIP  1554     -29.341 -16.842  -4.069
ATOM   7012 O    TIP  1555      20.331   0.972  -2.007
ATOM   7013 H1   TIP  1555      20.304   1.576  -1.266
ATOM   7014 H2   TIP  1555      21.111   0.439  -1.855
ATOM   7015 O    TIP  1556     -23.589 -15.304   6.587
ATOM   7016 H1   TIP  1556     -23.040 -14.680   6.112
ATOM   7017 H2   TIP  1556     -23.591 -14.984   7.489
ATOM   7018 O    TIP  1557       7.426 -21.366 -20.629
ATOM   7019 H1   TIP  1557       7.782 -21.389 -21.516
ATOM   7020 H2   TIP  1557       6.865 -22.140 -20.574
ATOM   7021 O    TIP  1558      15.408 -25.008   8.374
ATOM   7022 H1   TIP  1558      15.993 -25.621   8.818
ATOM   7023 H2   TIP  1558      15.905 -24.710   7.613
ATOM   7024 O    TIP  1559     -12.956 -22.453 -20.119
ATOM   7025 H1   TIP  1559     -13.533 -22.920 -19.515
ATOM   7026 H2   TIP  1559     -13.521 -22.211 -20.853
ATOM   7027 O    TIP  1560      16.782   6.362 -20.506
ATOM   7028 H1   TIP  1560      16.099   6.630 -21.121
ATOM   7029 H2   TIP  1560      16.443   5.563 -20.103
ATOM   7030 O    TIP  1561      17.168  29.214   3.127
ATOM   7031 H1   TIP  1561      16.711  29.866   2.597
ATOM   7032 H2   TIP  1561      16.485  28.598   3.393
ATOM   7033 O    TIP  1562      23.080 -15.431  -3.526
ATOM   7034 H1   TIP  1562      23.686 -14.742  -3.253
ATOM   7035 H2   TIP  1562      23.525 -15.869  -4.252
ATOM   7036 O    TIP  1563     -26.974  -7.080 -18.895
ATOM   7037 H1   TIP  1563     -26.484  -7.833 -19.224
ATOM   7038 H2   TIP  1563     -27.614  -6.892 -19.582
ATOM   7039 O    TIP  1564      28.824 -12.530  -9.925
ATOM   7040 H1   TIP  1564      29.767 -12.421  -9.808
ATOM   7041 H2   TIP  1564      28.577 -13.198  -9.286
ATOM   7042 O    TIP  1565       0.853 -24.420 -22.993
ATOM   7043 H1   TIP  1565       0.784 -25.029 -23.728
ATOM   7044 H2   TIP  1565       1.412 -24.870 -22.359
ATOM   7045 O    TIP  1566       3.942  18.504   1.881
ATOM   7046 H1   TIP  1566       3.141  18.032   2.106
ATOM   7047 H2   TIP  1566       3.978  19.228   2.505
ATOM   7048 O    TIP  1567     -23.489 -28.016 -14.875
ATOM   7049 H1   TIP  1567     -22.926 -28.076 -14.104
ATOM   7050 H2   TIP  1567     -24.203 -28.629 -14.700
ATOM   7051 O    TIP  1568       5.113 -19.780 -19.059
ATOM   7052 H1   TIP  1568       5.495 -20.657 -19.064
ATOM   7053 H2   TIP  1568       4.409 -19.828 -18.413
ATOM   7054 O    TIP  1569      -1.660 -26.683   8.878
ATOM   7055 H1   TIP  1569      -2.581 -26.764   9.123
ATOM   7056 H2   TIP  1569      -1.351 -25.913   9.356
ATOM   7057 O    TIP  1570      -8.256  25.109   0.801
ATOM   7058 H1   TIP  1570      -7.754  25.652   0.194
ATOM   7059 H2   TIP  1570      -9.122  25.037   0.400
ATOM   7060 O    TIP  1571      14.791   9.348 -22.298
ATOM   7061 H1   TIP  1571      15.653   9.690 -22.531
ATOM   7062 H2   TIP  1571      14.857   8.405 -22.448
ATOM   7063 O    TIP  1572      12.540 -10.728   8.256
ATOM   7064 H1   TIP  1572      12.315 -11.423   7.637
ATOM   7065 H2   TIP  1572      11.986  -9.991   8.001
ATOM   7066 O    TIP  1573      21.675   7.542  12.534
ATOM   7067 H1   TIP  1573      22.424   8.138  12.539
ATOM   7068 H2   TIP  1573      21.715   7.112  11.680
ATOM   7069 O    TIP  1574     -29.327  -4.578  -9.912
ATOM   7070 H1   TIP  1574     -28.553  -4.959  -9.496
ATOM   7071 H2   TIP  1574     -29.020  -3.748 -10.276
ATOM   7072 O    TIP  1575       3.429  26.142 -17.243
ATOM   7073 H1   TIP  1575       3.036  25.284 -17.400
ATOM   7074 H2   TIP  1575       3.639  26.143 -16.309
ATOM   7075 O    TIP  1576      15.360  -3.483   6.296
ATOM   7076 H1   TIP  1576      14.441  -3.739   6.368
ATOM   7077 H2   TIP  1576      15.334  -2.545   6.108
ATOM   7078 O    TIP  1577      -9.141  16.448 -18.149
ATOM   7079 H1   TIP  1577      -8.695  16.402 -17.304
ATOM   7080 H2   TIP  1577      -8.700  15.793 -18.690
ATOM   7081 O    TIP  1578      10.459 -15.358   4.301
ATOM   7082 H1   TIP  1578       9.851 -16.072   4.112
ATOM   7083 H2   TIP  1578      10.396 -14.780   3.541
ATOM   7084 O    TIP  1579      -0.147  19.175 -14.410
ATOM   7085 H1   TIP  1579      -0.909  19.026 -13.851
ATOM   7086 H2   TIP  1579      -0.366  19.960 -14.911
ATOM   7087 O    TIP  1580       7.988 -17.904 -29.123
ATOM   7088 H1   TIP  1580       8.572 -17.522 -28.468
ATOM   7089 H2   TIP  1580       8.576 -18.288 -29.774
ATOM   7090 O    TIP  1581     -22.632 -14.934 -21.780
ATOM   7091 H1   TIP  1581     -22.362 -14.132 -21.335
ATOM   7092 H2   TIP  1581     -23.512 -14.745 -22.104
ATOM   7093 O    TIP  1582       0.935  25.526  -7.876
ATOM   7094 H1   TIP  1582       1.517  25.181  -8.552
ATOM   7095 H2   TIP  1582       1.086  26.471  -7.886
ATOM   7096 O    TIP  1583     -14.280  28.024  -9.009
ATOM   7097 H1   TIP  1583     -13.996  28.695  -9.630
ATOM   7098 H2   TIP  1583     -13.900  27.212  -9.342
ATOM   7099 O    TIP  1584       6.160  15.610 -17.366
ATOM   7100 H1   TIP  1584       6.591  15.890 -18.174
ATOM   7101 H2   TIP  1584       5.539  14.938 -17.645
ATOM   7102 O    TIP  1585      -0.705  13.171  -5.217
ATOM   7103 H1   TIP  1585      -0.845  12.912  -6.127
ATOM   7104 H2   TIP  1585       0.068  13.734  -5.243
ATOM   7105 O    TIP  1586       2.049 -19.456 -21.862
ATOM   7106 H1   TIP  1586       2.862 -19.054 -21.557
ATOM   7107 H2   TIP  1586       2.253 -20.388 -21.934
ATOM   7108 O    TIP  1587      28.623   1.205   1.874
ATOM   7109 H1   TIP  1587      28.589   0.873   2.771
ATOM   7110 H2   TIP  1587      28.216   2.070   1.922
ATOM   7111 O    TIP  1588      24.237 -17.956 -11.486
ATOM   7112 H1   TIP  1588      23.787 -17.390 -10.860
ATOM   7113 H2   TIP  1588      24.962 -18.335 -10.990
ATOM   7114 O    TIP  1589     -14.280  18.898  -6.400
ATOM   7115 H1   TIP  1589     -13.732  18.174  -6.099
ATOM   7116 H2   TIP  1589     -14.867  19.077  -5.666
ATOM   7117 O    TIP  1590       6.647  11.987 -23.110
ATOM   7118 H1   TIP  1590       7.370  11.859 -23.724
ATOM   7119 H2   TIP  1590       6.668  11.212 -22.549
ATOM   7120 O    TIP  1591     -21.224  25.228   3.069
ATOM   7121 H1   TIP  1591     -21.534  24.798   3.866
ATOM   7122 H2   TIP  1591     -20.702  24.561   2.624
ATOM   7123 O    TIP  1592      -7.380  17.015 -15.851
ATOM   7124 H1   TIP  1592      -7.442  17.081 -14.898
ATOM   7125 H2   TIP  1592      -7.186  17.906 -16.141
ATOM   7126 O    TIP  1593     -16.906 -24.238   3.392
ATOM   7127 H1   TIP  1593     -16.996 -23.383   2.973
ATOM   7128 H2   TIP  1593     -17.550 -24.229   4.099
ATOM   7129 O    TIP  1594     -21.425  -0.036  28.458
ATOM   7130 H1   TIP  1594     -20.790   0.102  27.755
ATOM   7131 H2   TIP  1594     -21.368   0.755  28.993
ATOM   7132 O    TIP  1595     -13.270  25.967  -5.659
ATOM   7133 H1   TIP  1595     -13.994  25.454  -6.017
ATOM   7134 H2   TIP  1595     -13.125  25.602  -4.786
ATOM   7135 O    TIP  1596       5.849 -19.320 -24.865
ATOM   7136 H1   TIP  1596       5.256 -18.670 -25.242
ATOM   7137 H2   TIP  1596       6.070 -19.896 -25.596
ATOM   7138 O    TIP  1597      19.561 -20.930  -0.555
ATOM   7139 H1   TIP  1597      19.636 -21.174   0.367
ATOM   7140 H2   TIP  1597      18.622 -20.812  -0.697
ATOM   7141 O    TIP  1598     -19.336  -8.070  -0.892
ATOM   7142 H1   TIP  1598     -18.474  -8.255  -0.521
ATOM   7143 H2   TIP  1598     -19.954  -8.349  -0.217
ATOM   7144 O    TIP  1599      -3.292   4.804   9.656
ATOM   7145 H1   TIP  1599      -2.440   4.471   9.937
ATOM   7146 H2   TIP  1599      -3.133   5.168   8.786
ATOM   7147 O    TIP  1600      13.587 -18.333 -22.979
ATOM   7148 H1   TIP  1600      14.469 -18.089 -22.700
ATOM   7149 H2   TIP  1600      13.714 -19.092 -23.547
ATOM   7150 O    TIP  1601     -12.057 -19.986  18.732
ATOM   7151 H1   TIP  1601     -11.271 -19.489  18.958
ATOM   7152 H2   TIP  1601     -11.963 -20.175  17.799
ATOM   7153 O    TIP  1602      12.290 -27.387 -21.197
ATOM   7154 H1   TIP  1602      12.901 -26.928 -20.619
ATOM   7155 H2   TIP  1602      12.850 -27.894 -21.784
ATOM   7156 O    TIP  1603      12.460  -0.588   6.387
ATOM   7157 H1   TIP  1603      12.002  -0.515   5.550
ATOM   7158 H2   TIP  1603      12.196  -1.440   6.733
ATOM   7159 O    TIP  1604      -2.517   2.880   5.658
ATOM   7160 H1   TIP  1604      -2.258   2.206   6.286
ATOM   7161 H2   TIP  1604      -2.527   3.691   6.166
ATOM   7162 O    TIP  1605     -22.203 -25.468 -19.335
ATOM   7163 H1   TIP  1605     -21.744 -25.629 -18.511
ATOM   7164 H2   TIP  1605     -22.121 -26.289 -19.820
ATOM   7165 O    TIP  1606       3.528  -6.668 -23.878
ATOM   7166 H1   TIP  1606       2.735  -7.204 -23.851
ATOM   7167 H2   TIP  1606       3.223  -5.801 -24.144
ATOM   7168 O    TIP  1607      -8.319   0.200   4.719
ATOM   7169 H1   TIP  1607      -8.076   0.695   3.936
ATOM   7170 H2   TIP  1607      -7.556  -0.348   4.903
ATOM   7171 O    TIP  1608     -22.933   3.518   0.864
ATOM   7172 H1   TIP  1608     -22.591   3.175   0.038
ATOM   7173 H2   TIP  1608     -23.385   4.326   0.620
ATOM   7174 O    TIP  1609      24.097 -21.467 -16.787
ATOM   7175 H1   TIP  1609      24.880 -21.996 -16.939
ATOM   7176 H2   TIP  1609      24.310 -20.610 -17.157
ATOM   7177 O    TIP  1610      15.942 -14.768   3.420
ATOM   7178 H1   TIP  1610      15.097 -15.218   3.396
ATOM   7179 H2   TIP  1610      16.590 -15.470   3.375
ATOM   7180 O    TIP  1611       3.782   4.221  12.591
ATOM   7181 H1   TIP  1611       3.655   4.068  13.527
ATOM   7182 H2   TIP  1611       3.470   5.115  12.450
ATOM   7183 O    TIP  1612     -17.163  23.306 -12.637
ATOM   7184 H1   TIP  1612     -17.981  23.764 -12.831
ATOM   7185 H2   TIP  1612     -17.026  22.728 -13.388
ATOM   7186 O    TIP  1613      28.150   8.509  -9.725
ATOM   7187 H1   TIP  1613      27.875   9.422  -9.641
ATOM   7188 H2   TIP  1613      28.380   8.245  -8.834
ATOM   7189 O    TIP  1614     -26.795   5.034 -21.405
ATOM   7190 H1   TIP  1614     -27.080   4.437 -20.714
ATOM   7191 H2   TIP  1614     -26.246   4.497 -21.975
ATOM   7192 O    TIP  1615     -25.304 -11.973 -16.686
ATOM   7193 H1   TIP  1615     -25.876 -12.712 -16.893
ATOM   7194 H2   TIP  1615     -25.883 -11.327 -16.281
ATOM   7195 O    TIP  1616      10.410  12.600  -3.938
ATOM   7196 H1   TIP  1616      10.106  11.798  -3.514
ATOM   7197 H2   TIP  1616      11.181  12.861  -3.434
ATOM   7198 O    TIP  1617     -18.865 -24.931 -24.197
ATOM   7199 H1   TIP  1617     -18.091 -24.858 -23.638
ATOM   7200 H2   TIP  1617     -18.655 -24.406 -24.969
ATOM   7201 O    TIP  1618      22.677  -6.937 -20.800
ATOM   7202 H1   TIP  1618      23.402  -6.372 -20.531
ATOM   7203 H2   TIP  1618      22.022  -6.336 -21.154
ATOM   7204 O    TIP  1619      -5.787 -18.408   9.908
ATOM   7205 H1   TIP  1619      -5.297 -19.072   9.422
ATOM   7206 H2   TIP  1619      -6.697 -18.540   9.644
ATOM   7207 O    TIP  1620      -7.680   5.335   7.052
ATOM   7208 H1   TIP  1620      -6.927   5.058   6.530
ATOM   7209 H2   TIP  1620      -7.319   5.513   7.920
ATOM   7210 O    TIP  1621     -15.216  22.872 -23.079
ATOM   7211 H1   TIP  1621     -14.557  22.353 -22.619
ATOM   7212 H2   TIP  1621     -15.622  23.405 -22.395
ATOM   7213 O    TIP  1622      17.838  -0.557 -25.960
ATOM   7214 H1   TIP  1622      18.014  -0.184 -26.824
ATOM   7215 H2   TIP  1622      17.265   0.081 -25.535
ATOM   7216 O    TIP  1623      -5.575  28.939  14.789
ATOM   7217 H1   TIP  1623      -4.970  28.601  15.449
ATOM   7218 H2   TIP  1623      -5.904  28.160  14.342
ATOM   7219 O    TIP  1624     -27.816  -6.725  -5.711
ATOM   7220 H1   TIP  1624     -28.135  -7.048  -6.553
ATOM   7221 H2   TIP  1624     -28.417  -7.099  -5.067
ATOM   7222 O    TIP  1625      28.893 -26.508 -18.765
ATOM   7223 H1   TIP  1625      29.469 -26.488 -19.530
ATOM   7224 H2   TIP  1625      28.658 -25.593 -18.617
ATOM   7225 O    TIP  1626     -20.918   4.231 -17.024
ATOM   7226 H1   TIP  1626     -20.315   4.227 -16.281
ATOM   7227 H2   TIP  1626     -20.492   4.788 -17.676
ATOM   7228 O    TIP  1627      29.185 -13.538  -4.631
ATOM   7229 H1   TIP  1627      28.583 -14.168  -5.026
ATOM   7230 H2   TIP  1627      29.975 -14.044  -4.445
ATOM   7231 O    TIP  1628      -9.685  -1.764 -20.595
ATOM   7232 H1   TIP  1628      -9.437  -2.678 -20.732
ATOM   7233 H2   TIP  1628      -9.458  -1.587 -19.683
ATOM   7234 O    TIP  1629       4.332  28.203   5.684
ATOM   7235 H1   TIP  1629       4.644  29.072   5.434
ATOM   7236 H2   TIP  1629       4.001  28.313   6.575
ATOM   7237 O    TIP  1630     -18.279  28.847   5.042
ATOM   7238 H1   TIP  1630     -17.551  28.288   5.312
ATOM   7239 H2   TIP  1630     -18.487  28.558   4.153
ATOM   7240 O    TIP  1631      23.309 -12.319 -15.930
ATOM   7241 H1   TIP  1631      23.509 -12.801 -16.732
ATOM   7242 H2   TIP  1631      22.444 -12.636 -15.669
ATOM   7243 O    TIP  1632      27.140 -20.139 -11.805
ATOM   7244 H1   TIP  1632      27.232 -20.820 -11.139
ATOM   7245 H2   TIP  1632      26.964 -19.340 -11.309
ATOM   7246 O    TIP  1633      -0.688   0.221 -15.997
ATOM   7247 H1   TIP  1633      -0.721  -0.679 -16.323
ATOM   7248 H2   TIP  1633      -1.600   0.511 -16.002
ATOM   7249 O    TIP  1634       8.007  15.748 -15.047
ATOM   7250 H1   TIP  1634       7.840  16.368 -14.337
ATOM   7251 H2   TIP  1634       7.390  15.998 -15.735
ATOM   7252 O    TIP  1635       7.204   7.684 -13.836
ATOM   7253 H1   TIP  1635       7.801   7.019 -13.494
ATOM   7254 H2   TIP  1635       7.711   8.141 -14.506
ATOM   7255 O    TIP  1636     -11.931  20.741  -4.809
ATOM   7256 H1   TIP  1636     -12.153  19.917  -4.375
ATOM   7257 H2   TIP  1636     -12.081  20.570  -5.739
ATOM   7258 O    TIP  1637      16.340   8.505  -4.714
ATOM   7259 H1   TIP  1637      17.098   8.013  -4.398
ATOM   7260 H2   TIP  1637      15.664   8.356  -4.053
ATOM   7261 O    TIP  1638       0.296  -2.999  20.671
ATOM   7262 H1   TIP  1638       0.217  -2.868  21.615
ATOM   7263 H2   TIP  1638       0.067  -3.919  20.536
ATOM   7264 O    TIP  1639     -14.545 -19.002   8.638
ATOM   7265 H1   TIP  1639     -14.962 -19.778   8.265
ATOM   7266 H2   TIP  1639     -14.782 -18.292   8.042
ATOM   7267 O    TIP  1640     -26.976 -11.510   2.079
ATOM   7268 H1   TIP  1640     -26.099 -11.614   2.448
ATOM   7269 H2   TIP  1640     -26.889 -11.793   1.169
ATOM   7270 O    TIP  1641       9.909  -9.238 -21.093
[truncated: 749,215 more chars]
