# Supplementary material for: Virtual Double-System Single-Box: A Nonequilibrium Alchemical Technique for Absolute Binding Free Energy Calculations: Application to Ligands of the SARS-CoV-2 Main Protease
Source: J Chem Theory Comput. 2020 Oct 22;16(11):7160–72. doi: 10.1021/acs.jctc.0c00634 (PMC8015232; doi:10.1021/acs.jctc.0c00634)
Supplement: Supplementary file 1 — ct0c00634_si_001.zip [file ct0c00634_si_001.zip › data/NPT_struct/cmp2.pdb]

REMARK   Time:         8999.10 CO matrix:   62.01661   0.00000   0.00000   0.00000  62.01661   0.00000   0.00000   0.00000  62.01661
ATOM      1 N01  27M     1       2.487  -0.992  -0.927
ATOM      2 H01  27M     1       3.356  -1.421  -1.074
ATOM      3 N02  27M     1      -0.973  -0.612  -0.680
ATOM      4 H02  27M     1      -1.344   0.142  -0.114
ATOM      5 C03  27M     1      -4.232  -2.538  -0.575
ATOM      6 H03  27M     1      -3.963  -3.264  -1.340
ATOM      7 C04  27M     1      -6.677  -3.143  -0.111
ATOM      8 H04  27M     1      -6.791  -4.109  -0.595
ATOM      9 C05  27M     1      -7.596  -2.502   0.777
ATOM     10 H05  27M     1      -8.577  -2.924   0.985
ATOM     11 N06  27M     1      -7.145  -1.295   1.149
ATOM     12 H06  27M     1      -7.657  -0.677   1.711
ATOM     13 C07  27M     1      -4.899  -0.255   1.075
ATOM     14 H07  27M     1      -5.265   0.521   1.740
ATOM     15 C08  27M     1      -3.566  -0.353   0.559
ATOM     16 H08  27M     1      -2.873   0.463   0.740
ATOM     17 C09  27M     1       1.325   3.028   0.043
ATOM     18 H09  27M     1       2.258   2.718   0.506
ATOM     19 C10  27M     1       0.876   4.355   0.135
ATOM     20 H10  27M     1       1.569   5.019   0.644
ATOM     21 C11  27M     1      -0.445   4.662  -0.268
ATOM     22 H11  27M     1      -0.823   5.664  -0.087
ATOM     23 C12  27M     1      -1.247   3.691  -0.893
ATOM     24 H12  27M     1      -2.252   3.893  -1.250
ATOM     25 C13  27M     1      -0.776   2.371  -1.017
ATOM     26 H13  27M     1      -1.467   1.716  -1.540
ATOM     27 C14  27M     1       4.935   0.658  -0.159
ATOM     28 H14  27M     1       5.749   1.363  -0.323
ATOM     29 C15  27M     1       4.932  -0.156   1.114
ATOM     30 H15  27M     1       3.971  -0.496   1.492
ATOM     31 C16  27M     1       5.999  -1.073   3.198
ATOM     32 H16  27M     1       6.905  -0.888   3.788
ATOM     33 H17  27M     1       5.890  -2.090   2.799
ATOM     34 H18  27M     1       5.197  -0.813   3.900
ATOM     35 C17  27M     1       0.408  -0.523  -0.925
ATOM     36 N18  27M     1       1.281  -1.547  -0.984
ATOM     37 C19  27M     1       1.087   0.750  -0.821
ATOM     38 C20  27M     1       2.417   0.336  -0.831
ATOM     39 C21  27M     1       3.698   1.155  -0.839
ATOM     40 O22  27M     1       3.726   2.238  -1.349
ATOM     41 C23  27M     1      -1.819  -1.743  -0.684
ATOM     42 O24  27M     1      -1.421  -2.826  -1.058
ATOM     43 C25  27M     1      -3.280  -1.522  -0.233
ATOM     44 C26  27M     1      -5.543  -2.326  -0.124
ATOM     45 C27  27M     1      -5.860  -1.232   0.725
ATOM     46 C28  27M     1       0.537   2.046  -0.592
ATOM     47 O29  27M     1       5.256  -0.772  -0.184
ATOM     48 C30  27M     1       6.022  -0.082   2.018
ATOM     49 O31  27M     1       6.920   0.745   1.919
ATOM     50 N    PHE     2     -13.212 -21.442  -5.451
ATOM     51 H1   PHE     2     -14.080 -21.336  -5.958
ATOM     52 H2   PHE     2     -13.537 -21.670  -4.522
ATOM     53 H3   PHE     2     -12.645 -20.607  -5.465
ATOM     54 CA   PHE     2     -12.424 -22.587  -5.888
ATOM     55 HA   PHE     2     -13.034 -23.489  -5.892
ATOM     56 CB   PHE     2     -11.820 -22.480  -7.335
ATOM     57 HB1  PHE     2     -11.103 -23.286  -7.493
ATOM     58 HB2  PHE     2     -11.247 -21.555  -7.381
ATOM     59 CG   PHE     2     -12.730 -22.764  -8.509
ATOM     60 CD1  PHE     2     -13.104 -24.086  -8.830
ATOM     61 HD1  PHE     2     -12.656 -24.813  -8.168
ATOM     62 CE1  PHE     2     -14.032 -24.357  -9.910
ATOM     63 HE1  PHE     2     -14.405 -25.367 -10.003
ATOM     64 CZ   PHE     2     -14.389 -23.273 -10.739
ATOM     65 HZ   PHE     2     -14.951 -23.441 -11.646
ATOM     66 CE2  PHE     2     -14.071 -21.944 -10.424
ATOM     67 HE2  PHE     2     -14.383 -21.129 -11.060
ATOM     68 CD2  PHE     2     -13.301 -21.722  -9.266
ATOM     69 HD2  PHE     2     -13.188 -20.700  -8.937
ATOM     70 C    PHE     2     -11.212 -22.683  -4.942
ATOM     71 O    PHE     2     -10.731 -21.658  -4.518
ATOM     72 N    PRO     3     -10.853 -23.920  -4.479
ATOM     73 CD   PRO     3     -11.398 -25.209  -4.851
ATOM     74 HD1  PRO     3     -10.877 -25.534  -5.751
ATOM     75 HD2  PRO     3     -12.462 -25.144  -5.078
ATOM     76 CG   PRO     3     -11.113 -26.126  -3.677
ATOM     77 HG1  PRO     3     -11.013 -27.183  -3.924
ATOM     78 HG2  PRO     3     -11.827 -25.981  -2.867
ATOM     79 CB   PRO     3      -9.721 -25.581  -3.279
ATOM     80 HB1  PRO     3      -8.956 -26.076  -3.878
ATOM     81 HB2  PRO     3      -9.459 -25.768  -2.238
ATOM     82 CA   PRO     3      -9.722 -24.114  -3.567
ATOM     83 HA   PRO     3      -9.770 -23.604  -2.604
ATOM     84 C    PRO     3      -8.373 -23.757  -4.201
ATOM     85 O    PRO     3      -8.285 -23.759  -5.432
ATOM     86 N    SER     4      -7.356 -23.605  -3.371
ATOM     87 H    SER     4      -7.571 -23.613  -2.385
ATOM     88 CA   SER     4      -6.144 -22.817  -3.803
ATOM     89 HA   SER     4      -6.352 -22.368  -4.774
ATOM     90 CB   SER     4      -5.908 -21.748  -2.713
ATOM     91 HB1  SER     4      -6.848 -21.197  -2.693
ATOM     92 HB2  SER     4      -5.193 -21.036  -3.126
ATOM     93 OG   SER     4      -5.538 -22.308  -1.472
ATOM     94 HG   SER     4      -4.592 -22.435  -1.371
ATOM     95 C    SER     4      -4.869 -23.615  -4.130
ATOM     96 O    SER     4      -3.842 -23.012  -4.437
ATOM     97 N    GLY     5      -4.971 -24.961  -4.102
ATOM     98 H    GLY     5      -5.907 -25.322  -3.988
ATOM     99 CA   GLY     5      -3.909 -25.959  -4.051
ATOM    100 HA1  GLY     5      -4.348 -26.948  -3.924
ATOM    101 HA2  GLY     5      -3.346 -25.730  -3.146
ATOM    102 C    GLY     5      -2.989 -25.909  -5.273
ATOM    103 O    GLY     5      -1.824 -26.310  -5.176
ATOM    104 N    LYS     6      -3.475 -25.321  -6.398
ATOM    105 H    LYS     6      -4.463 -25.118  -6.453
ATOM    106 CA   LYS     6      -2.620 -24.996  -7.583
ATOM    107 HA   LYS     6      -1.740 -25.639  -7.597
ATOM    108 CB   LYS     6      -3.341 -25.221  -8.937
ATOM    109 HB1  LYS     6      -2.649 -25.140  -9.775
ATOM    110 HB2  LYS     6      -4.066 -24.442  -9.175
ATOM    111 CG   LYS     6      -4.045 -26.610  -8.911
ATOM    112 HG1  LYS     6      -4.862 -26.598  -8.190
ATOM    113 HG2  LYS     6      -3.254 -27.325  -8.688
ATOM    114 CD   LYS     6      -4.669 -27.087 -10.241
ATOM    115 HD1  LYS     6      -3.896 -27.523 -10.875
ATOM    116 HD2  LYS     6      -5.150 -26.202 -10.657
ATOM    117 CE   LYS     6      -5.797 -28.097 -10.017
ATOM    118 HE1  LYS     6      -6.329 -28.039 -10.967
ATOM    119 HE2  LYS     6      -6.570 -27.629  -9.407
ATOM    120 NZ   LYS     6      -5.346 -29.439  -9.759
ATOM    121 HZ1  LYS     6      -5.954 -30.228  -9.928
ATOM    122 HZ2  LYS     6      -4.583 -29.692 -10.371
ATOM    123 HZ3  LYS     6      -4.974 -29.494  -8.821
ATOM    124 C    LYS     6      -2.058 -23.570  -7.736
ATOM    125 O    LYS     6      -1.305 -23.364  -8.666
ATOM    126 N    VAL     7      -2.373 -22.648  -6.827
ATOM    127 H    VAL     7      -3.034 -22.897  -6.104
ATOM    128 CA   VAL     7      -1.967 -21.213  -6.891
ATOM    129 HA   VAL     7      -1.413 -21.091  -7.822
ATOM    130 CB   VAL     7      -3.197 -20.300  -6.771
ATOM    131 HB   VAL     7      -3.730 -20.321  -5.820
ATOM    132 CG1  VAL     7      -2.680 -18.957  -6.987
ATOM    133 HG11 VAL     7      -2.091 -18.846  -7.897
ATOM    134 HG12 VAL     7      -3.510 -18.250  -7.002
ATOM    135 HG13 VAL     7      -2.011 -18.572  -6.217
ATOM    136 CG2  VAL     7      -4.040 -20.564  -8.014
ATOM    137 HG21 VAL     7      -4.657 -19.736  -8.363
ATOM    138 HG22 VAL     7      -3.338 -20.745  -8.828
ATOM    139 HG23 VAL     7      -4.700 -21.427  -7.922
ATOM    140 C    VAL     7      -0.904 -20.938  -5.843
ATOM    141 O    VAL     7       0.044 -20.256  -6.214
ATOM    142 N    GLU     8      -1.004 -21.437  -4.580
ATOM    143 H    GLU     8      -1.840 -21.840  -4.182
ATOM    144 CA   GLU     8      -0.017 -21.003  -3.551
ATOM    145 HA   GLU     8      -0.161 -19.935  -3.386
ATOM    146 CB   GLU     8      -0.316 -21.755  -2.268
ATOM    147 HB1  GLU     8       0.442 -21.511  -1.523
ATOM    148 HB2  GLU     8      -0.417 -22.824  -2.454
ATOM    149 CG   GLU     8      -1.658 -21.250  -1.758
ATOM    150 HG1  GLU     8      -2.447 -21.105  -2.496
ATOM    151 HG2  GLU     8      -1.578 -20.226  -1.393
ATOM    152 CD   GLU     8      -2.308 -22.134  -0.646
ATOM    153 OE1  GLU     8      -3.144 -22.997  -0.996
ATOM    154 OE2  GLU     8      -2.072 -21.824   0.535
ATOM    155 C    GLU     8       1.480 -21.208  -3.891
ATOM    156 O    GLU     8       2.329 -20.400  -3.454
ATOM    157 N    GLY     9       1.792 -22.264  -4.592
ATOM    158 H    GLY     9       1.005 -22.848  -4.836
ATOM    159 CA   GLY     9       3.185 -22.628  -4.967
ATOM    160 HA1  GLY     9       3.139 -23.583  -5.490
ATOM    161 HA2  GLY     9       3.758 -22.865  -4.071
ATOM    162 C    GLY     9       3.847 -21.572  -5.829
ATOM    163 O    GLY     9       5.017 -21.727  -6.247
ATOM    164 N    CYS    10       3.131 -20.508  -6.197
ATOM    165 H    CYS    10       2.200 -20.454  -5.808
ATOM    166 CA   CYS    10       3.566 -19.501  -7.182
ATOM    167 HA   CYS    10       4.620 -19.623  -7.431
ATOM    168 CB   CYS    10       2.705 -19.580  -8.480
ATOM    169 HB1  CYS    10       2.966 -18.760  -9.150
ATOM    170 HB2  CYS    10       1.646 -19.543  -8.227
ATOM    171 SG   CYS    10       3.114 -21.170  -9.234
ATOM    172 HG   CYS    10       2.787 -22.081  -8.312
ATOM    173 C    CYS    10       3.595 -18.007  -6.552
ATOM    174 O    CYS    10       3.920 -17.024  -7.282
ATOM    175 N    MET    11       3.305 -17.764  -5.274
ATOM    176 H    MET    11       3.205 -18.518  -4.609
ATOM    177 CA   MET    11       3.180 -16.432  -4.743
ATOM    178 HA   MET    11       3.084 -15.780  -5.611
ATOM    179 CB   MET    11       1.980 -16.222  -3.768
ATOM    180 HB1  MET    11       1.926 -15.142  -3.631
ATOM    181 HB2  MET    11       2.221 -16.698  -2.817
ATOM    182 CG   MET    11       0.635 -16.813  -4.245
ATOM    183 HG1  MET    11      -0.191 -16.574  -3.576
ATOM    184 HG2  MET    11       0.779 -17.892  -4.290
ATOM    185 SD   MET    11       0.103 -16.258  -5.895
ATOM    186 CE   MET    11      -0.125 -14.391  -5.675
ATOM    187 HE1  MET    11       0.761 -13.889  -5.287
ATOM    188 HE2  MET    11      -0.335 -13.970  -6.658
ATOM    189 HE3  MET    11      -0.971 -14.247  -5.002
ATOM    190 C    MET    11       4.538 -15.963  -4.166
ATOM    191 O    MET    11       5.160 -16.630  -3.335
ATOM    192 N    VAL    12       5.014 -14.747  -4.461
ATOM    193 H    VAL    12       4.561 -14.245  -5.211
ATOM    194 CA   VAL    12       6.368 -14.278  -4.180
ATOM    195 HA   VAL    12       6.734 -14.790  -3.290
ATOM    196 CB   VAL    12       7.426 -14.445  -5.327
ATOM    197 HB   VAL    12       8.373 -13.962  -5.087
ATOM    198 CG1  VAL    12       7.697 -15.922  -5.642
ATOM    199 HG11 VAL    12       8.497 -15.891  -6.381
ATOM    200 HG12 VAL    12       8.122 -16.490  -4.814
ATOM    201 HG13 VAL    12       6.858 -16.448  -6.098
ATOM    202 CG2  VAL    12       7.022 -13.789  -6.679
ATOM    203 HG21 VAL    12       7.826 -13.879  -7.409
ATOM    204 HG22 VAL    12       6.219 -14.394  -7.101
ATOM    205 HG23 VAL    12       6.650 -12.769  -6.580
ATOM    206 C    VAL    12       6.185 -12.772  -3.824
ATOM    207 O    VAL    12       5.307 -12.062  -4.315
ATOM    208 N    GLN    13       7.132 -12.253  -3.022
ATOM    209 H    GLN    13       7.899 -12.867  -2.784
ATOM    210 CA   GLN    13       7.216 -10.856  -2.682
ATOM    211 HA   GLN    13       6.257 -10.374  -2.870
ATOM    212 CB   GLN    13       7.757 -10.667  -1.266
ATOM    213 HB1  GLN    13       8.788 -11.016  -1.311
ATOM    214 HB2  GLN    13       7.272 -11.354  -0.572
ATOM    215 CG   GLN    13       7.590  -9.205  -0.754
ATOM    216 HG1  GLN    13       6.508  -9.076  -0.777
ATOM    217 HG2  GLN    13       8.035  -8.524  -1.479
ATOM    218 CD   GLN    13       8.178  -9.053   0.604
ATOM    219 OE1  GLN    13       7.539  -8.881   1.593
ATOM    220 NE2  GLN    13       9.515  -8.958   0.773
ATOM    221 HE21 GLN    13      10.093  -8.934  -0.055
ATOM    222 HE22 GLN    13       9.895  -8.851   1.702
ATOM    223 C    GLN    13       8.230 -10.243  -3.642
ATOM    224 O    GLN    13       9.408 -10.672  -3.610
ATOM    225 N    VAL    14       7.793  -9.217  -4.370
ATOM    226 H    VAL    14       6.828  -8.956  -4.227
ATOM    227 CA   VAL    14       8.813  -8.329  -5.082
ATOM    228 HA   VAL    14       9.801  -8.789  -5.115
ATOM    229 CB   VAL    14       8.344  -8.098  -6.530
ATOM    230 HB   VAL    14       7.563  -7.337  -6.538
ATOM    231 CG1  VAL    14       9.482  -7.619  -7.432
ATOM    232 HG11 VAL    14       9.153  -7.353  -8.436
ATOM    233 HG12 VAL    14       9.914  -6.703  -7.029
ATOM    234 HG13 VAL    14      10.267  -8.373  -7.496
ATOM    235 CG2  VAL    14       7.723  -9.385  -7.188
ATOM    236 HG21 VAL    14       7.385  -9.068  -8.174
ATOM    237 HG22 VAL    14       8.383 -10.252  -7.213
ATOM    238 HG23 VAL    14       6.844  -9.793  -6.689
ATOM    239 C    VAL    14       8.879  -6.964  -4.352
ATOM    240 O    VAL    14       7.859  -6.278  -4.303
ATOM    241 N    THR    15      10.079  -6.557  -4.076
ATOM    242 H    THR    15      10.792  -7.246  -4.269
ATOM    243 CA   THR    15      10.572  -5.319  -3.527
ATOM    244 HA   THR    15       9.739  -4.698  -3.196
ATOM    245 CB   THR    15      11.399  -5.603  -2.276
ATOM    246 HB   THR    15      12.266  -6.178  -2.601
ATOM    247 CG2  THR    15      11.762  -4.264  -1.696
ATOM    248 HG21 THR    15      12.405  -4.354  -0.820
ATOM    249 HG22 THR    15      12.366  -3.751  -2.444
ATOM    250 HG23 THR    15      10.882  -3.695  -1.397
ATOM    251 OG1  THR    15      10.468  -6.211  -1.350
ATOM    252 HG1  THR    15      10.714  -7.126  -1.504
ATOM    253 C    THR    15      11.351  -4.589  -4.697
ATOM    254 O    THR    15      12.132  -5.162  -5.472
ATOM    255 N    CYS    16      11.248  -3.219  -4.778
ATOM    256 H    CYS    16      10.564  -2.711  -4.237
ATOM    257 CA   CYS    16      12.201  -2.415  -5.491
ATOM    258 HA   CYS    16      13.186  -2.861  -5.628
ATOM    259 CB   CYS    16      11.671  -2.147  -6.900
ATOM    260 HB1  CYS    16      10.864  -1.421  -6.996
ATOM    261 HB2  CYS    16      11.394  -3.099  -7.353
ATOM    262 SG   CYS    16      13.084  -1.523  -7.924
ATOM    263 HG   CYS    16      13.940  -2.548  -7.895
ATOM    264 C    CYS    16      12.302  -1.066  -4.786
ATOM    265 O    CYS    16      11.275  -0.391  -4.483
ATOM    266 N    GLY    17      13.542  -0.718  -4.415
ATOM    267 H    GLY    17      14.334  -1.312  -4.614
ATOM    268 CA   GLY    17      13.778   0.449  -3.538
ATOM    269 HA1  GLY    17      13.509   1.348  -4.092
ATOM    270 HA2  GLY    17      14.826   0.577  -3.266
ATOM    271 C    GLY    17      13.019   0.463  -2.205
ATOM    272 O    GLY    17      13.174  -0.550  -1.517
ATOM    273 N    THR    18      12.293   1.466  -1.895
ATOM    274 H    THR    18      12.177   2.101  -2.671
ATOM    275 CA   THR    18      11.383   1.567  -0.727
ATOM    276 HA   THR    18      11.895   1.117   0.124
ATOM    277 CB   THR    18      11.281   3.060  -0.256
ATOM    278 HB   THR    18      10.624   3.196   0.604
ATOM    279 CG2  THR    18      12.626   3.778   0.030
ATOM    280 HG21 THR    18      12.657   4.588   0.759
ATOM    281 HG22 THR    18      13.354   3.050   0.388
ATOM    282 HG23 THR    18      13.010   4.172  -0.912
ATOM    283 OG1  THR    18      10.682   3.858  -1.275
ATOM    284 HG1  THR    18      11.232   3.890  -2.061
ATOM    285 C    THR    18      10.004   0.836  -0.762
ATOM    286 O    THR    18       9.240   0.971   0.147
ATOM    287 N    THR    19       9.730   0.053  -1.812
ATOM    288 H    THR    19      10.439  -0.136  -2.506
ATOM    289 CA   THR    19       8.315  -0.297  -2.116
ATOM    290 HA   THR    19       7.638   0.071  -1.346
ATOM    291 CB   THR    19       7.848   0.420  -3.381
ATOM    292 HB   THR    19       8.374  -0.076  -4.197
ATOM    293 CG2  THR    19       6.312   0.228  -3.672
ATOM    294 HG21 THR    19       5.732   0.700  -2.879
ATOM    295 HG22 THR    19       6.171   0.786  -4.598
ATOM    296 HG23 THR    19       6.040  -0.823  -3.765
ATOM    297 OG1  THR    19       8.124   1.775  -3.277
ATOM    298 HG1  THR    19       7.961   2.164  -4.140
ATOM    299 C    THR    19       8.260  -1.808  -2.231
ATOM    300 O    THR    19       9.000  -2.392  -3.034
ATOM    301 N    THR    20       7.353  -2.477  -1.591
ATOM    302 H    THR    20       6.821  -2.069  -0.835
ATOM    303 CA   THR    20       7.140  -3.876  -1.598
ATOM    304 HA   THR    20       7.703  -4.270  -2.444
ATOM    305 CB   THR    20       7.579  -4.606  -0.292
ATOM    306 HB   THR    20       8.530  -4.190   0.041
ATOM    307 CG2  THR    20       6.503  -4.482   0.796
ATOM    308 HG21 THR    20       5.701  -5.201   0.630
ATOM    309 HG22 THR    20       7.024  -4.660   1.737
ATOM    310 HG23 THR    20       6.167  -3.466   1.005
ATOM    311 OG1  THR    20       7.777  -6.013  -0.503
ATOM    312 HG1  THR    20       8.669  -6.171  -0.821
ATOM    313 C    THR    20       5.675  -4.208  -1.856
ATOM    314 O    THR    20       4.780  -3.481  -1.395
ATOM    315 N    LEU    21       5.417  -5.367  -2.511
ATOM    316 H    LEU    21       6.263  -5.896  -2.667
ATOM    317 CA   LEU    21       4.115  -5.893  -2.916
ATOM    318 HA   LEU    21       3.408  -5.673  -2.115
ATOM    319 CB   LEU    21       3.534  -5.070  -4.035
ATOM    320 HB1  LEU    21       3.428  -4.068  -3.619
ATOM    321 HB2  LEU    21       2.520  -5.358  -4.314
ATOM    322 CG   LEU    21       4.297  -4.902  -5.346
ATOM    323 HG   LEU    21       5.350  -4.676  -5.178
ATOM    324 CD1  LEU    21       4.362  -6.191  -6.183
ATOM    325 HD11 LEU    21       4.761  -5.942  -7.166
ATOM    326 HD12 LEU    21       4.965  -6.944  -5.675
ATOM    327 HD13 LEU    21       3.354  -6.595  -6.278
ATOM    328 CD2  LEU    21       3.658  -3.762  -6.182
ATOM    329 HD21 LEU    21       3.939  -3.824  -7.233
ATOM    330 HD22 LEU    21       2.573  -3.750  -6.079
ATOM    331 HD23 LEU    21       4.004  -2.774  -5.878
ATOM    332 C    LEU    21       4.083  -7.365  -3.311
ATOM    333 O    LEU    21       5.110  -8.012  -3.329
ATOM    334 N    ASN    22       2.960  -7.942  -3.592
ATOM    335 H    ASN    22       2.118  -7.385  -3.605
ATOM    336 CA   ASN    22       2.789  -9.358  -3.888
ATOM    337 HA   ASN    22       3.628  -9.868  -3.416
ATOM    338 CB   ASN    22       1.470 -10.029  -3.269
ATOM    339 HB1  ASN    22       1.593 -11.110  -3.324
ATOM    340 HB2  ASN    22       0.584  -9.781  -3.853
ATOM    341 CG   ASN    22       1.215  -9.657  -1.796
ATOM    342 OD1  ASN    22       1.796 -10.261  -0.913
ATOM    343 ND2  ASN    22       0.380  -8.675  -1.558
ATOM    344 HD21 ASN    22      -0.094  -8.184  -2.303
ATOM    345 HD22 ASN    22       0.115  -8.539  -0.593
ATOM    346 C    ASN    22       2.923  -9.591  -5.455
ATOM    347 O    ASN    22       2.225  -8.957  -6.232
ATOM    348 N    GLY    23       3.599 -10.673  -5.935
ATOM    349 H    GLY    23       4.148 -11.188  -5.262
ATOM    350 CA   GLY    23       3.712 -11.041  -7.358
ATOM    351 HA1  GLY    23       4.707 -10.838  -7.752
ATOM    352 HA2  GLY    23       3.112 -10.501  -8.090
ATOM    353 C    GLY    23       3.492 -12.579  -7.617
ATOM    354 O    GLY    23       3.603 -13.361  -6.698
ATOM    355 N    LEU    24       3.180 -12.888  -8.884
ATOM    356 H    LEU    24       3.052 -12.131  -9.540
ATOM    357 CA   LEU    24       2.892 -14.305  -9.316
ATOM    358 HA   LEU    24       2.885 -14.967  -8.450
ATOM    359 CB   LEU    24       1.479 -14.289  -9.903
ATOM    360 HB1  LEU    24       1.566 -13.626 -10.764
ATOM    361 HB2  LEU    24       0.804 -13.808  -9.194
ATOM    362 CG   LEU    24       0.891 -15.630 -10.293
ATOM    363 HG   LEU    24       1.699 -16.172 -10.784
ATOM    364 CD1  LEU    24       0.300 -16.554  -9.254
ATOM    365 HD11 LEU    24      -0.191 -17.425  -9.689
ATOM    366 HD12 LEU    24       1.094 -16.963  -8.630
ATOM    367 HD13 LEU    24      -0.468 -15.992  -8.722
ATOM    368 CD2  LEU    24      -0.152 -15.275 -11.315
ATOM    369 HD21 LEU    24      -0.699 -16.141 -11.689
ATOM    370 HD22 LEU    24      -0.923 -14.616 -10.917
ATOM    371 HD23 LEU    24       0.332 -14.809 -12.173
ATOM    372 C    LEU    24       4.002 -14.863 -10.235
ATOM    373 O    LEU    24       4.236 -14.368 -11.308
ATOM    374 N    TRP    25       4.705 -15.890  -9.792
ATOM    375 H    TRP    25       4.444 -16.357  -8.935
ATOM    376 CA   TRP    25       5.878 -16.450 -10.426
ATOM    377 HA   TRP    25       6.331 -15.613 -10.957
ATOM    378 CB   TRP    25       6.835 -16.728  -9.256
ATOM    379 HB1  TRP    25       6.364 -17.422  -8.560
ATOM    380 HB2  TRP    25       7.070 -15.801  -8.732
ATOM    381 CG   TRP    25       8.149 -17.318  -9.660
ATOM    382 CD1  TRP    25       8.837 -17.152 -10.821
ATOM    383 HD1  TRP    25       8.492 -16.581 -11.670
ATOM    384 NE1  TRP    25       9.922 -18.032 -10.803
ATOM    385 HE1  TRP    25      10.540 -18.145 -11.593
ATOM    386 CE2  TRP    25      10.109 -18.628  -9.597
ATOM    387 CZ2  TRP    25      11.107 -19.560  -9.062
ATOM    388 HZ2  TRP    25      11.950 -19.954  -9.611
ATOM    389 CH2  TRP    25      10.952 -20.019  -7.704
ATOM    390 HH2  TRP    25      11.676 -20.648  -7.207
ATOM    391 CZ3  TRP    25       9.840 -19.605  -6.987
ATOM    392 HZ3  TRP    25       9.778 -19.954  -5.967
ATOM    393 CE3  TRP    25       8.933 -18.688  -7.542
ATOM    394 HE3  TRP    25       8.196 -18.288  -6.863
ATOM    395 CD2  TRP    25       9.000 -18.179  -8.843
ATOM    396 C    TRP    25       5.612 -17.660 -11.241
ATOM    397 O    TRP    25       5.342 -18.718 -10.689
ATOM    398 N    LEU    26       5.596 -17.618 -12.561
ATOM    399 H    LEU    26       6.028 -16.792 -12.949
ATOM    400 CA   LEU    26       5.226 -18.757 -13.467
ATOM    401 HA   LEU    26       4.922 -19.589 -12.831
ATOM    402 CB   LEU    26       4.058 -18.424 -14.432
ATOM    403 HB1  LEU    26       3.823 -19.321 -15.005
ATOM    404 HB2  LEU    26       4.397 -17.619 -15.085
ATOM    405 CG   LEU    26       2.847 -17.888 -13.644
ATOM    406 HG   LEU    26       3.183 -17.176 -12.890
ATOM    407 CD1  LEU    26       1.664 -17.381 -14.549
ATOM    408 HD11 LEU    26       1.171 -16.677 -13.878
ATOM    409 HD12 LEU    26       2.045 -16.770 -15.368
ATOM    410 HD13 LEU    26       1.156 -18.249 -14.968
ATOM    411 CD2  LEU    26       2.192 -19.016 -12.837
ATOM    412 HD21 LEU    26       1.241 -18.651 -12.449
ATOM    413 HD22 LEU    26       1.889 -19.905 -13.390
ATOM    414 HD23 LEU    26       2.848 -19.274 -12.005
ATOM    415 C    LEU    26       6.355 -19.256 -14.376
ATOM    416 O    LEU    26       6.867 -18.544 -15.224
ATOM    417 N    ASP    27       6.835 -20.465 -14.176
ATOM    418 H    ASP    27       6.400 -21.092 -13.514
ATOM    419 CA   ASP    27       8.101 -20.970 -14.737
ATOM    420 HA   ASP    27       8.233 -21.888 -14.163
ATOM    421 CB   ASP    27       8.013 -21.422 -16.175
ATOM    422 HB1  ASP    27       8.988 -21.636 -16.613
ATOM    423 HB2  ASP    27       7.632 -20.557 -16.718
ATOM    424 CG   ASP    27       7.100 -22.618 -16.372
ATOM    425 OD1  ASP    27       6.667 -23.237 -15.349
ATOM    426 OD2  ASP    27       6.850 -23.008 -17.513
ATOM    427 C    ASP    27       9.281 -19.974 -14.394
ATOM    428 O    ASP    27       9.576 -19.861 -13.258
ATOM    429 N    ASP    28       9.925 -19.206 -15.268
ATOM    430 H    ASP    28       9.570 -19.060 -16.202
ATOM    431 CA   ASP    28      11.036 -18.402 -14.851
ATOM    432 HA   ASP    28      11.285 -18.595 -13.808
ATOM    433 CB   ASP    28      12.322 -18.723 -15.658
ATOM    434 HB1  ASP    28      12.405 -19.793 -15.468
ATOM    435 HB2  ASP    28      13.152 -18.207 -15.174
ATOM    436 CG   ASP    28      12.283 -18.562 -17.159
ATOM    437 OD1  ASP    28      11.179 -18.318 -17.699
ATOM    438 OD2  ASP    28      13.318 -18.799 -17.832
ATOM    439 C    ASP    28      10.823 -16.825 -14.883
ATOM    440 O    ASP    28      11.754 -16.052 -14.897
ATOM    441 N    VAL    29       9.572 -16.434 -14.778
ATOM    442 H    VAL    29       8.834 -17.124 -14.754
ATOM    443 CA   VAL    29       9.080 -15.091 -14.874
ATOM    444 HA   VAL    29       9.919 -14.401 -14.781
ATOM    445 CB   VAL    29       8.493 -14.829 -16.268
ATOM    446 HB   VAL    29       7.673 -15.531 -16.421
ATOM    447 CG1  VAL    29       8.006 -13.389 -16.527
ATOM    448 HG11 VAL    29       8.065 -13.139 -17.586
ATOM    449 HG12 VAL    29       6.975 -13.295 -16.184
ATOM    450 HG13 VAL    29       8.659 -12.642 -16.076
ATOM    451 CG2  VAL    29       9.520 -15.093 -17.378
ATOM    452 HG21 VAL    29       9.791 -16.147 -17.432
ATOM    453 HG22 VAL    29       9.030 -14.953 -18.341
ATOM    454 HG23 VAL    29      10.439 -14.531 -17.208
ATOM    455 C    VAL    29       8.131 -14.762 -13.708
ATOM    456 O    VAL    29       7.249 -15.525 -13.395
ATOM    457 N    VAL    30       8.216 -13.536 -13.187
ATOM    458 H    VAL    30       9.025 -13.013 -13.491
ATOM    459 CA   VAL    30       7.305 -12.935 -12.242
ATOM    460 HA   VAL    30       6.688 -13.722 -11.808
ATOM    461 CB   VAL    30       8.143 -12.220 -11.131
ATOM    462 HB   VAL    30       8.647 -11.363 -11.578
ATOM    463 CG1  VAL    30       7.103 -11.708 -10.081
ATOM    464 HG11 VAL    30       7.666 -11.028  -9.441
ATOM    465 HG12 VAL    30       6.353 -11.079 -10.559
ATOM    466 HG13 VAL    30       6.743 -12.434  -9.352
ATOM    467 CG2  VAL    30       9.298 -13.142 -10.596
ATOM    468 HG21 VAL    30       9.902 -12.530  -9.927
ATOM    469 HG22 VAL    30       8.903 -14.014 -10.075
ATOM    470 HG23 VAL    30       9.886 -13.419 -11.471
ATOM    471 C    VAL    30       6.467 -11.985 -12.988
ATOM    472 O    VAL    30       6.980 -11.094 -13.656
ATOM    473 N    TYR    31       5.100 -12.148 -12.912
ATOM    474 H    TYR    31       4.819 -12.983 -12.418
ATOM    475 CA   TYR    31       4.115 -11.207 -13.221
ATOM    476 HA   TYR    31       4.532 -10.501 -13.939
ATOM    477 CB   TYR    31       2.946 -11.921 -13.905
ATOM    478 HB1  TYR    31       2.222 -11.162 -14.200
ATOM    479 HB2  TYR    31       2.497 -12.621 -13.201
ATOM    480 CG   TYR    31       3.222 -12.627 -15.272
ATOM    481 CD1  TYR    31       3.596 -13.989 -15.289
ATOM    482 HD1  TYR    31       3.508 -14.528 -14.358
ATOM    483 CE1  TYR    31       3.776 -14.670 -16.532
ATOM    484 HE1  TYR    31       3.993 -15.727 -16.481
ATOM    485 CZ   TYR    31       3.654 -13.972 -17.786
ATOM    486 OH   TYR    31       3.790 -14.580 -18.954
ATOM    487 HH   TYR    31       3.806 -13.956 -19.684
ATOM    488 CE2  TYR    31       3.378 -12.625 -17.739
ATOM    489 HE2  TYR    31       3.380 -12.089 -18.677
ATOM    490 CD2  TYR    31       3.200 -11.959 -16.508
ATOM    491 HD2  TYR    31       2.931 -10.914 -16.556
ATOM    492 C    TYR    31       3.506 -10.464 -11.949
ATOM    493 O    TYR    31       2.875 -11.130 -11.123
ATOM    494 N    CYS    32       3.704  -9.146 -11.873
ATOM    495 H    CYS    32       4.169  -8.673 -12.635
ATOM    496 CA   CYS    32       3.403  -8.300 -10.708
ATOM    497 HA   CYS    32       2.530  -8.687 -10.183
ATOM    498 CB   CYS    32       4.659  -8.243  -9.742
ATOM    499 HB1  CYS    32       4.766  -9.171  -9.182
ATOM    500 HB2  CYS    32       4.496  -7.397  -9.074
ATOM    501 SG   CYS    32       6.142  -7.818 -10.693
ATOM    502 HG   CYS    32       5.611  -6.777 -11.342
ATOM    503 C    CYS    32       3.143  -6.799 -11.041
ATOM    504 O    CYS    32       3.839  -6.270 -11.897
ATOM    505 N    PRO    33       2.143  -6.187 -10.316
ATOM    506 CD   PRO    33       1.594  -6.525  -8.973
ATOM    507 HD1  PRO    33       2.418  -6.825  -8.325
ATOM    508 HD2  PRO    33       0.869  -7.303  -9.211
ATOM    509 CG   PRO    33       0.907  -5.206  -8.500
ATOM    510 HG1  PRO    33       1.653  -4.583  -8.004
ATOM    511 HG2  PRO    33       0.031  -5.401  -7.882
ATOM    512 CB   PRO    33       0.422  -4.585  -9.839
ATOM    513 HB1  PRO    33       0.169  -3.526  -9.785
ATOM    514 HB2  PRO    33      -0.385  -5.152 -10.303
ATOM    515 CA   PRO    33       1.706  -4.861 -10.731
ATOM    516 HA   PRO    33       1.283  -4.882 -11.735
ATOM    517 C    PRO    33       2.826  -3.808 -10.652
ATOM    518 O    PRO    33       3.790  -4.012  -9.924
ATOM    519 N    ARG    34       2.797  -2.729 -11.418
ATOM    520 H    ARG    34       2.082  -2.721 -12.131
ATOM    521 CA   ARG    34       3.963  -1.787 -11.559
ATOM    522 HA   ARG    34       4.880  -2.371 -11.478
ATOM    523 CB   ARG    34       4.107  -1.174 -12.983
ATOM    524 HB1  ARG    34       4.017  -1.937 -13.756
ATOM    525 HB2  ARG    34       5.127  -0.802 -13.070
ATOM    526 CG   ARG    34       3.077  -0.146 -13.285
ATOM    527 HG1  ARG    34       3.086   0.690 -12.584
ATOM    528 HG2  ARG    34       2.070  -0.555 -13.201
ATOM    529 CD   ARG    34       3.410   0.395 -14.714
ATOM    530 HD1  ARG    34       3.414  -0.471 -15.375
ATOM    531 HD2  ARG    34       4.350   0.946 -14.671
ATOM    532 NE   ARG    34       2.411   1.442 -14.990
ATOM    533 HE   ARG    34       1.600   1.506 -14.391
ATOM    534 CZ   ARG    34       2.128   1.935 -16.136
ATOM    535 NH1  ARG    34       2.702   1.606 -17.256
ATOM    536 HH11 ARG    34       3.147   0.700 -17.294
ATOM    537 HH12 ARG    34       2.348   2.021 -18.106
ATOM    538 NH2  ARG    34       1.177   2.777 -16.132
ATOM    539 HH21 ARG    34       0.645   2.877 -15.279
ATOM    540 HH22 ARG    34       1.074   3.437 -16.889
ATOM    541 C    ARG    34       4.120  -0.723 -10.472
ATOM    542 O    ARG    34       5.119  -0.018 -10.568
ATOM    543 N    HSE    35       3.263  -0.762  -9.414
ATOM    544 H    HSE    35       2.482  -1.402  -9.448
ATOM    545 CA   HSE    35       3.456   0.315  -8.391
ATOM    546 HA   HSE    35       3.536   1.283  -8.886
ATOM    547 CB   HSE    35       2.147   0.453  -7.563
ATOM    548 HB1  HSE    35       1.291   0.024  -8.084
ATOM    549 HB2  HSE    35       2.057   1.524  -7.379
ATOM    550 CG   HSE    35       2.197  -0.280  -6.223
ATOM    551 ND1  HSE    35       3.289  -0.270  -5.348
ATOM    552 CE1  HSE    35       2.947  -0.905  -4.236
ATOM    553 HE1  HSE    35       3.581  -1.184  -3.407
ATOM    554 NE2  HSE    35       1.681  -1.317  -4.369
ATOM    555 HE2  HSE    35       1.102  -1.805  -3.701
ATOM    556 CD2  HSE    35       1.202  -0.929  -5.631
ATOM    557 HD2  HSE    35       0.207  -1.008  -6.043
ATOM    558 C    HSE    35       4.770   0.195  -7.651
ATOM    559 O    HSE    35       5.325   1.185  -7.250
ATOM    560 N    VAL    36       5.424  -1.020  -7.674
ATOM    561 H    VAL    36       4.976  -1.736  -8.227
ATOM    562 CA   VAL    36       6.698  -1.339  -6.921
ATOM    563 HA   VAL    36       6.443  -1.182  -5.873
ATOM    564 CB   VAL    36       7.007  -2.845  -7.086
ATOM    565 HB   VAL    36       6.141  -3.478  -6.894
ATOM    566 CG1  VAL    36       7.644  -3.331  -8.413
ATOM    567 HG11 VAL    36       7.678  -4.418  -8.344
ATOM    568 HG12 VAL    36       7.067  -3.068  -9.299
ATOM    569 HG13 VAL    36       8.665  -2.969  -8.541
ATOM    570 CG2  VAL    36       7.942  -3.289  -5.954
ATOM    571 HG21 VAL    36       8.169  -4.354  -6.012
ATOM    572 HG22 VAL    36       8.796  -2.611  -5.935
ATOM    573 HG23 VAL    36       7.361  -3.215  -5.036
ATOM    574 C    VAL    36       7.837  -0.441  -7.351
ATOM    575 O    VAL    36       8.698  -0.231  -6.526
ATOM    576 N    ILE    37       7.873   0.109  -8.607
ATOM    577 H    ILE    37       7.131  -0.173  -9.232
ATOM    578 CA   ILE    37       8.953   0.992  -9.122
ATOM    579 HA   ILE    37       9.844   0.691  -8.571
ATOM    580 CB   ILE    37       9.316   0.764 -10.621
ATOM    581 HB   ILE    37      10.094   1.491 -10.855
ATOM    582 CG2  ILE    37       9.953  -0.679 -10.797
ATOM    583 HG21 ILE    37      10.529  -0.636 -11.722
ATOM    584 HG22 ILE    37      10.746  -0.882 -10.078
ATOM    585 HG23 ILE    37       9.120  -1.380 -10.860
ATOM    586 CG1  ILE    37       8.269   1.142 -11.604
ATOM    587 HG11 ILE    37       7.787   2.079 -11.327
ATOM    588 HG12 ILE    37       7.489   0.381 -11.564
ATOM    589 CD1  ILE    37       8.704   1.230 -13.052
ATOM    590 HD11 ILE    37       8.082   1.821 -13.724
ATOM    591 HD12 ILE    37       9.725   1.564 -13.237
ATOM    592 HD13 ILE    37       8.592   0.213 -13.429
ATOM    593 C    ILE    37       8.673   2.499  -8.786
ATOM    594 O    ILE    37       9.530   3.371  -8.996
ATOM    595 N    CYS    38       7.578   2.846  -8.117
ATOM    596 H    CYS    38       6.951   2.080  -7.915
ATOM    597 CA   CYS    38       7.358   4.257  -7.571
ATOM    598 HA   CYS    38       7.777   5.059  -8.178
ATOM    599 CB   CYS    38       5.859   4.496  -7.528
ATOM    600 HB1  CYS    38       5.578   5.472  -7.133
ATOM    601 HB2  CYS    38       5.473   3.708  -6.881
ATOM    602 SG   CYS    38       5.167   4.505  -9.151
ATOM    603 HG   CYS    38       6.270   4.373  -9.893
ATOM    604 C    CYS    38       7.757   4.241  -6.054
ATOM    605 O    CYS    38       7.682   3.204  -5.453
ATOM    606 N    THR    39       8.260   5.320  -5.427
ATOM    607 H    THR    39       8.402   6.133  -6.009
ATOM    608 CA   THR    39       8.155   5.413  -3.944
ATOM    609 HA   THR    39       8.260   4.443  -3.459
ATOM    610 CB   THR    39       9.262   6.284  -3.369
ATOM    611 HB   THR    39      10.179   5.697  -3.428
ATOM    612 CG2  THR    39       9.596   7.580  -4.064
ATOM    613 HG21 THR    39      10.104   7.316  -4.991
ATOM    614 HG22 THR    39       8.745   8.223  -4.286
ATOM    615 HG23 THR    39      10.191   8.113  -3.322
ATOM    616 OG1  THR    39       8.950   6.625  -2.065
ATOM    617 HG1  THR    39       9.698   6.967  -1.570
ATOM    618 C    THR    39       6.799   5.816  -3.625
ATOM    619 O    THR    39       6.094   6.381  -4.466
ATOM    620 N    SER    40       6.358   5.650  -2.400
ATOM    621 H    SER    40       6.953   5.193  -1.724
ATOM    622 CA   SER    40       5.156   6.402  -1.934
ATOM    623 HA   SER    40       4.298   5.815  -2.262
ATOM    624 CB   SER    40       5.095   6.424  -0.375
ATOM    625 HB1  SER    40       4.723   7.366   0.027
ATOM    626 HB2  SER    40       6.146   6.336  -0.103
ATOM    627 OG   SER    40       4.337   5.341   0.069
ATOM    628 HG   SER    40       4.980   4.716   0.410
ATOM    629 C    SER    40       4.946   7.862  -2.396
ATOM    630 O    SER    40       3.866   8.254  -2.833
ATOM    631 N    GLU    41       5.993   8.633  -2.408
ATOM    632 H    GLU    41       6.837   8.353  -1.929
ATOM    633 CA   GLU    41       5.918  10.034  -2.881
ATOM    634 HA   GLU    41       5.065  10.481  -2.371
ATOM    635 CB   GLU    41       7.207  10.753  -2.454
ATOM    636 HB1  GLU    41       7.978  10.165  -2.952
ATOM    637 HB2  GLU    41       7.343  10.777  -1.373
ATOM    638 CG   GLU    41       7.421  12.158  -3.037
ATOM    639 HG1  GLU    41       6.603  12.776  -2.668
ATOM    640 HG2  GLU    41       7.398  12.150  -4.127
ATOM    641 CD   GLU    41       8.685  12.738  -2.515
ATOM    642 OE1  GLU    41       8.621  13.027  -1.335
ATOM    643 OE2  GLU    41       9.692  12.814  -3.245
ATOM    644 C    GLU    41       5.585  10.136  -4.484
ATOM    645 O    GLU    41       5.065  11.156  -4.914
ATOM    646 N    ASP    42       6.109   9.222  -5.295
ATOM    647 H    ASP    42       6.608   8.471  -4.839
ATOM    648 CA   ASP    42       5.858   9.194  -6.702
ATOM    649 HA   ASP    42       5.944  10.227  -7.039
ATOM    650 CB   ASP    42       6.783   8.349  -7.549
ATOM    651 HB1  ASP    42       6.595   8.530  -8.607
ATOM    652 HB2  ASP    42       6.501   7.318  -7.333
ATOM    653 CG   ASP    42       8.267   8.589  -7.243
ATOM    654 OD1  ASP    42       8.599   9.654  -6.652
ATOM    655 OD2  ASP    42       9.067   7.730  -7.617
ATOM    656 C    ASP    42       4.449   8.758  -7.038
ATOM    657 O    ASP    42       3.668   9.289  -7.849
ATOM    658 N    MET    43       4.067   7.718  -6.318
ATOM    659 H    MET    43       4.725   7.454  -5.600
ATOM    660 CA   MET    43       2.883   6.876  -6.576
ATOM    661 HA   MET    43       2.946   6.299  -7.498
ATOM    662 CB   MET    43       2.903   5.899  -5.421
ATOM    663 HB1  MET    43       2.507   6.291  -4.485
ATOM    664 HB2  MET    43       3.933   5.574  -5.273
ATOM    665 CG   MET    43       2.223   4.624  -5.789
ATOM    666 HG1  MET    43       2.637   4.102  -6.652
ATOM    667 HG2  MET    43       1.169   4.766  -6.028
ATOM    668 SD   MET    43       2.233   3.418  -4.413
ATOM    669 CE   MET    43       3.915   2.866  -4.463
ATOM    670 HE1  MET    43       4.641   3.654  -4.265
ATOM    671 HE2  MET    43       4.186   2.142  -3.695
ATOM    672 HE3  MET    43       3.978   2.355  -5.424
ATOM    673 C    MET    43       1.545   7.567  -6.619
ATOM    674 O    MET    43       0.610   6.959  -7.183
ATOM    675 N    LEU    44       1.378   8.771  -5.985
ATOM    676 H    LEU    44       2.145   8.943  -5.351
ATOM    677 CA   LEU    44       0.239   9.702  -6.233
ATOM    678 HA   LEU    44      -0.649   9.232  -5.811
ATOM    679 CB   LEU    44       0.672  10.861  -5.354
ATOM    680 HB1  LEU    44       1.698  11.181  -5.534
ATOM    681 HB2  LEU    44       0.653  10.512  -4.322
ATOM    682 CG   LEU    44      -0.301  12.050  -5.371
ATOM    683 HG   LEU    44      -0.239  12.461  -6.379
ATOM    684 CD1  LEU    44      -1.749  11.666  -5.000
ATOM    685 HD11 LEU    44      -2.179  11.084  -5.815
ATOM    686 HD12 LEU    44      -1.690  11.043  -4.107
ATOM    687 HD13 LEU    44      -2.414  12.506  -4.796
ATOM    688 CD2  LEU    44       0.059  13.111  -4.336
ATOM    689 HD21 LEU    44      -0.514  14.025  -4.487
ATOM    690 HD22 LEU    44      -0.215  12.711  -3.360
ATOM    691 HD23 LEU    44       1.090  13.436  -4.479
ATOM    692 C    LEU    44      -0.014   9.984  -7.685
ATOM    693 O    LEU    44      -1.151   9.821  -8.160
ATOM    694 N    ASN    45       1.005  10.476  -8.407
ATOM    695 H    ASN    45       1.924  10.437  -7.991
ATOM    696 CA   ASN    45       0.906  10.790  -9.854
ATOM    697 HA   ASN    45       0.227  10.029 -10.239
ATOM    698 CB   ASN    45       0.334  12.175 -10.012
ATOM    699 HB1  ASN    45       1.156  12.886  -9.924
ATOM    700 HB2  ASN    45      -0.439  12.386  -9.273
ATOM    701 CG   ASN    45      -0.313  12.474 -11.288
ATOM    702 OD1  ASN    45      -0.954  11.647 -11.858
ATOM    703 ND2  ASN    45      -0.196  13.617 -11.913
ATOM    704 HD21 ASN    45       0.432  14.336 -11.581
ATOM    705 HD22 ASN    45      -0.565  13.674 -12.852
ATOM    706 C    ASN    45       2.259  10.625 -10.617
ATOM    707 O    ASN    45       3.049  11.565 -10.694
ATOM    708 N    PRO    46       2.709   9.472 -11.159
ATOM    709 CD   PRO    46       2.031   8.214 -10.881
ATOM    710 HD1  PRO    46       1.069   8.160 -11.392
ATOM    711 HD2  PRO    46       1.809   8.267  -9.815
ATOM    712 CG   PRO    46       3.101   7.140 -11.181
ATOM    713 HG1  PRO    46       3.001   6.914 -12.243
ATOM    714 HG2  PRO    46       2.934   6.289 -10.522
ATOM    715 CB   PRO    46       4.405   7.871 -11.020
ATOM    716 HB1  PRO    46       5.169   7.342 -11.590
ATOM    717 HB2  PRO    46       4.763   8.041 -10.004
ATOM    718 CA   PRO    46       4.085   9.222 -11.723
ATOM    719 HA   PRO    46       4.759  10.002 -11.370
ATOM    720 C    PRO    46       4.189   9.171 -13.248
ATOM    721 O    PRO    46       3.177   9.349 -13.944
ATOM    722 N    ASN    47       5.379   9.175 -13.749
ATOM    723 H    ASN    47       6.169   9.208 -13.120
ATOM    724 CA   ASN    47       5.585   8.892 -15.177
ATOM    725 HA   ASN    47       4.647   8.802 -15.724
ATOM    726 CB   ASN    47       6.388  10.039 -15.895
ATOM    727 HB1  ASN    47       7.411  10.189 -15.550
ATOM    728 HB2  ASN    47       5.745  10.918 -15.863
ATOM    729 CG   ASN    47       6.590   9.700 -17.429
ATOM    730 OD1  ASN    47       6.798   8.522 -17.761
ATOM    731 ND2  ASN    47       6.561  10.594 -18.296
ATOM    732 HD21 ASN    47       6.457  11.541 -17.962
ATOM    733 HD22 ASN    47       6.909  10.379 -19.220
ATOM    734 C    ASN    47       6.283   7.496 -15.198
ATOM    735 O    ASN    47       7.480   7.390 -14.884
ATOM    736 N    TYR    48       5.567   6.399 -15.562
ATOM    737 H    TYR    48       4.587   6.439 -15.804
ATOM    738 CA   TYR    48       6.129   5.077 -15.347
ATOM    739 HA   TYR    48       6.639   5.067 -14.384
ATOM    740 CB   TYR    48       5.022   3.990 -15.378
ATOM    741 HB1  TYR    48       5.378   2.992 -15.636
ATOM    742 HB2  TYR    48       4.310   4.191 -16.178
ATOM    743 CG   TYR    48       4.198   3.998 -14.081
ATOM    744 CD1  TYR    48       4.803   3.329 -13.036
ATOM    745 HD1  TYR    48       5.811   2.976 -13.200
ATOM    746 CE1  TYR    48       4.090   3.082 -11.849
ATOM    747 HE1  TYR    48       4.472   2.436 -11.072
ATOM    748 CZ   TYR    48       2.667   3.338 -11.818
ATOM    749 OH   TYR    48       2.022   2.990 -10.703
ATOM    750 HH   TYR    48       1.080   3.106 -10.847
ATOM    751 CE2  TYR    48       2.075   4.001 -12.906
ATOM    752 HE2  TYR    48       1.030   4.273 -12.864
ATOM    753 CD2  TYR    48       2.830   4.411 -14.012
ATOM    754 HD2  TYR    48       2.384   4.725 -14.945
ATOM    755 C    TYR    48       7.252   4.650 -16.331
ATOM    756 O    TYR    48       8.175   3.920 -16.002
ATOM    757 N    GLU    49       7.297   5.218 -17.518
ATOM    758 H    GLU    49       6.506   5.796 -17.763
ATOM    759 CA   GLU    49       8.383   5.014 -18.467
ATOM    760 HA   GLU    49       8.697   3.975 -18.364
ATOM    761 CB   GLU    49       7.936   5.267 -19.927
ATOM    762 HB1  GLU    49       8.826   5.351 -20.552
ATOM    763 HB2  GLU    49       7.416   6.224 -19.921
ATOM    764 CG   GLU    49       7.035   4.152 -20.508
ATOM    765 HG1  GLU    49       6.582   4.642 -21.370
ATOM    766 HG2  GLU    49       6.246   3.913 -19.795
ATOM    767 CD   GLU    49       7.810   2.897 -20.871
ATOM    768 OE1  GLU    49       7.209   1.867 -21.267
ATOM    769 OE2  GLU    49       9.057   2.832 -20.707
ATOM    770 C    GLU    49       9.641   5.877 -18.044
ATOM    771 O    GLU    49      10.811   5.444 -18.283
ATOM    772 N    ASP    50       9.515   7.082 -17.518
ATOM    773 H    ASP    50       8.587   7.477 -17.462
ATOM    774 CA   ASP    50      10.614   7.853 -16.880
ATOM    775 HA   ASP    50      11.441   7.820 -17.589
ATOM    776 CB   ASP    50      10.168   9.387 -16.712
ATOM    777 HB1  ASP    50       9.439   9.354 -15.902
ATOM    778 HB2  ASP    50       9.699   9.787 -17.611
ATOM    779 CG   ASP    50      11.360  10.271 -16.255
ATOM    780 OD1  ASP    50      12.318  10.222 -17.048
ATOM    781 OD2  ASP    50      11.258  11.037 -15.298
ATOM    782 C    ASP    50      11.143   7.215 -15.519
ATOM    783 O    ASP    50      12.181   7.579 -14.968
ATOM    784 N    LEU    51      10.356   6.293 -14.949
ATOM    785 H    LEU    51       9.439   6.179 -15.355
ATOM    786 CA   LEU    51      10.644   5.421 -13.778
ATOM    787 HA   LEU    51      11.318   5.951 -13.106
ATOM    788 CB   LEU    51       9.380   5.082 -12.976
ATOM    789 HB1  LEU    51       9.651   4.264 -12.308
ATOM    790 HB2  LEU    51       8.666   4.594 -13.641
ATOM    791 CG   LEU    51       8.739   6.172 -12.097
ATOM    792 HG   LEU    51       8.456   7.029 -12.708
ATOM    793 CD1  LEU    51       7.586   5.528 -11.314
ATOM    794 HD11 LEU    51       7.161   6.192 -10.562
ATOM    795 HD12 LEU    51       6.743   5.246 -11.945
ATOM    796 HD13 LEU    51       7.914   4.676 -10.719
ATOM    797 CD2  LEU    51       9.700   6.736 -11.065
ATOM    798 HD21 LEU    51       9.117   7.229 -10.287
ATOM    799 HD22 LEU    51      10.211   5.943 -10.519
ATOM    800 HD23 LEU    51      10.376   7.496 -11.456
ATOM    801 C    LEU    51      11.457   4.200 -14.150
ATOM    802 O    LEU    51      12.439   3.835 -13.474
ATOM    803 N    LEU    52      11.076   3.475 -15.204
ATOM    804 H    LEU    52      10.212   3.747 -15.651
ATOM    805 CA   LEU    52      11.621   2.176 -15.433
ATOM    806 HA   LEU    52      11.636   1.583 -14.518
ATOM    807 CB   LEU    52      10.694   1.287 -16.364
ATOM    808 HB1  LEU    52      10.664   1.702 -17.371
ATOM    809 HB2  LEU    52       9.661   1.282 -16.018
ATOM    810 CG   LEU    52      11.210  -0.173 -16.418
ATOM    811 HG   LEU    52      12.225  -0.190 -16.817
ATOM    812 CD1  LEU    52      11.250  -0.854 -15.029
ATOM    813 HD11 LEU    52      11.419  -1.915 -15.214
ATOM    814 HD12 LEU    52      12.053  -0.447 -14.414
ATOM    815 HD13 LEU    52      10.303  -0.822 -14.491
ATOM    816 CD2  LEU    52      10.223  -1.029 -17.250
ATOM    817 HD21 LEU    52      10.510  -2.080 -17.283
ATOM    818 HD22 LEU    52       9.224  -0.976 -16.817
ATOM    819 HD23 LEU    52      10.150  -0.594 -18.247
ATOM    820 C    LEU    52      13.048   2.250 -16.050
ATOM    821 O    LEU    52      13.894   1.356 -15.674
ATOM    822 N    ILE    53      13.259   3.321 -16.791
ATOM    823 H    ILE    53      12.426   3.884 -16.884
ATOM    824 CA   ILE    53      14.581   3.461 -17.478
ATOM    825 HA   ILE    53      14.712   2.479 -17.932
ATOM    826 CB   ILE    53      14.442   4.615 -18.506
ATOM    827 HB   ILE    53      13.511   4.524 -19.066
ATOM    828 CG2  ILE    53      14.504   5.987 -17.756
ATOM    829 HG21 ILE    53      14.162   6.838 -18.346
ATOM    830 HG22 ILE    53      13.848   6.101 -16.893
ATOM    831 HG23 ILE    53      15.523   6.267 -17.491
ATOM    832 CG1  ILE    53      15.486   4.393 -19.562
ATOM    833 HG11 ILE    53      15.550   3.318 -19.730
ATOM    834 HG12 ILE    53      16.473   4.632 -19.166
ATOM    835 CD1  ILE    53      15.265   5.015 -20.967
ATOM    836 HD11 ILE    53      16.192   4.911 -21.530
ATOM    837 HD12 ILE    53      14.606   4.342 -21.516
ATOM    838 HD13 ILE    53      14.949   6.053 -20.864
ATOM    839 C    ILE    53      15.715   3.598 -16.503
ATOM    840 O    ILE    53      16.802   3.170 -16.855
ATOM    841 N    ARG    54      15.495   4.178 -15.317
ATOM    842 H    ARG    54      14.539   4.411 -15.088
ATOM    843 CA   ARG    54      16.497   4.295 -14.313
ATOM    844 HA   ARG    54      17.506   4.476 -14.683
ATOM    845 CB   ARG    54      16.082   5.407 -13.365
ATOM    846 HB1  ARG    54      16.599   5.307 -12.410
ATOM    847 HB2  ARG    54      15.037   5.255 -13.097
ATOM    848 CG   ARG    54      16.151   6.838 -13.913
ATOM    849 HG1  ARG    54      15.557   6.806 -14.826
ATOM    850 HG2  ARG    54      17.211   7.043 -14.064
ATOM    851 CD   ARG    54      15.626   7.893 -12.951
ATOM    852 HD1  ARG    54      16.118   7.705 -11.997
ATOM    853 HD2  ARG    54      14.546   7.779 -12.861
ATOM    854 NE   ARG    54      15.947   9.226 -13.453
ATOM    855 HE   ARG    54      16.904   9.492 -13.267
ATOM    856 CZ   ARG    54      15.400   9.881 -14.488
ATOM    857 NH1  ARG    54      14.345   9.435 -15.109
ATOM    858 HH11 ARG    54      13.828   8.637 -14.768
ATOM    859 HH12 ARG    54      13.945   9.839 -15.943
ATOM    860 NH2  ARG    54      15.936  10.957 -14.994
ATOM    861 HH21 ARG    54      16.698  11.362 -14.469
ATOM    862 HH22 ARG    54      15.467  11.631 -15.581
ATOM    863 C    ARG    54      16.828   2.962 -13.505
ATOM    864 O    ARG    54      17.767   3.023 -12.721
ATOM    865 N    LYS    55      15.980   1.980 -13.603
ATOM    866 H    LYS    55      15.272   1.937 -14.322
ATOM    867 CA   LYS    55      16.124   0.713 -12.826
ATOM    868 HA   LYS    55      16.697   0.905 -11.919
ATOM    869 CB   LYS    55      14.861   0.139 -12.280
ATOM    870 HB1  LYS    55      15.175  -0.570 -11.514
ATOM    871 HB2  LYS    55      14.367  -0.398 -13.090
ATOM    872 CG   LYS    55      13.770   1.144 -11.881
ATOM    873 HG1  LYS    55      12.859   0.696 -11.485
ATOM    874 HG2  LYS    55      13.450   1.612 -12.812
ATOM    875 CD   LYS    55      14.287   2.069 -10.767
ATOM    876 HD1  LYS    55      15.116   2.604 -11.229
ATOM    877 HD2  LYS    55      14.585   1.461  -9.912
ATOM    878 CE   LYS    55      13.294   3.116 -10.378
ATOM    879 HE1  LYS    55      12.264   2.762 -10.324
ATOM    880 HE2  LYS    55      13.192   3.801 -11.219
ATOM    881 NZ   LYS    55      13.811   3.843  -9.174
ATOM    882 HZ1  LYS    55      13.790   3.256  -8.352
ATOM    883 HZ2  LYS    55      14.742   4.198  -9.342
ATOM    884 HZ3  LYS    55      13.285   4.678  -8.956
ATOM    885 C    LYS    55      16.913  -0.319 -13.618
ATOM    886 O    LYS    55      17.080  -0.248 -14.807
ATOM    887 N    SER    56      17.505  -1.286 -12.928
ATOM    888 H    SER    56      17.373  -1.145 -11.936
ATOM    889 CA   SER    56      18.444  -2.337 -13.434
ATOM    890 HA   SER    56      18.328  -2.452 -14.512
ATOM    891 CB   SER    56      19.915  -1.975 -13.227
ATOM    892 HB1  SER    56      20.562  -2.819 -13.464
ATOM    893 HB2  SER    56      20.048  -1.649 -12.195
ATOM    894 OG   SER    56      20.295  -0.913 -14.060
ATOM    895 HG   SER    56      19.898  -0.105 -13.726
ATOM    896 C    SER    56      18.175  -3.668 -12.722
ATOM    897 O    SER    56      17.357  -3.715 -11.771
ATOM    898 N    ASN    57      18.640  -4.809 -13.242
ATOM    899 H    ASN    57      19.155  -4.774 -14.110
ATOM    900 CA   ASN    57      18.531  -6.163 -12.684
ATOM    901 HA   ASN    57      17.476  -6.431 -12.639
ATOM    902 CB   ASN    57      19.245  -7.139 -13.686
ATOM    903 HB1  ASN    57      19.103  -8.190 -13.433
ATOM    904 HB2  ASN    57      20.309  -6.931 -13.567
ATOM    905 CG   ASN    57      18.838  -7.202 -15.148
ATOM    906 OD1  ASN    57      17.666  -7.075 -15.493
ATOM    907 ND2  ASN    57      19.837  -7.499 -16.048
ATOM    908 HD21 ASN    57      20.805  -7.592 -15.777
ATOM    909 HD22 ASN    57      19.548  -7.949 -16.904
ATOM    910 C    ASN    57      19.105  -6.322 -11.303
ATOM    911 O    ASN    57      18.784  -7.302 -10.628
ATOM    912 N    HSE    58      20.001  -5.412 -10.827
ATOM    913 H    HSE    58      20.194  -4.611 -11.411
ATOM    914 CA   HSE    58      20.492  -5.391  -9.462
ATOM    915 HA   HSE    58      20.611  -6.429  -9.153
ATOM    916 CB   HSE    58      21.913  -4.756  -9.456
ATOM    917 HB1  HSE    58      22.561  -5.314 -10.132
ATOM    918 HB2  HSE    58      22.400  -4.857  -8.486
ATOM    919 CG   HSE    58      22.043  -3.347  -9.918
ATOM    920 ND1  HSE    58      22.332  -2.975 -11.205
ATOM    921 CE1  HSE    58      22.456  -1.628 -11.177
ATOM    922 HE1  HSE    58      22.630  -1.003 -12.040
ATOM    923 NE2  HSE    58      22.490  -1.169  -9.948
ATOM    924 HE2  HSE    58      22.596  -0.210  -9.649
ATOM    925 CD2  HSE    58      22.181  -2.249  -9.104
ATOM    926 HD2  HSE    58      22.025  -2.193  -8.037
ATOM    927 C    HSE    58      19.529  -4.729  -8.498
ATOM    928 O    HSE    58      19.814  -4.836  -7.310
ATOM    929 N    ASN    59      18.491  -4.028  -8.979
ATOM    930 H    ASN    59      18.468  -4.042  -9.989
ATOM    931 CA   ASN    59      17.494  -3.194  -8.253
ATOM    932 HA   ASN    59      18.047  -2.973  -7.340
ATOM    933 CB   ASN    59      17.203  -1.888  -9.054
ATOM    934 HB1  ASN    59      16.499  -1.306  -8.460
ATOM    935 HB2  ASN    59      16.699  -2.191  -9.972
ATOM    936 CG   ASN    59      18.346  -0.982  -9.456
ATOM    937 OD1  ASN    59      18.212  -0.328 -10.472
ATOM    938 ND2  ASN    59      19.438  -0.933  -8.760
ATOM    939 HD21 ASN    59      19.352  -1.463  -7.905
ATOM    940 HD22 ASN    59      20.093  -0.199  -8.989
ATOM    941 C    ASN    59      16.242  -4.004  -7.911
ATOM    942 O    ASN    59      15.593  -3.664  -6.937
ATOM    943 N    PHE    60      15.932  -5.006  -8.694
ATOM    944 H    PHE    60      16.509  -5.104  -9.516
ATOM    945 CA   PHE    60      14.837  -5.961  -8.393
ATOM    946 HA   PHE    60      14.051  -5.381  -7.909
ATOM    947 CB   PHE    60      14.321  -6.523  -9.780
ATOM    948 HB1  PHE    60      13.452  -7.171  -9.668
ATOM    949 HB2  PHE    60      15.131  -7.043 -10.292
ATOM    950 CG   PHE    60      13.822  -5.379 -10.680
ATOM    951 CD1  PHE    60      12.647  -4.613 -10.360
ATOM    952 HD1  PHE    60      12.164  -4.915  -9.442
ATOM    953 CE1  PHE    60      12.287  -3.535 -11.199
ATOM    954 HE1  PHE    60      11.458  -2.954 -10.823
ATOM    955 CZ   PHE    60      12.997  -3.202 -12.354
ATOM    956 HZ   PHE    60      12.710  -2.397 -13.015
ATOM    957 CE2  PHE    60      14.223  -3.899 -12.643
ATOM    958 HE2  PHE    60      14.853  -3.543 -13.445
ATOM    959 CD2  PHE    60      14.571  -5.059 -11.887
ATOM    960 HD2  PHE    60      15.469  -5.607 -12.131
ATOM    961 C    PHE    60      15.292  -7.032  -7.446
ATOM    962 O    PHE    60      16.287  -7.631  -7.573
ATOM    963 N    LEU    61      14.494  -7.132  -6.401
ATOM    964 H    LEU    61      13.672  -6.547  -6.438
ATOM    965 CA   LEU    61      14.568  -8.048  -5.190
ATOM    966 HA   LEU    61      15.393  -8.760  -5.200
ATOM    967 CB   LEU    61      14.798  -7.277  -3.830
ATOM    968 HB1  LEU    61      13.894  -6.671  -3.760
ATOM    969 HB2  LEU    61      15.674  -6.629  -3.795
ATOM    970 CG   LEU    61      14.787  -8.111  -2.557
ATOM    971 HG   LEU    61      13.807  -8.587  -2.562
ATOM    972 CD1  LEU    61      15.858  -9.211  -2.634
ATOM    973 HD11 LEU    61      15.811  -9.748  -1.686
ATOM    974 HD12 LEU    61      15.614  -9.877  -3.462
ATOM    975 HD13 LEU    61      16.844  -8.769  -2.776
ATOM    976 CD2  LEU    61      14.953  -7.244  -1.387
ATOM    977 HD21 LEU    61      15.110  -7.806  -0.467
ATOM    978 HD22 LEU    61      15.782  -6.555  -1.546
ATOM    979 HD23 LEU    61      14.120  -6.555  -1.248
ATOM    980 C    LEU    61      13.258  -8.915  -5.132
ATOM    981 O    LEU    61      12.203  -8.387  -4.663
ATOM    982 N    VAL    62      13.291 -10.195  -5.544
ATOM    983 H    VAL    62      14.212 -10.579  -5.697
ATOM    984 CA   VAL    62      12.180 -11.164  -5.481
ATOM    985 HA   VAL    62      11.267 -10.608  -5.267
ATOM    986 CB   VAL    62      11.800 -11.799  -6.827
ATOM    987 HB   VAL    62      12.666 -12.280  -7.280
ATOM    988 CG1  VAL    62      10.709 -12.856  -6.712
ATOM    989 HG11 VAL    62      10.214 -13.018  -7.670
ATOM    990 HG12 VAL    62      11.180 -13.792  -6.413
ATOM    991 HG13 VAL    62       9.985 -12.428  -6.019
ATOM    992 CG2  VAL    62      11.356 -10.687  -7.921
ATOM    993 HG21 VAL    62      11.621 -10.986  -8.935
ATOM    994 HG22 VAL    62      10.325 -10.343  -7.836
ATOM    995 HG23 VAL    62      12.035  -9.869  -7.678
ATOM    996 C    VAL    62      12.470 -12.233  -4.381
ATOM    997 O    VAL    62      13.584 -12.743  -4.335
ATOM    998 N    GLN    63      11.452 -12.626  -3.598
ATOM    999 H    GLN    63      10.547 -12.203  -3.747
ATOM   1000 CA   GLN    63      11.592 -13.384  -2.297
ATOM   1001 HA   GLN    63      12.462 -14.028  -2.430
ATOM   1002 CB   GLN    63      11.869 -12.446  -1.162
ATOM   1003 HB1  GLN    63      11.600 -12.884  -0.201
ATOM   1004 HB2  GLN    63      11.260 -11.543  -1.213
ATOM   1005 CG   GLN    63      13.262 -11.960  -1.041
ATOM   1006 HG1  GLN    63      13.614 -11.435  -1.929
ATOM   1007 HG2  GLN    63      13.861 -12.868  -0.974
ATOM   1008 CD   GLN    63      13.532 -10.911   0.033
ATOM   1009 OE1  GLN    63      13.319  -9.695  -0.117
ATOM   1010 NE2  GLN    63      14.084 -11.325   1.157
ATOM   1011 HE21 GLN    63      14.222 -12.314   1.309
ATOM   1012 HE22 GLN    63      13.927 -10.738   1.964
ATOM   1013 C    GLN    63      10.367 -14.211  -2.000
ATOM   1014 O    GLN    63       9.302 -13.638  -2.045
ATOM   1015 N    ALA    64      10.433 -15.483  -1.448
ATOM   1016 H    ALA    64      11.366 -15.857  -1.355
ATOM   1017 CA   ALA    64       9.402 -16.352  -0.968
ATOM   1018 HA   ALA    64       8.551 -15.844  -0.515
ATOM   1019 CB   ALA    64       9.034 -17.271  -2.122
ATOM   1020 HB1  ALA    64       8.460 -18.109  -1.726
ATOM   1021 HB2  ALA    64       8.225 -16.811  -2.691
ATOM   1022 HB3  ALA    64       9.945 -17.630  -2.600
ATOM   1023 C    ALA    64      10.036 -17.227   0.108
ATOM   1024 O    ALA    64      11.150 -17.798  -0.086
ATOM   1025 N    GLY    65       9.445 -17.355   1.243
ATOM   1026 H    GLY    65       8.609 -16.831   1.458
ATOM   1027 CA   GLY    65      10.072 -18.046   2.346
ATOM   1028 HA1  GLY    65      10.123 -19.116   2.145
ATOM   1029 HA2  GLY    65       9.559 -17.885   3.294
ATOM   1030 C    GLY    65      11.512 -17.643   2.633
ATOM   1031 O    GLY    65      11.857 -16.452   2.678
ATOM   1032 N    ASN    66      12.361 -18.624   2.763
ATOM   1033 H    ASN    66      11.927 -19.535   2.716
ATOM   1034 CA   ASN    66      13.804 -18.513   3.077
ATOM   1035 HA   ASN    66      13.867 -17.575   3.629
ATOM   1036 CB   ASN    66      14.341 -19.588   4.024
ATOM   1037 HB1  ASN    66      15.350 -19.233   4.236
ATOM   1038 HB2  ASN    66      14.411 -20.510   3.446
ATOM   1039 CG   ASN    66      13.574 -19.899   5.273
ATOM   1040 OD1  ASN    66      13.493 -21.075   5.767
ATOM   1041 ND2  ASN    66      13.308 -18.894   6.021
ATOM   1042 HD21 ASN    66      13.312 -17.991   5.570
ATOM   1043 HD22 ASN    66      12.823 -19.062   6.891
ATOM   1044 C    ASN    66      14.640 -18.132   1.800
ATOM   1045 O    ASN    66      15.881 -18.217   1.891
ATOM   1046 N    VAL    67      13.965 -17.880   0.748
ATOM   1047 H    VAL    67      12.983 -17.650   0.810
ATOM   1048 CA   VAL    67      14.591 -17.757  -0.576
ATOM   1049 HA   VAL    67      15.654 -17.991  -0.524
ATOM   1050 CB   VAL    67      14.023 -18.843  -1.495
ATOM   1051 HB   VAL    67      12.996 -18.655  -1.808
ATOM   1052 CG1  VAL    67      14.890 -18.985  -2.758
ATOM   1053 HG11 VAL    67      14.420 -19.759  -3.365
ATOM   1054 HG12 VAL    67      14.895 -18.044  -3.308
ATOM   1055 HG13 VAL    67      15.937 -19.152  -2.506
ATOM   1056 CG2  VAL    67      13.966 -20.238  -0.926
ATOM   1057 HG21 VAL    67      13.437 -20.803  -1.694
ATOM   1058 HG22 VAL    67      14.968 -20.649  -0.809
ATOM   1059 HG23 VAL    67      13.362 -20.252  -0.018
ATOM   1060 C    VAL    67      14.487 -16.363  -1.146
ATOM   1061 O    VAL    67      13.388 -15.833  -1.241
ATOM   1062 N    GLN    68      15.535 -15.893  -1.775
ATOM   1063 H    GLN    68      16.365 -16.441  -1.597
ATOM   1064 CA   GLN    68      15.627 -14.790  -2.682
ATOM   1065 HA   GLN    68      14.641 -14.331  -2.759
ATOM   1066 CB   GLN    68      16.682 -13.793  -2.130
ATOM   1067 HB1  GLN    68      17.661 -14.230  -1.933
ATOM   1068 HB2  GLN    68      16.226 -13.438  -1.206
ATOM   1069 CG   GLN    68      17.171 -12.673  -3.109
ATOM   1070 HG1  GLN    68      16.282 -12.066  -3.279
ATOM   1071 HG2  GLN    68      17.468 -13.091  -4.070
ATOM   1072 CD   GLN    68      18.214 -11.719  -2.500
ATOM   1073 OE1  GLN    68      17.980 -11.217  -1.401
ATOM   1074 NE2  GLN    68      19.399 -11.597  -3.113
ATOM   1075 HE21 GLN    68      19.539 -12.071  -3.994
ATOM   1076 HE22 GLN    68      20.047 -10.900  -2.773
ATOM   1077 C    GLN    68      16.073 -15.357  -4.089
ATOM   1078 O    GLN    68      16.960 -16.231  -4.197
ATOM   1079 N    LEU    69      15.327 -14.854  -5.068
ATOM   1080 H    LEU    69      14.614 -14.165  -4.875
ATOM   1081 CA   LEU    69      15.394 -15.305  -6.435
ATOM   1082 HA   LEU    69      15.953 -16.235  -6.542
ATOM   1083 CB   LEU    69      13.995 -15.519  -7.006
ATOM   1084 HB1  LEU    69      13.948 -15.451  -8.093
ATOM   1085 HB2  LEU    69      13.358 -14.806  -6.483
ATOM   1086 CG   LEU    69      13.440 -16.868  -6.554
ATOM   1087 HG   LEU    69      13.851 -17.134  -5.580
ATOM   1088 CD1  LEU    69      11.943 -16.800  -6.391
ATOM   1089 HD11 LEU    69      11.623 -17.712  -5.889
ATOM   1090 HD12 LEU    69      11.589 -15.994  -5.747
ATOM   1091 HD13 LEU    69      11.408 -16.802  -7.341
ATOM   1092 CD2  LEU    69      13.851 -17.964  -7.567
ATOM   1093 HD21 LEU    69      13.605 -18.947  -7.166
ATOM   1094 HD22 LEU    69      13.397 -17.853  -8.552
ATOM   1095 HD23 LEU    69      14.938 -17.948  -7.650
ATOM   1096 C    LEU    69      15.937 -14.153  -7.287
ATOM   1097 O    LEU    69      15.336 -13.115  -7.422
ATOM   1098 N    ARG    70      17.116 -14.482  -7.797
ATOM   1099 H    ARG    70      17.441 -15.437  -7.755
ATOM   1100 CA   ARG    70      17.950 -13.559  -8.588
ATOM   1101 HA   ARG    70      18.035 -12.619  -8.043
ATOM   1102 CB   ARG    70      19.382 -14.075  -8.812
ATOM   1103 HB1  ARG    70      19.301 -14.977  -9.418
ATOM   1104 HB2  ARG    70      19.732 -14.414  -7.837
ATOM   1105 CG   ARG    70      20.370 -13.050  -9.471
ATOM   1106 HG1  ARG    70      20.501 -12.282  -8.710
ATOM   1107 HG2  ARG    70      19.933 -12.651 -10.387
ATOM   1108 CD   ARG    70      21.694 -13.731  -9.646
ATOM   1109 HD1  ARG    70      21.823 -14.395  -8.791
ATOM   1110 HD2  ARG    70      22.384 -12.900  -9.789
ATOM   1111 NE   ARG    70      21.751 -14.670 -10.763
ATOM   1112 HE   ARG    70      21.314 -15.581 -10.767
ATOM   1113 CZ   ARG    70      22.347 -14.492 -11.945
ATOM   1114 NH1  ARG    70      22.961 -13.429 -12.360
ATOM   1115 HH11 ARG    70      23.280 -12.806 -11.632
ATOM   1116 HH12 ARG    70      23.434 -13.492 -13.250
ATOM   1117 NH2  ARG    70      22.277 -15.447 -12.879
ATOM   1118 HH21 ARG    70      21.861 -16.350 -12.702
ATOM   1119 HH22 ARG    70      22.398 -15.294 -13.871
ATOM   1120 C    ARG    70      17.262 -13.162  -9.901
ATOM   1121 O    ARG    70      16.917 -13.970 -10.752
ATOM   1122 N    VAL    71      16.939 -11.919 -10.026
ATOM   1123 H    VAL    71      17.275 -11.270  -9.329
ATOM   1124 CA   VAL    71      16.460 -11.255 -11.280
ATOM   1125 HA   VAL    71      15.846 -12.002 -11.783
ATOM   1126 CB   VAL    71      15.646  -9.990 -10.937
ATOM   1127 HB   VAL    71      16.244  -9.243 -10.415
ATOM   1128 CG1  VAL    71      15.102  -9.263 -12.143
ATOM   1129 HG11 VAL    71      14.474  -8.439 -11.805
ATOM   1130 HG12 VAL    71      15.870  -9.060 -12.889
ATOM   1131 HG13 VAL    71      14.421  -9.960 -12.633
ATOM   1132 CG2  VAL    71      14.404 -10.268 -10.027
ATOM   1133 HG21 VAL    71      14.013  -9.307  -9.692
ATOM   1134 HG22 VAL    71      13.629 -10.744 -10.627
ATOM   1135 HG23 VAL    71      14.623 -11.002  -9.252
ATOM   1136 C    VAL    71      17.532 -10.864 -12.271
ATOM   1137 O    VAL    71      18.557 -10.332 -11.842
ATOM   1138 N    ILE    72      17.338 -11.216 -13.548
ATOM   1139 H    ILE    72      16.457 -11.664 -13.753
ATOM   1140 CA   ILE    72      18.311 -11.207 -14.694
ATOM   1141 HA   ILE    72      19.275 -10.812 -14.371
ATOM   1142 CB   ILE    72      18.715 -12.679 -15.030
ATOM   1143 HB   ILE    72      19.395 -12.724 -15.881
ATOM   1144 CG2  ILE    72      19.470 -13.341 -13.851
ATOM   1145 HG21 ILE    72      19.958 -14.269 -14.146
ATOM   1146 HG22 ILE    72      20.270 -12.666 -13.547
ATOM   1147 HG23 ILE    72      18.872 -13.584 -12.972
ATOM   1148 CG1  ILE    72      17.476 -13.572 -15.350
ATOM   1149 HG11 ILE    72      16.683 -13.002 -15.833
ATOM   1150 HG12 ILE    72      16.941 -13.761 -14.420
ATOM   1151 CD1  ILE    72      17.799 -14.900 -16.150
ATOM   1152 HD11 ILE    72      18.335 -15.596 -15.505
ATOM   1153 HD12 ILE    72      16.838 -15.285 -16.492
ATOM   1154 HD13 ILE    72      18.398 -14.719 -17.042
ATOM   1155 C    ILE    72      17.809 -10.477 -15.917
ATOM   1156 O    ILE    72      18.544 -10.191 -16.831
ATOM   1157 N    GLY    73      16.519 -10.099 -15.961
ATOM   1158 H    GLY    73      15.895 -10.401 -15.226
ATOM   1159 CA   GLY    73      15.848  -9.422 -17.030
ATOM   1160 HA1  GLY    73      15.519 -10.105 -17.813
ATOM   1161 HA2  GLY    73      16.506  -8.696 -17.508
ATOM   1162 C    GLY    73      14.560  -8.695 -16.556
ATOM   1163 O    GLY    73      14.010  -9.126 -15.505
ATOM   1164 N    HSD    74      14.292  -7.542 -17.062
ATOM   1165 H    HSD    74      14.823  -7.113 -17.806
ATOM   1166 CA   HSD    74      13.088  -6.732 -16.533
ATOM   1167 HA   HSD    74      12.439  -7.368 -15.931
ATOM   1168 CB   HSD    74      13.572  -5.682 -15.462
ATOM   1169 HB1  HSD    74      14.167  -6.227 -14.730
ATOM   1170 HB2  HSD    74      12.761  -5.172 -14.943
ATOM   1171 CG   HSD    74      14.532  -4.677 -15.941
ATOM   1172 ND1  HSD    74      15.855  -4.779 -16.033
ATOM   1173 HD1  HSD    74      16.374  -5.611 -15.793
ATOM   1174 CE1  HSD    74      16.324  -3.590 -16.472
ATOM   1175 HE1  HSD    74      17.356  -3.481 -16.772
ATOM   1176 NE2  HSD    74      15.314  -2.643 -16.488
ATOM   1177 CD2  HSD    74      14.154  -3.394 -16.208
ATOM   1178 HD2  HSD    74      13.168  -2.959 -16.287
ATOM   1179 C    HSD    74      12.309  -6.059 -17.724
ATOM   1180 O    HSD    74      12.938  -5.735 -18.757
ATOM   1181 N    SER    75      10.995  -5.926 -17.644
ATOM   1182 H    SER    75      10.526  -6.280 -16.823
ATOM   1183 CA   SER    75      10.168  -5.479 -18.777
ATOM   1184 HA   SER    75      10.501  -4.600 -19.328
ATOM   1185 CB   SER    75       9.913  -6.632 -19.732
ATOM   1186 HB1  SER    75       9.232  -7.356 -19.283
ATOM   1187 HB2  SER    75      10.789  -7.259 -19.896
ATOM   1188 OG   SER    75       9.249  -6.266 -20.988
ATOM   1189 HG   SER    75       8.827  -7.065 -21.314
ATOM   1190 C    SER    75       8.834  -5.125 -18.111
ATOM   1191 O    SER    75       8.403  -5.626 -17.072
ATOM   1192 N    MET    76       7.980  -4.503 -18.913
ATOM   1193 H    MET    76       8.424  -4.208 -19.771
ATOM   1194 CA   MET    76       6.643  -3.999 -18.578
ATOM   1195 HA   MET    76       6.312  -4.568 -17.709
ATOM   1196 CB   MET    76       6.964  -2.583 -18.115
ATOM   1197 HB1  MET    76       7.486  -2.061 -18.916
ATOM   1198 HB2  MET    76       7.630  -2.654 -17.255
ATOM   1199 CG   MET    76       5.759  -1.657 -17.777
ATOM   1200 HG1  MET    76       5.129  -2.218 -17.087
ATOM   1201 HG2  MET    76       5.243  -1.579 -18.734
ATOM   1202 SD   MET    76       6.006   0.002 -17.037
ATOM   1203 CE   MET    76       6.946   0.896 -18.334
ATOM   1204 HE1  MET    76       7.732   0.253 -18.729
ATOM   1205 HE2  MET    76       6.263   1.203 -19.125
ATOM   1206 HE3  MET    76       7.406   1.841 -18.044
ATOM   1207 C    MET    76       5.673  -4.060 -19.744
ATOM   1208 O    MET    76       6.109  -3.981 -20.884
ATOM   1209 N    GLN    77       4.461  -4.318 -19.404
ATOM   1210 H    GLN    77       4.314  -4.545 -18.431
ATOM   1211 CA   GLN    77       3.326  -4.453 -20.342
ATOM   1212 HA   GLN    77       3.474  -3.948 -21.297
ATOM   1213 CB   GLN    77       3.020  -5.971 -20.624
ATOM   1214 HB1  GLN    77       2.456  -6.459 -19.829
ATOM   1215 HB2  GLN    77       3.977  -6.491 -20.601
ATOM   1216 CG   GLN    77       2.432  -6.197 -21.978
ATOM   1217 HG1  GLN    77       3.126  -5.973 -22.788
ATOM   1218 HG2  GLN    77       1.595  -5.499 -21.998
ATOM   1219 CD   GLN    77       1.971  -7.583 -22.151
ATOM   1220 OE1  GLN    77       2.755  -8.514 -22.171
ATOM   1221 NE2  GLN    77       0.720  -7.826 -21.955
ATOM   1222 HE21 GLN    77       0.098  -7.035 -21.866
ATOM   1223 HE22 GLN    77       0.498  -8.786 -21.731
ATOM   1224 C    GLN    77       2.145  -3.771 -19.666
ATOM   1225 O    GLN    77       1.559  -4.320 -18.749
ATOM   1226 N    ASN    78       1.996  -2.507 -19.960
ATOM   1227 H    ASN    78       2.489  -2.211 -20.791
ATOM   1228 CA   ASN    78       1.091  -1.595 -19.349
ATOM   1229 HA   ASN    78       1.286  -0.569 -19.660
ATOM   1230 CB   ASN    78      -0.320  -1.919 -19.875
ATOM   1231 HB1  ASN    78      -1.055  -1.255 -19.420
ATOM   1232 HB2  ASN    78      -0.580  -2.946 -19.618
ATOM   1233 CG   ASN    78      -0.444  -1.654 -21.390
ATOM   1234 OD1  ASN    78      -0.621  -2.649 -22.152
ATOM   1235 ND2  ASN    78      -0.434  -0.430 -21.835
ATOM   1236 HD21 ASN    78      -0.304   0.355 -21.213
ATOM   1237 HD22 ASN    78      -0.427  -0.319 -22.839
ATOM   1238 C    ASN    78       1.151  -1.509 -17.828
ATOM   1239 O    ASN    78       2.291  -1.126 -17.403
ATOM   1240 N    CYS    79       0.122  -1.950 -17.055
ATOM   1241 H    CYS    79      -0.689  -2.435 -17.413
ATOM   1242 CA   CYS    79       0.211  -1.958 -15.596
ATOM   1243 HA   CYS    79       0.833  -1.114 -15.298
ATOM   1244 CB   CYS    79      -1.231  -1.758 -15.001
ATOM   1245 HB1  CYS    79      -1.259  -1.815 -13.913
ATOM   1246 HB2  CYS    79      -1.835  -2.580 -15.387
ATOM   1247 SG   CYS    79      -2.035  -0.203 -15.604
ATOM   1248 HG   CYS    79      -1.285   0.622 -14.869
ATOM   1249 C    CYS    79       0.929  -3.098 -14.850
ATOM   1250 O    CYS    79       1.019  -3.092 -13.612
ATOM   1251 N    VAL    80       1.442  -4.114 -15.550
ATOM   1252 H    VAL    80       1.253  -4.065 -16.541
ATOM   1253 CA   VAL    80       2.122  -5.263 -14.896
ATOM   1254 HA   VAL    80       2.177  -5.042 -13.830
ATOM   1255 CB   VAL    80       1.388  -6.628 -15.024
ATOM   1256 HB   VAL    80       2.001  -7.394 -14.549
ATOM   1257 CG1  VAL    80       0.027  -6.740 -14.312
ATOM   1258 HG11 VAL    80      -0.006  -6.246 -13.341
ATOM   1259 HG12 VAL    80      -0.764  -6.267 -14.893
ATOM   1260 HG13 VAL    80      -0.241  -7.779 -14.120
ATOM   1261 CG2  VAL    80       1.106  -7.048 -16.533
ATOM   1262 HG21 VAL    80       0.181  -7.622 -16.589
ATOM   1263 HG22 VAL    80       0.975  -6.159 -17.149
ATOM   1264 HG23 VAL    80       1.915  -7.690 -16.879
ATOM   1265 C    VAL    80       3.493  -5.409 -15.434
ATOM   1266 O    VAL    80       3.703  -5.501 -16.672
ATOM   1267 N    LEU    81       4.454  -5.494 -14.537
ATOM   1268 H    LEU    81       4.222  -5.707 -13.577
ATOM   1269 CA   LEU    81       5.830  -5.897 -14.918
ATOM   1270 HA   LEU    81       6.104  -5.277 -15.772
ATOM   1271 CB   LEU    81       6.834  -5.532 -13.848
ATOM   1272 HB1  LEU    81       7.823  -5.641 -14.293
ATOM   1273 HB2  LEU    81       6.742  -6.181 -12.977
ATOM   1274 CG   LEU    81       6.636  -4.087 -13.267
ATOM   1275 HG   LEU    81       5.617  -3.778 -13.035
ATOM   1276 CD1  LEU    81       7.413  -3.910 -11.937
ATOM   1277 HD11 LEU    81       7.514  -2.875 -11.610
ATOM   1278 HD12 LEU    81       6.852  -4.496 -11.209
ATOM   1279 HD13 LEU    81       8.378  -4.412 -11.989
ATOM   1280 CD2  LEU    81       7.328  -3.125 -14.235
ATOM   1281 HD21 LEU    81       6.625  -2.915 -15.041
ATOM   1282 HD22 LEU    81       7.640  -2.196 -13.757
ATOM   1283 HD23 LEU    81       8.272  -3.510 -14.618
ATOM   1284 C    LEU    81       5.968  -7.400 -15.319
ATOM   1285 O    LEU    81       5.226  -8.251 -14.794
ATOM   1286 N    LYS    82       6.894  -7.740 -16.208
ATOM   1287 H    LYS    82       7.403  -6.999 -16.668
ATOM   1288 CA   LYS    82       7.391  -9.077 -16.376
ATOM   1289 HA   LYS    82       6.891  -9.861 -15.807
ATOM   1290 CB   LYS    82       7.104  -9.474 -17.820
ATOM   1291 HB1  LYS    82       7.670 -10.375 -18.055
ATOM   1292 HB2  LYS    82       7.423  -8.708 -18.527
ATOM   1293 CG   LYS    82       5.606  -9.793 -18.024
ATOM   1294 HG1  LYS    82       4.980  -9.247 -17.316
ATOM   1295 HG2  LYS    82       5.474 -10.871 -17.938
ATOM   1296 CD   LYS    82       5.161  -9.345 -19.445
ATOM   1297 HD1  LYS    82       5.468  -8.302 -19.523
ATOM   1298 HD2  LYS    82       4.078  -9.417 -19.547
ATOM   1299 CE   LYS    82       5.713 -10.159 -20.573
ATOM   1300 HE1  LYS    82       5.258 -11.149 -20.580
ATOM   1301 HE2  LYS    82       6.776 -10.297 -20.379
ATOM   1302 NZ   LYS    82       5.472  -9.491 -21.876
ATOM   1303 HZ1  LYS    82       5.783 -10.106 -22.614
ATOM   1304 HZ2  LYS    82       4.473  -9.382 -21.973
ATOM   1305 HZ3  LYS    82       5.913  -8.583 -21.895
ATOM   1306 C    LYS    82       8.883  -9.196 -15.956
ATOM   1307 O    LYS    82       9.664  -8.677 -16.740
ATOM   1308 N    LEU    83       9.293  -9.752 -14.798
ATOM   1309 H    LEU    83       8.582 -10.018 -14.131
ATOM   1310 CA   LEU    83      10.706  -9.882 -14.421
ATOM   1311 HA   LEU    83      11.344  -9.252 -15.042
ATOM   1312 CB   LEU    83      10.783  -9.563 -12.933
ATOM   1313 HB1  LEU    83      11.799  -9.650 -12.548
ATOM   1314 HB2  LEU    83      10.091 -10.253 -12.449
ATOM   1315 CG   LEU    83      10.325  -8.167 -12.518
ATOM   1316 HG   LEU    83       9.320  -7.904 -12.848
ATOM   1317 CD1  LEU    83      10.052  -8.182 -11.016
ATOM   1318 HD11 LEU    83       9.700  -7.194 -10.719
ATOM   1319 HD12 LEU    83       9.331  -8.903 -10.630
ATOM   1320 HD13 LEU    83      11.038  -8.261 -10.558
ATOM   1321 CD2  LEU    83      11.268  -7.099 -13.021
ATOM   1322 HD21 LEU    83      10.709  -6.199 -12.765
ATOM   1323 HD22 LEU    83      12.249  -7.030 -12.552
ATOM   1324 HD23 LEU    83      11.385  -7.299 -14.086
ATOM   1325 C    LEU    83      11.122 -11.303 -14.611
ATOM   1326 O    LEU    83      10.582 -12.273 -14.110
ATOM   1327 N    LYS    84      12.194 -11.531 -15.397
ATOM   1328 H    LYS    84      12.782 -10.760 -15.679
ATOM   1329 CA   LYS    84      12.768 -12.889 -15.556
ATOM   1330 HA   LYS    84      12.027 -13.684 -15.480
ATOM   1331 CB   LYS    84      13.364 -13.029 -16.953
ATOM   1332 HB1  LYS    84      14.235 -12.374 -16.990
ATOM   1333 HB2  LYS    84      12.572 -12.755 -17.650
ATOM   1334 CG   LYS    84      13.848 -14.484 -17.292
ATOM   1335 HG1  LYS    84      12.987 -15.109 -17.054
ATOM   1336 HG2  LYS    84      14.610 -14.767 -16.566
ATOM   1337 CD   LYS    84      14.355 -14.777 -18.765
ATOM   1338 HD1  LYS    84      15.299 -14.243 -18.872
ATOM   1339 HD2  LYS    84      13.647 -14.375 -19.490
ATOM   1340 CE   LYS    84      14.578 -16.247 -19.062
ATOM   1341 HE1  LYS    84      13.643 -16.771 -18.866
ATOM   1342 HE2  LYS    84      15.373 -16.556 -18.382
ATOM   1343 NZ   LYS    84      14.873 -16.434 -20.502
ATOM   1344 HZ1  LYS    84      14.753 -17.420 -20.684
ATOM   1345 HZ2  LYS    84      14.144 -16.051 -21.087
ATOM   1346 HZ3  LYS    84      15.781 -16.115 -20.811
ATOM   1347 C    LYS    84      13.770 -13.131 -14.377
ATOM   1348 O    LYS    84      14.705 -12.344 -14.076
ATOM   1349 N    VAL    85      13.623 -14.299 -13.709
ATOM   1350 H    VAL    85      12.886 -14.909 -14.033
ATOM   1351 CA   VAL    85      14.494 -14.798 -12.667
ATOM   1352 HA   VAL    85      15.236 -14.007 -12.553
ATOM   1353 CB   VAL    85      13.929 -14.980 -11.250
ATOM   1354 HB   VAL    85      14.764 -15.388 -10.680
ATOM   1355 CG1  VAL    85      13.439 -13.683 -10.664
ATOM   1356 HG11 VAL    85      13.042 -13.788  -9.654
ATOM   1357 HG12 VAL    85      14.283 -12.994 -10.642
ATOM   1358 HG13 VAL    85      12.628 -13.284 -11.273
ATOM   1359 CG2  VAL    85      12.696 -15.906 -11.288
ATOM   1360 HG21 VAL    85      12.218 -15.857 -10.309
ATOM   1361 HG22 VAL    85      11.968 -15.649 -12.058
ATOM   1362 HG23 VAL    85      13.080 -16.890 -11.556
ATOM   1363 C    VAL    85      15.288 -15.995 -13.177
ATOM   1364 O    VAL    85      14.739 -16.748 -13.975
ATOM   1365 N    ASP    86      16.531 -16.162 -12.676
ATOM   1366 H    ASP    86      16.937 -15.597 -11.944
ATOM   1367 CA   ASP    86      17.415 -17.297 -13.180
ATOM   1368 HA   ASP    86      17.321 -17.181 -14.259
ATOM   1369 CB   ASP    86      18.872 -17.034 -12.855
ATOM   1370 HB1  ASP    86      19.249 -16.034 -13.068
ATOM   1371 HB2  ASP    86      19.481 -17.686 -13.482
ATOM   1372 CG   ASP    86      19.268 -17.296 -11.416
ATOM   1373 OD1  ASP    86      20.506 -17.184 -11.168
ATOM   1374 OD2  ASP    86      18.534 -17.856 -10.591
ATOM   1375 C    ASP    86      16.993 -18.759 -12.903
ATOM   1376 O    ASP    86      17.561 -19.688 -13.449
ATOM   1377 N    THR    87      15.912 -18.947 -12.103
ATOM   1378 H    THR    87      15.363 -18.106 -11.999
ATOM   1379 CA   THR    87      15.401 -20.270 -11.698
ATOM   1380 HA   THR    87      15.955 -21.071 -12.187
ATOM   1381 CB   THR    87      15.496 -20.324 -10.166
ATOM   1382 HB   THR    87      15.128 -19.445  -9.637
ATOM   1383 CG2  THR    87      14.822 -21.645  -9.660
ATOM   1384 HG21 THR    87      13.747 -21.633  -9.839
ATOM   1385 HG22 THR    87      15.259 -22.526 -10.129
ATOM   1386 HG23 THR    87      15.107 -21.749  -8.613
ATOM   1387 OG1  THR    87      16.880 -20.430  -9.829
ATOM   1388 HG1  THR    87      17.308 -19.598 -10.045
ATOM   1389 C    THR    87      13.921 -20.322 -12.058
ATOM   1390 O    THR    87      13.233 -19.336 -11.690
ATOM   1391 N    ALA    88      13.515 -21.438 -12.692
ATOM   1392 H    ALA    88      14.109 -22.235 -12.868
ATOM   1393 CA   ALA    88      12.156 -21.655 -13.026
ATOM   1394 HA   ALA    88      11.697 -20.709 -13.315
ATOM   1395 CB   ALA    88      12.110 -22.608 -14.300
ATOM   1396 HB1  ALA    88      12.494 -23.572 -13.967
ATOM   1397 HB2  ALA    88      11.079 -22.790 -14.601
ATOM   1398 HB3  ALA    88      12.759 -22.194 -15.072
ATOM   1399 C    ALA    88      11.411 -22.387 -11.859
ATOM   1400 O    ALA    88      11.967 -23.460 -11.428
ATOM   1401 N    ASN    89      10.250 -21.990 -11.410
ATOM   1402 H    ASN    89       9.922 -21.091 -11.734
ATOM   1403 CA   ASN    89       9.494 -22.451 -10.333
ATOM   1404 HA   ASN    89      10.101 -22.411  -9.428
ATOM   1405 CB   ASN    89       8.220 -21.572 -10.231
ATOM   1406 HB1  ASN    89       7.669 -21.711 -11.161
ATOM   1407 HB2  ASN    89       8.567 -20.541 -10.152
ATOM   1408 CG   ASN    89       7.347 -21.864  -9.018
ATOM   1409 OD1  ASN    89       7.541 -22.884  -8.302
ATOM   1410 ND2  ASN    89       6.415 -21.041  -8.652
ATOM   1411 HD21 ASN    89       6.124 -20.431  -9.403
ATOM   1412 HD22 ASN    89       5.857 -21.246  -7.836
ATOM   1413 C    ASN    89       9.112 -23.970 -10.632
ATOM   1414 O    ASN    89       8.394 -24.270 -11.581
ATOM   1415 N    PRO    90       9.585 -24.924  -9.745
ATOM   1416 CD   PRO    90      10.480 -24.882  -8.620
ATOM   1417 HD1  PRO    90      10.176 -24.039  -7.999
ATOM   1418 HD2  PRO    90      11.513 -24.879  -8.969
ATOM   1419 CG   PRO    90      10.211 -26.165  -7.840
ATOM   1420 HG1  PRO    90       9.363 -26.018  -7.172
ATOM   1421 HG2  PRO    90      11.002 -26.409  -7.131
ATOM   1422 CB   PRO    90       9.939 -27.185  -8.908
ATOM   1423 HB1  PRO    90       9.420 -28.077  -8.559
ATOM   1424 HB2  PRO    90      10.913 -27.486  -9.292
ATOM   1425 CA   PRO    90       9.174 -26.305  -9.885
ATOM   1426 HA   PRO    90       9.340 -26.692 -10.891
ATOM   1427 C    PRO    90       7.653 -26.503  -9.642
ATOM   1428 O    PRO    90       7.129 -27.526  -9.999
ATOM   1429 N    LYS    91       6.919 -25.509  -9.103
ATOM   1430 H    LYS    91       7.383 -24.622  -8.968
ATOM   1431 CA   LYS    91       5.520 -25.636  -8.639
ATOM   1432 HA   LYS    91       5.153 -26.662  -8.685
ATOM   1433 CB   LYS    91       5.422 -25.101  -7.184
ATOM   1434 HB1  LYS    91       4.514 -25.526  -6.755
ATOM   1435 HB2  LYS    91       5.202 -24.033  -7.175
ATOM   1436 CG   LYS    91       6.590 -25.363  -6.158
ATOM   1437 HG1  LYS    91       7.562 -24.925  -6.388
ATOM   1438 HG2  LYS    91       6.761 -26.438  -6.105
ATOM   1439 CD   LYS    91       6.187 -24.905  -4.833
ATOM   1440 HD1  LYS    91       5.210 -25.385  -4.772
ATOM   1441 HD2  LYS    91       6.188 -23.817  -4.774
ATOM   1442 CE   LYS    91       7.072 -25.484  -3.780
ATOM   1443 HE1  LYS    91       8.122 -25.532  -4.069
ATOM   1444 HE2  LYS    91       6.745 -26.503  -3.572
ATOM   1445 NZ   LYS    91       6.898 -24.662  -2.477
ATOM   1446 HZ1  LYS    91       7.555 -24.860  -1.735
ATOM   1447 HZ2  LYS    91       7.192 -23.729  -2.728
ATOM   1448 HZ3  LYS    91       5.931 -24.590  -2.195
ATOM   1449 C    LYS    91       4.512 -24.947  -9.568
ATOM   1450 O    LYS    91       3.360 -24.855  -9.246
ATOM   1451 N    THR    92       4.974 -24.569 -10.771
ATOM   1452 H    THR    92       5.896 -24.844 -11.080
ATOM   1453 CA   THR    92       4.019 -23.932 -11.710
ATOM   1454 HA   THR    92       3.662 -23.056 -11.169
ATOM   1455 CB   THR    92       4.727 -23.453 -13.053
ATOM   1456 HB   THR    92       4.876 -24.265 -13.764
ATOM   1457 CG2  THR    92       3.949 -22.300 -13.737
ATOM   1458 HG21 THR    92       4.579 -21.944 -14.552
ATOM   1459 HG22 THR    92       2.995 -22.647 -14.136
ATOM   1460 HG23 THR    92       3.815 -21.525 -12.983
ATOM   1461 OG1  THR    92       5.975 -22.914 -12.763
ATOM   1462 HG1  THR    92       6.415 -22.873 -13.615
ATOM   1463 C    THR    92       2.819 -24.730 -12.103
ATOM   1464 O    THR    92       3.045 -25.818 -12.545
ATOM   1465 N    PRO    93       1.568 -24.298 -12.086
ATOM   1466 CD   PRO    93       1.030 -23.123 -11.415
ATOM   1467 HD1  PRO    93       1.473 -22.168 -11.696
ATOM   1468 HD2  PRO    93       1.122 -23.331 -10.348
ATOM   1469 CG   PRO    93      -0.473 -23.054 -11.829
ATOM   1470 HG1  PRO    93      -0.681 -22.553 -12.774
ATOM   1471 HG2  PRO    93      -1.007 -22.571 -11.011
ATOM   1472 CB   PRO    93      -0.831 -24.544 -11.967
ATOM   1473 HB1  PRO    93      -1.752 -24.856 -12.460
ATOM   1474 HB2  PRO    93      -0.776 -24.925 -10.947
ATOM   1475 CA   PRO    93       0.422 -25.111 -12.663
ATOM   1476 HA   PRO    93       0.417 -26.124 -12.263
ATOM   1477 C    PRO    93       0.351 -25.195 -14.200
ATOM   1478 O    PRO    93       0.932 -24.329 -14.885
ATOM   1479 N    LYS    94      -0.319 -26.185 -14.781
ATOM   1480 H    LYS    94      -0.658 -26.880 -14.131
ATOM   1481 CA   LYS    94      -1.001 -26.043 -16.079
ATOM   1482 HA   LYS    94      -0.287 -25.685 -16.821
ATOM   1483 CB   LYS    94      -1.564 -27.398 -16.596
ATOM   1484 HB1  LYS    94      -2.291 -27.818 -15.901
ATOM   1485 HB2  LYS    94      -0.745 -28.110 -16.702
ATOM   1486 CG   LYS    94      -2.120 -27.303 -17.971
ATOM   1487 HG1  LYS    94      -1.565 -26.634 -18.629
ATOM   1488 HG2  LYS    94      -3.105 -26.840 -17.904
ATOM   1489 CD   LYS    94      -2.225 -28.656 -18.668
ATOM   1490 HD1  LYS    94      -2.829 -29.354 -18.087
ATOM   1491 HD2  LYS    94      -1.248 -29.136 -18.714
ATOM   1492 CE   LYS    94      -2.766 -28.488 -20.134
ATOM   1493 HE1  LYS    94      -2.788 -29.484 -20.575
ATOM   1494 HE2  LYS    94      -2.020 -27.902 -20.672
ATOM   1495 NZ   LYS    94      -4.057 -27.852 -20.249
ATOM   1496 HZ1  LYS    94      -4.406 -27.960 -21.191
ATOM   1497 HZ2  LYS    94      -4.789 -28.332 -19.746
ATOM   1498 HZ3  LYS    94      -4.117 -26.866 -20.040
ATOM   1499 C    LYS    94      -2.011 -24.917 -15.910
ATOM   1500 O    LYS    94      -2.666 -24.870 -14.872
ATOM   1501 N    TYR    95      -2.076 -24.006 -16.881
ATOM   1502 H    TYR    95      -1.500 -23.996 -17.711
ATOM   1503 CA   TYR    95      -2.951 -22.816 -16.653
ATOM   1504 HA   TYR    95      -3.824 -23.103 -16.067
ATOM   1505 CB   TYR    95      -2.091 -21.836 -15.855
ATOM   1506 HB1  TYR    95      -1.775 -22.450 -15.012
ATOM   1507 HB2  TYR    95      -2.845 -21.160 -15.450
ATOM   1508 CG   TYR    95      -0.914 -21.027 -16.464
ATOM   1509 CD1  TYR    95       0.426 -21.325 -16.191
ATOM   1510 HD1  TYR    95       0.643 -22.139 -15.516
ATOM   1511 CE1  TYR    95       1.508 -20.519 -16.653
ATOM   1512 HE1  TYR    95       2.554 -20.773 -16.566
ATOM   1513 CZ   TYR    95       1.218 -19.405 -17.485
ATOM   1514 OH   TYR    95       2.230 -18.755 -18.079
ATOM   1515 HH   TYR    95       1.945 -18.065 -18.683
ATOM   1516 CE2  TYR    95      -0.088 -19.081 -17.733
ATOM   1517 HE2  TYR    95      -0.369 -18.234 -18.341
ATOM   1518 CD2  TYR    95      -1.121 -19.848 -17.220
ATOM   1519 HD2  TYR    95      -2.142 -19.515 -17.334
ATOM   1520 C    TYR    95      -3.516 -22.089 -17.907
ATOM   1521 O    TYR    95      -3.353 -22.574 -19.062
ATOM   1522 N    LYS    96      -4.219 -20.992 -17.703
ATOM   1523 H    LYS    96      -4.341 -20.683 -16.749
ATOM   1524 CA   LYS    96      -4.890 -20.203 -18.785
ATOM   1525 HA   LYS    96      -4.296 -20.402 -19.677
ATOM   1526 CB   LYS    96      -6.305 -20.779 -19.102
ATOM   1527 HB1  LYS    96      -7.058 -20.484 -18.372
ATOM   1528 HB2  LYS    96      -6.290 -21.867 -19.024
ATOM   1529 CG   LYS    96      -6.794 -20.475 -20.535
ATOM   1530 HG1  LYS    96      -6.060 -20.901 -21.220
ATOM   1531 HG2  LYS    96      -6.790 -19.412 -20.778
ATOM   1532 CD   LYS    96      -8.162 -20.905 -20.920
ATOM   1533 HD1  LYS    96      -8.160 -20.934 -22.010
ATOM   1534 HD2  LYS    96      -8.827 -20.132 -20.534
ATOM   1535 CE   LYS    96      -8.747 -22.249 -20.436
ATOM   1536 HE1  LYS    96      -8.906 -22.116 -19.366
ATOM   1537 HE2  LYS    96      -8.063 -23.086 -20.574
ATOM   1538 NZ   LYS    96      -9.985 -22.554 -21.222
ATOM   1539 HZ1  LYS    96     -10.385 -23.412 -20.869
ATOM   1540 HZ2  LYS    96     -10.693 -21.850 -21.375
ATOM   1541 HZ3  LYS    96      -9.794 -22.794 -22.184
ATOM   1542 C    LYS    96      -4.921 -18.751 -18.353
ATOM   1543 O    LYS    96      -5.255 -18.468 -17.195
ATOM   1544 N    PHE    97      -4.644 -17.790 -19.236
ATOM   1545 H    PHE    97      -4.539 -18.163 -20.169
ATOM   1546 CA   PHE    97      -4.968 -16.358 -18.980
ATOM   1547 HA   PHE    97      -5.272 -16.199 -17.946
ATOM   1548 CB   PHE    97      -3.935 -15.371 -19.388
ATOM   1549 HB1  PHE    97      -4.427 -14.399 -19.424
ATOM   1550 HB2  PHE    97      -3.695 -15.547 -20.437
ATOM   1551 CG   PHE    97      -2.649 -15.126 -18.647
ATOM   1552 CD1  PHE    97      -2.354 -15.841 -17.461
ATOM   1553 HD1  PHE    97      -3.091 -16.545 -17.105
ATOM   1554 CE1  PHE    97      -1.132 -15.707 -16.831
ATOM   1555 HE1  PHE    97      -0.992 -16.225 -15.893
ATOM   1556 CZ   PHE    97      -0.201 -14.735 -17.286
ATOM   1557 HZ   PHE    97       0.698 -14.614 -16.700
ATOM   1558 CE2  PHE    97      -0.501 -14.023 -18.465
ATOM   1559 HE2  PHE    97       0.234 -13.319 -18.828
ATOM   1560 CD2  PHE    97      -1.715 -14.224 -19.159
ATOM   1561 HD2  PHE    97      -1.868 -13.725 -20.104
ATOM   1562 C    PHE    97      -6.232 -16.029 -19.826
ATOM   1563 O    PHE    97      -6.276 -16.355 -21.045
ATOM   1564 N    VAL    98      -7.269 -15.459 -19.209
ATOM   1565 H    VAL    98      -7.075 -15.225 -18.246
ATOM   1566 CA   VAL    98      -8.467 -14.929 -19.837
ATOM   1567 HA   VAL    98      -8.153 -14.744 -20.864
ATOM   1568 CB   VAL    98      -9.516 -16.023 -19.877
ATOM   1569 HB   VAL    98     -10.468 -15.520 -20.040
ATOM   1570 CG1  VAL    98      -9.339 -16.984 -21.066
ATOM   1571 HG11 VAL    98     -10.282 -17.528 -21.105
ATOM   1572 HG12 VAL    98      -9.230 -16.369 -21.959
ATOM   1573 HG13 VAL    98      -8.453 -17.618 -21.026
ATOM   1574 CG2  VAL    98      -9.612 -16.896 -18.650
ATOM   1575 HG21 VAL    98      -8.744 -17.525 -18.451
ATOM   1576 HG22 VAL    98      -9.864 -16.283 -17.785
ATOM   1577 HG23 VAL    98     -10.478 -17.552 -18.738
ATOM   1578 C    VAL    98      -9.047 -13.635 -19.177
ATOM   1579 O    VAL    98      -8.666 -13.337 -18.026
ATOM   1580 N    ARG    99     -10.132 -13.034 -19.805
ATOM   1581 H    ARG    99     -10.429 -13.336 -20.722
ATOM   1582 CA   ARG    99     -10.826 -11.841 -19.294
ATOM   1583 HA   ARG    99     -10.415 -11.516 -18.338
ATOM   1584 CB   ARG    99     -10.455 -10.772 -20.257
ATOM   1585 HB1  ARG    99     -10.917 -10.898 -21.236
ATOM   1586 HB2  ARG    99      -9.376 -10.831 -20.400
ATOM   1587 CG   ARG    99     -10.742  -9.350 -19.783
ATOM   1588 HG1  ARG    99     -10.121  -9.123 -18.916
ATOM   1589 HG2  ARG    99     -11.789  -9.426 -19.493
ATOM   1590 CD   ARG    99     -10.474  -8.183 -20.710
ATOM   1591 HD1  ARG    99     -11.040  -8.318 -21.632
ATOM   1592 HD2  ARG    99      -9.410  -8.084 -20.922
ATOM   1593 NE   ARG    99     -10.949  -6.961 -20.135
ATOM   1594 HE   ARG    99     -11.899  -6.715 -20.374
ATOM   1595 CZ   ARG    99     -10.348  -6.060 -19.403
ATOM   1596 NH1  ARG    99      -9.142  -6.343 -19.003
ATOM   1597 HH11 ARG    99      -8.698  -7.119 -19.472
ATOM   1598 HH12 ARG    99      -8.522  -5.820 -18.401
ATOM   1599 NH2  ARG    99     -10.982  -4.967 -18.950
ATOM   1600 HH21 ARG    99     -11.939  -4.813 -19.233
ATOM   1601 HH22 ARG    99     -10.365  -4.203 -18.714
ATOM   1602 C    ARG    99     -12.294 -12.116 -19.073
ATOM   1603 O    ARG    99     -12.994 -12.746 -19.888
ATOM   1604 N    ILE   100     -12.745 -11.638 -17.919
ATOM   1605 H    ILE   100     -12.135 -11.044 -17.375
ATOM   1606 CA   ILE   100     -14.106 -11.875 -17.405
ATOM   1607 HA   ILE   100     -14.578 -12.489 -18.172
ATOM   1608 CB   ILE   100     -14.103 -12.735 -16.058
ATOM   1609 HB   ILE   100     -15.080 -12.674 -15.580
ATOM   1610 CG2  ILE   100     -13.845 -14.216 -16.457
ATOM   1611 HG21 ILE   100     -13.749 -14.710 -15.490
ATOM   1612 HG22 ILE   100     -14.751 -14.614 -16.914
ATOM   1613 HG23 ILE   100     -13.007 -14.347 -17.140
ATOM   1614 CG1  ILE   100     -13.061 -12.262 -15.047
ATOM   1615 HG11 ILE   100     -12.061 -12.221 -15.478
ATOM   1616 HG12 ILE   100     -12.994 -13.077 -14.326
ATOM   1617 CD1  ILE   100     -13.405 -10.891 -14.368
ATOM   1618 HD11 ILE   100     -12.752 -10.737 -13.509
ATOM   1619 HD12 ILE   100     -13.135 -10.037 -14.988
ATOM   1620 HD13 ILE   100     -14.456 -11.016 -14.105
ATOM   1621 C    ILE   100     -14.982 -10.656 -17.413
ATOM   1622 O    ILE   100     -14.386  -9.587 -17.374
ATOM   1623 N    GLN   101     -16.332 -10.872 -17.482
ATOM   1624 H    GLN   101     -16.722 -11.801 -17.554
ATOM   1625 CA   GLN   101     -17.364  -9.842 -17.640
ATOM   1626 HA   GLN   101     -16.921  -8.903 -17.973
ATOM   1627 CB   GLN   101     -18.226 -10.257 -18.825
ATOM   1628 HB1  GLN   101     -19.040  -9.576 -19.075
ATOM   1629 HB2  GLN   101     -18.745 -11.167 -18.526
ATOM   1630 CG   GLN   101     -17.387 -10.519 -20.170
ATOM   1631 HG1  GLN   101     -17.979 -10.837 -21.028
ATOM   1632 HG2  GLN   101     -16.641 -11.309 -20.087
ATOM   1633 CD   GLN   101     -16.629  -9.310 -20.694
ATOM   1634 OE1  GLN   101     -16.875  -8.181 -20.277
ATOM   1635 NE2  GLN   101     -15.730  -9.445 -21.593
ATOM   1636 HE21 GLN   101     -15.581 -10.343 -22.031
ATOM   1637 HE22 GLN   101     -15.240  -8.630 -21.934
ATOM   1638 C    GLN   101     -18.237  -9.670 -16.346
ATOM   1639 O    GLN   101     -18.319 -10.569 -15.494
ATOM   1640 N    PRO   102     -18.938  -8.518 -16.183
ATOM   1641 CD   PRO   102     -18.961  -7.428 -17.116
ATOM   1642 HD1  PRO   102     -19.563  -7.747 -17.967
ATOM   1643 HD2  PRO   102     -17.953  -7.121 -17.397
ATOM   1644 CG   PRO   102     -19.704  -6.206 -16.445
ATOM   1645 HG1  PRO   102     -20.170  -5.600 -17.223
ATOM   1646 HG2  PRO   102     -19.000  -5.762 -15.741
ATOM   1647 CB   PRO   102     -20.687  -7.030 -15.581
ATOM   1648 HB1  PRO   102     -21.475  -7.338 -16.269
ATOM   1649 HB2  PRO   102     -21.037  -6.423 -14.746
ATOM   1650 CA   PRO   102     -19.909  -8.226 -15.095
ATOM   1651 HA   PRO   102     -19.443  -7.884 -14.171
ATOM   1652 C    PRO   102     -20.803  -9.371 -14.862
ATOM   1653 O    PRO   102     -21.258 -10.094 -15.834
ATOM   1654 N    GLY   103     -21.071  -9.691 -13.571
ATOM   1655 H    GLY   103     -20.665  -9.138 -12.830
ATOM   1656 CA   GLY   103     -21.882 -10.830 -13.166
ATOM   1657 HA1  GLY   103     -22.781 -10.880 -13.780
ATOM   1658 HA2  GLY   103     -22.130 -10.831 -12.105
ATOM   1659 C    GLY   103     -21.165 -12.130 -13.265
ATOM   1660 O    GLY   103     -21.528 -12.973 -12.434
ATOM   1661 N    GLN   104     -20.031 -12.282 -13.972
ATOM   1662 H    GLN   104     -19.605 -11.413 -14.261
ATOM   1663 CA   GLN   104     -19.290 -13.592 -13.968
ATOM   1664 HA   GLN   104     -20.012 -14.407 -13.923
ATOM   1665 CB   GLN   104     -18.394 -13.806 -15.175
ATOM   1666 HB1  GLN   104     -17.997 -14.821 -15.193
ATOM   1667 HB2  GLN   104     -17.553 -13.119 -15.082
ATOM   1668 CG   GLN   104     -19.030 -13.614 -16.560
ATOM   1669 HG1  GLN   104     -18.291 -13.867 -17.321
ATOM   1670 HG2  GLN   104     -19.250 -12.572 -16.793
ATOM   1671 CD   GLN   104     -20.339 -14.405 -16.851
ATOM   1672 OE1  GLN   104     -21.509 -14.021 -16.906
ATOM   1673 NE2  GLN   104     -20.174 -15.719 -16.877
ATOM   1674 HE21 GLN   104     -19.213 -16.022 -16.941
ATOM   1675 HE22 GLN   104     -20.961 -16.273 -17.183
ATOM   1676 C    GLN   104     -18.502 -13.741 -12.654
ATOM   1677 O    GLN   104     -18.048 -12.738 -12.020
ATOM   1678 N    THR   105     -18.312 -14.995 -12.278
ATOM   1679 H    THR   105     -18.574 -15.716 -12.934
ATOM   1680 CA   THR   105     -17.737 -15.388 -10.998
ATOM   1681 HA   THR   105     -17.837 -14.510 -10.360
ATOM   1682 CB   THR   105     -18.503 -16.415 -10.258
ATOM   1683 HB   THR   105     -17.995 -16.781  -9.367
ATOM   1684 CG2  THR   105     -19.848 -15.888  -9.787
ATOM   1685 HG21 THR   105     -19.638 -15.029  -9.149
ATOM   1686 HG22 THR   105     -20.416 -15.540 -10.651
ATOM   1687 HG23 THR   105     -20.429 -16.619  -9.225
ATOM   1688 OG1  THR   105     -18.770 -17.565 -11.059
ATOM   1689 HG1  THR   105     -19.293 -18.126 -10.482
ATOM   1690 C    THR   105     -16.266 -15.801 -11.069
ATOM   1691 O    THR   105     -15.868 -16.520 -11.985
ATOM   1692 N    PHE   106     -15.450 -15.278 -10.133
ATOM   1693 H    PHE   106     -15.819 -14.656  -9.428
ATOM   1694 CA   PHE   106     -14.040 -15.622 -10.058
ATOM   1695 HA   PHE   106     -13.856 -16.581 -10.543
ATOM   1696 CB   PHE   106     -13.291 -14.680 -10.920
ATOM   1697 HB1  PHE   106     -13.647 -14.750 -11.948
ATOM   1698 HB2  PHE   106     -12.298 -15.099 -11.082
ATOM   1699 CG   PHE   106     -13.193 -13.193 -10.624
ATOM   1700 CD1  PHE   106     -14.108 -12.220 -11.031
ATOM   1701 HD1  PHE   106     -15.047 -12.482 -11.495
ATOM   1702 CE1  PHE   106     -13.894 -10.887 -10.802
ATOM   1703 HE1  PHE   106     -14.718 -10.216 -10.996
ATOM   1704 CZ   PHE   106     -12.697 -10.411 -10.260
ATOM   1705 HZ   PHE   106     -12.587  -9.360 -10.035
ATOM   1706 CE2  PHE   106     -11.768 -11.344  -9.795
ATOM   1707 HE2  PHE   106     -10.864 -11.092  -9.260
ATOM   1708 CD2  PHE   106     -12.038 -12.717  -9.927
ATOM   1709 HD2  PHE   106     -11.278 -13.398  -9.572
ATOM   1710 C    PHE   106     -13.555 -15.666  -8.614
ATOM   1711 O    PHE   106     -13.905 -14.811  -7.809
ATOM   1712 N    SER   107     -12.623 -16.646  -8.253
ATOM   1713 H    SER   107     -12.179 -17.112  -9.032
ATOM   1714 CA   SER   107     -11.902 -16.782  -6.977
ATOM   1715 HA   SER   107     -12.676 -16.650  -6.221
ATOM   1716 CB   SER   107     -11.391 -18.181  -6.839
ATOM   1717 HB1  SER   107     -10.959 -18.183  -5.838
ATOM   1718 HB2  SER   107     -10.616 -18.401  -7.573
ATOM   1719 OG   SER   107     -12.483 -19.064  -6.845
ATOM   1720 HG   SER   107     -13.247 -18.554  -7.124
ATOM   1721 C    SER   107     -10.740 -15.870  -6.900
ATOM   1722 O    SER   107     -10.093 -15.557  -7.906
ATOM   1723 N    VAL   108     -10.456 -15.417  -5.667
ATOM   1724 H    VAL   108     -11.137 -15.558  -4.934
ATOM   1725 CA   VAL   108      -9.368 -14.590  -5.382
ATOM   1726 HA   VAL   108      -8.723 -14.694  -6.255
ATOM   1727 CB   VAL   108      -9.875 -13.142  -5.282
ATOM   1728 HB   VAL   108     -10.875 -13.038  -4.859
ATOM   1729 CG1  VAL   108      -8.914 -12.293  -4.364
ATOM   1730 HG11 VAL   108      -9.369 -11.302  -4.363
ATOM   1731 HG12 VAL   108      -8.890 -12.692  -3.350
ATOM   1732 HG13 VAL   108      -7.917 -12.319  -4.804
ATOM   1733 CG2  VAL   108      -9.967 -12.385  -6.598
ATOM   1734 HG21 VAL   108     -10.651 -12.892  -7.278
ATOM   1735 HG22 VAL   108     -10.453 -11.423  -6.432
ATOM   1736 HG23 VAL   108      -8.998 -12.272  -7.084
ATOM   1737 C    VAL   108      -8.627 -15.154  -4.165
ATOM   1738 O    VAL   108      -9.194 -15.420  -3.110
ATOM   1739 N    LEU   109      -7.330 -15.363  -4.434
ATOM   1740 H    LEU   109      -6.927 -15.171  -5.340
ATOM   1741 CA   LEU   109      -6.401 -15.588  -3.318
ATOM   1742 HA   LEU   109      -7.032 -15.963  -2.512
ATOM   1743 CB   LEU   109      -5.394 -16.554  -3.818
ATOM   1744 HB1  LEU   109      -4.770 -15.997  -4.517
ATOM   1745 HB2  LEU   109      -5.756 -17.495  -4.234
ATOM   1746 CG   LEU   109      -4.360 -17.050  -2.773
ATOM   1747 HG   LEU   109      -3.913 -16.241  -2.194
ATOM   1748 CD1  LEU   109      -5.023 -17.975  -1.738
ATOM   1749 HD11 LEU   109      -5.660 -17.478  -1.007
ATOM   1750 HD12 LEU   109      -5.545 -18.782  -2.252
ATOM   1751 HD13 LEU   109      -4.202 -18.408  -1.167
ATOM   1752 CD2  LEU   109      -3.191 -17.762  -3.358
ATOM   1753 HD21 LEU   109      -2.434 -17.915  -2.588
ATOM   1754 HD22 LEU   109      -3.624 -18.716  -3.657
ATOM   1755 HD23 LEU   109      -2.824 -17.221  -4.230
ATOM   1756 C    LEU   109      -5.724 -14.329  -2.721
ATOM   1757 O    LEU   109      -4.978 -13.586  -3.313
ATOM   1758 N    ALA   110      -6.031 -14.025  -1.445
ATOM   1759 H    ALA   110      -6.743 -14.584  -0.998
ATOM   1760 CA   ALA   110      -5.373 -12.983  -0.695
ATOM   1761 HA   ALA   110      -5.144 -12.126  -1.328
ATOM   1762 CB   ALA   110      -6.403 -12.420   0.355
ATOM   1763 HB1  ALA   110      -6.502 -13.120   1.185
ATOM   1764 HB2  ALA   110      -5.989 -11.449   0.627
ATOM   1765 HB3  ALA   110      -7.377 -12.370  -0.132
ATOM   1766 C    ALA   110      -3.958 -13.284  -0.136
ATOM   1767 O    ALA   110      -3.747 -14.415   0.305
ATOM   1768 N    CYS   111      -3.031 -12.299  -0.276
ATOM   1769 H    CYS   111      -3.316 -11.395  -0.625
ATOM   1770 CA   CYS   111      -1.602 -12.439   0.077
ATOM   1771 HA   CYS   111      -1.544 -13.136   0.913
ATOM   1772 CB   CYS   111      -0.773 -12.917  -1.150
ATOM   1773 HB1  CYS   111       0.180 -13.336  -0.827
ATOM   1774 HB2  CYS   111      -0.471 -12.085  -1.786
ATOM   1775 SG   CYS   111      -1.513 -14.171  -2.239
ATOM   1776 HG   CYS   111      -2.700 -13.648  -2.559
ATOM   1777 C    CYS   111      -1.047 -11.085   0.474
ATOM   1778 O    CYS   111      -1.497 -10.027   0.034
ATOM   1779 N    TYR   112      -0.047 -11.219   1.280
ATOM   1780 H    TYR   112       0.275 -12.098   1.658
ATOM   1781 CA   TYR   112       0.635 -10.158   1.998
ATOM   1782 HA   TYR   112       0.529  -9.211   1.468
ATOM   1783 CB   TYR   112       0.041  -9.963   3.413
ATOM   1784 HB1  TYR   112       0.656  -9.233   3.940
ATOM   1785 HB2  TYR   112       0.116 -10.912   3.943
ATOM   1786 CG   TYR   112      -1.402  -9.616   3.403
ATOM   1787 CD1  TYR   112      -2.425 -10.630   3.267
ATOM   1788 HD1  TYR   112      -2.179 -11.668   3.438
ATOM   1789 CE1  TYR   112      -3.777 -10.254   3.047
ATOM   1790 HE1  TYR   112      -4.519 -11.039   3.052
ATOM   1791 CZ   TYR   112      -4.112  -8.912   2.976
ATOM   1792 OH   TYR   112      -5.428  -8.474   2.854
ATOM   1793 HH   TYR   112      -6.110  -9.139   2.976
ATOM   1794 CE2  TYR   112      -3.085  -7.959   3.071
ATOM   1795 HE2  TYR   112      -3.347  -6.914   3.003
ATOM   1796 CD2  TYR   112      -1.782  -8.237   3.362
ATOM   1797 HD2  TYR   112      -1.083  -7.431   3.530
ATOM   1798 C    TYR   112       2.097 -10.666   2.181
ATOM   1799 O    TYR   112       2.316 -11.872   2.402
ATOM   1800 N    ASN   113       3.020  -9.769   1.914
ATOM   1801 H    ASN   113       2.820  -8.792   1.755
ATOM   1802 CA   ASN   113       4.428 -10.089   1.998
ATOM   1803 HA   ASN   113       5.009  -9.293   1.533
ATOM   1804 CB   ASN   113       4.801 -10.117   3.488
ATOM   1805 HB1  ASN   113       5.855 -10.382   3.568
ATOM   1806 HB2  ASN   113       4.275 -10.956   3.944
ATOM   1807 CG   ASN   113       4.583  -8.834   4.280
ATOM   1808 OD1  ASN   113       3.799  -8.617   5.157
ATOM   1809 ND2  ASN   113       5.160  -7.739   3.840
ATOM   1810 HD21 ASN   113       5.958  -7.747   3.221
ATOM   1811 HD22 ASN   113       4.924  -6.873   4.304
ATOM   1812 C    ASN   113       4.840 -11.366   1.159
ATOM   1813 O    ASN   113       5.645 -12.165   1.626
ATOM   1814 N    GLY   114       4.298 -11.564  -0.044
ATOM   1815 H    GLY   114       3.667 -10.860  -0.399
ATOM   1816 CA   GLY   114       4.456 -12.811  -0.917
ATOM   1817 HA1  GLY   114       5.496 -13.124  -1.006
ATOM   1818 HA2  GLY   114       4.085 -12.529  -1.903
ATOM   1819 C    GLY   114       3.818 -14.060  -0.399
ATOM   1820 O    GLY   114       3.662 -14.968  -1.184
ATOM   1821 N    SER   115       3.206 -13.997   0.794
ATOM   1822 H    SER   115       3.310 -13.115   1.274
ATOM   1823 CA   SER   115       2.661 -15.112   1.573
ATOM   1824 HA   SER   115       3.077 -16.010   1.116
ATOM   1825 CB   SER   115       3.164 -15.083   3.055
ATOM   1826 HB1  SER   115       2.569 -14.363   3.617
ATOM   1827 HB2  SER   115       4.175 -14.674   3.051
ATOM   1828 OG   SER   115       3.010 -16.392   3.593
ATOM   1829 HG   SER   115       3.915 -16.695   3.696
ATOM   1830 C    SER   115       1.186 -15.130   1.383
ATOM   1831 O    SER   115       0.602 -14.109   1.568
ATOM   1832 N    PRO   116       0.487 -16.243   1.054
ATOM   1833 CD   PRO   116       1.104 -17.507   0.645
ATOM   1834 HD1  PRO   116       1.770 -17.940   1.391
ATOM   1835 HD2  PRO   116       1.645 -17.332  -0.286
ATOM   1836 CG   PRO   116      -0.093 -18.424   0.445
ATOM   1837 HG1  PRO   116      -0.274 -18.866   1.425
ATOM   1838 HG2  PRO   116       0.257 -19.291  -0.115
ATOM   1839 CB   PRO   116      -1.286 -17.484   0.054
ATOM   1840 HB1  PRO   116      -2.315 -17.841   0.100
ATOM   1841 HB2  PRO   116      -1.148 -17.161  -0.978
ATOM   1842 CA   PRO   116      -1.004 -16.267   0.968
ATOM   1843 HA   PRO   116      -1.302 -15.329   0.497
ATOM   1844 C    PRO   116      -1.679 -16.281   2.363
ATOM   1845 O    PRO   116      -0.990 -16.668   3.314
ATOM   1846 N    SER   117      -2.933 -15.841   2.519
ATOM   1847 H    SER   117      -3.208 -15.266   1.736
ATOM   1848 CA   SER   117      -3.750 -15.741   3.731
ATOM   1849 HA   SER   117      -3.155 -16.168   4.538
ATOM   1850 CB   SER   117      -3.767 -14.312   4.145
ATOM   1851 HB1  SER   117      -2.741 -13.960   4.255
ATOM   1852 HB2  SER   117      -4.325 -14.331   5.081
ATOM   1853 OG   SER   117      -4.501 -13.460   3.257
ATOM   1854 HG   SER   117      -5.428 -13.469   3.505
ATOM   1855 C    SER   117      -5.138 -16.393   3.698
ATOM   1856 O    SER   117      -5.513 -17.001   4.709
ATOM   1857 N    GLY   118      -5.862 -16.467   2.540
ATOM   1858 H    GLY   118      -5.510 -16.130   1.656
ATOM   1859 CA   GLY   118      -7.059 -17.360   2.478
ATOM   1860 HA1  GLY   118      -7.702 -17.120   3.325
ATOM   1861 HA2  GLY   118      -6.649 -18.369   2.532
ATOM   1862 C    GLY   118      -7.887 -17.120   1.217
ATOM   1863 O    GLY   118      -8.399 -16.000   1.073
ATOM   1864 N    VAL   119      -8.050 -18.076   0.349
ATOM   1865 H    VAL   119      -7.606 -18.946   0.610
ATOM   1866 CA   VAL   119      -8.906 -18.012  -0.856
ATOM   1867 HA   VAL   119      -8.548 -17.222  -1.516
ATOM   1868 CB   VAL   119      -8.766 -19.170  -1.760
ATOM   1869 HB   VAL   119      -7.687 -19.202  -1.913
ATOM   1870 CG1  VAL   119      -9.369 -20.509  -1.176
ATOM   1871 HG11 VAL   119      -9.294 -21.342  -1.875
ATOM   1872 HG12 VAL   119      -8.745 -20.781  -0.325
ATOM   1873 HG13 VAL   119     -10.424 -20.474  -0.903
ATOM   1874 CG2  VAL   119      -9.344 -18.995  -3.206
ATOM   1875 HG21 VAL   119      -8.865 -19.745  -3.835
ATOM   1876 HG22 VAL   119     -10.411 -19.216  -3.177
ATOM   1877 HG23 VAL   119      -9.084 -18.034  -3.650
ATOM   1878 C    VAL   119     -10.387 -17.737  -0.527
ATOM   1879 O    VAL   119     -10.922 -18.221   0.467
ATOM   1880 N    TYR   120     -11.055 -16.850  -1.265
ATOM   1881 H    TYR   120     -10.512 -16.206  -1.824
ATOM   1882 CA   TYR   120     -12.548 -16.623  -1.293
ATOM   1883 HA   TYR   120     -13.002 -17.520  -0.872
ATOM   1884 CB   TYR   120     -12.847 -15.394  -0.370
ATOM   1885 HB1  TYR   120     -12.347 -15.610   0.574
ATOM   1886 HB2  TYR   120     -13.935 -15.377  -0.302
ATOM   1887 CG   TYR   120     -12.247 -14.040  -0.738
ATOM   1888 CD1  TYR   120     -12.935 -13.262  -1.656
ATOM   1889 HD1  TYR   120     -13.817 -13.699  -2.101
ATOM   1890 CE1  TYR   120     -12.408 -12.061  -2.214
ATOM   1891 HE1  TYR   120     -12.971 -11.443  -2.897
ATOM   1892 CZ   TYR   120     -11.195 -11.555  -1.651
ATOM   1893 OH   TYR   120     -10.751 -10.297  -2.088
ATOM   1894 HH   TYR   120      -9.930 -10.064  -1.650
ATOM   1895 CE2  TYR   120     -10.578 -12.289  -0.609
ATOM   1896 HE2  TYR   120      -9.588 -12.007  -0.284
ATOM   1897 CD2  TYR   120     -11.051 -13.546  -0.173
ATOM   1898 HD2  TYR   120     -10.473 -14.231   0.430
ATOM   1899 C    TYR   120     -13.056 -16.333  -2.726
ATOM   1900 O    TYR   120     -12.391 -15.932  -3.655
ATOM   1901 N    GLN   121     -14.340 -16.634  -2.893
ATOM   1902 H    GLN   121     -14.846 -16.887  -2.056
ATOM   1903 CA   GLN   121     -15.114 -16.376  -4.152
ATOM   1904 HA   GLN   121     -14.364 -16.430  -4.941
ATOM   1905 CB   GLN   121     -16.246 -17.380  -4.298
ATOM   1906 HB1  GLN   121     -17.035 -17.131  -3.588
ATOM   1907 HB2  GLN   121     -15.900 -18.310  -3.847
ATOM   1908 CG   GLN   121     -16.878 -17.515  -5.679
ATOM   1909 HG1  GLN   121     -17.335 -16.580  -6.005
ATOM   1910 HG2  GLN   121     -17.726 -18.175  -5.500
ATOM   1911 CD   GLN   121     -16.127 -18.075  -6.836
ATOM   1912 OE1  GLN   121     -14.915 -18.012  -6.966
ATOM   1913 NE2  GLN   121     -16.821 -18.714  -7.810
ATOM   1914 HE21 GLN   121     -17.824 -18.830  -7.779
ATOM   1915 HE22 GLN   121     -16.443 -18.839  -8.738
ATOM   1916 C    GLN   121     -15.702 -15.009  -4.190
ATOM   1917 O    GLN   121     -16.178 -14.494  -3.171
ATOM   1918 N    CYS   122     -15.648 -14.372  -5.346
ATOM   1919 H    CYS   122     -15.142 -14.752  -6.133
ATOM   1920 CA   CYS   122     -16.231 -13.058  -5.698
ATOM   1921 HA   CYS   122     -17.042 -12.730  -5.047
ATOM   1922 CB   CYS   122     -15.002 -12.147  -5.534
ATOM   1923 HB1  CYS   122     -14.592 -12.054  -6.540
ATOM   1924 HB2  CYS   122     -14.226 -12.573  -4.897
ATOM   1925 SG   CYS   122     -15.313 -10.521  -4.769
ATOM   1926 HG   CYS   122     -15.851 -11.054  -3.669
ATOM   1927 C    CYS   122     -16.790 -13.058  -7.182
ATOM   1928 O    CYS   122     -16.655 -13.955  -7.982
ATOM   1929 N    ALA   123     -17.392 -11.956  -7.602
ATOM   1930 H    ALA   123     -17.526 -11.126  -7.043
ATOM   1931 CA   ALA   123     -17.918 -11.646  -8.962
ATOM   1932 HA   ALA   123     -17.373 -12.155  -9.757
ATOM   1933 CB   ALA   123     -19.423 -12.059  -8.910
ATOM   1934 HB1  ALA   123     -19.783 -12.425  -9.871
ATOM   1935 HB2  ALA   123     -19.460 -12.888  -8.203
ATOM   1936 HB3  ALA   123     -20.009 -11.310  -8.377
ATOM   1937 C    ALA   123     -17.697 -10.195  -9.319
ATOM   1938 O    ALA   123     -17.851  -9.316  -8.509
ATOM   1939 N    MET   124     -17.381  -9.950 -10.629
ATOM   1940 H    MET   124     -17.415 -10.723 -11.278
ATOM   1941 CA   MET   124     -17.310  -8.615 -11.190
ATOM   1942 HA   MET   124     -16.465  -8.132 -10.701
ATOM   1943 CB   MET   124     -16.877  -8.661 -12.674
ATOM   1944 HB1  MET   124     -17.708  -8.969 -13.308
ATOM   1945 HB2  MET   124     -16.078  -9.396 -12.774
ATOM   1946 CG   MET   124     -16.427  -7.343 -13.250
ATOM   1947 HG1  MET   124     -17.283  -6.676 -13.151
ATOM   1948 HG2  MET   124     -16.112  -7.344 -14.294
ATOM   1949 SD   MET   124     -15.084  -6.504 -12.388
ATOM   1950 CE   MET   124     -13.741  -7.561 -12.872
ATOM   1951 HE1  MET   124     -13.690  -8.539 -12.393
ATOM   1952 HE2  MET   124     -13.970  -7.811 -13.908
ATOM   1953 HE3  MET   124     -12.744  -7.139 -12.746
ATOM   1954 C    MET   124     -18.552  -7.780 -10.903
ATOM   1955 O    MET   124     -19.656  -8.290 -11.153
ATOM   1956 N    ARG   125     -18.529  -6.568 -10.463
ATOM   1957 H    ARG   125     -17.603  -6.185 -10.340
ATOM   1958 CA   ARG   125     -19.625  -5.609 -10.273
ATOM   1959 HA   ARG   125     -20.446  -6.129  -9.780
ATOM   1960 CB   ARG   125     -19.174  -4.395  -9.376
ATOM   1961 HB1  ARG   125     -19.925  -3.607  -9.320
ATOM   1962 HB2  ARG   125     -18.360  -3.861  -9.866
ATOM   1963 CG   ARG   125     -18.938  -4.691  -7.912
ATOM   1964 HG1  ARG   125     -18.783  -3.740  -7.403
ATOM   1965 HG2  ARG   125     -18.082  -5.356  -7.798
ATOM   1966 CD   ARG   125     -20.211  -5.275  -7.245
ATOM   1967 HD1  ARG   125     -20.006  -5.429  -6.186
ATOM   1968 HD2  ARG   125     -20.416  -6.237  -7.713
ATOM   1969 NE   ARG   125     -21.398  -4.426  -7.351
ATOM   1970 HE   ARG   125     -21.335  -3.447  -7.589
ATOM   1971 CZ   ARG   125     -22.580  -4.985  -7.334
ATOM   1972 NH1  ARG   125     -22.804  -6.232  -7.061
ATOM   1973 HH11 ARG   125     -22.089  -6.940  -6.977
ATOM   1974 HH12 ARG   125     -23.777  -6.479  -6.951
ATOM   1975 NH2  ARG   125     -23.678  -4.338  -7.666
ATOM   1976 HH21 ARG   125     -23.592  -3.353  -7.871
ATOM   1977 HH22 ARG   125     -24.409  -4.905  -8.070
ATOM   1978 C    ARG   125     -19.978  -4.995 -11.649
ATOM   1979 O    ARG   125     -19.115  -4.860 -12.505
ATOM   1980 N    PRO   126     -21.165  -4.480 -11.856
ATOM   1981 CD   PRO   126     -22.234  -4.464 -10.899
ATOM   1982 HD1  PRO   126     -22.011  -3.714 -10.140
ATOM   1983 HD2  PRO   126     -22.412  -5.438 -10.444
ATOM   1984 CG   PRO   126     -23.389  -4.125 -11.777
ATOM   1985 HG1  PRO   126     -24.114  -3.667 -11.104
ATOM   1986 HG2  PRO   126     -23.757  -5.057 -12.205
ATOM   1987 CB   PRO   126     -22.908  -3.246 -12.941
ATOM   1988 HB1  PRO   126     -22.881  -2.180 -12.713
ATOM   1989 HB2  PRO   126     -23.572  -3.327 -13.802
ATOM   1990 CA   PRO   126     -21.515  -3.779 -13.067
ATOM   1991 HA   PRO   126     -21.412  -4.519 -13.861
ATOM   1992 C    PRO   126     -20.587  -2.539 -13.346
ATOM   1993 O    PRO   126     -20.363  -2.138 -14.485
ATOM   1994 N    ASN   127     -19.942  -1.984 -12.256
ATOM   1995 H    ASN   127     -20.109  -2.258 -11.299
ATOM   1996 CA   ASN   127     -19.157  -0.717 -12.339
ATOM   1997 HA   ASN   127     -19.532  -0.185 -13.213
ATOM   1998 CB   ASN   127     -19.394   0.121 -11.058
ATOM   1999 HB1  ASN   127     -20.396   0.550 -11.090
ATOM   2000 HB2  ASN   127     -18.686   0.935 -11.215
ATOM   2001 CG   ASN   127     -19.019  -0.523  -9.718
ATOM   2002 OD1  ASN   127     -18.099  -1.309  -9.600
ATOM   2003 ND2  ASN   127     -19.731  -0.097  -8.726
ATOM   2004 HD21 ASN   127     -20.435   0.616  -8.856
ATOM   2005 HD22 ASN   127     -19.538  -0.446  -7.798
ATOM   2006 C    ASN   127     -17.651  -1.119 -12.504
ATOM   2007 O    ASN   127     -16.710  -0.320 -12.337
ATOM   2008 N    PHE   128     -17.362  -2.362 -12.959
ATOM   2009 H    PHE   128     -18.124  -3.019 -12.874
ATOM   2010 CA   PHE   128     -16.032  -2.985 -13.164
ATOM   2011 HA   PHE   128     -16.182  -4.054 -13.316
ATOM   2012 CB   PHE   128     -15.345  -2.570 -14.461
ATOM   2013 HB1  PHE   128     -14.618  -3.284 -14.848
ATOM   2014 HB2  PHE   128     -14.805  -1.660 -14.198
ATOM   2015 CG   PHE   128     -16.215  -2.238 -15.615
ATOM   2016 CD1  PHE   128     -16.758  -3.271 -16.356
ATOM   2017 HD1  PHE   128     -16.464  -4.308 -16.289
ATOM   2018 CE1  PHE   128     -17.715  -2.996 -17.351
ATOM   2019 HE1  PHE   128     -18.194  -3.839 -17.827
ATOM   2020 CZ   PHE   128     -18.101  -1.686 -17.660
ATOM   2021 HZ   PHE   128     -18.926  -1.524 -18.339
ATOM   2022 CE2  PHE   128     -17.575  -0.597 -16.951
ATOM   2023 HE2  PHE   128     -18.009   0.381 -17.095
ATOM   2024 CD2  PHE   128     -16.634  -0.900 -15.869
ATOM   2025 HD2  PHE   128     -16.283  -0.064 -15.283
ATOM   2026 C    PHE   128     -15.121  -2.977 -11.912
ATOM   2027 O    PHE   128     -13.911  -2.994 -12.111
ATOM   2028 N    THR   129     -15.608  -2.921 -10.695
ATOM   2029 H    THR   129     -16.580  -2.730 -10.496
ATOM   2030 CA   THR   129     -14.849  -3.230  -9.449
ATOM   2031 HA   THR   129     -13.790  -3.203  -9.704
ATOM   2032 CB   THR   129     -15.063  -2.223  -8.333
ATOM   2033 HB   THR   129     -14.257  -2.464  -7.640
ATOM   2034 CG2  THR   129     -14.926  -0.754  -8.748
ATOM   2035 HG21 THR   129     -14.193  -0.747  -9.553
ATOM   2036 HG22 THR   129     -15.892  -0.440  -9.144
ATOM   2037 HG23 THR   129     -14.670  -0.105  -7.911
ATOM   2038 OG1  THR   129     -16.342  -2.491  -7.728
ATOM   2039 HG1  THR   129     -17.058  -2.269  -8.328
ATOM   2040 C    THR   129     -15.284  -4.633  -8.893
ATOM   2041 O    THR   129     -16.187  -5.290  -9.377
ATOM   2042 N    ILE   130     -14.618  -5.030  -7.799
ATOM   2043 H    ILE   130     -13.940  -4.424  -7.358
ATOM   2044 CA   ILE   130     -15.110  -5.998  -6.847
ATOM   2045 HA   ILE   130     -16.131  -6.181  -7.183
ATOM   2046 CB   ILE   130     -14.461  -7.409  -6.924
ATOM   2047 HB   ILE   130     -15.022  -7.953  -6.165
ATOM   2048 CG2  ILE   130     -14.647  -8.146  -8.269
ATOM   2049 HG21 ILE   130     -14.579  -9.228  -8.154
ATOM   2050 HG22 ILE   130     -15.666  -7.957  -8.606
ATOM   2051 HG23 ILE   130     -13.869  -7.863  -8.978
ATOM   2052 CG1  ILE   130     -12.948  -7.322  -6.553
ATOM   2053 HG11 ILE   130     -12.845  -6.815  -5.594
ATOM   2054 HG12 ILE   130     -12.374  -6.851  -7.352
ATOM   2055 CD1  ILE   130     -12.250  -8.602  -6.167
ATOM   2056 HD11 ILE   130     -11.362  -8.413  -5.564
ATOM   2057 HD12 ILE   130     -12.907  -9.279  -5.621
ATOM   2058 HD13 ILE   130     -11.873  -9.043  -7.089
ATOM   2059 C    ILE   130     -15.205  -5.418  -5.381
ATOM   2060 O    ILE   130     -14.320  -4.708  -4.869
ATOM   2061 N    LYS   131     -16.242  -5.950  -4.769
ATOM   2062 H    LYS   131     -16.811  -6.611  -5.280
ATOM   2063 CA   LYS   131     -16.511  -5.815  -3.321
ATOM   2064 HA   LYS   131     -16.140  -4.826  -3.053
ATOM   2065 CB   LYS   131     -18.001  -5.888  -2.998
ATOM   2066 HB1  LYS   131     -18.293  -6.069  -1.964
ATOM   2067 HB2  LYS   131     -18.510  -6.670  -3.561
ATOM   2068 CG   LYS   131     -18.599  -4.440  -3.402
ATOM   2069 HG1  LYS   131     -18.350  -4.371  -4.461
ATOM   2070 HG2  LYS   131     -18.201  -3.695  -2.713
ATOM   2071 CD   LYS   131     -20.133  -4.478  -3.182
ATOM   2072 HD1  LYS   131     -20.346  -4.682  -2.133
ATOM   2073 HD2  LYS   131     -20.490  -5.358  -3.717
ATOM   2074 CE   LYS   131     -20.609  -3.092  -3.673
ATOM   2075 HE1  LYS   131     -20.467  -3.018  -4.751
ATOM   2076 HE2  LYS   131     -20.031  -2.386  -3.076
ATOM   2077 NZ   LYS   131     -22.094  -2.895  -3.364
ATOM   2078 HZ1  LYS   131     -22.209  -2.761  -2.370
ATOM   2079 HZ2  LYS   131     -22.437  -2.137  -3.937
ATOM   2080 HZ3  LYS   131     -22.584  -3.715  -3.695
ATOM   2081 C    LYS   131     -15.674  -6.834  -2.642
ATOM   2082 O    LYS   131     -16.221  -7.714  -1.938
ATOM   2083 N    GLY   132     -14.369  -6.771  -2.795
ATOM   2084 H    GLY   132     -14.036  -5.930  -3.245
ATOM   2085 CA   GLY   132     -13.391  -7.730  -2.222
ATOM   2086 HA1  GLY   132     -12.442  -7.594  -2.739
ATOM   2087 HA2  GLY   132     -13.716  -8.762  -2.360
ATOM   2088 C    GLY   132     -13.162  -7.664  -0.770
ATOM   2089 O    GLY   132     -13.912  -6.999  -0.059
ATOM   2090 N    SER   133     -12.218  -8.491  -0.346
ATOM   2091 H    SER   133     -11.616  -8.847  -1.075
ATOM   2092 CA   SER   133     -11.788  -8.589   1.050
ATOM   2093 HA   SER   133     -12.320  -7.847   1.646
ATOM   2094 CB   SER   133     -12.308  -9.911   1.676
ATOM   2095 HB1  SER   133     -11.785 -10.763   1.243
ATOM   2096 HB2  SER   133     -13.364 -10.026   1.429
ATOM   2097 OG   SER   133     -12.355  -9.935   3.086
ATOM   2098 HG   SER   133     -12.198 -10.826   3.408
ATOM   2099 C    SER   133     -10.302  -8.522   1.190
ATOM   2100 O    SER   133      -9.580  -9.520   1.120
ATOM   2101 N    PHE   134      -9.884  -7.330   1.597
ATOM   2102 H    PHE   134     -10.607  -6.626   1.649
ATOM   2103 CA   PHE   134      -8.434  -6.970   1.756
ATOM   2104 HA   PHE   134      -7.849  -7.853   2.011
ATOM   2105 CB   PHE   134      -7.900  -6.489   0.375
ATOM   2106 HB1  PHE   134      -6.872  -6.208   0.603
ATOM   2107 HB2  PHE   134      -8.541  -5.653   0.095
ATOM   2108 CG   PHE   134      -7.937  -7.439  -0.813
ATOM   2109 CD1  PHE   134      -7.213  -8.626  -0.744
ATOM   2110 HD1  PHE   134      -6.704  -8.914   0.165
ATOM   2111 CE1  PHE   134      -7.194  -9.472  -1.781
ATOM   2112 HE1  PHE   134      -6.687 -10.425  -1.750
ATOM   2113 CZ   PHE   134      -7.680  -9.067  -3.016
ATOM   2114 HZ   PHE   134      -7.557  -9.594  -3.951
ATOM   2115 CE2  PHE   134      -8.454  -7.873  -3.141
ATOM   2116 HE2  PHE   134      -8.862  -7.549  -4.087
ATOM   2117 CD2  PHE   134      -8.593  -7.041  -2.011
ATOM   2118 HD2  PHE   134      -9.174  -6.134  -2.091
ATOM   2119 C    PHE   134      -8.249  -5.819   2.762
ATOM   2120 O    PHE   134      -9.067  -4.968   3.021
ATOM   2121 N    LEU   135      -7.019  -5.791   3.322
ATOM   2122 H    LEU   135      -6.442  -6.580   3.070
ATOM   2123 CA   LEU   135      -6.406  -4.835   4.252
ATOM   2124 HA   LEU   135      -7.190  -4.125   4.517
ATOM   2125 CB   LEU   135      -5.864  -5.548   5.491
ATOM   2126 HB1  LEU   135      -5.404  -4.814   6.153
ATOM   2127 HB2  LEU   135      -5.040  -6.218   5.245
ATOM   2128 CG   LEU   135      -6.889  -6.327   6.387
ATOM   2129 HG   LEU   135      -7.712  -6.645   5.746
ATOM   2130 CD1  LEU   135      -6.120  -7.524   6.940
ATOM   2131 HD11 LEU   135      -5.310  -7.165   7.576
ATOM   2132 HD12 LEU   135      -6.776  -8.059   7.626
ATOM   2133 HD13 LEU   135      -5.631  -8.157   6.200
ATOM   2134 CD2  LEU   135      -7.488  -5.453   7.507
ATOM   2135 HD21 LEU   135      -8.361  -5.945   7.937
ATOM   2136 HD22 LEU   135      -6.709  -5.336   8.260
ATOM   2137 HD23 LEU   135      -7.781  -4.549   6.972
ATOM   2138 C    LEU   135      -5.214  -4.067   3.563
ATOM   2139 O    LEU   135      -4.806  -4.447   2.458
ATOM   2140 N    ASN   136      -4.579  -3.104   4.219
ATOM   2141 H    ASN   136      -4.912  -2.770   5.113
ATOM   2142 CA   ASN   136      -3.288  -2.554   3.751
ATOM   2143 HA   ASN   136      -3.529  -2.023   2.830
ATOM   2144 CB   ASN   136      -2.891  -1.491   4.776
ATOM   2145 HB1  ASN   136      -1.819  -1.305   4.706
ATOM   2146 HB2  ASN   136      -3.107  -1.883   5.770
ATOM   2147 CG   ASN   136      -3.656  -0.167   4.535
ATOM   2148 OD1  ASN   136      -3.067   0.647   3.877
ATOM   2149 ND2  ASN   136      -4.819   0.051   5.047
ATOM   2150 HD21 ASN   136      -5.199  -0.697   5.610
ATOM   2151 HD22 ASN   136      -5.276   0.950   4.998
ATOM   2152 C    ASN   136      -2.139  -3.616   3.520
ATOM   2153 O    ASN   136      -2.155  -4.643   4.223
ATOM   2154 N    GLY   137      -1.270  -3.357   2.510
ATOM   2155 H    GLY   137      -1.380  -2.548   1.915
ATOM   2156 CA   GLY   137      -0.310  -4.320   1.976
ATOM   2157 HA1  GLY   137       0.281  -4.753   2.782
ATOM   2158 HA2  GLY   137       0.456  -3.839   1.367
ATOM   2159 C    GLY   137      -0.852  -5.510   1.143
ATOM   2160 O    GLY   137      -0.206  -6.558   1.046
ATOM   2161 N    SER   138      -2.043  -5.422   0.536
ATOM   2162 H    SER   138      -2.528  -4.542   0.640
ATOM   2163 CA   SER   138      -2.659  -6.531  -0.210
ATOM   2164 HA   SER   138      -2.335  -7.470   0.239
ATOM   2165 CB   SER   138      -4.212  -6.567   0.056
ATOM   2166 HB1  SER   138      -4.330  -6.951   1.070
ATOM   2167 HB2  SER   138      -4.572  -7.274  -0.691
ATOM   2168 OG   SER   138      -4.708  -5.287  -0.169
ATOM   2169 HG   SER   138      -4.803  -4.975   0.733
ATOM   2170 C    SER   138      -2.396  -6.519  -1.636
ATOM   2171 O    SER   138      -2.794  -7.476  -2.265
ATOM   2172 N    CYS   139      -1.864  -5.438  -2.223
ATOM   2173 H    CYS   139      -1.485  -4.739  -1.600
ATOM   2174 CA   CYS   139      -1.706  -5.275  -3.620
ATOM   2175 HA   CYS   139      -2.702  -5.156  -4.046
ATOM   2176 CB   CYS   139      -0.945  -4.016  -3.917
ATOM   2177 HB1  CYS   139       0.031  -4.082  -3.435
ATOM   2178 HB2  CYS   139      -1.446  -3.143  -3.499
ATOM   2179 SG   CYS   139      -0.826  -3.756  -5.701
ATOM   2180 HG   CYS   139      -1.961  -3.059  -5.801
ATOM   2181 C    CYS   139      -0.905  -6.401  -4.236
ATOM   2182 O    CYS   139       0.121  -6.881  -3.692
ATOM   2183 N    GLY   140      -1.433  -6.958  -5.336
ATOM   2184 H    GLY   140      -2.227  -6.458  -5.708
ATOM   2185 CA   GLY   140      -0.924  -8.093  -6.085
ATOM   2186 HA1  GLY   140       0.156  -8.021  -5.952
ATOM   2187 HA2  GLY   140      -1.218  -8.024  -7.132
ATOM   2188 C    GLY   140      -1.391  -9.469  -5.717
ATOM   2189 O    GLY   140      -0.946 -10.487  -6.222
ATOM   2190 N    SER   141      -2.328  -9.539  -4.761
ATOM   2191 H    SER   141      -2.721  -8.685  -4.390
ATOM   2192 CA   SER   141      -3.252 -10.652  -4.647
ATOM   2193 HA   SER   141      -2.646 -11.542  -4.478
ATOM   2194 CB   SER   141      -4.275 -10.308  -3.517
ATOM   2195 HB1  SER   141      -5.033 -11.091  -3.508
ATOM   2196 HB2  SER   141      -4.772  -9.377  -3.791
ATOM   2197 OG   SER   141      -3.622 -10.097  -2.275
ATOM   2198 HG   SER   141      -3.197  -9.237  -2.235
ATOM   2199 C    SER   141      -4.046 -10.885  -5.973
ATOM   2200 O    SER   141      -4.271  -9.934  -6.769
ATOM   2201 N    VAL   142      -4.441 -12.116  -6.294
ATOM   2202 H    VAL   142      -4.202 -12.911  -5.719
ATOM   2203 CA   VAL   142      -4.762 -12.641  -7.731
ATOM   2204 HA   VAL   142      -4.799 -11.752  -8.360
ATOM   2205 CB   VAL   142      -3.683 -13.451  -8.529
ATOM   2206 HB   VAL   142      -4.256 -13.635  -9.438
ATOM   2207 CG1  VAL   142      -2.409 -12.574  -8.726
ATOM   2208 HG11 VAL   142      -1.586 -13.089  -9.221
ATOM   2209 HG12 VAL   142      -2.613 -11.657  -9.279
ATOM   2210 HG13 VAL   142      -1.996 -12.380  -7.736
ATOM   2211 CG2  VAL   142      -3.384 -14.809  -7.916
ATOM   2212 HG21 VAL   142      -2.812 -15.418  -8.616
ATOM   2213 HG22 VAL   142      -2.663 -14.701  -7.105
ATOM   2214 HG23 VAL   142      -4.325 -15.272  -7.618
ATOM   2215 C    VAL   142      -6.122 -13.374  -7.778
ATOM   2216 O    VAL   142      -6.446 -14.090  -6.809
ATOM   2217 N    GLY   143      -6.832 -13.249  -8.870
ATOM   2218 H    GLY   143      -6.381 -12.639  -9.538
ATOM   2219 CA   GLY   143      -7.964 -14.019  -9.194
ATOM   2220 HA1  GLY   143      -8.793 -13.314  -9.264
ATOM   2221 HA2  GLY   143      -8.200 -14.592  -8.297
ATOM   2222 C    GLY   143      -7.886 -15.028 -10.412
ATOM   2223 O    GLY   143      -7.211 -14.826 -11.422
ATOM   2224 N    PHE   144      -8.719 -16.046 -10.321
ATOM   2225 H    PHE   144      -9.227 -16.102  -9.450
ATOM   2226 CA   PHE   144      -8.744 -17.175 -11.196
ATOM   2227 HA   PHE   144      -8.562 -16.868 -12.226
ATOM   2228 CB   PHE   144      -7.691 -18.209 -10.781
ATOM   2229 HB1  PHE   144      -6.721 -17.715 -10.834
ATOM   2230 HB2  PHE   144      -7.701 -19.052 -11.472
ATOM   2231 CG   PHE   144      -7.970 -18.846  -9.378
ATOM   2232 CD1  PHE   144      -7.756 -18.122  -8.189
ATOM   2233 HD1  PHE   144      -7.471 -17.085  -8.295
ATOM   2234 CE1  PHE   144      -7.813 -18.768  -6.940
ATOM   2235 HE1  PHE   144      -7.698 -18.241  -6.004
ATOM   2236 CZ   PHE   144      -8.123 -20.144  -6.839
ATOM   2237 HZ   PHE   144      -8.232 -20.609  -5.871
ATOM   2238 CE2  PHE   144      -8.398 -20.857  -8.019
ATOM   2239 HE2  PHE   144      -8.695 -21.895  -7.984
ATOM   2240 CD2  PHE   144      -8.368 -20.175  -9.274
ATOM   2241 HD2  PHE   144      -8.451 -20.816 -10.140
ATOM   2242 C    PHE   144     -10.174 -17.829 -11.204
ATOM   2243 O    PHE   144     -11.031 -17.615 -10.300
ATOM   2244 N    ASN   145     -10.328 -18.826 -12.156
ATOM   2245 H    ASN   145      -9.505 -18.995 -12.718
ATOM   2246 CA   ASN   145     -11.248 -19.899 -12.086
ATOM   2247 HA   ASN   145     -11.775 -20.058 -11.145
ATOM   2248 CB   ASN   145     -12.285 -19.662 -13.178
ATOM   2249 HB1  ASN   145     -12.949 -20.513 -13.328
ATOM   2250 HB2  ASN   145     -11.687 -19.539 -14.080
ATOM   2251 CG   ASN   145     -13.358 -18.592 -12.890
ATOM   2252 OD1  ASN   145     -14.046 -18.723 -11.916
ATOM   2253 ND2  ASN   145     -13.510 -17.545 -13.688
ATOM   2254 HD21 ASN   145     -12.842 -17.377 -14.427
ATOM   2255 HD22 ASN   145     -14.150 -16.888 -13.266
ATOM   2256 C    ASN   145     -10.485 -21.182 -12.471
ATOM   2257 O    ASN   145      -9.335 -21.071 -12.858
ATOM   2258 N    ILE   146     -10.979 -22.398 -12.201
ATOM   2259 H    ILE   146     -11.947 -22.418 -11.913
ATOM   2260 CA   ILE   146     -10.392 -23.630 -12.711
ATOM   2261 HA   ILE   146      -9.456 -23.413 -13.226
ATOM   2262 CB   ILE   146     -10.099 -24.607 -11.524
ATOM   2263 HB   ILE   146     -11.080 -24.831 -11.103
ATOM   2264 CG2  ILE   146      -9.505 -25.874 -12.165
ATOM   2265 HG21 ILE   146      -9.526 -26.569 -11.326
ATOM   2266 HG22 ILE   146      -9.987 -26.208 -13.084
ATOM   2267 HG23 ILE   146      -8.446 -25.660 -12.311
ATOM   2268 CG1  ILE   146      -9.251 -24.033 -10.347
ATOM   2269 HG11 ILE   146      -9.622 -23.053 -10.045
ATOM   2270 HG12 ILE   146      -8.259 -23.865 -10.769
ATOM   2271 CD1  ILE   146      -9.204 -24.931  -9.118
ATOM   2272 HD11 ILE   146      -8.811 -24.335  -8.294
ATOM   2273 HD12 ILE   146     -10.179 -25.211  -8.718
ATOM   2274 HD13 ILE   146      -8.611 -25.833  -9.268
ATOM   2275 C    ILE   146     -11.365 -24.168 -13.828
ATOM   2276 O    ILE   146     -12.557 -24.373 -13.491
ATOM   2277 N    ASP   147     -10.874 -24.443 -15.073
ATOM   2278 H    ASP   147      -9.877 -24.404 -15.231
ATOM   2279 CA   ASP   147     -11.681 -24.819 -16.257
ATOM   2280 HA   ASP   147     -12.487 -24.124 -16.491
ATOM   2281 CB   ASP   147     -10.627 -24.777 -17.394
ATOM   2282 HB1  ASP   147      -9.865 -25.549 -17.289
ATOM   2283 HB2  ASP   147     -10.121 -23.814 -17.476
ATOM   2284 CG   ASP   147     -11.258 -24.996 -18.844
ATOM   2285 OD1  ASP   147     -12.492 -24.940 -19.062
ATOM   2286 OD2  ASP   147     -10.477 -25.079 -19.801
ATOM   2287 C    ASP   147     -12.392 -26.115 -16.028
ATOM   2288 O    ASP   147     -13.628 -26.198 -15.946
ATOM   2289 N    TYR   148     -11.605 -27.139 -15.809
ATOM   2290 H    TYR   148     -10.610 -26.998 -15.905
ATOM   2291 CA   TYR   148     -11.909 -28.446 -15.139
ATOM   2292 HA   TYR   148     -12.766 -28.259 -14.492
ATOM   2293 CB   TYR   148     -12.252 -29.486 -16.172
ATOM   2294 HB1  TYR   148     -12.373 -30.455 -15.687
ATOM   2295 HB2  TYR   148     -11.412 -29.668 -16.843
ATOM   2296 CG   TYR   148     -13.402 -29.141 -17.084
ATOM   2297 CD1  TYR   148     -13.186 -28.641 -18.387
ATOM   2298 HD1  TYR   148     -12.174 -28.389 -18.668
ATOM   2299 CE1  TYR   148     -14.188 -28.525 -19.351
ATOM   2300 HE1  TYR   148     -13.855 -28.235 -20.337
ATOM   2301 CZ   TYR   148     -15.523 -28.620 -18.927
ATOM   2302 OH   TYR   148     -16.474 -28.491 -19.855
ATOM   2303 HH   TYR   148     -17.312 -28.640 -19.412
ATOM   2304 CE2  TYR   148     -15.775 -29.033 -17.615
ATOM   2305 HE2  TYR   148     -16.794 -29.198 -17.299
ATOM   2306 CD2  TYR   148     -14.772 -29.405 -16.709
ATOM   2307 HD2  TYR   148     -15.015 -29.735 -15.709
ATOM   2308 C    TYR   148     -10.829 -29.021 -14.257
ATOM   2309 O    TYR   148     -11.025 -29.978 -13.484
ATOM   2310 N    ASP   149      -9.593 -28.549 -14.433
ATOM   2311 H    ASP   149      -9.392 -27.986 -15.247
ATOM   2312 CA   ASP   149      -8.410 -28.881 -13.603
ATOM   2313 HA   ASP   149      -8.743 -28.842 -12.566
ATOM   2314 CB   ASP   149      -7.861 -30.298 -14.007
ATOM   2315 HB1  ASP   149      -8.611 -30.976 -13.600
ATOM   2316 HB2  ASP   149      -6.906 -30.489 -13.519
ATOM   2317 CG   ASP   149      -7.743 -30.578 -15.525
ATOM   2318 OD1  ASP   149      -8.203 -31.590 -16.069
ATOM   2319 OD2  ASP   149      -7.191 -29.727 -16.217
ATOM   2320 C    ASP   149      -7.189 -27.824 -13.833
ATOM   2321 O    ASP   149      -6.260 -27.757 -13.067
ATOM   2322 N    CYS   150      -7.246 -27.040 -14.934
ATOM   2323 H    CYS   150      -8.016 -27.182 -15.572
ATOM   2324 CA   CYS   150      -6.304 -26.041 -15.370
ATOM   2325 HA   CYS   150      -5.323 -26.272 -14.954
ATOM   2326 CB   CYS   150      -6.272 -26.070 -16.855
ATOM   2327 HB1  CYS   150      -7.252 -25.973 -17.322
ATOM   2328 HB2  CYS   150      -5.882 -27.032 -17.188
ATOM   2329 SG   CYS   150      -5.215 -24.821 -17.600
ATOM   2330 HG   CYS   150      -5.580 -25.014 -18.871
ATOM   2331 C    CYS   150      -6.758 -24.652 -14.880
ATOM   2332 O    CYS   150      -7.875 -24.266 -15.100
ATOM   2333 N    VAL   151      -5.865 -23.866 -14.234
ATOM   2334 H    VAL   151      -4.940 -24.244 -14.089
ATOM   2335 CA   VAL   151      -6.155 -22.581 -13.584
ATOM   2336 HA   VAL   151      -7.106 -22.692 -13.063
ATOM   2337 CB   VAL   151      -4.969 -22.199 -12.678
ATOM   2338 HB   VAL   151      -4.131 -21.858 -13.285
ATOM   2339 CG1  VAL   151      -5.466 -21.059 -11.749
ATOM   2340 HG11 VAL   151      -5.495 -20.106 -12.278
ATOM   2341 HG12 VAL   151      -6.456 -21.314 -11.371
ATOM   2342 HG13 VAL   151      -4.793 -20.959 -10.898
ATOM   2343 CG2  VAL   151      -4.358 -23.335 -11.790
ATOM   2344 HG21 VAL   151      -3.713 -22.904 -11.025
ATOM   2345 HG22 VAL   151      -5.169 -23.879 -11.305
ATOM   2346 HG23 VAL   151      -3.807 -24.062 -12.386
ATOM   2347 C    VAL   151      -6.263 -21.441 -14.608
ATOM   2348 O    VAL   151      -5.246 -20.930 -15.047
ATOM   2349 N    SER   152      -7.497 -21.021 -14.897
ATOM   2350 H    SER   152      -8.233 -21.554 -14.455
ATOM   2351 CA   SER   152      -7.862 -19.822 -15.678
ATOM   2352 HA   SER   152      -7.237 -19.576 -16.537
ATOM   2353 CB   SER   152      -9.287 -19.853 -16.104
ATOM   2354 HB1  SER   152      -9.399 -18.841 -16.492
ATOM   2355 HB2  SER   152      -9.931 -19.970 -15.232
ATOM   2356 OG   SER   152      -9.496 -20.822 -17.054
ATOM   2357 HG   SER   152     -10.175 -20.585 -17.691
ATOM   2358 C    SER   152      -7.671 -18.504 -14.816
ATOM   2359 O    SER   152      -8.678 -17.905 -14.372
ATOM   2360 N    PHE   153      -6.387 -18.030 -14.709
ATOM   2361 H    PHE   153      -5.615 -18.661 -14.870
ATOM   2362 CA   PHE   153      -6.079 -16.701 -14.184
ATOM   2363 HA   PHE   153      -6.507 -16.696 -13.181
ATOM   2364 CB   PHE   153      -4.580 -16.435 -14.139
ATOM   2365 HB1  PHE   153      -4.363 -15.468 -13.687
ATOM   2366 HB2  PHE   153      -4.271 -16.446 -15.184
ATOM   2367 CG   PHE   153      -3.828 -17.460 -13.289
ATOM   2368 CD1  PHE   153      -3.812 -17.421 -11.866
ATOM   2369 HD1  PHE   153      -4.373 -16.651 -11.358
ATOM   2370 CE1  PHE   153      -3.064 -18.319 -11.139
ATOM   2371 HE1  PHE   153      -3.131 -18.232 -10.065
ATOM   2372 CZ   PHE   153      -2.290 -19.294 -11.747
ATOM   2373 HZ   PHE   153      -1.731 -19.960 -11.106
ATOM   2374 CE2  PHE   153      -2.152 -19.293 -13.127
ATOM   2375 HE2  PHE   153      -1.412 -19.917 -13.607
ATOM   2376 CD2  PHE   153      -2.960 -18.408 -13.906
ATOM   2377 HD2  PHE   153      -2.761 -18.412 -14.968
ATOM   2378 C    PHE   153      -6.805 -15.561 -15.017
ATOM   2379 O    PHE   153      -6.810 -15.628 -16.241
ATOM   2380 N    CYS   154      -7.393 -14.614 -14.319
ATOM   2381 H    CYS   154      -7.296 -14.644 -13.314
ATOM   2382 CA   CYS   154      -8.216 -13.599 -14.897
ATOM   2383 HA   CYS   154      -7.861 -13.257 -15.869
ATOM   2384 CB   CYS   154      -9.643 -14.224 -14.976
ATOM   2385 HB1  CYS   154      -9.523 -15.111 -15.598
ATOM   2386 HB2  CYS   154     -10.279 -13.479 -15.453
ATOM   2387 SG   CYS   154     -10.430 -14.686 -13.342
ATOM   2388 HG   CYS   154     -10.139 -15.987 -13.253
ATOM   2389 C    CYS   154      -8.258 -12.273 -14.166
ATOM   2390 O    CYS   154      -8.824 -11.375 -14.813
ATOM   2391 N    TYR   155      -7.810 -12.112 -12.967
ATOM   2392 H    TYR   155      -7.476 -12.923 -12.467
ATOM   2393 CA   TYR   155      -7.738 -10.824 -12.318
ATOM   2394 HA   TYR   155      -7.917 -10.127 -13.137
ATOM   2395 CB   TYR   155      -8.944 -10.770 -11.391
ATOM   2396 HB1  TYR   155      -8.965 -11.663 -10.766
ATOM   2397 HB2  TYR   155      -9.861 -10.898 -11.966
ATOM   2398 CG   TYR   155      -9.080  -9.506 -10.616
ATOM   2399 CD1  TYR   155      -9.763  -8.471 -11.282
ATOM   2400 HD1  TYR   155      -9.926  -8.677 -12.329
ATOM   2401 CE1  TYR   155     -10.063  -7.278 -10.576
ATOM   2402 HE1  TYR   155     -10.534  -6.423 -11.038
ATOM   2403 CZ   TYR   155      -9.704  -7.158  -9.225
ATOM   2404 OH   TYR   155      -9.886  -5.970  -8.676
ATOM   2405 HH   TYR   155      -9.788  -5.858  -7.727
ATOM   2406 CE2  TYR   155      -9.046  -8.229  -8.550
ATOM   2407 HE2  TYR   155      -8.848  -8.099  -7.496
ATOM   2408 CD2  TYR   155      -8.670  -9.402  -9.258
ATOM   2409 HD2  TYR   155      -8.073 -10.148  -8.754
ATOM   2410 C    TYR   155      -6.463 -10.600 -11.605
ATOM   2411 O    TYR   155      -5.915 -11.505 -10.960
ATOM   2412 N    MET   156      -6.047  -9.362 -11.447
ATOM   2413 H    MET   156      -6.498  -8.618 -11.962
ATOM   2414 CA   MET   156      -4.866  -8.935 -10.651
ATOM   2415 HA   MET   156      -4.678  -9.613  -9.819
ATOM   2416 CB   MET   156      -3.611  -8.696 -11.516
ATOM   2417 HB1  MET   156      -3.741  -7.832 -12.168
ATOM   2418 HB2  MET   156      -3.514  -9.605 -12.110
ATOM   2419 CG   MET   156      -2.457  -8.603 -10.504
ATOM   2420 HG1  MET   156      -2.456  -9.439  -9.805
ATOM   2421 HG2  MET   156      -2.617  -7.722  -9.882
ATOM   2422 SD   MET   156      -0.854  -8.206 -11.406
ATOM   2423 CE   MET   156      -0.520  -9.833 -12.156
ATOM   2424 HE1  MET   156       0.548  -9.826 -12.373
ATOM   2425 HE2  MET   156      -0.616 -10.620 -11.408
ATOM   2426 HE3  MET   156      -1.074  -9.979 -13.084
ATOM   2427 C    MET   156      -5.255  -7.605  -9.938
ATOM   2428 O    MET   156      -5.485  -6.592 -10.537
ATOM   2429 N    HSE   157      -5.422  -7.678  -8.643
ATOM   2430 H    HSE   157      -5.338  -8.605  -8.252
ATOM   2431 CA   HSE   157      -5.811  -6.607  -7.686
ATOM   2432 HA   HSE   157      -6.685  -6.084  -8.074
ATOM   2433 CB   HSE   157      -6.157  -7.293  -6.299
ATOM   2434 HB1  HSE   157      -5.308  -7.869  -5.929
ATOM   2435 HB2  HSE   157      -7.046  -7.923  -6.293
ATOM   2436 CG   HSE   157      -6.281  -6.403  -5.098
ATOM   2437 ND1  HSE   157      -7.186  -5.311  -5.191
ATOM   2438 CE1  HSE   157      -6.925  -4.667  -4.033
ATOM   2439 HE1  HSE   157      -7.427  -3.796  -3.638
ATOM   2440 NE2  HSE   157      -5.858  -5.181  -3.337
ATOM   2441 HE2  HSE   157      -5.665  -5.040  -2.355
ATOM   2442 CD2  HSE   157      -5.430  -6.250  -4.056
ATOM   2443 HD2  HSE   157      -4.638  -6.911  -3.738
ATOM   2444 C    HSE   157      -4.648  -5.618  -7.451
ATOM   2445 O    HSE   157      -3.540  -5.943  -6.997
ATOM   2446 N    HSD   158      -5.015  -4.398  -7.754
ATOM   2447 H    HSD   158      -5.939  -4.187  -8.104
ATOM   2448 CA   HSD   158      -4.085  -3.265  -7.633
ATOM   2449 HA   HSD   158      -3.030  -3.530  -7.569
ATOM   2450 CB   HSD   158      -4.220  -2.535  -8.977
ATOM   2451 HB1  HSD   158      -3.851  -1.566  -8.641
ATOM   2452 HB2  HSD   158      -5.292  -2.468  -9.165
ATOM   2453 CG   HSD   158      -3.463  -3.165 -10.122
ATOM   2454 ND1  HSD   158      -3.732  -4.349 -10.757
ATOM   2455 HD1  HSD   158      -4.352  -5.081 -10.443
ATOM   2456 CE1  HSD   158      -2.902  -4.489 -11.812
ATOM   2457 HE1  HSD   158      -2.755  -5.387 -12.394
ATOM   2458 NE2  HSD   158      -2.098  -3.415 -11.934
ATOM   2459 CD2  HSD   158      -2.538  -2.508 -10.921
ATOM   2460 HD2  HSD   158      -2.215  -1.481 -10.834
ATOM   2461 C    HSD   158      -4.245  -2.274  -6.419
ATOM   2462 O    HSD   158      -3.297  -2.005  -5.675
ATOM   2463 N    MET   159      -5.537  -1.865  -6.207
ATOM   2464 H    MET   159      -6.252  -2.274  -6.792
ATOM   2465 CA   MET   159      -5.879  -0.776  -5.252
ATOM   2466 HA   MET   159      -5.209  -0.886  -4.398
ATOM   2467 CB   MET   159      -5.516   0.540  -5.890
ATOM   2468 HB1  MET   159      -4.465   0.454  -6.163
ATOM   2469 HB2  MET   159      -5.434   1.229  -5.049
ATOM   2470 CG   MET   159      -6.361   1.121  -7.030
ATOM   2471 HG1  MET   159      -6.451   2.198  -6.888
ATOM   2472 HG2  MET   159      -7.382   0.743  -6.996
ATOM   2473 SD   MET   159      -5.820   0.662  -8.697
ATOM   2474 CE   MET   159      -6.909   1.593  -9.799
ATOM   2475 HE1  MET   159      -6.345   1.819 -10.704
ATOM   2476 HE2  MET   159      -7.780   0.999 -10.079
ATOM   2477 HE3  MET   159      -7.332   2.425  -9.237
ATOM   2478 C    MET   159      -7.345  -0.942  -4.740
ATOM   2479 O    MET   159      -8.144  -1.828  -5.140
ATOM   2480 N    GLU   160      -7.599  -0.063  -3.774
ATOM   2481 H    GLU   160      -6.785   0.381  -3.372
ATOM   2482 CA   GLU   160      -8.896   0.315  -3.209
ATOM   2483 HA   GLU   160      -9.700  -0.359  -3.504
ATOM   2484 CB   GLU   160      -8.945   0.088  -1.673
ATOM   2485 HB1  GLU   160      -8.342   0.852  -1.184
ATOM   2486 HB2  GLU   160      -8.481  -0.883  -1.498
ATOM   2487 CG   GLU   160     -10.377   0.101  -1.094
ATOM   2488 HG1  GLU   160     -10.931  -0.756  -1.476
ATOM   2489 HG2  GLU   160     -11.050   0.943  -1.258
ATOM   2490 CD   GLU   160     -10.315   0.001   0.415
ATOM   2491 OE1  GLU   160      -9.965   1.005   1.107
ATOM   2492 OE2  GLU   160     -10.642  -1.111   0.871
ATOM   2493 C    GLU   160      -9.278   1.737  -3.592
ATOM   2494 O    GLU   160      -8.447   2.650  -3.404
ATOM   2495 N    LEU   161     -10.489   2.047  -4.091
ATOM   2496 H    LEU   161     -11.126   1.312  -4.362
ATOM   2497 CA   LEU   161     -11.012   3.446  -4.128
ATOM   2498 HA   LEU   161     -10.184   4.100  -4.402
ATOM   2499 CB   LEU   161     -12.159   3.495  -5.151
ATOM   2500 HB1  LEU   161     -12.654   4.463  -5.073
ATOM   2501 HB2  LEU   161     -12.897   2.728  -4.915
ATOM   2502 CG   LEU   161     -11.729   3.205  -6.623
ATOM   2503 HG   LEU   161     -11.297   2.205  -6.610
ATOM   2504 CD1  LEU   161     -13.030   3.264  -7.452
ATOM   2505 HD11 LEU   161     -12.810   2.664  -8.335
ATOM   2506 HD12 LEU   161     -13.861   2.820  -6.904
ATOM   2507 HD13 LEU   161     -13.259   4.300  -7.701
ATOM   2508 CD2  LEU   161     -10.538   4.088  -7.053
ATOM   2509 HD21 LEU   161     -10.459   3.860  -8.116
ATOM   2510 HD22 LEU   161     -10.913   5.112  -7.062
ATOM   2511 HD23 LEU   161      -9.661   4.010  -6.411
ATOM   2512 C    LEU   161     -11.468   4.040  -2.767
ATOM   2513 O    LEU   161     -11.604   3.283  -1.778
ATOM   2514 N    PRO   162     -11.815   5.306  -2.681
ATOM   2515 CD   PRO   162     -11.489   6.344  -3.676
ATOM   2516 HD1  PRO   162     -12.354   6.510  -4.317
ATOM   2517 HD2  PRO   162     -10.588   6.078  -4.228
ATOM   2518 CG   PRO   162     -11.162   7.557  -2.851
ATOM   2519 HG1  PRO   162     -11.144   8.479  -3.432
ATOM   2520 HG2  PRO   162     -10.255   7.413  -2.264
ATOM   2521 CB   PRO   162     -12.312   7.426  -1.815
ATOM   2522 HB1  PRO   162     -13.237   7.553  -2.379
ATOM   2523 HB2  PRO   162     -12.135   8.102  -0.978
ATOM   2524 CA   PRO   162     -12.252   5.937  -1.444
ATOM   2525 HA   PRO   162     -11.444   5.852  -0.718
ATOM   2526 C    PRO   162     -13.493   5.442  -0.754
ATOM   2527 O    PRO   162     -13.615   5.651   0.450
ATOM   2528 N    THR   163     -14.400   4.741  -1.429
ATOM   2529 H    THR   163     -14.249   4.765  -2.427
ATOM   2530 CA   THR   163     -15.512   4.002  -0.890
ATOM   2531 HA   THR   163     -15.653   4.321   0.142
ATOM   2532 CB   THR   163     -16.839   4.325  -1.632
ATOM   2533 HB   THR   163     -17.665   3.779  -1.178
ATOM   2534 CG2  THR   163     -17.259   5.796  -1.741
ATOM   2535 HG21 THR   163     -18.104   5.858  -2.427
ATOM   2536 HG22 THR   163     -17.613   6.223  -0.803
ATOM   2537 HG23 THR   163     -16.568   6.481  -2.233
ATOM   2538 OG1  THR   163     -16.758   3.853  -3.021
ATOM   2539 HG1  THR   163     -15.980   4.158  -3.493
ATOM   2540 C    THR   163     -15.297   2.441  -0.623
ATOM   2541 O    THR   163     -16.226   1.726  -0.475
ATOM   2542 N    GLY   164     -14.058   1.936  -0.541
ATOM   2543 H    GLY   164     -13.203   2.351  -0.883
ATOM   2544 CA   GLY   164     -13.865   0.546  -0.082
ATOM   2545 HA1  GLY   164     -14.570   0.223   0.683
ATOM   2546 HA2  GLY   164     -12.814   0.547   0.207
ATOM   2547 C    GLY   164     -13.961  -0.521  -1.122
ATOM   2548 O    GLY   164     -13.850  -1.711  -0.791
ATOM   2549 N    VAL   165     -14.215  -0.181  -2.431
ATOM   2550 H    VAL   165     -14.236   0.788  -2.717
ATOM   2551 CA   VAL   165     -14.201  -1.125  -3.549
ATOM   2552 HA   VAL   165     -14.446  -2.095  -3.116
ATOM   2553 CB   VAL   165     -15.323  -0.645  -4.578
ATOM   2554 HB   VAL   165     -15.204  -1.052  -5.582
ATOM   2555 CG1  VAL   165     -16.564  -1.290  -3.987
ATOM   2556 HG11 VAL   165     -17.382  -1.232  -4.705
ATOM   2557 HG12 VAL   165     -16.386  -2.350  -3.804
ATOM   2558 HG13 VAL   165     -16.875  -0.780  -3.075
ATOM   2559 CG2  VAL   165     -15.469   0.862  -4.784
ATOM   2560 HG21 VAL   165     -16.212   1.056  -5.558
ATOM   2561 HG22 VAL   165     -15.799   1.403  -3.897
ATOM   2562 HG23 VAL   165     -14.500   1.280  -5.055
ATOM   2563 C    VAL   165     -12.883  -1.302  -4.288
ATOM   2564 O    VAL   165     -12.112  -0.325  -4.504
ATOM   2565 N    HSE   166     -12.634  -2.531  -4.692
ATOM   2566 H    HSE   166     -13.221  -3.314  -4.444
ATOM   2567 CA   HSE   166     -11.299  -2.972  -5.079
ATOM   2568 HA   HSE   166     -10.579  -2.245  -4.706
ATOM   2569 CB   HSE   166     -10.804  -4.291  -4.410
ATOM   2570 HB1  HSE   166      -9.740  -4.419  -4.609
ATOM   2571 HB2  HSE   166     -11.394  -5.155  -4.716
ATOM   2572 CG   HSE   166     -10.777  -4.253  -2.894
ATOM   2573 ND1  HSE   166     -11.644  -4.965  -2.095
ATOM   2574 CE1  HSE   166     -11.512  -4.401  -0.893
ATOM   2575 HE1  HSE   166     -12.020  -4.636   0.030
ATOM   2576 NE2  HSE   166     -10.627  -3.447  -0.932
ATOM   2577 HE2  HSE   166     -10.383  -2.764  -0.229
ATOM   2578 CD2  HSE   166     -10.181  -3.311  -2.175
ATOM   2579 HD2  HSE   166      -9.391  -2.639  -2.476
ATOM   2580 C    HSE   166     -11.153  -3.118  -6.597
ATOM   2581 O    HSE   166     -12.102  -3.584  -7.296
ATOM   2582 N    ALA   167     -10.064  -2.630  -7.174
ATOM   2583 H    ALA   167      -9.298  -2.229  -6.651
ATOM   2584 CA   ALA   167      -9.869  -2.392  -8.582
ATOM   2585 HA   ALA   167     -10.715  -2.794  -9.140
ATOM   2586 CB   ALA   167      -9.948  -0.860  -8.793
ATOM   2587 HB1  ALA   167     -10.867  -0.460  -8.364
ATOM   2588 HB2  ALA   167      -9.167  -0.299  -8.280
ATOM   2589 HB3  ALA   167      -9.936  -0.636  -9.859
ATOM   2590 C    ALA   167      -8.634  -3.075  -9.102
ATOM   2591 O    ALA   167      -7.717  -3.359  -8.336
ATOM   2592 N    GLY   168      -8.659  -3.419 -10.386
ATOM   2593 H    GLY   168      -9.459  -3.168 -10.950
ATOM   2594 CA   GLY   168      -7.701  -4.411 -10.937
ATOM   2595 HA1  GLY   168      -7.931  -5.444 -10.677
ATOM   2596 HA2  GLY   168      -6.731  -4.154 -10.513
ATOM   2597 C    GLY   168      -7.556  -4.402 -12.431
ATOM   2598 O    GLY   168      -8.411  -3.877 -13.134
ATOM   2599 N    THR   169      -6.558  -5.104 -12.972
ATOM   2600 H    THR   169      -5.832  -5.399 -12.334
ATOM   2601 CA   THR   169      -6.415  -5.492 -14.381
ATOM   2602 HA   THR   169      -7.149  -4.902 -14.931
ATOM   2603 CB   THR   169      -4.980  -5.148 -14.861
ATOM   2604 HB   THR   169      -4.922  -5.322 -15.936
ATOM   2605 CG2  THR   169      -4.552  -3.745 -14.698
ATOM   2606 HG21 THR   169      -5.045  -3.333 -13.818
ATOM   2607 HG22 THR   169      -3.467  -3.675 -14.611
ATOM   2608 HG23 THR   169      -4.779  -3.256 -15.646
ATOM   2609 OG1  THR   169      -3.996  -5.989 -14.226
ATOM   2610 HG1  THR   169      -3.838  -6.773 -14.756
ATOM   2611 C    THR   169      -6.532  -7.055 -14.650
ATOM   2612 O    THR   169      -6.393  -7.867 -13.742
ATOM   2613 N    ASP   170      -6.612  -7.422 -15.974
ATOM   2614 H    ASP   170      -6.617  -6.727 -16.707
ATOM   2615 CA   ASP   170      -6.332  -8.813 -16.436
ATOM   2616 HA   ASP   170      -6.885  -9.499 -15.796
ATOM   2617 CB   ASP   170      -6.917  -9.042 -17.854
ATOM   2618 HB1  ASP   170      -7.988  -8.845 -17.795
ATOM   2619 HB2  ASP   170      -6.683 -10.055 -18.182
ATOM   2620 CG   ASP   170      -6.329  -8.122 -18.937
ATOM   2621 OD1  ASP   170      -5.224  -7.596 -18.808
ATOM   2622 OD2  ASP   170      -7.021  -7.920 -19.974
ATOM   2623 C    ASP   170      -4.828  -9.126 -16.249
ATOM   2624 O    ASP   170      -4.046  -8.201 -15.870
ATOM   2625 N    LEU   171      -4.341 -10.345 -16.500
ATOM   2626 H    LEU   171      -5.021 -10.920 -16.976
ATOM   2627 CA   LEU   171      -2.986 -10.825 -16.242
ATOM   2628 HA   LEU   171      -2.688 -10.358 -15.303
ATOM   2629 CB   LEU   171      -2.942 -12.338 -16.159
ATOM   2630 HB1  LEU   171      -1.914 -12.626 -16.379
ATOM   2631 HB2  LEU   171      -3.625 -12.749 -16.903
ATOM   2632 CG   LEU   171      -3.387 -12.921 -14.854
ATOM   2633 HG   LEU   171      -3.783 -13.928 -14.989
ATOM   2634 CD1  LEU   171      -2.133 -12.921 -14.014
ATOM   2635 HD11 LEU   171      -2.318 -13.270 -12.999
ATOM   2636 HD12 LEU   171      -1.428 -13.671 -14.376
ATOM   2637 HD13 LEU   171      -1.755 -11.908 -13.876
ATOM   2638 CD2  LEU   171      -4.489 -12.169 -14.033
ATOM   2639 HD21 LEU   171      -4.832 -12.712 -13.152
ATOM   2640 HD22 LEU   171      -4.060 -11.278 -13.575
ATOM   2641 HD23 LEU   171      -5.328 -11.844 -14.648
ATOM   2642 C    LEU   171      -1.966 -10.229 -17.269
ATOM   2643 O    LEU   171      -0.740 -10.355 -17.259
ATOM   2644 N    GLU   172      -2.532  -9.444 -18.168
ATOM   2645 H    GLU   172      -3.540  -9.386 -18.162
ATOM   2646 CA   GLU   172      -1.801  -8.741 -19.239
ATOM   2647 HA   GLU   172      -0.735  -8.964 -19.197
ATOM   2648 CB   GLU   172      -2.408  -9.034 -20.641
ATOM   2649 HB1  GLU   172      -1.822  -8.511 -21.396
ATOM   2650 HB2  GLU   172      -3.419  -8.628 -20.600
ATOM   2651 CG   GLU   172      -2.425 -10.496 -21.092
ATOM   2652 HG1  GLU   172      -3.143 -10.671 -21.894
ATOM   2653 HG2  GLU   172      -2.902 -11.110 -20.329
ATOM   2654 CD   GLU   172      -1.092 -11.098 -21.267
ATOM   2655 OE1  GLU   172      -1.037 -12.239 -21.774
ATOM   2656 OE2  GLU   172      -0.083 -10.342 -21.286
ATOM   2657 C    GLU   172      -1.715  -7.217 -18.929
ATOM   2658 O    GLU   172      -1.132  -6.450 -19.678
ATOM   2659 N    GLY   173      -2.301  -6.817 -17.804
ATOM   2660 H    GLY   173      -2.920  -7.446 -17.313
ATOM   2661 CA   GLY   173      -2.178  -5.426 -17.264
ATOM   2662 HA1  GLY   173      -1.212  -4.988 -17.517
ATOM   2663 HA2  GLY   173      -2.320  -5.476 -16.185
ATOM   2664 C    GLY   173      -3.211  -4.349 -17.857
ATOM   2665 O    GLY   173      -2.962  -3.150 -17.843
ATOM   2666 N    ASN   174      -4.253  -4.828 -18.567
ATOM   2667 H    ASN   174      -4.444  -5.815 -18.664
ATOM   2668 CA   ASN   174      -5.374  -3.986 -19.150
ATOM   2669 HA   ASN   174      -4.991  -2.988 -19.362
ATOM   2670 CB   ASN   174      -5.969  -4.540 -20.447
ATOM   2671 HB1  ASN   174      -6.497  -3.729 -20.949
ATOM   2672 HB2  ASN   174      -6.761  -5.238 -20.177
ATOM   2673 CG   ASN   174      -5.033  -5.050 -21.480
ATOM   2674 OD1  ASN   174      -4.764  -4.285 -22.361
ATOM   2675 ND2  ASN   174      -4.664  -6.320 -21.433
ATOM   2676 HD21 ASN   174      -5.004  -6.820 -20.625
ATOM   2677 HD22 ASN   174      -4.099  -6.678 -22.190
ATOM   2678 C    ASN   174      -6.445  -3.877 -18.029
ATOM   2679 O    ASN   174      -7.053  -4.884 -17.556
ATOM   2680 N    PHE   175      -6.722  -2.696 -17.501
ATOM   2681 H    PHE   175      -6.349  -1.870 -17.947
ATOM   2682 CA   PHE   175      -7.740  -2.491 -16.501
ATOM   2683 HA   PHE   175      -7.438  -2.986 -15.578
ATOM   2684 CB   PHE   175      -7.714  -1.012 -16.046
ATOM   2685 HB1  PHE   175      -8.730  -0.621 -16.106
ATOM   2686 HB2  PHE   175      -7.225  -0.400 -16.804
ATOM   2687 CG   PHE   175      -7.200  -0.784 -14.645
ATOM   2688 CD1  PHE   175      -8.069  -0.773 -13.542
ATOM   2689 HD1  PHE   175      -9.143  -0.692 -13.629
ATOM   2690 CE1  PHE   175      -7.642  -0.827 -12.237
ATOM   2691 HE1  PHE   175      -8.290  -0.811 -11.373
ATOM   2692 CZ   PHE   175      -6.215  -0.800 -12.116
ATOM   2693 HZ   PHE   175      -5.876  -1.115 -11.140
ATOM   2694 CE2  PHE   175      -5.360  -0.664 -13.180
ATOM   2695 HE2  PHE   175      -4.297  -0.654 -12.989
ATOM   2696 CD2  PHE   175      -5.811  -0.658 -14.498
ATOM   2697 HD2  PHE   175      -5.156  -0.676 -15.357
ATOM   2698 C    PHE   175      -9.122  -2.998 -16.807
ATOM   2699 O    PHE   175      -9.599  -2.830 -17.930
ATOM   2700 N    TYR   176      -9.840  -3.621 -15.879
ATOM   2701 H    TYR   176      -9.271  -3.870 -15.083
ATOM   2702 CA   TYR   176     -11.377  -3.664 -15.805
ATOM   2703 HA   TYR   176     -11.815  -3.972 -16.754
ATOM   2704 CB   TYR   176     -11.760  -4.698 -14.747
ATOM   2705 HB1  TYR   176     -12.843  -4.705 -14.629
ATOM   2706 HB2  TYR   176     -11.247  -4.583 -13.792
ATOM   2707 CG   TYR   176     -11.323  -6.126 -15.263
ATOM   2708 CD1  TYR   176     -11.917  -6.712 -16.412
ATOM   2709 HD1  TYR   176     -12.585  -6.062 -16.956
ATOM   2710 CE1  TYR   176     -11.677  -8.039 -16.787
ATOM   2711 HE1  TYR   176     -12.279  -8.425 -17.596
ATOM   2712 CZ   TYR   176     -10.769  -8.810 -16.016
ATOM   2713 OH   TYR   176     -10.652 -10.103 -16.337
ATOM   2714 HH   TYR   176      -9.939 -10.560 -15.886
ATOM   2715 CE2  TYR   176      -9.939  -8.149 -15.114
ATOM   2716 HE2  TYR   176      -9.181  -8.735 -14.615
ATOM   2717 CD2  TYR   176     -10.284  -6.837 -14.680
ATOM   2718 HD2  TYR   176      -9.705  -6.398 -13.882
ATOM   2719 C    TYR   176     -11.795  -2.230 -15.457
ATOM   2720 O    TYR   176     -11.426  -1.686 -14.387
ATOM   2721 N    GLY   177     -12.748  -1.622 -16.223
ATOM   2722 H    GLY   177     -13.064  -2.144 -17.028
ATOM   2723 CA   GLY   177     -13.206  -0.271 -16.070
ATOM   2724 HA1  GLY   177     -13.676  -0.102 -15.102
ATOM   2725 HA2  GLY   177     -14.068  -0.140 -16.724
ATOM   2726 C    GLY   177     -12.103   0.817 -16.330
ATOM   2727 O    GLY   177     -10.954   0.507 -16.669
ATOM   2728 N    PRO   178     -12.452   2.085 -16.158
ATOM   2729 CD   PRO   178     -13.743   2.636 -15.838
ATOM   2730 HD1  PRO   178     -14.096   2.262 -14.877
ATOM   2731 HD2  PRO   178     -14.549   2.317 -16.498
ATOM   2732 CG   PRO   178     -13.680   4.111 -15.963
ATOM   2733 HG1  PRO   178     -13.277   4.538 -15.045
ATOM   2734 HG2  PRO   178     -14.647   4.521 -16.257
ATOM   2735 CB   PRO   178     -12.665   4.262 -17.049
ATOM   2736 HB1  PRO   178     -12.314   5.290 -17.138
ATOM   2737 HB2  PRO   178     -13.062   3.950 -18.015
ATOM   2738 CA   PRO   178     -11.664   3.208 -16.649
ATOM   2739 HA   PRO   178     -11.134   2.849 -17.532
ATOM   2740 C    PRO   178     -10.635   3.687 -15.603
ATOM   2741 O    PRO   178     -10.180   4.793 -15.744
ATOM   2742 N    PHE   179     -10.176   2.803 -14.740
ATOM   2743 H    PHE   179     -10.453   1.837 -14.836
ATOM   2744 CA   PHE   179      -9.311   3.267 -13.676
ATOM   2745 HA   PHE   179      -9.729   4.246 -13.441
ATOM   2746 CB   PHE   179      -9.481   2.570 -12.380
ATOM   2747 HB1  PHE   179      -8.986   3.005 -11.512
ATOM   2748 HB2  PHE   179      -9.079   1.582 -12.607
ATOM   2749 CG   PHE   179     -10.972   2.342 -12.027
ATOM   2750 CD1  PHE   179     -11.639   3.323 -11.258
ATOM   2751 HD1  PHE   179     -11.212   4.280 -10.994
ATOM   2752 CE1  PHE   179     -12.986   3.069 -10.876
ATOM   2753 HE1  PHE   179     -13.485   3.894 -10.387
ATOM   2754 CZ   PHE   179     -13.578   1.842 -11.072
ATOM   2755 HZ   PHE   179     -14.595   1.641 -10.768
ATOM   2756 CE2  PHE   179     -12.969   0.833 -11.839
ATOM   2757 HE2  PHE   179     -13.487  -0.076 -12.106
ATOM   2758 CD2  PHE   179     -11.621   1.094 -12.330
ATOM   2759 HD2  PHE   179     -11.148   0.241 -12.792
ATOM   2760 C    PHE   179      -7.769   3.442 -13.988
ATOM   2761 O    PHE   179      -7.319   2.668 -14.855
ATOM   2762 N    VAL   180      -7.080   4.349 -13.332
ATOM   2763 H    VAL   180      -7.559   4.950 -12.676
ATOM   2764 CA   VAL   180      -5.658   4.548 -13.682
ATOM   2765 HA   VAL   180      -5.257   3.853 -14.420
ATOM   2766 CB   VAL   180      -5.400   5.932 -14.270
ATOM   2767 HB   VAL   180      -4.333   5.979 -14.491
ATOM   2768 CG1  VAL   180      -6.102   6.025 -15.627
ATOM   2769 HG11 VAL   180      -6.035   7.051 -15.988
ATOM   2770 HG12 VAL   180      -5.650   5.353 -16.356
ATOM   2771 HG13 VAL   180      -7.181   5.903 -15.534
ATOM   2772 CG2  VAL   180      -5.827   7.072 -13.301
ATOM   2773 HG21 VAL   180      -5.551   8.007 -13.788
ATOM   2774 HG22 VAL   180      -6.915   7.104 -13.245
ATOM   2775 HG23 VAL   180      -5.411   7.042 -12.294
ATOM   2776 C    VAL   180      -4.847   4.304 -12.414
ATOM   2777 O    VAL   180      -5.294   4.498 -11.272
ATOM   2778 N    ASP   181      -3.764   3.624 -12.672
ATOM   2779 H    ASP   181      -3.539   3.424 -13.636
ATOM   2780 CA   ASP   181      -3.005   2.778 -11.726
ATOM   2781 HA   ASP   181      -3.731   2.305 -11.064
ATOM   2782 CB   ASP   181      -2.009   1.680 -12.278
ATOM   2783 HB1  ASP   181      -2.504   0.934 -12.899
ATOM   2784 HB2  ASP   181      -1.554   1.151 -11.440
ATOM   2785 CG   ASP   181      -0.966   2.267 -13.268
ATOM   2786 OD1  ASP   181      -1.056   3.355 -13.830
ATOM   2787 OD2  ASP   181       0.025   1.587 -13.706
ATOM   2788 C    ASP   181      -2.112   3.701 -10.847
ATOM   2789 O    ASP   181      -0.881   3.418 -10.579
ATOM   2790 N    ARG   182      -2.719   4.764 -10.244
ATOM   2791 H    ARG   182      -3.727   4.814 -10.219
ATOM   2792 CA   ARG   182      -2.080   5.853  -9.425
ATOM   2793 HA   ARG   182      -1.216   5.449  -8.898
ATOM   2794 CB   ARG   182      -1.611   7.020 -10.398
ATOM   2795 HB1  ARG   182      -0.733   6.618 -10.905
ATOM   2796 HB2  ARG   182      -1.262   7.832  -9.759
ATOM   2797 CG   ARG   182      -2.634   7.452 -11.483
ATOM   2798 HG1  ARG   182      -3.536   7.784 -10.968
ATOM   2799 HG2  ARG   182      -3.002   6.606 -12.064
ATOM   2800 CD   ARG   182      -2.010   8.626 -12.327
ATOM   2801 HD1  ARG   182      -1.727   9.476 -11.706
ATOM   2802 HD2  ARG   182      -2.806   9.004 -12.969
ATOM   2803 NE   ARG   182      -1.000   8.072 -13.241
ATOM   2804 HE   ARG   182      -1.122   7.144 -13.619
ATOM   2805 CZ   ARG   182       0.069   8.573 -13.765
ATOM   2806 NH1  ARG   182       0.479   9.757 -13.468
ATOM   2807 HH11 ARG   182      -0.239  10.417 -13.205
ATOM   2808 HH12 ARG   182       1.415  10.003 -13.757
ATOM   2809 NH2  ARG   182       0.793   7.900 -14.527
ATOM   2810 HH21 ARG   182       0.548   6.945 -14.745
ATOM   2811 HH22 ARG   182       1.661   8.241 -14.915
ATOM   2812 C    ARG   182      -3.169   6.376  -8.465
ATOM   2813 O    ARG   182      -4.306   6.457  -8.824
ATOM   2814 N    GLN   183      -2.649   6.889  -7.334
ATOM   2815 H    GLN   183      -1.646   6.885  -7.215
ATOM   2816 CA   GLN   183      -3.428   7.450  -6.230
ATOM   2817 HA   GLN   183      -4.264   6.756  -6.148
ATOM   2818 CB   GLN   183      -2.696   7.321  -4.900
ATOM   2819 HB1  GLN   183      -3.394   7.612  -4.115
ATOM   2820 HB2  GLN   183      -1.999   8.158  -4.850
ATOM   2821 CG   GLN   183      -2.014   6.036  -4.556
ATOM   2822 HG1  GLN   183      -1.291   5.652  -5.276
ATOM   2823 HG2  GLN   183      -2.761   5.268  -4.357
ATOM   2824 CD   GLN   183      -1.093   6.260  -3.401
ATOM   2825 OE1  GLN   183      -1.407   6.929  -2.444
ATOM   2826 NE2  GLN   183       0.032   5.578  -3.284
ATOM   2827 HE21 GLN   183       0.469   5.037  -4.016
ATOM   2828 HE22 GLN   183       0.455   5.742  -2.382
ATOM   2829 C    GLN   183      -4.178   8.837  -6.416
ATOM   2830 O    GLN   183      -4.619   9.393  -5.377
ATOM   2831 N    THR   184      -4.438   9.268  -7.661
ATOM   2832 H    THR   184      -4.072   8.715  -8.423
ATOM   2833 CA   THR   184      -5.367  10.311  -8.054
ATOM   2834 HA   THR   184      -4.998  11.264  -7.676
ATOM   2835 CB   THR   184      -5.569  10.352  -9.591
ATOM   2836 HB   THR   184      -6.384  11.016  -9.877
ATOM   2837 CG2  THR   184      -4.251  10.773 -10.251
ATOM   2838 HG21 THR   184      -3.477  10.139  -9.818
ATOM   2839 HG22 THR   184      -4.278  10.705 -11.338
ATOM   2840 HG23 THR   184      -4.055  11.807  -9.964
ATOM   2841 OG1  THR   184      -5.920   9.083 -10.037
ATOM   2842 HG1  THR   184      -5.840   9.218 -10.984
ATOM   2843 C    THR   184      -6.750  10.077  -7.452
ATOM   2844 O    THR   184      -7.016   8.974  -6.924
ATOM   2845 N    ALA   185      -7.585  11.118  -7.408
ATOM   2846 H    ALA   185      -7.270  12.007  -7.768
ATOM   2847 CA   ALA   185      -9.017  10.997  -6.961
ATOM   2848 HA   ALA   185      -9.003  10.457  -6.015
ATOM   2849 CB   ALA   185      -9.535  12.401  -6.592
ATOM   2850 HB1  ALA   185     -10.618  12.372  -6.475
ATOM   2851 HB2  ALA   185      -9.093  12.697  -5.640
ATOM   2852 HB3  ALA   185      -9.201  13.071  -7.384
ATOM   2853 C    ALA   185      -9.880  10.290  -7.959
ATOM   2854 O    ALA   185     -10.085  10.768  -9.065
ATOM   2855 N    GLN   186     -10.423   9.098  -7.642
ATOM   2856 H    GLN   186     -10.242   8.653  -6.753
ATOM   2857 CA   GLN   186     -11.245   8.352  -8.631
ATOM   2858 HA   GLN   186     -11.667   9.050  -9.353
ATOM   2859 CB   GLN   186     -10.326   7.321  -9.333
ATOM   2860 HB1  GLN   186     -10.931   6.538  -9.792
ATOM   2861 HB2  GLN   186      -9.751   6.837  -8.544
ATOM   2862 CG   GLN   186      -9.333   7.903 -10.310
ATOM   2863 HG1  GLN   186      -8.764   8.755  -9.937
ATOM   2864 HG2  GLN   186      -9.975   8.120 -11.163
ATOM   2865 CD   GLN   186      -8.472   6.717 -10.693
ATOM   2866 OE1  GLN   186      -8.708   5.879 -11.552
ATOM   2867 NE2  GLN   186      -7.201   6.706 -10.206
ATOM   2868 HE21 GLN   186      -6.723   7.477  -9.762
ATOM   2869 HE22 GLN   186      -6.669   5.935 -10.584
ATOM   2870 C    GLN   186     -12.520   7.830  -8.031
ATOM   2871 O    GLN   186     -12.665   7.352  -6.884
ATOM   2872 N    ALA   187     -13.625   7.864  -8.780
ATOM   2873 H    ALA   187     -13.603   8.355  -9.662
ATOM   2874 CA   ALA   187     -14.890   7.189  -8.443
ATOM   2875 HA   ALA   187     -14.768   6.667  -7.494
ATOM   2876 CB   ALA   187     -15.948   8.297  -8.235
ATOM   2877 HB1  ALA   187     -16.879   7.786  -7.994
ATOM   2878 HB2  ALA   187     -15.562   8.996  -7.492
ATOM   2879 HB3  ALA   187     -16.156   8.883  -9.131
ATOM   2880 C    ALA   187     -15.361   6.154  -9.464
ATOM   2881 O    ALA   187     -15.088   6.302 -10.651
ATOM   2882 N    ALA   188     -16.029   5.076  -8.988
ATOM   2883 H    ALA   188     -16.252   5.046  -8.003
ATOM   2884 CA   ALA   188     -16.740   4.091  -9.799
ATOM   2885 HA   ALA   188     -15.981   3.934 -10.565
ATOM   2886 CB   ALA   188     -16.980   2.766  -8.975
ATOM   2887 HB1  ALA   188     -16.094   2.495  -8.401
ATOM   2888 HB2  ALA   188     -17.755   2.848  -8.213
ATOM   2889 HB3  ALA   188     -17.410   2.042  -9.667
ATOM   2890 C    ALA   188     -18.029   4.560 -10.462
ATOM   2891 O    ALA   188     -18.697   5.460  -9.969
ATOM   2892 N    GLY   189     -18.342   3.853 -11.554
ATOM   2893 H    GLY   189     -17.794   3.069 -11.877
ATOM   2894 CA   GLY   189     -19.552   4.153 -12.308
ATOM   2895 HA1  GLY   189     -19.388   3.689 -13.280
ATOM   2896 HA2  GLY   189     -19.686   5.218 -12.496
ATOM   2897 C    GLY   189     -20.799   3.461 -11.904
ATOM   2898 O    GLY   189     -20.997   3.180 -10.691
ATOM   2899 N    THR   190     -21.734   3.192 -12.884
ATOM   2900 H    THR   190     -21.549   3.476 -13.836
ATOM   2901 CA   THR   190     -23.054   2.641 -12.667
ATOM   2902 HA   THR   190     -23.547   3.271 -11.926
ATOM   2903 CB   THR   190     -23.905   2.687 -13.981
ATOM   2904 HB   THR   190     -24.818   2.111 -13.830
ATOM   2905 CG2  THR   190     -24.339   4.159 -14.383
ATOM   2906 HG21 THR   190     -23.434   4.465 -14.907
ATOM   2907 HG22 THR   190     -25.207   4.085 -15.038
ATOM   2908 HG23 THR   190     -24.513   4.845 -13.553
ATOM   2909 OG1  THR   190     -23.179   2.169 -15.093
ATOM   2910 HG1  THR   190     -23.585   2.380 -15.938
ATOM   2911 C    THR   190     -23.072   1.236 -12.187
ATOM   2912 O    THR   190     -22.239   0.420 -12.611
ATOM   2913 N    ASP   191     -24.056   0.987 -11.341
ATOM   2914 H    ASP   191     -24.720   1.712 -11.110
ATOM   2915 CA   ASP   191     -24.112  -0.301 -10.520
ATOM   2916 HA   ASP   191     -23.794  -1.224 -11.005
ATOM   2917 CB   ASP   191     -23.193  -0.108  -9.255
ATOM   2918 HB1  ASP   191     -23.465   0.849  -8.809
ATOM   2919 HB2  ASP   191     -22.157  -0.042  -9.588
ATOM   2920 CG   ASP   191     -23.092  -1.201  -8.203
ATOM   2921 OD1  ASP   191     -22.041  -1.956  -8.179
ATOM   2922 OD2  ASP   191     -24.037  -1.298  -7.415
ATOM   2923 C    ASP   191     -25.553  -0.628 -10.106
ATOM   2924 OT1  ASP   191     -25.984  -1.813 -10.350
ATOM   2925 OT2  ASP   191     -26.435   0.213  -9.831
ATOM   2926 O    TIP   192     -15.244  -8.508   8.000
ATOM   2927 H1   TIP   192     -16.011  -9.051   7.820
ATOM   2928 H2   TIP   192     -14.646  -9.085   8.475
ATOM   2929 O    TIP   193      -5.351 -13.612   7.379
ATOM   2930 H1   TIP   193      -5.229 -14.538   7.172
ATOM   2931 H2   TIP   193      -4.486 -13.312   7.659
ATOM   2932 O    TIP   194      18.115 -17.191  -8.011
ATOM   2933 H1   TIP   194      17.931 -17.582  -8.865
ATOM   2934 H2   TIP   194      19.034 -17.398  -7.845
ATOM   2935 O    TIP   195      -0.435  -0.451   2.214
ATOM   2936 H1   TIP   195       0.381  -0.908   2.420
ATOM   2937 H2   TIP   195      -0.676  -0.011   3.029
ATOM   2938 O    TIP   196      21.323 -15.889  -2.816
ATOM   2939 H1   TIP   196      21.060 -16.100  -1.920
ATOM   2940 H2   TIP   196      22.108 -15.351  -2.716
ATOM   2941 O    TIP   197       8.712  -3.713   6.230
ATOM   2942 H1   TIP   197       8.249  -2.893   6.060
ATOM   2943 H2   TIP   197       9.302  -3.815   5.484
ATOM   2944 O    TIP   198      21.548 -17.140   6.941
ATOM   2945 H1   TIP   198      22.117 -16.819   6.242
ATOM   2946 H2   TIP   198      21.357 -18.046   6.699
ATOM   2947 O    TIP   199       2.213 -23.099   7.442
ATOM   2948 H1   TIP   199       1.627 -23.856   7.438
ATOM   2949 H2   TIP   199       1.660 -22.368   7.719
ATOM   2950 O    TIP   200     -13.585 -21.038  -0.039
ATOM   2951 H1   TIP   200     -13.321 -21.808   0.464
ATOM   2952 H2   TIP   200     -13.730 -20.358   0.619
ATOM   2953 O    TIP   201     -12.314   7.916   9.227
ATOM   2954 H1   TIP   201     -12.721   7.273   9.808
ATOM   2955 H2   TIP   201     -12.188   7.448   8.402
ATOM   2956 O    TIP   202      -7.191   6.215  -3.122
ATOM   2957 H1   TIP   202      -7.708   5.572  -2.636
ATOM   2958 H2   TIP   202      -6.318   5.826  -3.180
ATOM   2959 O    TIP   203     -19.443 -17.096 -14.214
ATOM   2960 H1   TIP   203     -20.027 -16.941 -14.956
ATOM   2961 H2   TIP   203     -19.969 -17.603 -13.596
ATOM   2962 O    TIP   204      24.751   0.420  -9.348
ATOM   2963 H1   TIP   204      24.665   0.689  -8.433
ATOM   2964 H2   TIP   204      25.307  -0.358  -9.319
ATOM   2965 O    TIP   205     -14.171 -26.953  -6.704
ATOM   2966 H1   TIP   205     -14.856 -26.990  -6.036
ATOM   2967 H2   TIP   205     -14.646 -26.920  -7.534
ATOM   2968 O    TIP   206     -13.920 -20.209  -2.902
ATOM   2969 H1   TIP   206     -14.541 -19.538  -2.618
ATOM   2970 H2   TIP   206     -13.722 -20.705  -2.108
ATOM   2971 O    TIP   207       5.953 -12.810 -26.988
ATOM   2972 H1   TIP   207       5.042 -13.020 -27.189
ATOM   2973 H2   TIP   207       6.290 -12.409 -27.789
ATOM   2974 O    TIP   208     -26.874  -6.072 -16.642
ATOM   2975 H1   TIP   208     -27.585  -6.042 -17.281
ATOM   2976 H2   TIP   208     -26.079  -5.948 -17.160
ATOM   2977 O    TIP   209      24.145 -12.395   4.160
ATOM   2978 H1   TIP   209      24.658 -11.908   4.806
ATOM   2979 H2   TIP   209      24.165 -13.299   4.471
ATOM   2980 O    TIP   210     -20.643  -1.150  -6.081
ATOM   2981 H1   TIP   210     -20.942  -0.250  -5.949
ATOM   2982 H2   TIP   210     -21.083  -1.434  -6.882
ATOM   2983 O    TIP   211      -4.765 -27.602  -0.854
ATOM   2984 H1   TIP   211      -5.571 -27.726  -0.353
ATOM   2985 H2   TIP   211      -4.616 -26.657  -0.840
ATOM   2986 O    TIP   212     -11.897   1.384   3.117
ATOM   2987 H1   TIP   212     -11.172   1.206   2.519
ATOM   2988 H2   TIP   212     -12.241   2.231   2.833
ATOM   2989 O    TIP   213     -19.880  -6.863   4.392
ATOM   2990 H1   TIP   213     -20.742  -6.934   3.982
ATOM   2991 H2   TIP   213     -19.271  -6.773   3.660
ATOM   2992 O    TIP   214     -24.039   6.359  -9.961
ATOM   2993 H1   TIP   214     -24.549   6.504 -10.758
ATOM   2994 H2   TIP   214     -23.127   6.408 -10.246
ATOM   2995 O    TIP   215     -19.481   3.750  -6.523
ATOM   2996 H1   TIP   215     -20.086   3.354  -7.150
ATOM   2997 H2   TIP   215     -20.032   4.002  -5.783
ATOM   2998 O    TIP   216      -6.060   4.445  -4.927
ATOM   2999 H1   TIP   216      -6.718   4.096  -4.327
ATOM   3000 H2   TIP   216      -6.510   4.503  -5.770
ATOM   3001 O    TIP   217     -15.382  -4.474  -0.684
ATOM   3002 H1   TIP   217     -14.572  -3.967  -0.732
ATOM   3003 H2   TIP   217     -15.108  -5.335  -0.368
ATOM   3004 O    TIP   218     -21.984 -15.339   0.310
ATOM   3005 H1   TIP   218     -21.607 -14.481   0.114
ATOM   3006 H2   TIP   218     -22.296 -15.662  -0.535
ATOM   3007 O    TIP   219       7.987  11.085   7.120
ATOM   3008 H1   TIP   219       8.743  10.643   6.735
ATOM   3009 H2   TIP   219       8.304  11.419   7.959
ATOM   3010 O    TIP   220       2.005   6.723  -1.218
ATOM   3011 H1   TIP   220       2.556   6.128  -0.710
ATOM   3012 H2   TIP   220       2.624   7.261  -1.711
ATOM   3013 O    TIP   221     -12.284 -17.690 -16.432
ATOM   3014 H1   TIP   221     -12.970 -18.147 -16.919
ATOM   3015 H2   TIP   221     -12.336 -16.784 -16.737
ATOM   3016 O    TIP   222      18.696   7.011 -11.115
ATOM   3017 H1   TIP   222      18.461   6.906 -10.193
ATOM   3018 H2   TIP   222      18.923   7.936 -11.202
ATOM   3019 O    TIP   223     -14.931  29.428 -12.201
ATOM   3020 H1   TIP   223     -15.133  28.497 -12.295
ATOM   3021 H2   TIP   223     -14.132  29.553 -12.713
ATOM   3022 O    TIP   224       0.618  -9.972  -8.259
ATOM   3023 H1   TIP   224       0.123 -10.401  -7.561
ATOM   3024 H2   TIP   224       1.282  -9.457  -7.802
ATOM   3025 O    TIP   225     -16.623 -19.287 -10.714
ATOM   3026 H1   TIP   225     -15.808 -19.152 -11.196
ATOM   3027 H2   TIP   225     -17.273 -18.772 -11.191
ATOM   3028 O    TIP   226      21.997 -10.912 -15.184
ATOM   3029 H1   TIP   226      21.611 -11.060 -14.321
ATOM   3030 H2   TIP   226      22.046  -9.960 -15.266
ATOM   3031 O    TIP   227       7.699 -21.991  -5.772
ATOM   3032 H1   TIP   227       6.760 -21.878  -5.627
ATOM   3033 H2   TIP   227       7.774 -22.212  -6.700
ATOM   3034 O    TIP   228       3.018  -4.231   0.534
ATOM   3035 H1   TIP   228       2.867  -3.479   1.106
ATOM   3036 H2   TIP   228       3.699  -3.939  -0.072
ATOM   3037 O    TIP   229     -10.831  13.944 -10.530
ATOM   3038 H1   TIP   229     -10.635  14.546  -9.812
ATOM   3039 H2   TIP   229      -9.973  13.672 -10.857
ATOM   3040 O    TIP   230       6.558 -16.969 -22.843
ATOM   3041 H1   TIP   230       5.834 -17.147 -22.243
ATOM   3042 H2   TIP   230       6.751 -16.040 -22.717
ATOM   3043 O    TIP   231       2.639  -6.492   1.836
ATOM   3044 H1   TIP   231       3.083  -5.681   1.588
ATOM   3045 H2   TIP   231       1.839  -6.498   1.311
ATOM   3046 O    TIP   232       7.160 -29.296  -7.859
ATOM   3047 H1   TIP   232       7.133 -29.072  -8.789
ATOM   3048 H2   TIP   232       6.359 -29.797  -7.708
ATOM   3049 O    TIP   233      23.144 -17.901 -10.671
ATOM   3050 H1   TIP   233      23.503 -18.014 -11.551
ATOM   3051 H2   TIP   233      22.211 -17.738 -10.811
ATOM   3052 O    TIP   234       7.967 -19.429   4.570
ATOM   3053 H1   TIP   234       7.557 -19.454   3.705
ATOM   3054 H2   TIP   234       8.113 -20.348   4.793
ATOM   3055 O    TIP   235      -9.108   9.123   8.028
ATOM   3056 H1   TIP   235      -9.446   9.119   8.923
ATOM   3057 H2   TIP   235      -8.157   9.155   8.129
ATOM   3058 O    TIP   236      -6.029  -2.301   6.598
ATOM   3059 H1   TIP   236      -5.430  -2.342   7.343
ATOM   3060 H2   TIP   236      -6.851  -1.980   6.968
ATOM   3061 O    TIP   237     -13.814  -8.295   4.532
ATOM   3062 H1   TIP   237     -13.343  -8.827   3.892
ATOM   3063 H2   TIP   237     -14.652  -8.743   4.647
ATOM   3064 O    TIP   238     -13.483  10.413  -5.820
ATOM   3065 H1   TIP   238     -13.296   9.575  -6.243
ATOM   3066 H2   TIP   238     -13.582  10.198  -4.893
ATOM   3067 O    TIP   239      -6.994 -12.827   4.428
ATOM   3068 H1   TIP   239      -7.599 -12.190   4.050
ATOM   3069 H2   TIP   239      -7.515 -13.623   4.531
ATOM   3070 O    TIP   240     -15.297 -18.760  -1.211
ATOM   3071 H1   TIP   240     -16.226 -18.577  -1.072
ATOM   3072 H2   TIP   240     -14.993 -19.111  -0.374
ATOM   3073 O    TIP   241     -19.121  -8.721  -0.648
ATOM   3074 H1   TIP   241     -19.449  -9.437  -1.192
ATOM   3075 H2   TIP   241     -18.169  -8.800  -0.694
ATOM   3076 O    TIP   242     -15.878 -28.195 -10.971
ATOM   3077 H1   TIP   242     -15.110 -28.206 -11.542
ATOM   3078 H2   TIP   242     -16.068 -29.118 -10.805
ATOM   3079 O    TIP   243       7.901   3.506  -1.145
ATOM   3080 H1   TIP   243       7.728   2.750  -1.704
ATOM   3081 H2   TIP   243       8.850   3.622  -1.184
ATOM   3082 O    TIP   244       7.089 -15.528   1.491
ATOM   3083 H1   TIP   244       6.794 -15.994   2.273
ATOM   3084 H2   TIP   244       6.624 -15.950   0.769
ATOM   3085 O    TIP   245      -1.623 -27.806 -11.755
ATOM   3086 H1   TIP   245      -1.077 -28.374 -12.299
ATOM   3087 H2   TIP   245      -2.410 -27.657 -12.279
ATOM   3088 O    TIP   246      24.359   8.832 -21.806
ATOM   3089 H1   TIP   246      24.559   9.369 -21.039
ATOM   3090 H2   TIP   246      25.175   8.371 -21.996
ATOM   3091 O    TIP   247       4.936  -2.550   9.303
ATOM   3092 H1   TIP   247       4.628  -2.503  10.207
ATOM   3093 H2   TIP   247       5.246  -3.450   9.200
ATOM   3094 O    TIP   248     -23.316  -2.311   1.247
ATOM   3095 H1   TIP   248     -24.162  -2.327   1.695
ATOM   3096 H2   TIP   248     -22.836  -3.053   1.614
ATOM   3097 O    TIP   249     -14.754   5.279  13.212
ATOM   3098 H1   TIP   249     -15.514   4.766  13.487
ATOM   3099 H2   TIP   249     -14.156   5.242  13.958
ATOM   3100 O    TIP   250      16.520   4.590  -9.393
ATOM   3101 H1   TIP   250      16.789   3.842  -8.861
ATOM   3102 H2   TIP   250      16.946   5.342  -8.982
ATOM   3103 O    TIP   251       6.640 -13.328   4.060
ATOM   3104 H1   TIP   251       5.947 -13.049   4.658
ATOM   3105 H2   TIP   251       6.313 -13.099   3.190
ATOM   3106 O    TIP   252      -5.934 -12.305 -20.864
ATOM   3107 H1   TIP   252      -5.221 -12.619 -21.419
ATOM   3108 H2   TIP   252      -6.055 -11.391 -21.122
ATOM   3109 O    TIP   253       8.779 -22.886 -23.530
ATOM   3110 H1   TIP   253       9.360 -23.392 -22.963
ATOM   3111 H2   TIP   253       9.261 -22.078 -23.709
ATOM   3112 O    TIP   254       0.284   8.189 -19.841
ATOM   3113 H1   TIP   254      -0.338   7.574 -20.227
ATOM   3114 H2   TIP   254       0.963   8.296 -20.507
ATOM   3115 O    TIP   255      -5.721 -10.752   6.104
ATOM   3116 H1   TIP   255      -5.954 -11.680   6.106
ATOM   3117 H2   TIP   255      -6.560 -10.293   6.118
ATOM   3118 O    TIP   256      10.110 -20.388  -1.476
ATOM   3119 H1   TIP   256      10.980 -20.145  -1.158
ATOM   3120 H2   TIP   256      10.115 -20.143  -2.401
ATOM   3121 O    TIP   257     -27.472  -3.807  -9.448
ATOM   3122 H1   TIP   257     -27.174  -4.710  -9.565
ATOM   3123 H2   TIP   257     -26.804  -3.276  -9.880
ATOM   3124 O    TIP   258      10.451  10.874  -5.060
ATOM   3125 H1   TIP   258       9.673  10.473  -5.446
ATOM   3126 H2   TIP   258      10.109  11.477  -4.400
ATOM   3127 O    TIP   259      19.930  12.225  -7.331
ATOM   3128 H1   TIP   259      19.358  12.331  -8.092
ATOM   3129 H2   TIP   259      19.994  11.278  -7.209
ATOM   3130 O    TIP   260      -4.037   2.135  11.128
ATOM   3131 H1   TIP   260      -3.283   1.921  10.579
ATOM   3132 H2   TIP   260      -4.125   3.085  11.055
ATOM   3133 O    TIP   261      -2.594  -4.114   7.016
ATOM   3134 H1   TIP   261      -2.365  -4.326   6.111
ATOM   3135 H2   TIP   261      -2.120  -3.303   7.200
ATOM   3136 O    TIP   262      15.387  19.673   4.878
ATOM   3137 H1   TIP   262      15.066  20.542   5.122
ATOM   3138 H2   TIP   262      14.660  19.274   4.400
ATOM   3139 O    TIP   263     -22.092   1.145  -5.463
ATOM   3140 H1   TIP   263     -21.429   1.667  -5.011
ATOM   3141 H2   TIP   263     -22.650   1.790  -5.898
ATOM   3142 O    TIP   264     -15.976  -3.884 -19.862
ATOM   3143 H1   TIP   264     -16.695  -4.513 -19.817
ATOM   3144 H2   TIP   264     -16.348  -3.068 -19.529
ATOM   3145 O    TIP   265       0.408 -24.698  -5.435
ATOM   3146 H1   TIP   265       0.960 -24.653  -6.215
ATOM   3147 H2   TIP   265      -0.079 -25.516  -5.533
ATOM   3148 O    TIP   266       0.287 -13.459   4.466
ATOM   3149 H1   TIP   266       0.304 -13.475   3.509
ATOM   3150 H2   TIP   266       1.156 -13.147   4.717
ATOM   3151 O    TIP   267     -11.521   6.286   6.994
ATOM   3152 H1   TIP   267     -11.981   6.865   6.386
ATOM   3153 H2   TIP   267     -11.168   5.588   6.441
ATOM   3154 O    TIP   268       1.602   3.014   5.397
ATOM   3155 H1   TIP   268       0.879   2.773   4.818
ATOM   3156 H2   TIP   268       2.375   3.010   4.833
ATOM   3157 O    TIP   269       9.028  -7.290   3.379
ATOM   3158 H1   TIP   269       9.543  -6.613   2.939
ATOM   3159 H2   TIP   269       8.587  -7.755   2.668
ATOM   3160 O    TIP   270      -5.844 -28.893  -5.343
ATOM   3161 H1   TIP   270      -5.654 -28.870  -4.405
ATOM   3162 H2   TIP   270      -6.172 -29.778  -5.500
ATOM   3163 O    TIP   271       1.682 -27.314  -0.368
ATOM   3164 H1   TIP   271       1.757 -27.137  -1.306
ATOM   3165 H2   TIP   271       0.979 -26.736  -0.070
ATOM   3166 O    TIP   272     -12.671   4.066   3.066
ATOM   3167 H1   TIP   272     -12.484   4.886   3.521
ATOM   3168 H2   TIP   272     -12.079   4.068   2.314
ATOM   3169 O    TIP   273       6.297 -19.558  -3.692
ATOM   3170 H1   TIP   273       6.672 -19.414  -4.561
ATOM   3171 H2   TIP   273       5.942 -18.706  -3.438
ATOM   3172 O    TIP   274       8.594 -25.299 -17.183
ATOM   3173 H1   TIP   274       8.443 -25.867 -16.427
ATOM   3174 H2   TIP   274       7.969 -24.582 -17.073
ATOM   3175 O    TIP   275       2.525  -0.018   3.596
ATOM   3176 H1   TIP   275       2.998   0.683   4.043
ATOM   3177 H2   TIP   275       2.030  -0.454   4.289
ATOM   3178 O    TIP   276      19.575   9.872 -11.684
ATOM   3179 H1   TIP   276      19.167  10.624 -11.256
ATOM   3180 H2   TIP   276      19.533  10.075 -12.619
ATOM   3181 O    TIP   277      14.666   8.143  -1.638
ATOM   3182 H1   TIP   277      13.873   8.304  -1.128
ATOM   3183 H2   TIP   277      14.653   8.813  -2.321
ATOM   3184 O    TIP   278      24.998 -22.329  -6.078
ATOM   3185 H1   TIP   278      24.170 -21.946  -5.789
ATOM   3186 H2   TIP   278      24.854 -23.274  -6.034
ATOM   3187 O    TIP   279     -25.267   3.157 -17.526
ATOM   3188 H1   TIP   279     -26.166   3.391 -17.296
ATOM   3189 H2   TIP   279     -25.128   3.552 -18.387
ATOM   3190 O    TIP   280       1.759  11.187 -16.610
ATOM   3191 H1   TIP   280       0.954  11.446 -17.057
ATOM   3192 H2   TIP   280       2.153  10.531 -17.185
ATOM   3193 O    TIP   281     -23.865  -7.625 -10.182
ATOM   3194 H1   TIP   281     -23.846  -7.833 -11.116
ATOM   3195 H2   TIP   281     -24.483  -8.253  -9.808
ATOM   3196 O    TIP   282      16.313 -10.933  -5.905
ATOM   3197 H1   TIP   282      16.850 -10.525  -6.584
ATOM   3198 H2   TIP   282      15.935 -11.704  -6.328
ATOM   3199 O    TIP   283       5.503  14.432  -5.101
ATOM   3200 H1   TIP   283       5.706  13.600  -4.673
ATOM   3201 H2   TIP   283       5.551  14.238  -6.037
ATOM   3202 O    TIP   284      11.799   9.366 -12.856
ATOM   3203 H1   TIP   284      11.867   8.550 -13.351
ATOM   3204 H2   TIP   284      11.492  10.009 -13.494
ATOM   3205 O    TIP   285      -0.578 -24.294 -19.367
ATOM   3206 H1   TIP   285       0.196 -24.856 -19.403
ATOM   3207 H2   TIP   285      -0.294 -23.468 -19.757
ATOM   3208 O    TIP   286     -17.865  -8.074  -5.782
ATOM   3209 H1   TIP   286     -18.100  -8.717  -5.114
ATOM   3210 H2   TIP   286     -17.832  -8.575  -6.597
ATOM   3211 O    TIP   287       2.609   0.885 -24.352
ATOM   3212 H1   TIP   287       3.123   1.578 -24.767
ATOM   3213 H2   TIP   287       3.118   0.088 -24.497
ATOM   3214 O    TIP   288     -14.626 -14.338   8.817
ATOM   3215 H1   TIP   288     -14.345 -13.485   8.486
ATOM   3216 H2   TIP   288     -14.135 -14.972   8.294
ATOM   3217 O    TIP   289     -20.140   0.628  -1.036
ATOM   3218 H1   TIP   289     -19.750   0.862  -1.878
ATOM   3219 H2   TIP   289     -20.190   1.455  -0.556
ATOM   3220 O    TIP   290      -9.126 -10.640   5.274
ATOM   3221 H1   TIP   290      -9.580  -9.801   5.201
ATOM   3222 H2   TIP   290      -9.793 -11.247   5.596
ATOM   3223 O    TIP   291     -12.261  -2.358 -21.325
ATOM   3224 H1   TIP   291     -11.375  -2.032 -21.170
ATOM   3225 H2   TIP   291     -12.254  -2.650 -22.236
ATOM   3226 O    TIP   292       6.780 -19.446   1.844
ATOM   3227 H1   TIP   292       6.005 -19.231   1.325
ATOM   3228 H2   TIP   292       7.267 -20.068   1.304
ATOM   3229 O    TIP   293     -19.796   9.586 -17.322
ATOM   3230 H1   TIP   293     -19.447   8.978 -16.671
ATOM   3231 H2   TIP   293     -19.092  10.219 -17.462
ATOM   3232 O    TIP   294      -1.686  10.684  -1.575
ATOM   3233 H1   TIP   294      -1.043  10.932  -2.239
ATOM   3234 H2   TIP   294      -2.458  10.419  -2.074
ATOM   3235 O    TIP   295     -11.442  13.296  -1.108
ATOM   3236 H1   TIP   295     -10.692  13.828  -1.374
ATOM   3237 H2   TIP   295     -12.197  13.874  -1.216
ATOM   3238 O    TIP   296      11.501   3.262  -4.000
ATOM   3239 H1   TIP   296      11.686   4.032  -4.537
ATOM   3240 H2   TIP   296      10.889   2.745  -4.523
ATOM   3241 O    TIP   297     -19.031 -25.322   2.286
ATOM   3242 H1   TIP   297     -19.845 -25.533   2.743
ATOM   3243 H2   TIP   297     -19.309 -25.042   1.415
ATOM   3244 O    TIP   298      13.818 -21.245  -5.293
ATOM   3245 H1   TIP   298      14.602 -20.929  -5.742
ATOM   3246 H2   TIP   298      14.126 -21.973  -4.755
ATOM   3247 O    TIP   299     -12.183 -21.537 -15.645
ATOM   3248 H1   TIP   299     -12.727 -21.191 -16.352
ATOM   3249 H2   TIP   299     -11.332 -21.696 -16.052
ATOM   3250 O    TIP   300      -5.003  29.455 -10.914
ATOM   3251 H1   TIP   300      -5.082  28.594 -11.324
ATOM   3252 H2   TIP   300      -4.464  29.962 -11.521
ATOM   3253 O    TIP   301      18.060  -1.947 -19.002
ATOM   3254 H1   TIP   301      18.785  -1.610 -19.528
ATOM   3255 H2   TIP   301      17.286  -1.819 -19.550
ATOM   3256 O    TIP   302       8.555 -11.947 -20.255
ATOM   3257 H1   TIP   302       9.214 -11.436 -19.785
ATOM   3258 H2   TIP   302       8.635 -11.662 -21.166
ATOM   3259 O    TIP   303      15.780  -0.084 -17.648
ATOM   3260 H1   TIP   303      15.662   0.470 -16.877
ATOM   3261 H2   TIP   303      15.834  -0.974 -17.300
ATOM   3262 O    TIP   304      19.584 -15.834  -4.998
ATOM   3263 H1   TIP   304      18.811 -16.191  -4.561
ATOM   3264 H2   TIP   304      20.196 -15.644  -4.287
ATOM   3265 O    TIP   305      18.024   6.968  -8.444
ATOM   3266 H1   TIP   305      18.805   7.038  -7.896
ATOM   3267 H2   TIP   305      17.440   7.652  -8.120
ATOM   3268 O    TIP   306       8.210 -15.491   4.866
ATOM   3269 H1   TIP   306       7.611 -14.833   4.513
ATOM   3270 H2   TIP   306       9.081 -15.110   4.749
ATOM   3271 O    TIP   307       1.456  -0.302   6.250
ATOM   3272 H1   TIP   307       1.596  -0.652   7.130
ATOM   3273 H2   TIP   307       0.645   0.201   6.317
ATOM   3274 O    TIP   308       9.700  -2.425 -20.031
ATOM   3275 H1   TIP   308       9.232  -1.619 -20.251
ATOM   3276 H2   TIP   308      10.626  -2.194 -20.112
ATOM   3277 O    TIP   309      20.145  -9.302  -9.289
ATOM   3278 H1   TIP   309      19.713  -8.884 -10.034
ATOM   3279 H2   TIP   309      20.933  -9.700  -9.660
ATOM   3280 O    TIP   310     -13.462  16.124 -18.687
ATOM   3281 H1   TIP   310     -13.522  17.003 -18.312
ATOM   3282 H2   TIP   310     -13.996  16.163 -19.480
ATOM   3283 O    TIP   311      -2.586 -19.801   6.561
ATOM   3284 H1   TIP   311      -2.132 -20.517   7.004
ATOM   3285 H2   TIP   311      -2.185 -19.007   6.914
ATOM   3286 O    TIP   312     -15.534 -12.080   4.262
ATOM   3287 H1   TIP   312     -15.229 -11.857   5.142
ATOM   3288 H2   TIP   312     -16.271 -12.674   4.407
ATOM   3289 O    TIP   313      29.368   2.961 -13.204
ATOM   3290 H1   TIP   313      30.013   3.582 -13.540
ATOM   3291 H2   TIP   313      29.143   2.416 -13.958
ATOM   3292 O    TIP   314     -26.008   2.781  -9.532
ATOM   3293 H1   TIP   314     -26.347   3.206 -10.320
ATOM   3294 H2   TIP   314     -26.297   1.872  -9.606
ATOM   3295 O    TIP   315      -2.726 -19.461   3.677
ATOM   3296 H1   TIP   315      -2.269 -18.649   3.458
ATOM   3297 H2   TIP   315      -2.797 -19.447   4.632
ATOM   3298 O    TIP   316      -6.071 -12.551 -17.767
ATOM   3299 H1   TIP   316      -5.821 -12.271 -18.647
ATOM   3300 H2   TIP   316      -7.028 -12.544 -17.775
ATOM   3301 O    TIP   317       6.393  14.730   2.263
ATOM   3302 H1   TIP   317       6.332  14.600   1.316
ATOM   3303 H2   TIP   317       7.308  14.966   2.414
ATOM   3304 O    TIP   318     -10.487   0.477  22.309
ATOM   3305 H1   TIP   318     -11.303   0.019  22.109
ATOM   3306 H2   TIP   318     -10.682   0.981  23.099
ATOM   3307 O    TIP   319     -27.097  -7.432  -3.047
ATOM   3308 H1   TIP   319     -27.341  -7.373  -2.123
ATOM   3309 H2   TIP   319     -27.930  -7.506  -3.511
ATOM   3310 O    TIP   320     -14.615   8.588 -12.561
ATOM   3311 H1   TIP   320     -15.317   8.401 -13.185
ATOM   3312 H2   TIP   320     -14.700   7.908 -11.893
ATOM   3313 O    TIP   321      -5.685  20.870 -20.647
ATOM   3314 H1   TIP   321      -5.426  21.222 -19.796
ATOM   3315 H2   TIP   321      -6.638  20.962 -20.665
ATOM   3316 O    TIP   322      -4.140 -22.215   4.412
ATOM   3317 H1   TIP   322      -4.072 -21.902   3.510
ATOM   3318 H2   TIP   322      -4.584 -21.507   4.879
ATOM   3319 O    TIP   323      23.486  21.463   3.117
ATOM   3320 H1   TIP   323      22.930  20.886   2.594
ATOM   3321 H2   TIP   323      23.765  20.923   3.856
ATOM   3322 O    TIP   324     -19.067 -10.841  -5.489
ATOM   3323 H1   TIP   324     -18.970 -10.876  -4.538
ATOM   3324 H2   TIP   324     -19.867 -11.336  -5.667
ATOM   3325 O    TIP   325     -13.284 -23.399  -2.580
ATOM   3326 H1   TIP   325     -12.917 -23.974  -1.910
ATOM   3327 H2   TIP   325     -13.844 -22.792  -2.096
ATOM   3328 O    TIP   326       8.473  26.489  -5.039
ATOM   3329 H1   TIP   326       8.416  26.116  -4.159
ATOM   3330 H2   TIP   326       7.602  26.850  -5.204
ATOM   3331 O    TIP   327      12.254   7.453 -20.377
ATOM   3332 H1   TIP   327      12.124   6.795 -19.695
ATOM   3333 H2   TIP   327      11.909   7.047 -21.172
ATOM   3334 O    TIP   328     -11.056   3.530   0.875
ATOM   3335 H1   TIP   328     -11.347   3.554  -0.036
ATOM   3336 H2   TIP   328     -10.544   2.725   0.944
ATOM   3337 O    TIP   329     -21.840 -18.510   0.390
ATOM   3338 H1   TIP   329     -22.637 -18.931   0.067
ATOM   3339 H2   TIP   329     -22.141 -17.685   0.770
ATOM   3340 O    TIP   330      18.311  16.626 -12.433
ATOM   3341 H1   TIP   330      17.360  16.524 -12.401
ATOM   3342 H2   TIP   330      18.638  16.049 -11.742
ATOM   3343 O    TIP   331     -14.926   5.199  -4.534
ATOM   3344 H1   TIP   331     -14.920   6.144  -4.684
ATOM   3345 H2   TIP   331     -15.341   4.834  -5.316
ATOM   3346 O    TIP   332     -11.162  -2.604 -11.702
ATOM   3347 H1   TIP   332     -11.210  -2.217 -12.576
ATOM   3348 H2   TIP   332     -12.075  -2.700 -11.431
ATOM   3349 O    TIP   333      -1.012   1.618  -4.442
ATOM   3350 H1   TIP   333      -0.078   1.552  -4.244
ATOM   3351 H2   TIP   333      -1.060   2.217  -5.186
ATOM   3352 O    TIP   334       2.536  12.869  -2.205
ATOM   3353 H1   TIP   334       2.605  12.016  -2.633
ATOM   3354 H2   TIP   334       2.164  12.678  -1.345
ATOM   3355 O    TIP   335       8.918  12.240  -7.484
ATOM   3356 H1   TIP   335       9.373  12.064  -8.307
ATOM   3357 H2   TIP   335       8.635  11.379  -7.177
ATOM   3358 O    TIP   336     -11.737  27.790 -10.828
ATOM   3359 H1   TIP   336     -11.793  28.544 -11.415
ATOM   3360 H2   TIP   336     -10.990  27.287 -11.153
ATOM   3361 O    TIP   337      16.289 -25.040  -4.703
ATOM   3362 H1   TIP   337      16.733 -25.499  -5.416
ATOM   3363 H2   TIP   337      16.771 -24.219  -4.607
ATOM   3364 O    TIP   338      22.568   6.165 -23.303
ATOM   3365 H1   TIP   338      22.756   6.661 -22.506
ATOM   3366 H2   TIP   338      22.288   6.826 -23.936
ATOM   3367 O    TIP   339      18.046 -14.899 -19.777
ATOM   3368 H1   TIP   339      18.958 -15.117 -19.965
ATOM   3369 H2   TIP   339      18.078 -14.007 -19.432
ATOM   3370 O    TIP   340      30.308   5.814 -11.608
ATOM   3371 H1   TIP   340      30.571   5.633 -12.511
ATOM   3372 H2   TIP   340      30.640   6.694 -11.433
ATOM   3373 O    TIP   341      -1.567   7.635   1.961
ATOM   3374 H1   TIP   341      -2.434   7.934   1.687
ATOM   3375 H2   TIP   341      -1.013   7.769   1.193
ATOM   3376 O    TIP   342     -15.161 -25.401 -18.391
ATOM   3377 H1   TIP   342     -14.239 -25.307 -18.628
ATOM   3378 H2   TIP   342     -15.257 -26.325 -18.159
ATOM   3379 O    TIP   343       3.438   5.894   3.022
ATOM   3380 H1   TIP   343       2.506   6.092   2.937
ATOM   3381 H2   TIP   343       3.875   6.564   2.497
ATOM   3382 O    TIP   344      -9.777  -1.031 -20.678
ATOM   3383 H1   TIP   344      -9.100  -1.377 -20.097
ATOM   3384 H2   TIP   344      -9.766  -0.086 -20.525
ATOM   3385 O    TIP   345      -7.192   5.133  -7.553
ATOM   3386 H1   TIP   345      -7.112   5.347  -8.482
ATOM   3387 H2   TIP   345      -7.828   5.763  -7.215
ATOM   3388 O    TIP   346      18.828 -13.694   6.875
ATOM   3389 H1   TIP   346      19.740 -13.974   6.960
ATOM   3390 H2   TIP   346      18.397 -14.039   7.657
ATOM   3391 O    TIP   347     -12.391  15.872   2.060
ATOM   3392 H1   TIP   347     -12.024  16.658   1.656
ATOM   3393 H2   TIP   347     -13.244  15.761   1.639
ATOM   3394 O    TIP   348     -18.729 -16.202   4.890
ATOM   3395 H1   TIP   348     -19.394 -16.774   5.272
ATOM   3396 H2   TIP   348     -18.087 -16.799   4.507
ATOM   3397 O    TIP   349     -17.822  -5.795 -19.921
ATOM   3398 H1   TIP   349     -17.440  -6.669 -19.839
ATOM   3399 H2   TIP   349     -18.760  -5.929 -19.783
ATOM   3400 O    TIP   350     -12.560 -26.888 -12.321
ATOM   3401 H1   TIP   350     -13.402 -27.018 -12.757
ATOM   3402 H2   TIP   350     -12.386 -25.951 -12.410
ATOM   3403 O    TIP   351      -7.942  11.422  -3.308
ATOM   3404 H1   TIP   351      -7.592  10.659  -3.767
ATOM   3405 H2   TIP   351      -7.657  11.308  -2.401
ATOM   3406 O    TIP   352      20.978 -19.377  -0.471
ATOM   3407 H1   TIP   352      20.037 -19.209  -0.431
ATOM   3408 H2   TIP   352      21.050 -20.257  -0.839
ATOM   3409 O    TIP   353       4.149  16.256  -8.821
ATOM   3410 H1   TIP   353       3.943  15.939  -9.700
ATOM   3411 H2   TIP   353       3.559  15.771  -8.245
ATOM   3412 O    TIP   354       7.118  10.251 -21.071
ATOM   3413 H1   TIP   354       6.589  11.024 -21.268
ATOM   3414 H2   TIP   354       7.832  10.279 -21.708
ATOM   3415 O    TIP   355     -19.952 -19.807  -9.888
ATOM   3416 H1   TIP   355     -19.921 -19.698  -8.938
ATOM   3417 H2   TIP   355     -20.859 -20.052 -10.073
ATOM   3418 O    TIP   356      -7.198 -24.359  -0.433
ATOM   3419 H1   TIP   356      -6.326 -23.973  -0.353
ATOM   3420 H2   TIP   356      -7.066 -25.291  -0.261
ATOM   3421 O    TIP   357      10.834   5.405  -7.354
ATOM   3422 H1   TIP   357      10.737   5.015  -8.222
ATOM   3423 H2   TIP   357      10.347   6.227  -7.403
ATOM   3424 O    TIP   358      -4.127   3.896  -6.966
ATOM   3425 H1   TIP   358      -4.637   4.315  -6.273
ATOM   3426 H2   TIP   358      -4.766   3.702  -7.652
ATOM   3427 O    TIP   359     -14.429  -7.551 -19.136
ATOM   3428 H1   TIP   359     -15.279  -7.791 -19.505
ATOM   3429 H2   TIP   359     -14.300  -8.162 -18.411
ATOM   3430 O    TIP   360       9.069  12.287 -14.646
ATOM   3431 H1   TIP   360       8.990  11.852 -13.798
ATOM   3432 H2   TIP   360       9.826  11.872 -15.060
ATOM   3433 O    TIP   361      -0.167   8.246  -0.311
ATOM   3434 H1   TIP   361      -0.655   8.288  -1.134
ATOM   3435 H2   TIP   361       0.567   7.660  -0.496
ATOM   3436 O    TIP   362      28.065 -22.837 -19.193
ATOM   3437 H1   TIP   362      28.335 -23.755 -19.212
ATOM   3438 H2   TIP   362      27.212 -22.845 -18.759
ATOM   3439 O    TIP   363     -11.446 -20.034 -18.764
ATOM   3440 H1   TIP   363     -12.090 -19.495 -18.307
ATOM   3441 H2   TIP   363     -11.967 -20.687 -19.232
ATOM   3442 O    TIP   364      23.888  -5.427 -15.076
ATOM   3443 H1   TIP   364      24.357  -5.657 -15.878
ATOM   3444 H2   TIP   364      23.335  -4.687 -15.325
ATOM   3445 O    TIP   365      -4.641  14.795 -10.303
ATOM   3446 H1   TIP   365      -4.393  14.170 -10.984
ATOM   3447 H2   TIP   365      -4.912  15.577 -10.782
ATOM   3448 O    TIP   366      -2.521   5.986 -16.908
ATOM   3449 H1   TIP   366      -2.811   6.894 -16.997
ATOM   3450 H2   TIP   366      -2.157   5.765 -17.765
ATOM   3451 O    TIP   367      -4.394 -25.062   0.351
ATOM   3452 H1   TIP   367      -4.172 -25.120   1.280
ATOM   3453 H2   TIP   367      -3.811 -24.387   0.005
ATOM   3454 O    TIP   368      17.718  -9.968  -7.981
ATOM   3455 H1   TIP   368      18.668  -9.880  -8.057
ATOM   3456 H2   TIP   368      17.399  -9.070  -7.894
ATOM   3457 O    TIP   369     -23.655 -14.836  -3.827
ATOM   3458 H1   TIP   369     -24.543 -15.002  -4.143
ATOM   3459 H2   TIP   369     -23.694 -13.959  -3.447
ATOM   3460 O    TIP   370     -14.690  30.696 -22.236
ATOM   3461 H1   TIP   370     -15.270  31.411 -22.499
ATOM   3462 H2   TIP   370     -13.813  31.078 -22.258
ATOM   3463 O    TIP   371     -15.837 -24.730 -15.434
ATOM   3464 H1   TIP   371     -15.122 -25.061 -15.977
ATOM   3465 H2   TIP   371     -15.489 -23.929 -15.041
ATOM   3466 O    TIP   372      13.574 -27.476 -23.479
ATOM   3467 H1   TIP   372      14.202 -26.998 -22.936
ATOM   3468 H2   TIP   372      12.723 -27.106 -23.244
ATOM   3469 O    TIP   373     -12.877 -15.901 -19.090
ATOM   3470 H1   TIP   373     -13.818 -15.805 -19.231
ATOM   3471 H2   TIP   373     -12.476 -15.346 -19.759
ATOM   3472 O    TIP   374     -29.306   1.938 -15.155
ATOM   3473 H1   TIP   374     -30.019   2.069 -14.530
ATOM   3474 H2   TIP   374     -28.755   1.266 -14.753
ATOM   3475 O    TIP   375      24.936  -3.513 -12.211
ATOM   3476 H1   TIP   375      24.181  -3.311 -11.660
ATOM   3477 H2   TIP   375      24.893  -4.460 -12.341
ATOM   3478 O    TIP   376     -27.890 -11.690 -11.649
ATOM   3479 H1   TIP   376     -27.160 -11.088 -11.794
ATOM   3480 H2   TIP   376     -28.626 -11.291 -12.113
ATOM   3481 O    TIP   377      13.566 -14.523   2.116
ATOM   3482 H1   TIP   377      12.987 -15.217   1.800
ATOM   3483 H2   TIP   377      13.887 -14.841   2.959
ATOM   3484 O    TIP   378      14.710 -29.909   7.520
ATOM   3485 H1   TIP   378      15.224 -30.631   7.881
ATOM   3486 H2   TIP   378      14.904 -29.166   8.091
ATOM   3487 O    TIP   379      23.187   6.630 -11.801
ATOM   3488 H1   TIP   379      23.409   6.710 -12.729
ATOM   3489 H2   TIP   379      23.067   5.691 -11.663
ATOM   3490 O    TIP   380      21.837 -18.995   2.218
ATOM   3491 H1   TIP   380      21.480 -18.816   1.348
ATOM   3492 H2   TIP   380      22.516 -19.652   2.069
ATOM   3493 O    TIP   381      -6.130 -20.289   0.663
ATOM   3494 H1   TIP   381      -5.418 -20.383   1.296
ATOM   3495 H2   TIP   381      -5.898 -20.884  -0.050
ATOM   3496 O    TIP   382     -20.920   5.973 -15.423
ATOM   3497 H1   TIP   382     -20.880   5.028 -15.569
ATOM   3498 H2   TIP   382     -21.830   6.140 -15.178
ATOM   3499 O    TIP   383       9.351  15.879  -2.652
ATOM   3500 H1   TIP   383       8.564  15.946  -3.192
ATOM   3501 H2   TIP   383       9.431  14.945  -2.457
ATOM   3502 O    TIP   384     -12.150  28.698 -19.268
ATOM   3503 H1   TIP   384     -12.773  29.357 -19.572
ATOM   3504 H2   TIP   384     -11.605  29.158 -18.630
ATOM   3505 O    TIP   385       6.462   6.769   7.720
ATOM   3506 H1   TIP   385       6.282   6.411   6.852
ATOM   3507 H2   TIP   385       6.520   7.715   7.583
ATOM   3508 O    TIP   386       0.825  14.987 -24.597
ATOM   3509 H1   TIP   386       0.870  15.395 -23.732
ATOM   3510 H2   TIP   386       1.646  14.502 -24.677
ATOM   3511 O    TIP   387       5.971 -16.979  -0.429
ATOM   3512 H1   TIP   387       5.614 -17.852  -0.267
ATOM   3513 H2   TIP   387       5.677 -16.759  -1.313
ATOM   3514 O    TIP   388      27.063  23.196 -14.228
ATOM   3515 H1   TIP   388      26.312  22.771 -13.813
ATOM   3516 H2   TIP   388      27.490  23.676 -13.518
ATOM   3517 O    TIP   389      -0.186   2.920 -28.936
ATOM   3518 H1   TIP   389      -0.795   2.881 -28.199
ATOM   3519 H2   TIP   389      -0.535   3.610 -29.500
ATOM   3520 O    TIP   390      -9.385 -22.059   6.692
ATOM   3521 H1   TIP   390      -9.362 -21.533   7.491
ATOM   3522 H2   TIP   390      -9.952 -21.569   6.097
ATOM   3523 O    TIP   391      -6.727  -0.927 -19.925
ATOM   3524 H1   TIP   391      -7.234  -0.123 -19.817
ATOM   3525 H2   TIP   391      -5.983  -0.824 -19.332
ATOM   3526 O    TIP   392      18.444  -5.183   0.331
ATOM   3527 H1   TIP   392      18.096  -4.308   0.162
ATOM   3528 H2   TIP   392      18.641  -5.536  -0.536
ATOM   3529 O    TIP   393     -23.641  -0.975  -4.781
ATOM   3530 H1   TIP   393     -23.263  -0.102  -4.885
ATOM   3531 H2   TIP   393     -23.826  -1.264  -5.675
ATOM   3532 O    TIP   394      11.540  -1.747   4.496
ATOM   3533 H1   TIP   394      12.353  -1.887   4.012
ATOM   3534 H2   TIP   394      10.901  -2.313   4.063
ATOM   3535 O    TIP   395     -23.672   4.228 -24.307
ATOM   3536 H1   TIP   395     -23.651   4.194 -25.263
ATOM   3537 H2   TIP   395     -24.063   3.395 -24.045
ATOM   3538 O    TIP   396      15.673  -2.548  -4.215
ATOM   3539 H1   TIP   396      16.618  -2.538  -4.062
ATOM   3540 H2   TIP   396      15.565  -3.057  -5.018
ATOM   3541 O    TIP   397      -1.396  -5.429 -22.055
ATOM   3542 H1   TIP   397      -1.044  -4.539 -22.055
ATOM   3543 H2   TIP   397      -1.300  -5.725 -21.150
ATOM   3544 O    TIP   398       2.968  10.180   0.497
ATOM   3545 H1   TIP   398       3.900  10.321   0.661
ATOM   3546 H2   TIP   398       2.673   9.643   1.232
ATOM   3547 O    TIP   399      -0.899  13.484 -14.683
ATOM   3548 H1   TIP   399      -1.544  12.777 -14.664
ATOM   3549 H2   TIP   399      -0.958  13.839 -15.570
ATOM   3550 O    TIP   400      -6.018 -23.685  -7.323
ATOM   3551 H1   TIP   400      -6.232 -24.601  -7.147
ATOM   3552 H2   TIP   400      -6.856 -23.226  -7.257
ATOM   3553 O    TIP   401      -8.265  -6.977  11.026
ATOM   3554 H1   TIP   401      -8.391  -6.038  10.892
ATOM   3555 H2   TIP   401      -8.442  -7.113  11.957
ATOM   3556 O    TIP   402      -3.798 -14.807  10.686
ATOM   3557 H1   TIP   402      -2.983 -14.417  11.003
ATOM   3558 H2   TIP   402      -3.871 -14.509   9.780
ATOM   3559 O    TIP   403      17.344   0.068   1.201
ATOM   3560 H1   TIP   403      18.255  -0.216   1.131
ATOM   3561 H2   TIP   403      17.028  -0.335   2.010
ATOM   3562 O    TIP   404      -5.004   1.617 -16.771
ATOM   3563 H1   TIP   404      -4.343   2.204 -16.405
ATOM   3564 H2   TIP   404      -5.733   1.659 -16.152
ATOM   3565 O    TIP   405      12.896  13.328   0.344
ATOM   3566 H1   TIP   405      13.292  14.074   0.793
ATOM   3567 H2   TIP   405      13.177  12.565   0.849
ATOM   3568 O    TIP   406      12.134   8.836  -0.701
ATOM   3569 H1   TIP   406      11.557   8.277  -0.180
ATOM   3570 H2   TIP   406      11.757   9.712  -0.620
ATOM   3571 O    TIP   407      12.936  -6.141 -21.599
ATOM   3572 H1   TIP   407      12.929  -6.066 -20.645
ATOM   3573 H2   TIP   407      12.620  -5.292 -21.909
ATOM   3574 O    TIP   408      14.608 -29.405 -17.049
ATOM   3575 H1   TIP   408      13.882 -29.521 -16.436
ATOM   3576 H2   TIP   408      15.217 -28.825 -16.595
ATOM   3577 O    TIP   409       1.314 -23.128  -7.819
ATOM   3578 H1   TIP   409       0.423 -23.091  -8.167
ATOM   3579 H2   TIP   409       1.770 -23.743  -8.392
ATOM   3580 O    TIP   410      19.786   3.212  -9.127
ATOM   3581 H1   TIP   410      19.920   4.142  -9.309
ATOM   3582 H2   TIP   410      18.887   3.157  -8.804
ATOM   3583 O    TIP   411     -20.712  -8.576  -6.628
ATOM   3584 H1   TIP   411     -19.939  -8.965  -6.221
ATOM   3585 H2   TIP   411     -20.675  -8.865  -7.540
ATOM   3586 O    TIP   412      23.903 -22.705   6.788
ATOM   3587 H1   TIP   412      24.195 -22.039   6.165
ATOM   3588 H2   TIP   412      23.151 -23.117   6.363
ATOM   3589 O    TIP   413       0.877   6.879   3.105
ATOM   3590 H1   TIP   413       0.104   7.190   2.633
ATOM   3591 H2   TIP   413       0.526   6.467   3.894
ATOM   3592 O    TIP   414     -12.057  -6.330 -23.641
ATOM   3593 H1   TIP   414     -11.226  -6.803 -23.605
ATOM   3594 H2   TIP   414     -11.812  -5.424 -23.825
ATOM   3595 O    TIP   415       5.219  30.577  -7.241
ATOM   3596 H1   TIP   415       4.871  29.720  -7.485
ATOM   3597 H2   TIP   415       5.343  30.527  -6.293
ATOM   3598 O    TIP   416      -7.730 -10.332   2.949
ATOM   3599 H1   TIP   416      -8.474  -9.884   2.545
ATOM   3600 H2   TIP   416      -8.042 -10.578   3.819
ATOM   3601 O    TIP   417      15.401 -18.308 -16.263
ATOM   3602 H1   TIP   417      15.032 -17.704 -15.618
ATOM   3603 H2   TIP   417      14.709 -18.415 -16.915
ATOM   3604 O    TIP   418      23.106 -23.364 -13.316
ATOM   3605 H1   TIP   418      22.201 -23.525 -13.581
ATOM   3606 H2   TIP   418      23.384 -22.619 -13.848
ATOM   3607 O    TIP   419       7.744  13.372 -11.390
ATOM   3608 H1   TIP   419       7.014  13.320 -10.774
ATOM   3609 H2   TIP   419       7.670  14.244 -11.777
ATOM   3610 O    TIP   420      10.733   9.999 -10.278
ATOM   3611 H1   TIP   420      11.043   9.529 -11.052
ATOM   3612 H2   TIP   420      11.137   9.541  -9.541
ATOM   3613 O    TIP   421     -13.080   7.510   2.510
ATOM   3614 H1   TIP   421     -13.202   6.857   1.821
ATOM   3615 H2   TIP   421     -13.628   8.247   2.242
ATOM   3616 O    TIP   422      -1.587   2.847  -6.815
ATOM   3617 H1   TIP   422      -2.543   2.867  -6.784
ATOM   3618 H2   TIP   422      -1.367   3.215  -7.671
ATOM   3619 O    TIP   423      25.128   2.372 -26.386
ATOM   3620 H1   TIP   423      25.646   1.984 -27.092
ATOM   3621 H2   TIP   423      25.542   2.055 -25.583
ATOM   3622 O    TIP   424      22.554  -7.870 -15.374
ATOM   3623 H1   TIP   424      23.280  -8.285 -15.838
ATOM   3624 H2   TIP   424      22.900  -7.023 -15.094
ATOM   3625 O    TIP   425     -12.781 -22.192 -19.534
ATOM   3626 H1   TIP   425     -13.680 -21.999 -19.801
ATOM   3627 H2   TIP   425     -12.774 -23.136 -19.379
ATOM   3628 O    TIP   426      26.112   0.729  -5.907
ATOM   3629 H1   TIP   426      25.882   0.824  -4.983
ATOM   3630 H2   TIP   426      26.976   1.133  -5.982
ATOM   3631 O    TIP   427      22.227 -16.515 -23.697
ATOM   3632 H1   TIP   427      22.938 -15.880 -23.612
ATOM   3633 H2   TIP   427      22.567 -17.313 -23.293
ATOM   3634 O    TIP   428     -22.521 -11.548  -8.157
ATOM   3635 H1   TIP   428     -23.233 -11.270  -7.581
ATOM   3636 H2   TIP   428     -22.448 -10.847  -8.804
ATOM   3637 O    TIP   429      18.206  -4.455  -4.354
ATOM   3638 H1   TIP   429      17.680  -4.985  -4.952
ATOM   3639 H2   TIP   429      19.112  -4.647  -4.596
ATOM   3640 O    TIP   430     -20.310   7.656  -9.586
ATOM   3641 H1   TIP   430     -20.706   7.369 -10.409
ATOM   3642 H2   TIP   430     -19.961   6.855  -9.195
ATOM   3643 O    TIP   431     -19.593   9.116  -7.394
ATOM   3644 H1   TIP   431     -19.936   8.643  -8.152
ATOM   3645 H2   TIP   431     -19.432   8.436  -6.739
ATOM   3646 O    TIP   432      -6.729  30.704  -6.199
ATOM   3647 H1   TIP   432      -6.282  30.424  -6.998
ATOM   3648 H2   TIP   432      -6.627  29.969  -5.596
ATOM   3649 O    TIP   433      13.056 -23.415   0.943
ATOM   3650 H1   TIP   433      12.755 -24.262   1.272
ATOM   3651 H2   TIP   433      12.731 -23.376   0.044
ATOM   3652 O    TIP   434       7.717 -14.209 -25.396
ATOM   3653 H1   TIP   434       8.572 -13.944 -25.734
ATOM   3654 H2   TIP   434       7.088 -13.827 -26.008
ATOM   3655 O    TIP   435      -4.340   9.384   4.755
ATOM   3656 H1   TIP   435      -4.950   9.864   4.196
ATOM   3657 H2   TIP   435      -4.831   8.614   5.042
ATOM   3658 O    TIP   436     -11.483 -23.887 -25.432
ATOM   3659 H1   TIP   436     -10.986 -23.400 -24.775
ATOM   3660 H2   TIP   436     -12.376 -23.551 -25.355
ATOM   3661 O    TIP   437       7.439  -0.723 -21.162
ATOM   3662 H1   TIP   437       7.340   0.229 -21.168
ATOM   3663 H2   TIP   437       8.129  -0.897 -21.803
ATOM   3664 O    TIP   438     -29.754   9.839 -16.195
ATOM   3665 H1   TIP   438     -29.275  10.627 -15.939
ATOM   3666 H2   TIP   438     -29.396   9.608 -17.052
ATOM   3667 O    TIP   439      13.598   1.973  -7.061
ATOM   3668 H1   TIP   439      12.820   1.773  -6.541
ATOM   3669 H2   TIP   439      14.226   1.291  -6.827
ATOM   3670 O    TIP   440       2.700 -11.183 -22.941
ATOM   3671 H1   TIP   440       2.713 -11.463 -22.026
ATOM   3672 H2   TIP   440       2.553 -10.239 -22.902
ATOM   3673 O    TIP   441      26.969   4.045 -19.709
ATOM   3674 H1   TIP   441      26.479   4.761 -20.115
ATOM   3675 H2   TIP   441      26.486   3.848 -18.907
ATOM   3676 O    TIP   442      -7.232   6.633 -21.175
ATOM   3677 H1   TIP   442      -7.717   7.257 -21.714
ATOM   3678 H2   TIP   442      -6.661   6.175 -21.791
ATOM   3679 O    TIP   443     -17.406 -17.106 -16.707
ATOM   3680 H1   TIP   443     -17.248 -17.372 -15.802
ATOM   3681 H2   TIP   443     -17.655 -17.914 -17.155
ATOM   3682 O    TIP   444      -8.654   0.998 -18.770
ATOM   3683 H1   TIP   444      -9.016   0.401 -18.115
ATOM   3684 H2   TIP   444      -8.412   1.780 -18.275
ATOM   3685 O    TIP   445     -15.837 -21.990  -1.837
ATOM   3686 H1   TIP   445     -15.926 -22.854  -1.435
ATOM   3687 H2   TIP   445     -15.544 -21.422  -1.125
ATOM   3688 O    TIP   446      -0.700   5.744 -15.015
ATOM   3689 H1   TIP   446      -1.265   5.804 -15.785
ATOM   3690 H2   TIP   446      -0.799   4.842 -14.713
ATOM   3691 O    TIP   447     -10.448  -3.680   7.213
ATOM   3692 H1   TIP   447     -10.386  -4.043   6.329
ATOM   3693 H2   TIP   447     -10.737  -2.777   7.083
ATOM   3694 O    TIP   448      14.231 -16.500   9.635
ATOM   3695 H1   TIP   448      13.292 -16.620   9.494
ATOM   3696 H2   TIP   448      14.528 -16.004   8.872
ATOM   3697 O    TIP   449       8.979 -30.373  -6.415
ATOM   3698 H1   TIP   449       8.262 -30.010  -6.936
ATOM   3699 H2   TIP   449       8.994 -29.838  -5.621
ATOM   3700 O    TIP   450      22.401 -25.056   1.951
ATOM   3701 H1   TIP   450      22.737 -25.940   1.804
ATOM   3702 H2   TIP   450      22.332 -24.676   1.075
ATOM   3703 O    TIP   451      18.296  10.556 -18.725
ATOM   3704 H1   TIP   451      18.240   9.631 -18.964
ATOM   3705 H2   TIP   451      17.668  10.992 -19.301
ATOM   3706 O    TIP   452     -21.826  -1.438  -0.810
ATOM   3707 H1   TIP   452     -22.303  -1.610   0.001
ATOM   3708 H2   TIP   452     -21.459  -0.562  -0.693
ATOM   3709 O    TIP   453       8.846 -13.547   0.633
ATOM   3710 H1   TIP   453       8.165 -14.116   0.991
ATOM   3711 H2   TIP   453       8.581 -13.393  -0.273
ATOM   3712 O    TIP   454      11.218 -21.480   6.993
ATOM   3713 H1   TIP   454      11.594 -21.044   7.757
ATOM   3714 H2   TIP   454      11.907 -21.440   6.330
ATOM   3715 O    TIP   455       1.238 -13.907 -21.153
ATOM   3716 H1   TIP   455       1.782 -13.180 -20.852
ATOM   3717 H2   TIP   455       0.345 -13.561 -21.138
ATOM   3718 O    TIP   456      12.270  -3.649 -22.428
ATOM   3719 H1   TIP   456      12.322  -3.226 -21.570
ATOM   3720 H2   TIP   456      11.702  -3.077 -22.944
ATOM   3721 O    TIP   457      12.496  21.153 -19.776
ATOM   3722 H1   TIP   457      12.140  20.629 -19.059
ATOM   3723 H2   TIP   457      12.364  22.060 -19.500
ATOM   3724 O    TIP   458       2.064 -11.339 -20.477
ATOM   3725 H1   TIP   458       1.217 -11.085 -20.845
ATOM   3726 H2   TIP   458       2.197 -10.739 -19.744
ATOM   3727 O    TIP   459       2.530 -20.082 -21.340
ATOM   3728 H1   TIP   459       3.080 -19.813 -20.604
ATOM   3729 H2   TIP   459       3.145 -20.226 -22.059
ATOM   3730 O    TIP   460      28.299   9.523  -7.074
ATOM   3731 H1   TIP   460      28.589   8.611  -7.082
ATOM   3732 H2   TIP   460      27.473   9.517  -7.558
ATOM   3733 O    TIP   461       1.569 -16.807 -19.870
ATOM   3734 H1   TIP   461       1.711 -15.945 -19.478
ATOM   3735 H2   TIP   461       1.064 -16.631 -20.663
ATOM   3736 O    TIP   462     -21.886  -9.168  -9.577
ATOM   3737 H1   TIP   462     -21.117  -8.854 -10.051
ATOM   3738 H2   TIP   462     -22.597  -8.595  -9.864
ATOM   3739 O    TIP   463       3.049 -23.458   0.170
ATOM   3740 H1   TIP   463       2.577 -24.003   0.798
ATOM   3741 H2   TIP   463       3.973 -23.650   0.331
ATOM   3742 O    TIP   464      13.749   3.034  11.496
ATOM   3743 H1   TIP   464      13.703   2.603  10.643
ATOM   3744 H2   TIP   464      14.451   3.678  11.403
ATOM   3745 O    TIP   465     -22.676 -14.362 -22.869
ATOM   3746 H1   TIP   465     -22.698 -13.584 -22.311
ATOM   3747 H2   TIP   465     -21.823 -14.325 -23.300
ATOM   3748 O    TIP   466      -5.161   0.628  -2.099
ATOM   3749 H1   TIP   466      -4.301   0.571  -2.516
ATOM   3750 H2   TIP   466      -5.116   0.008  -1.371
ATOM   3751 O    TIP   467      19.743  -1.697 -16.973
ATOM   3752 H1   TIP   467      18.972  -1.891 -17.505
ATOM   3753 H2   TIP   467      19.606  -0.800 -16.668
ATOM   3754 O    TIP   468      -8.199 -28.256 -22.161
ATOM   3755 H1   TIP   468      -8.389 -28.202 -23.097
ATOM   3756 H2   TIP   468      -7.250 -28.375 -22.114
ATOM   3757 O    TIP   469      14.207  12.042 -17.018
ATOM   3758 H1   TIP   469      13.943  12.940 -17.217
ATOM   3759 H2   TIP   469      13.398  11.534 -17.080
ATOM   3760 O    TIP   470       1.713  29.414  -9.158
ATOM   3761 H1   TIP   470       2.421  29.998  -8.888
ATOM   3762 H2   TIP   470       0.912  29.895  -8.952
ATOM   3763 O    TIP   471      -7.842   3.577 -17.376
ATOM   3764 H1   TIP   471      -7.871   3.316 -16.455
ATOM   3765 H2   TIP   471      -7.547   4.487 -17.358
ATOM   3766 O    TIP   472       9.603 -20.049 -18.760
ATOM   3767 H1   TIP   472      10.300 -19.517 -18.376
ATOM   3768 H2   TIP   472       8.797 -19.576 -18.553
ATOM   3769 O    TIP   473     -21.880 -16.184 -19.992
ATOM   3770 H1   TIP   473     -22.474 -16.073 -19.250
ATOM   3771 H2   TIP   473     -21.172 -15.561 -19.829
ATOM   3772 O    TIP   474      -8.980   5.829   2.091
ATOM   3773 H1   TIP   474      -9.311   6.021   2.968
ATOM   3774 H2   TIP   474      -9.326   4.960   1.888
ATOM   3775 O    TIP   475      17.878 -23.927  -1.782
ATOM   3776 H1   TIP   475      17.951 -23.263  -2.468
ATOM   3777 H2   TIP   475      17.380 -23.499  -1.086
ATOM   3778 O    TIP   476      -0.059   1.638 -19.886
ATOM   3779 H1   TIP   476       0.558   2.329 -20.126
ATOM   3780 H2   TIP   476      -0.910   2.075 -19.860
ATOM   3781 O    TIP   477     -28.006  -9.745 -17.829
ATOM   3782 H1   TIP   477     -27.318  -9.355 -17.291
ATOM   3783 H2   TIP   477     -28.416 -10.396 -17.260
ATOM   3784 O    TIP   478      18.075 -18.919  -1.142
ATOM   3785 H1   TIP   478      17.893 -19.795  -0.800
ATOM   3786 H2   TIP   478      18.465 -19.073  -2.002
ATOM   3787 O    TIP   479      -0.889  30.215 -11.692
ATOM   3788 H1   TIP   479      -0.473  30.557 -12.483
ATOM   3789 H2   TIP   479      -0.280  29.551 -11.368
ATOM   3790 O    TIP   480       5.742  11.828  -9.646
ATOM   3791 H1   TIP   480       4.901  11.607 -10.046
ATOM   3792 H2   TIP   480       6.321  11.107  -9.891
ATOM   3793 O    TIP   481     -22.608 -19.818   7.742
ATOM   3794 H1   TIP   481     -23.043 -20.021   6.914
ATOM   3795 H2   TIP   481     -23.307 -19.489   8.306
ATOM   3796 O    TIP   482     -27.009  -3.102 -28.440
ATOM   3797 H1   TIP   482     -27.693  -3.709 -28.158
ATOM   3798 H2   TIP   482     -27.090  -2.356 -27.846
ATOM   3799 O    TIP   483     -12.804 -18.044 -29.994
ATOM   3800 H1   TIP   483     -11.987 -17.551 -29.923
ATOM   3801 H2   TIP   483     -12.565 -18.838 -30.472
ATOM   3802 O    TIP   484     -29.480  -2.417 -13.236
ATOM   3803 H1   TIP   484     -29.301  -2.293 -14.168
ATOM   3804 H2   TIP   484     -29.895  -1.601 -12.960
ATOM   3805 O    TIP   485      -2.404  18.517  -2.933
ATOM   3806 H1   TIP   485      -3.104  17.927  -2.652
ATOM   3807 H2   TIP   485      -1.649  17.946  -3.071
ATOM   3808 O    TIP   486      19.593 -10.303   1.978
ATOM   3809 H1   TIP   486      19.878  -9.813   1.207
ATOM   3810 H2   TIP   486      18.773 -10.718   1.710
ATOM   3811 O    TIP   487     -16.312 -25.805   2.119
ATOM   3812 H1   TIP   487     -17.259 -25.729   2.231
ATOM   3813 H2   TIP   487     -16.045 -26.464   2.759
ATOM   3814 O    TIP   488      -4.535  -5.053 -24.993
ATOM   3815 H1   TIP   488      -5.013  -5.881 -24.956
ATOM   3816 H2   TIP   488      -4.176  -4.942 -24.113
ATOM   3817 O    TIP   489      13.411 -23.773  -6.816
ATOM   3818 H1   TIP   489      12.725 -24.141  -6.260
ATOM   3819 H2   TIP   489      13.255 -22.829  -6.798
ATOM   3820 O    TIP   490      -2.569 -17.143   8.371
ATOM   3821 H1   TIP   490      -2.714 -17.894   8.945
ATOM   3822 H2   TIP   490      -3.413 -17.000   7.944
ATOM   3823 O    TIP   491       0.147 -16.273 -23.042
ATOM   3824 H1   TIP   491       0.380 -17.170 -23.281
ATOM   3825 H2   TIP   491       0.832 -15.733 -23.435
ATOM   3826 O    TIP   492       0.047  11.561 -21.986
ATOM   3827 H1   TIP   492       0.154  12.242 -21.322
ATOM   3828 H2   TIP   492      -0.368  12.008 -22.724
ATOM   3829 O    TIP   493      -3.222  -6.301   8.506
ATOM   3830 H1   TIP   493      -2.929  -5.532   8.017
ATOM   3831 H2   TIP   493      -2.837  -7.043   8.040
ATOM   3832 O    TIP   494      11.286  -8.780  -1.591
ATOM   3833 H1   TIP   494      12.113  -9.017  -1.171
ATOM   3834 H2   TIP   494      11.232  -9.353  -2.356
ATOM   3835 O    TIP   495       2.416  -2.633   2.613
ATOM   3836 H1   TIP   495       2.606  -1.756   2.948
ATOM   3837 H2   TIP   495       2.647  -3.220   3.332
ATOM   3838 O    TIP   496       1.907  12.382 -14.124
ATOM   3839 H1   TIP   496       1.886  12.145 -15.051
ATOM   3840 H2   TIP   496       1.035  12.733 -13.946
ATOM   3841 O    TIP   497      25.520 -23.060  -1.836
ATOM   3842 H1   TIP   497      26.246 -23.649  -1.633
ATOM   3843 H2   TIP   497      24.887 -23.609  -2.299
ATOM   3844 O    TIP   498     -20.779 -21.570  -6.514
ATOM   3845 H1   TIP   498     -21.591 -22.033  -6.310
ATOM   3846 H2   TIP   498     -20.521 -21.904  -7.373
ATOM   3847 O    TIP   499      14.561 -15.621   4.522
ATOM   3848 H1   TIP   499      15.464 -15.674   4.833
ATOM   3849 H2   TIP   499      14.040 -15.500   5.315
ATOM   3850 O    TIP   500     -13.383  12.180 -10.139
ATOM   3851 H1   TIP   500     -13.704  12.466  -9.285
ATOM   3852 H2   TIP   500     -12.663  12.778 -10.339
ATOM   3853 O    TIP   501      11.654  -8.411 -22.521
ATOM   3854 H1   TIP   501      12.030  -9.183 -22.099
ATOM   3855 H2   TIP   501      11.982  -7.673 -22.007
ATOM   3856 O    TIP   502       9.070 -23.184  -3.644
ATOM   3857 H1   TIP   502       8.716 -22.671  -4.369
ATOM   3858 H2   TIP   502       9.836 -22.691  -3.351
ATOM   3859 O    TIP   503     -24.081  -4.869  -4.184
ATOM   3860 H1   TIP   503     -24.172  -5.801  -3.990
ATOM   3861 H2   TIP   503     -24.841  -4.660  -4.726
ATOM   3862 O    TIP   504       2.645  15.723 -15.390
ATOM   3863 H1   TIP   504       2.698  15.129 -16.139
ATOM   3864 H2   TIP   504       3.301  15.394 -14.775
ATOM   3865 O    TIP   505      -8.933 -22.646 -24.015
ATOM   3866 H1   TIP   505      -8.793 -22.015 -24.722
ATOM   3867 H2   TIP   505      -8.549 -23.460 -24.340
ATOM   3868 O    TIP   506      20.619   2.346  -4.068
ATOM   3869 H1   TIP   506      21.093   2.378  -3.237
ATOM   3870 H2   TIP   506      19.789   1.920  -3.855
ATOM   3871 O    TIP   507      -1.726 -25.811  -1.387
ATOM   3872 H1   TIP   507      -2.025 -24.903  -1.419
ATOM   3873 H2   TIP   507      -1.476 -25.951  -0.474
ATOM   3874 O    TIP   508      12.606   4.450   3.615
ATOM   3875 H1   TIP   508      12.116   3.723   3.231
ATOM   3876 H2   TIP   508      13.516   4.151   3.617
ATOM   3877 O    TIP   509       3.723 -17.295 -24.028
ATOM   3878 H1   TIP   509       2.787 -17.493 -24.003
ATOM   3879 H2   TIP   509       3.894 -16.839 -23.204
ATOM   3880 O    TIP   510     -21.646   2.772  -8.041
ATOM   3881 H1   TIP   510     -21.550   3.059  -8.948
ATOM   3882 H2   TIP   510     -22.539   3.021  -7.803
ATOM   3883 O    TIP   511      -8.544  11.688 -11.203
ATOM   3884 H1   TIP   511      -9.199  11.523 -10.526
ATOM   3885 H2   TIP   511      -8.217  12.567 -11.012
ATOM   3886 O    TIP   512     -13.435  -6.969   6.821
ATOM   3887 H1   TIP   512     -13.585  -7.246   5.917
ATOM   3888 H2   TIP   512     -14.054  -7.485   7.337
ATOM   3889 O    TIP   513     -16.715 -18.258 -14.122
ATOM   3890 H1   TIP   513     -16.053 -17.839 -13.573
ATOM   3891 H2   TIP   513     -17.550 -17.941 -13.777
ATOM   3892 O    TIP   514      -6.067 -29.279 -18.665
ATOM   3893 H1   TIP   514      -6.581 -29.695 -19.357
ATOM   3894 H2   TIP   514      -6.570 -29.434 -17.866
ATOM   3895 O    TIP   515      13.049   5.083  -5.691
ATOM   3896 H1   TIP   515      13.804   5.435  -6.161
ATOM   3897 H2   TIP   515      12.300   5.285  -6.251
ATOM   3898 O    TIP   516      -8.596 -27.012 -19.690
ATOM   3899 H1   TIP   516      -9.280 -26.344 -19.719
ATOM   3900 H2   TIP   516      -8.714 -27.512 -20.498
ATOM   3901 O    TIP   517     -15.938 -11.908 -23.123
ATOM   3902 H1   TIP   517     -15.469 -12.582 -22.631
ATOM   3903 H2   TIP   517     -15.808 -12.146 -24.041
ATOM   3904 O    TIP   518     -24.040  -3.250  -1.452
ATOM   3905 H1   TIP   518     -23.843  -2.881  -0.591
ATOM   3906 H2   TIP   518     -24.928  -3.596  -1.367
ATOM   3907 O    TIP   519       4.312 -19.258  16.861
ATOM   3908 H1   TIP   519       4.853 -19.064  16.095
ATOM   3909 H2   TIP   519       4.389 -20.205  16.975
ATOM   3910 O    TIP   520      -5.257  -1.101 -22.278
ATOM   3911 H1   TIP   520      -5.911  -1.040 -21.581
ATOM   3912 H2   TIP   520      -4.659  -1.790 -21.987
ATOM   3913 O    TIP   521     -12.019  17.486  -1.166
ATOM   3914 H1   TIP   521     -12.728  18.128  -1.135
ATOM   3915 H2   TIP   521     -11.366  17.819  -0.551
ATOM   3916 O    TIP   522      21.237 -10.288 -12.415
ATOM   3917 H1   TIP   522      21.561  -9.388 -12.389
ATOM   3918 H2   TIP   522      20.322 -10.223 -12.141
ATOM   3919 O    TIP   523      19.447 -20.894 -11.407
ATOM   3920 H1   TIP   523      19.207 -20.452 -12.221
ATOM   3921 H2   TIP   523      19.275 -20.248 -10.722
ATOM   3922 O    TIP   524       2.422   8.906 -18.197
ATOM   3923 H1   TIP   524       3.174   8.566 -18.682
ATOM   3924 H2   TIP   524       1.661   8.613 -18.698
ATOM   3925 O    TIP   525     -10.010  27.122 -16.095
ATOM   3926 H1   TIP   525     -10.071  26.279 -16.545
ATOM   3927 H2   TIP   525      -9.954  26.895 -15.167
ATOM   3928 O    TIP   526      16.011 -24.918  -7.979
ATOM   3929 H1   TIP   526      15.142 -24.611  -7.721
ATOM   3930 H2   TIP   526      16.426 -24.156  -8.383
ATOM   3931 O    TIP   527     -20.184   2.842 -15.527
ATOM   3932 H1   TIP   527     -20.452   3.044 -16.423
ATOM   3933 H2   TIP   527     -20.471   1.940 -15.386
ATOM   3934 O    TIP   528      -2.321  -8.016   6.410
ATOM   3935 H1   TIP   528      -2.386  -8.967   6.326
ATOM   3936 H2   TIP   528      -2.583  -7.681   5.552
ATOM   3937 O    TIP   529     -18.020 -21.840 -10.642
ATOM   3938 H1   TIP   529     -17.483 -21.049 -10.614
ATOM   3939 H2   TIP   529     -18.920 -21.518 -10.696
ATOM   3940 O    TIP   530      10.271 -10.114 -18.982
ATOM   3941 H1   TIP   530      11.224 -10.193 -18.999
ATOM   3942 H2   TIP   530      10.084  -9.607 -18.193
ATOM   3943 O    TIP   531      23.730 -16.640  -6.155
ATOM   3944 H1   TIP   531      24.588 -16.457  -5.773
ATOM   3945 H2   TIP   531      23.922 -17.120  -6.960
ATOM   3946 O    TIP   532     -15.356 -24.431 -25.073
ATOM   3947 H1   TIP   532     -16.078 -24.210 -24.485
ATOM   3948 H2   TIP   532     -15.713 -25.109 -25.647
ATOM   3949 O    TIP   533      10.451 -12.504   2.572
ATOM   3950 H1   TIP   533      10.405 -13.330   3.053
ATOM   3951 H2   TIP   533      10.065 -12.701   1.719
ATOM   3952 O    TIP   534     -30.921 -12.577  -0.339
ATOM   3953 H1   TIP   534     -30.521 -13.225   0.240
ATOM   3954 H2   TIP   534     -31.338 -11.951   0.253
ATOM   3955 O    TIP   535     -26.145  -6.391 -12.551
ATOM   3956 H1   TIP   535     -26.921  -6.924 -12.378
ATOM   3957 H2   TIP   535     -25.422  -6.887 -12.165
ATOM   3958 O    TIP   536     -11.840 -24.436  -0.425
ATOM   3959 H1   TIP   536     -12.472 -24.648   0.262
ATOM   3960 H2   TIP   536     -11.263 -25.198  -0.465
ATOM   3961 O    TIP   537       2.529  15.046  -6.895
ATOM   3962 H1   TIP   537       2.965  14.196  -6.832
ATOM   3963 H2   TIP   537       1.598  14.834  -6.956
ATOM   3964 O    TIP   538      28.954 -17.057 -16.112
ATOM   3965 H1   TIP   538      28.537 -17.893 -16.320
ATOM   3966 H2   TIP   538      29.053 -17.068 -15.161
ATOM   3967 O    TIP   539      -1.306  -7.033 -24.292
ATOM   3968 H1   TIP   539      -1.547  -6.671 -23.440
ATOM   3969 H2   TIP   539      -1.501  -7.967 -24.220
ATOM   3970 O    TIP   540      -8.633   7.221  -5.443
ATOM   3971 H1   TIP   540      -8.028   7.914  -5.705
ATOM   3972 H2   TIP   540      -8.161   6.731  -4.769
ATOM   3973 O    TIP   541      -8.342  -7.383  13.895
ATOM   3974 H1   TIP   541      -9.013  -6.721  14.061
ATOM   3975 H2   TIP   541      -8.668  -8.170  14.332
ATOM   3976 O    TIP   542      10.810   1.543  -6.107
ATOM   3977 H1   TIP   542      10.844   0.770  -5.543
ATOM   3978 H2   TIP   542      10.100   1.360  -6.722
ATOM   3979 O    TIP   543      -1.026  -6.056  10.312
ATOM   3980 H1   TIP   543      -1.795  -6.193   9.759
ATOM   3981 H2   TIP   543      -1.335  -6.230  11.201
ATOM   3982 O    TIP   544     -10.018  30.729 -19.684
ATOM   3983 H1   TIP   544      -9.219  30.204 -19.637
ATOM   3984 H2   TIP   544     -10.330  30.774 -18.780
ATOM   3985 O    TIP   545      -3.055  -0.075  -3.685
ATOM   3986 H1   TIP   545      -2.283   0.428  -3.944
ATOM   3987 H2   TIP   545      -3.067  -0.822  -4.284
ATOM   3988 O    TIP   546       0.907 -17.802   4.791
ATOM   3989 H1   TIP   546       1.716 -17.424   4.446
ATOM   3990 H2   TIP   546       0.216 -17.432   4.242
ATOM   3991 O    TIP   547       9.131  15.512   3.010
ATOM   3992 H1   TIP   547       9.840  15.410   3.645
ATOM   3993 H2   TIP   547       9.527  15.285   2.169
ATOM   3994 O    TIP   548      15.686   5.615  -0.865
ATOM   3995 H1   TIP   548      15.160   5.475  -1.652
ATOM   3996 H2   TIP   548      15.216   6.291  -0.378
ATOM   3997 O    TIP   549      -6.837  16.028  -0.857
ATOM   3998 H1   TIP   549      -6.936  15.879   0.083
ATOM   3999 H2   TIP   549      -7.398  15.369  -1.265
ATOM   4000 O    TIP   550     -13.183  -0.147 -19.879
ATOM   4001 H1   TIP   550     -13.261  -0.735 -20.629
ATOM   4002 H2   TIP   550     -12.884  -0.708 -19.163
ATOM   4003 O    TIP   551      -9.949  22.178  -9.022
ATOM   4004 H1   TIP   551     -10.659  21.854  -8.467
ATOM   4005 H2   TIP   551      -9.264  22.440  -8.407
ATOM   4006 O    TIP   552       2.864 -19.755   9.374
ATOM   4007 H1   TIP   552       1.973 -20.094   9.291
ATOM   4008 H2   TIP   552       2.883 -18.989   8.801
ATOM   4009 O    TIP   553      16.642  -1.660   3.472
ATOM   4010 H1   TIP   553      16.354  -1.338   4.326
ATOM   4011 H2   TIP   553      17.288  -2.336   3.675
ATOM   4012 O    TIP   554      -3.583  14.924 -15.619
ATOM   4013 H1   TIP   554      -2.743  14.848 -16.073
ATOM   4014 H2   TIP   554      -4.155  14.300 -16.067
ATOM   4015 O    TIP   555       7.919 -25.277 -14.130
ATOM   4016 H1   TIP   555       7.384 -24.559 -14.467
ATOM   4017 H2   TIP   555       8.189 -24.988 -13.259
ATOM   4018 O    TIP   556      -6.640   3.293   6.850
ATOM   4019 H1   TIP   556      -7.179   2.510   6.736
ATOM   4020 H2   TIP   556      -5.908   3.171   6.246
ATOM   4021 O    TIP   557      10.252 -19.005   5.751
ATOM   4022 H1   TIP   557       9.367 -19.223   5.458
ATOM   4023 H2   TIP   557      10.639 -19.846   5.995
ATOM   4024 O    TIP   558      -7.569  -6.990 -22.774
ATOM   4025 H1   TIP   558      -6.871  -7.215 -22.159
ATOM   4026 H2   TIP   558      -7.940  -6.178 -22.428
ATOM   4027 O    TIP   559       9.957   0.415 -21.103
ATOM   4028 H1   TIP   559       9.597   1.270 -20.867
ATOM   4029 H2   TIP   559      10.895   0.493 -20.931
ATOM   4030 O    TIP   560     -26.505 -19.461 -24.185
ATOM   4031 H1   TIP   560     -25.596 -19.337 -23.910
ATOM   4032 H2   TIP   560     -26.993 -19.550 -23.367
ATOM   4033 O    TIP   561      19.242 -19.198  -3.812
ATOM   4034 H1   TIP   561      18.709 -19.040  -4.591
ATOM   4035 H2   TIP   561      20.130 -18.955  -4.075
ATOM   4036 O    TIP   562     -17.472   2.648 -14.954
ATOM   4037 H1   TIP   562     -18.427   2.624 -15.011
ATOM   4038 H2   TIP   562     -17.177   2.684 -15.864
ATOM   4039 O    TIP   563     -26.265  -2.031 -13.049
ATOM   4040 H1   TIP   563     -26.085  -1.901 -12.118
ATOM   4041 H2   TIP   563     -26.020  -2.942 -13.216
ATOM   4042 O    TIP   564      22.356   3.872  -5.793
ATOM   4043 H1   TIP   564      21.536   3.666  -5.343
ATOM   4044 H2   TIP   564      22.423   4.825  -5.747
ATOM   4045 O    TIP   565     -25.027  -0.230  -0.962
ATOM   4046 H1   TIP   565     -24.445  -0.222  -1.721
ATOM   4047 H2   TIP   565     -25.816   0.224  -1.258
ATOM   4048 O    TIP   566      -6.863 -18.131 -23.130
ATOM   4049 H1   TIP   566      -6.233 -18.240 -23.843
ATOM   4050 H2   TIP   566      -6.338 -17.830 -22.389
ATOM   4051 O    TIP   567      -1.933 -23.984   2.038
ATOM   4052 H1   TIP   567      -1.815 -23.589   2.902
ATOM   4053 H2   TIP   567      -2.056 -23.241   1.448
ATOM   4054 O    TIP   568      23.057 -23.205   0.005
ATOM   4055 H1   TIP   568      22.295 -22.727  -0.322
ATOM   4056 H2   TIP   568      23.794 -22.854  -0.495
ATOM   4057 O    TIP   569       6.404   3.771   0.898
ATOM   4058 H1   TIP   569       6.618   3.107   1.554
ATOM   4059 H2   TIP   569       7.027   3.617   0.188
ATOM   4060 O    TIP   570       3.184   5.353 -19.570
ATOM   4061 H1   TIP   570       2.759   5.463 -20.421
ATOM   4062 H2   TIP   570       3.808   6.077 -19.518
ATOM   4063 O    TIP   571     -28.887 -10.759  -6.634
ATOM   4064 H1   TIP   571     -28.936 -10.268  -5.814
ATOM   4065 H2   TIP   571     -29.741 -10.626  -7.045
ATOM   4066 O    TIP   572      -6.589 -26.596  -6.226
ATOM   4067 H1   TIP   572      -6.280 -27.467  -5.976
ATOM   4068 H2   TIP   572      -7.463 -26.746  -6.587
ATOM   4069 O    TIP   573       7.583 -18.359 -17.975
ATOM   4070 H1   TIP   573       7.463 -18.296 -17.028
ATOM   4071 H2   TIP   573       7.197 -17.555 -18.322
ATOM   4072 O    TIP   574     -25.338  -9.563 -14.704
ATOM   4073 H1   TIP   574     -26.136  -9.049 -14.580
ATOM   4074 H2   TIP   574     -25.481 -10.358 -14.191
ATOM   4075 O    TIP   575     -17.940 -18.136  -0.770
ATOM   4076 H1   TIP   575     -18.147 -18.593   0.045
ATOM   4077 H2   TIP   575     -18.778 -17.783  -1.068
ATOM   4078 O    TIP   576       0.310 -28.852 -13.617
ATOM   4079 H1   TIP   576       0.997 -28.635 -12.987
ATOM   4080 H2   TIP   576       0.742 -29.415 -14.259
ATOM   4081 O    TIP   577      17.593 -18.979 -17.637
ATOM   4082 H1   TIP   577      16.870 -18.661 -17.096
ATOM   4083 H2   TIP   577      17.168 -19.374 -18.398
ATOM   4084 O    TIP   578      -8.338  11.442  -0.588
ATOM   4085 H1   TIP   578      -9.145  10.967  -0.786
ATOM   4086 H2   TIP   578      -8.136  11.207   0.317
ATOM   4087 O    TIP   579      22.040  -2.650  -0.977
ATOM   4088 H1   TIP   579      22.629  -2.931  -0.277
ATOM   4089 H2   TIP   579      22.087  -3.350  -1.628
ATOM   4090 O    TIP   580      -0.632   2.959   3.700
ATOM   4091 H1   TIP   580      -0.524   2.620   2.811
ATOM   4092 H2   TIP   580      -1.356   3.582   3.633
ATOM   4093 O    TIP   581       6.693 -19.431 -20.229
ATOM   4094 H1   TIP   581       5.877 -19.885 -20.018
ATOM   4095 H2   TIP   581       7.101 -19.264 -19.380
ATOM   4096 O    TIP   582       9.805 -22.719 -19.318
ATOM   4097 H1   TIP   582       8.989 -22.614 -19.808
ATOM   4098 H2   TIP   582       9.909 -21.894 -18.845
ATOM   4099 O    TIP   583      -8.820 -27.644  -7.388
ATOM   4100 H1   TIP   583      -8.907 -28.029  -8.260
ATOM   4101 H2   TIP   583      -9.698 -27.695  -7.013
ATOM   4102 O    TIP   584      14.849  -2.568 -29.979
ATOM   4103 H1   TIP   584      14.164  -3.220 -29.833
ATOM   4104 H2   TIP   584      15.114  -2.297 -29.100
ATOM   4105 O    TIP   585      -0.252  30.799 -27.361
ATOM   4106 H1   TIP   585       0.254  30.970 -26.567
ATOM   4107 H2   TIP   585      -1.080  30.438 -27.045
ATOM   4108 O    TIP   586      -7.060  29.997 -18.562
ATOM   4109 H1   TIP   586      -7.292  30.528 -17.801
ATOM   4110 H2   TIP   586      -7.132  29.093 -18.256
ATOM   4111 O    TIP   587      11.437 -25.849   1.626
ATOM   4112 H1   TIP   587      11.261 -26.622   2.162
ATOM   4113 H2   TIP   587      11.312 -26.148   0.725
ATOM   4114 O    TIP   588       2.140  24.927  -2.371
ATOM   4115 H1   TIP   588       1.444  24.418  -2.787
ATOM   4116 H2   TIP   588       1.953  24.869  -1.435
ATOM   4117 O    TIP   589     -22.988   6.113 -18.050
ATOM   4118 H1   TIP   589     -23.084   6.102 -19.002
ATOM   4119 H2   TIP   589     -22.472   5.333 -17.850
ATOM   4120 O    TIP   590     -16.888 -10.259  -1.479
ATOM   4121 H1   TIP   590     -16.576  -9.382  -1.701
ATOM   4122 H2   TIP   590     -16.480 -10.453  -0.635
ATOM   4123 O    TIP   591      13.081   1.128 -30.036
ATOM   4124 H1   TIP   591      13.007   0.201 -30.260
ATOM   4125 H2   TIP   591      12.255   1.338 -29.602
ATOM   4126 O    TIP   592     -23.216 -14.616 -11.280
ATOM   4127 H1   TIP   592     -23.242 -15.570 -11.213
ATOM   4128 H2   TIP   592     -22.576 -14.440 -11.969
ATOM   4129 O    TIP   593     -15.116 -25.308 -29.073
ATOM   4130 H1   TIP   593     -14.343 -25.795 -29.357
ATOM   4131 H2   TIP   593     -14.970 -24.417 -29.390
ATOM   4132 O    TIP   594      12.349 -12.777   5.823
ATOM   4133 H1   TIP   594      11.812 -11.990   5.725
ATOM   4134 H2   TIP   594      13.232 -12.497   5.582
ATOM   4135 O    TIP   595       8.304 -16.122   8.813
ATOM   4136 H1   TIP   595       8.963 -16.602   8.312
ATOM   4137 H2   TIP   595       8.663 -15.239   8.900
ATOM   4138 O    TIP   596       4.356 -13.263 -21.182
ATOM   4139 H1   TIP   596       5.283 -13.498 -21.224
ATOM   4140 H2   TIP   596       3.941 -13.797 -21.860
ATOM   4141 O    TIP   597       8.779  -1.438   1.382
ATOM   4142 H1   TIP   597       9.736  -1.431   1.367
ATOM   4143 H2   TIP   597       8.534  -0.520   1.496
ATOM   4144 O    TIP   598     -18.980   7.140  -5.640
ATOM   4145 H1   TIP   598     -19.767   6.905  -5.149
ATOM   4146 H2   TIP   598     -18.393   7.521  -4.986
ATOM   4147 O    TIP   599       4.631   0.064 -29.793
ATOM   4148 H1   TIP   599       4.957  -0.085 -28.906
ATOM   4149 H2   TIP   599       3.722  -0.232 -29.768
ATOM   4150 O    TIP   600     -25.502   6.682 -11.990
ATOM   4151 H1   TIP   600     -24.915   6.812 -12.734
ATOM   4152 H2   TIP   600     -26.162   6.067 -12.309
ATOM   4153 O    TIP   601       6.146 -16.251 -18.921
ATOM   4154 H1   TIP   601       6.641 -15.607 -19.427
ATOM   4155 H2   TIP   601       5.325 -15.808 -18.706
ATOM   4156 O    TIP   602     -27.203  30.666   3.163
ATOM   4157 H1   TIP   602     -28.134  30.762   3.365
ATOM   4158 H2   TIP   602     -27.050  31.274   2.440
ATOM   4159 O    TIP   603       2.299 -28.709 -16.284
ATOM   4160 H1   TIP   603       2.267 -28.067 -16.992
ATOM   4161 H2   TIP   603       2.736 -28.253 -15.565
ATOM   4162 O    TIP   604      16.689 -27.958 -16.053
ATOM   4163 H1   TIP   604      16.341 -27.141 -16.410
ATOM   4164 H2   TIP   604      17.364 -28.226 -16.676
ATOM   4165 O    TIP   605     -15.508 -21.630  -7.081
ATOM   4166 H1   TIP   605     -16.098 -20.881  -7.162
ATOM   4167 H2   TIP   605     -16.027 -22.378  -7.374
ATOM   4168 O    TIP   606      -8.959 -27.929 -17.175
ATOM   4169 H1   TIP   606      -8.825 -27.726 -18.100
ATOM   4170 H2   TIP   606      -8.230 -28.506 -16.947
ATOM   4171 O    TIP   607      22.713   1.861 -12.845
ATOM   4172 H1   TIP   607      21.827   1.534 -12.691
ATOM   4173 H2   TIP   607      22.786   1.922 -13.797
ATOM   4174 O    TIP   608      -2.596  11.037 -17.892
ATOM   4175 H1   TIP   608      -2.953  11.605 -18.575
ATOM   4176 H2   TIP   608      -1.652  11.032 -18.054
ATOM   4177 O    TIP   609     -20.482 -19.778 -12.930
ATOM   4178 H1   TIP   609     -20.294 -19.906 -12.000
ATOM   4179 H2   TIP   609     -20.158 -20.573 -13.352
ATOM   4180 O    TIP   610     -12.859  -2.403   1.879
ATOM   4181 H1   TIP   610     -12.237  -1.852   1.404
ATOM   4182 H2   TIP   610     -13.574  -1.811   2.112
ATOM   4183 O    TIP   611     -16.327  15.450  -6.676
ATOM   4184 H1   TIP   611     -16.272  14.495  -6.629
ATOM   4185 H2   TIP   611     -16.672  15.628  -7.551
ATOM   4186 O    TIP   612     -22.785 -15.889  -6.446
ATOM   4187 H1   TIP   612     -23.182 -15.321  -7.107
ATOM   4188 H2   TIP   612     -22.637 -15.316  -5.694
ATOM   4189 O    TIP   613      20.605 -17.390  -7.131
ATOM   4190 H1   TIP   613      21.524 -17.128  -7.090
ATOM   4191 H2   TIP   613      20.213 -17.018  -6.342
ATOM   4192 O    TIP   614       1.243 -26.342  -7.713
ATOM   4193 H1   TIP   614       0.456 -26.716  -8.108
ATOM   4194 H2   TIP   614       1.771 -26.053  -8.456
ATOM   4195 O    TIP   615     -27.431  -0.083 -14.394
ATOM   4196 H1   TIP   615     -28.018  -0.560 -14.980
ATOM   4197 H2   TIP   615     -26.903  -0.763 -13.977
ATOM   4198 O    TIP   616      13.353 -11.753   8.423
ATOM   4199 H1   TIP   616      14.010 -12.308   8.004
ATOM   4200 H2   TIP   616      12.557 -12.284   8.428
ATOM   4201 O    TIP   617     -17.676 -25.327 -17.487
ATOM   4202 H1   TIP   617     -16.911 -25.256 -18.058
ATOM   4203 H2   TIP   617     -17.349 -25.093 -16.618
ATOM   4204 O    TIP   618      16.211 -15.534 -25.147
ATOM   4205 H1   TIP   618      15.572 -15.998 -25.688
ATOM   4206 H2   TIP   618      17.057 -15.747 -25.539
ATOM   4207 O    TIP   619      12.128  -2.116 -20.063
ATOM   4208 H1   TIP   619      12.334  -1.183 -20.117
ATOM   4209 H2   TIP   619      12.828  -2.486 -19.526
ATOM   4210 O    TIP   620     -26.395  -6.104  -8.526
ATOM   4211 H1   TIP   620     -26.387  -6.203  -7.574
ATOM   4212 H2   TIP   620     -26.377  -7.000  -8.861
ATOM   4213 O    TIP   621      -5.670   3.127  -0.743
ATOM   4214 H1   TIP   621      -6.417   2.845  -0.214
ATOM   4215 H2   TIP   621      -5.508   2.396  -1.339
ATOM   4216 O    TIP   622       2.519   2.728 -19.801
ATOM   4217 H1   TIP   622       2.941   2.388 -20.590
ATOM   4218 H2   TIP   622       2.892   3.602 -19.687
ATOM   4219 O    TIP   623      12.576 -26.316 -11.590
ATOM   4220 H1   TIP   623      12.116 -25.494 -11.424
ATOM   4221 H2   TIP   623      13.418 -26.051 -11.960
ATOM   4222 O    TIP   624      -1.335  -1.689   7.571
ATOM   4223 H1   TIP   624      -1.154  -1.276   8.416
ATOM   4224 H2   TIP   624      -1.172  -1.001   6.927
ATOM   4225 O    TIP   625      -3.525   9.436   1.003
ATOM   4226 H1   TIP   625      -3.788   9.236   0.105
ATOM   4227 H2   TIP   625      -4.194  10.043   1.320
ATOM   4228 O    TIP   626       3.874 -21.219  -1.451
ATOM   4229 H1   TIP   626       3.355 -21.918  -1.053
ATOM   4230 H2   TIP   626       3.272 -20.785  -2.055
ATOM   4231 O    TIP   627       6.034 -21.705   3.516
ATOM   4232 H1   TIP   627       5.658 -21.484   4.369
ATOM   4233 H2   TIP   627       5.752 -20.996   2.939
ATOM   4234 O    TIP   628     -19.754   3.088  -0.014
ATOM   4235 H1   TIP   628     -19.329   3.389  -0.817
ATOM   4236 H2   TIP   628     -19.218   3.451   0.692
ATOM   4237 O    TIP   629      -6.198 -21.220  15.294
ATOM   4238 H1   TIP   629      -5.676 -20.615  15.819
ATOM   4239 H2   TIP   629      -5.946 -22.089  15.606
ATOM   4240 O    TIP   630      -9.639 -25.455  30.573
ATOM   4241 H1   TIP   630      -9.642 -24.848  29.833
ATOM   4242 H2   TIP   630      -9.315 -24.937  31.309
ATOM   4243 O    TIP   631      -8.301  -1.409   7.626
ATOM   4244 H1   TIP   631      -8.353  -0.970   8.474
ATOM   4245 H2   TIP   631      -9.199  -1.399   7.294
ATOM   4246 O    TIP   632     -16.616  26.947 -17.948
ATOM   4247 H1   TIP   632     -16.293  26.117 -18.300
ATOM   4248 H2   TIP   632     -16.829  27.469 -18.721
ATOM   4249 O    TIP   633      21.056   1.718 -20.152
ATOM   4250 H1   TIP   633      21.627   2.267 -20.689
ATOM   4251 H2   TIP   633      20.173   1.908 -20.467
ATOM   4252 O    TIP   634     -21.841 -29.660 -14.536
ATOM   4253 H1   TIP   634     -22.576 -29.144 -14.205
ATOM   4254 H2   TIP   634     -21.539 -30.162 -13.779
ATOM   4255 O    TIP   635      21.683 -21.869  -9.237
ATOM   4256 H1   TIP   635      21.005 -21.888  -9.913
ATOM   4257 H2   TIP   635      21.478 -21.096  -8.712
ATOM   4258 O    TIP   636     -21.130 -11.228 -22.753
ATOM   4259 H1   TIP   636     -20.222 -11.421 -22.985
ATOM   4260 H2   TIP   636     -21.115 -10.317 -22.459
ATOM   4261 O    TIP   637      -2.682   2.780 -20.394
ATOM   4262 H1   TIP   637      -3.557   2.742 -20.009
ATOM   4263 H2   TIP   637      -2.799   2.467 -21.291
ATOM   4264 O    TIP   638      -5.883  -0.866  14.275
ATOM   4265 H1   TIP   638      -6.098  -0.642  13.370
ATOM   4266 H2   TIP   638      -6.144  -1.782  14.364
ATOM   4267 O    TIP   639      11.866   6.144 -26.113
ATOM   4268 H1   TIP   639      12.072   5.267 -26.436
ATOM   4269 H2   TIP   639      12.667   6.434 -25.677
ATOM   4270 O    TIP   640      15.155 -11.494  10.461
ATOM   4271 H1   TIP   640      14.399 -11.607   9.885
ATOM   4272 H2   TIP   640      15.453 -12.385  10.644
ATOM   4273 O    TIP   641      10.162  14.234 -13.127
ATOM   4274 H1   TIP   641       9.755  13.548 -13.656
ATOM   4275 H2   TIP   641       9.426  14.686 -12.714
ATOM   4276 O    TIP   642       1.816  -2.898 -23.319
ATOM   4277 H1   TIP   642       1.909  -1.946 -23.287
ATOM   4278 H2   TIP   642       0.887  -3.055 -23.149
ATOM   4279 O    TIP   643     -25.905  -4.454 -14.570
ATOM   4280 H1   TIP   643     -26.549  -4.753 -15.212
ATOM   4281 H2   TIP   643     -26.000  -5.059 -13.834
ATOM   4282 O    TIP   644     -21.329  11.693  -2.786
ATOM   4283 H1   TIP   644     -21.217  11.523  -1.851
ATOM   4284 H2   TIP   644     -22.055  11.127  -3.049
ATOM   4285 O    TIP   645      23.939  -8.471   4.255
ATOM   4286 H1   TIP   645      23.484  -7.720   4.635
ATOM   4287 H2   TIP   645      23.242  -9.085   4.026
ATOM   4288 O    TIP   646      17.824 -10.147 -23.221
ATOM   4289 H1   TIP   646      17.351  -9.587 -23.836
ATOM   4290 H2   TIP   646      18.654 -10.336 -23.658
ATOM   4291 O    TIP   647      -4.703   3.879   2.020
ATOM   4292 H1   TIP   647      -5.004   3.915   1.113
ATOM   4293 H2   TIP   647      -5.146   4.610   2.450
ATOM   4294 O    TIP   648      14.850  -3.627 -19.282
ATOM   4295 H1   TIP   648      14.910  -3.154 -18.452
ATOM   4296 H2   TIP   648      14.344  -4.412 -19.075
ATOM   4297 O    TIP   649      -5.654  19.413  -0.003
ATOM   4298 H1   TIP   649      -5.097  19.014  -0.671
ATOM   4299 H2   TIP   649      -5.149  20.161   0.316
ATOM   4300 O    TIP   650     -19.363   2.697  -2.800
ATOM   4301 H1   TIP   650     -18.450   2.678  -3.085
ATOM   4302 H2   TIP   650     -19.711   3.512  -3.161
ATOM   4303 O    TIP   651     -11.217 -12.704 -23.295
ATOM   4304 H1   TIP   651     -10.328 -12.408 -23.099
ATOM   4305 H2   TIP   651     -11.717 -11.897 -23.418
ATOM   4306 O    TIP   652     -14.932  15.569   6.704
ATOM   4307 H1   TIP   652     -15.817  15.869   6.910
ATOM   4308 H2   TIP   652     -14.989  15.252   5.803
ATOM   4309 O    TIP   653      -4.603   5.495  -2.175
ATOM   4310 H1   TIP   653      -3.855   5.940  -1.774
ATOM   4311 H2   TIP   653      -4.759   4.735  -1.615
ATOM   4312 O    TIP   654      17.076   3.926   0.803
ATOM   4313 H1   TIP   654      16.560   4.498   0.234
ATOM   4314 H2   TIP   654      17.548   3.351   0.201
ATOM   4315 O    TIP   655      26.964 -12.164 -22.003
ATOM   4316 H1   TIP   655      27.566 -11.470 -22.271
ATOM   4317 H2   TIP   655      27.408 -12.601 -21.277
ATOM   4318 O    TIP   656     -26.862   7.690  -9.587
ATOM   4319 H1   TIP   656     -26.728   6.799  -9.263
ATOM   4320 H2   TIP   656     -26.297   7.753 -10.357
ATOM   4321 O    TIP   657      -4.661  -0.756 -17.929
ATOM   4322 H1   TIP   657      -4.602   0.099 -17.504
ATOM   4323 H2   TIP   657      -3.926  -1.254 -17.571
ATOM   4324 O    TIP   658     -11.101 -10.818   8.592
ATOM   4325 H1   TIP   658     -10.700 -11.669   8.765
ATOM   4326 H2   TIP   658     -10.512 -10.186   9.002
ATOM   4327 O    TIP   659       5.298 -25.610 -16.441
ATOM   4328 H1   TIP   659       5.965 -25.020 -16.091
ATOM   4329 H2   TIP   659       5.717 -26.471 -16.445
ATOM   4330 O    TIP   660     -20.274 -16.899  -5.709
ATOM   4331 H1   TIP   660     -19.678 -16.179  -5.502
ATOM   4332 H2   TIP   660     -21.033 -16.476  -6.109
ATOM   4333 O    TIP   661      17.843 -11.965 -19.146
ATOM   4334 H1   TIP   661      17.140 -11.507 -19.606
ATOM   4335 H2   TIP   661      18.463 -11.276 -18.908
ATOM   4336 O    TIP   662       5.244 -12.652   6.143
ATOM   4337 H1   TIP   662       5.036 -11.939   6.747
ATOM   4338 H2   TIP   662       5.426 -13.401   6.710
ATOM   4339 O    TIP   663      19.903   1.343 -11.922
ATOM   4340 H1   TIP   663      19.726   1.028 -11.036
ATOM   4341 H2   TIP   663      19.128   1.853 -12.155
ATOM   4342 O    TIP   664      10.603 -27.967   3.363
ATOM   4343 H1   TIP   664      10.682 -28.052   4.313
ATOM   4344 H2   TIP   664      10.974 -28.779   3.018
ATOM   4345 O    TIP   665      -6.693 -13.001  13.361
ATOM   4346 H1   TIP   665      -7.477 -12.467  13.485
ATOM   4347 H2   TIP   665      -6.999 -13.770  12.881
ATOM   4348 O    TIP   666      13.333  10.610 -23.519
ATOM   4349 H1   TIP   666      14.008  10.264 -24.103
ATOM   4350 H2   TIP   666      12.859  11.248 -24.052
ATOM   4351 O    TIP   667     -16.099  -5.405 -24.127
ATOM   4352 H1   TIP   667     -15.540  -5.886 -23.518
ATOM   4353 H2   TIP   667     -16.955  -5.381 -23.700
ATOM   4354 O    TIP   668      -0.544 -26.406 -26.741
ATOM   4355 H1   TIP   668       0.277 -26.622 -26.299
ATOM   4356 H2   TIP   668      -0.889 -25.656 -26.255
ATOM   4357 O    TIP   669      27.462  -0.444   0.351
ATOM   4358 H1   TIP   669      27.251  -1.298  -0.026
ATOM   4359 H2   TIP   669      27.104   0.189  -0.272
ATOM   4360 O    TIP   670       0.844 -29.060  -3.291
ATOM   4361 H1   TIP   670      -0.090 -28.986  -3.100
ATOM   4362 H2   TIP   670       1.129 -29.834  -2.806
ATOM   4363 O    TIP   671       1.800  -3.250   7.325
ATOM   4364 H1   TIP   671       0.968  -3.320   7.792
ATOM   4365 H2   TIP   671       2.100  -2.358   7.498
ATOM   4366 O    TIP   672       1.635  19.044 -10.039
ATOM   4367 H1   TIP   672       1.595  18.148  -9.706
ATOM   4368 H2   TIP   672       0.813  19.443  -9.755
ATOM   4369 O    TIP   673     -10.006  -8.104 -24.109
ATOM   4370 H1   TIP   673      -9.243  -7.646 -23.758
ATOM   4371 H2   TIP   673      -9.640  -8.769 -24.693
ATOM   4372 O    TIP   674       4.490 -10.729   7.822
ATOM   4373 H1   TIP   674       4.981 -10.247   8.487
ATOM   4374 H2   TIP   674       4.041 -10.052   7.316
ATOM   4375 O    TIP   675      -8.373  -8.907 -26.387
ATOM   4376 H1   TIP   675      -8.911  -9.589 -25.985
ATOM   4377 H2   TIP   675      -8.700  -8.839 -27.284
ATOM   4378 O    TIP   676      12.750  14.944  -5.372
ATOM   4379 H1   TIP   676      12.082  14.258  -5.381
ATOM   4380 H2   TIP   676      13.329  14.706  -4.648
ATOM   4381 O    TIP   677      21.230   1.347 -24.401
ATOM   4382 H1   TIP   677      21.668   1.015 -25.184
ATOM   4383 H2   TIP   677      21.265   2.299 -24.491
ATOM   4384 O    TIP   678      20.309 -12.647  -5.755
ATOM   4385 H1   TIP   678      19.832 -13.464  -5.900
ATOM   4386 H2   TIP   678      21.196 -12.924  -5.523
ATOM   4387 O    TIP   679     -10.471  29.557 -17.042
ATOM   4388 H1   TIP   679      -9.759  30.139 -16.776
ATOM   4389 H2   TIP   679     -10.231  28.703 -16.684
ATOM   4390 O    TIP   680     -15.784 -15.664   4.760
ATOM   4391 H1   TIP   680     -15.691 -15.999   5.652
ATOM   4392 H2   TIP   680     -16.575 -15.127   4.786
ATOM   4393 O    TIP   681      -8.425   4.467  -1.354
ATOM   4394 H1   TIP   681      -8.662   4.303  -0.442
ATOM   4395 H2   TIP   681      -8.208   3.603  -1.706
ATOM   4396 O    TIP   682     -14.446 -22.532 -14.249
ATOM   4397 H1   TIP   682     -13.759 -22.956 -13.735
ATOM   4398 H2   TIP   682     -13.975 -21.974 -14.867
ATOM   4399 O    TIP   683     -18.186  -2.563   3.347
ATOM   4400 H1   TIP   683     -17.311  -2.571   2.958
ATOM   4401 H2   TIP   683     -18.169  -3.273   3.989
ATOM   4402 O    TIP   684      26.772  -1.290  -9.483
ATOM   4403 H1   TIP   684      27.661  -1.215  -9.136
ATOM   4404 H2   TIP   684      26.832  -0.954 -10.377
ATOM   4405 O    TIP   685      17.169 -26.975  -0.358
ATOM   4406 H1   TIP   685      16.809 -27.730   0.106
ATOM   4407 H2   TIP   685      16.682 -26.226  -0.015
ATOM   4408 O    TIP   686     -10.098  17.848   0.801
ATOM   4409 H1   TIP   686      -9.648  17.004   0.783
ATOM   4410 H2   TIP   686      -9.444  18.476   0.494
ATOM   4411 O    TIP   687      25.705 -17.364 -13.601
ATOM   4412 H1   TIP   687      25.830 -18.131 -14.161
ATOM   4413 H2   TIP   687      24.758 -17.225 -13.591
ATOM   4414 O    TIP   688      27.257 -11.081   3.746
ATOM   4415 H1   TIP   688      27.821 -10.364   4.037
ATOM   4416 H2   TIP   688      26.370 -10.725   3.795
ATOM   4417 O    TIP   689     -10.795   7.142 -14.702
ATOM   4418 H1   TIP   689      -9.841   7.215 -14.737
ATOM   4419 H2   TIP   689     -10.970   6.213 -14.853
ATOM   4420 O    TIP   690      -6.033 -29.050  -2.652
ATOM   4421 H1   TIP   690      -6.946 -28.819  -2.483
ATOM   4422 H2   TIP   690      -5.539 -28.591  -1.974
ATOM   4423 O    TIP   691       8.190 -20.450   9.502
ATOM   4424 H1   TIP   691       8.024 -21.004   8.739
ATOM   4425 H2   TIP   691       7.423 -19.880   9.556
ATOM   4426 O    TIP   692     -22.040 -16.956 -29.302
ATOM   4427 H1   TIP   692     -21.243 -16.459 -29.117
ATOM   4428 H2   TIP   692     -22.180 -17.486 -28.518
ATOM   4429 O    TIP   693      -6.944 -22.401   5.867
ATOM   4430 H1   TIP   693      -6.453 -21.586   5.975
ATOM   4431 H2   TIP   693      -7.841 -22.175   6.111
ATOM   4432 O    TIP   694     -29.007   8.474 -13.247
ATOM   4433 H1   TIP   694     -29.335   8.394 -12.352
ATOM   4434 H2   TIP   694     -29.747   8.823 -13.744
ATOM   4435 O    TIP   695      22.906   3.940 -11.269
ATOM   4436 H1   TIP   695      21.955   4.050 -11.252
ATOM   4437 H2   TIP   695      23.045   3.135 -11.768
ATOM   4438 O    TIP   696      20.648 -25.188  -1.682
ATOM   4439 H1   TIP   696      20.646 -26.070  -2.053
ATOM   4440 H2   TIP   696      19.725 -24.992  -1.523
ATOM   4441 O    TIP   697       7.408   9.182 -11.268
ATOM   4442 H1   TIP   697       8.000   9.844 -11.623
ATOM   4443 H2   TIP   697       7.964   8.632 -10.717
ATOM   4444 O    TIP   698      11.451 -16.223 -19.850
ATOM   4445 H1   TIP   698      11.279 -16.888 -19.183
ATOM   4446 H2   TIP   698      10.638 -16.170 -20.353
ATOM   4447 O    TIP   699       0.191  -1.372  15.082
ATOM   4448 H1   TIP   699       0.670  -2.190  15.215
ATOM   4449 H2   TIP   699       0.405  -0.840  15.848
ATOM   4450 O    TIP   700     -10.056  27.440 -22.922
ATOM   4451 H1   TIP   700     -10.977  27.630 -23.100
ATOM   4452 H2   TIP   700     -10.062  26.564 -22.537
ATOM   4453 O    TIP   701       4.288 -23.154 -18.429
ATOM   4454 H1   TIP   701       5.141 -23.287 -18.017
ATOM   4455 H2   TIP   701       3.663 -23.546 -17.820
ATOM   4456 O    TIP   702     -14.752 -13.971 -21.546
ATOM   4457 H1   TIP   702     -14.038 -13.617 -21.018
ATOM   4458 H2   TIP   702     -14.435 -14.826 -21.836
ATOM   4459 O    TIP   703     -14.264  -6.974 -22.332
ATOM   4460 H1   TIP   703     -14.030  -6.609 -21.479
ATOM   4461 H2   TIP   703     -13.499  -6.806 -22.883
ATOM   4462 O    TIP   704     -16.367 -30.798 -10.920
ATOM   4463 H1   TIP   704     -16.873 -31.244 -10.240
ATOM   4464 H2   TIP   704     -15.883 -31.499 -11.356
ATOM   4465 O    TIP   705      14.333   0.595   1.941
ATOM   4466 H1   TIP   705      14.984   0.216   1.350
ATOM   4467 H2   TIP   705      13.860  -0.159   2.292
ATOM   4468 O    TIP   706     -20.245 -22.386 -13.405
ATOM   4469 H1   TIP   706     -20.611 -23.240 -13.634
ATOM   4470 H2   TIP   706     -19.380 -22.584 -13.046
ATOM   4471 O    TIP   707      -0.455  16.722  -3.706
ATOM   4472 H1   TIP   707       0.182  17.000  -4.363
ATOM   4473 H2   TIP   707      -0.020  16.014  -3.233
ATOM   4474 O    TIP   708      15.957   0.682  -6.310
ATOM   4475 H1   TIP   708      16.744   0.151  -6.190
ATOM   4476 H2   TIP   708      15.863   1.163  -5.488
ATOM   4477 O    TIP   709      14.196 -28.776  -7.540
ATOM   4478 H1   TIP   709      14.099 -28.791  -8.492
ATOM   4479 H2   TIP   709      13.802 -29.597  -7.245
ATOM   4480 O    TIP   710     -15.475 -22.196 -20.997
ATOM   4481 H1   TIP   710     -15.981 -22.881 -20.560
ATOM   4482 H2   TIP   710     -15.318 -22.537 -21.877
ATOM   4483 O    TIP   711      -2.354  -8.964  10.539
ATOM   4484 H1   TIP   711      -2.997  -9.387   9.971
ATOM   4485 H2   TIP   711      -1.507  -9.245  10.195
ATOM   4486 O    TIP   712     -21.199 -21.006 -16.165
ATOM   4487 H1   TIP   712     -21.217 -21.310 -15.258
ATOM   4488 H2   TIP   712     -20.285 -21.097 -16.431
ATOM   4489 O    TIP   713      25.552   3.020 -10.546
ATOM   4490 H1   TIP   713      25.329   2.138 -10.249
ATOM   4491 H2   TIP   713      24.731   3.374 -10.887
ATOM   4492 O    TIP   714      23.614   5.364 -18.976
ATOM   4493 H1   TIP   714      22.975   4.805 -18.534
ATOM   4494 H2   TIP   714      23.199   5.592 -19.808
ATOM   4495 O    TIP   715      -6.353   5.416 -18.913
ATOM   4496 H1   TIP   715      -6.703   5.908 -19.656
ATOM   4497 H2   TIP   715      -5.556   5.885 -18.667
ATOM   4498 O    TIP   716      -3.092  15.280  -7.975
ATOM   4499 H1   TIP   716      -3.482  15.051  -8.819
ATOM   4500 H2   TIP   716      -3.403  14.602  -7.375
ATOM   4501 O    TIP   717      16.612   5.847  -4.560
ATOM   4502 H1   TIP   717      16.818   6.650  -4.081
ATOM   4503 H2   TIP   717      15.784   5.548  -4.185
ATOM   4504 O    TIP   718       2.876  30.943 -17.881
ATOM   4505 H1   TIP   718       3.091  31.706 -17.345
ATOM   4506 H2   TIP   718       2.248  31.271 -18.524
ATOM   4507 O    TIP   719     -22.977   6.247 -20.683
ATOM   4508 H1   TIP   719     -23.711   6.582 -21.197
ATOM   4509 H2   TIP   719     -22.701   5.456 -21.146
ATOM   4510 O    TIP   720     -14.819 -16.374   2.355
ATOM   4511 H1   TIP   720     -15.033 -16.216   3.274
ATOM   4512 H2   TIP   720     -15.567 -16.025   1.870
ATOM   4513 O    TIP   721      -7.788  30.810 -10.270
ATOM   4514 H1   TIP   721      -7.706  30.243  -9.504
ATOM   4515 H2   TIP   721      -8.196  30.256 -10.936
ATOM   4516 O    TIP   722      -6.746  -9.930 -21.847
ATOM   4517 H1   TIP   722      -6.327  -9.359 -22.491
ATOM   4518 H2   TIP   722      -6.968  -9.351 -21.119
ATOM   4519 O    TIP   723       5.736  11.152   4.192
ATOM   4520 H1   TIP   723       5.198  11.936   4.304
ATOM   4521 H2   TIP   723       5.531  10.610   4.953
ATOM   4522 O    TIP   724     -16.732 -20.973  -4.424
ATOM   4523 H1   TIP   724     -16.162 -21.726  -4.269
ATOM   4524 H2   TIP   724     -16.366 -20.278  -3.878
ATOM   4525 O    TIP   725      -3.361 -16.820 -23.792
ATOM   4526 H1   TIP   725      -3.592 -17.526 -23.189
ATOM   4527 H2   TIP   725      -2.837 -16.216 -23.266
ATOM   4528 O    TIP   726      -9.962  -2.102   3.252
ATOM   4529 H1   TIP   726      -9.784  -2.997   2.965
ATOM   4530 H2   TIP   726     -10.449  -1.709   2.528
ATOM   4531 O    TIP   727       3.197 -20.404   2.288
ATOM   4532 H1   TIP   727       2.904 -20.038   3.122
ATOM   4533 H2   TIP   727       2.621 -21.153   2.138
ATOM   4534 O    TIP   728       7.906  28.039  -9.490
ATOM   4535 H1   TIP   728       7.847  28.474  -8.640
ATOM   4536 H2   TIP   728       7.843  27.106  -9.288
ATOM   4537 O    TIP   729      -5.851  -3.744  14.989
ATOM   4538 H1   TIP   729      -6.646  -3.603  15.504
ATOM   4539 H2   TIP   729      -6.035  -4.529  14.473
ATOM   4540 O    TIP   730     -29.172  14.865  -4.928
ATOM   4541 H1   TIP   730     -29.825  14.452  -5.492
ATOM   4542 H2   TIP   730     -29.118  14.292  -4.163
ATOM   4543 O    TIP   731      16.590   8.098 -19.134
ATOM   4544 H1   TIP   731      16.461   8.019 -20.079
ATOM   4545 H2   TIP   731      15.927   8.728 -18.852
ATOM   4546 O    TIP   732     -16.214  -2.014   1.253
ATOM   4547 H1   TIP   732     -16.090  -2.174   0.318
ATOM   4548 H2   TIP   732     -15.622  -2.630   1.683
ATOM   4549 O    TIP   733      21.569   1.228  -8.744
ATOM   4550 H1   TIP   733      22.445   1.570  -8.563
ATOM   4551 H2   TIP   733      21.010   2.004  -8.772
ATOM   4552 O    TIP   734     -11.107  -5.247   4.773
ATOM   4553 H1   TIP   734     -10.229  -5.187   4.397
ATOM   4554 H2   TIP   734     -11.696  -5.175   4.022
ATOM   4555 O    TIP   735      -4.885  14.391  -6.017
ATOM   4556 H1   TIP   735      -5.411  14.048  -5.295
ATOM   4557 H2   TIP   735      -4.428  15.146  -5.645
ATOM   4558 O    TIP   736       9.289 -21.876   5.310
ATOM   4559 H1   TIP   736       9.920 -21.861   6.029
ATOM   4560 H2   TIP   736       9.557 -22.619   4.770
ATOM   4561 O    TIP   737      -8.566 -12.487 -22.921
ATOM   4562 H1   TIP   737      -8.113 -13.279 -23.208
ATOM   4563 H2   TIP   737      -7.866 -11.889 -22.660
ATOM   4564 O    TIP   738     -28.356   0.591  -3.995
ATOM   4565 H1   TIP   738     -27.442   0.798  -4.190
ATOM   4566 H2   TIP   738     -28.551  -0.172  -4.539
ATOM   4567 O    TIP   739      -8.456   7.774   0.278
ATOM   4568 H1   TIP   739      -8.656   7.258  -0.503
ATOM   4569 H2   TIP   739      -8.727   7.219   1.009
ATOM   4570 O    TIP   740       9.796   5.360   9.650
ATOM   4571 H1   TIP   740       9.788   6.118   9.065
ATOM   4572 H2   TIP   740      10.309   4.701   9.182
ATOM   4573 O    TIP   741      17.167  14.714  -2.893
ATOM   4574 H1   TIP   741      17.154  15.363  -2.190
ATOM   4575 H2   TIP   741      16.337  14.245  -2.803
ATOM   4576 O    TIP   742       3.982  -3.885 -24.654
ATOM   4577 H1   TIP   742       4.753  -3.599 -24.165
ATOM   4578 H2   TIP   742       3.253  -3.416 -24.248
ATOM   4579 O    TIP   743     -24.408  -2.494 -16.919
ATOM   4580 H1   TIP   743     -24.982  -1.851 -16.502
ATOM   4581 H2   TIP   743     -24.834  -3.336 -16.761
ATOM   4582 O    TIP   744      -9.282 -25.241 -22.053
ATOM   4583 H1   TIP   744      -9.871 -25.321 -21.303
ATOM   4584 H2   TIP   744      -9.363 -26.076 -22.513
ATOM   4585 O    TIP   745       2.235 -12.492   5.797
ATOM   4586 H1   TIP   745       2.134 -11.554   5.956
ATOM   4587 H2   TIP   745       3.181 -12.628   5.749
ATOM   4588 O    TIP   746      -2.686 -10.645   6.362
ATOM   4589 H1   TIP   746      -3.605 -10.880   6.238
ATOM   4590 H2   TIP   746      -2.214 -11.475   6.298
ATOM   4591 O    TIP   747      17.727 -17.559  11.682
ATOM   4592 H1   TIP   747      18.560 -17.145  11.461
ATOM   4593 H2   TIP   747      17.920 -18.496  11.695
ATOM   4594 O    TIP   748       6.261 -18.544   9.583
ATOM   4595 H1   TIP   748       6.603 -17.964   8.903
ATOM   4596 H2   TIP   748       5.404 -18.178   9.802
ATOM   4597 O    TIP   749       3.420  12.312  -6.961
ATOM   4598 H1   TIP   749       3.815  12.022  -6.139
ATOM   4599 H2   TIP   749       3.721  11.676  -7.610
ATOM   4600 O    TIP   750       3.479  -9.433  12.784
ATOM   4601 H1   TIP   750       3.547  -9.822  13.655
ATOM   4602 H2   TIP   750       2.551  -9.504  12.560
ATOM   4603 O    TIP   751     -19.300 -30.564 -26.970
ATOM   4604 H1   TIP   751     -19.115 -29.817 -27.538
ATOM   4605 H2   TIP   751     -20.163 -30.871 -27.249
ATOM   4606 O    TIP   752      14.687  -4.922   6.128
ATOM   4607 H1   TIP   752      14.294  -5.689   6.545
ATOM   4608 H2   TIP   752      14.260  -4.175   6.548
ATOM   4609 O    TIP   753     -15.504   7.867  -4.710
ATOM   4610 H1   TIP   753     -16.357   8.298  -4.654
ATOM   4611 H2   TIP   753     -14.923   8.412  -4.180
ATOM   4612 O    TIP   754     -11.774 -29.193 -10.857
ATOM   4613 H1   TIP   754     -12.129 -28.408 -11.274
ATOM   4614 H2   TIP   754     -11.508 -29.753 -11.586
ATOM   4615 O    TIP   755       4.565 -19.269   0.274
ATOM   4616 H1   TIP   755       3.937 -19.414   0.982
ATOM   4617 H2   TIP   755       4.415 -19.993  -0.333
ATOM   4618 O    TIP   756       0.298  25.616 -11.228
ATOM   4619 H1   TIP   756      -0.593  25.920 -11.058
ATOM   4620 H2   TIP   756       0.575  25.210 -10.407
ATOM   4621 O    TIP   757       3.062  18.181 -12.511
ATOM   4622 H1   TIP   757       2.674  18.291 -11.643
ATOM   4623 H2   TIP   757       3.932  17.821 -12.342
ATOM   4624 O    TIP   758      -6.801  -6.358  19.262
ATOM   4625 H1   TIP   758      -6.206  -5.614  19.353
ATOM   4626 H2   TIP   758      -7.585  -5.992  18.854
ATOM   4627 O    TIP   759      -3.219 -24.942 -20.306
ATOM   4628 H1   TIP   759      -2.272 -24.947 -20.167
ATOM   4629 H2   TIP   759      -3.519 -24.137 -19.885
ATOM   4630 O    TIP   760     -14.397  -0.319 -22.590
ATOM   4631 H1   TIP   760     -15.107  -0.934 -22.405
ATOM   4632 H2   TIP   760     -13.909  -0.723 -23.307
ATOM   4633 O    TIP   761       1.369   7.968   6.073
ATOM   4634 H1   TIP   761       0.674   8.514   5.704
ATOM   4635 H2   TIP   761       1.117   7.073   5.846
ATOM   4636 O    TIP   762     -13.571  -2.761 -18.816
ATOM   4637 H1   TIP   762     -14.489  -2.993 -18.959
ATOM   4638 H2   TIP   762     -13.180  -2.779 -19.690
ATOM   4639 O    TIP   763       4.334  14.138 -14.016
ATOM   4640 H1   TIP   763       5.170  14.051 -14.473
ATOM   4641 H2   TIP   763       3.895  13.299 -14.158
ATOM   4642 O    TIP   764       6.893   2.572   4.240
ATOM   4643 H1   TIP   764       7.110   2.298   5.131
ATOM   4644 H2   TIP   764       7.629   2.268   3.708
ATOM   4645 O    TIP   765     -24.573 -18.150 -15.358
ATOM   4646 H1   TIP   765     -24.938 -19.026 -15.231
ATOM   4647 H2   TIP   765     -23.849 -18.099 -14.734
ATOM   4648 O    TIP   766       9.668   1.234 -23.892
ATOM   4649 H1   TIP   766       9.504   1.350 -22.957
ATOM   4650 H2   TIP   766      10.162   2.012 -24.149
ATOM   4651 O    TIP   767       5.158  16.675  -1.917
ATOM   4652 H1   TIP   767       4.996  17.090  -2.764
ATOM   4653 H2   TIP   767       5.236  17.405  -1.303
ATOM   4654 O    TIP   768       7.694 -28.555  -4.521
ATOM   4655 H1   TIP   768       6.945 -28.552  -5.116
ATOM   4656 H2   TIP   768       7.344 -28.886  -3.694
ATOM   4657 O    TIP   769      -7.569  16.348   1.929
ATOM   4658 H1   TIP   769      -7.958  17.109   2.360
ATOM   4659 H2   TIP   769      -7.954  15.595   2.377
ATOM   4660 O    TIP   770     -20.893   7.015  -3.525
ATOM   4661 H1   TIP   770     -20.963   7.066  -2.572
ATOM   4662 H2   TIP   770     -21.780   7.186  -3.841
ATOM   4663 O    TIP   771     -27.257 -12.943  -5.532
ATOM   4664 H1   TIP   771     -27.630 -12.136  -5.887
ATOM   4665 H2   TIP   771     -26.928 -13.413  -6.298
ATOM   4666 O    TIP   772      10.345   7.334   0.740
ATOM   4667 H1   TIP   772      10.276   6.420   1.013
ATOM   4668 H2   TIP   772       9.508   7.724   0.990
ATOM   4669 O    TIP   773      -1.255 -12.994   6.532
ATOM   4670 H1   TIP   773      -1.610 -13.883   6.498
ATOM   4671 H2   TIP   773      -0.735 -12.912   5.733
ATOM   4672 O    TIP   774      -0.529 -24.173 -24.715
ATOM   4673 H1   TIP   774      -0.294 -24.821 -24.051
ATOM   4674 H2   TIP   774      -0.062 -23.380 -24.451
ATOM   4675 O    TIP   775      24.760 -15.460  -9.496
ATOM   4676 H1   TIP   775      24.157 -15.889 -10.102
ATOM   4677 H2   TIP   775      25.625 -15.779  -9.749
ATOM   4678 O    TIP   776      -5.105 -16.234   7.259
ATOM   4679 H1   TIP   776      -5.943 -16.272   7.719
ATOM   4680 H2   TIP   776      -5.320 -16.446   6.350
ATOM   4681 O    TIP   777      16.759 -19.874 -20.063
ATOM   4682 H1   TIP   777      15.917 -19.844 -20.518
ATOM   4683 H2   TIP   777      17.219 -20.616 -20.456
ATOM   4684 O    TIP   778      10.709  -5.188   1.933
ATOM   4685 H1   TIP   778      10.763  -5.334   0.988
ATOM   4686 H2   TIP   778      11.621  -5.165   2.224
ATOM   4687 O    TIP   779       4.025 -24.857  -2.285
ATOM   4688 H1   TIP   779       3.620 -24.633  -1.448
ATOM   4689 H2   TIP   779       3.373 -25.397  -2.731
ATOM   4690 O    TIP   780      14.467 -25.686 -14.927
ATOM   4691 H1   TIP   780      14.736 -26.158 -14.139
ATOM   4692 H2   TIP   780      13.577 -25.993 -15.099
ATOM   4693 O    TIP   781      13.016   6.607  -9.401
ATOM   4694 H1   TIP   781      12.550   7.269  -8.890
ATOM   4695 H2   TIP   781      13.901   6.957  -9.496
ATOM   4696 O    TIP   782     -14.311 -18.966   1.598
ATOM   4697 H1   TIP   782     -14.510 -18.135   2.029
ATOM   4698 H2   TIP   782     -14.866 -19.606   2.043
ATOM   4699 O    TIP   783       6.719   1.546 -23.993
ATOM   4700 H1   TIP   783       6.870   1.633 -23.052
ATOM   4701 H2   TIP   783       7.563   1.754 -24.393
ATOM   4702 O    TIP   784     -15.274  -9.306 -24.688
ATOM   4703 H1   TIP   784     -16.158  -9.019 -24.462
ATOM   4704 H2   TIP   784     -14.873  -8.545 -25.108
ATOM   4705 O    TIP   785     -16.283 -23.471   0.744
ATOM   4706 H1   TIP   785     -16.486 -24.347   1.073
ATOM   4707 H2   TIP   785     -17.121 -23.009   0.759
ATOM   4708 O    TIP   786      24.479   5.173  -8.631
ATOM   4709 H1   TIP   786      24.921   4.382  -8.939
ATOM   4710 H2   TIP   786      23.582   4.892  -8.449
ATOM   4711 O    TIP   787     -10.441  10.080 -14.382
ATOM   4712 H1   TIP   787     -11.036   9.927 -15.115
ATOM   4713 H2   TIP   787     -10.869   9.665 -13.633
ATOM   4714 O    TIP   788      13.400 -21.929 -18.200
ATOM   4715 H1   TIP   788      14.038 -21.649 -17.544
ATOM   4716 H2   TIP   788      12.979 -21.120 -18.487
ATOM   4717 O    TIP   789      20.227 -16.670   2.207
ATOM   4718 H1   TIP   789      21.124 -16.338   2.158
ATOM   4719 H2   TIP   789      20.285 -17.439   2.773
ATOM   4720 O    TIP   790     -28.272   3.605  -6.779
ATOM   4721 H1   TIP   790     -27.975   4.354  -7.295
ATOM   4722 H2   TIP   790     -28.513   2.945  -7.429
ATOM   4723 O    TIP   791      11.433 -23.949 -17.567
ATOM   4724 H1   TIP   791      10.567 -23.730 -17.912
ATOM   4725 H2   TIP   791      11.953 -23.157 -17.700
ATOM   4726 O    TIP   792      30.483  -8.990 -11.638
ATOM   4727 H1   TIP   792      30.568  -8.334 -10.947
ATOM   4728 H2   TIP   792      29.613  -9.367 -11.505
ATOM   4729 O    TIP   793     -10.554  -8.369   5.067
ATOM   4730 H1   TIP   793     -11.388  -8.179   4.638
ATOM   4731 H2   TIP   793     -10.311  -7.548   5.495
ATOM   4732 O    TIP   794      30.431  11.127  -6.000
ATOM   4733 H1   TIP   794      29.880  10.684  -6.644
ATOM   4734 H2   TIP   794      30.514  12.022  -6.328
ATOM   4735 O    TIP   795       1.702 -26.354  -3.018
ATOM   4736 H1   TIP   795       1.033 -25.857  -3.490
ATOM   4737 H2   TIP   795       1.616 -27.248  -3.349
ATOM   4738 O    TIP   796      17.076  13.929 -30.541
ATOM   4739 H1   TIP   796      17.722  13.658 -29.889
ATOM   4740 H2   TIP   796      16.324  14.223 -30.027
ATOM   4741 O    TIP   797       5.243   8.196   2.386
ATOM   4742 H1   TIP   797       5.426   9.078   2.062
ATOM   4743 H2   TIP   797       5.173   8.298   3.335
ATOM   4744 O    TIP   798       5.672 -17.178   3.297
ATOM   4745 H1   TIP   798       6.447 -17.070   3.848
ATOM   4746 H2   TIP   798       5.373 -18.070   3.473
ATOM   4747 O    TIP   799     -21.992  -8.737  -4.160
ATOM   4748 H1   TIP   799     -22.661  -8.055  -4.102
ATOM   4749 H2   TIP   799     -21.256  -8.313  -4.601
ATOM   4750 O    TIP   800      21.697   8.740 -10.496
ATOM   4751 H1   TIP   800      21.950   7.944 -10.964
ATOM   4752 H2   TIP   800      20.937   9.069 -10.975
ATOM   4753 O    TIP   801      -8.732   8.023  10.841
ATOM   4754 H1   TIP   801      -8.107   8.295  11.513
ATOM   4755 H2   TIP   801      -9.564   8.407  11.117
ATOM   4756 O    TIP   802      -2.545  11.523 -15.220
ATOM   4757 H1   TIP   802      -3.403  11.208 -14.936
ATOM   4758 H2   TIP   802      -2.422  11.139 -16.087
ATOM   4759 O    TIP   803     -19.354 -19.727   1.592
ATOM   4760 H1   TIP   803     -20.260 -19.547   1.340
ATOM   4761 H2   TIP   803     -19.344 -19.621   2.543
ATOM   4762 O    TIP   804      -5.391   8.012  -1.074
ATOM   4763 H1   TIP   804      -6.306   7.995  -0.796
ATOM   4764 H2   TIP   804      -5.343   7.375  -1.786
ATOM   4765 O    TIP   805      -1.119   0.989   6.299
ATOM   4766 H1   TIP   805      -1.531   1.562   5.652
ATOM   4767 H2   TIP   805      -1.670   1.071   7.077
ATOM   4768 O    TIP   806       7.289 -15.961  11.628
ATOM   4769 H1   TIP   806       7.526 -16.122  10.715
ATOM   4770 H2   TIP   806       6.995 -15.050  11.643
ATOM   4771 O    TIP   807       8.387  11.417   3.509
ATOM   4772 H1   TIP   807       7.480  11.652   3.703
ATOM   4773 H2   TIP   807       8.585  11.875   2.692
ATOM   4774 O    TIP   808       4.329   1.686 -21.810
ATOM   4775 H1   TIP   808       4.234   2.006 -22.707
ATOM   4776 H2   TIP   808       5.275   1.629 -21.675
ATOM   4777 O    TIP   809       1.101 -18.997 -23.422
ATOM   4778 H1   TIP   809       1.389 -19.235 -22.541
ATOM   4779 H2   TIP   809       0.410 -19.626 -23.628
ATOM   4780 O    TIP   810      -0.304 -25.982 -22.598
ATOM   4781 H1   TIP   810      -0.674 -26.760 -23.016
ATOM   4782 H2   TIP   810       0.528 -26.280 -22.231
ATOM   4783 O    TIP   811      14.372   4.427  -3.339
ATOM   4784 H1   TIP   811      14.739   3.544  -3.338
ATOM   4785 H2   TIP   811      13.788   4.445  -4.097
ATOM   4786 O    TIP   812       7.399 -22.670 -20.307
ATOM   4787 H1   TIP   812       7.160 -21.809 -20.650
ATOM   4788 H2   TIP   812       7.226 -22.611 -19.367
ATOM   4789 O    TIP   813      16.453  16.977 -21.194
ATOM   4790 H1   TIP   813      16.369  17.296 -22.092
ATOM   4791 H2   TIP   813      15.579  17.085 -20.818
ATOM   4792 O    TIP   814     -18.775 -28.800 -11.900
ATOM   4793 H1   TIP   814     -19.202 -28.811 -11.044
ATOM   4794 H2   TIP   814     -18.137 -28.090 -11.842
ATOM   4795 O    TIP   815      18.910   0.965 -16.459
ATOM   4796 H1   TIP   815      18.375   1.647 -16.864
ATOM   4797 H2   TIP   815      18.330   0.553 -15.818
ATOM   4798 O    TIP   816      16.217 -14.019   1.307
ATOM   4799 H1   TIP   816      16.749 -14.801   1.160
ATOM   4800 H2   TIP   816      15.446 -14.337   1.776
ATOM   4801 O    TIP   817       4.222 -27.933 -19.703
ATOM   4802 H1   TIP   817       5.053 -28.191 -19.304
ATOM   4803 H2   TIP   817       4.372 -28.014 -20.644
ATOM   4804 O    TIP   818      11.475 -24.702  -4.710
ATOM   4805 H1   TIP   818      11.184 -25.590  -4.920
ATOM   4806 H2   TIP   818      10.676 -24.175  -4.737
ATOM   4807 O    TIP   819      21.014  30.406  -8.449
ATOM   4808 H1   TIP   819      20.195  30.399  -8.945
ATOM   4809 H2   TIP   819      20.970  31.205  -7.924
ATOM   4810 O    TIP   820     -12.927   4.131   8.151
ATOM   4811 H1   TIP   820     -12.413   4.901   7.904
ATOM   4812 H2   TIP   820     -12.545   3.843   8.980
ATOM   4813 O    TIP   821     -13.539 -24.888   1.648
ATOM   4814 H1   TIP   821     -14.493 -24.823   1.616
ATOM   4815 H2   TIP   821     -13.253 -24.053   2.019
ATOM   4816 O    TIP   822      -4.000   9.926  -2.672
ATOM   4817 H1   TIP   822      -4.139   9.529  -3.532
ATOM   4818 H2   TIP   822      -4.428   9.328  -2.059
ATOM   4819 O    TIP   823     -14.382   9.220   0.830
ATOM   4820 H1   TIP   823     -13.951   9.498   0.022
ATOM   4821 H2   TIP   823     -14.810  10.010   1.158
ATOM   4822 O    TIP   824      -6.740  24.626 -12.107
ATOM   4823 H1   TIP   824      -6.425  24.542 -13.007
ATOM   4824 H2   TIP   824      -7.639  24.299 -12.135
ATOM   4825 O    TIP   825       1.628  22.109  -6.742
ATOM   4826 H1   TIP   825       2.284  21.837  -6.101
ATOM   4827 H2   TIP   825       0.811  21.723  -6.428
ATOM   4828 O    TIP   826     -23.686 -25.844 -15.241
ATOM   4829 H1   TIP   826     -23.725 -26.397 -16.021
ATOM   4830 H2   TIP   826     -23.748 -26.457 -14.508
ATOM   4831 O    TIP   827     -24.716  -3.683 -20.452
ATOM   4832 H1   TIP   827     -23.775  -3.788 -20.314
ATOM   4833 H2   TIP   827     -24.992  -4.502 -20.864
ATOM   4834 O    TIP   828      11.447   3.076 -19.644
ATOM   4835 H1   TIP   828      11.339   3.848 -19.088
ATOM   4836 H2   TIP   828      10.581   2.930 -20.024
ATOM   4837 O    TIP   829      -2.404  20.444  -4.878
ATOM   4838 H1   TIP   829      -2.566  19.874  -4.127
ATOM   4839 H2   TIP   829      -3.259  20.537  -5.298
ATOM   4840 O    TIP   830       4.772  16.758 -21.204
ATOM   4841 H1   TIP   830       4.762  17.356 -20.457
ATOM   4842 H2   TIP   830       3.951  16.935 -21.664
ATOM   4843 O    TIP   831     -18.841 -27.186  -5.027
ATOM   4844 H1   TIP   831     -19.609 -27.665  -5.339
ATOM   4845 H2   TIP   831     -18.718 -27.489  -4.128
ATOM   4846 O    TIP   832      10.160 -23.922   3.270
ATOM   4847 H1   TIP   832      10.490 -24.509   2.590
ATOM   4848 H2   TIP   832       9.209 -23.944   3.166
ATOM   4849 O    TIP   833     -16.923 -24.489 -20.296
ATOM   4850 H1   TIP   833     -17.583 -25.180 -20.344
ATOM   4851 H2   TIP   833     -16.184 -24.893 -19.841
ATOM   4852 O    TIP   834      14.633  -3.627 -23.839
ATOM   4853 H1   TIP   834      14.722  -4.208 -24.594
ATOM   4854 H2   TIP   834      13.705  -3.669 -23.611
ATOM   4855 O    TIP   835      15.572  13.472  -8.407
ATOM   4856 H1   TIP   835      16.502  13.659  -8.531
ATOM   4857 H2   TIP   835      15.169  14.330  -8.277
ATOM   4858 O    TIP   836     -15.014 -26.781 -13.480
ATOM   4859 H1   TIP   836     -14.926 -26.050 -14.092
ATOM   4860 H2   TIP   836     -15.926 -26.744 -13.191
ATOM   4861 O    TIP   837       6.931 -14.122 -20.405
ATOM   4862 H1   TIP   837       7.382 -14.548 -21.133
ATOM   4863 H2   TIP   837       7.490 -13.379 -20.177
ATOM   4864 O    TIP   838       7.218  25.943 -14.639
ATOM   4865 H1   TIP   838       6.743  25.504 -15.344
ATOM   4866 H2   TIP   838       7.655  25.235 -14.166
ATOM   4867 O    TIP   839      27.066 -14.146   3.415
ATOM   4868 H1   TIP   839      27.388 -14.336   2.534
ATOM   4869 H2   TIP   839      27.205 -13.206   3.524
ATOM   4870 O    TIP   840     -19.063   7.688   2.029
ATOM   4871 H1   TIP   840     -19.470   7.547   2.884
ATOM   4872 H2   TIP   840     -19.705   8.200   1.538
ATOM   4873 O    TIP   841      -1.802  -9.670 -30.929
ATOM   4874 H1   TIP   841      -2.508  -9.414 -30.336
ATOM   4875 H2   TIP   841      -1.499 -10.514 -30.593
ATOM   4876 O    TIP   842       5.425  -3.622   5.251
ATOM   4877 H1   TIP   842       6.083  -2.995   5.553
ATOM   4878 H2   TIP   842       5.731  -4.467   5.579
ATOM   4879 O    TIP   843     -11.883   7.931 -17.094
ATOM   4880 H1   TIP   843     -12.818   7.914 -16.892
ATOM   4881 H2   TIP   843     -11.450   7.826 -16.247
ATOM   4882 O    TIP   844     -10.127   3.736   6.263
ATOM   4883 H1   TIP   844      -9.378   4.329   6.200
ATOM   4884 H2   TIP   844     -10.028   3.315   7.117
ATOM   4885 O    TIP   845      13.615   1.932   8.890
ATOM   4886 H1   TIP   845      12.684   1.839   8.688
ATOM   4887 H2   TIP   845      13.821   2.838   8.663
ATOM   4888 O    TIP   846      -6.201  13.617  -8.171
ATOM   4889 H1   TIP   846      -5.802  13.675  -7.303
ATOM   4890 H2   TIP   846      -5.564  14.026  -8.756
ATOM   4891 O    TIP   847       1.603 -15.368   6.754
ATOM   4892 H1   TIP   847       1.541 -14.419   6.855
ATOM   4893 H2   TIP   847       0.949 -15.582   6.089
ATOM   4894 O    TIP   848      30.812 -13.483  -6.836
ATOM   4895 H1   TIP   848      31.314 -13.821  -7.577
ATOM   4896 H2   TIP   848      31.152 -12.599  -6.699
ATOM   4897 O    TIP   849      16.889  -6.842 -18.940
ATOM   4898 H1   TIP   849      17.574  -6.200 -18.752
ATOM   4899 H2   TIP   849      16.843  -6.871 -19.896
ATOM   4900 O    TIP   850      -8.012   6.645  13.561
ATOM   4901 H1   TIP   850      -8.764   6.057  13.491
ATOM   4902 H2   TIP   850      -7.555   6.551  12.726
ATOM   4903 O    TIP   851      20.959  -5.531 -18.180
ATOM   4904 H1   TIP   851      20.150  -5.283 -18.627
ATOM   4905 H2   TIP   851      21.473  -5.985 -18.847
ATOM   4906 O    TIP   852       9.310 -12.476 -30.631
ATOM   4907 H1   TIP   852       8.564 -11.900 -30.800
ATOM   4908 H2   TIP   852       9.512 -12.864 -31.483
ATOM   4909 O    TIP   853      -6.616   2.861  12.209
ATOM   4910 H1   TIP   853      -6.313   3.768  12.251
ATOM   4911 H2   TIP   853      -5.891   2.383  11.806
ATOM   4912 O    TIP   854      18.729  10.326  30.559
ATOM   4913 H1   TIP   854      18.240  10.905  29.975
ATOM   4914 H2   TIP   854      19.364  10.899  30.989
ATOM   4915 O    TIP   855      -7.895  28.621  -8.773
ATOM   4916 H1   TIP   855      -7.306  27.985  -9.177
ATOM   4917 H2   TIP   855      -8.713  28.143  -8.642
ATOM   4918 O    TIP   856      20.884  -5.271  -5.022
ATOM   4919 H1   TIP   856      21.772  -4.953  -5.183
ATOM   4920 H2   TIP   856      20.474  -5.288  -5.886
ATOM   4921 O    TIP   857     -17.866  -4.502   0.461
ATOM   4922 H1   TIP   857     -17.094  -4.746  -0.050
ATOM   4923 H2   TIP   857     -17.942  -3.555   0.344
ATOM   4924 O    TIP   858       2.924  27.169 -26.245
ATOM   4925 H1   TIP   858       2.267  27.320 -26.925
ATOM   4926 H2   TIP   858       2.575  27.611 -25.471
ATOM   4927 O    TIP   859     -25.041  -9.666 -17.360
ATOM   4928 H1   TIP   859     -24.942  -9.732 -16.410
ATOM   4929 H2   TIP   859     -24.834 -10.542 -17.685
ATOM   4930 O    TIP   860     -13.480 -23.331 -22.934
ATOM   4931 H1   TIP   860     -14.093 -23.752 -23.537
ATOM   4932 H2   TIP   860     -13.507 -22.404 -23.172
ATOM   4933 O    TIP   861     -17.051 -28.641 -26.960
ATOM   4934 H1   TIP   861     -16.737 -28.971 -26.119
ATOM   4935 H2   TIP   861     -16.805 -27.716 -26.963
ATOM   4936 O    TIP   862      20.448   7.485 -15.534
ATOM   4937 H1   TIP   862      19.710   7.275 -16.105
ATOM   4938 H2   TIP   862      20.926   6.661 -15.445
ATOM   4939 O    TIP   863     -13.298 -18.480 -20.729
ATOM   4940 H1   TIP   863     -14.108 -18.907 -20.451
ATOM   4941 H2   TIP   863     -13.116 -17.840 -20.042
ATOM   4942 O    TIP   864     -26.471   9.715 -12.054
ATOM   4943 H1   TIP   864     -27.171   9.313 -12.568
ATOM   4944 H2   TIP   864     -26.913  10.077 -11.287
ATOM   4945 O    TIP   865      -8.454   0.188   3.430
ATOM   4946 H1   TIP   865      -8.617  -0.737   3.613
ATOM   4947 H2   TIP   865      -9.251   0.491   2.996
ATOM   4948 O    TIP   866      21.584 -19.844   6.848
ATOM   4949 H1   TIP   866      21.490 -20.789   6.732
ATOM   4950 H2   TIP   866      22.528 -19.690   6.813
ATOM   4951 O    TIP   867      -8.617 -19.306   4.293
ATOM   4952 H1   TIP   867      -8.198 -19.938   3.709
ATOM   4953 H2   TIP   867      -9.442 -19.720   4.543
ATOM   4954 O    TIP   868      -9.164   4.257 -22.169
ATOM   4955 H1   TIP   868      -9.206   4.557 -21.261
ATOM   4956 H2   TIP   868      -9.749   3.499 -22.198
ATOM   4957 O    TIP   869      13.211  14.148 -18.549
ATOM   4958 H1   TIP   869      12.522  13.534 -18.804
ATOM   4959 H2   TIP   869      13.874  14.063 -19.234
ATOM   4960 O    TIP   870      -9.024   8.207 -18.740
ATOM   4961 H1   TIP   870      -8.715   8.000 -17.858
ATOM   4962 H2   TIP   870      -8.570   7.583 -19.306
ATOM   4963 O    TIP   871     -11.539 -12.659   4.272
ATOM   4964 H1   TIP   871     -11.083 -13.326   3.759
ATOM   4965 H2   TIP   871     -12.129 -13.155   4.839
ATOM   4966 O    TIP   872      14.922  -5.217 -25.839
ATOM   4967 H1   TIP   872      14.253  -5.718 -25.372
ATOM   4968 H2   TIP   872      14.922  -5.582 -26.723
ATOM   4969 O    TIP   873      -9.921   9.016 -21.393
ATOM   4970 H1   TIP   873     -10.364   8.222 -21.094
ATOM   4971 H2   TIP   873      -9.384   8.728 -22.131
ATOM   4972 O    TIP   874     -29.812 -18.702  -3.187
ATOM   4973 H1   TIP   874     -29.090 -18.524  -3.788
ATOM   4974 H2   TIP   874     -30.103 -17.838  -2.897
ATOM   4975 O    TIP   875      20.796 -19.414 -15.256
ATOM   4976 H1   TIP   875      21.263 -19.789 -16.003
ATOM   4977 H2   TIP   875      19.982 -19.915 -15.205
ATOM   4978 O    TIP   876     -26.096  -1.084 -19.533
ATOM   4979 H1   TIP   876     -25.372  -0.632 -19.100
ATOM   4980 H2   TIP   876     -25.824  -2.001 -19.563
ATOM   4981 O    TIP   877      22.692  -8.152 -11.237
ATOM   4982 H1   TIP   877      23.353  -7.673 -11.737
ATOM   4983 H2   TIP   877      22.825  -7.871 -10.332
ATOM   4984 O    TIP   878     -11.754 -30.279  -5.388
ATOM   4985 H1   TIP   878     -11.821 -31.230  -5.307
ATOM   4986 H2   TIP   878     -10.819 -30.095  -5.303
ATOM   4987 O    TIP   879       0.247  -8.450   9.585
ATOM   4988 H1   TIP   879      -0.111  -7.627   9.916
ATOM   4989 H2   TIP   879       0.816  -8.191   8.861
ATOM   4990 O    TIP   880     -17.232   5.199  -6.198
ATOM   4991 H1   TIP   880     -17.957   4.576  -6.219
ATOM   4992 H2   TIP   880     -17.651   6.052  -6.082
ATOM   4993 O    TIP   881     -18.101 -22.850   3.748
ATOM   4994 H1   TIP   881     -18.367 -23.061   2.853
ATOM   4995 H2   TIP   881     -18.915 -22.861   4.250
ATOM   4996 O    TIP   882     -16.630 -16.012 -28.334
ATOM   4997 H1   TIP   882     -17.171 -16.477 -27.696
ATOM   4998 H2   TIP   882     -16.120 -16.698 -28.763
ATOM   4999 O    TIP   883      -3.803 -28.027 -13.583
ATOM   5000 H1   TIP   883      -4.728 -27.983 -13.343
ATOM   5001 H2   TIP   883      -3.804 -28.325 -14.493
ATOM   5002 O    TIP   884      25.409  -2.050 -14.281
ATOM   5003 H1   TIP   884      24.502  -1.936 -14.562
ATOM   5004 H2   TIP   884      25.355  -2.629 -13.521
ATOM   5005 O    TIP   885      12.933  -9.551   5.806
ATOM   5006 H1   TIP   885      12.200 -10.097   6.089
ATOM   5007 H2   TIP   885      13.647 -10.168   5.650
ATOM   5008 O    TIP   886      -5.144 -22.096 -29.060
ATOM   5009 H1   TIP   886      -5.450 -21.699 -28.245
ATOM   5010 H2   TIP   886      -4.190 -22.023 -29.020
ATOM   5011 O    TIP   887       4.039 -17.104  10.671
ATOM   5012 H1   TIP   887       3.264 -17.353  10.169
ATOM   5013 H2   TIP   887       3.963 -16.156  10.779
ATOM   5014 O    TIP   888     -27.209   7.574 -21.955
ATOM   5015 H1   TIP   888     -26.325   7.329 -22.228
ATOM   5016 H2   TIP   888     -27.218   7.426 -21.009
ATOM   5017 O    TIP   889     -21.315 -14.940  -2.376
ATOM   5018 H1   TIP   889     -20.995 -15.839  -2.442
ATOM   5019 H2   TIP   889     -21.727 -14.768  -3.222
ATOM   5020 O    TIP   890     -12.455 -10.497   6.233
ATOM   5021 H1   TIP   890     -12.201  -9.665   5.834
ATOM   5022 H2   TIP   890     -11.909 -10.566   7.015
ATOM   5023 O    TIP   891      -1.070 -14.601 -25.482
ATOM   5024 H1   TIP   891      -1.376 -14.659 -24.577
ATOM   5025 H2   TIP   891      -0.146 -14.361 -25.408
ATOM   5026 O    TIP   892     -13.043  -5.028   2.843
ATOM   5027 H1   TIP   892     -13.113  -4.191   2.384
ATOM   5028 H2   TIP   892     -13.946  -5.337   2.919
ATOM   5029 O    TIP   893     -26.665  -3.993  -1.063
ATOM   5030 H1   TIP   893     -27.118  -4.835  -1.099
ATOM   5031 H2   TIP   893     -27.300  -3.363  -1.405
ATOM   5032 O    TIP   894     -21.785 -22.368 -18.483
ATOM   5033 H1   TIP   894     -20.899 -22.726 -18.535
ATOM   5034 H2   TIP   894     -21.792 -21.860 -17.672
ATOM   5035 O    TIP   895     -13.969   1.912   7.032
ATOM   5036 H1   TIP   895     -13.089   1.713   6.713
ATOM   5037 H2   TIP   895     -13.861   2.704   7.558
ATOM   5038 O    TIP   896       0.190 -21.558   2.087
ATOM   5039 H1   TIP   896       0.223 -22.512   2.148
ATOM   5040 H2   TIP   896      -0.266 -21.385   1.263
ATOM   5041 O    TIP   897      -8.279   0.368 -26.542
ATOM   5042 H1   TIP   897      -7.592   0.624 -25.928
ATOM   5043 H2   TIP   897      -8.943  -0.056 -25.998
ATOM   5044 O    TIP   898       0.360  20.527  -4.848
ATOM   5045 H1   TIP   898       0.813  19.714  -4.625
ATOM   5046 H2   TIP   898      -0.549  20.265  -4.992
ATOM   5047 O    TIP   899      26.770 -18.729  -8.553
ATOM   5048 H1   TIP   899      27.175 -19.462  -9.016
ATOM   5049 H2   TIP   899      27.009 -17.958  -9.067
ATOM   5050 O    TIP   900       9.661  -7.011   8.831
ATOM   5051 H1   TIP   900       9.279  -6.151   9.008
ATOM   5052 H2   TIP   900      10.015  -6.939   7.945
ATOM   5053 O    TIP   901      18.520  -8.334   4.697
ATOM   5054 H1   TIP   901      19.313  -8.845   4.860
ATOM   5055 H2   TIP   901      18.132  -8.735   3.920
ATOM   5056 O    TIP   902      -7.548   0.888   5.863
ATOM   5057 H1   TIP   902      -7.619   0.527   4.980
ATOM   5058 H2   TIP   902      -7.622   0.129   6.441
ATOM   5059 O    TIP   903     -19.064 -19.761  -3.739
ATOM   5060 H1   TIP   903     -18.371 -20.390  -3.940
ATOM   5061 H2   TIP   903     -18.599 -18.974  -3.455
ATOM   5062 O    TIP   904      17.902  -7.025  -5.394
ATOM   5063 H1   TIP   904      17.438  -7.293  -6.187
ATOM   5064 H2   TIP   904      18.377  -7.808  -5.116
ATOM   5065 O    TIP   905       1.751 -23.304 -23.034
ATOM   5066 H1   TIP   905       2.401 -23.464 -22.349
ATOM   5067 H2   TIP   905       0.981 -22.984 -22.565
ATOM   5068 O    TIP   906     -15.517  10.911 -11.608
ATOM   5069 H1   TIP   906     -15.359   9.987 -11.804
ATOM   5070 H2   TIP   906     -14.675  11.237 -11.291
ATOM   5071 O    TIP   907      -1.648  -1.169  10.303
ATOM   5072 H1   TIP   907      -1.551  -0.273  10.624
ATOM   5073 H2   TIP   907      -1.135  -1.700  10.912
ATOM   5074 O    TIP   908      -9.735  -0.701 -24.427
ATOM   5075 H1   TIP   908      -9.020  -1.336 -24.380
ATOM   5076 H2   TIP   908      -9.879  -0.433 -23.520
ATOM   5077 O    TIP   909      -9.629  -8.637   9.540
ATOM   5078 H1   TIP   909     -10.078  -8.099   8.888
ATOM   5079 H2   TIP   909      -9.074  -8.021  10.019
ATOM   5080 O    TIP   910     -18.194  11.728 -17.113
ATOM   5081 H1   TIP   910     -18.878  11.965 -16.487
ATOM   5082 H2   TIP   910     -17.388  12.076 -16.732
ATOM   5083 O    TIP   911     -15.354 -17.699 -25.803
ATOM   5084 H1   TIP   911     -15.113 -16.828 -25.487
ATOM   5085 H2   TIP   911     -16.255 -17.602 -26.111
ATOM   5086 O    TIP   912      -3.892 -19.202 -21.976
ATOM   5087 H1   TIP   912      -4.013 -19.495 -22.879
ATOM   5088 H2   TIP   912      -3.184 -19.750 -21.638
ATOM   5089 O    TIP   913      24.725 -12.402 -20.530
ATOM   5090 H1   TIP   913      25.506 -12.309 -21.075
ATOM   5091 H2   TIP   913      24.387 -13.273 -20.740
ATOM   5092 O    TIP   914      -7.787  26.426 -19.277
ATOM   5093 H1   TIP   914      -6.834  26.515 -19.287
ATOM   5094 H2   TIP   914      -8.040  26.661 -18.385
ATOM   5095 O    TIP   915      -2.192  15.569   0.032
ATOM   5096 H1   TIP   915      -2.294  14.646   0.263
ATOM   5097 H2   TIP   915      -1.247  15.693  -0.051
ATOM   5098 O    TIP   916      17.935  -2.705  -0.732
ATOM   5099 H1   TIP   916      17.029  -2.776  -1.033
ATOM   5100 H2   TIP   916      17.872  -2.273   0.120
ATOM   5101 O    TIP   917      10.222   8.606   9.536
ATOM   5102 H1   TIP   917       9.859   8.818  10.396
ATOM   5103 H2   TIP   917      10.815   9.331   9.340
ATOM   5104 O    TIP   918     -19.056 -22.609  -4.443
ATOM   5105 H1   TIP   918     -18.224 -22.280  -4.783
ATOM   5106 H2   TIP   918     -19.719 -22.216  -5.010
ATOM   5107 O    TIP   919      21.888 -17.986  -4.611
ATOM   5108 H1   TIP   919      21.788 -17.222  -4.044
ATOM   5109 H2   TIP   919      22.585 -17.744  -5.221
ATOM   5110 O    TIP   920      10.501 -10.670   6.075
ATOM   5111 H1   TIP   920       9.695 -10.953   5.643
ATOM   5112 H2   TIP   920      10.205 -10.231   6.872
ATOM   5113 O    TIP   921       1.609  -6.354   4.685
ATOM   5114 H1   TIP   921       1.980  -6.586   3.834
ATOM   5115 H2   TIP   921       1.911  -5.461   4.845
ATOM   5116 O    TIP   922     -27.054 -19.953  -0.007
ATOM   5117 H1   TIP   922     -26.640 -19.521  -0.754
ATOM   5118 H2   TIP   922     -26.324 -20.299   0.506
ATOM   5119 O    TIP   923      12.022 -28.867 -15.712
ATOM   5120 H1   TIP   923      12.296 -27.976 -15.927
ATOM   5121 H2   TIP   923      11.728 -28.816 -14.803
ATOM   5122 O    TIP   924       6.435 -27.883 -15.833
ATOM   5123 H1   TIP   924       5.785 -28.025 -15.145
ATOM   5124 H2   TIP   924       7.275 -28.068 -15.412
ATOM   5125 O    TIP   925       6.436  18.039  -5.956
ATOM   5126 H1   TIP   925       6.898  18.865  -6.100
ATOM   5127 H2   TIP   925       6.630  17.515  -6.732
ATOM   5128 O    TIP   926      13.795 -24.339 -24.882
ATOM   5129 H1   TIP   926      13.569 -25.143 -24.414
ATOM   5130 H2   TIP   926      14.636 -24.073 -24.511
ATOM   5131 O    TIP   927     -23.869 -12.825 -15.548
ATOM   5132 H1   TIP   927     -24.078 -12.686 -16.471
ATOM   5133 H2   TIP   927     -23.209 -13.518 -15.552
ATOM   5134 O    TIP   928      10.061 -27.255  -4.595
ATOM   5135 H1   TIP   928       9.145 -27.529  -4.564
ATOM   5136 H2   TIP   928      10.559 -28.064  -4.483
ATOM   5137 O    TIP   929     -16.378 -10.854   1.305
ATOM   5138 H1   TIP   929     -17.180 -10.929   1.821
ATOM   5139 H2   TIP   929     -15.835 -11.587   1.596
ATOM   5140 O    TIP   930      23.157 -24.323  -8.918
ATOM   5141 H1   TIP   930      23.511 -24.253  -8.031
ATOM   5142 H2   TIP   930      22.443 -23.686  -8.942
ATOM   5143 O    TIP   931      -1.389 -25.365   4.528
ATOM   5144 H1   TIP   931      -2.337 -25.358   4.399
ATOM   5145 H2   TIP   931      -1.180 -24.478   4.821
ATOM   5146 O    TIP   932      15.931   8.952  -8.459
ATOM   5147 H1   TIP   932      16.157   9.219  -9.349
ATOM   5148 H2   TIP   932      15.634   9.757  -8.034
ATOM   5149 O    TIP   933      25.953 -25.785   1.334
ATOM   5150 H1   TIP   933      26.101 -24.862   1.538
ATOM   5151 H2   TIP   933      26.702 -26.240   1.719
ATOM   5152 O    TIP   934       7.283  21.445   1.064
ATOM   5153 H1   TIP   934       6.595  21.763   0.480
ATOM   5154 H2   TIP   934       7.336  20.506   0.884
ATOM   5155 O    TIP   935      22.839   8.676 -15.159
ATOM   5156 H1   TIP   935      22.002   8.216 -15.104
ATOM   5157 H2   TIP   935      23.056   8.670 -16.091
ATOM   5158 O    TIP   936     -23.084  16.052 -12.972
ATOM   5159 H1   TIP   936     -23.676  16.446 -12.331
ATOM   5160 H2   TIP   936     -23.634  15.444 -13.465
ATOM   5161 O    TIP   937      20.913  -0.089  -5.528
ATOM   5162 H1   TIP   937      21.656  -0.426  -5.027
ATOM   5163 H2   TIP   937      21.150   0.816  -5.730
ATOM   5164 O    TIP   938      16.632 -22.334 -18.168
ATOM   5165 H1   TIP   938      16.204 -22.077 -17.352
ATOM   5166 H2   TIP   938      16.231 -21.778 -18.836
ATOM   5167 O    TIP   939      12.971 -15.582  14.086
ATOM   5168 H1   TIP   939      12.106 -15.758  14.456
ATOM   5169 H2   TIP   939      13.029 -14.627  14.056
ATOM   5170 O    TIP   940     -23.372  -8.835 -21.523
ATOM   5171 H1   TIP   940     -24.256  -9.198 -21.575
ATOM   5172 H2   TIP   940     -23.200  -8.495 -22.401
ATOM   5173 O    TIP   941     -18.649  10.992  -9.109
ATOM   5174 H1   TIP   941     -19.304  10.768  -9.770
ATOM   5175 H2   TIP   941     -18.783  10.351  -8.410
ATOM   5176 O    TIP   942      14.583  -1.772   6.569
ATOM   5177 H1   TIP   942      15.078  -1.989   7.359
ATOM   5178 H2   TIP   942      13.669  -1.922   6.809
ATOM   5179 O    TIP   943      19.800  -7.637 -27.643
ATOM   5180 H1   TIP   943      20.199  -8.474 -27.882
ATOM   5181 H2   TIP   943      19.314  -7.371 -28.423
ATOM   5182 O    TIP   944      11.847   8.824   5.580
ATOM   5183 H1   TIP   944      10.948   8.748   5.898
ATOM   5184 H2   TIP   944      11.803   9.485   4.889
ATOM   5185 O    TIP   945      -2.019 -20.905 -21.336
ATOM   5186 H1   TIP   945      -2.596 -21.497 -20.853
ATOM   5187 H2   TIP   945      -1.176 -21.358 -21.361
ATOM   5188 O    TIP   946     -11.659  28.104 -26.003
ATOM   5189 H1   TIP   946     -11.286  28.705 -25.359
ATOM   5190 H2   TIP   946     -12.059  28.673 -26.661
ATOM   5191 O    TIP   947       4.613  -1.395 -21.148
ATOM   5192 H1   TIP   947       5.440  -1.084 -20.780
ATOM   5193 H2   TIP   947       4.013  -0.656 -21.050
ATOM   5194 O    TIP   948     -11.155  10.350 -18.283
ATOM   5195 H1   TIP   948     -10.686   9.516 -18.260
ATOM   5196 H2   TIP   948     -11.895  10.226 -17.689
ATOM   5197 O    TIP   949      -6.269   1.013 -24.136
ATOM   5198 H1   TIP   949      -6.756   1.469 -23.450
ATOM   5199 H2   TIP   949      -5.903   0.244 -23.701
ATOM   5200 O    TIP   950      28.581   1.895  -6.971
ATOM   5201 H1   TIP   950      27.973   2.455  -7.453
ATOM   5202 H2   TIP   950      29.365   1.864  -7.519
ATOM   5203 O    TIP   951      21.546   1.089 -17.322
ATOM   5204 H1   TIP   951      21.466   1.250 -18.262
ATOM   5205 H2   TIP   951      20.643   1.010 -17.014
ATOM   5206 O    TIP   952      28.963 -13.960 -13.040
ATOM   5207 H1   TIP   952      29.609 -13.699 -13.695
ATOM   5208 H2   TIP   952      29.028 -13.291 -12.358
ATOM   5209 O    TIP   953      27.931   6.377 -22.529
ATOM   5210 H1   TIP   953      27.267   5.702 -22.387
ATOM   5211 H2   TIP   953      27.463   7.086 -22.969
ATOM   5212 O    TIP   954      10.807  21.893  -5.975
ATOM   5213 H1   TIP   954       9.899  21.827  -6.272
ATOM   5214 H2   TIP   954      11.134  22.696  -6.379
ATOM   5215 O    TIP   955      20.162 -22.975   9.764
ATOM   5216 H1   TIP   955      20.354 -23.909   9.678
ATOM   5217 H2   TIP   955      19.224 -22.938   9.952
ATOM   5218 O    TIP   956      22.491 -12.638 -17.273
ATOM   5219 H1   TIP   956      22.837 -12.048 -17.943
ATOM   5220 H2   TIP   956      22.303 -12.070 -16.526
ATOM   5221 O    TIP   957     -10.060 -22.977  24.521
ATOM   5222 H1   TIP   957      -9.116 -22.917  24.377
ATOM   5223 H2   TIP   957     -10.236 -22.356  25.226
ATOM   5224 O    TIP   958      17.872  15.069 -19.682
ATOM   5225 H1   TIP   958      17.715  15.369 -18.787
ATOM   5226 H2   TIP   958      17.530  15.772 -20.235
ATOM   5227 O    TIP   959     -21.032   0.343 -15.491
ATOM   5228 H1   TIP   959     -21.759   0.526 -14.897
ATOM   5229 H2   TIP   959     -20.659  -0.477 -15.169
ATOM   5230 O    TIP   960      -7.191 -23.763   3.448
ATOM   5231 H1   TIP   960      -6.815 -23.345   4.222
ATOM   5232 H2   TIP   960      -7.682 -23.067   3.012
ATOM   5233 O    TIP   961      -2.437   7.152 -26.318
ATOM   5234 H1   TIP   961      -2.853   7.612 -27.046
ATOM   5235 H2   TIP   961      -2.907   7.455 -25.541
ATOM   5236 O    TIP   962     -14.962 -17.030   7.314
ATOM   5237 H1   TIP   962     -15.223 -17.086   8.233
ATOM   5238 H2   TIP   962     -14.196 -17.600   7.247
ATOM   5239 O    TIP   963     -12.796  28.481 -22.639
ATOM   5240 H1   TIP   963     -12.956  29.375 -22.337
ATOM   5241 H2   TIP   963     -13.259  27.929 -22.010
ATOM   5242 O    TIP   964     -17.224 -15.278   1.315
ATOM   5243 H1   TIP   964     -17.742 -16.080   1.244
ATOM   5244 H2   TIP   964     -17.389 -14.812   0.495
ATOM   5245 O    TIP   965      13.517  17.654 -17.298
ATOM   5246 H1   TIP   965      12.783  18.241 -17.477
ATOM   5247 H2   TIP   965      13.900  17.986 -16.486
ATOM   5248 O    TIP   966       0.392 -11.950 -24.129
ATOM   5249 H1   TIP   966       1.281 -11.781 -23.819
ATOM   5250 H2   TIP   966      -0.125 -12.057 -23.330
ATOM   5251 O    TIP   967     -16.470 -13.720 -19.490
ATOM   5252 H1   TIP   967     -16.033 -13.819 -20.336
ATOM   5253 H2   TIP   967     -16.292 -14.540 -19.030
ATOM   5254 O    TIP   968     -24.230   3.480  -7.541
ATOM   5255 H1   TIP   968     -24.378   4.414  -7.395
ATOM   5256 H2   TIP   968     -24.954   3.206  -8.103
ATOM   5257 O    TIP   969      10.827  -1.350 -23.147
ATOM   5258 H1   TIP   969      10.651  -0.649 -22.519
ATOM   5259 H2   TIP   969       9.972  -1.554 -23.525
ATOM   5260 O    TIP   970      17.012  10.519 -22.757
ATOM   5261 H1   TIP   970      16.472  10.595 -21.971
ATOM   5262 H2   TIP   970      16.386  10.389 -23.468
ATOM   5263 O    TIP   971      19.012  25.491  -4.150
ATOM   5264 H1   TIP   971      19.583  24.784  -4.449
ATOM   5265 H2   TIP   971      18.581  25.139  -3.372
ATOM   5266 O    TIP   972      -5.397   2.642 -19.574
ATOM   5267 H1   TIP   972      -5.561   2.274 -18.707
ATOM   5268 H2   TIP   972      -5.612   3.570 -19.486
ATOM   5269 O    TIP   973      20.436  -8.049  -3.102
ATOM   5270 H1   TIP   973      21.345  -7.997  -3.396
ATOM   5271 H2   TIP   973      19.934  -8.210  -3.901
ATOM   5272 O    TIP   974     -15.955   2.443 -12.772
ATOM   5273 H1   TIP   974     -16.400   2.731 -13.568
ATOM   5274 H2   TIP   974     -16.169   1.513 -12.699
ATOM   5275 O    TIP   975      -8.555   2.994   3.809
ATOM   5276 H1   TIP   975      -8.052   3.663   4.272
ATOM   5277 H2   TIP   975      -8.509   2.223   4.374
ATOM   5278 O    TIP   976      -6.685  13.470  -4.306
ATOM   5279 H1   TIP   976      -6.112  13.521  -3.542
ATOM   5280 H2   TIP   976      -7.108  12.614  -4.233
ATOM   5281 O    TIP   977       2.804   6.821 -16.407
ATOM   5282 H1   TIP   977       2.754   7.614 -16.941
ATOM   5283 H2   TIP   977       2.115   6.254 -16.753
ATOM   5284 O    TIP   978     -25.121 -16.446 -29.145
ATOM   5285 H1   TIP   978     -24.198 -16.353 -29.379
ATOM   5286 H2   TIP   978     -25.132 -17.131 -28.476
ATOM   5287 O    TIP   979      -2.088 -28.792 -26.809
ATOM   5288 H1   TIP   979      -1.774 -27.930 -27.081
ATOM   5289 H2   TIP   979      -1.414 -29.117 -26.213
ATOM   5290 O    TIP   980     -19.020  14.052  -6.575
ATOM   5291 H1   TIP   980     -18.436  14.504  -5.966
ATOM   5292 H2   TIP   980     -19.837  13.944  -6.089
ATOM   5293 O    TIP   981       6.173  12.471 -21.911
ATOM   5294 H1   TIP   981       5.236  12.522 -21.726
ATOM   5295 H2   TIP   981       6.407  13.348 -22.215
ATOM   5296 O    TIP   982      16.272   2.561  -3.904
ATOM   5297 H1   TIP   982      16.973   2.102  -3.441
ATOM   5298 H2   TIP   982      16.726   3.183  -4.471
ATOM   5299 O    TIP   983      12.331 -14.303 -27.266
ATOM   5300 H1   TIP   983      12.505 -15.120 -27.732
ATOM   5301 H2   TIP   983      11.421 -14.094 -27.477
ATOM   5302 O    TIP   984      -8.151  17.920 -17.065
ATOM   5303 H1   TIP   984      -8.223  17.676 -16.142
ATOM   5304 H2   TIP   984      -8.164  17.087 -17.536
ATOM   5305 O    TIP   985      -5.521  27.263 -17.750
ATOM   5306 H1   TIP   985      -5.988  27.724 -17.053
ATOM   5307 H2   TIP   985      -5.294  26.415 -17.368
ATOM   5308 O    TIP   986      27.320  -5.441  -3.952
ATOM   5309 H1   TIP   986      26.482  -4.980  -3.931
ATOM   5310 H2   TIP   986      27.084  -6.365  -4.037
ATOM   5311 O    TIP   987      19.470  -9.289  -5.406
ATOM   5312 H1   TIP   987      20.323  -9.066  -5.776
ATOM   5313 H2   TIP   987      19.404 -10.238  -5.506
ATOM   5314 O    TIP   988     -13.059  -3.420  11.764
ATOM   5315 H1   TIP   988     -12.276  -3.509  11.221
ATOM   5316 H2   TIP   988     -13.314  -4.320  11.969
ATOM   5317 O    TIP   989      12.473   0.724 -20.481
ATOM   5318 H1   TIP   989      13.420   0.652 -20.601
ATOM   5319 H2   TIP   989      12.344   1.595 -20.106
ATOM   5320 O    TIP   990       9.184 -13.465   9.317
ATOM   5321 H1   TIP   990       9.887 -13.438   8.667
ATOM   5322 H2   TIP   990       9.602 -13.196  10.134
ATOM   5323 O    TIP   991      12.191 -26.183 -19.631
ATOM   5324 H1   TIP   991      11.434 -25.825 -20.094
ATOM   5325 H2   TIP   991      12.258 -25.656 -18.835
ATOM   5326 O    TIP   992      10.198 -18.853  10.376
ATOM   5327 H1   TIP   992       9.483 -19.352   9.982
ATOM   5328 H2   TIP   992       9.856 -18.569  11.223
ATOM   5329 O    TIP   993     -12.747  28.420 -15.431
ATOM   5330 H1   TIP   993     -12.203  28.017 -16.108
ATOM   5331 H2   TIP   993     -13.496  28.779 -15.906
ATOM   5332 O    TIP   994      -5.298  17.007 -19.037
ATOM   5333 H1   TIP   994      -6.131  16.755 -18.638
ATOM   5334 H2   TIP   994      -4.774  17.341 -18.309
ATOM   5335 O    TIP   995      -3.727 -29.365  -7.503
ATOM   5336 H1   TIP   995      -2.818 -29.549  -7.266
ATOM   5337 H2   TIP   995      -4.136 -29.078  -6.687
ATOM   5338 O    TIP   996      -9.321 -28.658  -9.764
ATOM   5339 H1   TIP   996      -8.863 -29.491  -9.870
ATOM   5340 H2   TIP   996     -10.193 -28.814 -10.125
ATOM   5341 O    TIP   997      14.749  15.162 -16.501
ATOM   5342 H1   TIP   997      14.428  14.761 -17.309
ATOM   5343 H2   TIP   997      14.045  15.750 -16.228
ATOM   5344 O    TIP   998      -9.217 -23.758   1.121
ATOM   5345 H1   TIP   998      -8.661 -23.942   0.365
ATOM   5346 H2   TIP   998      -9.896 -24.432   1.090
ATOM   5347 O    TIP   999      -3.147   3.454 -15.825
ATOM   5348 H1   TIP   999      -3.169   4.348 -16.164
ATOM   5349 H2   TIP   999      -2.280   3.368 -15.428
ATOM   5350 O    TIP  1000     -16.937  11.282  -2.605
ATOM   5351 H1   TIP  1000     -17.093  11.869  -3.344
ATOM   5352 H2   TIP  1000     -17.150  11.806  -1.833
ATOM   5353 O    TIP  1001      28.255 -17.105   0.560
ATOM   5354 H1   TIP  1001      28.814 -17.633   1.130
ATOM   5355 H2   TIP  1001      28.253 -17.572  -0.275
ATOM   5356 O    TIP  1002     -18.241 -11.767  -2.995
ATOM   5357 H1   TIP  1002     -17.515 -11.366  -2.518
ATOM   5358 H2   TIP  1002     -18.884 -11.980  -2.319
ATOM   5359 O    TIP  1003       0.082  15.926 -14.382
ATOM   5360 H1   TIP  1003       0.918  15.877 -14.845
ATOM   5361 H2   TIP  1003      -0.289  15.047 -14.462
ATOM   5362 O    TIP  1004      13.227   3.577 -26.604
ATOM   5363 H1   TIP  1004      13.559   3.420 -27.488
ATOM   5364 H2   TIP  1004      13.973   3.940 -26.128
ATOM   5365 O    TIP  1005       4.189 -28.896  -0.258
ATOM   5366 H1   TIP  1005       3.386 -28.377  -0.205
ATOM   5367 H2   TIP  1005       4.069 -29.590   0.390
ATOM   5368 O    TIP  1006      -9.623   4.968 -19.567
ATOM   5369 H1   TIP  1006     -10.381   4.491 -19.231
ATOM   5370 H2   TIP  1006      -8.871   4.550 -19.148
ATOM   5371 O    TIP  1007     -26.045  -8.282 -20.030
ATOM   5372 H1   TIP  1007     -25.821  -7.704 -19.300
ATOM   5373 H2   TIP  1007     -26.008  -9.163 -19.659
ATOM   5374 O    TIP  1008     -29.834  -2.179  -9.935
ATOM   5375 H1   TIP  1008     -29.214  -2.875  -9.720
ATOM   5376 H2   TIP  1008     -29.551  -1.860 -10.792
ATOM   5377 O    TIP  1009     -12.112 -30.845 -21.717
ATOM   5378 H1   TIP  1009     -11.327 -31.090 -21.228
ATOM   5379 H2   TIP  1009     -12.008 -29.909 -21.886
ATOM   5380 O    TIP  1010      -4.852  29.599  -8.237
ATOM   5381 H1   TIP  1010      -3.940  29.534  -7.954
ATOM   5382 H2   TIP  1010      -4.815  29.517  -9.190
ATOM   5383 O    TIP  1011     -13.801 -20.552   6.812
ATOM   5384 H1   TIP  1011     -13.399 -19.698   6.972
ATOM   5385 H2   TIP  1011     -13.725 -21.013   7.647
ATOM   5386 O    TIP  1012       5.189  25.296 -16.992
ATOM   5387 H1   TIP  1012       6.019  24.966 -17.337
ATOM   5388 H2   TIP  1012       4.524  24.933 -17.578
ATOM   5389 O    TIP  1013      23.897   2.427  -7.675
ATOM   5390 H1   TIP  1013      23.404   2.791  -6.940
ATOM   5391 H2   TIP  1013      24.812   2.479  -7.400
ATOM   5392 O    TIP  1014     -23.451 -26.830 -11.013
ATOM   5393 H1   TIP  1014     -24.303 -26.667 -10.610
ATOM   5394 H2   TIP  1014     -23.018 -25.976 -11.015
ATOM   5395 O    TIP  1015     -12.241  23.382 -10.634
ATOM   5396 H1   TIP  1015     -12.666  23.847  -9.914
ATOM   5397 H2   TIP  1015     -12.392  22.456 -10.443
ATOM   5398 O    TIP  1016       3.943  14.366 -10.830
ATOM   5399 H1   TIP  1016       3.483  13.620 -11.215
ATOM   5400 H2   TIP  1016       4.759  13.998 -10.493
ATOM   5401 O    TIP  1017      -3.746   8.717 -16.945
ATOM   5402 H1   TIP  1017      -3.242   9.441 -17.316
ATOM   5403 H2   TIP  1017      -4.644   9.044 -16.907
ATOM   5404 O    TIP  1018       7.442  25.760  -8.225
ATOM   5405 H1   TIP  1018       7.370  24.837  -7.983
ATOM   5406 H2   TIP  1018       7.106  26.235  -7.466
ATOM   5407 O    TIP  1019     -25.171  -9.994  -9.696
ATOM   5408 H1   TIP  1019     -25.288 -10.206  -8.770
ATOM   5409 H2   TIP  1019     -24.827 -10.798 -10.086
ATOM   5410 O    TIP  1020      10.424 -16.670   6.890
ATOM   5411 H1   TIP  1020      10.538 -16.048   6.172
ATOM   5412 H2   TIP  1020      10.374 -17.525   6.462
ATOM   5413 O    TIP  1021       2.915  -4.020   5.101
ATOM   5414 H1   TIP  1021       2.536  -3.739   5.933
ATOM   5415 H2   TIP  1021       3.819  -3.709   5.131
ATOM   5416 O    TIP  1022       2.222 -22.705   4.760
ATOM   5417 H1   TIP  1022       2.374 -22.931   5.678
ATOM   5418 H2   TIP  1022       1.589 -21.987   4.791
ATOM   5419 O    TIP  1023      13.719  23.893  -6.779
ATOM   5420 H1   TIP  1023      13.469  22.989  -6.970
ATOM   5421 H2   TIP  1023      13.604  24.355  -7.608
ATOM   5422 O    TIP  1024      -4.024 -22.550   9.058
ATOM   5423 H1   TIP  1024      -4.203 -21.614   8.972
ATOM   5424 H2   TIP  1024      -4.773 -22.895   9.543
ATOM   5425 O    TIP  1025      20.444 -19.169  -9.145
ATOM   5426 H1   TIP  1025      20.600 -18.558  -8.425
ATOM   5427 H2   TIP  1025      20.326 -18.610  -9.913
ATOM   5428 O    TIP  1026     -10.107  17.907 -14.780
ATOM   5429 H1   TIP  1026     -10.869  17.373 -15.001
ATOM   5430 H2   TIP  1026     -10.473  18.697 -14.384
ATOM   5431 O    TIP  1027      19.153  -8.841  -0.680
ATOM   5432 H1   TIP  1027      19.605  -8.574  -1.479
ATOM   5433 H2   TIP  1027      18.684  -9.639  -0.924
ATOM   5434 O    TIP  1028     -24.384 -12.350 -18.321
ATOM   5435 H1   TIP  1028     -23.715 -12.602 -18.958
ATOM   5436 H2   TIP  1028     -25.202 -12.687 -18.686
ATOM   5437 O    TIP  1029      13.893  14.709  -2.963
ATOM   5438 H1   TIP  1029      14.080  13.934  -2.432
ATOM   5439 H2   TIP  1029      14.202  15.443  -2.433
ATOM   5440 O    TIP  1030     -11.571  13.455   2.609
ATOM   5441 H1   TIP  1030     -11.444  13.309   1.672
ATOM   5442 H2   TIP  1030     -11.734  14.395   2.686
ATOM   5443 O    TIP  1031      24.799  13.004 -16.315
ATOM   5444 H1   TIP  1031      24.528  13.103 -15.403
ATOM   5445 H2   TIP  1031      24.964  12.066 -16.416
ATOM   5446 O    TIP  1032      -8.500 -21.359   2.223
ATOM   5447 H1   TIP  1032      -8.767 -22.162   1.776
ATOM   5448 H2   TIP  1032      -7.704 -21.084   1.768
ATOM   5449 O    TIP  1033      -0.517 -21.068 -24.437
ATOM   5450 H1   TIP  1033      -0.592 -21.160 -25.387
ATOM   5451 H2   TIP  1033      -1.421 -21.089 -24.122
ATOM   5452 O    TIP  1034      11.374  -0.274  10.804
ATOM   5453 H1   TIP  1034      11.359  -0.450   9.863
ATOM   5454 H2   TIP  1034      12.298  -0.337  11.045
ATOM   5455 O    TIP  1035     -16.967 -22.323 -13.204
ATOM   5456 H1   TIP  1035     -16.032 -22.436 -13.375
ATOM   5457 H2   TIP  1035     -17.009 -21.991 -12.307
ATOM   5458 O    TIP  1036      -5.138 -25.857  28.577
ATOM   5459 H1   TIP  1036      -4.933 -26.462  29.290
ATOM   5460 H2   TIP  1036      -4.629 -25.072  28.774
ATOM   5461 O    TIP  1037     -24.806   3.592 -20.070
ATOM   5462 H1   TIP  1037     -25.240   3.186 -20.821
ATOM   5463 H2   TIP  1037     -23.879   3.602 -20.305
ATOM   5464 O    TIP  1038      23.615  -3.699   0.781
ATOM   5465 H1   TIP  1038      24.532  -3.538   1.005
ATOM   5466 H2   TIP  1038      23.534  -4.653   0.770
ATOM   5467 O    TIP  1039      -0.684 -27.612  -9.110
ATOM   5468 H1   TIP  1039      -1.219 -28.288  -8.694
ATOM   5469 H2   TIP  1039      -0.804 -27.755 -10.049
ATOM   5470 O    TIP  1040       8.540 -11.360   4.372
ATOM   5471 H1   TIP  1040       7.945 -12.088   4.549
ATOM   5472 H2   TIP  1040       9.062 -11.652   3.625
ATOM   5473 O    TIP  1041      -4.076  -9.806   8.856
ATOM   5474 H1   TIP  1041      -3.881  -9.599   7.942
ATOM   5475 H2   TIP  1041      -4.927 -10.244   8.826
ATOM   5476 O    TIP  1042       7.400  16.189  -4.569
ATOM   5477 H1   TIP  1042       6.890  16.983  -4.729
ATOM   5478 H2   TIP  1042       6.755  15.483  -4.576
ATOM   5479 O    TIP  1043      24.949  -1.136   4.880
ATOM   5480 H1   TIP  1043      25.488  -0.946   4.112
ATOM   5481 H2   TIP  1043      24.630  -0.280   5.167
ATOM   5482 O    TIP  1044      28.381 -14.011 -16.810
ATOM   5483 H1   TIP  1044      28.230 -14.606 -17.545
ATOM   5484 H2   TIP  1044      28.016 -14.468 -16.053
ATOM   5485 O    TIP  1045       3.974 -14.494  10.711
ATOM   5486 H1   TIP  1045       3.280 -13.859  10.534
ATOM   5487 H2   TIP  1045       4.593 -14.024  11.270
ATOM   5488 O    TIP  1046     -22.669 -13.583 -27.549
ATOM   5489 H1   TIP  1046     -22.774 -12.727 -27.133
ATOM   5490 H2   TIP  1046     -22.798 -13.414 -28.482
ATOM   5491 O    TIP  1047      -3.664 -30.515 -11.762
ATOM   5492 H1   TIP  1047      -2.725 -30.677 -11.671
ATOM   5493 H2   TIP  1047      -3.720 -29.700 -12.260
ATOM   5494 O    TIP  1048      -3.455  20.999   8.040
ATOM   5495 H1   TIP  1048      -3.862  20.342   8.604
ATOM   5496 H2   TIP  1048      -2.676  21.280   8.520
ATOM   5497 O    TIP  1049      -3.999 -20.888   1.955
ATOM   5498 H1   TIP  1049      -3.424 -20.572   2.653
ATOM   5499 H2   TIP  1049      -3.403 -21.160   1.257
ATOM   5500 O    TIP  1050      18.701  -8.906 -19.046
ATOM   5501 H1   TIP  1050      18.018  -8.247 -18.920
ATOM   5502 H2   TIP  1050      18.803  -9.315 -18.187
ATOM   5503 O    TIP  1051     -12.692  11.144 -16.208
ATOM   5504 H1   TIP  1051     -12.844  11.760 -16.924
ATOM   5505 H2   TIP  1051     -12.328  11.680 -15.503
ATOM   5506 O    TIP  1052     -24.578   6.524 -23.062
ATOM   5507 H1   TIP  1052     -24.329   5.791 -23.625
ATOM   5508 H2   TIP  1052     -24.031   7.251 -23.359
ATOM   5509 O    TIP  1053     -10.433   9.664   0.585
ATOM   5510 H1   TIP  1053      -9.729   9.019   0.527
ATOM   5511 H2   TIP  1053     -10.760   9.584   1.481
ATOM   5512 O    TIP  1054     -23.536   0.633   1.265
ATOM   5513 H1   TIP  1054     -24.003   0.199   0.551
ATOM   5514 H2   TIP  1054     -23.310  -0.074   1.869
ATOM   5515 O    TIP  1055      16.857  -0.399 -22.625
ATOM   5516 H1   TIP  1055      16.641  -1.261 -22.269
ATOM   5517 H2   TIP  1055      17.798  -0.439 -22.795
ATOM   5518 O    TIP  1056     -22.384 -24.598 -20.202
ATOM   5519 H1   TIP  1056     -22.222 -23.837 -19.646
ATOM   5520 H2   TIP  1056     -22.766 -25.249 -19.614
ATOM   5521 O    TIP  1057       7.169   7.862 -26.661
ATOM   5522 H1   TIP  1057       8.103   7.760 -26.843
ATOM   5523 H2   TIP  1057       7.085   8.756 -26.330
ATOM   5524 O    TIP  1058     -11.061 -17.955 -25.379
ATOM   5525 H1   TIP  1058     -11.227 -17.140 -24.905
ATOM   5526 H2   TIP  1058     -10.413 -18.416 -24.845
ATOM   5527 O    TIP  1059       6.006 -19.734 -29.967
ATOM   5528 H1   TIP  1059       5.934 -19.922 -29.031
ATOM   5529 H2   TIP  1059       5.203 -19.258 -30.179
ATOM   5530 O    TIP  1060      25.839   2.760 -14.935
ATOM   5531 H1   TIP  1060      25.102   2.155 -15.014
ATOM   5532 H2   TIP  1060      26.257   2.523 -14.107
ATOM   5533 O    TIP  1061      20.389 -16.964 -15.996
ATOM   5534 H1   TIP  1061      20.524 -17.823 -15.596
ATOM   5535 H2   TIP  1061      19.890 -17.145 -16.792
ATOM   5536 O    TIP  1062     -28.763  -4.799 -11.971
ATOM   5537 H1   TIP  1062     -28.767  -4.030 -12.541
ATOM   5538 H2   TIP  1062     -27.854  -5.101 -11.981
ATOM   5539 O    TIP  1063      25.659 -17.612   1.814
ATOM   5540 H1   TIP  1063      25.849 -18.433   1.359
ATOM   5541 H2   TIP  1063      26.191 -16.958   1.362
ATOM   5542 O    TIP  1064      -7.416 -27.098   0.486
ATOM   5543 H1   TIP  1064      -7.374 -27.959   0.902
ATOM   5544 H2   TIP  1064      -8.351 -26.904   0.430
ATOM   5545 O    TIP  1065      15.334 -21.099 -16.341
ATOM   5546 H1   TIP  1065      15.443 -21.643 -15.561
ATOM   5547 H2   TIP  1065      15.115 -20.232 -16.000
ATOM   5548 O    TIP  1066     -28.328  -2.096  -2.419
ATOM   5549 H1   TIP  1066     -28.873  -2.335  -3.168
ATOM   5550 H2   TIP  1066     -27.447  -2.002  -2.782
ATOM   5551 O    TIP  1067     -13.229 -14.299   5.803
ATOM   5552 H1   TIP  1067     -13.702 -13.478   5.940
ATOM   5553 H2   TIP  1067     -13.808 -14.820   5.246
ATOM   5554 O    TIP  1068      26.186   1.211  -1.484
ATOM   5555 H1   TIP  1068      25.389   0.868  -1.888
ATOM   5556 H2   TIP  1068      26.815   1.267  -2.203
ATOM   5557 O    TIP  1069      18.063   1.537 -20.016
ATOM   5558 H1   TIP  1069      18.076   2.491 -19.950
ATOM   5559 H2   TIP  1069      17.181   1.289 -19.739
ATOM   5560 O    TIP  1070     -10.262  -4.286  16.133
ATOM   5561 H1   TIP  1070     -11.148  -4.441  16.460
ATOM   5562 H2   TIP  1070     -10.262  -4.661  15.253
ATOM   5563 O    TIP  1071      -3.933 -30.165 -25.052
ATOM   5564 H1   TIP  1071      -3.503 -29.662 -25.743
ATOM   5565 H2   TIP  1071      -4.609 -30.668 -25.505
ATOM   5566 O    TIP  1072     -23.775 -14.285  -8.490
ATOM   5567 H1   TIP  1072     -23.266 -13.478  -8.420
ATOM   5568 H2   TIP  1072     -23.693 -14.542  -9.408
ATOM   5569 O    TIP  1073      -5.372   5.755 -22.889
ATOM   5570 H1   TIP  1073      -5.212   6.343 -23.628
ATOM   5571 H2   TIP  1073      -5.365   4.879 -23.274
ATOM   5572 O    TIP  1074      11.488 -21.820  -3.883
ATOM   5573 H1   TIP  1074      11.917 -22.477  -3.336
ATOM   5574 H2   TIP  1074      12.184 -21.485  -4.448
ATOM   5575 O    TIP  1075     -20.929 -26.860   7.975
ATOM   5576 H1   TIP  1075     -21.628 -27.158   8.556
ATOM   5577 H2   TIP  1075     -21.085 -25.921   7.872
ATOM   5578 O    TIP  1076       2.426  27.441  -3.311
ATOM   5579 H1   TIP  1076       2.074  27.575  -4.190
ATOM   5580 H2   TIP  1076       2.126  26.568  -3.061
ATOM   5581 O    TIP  1077      17.981 -22.257  -3.962
ATOM   5582 H1   TIP  1077      18.420 -21.443  -3.715
ATOM   5583 H2   TIP  1077      18.396 -22.515  -4.784
ATOM   5584 O    TIP  1078      11.939   1.870   2.823
ATOM   5585 H1   TIP  1078      12.744   1.430   2.551
ATOM   5586 H2   TIP  1078      11.956   1.835   3.779
ATOM   5587 O    TIP  1079       0.472  -7.351   6.771
ATOM   5588 H1   TIP  1079      -0.454  -7.562   6.652
ATOM   5589 H2   TIP  1079       0.736  -6.953   5.942
ATOM   5590 O    TIP  1080      -4.481  -8.554 -23.306
ATOM   5591 H1   TIP  1080      -4.066  -9.273 -22.831
ATOM   5592 H2   TIP  1080      -4.438  -8.815 -24.225
ATOM   5593 O    TIP  1081     -22.109   4.222   4.982
ATOM   5594 H1   TIP  1081     -21.356   4.533   5.484
ATOM   5595 H2   TIP  1081     -21.881   4.401   4.070
ATOM   5596 O    TIP  1082      23.429 -23.456   4.001
ATOM   5597 H1   TIP  1082      23.256 -23.930   3.187
ATOM   5598 H2   TIP  1082      22.735 -23.740   4.596
ATOM   5599 O    TIP  1083      29.576  -1.478 -10.027
ATOM   5600 H1   TIP  1083      30.523  -1.614 -10.057
ATOM   5601 H2   TIP  1083      29.204  -2.310 -10.318
ATOM   5602 O    TIP  1084      -8.179  -1.360  11.460
ATOM   5603 H1   TIP  1084      -8.698  -0.677  11.887
ATOM   5604 H2   TIP  1084      -7.275  -1.054  11.531
ATOM   5605 O    TIP  1085      -0.029   7.047 -25.404
ATOM   5606 H1   TIP  1085       0.329   6.233 -25.757
ATOM   5607 H2   TIP  1085      -0.926   7.080 -25.738
ATOM   5608 O    TIP  1086      -0.481  19.020  -1.029
ATOM   5609 H1   TIP  1086      -1.123  18.752  -1.686
ATOM   5610 H2   TIP  1086      -0.867  18.757  -0.194
ATOM   5611 O    TIP  1087      23.928   2.483 -20.908
ATOM   5612 H1   TIP  1087      24.062   2.667 -19.979
ATOM   5613 H2   TIP  1087      24.810   2.473 -21.281
ATOM   5614 O    TIP  1088      22.478  10.055  -1.460
ATOM   5615 H1   TIP  1088      21.634  10.173  -1.896
ATOM   5616 H2   TIP  1088      22.514   9.122  -1.253
ATOM   5617 O    TIP  1089     -11.547   1.450   5.807
ATOM   5618 H1   TIP  1089     -11.158   2.322   5.864
ATOM   5619 H2   TIP  1089     -11.771   1.347   4.882
ATOM   5620 O    TIP  1090      17.574 -16.323   1.175
ATOM   5621 H1   TIP  1090      17.099 -17.150   1.255
ATOM   5622 H2   TIP  1090      18.234 -16.357   1.868
ATOM   5623 O    TIP  1091      11.599   8.754  -8.194
ATOM   5624 H1   TIP  1091      10.711   8.489  -7.956
ATOM   5625 H2   TIP  1091      11.680   9.649  -7.865
ATOM   5626 O    TIP  1092      -1.813 -17.046 -26.521
ATOM   5627 H1   TIP  1092      -2.182 -16.985 -25.640
ATOM   5628 H2   TIP  1092      -1.140 -16.366 -26.548
ATOM   5629 O    TIP  1093     -20.458 -14.482   3.492
ATOM   5630 H1   TIP  1093     -19.953 -15.143   3.964
ATOM   5631 H2   TIP  1093     -21.370 -14.673   3.711
ATOM   5632 O    TIP  1094      17.292  -3.712 -25.056
ATOM   5633 H1   TIP  1094      17.420  -4.031 -25.949
ATOM   5634 H2   TIP  1094      16.410  -3.341 -25.056
ATOM   5635 O    TIP  1095      13.532  11.272 -11.816
ATOM   5636 H1   TIP  1095      13.131  11.882 -12.435
ATOM   5637 H2   TIP  1095      12.998  10.480 -11.878
ATOM   5638 O    TIP  1096       2.200  17.285  -5.066
ATOM   5639 H1   TIP  1096       2.329  16.572  -4.441
ATOM   5640 H2   TIP  1096       2.402  16.898  -5.918
ATOM   5641 O    TIP  1097      -1.269  21.621  -7.019
ATOM   5642 H1   TIP  1097      -1.756  21.374  -6.232
ATOM   5643 H2   TIP  1097      -1.698  22.419  -7.326
ATOM   5644 O    TIP  1098     -15.557 -19.749 -19.859
ATOM   5645 H1   TIP  1098     -16.426 -19.586 -19.492
ATOM   5646 H2   TIP  1098     -15.593 -20.652 -20.173
ATOM   5647 O    TIP  1099      21.972 -27.461  -5.318
ATOM   5648 H1   TIP  1099      21.529 -28.219  -5.701
ATOM   5649 H2   TIP  1099      22.273 -27.766  -4.463
ATOM   5650 O    TIP  1100      11.985 -23.693  -1.499
ATOM   5651 H1   TIP  1100      12.772 -23.931  -1.989
ATOM   5652 H2   TIP  1100      11.449 -24.486  -1.505
ATOM   5653 O    TIP  1101     -23.472  21.312   4.172
ATOM   5654 H1   TIP  1101     -23.708  21.146   5.084
ATOM   5655 H2   TIP  1101     -24.278  21.150   3.682
ATOM   5656 O    TIP  1102     -23.581  -7.545  -0.668
ATOM   5657 H1   TIP  1102     -24.300  -7.141  -0.183
ATOM   5658 H2   TIP  1102     -22.790  -7.151  -0.301
ATOM   5659 O    TIP  1103       9.365  18.806  -5.128
ATOM   5660 H1   TIP  1103       8.801  18.035  -5.068
ATOM   5661 H2   TIP  1103      10.251  18.468  -4.998
ATOM   5662 O    TIP  1104     -19.661 -16.769   1.626
ATOM   5663 H1   TIP  1104     -20.284 -16.592   0.921
ATOM   5664 H2   TIP  1104     -19.853 -16.105   2.288
ATOM   5665 O    TIP  1105     -17.296 -10.250   7.148
ATOM   5666 H1   TIP  1105     -17.709  -9.981   6.328
ATOM   5667 H2   TIP  1105     -17.940 -10.038   7.823
ATOM   5668 O    TIP  1106      -8.426  11.403   2.315
ATOM   5669 H1   TIP  1106      -8.565  12.345   2.416
ATOM   5670 H2   TIP  1106      -9.301  11.022   2.389
ATOM   5671 O    TIP  1107      -8.186  27.482 -13.274
ATOM   5672 H1   TIP  1107      -7.993  26.975 -12.486
ATOM   5673 H2   TIP  1107      -9.142  27.508 -13.315
ATOM   5674 O    TIP  1108      -0.790  30.500  -8.644
ATOM   5675 H1   TIP  1108      -1.220  29.729  -8.276
ATOM   5676 H2   TIP  1108      -0.934  30.429  -9.588
ATOM   5677 O    TIP  1109      -9.005 -29.803  -5.520
ATOM   5678 H1   TIP  1109      -8.572 -29.035  -5.891
ATOM   5679 H2   TIP  1109      -8.382 -30.517  -5.650
ATOM   5680 O    TIP  1110      17.149 -11.363   1.382
ATOM   5681 H1   TIP  1110      17.069 -10.935   0.530
ATOM   5682 H2   TIP  1110      16.814 -12.248   1.240
ATOM   5683 O    TIP  1111     -21.161 -12.355  -5.844
ATOM   5684 H1   TIP  1111     -21.551 -12.113  -6.684
ATOM   5685 H2   TIP  1111     -21.905 -12.423  -5.245
ATOM   5686 O    TIP  1112     -15.954 -22.646 -17.904
ATOM   5687 H1   TIP  1112     -15.919 -23.589 -17.743
ATOM   5688 H2   TIP  1112     -16.546 -22.309 -17.232
ATOM   5689 O    TIP  1113     -19.398   1.264 -23.724
ATOM   5690 H1   TIP  1113     -20.197   0.941 -24.139
ATOM   5691 H2   TIP  1113     -19.670   1.514 -22.841
ATOM   5692 O    TIP  1114      14.646  11.177  -7.395
ATOM   5693 H1   TIP  1114      13.695  11.271  -7.434
ATOM   5694 H2   TIP  1114      14.984  11.970  -7.812
ATOM   5695 O    TIP  1115       1.909  -5.428 -25.633
ATOM   5696 H1   TIP  1115       1.118  -4.950 -25.382
ATOM   5697 H2   TIP  1115       2.620  -4.968 -25.187
ATOM   5698 O    TIP  1116      -3.637 -25.426 -23.530
ATOM   5699 H1   TIP  1116      -3.262 -24.842 -22.871
ATOM   5700 H2   TIP  1116      -3.065 -26.193 -23.524
ATOM   5701 O    TIP  1117      28.566   4.903 -25.803
ATOM   5702 H1   TIP  1117      27.902   5.564 -25.611
ATOM   5703 H2   TIP  1117      28.741   4.484 -24.960
ATOM   5704 O    TIP  1118      29.697   3.982 -20.169
ATOM   5705 H1   TIP  1118      30.140   4.559 -19.548
ATOM   5706 H2   TIP  1118      28.782   3.980 -19.886
ATOM   5707 O    TIP  1119      -1.101   1.543  11.297
ATOM   5708 H1   TIP  1119      -0.302   1.322  11.775
ATOM   5709 H2   TIP  1119      -1.766   1.652  11.977
ATOM   5710 O    TIP  1120      -0.421  -8.842  14.230
ATOM   5711 H1   TIP  1120       0.050  -8.996  13.411
ATOM   5712 H2   TIP  1120      -1.326  -9.086  14.037
ATOM   5713 O    TIP  1121      10.107  14.537 -20.195
ATOM   5714 H1   TIP  1121      10.214  14.506 -21.146
ATOM   5715 H2   TIP  1121      10.651  13.821 -19.868
ATOM   5716 O    TIP  1122     -18.627   3.857   4.590
ATOM   5717 H1   TIP  1122     -17.704   3.965   4.818
ATOM   5718 H2   TIP  1122     -19.091   3.939   5.423
ATOM   5719 O    TIP  1123      28.576   5.852  -9.477
ATOM   5720 H1   TIP  1123      29.267   6.198  -8.912
ATOM   5721 H2   TIP  1123      29.007   5.693 -10.316
ATOM   5722 O    TIP  1124      30.282 -22.980 -10.431
ATOM   5723 H1   TIP  1124      30.540 -22.145 -10.821
ATOM   5724 H2   TIP  1124      29.344 -23.048 -10.607
ATOM   5725 O    TIP  1125      23.737 -11.055 -11.360
ATOM   5726 H1   TIP  1125      24.344 -10.376 -11.067
ATOM   5727 H2   TIP  1125      22.869 -10.674 -11.231
ATOM   5728 O    TIP  1126     -24.686  -5.881 -18.204
ATOM   5729 H1   TIP  1126     -24.094  -6.620 -18.342
ATOM   5730 H2   TIP  1126     -24.340  -5.188 -18.766
ATOM   5731 O    TIP  1127     -22.777  -3.287 -23.988
ATOM   5732 H1   TIP  1127     -22.920  -2.431 -24.391
ATOM   5733 H2   TIP  1127     -23.657  -3.623 -23.817
ATOM   5734 O    TIP  1128      -5.361   3.492 -24.550
ATOM   5735 H1   TIP  1128      -5.631   2.595 -24.744
ATOM   5736 H2   TIP  1128      -5.692   4.007 -25.286
ATOM   5737 O    TIP  1129      13.545 -18.877 -20.663
ATOM   5738 H1   TIP  1129      12.889 -19.346 -21.178
ATOM   5739 H2   TIP  1129      13.135 -18.754 -19.807
ATOM   5740 O    TIP  1130     -25.602  -5.091 -25.150
ATOM   5741 H1   TIP  1130     -26.352  -5.677 -25.048
ATOM   5742 H2   TIP  1130     -25.925  -4.235 -24.868
ATOM   5743 O    TIP  1131       1.964 -28.022 -11.608
ATOM   5744 H1   TIP  1131       2.448 -28.396 -10.872
ATOM   5745 H2   TIP  1131       2.450 -27.231 -11.839
ATOM   5746 O    TIP  1132      28.264  -3.373 -12.259
ATOM   5747 H1   TIP  1132      28.264  -3.441 -13.214
ATOM   5748 H2   TIP  1132      27.736  -2.597 -12.074
ATOM   5749 O    TIP  1133      -4.993  15.691   2.053
ATOM   5750 H1   TIP  1133      -4.484  16.346   2.530
ATOM   5751 H2   TIP  1133      -5.870  16.068   1.988
ATOM   5752 O    TIP  1134       7.104 -28.342 -18.571
ATOM   5753 H1   TIP  1134       7.599 -27.527 -18.653
ATOM   5754 H2   TIP  1134       6.813 -28.356 -17.659
ATOM   5755 O    TIP  1135      28.011  11.850  -9.562
ATOM   5756 H1   TIP  1135      27.704  11.052  -9.131
ATOM   5757 H2   TIP  1135      27.251  12.431  -9.562
ATOM   5758 O    TIP  1136      -8.721   1.184  18.768
ATOM   5759 H1   TIP  1136      -9.026   0.465  18.216
ATOM   5760 H2   TIP  1136      -9.505   1.483  19.229
ATOM   5761 O    TIP  1137     -23.907   7.546 -14.295
ATOM   5762 H1   TIP  1137     -24.675   7.801 -14.805
ATOM   5763 H2   TIP  1137     -23.789   8.256 -13.665
ATOM   5764 O    TIP  1138     -14.672  30.111 -19.483
ATOM   5765 H1   TIP  1138     -14.606  30.207 -20.433
ATOM   5766 H2   TIP  1138     -14.542  30.995 -19.142
ATOM   5767 O    TIP  1139      27.133   6.369 -12.774
ATOM   5768 H1   TIP  1139      26.916   6.330 -11.843
ATOM   5769 H2   TIP  1139      27.467   5.496 -12.980
ATOM   5770 O    TIP  1140      -5.029  27.526  -6.399
ATOM   5771 H1   TIP  1140      -4.127  27.551  -6.082
ATOM   5772 H2   TIP  1140      -5.059  28.186  -7.091
ATOM   5773 O    TIP  1141     -30.963  -9.841  -7.932
ATOM   5774 H1   TIP  1141     -31.898 -10.015  -8.035
ATOM   5775 H2   TIP  1141     -30.801  -9.067  -8.471
ATOM   5776 O    TIP  1142      27.563 -29.248   0.825
ATOM   5777 H1   TIP  1142      27.546 -29.359  -0.125
ATOM   5778 H2   TIP  1142      27.470 -30.135   1.173
ATOM   5779 O    TIP  1143      30.646  10.037 -14.006
ATOM   5780 H1   TIP  1143      30.961  10.100 -14.908
ATOM   5781 H2   TIP  1143      29.693   9.998 -14.086
ATOM   5782 O    TIP  1144      -9.393 -17.964 -27.689
ATOM   5783 H1   TIP  1144     -10.102 -17.975 -27.046
ATOM   5784 H2   TIP  1144      -9.763 -17.512 -28.447
ATOM   5785 O    TIP  1145      -0.804 -30.436 -21.857
ATOM   5786 H1   TIP  1145      -1.758 -30.480 -21.903
ATOM   5787 H2   TIP  1145      -0.554 -31.188 -21.319
ATOM   5788 O    TIP  1146      -2.197 -11.541 -28.467
ATOM   5789 H1   TIP  1146      -1.284 -11.632 -28.194
ATOM   5790 H2   TIP  1146      -2.535 -12.437 -28.478
ATOM   5791 O    TIP  1147     -17.332  13.133  -0.641
ATOM   5792 H1   TIP  1147     -17.632  14.031  -0.501
ATOM   5793 H2   TIP  1147     -17.492  12.693   0.194
ATOM   5794 O    TIP  1148     -29.236  -4.696  -7.125
ATOM   5795 H1   TIP  1148     -28.577  -4.349  -7.725
ATOM   5796 H2   TIP  1148     -29.155  -5.647  -7.203
ATOM   5797 O    TIP  1149       0.947  -9.957  12.053
ATOM   5798 H1   TIP  1149       0.952 -10.882  11.808
ATOM   5799 H2   TIP  1149       0.628  -9.503  11.274
ATOM   5800 O    TIP  1150      13.079 -10.547 -19.149
ATOM   5801 H1   TIP  1150      12.816 -11.032 -19.931
ATOM   5802 H2   TIP  1150      14.010 -10.367 -19.278
ATOM   5803 O    TIP  1151       5.356 -11.981 -24.097
ATOM   5804 H1   TIP  1151       5.512 -12.094 -25.035
ATOM   5805 H2   TIP  1151       5.247 -12.871 -23.762
ATOM   5806 O    TIP  1152      20.191   2.414   8.473
ATOM   5807 H1   TIP  1152      20.346   3.263   8.059
ATOM   5808 H2   TIP  1152      21.065   2.041   8.590
ATOM   5809 O    TIP  1153      13.743  -5.255   2.101
ATOM   5810 H1   TIP  1153      13.454  -6.138   1.872
ATOM   5811 H2   TIP  1153      14.535  -5.389   2.621
ATOM   5812 O    TIP  1154      15.721 -18.177 -23.190
ATOM   5813 H1   TIP  1154      16.352 -17.472 -23.049
ATOM   5814 H2   TIP  1154      14.899 -17.728 -23.387
ATOM   5815 O    TIP  1155       7.421  20.177  -3.805
ATOM   5816 H1   TIP  1155       8.116  19.629  -4.169
ATOM   5817 H2   TIP  1155       7.168  19.736  -2.994
ATOM   5818 O    TIP  1156     -10.852  18.170  11.108
ATOM   5819 H1   TIP  1156     -10.093  18.078  10.533
ATOM   5820 H2   TIP  1156     -10.487  18.144  11.993
ATOM   5821 O    TIP  1157       8.465  11.686 -24.564
ATOM   5822 H1   TIP  1157       7.556  11.952 -24.704
ATOM   5823 H2   TIP  1157       8.403  10.836 -24.129
ATOM   5824 O    TIP  1158     -18.180  -8.486 -24.586
ATOM   5825 H1   TIP  1158     -18.568  -7.969 -25.292
ATOM   5826 H2   TIP  1158     -18.823  -8.449 -23.879
ATOM   5827 O    TIP  1159     -11.513 -27.875  -6.837
ATOM   5828 H1   TIP  1159     -11.631 -28.705  -6.375
ATOM   5829 H2   TIP  1159     -12.332 -27.402  -6.694
ATOM   5830 O    TIP  1160       0.076  16.572  -9.553
ATOM   5831 H1   TIP  1160       0.656  16.330 -10.275
ATOM   5832 H2   TIP  1160      -0.712  16.908  -9.980
ATOM   5833 O    TIP  1161     -10.713  28.086  -8.354
ATOM   5834 H1   TIP  1161     -11.167  28.899  -8.576
ATOM   5835 H2   TIP  1161     -10.936  27.485  -9.065
ATOM   5836 O    TIP  1162      26.705   1.500 -22.551
ATOM   5837 H1   TIP  1162      26.717   1.077 -23.409
ATOM   5838 H2   TIP  1162      26.517   0.792 -21.936
ATOM   5839 O    TIP  1163     -12.749 -25.784 -21.712
ATOM   5840 H1   TIP  1163     -13.113 -24.959 -22.031
ATOM   5841 H2   TIP  1163     -12.390 -25.571 -20.851
ATOM   5842 O    TIP  1164     -16.940   3.210 -17.608
ATOM   5843 H1   TIP  1164     -16.957   4.140 -17.383
ATOM   5844 H2   TIP  1164     -16.272   3.139 -18.289
ATOM   5845 O    TIP  1165     -27.645  18.960 -11.666
ATOM   5846 H1   TIP  1165     -26.736  18.850 -11.945
ATOM   5847 H2   TIP  1165     -27.995  19.637 -12.245
ATOM   5848 O    TIP  1166     -25.845 -14.681 -21.902
ATOM   5849 H1   TIP  1166     -25.420 -14.081 -22.515
ATOM   5850 H2   TIP  1166     -25.269 -15.444 -21.874
ATOM   5851 O    TIP  1167     -14.866  17.826  -7.658
ATOM   5852 H1   TIP  1167     -15.012  18.677  -7.243
ATOM   5853 H2   TIP  1167     -15.740  17.446  -7.741
ATOM   5854 O    TIP  1168      15.616 -22.905 -14.270
ATOM   5855 H1   TIP  1168      15.047 -23.659 -14.423
ATOM   5856 H2   TIP  1168      16.462 -23.285 -14.036
ATOM   5857 O    TIP  1169      26.375   9.061 -12.001
ATOM   5858 H1   TIP  1169      26.637   8.494 -12.726
ATOM   5859 H2   TIP  1169      25.918   8.480 -11.393
ATOM   5860 O    TIP  1170      14.071 -27.520  -5.046
ATOM   5861 H1   TIP  1170      13.123 -27.389  -5.067
ATOM   5862 H2   TIP  1170      14.284 -27.873  -5.910
ATOM   5863 O    TIP  1171      22.921   7.307  -1.481
ATOM   5864 H1   TIP  1171      22.654   6.449  -1.150
ATOM   5865 H2   TIP  1171      22.744   7.269  -2.420
ATOM   5866 O    TIP  1172       4.468  28.236  -8.253
ATOM   5867 H1   TIP  1172       4.944  27.746  -8.922
ATOM   5868 H2   TIP  1172       3.616  27.803  -8.197
ATOM   5869 O    TIP  1173      -1.598  -9.809 -24.170
ATOM   5870 H1   TIP  1173      -2.099 -10.275 -24.839
ATOM   5871 H2   TIP  1173      -1.037 -10.479 -23.779
ATOM   5872 O    TIP  1174       0.122  11.247 -18.840
ATOM   5873 H1   TIP  1174       0.129  12.022 -19.402
ATOM   5874 H2   TIP  1174       0.371  10.527 -19.420
ATOM   5875 O    TIP  1175      17.422 -18.514  -5.808
ATOM   5876 H1   TIP  1175      17.524 -17.909  -6.542
ATOM   5877 H2   TIP  1175      17.139 -17.963  -5.079
ATOM   5878 O    TIP  1176       5.987   4.643   9.673
ATOM   5879 H1   TIP  1176       6.057   4.003   8.965
ATOM   5880 H2   TIP  1176       6.117   5.489   9.246
ATOM   5881 O    TIP  1177     -14.074  13.999  -4.339
ATOM   5882 H1   TIP  1177     -14.133  13.295  -3.693
ATOM   5883 H2   TIP  1177     -14.499  13.644  -5.120
ATOM   5884 O    TIP  1178      -3.662  13.214 -12.351
ATOM   5885 H1   TIP  1178      -4.084  13.699 -13.060
ATOM   5886 H2   TIP  1178      -3.109  12.571 -12.794
ATOM   5887 O    TIP  1179      -4.143  30.103 -18.611
ATOM   5888 H1   TIP  1179      -4.645  29.314 -18.811
ATOM   5889 H2   TIP  1179      -4.801  30.793 -18.526
ATOM   5890 O    TIP  1180     -15.128 -23.524  -4.600
ATOM   5891 H1   TIP  1180     -14.530 -23.795  -3.904
ATOM   5892 H2   TIP  1180     -15.647 -24.305  -4.790
ATOM   5893 O    TIP  1181     -21.519 -24.745 -13.871
ATOM   5894 H1   TIP  1181     -20.876 -25.450 -13.946
ATOM   5895 H2   TIP  1181     -22.251 -25.029 -14.417
ATOM   5896 O    TIP  1182      10.721 -30.461   2.151
ATOM   5897 H1   TIP  1182      11.109 -31.048   2.800
ATOM   5898 H2   TIP  1182       9.777 -30.558   2.273
ATOM   5899 O    TIP  1183      30.858 -16.909  -7.878
ATOM   5900 H1   TIP  1183      31.170 -17.470  -7.169
ATOM   5901 H2   TIP  1183      31.280 -17.256  -8.664
ATOM   5902 O    TIP  1184     -18.321  -1.986 -21.764
ATOM   5903 H1   TIP  1184     -17.754  -1.359 -21.316
ATOM   5904 H2   TIP  1184     -19.207  -1.649 -21.628
ATOM   5905 O    TIP  1185     -25.663  -2.663 -23.216
ATOM   5906 H1   TIP  1185     -26.002  -1.776 -23.100
ATOM   5907 H2   TIP  1185     -25.453  -2.958 -22.330
ATOM   5908 O    TIP  1186       4.873  18.432  -3.771
ATOM   5909 H1   TIP  1186       5.312  18.432  -4.621
ATOM   5910 H2   TIP  1186       3.943  18.354  -3.980
ATOM   5911 O    TIP  1187       2.089   9.680 -21.602
ATOM   5912 H1   TIP  1187       2.644   9.789 -22.374
ATOM   5913 H2   TIP  1187       1.307  10.199 -21.793
ATOM   5914 O    TIP  1188      22.581   8.195   1.479
ATOM   5915 H1   TIP  1188      22.973   7.636   0.809
ATOM   5916 H2   TIP  1188      23.323   8.651   1.877
ATOM   5917 O    TIP  1189       3.600   9.958 -23.856
ATOM   5918 H1   TIP  1189       4.058   9.171 -23.562
ATOM   5919 H2   TIP  1189       4.164  10.323 -24.539
ATOM   5920 O    TIP  1190      24.157 -18.338  -8.165
ATOM   5921 H1   TIP  1190      25.055 -18.571  -8.400
ATOM   5922 H2   TIP  1190      23.738 -18.126  -8.999
ATOM   5923 O    TIP  1191      30.631   1.479 -11.214
ATOM   5924 H1   TIP  1191      30.901   0.726 -11.739
ATOM   5925 H2   TIP  1191      30.125   2.024 -11.816
ATOM   5926 O    TIP  1192     -20.995   4.443  -4.424
ATOM   5927 H1   TIP  1192     -20.971   5.369  -4.185
ATOM   5928 H2   TIP  1192     -21.913   4.193  -4.327
ATOM   5929 O    TIP  1193     -22.774  -5.976   7.645
ATOM   5930 H1   TIP  1193     -23.547  -5.455   7.863
ATOM   5931 H2   TIP  1193     -22.140  -5.340   7.315
ATOM   5932 O    TIP  1194      10.035  17.716  -0.606
ATOM   5933 H1   TIP  1194       9.739  16.918  -1.042
ATOM   5934 H2   TIP  1194      10.109  17.472   0.317
ATOM   5935 O    TIP  1195     -20.276 -31.014 -21.251
ATOM   5936 H1   TIP  1195     -20.428 -30.079 -21.387
ATOM   5937 H2   TIP  1195     -21.147 -31.379 -21.098
ATOM   5938 O    TIP  1196      20.521 -22.306  -0.577
ATOM   5939 H1   TIP  1196      19.689 -21.946  -0.270
ATOM   5940 H2   TIP  1196      20.338 -23.232  -0.735
ATOM   5941 O    TIP  1197     -25.128  -1.134 -26.274
ATOM   5942 H1   TIP  1197     -24.468  -0.945 -25.607
ATOM   5943 H2   TIP  1197     -24.623  -1.384 -27.048
ATOM   5944 O    TIP  1198     -16.510  15.018 -18.014
ATOM   5945 H1   TIP  1198     -16.055  15.833 -17.800
ATOM   5946 H2   TIP  1198     -17.059  14.842 -17.250
ATOM   5947 O    TIP  1199     -23.762 -21.764 -21.349
ATOM   5948 H1   TIP  1199     -23.565 -22.608 -20.943
ATOM   5949 H2   TIP  1199     -23.773 -21.945 -22.288
ATOM   5950 O    TIP  1200      -5.598  -0.392  11.045
ATOM   5951 H1   TIP  1200      -5.276  -1.005  10.385
ATOM   5952 H2   TIP  1200      -5.057   0.389  10.933
ATOM   5953 O    TIP  1201      27.296  -5.591  -7.648
ATOM   5954 H1   TIP  1201      26.540  -5.040  -7.849
ATOM   5955 H2   TIP  1201      27.963  -5.325  -8.281
ATOM   5956 O    TIP  1202       6.764  16.321  -8.171
ATOM   5957 H1   TIP  1202       6.920  15.397  -7.973
ATOM   5958 H2   TIP  1202       5.833  16.367  -8.386
ATOM   5959 O    TIP  1203       7.803 -13.919  15.438
ATOM   5960 H1   TIP  1203       8.745 -13.878  15.598
ATOM   5961 H2   TIP  1203       7.624 -13.177  14.860
ATOM   5962 O    TIP  1204     -12.686  10.461  -0.888
ATOM   5963 H1   TIP  1204     -11.901  10.123  -0.459
ATOM   5964 H2   TIP  1204     -12.417  11.303  -1.255
ATOM   5965 O    TIP  1205      19.834 -19.641   3.927
ATOM   5966 H1   TIP  1205      20.359 -19.913   4.679
ATOM   5967 H2   TIP  1205      20.474 -19.453   3.241
ATOM   5968 O    TIP  1206      -8.429 -20.792 -26.189
ATOM   5969 H1   TIP  1206      -7.527 -20.614 -26.454
ATOM   5970 H2   TIP  1206      -8.649 -20.079 -25.590
ATOM   5971 O    TIP  1207      -2.061 -20.651  12.861
ATOM   5972 H1   TIP  1207      -2.218 -19.733  13.083
ATOM   5973 H2   TIP  1207      -2.848 -21.108  13.155
ATOM   5974 O    TIP  1208     -15.586   4.436   2.505
ATOM   5975 H1   TIP  1208     -15.551   5.247   3.012
ATOM   5976 H2   TIP  1208     -14.673   4.157   2.436
ATOM   5977 O    TIP  1209       5.027 -28.607  -5.183
ATOM   5978 H1   TIP  1209       4.833 -29.386  -4.663
ATOM   5979 H2   TIP  1209       4.169 -28.252  -5.414
ATOM   5980 O    TIP  1210      13.659 -25.375   9.163
ATOM   5981 H1   TIP  1210      14.076 -25.876   9.863
ATOM   5982 H2   TIP  1210      13.049 -24.792   9.614
ATOM   5983 O    TIP  1211      -6.781  28.312 -15.542
ATOM   5984 H1   TIP  1211      -7.245  28.006 -14.762
ATOM   5985 H2   TIP  1211      -7.279  29.075 -15.835
ATOM   5986 O    TIP  1212      19.772 -16.539  -0.714
ATOM   5987 H1   TIP  1212      20.029 -16.545   0.208
ATOM   5988 H2   TIP  1212      18.862 -16.837  -0.712
ATOM   5989 O    TIP  1213      -9.795  30.443  -2.581
ATOM   5990 H1   TIP  1213      -9.446  30.442  -3.472
ATOM   5991 H2   TIP  1213     -10.678  30.084  -2.669
ATOM   5992 O    TIP  1214      28.387  -5.202 -10.319
ATOM   5993 H1   TIP  1214      29.340  -5.243 -10.235
ATOM   5994 H2   TIP  1214      28.234  -4.552 -11.005
ATOM   5995 O    TIP  1215      -3.193 -12.685   8.742
ATOM   5996 H1   TIP  1215      -2.308 -12.660   8.380
ATOM   5997 H2   TIP  1215      -3.459 -11.767   8.789
ATOM   5998 O    TIP  1216       2.284  10.282  -2.219
ATOM   5999 H1   TIP  1216       2.728   9.482  -2.497
ATOM   6000 H2   TIP  1216       2.308  10.252  -1.263
ATOM   6001 O    TIP  1217      -4.600  29.275   2.528
ATOM   6002 H1   TIP  1217      -4.251  29.854   1.851
ATOM   6003 H2   TIP  1217      -4.887  28.495   2.052
ATOM   6004 O    TIP  1218     -15.427  12.826  -6.356
ATOM   6005 H1   TIP  1218     -15.797  12.711  -7.231
ATOM   6006 H2   TIP  1218     -14.920  12.029  -6.202
ATOM   6007 O    TIP  1219      18.655  25.292 -10.710
ATOM   6008 H1   TIP  1219      18.406  25.777  -9.923
ATOM   6009 H2   TIP  1219      18.851  24.409 -10.396
ATOM   6010 O    TIP  1220       0.374  21.671 -17.726
ATOM   6011 H1   TIP  1220      -0.361  21.514 -18.317
ATOM   6012 H2   TIP  1220       0.116  22.442 -17.220
ATOM   6013 O    TIP  1221      18.845  -7.025  11.212
ATOM   6014 H1   TIP  1221      19.651  -6.520  11.102
ATOM   6015 H2   TIP  1221      19.120  -7.823  11.663
ATOM   6016 O    TIP  1222      -0.977  13.711   4.182
ATOM   6017 H1   TIP  1222      -0.703  12.812   4.362
ATOM   6018 H2   TIP  1222      -1.914  13.645   4.000
ATOM   6019 O    TIP  1223     -19.304  26.383 -17.634
ATOM   6020 H1   TIP  1223     -19.688  26.103 -18.465
ATOM   6021 H2   TIP  1223     -18.361  26.398 -17.799
ATOM   6022 O    TIP  1224       2.616  28.250 -23.513
ATOM   6023 H1   TIP  1224       2.749  27.373 -23.152
ATOM   6024 H2   TIP  1224       1.870  28.599 -23.027
ATOM   6025 O    TIP  1225      25.762  -2.152  -5.410
ATOM   6026 H1   TIP  1225      26.341  -2.091  -4.650
ATOM   6027 H2   TIP  1225      25.797  -1.283  -5.809
ATOM   6028 O    TIP  1226       1.124  30.766 -15.182
ATOM   6029 H1   TIP  1226       1.120  29.826 -15.359
ATOM   6030 H2   TIP  1226       1.288  31.171 -16.033
ATOM   6031 O    TIP  1227       1.135   5.039 -17.862
ATOM   6032 H1   TIP  1227       0.391   5.350 -18.377
ATOM   6033 H2   TIP  1227       1.900   5.222 -18.408
ATOM   6034 O    TIP  1228       1.734  15.931 -11.479
ATOM   6035 H1   TIP  1228       2.490  15.345 -11.438
ATOM   6036 H2   TIP  1228       1.885  16.464 -12.259
ATOM   6037 O    TIP  1229     -26.574 -24.364  -7.080
ATOM   6038 H1   TIP  1229     -26.306 -25.248  -6.831
ATOM   6039 H2   TIP  1229     -27.505 -24.443  -7.285
ATOM   6040 O    TIP  1230       0.869  -6.262  14.592
ATOM   6041 H1   TIP  1230       0.440  -7.111  14.694
ATOM   6042 H2   TIP  1230       1.705  -6.359  15.047
ATOM   6043 O    TIP  1231      -4.489 -12.904  27.287
ATOM   6044 H1   TIP  1231      -4.129 -13.779  27.140
ATOM   6045 H2   TIP  1231      -3.724 -12.329  27.308
ATOM   6046 O    TIP  1232      -0.882 -26.305   1.232
ATOM   6047 H1   TIP  1232      -1.563 -26.925   1.493
ATOM   6048 H2   TIP  1232      -1.202 -25.455   1.533
ATOM   6049 O    TIP  1233      29.536 -14.293  -1.972
ATOM   6050 H1   TIP  1233      29.975 -13.670  -1.393
ATOM   6051 H2   TIP  1233      30.073 -15.083  -1.925
ATOM   6052 O    TIP  1234       2.331 -27.583 -25.507
ATOM   6053 H1   TIP  1234       3.100 -27.917 -25.967
ATOM   6054 H2   TIP  1234       2.604 -26.728 -25.173
ATOM   6055 O    TIP  1235     -24.374  -7.373  -3.190
ATOM   6056 H1   TIP  1235     -24.038  -7.276  -2.299
ATOM   6057 H2   TIP  1235     -25.303  -7.574  -3.077
ATOM   6058 O    TIP  1236     -20.866  -4.870   6.089
ATOM   6059 H1   TIP  1236     -20.281  -5.437   5.587
ATOM   6060 H2   TIP  1236     -21.438  -4.473   5.432
ATOM   6061 O    TIP  1237     -16.318 -25.890  -5.088
ATOM   6062 H1   TIP  1237     -15.889 -26.434  -4.428
ATOM   6063 H2   TIP  1237     -17.245 -26.122  -5.026
ATOM   6064 O    TIP  1238      17.634 -20.545 -30.711
ATOM   6065 H1   TIP  1238      17.844 -20.613 -29.779
ATOM   6066 H2   TIP  1238      17.403 -21.436 -30.971
ATOM   6067 O    TIP  1239       8.964 -18.184 -21.948
ATOM   6068 H1   TIP  1239       8.781 -18.238 -21.011
ATOM   6069 H2   TIP  1239       8.141 -17.890 -22.338
ATOM   6070 O    TIP  1240       2.550 -25.154 -16.721
ATOM   6071 H1   TIP  1240       3.402 -25.254 -16.295
ATOM   6072 H2   TIP  1240       1.965 -24.859 -16.024
ATOM   6073 O    TIP  1241      29.873 -21.177  -7.618
ATOM   6074 H1   TIP  1241      30.277 -20.319  -7.490
ATOM   6075 H2   TIP  1241      29.509 -21.142  -8.502
ATOM   6076 O    TIP  1242       7.489  15.694 -19.590
ATOM   6077 H1   TIP  1242       6.784  15.643 -20.235
ATOM   6078 H2   TIP  1242       8.264  15.380 -20.055
ATOM   6079 O    TIP  1243     -24.045 -16.279  -1.535
ATOM   6080 H1   TIP  1243     -23.526 -16.001  -2.289
ATOM   6081 H2   TIP  1243     -24.442 -15.473  -1.205
ATOM   6082 O    TIP  1244     -17.379  15.612  -9.354
ATOM   6083 H1   TIP  1244     -18.098  14.991  -9.467
ATOM   6084 H2   TIP  1244     -16.917  15.602 -10.192
ATOM   6085 O    TIP  1245      16.079  11.029 -20.174
ATOM   6086 H1   TIP  1245      15.332  10.483 -19.928
ATOM   6087 H2   TIP  1245      15.761  11.927 -20.085
ATOM   6088 O    TIP  1246      25.120   4.987 -25.229
ATOM   6089 H1   TIP  1246      24.177   4.941 -25.077
ATOM   6090 H2   TIP  1246      25.277   4.387 -25.957
ATOM   6091 O    TIP  1247      18.327   1.030  -2.544
ATOM   6092 H1   TIP  1247      18.328   0.106  -2.294
ATOM   6093 H2   TIP  1247      18.721   1.481  -1.798
ATOM   6094 O    TIP  1248     -30.357 -15.532 -12.526
ATOM   6095 H1   TIP  1248     -30.824 -14.725 -12.312
ATOM   6096 H2   TIP  1248     -31.043 -16.195 -12.598
ATOM   6097 O    TIP  1249       7.748 -17.823 -26.881
ATOM   6098 H1   TIP  1249       6.870 -17.787 -26.500
ATOM   6099 H2   TIP  1249       8.065 -18.701 -26.673
ATOM   6100 O    TIP  1250      15.766 -12.758   7.086
ATOM   6101 H1   TIP  1250      16.256 -12.863   6.270
ATOM   6102 H2   TIP  1250      16.210 -12.044   7.543
ATOM   6103 O    TIP  1251       5.034  12.469  -0.619
ATOM   6104 H1   TIP  1251       5.565  13.265  -0.599
ATOM   6105 H2   TIP  1251       4.151  12.773  -0.826
ATOM   6106 O    TIP  1252     -30.273  -5.294 -14.913
ATOM   6107 H1   TIP  1252     -30.131  -4.961 -15.799
ATOM   6108 H2   TIP  1252     -30.269  -4.514 -14.359
ATOM   6109 O    TIP  1253       2.214   9.337   2.920
ATOM   6110 H1   TIP  1253       2.806   9.151   3.649
ATOM   6111 H2   TIP  1253       1.684   8.545   2.832
ATOM   6112 O    TIP  1254      -9.443   4.332  13.297
ATOM   6113 H1   TIP  1254      -9.141   3.673  13.922
ATOM   6114 H2   TIP  1254      -9.616   3.840  12.494
ATOM   6115 O    TIP  1255     -16.086 -20.889 -26.976
ATOM   6116 H1   TIP  1255     -16.952 -20.941 -26.573
ATOM   6117 H2   TIP  1255     -15.490 -21.234 -26.312
ATOM   6118 O    TIP  1256       0.711 -29.467  -7.209
ATOM   6119 H1   TIP  1256       1.643 -29.272  -7.111
ATOM   6120 H2   TIP  1256       0.685 -30.245  -7.765
ATOM   6121 O    TIP  1257     -13.541  -5.137 -27.379
ATOM   6122 H1   TIP  1257     -12.934  -4.438 -27.139
ATOM   6123 H2   TIP  1257     -14.409  -4.776 -27.197
ATOM   6124 O    TIP  1258      10.525 -13.591 -22.167
ATOM   6125 H1   TIP  1258      11.091 -14.320 -22.420
ATOM   6126 H2   TIP  1258      10.724 -12.901 -22.799
ATOM   6127 O    TIP  1259       3.466   5.411 -24.028
ATOM   6128 H1   TIP  1259       3.913   4.581 -24.194
ATOM   6129 H2   TIP  1259       4.166   6.016 -23.782
ATOM   6130 O    TIP  1260       6.282  14.417 -30.304
ATOM   6131 H1   TIP  1260       6.957  15.094 -30.263
ATOM   6132 H2   TIP  1260       5.687  14.713 -30.992
ATOM   6133 O    TIP  1261     -11.245  18.582   6.821
ATOM   6134 H1   TIP  1261     -11.013  19.173   6.105
ATOM   6135 H2   TIP  1261     -11.824  17.935   6.421
ATOM   6136 O    TIP  1262     -20.952  -6.933   0.402
ATOM   6137 H1   TIP  1262     -20.765  -6.771   1.326
ATOM   6138 H2   TIP  1262     -20.297  -7.577   0.132
ATOM   6139 O    TIP  1263     -30.862  14.111  -7.136
ATOM   6140 H1   TIP  1263     -31.539  14.771  -7.283
ATOM   6141 H2   TIP  1263     -30.870  13.578  -7.931
ATOM   6142 O    TIP  1264      -9.606 -10.976 -25.146
ATOM   6143 H1   TIP  1264      -9.880 -11.628 -25.791
ATOM   6144 H2   TIP  1264      -9.275 -11.491 -24.410
ATOM   6145 O    TIP  1265     -18.999 -23.132 -18.695
ATOM   6146 H1   TIP  1265     -18.320 -22.621 -19.135
ATOM   6147 H2   TIP  1265     -18.538 -23.896 -18.348
ATOM   6148 O    TIP  1266     -16.487  24.255 -18.417
ATOM   6149 H1   TIP  1266     -16.481  23.804 -19.261
ATOM   6150 H2   TIP  1266     -16.879  23.626 -17.811
ATOM   6151 O    TIP  1267      -2.715  30.078 -15.119
ATOM   6152 H1   TIP  1267      -2.130  30.720 -14.718
ATOM   6153 H2   TIP  1267      -2.130  29.433 -15.516
ATOM   6154 O    TIP  1268       6.507 -29.319   2.924
ATOM   6155 H1   TIP  1268       5.783 -28.746   3.175
ATOM   6156 H2   TIP  1268       6.332 -30.142   3.380
ATOM   6157 O    TIP  1269      17.994 -14.519   9.524
ATOM   6158 H1   TIP  1269      18.622 -13.921   9.929
ATOM   6159 H2   TIP  1269      17.209 -14.449  10.068
ATOM   6160 O    TIP  1270       0.422  13.823 -20.477
ATOM   6161 H1   TIP  1270       0.071  14.572 -20.958
ATOM   6162 H2   TIP  1270       1.232  14.149 -20.083
ATOM   6163 O    TIP  1271     -26.404 -15.001 -25.946
ATOM   6164 H1   TIP  1271     -25.462 -14.942 -25.788
ATOM   6165 H2   TIP  1271     -26.553 -15.919 -26.172
ATOM   6166 O    TIP  1272      -6.880 -14.767 -22.951
ATOM   6167 H1   TIP  1272      -6.792 -15.561 -22.424
ATOM   6168 H2   TIP  1272      -5.980 -14.486 -23.113
ATOM   6169 O    TIP  1273      27.551  14.193  -6.509
ATOM   6170 H1   TIP  1273      26.704  14.635  -6.560
ATOM   6171 H2   TIP  1273      27.471  13.604  -5.759
ATOM   6172 O    TIP  1274      -4.940  23.156  -7.622
ATOM   6173 H1   TIP  1274      -4.163  23.426  -8.111
ATOM   6174 H2   TIP  1274      -4.886  23.640  -6.798
ATOM   6175 O    TIP  1275      -4.231 -11.812  13.070
ATOM   6176 H1   TIP  1275      -5.153 -12.067  13.097
ATOM   6177 H2   TIP  1275      -3.837 -12.399  12.425
ATOM   6178 O    TIP  1276       7.518   6.396   2.019
ATOM   6179 H1   TIP  1276       7.125   7.246   1.822
ATOM   6180 H2   TIP  1276       6.821   5.763   1.849
ATOM   6181 O    TIP  1277      12.597 -23.259 -27.385
ATOM   6182 H1   TIP  1277      12.875 -23.559 -26.520
ATOM   6183 H2   TIP  1277      13.392 -23.289 -27.917
ATOM   6184 O    TIP  1278     -19.885  -7.852  28.685
ATOM   6185 H1   TIP  1278     -18.933  -7.941  28.648
ATOM   6186 H2   TIP  1278     -20.185  -8.109  27.813
ATOM   6187 O    TIP  1279       8.255  30.499 -14.504
ATOM   6188 H1   TIP  1279       8.892  30.734 -15.178
ATOM   6189 H2   TIP  1279       7.406  30.573 -14.939
ATOM   6190 O    TIP  1280      -3.840  13.630 -24.624
ATOM   6191 H1   TIP  1280      -4.482  14.315 -24.436
ATOM   6192 H2   TIP  1280      -3.560  13.804 -25.523
ATOM   6193 O    TIP  1281      10.865 -24.788   6.154
ATOM   6194 H1   TIP  1281      10.850 -24.633   5.210
ATOM   6195 H2   TIP  1281      11.775 -25.013   6.347
ATOM   6196 O    TIP  1282     -22.773 -14.887   4.578
ATOM   6197 H1   TIP  1282     -22.846 -14.267   5.303
ATOM   6198 H2   TIP  1282     -23.677 -15.062   4.318
ATOM   6199 O    TIP  1283      19.715 -25.279   3.107
ATOM   6200 H1   TIP  1283      20.605 -25.068   2.824
ATOM   6201 H2   TIP  1283      19.648 -24.904   3.985
ATOM   6202 O    TIP  1284      26.289 -15.536  -5.978
ATOM   6203 H1   TIP  1284      26.869 -15.754  -6.707
ATOM   6204 H2   TIP  1284      26.813 -14.969  -5.413
ATOM   6205 O    TIP  1285     -16.092 -26.957  -8.555
ATOM   6206 H1   TIP  1285     -16.793 -27.476  -8.162
ATOM   6207 H2   TIP  1285     -16.048 -27.258  -9.462
ATOM   6208 O    TIP  1286      -6.600  13.830 -19.667
ATOM   6209 H1   TIP  1286      -6.530  14.088 -20.585
ATOM   6210 H2   TIP  1286      -7.036  12.978 -19.689
ATOM   6211 O    TIP  1287       0.657  30.335  -2.373
ATOM   6212 H1   TIP  1287       0.140  30.235  -1.575
ATOM   6213 H2   TIP  1287       0.906  29.442  -2.613
ATOM   6214 O    TIP  1288     -27.839  12.354 -11.664
ATOM   6215 H1   TIP  1288     -28.217  11.536 -11.341
ATOM   6216 H2   TIP  1288     -27.519  12.797 -10.878
ATOM   6217 O    TIP  1289     -29.299 -14.121  -8.832
ATOM   6218 H1   TIP  1289     -29.181 -15.036  -9.083
ATOM   6219 H2   TIP  1289     -28.443 -13.850  -8.500
ATOM   6220 O    TIP  1290       0.510 -22.176 -20.722
ATOM   6221 H1   TIP  1290       1.258 -22.766 -20.630
ATOM   6222 H2   TIP  1290       0.899 -21.304 -20.787
ATOM   6223 O    TIP  1291     -23.019 -11.646   0.652
ATOM   6224 H1   TIP  1291     -22.786 -11.398  -0.242
ATOM   6225 H2   TIP  1291     -22.266 -12.144   0.968
ATOM   6226 O    TIP  1292      -1.844  16.725 -12.003
ATOM   6227 H1   TIP  1292      -2.540  16.083 -12.143
ATOM   6228 H2   TIP  1292      -1.185  16.513 -12.664
ATOM   6229 O    TIP  1293      15.061   0.254 -20.157
ATOM   6230 H1   TIP  1293      15.539   0.213 -19.329
ATOM   6231 H2   TIP  1293      15.668  -0.108 -20.802
ATOM   6232 O    TIP  1294      -2.995   3.673   6.613
ATOM   6233 H1   TIP  1294      -3.113   4.572   6.919
ATOM   6234 H2   TIP  1294      -3.616   3.582   5.890
ATOM   6235 O    TIP  1295      29.079  -4.377  -5.865
ATOM   6236 H1   TIP  1295      28.305  -4.835  -6.192
ATOM   6237 H2   TIP  1295      29.056  -4.511  -4.918
ATOM   6238 O    TIP  1296       1.807 -26.942 -18.792
ATOM   6239 H1   TIP  1296       2.610 -27.387 -19.063
ATOM   6240 H2   TIP  1296       2.107 -26.214 -18.249
ATOM   6241 O    TIP  1297      13.116  20.691  27.570
ATOM   6242 H1   TIP  1297      13.117  20.732  26.614
ATOM   6243 H2   TIP  1297      13.184  21.604  27.850
ATOM   6244 O    TIP  1298      23.267 -30.907   2.680
ATOM   6245 H1   TIP  1298      24.050 -30.663   3.173
ATOM   6246 H2   TIP  1298      22.588 -30.313   2.997
ATOM   6247 O    TIP  1299      19.331  15.169 -15.070
ATOM   6248 H1   TIP  1299      19.453  15.698 -14.282
ATOM   6249 H2   TIP  1299      19.962  14.455 -14.980
ATOM   6250 O    TIP  1300      23.710 -17.899 -17.045
ATOM   6251 H1   TIP  1300      23.247 -17.670 -17.851
ATOM   6252 H2   TIP  1300      23.993 -17.059 -16.684
ATOM   6253 O    TIP  1301      19.109  -5.837  -2.154
ATOM   6254 H1   TIP  1301      18.844  -5.326  -2.918
ATOM   6255 H2   TIP  1301      19.632  -6.554  -2.513
ATOM   6256 O    TIP  1302     -11.085  -3.187   9.915
ATOM   6257 H1   TIP  1302     -10.978  -2.247   9.771
ATOM   6258 H2   TIP  1302     -10.660  -3.596   9.162
ATOM   6259 O    TIP  1303       1.414 -15.084  25.640
ATOM   6260 H1   TIP  1303       2.111 -15.594  26.053
ATOM   6261 H2   TIP  1303       0.888 -15.731  25.171
ATOM   6262 O    TIP  1304      25.030   7.522 -10.073
ATOM   6263 H1   TIP  1304      25.159   6.723  -9.562
ATOM   6264 H2   TIP  1304      24.306   7.316 -10.663
ATOM   6265 O    TIP  1305       9.478 -25.407 -20.166
ATOM   6266 H1   TIP  1305       9.268 -25.574 -19.248
ATOM   6267 H2   TIP  1305       9.200 -24.503 -20.316
ATOM   6268 O    TIP  1306     -24.781 -22.369  -7.292
ATOM   6269 H1   TIP  1306     -24.830 -21.902  -8.126
ATOM   6270 H2   TIP  1306     -25.350 -23.130  -7.409
ATOM   6271 O    TIP  1307     -25.678  -6.593  -5.869
ATOM   6272 H1   TIP  1307     -26.052  -5.811  -5.463
ATOM   6273 H2   TIP  1307     -26.058  -7.323  -5.380
ATOM   6274 O    TIP  1308      10.047  14.720   0.244
ATOM   6275 H1   TIP  1308      10.949  14.639  -0.067
ATOM   6276 H2   TIP  1308       9.568  14.037  -0.225
ATOM   6277 O    TIP  1309     -10.739  26.809 -13.491
ATOM   6278 H1   TIP  1309     -10.924  25.926 -13.170
ATOM   6279 H2   TIP  1309     -11.541  27.301 -13.316
ATOM   6280 O    TIP  1310     -13.790  23.589 -24.348
ATOM   6281 H1   TIP  1310     -14.633  23.224 -24.617
ATOM   6282 H2   TIP  1310     -13.718  24.411 -24.832
ATOM   6283 O    TIP  1311      26.325 -19.620  -6.047
ATOM   6284 H1   TIP  1311      25.690 -20.154  -6.525
ATOM   6285 H2   TIP  1311      26.713 -19.054  -6.714
ATOM   6286 O    TIP  1312      22.857   5.207   4.016
ATOM   6287 H1   TIP  1312      23.167   4.592   3.351
ATOM   6288 H2   TIP  1312      23.550   5.864   4.079
ATOM   6289 O    TIP  1313      17.493   2.782  -7.662
ATOM   6290 H1   TIP  1313      17.825   3.165  -6.851
ATOM   6291 H2   TIP  1313      17.104   1.950  -7.393
ATOM   6292 O    TIP  1314       3.240 -26.082   8.693
ATOM   6293 H1   TIP  1314       3.817 -25.470   9.151
ATOM   6294 H2   TIP  1314       3.294 -25.821   7.774
ATOM   6295 O    TIP  1315      20.098  13.019 -25.878
ATOM   6296 H1   TIP  1315      20.275  13.503 -26.685
ATOM   6297 H2   TIP  1315      19.955  13.697 -25.218
ATOM   6298 O    TIP  1316       1.751   5.670 -21.858
ATOM   6299 H1   TIP  1316       2.295   5.877 -22.617
ATOM   6300 H2   TIP  1316       1.126   5.020 -22.180
ATOM   6301 O    TIP  1317      -3.879   8.170 -24.191
ATOM   6302 H1   TIP  1317      -4.216   8.971 -24.592
ATOM   6303 H2   TIP  1317      -3.360   8.474 -23.447
ATOM   6304 O    TIP  1318     -27.493 -28.277  -3.330
ATOM   6305 H1   TIP  1318     -28.300 -28.410  -2.834
ATOM   6306 H2   TIP  1318     -27.281 -29.141  -3.682
ATOM   6307 O    TIP  1319       8.915  30.876 -23.659
ATOM   6308 H1   TIP  1319       9.663  31.388 -23.352
ATOM   6309 H2   TIP  1319       9.003  30.869 -24.611
ATOM   6310 O    TIP  1320       3.886  12.288  29.372
ATOM   6311 H1   TIP  1320       4.536  12.004  30.015
ATOM   6312 H2   TIP  1320       4.203  11.938  28.540
ATOM   6313 O    TIP  1321     -28.712   4.747 -19.720
ATOM   6314 H1   TIP  1321     -28.367   4.275 -18.962
ATOM   6315 H2   TIP  1321     -28.197   5.553 -19.756
ATOM   6316 O    TIP  1322       4.237 -26.187 -23.774
ATOM   6317 H1   TIP  1322       4.587 -25.524 -23.179
ATOM   6318 H2   TIP  1322       4.478 -27.021 -23.373
ATOM   6319 O    TIP  1323     -10.878  15.558  -8.261
ATOM   6320 H1   TIP  1323     -11.615  15.964  -8.717
ATOM   6321 H2   TIP  1323     -10.995  15.808  -7.345
ATOM   6322 O    TIP  1324      14.297  21.241   1.447
ATOM   6323 H1   TIP  1324      13.350  21.360   1.508
ATOM   6324 H2   TIP  1324      14.519  21.534   0.563
ATOM   6325 O    TIP  1325      -9.831  12.204   7.786
ATOM   6326 H1   TIP  1325      -9.616  11.281   7.652
ATOM   6327 H2   TIP  1325      -9.485  12.647   7.011
ATOM   6328 O    TIP  1326      11.995  -3.120   7.407
ATOM   6329 H1   TIP  1326      12.049  -3.615   8.224
ATOM   6330 H2   TIP  1326      11.327  -2.455   7.572
ATOM   6331 O    TIP  1327      -1.931 -14.427 -22.756
ATOM   6332 H1   TIP  1327      -1.747 -13.584 -22.342
ATOM   6333 H2   TIP  1327      -1.159 -14.960 -22.569
ATOM   6334 O    TIP  1328     -22.144 -25.921  -2.462
ATOM   6335 H1   TIP  1328     -22.587 -26.701  -2.129
ATOM   6336 H2   TIP  1328     -22.844 -25.390  -2.842
ATOM   6337 O    TIP  1329       6.217  -6.751 -22.206
ATOM   6338 H1   TIP  1329       6.346  -6.751 -23.154
ATOM   6339 H2   TIP  1329       6.372  -5.844 -21.942
ATOM   6340 O    TIP  1330     -15.672  -6.610  10.568
ATOM   6341 H1   TIP  1330     -15.939  -5.886  10.002
ATOM   6342 H2   TIP  1330     -14.801  -6.854  10.253
ATOM   6343 O    TIP  1331     -30.952  20.436 -11.639
ATOM   6344 H1   TIP  1331     -31.475  19.836 -12.170
ATOM   6345 H2   TIP  1331     -30.176  20.614 -12.171
ATOM   6346 O    TIP  1332      10.109  -1.330   8.313
ATOM   6347 H1   TIP  1332       9.305  -1.332   8.833
ATOM   6348 H2   TIP  1332       9.843  -0.989   7.459
ATOM   6349 O    TIP  1333      -1.504 -28.374  -1.937
ATOM   6350 H1   TIP  1333      -1.518 -27.418  -1.962
ATOM   6351 H2   TIP  1333      -2.045 -28.603  -1.181
ATOM   6352 O    TIP  1334      -4.509   2.961   4.515
ATOM   6353 H1   TIP  1334      -3.912   2.265   4.240
ATOM   6354 H2   TIP  1334      -4.803   3.363   3.697
ATOM   6355 O    TIP  1335      -5.257   7.486   6.266
ATOM   6356 H1   TIP  1335      -5.640   8.078   6.913
ATOM   6357 H2   TIP  1335      -4.558   7.033   6.739
ATOM   6358 O    TIP  1336     -13.279  22.548 -19.269
ATOM   6359 H1   TIP  1336     -12.669  23.267 -19.106
ATOM   6360 H2   TIP  1336     -14.072  22.975 -19.593
ATOM   6361 O    TIP  1337      10.385   6.464  14.607
ATOM   6362 H1   TIP  1337      10.638   5.779  15.225
ATOM   6363 H2   TIP  1337      10.721   6.162  13.763
ATOM   6364 O    TIP  1338       9.526  10.017 -22.717
ATOM   6365 H1   TIP  1338      10.273  10.193 -22.145
ATOM   6366 H2   TIP  1338       9.380   9.075 -22.638
ATOM   6367 O    TIP  1339       6.897  -5.869   5.706
ATOM   6368 H1   TIP  1339       7.691  -5.353   5.846
ATOM   6369 H2   TIP  1339       7.195  -6.779   5.724
ATOM   6370 O    TIP  1340      22.733  -6.327   5.468
ATOM   6371 H1   TIP  1340      23.085  -5.595   5.975
ATOM   6372 H2   TIP  1340      21.821  -6.090   5.304
ATOM   6373 O    TIP  1341       4.375  -8.736 -28.659
ATOM   6374 H1   TIP  1341       5.154  -8.182 -28.616
ATOM   6375 H2   TIP  1341       4.385  -9.097 -29.545
ATOM   6376 O    TIP  1342     -10.361  18.406 -10.119
ATOM   6377 H1   TIP  1342     -11.226  18.155  -9.795
ATOM   6378 H2   TIP  1342     -10.049  19.058  -9.492
ATOM   6379 O    TIP  1343      11.503  11.497  -1.302
ATOM   6380 H1   TIP  1343      11.036  12.009  -1.962
ATOM   6381 H2   TIP  1343      12.085  12.127  -0.877
ATOM   6382 O    TIP  1344       0.024  -0.187 -24.689
ATOM   6383 H1   TIP  1344       0.373  -0.807 -25.329
ATOM   6384 H2   TIP  1344       0.778   0.343 -24.432
ATOM   6385 O    TIP  1345     -11.414 -15.338 -23.813
ATOM   6386 H1   TIP  1345     -10.545 -15.574 -24.136
ATOM   6387 H2   TIP  1345     -11.372 -14.391 -23.681
ATOM   6388 O    TIP  1346       9.039 -16.192 -28.444
ATOM   6389 H1   TIP  1346       9.821 -16.710 -28.636
ATOM   6390 H2   TIP  1346       8.406 -16.828 -28.110
ATOM   6391 O    TIP  1347     -14.840 -13.217   1.693
ATOM   6392 H1   TIP  1347     -14.335 -13.997   1.462
ATOM   6393 H2   TIP  1347     -14.417 -12.882   2.484
ATOM   6394 O    TIP  1348     -23.763 -18.282  -8.185
ATOM   6395 H1   TIP  1348     -23.101 -17.788  -7.702
ATOM   6396 H2   TIP  1348     -24.583 -17.822  -8.008
ATOM   6397 O    TIP  1349       5.604   3.279   7.314
ATOM   6398 H1   TIP  1349       5.654   3.454   6.375
ATOM   6399 H2   TIP  1349       5.509   2.328   7.377
ATOM   6400 O    TIP  1350      -4.567  21.230  -9.732
ATOM   6401 H1   TIP  1350      -5.462  21.286  -9.398
ATOM   6402 H2   TIP  1350      -4.608  20.564 -10.418
ATOM   6403 O    TIP  1351       0.422  15.012  -0.756
ATOM   6404 H1   TIP  1351       1.067  15.719  -0.764
ATOM   6405 H2   TIP  1351       0.874  14.279  -0.337
ATOM   6406 O    TIP  1352       1.755  28.153 -15.349
ATOM   6407 H1   TIP  1352       1.408  27.655 -14.610
ATOM   6408 H2   TIP  1352       2.581  27.720 -15.564
ATOM   6409 O    TIP  1353      -4.281 -20.403 -24.386
ATOM   6410 H1   TIP  1353      -4.024 -21.316 -24.513
ATOM   6411 H2   TIP  1353      -4.885 -20.220 -25.105
ATOM   6412 O    TIP  1354     -28.487 -16.760 -23.093
ATOM   6413 H1   TIP  1354     -27.772 -16.583 -22.482
ATOM   6414 H2   TIP  1354     -28.640 -17.702 -23.018
ATOM   6415 O    TIP  1355      14.595  16.896  -1.522
ATOM   6416 H1   TIP  1355      15.408  17.159  -1.953
ATOM   6417 H2   TIP  1355      13.922  17.445  -1.923
ATOM   6418 O    TIP  1356      22.457 -18.336   9.718
ATOM   6419 H1   TIP  1356      23.333 -18.682   9.889
ATOM   6420 H2   TIP  1356      22.552 -17.827   8.913
ATOM   6421 O    TIP  1357       8.307  -4.402   8.888
ATOM   6422 H1   TIP  1357       7.374  -4.580   9.006
ATOM   6423 H2   TIP  1357       8.415  -4.297   7.942
ATOM   6424 O    TIP  1358       6.374 -21.962  -2.388
ATOM   6425 H1   TIP  1358       6.449 -21.268  -3.043
ATOM   6426 H2   TIP  1358       5.478 -21.889  -2.061
ATOM   6427 O    TIP  1359      -2.011 -19.443  30.053
ATOM   6428 H1   TIP  1359      -1.441 -20.200  29.922
ATOM   6429 H2   TIP  1359      -2.851 -19.818  30.320
ATOM   6430 O    TIP  1360      21.710 -24.092   6.064
ATOM   6431 H1   TIP  1360      21.877 -25.034   6.022
ATOM   6432 H2   TIP  1360      20.762 -24.011   5.964
ATOM   6433 O    TIP  1361       6.776 -30.003   6.440
ATOM   6434 H1   TIP  1361       6.977 -29.155   6.043
ATOM   6435 H2   TIP  1361       6.068 -29.818   7.057
ATOM   6436 O    TIP  1362      -9.124  -4.502 -22.411
ATOM   6437 H1   TIP  1362      -8.766  -3.618 -22.496
ATOM   6438 H2   TIP  1362      -9.756  -4.575 -23.127
ATOM   6439 O    TIP  1363      23.627 -28.005 -17.280
ATOM   6440 H1   TIP  1363      24.292 -28.047 -17.967
ATOM   6441 H2   TIP  1363      23.873 -28.696 -16.665
ATOM   6442 O    TIP  1364     -17.341  20.714 -10.867
ATOM   6443 H1   TIP  1364     -17.406  19.937 -10.313
ATOM   6444 H2   TIP  1364     -17.067  21.412 -10.272
ATOM   6445 O    TIP  1365     -14.329  10.015  -2.966
ATOM   6446 H1   TIP  1365     -13.797   9.976  -2.171
ATOM   6447 H2   TIP  1365     -15.156  10.403  -2.683
ATOM   6448 O    TIP  1366      -6.298 -24.683 -23.813
ATOM   6449 H1   TIP  1366      -6.327 -23.813 -23.416
ATOM   6450 H2   TIP  1366      -5.382 -24.950 -23.741
ATOM   6451 O    TIP  1367      15.218   5.934  -7.218
ATOM   6452 H1   TIP  1367      15.957   5.791  -6.627
ATOM   6453 H2   TIP  1367      15.143   6.886  -7.284
ATOM   6454 O    TIP  1368       9.268   9.297   5.205
ATOM   6455 H1   TIP  1368       8.763   9.938   4.705
ATOM   6456 H2   TIP  1368       8.785   8.477   5.102
ATOM   6457 O    TIP  1369     -13.721  22.240   1.942
ATOM   6458 H1   TIP  1369     -14.672  22.299   1.849
ATOM   6459 H2   TIP  1369     -13.376  22.767   1.222
ATOM   6460 O    TIP  1370      28.018  -5.434 -17.535
ATOM   6461 H1   TIP  1370      27.572  -5.890 -18.248
ATOM   6462 H2   TIP  1370      28.856  -5.163 -17.909
ATOM   6463 O    TIP  1371      -9.912   9.024   5.388
ATOM   6464 H1   TIP  1371      -9.906   9.051   6.345
ATOM   6465 H2   TIP  1371     -10.527   9.711   5.132
ATOM   6466 O    TIP  1372       8.707  -8.830 -21.984
ATOM   6467 H1   TIP  1372       9.663  -8.848 -21.937
ATOM   6468 H2   TIP  1372       8.492  -9.400 -22.722
ATOM   6469 O    TIP  1373      10.490  13.510 -22.808
ATOM   6470 H1   TIP  1373      10.183  13.773 -23.676
ATOM   6471 H2   TIP  1373      10.362  12.562 -22.786
ATOM   6472 O    TIP  1374     -26.392   7.674 -15.446
ATOM   6473 H1   TIP  1374     -27.264   8.031 -15.612
ATOM   6474 H2   TIP  1374     -25.962   7.682 -16.301
ATOM   6475 O    TIP  1375     -23.622  -6.339 -15.217
ATOM   6476 H1   TIP  1375     -24.201  -5.587 -15.091
ATOM   6477 H2   TIP  1375     -24.144  -6.963 -15.720
ATOM   6478 O    TIP  1376      11.166  -9.618   3.064
ATOM   6479 H1   TIP  1376      11.245  -9.649   4.017
ATOM   6480 H2   TIP  1376      10.819 -10.477   2.823
ATOM   6481 O    TIP  1377     -21.381 -28.355 -17.055
ATOM   6482 H1   TIP  1377     -21.465 -28.823 -16.224
ATOM   6483 H2   TIP  1377     -22.282 -28.168 -17.318
ATOM   6484 O    TIP  1378     -30.811   6.990 -16.110
ATOM   6485 H1   TIP  1378     -30.727   7.825 -15.650
ATOM   6486 H2   TIP  1378     -31.732   6.751 -16.008
ATOM   6487 O    TIP  1379      12.111 -14.117   9.276
ATOM   6488 H1   TIP  1379      12.110 -15.072   9.223
ATOM   6489 H2   TIP  1379      11.959 -13.927  10.202
ATOM   6490 O    TIP  1380      -8.121 -27.763 -24.888
ATOM   6491 H1   TIP  1380      -8.166 -27.097 -25.574
ATOM   6492 H2   TIP  1380      -8.256 -28.591 -25.349
ATOM   6493 O    TIP  1381      26.890  -0.834 -12.263
ATOM   6494 H1   TIP  1381      26.393  -1.129 -13.026
ATOM   6495 H2   TIP  1381      27.013   0.105 -12.405
ATOM   6496 O    TIP  1382      12.313  28.016   0.254
ATOM   6497 H1   TIP  1382      11.928  28.880   0.107
ATOM   6498 H2   TIP  1382      12.944  28.151   0.960
ATOM   6499 O    TIP  1383     -15.473  10.610 -16.401
ATOM   6500 H1   TIP  1383     -14.605  10.993 -16.530
ATOM   6501 H2   TIP  1383     -15.760  10.946 -15.552
ATOM   6502 O    TIP  1384     -28.356  -8.893  -9.641
ATOM   6503 H1   TIP  1384     -28.119  -9.818  -9.708
ATOM   6504 H2   TIP  1384     -28.178  -8.536 -10.511
ATOM   6505 O    TIP  1385      11.287  17.078  -4.310
ATOM   6506 H1   TIP  1385      10.662  16.600  -3.765
ATOM   6507 H2   TIP  1385      11.964  16.435  -4.518
ATOM   6508 O    TIP  1386       2.874 -12.222 -25.952
ATOM   6509 H1   TIP  1386       2.529 -12.067 -25.073
ATOM   6510 H2   TIP  1386       2.689 -11.414 -26.429
ATOM   6511 O    TIP  1387     -21.342  -1.686 -20.643
ATOM   6512 H1   TIP  1387     -21.589  -1.160 -19.882
ATOM   6513 H2   TIP  1387     -21.617  -2.575 -20.419
ATOM   6514 O    TIP  1388      16.823 -29.264 -10.158
ATOM   6515 H1   TIP  1388      17.258 -29.412 -10.998
ATOM   6516 H2   TIP  1388      16.048 -29.824 -10.186
ATOM   6517 O    TIP  1389      10.030   4.925   2.360
ATOM   6518 H1   TIP  1389       9.320   5.440   2.743
ATOM   6519 H2   TIP  1389       9.702   4.026   2.359
ATOM   6520 O    TIP  1390      13.162   6.537  11.467
ATOM   6521 H1   TIP  1390      14.023   6.146  11.616
ATOM   6522 H2   TIP  1390      12.548   5.808  11.554
ATOM   6523 O    TIP  1391      18.439  -1.798  -3.226
ATOM   6524 H1   TIP  1391      18.472  -2.670  -3.620
ATOM   6525 H2   TIP  1391      18.475  -1.959  -2.283
ATOM   6526 O    TIP  1392      22.592 -13.360 -23.627
ATOM   6527 H1   TIP  1392      21.745 -13.149 -23.234
ATOM   6528 H2   TIP  1392      23.087 -13.778 -22.923
ATOM   6529 O    TIP  1393      29.790   3.942  -3.102
ATOM   6530 H1   TIP  1393      29.578   4.652  -3.708
ATOM   6531 H2   TIP  1393      30.548   3.509  -3.495
ATOM   6532 O    TIP  1394      23.518  -8.072   7.587
ATOM   6533 H1   TIP  1394      22.860  -7.956   8.272
ATOM   6534 H2   TIP  1394      23.096  -7.750   6.791
ATOM   6535 O    TIP  1395     -16.057 -20.843   2.870
ATOM   6536 H1   TIP  1395     -16.774 -21.436   2.647
ATOM   6537 H2   TIP  1395     -15.505 -21.347   3.468
ATOM   6538 O    TIP  1396       9.610  -9.737   9.067
ATOM   6539 H1   TIP  1396       9.218  -9.860   9.931
ATOM   6540 H2   TIP  1396       9.511  -8.802   8.888
ATOM   6541 O    TIP  1397      20.699 -23.047 -15.026
ATOM   6542 H1   TIP  1397      19.845 -22.629 -14.911
ATOM   6543 H2   TIP  1397      21.098 -22.579 -15.759
ATOM   6544 O    TIP  1398       9.692  -4.422 -28.072
ATOM   6545 H1   TIP  1398       8.782  -4.275 -27.815
ATOM   6546 H2   TIP  1398      10.094  -4.838 -27.310
ATOM   6547 O    TIP  1399     -30.705   0.785 -18.588
ATOM   6548 H1   TIP  1399     -29.809   1.079 -18.751
ATOM   6549 H2   TIP  1399     -31.243   1.565 -18.721
ATOM   6550 O    TIP  1400      21.784 -11.832 -20.605
ATOM   6551 H1   TIP  1400      22.681 -11.599 -20.844
ATOM   6552 H2   TIP  1400      21.314 -10.999 -20.591
ATOM   6553 O    TIP  1401     -25.043 -18.304   3.665
ATOM   6554 H1   TIP  1401     -25.991 -18.391   3.755
ATOM   6555 H2   TIP  1401     -24.924 -17.750   2.894
ATOM   6556 O    TIP  1402      -6.004  -8.593  17.711
ATOM   6557 H1   TIP  1402      -6.608  -7.897  17.968
ATOM   6558 H2   TIP  1402      -5.192  -8.391  18.176
ATOM   6559 O    TIP  1403     -23.623   9.329  -9.181
ATOM   6560 H1   TIP  1403     -23.901   8.445  -9.417
ATOM   6561 H2   TIP  1403     -23.164   9.653  -9.955
ATOM   6562 O    TIP  1404      -9.677  27.285  29.956
ATOM   6563 H1   TIP  1404      -9.011  26.617  30.119
ATOM   6564 H2   TIP  1404      -9.530  27.942  30.635
ATOM   6565 O    TIP  1405       2.377  16.672  -0.958
ATOM   6566 H1   TIP  1405       2.052  17.011  -1.791
ATOM   6567 H2   TIP  1405       3.116  16.112  -1.198
ATOM   6568 O    TIP  1406      26.026 -18.935   7.158
ATOM   6569 H1   TIP  1406      26.185 -18.612   6.271
ATOM   6570 H2   TIP  1406      26.857 -18.802   7.615
ATOM   6571 O    TIP  1407     -15.833   1.909  16.044
ATOM   6572 H1   TIP  1407     -15.716   1.646  16.956
ATOM   6573 H2   TIP  1407     -16.415   2.668  16.086
ATOM   6574 O    TIP  1408       9.104  23.786  -0.449
ATOM   6575 H1   TIP  1408       8.248  24.070  -0.132
ATOM   6576 H2   TIP  1408       9.667  24.552  -0.344
ATOM   6577 O    TIP  1409     -11.373 -20.295 -22.351
ATOM   6578 H1   TIP  1409     -11.839 -19.796 -21.681
ATOM   6579 H2   TIP  1409     -12.021 -20.435 -23.041
ATOM   6580 O    TIP  1410     -25.785 -26.500 -19.345
ATOM   6581 H1   TIP  1410     -26.275 -25.697 -19.169
ATOM   6582 H2   TIP  1410     -26.276 -26.934 -20.042
ATOM   6583 O    TIP  1411     -29.274  -7.188 -18.247
ATOM   6584 H1   TIP  1411     -30.224  -7.251 -18.346
ATOM   6585 H2   TIP  1411     -29.003  -8.064 -17.973
ATOM   6586 O    TIP  1412      -5.263 -20.149   8.920
ATOM   6587 H1   TIP  1412      -5.118 -19.635   9.714
ATOM   6588 H2   TIP  1412      -6.193 -20.034   8.726
ATOM   6589 O    TIP  1413      30.635   8.802  -4.391
ATOM   6590 H1   TIP  1413      30.434   9.467  -5.049
ATOM   6591 H2   TIP  1413      29.793   8.609  -3.979
ATOM   6592 O    TIP  1414      14.755  -8.820 -22.125
ATOM   6593 H1   TIP  1414      15.010  -8.850 -23.047
ATOM   6594 H2   TIP  1414      14.795  -7.892 -21.894
ATOM   6595 O    TIP  1415     -12.714 -13.286 -26.745
ATOM   6596 H1   TIP  1415     -12.960 -12.483 -26.287
ATOM   6597 H2   TIP  1415     -11.816 -13.459 -26.461
ATOM   6598 O    TIP  1416      21.349 -24.494 -19.917
ATOM   6599 H1   TIP  1416      21.034 -25.380 -20.094
ATOM   6600 H2   TIP  1416      20.978 -24.273 -19.062
ATOM   6601 O    TIP  1417     -16.179   3.307   6.186
ATOM   6602 H1   TIP  1417     -16.076   4.251   6.312
ATOM   6603 H2   TIP  1417     -15.363   2.931   6.518
ATOM   6604 O    TIP  1418      10.361  -6.868   5.906
ATOM   6605 H1   TIP  1418      10.050  -7.194   5.061
ATOM   6606 H2   TIP  1418      11.233  -6.519   5.723
ATOM   6607 O    TIP  1419      13.930   9.596 -19.059
ATOM   6608 H1   TIP  1419      13.317   8.986 -19.468
ATOM   6609 H2   TIP  1419      13.431  10.000 -18.350
ATOM   6610 O    TIP  1420      -6.212  -8.701  11.474
ATOM   6611 H1   TIP  1420      -7.058  -8.399  11.145
ATOM   6612 H2   TIP  1420      -5.626  -7.954  11.352
ATOM   6613 O    TIP  1421     -19.911   1.369   2.985
ATOM   6614 H1   TIP  1421     -19.421   2.126   3.306
ATOM   6615 H2   TIP  1421     -19.251   0.815   2.567
ATOM   6616 O    TIP  1422      16.667 -29.128 -13.398
ATOM   6617 H1   TIP  1422      17.390 -29.643 -13.041
ATOM   6618 H2   TIP  1422      16.912 -28.969 -14.309
ATOM   6619 O    TIP  1423      24.933  -4.034  -3.237
ATOM   6620 H1   TIP  1423      24.730  -3.103  -3.150
ATOM   6621 H2   TIP  1423      24.215  -4.479  -2.787
ATOM   6622 O    TIP  1424     -10.825  12.784 -19.517
ATOM   6623 H1   TIP  1424     -11.386  12.827 -20.290
ATOM   6624 H2   TIP  1424     -10.945  11.897 -19.180
ATOM   6625 O    TIP  1425     -30.616 -16.201  -4.915
ATOM   6626 H1   TIP  1425     -30.402 -15.555  -4.242
ATOM   6627 H2   TIP  1425     -30.871 -15.680  -5.676
ATOM   6628 O    TIP  1426     -19.200   4.925 -19.564
ATOM   6629 H1   TIP  1426     -18.845   4.537 -20.363
ATOM   6630 H2   TIP  1426     -18.515   5.521 -19.260
ATOM   6631 O    TIP  1427     -13.102  10.560   5.683
ATOM   6632 H1   TIP  1427     -13.885  10.967   5.311
ATOM   6633 H2   TIP  1427     -12.848  11.140   6.401
ATOM   6634 O    TIP  1428      -2.685  -9.693  13.256
ATOM   6635 H1   TIP  1428      -2.631  -9.580  12.307
ATOM   6636 H2   TIP  1428      -3.286 -10.427  13.377
ATOM   6637 O    TIP  1429     -11.116 -20.160   5.236
ATOM   6638 H1   TIP  1429     -11.431 -19.888   4.374
ATOM   6639 H2   TIP  1429     -11.911 -20.306   5.748
ATOM   6640 O    TIP  1430     -16.126 -27.289  -0.253
ATOM   6641 H1   TIP  1430     -16.129 -26.693   0.495
ATOM   6642 H2   TIP  1430     -16.037 -28.160   0.133
ATOM   6643 O    TIP  1431      15.863  20.994 -16.869
ATOM   6644 H1   TIP  1431      14.968  21.330 -16.821
ATOM   6645 H2   TIP  1431      15.841  20.353 -17.580
ATOM   6646 O    TIP  1432     -24.560  13.334 -10.563
ATOM   6647 H1   TIP  1432     -23.752  13.250 -10.057
ATOM   6648 H2   TIP  1432     -25.237  12.961  -9.999
ATOM   6649 O    TIP  1433     -18.556 -17.941  11.975
ATOM   6650 H1   TIP  1433     -18.044 -17.298  12.465
ATOM   6651 H2   TIP  1433     -18.731 -18.639  12.605
ATOM   6652 O    TIP  1434      20.212 -12.642  10.807
ATOM   6653 H1   TIP  1434      19.504 -12.340  11.376
ATOM   6654 H2   TIP  1434      20.741 -11.860  10.647
ATOM   6655 O    TIP  1435     -21.820 -25.258 -22.671
ATOM   6656 H1   TIP  1435     -22.297 -26.071 -22.835
ATOM   6657 H2   TIP  1435     -21.991 -25.061 -21.751
ATOM   6658 O    TIP  1436      16.210  16.085  -9.979
ATOM   6659 H1   TIP  1436      16.961  16.652  -9.800
ATOM   6660 H2   TIP  1436      15.650  16.177  -9.209
ATOM   6661 O    TIP  1437     -25.190  14.797 -15.369
ATOM   6662 H1   TIP  1437     -25.985  15.126 -15.788
ATOM   6663 H2   TIP  1437     -25.454  13.970 -14.967
ATOM   6664 O    TIP  1438      30.150   6.955  -0.720
ATOM   6665 H1   TIP  1438      29.261   6.726  -0.451
ATOM   6666 H2   TIP  1438      30.446   7.583  -0.061
ATOM   6667 O    TIP  1439      -2.123  21.007 -18.611
ATOM   6668 H1   TIP  1439      -2.059  20.475 -17.818
ATOM   6669 H2   TIP  1439      -3.054  21.213 -18.688
ATOM   6670 O    TIP  1440      -2.341 -21.153 -28.811
ATOM   6671 H1   TIP  1440      -1.872 -21.978 -28.688
ATOM   6672 H2   TIP  1440      -2.082 -20.858 -29.684
ATOM   6673 O    TIP  1441      28.299 -10.640 -12.013
ATOM   6674 H1   TIP  1441      27.359 -10.511 -12.141
ATOM   6675 H2   TIP  1441      28.381 -10.924 -11.103
ATOM   6676 O    TIP  1442     -29.908 -19.162 -12.271
ATOM   6677 H1   TIP  1442     -29.330 -18.905 -12.990
ATOM   6678 H2   TIP  1442     -30.043 -20.101 -12.395
ATOM   6679 O    TIP  1443      21.764   5.416 -26.922
ATOM   6680 H1   TIP  1443      21.839   6.360 -26.782
ATOM   6681 H2   TIP  1443      21.515   5.329 -27.842
ATOM   6682 O    TIP  1444     -30.676   8.264   1.571
ATOM   6683 H1   TIP  1444     -30.690   7.341   1.821
ATOM   6684 H2   TIP  1444     -30.650   8.739   2.401
ATOM   6685 O    TIP  1445     -15.547  -0.235   7.906
ATOM   6686 H1   TIP  1445     -14.809  -0.828   8.046
ATOM   6687 H2   TIP  1445     -15.144   0.624   7.779
ATOM   6688 O    TIP  1446      19.782  16.218  26.175
ATOM   6689 H1   TIP  1446      19.118  16.883  26.354
ATOM   6690 H2   TIP  1446      20.451  16.359  26.845
ATOM   6691 O    TIP  1447      17.390 -18.525  29.678
ATOM   6692 H1   TIP  1447      16.904 -19.094  29.082
ATOM   6693 H2   TIP  1447      17.541 -19.064  30.455
ATOM   6694 O    TIP  1448     -23.502 -15.765 -17.874
ATOM   6695 H1   TIP  1448     -24.355 -15.529 -17.510
ATOM   6696 H2   TIP  1448     -22.874 -15.244 -17.374
ATOM   6697 O    TIP  1449      15.843 -25.950   5.310
ATOM   6698 H1   TIP  1449      16.280 -26.794   5.425
ATOM   6699 H2   TIP  1449      16.171 -25.410   6.029
ATOM   6700 O    TIP  1450      30.727  11.059 -11.421
ATOM   6701 H1   TIP  1450      30.910  10.693 -12.287
ATOM   6702 H2   TIP  1450      30.332  10.336 -10.934
ATOM   6703 O    TIP  1451       7.170 -10.917 -28.811
ATOM   6704 H1   TIP  1451       7.545 -10.066 -28.584
ATOM   6705 H2   TIP  1451       6.910 -10.829 -29.728
ATOM   6706 O    TIP  1452      -8.164  16.799  -7.640
ATOM   6707 H1   TIP  1452      -8.933  16.231  -7.589
ATOM   6708 H2   TIP  1452      -7.943  16.821  -8.570
ATOM   6709 O    TIP  1453     -17.960   6.445 -23.046
ATOM   6710 H1   TIP  1453     -18.670   6.685 -22.451
ATOM   6711 H2   TIP  1453     -17.431   7.239 -23.122
ATOM   6712 O    TIP  1454       9.594 -17.195  12.766
ATOM   6713 H1   TIP  1454       9.895 -16.902  13.626
ATOM   6714 H2   TIP  1454       8.927 -16.557  12.515
ATOM   6715 O    TIP  1455      12.945   9.174 -26.654
ATOM   6716 H1   TIP  1455      12.029   8.909 -26.578
ATOM   6717 H2   TIP  1455      13.413   8.366 -26.863
ATOM   6718 O    TIP  1456       0.933   8.996   8.647
ATOM   6719 H1   TIP  1456       1.457   8.783   9.419
ATOM   6720 H2   TIP  1456       1.442   8.659   7.910
ATOM   6721 O    TIP  1457      22.723 -13.963  -5.285
ATOM   6722 H1   TIP  1457      22.832 -14.849  -5.629
ATOM   6723 H2   TIP  1457      23.194 -13.969  -4.452
ATOM   6724 O    TIP  1458     -11.295   2.311  19.655
ATOM   6725 H1   TIP  1458     -10.706   2.487  20.388
ATOM   6726 H2   TIP  1458     -12.173   2.410  20.022
ATOM   6727 O    TIP  1459     -12.097  30.675  -8.438
ATOM   6728 H1   TIP  1459     -12.103  31.182  -9.249
ATOM   6729 H2   TIP  1459     -11.892  31.313  -7.756
ATOM   6730 O    TIP  1460      -5.571 -15.660 -27.154
ATOM   6731 H1   TIP  1460      -4.699 -15.686 -27.548
ATOM   6732 H2   TIP  1460      -6.163 -15.912 -27.862
ATOM   6733 O    TIP  1461       4.794 -28.727 -10.214
ATOM   6734 H1   TIP  1461       4.950 -29.101 -11.081
ATOM   6735 H2   TIP  1461       5.502 -28.095 -10.094
ATOM   6736 O    TIP  1462     -19.655 -20.783  11.313
ATOM   6737 H1   TIP  1462     -19.909 -19.883  11.110
ATOM   6738 H2   TIP  1462     -19.493 -20.780  12.257
ATOM   6739 O    TIP  1463     -18.550  29.021 -19.871
ATOM   6740 H1   TIP  1463     -18.966  29.733 -20.356
ATOM   6741 H2   TIP  1463     -18.631  29.276 -18.952
ATOM   6742 O    TIP  1464     -16.646 -11.053  29.614
ATOM   6743 H1   TIP  1464     -17.294 -11.087  30.318
ATOM   6744 H2   TIP  1464     -15.802 -11.117  30.061
ATOM   6745 O    TIP  1465     -19.238 -23.397  -8.421
ATOM   6746 H1   TIP  1465     -18.874 -23.049  -9.235
ATOM   6747 H2   TIP  1465     -18.500 -23.830  -7.992
ATOM   6748 O    TIP  1466      28.438   8.096  -2.990
ATOM   6749 H1   TIP  1466      27.938   8.860  -2.704
ATOM   6750 H2   TIP  1466      28.522   7.555  -2.205
ATOM   6751 O    TIP  1467      -9.812 -13.570 -26.229
ATOM   6752 H1   TIP  1467      -9.346 -13.695 -27.056
ATOM   6753 H2   TIP  1467      -9.840 -14.441 -25.835
ATOM   6754 O    TIP  1468     -14.015 -19.820 -17.603
ATOM   6755 H1   TIP  1468     -14.423 -20.366 -18.275
ATOM   6756 H2   TIP  1468     -14.644 -19.818 -16.881
ATOM   6757 O    TIP  1469     -21.173   3.621 -17.928
ATOM   6758 H1   TIP  1469     -20.611   4.154 -18.491
ATOM   6759 H2   TIP  1469     -21.321   2.818 -18.427
ATOM   6760 O    TIP  1470     -24.066 -12.048 -10.887
ATOM   6761 H1   TIP  1470     -24.634 -12.243 -11.632
ATOM   6762 H2   TIP  1470     -23.342 -12.669 -10.968
ATOM   6763 O    TIP  1471     -28.888 -11.778   3.206
ATOM   6764 H1   TIP  1471     -29.133 -11.195   2.488
ATOM   6765 H2   TIP  1471     -29.715 -11.981   3.643
ATOM   6766 O    TIP  1472     -27.526  -6.777 -24.041
ATOM   6767 H1   TIP  1472     -27.599  -7.500 -23.419
ATOM   6768 H2   TIP  1472     -28.236  -6.925 -24.665
ATOM   6769 O    TIP  1473       9.505  30.828  -2.775
ATOM   6770 H1   TIP  1473       8.616  30.719  -3.112
ATOM   6771 H2   TIP  1473       9.926  29.982  -2.928
ATOM   6772 O    TIP  1474     -18.208 -27.471 -23.768
ATOM   6773 H1   TIP  1474     -17.906 -26.564 -23.727
ATOM   6774 H2   TIP  1474     -17.952 -27.848 -22.927
ATOM   6775 O    TIP  1475     -15.709 -12.006 -26.006
ATOM   6776 H1   TIP  1475     -16.325 -12.270 -26.690
ATOM   6777 H2   TIP  1475     -15.702 -11.050 -26.046
ATOM   6778 O    TIP  1476      -3.687  16.744  -5.312
ATOM   6779 H1   TIP  1476      -4.184  17.236  -4.659
ATOM   6780 H2   TIP  1476      -2.782  16.778  -5.003
ATOM   6781 O    TIP  1477     -29.269  -1.533 -15.971
ATOM   6782 H1   TIP  1477     -28.912  -2.039 -16.700
ATOM   6783 H2   TIP  1477     -30.188  -1.396 -16.201
ATOM   6784 O    TIP  1478      22.442  -2.954 -22.623
ATOM   6785 H1   TIP  1478      22.354  -3.094 -23.566
ATOM   6786 H2   TIP  1478      22.471  -2.003 -22.523
ATOM   6787 O    TIP  1479       1.807 -14.845 -25.096
ATOM   6788 H1   TIP  1479       2.456 -14.213 -25.404
ATOM   6789 H2   TIP  1479       1.844 -15.558 -25.733
ATOM   6790 O    TIP  1480       9.075 -28.027 -21.583
ATOM   6791 H1   TIP  1480       9.089 -27.289 -20.973
ATOM   6792 H2   TIP  1480       9.223 -27.632 -22.442
ATOM   6793 O    TIP  1481     -19.206 -14.442 -19.826
ATOM   6794 H1   TIP  1481     -18.799 -15.256 -20.122
ATOM   6795 H2   TIP  1481     -18.527 -13.778 -19.943
ATOM   6796 O    TIP  1482      18.621   6.580 -17.630
ATOM   6797 H1   TIP  1482      18.054   7.130 -18.171
ATOM   6798 H2   TIP  1482      18.854   5.845 -18.196
ATOM   6799 O    TIP  1483      -4.051  -1.318  19.361
ATOM   6800 H1   TIP  1483      -4.813  -0.769  19.546
ATOM   6801 H2   TIP  1483      -3.808  -1.686  20.210
ATOM   6802 O    TIP  1484      14.894 -20.146 -24.813
ATOM   6803 H1   TIP  1484      15.462 -19.423 -24.550
ATOM   6804 H2   TIP  1484      15.434 -20.677 -25.399
ATOM   6805 O    TIP  1485       3.646 -19.443   5.037
ATOM   6806 H1   TIP  1485       3.592 -18.623   5.528
ATOM   6807 H2   TIP  1485       4.113 -20.042   5.619
ATOM   6808 O    TIP  1486      16.141  -2.804 -21.511
ATOM   6809 H1   TIP  1486      15.623  -3.003 -20.731
ATOM   6810 H2   TIP  1486      15.727  -3.308 -22.211
ATOM   6811 O    TIP  1487       5.964 -15.635  16.290
ATOM   6812 H1   TIP  1487       6.634 -14.995  16.048
ATOM   6813 H2   TIP  1487       5.763 -16.093  15.475
ATOM   6814 O    TIP  1488     -13.417  15.317 -14.375
ATOM   6815 H1   TIP  1488     -12.635  15.446 -14.911
ATOM   6816 H2   TIP  1488     -13.326  14.431 -14.025
ATOM   6817 O    TIP  1489      -8.027  16.916  14.564
ATOM   6818 H1   TIP  1489      -8.055  16.859  13.609
ATOM   6819 H2   TIP  1489      -8.703  16.307  14.861
ATOM   6820 O    TIP  1490     -18.820  11.477 -11.988
ATOM   6821 H1   TIP  1490     -18.005  11.224 -11.555
ATOM   6822 H2   TIP  1490     -18.769  12.431 -12.057
ATOM   6823 O    TIP  1491       1.841 -29.867   1.999
ATOM   6824 H1   TIP  1491       2.387 -29.335   2.577
ATOM   6825 H2   TIP  1491       1.588 -29.272   1.293
ATOM   6826 O    TIP  1492     -24.417 -11.655  -6.017
ATOM   6827 H1   TIP  1492     -25.248 -11.273  -6.299
ATOM   6828 H2   TIP  1492     -24.465 -11.655  -5.061
ATOM   6829 O    TIP  1493      15.462  -2.059  -1.343
ATOM   6830 H1   TIP  1493      14.623  -1.606  -1.258
ATOM   6831 H2   TIP  1493      15.493  -2.340  -2.257
ATOM   6832 O    TIP  1494       9.353  -3.863 -22.533
ATOM   6833 H1   TIP  1494       9.770  -3.658 -21.696
ATOM   6834 H2   TIP  1494       9.085  -4.778 -22.450
ATOM   6835 O    TIP  1495       6.707  13.596 -15.197
ATOM   6836 H1   TIP  1495       7.544  13.190 -14.972
ATOM   6837 H2   TIP  1495       6.674  13.564 -16.153
ATOM   6838 O    TIP  1496      -1.815  19.441 -16.410
ATOM   6839 H1   TIP  1496      -1.486  19.336 -15.518
ATOM   6840 H2   TIP  1496      -2.525  18.803 -16.482
ATOM   6841 O    TIP  1497      -0.954  24.565 -15.443
ATOM   6842 H1   TIP  1497      -0.556  24.517 -14.574
ATOM   6843 H2   TIP  1497      -0.234  24.811 -16.024
ATOM   6844 O    TIP  1498     -20.070 -17.576 -24.780
ATOM   6845 H1   TIP  1498     -20.443 -16.756 -24.457
ATOM   6846 H2   TIP  1498     -20.141 -18.180 -24.041
ATOM   6847 O    TIP  1499      12.560  21.603  -9.966
ATOM   6848 H1   TIP  1499      12.534  20.766  -9.504
ATOM   6849 H2   TIP  1499      11.925  22.152  -9.505
ATOM   6850 O    TIP  1500      -3.525  23.792 -12.403
ATOM   6851 H1   TIP  1500      -3.961  23.345 -11.677
ATOM   6852 H2   TIP  1500      -2.896  23.153 -12.736
ATOM   6853 O    TIP  1501     -18.446  17.675  -2.319
ATOM   6854 H1   TIP  1501     -17.605  18.005  -2.636
ATOM   6855 H2   TIP  1501     -18.987  17.603  -3.104
ATOM   6856 O    TIP  1502     -15.805  -5.304   3.090
ATOM   6857 H1   TIP  1502     -16.362  -5.063   3.831
ATOM   6858 H2   TIP  1502     -16.264  -6.033   2.673
ATOM   6859 O    TIP  1503     -29.712   7.615  -7.793
ATOM   6860 H1   TIP  1503     -29.077   6.901  -7.849
ATOM   6861 H2   TIP  1503     -29.221   8.344  -7.415
ATOM   6862 O    TIP  1504     -19.743 -27.410   5.345
ATOM   6863 H1   TIP  1504     -20.270 -26.862   4.763
ATOM   6864 H2   TIP  1504     -20.073 -27.216   6.222
ATOM   6865 O    TIP  1505       1.326   3.295  12.086
ATOM   6866 H1   TIP  1505       2.055   3.450  11.486
ATOM   6867 H2   TIP  1505       1.425   2.382  12.354
ATOM   6868 O    TIP  1506      -3.090  28.844 -27.075
ATOM   6869 H1   TIP  1506      -3.263  28.019 -27.529
ATOM   6870 H2   TIP  1506      -2.875  28.585 -26.179
ATOM   6871 O    TIP  1507      -7.494  13.076 -22.832
ATOM   6872 H1   TIP  1507      -7.184  12.363 -22.274
ATOM   6873 H2   TIP  1507      -8.048  12.648 -23.484
ATOM   6874 O    TIP  1508     -27.199 -22.942 -21.194
ATOM   6875 H1   TIP  1508     -26.496 -22.336 -21.425
ATOM   6876 H2   TIP  1508     -26.758 -23.779 -21.051
ATOM   6877 O    TIP  1509       9.761  16.423  -6.831
ATOM   6878 H1   TIP  1509       9.460  15.574  -6.508
ATOM   6879 H2   TIP  1509      10.272  16.788  -6.110
ATOM   6880 O    TIP  1510      -6.488  10.458 -17.076
ATOM   6881 H1   TIP  1510      -7.006  11.011 -17.659
ATOM   6882 H2   TIP  1510      -6.181   9.742 -17.632
ATOM   6883 O    TIP  1511     -14.399  26.968  -9.469
ATOM   6884 H1   TIP  1511     -13.721  27.130 -10.125
ATOM   6885 H2   TIP  1511     -14.767  26.118  -9.708
ATOM   6886 O    TIP  1512       1.232  16.129   7.137
ATOM   6887 H1   TIP  1512       1.323  15.525   7.874
ATOM   6888 H2   TIP  1512       0.360  15.949   6.786
ATOM   6889 O    TIP  1513       4.562 -20.354 -23.306
ATOM   6890 H1   TIP  1513       5.226 -21.012 -23.105
ATOM   6891 H2   TIP  1513       4.571 -20.285 -24.260
ATOM   6892 O    TIP  1514       7.992 -11.401 -23.459
ATOM   6893 H1   TIP  1514       7.097 -11.625 -23.714
ATOM   6894 H2   TIP  1514       8.487 -11.425 -24.278
ATOM   6895 O    TIP  1515     -19.741  25.669 -14.940
ATOM   6896 H1   TIP  1515     -19.610  24.722 -14.982
ATOM   6897 H2   TIP  1515     -19.555  25.977 -15.826
ATOM   6898 O    TIP  1516      15.808  20.376 -12.415
ATOM   6899 H1   TIP  1516      15.804  21.274 -12.746
ATOM   6900 H2   TIP  1516      16.656  20.024 -12.683
ATOM   6901 O    TIP  1517      12.148   1.945   5.990
ATOM   6902 H1   TIP  1517      13.073   2.043   6.217
ATOM   6903 H2   TIP  1517      11.721   2.704   6.388
ATOM   6904 O    TIP  1518     -30.711  -0.517  -7.549
ATOM   6905 H1   TIP  1518     -30.916   0.272  -8.050
ATOM   6906 H2   TIP  1518     -30.522  -1.181  -8.212
ATOM   6907 O    TIP  1519     -15.772  20.318  -5.757
ATOM   6908 H1   TIP  1519     -15.779  20.058  -4.836
ATOM   6909 H2   TIP  1519     -16.696  20.419  -5.986
ATOM   6910 O    TIP  1520       3.985 -28.005 -14.003
ATOM   6911 H1   TIP  1520       3.728 -27.244 -13.483
ATOM   6912 H2   TIP  1520       4.102 -28.706 -13.362
ATOM   6913 O    TIP  1521      -1.148 -23.524 -28.653
ATOM   6914 H1   TIP  1521      -0.360 -23.442 -28.115
ATOM   6915 H2   TIP  1521      -1.120 -24.422 -28.984
ATOM   6916 O    TIP  1522     -19.085  11.564 -19.838
ATOM   6917 H1   TIP  1522     -18.759  11.611 -18.939
ATOM   6918 H2   TIP  1522     -19.983  11.890 -19.785
ATOM   6919 O    TIP  1523     -25.757  -1.644  -3.333
ATOM   6920 H1   TIP  1523     -25.408  -1.993  -2.513
ATOM   6921 H2   TIP  1523     -24.985  -1.488  -3.877
ATOM   6922 O    TIP  1524       4.820   7.386 -18.944
ATOM   6923 H1   TIP  1524       5.584   7.757 -18.502
ATOM   6924 H2   TIP  1524       4.943   7.609 -19.866
ATOM   6925 O    TIP  1525      -1.489 -29.109  -5.691
ATOM   6926 H1   TIP  1525      -0.776 -29.029  -6.324
ATOM   6927 H2   TIP  1525      -1.552 -28.243  -5.289
ATOM   6928 O    TIP  1526       6.530  13.516  -7.712
ATOM   6929 H1   TIP  1526       7.394  13.195  -7.452
ATOM   6930 H2   TIP  1526       6.279  12.960  -8.449
ATOM   6931 O    TIP  1527     -15.101   5.053 -13.304
ATOM   6932 H1   TIP  1527     -15.010   5.315 -12.388
ATOM   6933 H2   TIP  1527     -15.155   4.098 -13.277
ATOM   6934 O    TIP  1528       7.481   0.420 -28.021
ATOM   6935 H1   TIP  1528       7.421   1.131 -28.659
ATOM   6936 H2   TIP  1528       8.420   0.276 -27.909
ATOM   6937 O    TIP  1529     -20.525   5.252   3.147
ATOM   6938 H1   TIP  1529     -20.026   5.333   2.334
ATOM   6939 H2   TIP  1529     -19.929   4.811   3.752
ATOM   6940 O    TIP  1530       9.889 -29.797 -11.524
ATOM   6941 H1   TIP  1530       8.973 -29.899 -11.783
ATOM   6942 H2   TIP  1530       9.977 -30.335 -10.738
ATOM   6943 O    TIP  1531      18.482  -3.760 -22.614
ATOM   6944 H1   TIP  1531      17.778  -3.390 -22.080
ATOM   6945 H2   TIP  1531      18.064  -3.972 -23.449
ATOM   6946 O    TIP  1532      12.499 -23.477  11.147
ATOM   6947 H1   TIP  1532      11.648 -23.043  11.085
ATOM   6948 H2   TIP  1532      13.112 -22.865  10.740
ATOM   6949 O    TIP  1533      16.147  18.458 -18.593
ATOM   6950 H1   TIP  1533      16.436  17.960 -19.358
ATOM   6951 H2   TIP  1533      15.270  18.125 -18.406
ATOM   6952 O    TIP  1534       1.643 -23.014 -27.520
ATOM   6953 H1   TIP  1534       1.990 -22.858 -26.642
ATOM   6954 H2   TIP  1534       2.248 -22.556 -28.103
ATOM   6955 O    TIP  1535     -19.394  22.487 -11.893
ATOM   6956 H1   TIP  1535     -19.262  23.382 -11.579
ATOM   6957 H2   TIP  1535     -18.558  22.050 -11.732
ATOM   6958 O    TIP  1536       5.441  17.063 -11.630
ATOM   6959 H1   TIP  1536       6.226  17.288 -11.131
ATOM   6960 H2   TIP  1536       5.622  16.192 -11.984
ATOM   6961 O    TIP  1537      24.455 -13.250 -14.681
ATOM   6962 H1   TIP  1537      24.634 -12.310 -14.717
ATOM   6963 H2   TIP  1537      24.100 -13.460 -15.544
ATOM   6964 O    TIP  1538     -19.073  22.275  -4.502
ATOM   6965 H1   TIP  1538     -19.966  21.931  -4.502
ATOM   6966 H2   TIP  1538     -18.574  21.649  -5.026
ATOM   6967 O    TIP  1539      -8.431  14.063   3.516
ATOM   6968 H1   TIP  1539      -7.772  14.195   4.198
ATOM   6969 H2   TIP  1539      -9.259  13.994   3.991
ATOM   6970 O    TIP  1540     -23.161  11.433  -4.895
ATOM   6971 H1   TIP  1540     -22.673  11.352  -5.714
ATOM   6972 H2   TIP  1540     -23.775  10.698  -4.907
ATOM   6973 O    TIP  1541     -23.269  24.268  -9.213
ATOM   6974 H1   TIP  1541     -24.191  24.039  -9.093
ATOM   6975 H2   TIP  1541     -23.056  23.951 -10.091
ATOM   6976 O    TIP  1542      13.227 -14.981 -22.169
ATOM   6977 H1   TIP  1542      12.637 -14.976 -21.416
ATOM   6978 H2   TIP  1542      13.539 -14.078 -22.236
ATOM   6979 O    TIP  1543      13.124  -6.599 -24.488
ATOM   6980 H1   TIP  1543      12.781  -6.402 -23.616
ATOM   6981 H2   TIP  1543      13.372  -7.523 -24.445
ATOM   6982 O    TIP  1544      21.179  11.202 -23.987
ATOM   6983 H1   TIP  1544      20.940  11.434 -24.885
ATOM   6984 H2   TIP  1544      21.934  10.622 -24.081
ATOM   6985 O    TIP  1545       7.925   9.068   0.455
ATOM   6986 H1   TIP  1545       8.580   9.757   0.345
ATOM   6987 H2   TIP  1545       7.124   9.533   0.695
ATOM   6988 O    TIP  1546     -14.857  28.973 -17.129
ATOM   6989 H1   TIP  1546     -14.888  29.439 -17.964
ATOM   6990 H2   TIP  1546     -15.393  28.193 -17.268
ATOM   6991 O    TIP  1547      28.213 -10.857  -2.663
ATOM   6992 H1   TIP  1547      27.362 -11.114  -2.310
ATOM   6993 H2   TIP  1547      28.622 -10.352  -1.960
ATOM   6994 O    TIP  1548       5.779 -23.885   0.194
ATOM   6995 H1   TIP  1548       6.371 -23.426   0.790
ATOM   6996 H2   TIP  1548       5.713 -24.769   0.555
ATOM   6997 O    TIP  1549     -20.068   1.715 -20.367
ATOM   6998 H1   TIP  1549     -20.271   1.236 -19.564
ATOM   6999 H2   TIP  1549     -19.114   1.679 -20.435
ATOM   7000 O    TIP  1550       0.046 -13.648  14.093
ATOM   7001 H1   TIP  1550       0.571 -14.293  14.567
ATOM   7002 H2   TIP  1550       0.241 -12.816  14.524
ATOM   7003 O    TIP  1551      11.512  18.919   3.147
ATOM   7004 H1   TIP  1551      12.111  18.513   3.773
ATOM   7005 H2   TIP  1551      10.744  19.155   3.667
ATOM   7006 O    TIP  1552       8.225 -26.882   2.741
ATOM   7007 H1   TIP  1552       9.140 -27.139   2.853
ATOM   7008 H2   TIP  1552       7.744 -27.710   2.724
ATOM   7009 O    TIP  1553      -2.857 -19.092  10.283
ATOM   7010 H1   TIP  1553      -2.233 -19.746  10.597
ATOM   7011 H2   TIP  1553      -3.508 -19.025  10.981
ATOM   7012 O    TIP  1554       6.698 -17.423   6.619
ATOM   7013 H1   TIP  1554       6.964 -18.245   6.207
ATOM   7014 H2   TIP  1554       7.270 -16.763   6.228
ATOM   7015 O    TIP  1555     -20.020  15.122 -13.600
ATOM   7016 H1   TIP  1555     -20.050  15.938 -14.100
ATOM   7017 H2   TIP  1555     -20.822  14.660 -13.844
ATOM   7018 O    TIP  1556     -30.137  -9.122   1.845
ATOM   7019 H1   TIP  1556     -30.695  -9.782   1.434
ATOM   7020 H2   TIP  1556     -30.629  -8.306   1.762
ATOM   7021 O    TIP  1557      12.113  -4.715   4.851
ATOM   7022 H1   TIP  1557      13.065  -4.621   4.854
ATOM   7023 H2   TIP  1557      11.800  -4.014   5.422
ATOM   7024 O    TIP  1558      17.463  20.344  -1.475
ATOM   7025 H1   TIP  1558      18.310  20.725  -1.708
ATOM   7026 H2   TIP  1558      17.522  19.434  -1.764
ATOM   7027 O    TIP  1559      29.881   4.599  -7.146
ATOM   7028 H1   TIP  1559      30.200   4.130  -6.375
ATOM   7029 H2   TIP  1559      29.927   3.958  -7.855
ATOM   7030 O    TIP  1560     -25.255  -6.755   1.139
ATOM   7031 H1   TIP  1560     -24.817  -5.953   1.425
ATOM   7032 H2   TIP  1560     -25.266  -7.313   1.917
ATOM   7033 O    TIP  1561       6.930   2.627  11.168
ATOM   7034 H1   TIP  1561       6.558   3.326  10.630
ATOM   7035 H2   TIP  1561       6.171   2.201  11.567
ATOM   7036 O    TIP  1562      24.171 -13.152  -7.856
ATOM   7037 H1   TIP  1562      24.373 -13.963  -8.322
ATOM   7038 H2   TIP  1562      23.848 -13.439  -7.002
ATOM   7039 O    TIP  1563      -0.005  25.152  -5.305
ATOM   7040 H1   TIP  1563       0.464  24.843  -6.080
ATOM   7041 H2   TIP  1563       0.375  26.010  -5.120
ATOM   7042 O    TIP  1564       1.905  -5.992   8.580
ATOM   7043 H1   TIP  1564       1.845  -5.062   8.362
ATOM   7044 H2   TIP  1564       1.282  -6.418   7.992
ATOM   7045 O    TIP  1565      20.273  -5.846   5.061
ATOM   7046 H1   TIP  1565      19.805  -6.664   4.897
ATOM   7047 H2   TIP  1565      19.966  -5.252   4.377
ATOM   7048 O    TIP  1566      11.265   6.840   7.715
ATOM   7049 H1   TIP  1566      11.505   7.398   8.454
ATOM   7050 H2   TIP  1566      11.187   7.440   6.974
ATOM   7051 O    TIP  1567       9.473  -3.232   3.696
ATOM   7052 H1   TIP  1567       9.148  -2.675   2.989
ATOM   7053 H2   TIP  1567       9.605  -4.087   3.288
ATOM   7054 O    TIP  1568      10.012 -15.153  19.161
ATOM   7055 H1   TIP  1568       9.362 -15.119  19.864
ATOM   7056 H2   TIP  1568       9.515 -15.416  18.387
ATOM   7057 O    TIP  1569       3.819 -21.745 -28.623
ATOM   7058 H1   TIP  1569       4.134 -22.639 -28.753
ATOM   7059 H2   TIP  1569       4.574 -21.272 -28.274
ATOM   7060 O    TIP  1570     -11.888 -28.345 -22.822
ATOM   7061 H1   TIP  1570     -11.421 -28.188 -23.643
ATOM   7062 H2   TIP  1570     -12.124 -27.472 -22.510
ATOM   7063 O    TIP  1571       1.060 -26.283   4.636
ATOM   7064 H1   TIP  1571       0.950 -27.231   4.711
ATOM   7065 H2   TIP  1571       0.169 -25.943   4.555
ATOM   7066 O    TIP  1572     -13.582 -10.030   9.573
ATOM   7067 H1   TIP  1572     -12.951 -10.726   9.390
ATOM   7068 H2   TIP  1572     -13.980 -10.279  10.407
ATOM   7069 O    TIP  1573      12.348 -19.818   8.894
ATOM   7070 H1   TIP  1573      13.080 -20.276   9.306
ATOM   7071 H2   TIP  1573      11.832 -19.481   9.626
ATOM   7072 O    TIP  1574      19.208   3.981 -18.604
ATOM   7073 H1   TIP  1574      18.633   3.746 -17.876
ATOM   7074 H2   TIP  1574      20.093   3.855 -18.262
ATOM   7075 O    TIP  1575      30.432  -9.201 -18.212
ATOM   7076 H1   TIP  1575      30.210  -9.130 -19.140
ATOM   7077 H2   TIP  1575      29.814  -9.845 -17.866
ATOM   7078 O    TIP  1576      -1.927  21.663 -13.048
ATOM   7079 H1   TIP  1576      -2.164  20.915 -12.499
ATOM   7080 H2   TIP  1576      -0.970  21.652 -13.069
ATOM   7081 O    TIP  1577      15.071 -26.985 -12.733
ATOM   7082 H1   TIP  1577      15.156 -27.938 -12.763
ATOM   7083 H2   TIP  1577      15.391 -26.742 -11.865
ATOM   7084 O    TIP  1578     -22.872  17.340  -1.850
ATOM   7085 H1   TIP  1578     -23.317  17.234  -1.009
ATOM   7086 H2   TIP  1578     -23.526  17.086  -2.501
ATOM   7087 O    TIP  1579      18.540 -20.914 -15.585
ATOM   7088 H1   TIP  1579      18.090 -20.412 -16.265
ATOM   7089 H2   TIP  1579      18.130 -20.632 -14.768
ATOM   7090 O    TIP  1580      12.813   6.900   2.538
ATOM   7091 H1   TIP  1580      11.919   7.201   2.382
ATOM   7092 H2   TIP  1580      12.719   5.975   2.767
ATOM   7093 O    TIP  1581       2.745 -20.654 -30.877
ATOM   7094 H1   TIP  1581       3.319 -21.330 -30.518
ATOM   7095 H2   TIP  1581       3.311 -20.137 -31.450
ATOM   7096 O    TIP  1582      23.648  15.362 -22.014
ATOM   7097 H1   TIP  1582      23.249  15.524 -22.869
ATOM   7098 H2   TIP  1582      23.225  14.563 -21.699
ATOM   7099 O    TIP  1583       9.049 -27.303 -15.118
ATOM   7100 H1   TIP  1583       9.593 -27.622 -14.398
ATOM   7101 H2   TIP  1583       8.556 -26.573 -14.743
ATOM   7102 O    TIP  1584      -6.201  20.835  -3.249
ATOM   7103 H1   TIP  1584      -6.248  19.882  -3.173
ATOM   7104 H2   TIP  1584      -6.099  20.997  -4.186
ATOM   7105 O    TIP  1585       5.287 -26.473   3.242
ATOM   7106 H1   TIP  1585       5.218 -25.545   3.464
ATOM   7107 H2   TIP  1585       5.731 -26.486   2.394
ATOM   7108 O    TIP  1586     -16.139 -20.053 -16.020
ATOM   7109 H1   TIP  1586     -16.294 -19.403 -15.335
ATOM   7110 H2   TIP  1586     -16.854 -20.681 -15.923
ATOM   7111 O    TIP  1587     -19.532 -19.400  -7.142
ATOM   7112 H1   TIP  1587     -20.013 -20.145  -6.781
ATOM   7113 H2   TIP  1587     -19.709 -18.682  -6.534
ATOM   7114 O    TIP  1588      18.278   3.802  -5.402
ATOM   7115 H1   TIP  1588      19.042   3.659  -4.844
ATOM   7116 H2   TIP  1588      18.095   4.738  -5.324
ATOM   7117 O    TIP  1589     -20.305  30.472  -7.742
ATOM   7118 H1   TIP  1589     -19.986  30.695  -6.868
ATOM   7119 H2   TIP  1589     -20.796  29.660  -7.619
ATOM   7120 O    TIP  1590      30.174  -6.802  -6.741
ATOM   7121 H1   TIP  1590      30.268  -7.228  -5.889
ATOM   7122 H2   TIP  1590      29.837  -5.930  -6.538
ATOM   7123 O    TIP  1591      24.268 -28.552 -11.731
ATOM   7124 H1   TIP  1591      23.762 -27.896 -11.251
ATOM   7125 H2   TIP  1591      23.643 -29.255 -11.909
ATOM   7126 O    TIP  1592       8.910 -13.026  12.576
ATOM   7127 H1   TIP  1592       8.794 -12.114  12.842
ATOM   7128 H2   TIP  1592       8.131 -13.227  12.058
ATOM   7129 O    TIP  1593       7.617   6.202  15.121
ATOM   7130 H1   TIP  1593       7.562   5.540  14.432
ATOM   7131 H2   TIP  1593       8.538   6.459  15.135
ATOM   7132 O    TIP  1594     -17.227 -23.273 -23.625
ATOM   7133 H1   TIP  1594     -18.025 -23.632 -23.238
ATOM   7134 H2   TIP  1594     -17.463 -22.381 -23.879
ATOM   7135 O    TIP  1595      13.987 -15.049   7.223
ATOM   7136 H1   TIP  1595      14.570 -14.290   7.206
ATOM   7137 H2   TIP  1595      13.159 -14.709   7.561
ATOM   7138 O    TIP  1596      -1.897 -19.260  17.234
ATOM   7139 H1   TIP  1596      -1.492 -19.818  16.570
ATOM   7140 H2   TIP  1596      -1.163 -18.935  17.755
ATOM   7141 O    TIP  1597      26.242   4.419 -22.600
ATOM   7142 H1   TIP  1597      26.446   3.486 -22.539
ATOM   7143 H2   TIP  1597      25.816   4.517 -23.451
ATOM   7144 O    TIP  1598     -27.485  16.242 -16.140
ATOM   7145 H1   TIP  1598     -27.753  16.501 -17.022
ATOM   7146 H2   TIP  1598     -28.138  16.638 -15.564
ATOM   7147 O    TIP  1599     -22.961  -0.685 -24.428
ATOM   7148 H1   TIP  1599     -23.283  -0.436 -23.563
ATOM   7149 H2   TIP  1599     -22.649   0.133 -24.814
ATOM   7150 O    TIP  1600     -17.885 -13.364   5.202
ATOM   7151 H1   TIP  1600     -17.975 -12.827   5.989
ATOM   7152 H2   TIP  1600     -18.476 -14.103   5.346
ATOM   7153 O    TIP  1601      22.685 -12.331  -0.697
ATOM   7154 H1   TIP  1601      21.842 -12.767  -0.573
ATOM   7155 H2   TIP  1601      22.482 -11.397  -0.659
ATOM   7156 O    TIP  1602     -25.677  16.491  -5.978
ATOM   7157 H1   TIP  1602     -26.079  15.861  -6.577
ATOM   7158 H2   TIP  1602     -24.875  16.767  -6.421
ATOM   7159 O    TIP  1603       4.803  -0.726 -24.280
ATOM   7160 H1   TIP  1603       5.068  -1.172 -23.476
ATOM   7161 H2   TIP  1603       5.498  -0.088 -24.441
ATOM   7162 O    TIP  1604      -5.599 -27.593   2.584
ATOM   7163 H1   TIP  1604      -6.382 -27.085   2.372
ATOM   7164 H2   TIP  1604      -5.908 -28.273   3.181
ATOM   7165 O    TIP  1605      11.129 -23.276 -22.100
ATOM   7166 H1   TIP  1605      10.836 -22.964 -21.244
ATOM   7167 H2   TIP  1605      12.063 -23.070 -22.125
ATOM   7168 O    TIP  1606      -6.895 -24.620 -29.007
ATOM   7169 H1   TIP  1606      -6.266 -23.941 -29.251
ATOM   7170 H2   TIP  1606      -7.728 -24.319 -29.371
ATOM   7171 O    TIP  1607       3.555  12.712 -22.905
ATOM   7172 H1   TIP  1607       3.486  13.014 -23.811
ATOM   7173 H2   TIP  1607       3.439  11.764 -22.957
ATOM   7174 O    TIP  1608      28.786 -14.705   1.231
ATOM   7175 H1   TIP  1608      29.698 -14.698   0.940
ATOM   7176 H2   TIP  1608      28.418 -15.501   0.849
ATOM   7177 O    TIP  1609     -17.304   1.797 -20.496
ATOM   7178 H1   TIP  1609     -16.538   1.952 -19.944
ATOM   7179 H2   TIP  1609     -17.063   2.159 -21.349
ATOM   7180 O    TIP  1610     -18.666 -16.845   9.558
ATOM   7181 H1   TIP  1610     -18.962 -17.199  10.396
ATOM   7182 H2   TIP  1610     -17.873 -17.340   9.353
ATOM   7183 O    TIP  1611     -14.685 -11.927   6.774
ATOM   7184 H1   TIP  1611     -15.243 -11.551   7.455
ATOM   7185 H2   TIP  1611     -13.961 -11.308   6.687
ATOM   7186 O    TIP  1612     -10.910  29.331   0.860
ATOM   7187 H1   TIP  1612     -11.449  29.798   0.222
ATOM   7188 H2   TIP  1612     -11.350  29.473   1.698
ATOM   7189 O    TIP  1613      11.244 -26.409  -1.114
ATOM   7190 H1   TIP  1613      12.041 -26.366  -1.642
ATOM   7191 H2   TIP  1613      10.796 -27.197  -1.419
ATOM   7192 O    TIP  1614      -7.535   8.360   3.435
ATOM   7193 H1   TIP  1614      -8.156   8.227   4.151
ATOM   7194 H2   TIP  1614      -7.903   9.085   2.930
ATOM   7195 O    TIP  1615       3.315  13.865 -17.438
ATOM   7196 H1   TIP  1615       3.417  13.688 -18.373
ATOM   7197 H2   TIP  1615       2.949  13.058 -17.078
ATOM   7198 O    TIP  1616       8.003  29.116  -6.975
ATOM   7199 H1   TIP  1616       8.223  30.038  -6.847
ATOM   7200 H2   TIP  1616       8.336  28.678  -6.192
ATOM   7201 O    TIP  1617      24.045   0.417  -2.783
ATOM   7202 H1   TIP  1617      23.859   1.283  -3.144
ATOM   7203 H2   TIP  1617      23.341  -0.139  -3.115
ATOM   7204 O    TIP  1618      22.802  -1.475 -15.129
ATOM   7205 H1   TIP  1618      22.608  -2.047 -15.871
ATOM   7206 H2   TIP  1618      21.963  -1.369 -14.681
ATOM   7207 O    TIP  1619      29.047   8.841  -9.869
ATOM   7208 H1   TIP  1619      28.400   9.519 -10.060
ATOM   7209 H2   TIP  1619      28.559   8.170  -9.394
ATOM   7210 O    TIP  1620      21.850   5.263 -15.039
ATOM   7211 H1   TIP  1620      21.540   4.748 -14.294
ATOM   7212 H2   TIP  1620      22.794   5.341 -14.900
ATOM   7213 O    TIP  1621     -18.277   4.762   1.536
ATOM   7214 H1   TIP  1621     -18.105   5.664   1.267
ATOM   7215 H2   TIP  1621     -17.540   4.535   2.103
ATOM   7216 O    TIP  1622       0.094 -11.674 -27.108
ATOM   7217 H1   TIP  1622       0.285 -11.624 -26.172
ATOM   7218 H2   TIP  1622       0.683 -11.034 -27.508
ATOM   7219 O    TIP  1623      -7.679   5.279   5.206
ATOM   7220 H1   TIP  1623      -7.204   4.850   5.917
ATOM   7221 H2   TIP  1623      -7.090   5.971   4.906
ATOM   7222 O    TIP  1624       1.559  24.976 -17.176
ATOM   7223 H1   TIP  1624       2.119  24.850 -17.942
ATOM   7224 H2   TIP  1624       1.846  24.306 -16.555
ATOM   7225 O    TIP  1625      13.954   8.958   1.341
ATOM   7226 H1   TIP  1625      13.322   9.007   0.624
ATOM   7227 H2   TIP  1625      13.618   8.267   1.912
ATOM   7228 O    TIP  1626      18.065 -21.240  -0.036
ATOM   7229 H1   TIP  1626      17.275 -21.778   0.002
ATOM   7230 H2   TIP  1626      18.200 -20.946   0.864
ATOM   7231 O    TIP  1627     -20.838  -6.108 -29.115
ATOM   7232 H1   TIP  1627     -20.675  -5.369 -28.529
ATOM   7233 H2   TIP  1627     -21.736  -5.981 -29.419
ATOM   7234 O    TIP  1628       4.386   2.748 -24.910
ATOM   7235 H1   TIP  1628       5.282   2.459 -24.735
ATOM   7236 H2   TIP  1628       4.414   3.095 -25.801
ATOM   7237 O    TIP  1629     -12.042  29.629 -12.979
ATOM   7238 H1   TIP  1629     -11.699  30.522 -13.011
ATOM   7239 H2   TIP  1629     -12.208  29.403 -13.894
ATOM   7240 O    TIP  1630      -5.298 -27.171   6.090
ATOM   7241 H1   TIP  1630      -5.691 -26.456   6.589
ATOM   7242 H2   TIP  1630      -4.562 -26.767   5.630
ATOM   7243 O    TIP  1631      10.887 -14.659   4.520
ATOM   7244 H1   TIP  1631      11.698 -14.252   4.824
ATOM   7245 H2   TIP  1631      11.106 -15.015   3.659
ATOM   7246 O    TIP  1632      -2.053  28.126 -24.389
ATOM   7247 H1   TIP  1632      -1.216  28.567 -24.243
ATOM   7248 H2   TIP  1632      -1.846  27.406 -24.983
ATOM   7249 O    TIP  1633     -19.256   3.962 -26.003
ATOM   7250 H1   TIP  1633     -19.185   3.419 -26.788
ATOM   7251 H2   TIP  1633     -19.380   4.850 -26.336
ATOM   7252 O    TIP  1634      -8.729 -26.388   4.086
ATOM   7253 H1   TIP  1634      -9.618 -26.202   3.783
ATOM   7254 H2   TIP  1634      -8.298 -25.534   4.105
ATOM   7255 O    TIP  1635      14.005 -23.921  -3.678
ATOM   7256 H1   TIP  1635      13.274 -24.322  -4.148
ATOM   7257 H2   TIP  1635      14.782 -24.364  -4.020
ATOM   7258 O    TIP  1636      -2.926  19.232 -11.573
ATOM   7259 H1   TIP  1636      -3.848  19.118 -11.803
ATOM   7260 H2   TIP  1636      -2.522  18.389 -11.776
ATOM   7261 O    TIP  1637      13.790  16.552 -24.112
ATOM   7262 H1   TIP  1637      14.283  15.783 -23.826
ATOM   7263 H2   TIP  1637      13.615  16.394 -25.040
ATOM   7264 O    TIP  1638     -22.082   6.972 -11.582
ATOM   7265 H1   TIP  1638     -22.064   7.873 -11.905
ATOM   7266 H2   TIP  1638     -21.816   6.442 -12.333
ATOM   7267 O    TIP  1639     -19.142 -26.547 -19.967
ATOM   7268 H1   TIP  1639     -18.980 -26.873 -19.082
ATOM   7269 H2   TIP  1639     -20.043 -26.808 -20.158
ATOM   7270 O    TIP  1640      -3.345 -30.697 -22.455
[truncated: 931,705 more chars]
