# Supplementary material for: Virtual Double-System Single-Box: A Nonequilibrium Alchemical Technique for Absolute Binding Free Energy Calculations: Application to Ligands of the SARS-CoV-2 Main Protease
Source: J Chem Theory Comput. 2020 Oct 22;16(11):7160–72. doi: 10.1021/acs.jctc.0c00634 (PMC8015232; doi:10.1021/acs.jctc.0c00634)
Supplement: Supplementary file 1 — ct0c00634_si_001.zip [file ct0c00634_si_001.zip › data/NPT_struct/copa.pdb]

REMARK   Time:         8999.10 CO matrix:   62.17271   0.00000   0.00000   0.00000  62.17271   0.00000   0.00000   0.00000  62.17271
ATOM      1 N01  COP     1      -3.648  -0.288   2.410
ATOM      2 H01  COP     1      -4.237  -0.011   3.182
ATOM      3 N02  COP     1      -2.502  -1.146   2.577
ATOM      4 H02  COP     1      -2.141  -1.506   3.449
ATOM      5 C03  COP     1      -0.945   0.165  -1.532
ATOM      6 H03  COP     1      -0.383  -0.719  -1.244
ATOM      7 C04  COP     1      -0.725   0.848  -2.755
ATOM      8 H04  COP     1       0.123   0.425  -3.285
ATOM      9 C05  COP     1      -2.627   2.243  -2.494
ATOM     10 H05  COP     1      -3.284   3.028  -2.857
ATOM     11 C06  COP     1      -4.266   1.489   0.793
ATOM     12 H06  COP     1      -5.059   1.859   1.436
ATOM     13 N07  COP     1      -0.473  -1.272   1.184
ATOM     14 H07  COP     1       0.070  -0.736   0.518
ATOM     15 C08  COP     1       2.860  -2.405   2.370
ATOM     16 H08  COP     1       2.706  -2.499   3.440
ATOM     17 C09  COP     1       3.492  -2.210  -0.293
ATOM     18 H09  COP     1       3.756  -2.248  -1.348
ATOM     19 C10  COP     1       2.171  -2.075   0.095
ATOM     20 H10  COP     1       1.445  -1.758  -0.648
ATOM     21 C11  COP     1       5.305  -2.782   2.807
ATOM     22 H11  COP     1       6.191  -3.117   2.254
ATOM     23 H12  COP     1       4.984  -3.534   3.539
ATOM     24 C12  COP     1       5.732  -1.511   3.582
ATOM     25 H13  COP     1       6.587  -1.703   4.241
ATOM     26 H14  COP     1       4.992  -1.225   4.341
ATOM     27 C13  COP     1       6.170  -0.337   2.643
ATOM     28 H15  COP     1       6.612  -0.624   1.681
ATOM     29 H16  COP     1       6.970   0.269   3.086
ATOM     30 C14  COP     1      -0.125   1.973  -5.456
ATOM     31 H17  COP     1       0.779   1.897  -4.841
ATOM     32 H18  COP     1       0.086   2.699  -6.251
ATOM     33 H19  COP     1      -0.327   0.955  -5.812
ATOM     34 C15  COP     1      -0.757   4.001  -4.176
ATOM     35 H20  COP     1       0.185   4.014  -3.614
ATOM     36 H21  COP     1      -1.527   4.427  -3.522
ATOM     37 H22  COP     1      -0.675   4.726  -4.995
ATOM     38 C16  COP     1      -2.529   2.690  -5.488
ATOM     39 H23  COP     1      -2.853   1.665  -5.710
ATOM     40 H24  COP     1      -2.452   3.179  -6.467
ATOM     41 H25  COP     1      -3.384   3.142  -4.972
ATOM     42 C17  COP     1      -1.760  -0.885   1.410
ATOM     43 C18  COP     1      -2.411   0.017   0.483
ATOM     44 C19  COP     1      -3.509   0.419   1.211
ATOM     45 C20  COP     1      -2.089   0.566  -0.781
ATOM     46 C21  COP     1      -2.935   1.579  -1.293
ATOM     47 C22  COP     1      -1.549   1.854  -3.279
ATOM     48 C23  COP     1      -1.248   2.574  -4.571
ATOM     49 C24  COP     1      -3.980   2.063  -0.474
ATOM     50 O25  COP     1      -4.783   3.036  -0.851
ATOM     51 H26  COP     1      -5.556   2.557  -1.196
ATOM     52 C26  COP     1       0.328  -2.027   1.960
ATOM     53 O27  COP     1      -0.066  -2.698   2.899
ATOM     54 C28  COP     1       1.803  -2.160   1.490
ATOM     55 C29  COP     1       4.187  -2.528   1.847
ATOM     56 N30  COP     1       4.494  -2.514   0.538
ATOM     57 O31  COP     1       5.086   0.542   2.518
ATOM     58 H27  COP     1       5.163   1.008   1.667
ATOM     59 N    PHE     2     -13.645 -23.302  -4.095
ATOM     60 H1   PHE     2     -13.360 -22.395  -3.752
ATOM     61 H2   PHE     2     -14.160 -23.144  -4.950
ATOM     62 H3   PHE     2     -14.144 -23.770  -3.353
ATOM     63 CA   PHE     2     -12.493 -24.106  -4.480
ATOM     64 HA   PHE     2     -12.764 -25.127  -4.750
ATOM     65 CB   PHE     2     -11.817 -23.643  -5.720
ATOM     66 HB1  PHE     2     -10.889 -24.192  -5.875
ATOM     67 HB2  PHE     2     -11.634 -22.568  -5.714
ATOM     68 CG   PHE     2     -12.672 -23.994  -6.898
ATOM     69 CD1  PHE     2     -12.878 -25.280  -7.230
ATOM     70 HD1  PHE     2     -12.396 -26.096  -6.713
ATOM     71 CE1  PHE     2     -13.869 -25.642  -8.130
ATOM     72 HE1  PHE     2     -14.149 -26.656  -8.373
ATOM     73 CZ   PHE     2     -14.585 -24.574  -8.807
ATOM     74 HZ   PHE     2     -15.315 -24.850  -9.553
ATOM     75 CE2  PHE     2     -14.264 -23.226  -8.507
ATOM     76 HE2  PHE     2     -14.859 -22.460  -8.983
ATOM     77 CD2  PHE     2     -13.272 -22.943  -7.583
ATOM     78 HD2  PHE     2     -13.262 -21.939  -7.186
ATOM     79 C    PHE     2     -11.504 -24.114  -3.362
ATOM     80 O    PHE     2     -11.278 -23.028  -2.867
ATOM     81 N    PRO     3     -10.822 -25.199  -3.025
ATOM     82 CD   PRO     3     -11.183 -26.542  -3.261
ATOM     83 HD1  PRO     3     -10.779 -26.915  -4.203
ATOM     84 HD2  PRO     3     -12.273 -26.562  -3.254
ATOM     85 CG   PRO     3     -10.617 -27.325  -2.104
ATOM     86 HG1  PRO     3     -10.415 -28.381  -2.280
ATOM     87 HG2  PRO     3     -11.161 -27.116  -1.182
ATOM     88 CB   PRO     3      -9.279 -26.660  -1.929
ATOM     89 HB1  PRO     3      -8.614 -26.979  -2.731
ATOM     90 HB2  PRO     3      -8.794 -26.933  -0.992
ATOM     91 CA   PRO     3      -9.706 -25.159  -2.078
ATOM     92 HA   PRO     3     -10.013 -24.880  -1.070
ATOM     93 C    PRO     3      -8.594 -24.261  -2.564
ATOM     94 O    PRO     3      -8.461 -24.043  -3.792
ATOM     95 N    SER     4      -7.701 -23.754  -1.673
ATOM     96 H    SER     4      -7.934 -23.687  -0.693
ATOM     97 CA   SER     4      -6.385 -23.195  -1.992
ATOM     98 HA   SER     4      -6.451 -22.899  -3.039
ATOM     99 CB   SER     4      -6.117 -21.918  -1.147
ATOM    100 HB1  SER     4      -6.811 -21.141  -1.467
ATOM    101 HB2  SER     4      -5.169 -21.424  -1.360
ATOM    102 OG   SER     4      -6.193 -22.237   0.236
ATOM    103 HG   SER     4      -5.468 -22.764   0.581
ATOM    104 C    SER     4      -5.254 -24.197  -2.026
ATOM    105 O    SER     4      -4.126 -23.853  -2.435
ATOM    106 N    GLY     5      -5.522 -25.477  -1.677
ATOM    107 H    GLY     5      -6.461 -25.734  -1.410
ATOM    108 CA   GLY     5      -4.490 -26.539  -1.439
ATOM    109 HA1  GLY     5      -4.971 -27.312  -0.839
ATOM    110 HA2  GLY     5      -3.744 -26.146  -0.748
ATOM    111 C    GLY     5      -3.642 -27.086  -2.542
ATOM    112 O    GLY     5      -2.491 -27.571  -2.405
ATOM    113 N    LYS     6      -4.132 -26.804  -3.767
ATOM    114 H    LYS     6      -5.040 -26.384  -3.909
ATOM    115 CA   LYS     6      -3.299 -26.854  -5.026
ATOM    116 HA   LYS     6      -2.541 -27.600  -4.785
ATOM    117 CB   LYS     6      -4.018 -27.434  -6.244
ATOM    118 HB1  LYS     6      -3.190 -27.594  -6.935
ATOM    119 HB2  LYS     6      -4.750 -26.756  -6.683
ATOM    120 CG   LYS     6      -4.747 -28.733  -5.897
ATOM    121 HG1  LYS     6      -5.429 -28.570  -5.063
ATOM    122 HG2  LYS     6      -3.995 -29.459  -5.590
ATOM    123 CD   LYS     6      -5.503 -29.491  -6.992
ATOM    124 HD1  LYS     6      -4.958 -29.636  -7.925
ATOM    125 HD2  LYS     6      -6.426 -28.962  -7.230
ATOM    126 CE   LYS     6      -5.883 -30.820  -6.411
ATOM    127 HE1  LYS     6      -6.564 -30.701  -5.569
ATOM    128 HE2  LYS     6      -4.952 -31.199  -5.989
ATOM    129 NZ   LYS     6      -6.450 -31.773  -7.378
ATOM    130 HZ1  LYS     6      -6.687 -32.664  -6.967
ATOM    131 HZ2  LYS     6      -7.316 -31.355  -7.687
ATOM    132 HZ3  LYS     6      -5.849 -32.037  -8.146
ATOM    133 C    LYS     6      -2.540 -25.522  -5.388
ATOM    134 O    LYS     6      -1.774 -25.522  -6.333
ATOM    135 N    VAL     7      -2.684 -24.439  -4.660
ATOM    136 H    VAL     7      -3.333 -24.516  -3.890
ATOM    137 CA   VAL     7      -2.156 -23.088  -4.921
ATOM    138 HA   VAL     7      -1.548 -23.160  -5.823
ATOM    139 CB   VAL     7      -3.324 -22.179  -5.259
ATOM    140 HB   VAL     7      -3.874 -21.889  -4.364
ATOM    141 CG1  VAL     7      -2.837 -20.955  -5.935
ATOM    142 HG11 VAL     7      -2.607 -21.100  -6.991
ATOM    143 HG12 VAL     7      -3.579 -20.160  -5.858
ATOM    144 HG13 VAL     7      -1.896 -20.540  -5.575
ATOM    145 CG2  VAL     7      -4.334 -22.811  -6.238
ATOM    146 HG21 VAL     7      -5.077 -22.052  -6.483
ATOM    147 HG22 VAL     7      -3.812 -23.125  -7.142
ATOM    148 HG23 VAL     7      -4.795 -23.684  -5.776
ATOM    149 C    VAL     7      -1.251 -22.527  -3.791
ATOM    150 O    VAL     7      -0.223 -21.967  -4.126
ATOM    151 N    GLU     8      -1.503 -22.863  -2.501
ATOM    152 H    GLU     8      -2.243 -23.521  -2.303
ATOM    153 CA   GLU     8      -0.688 -22.439  -1.366
ATOM    154 HA   GLU     8      -0.867 -21.369  -1.263
ATOM    155 CB   GLU     8      -1.150 -23.210  -0.136
ATOM    156 HB1  GLU     8      -0.416 -23.282   0.666
ATOM    157 HB2  GLU     8      -1.189 -24.260  -0.428
ATOM    158 CG   GLU     8      -2.392 -22.631   0.572
ATOM    159 HG1  GLU     8      -3.124 -22.448  -0.215
ATOM    160 HG2  GLU     8      -2.197 -21.682   1.073
ATOM    161 CD   GLU     8      -3.099 -23.631   1.472
ATOM    162 OE1  GLU     8      -4.360 -23.759   1.479
ATOM    163 OE2  GLU     8      -2.532 -24.317   2.351
ATOM    164 C    GLU     8       0.832 -22.672  -1.584
ATOM    165 O    GLU     8       1.620 -21.797  -1.232
ATOM    166 N    GLY     9       1.235 -23.765  -2.282
ATOM    167 H    GLY     9       0.539 -24.429  -2.589
ATOM    168 CA   GLY     9       2.635 -24.065  -2.664
ATOM    169 HA1  GLY     9       2.613 -25.029  -3.172
ATOM    170 HA2  GLY     9       3.291 -24.126  -1.796
ATOM    171 C    GLY     9       3.359 -23.136  -3.695
ATOM    172 O    GLY     9       4.584 -23.160  -3.897
ATOM    173 N    CYS    10       2.603 -22.193  -4.297
ATOM    174 H    CYS    10       1.598 -22.285  -4.264
ATOM    175 CA   CYS    10       3.164 -21.005  -4.977
ATOM    176 HA   CYS    10       4.039 -21.397  -5.495
ATOM    177 CB   CYS    10       2.068 -20.608  -6.076
ATOM    178 HB1  CYS    10       2.287 -19.664  -6.575
ATOM    179 HB2  CYS    10       1.057 -20.592  -5.669
ATOM    180 SG   CYS    10       2.125 -21.901  -7.322
ATOM    181 HG   CYS    10       2.797 -21.261  -8.282
ATOM    182 C    CYS    10       3.502 -19.740  -4.206
ATOM    183 O    CYS    10       4.357 -19.054  -4.664
ATOM    184 N    MET    11       2.882 -19.404  -3.066
ATOM    185 H    MET    11       2.241 -20.052  -2.633
ATOM    186 CA   MET    11       3.042 -18.079  -2.418
ATOM    187 HA   MET    11       2.953 -17.358  -3.231
ATOM    188 CB   MET    11       2.016 -17.855  -1.315
ATOM    189 HB1  MET    11       2.113 -16.843  -0.922
ATOM    190 HB2  MET    11       2.366 -18.416  -0.449
ATOM    191 CG   MET    11       0.534 -18.206  -1.687
ATOM    192 HG1  MET    11       0.018 -17.639  -0.913
ATOM    193 HG2  MET    11       0.274 -19.258  -1.567
ATOM    194 SD   MET    11      -0.158 -17.468  -3.186
ATOM    195 CE   MET    11       0.318 -15.673  -3.357
ATOM    196 HE1  MET    11       1.364 -15.699  -3.664
ATOM    197 HE2  MET    11      -0.306 -15.259  -4.149
ATOM    198 HE3  MET    11       0.191 -15.160  -2.403
ATOM    199 C    MET    11       4.437 -17.911  -1.885
ATOM    200 O    MET    11       5.039 -18.861  -1.333
ATOM    201 N    VAL    12       5.014 -16.716  -2.097
ATOM    202 H    VAL    12       4.519 -16.028  -2.645
ATOM    203 CA   VAL    12       6.431 -16.320  -1.729
ATOM    204 HA   VAL    12       6.684 -16.977  -0.897
ATOM    205 CB   VAL    12       7.498 -16.619  -2.751
ATOM    206 HB   VAL    12       8.445 -16.311  -2.306
ATOM    207 CG1  VAL    12       7.650 -18.153  -3.035
ATOM    208 HG11 VAL    12       8.609 -18.271  -3.541
ATOM    209 HG12 VAL    12       7.588 -18.775  -2.142
ATOM    210 HG13 VAL    12       6.867 -18.508  -3.705
ATOM    211 CG2  VAL    12       7.358 -15.834  -4.029
ATOM    212 HG21 VAL    12       8.294 -15.883  -4.584
ATOM    213 HG22 VAL    12       6.500 -16.147  -4.623
ATOM    214 HG23 VAL    12       7.199 -14.791  -3.751
ATOM    215 C    VAL    12       6.459 -14.865  -1.244
ATOM    216 O    VAL    12       5.522 -14.091  -1.507
ATOM    217 N    GLN    13       7.538 -14.406  -0.538
ATOM    218 H    GLN    13       8.355 -14.995  -0.619
ATOM    219 CA   GLN    13       7.803 -12.967  -0.352
ATOM    220 HA   GLN    13       6.897 -12.376  -0.487
ATOM    221 CB   GLN    13       8.378 -12.658   1.013
ATOM    222 HB1  GLN    13       9.215 -13.333   1.190
ATOM    223 HB2  GLN    13       7.662 -12.841   1.814
ATOM    224 CG   GLN    13       8.873 -11.296   1.382
ATOM    225 HG1  GLN    13       8.026 -10.611   1.428
ATOM    226 HG2  GLN    13       9.595 -11.020   0.614
ATOM    227 CD   GLN    13       9.718 -11.325   2.689
ATOM    228 OE1  GLN    13      10.178 -12.302   3.259
ATOM    229 NE2  GLN    13      10.119 -10.156   3.120
ATOM    230 HE21 GLN    13       9.830  -9.270   2.732
ATOM    231 HE22 GLN    13      10.847 -10.126   3.819
ATOM    232 C    GLN    13       8.617 -12.366  -1.479
ATOM    233 O    GLN    13       9.439 -13.019  -2.149
ATOM    234 N    VAL    14       8.352 -11.096  -1.817
ATOM    235 H    VAL    14       7.595 -10.624  -1.343
ATOM    236 CA   VAL    14       8.965 -10.259  -2.909
ATOM    237 HA   VAL    14       9.886 -10.778  -3.174
ATOM    238 CB   VAL    14       8.078 -10.068  -4.148
ATOM    239 HB   VAL    14       7.140  -9.623  -3.816
ATOM    240 CG1  VAL    14       8.704  -9.247  -5.216
ATOM    241 HG11 VAL    14       8.314  -9.474  -6.208
ATOM    242 HG12 VAL    14       8.578  -8.187  -4.997
ATOM    243 HG13 VAL    14       9.755  -9.536  -5.244
ATOM    244 CG2  VAL    14       7.865 -11.406  -4.831
ATOM    245 HG21 VAL    14       7.411 -12.038  -4.069
ATOM    246 HG22 VAL    14       7.206 -11.331  -5.697
ATOM    247 HG23 VAL    14       8.815 -11.837  -5.147
ATOM    248 C    VAL    14       9.253  -8.826  -2.366
ATOM    249 O    VAL    14       8.394  -8.197  -1.794
ATOM    250 N    THR    15      10.479  -8.331  -2.500
ATOM    251 H    THR    15      11.183  -8.962  -2.855
ATOM    252 CA   THR    15      11.027  -7.047  -2.100
ATOM    253 HA   THR    15      10.301  -6.253  -1.927
ATOM    254 CB   THR    15      11.816  -7.218  -0.836
ATOM    255 HB   THR    15      12.576  -7.978  -1.015
ATOM    256 CG2  THR    15      12.578  -6.023  -0.287
ATOM    257 HG21 THR    15      13.293  -5.659  -1.025
ATOM    258 HG22 THR    15      11.931  -5.169  -0.087
ATOM    259 HG23 THR    15      13.141  -6.369   0.580
ATOM    260 OG1  THR    15      11.071  -7.746   0.253
ATOM    261 HG1  THR    15      11.459  -7.475   1.088
ATOM    262 C    THR    15      11.811  -6.419  -3.251
ATOM    263 O    THR    15      12.479  -7.098  -4.021
ATOM    264 N    CYS    16      11.765  -5.093  -3.334
ATOM    265 H    CYS    16      11.106  -4.627  -2.726
ATOM    266 CA   CYS    16      12.633  -4.228  -4.102
ATOM    267 HA   CYS    16      13.568  -4.744  -4.324
ATOM    268 CB   CYS    16      11.868  -3.952  -5.350
ATOM    269 HB1  CYS    16      11.118  -3.178  -5.186
ATOM    270 HB2  CYS    16      11.233  -4.773  -5.682
ATOM    271 SG   CYS    16      12.964  -3.431  -6.700
ATOM    272 HG   CYS    16      12.905  -4.617  -7.312
ATOM    273 C    CYS    16      12.947  -3.066  -3.255
ATOM    274 O    CYS    16      12.009  -2.301  -2.819
ATOM    275 N    GLY    17      14.222  -2.793  -2.959
ATOM    276 H    GLY    17      15.005  -3.364  -3.245
ATOM    277 CA   GLY    17      14.622  -1.724  -2.026
ATOM    278 HA1  GLY    17      14.255  -0.789  -2.448
ATOM    279 HA2  GLY    17      15.694  -1.654  -1.840
ATOM    280 C    GLY    17      14.001  -1.951  -0.679
ATOM    281 O    GLY    17      14.132  -3.047  -0.130
ATOM    282 N    THR    18      13.219  -0.946  -0.165
ATOM    283 H    THR    18      13.012  -0.142  -0.740
ATOM    284 CA   THR    18      12.391  -1.092   1.067
ATOM    285 HA   THR    18      12.977  -1.686   1.768
ATOM    286 CB   THR    18      12.119   0.242   1.779
ATOM    287 HB   THR    18      11.743   0.075   2.788
ATOM    288 CG2  THR    18      13.464   0.896   2.032
ATOM    289 HG21 THR    18      13.275   1.783   2.638
ATOM    290 HG22 THR    18      14.232   0.242   2.444
ATOM    291 HG23 THR    18      13.807   1.203   1.044
ATOM    292 OG1  THR    18      11.232   1.173   1.137
ATOM    293 HG1  THR    18      11.564   1.438   0.276
ATOM    294 C    THR    18      11.091  -1.767   0.870
ATOM    295 O    THR    18      10.630  -2.550   1.678
ATOM    296 N    THR    19      10.348  -1.479  -0.223
ATOM    297 H    THR    19      10.756  -0.787  -0.835
ATOM    298 CA   THR    19       8.907  -1.907  -0.349
ATOM    299 HA   THR    19       8.332  -1.746   0.563
ATOM    300 CB   THR    19       8.265  -1.150  -1.538
ATOM    301 HB   THR    19       8.838  -1.440  -2.418
ATOM    302 CG2  THR    19       6.762  -1.429  -1.729
ATOM    303 HG21 THR    19       6.455  -0.870  -2.613
ATOM    304 HG22 THR    19       6.680  -2.493  -1.954
ATOM    305 HG23 THR    19       6.221  -1.130  -0.831
ATOM    306 OG1  THR    19       8.348   0.264  -1.302
ATOM    307 HG1  THR    19       8.190   0.656  -2.164
ATOM    308 C    THR    19       8.851  -3.426  -0.642
ATOM    309 O    THR    19       9.749  -4.032  -1.254
ATOM    310 N    THR    20       7.784  -4.034  -0.169
ATOM    311 H    THR    20       7.116  -3.448   0.312
ATOM    312 CA   THR    20       7.629  -5.520  -0.090
ATOM    313 HA   THR    20       8.161  -6.003  -0.910
ATOM    314 CB   THR    20       8.439  -6.086   1.170
ATOM    315 HB   THR    20       9.491  -5.864   0.993
ATOM    316 CG2  THR    20       7.974  -5.483   2.475
ATOM    317 HG21 THR    20       8.036  -4.396   2.420
ATOM    318 HG22 THR    20       6.944  -5.743   2.719
ATOM    319 HG23 THR    20       8.650  -5.805   3.267
ATOM    320 OG1  THR    20       8.292  -7.462   1.291
ATOM    321 HG1  THR    20       8.977  -7.864   0.754
ATOM    322 C    THR    20       6.158  -5.983  -0.041
ATOM    323 O    THR    20       5.292  -5.389   0.580
ATOM    324 N    LEU    21       5.930  -7.089  -0.706
ATOM    325 H    LEU    21       6.745  -7.545  -1.092
ATOM    326 CA   LEU    21       4.523  -7.700  -0.895
ATOM    327 HA   LEU    21       3.941  -7.668   0.026
ATOM    328 CB   LEU    21       3.775  -6.974  -2.042
ATOM    329 HB1  LEU    21       3.221  -6.102  -1.694
ATOM    330 HB2  LEU    21       3.014  -7.583  -2.529
ATOM    331 CG   LEU    21       4.553  -6.377  -3.270
ATOM    332 HG   LEU    21       5.313  -5.727  -2.835
ATOM    333 CD1  LEU    21       5.404  -7.362  -4.073
ATOM    334 HD11 LEU    21       5.549  -7.058  -5.110
ATOM    335 HD12 LEU    21       6.392  -7.516  -3.640
ATOM    336 HD13 LEU    21       4.820  -8.282  -4.049
ATOM    337 CD2  LEU    21       3.658  -5.499  -4.194
ATOM    338 HD21 LEU    21       4.300  -4.952  -4.885
ATOM    339 HD22 LEU    21       2.918  -6.154  -4.655
ATOM    340 HD23 LEU    21       3.166  -4.824  -3.494
ATOM    341 C    LEU    21       4.659  -9.203  -1.142
ATOM    342 O    LEU    21       5.731  -9.759  -1.226
ATOM    343 N    ASN    22       3.511  -9.823  -1.353
ATOM    344 H    ASN    22       2.618  -9.358  -1.439
ATOM    345 CA   ASN    22       3.466 -11.203  -1.856
ATOM    346 HA   ASN    22       4.242 -11.779  -1.352
ATOM    347 CB   ASN    22       2.086 -11.887  -1.456
ATOM    348 HB1  ASN    22       2.193 -12.930  -1.755
ATOM    349 HB2  ASN    22       1.317 -11.402  -2.057
ATOM    350 CG   ASN    22       1.582 -11.645  -0.040
ATOM    351 OD1  ASN    22       1.680 -12.493   0.848
ATOM    352 ND2  ASN    22       1.034 -10.495   0.228
ATOM    353 HD21 ASN    22       0.662  -9.998  -0.569
ATOM    354 HD22 ASN    22       0.977 -10.143   1.173
ATOM    355 C    ASN    22       3.697 -11.393  -3.373
ATOM    356 O    ASN    22       3.264 -10.573  -4.155
ATOM    357 N    GLY    23       4.365 -12.486  -3.735
ATOM    358 H    GLY    23       4.827 -13.026  -3.017
ATOM    359 CA   GLY    23       4.658 -12.989  -5.085
ATOM    360 HA1  GLY    23       5.736 -13.012  -5.241
ATOM    361 HA2  GLY    23       4.195 -12.337  -5.827
ATOM    362 C    GLY    23       4.099 -14.389  -5.261
ATOM    363 O    GLY    23       3.951 -15.163  -4.288
ATOM    364 N    LEU    24       3.847 -14.720  -6.495
ATOM    365 H    LEU    24       3.817 -13.975  -7.177
ATOM    366 CA   LEU    24       3.220 -15.929  -6.946
ATOM    367 HA   LEU    24       2.911 -16.399  -6.013
ATOM    368 CB   LEU    24       1.927 -15.655  -7.737
ATOM    369 HB1  LEU    24       2.198 -15.141  -8.658
ATOM    370 HB2  LEU    24       1.252 -14.964  -7.232
ATOM    371 CG   LEU    24       1.137 -16.899  -8.022
ATOM    372 HG   LEU    24       1.774 -17.630  -8.520
ATOM    373 CD1  LEU    24       0.483 -17.618  -6.821
ATOM    374 HD11 LEU    24      -0.239 -18.411  -7.019
ATOM    375 HD12 LEU    24       1.363 -17.982  -6.290
ATOM    376 HD13 LEU    24      -0.042 -16.953  -6.135
ATOM    377 CD2  LEU    24       0.072 -16.406  -9.012
ATOM    378 HD21 LEU    24       0.586 -15.957  -9.862
ATOM    379 HD22 LEU    24      -0.514 -17.270  -9.325
ATOM    380 HD23 LEU    24      -0.616 -15.677  -8.583
ATOM    381 C    LEU    24       4.247 -16.735  -7.784
ATOM    382 O    LEU    24       4.465 -16.385  -8.935
ATOM    383 N    TRP    25       4.928 -17.762  -7.231
ATOM    384 H    TRP    25       4.759 -18.043  -6.275
ATOM    385 CA   TRP    25       6.040 -18.457  -7.918
ATOM    386 HA   TRP    25       6.614 -17.648  -8.369
ATOM    387 CB   TRP    25       6.928 -19.258  -6.897
ATOM    388 HB1  TRP    25       6.315 -20.007  -6.395
ATOM    389 HB2  TRP    25       7.149 -18.522  -6.124
ATOM    390 CG   TRP    25       8.272 -19.794  -7.295
ATOM    391 CD1  TRP    25       8.871 -19.602  -8.532
ATOM    392 HD1  TRP    25       8.434 -19.070  -9.363
ATOM    393 NE1  TRP    25      10.114 -20.164  -8.374
ATOM    394 HE1  TRP    25      10.804 -20.135  -9.111
ATOM    395 CE2  TRP    25      10.315 -20.924  -7.186
ATOM    396 CZ2  TRP    25      11.303 -21.805  -6.782
ATOM    397 HZ2  TRP    25      12.177 -21.995  -7.388
ATOM    398 CH2  TRP    25      11.188 -22.370  -5.533
ATOM    399 HH2  TRP    25      11.990 -23.016  -5.207
ATOM    400 CZ3  TRP    25      10.107 -21.941  -4.695
ATOM    401 HZ3  TRP    25      10.054 -22.256  -3.663
ATOM    402 CE3  TRP    25       9.033 -21.173  -5.196
ATOM    403 HE3  TRP    25       8.187 -20.861  -4.601
ATOM    404 CD2  TRP    25       9.178 -20.555  -6.440
ATOM    405 C    TRP    25       5.367 -19.380  -8.912
ATOM    406 O    TRP    25       4.574 -20.225  -8.464
ATOM    407 N    LEU    26       5.509 -19.251 -10.223
ATOM    408 H    LEU    26       6.090 -18.524 -10.617
ATOM    409 CA   LEU    26       4.803 -19.982 -11.320
ATOM    410 HA   LEU    26       4.150 -20.790 -10.990
ATOM    411 CB   LEU    26       3.792 -19.120 -12.146
ATOM    412 HB1  LEU    26       3.458 -19.744 -12.975
ATOM    413 HB2  LEU    26       4.279 -18.254 -12.595
ATOM    414 CG   LEU    26       2.590 -18.608 -11.314
ATOM    415 HG   LEU    26       2.891 -18.170 -10.362
ATOM    416 CD1  LEU    26       1.820 -17.545 -12.066
ATOM    417 HD11 LEU    26       0.772 -17.472 -11.775
ATOM    418 HD12 LEU    26       2.199 -16.570 -11.759
ATOM    419 HD13 LEU    26       1.747 -17.702 -13.142
ATOM    420 CD2  LEU    26       1.545 -19.740 -11.021
ATOM    421 HD21 LEU    26       2.014 -20.484 -10.376
ATOM    422 HD22 LEU    26       0.699 -19.250 -10.539
ATOM    423 HD23 LEU    26       1.229 -20.212 -11.951
ATOM    424 C    LEU    26       5.838 -20.494 -12.260
ATOM    425 O    LEU    26       6.296 -19.782 -13.188
ATOM    426 N    ASP    27       6.233 -21.735 -11.960
ATOM    427 H    ASP    27       5.709 -22.371 -11.376
ATOM    428 CA   ASP    27       7.460 -22.323 -12.456
ATOM    429 HA   ASP    27       7.658 -23.178 -11.810
ATOM    430 CB   ASP    27       7.250 -22.970 -13.923
ATOM    431 HB1  ASP    27       8.143 -23.544 -14.168
ATOM    432 HB2  ASP    27       7.005 -22.130 -14.573
ATOM    433 CG   ASP    27       6.093 -23.961 -14.004
ATOM    434 OD1  ASP    27       6.057 -24.752 -13.015
ATOM    435 OD2  ASP    27       5.494 -24.156 -15.095
ATOM    436 C    ASP    27       8.742 -21.456 -12.250
ATOM    437 O    ASP    27       9.038 -21.094 -11.142
ATOM    438 N    ASP    28       9.445 -21.119 -13.339
ATOM    439 H    ASP    28       9.065 -21.499 -14.194
ATOM    440 CA   ASP    28      10.699 -20.273 -13.427
ATOM    441 HA   ASP    28      11.228 -20.481 -12.498
ATOM    442 CB   ASP    28      11.661 -20.761 -14.586
ATOM    443 HB1  ASP    28      11.825 -21.816 -14.364
ATOM    444 HB2  ASP    28      12.560 -20.159 -14.455
ATOM    445 CG   ASP    28      11.117 -20.624 -16.029
ATOM    446 OD1  ASP    28      10.002 -20.102 -16.308
ATOM    447 OD2  ASP    28      11.974 -20.847 -16.961
ATOM    448 C    ASP    28      10.416 -18.751 -13.448
ATOM    449 O    ASP    28      11.333 -17.988 -13.501
ATOM    450 N    VAL    29       9.208 -18.279 -13.060
ATOM    451 H    VAL    29       8.472 -18.932 -12.834
ATOM    452 CA   VAL    29       8.831 -16.903 -12.930
ATOM    453 HA   VAL    29       9.753 -16.325 -13.002
ATOM    454 CB   VAL    29       7.926 -16.480 -14.168
ATOM    455 HB   VAL    29       6.950 -16.964 -14.198
ATOM    456 CG1  VAL    29       7.571 -14.942 -14.135
ATOM    457 HG11 VAL    29       7.123 -14.519 -15.035
ATOM    458 HG12 VAL    29       6.786 -14.736 -13.408
ATOM    459 HG13 VAL    29       8.528 -14.451 -13.963
ATOM    460 CG2  VAL    29       8.650 -16.548 -15.531
ATOM    461 HG21 VAL    29       9.478 -15.842 -15.591
ATOM    462 HG22 VAL    29       9.175 -17.499 -15.625
ATOM    463 HG23 VAL    29       7.912 -16.526 -16.332
ATOM    464 C    VAL    29       8.123 -16.690 -11.605
ATOM    465 O    VAL    29       7.395 -17.619 -11.156
ATOM    466 N    VAL    30       8.332 -15.518 -10.963
ATOM    467 H    VAL    30       8.983 -14.893 -11.415
ATOM    468 CA   VAL    30       7.604 -14.953  -9.815
ATOM    469 HA   VAL    30       6.810 -15.631  -9.502
ATOM    470 CB   VAL    30       8.436 -14.499  -8.615
ATOM    471 HB   VAL    30       8.836 -13.516  -8.866
ATOM    472 CG1  VAL    30       7.610 -14.481  -7.364
ATOM    473 HG11 VAL    30       8.127 -14.011  -6.527
ATOM    474 HG12 VAL    30       6.733 -13.850  -7.511
ATOM    475 HG13 VAL    30       7.217 -15.474  -7.147
ATOM    476 CG2  VAL    30       9.632 -15.404  -8.288
ATOM    477 HG21 VAL    30      10.356 -15.371  -9.102
ATOM    478 HG22 VAL    30      10.187 -15.050  -7.418
ATOM    479 HG23 VAL    30       9.221 -16.386  -8.057
ATOM    480 C    VAL    30       6.768 -13.755 -10.321
ATOM    481 O    VAL    30       7.289 -12.635 -10.495
ATOM    482 N    TYR    31       5.464 -13.937 -10.428
ATOM    483 H    TYR    31       5.084 -14.839 -10.178
ATOM    484 CA   TYR    31       4.466 -12.868 -10.658
ATOM    485 HA   TYR    31       4.946 -12.192 -11.366
ATOM    486 CB   TYR    31       3.151 -13.416 -11.252
ATOM    487 HB1  TYR    31       2.432 -12.599 -11.183
ATOM    488 HB2  TYR    31       2.756 -14.245 -10.664
ATOM    489 CG   TYR    31       3.372 -13.880 -12.682
ATOM    490 CD1  TYR    31       3.943 -15.145 -13.044
ATOM    491 HD1  TYR    31       4.172 -15.868 -12.274
ATOM    492 CE1  TYR    31       4.080 -15.536 -14.382
ATOM    493 HE1  TYR    31       4.524 -16.464 -14.710
ATOM    494 CZ   TYR    31       3.521 -14.708 -15.390
ATOM    495 OH   TYR    31       3.566 -15.087 -16.707
ATOM    496 HH   TYR    31       3.165 -14.489 -17.342
ATOM    497 CE2  TYR    31       2.887 -13.513 -15.133
ATOM    498 HE2  TYR    31       2.499 -12.853 -15.895
ATOM    499 CD2  TYR    31       2.836 -13.099 -13.764
ATOM    500 HD2  TYR    31       2.361 -12.147 -13.576
ATOM    501 C    TYR    31       4.154 -12.087  -9.420
ATOM    502 O    TYR    31       3.936 -12.683  -8.380
ATOM    503 N    CYS    32       4.179 -10.731  -9.481
ATOM    504 H    CYS    32       4.437 -10.335 -10.374
ATOM    505 CA   CYS    32       3.760  -9.808  -8.457
ATOM    506 HA   CYS    32       2.893 -10.223  -7.943
ATOM    507 CB   CYS    32       4.876  -9.624  -7.460
ATOM    508 HB1  CYS    32       4.974 -10.603  -6.991
ATOM    509 HB2  CYS    32       4.433  -8.963  -6.715
ATOM    510 SG   CYS    32       6.382  -8.928  -8.123
ATOM    511 HG   CYS    32       6.570  -9.855  -9.066
ATOM    512 C    CYS    32       3.346  -8.420  -8.994
ATOM    513 O    CYS    32       3.677  -8.129 -10.130
ATOM    514 N    PRO    33       2.588  -7.577  -8.313
ATOM    515 CD   PRO    33       1.815  -7.919  -7.083
ATOM    516 HD1  PRO    33       2.548  -8.062  -6.289
ATOM    517 HD2  PRO    33       1.265  -8.846  -7.246
ATOM    518 CG   PRO    33       0.878  -6.755  -6.787
ATOM    519 HG1  PRO    33       0.754  -6.559  -5.722
ATOM    520 HG2  PRO    33      -0.056  -6.888  -7.332
ATOM    521 CB   PRO    33       1.600  -5.571  -7.452
ATOM    522 HB1  PRO    33       2.347  -5.246  -6.728
ATOM    523 HB2  PRO    33       1.033  -4.703  -7.787
ATOM    524 CA   PRO    33       2.371  -6.127  -8.639
ATOM    525 HA   PRO    33       1.696  -6.052  -9.492
ATOM    526 C    PRO    33       3.684  -5.391  -8.835
ATOM    527 O    PRO    33       4.658  -5.448  -8.057
ATOM    528 N    ARG    34       3.719  -4.525  -9.832
ATOM    529 H    ARG    34       2.934  -4.503 -10.467
ATOM    530 CA   ARG    34       4.870  -3.657 -10.098
ATOM    531 HA   ARG    34       5.750  -4.295 -10.013
ATOM    532 CB   ARG    34       4.833  -3.045 -11.517
ATOM    533 HB1  ARG    34       4.627  -3.894 -12.170
ATOM    534 HB2  ARG    34       5.752  -2.598 -11.899
ATOM    535 CG   ARG    34       3.744  -1.931 -11.692
ATOM    536 HG1  ARG    34       3.971  -1.054 -11.086
ATOM    537 HG2  ARG    34       2.854  -2.283 -11.170
ATOM    538 CD   ARG    34       3.489  -1.638 -13.154
ATOM    539 HD1  ARG    34       3.083  -2.566 -13.557
ATOM    540 HD2  ARG    34       4.366  -1.362 -13.738
ATOM    541 NE   ARG    34       2.523  -0.589 -13.267
ATOM    542 HE   ARG    34       2.259  -0.173 -12.385
ATOM    543 CZ   ARG    34       1.984  -0.040 -14.346
ATOM    544 NH1  ARG    34       2.141  -0.501 -15.491
ATOM    545 HH11 ARG    34       2.573  -1.405 -15.617
ATOM    546 HH12 ARG    34       1.799  -0.003 -16.300
ATOM    547 NH2  ARG    34       1.327   1.060 -14.165
ATOM    548 HH21 ARG    34       1.118   1.406 -13.239
ATOM    549 HH22 ARG    34       1.072   1.561 -15.004
ATOM    550 C    ARG    34       5.114  -2.526  -9.135
ATOM    551 O    ARG    34       6.266  -2.158  -8.841
ATOM    552 N    HSE    35       4.070  -2.051  -8.454
ATOM    553 H    HSE    35       3.134  -2.310  -8.731
ATOM    554 CA   HSE    35       4.224  -1.050  -7.401
ATOM    555 HA   HSE    35       4.649  -0.202  -7.940
ATOM    556 CB   HSE    35       2.887  -0.465  -6.933
ATOM    557 HB1  HSE    35       2.356   0.074  -7.718
ATOM    558 HB2  HSE    35       3.135   0.209  -6.112
ATOM    559 CG   HSE    35       1.891  -1.414  -6.287
ATOM    560 ND1  HSE    35       2.148  -2.147  -5.167
ATOM    561 CE1  HSE    35       0.965  -2.536  -4.708
ATOM    562 HE1  HSE    35       0.795  -3.209  -3.880
ATOM    563 NE2  HSE    35      -0.022  -2.192  -5.510
ATOM    564 HE2  HSE    35      -0.983  -2.408  -5.286
ATOM    565 CD2  HSE    35       0.535  -1.457  -6.572
ATOM    566 HD2  HSE    35      -0.009  -0.908  -7.326
ATOM    567 C    HSE    35       5.235  -1.347  -6.224
ATOM    568 O    HSE    35       5.537  -0.327  -5.519
ATOM    569 N    VAL    36       5.764  -2.595  -6.043
ATOM    570 H    VAL    36       5.427  -3.292  -6.692
ATOM    571 CA   VAL    36       6.937  -2.927  -5.161
ATOM    572 HA   VAL    36       6.598  -2.617  -4.173
ATOM    573 CB   VAL    36       7.284  -4.446  -5.103
ATOM    574 HB   VAL    36       6.315  -4.940  -5.044
ATOM    575 CG1  VAL    36       7.870  -5.075  -6.399
ATOM    576 HG11 VAL    36       7.806  -6.163  -6.381
ATOM    577 HG12 VAL    36       7.332  -4.747  -7.289
ATOM    578 HG13 VAL    36       8.950  -4.948  -6.466
ATOM    579 CG2  VAL    36       8.230  -4.927  -4.003
ATOM    580 HG21 VAL    36       8.730  -5.846  -4.308
ATOM    581 HG22 VAL    36       8.991  -4.155  -3.888
ATOM    582 HG23 VAL    36       7.779  -5.002  -3.014
ATOM    583 C    VAL    36       8.225  -2.087  -5.479
ATOM    584 O    VAL    36       9.024  -1.792  -4.632
ATOM    585 N    ILE    37       8.409  -1.745  -6.740
ATOM    586 H    ILE    37       7.744  -2.032  -7.444
ATOM    587 CA   ILE    37       9.568  -0.946  -7.156
ATOM    588 HA   ILE    37      10.454  -1.364  -6.678
ATOM    589 CB   ILE    37       9.744  -0.908  -8.719
ATOM    590 HB   ILE    37      10.762  -0.588  -8.938
ATOM    591 CG2  ILE    37       9.740  -2.375  -9.273
ATOM    592 HG21 ILE    37      10.076  -2.322 -10.308
ATOM    593 HG22 ILE    37      10.409  -3.041  -8.728
ATOM    594 HG23 ILE    37       8.698  -2.686  -9.202
ATOM    595 CG1  ILE    37       8.772   0.050  -9.430
ATOM    596 HG11 ILE    37       9.009   1.051  -9.069
ATOM    597 HG12 ILE    37       7.729  -0.215  -9.259
ATOM    598 CD1  ILE    37       9.052   0.139 -10.936
ATOM    599 HD11 ILE    37       8.466   0.942 -11.382
ATOM    600 HD12 ILE    37      10.120   0.224 -11.137
ATOM    601 HD13 ILE    37       8.703  -0.822 -11.315
ATOM    602 C    ILE    37       9.452   0.529  -6.628
ATOM    603 O    ILE    37      10.399   1.285  -6.708
ATOM    604 N    CYS    38       8.243   1.020  -6.241
ATOM    605 H    CYS    38       7.471   0.384  -6.385
ATOM    606 CA   CYS    38       7.857   2.285  -5.734
ATOM    607 HA   CYS    38       8.583   2.994  -6.130
ATOM    608 CB   CYS    38       6.413   2.650  -6.214
ATOM    609 HB1  CYS    38       6.201   3.651  -5.837
ATOM    610 HB2  CYS    38       5.609   1.983  -5.905
ATOM    611 SG   CYS    38       6.353   2.777  -8.033
ATOM    612 HG   CYS    38       5.025   2.645  -8.099
ATOM    613 C    CYS    38       7.872   2.419  -4.227
ATOM    614 O    CYS    38       7.366   1.492  -3.551
ATOM    615 N    THR    39       8.358   3.513  -3.616
ATOM    616 H    THR    39       8.689   4.328  -4.113
ATOM    617 CA   THR    39       8.123   3.781  -2.208
ATOM    618 HA   THR    39       7.732   2.867  -1.761
ATOM    619 CB   THR    39       9.481   4.007  -1.467
ATOM    620 HB   THR    39      10.206   3.306  -1.879
ATOM    621 CG2  THR    39      10.090   5.404  -1.648
ATOM    622 HG21 THR    39      10.470   5.614  -2.648
ATOM    623 HG22 THR    39       9.356   6.204  -1.550
ATOM    624 HG23 THR    39      10.947   5.585  -0.999
ATOM    625 OG1  THR    39       9.474   3.846  -0.156
ATOM    626 HG1  THR    39      10.419   3.903   0.000
ATOM    627 C    THR    39       6.989   4.730  -1.937
ATOM    628 O    THR    39       6.425   5.267  -2.913
ATOM    629 N    SER    40       6.620   4.980  -0.703
ATOM    630 H    SER    40       7.029   4.536   0.107
ATOM    631 CA   SER    40       5.509   5.971  -0.388
ATOM    632 HA   SER    40       4.593   5.684  -0.905
ATOM    633 CB   SER    40       5.257   6.066   1.076
ATOM    634 HB1  SER    40       4.434   6.747   1.293
ATOM    635 HB2  SER    40       6.214   6.328   1.527
ATOM    636 OG   SER    40       4.682   4.874   1.650
ATOM    637 HG   SER    40       5.417   4.318   1.920
ATOM    638 C    SER    40       5.851   7.343  -1.059
ATOM    639 O    SER    40       4.954   7.860  -1.725
ATOM    640 N    GLU    41       7.092   7.826  -0.998
ATOM    641 H    GLU    41       7.776   7.368  -0.413
ATOM    642 CA   GLU    41       7.486   9.120  -1.607
ATOM    643 HA   GLU    41       6.704   9.863  -1.448
ATOM    644 CB   GLU    41       8.802   9.680  -0.978
ATOM    645 HB1  GLU    41       9.653   9.139  -1.393
ATOM    646 HB2  GLU    41       8.707   9.448   0.082
ATOM    647 CG   GLU    41       8.933  11.178  -1.317
ATOM    648 HG1  GLU    41       7.966  11.628  -1.089
ATOM    649 HG2  GLU    41       9.222  11.338  -2.356
ATOM    650 CD   GLU    41       9.968  11.938  -0.460
ATOM    651 OE1  GLU    41      11.109  11.457  -0.497
ATOM    652 OE2  GLU    41       9.587  12.832   0.343
ATOM    653 C    GLU    41       7.572   9.047  -3.091
ATOM    654 O    GLU    41       7.489  10.096  -3.756
ATOM    655 N    ASP    42       7.582   7.791  -3.678
ATOM    656 H    ASP    42       7.658   6.957  -3.112
ATOM    657 CA   ASP    42       7.300   7.629  -5.145
ATOM    658 HA   ASP    42       7.489   8.553  -5.693
ATOM    659 CB   ASP    42       8.115   6.509  -5.882
ATOM    660 HB1  ASP    42       8.154   6.815  -6.927
ATOM    661 HB2  ASP    42       7.614   5.543  -5.823
ATOM    662 CG   ASP    42       9.567   6.384  -5.442
ATOM    663 OD1  ASP    42      10.215   7.424  -5.350
ATOM    664 OD2  ASP    42      10.031   5.230  -5.316
ATOM    665 C    ASP    42       5.898   7.430  -5.518
ATOM    666 O    ASP    42       5.499   7.848  -6.560
ATOM    667 N    MET    43       5.082   6.781  -4.668
ATOM    668 H    MET    43       5.449   6.542  -3.758
ATOM    669 CA   MET    43       3.699   6.441  -5.028
ATOM    670 HA   MET    43       3.597   5.887  -5.961
ATOM    671 CB   MET    43       3.088   5.639  -3.832
ATOM    672 HB1  MET    43       2.006   5.755  -3.765
ATOM    673 HB2  MET    43       3.416   5.979  -2.850
ATOM    674 CG   MET    43       3.511   4.199  -4.028
ATOM    675 HG1  MET    43       4.587   4.159  -4.197
ATOM    676 HG2  MET    43       2.992   3.871  -4.928
ATOM    677 SD   MET    43       3.101   3.002  -2.736
ATOM    678 CE   MET    43       3.626   1.469  -3.562
ATOM    679 HE1  MET    43       3.029   1.255  -4.449
ATOM    680 HE2  MET    43       4.703   1.500  -3.729
ATOM    681 HE3  MET    43       3.400   0.646  -2.883
ATOM    682 C    MET    43       2.843   7.720  -5.227
ATOM    683 O    MET    43       1.776   7.655  -5.872
ATOM    684 N    LEU    44       3.261   8.893  -4.730
ATOM    685 H    LEU    44       3.994   8.990  -4.041
ATOM    686 CA   LEU    44       2.523  10.146  -5.015
ATOM    687 HA   LEU    44       1.575  10.106  -4.478
ATOM    688 CB   LEU    44       3.347  11.236  -4.296
ATOM    689 HB1  LEU    44       4.248  11.352  -4.899
ATOM    690 HB2  LEU    44       3.564  10.903  -3.282
ATOM    691 CG   LEU    44       2.641  12.549  -4.140
ATOM    692 HG   LEU    44       2.541  13.046  -5.104
ATOM    693 CD1  LEU    44       1.287  12.476  -3.435
ATOM    694 HD11 LEU    44       0.988  13.425  -2.989
ATOM    695 HD12 LEU    44       0.508  12.220  -4.152
ATOM    696 HD13 LEU    44       1.307  11.738  -2.633
ATOM    697 CD2  LEU    44       3.529  13.532  -3.388
ATOM    698 HD21 LEU    44       4.369  13.712  -4.059
ATOM    699 HD22 LEU    44       2.982  14.456  -3.201
ATOM    700 HD23 LEU    44       3.869  13.152  -2.424
ATOM    701 C    LEU    44       2.294  10.551  -6.524
ATOM    702 O    LEU    44       1.123  10.747  -6.874
ATOM    703 N    ASN    45       3.348  10.512  -7.382
ATOM    704 H    ASN    45       4.276  10.405  -6.998
ATOM    705 CA   ASN    45       3.223  10.652  -8.870
ATOM    706 HA   ASN    45       2.243  10.354  -9.243
ATOM    707 CB   ASN    45       3.340  12.182  -9.186
ATOM    708 HB1  ASN    45       4.361  12.562  -9.141
ATOM    709 HB2  ASN    45       2.664  12.677  -8.489
ATOM    710 CG   ASN    45       2.675  12.492 -10.569
ATOM    711 OD1  ASN    45       1.567  12.975 -10.632
ATOM    712 ND2  ASN    45       3.403  12.312 -11.669
ATOM    713 HD21 ASN    45       4.327  11.905 -11.632
ATOM    714 HD22 ASN    45       2.893  12.428 -12.533
ATOM    715 C    ASN    45       4.261   9.769  -9.535
ATOM    716 O    ASN    45       5.289  10.367  -9.929
ATOM    717 N    PRO    46       4.027   8.469  -9.664
ATOM    718 CD   PRO    46       2.889   7.748  -9.057
ATOM    719 HD1  PRO    46       2.003   7.898  -9.675
ATOM    720 HD2  PRO    46       2.736   7.979  -8.003
ATOM    721 CG   PRO    46       3.255   6.252  -9.085
ATOM    722 HG1  PRO    46       2.766   5.875  -9.984
ATOM    723 HG2  PRO    46       2.868   5.775  -8.185
ATOM    724 CB   PRO    46       4.743   6.241  -9.255
ATOM    725 HB1  PRO    46       5.085   5.309  -9.705
ATOM    726 HB2  PRO    46       5.255   6.222  -8.292
ATOM    727 CA   PRO    46       5.068   7.519 -10.011
ATOM    728 HA   PRO    46       5.998   7.938  -9.626
ATOM    729 C    PRO    46       5.185   7.384 -11.515
ATOM    730 O    PRO    46       4.366   6.720 -12.158
ATOM    731 N    ASN    47       6.221   7.837 -12.190
ATOM    732 H    ASN    47       6.885   8.461 -11.753
ATOM    733 CA   ASN    47       6.430   7.430 -13.579
ATOM    734 HA   ASN    47       5.457   7.339 -14.062
ATOM    735 CB   ASN    47       7.302   8.490 -14.371
ATOM    736 HB1  ASN    47       8.324   8.450 -13.993
ATOM    737 HB2  ASN    47       6.831   9.455 -14.188
ATOM    738 CG   ASN    47       7.378   8.167 -15.832
ATOM    739 OD1  ASN    47       6.643   7.394 -16.345
ATOM    740 ND2  ASN    47       8.370   8.614 -16.559
ATOM    741 HD21 ASN    47       8.924   9.372 -16.185
ATOM    742 HD22 ASN    47       8.411   8.506 -17.562
ATOM    743 C    ASN    47       7.047   5.990 -13.757
ATOM    744 O    ASN    47       8.266   5.876 -13.692
ATOM    745 N    TYR    48       6.226   5.053 -14.028
ATOM    746 H    TYR    48       5.234   5.245 -14.020
ATOM    747 CA   TYR    48       6.650   3.643 -14.220
ATOM    748 HA   TYR    48       7.339   3.330 -13.436
ATOM    749 CB   TYR    48       5.390   2.789 -14.300
ATOM    750 HB1  TYR    48       5.726   1.825 -14.682
ATOM    751 HB2  TYR    48       4.632   3.221 -14.954
ATOM    752 CG   TYR    48       4.713   2.611 -13.000
ATOM    753 CD1  TYR    48       5.288   1.724 -12.067
ATOM    754 HD1  TYR    48       6.188   1.171 -12.293
ATOM    755 CE1  TYR    48       4.633   1.507 -10.882
ATOM    756 HE1  TYR    48       5.116   1.005 -10.057
ATOM    757 CZ   TYR    48       3.453   2.227 -10.616
ATOM    758 OH   TYR    48       2.966   2.126  -9.376
ATOM    759 HH   TYR    48       2.282   2.784  -9.234
ATOM    760 CE2  TYR    48       2.823   3.077 -11.495
ATOM    761 HE2  TYR    48       1.986   3.723 -11.273
ATOM    762 CD2  TYR    48       3.473   3.226 -12.727
ATOM    763 HD2  TYR    48       3.013   3.901 -13.434
ATOM    764 C    TYR    48       7.532   3.476 -15.511
ATOM    765 O    TYR    48       8.271   2.478 -15.434
ATOM    766 N    GLU    49       7.526   4.350 -16.544
ATOM    767 H    GLU    49       6.902   5.124 -16.364
ATOM    768 CA   GLU    49       8.518   4.304 -17.666
ATOM    769 HA   GLU    49       8.385   3.343 -18.163
ATOM    770 CB   GLU    49       8.151   5.303 -18.717
ATOM    771 HB1  GLU    49       8.884   5.407 -19.517
ATOM    772 HB2  GLU    49       8.109   6.282 -18.241
ATOM    773 CG   GLU    49       6.857   5.055 -19.415
ATOM    774 HG1  GLU    49       6.616   5.807 -20.167
ATOM    775 HG2  GLU    49       5.986   5.189 -18.774
ATOM    776 CD   GLU    49       6.774   3.790 -20.298
ATOM    777 OE1  GLU    49       5.666   3.327 -20.557
ATOM    778 OE2  GLU    49       7.818   3.378 -20.770
ATOM    779 C    GLU    49      10.001   4.605 -17.209
ATOM    780 O    GLU    49      10.905   3.943 -17.713
ATOM    781 N    ASP    50      10.198   5.543 -16.227
ATOM    782 H    ASP    50       9.366   6.002 -15.885
ATOM    783 CA   ASP    50      11.529   5.992 -15.634
ATOM    784 HA   ASP    50      12.384   5.880 -16.300
ATOM    785 CB   ASP    50      11.356   7.470 -15.499
ATOM    786 HB1  ASP    50      10.521   7.639 -14.820
ATOM    787 HB2  ASP    50      11.113   7.913 -16.465
ATOM    788 CG   ASP    50      12.671   8.050 -15.034
ATOM    789 OD1  ASP    50      13.408   8.621 -15.867
ATOM    790 OD2  ASP    50      12.884   8.096 -13.808
ATOM    791 C    ASP    50      11.838   5.328 -14.265
ATOM    792 O    ASP    50      13.012   5.062 -13.999
ATOM    793 N    LEU    51      10.893   4.995 -13.421
ATOM    794 H    LEU    51       9.955   5.292 -13.647
ATOM    795 CA   LEU    51      11.091   4.213 -12.147
ATOM    796 HA   LEU    51      11.832   4.688 -11.504
ATOM    797 CB   LEU    51       9.877   4.268 -11.214
ATOM    798 HB1  LEU    51      10.067   3.660 -10.330
ATOM    799 HB2  LEU    51       9.094   3.863 -11.854
ATOM    800 CG   LEU    51       9.519   5.659 -10.605
ATOM    801 HG   LEU    51       9.556   6.368 -11.431
ATOM    802 CD1  LEU    51       8.145   5.533  -9.906
ATOM    803 HD11 LEU    51       7.767   6.473  -9.506
ATOM    804 HD12 LEU    51       7.505   5.180 -10.715
ATOM    805 HD13 LEU    51       8.192   4.785  -9.115
ATOM    806 CD2  LEU    51      10.636   6.142  -9.676
ATOM    807 HD21 LEU    51      10.467   7.184  -9.403
ATOM    808 HD22 LEU    51      10.720   5.561  -8.758
ATOM    809 HD23 LEU    51      11.546   6.299 -10.255
ATOM    810 C    LEU    51      11.430   2.734 -12.335
ATOM    811 O    LEU    51      12.025   2.221 -11.418
ATOM    812 N    LEU    52      11.060   2.076 -13.460
ATOM    813 H    LEU    52      10.383   2.472 -14.096
ATOM    814 CA   LEU    52      11.501   0.722 -13.734
ATOM    815 HA   LEU    52      11.618   0.157 -12.809
ATOM    816 CB   LEU    52      10.375  -0.005 -14.461
ATOM    817 HB1  LEU    52      10.233   0.459 -15.438
ATOM    818 HB2  LEU    52       9.448   0.068 -13.892
ATOM    819 CG   LEU    52      10.651  -1.498 -14.709
ATOM    820 HG   LEU    52      11.425  -1.515 -15.477
ATOM    821 CD1  LEU    52      10.965  -2.265 -13.435
ATOM    822 HD11 LEU    52      11.152  -3.334 -13.538
ATOM    823 HD12 LEU    52      11.819  -1.828 -12.918
ATOM    824 HD13 LEU    52      10.109  -2.256 -12.761
ATOM    825 CD2  LEU    52       9.349  -2.114 -15.266
ATOM    826 HD21 LEU    52       8.637  -2.140 -14.441
ATOM    827 HD22 LEU    52       8.890  -1.613 -16.119
ATOM    828 HD23 LEU    52       9.621  -3.067 -15.718
ATOM    829 C    LEU    52      12.891   0.622 -14.452
ATOM    830 O    LEU    52      13.571  -0.404 -14.295
ATOM    831 N    ILE    53      13.151   1.591 -15.330
ATOM    832 H    ILE    53      12.447   2.256 -15.618
ATOM    833 CA   ILE    53      14.324   1.445 -16.256
ATOM    834 HA   ILE    53      14.254   0.437 -16.663
ATOM    835 CB   ILE    53      14.185   2.362 -17.382
ATOM    836 HB   ILE    53      13.134   2.327 -17.670
ATOM    837 CG2  ILE    53      14.453   3.886 -17.105
ATOM    838 HG21 ILE    53      13.964   4.534 -17.831
ATOM    839 HG22 ILE    53      14.035   4.184 -16.143
ATOM    840 HG23 ILE    53      15.524   4.084 -17.053
ATOM    841 CG1  ILE    53      15.020   2.002 -18.634
ATOM    842 HG11 ILE    53      16.061   2.043 -18.314
ATOM    843 HG12 ILE    53      14.878   2.765 -19.400
ATOM    844 CD1  ILE    53      14.799   0.587 -19.222
ATOM    845 HD11 ILE    53      15.297   0.547 -20.191
ATOM    846 HD12 ILE    53      15.263  -0.155 -18.572
ATOM    847 HD13 ILE    53      13.738   0.368 -19.347
ATOM    848 C    ILE    53      15.721   1.469 -15.509
ATOM    849 O    ILE    53      16.764   1.075 -15.998
ATOM    850 N    ARG    54      15.685   1.953 -14.291
ATOM    851 H    ARG    54      14.790   2.263 -13.938
ATOM    852 CA   ARG    54      16.890   2.236 -13.505
ATOM    853 HA   ARG    54      17.806   2.219 -14.096
ATOM    854 CB   ARG    54      16.702   3.674 -12.968
ATOM    855 HB1  ARG    54      17.288   3.737 -12.051
ATOM    856 HB2  ARG    54      15.650   3.728 -12.689
ATOM    857 CG   ARG    54      17.022   4.719 -13.999
ATOM    858 HG1  ARG    54      16.298   4.670 -14.813
ATOM    859 HG2  ARG    54      18.040   4.596 -14.370
ATOM    860 CD   ARG    54      16.907   6.157 -13.410
ATOM    861 HD1  ARG    54      17.170   6.819 -14.235
ATOM    862 HD2  ARG    54      17.692   6.380 -12.687
ATOM    863 NE   ARG    54      15.584   6.486 -12.947
ATOM    864 HE   ARG    54      14.792   6.478 -13.573
ATOM    865 CZ   ARG    54      15.179   6.844 -11.736
ATOM    866 NH1  ARG    54      15.986   6.988 -10.763
ATOM    867 HH11 ARG    54      16.971   6.809 -10.898
ATOM    868 HH12 ARG    54      15.672   7.209  -9.829
ATOM    869 NH2  ARG    54      13.963   7.071 -11.425
ATOM    870 HH21 ARG    54      13.313   7.293 -12.166
ATOM    871 HH22 ARG    54      13.809   7.177 -10.432
ATOM    872 C    ARG    54      17.197   1.125 -12.432
ATOM    873 O    ARG    54      18.220   1.177 -11.758
ATOM    874 N    LYS    55      16.338   0.049 -12.336
ATOM    875 H    LYS    55      15.439   0.177 -12.777
ATOM    876 CA   LYS    55      16.494  -1.211 -11.582
ATOM    877 HA   LYS    55      16.890  -0.907 -10.613
ATOM    878 CB   LYS    55      15.152  -1.820 -11.189
ATOM    879 HB1  LYS    55      15.426  -2.654 -10.542
ATOM    880 HB2  LYS    55      14.707  -2.268 -12.077
ATOM    881 CG   LYS    55      14.146  -0.867 -10.485
ATOM    882 HG1  LYS    55      13.279  -1.422 -10.127
ATOM    883 HG2  LYS    55      13.783  -0.076 -11.142
ATOM    884 CD   LYS    55      14.724  -0.195  -9.224
ATOM    885 HD1  LYS    55      15.610   0.413  -9.409
ATOM    886 HD2  LYS    55      14.914  -0.988  -8.501
ATOM    887 CE   LYS    55      13.514   0.684  -8.705
ATOM    888 HE1  LYS    55      12.642   0.082  -8.451
ATOM    889 HE2  LYS    55      13.155   1.352  -9.488
ATOM    890 NZ   LYS    55      13.868   1.523  -7.530
ATOM    891 HZ1  LYS    55      14.157   0.923  -6.770
ATOM    892 HZ2  LYS    55      14.600   2.181  -7.758
ATOM    893 HZ3  LYS    55      13.094   2.015  -7.109
ATOM    894 C    LYS    55      17.364  -2.279 -12.296
ATOM    895 O    LYS    55      17.498  -2.348 -13.535
ATOM    896 N    SER    56      17.819  -3.204 -11.450
ATOM    897 H    SER    56      17.509  -3.121 -10.493
ATOM    898 CA   SER    56      18.688  -4.298 -11.801
ATOM    899 HA   SER    56      18.653  -4.331 -12.890
ATOM    900 CB   SER    56      20.075  -4.079 -11.289
ATOM    901 HB1  SER    56      20.734  -4.917 -11.515
ATOM    902 HB2  SER    56      20.115  -4.008 -10.202
ATOM    903 OG   SER    56      20.556  -2.920 -11.984
ATOM    904 HG   SER    56      20.515  -2.238 -11.309
ATOM    905 C    SER    56      18.180  -5.632 -11.136
ATOM    906 O    SER    56      17.488  -5.590 -10.092
ATOM    907 N    ASN    57      18.626  -6.777 -11.605
ATOM    908 H    ASN    57      19.379  -6.744 -12.277
ATOM    909 CA   ASN    57      18.246  -8.093 -11.073
ATOM    910 HA   ASN    57      17.159  -8.168 -11.033
ATOM    911 CB   ASN    57      18.695  -9.263 -11.871
ATOM    912 HB1  ASN    57      18.213 -10.145 -11.448
ATOM    913 HB2  ASN    57      19.771  -9.430 -11.831
ATOM    914 CG   ASN    57      18.300  -9.180 -13.342
ATOM    915 OD1  ASN    57      17.108  -9.084 -13.638
ATOM    916 ND2  ASN    57      19.227  -9.211 -14.239
ATOM    917 HD21 ASN    57      20.208  -9.262 -14.004
ATOM    918 HD22 ASN    57      19.017  -9.105 -15.222
ATOM    919 C    ASN    57      18.652  -8.284  -9.541
ATOM    920 O    ASN    57      18.053  -9.084  -8.818
ATOM    921 N    HSE    58      19.720  -7.595  -9.037
ATOM    922 H    HSE    58      20.258  -6.922  -9.563
ATOM    923 CA   HSE    58      20.021  -7.654  -7.618
ATOM    924 HA   HSE    58      19.649  -8.614  -7.261
ATOM    925 CB   HSE    58      21.533  -7.612  -7.509
ATOM    926 HB1  HSE    58      21.952  -8.321  -8.223
ATOM    927 HB2  HSE    58      21.836  -8.019  -6.544
ATOM    928 CG   HSE    58      22.161  -6.194  -7.575
ATOM    929 ND1  HSE    58      21.558  -4.992  -7.977
ATOM    930 CE1  HSE    58      22.471  -3.990  -8.120
ATOM    931 HE1  HSE    58      22.397  -2.938  -8.351
ATOM    932 NE2  HSE    58      23.632  -4.538  -7.719
ATOM    933 HE2  HSE    58      24.491  -4.043  -7.522
ATOM    934 CD2  HSE    58      23.468  -5.882  -7.431
ATOM    935 HD2  HSE    58      24.282  -6.562  -7.227
ATOM    936 C    HSE    58      19.337  -6.632  -6.784
ATOM    937 O    HSE    58      19.653  -6.360  -5.648
ATOM    938 N    ASN    59      18.241  -6.093  -7.349
ATOM    939 H    ASN    59      18.155  -6.200  -8.350
ATOM    940 CA   ASN    59      17.313  -5.193  -6.663
ATOM    941 HA   ASN    59      17.941  -4.740  -5.896
ATOM    942 CB   ASN    59      16.777  -3.995  -7.468
ATOM    943 HB1  ASN    59      16.186  -3.396  -6.775
ATOM    944 HB2  ASN    59      16.109  -4.269  -8.284
ATOM    945 CG   ASN    59      17.758  -2.988  -8.053
ATOM    946 OD1  ASN    59      17.275  -2.030  -8.657
ATOM    947 ND2  ASN    59      19.047  -3.040  -7.890
ATOM    948 HD21 ASN    59      19.469  -3.889  -7.540
ATOM    949 HD22 ASN    59      19.560  -2.295  -8.339
ATOM    950 C    ASN    59      16.247  -6.061  -6.070
ATOM    951 O    ASN    59      15.957  -5.975  -4.892
ATOM    952 N    PHE    60      15.747  -6.977  -6.895
ATOM    953 H    PHE    60      16.230  -7.270  -7.732
ATOM    954 CA   PHE    60      14.587  -7.841  -6.505
ATOM    955 HA   PHE    60      13.891  -7.213  -5.949
ATOM    956 CB   PHE    60      13.967  -8.347  -7.821
ATOM    957 HB1  PHE    60      13.095  -8.937  -7.537
ATOM    958 HB2  PHE    60      14.714  -8.837  -8.445
ATOM    959 CG   PHE    60      13.426  -7.312  -8.733
ATOM    960 CD1  PHE    60      12.191  -6.683  -8.385
ATOM    961 HD1  PHE    60      11.628  -7.051  -7.541
ATOM    962 CE1  PHE    60      11.720  -5.571  -9.108
ATOM    963 HE1  PHE    60      10.740  -5.177  -8.886
ATOM    964 CZ   PHE    60      12.485  -5.162 -10.214
ATOM    965 HZ   PHE    60      12.078  -4.376 -10.834
ATOM    966 CE2  PHE    60      13.772  -5.701 -10.482
ATOM    967 HE2  PHE    60      14.425  -5.202 -11.183
ATOM    968 CD2  PHE    60      14.224  -6.777  -9.769
ATOM    969 HD2  PHE    60      15.175  -7.190 -10.070
ATOM    970 C    PHE    60      15.040  -9.061  -5.631
ATOM    971 O    PHE    60      15.373 -10.158  -6.097
ATOM    972 N    LEU    61      15.002  -8.798  -4.293
ATOM    973 H    LEU    61      14.949  -7.844  -3.963
ATOM    974 CA   LEU    61      15.062  -9.809  -3.246
ATOM    975 HA   LEU    61      15.927 -10.436  -3.464
ATOM    976 CB   LEU    61      15.288  -8.973  -1.989
ATOM    977 HB1  LEU    61      14.726  -8.041  -2.056
ATOM    978 HB2  LEU    61      16.344  -8.704  -1.995
ATOM    979 CG   LEU    61      14.956  -9.584  -0.578
ATOM    980 HG   LEU    61      13.918  -9.889  -0.711
ATOM    981 CD1  LEU    61      15.775 -10.892  -0.259
ATOM    982 HD11 LEU    61      15.328 -11.516   0.515
ATOM    983 HD12 LEU    61      15.723 -11.512  -1.154
ATOM    984 HD13 LEU    61      16.828 -10.712  -0.040
ATOM    985 CD2  LEU    61      15.154  -8.719   0.705
ATOM    986 HD21 LEU    61      14.779  -9.230   1.592
ATOM    987 HD22 LEU    61      16.166  -8.329   0.813
ATOM    988 HD23 LEU    61      14.500  -7.857   0.573
ATOM    989 C    LEU    61      13.748 -10.604  -3.255
ATOM    990 O    LEU    61      12.664 -10.113  -3.184
ATOM    991 N    VAL    62      13.908 -11.933  -3.365
ATOM    992 H    VAL    62      14.816 -12.376  -3.369
ATOM    993 CA   VAL    62      12.819 -12.926  -3.374
ATOM    994 HA   VAL    62      11.955 -12.367  -3.016
ATOM    995 CB   VAL    62      12.511 -13.474  -4.737
ATOM    996 HB   VAL    62      13.440 -13.925  -5.085
ATOM    997 CG1  VAL    62      11.454 -14.582  -4.646
ATOM    998 HG11 VAL    62      11.198 -14.850  -5.671
ATOM    999 HG12 VAL    62      11.777 -15.492  -4.140
ATOM   1000 HG13 VAL    62      10.560 -14.271  -4.106
ATOM   1001 CG2  VAL    62      12.152 -12.447  -5.913
ATOM   1002 HG21 VAL    62      11.966 -12.913  -6.881
ATOM   1003 HG22 VAL    62      11.254 -11.923  -5.588
ATOM   1004 HG23 VAL    62      12.958 -11.719  -5.999
ATOM   1005 C    VAL    62      13.136 -13.964  -2.352
ATOM   1006 O    VAL    62      14.254 -14.463  -2.299
ATOM   1007 N    GLN    63      12.105 -14.413  -1.584
ATOM   1008 H    GLN    63      11.219 -13.988  -1.818
ATOM   1009 CA   GLN    63      12.202 -15.364  -0.525
ATOM   1010 HA   GLN    63      13.070 -16.009  -0.662
ATOM   1011 CB   GLN    63      12.367 -14.618   0.850
ATOM   1012 HB1  GLN    63      12.121 -15.336   1.632
ATOM   1013 HB2  GLN    63      11.527 -13.930   0.952
ATOM   1014 CG   GLN    63      13.696 -13.852   1.019
ATOM   1015 HG1  GLN    63      13.759 -13.098   0.235
ATOM   1016 HG2  GLN    63      14.602 -14.428   0.830
ATOM   1017 CD   GLN    63      13.745 -13.330   2.423
ATOM   1018 OE1  GLN    63      13.425 -12.183   2.587
ATOM   1019 NE2  GLN    63      14.099 -14.159   3.340
ATOM   1020 HE21 GLN    63      14.273 -15.119   3.077
ATOM   1021 HE22 GLN    63      14.194 -13.841   4.294
ATOM   1022 C    GLN    63      11.072 -16.413  -0.254
ATOM   1023 O    GLN    63       9.874 -16.150  -0.250
ATOM   1024 N    ALA    64      11.504 -17.724  -0.062
ATOM   1025 H    ALA    64      12.473 -17.975  -0.200
ATOM   1026 CA   ALA    64      10.613 -18.837   0.374
ATOM   1027 HA   ALA    64       9.664 -18.369   0.634
ATOM   1028 CB   ALA    64      10.537 -19.721  -0.913
ATOM   1029 HB1  ALA    64      10.123 -19.211  -1.783
ATOM   1030 HB2  ALA    64      11.529 -20.123  -1.118
ATOM   1031 HB3  ALA    64       9.843 -20.535  -0.703
ATOM   1032 C    ALA    64      11.055 -19.564   1.629
ATOM   1033 O    ALA    64      11.395 -20.731   1.629
ATOM   1034 N    GLY    65      11.030 -18.833   2.780
ATOM   1035 H    GLY    65      10.549 -17.953   2.657
ATOM   1036 CA   GLY    65      11.360 -19.290   4.115
ATOM   1037 HA1  GLY    65      10.683 -20.101   4.382
ATOM   1038 HA2  GLY    65      11.121 -18.440   4.754
ATOM   1039 C    GLY    65      12.824 -19.566   4.337
ATOM   1040 O    GLY    65      13.564 -18.593   4.510
ATOM   1041 N    ASN    66      13.248 -20.856   4.150
ATOM   1042 H    ASN    66      12.577 -21.605   4.061
ATOM   1043 CA   ASN    66      14.664 -21.274   4.247
ATOM   1044 HA   ASN    66      15.239 -20.405   4.570
ATOM   1045 CB   ASN    66      14.911 -22.327   5.337
ATOM   1046 HB1  ASN    66      15.982 -22.495   5.448
ATOM   1047 HB2  ASN    66      14.290 -23.193   5.110
ATOM   1048 CG   ASN    66      14.606 -21.779   6.699
ATOM   1049 OD1  ASN    66      13.683 -22.168   7.412
ATOM   1050 ND2  ASN    66      15.461 -20.871   7.182
ATOM   1051 HD21 ASN    66      16.363 -20.617   6.804
ATOM   1052 HD22 ASN    66      15.302 -20.516   8.114
ATOM   1053 C    ASN    66      15.226 -21.610   2.795
ATOM   1054 O    ASN    66      16.118 -22.459   2.656
ATOM   1055 N    VAL    67      14.629 -20.989   1.743
ATOM   1056 H    VAL    67      13.865 -20.341   1.871
ATOM   1057 CA   VAL    67      15.097 -21.108   0.340
ATOM   1058 HA   VAL    67      16.139 -21.424   0.280
ATOM   1059 CB   VAL    67      14.156 -22.048  -0.472
ATOM   1060 HB   VAL    67      13.098 -21.831  -0.321
ATOM   1061 CG1  VAL    67      14.408 -22.066  -1.949
ATOM   1062 HG11 VAL    67      13.808 -22.780  -2.514
ATOM   1063 HG12 VAL    67      14.139 -21.091  -2.354
ATOM   1064 HG13 VAL    67      15.469 -22.215  -2.148
ATOM   1065 CG2  VAL    67      14.300 -23.466   0.075
ATOM   1066 HG21 VAL    67      13.681 -24.059  -0.598
ATOM   1067 HG22 VAL    67      15.354 -23.728  -0.013
ATOM   1068 HG23 VAL    67      14.041 -23.691   1.110
ATOM   1069 C    VAL    67      14.986 -19.734  -0.257
ATOM   1070 O    VAL    67      13.891 -19.180  -0.134
ATOM   1071 N    GLN    68      16.120 -19.160  -0.715
ATOM   1072 H    GLN    68      16.978 -19.691  -0.756
ATOM   1073 CA   GLN    68      16.311 -17.856  -1.277
ATOM   1074 HA   GLN    68      15.332 -17.421  -1.077
ATOM   1075 CB   GLN    68      17.476 -17.024  -0.624
ATOM   1076 HB1  GLN    68      18.406 -17.561  -0.811
ATOM   1077 HB2  GLN    68      17.275 -16.967   0.446
ATOM   1078 CG   GLN    68      17.465 -15.569  -1.216
ATOM   1079 HG1  GLN    68      16.474 -15.171  -0.999
ATOM   1080 HG2  GLN    68      17.680 -15.559  -2.285
ATOM   1081 CD   GLN    68      18.457 -14.719  -0.396
ATOM   1082 OE1  GLN    68      18.425 -14.671   0.831
ATOM   1083 NE2  GLN    68      19.231 -13.901  -1.048
ATOM   1084 HE21 GLN    68      19.070 -13.757  -2.034
ATOM   1085 HE22 GLN    68      19.747 -13.200  -0.535
ATOM   1086 C    GLN    68      16.424 -18.022  -2.791
ATOM   1087 O    GLN    68      17.076 -18.909  -3.309
ATOM   1088 N    LEU    69      15.833 -17.032  -3.540
ATOM   1089 H    LEU    69      15.390 -16.265  -3.053
ATOM   1090 CA   LEU    69      15.652 -17.152  -5.009
ATOM   1091 HA   LEU    69      16.038 -18.110  -5.357
ATOM   1092 CB   LEU    69      14.157 -17.184  -5.223
ATOM   1093 HB1  LEU    69      13.983 -16.903  -6.262
ATOM   1094 HB2  LEU    69      13.686 -16.483  -4.534
ATOM   1095 CG   LEU    69      13.510 -18.577  -5.051
ATOM   1096 HG   LEU    69      13.917 -18.912  -4.096
ATOM   1097 CD1  LEU    69      12.003 -18.541  -4.903
ATOM   1098 HD11 LEU    69      11.577 -19.516  -4.666
ATOM   1099 HD12 LEU    69      11.693 -17.844  -4.124
ATOM   1100 HD13 LEU    69      11.637 -18.185  -5.865
ATOM   1101 CD2  LEU    69      13.818 -19.492  -6.252
ATOM   1102 HD21 LEU    69      13.331 -20.464  -6.173
ATOM   1103 HD22 LEU    69      13.470 -19.037  -7.180
ATOM   1104 HD23 LEU    69      14.878 -19.744  -6.280
ATOM   1105 C    LEU    69      16.408 -16.072  -5.738
ATOM   1106 O    LEU    69      16.294 -14.913  -5.430
ATOM   1107 N    ARG    70      17.300 -16.462  -6.693
ATOM   1108 H    ARG    70      17.481 -17.426  -6.934
ATOM   1109 CA   ARG    70      18.100 -15.481  -7.492
ATOM   1110 HA   ARG    70      18.280 -14.593  -6.887
ATOM   1111 CB   ARG    70      19.421 -16.198  -7.912
ATOM   1112 HB1  ARG    70      19.175 -16.877  -8.729
ATOM   1113 HB2  ARG    70      19.785 -16.768  -7.057
ATOM   1114 CG   ARG    70      20.542 -15.232  -8.363
ATOM   1115 HG1  ARG    70      20.731 -14.528  -7.553
ATOM   1116 HG2  ARG    70      20.193 -14.717  -9.258
ATOM   1117 CD   ARG    70      21.919 -15.785  -8.709
ATOM   1118 HD1  ARG    70      22.282 -16.429  -7.908
ATOM   1119 HD2  ARG    70      22.672 -15.001  -8.628
ATOM   1120 NE   ARG    70      22.021 -16.383 -10.099
ATOM   1121 HE   ARG    70      22.169 -15.729 -10.854
ATOM   1122 CZ   ARG    70      22.037 -17.704 -10.431
ATOM   1123 NH1  ARG    70      21.826 -18.636  -9.604
ATOM   1124 HH11 ARG    70      21.787 -18.457  -8.611
ATOM   1125 HH12 ARG    70      21.805 -19.565 -10.001
ATOM   1126 NH2  ARG    70      22.194 -17.933 -11.697
ATOM   1127 HH21 ARG    70      22.238 -17.125 -12.301
ATOM   1128 HH22 ARG    70      22.170 -18.900 -11.987
ATOM   1129 C    ARG    70      17.236 -15.053  -8.659
ATOM   1130 O    ARG    70      16.824 -15.917  -9.458
ATOM   1131 N    VAL    71      17.122 -13.773  -8.895
ATOM   1132 H    VAL    71      17.411 -13.099  -8.201
ATOM   1133 CA   VAL    71      16.457 -13.234 -10.052
ATOM   1134 HA   VAL    71      15.612 -13.840 -10.380
ATOM   1135 CB   VAL    71      15.835 -11.892  -9.638
ATOM   1136 HB   VAL    71      16.652 -11.273  -9.269
ATOM   1137 CG1  VAL    71      15.237 -11.217 -10.854
ATOM   1138 HG11 VAL    71      14.508 -10.500 -10.476
ATOM   1139 HG12 VAL    71      16.041 -10.671 -11.347
ATOM   1140 HG13 VAL    71      14.674 -11.886 -11.504
ATOM   1141 CG2  VAL    71      14.756 -12.249  -8.596
ATOM   1142 HG21 VAL    71      14.195 -11.344  -8.362
ATOM   1143 HG22 VAL    71      14.161 -13.065  -9.004
ATOM   1144 HG23 VAL    71      15.155 -12.555  -7.629
ATOM   1145 C    VAL    71      17.469 -13.084 -11.277
ATOM   1146 O    VAL    71      18.620 -12.676 -11.062
ATOM   1147 N    ILE    72      17.108 -13.380 -12.489
ATOM   1148 H    ILE    72      16.188 -13.766 -12.643
ATOM   1149 CA   ILE    72      18.011 -13.506 -13.678
ATOM   1150 HA   ILE    72      18.979 -13.093 -13.397
ATOM   1151 CB   ILE    72      18.213 -14.967 -14.070
ATOM   1152 HB   ILE    72      19.025 -14.980 -14.798
ATOM   1153 CG2  ILE    72      18.774 -15.723 -12.830
ATOM   1154 HG21 ILE    72      19.036 -16.736 -13.135
ATOM   1155 HG22 ILE    72      19.606 -15.177 -12.386
ATOM   1156 HG23 ILE    72      18.043 -15.735 -12.022
ATOM   1157 CG1  ILE    72      16.965 -15.532 -14.697
ATOM   1158 HG11 ILE    72      16.651 -14.905 -15.531
ATOM   1159 HG12 ILE    72      16.178 -15.585 -13.945
ATOM   1160 CD1  ILE    72      17.266 -16.965 -15.355
ATOM   1161 HD11 ILE    72      17.962 -16.791 -16.176
ATOM   1162 HD12 ILE    72      17.712 -17.636 -14.621
ATOM   1163 HD13 ILE    72      16.358 -17.373 -15.800
ATOM   1164 C    ILE    72      17.484 -12.686 -14.891
ATOM   1165 O    ILE    72      18.260 -12.417 -15.780
ATOM   1166 N    GLY    73      16.184 -12.225 -14.893
ATOM   1167 H    GLY    73      15.617 -12.431 -14.083
ATOM   1168 CA   GLY    73      15.599 -11.295 -15.868
ATOM   1169 HA1  GLY    73      15.391 -11.891 -16.757
ATOM   1170 HA2  GLY    73      16.223 -10.437 -16.118
ATOM   1171 C    GLY    73      14.285 -10.760 -15.290
ATOM   1172 O    GLY    73      13.645 -11.472 -14.537
ATOM   1173 N    HSD    74      13.971  -9.536 -15.571
ATOM   1174 H    HSD    74      14.580  -9.010 -16.181
ATOM   1175 CA   HSD    74      12.756  -8.813 -15.033
ATOM   1176 HA   HSD    74      11.985  -9.543 -14.786
ATOM   1177 CB   HSD    74      13.039  -8.040 -13.704
ATOM   1178 HB1  HSD    74      13.551  -8.629 -12.943
ATOM   1179 HB2  HSD    74      12.128  -7.707 -13.206
ATOM   1180 CG   HSD    74      13.969  -6.851 -13.806
ATOM   1181 ND1  HSD    74      15.334  -6.833 -13.892
ATOM   1182 HD1  HSD    74      15.813  -7.722 -13.897
ATOM   1183 CE1  HSD    74      15.813  -5.568 -14.016
ATOM   1184 HE1  HSD    74      16.842  -5.258 -14.123
ATOM   1185 NE2  HSD    74      14.719  -4.738 -13.982
ATOM   1186 CD2  HSD    74      13.582  -5.510 -13.824
ATOM   1187 HD2  HSD    74      12.568  -5.137 -13.846
ATOM   1188 C    HSD    74      12.087  -7.935 -16.135
ATOM   1189 O    HSD    74      12.771  -7.202 -16.834
ATOM   1190 N    SER    75      10.813  -8.246 -16.315
ATOM   1191 H    SER    75      10.377  -8.800 -15.592
ATOM   1192 CA   SER    75       9.933  -7.799 -17.420
ATOM   1193 HA   SER    75      10.335  -6.877 -17.839
ATOM   1194 CB   SER    75       9.956  -8.839 -18.548
ATOM   1195 HB1  SER    75      11.017  -9.027 -18.713
ATOM   1196 HB2  SER    75       9.534  -8.388 -19.446
ATOM   1197 OG   SER    75       9.371 -10.071 -18.161
ATOM   1198 HG   SER    75       9.613 -10.700 -18.845
ATOM   1199 C    SER    75       8.574  -7.535 -16.958
ATOM   1200 O    SER    75       8.079  -8.172 -15.996
ATOM   1201 N    MET    76       7.970  -6.506 -17.573
ATOM   1202 H    MET    76       8.275  -6.090 -18.441
ATOM   1203 CA   MET    76       6.607  -6.111 -17.179
ATOM   1204 HA   MET    76       6.373  -6.537 -16.203
ATOM   1205 CB   MET    76       6.601  -4.631 -16.995
ATOM   1206 HB1  MET    76       6.877  -4.159 -17.938
ATOM   1207 HB2  MET    76       7.420  -4.376 -16.322
ATOM   1208 CG   MET    76       5.313  -4.067 -16.483
ATOM   1209 HG1  MET    76       5.085  -4.585 -15.552
ATOM   1210 HG2  MET    76       4.593  -4.135 -17.299
ATOM   1211 SD   MET    76       5.449  -2.334 -16.044
ATOM   1212 CE   MET    76       5.936  -1.749 -17.681
ATOM   1213 HE1  MET    76       5.223  -1.955 -18.479
ATOM   1214 HE2  MET    76       6.114  -0.677 -17.598
ATOM   1215 HE3  MET    76       6.951  -2.024 -17.967
ATOM   1216 C    MET    76       5.469  -6.471 -18.154
ATOM   1217 O    MET    76       5.710  -6.468 -19.349
ATOM   1218 N    GLN    77       4.267  -6.773 -17.596
ATOM   1219 H    GLN    77       4.145  -6.843 -16.596
ATOM   1220 CA   GLN    77       3.096  -6.968 -18.417
ATOM   1221 HA   GLN    77       3.227  -6.649 -19.450
ATOM   1222 CB   GLN    77       2.730  -8.529 -18.476
ATOM   1223 HB1  GLN    77       2.490  -8.955 -17.502
ATOM   1224 HB2  GLN    77       3.596  -9.053 -18.881
ATOM   1225 CG   GLN    77       1.624  -8.658 -19.521
ATOM   1226 HG1  GLN    77       1.972  -8.089 -20.383
ATOM   1227 HG2  GLN    77       0.730  -8.141 -19.174
ATOM   1228 CD   GLN    77       1.337 -10.127 -19.886
ATOM   1229 OE1  GLN    77       2.195 -10.943 -20.128
ATOM   1230 NE2  GLN    77       0.071 -10.414 -20.229
ATOM   1231 HE21 GLN    77      -0.622  -9.683 -20.150
ATOM   1232 HE22 GLN    77      -0.209 -11.370 -20.394
ATOM   1233 C    GLN    77       1.898  -6.208 -17.791
ATOM   1234 O    GLN    77       1.377  -6.558 -16.740
ATOM   1235 N    ASN    78       1.487  -5.106 -18.390
ATOM   1236 H    ASN    78       2.036  -4.827 -19.190
ATOM   1237 CA   ASN    78       0.564  -4.093 -17.812
ATOM   1238 HA   ASN    78       0.734  -3.166 -18.359
ATOM   1239 CB   ASN    78      -0.891  -4.527 -18.056
ATOM   1240 HB1  ASN    78      -1.520  -3.759 -17.605
ATOM   1241 HB2  ASN    78      -0.930  -5.479 -17.527
ATOM   1242 CG   ASN    78      -1.317  -4.714 -19.475
ATOM   1243 OD1  ASN    78      -1.253  -3.708 -20.166
ATOM   1244 ND2  ASN    78      -1.588  -5.939 -19.910
ATOM   1245 HD21 ASN    78      -1.704  -6.672 -19.226
ATOM   1246 HD22 ASN    78      -2.099  -6.021 -20.777
ATOM   1247 C    ASN    78       0.997  -3.839 -16.355
ATOM   1248 O    ASN    78       2.062  -3.256 -16.170
ATOM   1249 N    CYS    79       0.183  -4.127 -15.286
ATOM   1250 H    CYS    79      -0.770  -4.457 -15.332
ATOM   1251 CA   CYS    79       0.474  -3.838 -13.883
ATOM   1252 HA   CYS    79       1.093  -2.942 -13.920
ATOM   1253 CB   CYS    79      -0.714  -3.417 -13.076
ATOM   1254 HB1  CYS    79      -0.404  -2.718 -12.299
ATOM   1255 HB2  CYS    79      -1.229  -4.275 -12.645
ATOM   1256 SG   CYS    79      -1.935  -2.539 -14.052
ATOM   1257 HG   CYS    79      -2.101  -3.481 -14.985
ATOM   1258 C    CYS    79       1.321  -4.941 -13.153
ATOM   1259 O    CYS    79       2.009  -4.530 -12.206
ATOM   1260 N    VAL    80       1.269  -6.217 -13.548
ATOM   1261 H    VAL    80       0.729  -6.446 -14.371
ATOM   1262 CA   VAL    80       2.039  -7.335 -13.015
ATOM   1263 HA   VAL    80       2.073  -7.275 -11.927
ATOM   1264 CB   VAL    80       1.426  -8.730 -13.370
ATOM   1265 HB   VAL    80       2.093  -9.413 -12.844
ATOM   1266 CG1  VAL    80      -0.016  -8.957 -12.815
ATOM   1267 HG11 VAL    80      -0.374  -9.912 -13.200
ATOM   1268 HG12 VAL    80       0.068  -8.997 -11.729
ATOM   1269 HG13 VAL    80      -0.693  -8.154 -13.109
ATOM   1270 CG2  VAL    80       1.478  -9.247 -14.880
ATOM   1271 HG21 VAL    80       1.190 -10.297 -14.940
ATOM   1272 HG22 VAL    80       0.890  -8.690 -15.609
ATOM   1273 HG23 VAL    80       2.519  -9.315 -15.197
ATOM   1274 C    VAL    80       3.497  -7.201 -13.492
ATOM   1275 O    VAL    80       3.795  -6.920 -14.684
ATOM   1276 N    LEU    81       4.466  -7.630 -12.703
ATOM   1277 H    LEU    81       4.244  -7.970 -11.778
ATOM   1278 CA   LEU    81       5.893  -7.961 -13.041
ATOM   1279 HA   LEU    81       6.294  -7.475 -13.931
ATOM   1280 CB   LEU    81       6.837  -7.551 -11.921
ATOM   1281 HB1  LEU    81       7.802  -8.053 -11.993
ATOM   1282 HB2  LEU    81       6.318  -7.795 -10.995
ATOM   1283 CG   LEU    81       7.095  -6.063 -11.946
ATOM   1284 HG   LEU    81       6.124  -5.607 -12.135
ATOM   1285 CD1  LEU    81       7.760  -5.729 -10.621
ATOM   1286 HD11 LEU    81       8.113  -4.697 -10.640
ATOM   1287 HD12 LEU    81       7.073  -5.916  -9.796
ATOM   1288 HD13 LEU    81       8.640  -6.365 -10.524
ATOM   1289 CD2  LEU    81       7.984  -5.525 -13.032
ATOM   1290 HD21 LEU    81       7.925  -4.436 -13.027
ATOM   1291 HD22 LEU    81       9.032  -5.782 -12.876
ATOM   1292 HD23 LEU    81       7.717  -5.859 -14.035
ATOM   1293 C    LEU    81       6.010  -9.486 -13.242
ATOM   1294 O    LEU    81       5.360 -10.317 -12.572
ATOM   1295 N    LYS    82       6.960  -9.891 -14.066
ATOM   1296 H    LYS    82       7.402  -9.200 -14.657
ATOM   1297 CA   LYS    82       7.348 -11.317 -14.325
ATOM   1298 HA   LYS    82       6.789 -12.043 -13.734
ATOM   1299 CB   LYS    82       7.201 -11.604 -15.841
ATOM   1300 HB1  LYS    82       7.507 -12.637 -16.003
ATOM   1301 HB2  LYS    82       7.953 -11.141 -16.481
ATOM   1302 CG   LYS    82       5.745 -11.309 -16.409
ATOM   1303 HG1  LYS    82       5.649 -10.225 -16.354
ATOM   1304 HG2  LYS    82       4.953 -11.689 -15.764
ATOM   1305 CD   LYS    82       5.494 -11.726 -17.826
ATOM   1306 HD1  LYS    82       6.013 -11.067 -18.523
ATOM   1307 HD2  LYS    82       4.411 -11.725 -17.947
ATOM   1308 CE   LYS    82       6.086 -13.093 -18.151
ATOM   1309 HE1  LYS    82       5.709 -13.805 -17.416
ATOM   1310 HE2  LYS    82       7.156 -13.172 -17.958
ATOM   1311 NZ   LYS    82       5.671 -13.541 -19.512
ATOM   1312 HZ1  LYS    82       4.835 -14.106 -19.481
ATOM   1313 HZ2  LYS    82       5.594 -12.801 -20.195
ATOM   1314 HZ3  LYS    82       6.322 -14.173 -19.955
ATOM   1315 C    LYS    82       8.834 -11.419 -13.887
ATOM   1316 O    LYS    82       9.740 -11.326 -14.704
ATOM   1317 N    LEU    83       9.063 -11.607 -12.554
ATOM   1318 H    LEU    83       8.252 -11.785 -11.980
ATOM   1319 CA   LEU    83      10.437 -11.814 -12.086
ATOM   1320 HA   LEU    83      10.973 -11.141 -12.757
ATOM   1321 CB   LEU    83      10.536 -11.355 -10.601
ATOM   1322 HB1  LEU    83      11.578 -11.412 -10.287
ATOM   1323 HB2  LEU    83       9.963 -12.109 -10.062
ATOM   1324 CG   LEU    83       9.861  -9.996 -10.180
ATOM   1325 HG   LEU    83       8.803  -9.824 -10.378
ATOM   1326 CD1  LEU    83      10.055  -9.776  -8.688
ATOM   1327 HD11 LEU    83       9.581  -8.820  -8.463
ATOM   1328 HD12 LEU    83       9.471 -10.566  -8.218
ATOM   1329 HD13 LEU    83      11.086  -9.944  -8.377
ATOM   1330 CD2  LEU    83      10.520  -8.797 -10.917
ATOM   1331 HD21 LEU    83      10.158  -7.917 -10.385
ATOM   1332 HD22 LEU    83      11.604  -8.909 -10.882
ATOM   1333 HD23 LEU    83      10.207  -8.744 -11.960
ATOM   1334 C    LEU    83      10.974 -13.201 -12.267
ATOM   1335 O    LEU    83      10.563 -14.137 -11.612
ATOM   1336 N    LYS    84      11.796 -13.311 -13.352
ATOM   1337 H    LYS    84      12.198 -12.501 -13.801
ATOM   1338 CA   LYS    84      12.234 -14.662 -13.831
ATOM   1339 HA   LYS    84      11.502 -15.465 -13.746
ATOM   1340 CB   LYS    84      12.604 -14.610 -15.290
ATOM   1341 HB1  LYS    84      13.417 -13.926 -15.533
ATOM   1342 HB2  LYS    84      11.748 -14.132 -15.768
ATOM   1343 CG   LYS    84      12.849 -15.908 -16.038
ATOM   1344 HG1  LYS    84      12.011 -16.592 -15.904
ATOM   1345 HG2  LYS    84      13.644 -16.479 -15.559
ATOM   1346 CD   LYS    84      13.079 -15.772 -17.536
ATOM   1347 HD1  LYS    84      14.023 -15.228 -17.568
ATOM   1348 HD2  LYS    84      12.233 -15.283 -18.017
ATOM   1349 CE   LYS    84      13.196 -17.218 -18.136
ATOM   1350 HE1  LYS    84      12.293 -17.782 -17.899
ATOM   1351 HE2  LYS    84      14.093 -17.638 -17.682
ATOM   1352 NZ   LYS    84      13.228 -17.198 -19.604
ATOM   1353 HZ1  LYS    84      13.373 -18.117 -19.997
ATOM   1354 HZ2  LYS    84      12.443 -16.742 -20.047
ATOM   1355 HZ3  LYS    84      13.987 -16.593 -19.885
ATOM   1356 C    LYS    84      13.397 -15.101 -12.919
ATOM   1357 O    LYS    84      14.342 -14.337 -12.696
ATOM   1358 N    VAL    85      13.442 -16.311 -12.430
ATOM   1359 H    VAL    85      12.685 -16.894 -12.757
ATOM   1360 CA   VAL    85      14.325 -16.777 -11.419
ATOM   1361 HA   VAL    85      15.003 -15.981 -11.110
ATOM   1362 CB   VAL    85      13.524 -17.184 -10.134
ATOM   1363 HB   VAL    85      14.183 -17.677  -9.420
ATOM   1364 CG1  VAL    85      13.314 -15.924  -9.344
ATOM   1365 HG11 VAL    85      12.919 -16.251  -8.382
ATOM   1366 HG12 VAL    85      14.228 -15.358  -9.163
ATOM   1367 HG13 VAL    85      12.548 -15.267  -9.757
ATOM   1368 CG2  VAL    85      12.205 -17.998 -10.267
ATOM   1369 HG21 VAL    85      11.817 -18.286  -9.290
ATOM   1370 HG22 VAL    85      11.547 -17.303 -10.789
ATOM   1371 HG23 VAL    85      12.531 -18.818 -10.908
ATOM   1372 C    VAL    85      15.244 -17.946 -11.899
ATOM   1373 O    VAL    85      15.038 -18.455 -12.984
ATOM   1374 N    ASP    86      16.290 -18.361 -11.147
ATOM   1375 H    ASP    86      16.587 -17.774 -10.380
ATOM   1376 CA   ASP    86      17.233 -19.392 -11.539
ATOM   1377 HA   ASP    86      17.377 -19.499 -12.614
ATOM   1378 CB   ASP    86      18.539 -19.054 -10.934
ATOM   1379 HB1  ASP    86      18.536 -19.305  -9.873
ATOM   1380 HB2  ASP    86      18.801 -18.009 -11.098
ATOM   1381 CG   ASP    86      19.631 -19.959 -11.522
ATOM   1382 OD1  ASP    86      19.992 -19.877 -12.691
ATOM   1383 OD2  ASP    86      20.323 -20.671 -10.775
ATOM   1384 C    ASP    86      16.727 -20.823 -11.127
ATOM   1385 O    ASP    86      17.353 -21.797 -11.511
ATOM   1386 N    THR    87      15.595 -20.980 -10.399
ATOM   1387 H    THR    87      15.108 -20.156 -10.076
ATOM   1388 CA   THR    87      14.994 -22.311 -10.040
ATOM   1389 HA   THR    87      15.456 -23.111 -10.619
ATOM   1390 CB   THR    87      15.245 -22.551  -8.512
ATOM   1391 HB   THR    87      14.467 -21.967  -8.019
ATOM   1392 CG2  THR    87      15.321 -24.010  -8.247
ATOM   1393 HG21 THR    87      14.458 -24.591  -8.573
ATOM   1394 HG22 THR    87      16.228 -24.447  -8.666
ATOM   1395 HG23 THR    87      15.345 -24.210  -7.176
ATOM   1396 OG1  THR    87      16.460 -22.026  -7.936
ATOM   1397 HG1  THR    87      17.132 -22.705  -8.023
ATOM   1398 C    THR    87      13.487 -22.313 -10.262
ATOM   1399 O    THR    87      12.784 -21.344  -9.947
ATOM   1400 N    ALA    88      12.952 -23.440 -10.736
ATOM   1401 H    ALA    88      13.492 -24.260 -10.974
ATOM   1402 CA   ALA    88      11.543 -23.569 -11.031
ATOM   1403 HA   ALA    88      10.996 -22.662 -11.290
ATOM   1404 CB   ALA    88      11.300 -24.566 -12.148
ATOM   1405 HB1  ALA    88      10.292 -24.981 -12.154
ATOM   1406 HB2  ALA    88      11.350 -24.053 -13.109
ATOM   1407 HB3  ALA    88      12.056 -25.351 -12.136
ATOM   1408 C    ALA    88      10.777 -24.072  -9.809
ATOM   1409 O    ALA    88      11.245 -24.792  -8.918
ATOM   1410 N    ASN    89       9.441 -23.750  -9.724
ATOM   1411 H    ASN    89       9.000 -23.381 -10.554
ATOM   1412 CA   ASN    89       8.559 -24.034  -8.551
ATOM   1413 HA   ASN    89       9.179 -23.725  -7.710
ATOM   1414 CB   ASN    89       7.239 -23.181  -8.671
ATOM   1415 HB1  ASN    89       6.839 -23.299  -9.678
ATOM   1416 HB2  ASN    89       7.568 -22.160  -8.480
ATOM   1417 CG   ASN    89       6.231 -23.523  -7.564
ATOM   1418 OD1  ASN    89       6.471 -24.389  -6.755
ATOM   1419 ND2  ASN    89       5.107 -22.848  -7.428
ATOM   1420 HD21 ASN    89       4.916 -22.010  -7.958
ATOM   1421 HD22 ASN    89       4.513 -23.245  -6.714
ATOM   1422 C    ASN    89       8.307 -25.577  -8.441
ATOM   1423 O    ASN    89       7.819 -26.168  -9.412
ATOM   1424 N    PRO    90       8.768 -26.193  -7.354
ATOM   1425 CD   PRO    90       9.607 -25.594  -6.296
ATOM   1426 HD1  PRO    90       9.141 -24.664  -5.969
ATOM   1427 HD2  PRO    90      10.645 -25.411  -6.572
ATOM   1428 CG   PRO    90       9.587 -26.683  -5.193
ATOM   1429 HG1  PRO    90       8.784 -26.527  -4.472
ATOM   1430 HG2  PRO    90      10.495 -26.680  -4.589
ATOM   1431 CB   PRO    90       9.397 -27.992  -5.855
ATOM   1432 HB1  PRO    90       9.062 -28.737  -5.134
ATOM   1433 HB2  PRO    90      10.332 -28.275  -6.338
ATOM   1434 CA   PRO    90       8.525 -27.613  -7.072
ATOM   1435 HA   PRO    90       8.824 -28.155  -7.969
ATOM   1436 C    PRO    90       7.066 -28.054  -6.811
ATOM   1437 O    PRO    90       6.860 -29.279  -6.816
ATOM   1438 N    LYS    91       6.117 -27.188  -6.639
ATOM   1439 H    LYS    91       6.345 -26.212  -6.761
ATOM   1440 CA   LYS    91       4.750 -27.477  -6.246
ATOM   1441 HA   LYS    91       4.442 -28.512  -6.388
ATOM   1442 CB   LYS    91       4.563 -27.144  -4.755
ATOM   1443 HB1  LYS    91       3.584 -27.521  -4.458
ATOM   1444 HB2  LYS    91       4.556 -26.059  -4.652
ATOM   1445 CG   LYS    91       5.568 -27.754  -3.782
ATOM   1446 HG1  LYS    91       6.551 -27.316  -3.955
ATOM   1447 HG2  LYS    91       5.594 -28.843  -3.815
ATOM   1448 CD   LYS    91       5.249 -27.431  -2.356
ATOM   1449 HD1  LYS    91       4.434 -28.058  -1.993
ATOM   1450 HD2  LYS    91       4.997 -26.371  -2.335
ATOM   1451 CE   LYS    91       6.610 -27.689  -1.567
ATOM   1452 HE1  LYS    91       7.350 -27.051  -2.050
ATOM   1453 HE2  LYS    91       6.894 -28.725  -1.749
ATOM   1454 NZ   LYS    91       6.398 -27.539  -0.156
ATOM   1455 HZ1  LYS    91       7.276 -27.733   0.304
ATOM   1456 HZ2  LYS    91       5.909 -26.698   0.115
ATOM   1457 HZ3  LYS    91       5.678 -28.171   0.162
ATOM   1458 C    LYS    91       3.734 -26.593  -6.996
ATOM   1459 O    LYS    91       2.680 -26.192  -6.504
ATOM   1460 N    THR    92       4.052 -26.185  -8.278
ATOM   1461 H    THR    92       4.826 -26.608  -8.771
ATOM   1462 CA   THR    92       3.145 -25.460  -9.195
ATOM   1463 HA   THR    92       2.819 -24.558  -8.678
ATOM   1464 CB   THR    92       3.676 -24.978 -10.558
ATOM   1465 HB   THR    92       3.595 -25.842 -11.218
ATOM   1466 CG2  THR    92       3.272 -23.704 -11.214
ATOM   1467 HG21 THR    92       3.764 -23.565 -12.177
ATOM   1468 HG22 THR    92       2.185 -23.712 -11.294
ATOM   1469 HG23 THR    92       3.595 -22.900 -10.554
ATOM   1470 OG1  THR    92       5.075 -24.878 -10.548
ATOM   1471 HG1  THR    92       5.486 -24.880 -11.416
ATOM   1472 C    THR    92       1.832 -26.305  -9.451
ATOM   1473 O    THR    92       1.916 -27.485  -9.640
ATOM   1474 N    PRO    93       0.643 -25.734  -9.476
ATOM   1475 CD   PRO    93       0.234 -24.430  -9.033
ATOM   1476 HD1  PRO    93       0.982 -23.653  -9.188
ATOM   1477 HD2  PRO    93      -0.084 -24.466  -7.991
ATOM   1478 CG   PRO    93      -1.034 -24.139  -9.769
ATOM   1479 HG1  PRO    93      -0.911 -23.531 -10.665
ATOM   1480 HG2  PRO    93      -1.736 -23.427  -9.335
ATOM   1481 CB   PRO    93      -1.726 -25.500  -9.906
ATOM   1482 HB1  PRO    93      -2.462 -25.617 -10.701
ATOM   1483 HB2  PRO    93      -2.162 -25.786  -8.949
ATOM   1484 CA   PRO    93      -0.495 -26.350 -10.282
ATOM   1485 HA   PRO    93      -0.689 -27.350  -9.895
ATOM   1486 C    PRO    93      -0.263 -26.397 -11.787
ATOM   1487 O    PRO    93       0.739 -25.814 -12.255
ATOM   1488 N    LYS    94      -1.089 -27.081 -12.579
ATOM   1489 H    LYS    94      -1.824 -27.659 -12.194
ATOM   1490 CA   LYS    94      -1.385 -26.653 -13.939
ATOM   1491 HA   LYS    94      -0.414 -26.338 -14.320
ATOM   1492 CB   LYS    94      -2.039 -27.723 -14.772
ATOM   1493 HB1  LYS    94      -3.073 -27.819 -14.443
ATOM   1494 HB2  LYS    94      -1.431 -28.613 -14.609
ATOM   1495 CG   LYS    94      -1.983 -27.523 -16.239
ATOM   1496 HG1  LYS    94      -0.964 -27.439 -16.616
ATOM   1497 HG2  LYS    94      -2.506 -26.579 -16.392
ATOM   1498 CD   LYS    94      -2.633 -28.687 -17.045
ATOM   1499 HD1  LYS    94      -3.691 -28.813 -16.814
ATOM   1500 HD2  LYS    94      -2.092 -29.593 -16.772
ATOM   1501 CE   LYS    94      -2.505 -28.464 -18.601
ATOM   1502 HE1  LYS    94      -1.489 -28.773 -18.847
ATOM   1503 HE2  LYS    94      -2.623 -27.412 -18.864
ATOM   1504 NZ   LYS    94      -3.539 -29.216 -19.379
ATOM   1505 HZ1  LYS    94      -4.449 -29.008 -18.994
ATOM   1506 HZ2  LYS    94      -3.502 -28.993 -20.364
ATOM   1507 HZ3  LYS    94      -3.331 -30.204 -19.373
ATOM   1508 C    LYS    94      -2.307 -25.428 -13.822
ATOM   1509 O    LYS    94      -3.266 -25.398 -13.003
ATOM   1510 N    TYR    95      -2.068 -24.387 -14.660
ATOM   1511 H    TYR    95      -1.230 -24.501 -15.212
ATOM   1512 CA   TYR    95      -2.799 -23.009 -14.604
ATOM   1513 HA   TYR    95      -3.690 -23.170 -13.997
ATOM   1514 CB   TYR    95      -2.138 -22.011 -13.532
ATOM   1515 HB1  TYR    95      -2.135 -22.438 -12.529
ATOM   1516 HB2  TYR    95      -2.828 -21.167 -13.544
ATOM   1517 CG   TYR    95      -0.775 -21.486 -13.888
ATOM   1518 CD1  TYR    95       0.404 -22.219 -13.546
ATOM   1519 HD1  TYR    95       0.363 -23.082 -12.898
ATOM   1520 CE1  TYR    95       1.646 -21.775 -14.047
ATOM   1521 HE1  TYR    95       2.599 -22.200 -13.769
ATOM   1522 CZ   TYR    95       1.715 -20.610 -14.837
ATOM   1523 OH   TYR    95       2.944 -20.232 -15.329
ATOM   1524 HH   TYR    95       3.006 -19.364 -15.736
ATOM   1525 CE2  TYR    95       0.592 -19.808 -14.974
ATOM   1526 HE2  TYR    95       0.578 -18.851 -15.474
ATOM   1527 CD2  TYR    95      -0.667 -20.296 -14.615
ATOM   1528 HD2  TYR    95      -1.509 -19.749 -15.012
ATOM   1529 C    TYR    95      -3.184 -22.364 -15.895
ATOM   1530 O    TYR    95      -2.526 -22.517 -16.933
ATOM   1531 N    LYS    96      -4.243 -21.566 -15.890
ATOM   1532 H    LYS    96      -4.854 -21.532 -15.087
ATOM   1533 CA   LYS    96      -4.653 -20.596 -16.877
ATOM   1534 HA   LYS    96      -3.923 -20.458 -17.675
ATOM   1535 CB   LYS    96      -6.026 -20.996 -17.487
ATOM   1536 HB1  LYS    96      -6.503 -20.099 -17.882
ATOM   1537 HB2  LYS    96      -6.659 -21.436 -16.716
ATOM   1538 CG   LYS    96      -5.635 -21.865 -18.709
ATOM   1539 HG1  LYS    96      -4.876 -22.587 -18.408
ATOM   1540 HG2  LYS    96      -5.285 -21.213 -19.510
ATOM   1541 CD   LYS    96      -6.821 -22.733 -19.115
ATOM   1542 HD1  LYS    96      -6.444 -23.299 -19.967
ATOM   1543 HD2  LYS    96      -7.628 -22.093 -19.472
ATOM   1544 CE   LYS    96      -7.166 -23.753 -17.990
ATOM   1545 HE1  LYS    96      -6.243 -23.838 -17.415
ATOM   1546 HE2  LYS    96      -7.430 -24.736 -18.379
ATOM   1547 NZ   LYS    96      -8.243 -23.255 -17.113
ATOM   1548 HZ1  LYS    96      -8.647 -24.015 -16.583
ATOM   1549 HZ2  LYS    96      -7.876 -22.579 -16.458
ATOM   1550 HZ3  LYS    96      -9.017 -22.935 -17.678
ATOM   1551 C    LYS    96      -4.795 -19.218 -16.301
ATOM   1552 O    LYS    96      -5.212 -19.101 -15.110
ATOM   1553 N    PHE    97      -4.541 -18.227 -17.192
ATOM   1554 H    PHE    97      -4.083 -18.358 -18.083
ATOM   1555 CA   PHE    97      -4.974 -16.836 -16.861
ATOM   1556 HA   PHE    97      -5.300 -16.844 -15.821
ATOM   1557 CB   PHE    97      -3.922 -15.731 -17.164
ATOM   1558 HB1  PHE    97      -4.455 -14.786 -17.063
ATOM   1559 HB2  PHE    97      -3.631 -15.683 -18.213
ATOM   1560 CG   PHE    97      -2.615 -15.868 -16.301
ATOM   1561 CD1  PHE    97      -2.392 -16.853 -15.284
ATOM   1562 HD1  PHE    97      -3.163 -17.579 -15.071
ATOM   1563 CE1  PHE    97      -1.194 -16.960 -14.576
ATOM   1564 HE1  PHE    97      -1.058 -17.784 -13.892
ATOM   1565 CZ   PHE    97      -0.180 -16.069 -15.021
ATOM   1566 HZ   PHE    97       0.758 -16.296 -14.537
ATOM   1567 CE2  PHE    97      -0.287 -15.173 -16.064
ATOM   1568 HE2  PHE    97       0.560 -14.555 -16.322
ATOM   1569 CD2  PHE    97      -1.520 -15.098 -16.724
ATOM   1570 HD2  PHE    97      -1.662 -14.314 -17.453
ATOM   1571 C    PHE    97      -6.313 -16.579 -17.578
ATOM   1572 O    PHE    97      -6.450 -16.927 -18.717
ATOM   1573 N    VAL    98      -7.264 -15.953 -16.902
ATOM   1574 H    VAL    98      -7.026 -15.914 -15.921
ATOM   1575 CA   VAL    98      -8.559 -15.524 -17.414
ATOM   1576 HA   VAL    98      -8.440 -15.343 -18.483
ATOM   1577 CB   VAL    98      -9.683 -16.618 -17.292
ATOM   1578 HB   VAL    98     -10.621 -16.221 -17.683
ATOM   1579 CG1  VAL    98      -9.382 -17.938 -18.067
ATOM   1580 HG11 VAL    98     -10.294 -18.479 -18.318
ATOM   1581 HG12 VAL    98      -8.861 -17.580 -18.956
ATOM   1582 HG13 VAL    98      -8.714 -18.625 -17.548
ATOM   1583 CG2  VAL    98      -9.938 -16.970 -15.812
ATOM   1584 HG21 VAL    98     -10.671 -17.774 -15.747
ATOM   1585 HG22 VAL    98      -9.030 -17.220 -15.262
ATOM   1586 HG23 VAL    98     -10.296 -16.087 -15.283
ATOM   1587 C    VAL    98      -8.936 -14.174 -16.920
ATOM   1588 O    VAL    98      -8.329 -13.656 -15.974
ATOM   1589 N    ARG    99     -10.056 -13.533 -17.407
ATOM   1590 H    ARG    99     -10.410 -13.947 -18.257
ATOM   1591 CA   ARG    99     -10.720 -12.321 -16.865
ATOM   1592 HA   ARG    99     -10.372 -11.956 -15.899
ATOM   1593 CB   ARG    99     -10.496 -11.146 -17.933
ATOM   1594 HB1  ARG    99     -11.080 -11.438 -18.806
ATOM   1595 HB2  ARG    99      -9.452 -11.087 -18.240
ATOM   1596 CG   ARG    99     -10.993  -9.841 -17.300
ATOM   1597 HG1  ARG    99     -10.268  -9.644 -16.510
ATOM   1598 HG2  ARG    99     -11.955  -9.790 -16.791
ATOM   1599 CD   ARG    99     -10.777  -8.660 -18.246
ATOM   1600 HD1  ARG    99     -11.414  -8.849 -19.110
ATOM   1601 HD2  ARG    99      -9.757  -8.668 -18.631
ATOM   1602 NE   ARG    99     -11.086  -7.358 -17.521
ATOM   1603 HE   ARG    99     -12.049  -7.054 -17.496
ATOM   1604 CZ   ARG    99     -10.207  -6.549 -16.974
ATOM   1605 NH1  ARG    99      -9.022  -6.990 -16.752
ATOM   1606 HH11 ARG    99      -8.857  -7.983 -16.842
ATOM   1607 HH12 ARG    99      -8.436  -6.480 -16.107
ATOM   1608 NH2  ARG    99     -10.543  -5.358 -16.615
ATOM   1609 HH21 ARG    99     -11.536  -5.171 -16.623
ATOM   1610 HH22 ARG    99      -9.828  -4.693 -16.357
ATOM   1611 C    ARG    99     -12.215 -12.670 -16.673
ATOM   1612 O    ARG    99     -12.651 -13.645 -17.335
ATOM   1613 N    ILE   100     -12.992 -11.918 -15.890
ATOM   1614 H    ILE   100     -12.484 -11.203 -15.388
ATOM   1615 CA   ILE   100     -14.396 -12.077 -15.525
ATOM   1616 HA   ILE   100     -14.872 -12.691 -16.290
ATOM   1617 CB   ILE   100     -14.621 -12.629 -14.080
ATOM   1618 HB   ILE   100     -15.665 -12.541 -13.780
ATOM   1619 CG2  ILE   100     -14.463 -14.198 -14.165
ATOM   1620 HG21 ILE   100     -14.874 -14.700 -13.289
ATOM   1621 HG22 ILE   100     -15.061 -14.543 -15.009
ATOM   1622 HG23 ILE   100     -13.410 -14.454 -14.286
ATOM   1623 CG1  ILE   100     -13.673 -11.944 -13.077
ATOM   1624 HG11 ILE   100     -14.007 -10.907 -13.075
ATOM   1625 HG12 ILE   100     -12.615 -12.075 -13.306
ATOM   1626 CD1  ILE   100     -13.908 -12.477 -11.665
ATOM   1627 HD11 ILE   100     -13.103 -13.194 -11.504
ATOM   1628 HD12 ILE   100     -13.782 -11.631 -10.989
ATOM   1629 HD13 ILE   100     -14.922 -12.858 -11.544
ATOM   1630 C    ILE   100     -15.228 -10.782 -15.665
ATOM   1631 O    ILE   100     -14.710  -9.711 -15.689
ATOM   1632 N    GLN   101     -16.512 -10.996 -15.680
ATOM   1633 H    GLN   101     -16.743 -11.972 -15.802
ATOM   1634 CA   GLN   101     -17.549  -9.963 -15.689
ATOM   1635 HA   GLN   101     -17.070  -9.023 -15.964
ATOM   1636 CB   GLN   101     -18.529 -10.322 -16.899
ATOM   1637 HB1  GLN   101     -19.225  -9.503 -17.078
ATOM   1638 HB2  GLN   101     -19.045 -11.237 -16.611
ATOM   1639 CG   GLN   101     -17.799 -10.493 -18.249
ATOM   1640 HG1  GLN   101     -18.404 -11.090 -18.931
ATOM   1641 HG2  GLN   101     -16.938 -11.161 -18.215
ATOM   1642 CD   GLN   101     -17.333  -9.166 -18.901
ATOM   1643 OE1  GLN   101     -17.219  -8.195 -18.162
ATOM   1644 NE2  GLN   101     -17.075  -9.014 -20.161
ATOM   1645 HE21 GLN   101     -17.227  -9.791 -20.788
ATOM   1646 HE22 GLN   101     -16.783  -8.089 -20.442
ATOM   1647 C    GLN   101     -18.277  -9.900 -14.305
ATOM   1648 O    GLN   101     -18.026 -10.736 -13.465
ATOM   1649 N    PRO   102     -19.214  -8.899 -14.147
ATOM   1650 CD   PRO   102     -19.502  -7.659 -14.958
ATOM   1651 HD1  PRO   102     -20.283  -7.831 -15.698
ATOM   1652 HD2  PRO   102     -18.615  -7.248 -15.440
ATOM   1653 CG   PRO   102     -19.940  -6.723 -13.873
ATOM   1654 HG1  PRO   102     -20.483  -5.856 -14.251
ATOM   1655 HG2  PRO   102     -18.985  -6.397 -13.460
ATOM   1656 CB   PRO   102     -20.893  -7.594 -12.983
ATOM   1657 HB1  PRO   102     -21.777  -7.880 -13.552
ATOM   1658 HB2  PRO   102     -21.212  -7.161 -12.035
ATOM   1659 CA   PRO   102     -19.963  -8.842 -12.883
ATOM   1660 HA   PRO   102     -19.274  -8.702 -12.050
ATOM   1661 C    PRO   102     -20.879 -10.106 -12.635
ATOM   1662 O    PRO   102     -21.219 -10.786 -13.626
ATOM   1663 N    GLY   103     -21.082 -10.374 -11.362
ATOM   1664 H    GLY   103     -20.609  -9.843 -10.644
ATOM   1665 CA   GLY   103     -21.950 -11.501 -10.975
ATOM   1666 HA1  GLY   103     -22.784 -11.558 -11.674
ATOM   1667 HA2  GLY   103     -22.408 -11.268 -10.013
ATOM   1668 C    GLY   103     -21.296 -12.919 -11.059
ATOM   1669 O    GLY   103     -21.923 -13.921 -10.739
ATOM   1670 N    GLN   104     -20.097 -13.042 -11.663
ATOM   1671 H    GLN   104     -19.584 -12.263 -12.050
ATOM   1672 CA   GLN   104     -19.270 -14.277 -11.678
ATOM   1673 HA   GLN   104     -19.914 -15.150 -11.783
ATOM   1674 CB   GLN   104     -18.374 -14.260 -12.846
ATOM   1675 HB1  GLN   104     -17.795 -15.181 -12.783
ATOM   1676 HB2  GLN   104     -17.661 -13.441 -12.748
ATOM   1677 CG   GLN   104     -18.977 -14.140 -14.255
ATOM   1678 HG1  GLN   104     -18.173 -14.181 -14.989
ATOM   1679 HG2  GLN   104     -19.535 -13.220 -14.427
ATOM   1680 CD   GLN   104     -19.904 -15.286 -14.436
ATOM   1681 OE1  GLN   104     -21.092 -15.132 -14.642
ATOM   1682 NE2  GLN   104     -19.412 -16.475 -14.466
ATOM   1683 HE21 GLN   104     -18.409 -16.559 -14.539
ATOM   1684 HE22 GLN   104     -20.051 -17.242 -14.618
ATOM   1685 C    GLN   104     -18.511 -14.447 -10.366
ATOM   1686 O    GLN   104     -18.006 -13.519  -9.708
ATOM   1687 N    THR   105     -18.385 -15.735  -9.937
ATOM   1688 H    THR   105     -18.778 -16.543 -10.397
ATOM   1689 CA   THR   105     -17.785 -16.070  -8.667
ATOM   1690 HA   THR   105     -17.750 -15.151  -8.083
ATOM   1691 CB   THR   105     -18.694 -16.878  -7.772
ATOM   1692 HB   THR   105     -18.266 -17.073  -6.788
ATOM   1693 CG2  THR   105     -20.001 -16.342  -7.373
ATOM   1694 HG21 THR   105     -19.918 -15.505  -6.680
ATOM   1695 HG22 THR   105     -20.637 -16.144  -8.235
ATOM   1696 HG23 THR   105     -20.562 -17.046  -6.758
ATOM   1697 OG1  THR   105     -19.045 -18.010  -8.377
ATOM   1698 HG1  THR   105     -19.211 -18.636  -7.668
ATOM   1699 C    THR   105     -16.455 -16.734  -8.876
ATOM   1700 O    THR   105     -16.068 -17.230 -10.002
ATOM   1701 N    PHE   106     -15.548 -16.667  -7.837
ATOM   1702 H    PHE   106     -15.891 -16.196  -7.012
ATOM   1703 CA   PHE   106     -14.193 -17.105  -7.752
ATOM   1704 HA   PHE   106     -14.078 -18.118  -8.136
ATOM   1705 CB   PHE   106     -13.224 -16.242  -8.589
ATOM   1706 HB1  PHE   106     -13.463 -16.314  -9.650
ATOM   1707 HB2  PHE   106     -12.226 -16.677  -8.543
ATOM   1708 CG   PHE   106     -13.272 -14.765  -8.160
ATOM   1709 CD1  PHE   106     -14.347 -13.886  -8.590
ATOM   1710 HD1  PHE   106     -15.259 -14.121  -9.118
ATOM   1711 CE1  PHE   106     -14.246 -12.524  -8.236
ATOM   1712 HE1  PHE   106     -14.898 -11.801  -8.704
ATOM   1713 CZ   PHE   106     -13.151 -12.034  -7.492
ATOM   1714 HZ   PHE   106     -13.013 -10.969  -7.375
ATOM   1715 CE2  PHE   106     -12.099 -12.906  -7.110
ATOM   1716 HE2  PHE   106     -11.251 -12.529  -6.557
ATOM   1717 CD2  PHE   106     -12.174 -14.234  -7.474
ATOM   1718 HD2  PHE   106     -11.355 -14.922  -7.324
ATOM   1719 C    PHE   106     -13.738 -17.143  -6.273
ATOM   1720 O    PHE   106     -14.012 -16.233  -5.486
ATOM   1721 N    SER   107     -12.985 -18.222  -5.935
ATOM   1722 H    SER   107     -12.848 -18.890  -6.681
ATOM   1723 CA   SER   107     -12.256 -18.366  -4.650
ATOM   1724 HA   SER   107     -12.803 -17.962  -3.798
ATOM   1725 CB   SER   107     -11.848 -19.841  -4.347
ATOM   1726 HB1  SER   107     -11.362 -19.904  -3.374
ATOM   1727 HB2  SER   107     -11.097 -20.103  -5.092
ATOM   1728 OG   SER   107     -13.032 -20.566  -4.467
ATOM   1729 HG   SER   107     -13.770 -20.035  -4.159
ATOM   1730 C    SER   107     -10.967 -17.523  -4.602
ATOM   1731 O    SER   107     -10.259 -17.429  -5.596
ATOM   1732 N    VAL   108     -10.628 -17.000  -3.402
ATOM   1733 H    VAL   108     -11.211 -17.137  -2.589
ATOM   1734 CA   VAL   108      -9.412 -16.093  -3.096
ATOM   1735 HA   VAL   108      -8.800 -16.004  -3.993
ATOM   1736 CB   VAL   108      -9.896 -14.676  -2.566
ATOM   1737 HB   VAL   108     -10.580 -14.856  -1.737
ATOM   1738 CG1  VAL   108      -8.794 -13.711  -2.140
ATOM   1739 HG11 VAL   108      -9.213 -12.732  -1.905
ATOM   1740 HG12 VAL   108      -8.187 -14.093  -1.320
ATOM   1741 HG13 VAL   108      -8.053 -13.756  -2.938
ATOM   1742 CG2  VAL   108     -10.733 -14.074  -3.685
ATOM   1743 HG21 VAL   108     -11.000 -13.045  -3.447
ATOM   1744 HG22 VAL   108     -10.248 -14.148  -4.658
ATOM   1745 HG23 VAL   108     -11.673 -14.608  -3.824
ATOM   1746 C    VAL   108      -8.481 -16.694  -2.043
ATOM   1747 O    VAL   108      -8.933 -16.955  -0.934
ATOM   1748 N    LEU   109      -7.237 -16.814  -2.370
ATOM   1749 H    LEU   109      -6.888 -16.587  -3.290
ATOM   1750 CA   LEU   109      -6.210 -17.126  -1.419
ATOM   1751 HA   LEU   109      -6.566 -17.816  -0.654
ATOM   1752 CB   LEU   109      -5.155 -17.948  -2.165
ATOM   1753 HB1  LEU   109      -4.898 -17.316  -3.015
ATOM   1754 HB2  LEU   109      -5.582 -18.871  -2.558
ATOM   1755 CG   LEU   109      -3.857 -18.356  -1.400
ATOM   1756 HG   LEU   109      -3.298 -17.438  -1.218
ATOM   1757 CD1  LEU   109      -4.159 -18.995  -0.026
ATOM   1758 HD11 LEU   109      -4.928 -19.767  -0.004
ATOM   1759 HD12 LEU   109      -3.196 -19.343   0.347
ATOM   1760 HD13 LEU   109      -4.534 -18.226   0.649
ATOM   1761 CD2  LEU   109      -2.989 -19.303  -2.262
ATOM   1762 HD21 LEU   109      -2.193 -19.632  -1.594
ATOM   1763 HD22 LEU   109      -3.474 -20.197  -2.654
ATOM   1764 HD23 LEU   109      -2.546 -18.732  -3.078
ATOM   1765 C    LEU   109      -5.627 -15.847  -0.759
ATOM   1766 O    LEU   109      -4.912 -15.135  -1.432
ATOM   1767 N    ALA   110      -6.028 -15.600   0.470
ATOM   1768 H    ALA   110      -6.648 -16.270   0.902
ATOM   1769 CA   ALA   110      -5.584 -14.518   1.330
ATOM   1770 HA   ALA   110      -5.573 -13.545   0.838
ATOM   1771 CB   ALA   110      -6.480 -14.464   2.584
ATOM   1772 HB1  ALA   110      -6.194 -13.657   3.259
ATOM   1773 HB2  ALA   110      -7.517 -14.218   2.352
ATOM   1774 HB3  ALA   110      -6.439 -15.397   3.146
ATOM   1775 C    ALA   110      -4.141 -14.853   1.794
ATOM   1776 O    ALA   110      -3.789 -15.943   2.178
ATOM   1777 N    CYS   111      -3.272 -13.893   1.624
ATOM   1778 H    CYS   111      -3.583 -13.088   1.098
ATOM   1779 CA   CYS   111      -1.842 -13.949   1.998
ATOM   1780 HA   CYS   111      -1.699 -14.795   2.670
ATOM   1781 CB   CYS   111      -0.958 -14.070   0.716
ATOM   1782 HB1  CYS   111       0.060 -14.357   0.981
ATOM   1783 HB2  CYS   111      -1.050 -13.195   0.072
ATOM   1784 SG   CYS   111      -1.502 -15.381  -0.380
ATOM   1785 HG   CYS   111      -2.771 -15.362   0.037
ATOM   1786 C    CYS   111      -1.383 -12.745   2.787
ATOM   1787 O    CYS   111      -1.953 -11.723   2.805
ATOM   1788 N    TYR   112      -0.278 -12.882   3.576
ATOM   1789 H    TYR   112       0.211 -13.765   3.611
ATOM   1790 CA   TYR   112       0.354 -11.783   4.399
ATOM   1791 HA   TYR   112       0.120 -10.794   4.004
ATOM   1792 CB   TYR   112      -0.170 -11.946   5.796
ATOM   1793 HB1  TYR   112       0.611 -12.312   6.462
ATOM   1794 HB2  TYR   112      -0.906 -12.744   5.901
ATOM   1795 CG   TYR   112      -0.586 -10.573   6.367
ATOM   1796 CD1  TYR   112      -1.924 -10.154   6.180
ATOM   1797 HD1  TYR   112      -2.637 -10.673   5.556
ATOM   1798 CE1  TYR   112      -2.370  -8.995   6.844
ATOM   1799 HE1  TYR   112      -3.368  -8.595   6.748
ATOM   1800 CZ   TYR   112      -1.461  -8.190   7.644
ATOM   1801 OH   TYR   112      -1.896  -7.061   8.284
ATOM   1802 HH   TYR   112      -1.139  -6.643   8.699
ATOM   1803 CE2  TYR   112      -0.126  -8.648   7.835
ATOM   1804 HE2  TYR   112       0.597  -8.163   8.474
ATOM   1805 CD2  TYR   112       0.251  -9.829   7.196
ATOM   1806 HD2  TYR   112       1.247 -10.193   7.402
ATOM   1807 C    TYR   112       1.851 -11.977   4.428
ATOM   1808 O    TYR   112       2.377 -13.095   4.767
ATOM   1809 N    ASN   113       2.559 -10.931   4.104
ATOM   1810 H    ASN   113       2.020 -10.106   3.883
ATOM   1811 CA   ASN   113       4.058 -10.828   3.982
ATOM   1812 HA   ASN   113       4.246  -9.960   3.349
ATOM   1813 CB   ASN   113       4.675 -10.512   5.373
ATOM   1814 HB1  ASN   113       5.699 -10.182   5.196
ATOM   1815 HB2  ASN   113       4.564 -11.402   5.992
ATOM   1816 CG   ASN   113       4.015  -9.374   6.116
ATOM   1817 OD1  ASN   113       3.754  -9.566   7.305
ATOM   1818 ND2  ASN   113       3.796  -8.230   5.501
ATOM   1819 HD21 ASN   113       4.040  -8.123   4.527
ATOM   1820 HD22 ASN   113       3.734  -7.344   5.982
ATOM   1821 C    ASN   113       4.781 -11.950   3.208
ATOM   1822 O    ASN   113       5.815 -12.538   3.537
ATOM   1823 N    GLY   114       4.162 -12.507   2.184
ATOM   1824 H    GLY   114       3.315 -12.107   1.806
ATOM   1825 CA   GLY   114       4.663 -13.569   1.437
ATOM   1826 HA1  GLY   114       5.734 -13.422   1.291
ATOM   1827 HA2  GLY   114       4.149 -13.547   0.477
ATOM   1828 C    GLY   114       4.455 -15.015   1.985
ATOM   1829 O    GLY   114       4.879 -16.026   1.403
ATOM   1830 N    SER   115       3.616 -15.122   2.956
ATOM   1831 H    SER   115       3.193 -14.292   3.345
ATOM   1832 CA   SER   115       3.122 -16.374   3.569
ATOM   1833 HA   SER   115       3.531 -17.301   3.166
ATOM   1834 CB   SER   115       3.561 -16.302   5.048
ATOM   1835 HB1  SER   115       3.242 -15.344   5.459
ATOM   1836 HB2  SER   115       4.649 -16.325   5.109
ATOM   1837 OG   SER   115       3.055 -17.446   5.791
ATOM   1838 HG   SER   115       3.333 -17.323   6.701
ATOM   1839 C    SER   115       1.598 -16.453   3.348
ATOM   1840 O    SER   115       0.988 -15.369   3.475
ATOM   1841 N    PRO   116       0.894 -17.582   3.008
ATOM   1842 CD   PRO   116       1.482 -18.877   2.690
ATOM   1843 HD1  PRO   116       1.989 -19.312   3.551
ATOM   1844 HD2  PRO   116       2.107 -18.780   1.802
ATOM   1845 CG   PRO   116       0.293 -19.760   2.310
ATOM   1846 HG1  PRO   116       0.032 -20.540   3.025
ATOM   1847 HG2  PRO   116       0.577 -20.232   1.370
ATOM   1848 CB   PRO   116      -0.904 -18.808   2.084
ATOM   1849 HB1  PRO   116      -1.860 -19.226   2.399
ATOM   1850 HB2  PRO   116      -0.824 -18.571   1.023
ATOM   1851 CA   PRO   116      -0.614 -17.576   2.958
ATOM   1852 HA   PRO   116      -0.911 -16.707   2.371
ATOM   1853 C    PRO   116      -1.309 -17.559   4.289
ATOM   1854 O    PRO   116      -0.747 -18.122   5.214
ATOM   1855 N    SER   117      -2.449 -16.864   4.427
ATOM   1856 H    SER   117      -2.879 -16.445   3.615
ATOM   1857 CA   SER   117      -3.158 -16.713   5.722
ATOM   1858 HA   SER   117      -2.586 -17.272   6.463
ATOM   1859 CB   SER   117      -3.281 -15.273   6.313
ATOM   1860 HB1  SER   117      -2.291 -14.929   6.611
ATOM   1861 HB2  SER   117      -3.962 -15.257   7.164
ATOM   1862 OG   SER   117      -3.709 -14.324   5.315
ATOM   1863 HG   SER   117      -3.815 -13.523   5.834
ATOM   1864 C    SER   117      -4.515 -17.362   5.767
ATOM   1865 O    SER   117      -5.018 -17.563   6.900
ATOM   1866 N    GLY   118      -5.191 -17.641   4.679
ATOM   1867 H    GLY   118      -4.746 -17.357   3.818
ATOM   1868 CA   GLY   118      -6.681 -17.853   4.723
ATOM   1869 HA1  GLY   118      -7.230 -17.091   5.277
ATOM   1870 HA2  GLY   118      -6.761 -18.781   5.288
ATOM   1871 C    GLY   118      -7.321 -18.076   3.297
ATOM   1872 O    GLY   118      -6.598 -18.041   2.276
ATOM   1873 N    VAL   119      -8.616 -18.468   3.195
ATOM   1874 H    VAL   119      -9.146 -18.445   4.054
ATOM   1875 CA   VAL   119      -9.356 -18.738   1.955
ATOM   1876 HA   VAL   119      -8.961 -18.008   1.249
ATOM   1877 CB   VAL   119      -9.026 -20.159   1.453
ATOM   1878 HB   VAL   119      -7.954 -20.346   1.401
ATOM   1879 CG1  VAL   119      -9.706 -21.242   2.302
ATOM   1880 HG11 VAL   119     -10.793 -21.170   2.283
ATOM   1881 HG12 VAL   119      -9.406 -22.241   1.986
ATOM   1882 HG13 VAL   119      -9.277 -21.301   3.302
ATOM   1883 CG2  VAL   119      -9.521 -20.482   0.036
ATOM   1884 HG21 VAL   119      -9.242 -21.471  -0.326
ATOM   1885 HG22 VAL   119     -10.600 -20.329   0.012
ATOM   1886 HG23 VAL   119      -9.047 -19.777  -0.647
ATOM   1887 C    VAL   119     -10.804 -18.418   2.188
ATOM   1888 O    VAL   119     -11.406 -18.785   3.189
ATOM   1889 N    TYR   120     -11.364 -17.606   1.277
ATOM   1890 H    TYR   120     -10.825 -17.353   0.461
ATOM   1891 CA   TYR   120     -12.708 -17.042   1.218
ATOM   1892 HA   TYR   120     -13.321 -17.827   1.660
ATOM   1893 CB   TYR   120     -12.854 -15.769   2.104
ATOM   1894 HB1  TYR   120     -12.498 -15.931   3.121
ATOM   1895 HB2  TYR   120     -13.883 -15.439   2.247
ATOM   1896 CG   TYR   120     -12.123 -14.513   1.622
ATOM   1897 CD1  TYR   120     -12.687 -13.742   0.594
ATOM   1898 HD1  TYR   120     -13.677 -13.938   0.208
ATOM   1899 CE1  TYR   120     -11.968 -12.613   0.123
ATOM   1900 HE1  TYR   120     -12.402 -11.975  -0.633
ATOM   1901 CZ   TYR   120     -10.603 -12.357   0.642
ATOM   1902 OH   TYR   120      -9.992 -11.233   0.259
ATOM   1903 HH   TYR   120      -9.343 -10.956   0.910
ATOM   1904 CE2  TYR   120     -10.074 -13.158   1.642
ATOM   1905 HE2  TYR   120      -9.116 -13.071   2.134
ATOM   1906 CD2  TYR   120     -10.870 -14.217   2.138
ATOM   1907 HD2  TYR   120     -10.502 -14.731   3.013
ATOM   1908 C    TYR   120     -13.121 -16.804  -0.248
ATOM   1909 O    TYR   120     -12.272 -16.797  -1.142
ATOM   1910 N    GLN   121     -14.430 -16.824  -0.529
ATOM   1911 H    GLN   121     -15.063 -16.767   0.256
ATOM   1912 CA   GLN   121     -15.099 -17.037  -1.814
ATOM   1913 HA   GLN   121     -14.333 -17.351  -2.523
ATOM   1914 CB   GLN   121     -16.175 -18.157  -1.724
ATOM   1915 HB1  GLN   121     -16.769 -17.996  -0.824
ATOM   1916 HB2  GLN   121     -15.641 -19.043  -1.381
ATOM   1917 CG   GLN   121     -17.198 -18.415  -2.839
ATOM   1918 HG1  GLN   121     -17.669 -17.445  -3.002
ATOM   1919 HG2  GLN   121     -17.995 -19.098  -2.545
ATOM   1920 CD   GLN   121     -16.375 -18.747  -4.093
ATOM   1921 OE1  GLN   121     -15.298 -19.312  -3.992
ATOM   1922 NE2  GLN   121     -16.960 -18.828  -5.303
ATOM   1923 HE21 GLN   121     -17.936 -18.571  -5.350
ATOM   1924 HE22 GLN   121     -16.474 -19.197  -6.108
ATOM   1925 C    GLN   121     -15.760 -15.732  -2.210
ATOM   1926 O    GLN   121     -16.617 -15.196  -1.442
ATOM   1927 N    CYS   122     -15.331 -15.214  -3.343
ATOM   1928 H    CYS   122     -14.688 -15.702  -3.950
ATOM   1929 CA   CYS   122     -15.760 -13.901  -3.794
ATOM   1930 HA   CYS   122     -16.246 -13.502  -2.903
ATOM   1931 CB   CYS   122     -14.447 -13.074  -4.001
ATOM   1932 HB1  CYS   122     -14.118 -13.044  -5.040
ATOM   1933 HB2  CYS   122     -13.651 -13.414  -3.339
ATOM   1934 SG   CYS   122     -14.598 -11.333  -3.521
ATOM   1935 HG   CYS   122     -15.719 -11.471  -2.808
ATOM   1936 C    CYS   122     -16.679 -13.819  -5.018
ATOM   1937 O    CYS   122     -16.993 -14.866  -5.583
ATOM   1938 N    ALA   123     -17.037 -12.576  -5.336
ATOM   1939 H    ALA   123     -16.558 -11.785  -4.928
ATOM   1940 CA   ALA   123     -17.777 -12.244  -6.544
ATOM   1941 HA   ALA   123     -17.617 -13.060  -7.249
ATOM   1942 CB   ALA   123     -19.261 -12.262  -6.201
ATOM   1943 HB1  ALA   123     -19.522 -11.460  -5.511
ATOM   1944 HB2  ALA   123     -19.899 -12.358  -7.079
ATOM   1945 HB3  ALA   123     -19.459 -13.157  -5.610
ATOM   1946 C    ALA   123     -17.334 -10.967  -7.161
ATOM   1947 O    ALA   123     -17.082 -10.024  -6.455
ATOM   1948 N    MET   124     -17.487 -10.731  -8.495
ATOM   1949 H    MET   124     -17.698 -11.552  -9.045
ATOM   1950 CA   MET   124     -17.225  -9.408  -9.123
ATOM   1951 HA   MET   124     -16.352  -9.048  -8.578
ATOM   1952 CB   MET   124     -16.749  -9.626 -10.571
ATOM   1953 HB1  MET   124     -17.526 -10.156 -11.123
ATOM   1954 HB2  MET   124     -15.976 -10.395 -10.566
ATOM   1955 CG   MET   124     -16.260  -8.348 -11.191
ATOM   1956 HG1  MET   124     -17.075  -7.632 -11.302
ATOM   1957 HG2  MET   124     -16.036  -8.589 -12.230
ATOM   1958 SD   MET   124     -14.968  -7.588 -10.116
ATOM   1959 CE   MET   124     -13.533  -8.749 -10.416
ATOM   1960 HE1  MET   124     -13.412  -8.819 -11.498
ATOM   1961 HE2  MET   124     -12.591  -8.351 -10.039
ATOM   1962 HE3  MET   124     -13.659  -9.739  -9.977
ATOM   1963 C    MET   124     -18.442  -8.468  -9.054
ATOM   1964 O    MET   124     -19.546  -8.919  -9.380
ATOM   1965 N    ARG   125     -18.264  -7.246  -8.622
ATOM   1966 H    ARG   125     -17.327  -6.952  -8.388
ATOM   1967 CA   ARG   125     -19.377  -6.301  -8.510
ATOM   1968 HA   ARG   125     -20.340  -6.812  -8.481
ATOM   1969 CB   ARG   125     -19.285  -5.402  -7.278
ATOM   1970 HB1  ARG   125     -20.174  -4.771  -7.294
ATOM   1971 HB2  ARG   125     -18.487  -4.676  -7.431
ATOM   1972 CG   ARG   125     -19.134  -5.944  -5.846
ATOM   1973 HG1  ARG   125     -19.061  -5.161  -5.091
ATOM   1974 HG2  ARG   125     -18.180  -6.466  -5.777
ATOM   1975 CD   ARG   125     -20.283  -6.875  -5.472
ATOM   1976 HD1  ARG   125     -20.016  -7.162  -4.455
ATOM   1977 HD2  ARG   125     -20.345  -7.812  -6.025
ATOM   1978 NE   ARG   125     -21.649  -6.282  -5.561
ATOM   1979 HE   ARG   125     -21.874  -5.508  -4.952
ATOM   1980 CZ   ARG   125     -22.683  -6.725  -6.277
ATOM   1981 NH1  ARG   125     -22.581  -7.721  -7.080
ATOM   1982 HH11 ARG   125     -21.789  -8.343  -7.162
ATOM   1983 HH12 ARG   125     -23.384  -8.008  -7.620
ATOM   1984 NH2  ARG   125     -23.848  -6.088  -6.277
ATOM   1985 HH21 ARG   125     -24.004  -5.265  -5.713
ATOM   1986 HH22 ARG   125     -24.585  -6.678  -6.634
ATOM   1987 C    ARG   125     -19.417  -5.418  -9.715
ATOM   1988 O    ARG   125     -18.352  -5.136 -10.275
ATOM   1989 N    PRO   126     -20.611  -4.862 -10.073
ATOM   1990 CD   PRO   126     -21.888  -5.016  -9.366
ATOM   1991 HD1  PRO   126     -21.911  -4.246  -8.595
ATOM   1992 HD2  PRO   126     -22.020  -6.041  -9.021
ATOM   1993 CG   PRO   126     -22.965  -4.635 -10.424
ATOM   1994 HG1  PRO   126     -23.897  -4.295  -9.972
ATOM   1995 HG2  PRO   126     -23.100  -5.405 -11.184
ATOM   1996 CB   PRO   126     -22.312  -3.460 -11.084
ATOM   1997 HB1  PRO   126     -22.333  -2.607 -10.406
ATOM   1998 HB2  PRO   126     -22.758  -3.274 -12.061
ATOM   1999 CA   PRO   126     -20.851  -3.948 -11.198
ATOM   2000 HA   PRO   126     -20.829  -4.548 -12.107
ATOM   2001 C    PRO   126     -19.871  -2.741 -11.387
ATOM   2002 O    PRO   126     -19.582  -2.332 -12.533
ATOM   2003 N    ASN   127     -19.391  -2.163 -10.300
ATOM   2004 H    ASN   127     -19.613  -2.510  -9.378
ATOM   2005 CA   ASN   127     -18.394  -1.038 -10.356
ATOM   2006 HA   ASN   127     -18.552  -0.436 -11.250
ATOM   2007 CB   ASN   127     -18.623  -0.148  -9.028
ATOM   2008 HB1  ASN   127     -19.595   0.345  -9.033
ATOM   2009 HB2  ASN   127     -17.896   0.664  -9.054
ATOM   2010 CG   ASN   127     -18.524  -1.007  -7.714
ATOM   2011 OD1  ASN   127     -17.931  -2.075  -7.785
ATOM   2012 ND2  ASN   127     -18.939  -0.372  -6.641
ATOM   2013 HD21 ASN   127     -19.342   0.554  -6.663
ATOM   2014 HD22 ASN   127     -18.741  -0.763  -5.731
ATOM   2015 C    ASN   127     -16.974  -1.555 -10.558
ATOM   2016 O    ASN   127     -15.911  -0.877 -10.307
ATOM   2017 N    PHE   128     -16.877  -2.850 -10.871
ATOM   2018 H    PHE   128     -17.659  -3.485 -10.794
ATOM   2019 CA   PHE   128     -15.637  -3.630 -11.018
ATOM   2020 HA   PHE   128     -15.966  -4.669 -11.021
ATOM   2021 CB   PHE   128     -14.979  -3.270 -12.365
ATOM   2022 HB1  PHE   128     -13.939  -3.564 -12.221
ATOM   2023 HB2  PHE   128     -15.000  -2.197 -12.555
ATOM   2024 CG   PHE   128     -15.506  -4.102 -13.543
ATOM   2025 CD1  PHE   128     -15.092  -5.477 -13.720
ATOM   2026 HD1  PHE   128     -14.561  -5.935 -12.898
ATOM   2027 CE1  PHE   128     -15.531  -6.126 -14.858
ATOM   2028 HE1  PHE   128     -15.157  -7.106 -15.113
ATOM   2029 CZ   PHE   128     -16.407  -5.564 -15.834
ATOM   2030 HZ   PHE   128     -16.681  -6.147 -16.701
ATOM   2031 CE2  PHE   128     -16.926  -4.292 -15.579
ATOM   2032 HE2  PHE   128     -17.537  -3.801 -16.321
ATOM   2033 CD2  PHE   128     -16.397  -3.542 -14.494
ATOM   2034 HD2  PHE   128     -16.717  -2.515 -14.398
ATOM   2035 C    PHE   128     -14.686  -3.514  -9.853
ATOM   2036 O    PHE   128     -13.502  -3.792  -9.979
ATOM   2037 N    THR   129     -15.169  -3.404  -8.624
ATOM   2038 H    THR   129     -16.162  -3.246  -8.524
ATOM   2039 CA   THR   129     -14.417  -3.553  -7.320
ATOM   2040 HA   THR   129     -13.333  -3.566  -7.428
ATOM   2041 CB   THR   129     -14.689  -2.402  -6.296
ATOM   2042 HB   THR   129     -14.139  -2.540  -5.365
ATOM   2043 CG2  THR   129     -14.333  -1.023  -6.807
ATOM   2044 HG21 THR   129     -14.887  -0.317  -6.189
ATOM   2045 HG22 THR   129     -13.269  -0.897  -6.610
ATOM   2046 HG23 THR   129     -14.778  -0.836  -7.784
ATOM   2047 OG1  THR   129     -16.048  -2.373  -5.921
ATOM   2048 HG1  THR   129     -16.653  -2.141  -6.629
ATOM   2049 C    THR   129     -14.731  -4.904  -6.639
ATOM   2050 O    THR   129     -15.616  -5.630  -7.193
ATOM   2051 N    ILE   130     -14.060  -5.347  -5.583
ATOM   2052 H    ILE   130     -13.379  -4.657  -5.300
ATOM   2053 CA   ILE   130     -14.563  -6.334  -4.638
ATOM   2054 HA   ILE   130     -15.602  -6.438  -4.952
ATOM   2055 CB   ILE   130     -13.888  -7.699  -4.773
ATOM   2056 HB   ILE   130     -14.509  -8.451  -4.286
ATOM   2057 CG2  ILE   130     -13.809  -8.069  -6.264
ATOM   2058 HG21 ILE   130     -13.634  -9.142  -6.341
ATOM   2059 HG22 ILE   130     -14.767  -7.917  -6.761
ATOM   2060 HG23 ILE   130     -13.027  -7.473  -6.735
ATOM   2061 CG1  ILE   130     -12.514  -7.799  -4.088
ATOM   2062 HG11 ILE   130     -12.702  -7.695  -3.019
ATOM   2063 HG12 ILE   130     -11.855  -6.966  -4.335
ATOM   2064 CD1  ILE   130     -11.604  -9.031  -4.294
ATOM   2065 HD11 ILE   130     -10.610  -8.683  -4.013
ATOM   2066 HD12 ILE   130     -12.010  -9.822  -3.663
ATOM   2067 HD13 ILE   130     -11.469  -9.298  -5.343
ATOM   2068 C    ILE   130     -14.713  -5.925  -3.204
ATOM   2069 O    ILE   130     -14.173  -4.910  -2.750
ATOM   2070 N    LYS   131     -15.511  -6.735  -2.460
ATOM   2071 H    LYS   131     -15.962  -7.457  -3.002
ATOM   2072 CA   LYS   131     -15.784  -6.772  -0.947
ATOM   2073 HA   LYS   131     -15.587  -5.797  -0.503
ATOM   2074 CB   LYS   131     -17.290  -7.034  -0.628
ATOM   2075 HB1  LYS   131     -17.433  -7.119   0.449
ATOM   2076 HB2  LYS   131     -17.495  -7.952  -1.179
ATOM   2077 CG   LYS   131     -18.305  -6.086  -1.229
ATOM   2078 HG1  LYS   131     -19.307  -6.508  -1.150
ATOM   2079 HG2  LYS   131     -18.146  -5.986  -2.302
ATOM   2080 CD   LYS   131     -18.394  -4.726  -0.614
ATOM   2081 HD1  LYS   131     -17.426  -4.229  -0.664
ATOM   2082 HD2  LYS   131     -18.779  -4.768   0.404
ATOM   2083 CE   LYS   131     -19.311  -3.879  -1.510
ATOM   2084 HE1  LYS   131     -18.972  -4.035  -2.534
ATOM   2085 HE2  LYS   131     -19.238  -2.815  -1.286
ATOM   2086 NZ   LYS   131     -20.668  -4.290  -1.400
ATOM   2087 HZ1  LYS   131     -21.181  -4.009  -0.577
ATOM   2088 HZ2  LYS   131     -21.139  -3.942  -2.223
ATOM   2089 HZ3  LYS   131     -20.774  -5.290  -1.491
ATOM   2090 C    LYS   131     -14.843  -7.874  -0.414
ATOM   2091 O    LYS   131     -15.362  -8.860   0.075
ATOM   2092 N    GLY   132     -13.529  -7.582  -0.467
ATOM   2093 H    GLY   132     -13.268  -6.744  -0.966
ATOM   2094 CA   GLY   132     -12.519  -8.474   0.025
ATOM   2095 HA1  GLY   132     -11.545  -8.402  -0.460
ATOM   2096 HA2  GLY   132     -12.895  -9.446  -0.295
ATOM   2097 C    GLY   132     -12.398  -8.607   1.550
ATOM   2098 O    GLY   132     -13.112  -7.932   2.402
ATOM   2099 N    SER   133     -11.414  -9.399   1.942
ATOM   2100 H    SER   133     -10.833  -9.789   1.213
ATOM   2101 CA   SER   133     -10.948  -9.422   3.328
ATOM   2102 HA   SER   133     -11.266  -8.479   3.772
ATOM   2103 CB   SER   133     -11.642 -10.636   4.099
ATOM   2104 HB1  SER   133     -11.380 -11.572   3.605
ATOM   2105 HB2  SER   133     -12.722 -10.500   4.158
ATOM   2106 OG   SER   133     -11.348 -10.446   5.504
ATOM   2107 HG   SER   133     -11.948 -10.976   6.034
ATOM   2108 C    SER   133      -9.445  -9.409   3.355
ATOM   2109 O    SER   133      -8.865 -10.453   2.964
ATOM   2110 N    PHE   134      -8.859  -8.225   3.635
ATOM   2111 H    PHE   134      -9.439  -7.503   4.037
ATOM   2112 CA   PHE   134      -7.472  -8.013   3.488
ATOM   2113 HA   PHE   134      -6.932  -8.929   3.727
ATOM   2114 CB   PHE   134      -7.138  -7.652   2.009
ATOM   2115 HB1  PHE   134      -6.126  -7.267   1.884
ATOM   2116 HB2  PHE   134      -7.686  -6.763   1.697
ATOM   2117 CG   PHE   134      -7.328  -8.705   0.957
ATOM   2118 CD1  PHE   134      -6.576  -9.908   0.920
ATOM   2119 HD1  PHE   134      -5.936 -10.067   1.776
ATOM   2120 CE1  PHE   134      -6.700 -10.791  -0.138
ATOM   2121 HE1  PHE   134      -6.150 -11.721  -0.141
ATOM   2122 CZ   PHE   134      -7.410 -10.364  -1.254
ATOM   2123 HZ   PHE   134      -7.539 -11.050  -2.078
ATOM   2124 CE2  PHE   134      -8.174  -9.155  -1.266
ATOM   2125 HE2  PHE   134      -8.713  -8.846  -2.149
ATOM   2126 CD2  PHE   134      -8.182  -8.325  -0.111
ATOM   2127 HD2  PHE   134      -8.639  -7.347  -0.072
ATOM   2128 C    PHE   134      -6.972  -6.921   4.491
ATOM   2129 O    PHE   134      -7.598  -5.848   4.701
ATOM   2130 N    LEU   135      -5.673  -7.071   4.876
ATOM   2131 H    LEU   135      -5.299  -8.009   4.889
ATOM   2132 CA   LEU   135      -4.931  -6.108   5.669
ATOM   2133 HA   LEU   135      -5.391  -5.146   5.444
ATOM   2134 CB   LEU   135      -5.054  -6.485   7.144
ATOM   2135 HB1  LEU   135      -4.300  -6.003   7.767
ATOM   2136 HB2  LEU   135      -4.953  -7.570   7.138
ATOM   2137 CG   LEU   135      -6.346  -6.162   7.787
ATOM   2138 HG   LEU   135      -7.172  -6.745   7.380
ATOM   2139 CD1  LEU   135      -6.190  -6.551   9.300
ATOM   2140 HD11 LEU   135      -7.125  -6.391   9.836
ATOM   2141 HD12 LEU   135      -6.037  -7.626   9.401
ATOM   2142 HD13 LEU   135      -5.394  -5.992   9.793
ATOM   2143 CD2  LEU   135      -6.747  -4.705   7.799
ATOM   2144 HD21 LEU   135      -7.611  -4.538   8.442
ATOM   2145 HD22 LEU   135      -5.882  -4.211   8.242
ATOM   2146 HD23 LEU   135      -6.957  -4.423   6.767
ATOM   2147 C    LEU   135      -3.448  -5.833   5.226
ATOM   2148 O    LEU   135      -2.913  -6.394   4.274
ATOM   2149 N    ASN   136      -2.784  -4.944   5.931
ATOM   2150 H    ASN   136      -3.245  -4.504   6.715
ATOM   2151 CA   ASN   136      -1.479  -4.293   5.570
ATOM   2152 HA   ASN   136      -1.628  -3.943   4.548
ATOM   2153 CB   ASN   136      -1.268  -3.117   6.548
ATOM   2154 HB1  ASN   136      -0.302  -2.661   6.332
ATOM   2155 HB2  ASN   136      -1.142  -3.556   7.538
ATOM   2156 CG   ASN   136      -2.320  -2.033   6.483
ATOM   2157 OD1  ASN   136      -3.420  -2.083   7.052
ATOM   2158 ND2  ASN   136      -2.084  -0.976   5.736
ATOM   2159 HD21 ASN   136      -1.151  -0.602   5.640
ATOM   2160 HD22 ASN   136      -2.876  -0.349   5.733
ATOM   2161 C    ASN   136      -0.266  -5.260   5.546
ATOM   2162 O    ASN   136       0.420  -5.467   6.526
ATOM   2163 N    GLY   137      -0.059  -5.879   4.411
ATOM   2164 H    GLY   137      -0.591  -5.476   3.653
ATOM   2165 CA   GLY   137       0.719  -7.038   4.137
ATOM   2166 HA1  GLY   137       0.872  -7.649   5.027
ATOM   2167 HA2  GLY   137       1.730  -6.715   3.886
ATOM   2168 C    GLY   137       0.256  -7.938   2.959
ATOM   2169 O    GLY   137       1.042  -8.829   2.565
ATOM   2170 N    SER   138      -0.961  -7.740   2.422
ATOM   2171 H    SER   138      -1.380  -6.861   2.690
ATOM   2172 CA   SER   138      -1.709  -8.681   1.551
ATOM   2173 HA   SER   138      -1.233  -9.639   1.758
ATOM   2174 CB   SER   138      -3.217  -8.747   1.938
ATOM   2175 HB1  SER   138      -3.315  -9.269   2.889
ATOM   2176 HB2  SER   138      -3.715  -9.325   1.160
ATOM   2177 OG   SER   138      -3.780  -7.406   1.892
ATOM   2178 HG   SER   138      -3.516  -7.076   2.754
ATOM   2179 C    SER   138      -1.673  -8.404   0.065
ATOM   2180 O    SER   138      -2.149  -9.259  -0.658
ATOM   2181 N    CYS   139      -1.115  -7.200  -0.341
ATOM   2182 H    CYS   139      -0.900  -6.461   0.313
ATOM   2183 CA   CYS   139      -0.907  -6.922  -1.751
ATOM   2184 HA   CYS   139      -1.870  -6.827  -2.252
ATOM   2185 CB   CYS   139      -0.006  -5.746  -1.927
ATOM   2186 HB1  CYS   139       0.254  -5.476  -2.950
ATOM   2187 HB2  CYS   139       0.936  -5.735  -1.378
ATOM   2188 SG   CYS   139      -0.859  -4.282  -1.227
ATOM   2189 HG   CYS   139      -1.285  -3.879  -2.428
ATOM   2190 C    CYS   139      -0.198  -8.132  -2.446
ATOM   2191 O    CYS   139       0.791  -8.682  -1.894
ATOM   2192 N    GLY   140      -0.840  -8.644  -3.511
ATOM   2193 H    GLY   140      -1.707  -8.235  -3.831
ATOM   2194 CA   GLY   140      -0.382  -9.697  -4.351
ATOM   2195 HA1  GLY   140       0.695  -9.861  -4.379
ATOM   2196 HA2  GLY   140      -0.711  -9.481  -5.367
ATOM   2197 C    GLY   140      -0.974 -11.078  -4.057
ATOM   2198 O    GLY   140      -0.632 -12.046  -4.719
ATOM   2199 N    SER   141      -1.976 -11.056  -3.159
ATOM   2200 H    SER   141      -2.122 -10.169  -2.699
ATOM   2201 CA   SER   141      -2.940 -12.154  -2.986
ATOM   2202 HA   SER   141      -2.512 -13.120  -2.719
ATOM   2203 CB   SER   141      -4.017 -11.790  -1.940
ATOM   2204 HB1  SER   141      -4.779 -12.565  -1.870
ATOM   2205 HB2  SER   141      -4.571 -10.905  -2.255
ATOM   2206 OG   SER   141      -3.428 -11.646  -0.658
ATOM   2207 HG   SER   141      -3.072 -10.756  -0.701
ATOM   2208 C    SER   141      -3.632 -12.338  -4.298
ATOM   2209 O    SER   141      -3.923 -11.401  -4.986
ATOM   2210 N    VAL   142      -4.005 -13.611  -4.642
ATOM   2211 H    VAL   142      -3.756 -14.395  -4.055
ATOM   2212 CA   VAL   142      -4.731 -13.978  -5.860
ATOM   2213 HA   VAL   142      -5.106 -13.094  -6.378
ATOM   2214 CB   VAL   142      -3.772 -14.649  -6.915
ATOM   2215 HB   VAL   142      -4.432 -15.056  -7.682
ATOM   2216 CG1  VAL   142      -2.818 -13.596  -7.485
ATOM   2217 HG11 VAL   142      -2.334 -13.927  -8.404
ATOM   2218 HG12 VAL   142      -3.311 -12.660  -7.746
ATOM   2219 HG13 VAL   142      -1.982 -13.466  -6.797
ATOM   2220 CG2  VAL   142      -3.140 -15.872  -6.195
ATOM   2221 HG21 VAL   142      -2.478 -16.343  -6.922
ATOM   2222 HG22 VAL   142      -2.476 -15.544  -5.395
ATOM   2223 HG23 VAL   142      -3.878 -16.578  -5.815
ATOM   2224 C    VAL   142      -5.938 -14.864  -5.776
ATOM   2225 O    VAL   142      -6.148 -15.735  -4.887
ATOM   2226 N    GLY   143      -6.826 -14.621  -6.730
ATOM   2227 H    GLY   143      -6.589 -13.827  -7.308
ATOM   2228 CA   GLY   143      -8.116 -15.211  -6.975
ATOM   2229 HA1  GLY   143      -8.862 -14.420  -7.057
ATOM   2230 HA2  GLY   143      -8.338 -15.756  -6.058
ATOM   2231 C    GLY   143      -8.205 -16.151  -8.169
ATOM   2232 O    GLY   143      -7.524 -15.941  -9.202
ATOM   2233 N    PHE   144      -9.092 -17.139  -8.105
ATOM   2234 H    PHE   144      -9.659 -17.229  -7.274
ATOM   2235 CA   PHE   144      -9.206 -18.205  -9.108
ATOM   2236 HA   PHE   144      -9.061 -17.823 -10.119
ATOM   2237 CB   PHE   144      -8.059 -19.209  -8.884
ATOM   2238 HB1  PHE   144      -7.114 -18.676  -8.988
ATOM   2239 HB2  PHE   144      -8.042 -19.955  -9.678
ATOM   2240 CG   PHE   144      -8.063 -19.872  -7.525
ATOM   2241 CD1  PHE   144      -7.334 -19.216  -6.533
ATOM   2242 HD1  PHE   144      -6.723 -18.352  -6.748
ATOM   2243 CE1  PHE   144      -7.295 -19.740  -5.228
ATOM   2244 HE1  PHE   144      -6.740 -19.226  -4.457
ATOM   2245 CZ   PHE   144      -8.055 -20.885  -4.870
ATOM   2246 HZ   PHE   144      -8.124 -21.235  -3.851
ATOM   2247 CE2  PHE   144      -8.666 -21.576  -5.896
ATOM   2248 HE2  PHE   144      -9.143 -22.518  -5.668
ATOM   2249 CD2  PHE   144      -8.639 -21.097  -7.218
ATOM   2250 HD2  PHE   144      -9.152 -21.682  -7.966
ATOM   2251 C    PHE   144     -10.588 -18.980  -9.156
ATOM   2252 O    PHE   144     -11.352 -19.082  -8.205
ATOM   2253 N    ASN   145     -10.794 -19.675 -10.247
ATOM   2254 H    ASN   145     -10.166 -19.349 -10.968
ATOM   2255 CA   ASN   145     -11.609 -20.940 -10.199
ATOM   2256 HA   ASN   145     -12.069 -21.105  -9.225
ATOM   2257 CB   ASN   145     -12.760 -20.801 -11.201
ATOM   2258 HB1  ASN   145     -13.383 -21.695 -11.239
ATOM   2259 HB2  ASN   145     -12.518 -20.485 -12.216
ATOM   2260 CG   ASN   145     -13.641 -19.689 -10.656
ATOM   2261 OD1  ASN   145     -14.377 -19.871  -9.726
ATOM   2262 ND2  ASN   145     -13.782 -18.539 -11.324
ATOM   2263 HD21 ASN   145     -13.288 -18.355 -12.185
ATOM   2264 HD22 ASN   145     -14.466 -17.916 -10.918
ATOM   2265 C    ASN   145     -10.717 -22.168 -10.561
ATOM   2266 O    ASN   145      -9.554 -21.994 -10.896
ATOM   2267 N    ILE   146     -11.240 -23.397 -10.372
ATOM   2268 H    ILE   146     -12.154 -23.511  -9.957
ATOM   2269 CA   ILE   146     -10.559 -24.577 -10.833
ATOM   2270 HA   ILE   146      -9.682 -24.325 -11.429
ATOM   2271 CB   ILE   146      -9.986 -25.322  -9.597
ATOM   2272 HB   ILE   146     -10.789 -25.870  -9.104
ATOM   2273 CG2  ILE   146      -8.994 -26.388 -10.092
ATOM   2274 HG21 ILE   146      -8.840 -27.128  -9.307
ATOM   2275 HG22 ILE   146      -9.224 -26.869 -11.043
ATOM   2276 HG23 ILE   146      -8.060 -25.876 -10.324
ATOM   2277 CG1  ILE   146      -9.204 -24.445  -8.639
ATOM   2278 HG11 ILE   146      -9.951 -23.751  -8.253
ATOM   2279 HG12 ILE   146      -8.438 -23.878  -9.168
ATOM   2280 CD1  ILE   146      -8.662 -25.213  -7.350
ATOM   2281 HD11 ILE   146      -8.022 -24.546  -6.772
ATOM   2282 HD12 ILE   146      -9.422 -25.650  -6.702
ATOM   2283 HD13 ILE   146      -8.056 -26.043  -7.714
ATOM   2284 C    ILE   146     -11.469 -25.405 -11.695
ATOM   2285 O    ILE   146     -12.528 -25.813 -11.286
ATOM   2286 N    ASP   147     -11.012 -25.874 -12.908
ATOM   2287 H    ASP   147     -10.247 -25.347 -13.304
ATOM   2288 CA   ASP   147     -11.934 -26.482 -13.824
ATOM   2289 HA   ASP   147     -12.856 -25.902 -13.832
ATOM   2290 CB   ASP   147     -11.331 -26.428 -15.199
ATOM   2291 HB1  ASP   147     -12.019 -26.953 -15.863
ATOM   2292 HB2  ASP   147     -10.355 -26.900 -15.092
ATOM   2293 CG   ASP   147     -11.044 -25.001 -15.750
ATOM   2294 OD1  ASP   147     -10.222 -24.916 -16.683
ATOM   2295 OD2  ASP   147     -11.563 -24.006 -15.208
ATOM   2296 C    ASP   147     -12.259 -27.950 -13.348
ATOM   2297 O    ASP   147     -13.385 -28.242 -13.086
ATOM   2298 N    TYR   148     -11.205 -28.778 -13.234
ATOM   2299 H    TYR   148     -10.296 -28.356 -13.360
ATOM   2300 CA   TYR   148     -11.295 -30.184 -12.803
ATOM   2301 HA   TYR   148     -12.084 -30.321 -12.064
ATOM   2302 CB   TYR   148     -11.494 -31.164 -13.974
ATOM   2303 HB1  TYR   148     -11.266 -32.157 -13.587
ATOM   2304 HB2  TYR   148     -10.779 -30.895 -14.751
ATOM   2305 CG   TYR   148     -12.916 -31.272 -14.619
ATOM   2306 CD1  TYR   148     -13.015 -31.303 -16.040
ATOM   2307 HD1  TYR   148     -12.092 -31.233 -16.597
ATOM   2308 CE1  TYR   148     -14.243 -31.587 -16.588
ATOM   2309 HE1  TYR   148     -14.337 -31.654 -17.662
ATOM   2310 CZ   TYR   148     -15.372 -31.811 -15.785
ATOM   2311 OH   TYR   148     -16.598 -32.135 -16.378
ATOM   2312 HH   TYR   148     -17.330 -32.293 -15.777
ATOM   2313 CE2  TYR   148     -15.302 -31.607 -14.416
ATOM   2314 HE2  TYR   148     -16.210 -31.638 -13.833
ATOM   2315 CD2  TYR   148     -14.061 -31.245 -13.812
ATOM   2316 HD2  TYR   148     -13.961 -31.081 -12.749
ATOM   2317 C    TYR   148     -10.030 -30.530 -12.039
ATOM   2318 O    TYR   148     -10.127 -31.267 -11.048
ATOM   2319 N    ASP   149      -8.902 -30.025 -12.495
ATOM   2320 H    ASP   149      -8.982 -29.574 -13.396
ATOM   2321 CA   ASP   149      -7.604 -29.995 -11.877
ATOM   2322 HA   ASP   149      -7.801 -29.815 -10.820
ATOM   2323 CB   ASP   149      -6.830 -31.332 -12.049
ATOM   2324 HB1  ASP   149      -7.234 -32.139 -11.437
ATOM   2325 HB2  ASP   149      -5.811 -31.317 -11.662
ATOM   2326 CG   ASP   149      -6.775 -31.805 -13.559
ATOM   2327 OD1  ASP   149      -6.924 -31.063 -14.549
ATOM   2328 OD2  ASP   149      -6.748 -33.025 -13.803
ATOM   2329 C    ASP   149      -6.651 -28.769 -12.199
ATOM   2330 O    ASP   149      -5.568 -28.670 -11.670
ATOM   2331 N    CYS   150      -7.118 -27.918 -13.113
ATOM   2332 H    CYS   150      -7.957 -28.170 -13.616
ATOM   2333 CA   CYS   150      -6.343 -26.763 -13.637
ATOM   2334 HA   CYS   150      -5.331 -26.777 -13.233
ATOM   2335 CB   CYS   150      -6.155 -26.789 -15.175
ATOM   2336 HB1  CYS   150      -7.144 -26.615 -15.599
ATOM   2337 HB2  CYS   150      -5.731 -27.762 -15.420
ATOM   2338 SG   CYS   150      -5.069 -25.512 -15.766
ATOM   2339 HG   CYS   150      -4.976 -25.946 -17.026
ATOM   2340 C    CYS   150      -6.998 -25.469 -13.103
ATOM   2341 O    CYS   150      -8.246 -25.289 -13.071
ATOM   2342 N    VAL   151      -6.123 -24.503 -12.730
ATOM   2343 H    VAL   151      -5.162 -24.800 -12.818
ATOM   2344 CA   VAL   151      -6.384 -23.299 -11.960
ATOM   2345 HA   VAL   151      -7.337 -23.471 -11.459
ATOM   2346 CB   VAL   151      -5.263 -23.184 -10.889
ATOM   2347 HB   VAL   151      -4.254 -23.245 -11.295
ATOM   2348 CG1  VAL   151      -5.364 -21.914 -10.095
ATOM   2349 HG11 VAL   151      -4.674 -21.856  -9.253
ATOM   2350 HG12 VAL   151      -5.270 -21.052 -10.756
ATOM   2351 HG13 VAL   151      -6.359 -21.799  -9.664
ATOM   2352 CG2  VAL   151      -5.305 -24.365  -9.900
ATOM   2353 HG21 VAL   151      -4.489 -24.289  -9.182
ATOM   2354 HG22 VAL   151      -6.285 -24.407  -9.424
ATOM   2355 HG23 VAL   151      -5.236 -25.276 -10.494
ATOM   2356 C    VAL   151      -6.405 -22.066 -12.889
ATOM   2357 O    VAL   151      -5.420 -21.571 -13.319
ATOM   2358 N    SER   152      -7.584 -21.524 -13.079
ATOM   2359 H    SER   152      -8.307 -21.960 -12.524
ATOM   2360 CA   SER   152      -8.072 -20.443 -13.942
ATOM   2361 HA   SER   152      -7.474 -20.323 -14.846
ATOM   2362 CB   SER   152      -9.438 -20.902 -14.355
ATOM   2363 HB1  SER   152      -9.847 -20.166 -15.047
ATOM   2364 HB2  SER   152     -10.176 -20.905 -13.553
ATOM   2365 OG   SER   152      -9.378 -22.158 -14.974
ATOM   2366 HG   SER   152     -10.205 -22.637 -15.066
ATOM   2367 C    SER   152      -8.073 -19.115 -13.110
ATOM   2368 O    SER   152      -9.110 -18.720 -12.597
ATOM   2369 N    PHE   153      -6.896 -18.518 -12.927
ATOM   2370 H    PHE   153      -6.112 -18.922 -13.419
ATOM   2371 CA   PHE   153      -6.643 -17.291 -12.214
ATOM   2372 HA   PHE   153      -7.066 -17.402 -11.216
ATOM   2373 CB   PHE   153      -5.143 -17.035 -11.963
ATOM   2374 HB1  PHE   153      -5.200 -16.032 -11.541
ATOM   2375 HB2  PHE   153      -4.629 -16.971 -12.922
ATOM   2376 CG   PHE   153      -4.237 -18.007 -11.139
ATOM   2377 CD1  PHE   153      -4.469 -18.015  -9.763
ATOM   2378 HD1  PHE   153      -5.238 -17.431  -9.280
ATOM   2379 CE1  PHE   153      -3.763 -18.898  -8.964
ATOM   2380 HE1  PHE   153      -4.086 -18.955  -7.935
ATOM   2381 CZ   PHE   153      -2.704 -19.663  -9.522
ATOM   2382 HZ   PHE   153      -2.102 -20.282  -8.872
ATOM   2383 CE2  PHE   153      -2.437 -19.646 -10.915
ATOM   2384 HE2  PHE   153      -1.726 -20.345 -11.330
ATOM   2385 CD2  PHE   153      -3.277 -18.848 -11.732
ATOM   2386 HD2  PHE   153      -3.135 -18.938 -12.799
ATOM   2387 C    PHE   153      -7.288 -16.073 -12.897
ATOM   2388 O    PHE   153      -7.129 -15.902 -14.111
ATOM   2389 N    CYS   154      -7.925 -15.283 -12.084
ATOM   2390 H    CYS   154      -8.051 -15.614 -11.138
ATOM   2391 CA   CYS   154      -8.851 -14.210 -12.513
ATOM   2392 HA   CYS   154      -8.675 -14.015 -13.570
ATOM   2393 CB   CYS   154     -10.259 -14.699 -12.289
ATOM   2394 HB1  CYS   154     -10.625 -15.399 -13.039
ATOM   2395 HB2  CYS   154     -10.893 -13.819 -12.398
ATOM   2396 SG   CYS   154     -10.493 -15.479 -10.678
ATOM   2397 HG   CYS   154     -11.751 -15.050 -10.543
ATOM   2398 C    CYS   154      -8.522 -12.867 -11.779
ATOM   2399 O    CYS   154      -9.082 -11.857 -12.203
ATOM   2400 N    TYR   155      -7.730 -12.944 -10.695
ATOM   2401 H    TYR   155      -7.244 -13.810 -10.512
ATOM   2402 CA   TYR   155      -7.672 -11.735  -9.841
ATOM   2403 HA   TYR   155      -7.710 -10.743 -10.290
ATOM   2404 CB   TYR   155      -8.945 -11.694  -8.990
ATOM   2405 HB1  TYR   155      -8.969 -12.597  -8.379
ATOM   2406 HB2  TYR   155      -9.723 -11.619  -9.750
ATOM   2407 CG   TYR   155      -8.956 -10.477  -8.054
ATOM   2408 CD1  TYR   155      -9.526  -9.189  -8.402
ATOM   2409 HD1  TYR   155      -9.967  -9.064  -9.380
ATOM   2410 CE1  TYR   155      -9.385  -8.051  -7.602
ATOM   2411 HE1  TYR   155      -9.681  -7.061  -7.918
ATOM   2412 CZ   TYR   155      -8.832  -8.241  -6.297
ATOM   2413 OH   TYR   155      -8.797  -7.114  -5.538
ATOM   2414 HH   TYR   155      -8.424  -7.279  -4.669
ATOM   2415 CE2  TYR   155      -8.323  -9.522  -5.875
ATOM   2416 HE2  TYR   155      -7.950  -9.669  -4.872
ATOM   2417 CD2  TYR   155      -8.376 -10.625  -6.771
ATOM   2418 HD2  TYR   155      -7.961 -11.582  -6.488
ATOM   2419 C    TYR   155      -6.335 -11.603  -9.107
ATOM   2420 O    TYR   155      -5.789 -12.569  -8.595
ATOM   2421 N    MET   156      -5.829 -10.386  -9.006
ATOM   2422 H    MET   156      -6.221  -9.736  -9.672
ATOM   2423 CA   MET   156      -4.658 -10.057  -8.193
ATOM   2424 HA   MET   156      -4.614 -10.734  -7.340
ATOM   2425 CB   MET   156      -3.414 -10.164  -9.040
ATOM   2426 HB1  MET   156      -3.542  -9.433  -9.838
ATOM   2427 HB2  MET   156      -3.322 -11.190  -9.396
ATOM   2428 CG   MET   156      -2.095  -9.885  -8.217
ATOM   2429 HG1  MET   156      -2.021 -10.704  -7.502
ATOM   2430 HG2  MET   156      -2.327  -8.940  -7.728
ATOM   2431 SD   MET   156      -0.679  -9.671  -9.253
ATOM   2432 CE   MET   156       0.100 -11.287  -9.254
ATOM   2433 HE1  MET   156      -0.530 -12.151  -9.468
ATOM   2434 HE2  MET   156       0.845 -11.224 -10.047
ATOM   2435 HE3  MET   156       0.642 -11.434  -8.319
ATOM   2436 C    MET   156      -4.798  -8.683  -7.498
ATOM   2437 O    MET   156      -4.785  -7.590  -8.050
ATOM   2438 N    HSE   157      -4.930  -8.773  -6.112
ATOM   2439 H    HSE   157      -4.828  -9.689  -5.699
ATOM   2440 CA   HSE   157      -5.103  -7.561  -5.163
ATOM   2441 HA   HSE   157      -6.028  -7.020  -5.365
ATOM   2442 CB   HSE   157      -5.204  -8.114  -3.713
ATOM   2443 HB1  HSE   157      -4.332  -8.731  -3.497
ATOM   2444 HB2  HSE   157      -6.132  -8.641  -3.488
ATOM   2445 CG   HSE   157      -5.080  -7.078  -2.640
ATOM   2446 ND1  HSE   157      -5.490  -5.738  -2.775
ATOM   2447 CE1  HSE   157      -5.353  -5.140  -1.595
ATOM   2448 HE1  HSE   157      -5.512  -4.095  -1.374
ATOM   2449 NE2  HSE   157      -4.893  -6.084  -0.719
ATOM   2450 HE2  HSE   157      -4.631  -5.884   0.235
ATOM   2451 CD2  HSE   157      -4.737  -7.335  -1.318
ATOM   2452 HD2  HSE   157      -4.464  -8.272  -0.855
ATOM   2453 C    HSE   157      -3.896  -6.622  -5.319
ATOM   2454 O    HSE   157      -2.763  -6.998  -4.925
ATOM   2455 N    HSD   158      -4.072  -5.399  -5.870
ATOM   2456 H    HSD   158      -5.005  -5.108  -6.122
ATOM   2457 CA   HSD   158      -3.038  -4.410  -6.028
ATOM   2458 HA   HSD   158      -2.058  -4.878  -5.932
ATOM   2459 CB   HSD   158      -3.082  -3.742  -7.437
ATOM   2460 HB1  HSD   158      -2.616  -2.766  -7.299
ATOM   2461 HB2  HSD   158      -4.135  -3.607  -7.685
ATOM   2462 CG   HSD   158      -2.354  -4.570  -8.413
ATOM   2463 ND1  HSD   158      -2.644  -5.891  -8.726
ATOM   2464 HD1  HSD   158      -3.421  -6.396  -8.324
ATOM   2465 CE1  HSD   158      -1.725  -6.252  -9.642
ATOM   2466 HE1  HSD   158      -1.649  -7.253 -10.042
ATOM   2467 NE2  HSD   158      -0.842  -5.322  -9.889
ATOM   2468 CD2  HSD   158      -1.327  -4.149  -9.253
ATOM   2469 HD2  HSD   158      -0.809  -3.201  -9.226
ATOM   2470 C    HSD   158      -3.234  -3.319  -4.920
ATOM   2471 O    HSD   158      -2.199  -3.005  -4.251
ATOM   2472 N    MET   159      -4.430  -2.800  -4.689
ATOM   2473 H    MET   159      -5.255  -3.087  -5.197
ATOM   2474 CA   MET   159      -4.661  -1.781  -3.592
ATOM   2475 HA   MET   159      -3.984  -1.981  -2.761
ATOM   2476 CB   MET   159      -4.272  -0.332  -4.034
ATOM   2477 HB1  MET   159      -3.258  -0.299  -4.434
ATOM   2478 HB2  MET   159      -4.280   0.174  -3.069
ATOM   2479 CG   MET   159      -5.267   0.396  -4.950
ATOM   2480 HG1  MET   159      -5.221   1.473  -4.786
ATOM   2481 HG2  MET   159      -6.292   0.067  -4.781
ATOM   2482 SD   MET   159      -4.886   0.121  -6.706
ATOM   2483 CE   MET   159      -5.792   1.522  -7.401
ATOM   2484 HE1  MET   159      -5.507   2.436  -6.881
ATOM   2485 HE2  MET   159      -5.605   1.469  -8.474
ATOM   2486 HE3  MET   159      -6.854   1.323  -7.264
ATOM   2487 C    MET   159      -6.062  -1.847  -3.046
ATOM   2488 O    MET   159      -7.045  -2.149  -3.722
ATOM   2489 N    GLU   160      -6.223  -1.424  -1.824
ATOM   2490 H    GLU   160      -5.391  -1.298  -1.265
ATOM   2491 CA   GLU   160      -7.449  -0.903  -1.321
ATOM   2492 HA   GLU   160      -8.255  -1.513  -1.728
ATOM   2493 CB   GLU   160      -7.433  -1.089   0.176
ATOM   2494 HB1  GLU   160      -6.668  -0.520   0.706
ATOM   2495 HB2  GLU   160      -7.259  -2.162   0.265
ATOM   2496 CG   GLU   160      -8.797  -0.787   0.888
ATOM   2497 HG1  GLU   160      -9.642  -1.367   0.519
ATOM   2498 HG2  GLU   160      -8.984   0.267   0.683
ATOM   2499 CD   GLU   160      -8.685  -0.951   2.415
ATOM   2500 OE1  GLU   160      -8.598   0.120   3.102
ATOM   2501 OE2  GLU   160      -8.575  -2.127   2.859
ATOM   2502 C    GLU   160      -7.596   0.606  -1.762
ATOM   2503 O    GLU   160      -6.637   1.375  -1.772
ATOM   2504 N    LEU   161      -8.829   0.954  -2.266
ATOM   2505 H    LEU   161      -9.470   0.175  -2.320
ATOM   2506 CA   LEU   161      -9.280   2.353  -2.572
ATOM   2507 HA   LEU   161      -8.614   2.909  -3.233
ATOM   2508 CB   LEU   161     -10.565   2.311  -3.410
ATOM   2509 HB1  LEU   161     -10.919   3.333  -3.547
ATOM   2510 HB2  LEU   161     -11.360   1.771  -2.894
ATOM   2511 CG   LEU   161     -10.491   1.821  -4.841
ATOM   2512 HG   LEU   161     -10.142   0.788  -4.824
ATOM   2513 CD1  LEU   161     -11.938   1.828  -5.333
ATOM   2514 HD11 LEU   161     -12.137   1.203  -6.203
ATOM   2515 HD12 LEU   161     -12.584   1.335  -4.607
ATOM   2516 HD13 LEU   161     -12.266   2.853  -5.508
ATOM   2517 CD2  LEU   161      -9.589   2.705  -5.701
ATOM   2518 HD21 LEU   161      -8.529   2.473  -5.597
ATOM   2519 HD22 LEU   161      -9.754   2.693  -6.778
ATOM   2520 HD23 LEU   161      -9.827   3.740  -5.456
ATOM   2521 C    LEU   161      -9.463   3.149  -1.287
ATOM   2522 O    LEU   161      -9.686   2.570  -0.255
ATOM   2523 N    PRO   162      -9.454   4.492  -1.349
ATOM   2524 CD   PRO   162      -9.155   5.362  -2.544
ATOM   2525 HD1  PRO   162     -10.105   5.472  -3.067
ATOM   2526 HD2  PRO   162      -8.336   4.988  -3.157
ATOM   2527 CG   PRO   162      -8.757   6.688  -1.924
ATOM   2528 HG1  PRO   162      -9.031   7.406  -2.697
ATOM   2529 HG2  PRO   162      -7.695   6.708  -1.679
ATOM   2530 CB   PRO   162      -9.613   6.792  -0.661
ATOM   2531 HB1  PRO   162     -10.553   7.253  -0.966
ATOM   2532 HB2  PRO   162      -9.089   7.479   0.003
ATOM   2533 CA   PRO   162      -9.652   5.327  -0.171
ATOM   2534 HA   PRO   162      -8.849   5.075   0.521
ATOM   2535 C    PRO   162     -11.006   5.042   0.581
ATOM   2536 O    PRO   162     -11.083   5.242   1.804
ATOM   2537 N    THR   163     -11.976   4.476  -0.105
ATOM   2538 H    THR   163     -11.697   4.137  -1.014
ATOM   2539 CA   THR   163     -13.257   3.944   0.524
ATOM   2540 HA   THR   163     -13.367   4.574   1.406
ATOM   2541 CB   THR   163     -14.516   4.326  -0.266
ATOM   2542 HB   THR   163     -15.371   3.716   0.025
ATOM   2543 CG2  THR   163     -14.827   5.791  -0.118
ATOM   2544 HG21 THR   163     -14.043   6.469  -0.453
ATOM   2545 HG22 THR   163     -15.691   6.024  -0.740
ATOM   2546 HG23 THR   163     -15.115   5.993   0.914
ATOM   2547 OG1  THR   163     -14.247   4.012  -1.615
ATOM   2548 HG1  THR   163     -13.698   4.693  -2.010
ATOM   2549 C    THR   163     -13.287   2.505   1.041
ATOM   2550 O    THR   163     -14.336   1.898   1.069
ATOM   2551 N    GLY   164     -12.198   1.881   1.277
ATOM   2552 H    GLY   164     -11.311   2.325   1.085
ATOM   2553 CA   GLY   164     -12.175   0.654   2.116
ATOM   2554 HA1  GLY   164     -12.944   0.664   2.888
ATOM   2555 HA2  GLY   164     -11.144   0.618   2.468
ATOM   2556 C    GLY   164     -12.440  -0.613   1.260
ATOM   2557 O    GLY   164     -12.173  -1.657   1.830
ATOM   2558 N    VAL   165     -12.775  -0.464  -0.047
ATOM   2559 H    VAL   165     -12.981   0.441  -0.445
ATOM   2560 CA   VAL   165     -13.076  -1.584  -0.943
ATOM   2561 HA   VAL   165     -13.244  -2.488  -0.357
ATOM   2562 CB   VAL   165     -14.408  -1.412  -1.716
ATOM   2563 HB   VAL   165     -14.615  -2.415  -2.090
ATOM   2564 CG1  VAL   165     -15.558  -1.170  -0.710
ATOM   2565 HG11 VAL   165     -15.536  -0.186  -0.242
ATOM   2566 HG12 VAL   165     -16.508  -1.210  -1.243
ATOM   2567 HG13 VAL   165     -15.539  -1.917   0.084
ATOM   2568 CG2  VAL   165     -14.389  -0.446  -2.896
ATOM   2569 HG21 VAL   165     -15.344  -0.587  -3.401
ATOM   2570 HG22 VAL   165     -14.311   0.603  -2.610
ATOM   2571 HG23 VAL   165     -13.597  -0.694  -3.601
ATOM   2572 C    VAL   165     -11.932  -1.878  -1.927
ATOM   2573 O    VAL   165     -11.224  -0.980  -2.373
ATOM   2574 N    HSE   166     -11.703  -3.169  -2.280
ATOM   2575 H    HSE   166     -12.340  -3.882  -1.954
ATOM   2576 CA   HSE   166     -10.447  -3.563  -2.924
ATOM   2577 HA   HSE   166      -9.633  -2.866  -2.725
ATOM   2578 CB   HSE   166     -10.044  -4.932  -2.320
ATOM   2579 HB1  HSE   166      -9.169  -5.302  -2.856
ATOM   2580 HB2  HSE   166     -10.857  -5.600  -2.603
ATOM   2581 CG   HSE   166      -9.926  -4.906  -0.817
ATOM   2582 ND1  HSE   166     -10.960  -5.142   0.030
ATOM   2583 CE1  HSE   166     -10.503  -4.810   1.203
ATOM   2584 HE1  HSE   166     -11.147  -4.885   2.067
ATOM   2585 NE2  HSE   166      -9.286  -4.355   1.206
ATOM   2586 HE2  HSE   166      -8.953  -3.689   1.889
ATOM   2587 CD2  HSE   166      -8.819  -4.507  -0.070
ATOM   2588 HD2  HSE   166      -7.866  -4.275  -0.523
ATOM   2589 C    HSE   166     -10.513  -3.600  -4.458
ATOM   2590 O    HSE   166     -11.570  -3.781  -5.115
ATOM   2591 N    ALA   167      -9.321  -3.505  -5.050
ATOM   2592 H    ALA   167      -8.481  -3.369  -4.506
ATOM   2593 CA   ALA   167      -9.111  -3.169  -6.471
ATOM   2594 HA   ALA   167      -9.941  -3.480  -7.106
ATOM   2595 CB   ALA   167      -9.006  -1.643  -6.521
ATOM   2596 HB1  ALA   167      -8.235  -1.274  -5.845
ATOM   2597 HB2  ALA   167      -8.816  -1.230  -7.512
ATOM   2598 HB3  ALA   167      -9.942  -1.267  -6.108
ATOM   2599 C    ALA   167      -7.921  -3.961  -6.918
ATOM   2600 O    ALA   167      -6.919  -4.170  -6.241
ATOM   2601 N    GLY   168      -7.947  -4.424  -8.149
ATOM   2602 H    GLY   168      -8.597  -3.970  -8.775
ATOM   2603 CA   GLY   168      -6.897  -5.305  -8.717
ATOM   2604 HA1  GLY   168      -7.071  -6.235  -8.176
ATOM   2605 HA2  GLY   168      -5.879  -4.965  -8.528
ATOM   2606 C    GLY   168      -7.109  -5.536 -10.187
ATOM   2607 O    GLY   168      -7.826  -4.798 -10.841
ATOM   2608 N    THR   169      -6.394  -6.575 -10.706
ATOM   2609 H    THR   169      -5.879  -7.164 -10.066
ATOM   2610 CA   THR   169      -6.171  -6.797 -12.146
ATOM   2611 HA   THR   169      -6.818  -6.167 -12.757
ATOM   2612 CB   THR   169      -4.680  -6.462 -12.500
ATOM   2613 HB   THR   169      -4.604  -6.527 -13.586
ATOM   2614 CG2  THR   169      -4.084  -5.135 -12.119
ATOM   2615 HG21 THR   169      -4.575  -4.351 -12.695
ATOM   2616 HG22 THR   169      -4.354  -4.783 -11.123
ATOM   2617 HG23 THR   169      -3.023  -5.241 -12.347
ATOM   2618 OG1  THR   169      -3.865  -7.476 -11.997
ATOM   2619 HG1  THR   169      -3.784  -8.199 -12.623
ATOM   2620 C    THR   169      -6.472  -8.239 -12.381
ATOM   2621 O    THR   169      -6.613  -9.035 -11.500
ATOM   2622 N    ASP   170      -6.577  -8.632 -13.674
ATOM   2623 H    ASP   170      -6.517  -7.925 -14.392
ATOM   2624 CA   ASP   170      -6.269  -9.991 -14.080
ATOM   2625 HA   ASP   170      -6.766 -10.565 -13.298
ATOM   2626 CB   ASP   170      -6.970 -10.396 -15.426
ATOM   2627 HB1  ASP   170      -8.047 -10.417 -15.258
ATOM   2628 HB2  ASP   170      -6.702 -11.417 -15.697
ATOM   2629 CG   ASP   170      -6.708  -9.441 -16.551
ATOM   2630 OD1  ASP   170      -5.541  -9.000 -16.730
ATOM   2631 OD2  ASP   170      -7.640  -9.113 -17.378
ATOM   2632 C    ASP   170      -4.725 -10.325 -14.059
ATOM   2633 O    ASP   170      -3.998  -9.331 -14.015
ATOM   2634 N    LEU   171      -4.239 -11.600 -14.111
ATOM   2635 H    LEU   171      -4.918 -12.338 -13.989
ATOM   2636 CA   LEU   171      -2.807 -11.964 -14.223
ATOM   2637 HA   LEU   171      -2.229 -11.341 -13.541
ATOM   2638 CB   LEU   171      -2.538 -13.459 -13.948
ATOM   2639 HB1  LEU   171      -1.585 -13.783 -14.365
ATOM   2640 HB2  LEU   171      -3.274 -14.030 -14.515
ATOM   2641 CG   LEU   171      -2.592 -13.777 -12.429
ATOM   2642 HG   LEU   171      -2.669 -14.865 -12.407
ATOM   2643 CD1  LEU   171      -1.301 -13.382 -11.682
ATOM   2644 HD11 LEU   171      -1.382 -13.992 -10.782
ATOM   2645 HD12 LEU   171      -0.460 -13.660 -12.317
ATOM   2646 HD13 LEU   171      -1.216 -12.312 -11.492
ATOM   2647 CD2  LEU   171      -3.739 -13.229 -11.601
ATOM   2648 HD21 LEU   171      -3.708 -13.731 -10.634
ATOM   2649 HD22 LEU   171      -3.762 -12.144 -11.508
ATOM   2650 HD23 LEU   171      -4.740 -13.518 -11.920
ATOM   2651 C    LEU   171      -2.254 -11.501 -15.529
ATOM   2652 O    LEU   171      -1.058 -11.341 -15.622
ATOM   2653 N    GLU   172      -3.112 -11.359 -16.561
ATOM   2654 H    GLU   172      -4.079 -11.578 -16.373
ATOM   2655 CA   GLU   172      -2.666 -10.676 -17.799
ATOM   2656 HA   GLU   172      -1.686 -11.036 -18.112
ATOM   2657 CB   GLU   172      -3.668 -10.896 -18.979
ATOM   2658 HB1  GLU   172      -3.489 -10.169 -19.770
ATOM   2659 HB2  GLU   172      -4.668 -10.688 -18.596
ATOM   2660 CG   GLU   172      -3.559 -12.353 -19.492
ATOM   2661 HG1  GLU   172      -4.438 -12.686 -20.043
ATOM   2662 HG2  GLU   172      -3.435 -13.038 -18.653
ATOM   2663 CD   GLU   172      -2.390 -12.633 -20.368
ATOM   2664 OE1  GLU   172      -1.336 -13.144 -19.939
ATOM   2665 OE2  GLU   172      -2.558 -12.180 -21.515
ATOM   2666 C    GLU   172      -2.415  -9.176 -17.636
ATOM   2667 O    GLU   172      -1.969  -8.499 -18.598
ATOM   2668 N    GLY   173      -2.587  -8.663 -16.443
ATOM   2669 H    GLY   173      -3.147  -9.222 -15.815
ATOM   2670 CA   GLY   173      -2.124  -7.419 -15.906
ATOM   2671 HA1  GLY   173      -1.219  -7.149 -16.451
ATOM   2672 HA2  GLY   173      -1.792  -7.463 -14.868
ATOM   2673 C    GLY   173      -3.145  -6.196 -15.981
ATOM   2674 O    GLY   173      -2.786  -5.028 -15.627
ATOM   2675 N    ASN   174      -4.365  -6.404 -16.501
ATOM   2676 H    ASN   174      -4.746  -7.322 -16.678
ATOM   2677 CA   ASN   174      -5.232  -5.296 -16.817
ATOM   2678 HA   ASN   174      -4.646  -4.422 -17.101
ATOM   2679 CB   ASN   174      -6.072  -5.745 -18.043
ATOM   2680 HB1  ASN   174      -6.763  -4.935 -18.276
ATOM   2681 HB2  ASN   174      -6.567  -6.652 -17.697
ATOM   2682 CG   ASN   174      -5.167  -6.073 -19.204
ATOM   2683 OD1  ASN   174      -4.684  -5.156 -19.920
ATOM   2684 ND2  ASN   174      -4.915  -7.355 -19.395
ATOM   2685 HD21 ASN   174      -5.381  -7.971 -18.745
ATOM   2686 HD22 ASN   174      -4.315  -7.634 -20.159
ATOM   2687 C    ASN   174      -6.147  -4.927 -15.571
ATOM   2688 O    ASN   174      -6.986  -5.792 -15.187
ATOM   2689 N    PHE   175      -6.052  -3.711 -15.033
ATOM   2690 H    PHE   175      -5.594  -2.918 -15.459
ATOM   2691 CA   PHE   175      -6.984  -3.345 -13.940
ATOM   2692 HA   PHE   175      -6.839  -3.983 -13.069
ATOM   2693 CB   PHE   175      -6.828  -1.821 -13.523
ATOM   2694 HB1  PHE   175      -7.841  -1.423 -13.449
ATOM   2695 HB2  PHE   175      -6.391  -1.257 -14.347
ATOM   2696 CG   PHE   175      -6.030  -1.522 -12.318
ATOM   2697 CD1  PHE   175      -6.621  -1.688 -11.037
ATOM   2698 HD1  PHE   175      -7.654  -1.994 -10.962
ATOM   2699 CE1  PHE   175      -5.914  -1.429  -9.856
ATOM   2700 HE1  PHE   175      -6.241  -1.743  -8.876
ATOM   2701 CZ   PHE   175      -4.519  -1.073  -9.977
ATOM   2702 HZ   PHE   175      -4.008  -0.690  -9.105
ATOM   2703 CE2  PHE   175      -3.952  -0.858 -11.234
ATOM   2704 HE2  PHE   175      -2.970  -0.410 -11.265
ATOM   2705 CD2  PHE   175      -4.659  -1.184 -12.404
ATOM   2706 HD2  PHE   175      -4.219  -1.142 -13.389
ATOM   2707 C    PHE   175      -8.516  -3.635 -14.255
ATOM   2708 O    PHE   175      -8.982  -3.228 -15.337
ATOM   2709 N    TYR   176      -9.225  -4.151 -13.244
ATOM   2710 H    TYR   176      -8.778  -4.404 -12.374
ATOM   2711 CA   TYR   176     -10.679  -4.139 -13.312
ATOM   2712 HA   TYR   176     -11.044  -4.360 -14.314
ATOM   2713 CB   TYR   176     -11.301  -5.185 -12.371
ATOM   2714 HB1  TYR   176     -12.380  -5.068 -12.267
ATOM   2715 HB2  TYR   176     -10.882  -5.081 -11.371
ATOM   2716 CG   TYR   176     -11.001  -6.610 -12.804
ATOM   2717 CD1  TYR   176     -11.792  -7.238 -13.778
ATOM   2718 HD1  TYR   176     -12.601  -6.680 -14.226
ATOM   2719 CE1  TYR   176     -11.576  -8.576 -14.131
ATOM   2720 HE1  TYR   176     -12.218  -9.050 -14.858
ATOM   2721 CZ   TYR   176     -10.566  -9.328 -13.546
ATOM   2722 OH   TYR   176     -10.450 -10.603 -13.910
ATOM   2723 HH   TYR   176      -9.868 -10.981 -13.247
ATOM   2724 CE2  TYR   176      -9.783  -8.653 -12.538
ATOM   2725 HE2  TYR   176      -9.069  -9.270 -12.011
ATOM   2726 CD2  TYR   176      -9.942  -7.318 -12.183
ATOM   2727 HD2  TYR   176      -9.231  -6.858 -11.513
ATOM   2728 C    TYR   176     -11.125  -2.714 -12.933
ATOM   2729 O    TYR   176     -10.516  -2.045 -12.076
ATOM   2730 N    GLY   177     -12.133  -2.223 -13.665
ATOM   2731 H    GLY   177     -12.567  -2.804 -14.368
ATOM   2732 CA   GLY   177     -12.492  -0.825 -13.471
ATOM   2733 HA1  GLY   177     -12.781  -0.708 -12.427
ATOM   2734 HA2  GLY   177     -13.349  -0.641 -14.120
ATOM   2735 C    GLY   177     -11.363   0.212 -13.837
ATOM   2736 O    GLY   177     -10.242  -0.166 -14.093
ATOM   2737 N    PRO   178     -11.718   1.493 -13.908
ATOM   2738 CD   PRO   178     -13.021   2.034 -13.451
ATOM   2739 HD1  PRO   178     -13.083   1.863 -12.376
ATOM   2740 HD2  PRO   178     -13.871   1.534 -13.915
ATOM   2741 CG   PRO   178     -12.922   3.544 -13.714
ATOM   2742 HG1  PRO   178     -12.488   3.998 -12.823
ATOM   2743 HG2  PRO   178     -13.842   4.087 -13.929
ATOM   2744 CB   PRO   178     -11.908   3.590 -14.836
ATOM   2745 HB1  PRO   178     -11.455   4.570 -14.981
ATOM   2746 HB2  PRO   178     -12.225   3.152 -15.783
ATOM   2747 CA   PRO   178     -10.837   2.618 -14.382
ATOM   2748 HA   PRO   178     -10.264   2.430 -15.290
ATOM   2749 C    PRO   178      -9.753   3.084 -13.302
ATOM   2750 O    PRO   178      -9.557   4.335 -13.056
ATOM   2751 N    PHE   179      -9.166   2.109 -12.548
ATOM   2752 H    PHE   179      -9.318   1.163 -12.869
ATOM   2753 CA   PHE   179      -8.284   2.329 -11.459
ATOM   2754 HA   PHE   179      -8.375   3.359 -11.117
ATOM   2755 CB   PHE   179      -8.646   1.340 -10.283
ATOM   2756 HB1  PHE   179      -8.022   1.693  -9.462
ATOM   2757 HB2  PHE   179      -8.462   0.319 -10.616
ATOM   2758 CG   PHE   179     -10.102   1.431  -9.795
ATOM   2759 CD1  PHE   179     -10.779   2.669  -9.603
ATOM   2760 HD1  PHE   179     -10.256   3.596  -9.788
ATOM   2761 CE1  PHE   179     -12.138   2.692  -9.273
ATOM   2762 HE1  PHE   179     -12.659   3.637  -9.241
ATOM   2763 CZ   PHE   179     -12.774   1.473  -8.908
ATOM   2764 HZ   PHE   179     -13.811   1.489  -8.608
ATOM   2765 CE2  PHE   179     -12.114   0.262  -8.932
ATOM   2766 HE2  PHE   179     -12.643  -0.634  -8.642
ATOM   2767 CD2  PHE   179     -10.785   0.227  -9.411
ATOM   2768 HD2  PHE   179     -10.201  -0.673  -9.534
ATOM   2769 C    PHE   179      -6.738   2.201 -11.847
ATOM   2770 O    PHE   179      -6.356   1.544 -12.797
ATOM   2771 N    VAL   180      -5.868   2.831 -11.059
ATOM   2772 H    VAL   180      -6.306   3.428 -10.373
ATOM   2773 CA   VAL   180      -4.427   3.073 -11.277
ATOM   2774 HA   VAL   180      -3.972   2.376 -11.981
ATOM   2775 CB   VAL   180      -4.157   4.412 -12.047
ATOM   2776 HB   VAL   180      -3.074   4.517 -11.975
ATOM   2777 CG1  VAL   180      -4.516   4.389 -13.547
ATOM   2778 HG11 VAL   180      -3.862   3.619 -13.956
ATOM   2779 HG12 VAL   180      -5.528   4.028 -13.730
ATOM   2780 HG13 VAL   180      -4.331   5.396 -13.920
ATOM   2781 CG2  VAL   180      -4.867   5.611 -11.336
ATOM   2782 HG21 VAL   180      -4.742   6.561 -11.856
ATOM   2783 HG22 VAL   180      -5.940   5.449 -11.445
ATOM   2784 HG23 VAL   180      -4.509   5.794 -10.324
ATOM   2785 C    VAL   180      -3.456   3.076 -10.028
ATOM   2786 O    VAL   180      -3.805   3.439  -8.918
ATOM   2787 N    ASP   181      -2.240   2.594 -10.223
ATOM   2788 H    ASP   181      -1.961   2.488 -11.189
ATOM   2789 CA   ASP   181      -1.199   2.441  -9.214
ATOM   2790 HA   ASP   181      -1.646   2.103  -8.279
ATOM   2791 CB   ASP   181      -0.359   1.209  -9.609
ATOM   2792 HB1  ASP   181      -1.075   0.392  -9.519
ATOM   2793 HB2  ASP   181       0.415   1.127  -8.845
ATOM   2794 CG   ASP   181       0.222   1.142 -11.009
ATOM   2795 OD1  ASP   181       0.181   2.074 -11.801
ATOM   2796 OD2  ASP   181       0.878   0.152 -11.222
ATOM   2797 C    ASP   181      -0.445   3.730  -8.784
ATOM   2798 O    ASP   181       0.759   3.816  -8.924
ATOM   2799 N    ARG   182      -1.247   4.718  -8.270
ATOM   2800 H    ARG   182      -2.239   4.641  -8.441
ATOM   2801 CA   ARG   182      -0.748   6.000  -7.786
ATOM   2802 HA   ARG   182       0.129   5.844  -7.157
ATOM   2803 CB   ARG   182      -0.354   6.942  -8.929
ATOM   2804 HB1  ARG   182       0.491   6.529  -9.479
ATOM   2805 HB2  ARG   182      -0.160   7.927  -8.504
ATOM   2806 CG   ARG   182      -1.461   7.200  -9.994
ATOM   2807 HG1  ARG   182      -2.367   7.611  -9.549
ATOM   2808 HG2  ARG   182      -1.749   6.209 -10.345
ATOM   2809 CD   ARG   182      -0.998   8.001 -11.219
ATOM   2810 HD1  ARG   182      -0.541   8.919 -10.850
ATOM   2811 HD2  ARG   182      -1.825   8.361 -11.832
ATOM   2812 NE   ARG   182      -0.062   7.259 -12.049
ATOM   2813 HE   ARG   182      -0.205   6.261 -12.123
ATOM   2814 CZ   ARG   182       0.861   7.710 -12.845
ATOM   2815 NH1  ARG   182       1.247   8.950 -12.940
ATOM   2816 HH11 ARG   182       0.585   9.631 -12.595
ATOM   2817 HH12 ARG   182       1.821   9.188 -13.736
ATOM   2818 NH2  ARG   182       1.382   6.834 -13.612
ATOM   2819 HH21 ARG   182       0.912   5.941 -13.581
ATOM   2820 HH22 ARG   182       2.168   7.035 -14.213
ATOM   2821 C    ARG   182      -1.749   6.626  -6.841
ATOM   2822 O    ARG   182      -2.979   6.432  -6.880
ATOM   2823 N    GLN   183      -1.274   7.507  -5.983
ATOM   2824 H    GLN   183      -0.272   7.542  -5.867
ATOM   2825 CA   GLN   183      -2.113   8.278  -4.989
ATOM   2826 HA   GLN   183      -2.839   7.519  -4.696
ATOM   2827 CB   GLN   183      -1.363   8.627  -3.662
ATOM   2828 HB1  GLN   183      -2.116   9.077  -3.016
ATOM   2829 HB2  GLN   183      -0.703   9.422  -4.009
ATOM   2830 CG   GLN   183      -0.617   7.455  -2.935
ATOM   2831 HG1  GLN   183       0.141   7.777  -2.221
ATOM   2832 HG2  GLN   183      -0.106   6.813  -3.652
ATOM   2833 CD   GLN   183      -1.533   6.572  -2.095
ATOM   2834 OE1  GLN   183      -2.689   6.334  -2.410
ATOM   2835 NE2  GLN   183      -1.043   6.024  -0.997
ATOM   2836 HE21 GLN   183      -0.038   5.948  -0.937
ATOM   2837 HE22 GLN   183      -1.651   5.583  -0.321
ATOM   2838 C    GLN   183      -3.056   9.421  -5.623
ATOM   2839 O    GLN   183      -3.305  10.478  -4.982
ATOM   2840 N    THR   184      -3.460   9.263  -6.874
ATOM   2841 H    THR   184      -3.325   8.372  -7.330
ATOM   2842 CA   THR   184      -4.623   9.961  -7.282
ATOM   2843 HA   THR   184      -4.532  11.045  -7.206
ATOM   2844 CB   THR   184      -4.898   9.765  -8.799
ATOM   2845 HB   THR   184      -5.947   9.968  -9.013
ATOM   2846 CG2  THR   184      -4.105  10.649  -9.745
ATOM   2847 HG21 THR   184      -4.098  10.139 -10.709
ATOM   2848 HG22 THR   184      -4.575  11.623  -9.880
ATOM   2849 HG23 THR   184      -3.050  10.782  -9.503
ATOM   2850 OG1  THR   184      -4.689   8.429  -9.169
ATOM   2851 HG1  THR   184      -5.286   8.205  -9.887
ATOM   2852 C    THR   184      -5.898   9.494  -6.427
ATOM   2853 O    THR   184      -6.030   8.313  -6.078
ATOM   2854 N    ALA   185      -6.861  10.425  -6.176
ATOM   2855 H    ALA   185      -6.824  11.363  -6.551
ATOM   2856 CA   ALA   185      -8.159  10.011  -5.663
ATOM   2857 HA   ALA   185      -8.135   9.280  -4.855
ATOM   2858 CB   ALA   185      -8.957  11.178  -5.020
ATOM   2859 HB1  ALA   185      -9.806  10.855  -4.418
ATOM   2860 HB2  ALA   185      -8.305  11.640  -4.278
ATOM   2861 HB3  ALA   185      -9.221  11.968  -5.723
ATOM   2862 C    ALA   185      -9.019   9.352  -6.736
ATOM   2863 O    ALA   185      -9.055   9.742  -7.886
ATOM   2864 N    GLN   186      -9.611   8.263  -6.303
ATOM   2865 H    GLN   186      -9.344   8.035  -5.355
ATOM   2866 CA   GLN   186     -10.313   7.201  -7.072
ATOM   2867 HA   GLN   186     -10.585   7.571  -8.061
ATOM   2868 CB   GLN   186      -9.306   6.098  -7.347
ATOM   2869 HB1  GLN   186      -9.876   5.330  -7.870
ATOM   2870 HB2  GLN   186      -9.060   5.625  -6.397
ATOM   2871 CG   GLN   186      -8.120   6.477  -8.182
ATOM   2872 HG1  GLN   186      -7.544   7.252  -7.676
ATOM   2873 HG2  GLN   186      -8.344   6.909  -9.157
ATOM   2874 CD   GLN   186      -7.117   5.346  -8.339
ATOM   2875 OE1  GLN   186      -7.304   4.403  -9.011
ATOM   2876 NE2  GLN   186      -5.973   5.491  -7.744
ATOM   2877 HE21 GLN   186      -5.764   6.434  -7.450
ATOM   2878 HE22 GLN   186      -5.304   4.739  -7.829
ATOM   2879 C    GLN   186     -11.532   6.687  -6.293
ATOM   2880 O    GLN   186     -11.360   6.188  -5.184
ATOM   2881 N    ALA   187     -12.705   6.708  -6.921
ATOM   2882 H    ALA   187     -12.746   7.147  -7.829
ATOM   2883 CA   ALA   187     -14.005   6.238  -6.295
ATOM   2884 HA   ALA   187     -13.839   5.795  -5.313
ATOM   2885 CB   ALA   187     -14.851   7.506  -6.134
ATOM   2886 HB1  ALA   187     -15.887   7.199  -5.994
ATOM   2887 HB2  ALA   187     -14.425   8.152  -5.366
ATOM   2888 HB3  ALA   187     -14.760   8.123  -7.028
ATOM   2889 C    ALA   187     -14.775   5.224  -7.223
ATOM   2890 O    ALA   187     -14.453   5.068  -8.422
ATOM   2891 N    ALA   188     -15.753   4.524  -6.619
ATOM   2892 H    ALA   188     -15.899   4.630  -5.625
ATOM   2893 CA   ALA   188     -16.492   3.517  -7.374
ATOM   2894 HA   ALA   188     -16.027   3.272  -8.329
ATOM   2895 CB   ALA   188     -16.508   2.205  -6.508
ATOM   2896 HB1  ALA   188     -16.781   1.310  -7.067
ATOM   2897 HB2  ALA   188     -15.458   2.005  -6.294
ATOM   2898 HB3  ALA   188     -17.116   2.442  -5.635
ATOM   2899 C    ALA   188     -17.883   4.042  -7.720
ATOM   2900 O    ALA   188     -18.366   4.925  -7.027
ATOM   2901 N    GLY   189     -18.592   3.382  -8.670
ATOM   2902 H    GLY   189     -18.054   2.751  -9.248
ATOM   2903 CA   GLY   189     -20.034   3.426  -8.746
ATOM   2904 HA1  GLY   189     -20.387   3.085  -9.720
ATOM   2905 HA2  GLY   189     -20.313   4.478  -8.802
ATOM   2906 C    GLY   189     -20.779   2.760  -7.644
ATOM   2907 O    GLY   189     -20.194   2.325  -6.607
ATOM   2908 N    THR   190     -22.047   2.538  -7.873
ATOM   2909 H    THR   190     -22.512   2.951  -8.669
ATOM   2910 CA   THR   190     -22.922   1.786  -6.977
ATOM   2911 HA   THR   190     -22.629   1.832  -5.928
ATOM   2912 CB   THR   190     -24.357   2.301  -7.030
ATOM   2913 HB   THR   190     -24.983   1.532  -6.578
ATOM   2914 CG2  THR   190     -24.554   3.571  -6.207
ATOM   2915 HG21 THR   190     -25.557   3.960  -6.380
ATOM   2916 HG22 THR   190     -24.418   3.294  -5.162
ATOM   2917 HG23 THR   190     -23.897   4.392  -6.497
ATOM   2918 OG1  THR   190     -24.726   2.446  -8.392
ATOM   2919 HG1  THR   190     -25.664   2.647  -8.412
ATOM   2920 C    THR   190     -22.952   0.254  -7.261
ATOM   2921 O    THR   190     -22.771  -0.168  -8.424
ATOM   2922 N    ASP   191     -23.216  -0.523  -6.171
ATOM   2923 H    ASP   191     -23.361  -0.089  -5.271
ATOM   2924 CA   ASP   191     -23.221  -2.028  -6.221
ATOM   2925 HA   ASP   191     -23.312  -2.411  -7.238
ATOM   2926 CB   ASP   191     -21.819  -2.531  -5.814
ATOM   2927 HB1  ASP   191     -21.023  -1.848  -6.113
ATOM   2928 HB2  ASP   191     -21.657  -3.455  -6.370
ATOM   2929 CG   ASP   191     -21.557  -2.869  -4.338
ATOM   2930 OD1  ASP   191     -21.906  -3.988  -3.889
ATOM   2931 OD2  ASP   191     -20.976  -1.986  -3.640
ATOM   2932 C    ASP   191     -24.273  -2.644  -5.319
ATOM   2933 OT1  ASP   191     -24.863  -3.660  -5.673
ATOM   2934 OT2  ASP   191     -24.696  -2.052  -4.268
ATOM   2935 O    TIP   192      -9.051 -15.697   6.253
ATOM   2936 H1   TIP   192      -8.530 -16.114   6.939
ATOM   2937 H2   TIP   192      -9.338 -16.421   5.696
ATOM   2938 O    TIP   193     -12.655 -21.933  14.659
ATOM   2939 H1   TIP   193     -12.235 -21.540  15.424
ATOM   2940 H2   TIP   193     -12.985 -21.188  14.157
ATOM   2941 O    TIP   194      16.733 -25.130   3.282
ATOM   2942 H1   TIP   194      16.187 -24.364   3.105
ATOM   2943 H2   TIP   194      16.698 -25.642   2.475
ATOM   2944 O    TIP   195      -4.180  -2.466   0.134
ATOM   2945 H1   TIP   195      -4.749  -2.667   0.876
ATOM   2946 H2   TIP   195      -3.548  -1.836   0.478
ATOM   2947 O    TIP   196      21.052  -7.905  -0.520
ATOM   2948 H1   TIP   196      20.454  -7.199  -0.762
ATOM   2949 H2   TIP   196      21.061  -8.485  -1.281
ATOM   2950 O    TIP   197       7.958 -12.980   5.263
ATOM   2951 H1   TIP   197       8.779 -13.158   4.805
ATOM   2952 H2   TIP   197       7.440 -12.469   4.641
ATOM   2953 O    TIP   198      30.738 -15.308   7.481
ATOM   2954 H1   TIP   198      30.129 -15.520   6.773
ATOM   2955 H2   TIP   198      31.047 -16.157   7.795
ATOM   2956 O    TIP   199      -3.682 -17.262  11.561
ATOM   2957 H1   TIP   199      -3.382 -17.933  10.948
ATOM   2958 H2   TIP   199      -4.612 -17.156  11.365
ATOM   2959 O    TIP   200      -8.624 -24.564   1.389
ATOM   2960 H1   TIP   200      -9.532 -24.866   1.365
ATOM   2961 H2   TIP   200      -8.106 -25.344   1.192
ATOM   2962 O    TIP   201      -0.222   2.209   7.320
ATOM   2963 H1   TIP   201      -0.039   2.569   6.453
ATOM   2964 H2   TIP   201      -1.176   2.245   7.399
ATOM   2965 O    TIP   202      -4.865   5.634  -5.185
ATOM   2966 H1   TIP   202      -4.114   5.839  -5.742
ATOM   2967 H2   TIP   202      -5.587   5.492  -5.797
ATOM   2968 O    TIP   203     -20.515 -20.193 -15.425
ATOM   2969 H1   TIP   203     -20.848 -20.304 -14.535
ATOM   2970 H2   TIP   203     -21.082 -20.745 -15.964
ATOM   2971 O    TIP   204      25.777  -3.748  -5.534
ATOM   2972 H1   TIP   204      25.888  -4.220  -4.708
ATOM   2973 H2   TIP   204      26.660  -3.687  -5.897
ATOM   2974 O    TIP   205     -18.325 -23.653  -8.144
ATOM   2975 H1   TIP   205     -18.666 -24.457  -8.536
ATOM   2976 H2   TIP   205     -17.841 -23.948  -7.373
ATOM   2977 O    TIP   206     -18.833 -25.550 -10.249
ATOM   2978 H1   TIP   206     -18.987 -25.114 -11.087
ATOM   2979 H2   TIP   206     -17.884 -25.660 -10.205
ATOM   2980 O    TIP   207       1.920  -5.557 -21.204
ATOM   2981 H1   TIP   207       2.815  -5.705 -21.509
ATOM   2982 H2   TIP   207       1.626  -4.785 -21.687
ATOM   2983 O    TIP   208     -19.807  -2.115   7.526
ATOM   2984 H1   TIP   208     -20.659  -1.992   7.943
ATOM   2985 H2   TIP   208     -19.691  -1.335   6.983
ATOM   2986 O    TIP   209      15.088 -17.690   6.542
ATOM   2987 H1   TIP   209      14.540 -17.302   5.860
ATOM   2988 H2   TIP   209      14.683 -18.538   6.722
ATOM   2989 O    TIP   210     -16.835  -3.602  -3.338
ATOM   2990 H1   TIP   210     -16.805  -3.047  -4.117
ATOM   2991 H2   TIP   210     -15.918  -3.795  -3.145
ATOM   2992 O    TIP   211      -6.468 -29.470  -2.498
ATOM   2993 H1   TIP   211      -5.568 -29.592  -2.196
ATOM   2994 H2   TIP   211      -6.380 -29.195  -3.410
ATOM   2995 O    TIP   212      -8.898  -3.522   5.114
ATOM   2996 H1   TIP   212      -8.400  -4.338   5.065
ATOM   2997 H2   TIP   212      -8.517  -2.967   4.434
ATOM   2998 O    TIP   213     -10.931  -7.259   6.215
ATOM   2999 H1   TIP   213     -11.688  -7.844   6.217
ATOM   3000 H2   TIP   213     -11.294  -6.396   6.016
ATOM   3001 O    TIP   214     -19.151   7.646  -7.365
ATOM   3002 H1   TIP   214     -19.012   8.075  -6.521
ATOM   3003 H2   TIP   214     -18.994   6.718  -7.192
ATOM   3004 O    TIP   215     -20.557   5.118  -5.577
ATOM   3005 H1   TIP   215     -20.659   4.457  -4.892
ATOM   3006 H2   TIP   215     -19.783   4.840  -6.065
ATOM   3007 O    TIP   216       0.741  -0.365   4.884
ATOM   3008 H1   TIP   216       1.274  -0.180   4.111
ATOM   3009 H2   TIP   216       1.371  -0.635   5.552
ATOM   3010 O    TIP   217     -14.246  -5.438   1.872
ATOM   3011 H1   TIP   217     -13.832  -6.275   2.081
ATOM   3012 H2   TIP   217     -13.515  -4.837   1.729
ATOM   3013 O    TIP   218     -15.870 -21.826   0.221
ATOM   3014 H1   TIP   218     -16.468 -21.404   0.837
ATOM   3015 H2   TIP   218     -16.094 -22.756   0.266
ATOM   3016 O    TIP   219       8.665   5.880   3.485
ATOM   3017 H1   TIP   219       9.521   6.305   3.433
ATOM   3018 H2   TIP   219       8.376   6.029   4.385
ATOM   3019 O    TIP   220     -13.780 -18.628 -14.464
ATOM   3020 H1   TIP   220     -13.359 -19.477 -14.325
ATOM   3021 H2   TIP   220     -13.863 -18.554 -15.415
ATOM   3022 O    TIP   221      13.755   4.447  -8.802
ATOM   3023 H1   TIP   221      13.426   4.257  -7.923
ATOM   3024 H2   TIP   221      13.841   5.400  -8.826
ATOM   3025 O    TIP   222     -16.045 -30.875  -7.908
ATOM   3026 H1   TIP   222     -16.020 -29.937  -7.719
ATOM   3027 H2   TIP   222     -15.312 -31.021  -8.505
ATOM   3028 O    TIP   223       1.586 -11.673  -6.233
ATOM   3029 H1   TIP   223       2.208 -11.328  -5.593
ATOM   3030 H2   TIP   223       0.806 -11.886  -5.720
ATOM   3031 O    TIP   224     -16.255 -20.106  -7.841
ATOM   3032 H1   TIP   224     -16.696 -20.730  -8.416
ATOM   3033 H2   TIP   224     -15.588 -19.699  -8.394
ATOM   3034 O    TIP   225      21.257 -11.576  -7.688
ATOM   3035 H1   TIP   225      21.475 -11.092  -8.484
ATOM   3036 H2   TIP   225      21.998 -12.167  -7.555
ATOM   3037 O    TIP   226       7.194 -24.064  -4.217
ATOM   3038 H1   TIP   226       6.333 -23.649  -4.174
ATOM   3039 H2   TIP   226       7.462 -23.968  -5.131
ATOM   3040 O    TIP   227      -5.299   4.605 -16.979
ATOM   3041 H1   TIP   227      -4.793   5.392 -16.777
ATOM   3042 H2   TIP   227      -6.199   4.830 -16.743
ATOM   3043 O    TIP   228       9.457 -18.977 -18.685
ATOM   3044 H1   TIP   228       9.565 -19.315 -17.796
ATOM   3045 H2   TIP   228      10.208 -19.323 -19.167
ATOM   3046 O    TIP   229       3.627  -7.661   2.628
ATOM   3047 H1   TIP   229       2.824  -8.173   2.533
ATOM   3048 H2   TIP   229       3.377  -6.772   2.376
ATOM   3049 O    TIP   230       4.273  30.400  -5.074
ATOM   3050 H1   TIP   230       3.752  31.198  -5.162
ATOM   3051 H2   TIP   230       3.738  29.718  -5.478
ATOM   3052 O    TIP   231      22.374 -22.526  -9.079
ATOM   3053 H1   TIP   231      22.958 -22.719  -8.346
ATOM   3054 H2   TIP   231      22.768 -21.766  -9.507
ATOM   3055 O    TIP   232       3.750 -26.061   3.201
ATOM   3056 H1   TIP   232       3.989 -26.400   2.339
ATOM   3057 H2   TIP   232       2.816 -26.254   3.285
ATOM   3058 O    TIP   233      -8.854  -0.090  12.596
ATOM   3059 H1   TIP   233      -8.203  -0.695  12.240
ATOM   3060 H2   TIP   233      -8.339   0.590  13.029
ATOM   3061 O    TIP   234      -1.365   4.607   1.704
ATOM   3062 H1   TIP   234      -0.714   4.008   2.068
ATOM   3063 H2   TIP   234      -2.194   4.326   2.092
ATOM   3064 O    TIP   235     -10.539  -3.572   7.292
ATOM   3065 H1   TIP   235      -9.929  -3.614   6.556
ATOM   3066 H2   TIP   235     -11.254  -4.159   7.046
ATOM   3067 O    TIP   236     -15.396  15.220  -4.112
ATOM   3068 H1   TIP   236     -15.375  14.266  -4.183
ATOM   3069 H2   TIP   236     -16.253  15.469  -4.458
ATOM   3070 O    TIP   237      -5.373  -9.948   5.545
ATOM   3071 H1   TIP   237      -6.162 -10.146   6.049
ATOM   3072 H2   TIP   237      -4.821 -10.723   5.648
ATOM   3073 O    TIP   238       2.416   1.062   3.262
ATOM   3074 H1   TIP   238       2.508   1.785   3.883
ATOM   3075 H2   TIP   238       3.308   0.740   3.134
ATOM   3076 O    TIP   239     -13.064 -19.704  -1.353
ATOM   3077 H1   TIP   239     -13.016 -20.492  -0.813
ATOM   3078 H2   TIP   239     -12.162 -19.386  -1.394
ATOM   3079 O    TIP   240     -19.484  -9.236  -2.468
ATOM   3080 H1   TIP   240     -20.162  -9.302  -3.140
ATOM   3081 H2   TIP   240     -19.793  -8.546  -1.882
ATOM   3082 O    TIP   241     -13.643  30.317  -3.295
ATOM   3083 H1   TIP   241     -14.258  30.250  -4.025
ATOM   3084 H2   TIP   241     -13.461  31.254  -3.219
ATOM   3085 O    TIP   242       5.530  -8.416   9.710
ATOM   3086 H1   TIP   242       5.692  -7.781   9.013
ATOM   3087 H2   TIP   242       6.089  -9.161   9.491
ATOM   3088 O    TIP   243      -3.711  28.624  -6.320
ATOM   3089 H1   TIP   243      -4.060  28.559  -7.209
ATOM   3090 H2   TIP   243      -4.469  28.481  -5.753
ATOM   3091 O    TIP   244      20.000   7.379 -20.660
ATOM   3092 H1   TIP   244      19.077   7.293 -20.896
ATOM   3093 H2   TIP   244      20.100   6.836 -19.878
ATOM   3094 O    TIP   245     -15.712  -1.188   5.264
ATOM   3095 H1   TIP   245     -16.497  -1.514   5.705
ATOM   3096 H2   TIP   245     -14.984  -1.556   5.765
ATOM   3097 O    TIP   246      -8.434   5.602  11.057
ATOM   3098 H1   TIP   246      -7.576   5.875  11.383
ATOM   3099 H2   TIP   246      -8.247   4.861  10.480
ATOM   3100 O    TIP   247      15.533   6.416  -5.162
ATOM   3101 H1   TIP   247      15.816   6.905  -4.390
ATOM   3102 H2   TIP   247      14.578   6.421  -5.115
ATOM   3103 O    TIP   248       4.006 -20.857   5.042
ATOM   3104 H1   TIP   248       3.312 -21.490   4.861
ATOM   3105 H2   TIP   248       4.322 -20.592   4.178
ATOM   3106 O    TIP   249      -9.625 -12.199 -21.133
ATOM   3107 H1   TIP   249      -9.852 -11.317 -21.423
ATOM   3108 H2   TIP   249     -10.436 -12.549 -20.765
ATOM   3109 O    TIP   250      11.603 -12.017 -21.535
ATOM   3110 H1   TIP   250      12.258 -11.691 -22.153
ATOM   3111 H2   TIP   250      12.072 -12.089 -20.704
ATOM   3112 O    TIP   251       4.717  -2.789 -22.737
ATOM   3113 H1   TIP   251       5.636  -2.669 -22.501
ATOM   3114 H2   TIP   251       4.525  -2.065 -23.333
ATOM   3115 O    TIP   252      -0.581  -8.501  18.609
ATOM   3116 H1   TIP   252      -0.322  -9.029  19.364
ATOM   3117 H2   TIP   252      -0.742  -7.629  18.969
ATOM   3118 O    TIP   253       6.956 -19.998   0.364
ATOM   3119 H1   TIP   253       7.008 -19.126   0.755
ATOM   3120 H2   TIP   253       6.216 -19.946  -0.242
ATOM   3121 O    TIP   254     -25.812  -6.671  -9.189
ATOM   3122 H1   TIP   254     -26.279  -7.007  -8.424
ATOM   3123 H2   TIP   254     -26.056  -5.747  -9.232
ATOM   3124 O    TIP   255       1.547   0.937   0.421
ATOM   3125 H1   TIP   255       1.704   0.979   1.364
ATOM   3126 H2   TIP   255       1.173   1.790   0.202
ATOM   3127 O    TIP   256      12.024   8.432  -7.271
ATOM   3128 H1   TIP   256      11.204   8.162  -7.684
ATOM   3129 H2   TIP   256      11.906   8.225  -6.344
ATOM   3130 O    TIP   257      11.578  15.998  -8.661
ATOM   3131 H1   TIP   257      11.955  15.452  -7.971
ATOM   3132 H2   TIP   257      11.366  15.384  -9.363
ATOM   3133 O    TIP   258       0.852 -10.039  14.566
ATOM   3134 H1   TIP   258       1.255  -9.209  14.312
ATOM   3135 H2   TIP   258       1.317 -10.299  15.361
ATOM   3136 O    TIP   259      12.944  21.293   3.634
ATOM   3137 H1   TIP   259      13.734  20.792   3.838
ATOM   3138 H2   TIP   259      12.932  21.997   4.283
ATOM   3139 O    TIP   260     -21.069   7.193  -3.874
ATOM   3140 H1   TIP   260     -20.780   6.432  -4.377
ATOM   3141 H2   TIP   260     -21.003   6.916  -2.960
ATOM   3142 O    TIP   261     -18.983  -6.221 -18.905
ATOM   3143 H1   TIP   261     -18.335  -6.824 -18.540
ATOM   3144 H2   TIP   261     -19.182  -6.578 -19.770
ATOM   3145 O    TIP   262      -1.096 -30.006  -5.520
ATOM   3146 H1   TIP   262      -1.368 -30.681  -6.141
ATOM   3147 H2   TIP   262      -1.018 -29.211  -6.048
ATOM   3148 O    TIP   263       3.558 -11.870   8.597
ATOM   3149 H1   TIP   263       3.336 -11.109   8.061
ATOM   3150 H2   TIP   263       3.231 -11.652   9.470
ATOM   3151 O    TIP   264     -16.265  -1.168   9.727
ATOM   3152 H1   TIP   264     -16.784  -1.478  10.469
ATOM   3153 H2   TIP   264     -15.495  -1.737   9.718
ATOM   3154 O    TIP   265      12.068  -6.755   2.875
ATOM   3155 H1   TIP   265      12.707  -7.072   3.513
ATOM   3156 H2   TIP   265      12.383  -5.885   2.631
ATOM   3157 O    TIP   266       2.273 -29.620  -5.271
ATOM   3158 H1   TIP   266       1.815 -28.827  -4.994
ATOM   3159 H2   TIP   266       2.392 -29.512  -6.214
ATOM   3160 O    TIP   267      -0.549 -26.036   1.924
ATOM   3161 H1   TIP   267      -1.220 -25.377   2.106
ATOM   3162 H2   TIP   267      -1.031 -26.860   1.866
ATOM   3163 O    TIP   268       0.885 -26.312   4.192
ATOM   3164 H1   TIP   268       0.487 -25.837   4.920
ATOM   3165 H2   TIP   268       0.256 -26.225   3.475
ATOM   3166 O    TIP   269      14.943 -27.518 -19.449
ATOM   3167 H1   TIP   269      14.823 -28.236 -18.827
ATOM   3168 H2   TIP   269      14.308 -26.856 -19.178
ATOM   3169 O    TIP   270      17.080  13.471 -11.201
ATOM   3170 H1   TIP   270      16.562  13.175 -10.452
ATOM   3171 H2   TIP   270      16.713  12.998 -11.948
ATOM   3172 O    TIP   271       8.085  10.897   2.610
ATOM   3173 H1   TIP   271       9.000  11.011   2.353
ATOM   3174 H2   TIP   271       7.706  11.773   2.543
ATOM   3175 O    TIP   272      17.375 -19.583  -6.749
ATOM   3176 H1   TIP   272      16.887 -20.165  -7.331
ATOM   3177 H2   TIP   272      18.285 -19.863  -6.836
ATOM   3178 O    TIP   273     -27.312   2.386 -16.120
ATOM   3179 H1   TIP   273     -27.292   3.315 -15.891
ATOM   3180 H2   TIP   273     -27.120   1.932 -15.300
ATOM   3181 O    TIP   274       2.737   9.613 -15.272
ATOM   3182 H1   TIP   274       2.905   9.351 -16.177
ATOM   3183 H2   TIP   274       3.398  10.280 -15.088
ATOM   3184 O    TIP   275     -27.865 -12.915  -6.456
ATOM   3185 H1   TIP   275     -27.039 -13.268  -6.787
ATOM   3186 H2   TIP   275     -28.541 -13.428  -6.899
ATOM   3187 O    TIP   276      16.498 -12.340  -4.937
ATOM   3188 H1   TIP   276      16.207 -13.210  -5.209
ATOM   3189 H2   TIP   276      16.274 -11.771  -5.673
ATOM   3190 O    TIP   277      10.256   9.786  -9.216
ATOM   3191 H1   TIP   277      10.926  10.397  -8.909
ATOM   3192 H2   TIP   277      10.662   9.334  -9.955
ATOM   3193 O    TIP   278      11.541  18.690  -8.076
ATOM   3194 H1   TIP   278      11.892  19.151  -8.837
ATOM   3195 H2   TIP   278      11.658  17.763  -8.282
ATOM   3196 O    TIP   279      -6.186 -21.587 -27.706
ATOM   3197 H1   TIP   279      -6.954 -21.283 -27.223
ATOM   3198 H2   TIP   279      -5.730 -22.164 -27.093
ATOM   3199 O    TIP   280     -17.103  -8.643  -4.034
ATOM   3200 H1   TIP   280     -17.099  -8.785  -4.980
ATOM   3201 H2   TIP   280     -17.976  -8.917  -3.753
ATOM   3202 O    TIP   281       3.063  -2.342 -19.831
ATOM   3203 H1   TIP   281       3.460  -2.453 -20.695
ATOM   3204 H2   TIP   281       3.594  -1.669 -19.406
ATOM   3205 O    TIP   282     -11.653  -8.861  23.830
ATOM   3206 H1   TIP   282     -10.720  -8.831  24.041
ATOM   3207 H2   TIP   282     -11.700  -8.604  22.909
ATOM   3208 O    TIP   283     -27.404   2.255  -4.033
ATOM   3209 H1   TIP   283     -28.029   1.627  -3.673
ATOM   3210 H2   TIP   283     -26.546   1.901  -3.801
ATOM   3211 O    TIP   284     -12.612  -4.831   5.902
ATOM   3212 H1   TIP   284     -12.996  -5.664   5.630
ATOM   3213 H2   TIP   284     -12.216  -4.477   5.106
ATOM   3214 O    TIP   285     -13.119  -4.058 -15.871
ATOM   3215 H1   TIP   285     -13.912  -4.507 -16.162
ATOM   3216 H2   TIP   285     -13.144  -3.212 -16.319
ATOM   3217 O    TIP   286       6.917 -17.741   1.954
ATOM   3218 H1   TIP   286       6.436 -17.915   2.763
ATOM   3219 H2   TIP   286       6.480 -16.978   1.574
ATOM   3220 O    TIP   287     -16.696   2.136 -10.618
ATOM   3221 H1   TIP   287     -16.433   1.225 -10.483
ATOM   3222 H2   TIP   287     -16.621   2.270 -11.562
ATOM   3223 O    TIP   288      -4.829  13.202   2.471
ATOM   3224 H1   TIP   288      -5.158  13.065   1.583
ATOM   3225 H2   TIP   288      -4.016  13.692   2.353
ATOM   3226 O    TIP   289     -11.662  -4.059  10.127
ATOM   3227 H1   TIP   289     -11.555  -5.000  10.264
ATOM   3228 H2   TIP   289     -10.984  -3.829   9.493
ATOM   3229 O    TIP   290      11.923   1.386  -1.380
ATOM   3230 H1   TIP   290      11.340   1.160  -2.105
ATOM   3231 H2   TIP   290      12.466   2.097  -1.721
ATOM   3232 O    TIP   291     -15.428 -28.857   1.150
ATOM   3233 H1   TIP   291     -15.466 -29.780   0.899
ATOM   3234 H2   TIP   291     -16.338 -28.617   1.324
ATOM   3235 O    TIP   292      12.637 -27.607  -5.590
ATOM   3236 H1   TIP   292      12.567 -28.044  -4.741
ATOM   3237 H2   TIP   292      13.531 -27.785  -5.880
ATOM   3238 O    TIP   293     -13.904 -11.000 -19.066
ATOM   3239 H1   TIP   293     -13.344 -10.332 -18.669
ATOM   3240 H2   TIP   293     -13.709 -10.951 -20.002
ATOM   3241 O    TIP   294      -2.708 -28.821 -10.989
ATOM   3242 H1   TIP   294      -2.581 -29.705 -11.333
ATOM   3243 H2   TIP   294      -3.626 -28.622 -11.170
ATOM   3244 O    TIP   295      16.544  -1.860 -21.904
ATOM   3245 H1   TIP   295      16.995  -1.770 -21.065
ATOM   3246 H2   TIP   295      15.656  -2.133 -21.673
ATOM   3247 O    TIP   296      -0.384   3.172   9.940
ATOM   3248 H1   TIP   296      -0.040   2.747   9.154
ATOM   3249 H2   TIP   296      -0.561   4.073   9.669
ATOM   3250 O    TIP   297       9.818 -16.174 -18.986
ATOM   3251 H1   TIP   297       9.613 -17.062 -18.694
ATOM   3252 H2   TIP   297      10.272 -16.294 -19.820
ATOM   3253 O    TIP   298      14.921  -2.268 -15.383
ATOM   3254 H1   TIP   298      15.217  -2.991 -14.832
ATOM   3255 H2   TIP   298      14.503  -1.657 -14.776
ATOM   3256 O    TIP   299      24.315 -14.775  -2.582
ATOM   3257 H1   TIP   299      23.945 -13.904  -2.725
ATOM   3258 H2   TIP   299      24.737 -14.996  -3.412
ATOM   3259 O    TIP   300      15.110  12.020  -9.070
ATOM   3260 H1   TIP   300      15.445  11.492  -9.795
ATOM   3261 H2   TIP   300      14.439  11.472  -8.663
ATOM   3262 O    TIP   301       9.380 -31.094   4.970
ATOM   3263 H1   TIP   301       9.005 -30.967   5.841
ATOM   3264 H2   TIP   301       8.628 -31.063   4.378
ATOM   3265 O    TIP   302       2.627  -5.390   1.464
ATOM   3266 H1   TIP   302       3.462  -5.342   0.999
ATOM   3267 H2   TIP   302       2.421  -4.482   1.683
ATOM   3268 O    TIP   303      14.271  -2.592 -17.963
ATOM   3269 H1   TIP   303      14.388  -2.241 -17.081
ATOM   3270 H2   TIP   303      14.445  -3.529 -17.875
ATOM   3271 O    TIP   304      18.512 -11.293  -7.132
ATOM   3272 H1   TIP   304      19.422 -11.588  -7.162
ATOM   3273 H2   TIP   304      18.516 -10.455  -7.594
ATOM   3274 O    TIP   305     -16.132   9.114  -2.643
ATOM   3275 H1   TIP   305     -15.952   8.174  -2.676
ATOM   3276 H2   TIP   305     -17.030   9.197  -2.964
ATOM   3277 O    TIP   306      -1.487 -16.256   9.145
ATOM   3278 H1   TIP   306      -0.889 -16.518   8.445
ATOM   3279 H2   TIP   306      -1.131 -16.668   9.932
ATOM   3280 O    TIP   307      -1.551  -5.032   1.882
ATOM   3281 H1   TIP   307      -0.929  -4.377   1.564
ATOM   3282 H2   TIP   307      -2.368  -4.827   1.427
ATOM   3283 O    TIP   308     -17.954  -9.823   2.326
ATOM   3284 H1   TIP   308     -17.034  -9.677   2.105
ATOM   3285 H2   TIP   308     -18.048 -10.775   2.349
ATOM   3286 O    TIP   309      24.750  -1.534  -8.563
ATOM   3287 H1   TIP   309      24.342  -1.897  -9.348
ATOM   3288 H2   TIP   309      25.690  -1.609  -8.724
ATOM   3289 O    TIP   310     -24.775   0.550  -4.016
ATOM   3290 H1   TIP   310     -24.850  -0.400  -4.094
ATOM   3291 H2   TIP   310     -24.509   0.697  -3.108
ATOM   3292 O    TIP   311      -4.020 -24.948   4.465
ATOM   3293 H1   TIP   311      -3.814 -24.680   3.569
ATOM   3294 H2   TIP   311      -3.779 -25.874   4.501
ATOM   3295 O    TIP   312      -6.250 -13.449 -14.378
ATOM   3296 H1   TIP   312      -6.488 -14.375 -14.327
ATOM   3297 H2   TIP   312      -6.818 -13.092 -15.060
ATOM   3298 O    TIP   313       7.344  15.886  -3.246
ATOM   3299 H1   TIP   313       6.729  16.409  -3.760
ATOM   3300 H2   TIP   313       7.319  16.276  -2.372
ATOM   3301 O    TIP   314     -14.188  -6.438  12.897
ATOM   3302 H1   TIP   314     -14.898  -5.903  12.542
ATOM   3303 H2   TIP   314     -13.468  -5.823  13.034
ATOM   3304 O    TIP   315     -23.602   2.302   2.466
ATOM   3305 H1   TIP   315     -22.809   1.896   2.815
ATOM   3306 H2   TIP   315     -23.332   2.675   1.627
ATOM   3307 O    TIP   316     -15.812   5.242 -11.754
ATOM   3308 H1   TIP   316     -16.350   4.627 -12.252
ATOM   3309 H2   TIP   316     -15.523   4.744 -10.989
ATOM   3310 O    TIP   317      -8.773  28.541 -15.453
ATOM   3311 H1   TIP   317      -8.734  27.713 -14.975
ATOM   3312 H2   TIP   317      -8.233  29.141 -14.940
ATOM   3313 O    TIP   318      -2.341 -21.111   5.217
ATOM   3314 H1   TIP   318      -2.951 -21.686   5.678
ATOM   3315 H2   TIP   318      -2.784 -20.898   4.396
ATOM   3316 O    TIP   319      12.204  13.269  -2.329
ATOM   3317 H1   TIP   319      11.768  12.685  -1.710
ATOM   3318 H2   TIP   319      11.505  13.830  -2.665
ATOM   3319 O    TIP   320     -21.422 -10.571   8.144
ATOM   3320 H1   TIP   320     -20.637 -11.074   8.362
ATOM   3321 H2   TIP   320     -21.576 -10.756   7.218
ATOM   3322 O    TIP   321     -11.202 -23.021   6.361
ATOM   3323 H1   TIP   321     -10.714 -23.432   7.074
ATOM   3324 H2   TIP   321     -10.631 -23.106   5.598
ATOM   3325 O    TIP   322      13.254 -30.984  -4.174
ATOM   3326 H1   TIP   322      13.064 -30.148  -3.749
ATOM   3327 H2   TIP   322      13.392 -30.760  -5.094
ATOM   3328 O    TIP   323      12.949   3.072 -21.338
ATOM   3329 H1   TIP   323      13.054   2.283 -21.869
ATOM   3330 H2   TIP   323      12.013   3.107 -21.142
ATOM   3331 O    TIP   324     -11.290   4.044   4.216
ATOM   3332 H1   TIP   324     -11.115   4.476   3.379
ATOM   3333 H2   TIP   324     -10.542   3.462   4.347
ATOM   3334 O    TIP   325     -17.583 -27.544   2.915
ATOM   3335 H1   TIP   325     -18.491 -27.443   3.200
ATOM   3336 H2   TIP   325     -17.205 -26.670   3.006
ATOM   3337 O    TIP   326      20.621   4.605  -9.903
ATOM   3338 H1   TIP   326      21.106   5.266 -10.396
ATOM   3339 H2   TIP   326      21.090   4.533  -9.072
ATOM   3340 O    TIP   327     -17.341   6.608  -3.511
ATOM   3341 H1   TIP   327     -16.612   5.988  -3.481
ATOM   3342 H2   TIP   327     -17.914   6.341  -2.792
ATOM   3343 O    TIP   328     -10.727  -3.400  -9.425
ATOM   3344 H1   TIP   328     -11.552  -3.882  -9.474
ATOM   3345 H2   TIP   328     -10.647  -2.973 -10.278
ATOM   3346 O    TIP   329       4.242  16.320   0.044
ATOM   3347 H1   TIP   329       4.109  17.261   0.156
ATOM   3348 H2   TIP   329       3.365  15.943   0.115
ATOM   3349 O    TIP   330       8.434  13.314 -12.457
ATOM   3350 H1   TIP   330       9.021  13.999 -12.776
ATOM   3351 H2   TIP   330       8.618  13.256 -11.520
ATOM   3352 O    TIP   331     -19.846  26.973 -12.573
ATOM   3353 H1   TIP   331     -19.576  27.297 -13.432
ATOM   3354 H2   TIP   331     -19.835  26.020 -12.660
ATOM   3355 O    TIP   332      21.154 -28.735   8.026
ATOM   3356 H1   TIP   332      20.487 -28.058   8.139
ATOM   3357 H2   TIP   332      20.698 -29.555   8.214
ATOM   3358 O    TIP   333      13.325  10.222 -26.150
ATOM   3359 H1   TIP   333      13.663  11.116 -26.110
ATOM   3360 H2   TIP   333      13.980   9.738 -26.652
ATOM   3361 O    TIP   334      11.146 -16.497 -21.274
ATOM   3362 H1   TIP   334      11.037 -15.781 -21.900
ATOM   3363 H2   TIP   334      11.196 -17.284 -21.816
ATOM   3364 O    TIP   335     -30.217  -6.620   0.636
ATOM   3365 H1   TIP   335     -29.926  -7.163  -0.096
ATOM   3366 H2   TIP   335     -29.660  -6.886   1.368
ATOM   3367 O    TIP   336       4.976   1.599  -0.026
ATOM   3368 H1   TIP   336       4.141   1.891  -0.389
ATOM   3369 H2   TIP   336       5.486   1.323  -0.787
ATOM   3370 O    TIP   337      -1.039  11.885  -1.111
ATOM   3371 H1   TIP   337      -1.808  11.757  -0.557
ATOM   3372 H2   TIP   337      -0.418  11.217  -0.819
ATOM   3373 O    TIP   338     -16.311 -20.959 -13.610
ATOM   3374 H1   TIP   338     -16.370 -21.612 -12.913
ATOM   3375 H2   TIP   338     -16.266 -20.120 -13.152
ATOM   3376 O    TIP   339       3.827  -0.762  12.173
ATOM   3377 H1   TIP   339       4.703  -0.532  11.863
ATOM   3378 H2   TIP   339       3.973  -1.171  13.026
ATOM   3379 O    TIP   340      -1.944   1.034 -13.724
ATOM   3380 H1   TIP   340      -1.662   0.173 -14.035
ATOM   3381 H2   TIP   340      -1.172   1.397 -13.290
ATOM   3382 O    TIP   341      -4.710   9.689  -1.175
ATOM   3383 H1   TIP   341      -3.824   9.573  -0.834
ATOM   3384 H2   TIP   341      -4.851   8.931  -1.742
ATOM   3385 O    TIP   342      23.674 -16.337   4.880
ATOM   3386 H1   TIP   342      23.636 -16.315   3.924
ATOM   3387 H2   TIP   342      22.760 -16.271   5.158
ATOM   3388 O    TIP   343     -16.498   0.741   1.899
ATOM   3389 H1   TIP   343     -16.117  -0.102   2.142
ATOM   3390 H2   TIP   343     -15.788   1.210   1.460
ATOM   3391 O    TIP   344     -12.180 -30.782   0.102
ATOM   3392 H1   TIP   344     -12.318 -30.514   1.010
ATOM   3393 H2   TIP   344     -12.612 -31.634   0.035
ATOM   3394 O    TIP   345     -13.886  -8.010 -17.655
ATOM   3395 H1   TIP   345     -14.685  -7.785 -18.131
ATOM   3396 H2   TIP   345     -14.195  -8.424 -16.850
ATOM   3397 O    TIP   346     -10.677 -28.799  -7.639
ATOM   3398 H1   TIP   346     -10.909 -28.415  -8.484
ATOM   3399 H2   TIP   346     -11.467 -29.262  -7.360
ATOM   3400 O    TIP   347       2.747  15.454   5.566
ATOM   3401 H1   TIP   347       2.291  15.731   6.361
ATOM   3402 H2   TIP   347       2.853  14.508   5.667
ATOM   3403 O    TIP   348      19.532 -22.104   2.570
ATOM   3404 H1   TIP   348      19.749 -22.403   3.453
ATOM   3405 H2   TIP   348      18.707 -22.542   2.364
ATOM   3406 O    TIP   349      -1.552  13.139 -12.867
ATOM   3407 H1   TIP   349      -2.227  13.667 -12.444
ATOM   3408 H2   TIP   349      -1.823  13.090 -13.784
ATOM   3409 O    TIP   350       6.836  -8.448   3.398
ATOM   3410 H1   TIP   350       6.064  -8.140   2.923
ATOM   3411 H2   TIP   350       7.577  -8.149   2.872
ATOM   3412 O    TIP   351      14.735  10.148 -20.290
ATOM   3413 H1   TIP   351      14.304   9.532 -19.697
ATOM   3414 H2   TIP   351      14.066  10.363 -20.940
ATOM   3415 O    TIP   352     -24.873 -20.823  -3.521
ATOM   3416 H1   TIP   352     -25.283 -21.015  -4.364
ATOM   3417 H2   TIP   352     -25.607 -20.672  -2.925
ATOM   3418 O    TIP   353      -3.874  25.685  -1.005
ATOM   3419 H1   TIP   353      -3.870  26.017  -1.903
ATOM   3420 H2   TIP   353      -3.146  25.065  -0.974
ATOM   3421 O    TIP   354      11.817   3.591  -6.889
ATOM   3422 H1   TIP   354      11.409   4.283  -6.368
ATOM   3423 H2   TIP   354      11.410   2.783  -6.576
ATOM   3424 O    TIP   355      -4.853   5.630   0.069
ATOM   3425 H1   TIP   355      -4.976   6.294  -0.610
ATOM   3426 H2   TIP   355      -4.591   4.843  -0.410
ATOM   3427 O    TIP   356     -12.944  -5.147 -18.829
ATOM   3428 H1   TIP   356     -13.170  -4.218 -18.856
ATOM   3429 H2   TIP   356     -12.443  -5.297 -19.631
ATOM   3430 O    TIP   357       8.608   4.776 -24.863
ATOM   3431 H1   TIP   357       8.101   3.981 -24.699
ATOM   3432 H2   TIP   357       9.095   4.923 -24.053
ATOM   3433 O    TIP   358       3.040  11.511   1.330
ATOM   3434 H1   TIP   358       3.655  12.105   0.901
ATOM   3435 H2   TIP   358       2.507  12.077   1.888
ATOM   3436 O    TIP   359      25.529 -18.725 -10.049
ATOM   3437 H1   TIP   359      24.955 -19.486 -10.133
ATOM   3438 H2   TIP   359      26.136 -18.799 -10.785
ATOM   3439 O    TIP   360     -13.502 -23.400 -13.460
ATOM   3440 H1   TIP   360     -14.003 -24.072 -12.998
ATOM   3441 H2   TIP   360     -12.842 -23.888 -13.953
ATOM   3442 O    TIP   361      21.277 -14.639 -16.303
ATOM   3443 H1   TIP   361      21.200 -13.705 -16.109
ATOM   3444 H2   TIP   361      20.695 -14.778 -17.049
ATOM   3445 O    TIP   362       1.087  13.294 -14.279
ATOM   3446 H1   TIP   362       0.395  13.275 -13.618
ATOM   3447 H2   TIP   362       1.072  14.188 -14.618
ATOM   3448 O    TIP   363      -7.787   2.508   2.128
ATOM   3449 H1   TIP   363      -8.137   1.772   2.630
ATOM   3450 H2   TIP   363      -8.009   2.307   1.219
ATOM   3451 O    TIP   364       1.695   0.686 -18.155
ATOM   3452 H1   TIP   364       0.748   0.570 -18.084
ATOM   3453 H2   TIP   364       1.843   0.898 -19.077
ATOM   3454 O    TIP   365      -4.056 -21.056   2.888
ATOM   3455 H1   TIP   365      -4.735 -21.601   2.490
ATOM   3456 H2   TIP   365      -4.188 -20.189   2.505
ATOM   3457 O    TIP   366      21.698 -16.684  -2.144
ATOM   3458 H1   TIP   366      22.640 -16.788  -2.280
ATOM   3459 H2   TIP   366      21.398 -16.187  -2.904
ATOM   3460 O    TIP   367     -18.753 -13.309  -2.263
ATOM   3461 H1   TIP   367     -18.244 -12.513  -2.112
ATOM   3462 H2   TIP   367     -18.224 -14.009  -1.880
ATOM   3463 O    TIP   368     -21.242  28.460 -21.502
ATOM   3464 H1   TIP   368     -21.231  28.249 -22.435
ATOM   3465 H2   TIP   368     -20.535  29.095 -21.391
ATOM   3466 O    TIP   369     -14.880 -28.646 -15.300
ATOM   3467 H1   TIP   369     -14.332 -28.450 -14.541
ATOM   3468 H2   TIP   369     -14.265 -28.943 -15.971
ATOM   3469 O    TIP   370      10.293 -27.500 -17.747
ATOM   3470 H1   TIP   370      10.846 -26.803 -18.100
ATOM   3471 H2   TIP   370      10.893 -28.049 -17.241
ATOM   3472 O    TIP   371     -15.134  -6.577 -19.832
ATOM   3473 H1   TIP   371     -14.437  -6.273 -19.250
ATOM   3474 H2   TIP   371     -15.833  -5.932 -19.728
ATOM   3475 O    TIP   372     -22.147   0.545 -10.865
ATOM   3476 H1   TIP   372     -22.199   1.493 -10.746
ATOM   3477 H2   TIP   372     -22.273   0.185  -9.987
ATOM   3478 O    TIP   373      20.397 -15.620  -4.609
ATOM   3479 H1   TIP   373      19.696 -14.971  -4.547
ATOM   3480 H2   TIP   373      19.967 -16.456  -4.431
ATOM   3481 O    TIP   374     -23.089 -27.401 -15.039
ATOM   3482 H1   TIP   374     -22.842 -27.807 -14.209
ATOM   3483 H2   TIP   374     -23.829 -26.835 -14.818
ATOM   3484 O    TIP   375      12.625 -15.366   6.093
ATOM   3485 H1   TIP   375      11.873 -15.501   5.518
ATOM   3486 H2   TIP   375      12.288 -15.531   6.973
ATOM   3487 O    TIP   376      27.687 -28.540   3.686
ATOM   3488 H1   TIP   376      28.002 -28.470   4.587
ATOM   3489 H2   TIP   376      27.204 -27.727   3.537
ATOM   3490 O    TIP   377      16.877   9.455 -18.721
ATOM   3491 H1   TIP   377      17.037   8.540 -18.952
ATOM   3492 H2   TIP   377      16.227   9.754 -19.356
ATOM   3493 O    TIP   378      20.074  -9.596   1.826
ATOM   3494 H1   TIP   378      20.588  -8.927   1.375
ATOM   3495 H2   TIP   378      19.521  -9.105   2.434
ATOM   3496 O    TIP   379     -13.615 -24.333   6.382
ATOM   3497 H1   TIP   379     -12.769 -23.886   6.415
ATOM   3498 H2   TIP   379     -14.261 -23.629   6.427
ATOM   3499 O    TIP   380       6.633  -4.303   6.149
ATOM   3500 H1   TIP   380       6.523  -3.516   6.683
ATOM   3501 H2   TIP   380       7.367  -4.099   5.570
ATOM   3502 O    TIP   381     -22.674   3.499 -10.749
ATOM   3503 H1   TIP   381     -22.625   4.437 -10.931
ATOM   3504 H2   TIP   381     -22.887   3.101 -11.593
ATOM   3505 O    TIP   382      12.071   9.898   1.347
ATOM   3506 H1   TIP   382      11.677  10.323   2.108
ATOM   3507 H2   TIP   382      11.660  10.323   0.595
ATOM   3508 O    TIP   383     -21.575  20.700 -10.158
ATOM   3509 H1   TIP   383     -22.248  20.706 -10.838
ATOM   3510 H2   TIP   383     -21.448  19.773  -9.953
ATOM   3511 O    TIP   384      -0.019  10.267 -15.304
ATOM   3512 H1   TIP   384       0.438   9.468 -15.564
ATOM   3513 H2   TIP   384       0.665  10.827 -14.938
ATOM   3514 O    TIP   385       3.676 -20.784   0.256
ATOM   3515 H1   TIP   385       2.934 -21.207  -0.176
ATOM   3516 H2   TIP   385       4.073 -20.242  -0.426
ATOM   3517 O    TIP   386      29.956   4.065   0.320
ATOM   3518 H1   TIP   386      29.175   4.250  -0.202
ATOM   3519 H2   TIP   386      29.632   3.977   1.216
ATOM   3520 O    TIP   387      -2.709  -1.705 -23.479
ATOM   3521 H1   TIP   387      -3.318  -1.665 -24.216
ATOM   3522 H2   TIP   387      -3.072  -2.376 -22.902
ATOM   3523 O    TIP   388      -6.360 -21.865   5.299
ATOM   3524 H1   TIP   388      -5.563 -22.240   5.672
ATOM   3525 H2   TIP   388      -6.446 -22.286   4.444
ATOM   3526 O    TIP   389     -10.475  -2.079 -17.544
ATOM   3527 H1   TIP   389     -10.676  -1.159 -17.370
ATOM   3528 H2   TIP   389     -10.273  -2.448 -16.685
ATOM   3529 O    TIP   390      10.468 -14.676   4.611
ATOM   3530 H1   TIP   390      10.721 -13.877   4.149
ATOM   3531 H2   TIP   390      10.052 -15.219   3.943
ATOM   3532 O    TIP   391     -24.342  -3.096  -1.790
ATOM   3533 H1   TIP   391     -24.586  -2.782  -2.661
ATOM   3534 H2   TIP   391     -23.661  -2.491  -1.497
ATOM   3535 O    TIP   392      16.525  -5.019  -0.127
ATOM   3536 H1   TIP   392      17.008  -4.735  -0.903
ATOM   3537 H2   TIP   392      15.718  -4.505  -0.145
ATOM   3538 O    TIP   393     -29.289   0.584  -3.319
ATOM   3539 H1   TIP   393     -29.783   0.720  -2.511
ATOM   3540 H2   TIP   393     -28.775  -0.206  -3.156
ATOM   3541 O    TIP   394      21.728  -5.683  -2.504
ATOM   3542 H1   TIP   394      21.895  -5.304  -1.641
ATOM   3543 H2   TIP   394      21.902  -4.969  -3.118
ATOM   3544 O    TIP   395       0.292  -7.399 -22.926
ATOM   3545 H1   TIP   395      -0.539  -7.831 -22.726
ATOM   3546 H2   TIP   395       0.511  -6.918 -22.128
ATOM   3547 O    TIP   396       0.018   3.291  -0.379
ATOM   3548 H1   TIP   396      -0.387   2.724  -1.034
ATOM   3549 H2   TIP   396      -0.719   3.694   0.080
ATOM   3550 O    TIP   397      -7.699  16.323 -11.302
ATOM   3551 H1   TIP   397      -7.571  17.242 -11.536
ATOM   3552 H2   TIP   397      -8.098  15.931 -12.078
ATOM   3553 O    TIP   398      -6.734 -26.168  -4.951
ATOM   3554 H1   TIP   398      -7.292 -25.417  -4.754
ATOM   3555 H2   TIP   398      -7.338 -26.842  -5.261
ATOM   3556 O    TIP   399      -8.361  -9.970  13.703
ATOM   3557 H1   TIP   399      -8.892  -9.219  13.438
ATOM   3558 H2   TIP   399      -7.777 -10.125  12.961
ATOM   3559 O    TIP   400       4.999 -16.973  15.936
ATOM   3560 H1   TIP   400       4.758 -16.622  16.793
ATOM   3561 H2   TIP   400       5.263 -16.206  15.428
ATOM   3562 O    TIP   401      17.464   4.524  -2.178
ATOM   3563 H1   TIP   401      18.244   4.004  -2.368
ATOM   3564 H2   TIP   401      16.991   4.561  -3.009
ATOM   3565 O    TIP   402      -2.725  -1.013 -18.955
ATOM   3566 H1   TIP   402      -3.179  -1.316 -18.169
ATOM   3567 H2   TIP   402      -3.348  -1.162 -19.666
ATOM   3568 O    TIP   403      16.598  11.583   7.808
ATOM   3569 H1   TIP   403      15.939  11.709   7.125
ATOM   3570 H2   TIP   403      16.261  12.070   8.559
ATOM   3571 O    TIP   404      12.080  12.229  17.204
ATOM   3572 H1   TIP   404      11.372  11.646  16.929
ATOM   3573 H2   TIP   404      11.797  13.099  16.923
ATOM   3574 O    TIP   405      18.671  -8.825 -17.010
ATOM   3575 H1   TIP   405      18.854  -9.401 -17.752
ATOM   3576 H2   TIP   405      17.909  -8.314 -17.284
ATOM   3577 O    TIP   406      10.225  30.728 -11.678
ATOM   3578 H1   TIP   406      10.708  31.378 -11.167
ATOM   3579 H2   TIP   406       9.404  30.610 -11.201
ATOM   3580 O    TIP   407       0.723 -25.193  -5.010
ATOM   3581 H1   TIP   407      -0.107 -25.049  -5.465
ATOM   3582 H2   TIP   407       1.278 -25.630  -5.655
ATOM   3583 O    TIP   408      18.922   6.773 -10.792
ATOM   3584 H1   TIP   408      19.173   6.512  -9.906
ATOM   3585 H2   TIP   408      19.672   7.271 -11.117
ATOM   3586 O    TIP   409     -21.425 -12.874  -2.053
ATOM   3587 H1   TIP   409     -21.436 -12.515  -1.166
ATOM   3588 H2   TIP   409     -20.527 -13.179  -2.178
ATOM   3589 O    TIP   410       9.715 -14.536   7.579
ATOM   3590 H1   TIP   410      10.175 -14.155   6.832
ATOM   3591 H2   TIP   410       8.884 -14.845   7.217
ATOM   3592 O    TIP   411      -4.751  -8.604 -23.538
ATOM   3593 H1   TIP   411      -4.421  -9.493 -23.404
ATOM   3594 H2   TIP   411      -5.655  -8.634 -23.226
ATOM   3595 O    TIP   412       8.951  26.933   8.447
ATOM   3596 H1   TIP   412       9.886  27.095   8.572
ATOM   3597 H2   TIP   412       8.878  26.633   7.541
ATOM   3598 O    TIP   413      -2.726 -12.458   8.833
ATOM   3599 H1   TIP   413      -2.880 -13.173   9.450
ATOM   3600 H2   TIP   413      -1.776 -12.434   8.725
ATOM   3601 O    TIP   414      14.628 -20.916 -17.479
ATOM   3602 H1   TIP   414      13.698 -20.787 -17.295
ATOM   3603 H2   TIP   414      15.066 -20.722 -16.650
ATOM   3604 O    TIP   415      23.066 -24.047 -15.554
ATOM   3605 H1   TIP   415      23.462 -23.857 -16.405
ATOM   3606 H2   TIP   415      22.161 -24.284 -15.757
ATOM   3607 O    TIP   416      11.368   9.046 -11.991
ATOM   3608 H1   TIP   416      10.953   9.781 -12.442
ATOM   3609 H2   TIP   416      11.962   8.669 -12.640
ATOM   3610 O    TIP   417      10.646   9.912  -4.305
ATOM   3611 H1   TIP   417      10.406   9.105  -4.760
ATOM   3612 H2   TIP   417       9.810  10.331  -4.100
ATOM   3613 O    TIP   418     -14.661  11.931   8.217
ATOM   3614 H1   TIP   418     -14.925  12.121   7.316
ATOM   3615 H2   TIP   418     -14.231  12.732   8.515
ATOM   3616 O    TIP   419      21.504 -11.897 -16.089
ATOM   3617 H1   TIP   419      21.438 -11.033 -16.495
ATOM   3618 H2   TIP   419      21.534 -11.719 -15.149
ATOM   3619 O    TIP   420     -30.607  -5.869 -12.761
ATOM   3620 H1   TIP   420     -31.389  -5.448 -12.405
ATOM   3621 H2   TIP   420     -30.932  -6.418 -13.474
ATOM   3622 O    TIP   421     -17.120 -13.913 -17.386
ATOM   3623 H1   TIP   421     -16.701 -13.673 -18.212
ATOM   3624 H2   TIP   421     -17.314 -14.845 -17.477
ATOM   3625 O    TIP   422      24.354 -12.455  -6.425
ATOM   3626 H1   TIP   422      24.210 -11.510  -6.384
ATOM   3627 H2   TIP   422      23.803 -12.814  -5.729
ATOM   3628 O    TIP   423      21.259 -16.823 -24.794
ATOM   3629 H1   TIP   423      21.135 -17.628 -24.291
ATOM   3630 H2   TIP   423      20.778 -16.157 -24.303
ATOM   3631 O    TIP   424     -29.164 -13.139 -11.663
ATOM   3632 H1   TIP   424     -29.176 -12.651 -12.486
ATOM   3633 H2   TIP   424     -28.733 -13.966 -11.879
ATOM   3634 O    TIP   425      23.268  -5.544   3.590
ATOM   3635 H1   TIP   425      23.436  -6.334   3.075
ATOM   3636 H2   TIP   425      22.314  -5.471   3.614
ATOM   3637 O    TIP   426     -18.278   7.303 -10.403
ATOM   3638 H1   TIP   426     -17.446   6.836 -10.476
ATOM   3639 H2   TIP   426     -18.092   8.035  -9.815
ATOM   3640 O    TIP   427     -21.630  10.846 -12.360
ATOM   3641 H1   TIP   427     -21.137  10.642 -13.154
ATOM   3642 H2   TIP   427     -22.437  10.337 -12.440
ATOM   3643 O    TIP   428     -13.798  18.473 -10.565
ATOM   3644 H1   TIP   428     -12.850  18.410 -10.680
ATOM   3645 H2   TIP   428     -14.042  17.655 -10.132
ATOM   3646 O    TIP   429      11.770 -25.833   2.714
ATOM   3647 H1   TIP   429      11.792 -25.000   3.184
ATOM   3648 H2   TIP   429      12.664 -26.168   2.774
ATOM   3649 O    TIP   430       5.322 -18.320 -20.036
ATOM   3650 H1   TIP   430       5.698 -18.249 -19.159
ATOM   3651 H2   TIP   430       4.762 -17.548 -20.121
ATOM   3652 O    TIP   431       2.460   8.113  -0.629
ATOM   3653 H1   TIP   431       3.290   8.117  -1.105
ATOM   3654 H2   TIP   431       2.183   7.196  -0.636
ATOM   3655 O    TIP   432      -3.820 -22.890 -29.245
ATOM   3656 H1   TIP   432      -3.579 -22.280 -29.942
ATOM   3657 H2   TIP   432      -3.109 -22.821 -28.609
ATOM   3658 O    TIP   433       7.651  -3.397 -20.686
ATOM   3659 H1   TIP   433       8.110  -3.767 -19.933
ATOM   3660 H2   TIP   433       7.941  -2.486 -20.720
ATOM   3661 O    TIP   434      -6.798   7.351   5.297
ATOM   3662 H1   TIP   434      -7.056   7.693   6.153
ATOM   3663 H2   TIP   434      -7.625   7.137   4.865
ATOM   3664 O    TIP   435     -27.448   2.590  -8.490
ATOM   3665 H1   TIP   435     -27.617   3.202  -7.774
ATOM   3666 H2   TIP   435     -28.081   2.830  -9.167
ATOM   3667 O    TIP   436      12.491   1.683  -4.700
ATOM   3668 H1   TIP   436      11.888   1.016  -4.372
ATOM   3669 H2   TIP   436      12.059   2.514  -4.503
ATOM   3670 O    TIP   437      -4.604  -7.769 -26.091
ATOM   3671 H1   TIP   437      -4.636  -8.038 -25.173
ATOM   3672 H2   TIP   437      -5.051  -8.471 -26.563
ATOM   3673 O    TIP   438      24.376  -6.158 -10.894
ATOM   3674 H1   TIP   438      24.187  -6.450 -10.003
ATOM   3675 H2   TIP   438      25.288  -5.869 -10.864
ATOM   3676 O    TIP   439     -17.651   7.685 -17.303
ATOM   3677 H1   TIP   439     -17.198   8.134 -16.590
ATOM   3678 H2   TIP   439     -18.409   8.237 -17.491
ATOM   3679 O    TIP   440     -20.227 -25.072  -5.933
ATOM   3680 H1   TIP   440     -21.138 -24.803  -5.815
ATOM   3681 H2   TIP   440     -20.202 -25.462  -6.806
ATOM   3682 O    TIP   441     -18.700  -4.100 -23.726
ATOM   3683 H1   TIP   441     -18.239  -4.564 -23.028
ATOM   3684 H2   TIP   441     -18.368  -3.203 -23.680
ATOM   3685 O    TIP   442     -16.975 -24.359  -5.824
ATOM   3686 H1   TIP   442     -16.456 -23.626  -5.493
ATOM   3687 H2   TIP   442     -17.877 -24.141  -5.588
ATOM   3688 O    TIP   443      -1.023   9.519   4.431
ATOM   3689 H1   TIP   443      -0.555   8.713   4.217
ATOM   3690 H2   TIP   443      -1.719   9.242   5.027
ATOM   3691 O    TIP   444      -0.402   4.492 -12.891
ATOM   3692 H1   TIP   444      -0.629   4.363 -13.812
ATOM   3693 H2   TIP   444      -0.329   3.607 -12.534
ATOM   3694 O    TIP   445      -7.077  -0.128   5.165
ATOM   3695 H1   TIP   445      -7.664  -0.067   4.412
ATOM   3696 H2   TIP   445      -6.835   0.778   5.356
ATOM   3697 O    TIP   446      24.335 -17.480   9.638
ATOM   3698 H1   TIP   446      23.592 -16.877   9.665
ATOM   3699 H2   TIP   446      23.941 -18.350   9.698
ATOM   3700 O    TIP   447      -0.537 -27.983  -7.253
ATOM   3701 H1   TIP   447      -0.695 -27.101  -7.590
ATOM   3702 H2   TIP   447      -0.257 -28.486  -8.018
ATOM   3703 O    TIP   448      18.418 -23.598  -1.199
ATOM   3704 H1   TIP   448      18.331 -24.241  -0.494
ATOM   3705 H2   TIP   448      17.962 -23.993  -1.942
ATOM   3706 O    TIP   449       5.316   1.858 -23.971
ATOM   3707 H1   TIP   449       4.742   1.578 -23.258
ATOM   3708 H2   TIP   449       4.780   1.771 -24.760
ATOM   3709 O    TIP   450     -20.863   2.283  -3.637
ATOM   3710 H1   TIP   450     -20.840   2.263  -4.594
ATOM   3711 H2   TIP   450     -19.982   2.024  -3.370
ATOM   3712 O    TIP   451       7.050 -15.240   6.794
ATOM   3713 H1   TIP   451       6.234 -15.213   7.294
ATOM   3714 H2   TIP   451       7.185 -14.337   6.507
ATOM   3715 O    TIP   452      10.539 -22.767  -0.069
ATOM   3716 H1   TIP   452       9.612 -22.867   0.146
ATOM   3717 H2   TIP   452      10.868 -22.134   0.570
ATOM   3718 O    TIP   453       4.754 -11.014 -20.933
ATOM   3719 H1   TIP   453       3.876 -11.076 -20.559
ATOM   3720 H2   TIP   453       4.754 -10.185 -21.411
ATOM   3721 O    TIP   454       7.183  -9.822 -20.410
ATOM   3722 H1   TIP   454       6.518 -10.493 -20.566
ATOM   3723 H2   TIP   454       7.972 -10.314 -20.184
ATOM   3724 O    TIP   455      13.044  12.108 -12.412
ATOM   3725 H1   TIP   455      13.637  11.375 -12.577
ATOM   3726 H2   TIP   455      12.400  12.060 -13.118
ATOM   3727 O    TIP   456       0.239 -12.386 -17.708
ATOM   3728 H1   TIP   456      -0.044 -11.921 -16.921
ATOM   3729 H2   TIP   456      -0.446 -12.208 -18.352
ATOM   3730 O    TIP   457       5.110 -20.136 -22.209
ATOM   3731 H1   TIP   457       5.372 -19.365 -21.706
ATOM   3732 H2   TIP   457       5.434 -20.878 -21.699
ATOM   3733 O    TIP   458      29.260  -2.350 -11.740
ATOM   3734 H1   TIP   458      28.959  -1.602 -11.226
ATOM   3735 H2   TIP   458      29.522  -1.975 -12.581
ATOM   3736 O    TIP   459       6.212 -18.028 -17.511
ATOM   3737 H1   TIP   459       5.511 -18.033 -16.859
ATOM   3738 H2   TIP   459       6.908 -18.555 -17.119
ATOM   3739 O    TIP   460     -21.105  -9.643  -4.536
ATOM   3740 H1   TIP   460     -21.966  -9.286  -4.752
ATOM   3741 H2   TIP   460     -21.289 -10.500  -4.153
ATOM   3742 O    TIP   461       7.748 -22.499   0.500
ATOM   3743 H1   TIP   461       7.364 -21.625   0.436
ATOM   3744 H2   TIP   461       8.110 -22.538   1.385
ATOM   3745 O    TIP   462      20.974   2.106   8.196
ATOM   3746 H1   TIP   462      21.149   2.138   9.136
ATOM   3747 H2   TIP   462      21.111   3.004   7.895
ATOM   3748 O    TIP   463     -15.748   3.224 -19.216
ATOM   3749 H1   TIP   463     -15.834   4.164 -19.373
ATOM   3750 H2   TIP   463     -16.569   2.850 -19.534
ATOM   3751 O    TIP   464      18.825  -3.596 -20.774
ATOM   3752 H1   TIP   464      18.259  -3.265 -20.077
ATOM   3753 H2   TIP   464      18.246  -3.688 -21.531
ATOM   3754 O    TIP   465      -5.833 -30.349 -20.645
ATOM   3755 H1   TIP   465      -6.320 -30.930 -20.059
ATOM   3756 H2   TIP   465      -5.631 -30.892 -21.407
ATOM   3757 O    TIP   466      14.699  10.117 -13.349
ATOM   3758 H1   TIP   466      14.113   9.381 -13.526
ATOM   3759 H2   TIP   466      15.386  10.042 -14.011
ATOM   3760 O    TIP   467      -3.337 -30.094   9.702
ATOM   3761 H1   TIP   467      -3.947 -29.788   9.031
ATOM   3762 H2   TIP   467      -2.537 -29.593   9.546
ATOM   3763 O    TIP   468      -8.947   1.509 -18.368
ATOM   3764 H1   TIP   468      -8.708   1.038 -17.570
ATOM   3765 H2   TIP   468      -8.130   1.914 -18.662
ATOM   3766 O    TIP   469       7.338 -22.363 -22.531
ATOM   3767 H1   TIP   469       6.629 -22.967 -22.311
ATOM   3768 H2   TIP   469       7.524 -21.902 -21.714
ATOM   3769 O    TIP   470     -23.480  -6.574 -16.102
ATOM   3770 H1   TIP   470     -22.612  -6.526 -16.502
ATOM   3771 H2   TIP   470     -24.085  -6.369 -16.815
ATOM   3772 O    TIP   471      -7.788   9.025   2.466
ATOM   3773 H1   TIP   471      -7.307   8.355   1.979
ATOM   3774 H2   TIP   471      -7.129   9.436   3.024
ATOM   3775 O    TIP   472      16.398 -25.757   9.209
ATOM   3776 H1   TIP   472      16.261 -26.659   9.496
ATOM   3777 H2   TIP   472      15.516 -25.405   9.091
ATOM   3778 O    TIP   473       2.667   5.735 -15.969
ATOM   3779 H1   TIP   473       2.348   4.996 -16.487
ATOM   3780 H2   TIP   473       3.244   6.214 -16.563
ATOM   3781 O    TIP   474     -24.887 -10.815 -15.867
ATOM   3782 H1   TIP   474     -25.435 -11.410 -15.356
ATOM   3783 H2   TIP   474     -24.007 -11.186 -15.805
ATOM   3784 O    TIP   475      14.685 -16.788   2.650
ATOM   3785 H1   TIP   475      14.470 -17.651   3.004
ATOM   3786 H2   TIP   475      15.567 -16.608   2.973
ATOM   3787 O    TIP   476       8.863  28.311 -10.052
ATOM   3788 H1   TIP   476       8.173  28.260  -9.390
ATOM   3789 H2   TIP   476       8.606  27.675 -10.718
ATOM   3790 O    TIP   477       8.296   9.683 -11.129
ATOM   3791 H1   TIP   477       9.055   9.567 -11.700
ATOM   3792 H2   TIP   477       8.651   9.625 -10.242
ATOM   3793 O    TIP   478     -13.932 -24.631  -1.578
ATOM   3794 H1   TIP   478     -13.844 -24.351  -0.667
ATOM   3795 H2   TIP   478     -14.142 -25.563  -1.523
ATOM   3796 O    TIP   479     -27.479  -8.705 -20.992
ATOM   3797 H1   TIP   479     -27.081  -9.512 -21.317
ATOM   3798 H2   TIP   479     -26.824  -8.335 -20.400
ATOM   3799 O    TIP   480      -2.260 -18.728 -19.176
ATOM   3800 H1   TIP   480      -2.301 -18.760 -20.132
ATOM   3801 H2   TIP   480      -1.326 -18.669 -18.977
ATOM   3802 O    TIP   481     -25.937 -14.667  -6.952
ATOM   3803 H1   TIP   481     -26.507 -15.146  -7.554
ATOM   3804 H2   TIP   481     -25.071 -15.052  -7.083
ATOM   3805 O    TIP   482     -10.547  20.378  -6.106
ATOM   3806 H1   TIP   482     -10.554  20.905  -6.905
ATOM   3807 H2   TIP   482     -11.453  20.089  -6.000
ATOM   3808 O    TIP   483      15.695  -5.937   5.676
ATOM   3809 H1   TIP   483      14.896  -6.449   5.545
ATOM   3810 H2   TIP   483      16.080  -5.867   4.803
ATOM   3811 O    TIP   484     -19.394 -19.736  -6.406
ATOM   3812 H1   TIP   484     -18.834 -20.510  -6.454
ATOM   3813 H2   TIP   484     -20.228 -20.019  -6.780
ATOM   3814 O    TIP   485       1.167  -3.754 -22.826
ATOM   3815 H1   TIP   485       0.420  -3.405 -23.313
ATOM   3816 H2   TIP   485       1.914  -3.631 -23.411
ATOM   3817 O    TIP   486      15.565 -23.483  -4.619
ATOM   3818 H1   TIP   486      16.000 -24.023  -3.960
ATOM   3819 H2   TIP   486      14.718 -23.907  -4.758
ATOM   3820 O    TIP   487      -3.155 -14.358  10.690
ATOM   3821 H1   TIP   487      -2.817 -15.243  10.554
ATOM   3822 H2   TIP   487      -2.886 -14.131  11.579
ATOM   3823 O    TIP   488       2.377 -13.890 -18.725
ATOM   3824 H1   TIP   488       2.129 -13.789 -19.644
ATOM   3825 H2   TIP   488       1.750 -13.348 -18.246
ATOM   3826 O    TIP   489     -11.655   6.423 -12.479
ATOM   3827 H1   TIP   489     -10.990   5.742 -12.383
ATOM   3828 H2   TIP   489     -11.379   6.922 -13.247
ATOM   3829 O    TIP   490      -4.078  -8.438  15.155
ATOM   3830 H1   TIP   490      -4.017  -7.747  14.496
ATOM   3831 H2   TIP   490      -3.169  -8.651  15.365
ATOM   3832 O    TIP   491      16.905 -15.778   4.861
ATOM   3833 H1   TIP   491      16.135 -16.099   5.331
ATOM   3834 H2   TIP   491      17.603 -16.388   5.098
ATOM   3835 O    TIP   492       3.320  -3.767  13.898
ATOM   3836 H1   TIP   492       3.516  -3.685  12.964
ATOM   3837 H2   TIP   492       2.384  -3.964  13.930
ATOM   3838 O    TIP   493       7.246  10.651  -8.115
ATOM   3839 H1   TIP   493       6.558  10.705  -8.778
ATOM   3840 H2   TIP   493       7.662   9.803  -8.269
ATOM   3841 O    TIP   494      18.709 -20.732  -1.608
ATOM   3842 H1   TIP   494      18.512 -21.574  -1.199
ATOM   3843 H2   TIP   494      18.465 -20.847  -2.526
ATOM   3844 O    TIP   495     -21.757 -30.908  -0.405
ATOM   3845 H1   TIP   495     -21.078 -31.523  -0.132
ATOM   3846 H2   TIP   495     -22.362 -31.434  -0.928
ATOM   3847 O    TIP   496      19.436 -14.840   7.757
ATOM   3848 H1   TIP   496      19.517 -14.449   6.887
ATOM   3849 H2   TIP   496      20.265 -14.637   8.190
ATOM   3850 O    TIP   497      -6.691  12.251 -11.492
ATOM   3851 H1   TIP   497      -5.965  11.708 -11.799
ATOM   3852 H2   TIP   497      -6.342  12.712 -10.730
ATOM   3853 O    TIP   498       7.245 -15.850 -19.204
ATOM   3854 H1   TIP   498       8.189 -15.874 -19.049
ATOM   3855 H2   TIP   498       6.891 -16.536 -18.639
ATOM   3856 O    TIP   499      11.706 -24.186   6.478
ATOM   3857 H1   TIP   499      12.504 -23.914   6.930
ATOM   3858 H2   TIP   499      11.586 -23.533   5.788
ATOM   3859 O    TIP   500     -26.153  -4.071   0.231
ATOM   3860 H1   TIP   500     -25.749  -4.653   0.874
ATOM   3861 H2   TIP   500     -25.533  -4.048  -0.497
ATOM   3862 O    TIP   501       0.006  17.600 -16.217
ATOM   3863 H1   TIP   501       0.617  18.109 -16.749
ATOM   3864 H2   TIP   501       0.456  16.770 -16.062
ATOM   3865 O    TIP   502       1.561  30.553 -30.567
ATOM   3866 H1   TIP   502       0.691  30.176 -30.434
ATOM   3867 H2   TIP   502       1.451  31.484 -30.373
ATOM   3868 O    TIP   503      15.091  -0.751  -5.543
ATOM   3869 H1   TIP   503      15.937  -1.200  -5.543
ATOM   3870 H2   TIP   503      15.121  -0.182  -4.774
ATOM   3871 O    TIP   504      -4.331 -26.708   1.867
ATOM   3872 H1   TIP   504      -3.703 -27.421   1.752
ATOM   3873 H2   TIP   504      -3.835 -25.916   1.661
ATOM   3874 O    TIP   505      18.871   0.138   3.589
ATOM   3875 H1   TIP   505      18.957   0.854   2.960
ATOM   3876 H2   TIP   505      19.772  -0.094   3.814
ATOM   3877 O    TIP   506      -4.521 -18.989 -22.394
ATOM   3878 H1   TIP   506      -3.589 -18.795 -22.293
ATOM   3879 H2   TIP   506      -4.828 -18.362 -23.048
ATOM   3880 O    TIP   507     -22.057   0.209  -2.220
ATOM   3881 H1   TIP   507     -21.610  -0.468  -2.726
ATOM   3882 H2   TIP   507     -21.712   1.034  -2.563
ATOM   3883 O    TIP   508      -8.295   6.829 -12.921
ATOM   3884 H1   TIP   508      -8.633   5.934 -12.908
ATOM   3885 H2   TIP   508      -8.945   7.325 -13.418
ATOM   3886 O    TIP   509     -11.595  -0.634   7.255
ATOM   3887 H1   TIP   509     -11.027  -1.334   7.575
ATOM   3888 H2   TIP   509     -10.994   0.070   7.011
ATOM   3889 O    TIP   510     -17.077 -18.736 -12.184
ATOM   3890 H1   TIP   510     -17.893 -18.426 -11.791
ATOM   3891 H2   TIP   510     -16.436 -18.692 -11.475
ATOM   3892 O    TIP   511      -6.960  30.605 -17.853
ATOM   3893 H1   TIP   511      -6.364  30.357 -17.147
ATOM   3894 H2   TIP   511      -7.140  29.786 -18.315
ATOM   3895 O    TIP   512      16.429   8.460  -7.858
ATOM   3896 H1   TIP   512      16.856   8.328  -7.012
ATOM   3897 H2   TIP   512      16.894   9.200  -8.249
ATOM   3898 O    TIP   513     -11.825 -13.563 -20.183
ATOM   3899 H1   TIP   513     -12.500 -13.241 -20.779
ATOM   3900 H2   TIP   513     -12.202 -14.355 -19.798
ATOM   3901 O    TIP   514     -22.447  -9.340 -23.948
ATOM   3902 H1   TIP   514     -21.652  -9.349 -23.415
ATOM   3903 H2   TIP   514     -22.146  -9.545 -24.833
ATOM   3904 O    TIP   515     -14.888  -1.344   2.536
ATOM   3905 H1   TIP   515     -13.973  -1.609   2.443
ATOM   3906 H2   TIP   515     -15.035  -1.315   3.481
ATOM   3907 O    TIP   516       1.356 -19.816   6.096
ATOM   3908 H1   TIP   516       0.517 -19.356   6.109
ATOM   3909 H2   TIP   516       2.006 -19.126   5.964
ATOM   3910 O    TIP   517     -11.206 -15.207 -23.713
ATOM   3911 H1   TIP   517     -11.436 -14.279 -23.705
ATOM   3912 H2   TIP   517     -10.258 -15.219 -23.844
ATOM   3913 O    TIP   518     -12.754   5.976  -2.628
ATOM   3914 H1   TIP   518     -13.093   6.865  -2.526
ATOM   3915 H2   TIP   518     -12.361   5.967  -3.501
ATOM   3916 O    TIP   519      24.702 -11.660 -17.099
ATOM   3917 H1   TIP   519      24.349 -10.806 -16.848
ATOM   3918 H2   TIP   519      24.475 -11.752 -18.024
ATOM   3919 O    TIP   520      15.721 -30.260 -13.500
ATOM   3920 H1   TIP   520      15.491 -30.743 -14.294
ATOM   3921 H2   TIP   520      16.584 -29.891 -13.684
ATOM   3922 O    TIP   521      -4.193  11.487 -17.305
ATOM   3923 H1   TIP   521      -3.747  11.126 -18.071
ATOM   3924 H2   TIP   521      -5.125  11.383 -17.498
ATOM   3925 O    TIP   522      -8.199  26.235 -11.275
ATOM   3926 H1   TIP   522      -8.869  26.882 -11.496
ATOM   3927 H2   TIP   522      -7.731  26.617 -10.533
ATOM   3928 O    TIP   523      16.728  28.720  -6.073
ATOM   3929 H1   TIP   523      16.371  28.707  -6.961
ATOM   3930 H2   TIP   523      17.126  29.586  -5.987
ATOM   3931 O    TIP   524     -20.007  -1.407 -14.990
ATOM   3932 H1   TIP   524     -19.567  -1.713 -14.197
ATOM   3933 H2   TIP   524     -19.899  -0.457 -14.975
ATOM   3934 O    TIP   525      -4.314 -12.119   6.740
ATOM   3935 H1   TIP   525      -3.753 -12.127   7.515
ATOM   3936 H2   TIP   525      -5.194 -12.280   7.078
ATOM   3937 O    TIP   526     -22.867 -12.888  -4.355
ATOM   3938 H1   TIP   526     -22.835 -13.835  -4.487
ATOM   3939 H2   TIP   526     -22.479 -12.752  -3.491
ATOM   3940 O    TIP   527      11.398 -11.433 -16.870
ATOM   3941 H1   TIP   527      11.260 -11.723 -15.969
ATOM   3942 H2   TIP   527      10.591 -10.973 -17.101
ATOM   3943 O    TIP   528      19.623 -11.462   3.705
ATOM   3944 H1   TIP   528      18.782 -11.061   3.926
ATOM   3945 H2   TIP   528      19.930 -10.971   2.942
ATOM   3946 O    TIP   529     -13.180 -27.934 -18.837
ATOM   3947 H1   TIP   529     -13.996 -27.978 -19.336
ATOM   3948 H2   TIP   529     -13.185 -27.061 -18.445
ATOM   3949 O    TIP   530       9.406 -19.176   7.286
ATOM   3950 H1   TIP   530       8.779 -19.361   7.986
ATOM   3951 H2   TIP   530       9.984 -18.507   7.652
ATOM   3952 O    TIP   531     -21.557  -7.148  -1.933
ATOM   3953 H1   TIP   531     -21.936  -7.956  -1.588
ATOM   3954 H2   TIP   531     -22.238  -6.787  -2.501
ATOM   3955 O    TIP   532     -23.470  -4.307 -18.465
ATOM   3956 H1   TIP   532     -24.258  -3.915 -18.091
ATOM   3957 H2   TIP   532     -23.688  -4.452 -19.386
ATOM   3958 O    TIP   533     -16.121 -30.456   4.084
ATOM   3959 H1   TIP   533     -16.867 -31.018   3.877
ATOM   3960 H2   TIP   533     -16.408 -29.575   3.844
ATOM   3961 O    TIP   534      10.098  11.050 -13.095
ATOM   3962 H1   TIP   534      10.074  11.090 -14.051
ATOM   3963 H2   TIP   534       9.417  11.660 -12.811
ATOM   3964 O    TIP   535      18.576 -21.204 -14.730
ATOM   3965 H1   TIP   535      19.036 -20.726 -15.419
ATOM   3966 H2   TIP   535      19.005 -20.930 -13.919
ATOM   3967 O    TIP   536       1.914 -12.927 -21.967
ATOM   3968 H1   TIP   536       1.078 -12.834 -22.425
ATOM   3969 H2   TIP   536       2.009 -12.112 -21.474
ATOM   3970 O    TIP   537      -0.045   7.159   3.299
ATOM   3971 H1   TIP   537      -0.489   6.978   2.470
ATOM   3972 H2   TIP   537       0.418   6.348   3.506
ATOM   3973 O    TIP   538      -9.223 -10.066   8.533
ATOM   3974 H1   TIP   538      -8.393 -10.044   9.008
ATOM   3975 H2   TIP   538      -9.007 -10.462   7.689
ATOM   3976 O    TIP   539      10.676   0.013  -3.171
ATOM   3977 H1   TIP   539      11.249  -0.710  -2.916
ATOM   3978 H2   TIP   539       9.972  -0.401  -3.669
ATOM   3979 O    TIP   540      -3.979  -7.157  12.773
ATOM   3980 H1   TIP   540      -4.163  -7.919  12.223
ATOM   3981 H2   TIP   540      -3.104  -6.875  12.507
ATOM   3982 O    TIP   541      -6.547  26.509 -17.509
ATOM   3983 H1   TIP   541      -7.085  26.980 -16.873
ATOM   3984 H2   TIP   541      -6.373  25.663 -17.098
ATOM   3985 O    TIP   542       0.422 -14.612  13.054
ATOM   3986 H1   TIP   542      -0.471 -14.661  12.713
ATOM   3987 H2   TIP   542       0.344 -14.879  13.970
ATOM   3988 O    TIP   543       4.789  13.428   0.420
ATOM   3989 H1   TIP   543       4.457  14.318   0.301
ATOM   3990 H2   TIP   543       5.664  13.445   0.032
ATOM   3991 O    TIP   544      11.094   5.334   8.979
ATOM   3992 H1   TIP   544      11.378   4.459   9.244
ATOM   3993 H2   TIP   544      10.902   5.783   9.802
ATOM   3994 O    TIP   545      -7.667  12.876  -0.726
ATOM   3995 H1   TIP   545      -8.616  12.772  -0.793
ATOM   3996 H2   TIP   545      -7.532  13.823  -0.687
ATOM   3997 O    TIP   546     -23.791  -8.772  -9.419
ATOM   3998 H1   TIP   546     -24.227  -9.605  -9.236
ATOM   3999 H2   TIP   546     -24.491  -8.121  -9.382
ATOM   4000 O    TIP   547      -9.606 -27.741 -21.825
ATOM   4001 H1   TIP   547      -9.580 -28.663 -21.569
ATOM   4002 H2   TIP   547      -9.517 -27.260 -21.003
ATOM   4003 O    TIP   548       7.979 -23.525   2.960
ATOM   4004 H1   TIP   548       8.293 -24.260   2.433
ATOM   4005 H2   TIP   548       7.170 -23.844   3.360
ATOM   4006 O    TIP   549       5.529   1.977   7.378
ATOM   4007 H1   TIP   549       6.351   2.298   7.749
ATOM   4008 H2   TIP   549       5.671   1.990   6.432
ATOM   4009 O    TIP   550       8.623  14.281 -19.961
ATOM   4010 H1   TIP   550       8.820  15.170 -19.667
ATOM   4011 H2   TIP   550       8.491  14.363 -20.905
ATOM   4012 O    TIP   551       7.561 -26.671 -12.315
ATOM   4013 H1   TIP   551       8.121 -26.204 -11.696
ATOM   4014 H2   TIP   551       6.962 -26.003 -12.649
ATOM   4015 O    TIP   552      -5.580   9.932   4.062
ATOM   4016 H1   TIP   552      -4.954  10.250   3.413
ATOM   4017 H2   TIP   552      -5.104   9.962   4.891
ATOM   4018 O    TIP   553       9.376 -15.738  13.028
ATOM   4019 H1   TIP   553       9.802 -16.081  12.243
ATOM   4020 H2   TIP   553      10.098 -15.487  13.604
ATOM   4021 O    TIP   554      -7.253  -9.631 -19.882
ATOM   4022 H1   TIP   554      -7.516  -9.431 -18.984
ATOM   4023 H2   TIP   554      -7.005 -10.555 -19.860
ATOM   4024 O    TIP   555       8.064   0.769 -17.694
ATOM   4025 H1   TIP   555       8.183   1.358 -16.949
ATOM   4026 H2   TIP   555       8.950   0.490 -17.924
ATOM   4027 O    TIP   556     -20.284  -7.509 -22.519
ATOM   4028 H1   TIP   556     -19.523  -7.557 -23.097
ATOM   4029 H2   TIP   556     -20.171  -8.239 -21.911
ATOM   4030 O    TIP   557      21.612 -24.728   1.381
ATOM   4031 H1   TIP   557      21.831 -23.855   1.056
ATOM   4032 H2   TIP   557      22.408 -25.028   1.821
ATOM   4033 O    TIP   558     -28.744   5.476 -12.824
ATOM   4034 H1   TIP   558     -28.756   6.326 -13.263
ATOM   4035 H2   TIP   558     -28.962   4.847 -13.511
ATOM   4036 O    TIP   559     -29.274 -11.570  -3.445
ATOM   4037 H1   TIP   559     -28.922 -10.794  -3.881
ATOM   4038 H2   TIP   559     -29.756 -12.033  -4.131
ATOM   4039 O    TIP   560      25.874  -4.684  -2.921
ATOM   4040 H1   TIP   560      25.548  -5.583  -2.927
ATOM   4041 H2   TIP   560      25.156  -4.169  -2.555
ATOM   4042 O    TIP   561     -19.138   1.578   1.160
ATOM   4043 H1   TIP   561     -18.294   1.277   1.497
ATOM   4044 H2   TIP   561     -19.327   2.372   1.660
ATOM   4045 O    TIP   562       0.306 -21.979 -17.506
ATOM   4046 H1   TIP   562       0.862 -22.466 -16.898
ATOM   4047 H2   TIP   562      -0.585 -22.130 -17.189
ATOM   4048 O    TIP   563      -6.532 -23.443   3.111
ATOM   4049 H1   TIP   563      -5.808 -23.827   2.617
ATOM   4050 H2   TIP   563      -7.274 -23.466   2.507
ATOM   4051 O    TIP   564      21.080 -23.457  -1.938
ATOM   4052 H1   TIP   564      20.310 -23.415  -1.371
ATOM   4053 H2   TIP   564      20.755 -23.209  -2.803
ATOM   4054 O    TIP   565       2.750   2.966   5.288
ATOM   4055 H1   TIP   565       2.778   3.862   5.622
ATOM   4056 H2   TIP   565       2.894   2.418   6.060
ATOM   4057 O    TIP   566       6.995  11.549 -22.104
ATOM   4058 H1   TIP   566       6.242  12.036 -22.439
ATOM   4059 H2   TIP   566       6.640  10.697 -21.854
ATOM   4060 O    TIP   567     -25.593  -7.217   7.510
ATOM   4061 H1   TIP   567     -25.798  -7.790   8.249
ATOM   4062 H2   TIP   567     -26.444  -6.903   7.206
ATOM   4063 O    TIP   568       2.402  19.245   4.041
ATOM   4064 H1   TIP   568       1.984  18.771   4.760
ATOM   4065 H2   TIP   568       3.255  19.506   4.389
ATOM   4066 O    TIP   569       7.510 -19.704 -15.840
ATOM   4067 H1   TIP   569       7.207 -19.742 -14.933
ATOM   4068 H2   TIP   569       8.456 -19.579 -15.773
ATOM   4069 O    TIP   570     -21.931 -17.742 -14.862
ATOM   4070 H1   TIP   570     -21.805 -16.805 -14.712
ATOM   4071 H2   TIP   570     -22.328 -17.796 -15.730
ATOM   4072 O    TIP   571     -22.342 -27.399   4.797
ATOM   4073 H1   TIP   571     -22.041 -28.224   5.177
ATOM   4074 H2   TIP   571     -22.517 -26.837   5.552
ATOM   4075 O    TIP   572       8.112 -26.866 -15.312
ATOM   4076 H1   TIP   572       8.433 -27.640 -15.773
ATOM   4077 H2   TIP   572       7.282 -27.143 -14.926
ATOM   4078 O    TIP   573      16.302 -18.958 -25.255
ATOM   4079 H1   TIP   573      15.759 -19.455 -25.866
ATOM   4080 H2   TIP   573      16.866 -19.615 -24.846
ATOM   4081 O    TIP   574     -17.034   9.674  -9.309
ATOM   4082 H1   TIP   574     -17.354  10.483  -9.707
ATOM   4083 H2   TIP   574     -17.035   9.852  -8.369
ATOM   4084 O    TIP   575      17.645  -1.597  -5.162
ATOM   4085 H1   TIP   575      17.776  -1.150  -5.998
ATOM   4086 H2   TIP   575      18.497  -1.983  -4.960
ATOM   4087 O    TIP   576       4.073 -22.383 -16.714
ATOM   4088 H1   TIP   576       4.311 -23.168 -16.221
ATOM   4089 H2   TIP   576       3.554 -21.862 -16.101
ATOM   4090 O    TIP   577      13.015 -24.252 -15.437
ATOM   4091 H1   TIP   577      13.064 -23.895 -16.324
ATOM   4092 H2   TIP   577      12.098 -24.501 -15.329
ATOM   4093 O    TIP   578      -8.848 -30.683  -8.744
ATOM   4094 H1   TIP   578      -9.074 -31.047  -9.600
ATOM   4095 H2   TIP   578      -9.586 -30.115  -8.522
ATOM   4096 O    TIP   579      10.569   9.573 -25.227
ATOM   4097 H1   TIP   579      10.512   9.672 -24.277
ATOM   4098 H2   TIP   579      11.405   9.976 -25.461
ATOM   4099 O    TIP   580       5.557 -27.578 -20.486
ATOM   4100 H1   TIP   580       6.254 -26.930 -20.590
ATOM   4101 H2   TIP   580       5.277 -27.774 -21.380
ATOM   4102 O    TIP   581      -8.618 -29.188 -15.157
ATOM   4103 H1   TIP   581      -8.692 -28.971 -16.086
ATOM   4104 H2   TIP   581      -7.965 -29.886 -15.124
ATOM   4105 O    TIP   582       9.826  29.055   1.504
ATOM   4106 H1   TIP   582       8.916  29.351   1.495
ATOM   4107 H2   TIP   582      10.157  29.272   0.633
ATOM   4108 O    TIP   583      -3.546  29.971   0.676
ATOM   4109 H1   TIP   583      -2.697  29.562   0.844
ATOM   4110 H2   TIP   583      -4.000  29.356   0.100
ATOM   4111 O    TIP   584     -11.777   2.230 -20.581
ATOM   4112 H1   TIP   584     -11.974   3.050 -20.127
ATOM   4113 H2   TIP   584     -12.448   2.163 -21.260
ATOM   4114 O    TIP   585     -15.685 -11.567   1.790
ATOM   4115 H1   TIP   585     -14.919 -11.178   1.369
ATOM   4116 H2   TIP   585     -15.451 -11.617   2.717
ATOM   4117 O    TIP   586      16.670  -0.402 -24.109
ATOM   4118 H1   TIP   586      16.405  -0.740 -23.254
ATOM   4119 H2   TIP   586      17.589  -0.655 -24.193
ATOM   4120 O    TIP   587     -24.245 -15.299 -14.567
ATOM   4121 H1   TIP   587     -23.792 -14.465 -14.448
ATOM   4122 H2   TIP   587     -24.669 -15.222 -15.421
ATOM   4123 O    TIP   588      -9.669 -26.950 -19.180
ATOM   4124 H1   TIP   588      -9.347 -27.728 -18.725
ATOM   4125 H2   TIP   588     -10.553 -26.819 -18.836
ATOM   4126 O    TIP   589      20.582 -13.909  10.845
ATOM   4127 H1   TIP   589      19.859 -14.531  10.919
ATOM   4128 H2   TIP   589      20.232 -13.196  10.310
ATOM   4129 O    TIP   590      13.951 -24.541   9.375
ATOM   4130 H1   TIP   590      14.071 -23.750   8.850
ATOM   4131 H2   TIP   590      13.379 -24.268  10.093
ATOM   4132 O    TIP   591      13.028 -16.071 -24.476
ATOM   4133 H1   TIP   591      12.571 -16.166 -25.311
ATOM   4134 H2   TIP   591      12.671 -15.268 -24.097
ATOM   4135 O    TIP   592     -23.418  -0.973  -0.240
ATOM   4136 H1   TIP   592     -22.883  -0.645  -0.963
ATOM   4137 H2   TIP   592     -22.815  -1.025   0.501
ATOM   4138 O    TIP   593       4.230   1.175 -20.230
ATOM   4139 H1   TIP   593       4.727   1.982 -20.363
ATOM   4140 H2   TIP   593       3.358   1.370 -20.572
ATOM   4141 O    TIP   594     -26.193  13.754  -4.559
ATOM   4142 H1   TIP   594     -25.509  13.314  -4.053
ATOM   4143 H2   TIP   594     -25.961  13.588  -5.472
ATOM   4144 O    TIP   595       5.799 -15.278 -27.277
ATOM   4145 H1   TIP   595       6.031 -14.671 -27.979
ATOM   4146 H2   TIP   595       4.859 -15.425 -27.387
ATOM   4147 O    TIP   596      19.495 -18.440  -4.103
ATOM   4148 H1   TIP   596      19.885 -19.118  -4.655
ATOM   4149 H2   TIP   596      18.639 -18.792  -3.859
ATOM   4150 O    TIP   597      -0.322 -29.741  -9.333
ATOM   4151 H1   TIP   597       0.323 -29.555 -10.015
ATOM   4152 H2   TIP   597      -1.167 -29.561  -9.745
ATOM   4153 O    TIP   598      13.992 -26.584 -10.376
ATOM   4154 H1   TIP   598      13.350 -26.985 -10.962
ATOM   4155 H2   TIP   598      13.666 -26.775  -9.496
ATOM   4156 O    TIP   599     -20.268 -19.341  -3.441
ATOM   4157 H1   TIP   599     -19.924 -18.990  -4.262
ATOM   4158 H2   TIP   599     -20.706 -20.154  -3.692
ATOM   4159 O    TIP   600       0.778 -23.638 -19.740
ATOM   4160 H1   TIP   600       1.247 -24.282 -19.209
ATOM   4161 H2   TIP   600       0.584 -22.923 -19.135
ATOM   4162 O    TIP   601      26.528   1.333 -11.009
ATOM   4163 H1   TIP   601      27.320   1.490 -11.523
ATOM   4164 H2   TIP   601      26.160   0.528 -11.372
ATOM   4165 O    TIP   602       1.922   8.891 -19.186
ATOM   4166 H1   TIP   602       1.089   8.787 -19.645
ATOM   4167 H2   TIP   602       1.867   9.756 -18.780
ATOM   4168 O    TIP   603     -16.102 -23.295 -15.143
ATOM   4169 H1   TIP   603     -16.211 -22.440 -14.725
ATOM   4170 H2   TIP   603     -15.286 -23.219 -15.637
ATOM   4171 O    TIP   604     -20.114  -8.516   1.080
ATOM   4172 H1   TIP   604     -20.071  -7.586   1.299
ATOM   4173 H2   TIP   604     -19.293  -8.880   1.412
ATOM   4174 O    TIP   605     -10.446  10.052  -0.794
ATOM   4175 H1   TIP   605     -10.165  10.959  -0.910
ATOM   4176 H2   TIP   605     -10.204   9.838   0.107
ATOM   4177 O    TIP   606     -25.927 -11.733  -4.138
ATOM   4178 H1   TIP   606     -26.010 -12.249  -4.939
ATOM   4179 H2   TIP   606     -25.103 -12.024  -3.748
ATOM   4180 O    TIP   607      16.468 -29.656  -9.161
ATOM   4181 H1   TIP   607      17.014 -30.416  -9.363
ATOM   4182 H2   TIP   607      15.644 -29.823  -9.618
ATOM   4183 O    TIP   608       2.733 -29.366  -7.995
ATOM   4184 H1   TIP   608       3.596 -29.692  -8.250
ATOM   4185 H2   TIP   608       2.532 -28.689  -8.640
ATOM   4186 O    TIP   609      31.096   2.221  -7.340
ATOM   4187 H1   TIP   609      31.206   1.374  -6.908
ATOM   4188 H2   TIP   609      30.334   2.612  -6.913
ATOM   4189 O    TIP   610      12.198 -15.257   8.873
ATOM   4190 H1   TIP   610      11.604 -14.549   8.627
ATOM   4191 H2   TIP   610      12.461 -15.050   9.770
ATOM   4192 O    TIP   611     -24.129 -22.294 -18.362
ATOM   4193 H1   TIP   611     -24.140 -23.146 -18.797
ATOM   4194 H2   TIP   611     -23.455 -22.377 -17.687
ATOM   4195 O    TIP   612      16.043  -9.311 -23.701
ATOM   4196 H1   TIP   612      15.554  -8.617 -24.142
ATOM   4197 H2   TIP   612      16.647  -8.849 -23.120
ATOM   4198 O    TIP   613      10.728   1.315 -25.284
ATOM   4199 H1   TIP   613       9.894   1.399 -25.745
ATOM   4200 H2   TIP   613      10.489   1.037 -24.400
ATOM   4201 O    TIP   614     -27.822   7.086  13.009
ATOM   4202 H1   TIP   614     -28.178   7.911  12.680
ATOM   4203 H2   TIP   614     -27.857   7.171  13.961
ATOM   4204 O    TIP   615      -3.194   7.448   1.516
ATOM   4205 H1   TIP   615      -3.627   7.409   2.369
ATOM   4206 H2   TIP   615      -3.641   6.786   0.990
ATOM   4207 O    TIP   616       4.120   2.543 -17.612
ATOM   4208 H1   TIP   616       3.426   1.889 -17.692
ATOM   4209 H2   TIP   616       4.779   2.273 -18.251
ATOM   4210 O    TIP   617      16.455 -26.375  -5.572
ATOM   4211 H1   TIP   617      17.384 -26.394  -5.803
ATOM   4212 H2   TIP   617      16.298 -25.476  -5.284
ATOM   4213 O    TIP   618      -5.191  -4.481  13.246
ATOM   4214 H1   TIP   618      -4.760  -4.116  12.473
ATOM   4215 H2   TIP   618      -4.866  -5.379  13.300
ATOM   4216 O    TIP   619      -0.464   7.476  11.435
ATOM   4217 H1   TIP   619      -1.371   7.283  11.669
ATOM   4218 H2   TIP   619      -0.185   8.134  12.072
ATOM   4219 O    TIP   620       4.748 -19.820   2.516
ATOM   4220 H1   TIP   620       5.614 -20.030   2.166
ATOM   4221 H2   TIP   620       4.139 -20.092   1.830
ATOM   4222 O    TIP   621       5.799 -24.805   0.375
ATOM   4223 H1   TIP   621       5.281 -24.005   0.461
ATOM   4224 H2   TIP   621       6.696 -24.499   0.242
ATOM   4225 O    TIP   622     -18.224   2.394  -2.805
ATOM   4226 H1   TIP   622     -17.862   1.577  -2.464
ATOM   4227 H2   TIP   622     -18.539   2.859  -2.030
ATOM   4228 O    TIP   623      -1.733 -19.632   7.808
ATOM   4229 H1   TIP   623      -1.513 -20.558   7.899
ATOM   4230 H2   TIP   623      -1.345 -19.373   6.973
ATOM   4231 O    TIP   624      -8.771 -29.375 -18.058
ATOM   4232 H1   TIP   624      -9.644 -29.637 -18.350
ATOM   4233 H2   TIP   624      -8.264 -30.186 -18.058
ATOM   4234 O    TIP   625      -4.989  -2.103   4.757
ATOM   4235 H1   TIP   625      -4.550  -2.055   5.606
ATOM   4236 H2   TIP   625      -5.593  -1.360   4.757
ATOM   4237 O    TIP   626     -23.657 -22.724 -11.106
ATOM   4238 H1   TIP   626     -24.215 -22.194 -11.675
ATOM   4239 H2   TIP   626     -22.823 -22.254 -11.082
ATOM   4240 O    TIP   627      20.364  -6.275 -13.905
ATOM   4241 H1   TIP   627      19.751  -5.995 -14.585
ATOM   4242 H2   TIP   627      21.212  -6.315 -14.348
ATOM   4243 O    TIP   628     -16.110  27.687 -19.576
ATOM   4244 H1   TIP   628     -16.687  28.291 -19.109
ATOM   4245 H2   TIP   628     -15.580  28.248 -20.142
ATOM   4246 O    TIP   629      21.236 -30.390  -9.911
ATOM   4247 H1   TIP   629      21.539 -29.483  -9.885
ATOM   4248 H2   TIP   629      22.035 -30.909 -10.005
ATOM   4249 O    TIP   630     -21.158  -3.750 -25.114
ATOM   4250 H1   TIP   630     -20.421  -4.022 -24.567
ATOM   4251 H2   TIP   630     -21.007  -4.182 -25.954
ATOM   4252 O    TIP   631      -1.108   0.966 -17.825
ATOM   4253 H1   TIP   631      -1.462   0.170 -18.222
ATOM   4254 H2   TIP   631      -1.862   1.550 -17.743
ATOM   4255 O    TIP   632       8.482  10.006 -19.987
ATOM   4256 H1   TIP   632       7.775   9.642 -20.520
ATOM   4257 H2   TIP   632       9.068   9.266 -19.827
ATOM   4258 O    TIP   633       5.264 -22.799   7.227
ATOM   4259 H1   TIP   633       6.127 -23.186   7.377
ATOM   4260 H2   TIP   633       4.831 -23.403   6.625
ATOM   4261 O    TIP   634      10.317   7.959 -19.574
ATOM   4262 H1   TIP   634      10.911   7.403 -19.069
ATOM   4263 H2   TIP   634      10.117   7.448 -20.358
ATOM   4264 O    TIP   635      10.856  -5.945 -21.087
ATOM   4265 H1   TIP   635      10.079  -6.448 -21.330
ATOM   4266 H2   TIP   635      11.036  -5.397 -21.851
ATOM   4267 O    TIP   636     -19.950  -0.944 -18.266
ATOM   4268 H1   TIP   636     -20.106  -1.097 -17.335
ATOM   4269 H2   TIP   636     -20.743  -1.260 -18.699
ATOM   4270 O    TIP   637     -20.179   7.041   6.733
ATOM   4271 H1   TIP   637     -19.700   6.697   7.488
ATOM   4272 H2   TIP   637     -19.655   6.779   5.977
ATOM   4273 O    TIP   638      18.913  -7.892  -3.146
ATOM   4274 H1   TIP   638      18.477  -8.363  -3.857
ATOM   4275 H2   TIP   638      19.814  -7.781  -3.449
ATOM   4276 O    TIP   639       8.111 -14.120 -25.868
ATOM   4277 H1   TIP   639       8.075 -14.569 -25.024
ATOM   4278 H2   TIP   639       7.257 -14.288 -26.266
ATOM   4279 O    TIP   640      -2.618  11.444   4.177
ATOM   4280 H1   TIP   640      -2.008  10.723   4.332
ATOM   4281 H2   TIP   640      -2.087  12.122   3.760
ATOM   4282 O    TIP   641      21.613  -1.844 -23.602
ATOM   4283 H1   TIP   641      21.986  -2.063 -22.749
ATOM   4284 H2   TIP   641      22.317  -1.389 -24.064
ATOM   4285 O    TIP   642      -6.392  28.485   5.523
ATOM   4286 H1   TIP   642      -7.084  27.833   5.634
ATOM   4287 H2   TIP   642      -5.578  27.994   5.631
ATOM   4288 O    TIP   643     -18.516  -0.814  -3.767
ATOM   4289 H1   TIP   643     -18.021  -1.543  -3.393
ATOM   4290 H2   TIP   643     -19.433  -1.068  -3.666
ATOM   4291 O    TIP   644     -11.197 -19.684 -21.076
ATOM   4292 H1   TIP   644     -10.542 -19.219 -21.597
ATOM   4293 H2   TIP   644     -11.729 -20.152 -21.720
ATOM   4294 O    TIP   645     -17.704   4.449   8.077
ATOM   4295 H1   TIP   645     -18.294   4.211   7.362
ATOM   4296 H2   TIP   645     -17.731   5.405   8.104
ATOM   4297 O    TIP   646      -2.682  15.409   6.459
ATOM   4298 H1   TIP   646      -3.603  15.193   6.600
ATOM   4299 H2   TIP   646      -2.700  16.176   5.887
ATOM   4300 O    TIP   647      10.241   2.227   7.875
ATOM   4301 H1   TIP   647      10.923   2.328   8.539
ATOM   4302 H2   TIP   647      10.709   2.260   7.042
ATOM   4303 O    TIP   648      21.524 -19.395 -26.293
ATOM   4304 H1   TIP   648      21.176 -19.424 -27.184
ATOM   4305 H2   TIP   648      21.047 -18.681 -25.872
ATOM   4306 O    TIP   649     -18.036   5.213  -1.030
ATOM   4307 H1   TIP   649     -18.708   4.532  -1.047
ATOM   4308 H2   TIP   649     -17.549   5.051  -0.222
ATOM   4309 O    TIP   650      -4.703  -1.245 -16.616
ATOM   4310 H1   TIP   650      -4.352  -0.607 -15.995
ATOM   4311 H2   TIP   650      -5.217  -0.723 -17.233
ATOM   4312 O    TIP   651      -6.361 -14.605  16.521
ATOM   4313 H1   TIP   651      -6.036 -14.175  15.730
ATOM   4314 H2   TIP   651      -6.675 -13.888  17.072
ATOM   4315 O    TIP   652       6.783 -25.186 -17.172
ATOM   4316 H1   TIP   652       6.386 -24.501 -16.634
ATOM   4317 H2   TIP   652       7.158 -25.800 -16.541
ATOM   4318 O    TIP   653     -19.210 -22.307   0.036
ATOM   4319 H1   TIP   653     -18.351 -22.726  -0.013
ATOM   4320 H2   TIP   653     -19.018 -21.375   0.130
ATOM   4321 O    TIP   654      14.865  -9.350 -18.485
ATOM   4322 H1   TIP   654      15.462  -9.838 -19.053
ATOM   4323 H2   TIP   654      14.497  -8.671 -19.051
ATOM   4324 O    TIP   655       3.966 -14.131  11.555
ATOM   4325 H1   TIP   655       3.308 -13.456  11.718
ATOM   4326 H2   TIP   655       3.480 -14.955  11.593
ATOM   4327 O    TIP   656      20.124  -1.001 -10.156
ATOM   4328 H1   TIP   656      20.581  -0.463  -9.510
ATOM   4329 H2   TIP   656      19.967  -0.411 -10.893
ATOM   4330 O    TIP   657      12.957  21.951   0.844
ATOM   4331 H1   TIP   657      12.841  21.530   1.695
ATOM   4332 H2   TIP   657      13.306  22.818   1.049
ATOM   4333 O    TIP   658      -6.140 -16.001  13.585
ATOM   4334 H1   TIP   658      -6.347 -16.336  14.457
ATOM   4335 H2   TIP   658      -5.600 -15.227  13.746
ATOM   4336 O    TIP   659       3.844   5.207 -21.052
ATOM   4337 H1   TIP   659       4.582   4.642 -20.821
ATOM   4338 H2   TIP   659       3.969   5.994 -20.521
ATOM   4339 O    TIP   660     -11.836  -6.149 -26.744
ATOM   4340 H1   TIP   660     -12.477  -5.649 -26.239
ATOM   4341 H2   TIP   660     -11.061  -6.182 -26.184
ATOM   4342 O    TIP   661      -6.847 -18.927 -20.555
ATOM   4343 H1   TIP   661      -6.926 -18.300 -19.837
ATOM   4344 H2   TIP   661      -6.039 -18.679 -21.003
ATOM   4345 O    TIP   662      15.210   5.490  -0.775
ATOM   4346 H1   TIP   662      16.051   5.167  -1.097
ATOM   4347 H2   TIP   662      15.440   6.187  -0.161
ATOM   4348 O    TIP   663      -9.418  28.001  -1.519
ATOM   4349 H1   TIP   663     -10.014  27.721  -0.825
ATOM   4350 H2   TIP   663      -8.549  27.967  -1.118
ATOM   4351 O    TIP   664      -2.952   2.248   7.565
ATOM   4352 H1   TIP   664      -3.228   3.079   7.952
ATOM   4353 H2   TIP   664      -3.403   2.214   6.722
ATOM   4354 O    TIP   665       6.795  14.796  -9.507
ATOM   4355 H1   TIP   665       6.392  14.635  -8.654
ATOM   4356 H2   TIP   665       7.517  15.396  -9.322
ATOM   4357 O    TIP   666      -9.860  -9.622 -22.460
ATOM   4358 H1   TIP   666      -8.993  -9.735 -22.850
ATOM   4359 H2   TIP   666     -10.017  -8.679 -22.495
ATOM   4360 O    TIP   667       9.255 -16.291   2.386
ATOM   4361 H1   TIP   667       8.434 -16.727   2.611
ATOM   4362 H2   TIP   667       9.270 -16.283   1.430
ATOM   4363 O    TIP   668     -12.143  -8.701 -27.676
ATOM   4364 H1   TIP   668     -12.150  -7.841 -27.255
ATOM   4365 H2   TIP   668     -11.491  -9.203 -27.187
ATOM   4366 O    TIP   669      11.303  13.472 -10.141
ATOM   4367 H1   TIP   669      11.727  12.732 -10.575
ATOM   4368 H2   TIP   669      10.571  13.085  -9.663
ATOM   4369 O    TIP   670      22.298  -3.874 -27.488
ATOM   4370 H1   TIP   670      22.465  -3.835 -26.547
ATOM   4371 H2   TIP   670      23.128  -4.164 -27.868
ATOM   4372 O    TIP   671      20.817 -11.909  -4.530
ATOM   4373 H1   TIP   671      21.374 -12.631  -4.820
ATOM   4374 H2   TIP   671      20.397 -11.592  -5.329
ATOM   4375 O    TIP   672      -4.270  27.659 -13.851
ATOM   4376 H1   TIP   672      -5.134  28.070 -13.878
ATOM   4377 H2   TIP   672      -4.408  26.784 -14.214
ATOM   4378 O    TIP   673      -6.955 -13.802   6.641
ATOM   4379 H1   TIP   673      -6.390 -14.311   7.221
ATOM   4380 H2   TIP   673      -7.726 -14.354   6.510
ATOM   4381 O    TIP   674      -0.802  11.087   6.894
ATOM   4382 H1   TIP   674      -0.566  10.627   6.088
ATOM   4383 H2   TIP   674      -0.732  12.015   6.671
ATOM   4384 O    TIP   675     -12.575 -21.042 -14.550
ATOM   4385 H1   TIP   675     -12.377 -21.029 -15.486
ATOM   4386 H2   TIP   675     -12.858 -21.940 -14.377
ATOM   4387 O    TIP   676     -12.823 -11.921   7.201
ATOM   4388 H1   TIP   676     -12.394 -12.761   7.044
ATOM   4389 H2   TIP   676     -13.480 -12.108   7.871
ATOM   4390 O    TIP   677      20.915   0.697  -4.220
ATOM   4391 H1   TIP   677      20.571  -0.196  -4.218
ATOM   4392 H2   TIP   677      21.784   0.620  -3.826
ATOM   4393 O    TIP   678       9.012 -28.833   0.540
ATOM   4394 H1   TIP   678       9.802 -29.132   0.989
ATOM   4395 H2   TIP   678       8.466 -29.616   0.466
ATOM   4396 O    TIP   679     -13.807  17.500  -3.514
ATOM   4397 H1   TIP   679     -14.262  16.848  -4.046
ATOM   4398 H2   TIP   679     -13.231  16.988  -2.946
ATOM   4399 O    TIP   680      19.712 -20.839  -8.086
ATOM   4400 H1   TIP   680      19.381 -21.722  -7.926
ATOM   4401 H2   TIP   680      19.854 -20.802  -9.032
ATOM   4402 O    TIP   681      18.749  -7.524   3.325
ATOM   4403 H1   TIP   681      19.249  -7.681   4.126
ATOM   4404 H2   TIP   681      19.218  -6.817   2.883
ATOM   4405 O    TIP   682     -14.290   7.420 -12.086
ATOM   4406 H1   TIP   682     -14.964   6.804 -11.799
ATOM   4407 H2   TIP   682     -13.537   6.870 -12.300
ATOM   4408 O    TIP   683      -8.148 -29.589  -0.128
ATOM   4409 H1   TIP   683      -8.147 -30.545  -0.170
ATOM   4410 H2   TIP   683      -7.669 -29.313  -0.910
ATOM   4411 O    TIP   684       5.048 -14.209   8.343
ATOM   4412 H1   TIP   684       4.714 -13.315   8.274
ATOM   4413 H2   TIP   684       5.063 -14.389   9.283
ATOM   4414 O    TIP   685     -15.599 -13.105 -19.492
ATOM   4415 H1   TIP   685     -15.071 -12.358 -19.210
ATOM   4416 H2   TIP   685     -15.147 -13.442 -20.265
ATOM   4417 O    TIP   686      -5.966 -15.622   8.705
ATOM   4418 H1   TIP   686      -6.125 -15.945   9.592
ATOM   4419 H2   TIP   686      -5.563 -16.361   8.249
ATOM   4420 O    TIP   687     -27.098  -5.050  -5.040
ATOM   4421 H1   TIP   687     -26.301  -4.546  -5.204
ATOM   4422 H2   TIP   687     -27.233  -5.553  -5.843
ATOM   4423 O    TIP   688      19.991  -3.054 -17.011
ATOM   4424 H1   TIP   688      20.239  -3.319 -16.125
ATOM   4425 H2   TIP   688      19.386  -2.323 -16.883
ATOM   4426 O    TIP   689      20.991 -28.185   3.456
ATOM   4427 H1   TIP   689      21.269 -29.065   3.204
ATOM   4428 H2   TIP   689      21.061 -27.670   2.653
ATOM   4429 O    TIP   690      14.073   7.230  -8.605
ATOM   4430 H1   TIP   690      13.404   7.706  -8.114
ATOM   4431 H2   TIP   690      14.891   7.424  -8.148
ATOM   4432 O    TIP   691      12.516 -23.256 -18.344
ATOM   4433 H1   TIP   691      12.882 -22.906 -19.156
ATOM   4434 H2   TIP   691      12.055 -22.516 -17.949
ATOM   4435 O    TIP   692      17.362  -9.550   6.064
ATOM   4436 H1   TIP   692      16.485  -9.677   6.427
ATOM   4437 H2   TIP   692      17.211  -9.293   5.155
ATOM   4438 O    TIP   693     -20.015  28.476  -7.936
ATOM   4439 H1   TIP   693     -19.846  28.119  -7.064
ATOM   4440 H2   TIP   693     -19.462  27.957  -8.520
ATOM   4441 O    TIP   694      -1.668 -27.437 -24.746
ATOM   4442 H1   TIP   694      -0.821 -27.883 -24.731
ATOM   4443 H2   TIP   694      -2.311 -28.140 -24.661
ATOM   4444 O    TIP   695     -17.105 -10.829 -24.359
ATOM   4445 H1   TIP   695     -17.795 -11.437 -24.624
ATOM   4446 H2   TIP   695     -17.188 -10.772 -23.407
ATOM   4447 O    TIP   696     -11.942 -12.479 -24.382
ATOM   4448 H1   TIP   696     -12.732 -12.336 -24.904
ATOM   4449 H2   TIP   696     -11.232 -12.506 -25.023
ATOM   4450 O    TIP   697     -12.344 -28.240  -9.897
ATOM   4451 H1   TIP   697     -12.175 -27.519 -10.504
ATOM   4452 H2   TIP   697     -13.273 -28.437 -10.010
ATOM   4453 O    TIP   698      16.291  -8.304   3.514
ATOM   4454 H1   TIP   698      16.261  -9.168   3.104
ATOM   4455 H2   TIP   698      17.181  -7.992   3.353
ATOM   4456 O    TIP   699     -19.655 -18.037 -11.314
ATOM   4457 H1   TIP   699     -20.535 -17.711 -11.500
ATOM   4458 H2   TIP   699     -19.672 -18.260 -10.384
ATOM   4459 O    TIP   700      -4.997  22.852  -5.616
ATOM   4460 H1   TIP   700      -4.697  21.953  -5.748
ATOM   4461 H2   TIP   700      -4.330  23.248  -5.056
ATOM   4462 O    TIP   701      15.642   2.903 -10.014
ATOM   4463 H1   TIP   701      14.776   3.310  -9.992
ATOM   4464 H2   TIP   701      16.038   3.133  -9.174
ATOM   4465 O    TIP   702      12.589 -26.939  -0.278
ATOM   4466 H1   TIP   702      12.055 -26.217  -0.609
ATOM   4467 H2   TIP   702      12.741 -26.724   0.642
ATOM   4468 O    TIP   703       3.031   1.738   7.836
ATOM   4469 H1   TIP   703       2.644   1.524   8.686
ATOM   4470 H2   TIP   703       3.894   2.093   8.047
ATOM   4471 O    TIP   704     -18.828 -28.616  -9.372
ATOM   4472 H1   TIP   704     -18.151 -28.019  -9.690
ATOM   4473 H2   TIP   704     -18.556 -28.837  -8.482
ATOM   4474 O    TIP   705      -1.634  -8.742  15.895
ATOM   4475 H1   TIP   705      -0.745  -8.817  15.548
ATOM   4476 H2   TIP   705      -1.544  -8.926  16.830
ATOM   4477 O    TIP   706     -21.760 -19.767 -12.976
ATOM   4478 H1   TIP   706     -21.690 -19.022 -13.573
ATOM   4479 H2   TIP   706     -22.700 -19.938 -12.915
ATOM   4480 O    TIP   707      24.625  -1.445  -5.687
ATOM   4481 H1   TIP   707      24.710  -1.255  -6.621
ATOM   4482 H2   TIP   707      24.947  -2.341  -5.593
ATOM   4483 O    TIP   708      13.737   8.479 -18.594
ATOM   4484 H1   TIP   708      13.322   7.625 -18.718
ATOM   4485 H2   TIP   708      13.678   8.640 -17.653
ATOM   4486 O    TIP   709     -10.836  -3.859 -22.723
ATOM   4487 H1   TIP   709     -10.310  -3.168 -22.321
ATOM   4488 H2   TIP   709     -10.440  -3.993 -23.584
ATOM   4489 O    TIP   710      -0.082  11.088 -11.530
ATOM   4490 H1   TIP   710       0.339  11.839 -11.112
ATOM   4491 H2   TIP   710      -0.819  11.462 -12.011
ATOM   4492 O    TIP   711      16.068   7.699   0.908
ATOM   4493 H1   TIP   711      15.776   8.420   0.350
ATOM   4494 H2   TIP   711      16.162   8.090   1.777
ATOM   4495 O    TIP   712      -6.051 -29.164 -24.735
ATOM   4496 H1   TIP   712      -6.931 -28.838 -24.923
ATOM   4497 H2   TIP   712      -5.677 -29.357 -25.595
ATOM   4498 O    TIP   713     -16.486   2.078 -13.550
ATOM   4499 H1   TIP   713     -17.438   2.176 -13.546
ATOM   4500 H2   TIP   713     -16.209   2.459 -14.384
ATOM   4501 O    TIP   714     -11.461 -14.355   7.253
ATOM   4502 H1   TIP   714     -11.895 -14.710   6.478
ATOM   4503 H2   TIP   714     -10.565 -14.686   7.200
ATOM   4504 O    TIP   715     -11.248  25.502 -11.696
ATOM   4505 H1   TIP   715     -11.900  25.999 -12.189
ATOM   4506 H2   TIP   715     -10.541  26.128 -11.534
ATOM   4507 O    TIP   716      -9.088 -14.962 -21.488
ATOM   4508 H1   TIP   716      -8.176 -15.071 -21.216
ATOM   4509 H2   TIP   716      -9.274 -14.035 -21.338
ATOM   4510 O    TIP   717       9.215  10.531   9.634
ATOM   4511 H1   TIP   717       9.371  11.236  10.263
ATOM   4512 H2   TIP   717       9.441  10.911   8.785
ATOM   4513 O    TIP   718     -15.630 -22.003  -5.780
ATOM   4514 H1   TIP   718     -15.534 -21.610  -6.648
ATOM   4515 H2   TIP   718     -16.068 -21.330  -5.259
ATOM   4516 O    TIP   719      -1.433 -21.677 -27.950
ATOM   4517 H1   TIP   719      -0.607 -21.976 -27.569
ATOM   4518 H2   TIP   719      -1.185 -21.294 -28.791
ATOM   4519 O    TIP   720      -5.786  -3.072   2.304
ATOM   4520 H1   TIP   720      -6.715  -2.892   2.450
ATOM   4521 H2   TIP   720      -5.352  -2.753   3.095
ATOM   4522 O    TIP   721      -0.917 -25.110   5.751
ATOM   4523 H1   TIP   721      -1.635 -25.614   5.370
ATOM   4524 H2   TIP   721      -0.930 -24.277   5.280
ATOM   4525 O    TIP   722       1.637 -29.414 -12.017
ATOM   4526 H1   TIP   722       2.088 -28.810 -12.606
ATOM   4527 H2   TIP   722       2.326 -29.748 -11.442
ATOM   4528 O    TIP   723      -6.388  12.943   4.901
ATOM   4529 H1   TIP   723      -7.302  12.732   4.714
ATOM   4530 H2   TIP   723      -5.941  12.838   4.061
ATOM   4531 O    TIP   724     -30.509  18.948  -6.453
ATOM   4532 H1   TIP   724     -30.227  19.537  -7.152
ATOM   4533 H2   TIP   724     -29.698  18.674  -6.027
ATOM   4534 O    TIP   725      23.029   3.645  -8.535
ATOM   4535 H1   TIP   725      22.991   3.405  -7.610
ATOM   4536 H2   TIP   725      23.044   2.808  -9.000
ATOM   4537 O    TIP   726     -15.643  -5.448   8.166
ATOM   4538 H1   TIP   726     -16.172  -4.658   8.058
ATOM   4539 H2   TIP   726     -16.177  -6.021   8.717
ATOM   4540 O    TIP   727      24.635   5.155  -4.479
ATOM   4541 H1   TIP   727      24.148   5.979  -4.455
ATOM   4542 H2   TIP   727      23.970   4.479  -4.352
ATOM   4543 O    TIP   728      -7.422  -1.403   7.403
ATOM   4544 H1   TIP   728      -7.480  -2.318   7.126
ATOM   4545 H2   TIP   728      -7.521  -0.901   6.595
ATOM   4546 O    TIP   729      -2.199  20.686  -7.474
ATOM   4547 H1   TIP   729      -1.863  19.991  -8.040
ATOM   4548 H2   TIP   729      -2.034  21.493  -7.960
ATOM   4549 O    TIP   730      20.423 -20.182   8.628
ATOM   4550 H1   TIP   730      20.269 -20.491   7.735
ATOM   4551 H2   TIP   730      19.710 -20.563   9.141
ATOM   4552 O    TIP   731      -8.893 -18.544 -22.343
ATOM   4553 H1   TIP   731      -8.627 -18.110 -23.154
ATOM   4554 H2   TIP   731      -8.138 -18.454 -21.763
ATOM   4555 O    TIP   732     -21.869  -4.685   1.422
ATOM   4556 H1   TIP   732     -21.336  -5.365   1.834
ATOM   4557 H2   TIP   732     -22.231  -4.186   2.155
ATOM   4558 O    TIP   733       2.085  10.031   5.262
ATOM   4559 H1   TIP   733       1.483   9.490   4.752
ATOM   4560 H2   TIP   733       2.956   9.717   5.019
ATOM   4561 O    TIP   734      11.896   9.471  -2.087
ATOM   4562 H1   TIP   734      11.666  10.261  -1.599
ATOM   4563 H2   TIP   734      11.342   9.501  -2.867
ATOM   4564 O    TIP   735      22.553   7.953  -0.695
ATOM   4565 H1   TIP   735      21.727   7.478  -0.602
ATOM   4566 H2   TIP   735      23.209   7.269  -0.831
ATOM   4567 O    TIP   736       9.273 -11.666 -20.428
ATOM   4568 H1   TIP   736       8.720 -12.374 -20.758
ATOM   4569 H2   TIP   736      10.119 -11.802 -20.853
ATOM   4570 O    TIP   737     -19.644   1.268 -15.183
ATOM   4571 H1   TIP   737     -19.452   2.017 -14.620
ATOM   4572 H2   TIP   737     -19.790   1.648 -16.049
ATOM   4573 O    TIP   738     -13.588  29.410 -22.842
ATOM   4574 H1   TIP   738     -13.197  30.254 -23.066
ATOM   4575 H2   TIP   738     -13.986  29.104 -23.656
ATOM   4576 O    TIP   739      -0.034 -13.263   9.245
ATOM   4577 H1   TIP   739      -0.080 -14.000   9.854
ATOM   4578 H2   TIP   739       0.591 -13.542   8.576
ATOM   4579 O    TIP   740       0.467 -12.597  19.046
ATOM   4580 H1   TIP   740       0.543 -12.166  19.897
ATOM   4581 H2   TIP   740      -0.464 -12.807  18.965
ATOM   4582 O    TIP   741      17.809 -20.029   5.654
ATOM   4583 H1   TIP   741      18.523 -20.644   5.817
ATOM   4584 H2   TIP   741      17.993 -19.288   6.231
ATOM   4585 O    TIP   742      11.334 -24.832  -1.577
ATOM   4586 H1   TIP   742      11.318 -24.059  -1.013
ATOM   4587 H2   TIP   742      10.413 -25.054  -1.707
ATOM   4588 O    TIP   743       7.272  11.892  -5.728
ATOM   4589 H1   TIP   743       7.333  11.257  -6.441
ATOM   4590 H2   TIP   743       7.250  11.359  -4.933
ATOM   4591 O    TIP   744       2.819  -7.155   8.547
ATOM   4592 H1   TIP   744       3.455  -6.482   8.305
ATOM   4593 H2   TIP   744       3.023  -7.896   7.976
ATOM   4594 O    TIP   745     -21.783 -30.597 -16.783
ATOM   4595 H1   TIP   745     -21.235 -31.348 -16.559
ATOM   4596 H2   TIP   745     -21.305 -29.840 -16.444
ATOM   4597 O    TIP   746     -13.551   8.755  -2.393
ATOM   4598 H1   TIP   746     -13.289   8.993  -1.504
ATOM   4599 H2   TIP   746     -14.408   9.164  -2.509
ATOM   4600 O    TIP   747     -10.479  30.767  -2.261
ATOM   4601 H1   TIP   747     -11.041  30.834  -1.489
ATOM   4602 H2   TIP   747     -10.047  29.918  -2.171
ATOM   4603 O    TIP   748       2.646 -23.751   9.304
ATOM   4604 H1   TIP   748       2.560 -23.879  10.248
ATOM   4605 H2   TIP   748       2.767 -22.807   9.199
ATOM   4606 O    TIP   749       3.300  19.176  -1.835
ATOM   4607 H1   TIP   749       4.104  19.460  -2.268
ATOM   4608 H2   TIP   749       3.370  19.522  -0.946
ATOM   4609 O    TIP   750      -2.962  13.146  -6.341
ATOM   4610 H1   TIP   750      -2.554  13.036  -5.482
ATOM   4611 H2   TIP   750      -3.890  13.281  -6.152
ATOM   4612 O    TIP   751      -9.008   1.393   7.260
ATOM   4613 H1   TIP   751      -9.047   2.223   7.733
ATOM   4614 H2   TIP   751      -8.926   0.729   7.944
ATOM   4615 O    TIP   752      -1.698 -25.073 -18.415
ATOM   4616 H1   TIP   752      -2.006 -24.188 -18.221
ATOM   4617 H2   TIP   752      -2.468 -25.628 -18.290
ATOM   4618 O    TIP   753       7.358   6.490  12.592
ATOM   4619 H1   TIP   753       7.104   6.125  11.745
ATOM   4620 H2   TIP   753       6.995   7.376  12.591
ATOM   4621 O    TIP   754     -15.639   2.944 -15.965
ATOM   4622 H1   TIP   754     -15.711   3.728 -16.509
ATOM   4623 H2   TIP   754     -15.055   2.365 -16.454
ATOM   4624 O    TIP   755       4.879  13.229   3.014
ATOM   4625 H1   TIP   755       5.088  13.034   2.101
ATOM   4626 H2   TIP   755       4.652  14.158   3.016
ATOM   4627 O    TIP   756      -7.241  -2.327 -18.794
ATOM   4628 H1   TIP   756      -6.894  -1.554 -18.348
ATOM   4629 H2   TIP   756      -7.641  -1.984 -19.593
ATOM   4630 O    TIP   757      12.850  21.364 -15.556
ATOM   4631 H1   TIP   757      13.429  21.497 -14.806
ATOM   4632 H2   TIP   757      13.417  21.472 -16.320
ATOM   4633 O    TIP   758       0.683  -0.869   8.836
ATOM   4634 H1   TIP   758       1.054  -0.429   8.071
ATOM   4635 H2   TIP   758       0.244  -0.173   9.324
ATOM   4636 O    TIP   759     -18.516 -23.064  -3.084
ATOM   4637 H1   TIP   759     -19.323 -22.921  -2.590
ATOM   4638 H2   TIP   759     -17.838 -22.627  -2.570
ATOM   4639 O    TIP   760      12.726  -0.425 -25.593
ATOM   4640 H1   TIP   760      12.194   0.371 -25.581
ATOM   4641 H2   TIP   760      12.477  -0.893 -24.797
ATOM   4642 O    TIP   761      11.403  14.919   0.445
ATOM   4643 H1   TIP   761      11.069  15.680   0.920
ATOM   4644 H2   TIP   761      10.646  14.340   0.356
ATOM   4645 O    TIP   762      17.696 -30.203   6.505
ATOM   4646 H1   TIP   762      17.004 -30.862   6.551
ATOM   4647 H2   TIP   762      17.251 -29.374   6.681
ATOM   4648 O    TIP   763       4.633  10.968   4.401
ATOM   4649 H1   TIP   763       4.744  11.685   3.777
ATOM   4650 H2   TIP   763       5.349  10.364   4.202
ATOM   4651 O    TIP   764     -26.801   9.736  -2.318
ATOM   4652 H1   TIP   764     -27.267  10.380  -2.851
ATOM   4653 H2   TIP   764     -25.890  10.029  -2.328
ATOM   4654 O    TIP   765     -23.686 -18.325  -5.168
ATOM   4655 H1   TIP   765     -24.029 -18.997  -4.580
ATOM   4656 H2   TIP   765     -23.307 -18.814  -5.898
ATOM   4657 O    TIP   766       6.450  16.923  17.182
ATOM   4658 H1   TIP   766       6.392  17.336  18.043
ATOM   4659 H2   TIP   766       6.538  15.988  17.369
ATOM   4660 O    TIP   767       3.625 -10.403  16.086
ATOM   4661 H1   TIP   767       3.194 -10.340  16.938
ATOM   4662 H2   TIP   767       3.675  -9.499  15.774
ATOM   4663 O    TIP   768       4.679 -28.054 -12.397
ATOM   4664 H1   TIP   768       3.895 -27.723 -12.834
ATOM   4665 H2   TIP   768       5.408 -27.675 -12.888
ATOM   4666 O    TIP   769      24.142  -2.695  -2.242
ATOM   4667 H1   TIP   769      24.782  -2.134  -1.805
ATOM   4668 H2   TIP   769      23.454  -2.829  -1.590
ATOM   4669 O    TIP   770      -6.517 -17.175  10.826
ATOM   4670 H1   TIP   770      -6.441 -16.531  11.530
ATOM   4671 H2   TIP   770      -6.864 -17.958  11.253
ATOM   4672 O    TIP   771      16.381 -17.211  28.679
ATOM   4673 H1   TIP   771      15.892 -17.607  27.957
ATOM   4674 H2   TIP   771      16.220 -16.272  28.591
ATOM   4675 O    TIP   772      14.029  -1.554   4.770
ATOM   4676 H1   TIP   772      14.880  -1.529   4.335
ATOM   4677 H2   TIP   772      13.546  -2.244   4.316
ATOM   4678 O    TIP   773       1.485 -25.925   0.110
ATOM   4679 H1   TIP   773       0.938 -26.458  -0.466
ATOM   4680 H2   TIP   773       0.940 -25.769   0.882
ATOM   4681 O    TIP   774      21.314  27.339 -12.021
ATOM   4682 H1   TIP   774      20.521  27.838 -11.826
ATOM   4683 H2   TIP   774      21.156  26.967 -12.889
ATOM   4684 O    TIP   775      16.219  10.199 -10.962
ATOM   4685 H1   TIP   775      16.836  10.296 -11.687
ATOM   4686 H2   TIP   775      15.406   9.908 -11.374
ATOM   4687 O    TIP   776     -12.889 -16.133   5.707
ATOM   4688 H1   TIP   776     -13.105 -16.785   5.041
ATOM   4689 H2   TIP   776     -12.704 -16.645   6.494
ATOM   4690 O    TIP   777      11.858  -2.000 -23.159
ATOM   4691 H1   TIP   777      12.627  -2.504 -23.426
ATOM   4692 H2   TIP   777      11.114  -2.554 -23.395
ATOM   4693 O    TIP   778      -2.622 -14.432 -25.448
ATOM   4694 H1   TIP   778      -3.352 -14.484 -24.831
ATOM   4695 H2   TIP   778      -2.876 -15.005 -26.171
ATOM   4696 O    TIP   779     -15.014 -29.019  -4.363
ATOM   4697 H1   TIP   779     -15.273 -29.911  -4.593
ATOM   4698 H2   TIP   779     -14.252 -29.128  -3.795
ATOM   4699 O    TIP   780      18.353   3.072 -20.684
ATOM   4700 H1   TIP   780      18.849   3.280 -21.475
ATOM   4701 H2   TIP   780      17.440   3.225 -20.925
ATOM   4702 O    TIP   781     -12.157  10.324  -6.049
ATOM   4703 H1   TIP   781     -13.063  10.547  -5.836
ATOM   4704 H2   TIP   781     -11.895   9.705  -5.367
ATOM   4705 O    TIP   782      15.650 -20.398 -15.043
ATOM   4706 H1   TIP   782      15.331 -19.689 -14.486
ATOM   4707 H2   TIP   782      16.603 -20.312 -15.021
ATOM   4708 O    TIP   783      18.785 -24.856   1.445
ATOM   4709 H1   TIP   783      18.476 -24.850   2.351
ATOM   4710 H2   TIP   783      19.698 -24.574   1.500
ATOM   4711 O    TIP   784      28.280   0.466  -2.882
ATOM   4712 H1   TIP   784      27.867  -0.285  -3.307
ATOM   4713 H2   TIP   784      27.567   1.090  -2.749
ATOM   4714 O    TIP   785       9.145 -22.530 -17.131
ATOM   4715 H1   TIP   785       8.202 -22.447 -17.272
ATOM   4716 H2   TIP   785       9.431 -21.648 -16.894
ATOM   4717 O    TIP   786     -27.022  -7.288  -6.891
ATOM   4718 H1   TIP   786     -27.924  -6.989  -6.782
ATOM   4719 H2   TIP   786     -27.075  -8.241  -6.819
ATOM   4720 O    TIP   787      -4.916 -13.429  14.021
ATOM   4721 H1   TIP   787      -4.072 -13.738  13.690
ATOM   4722 H2   TIP   787      -4.771 -12.506  14.226
ATOM   4723 O    TIP   788      27.487   3.150 -19.750
ATOM   4724 H1   TIP   788      26.644   2.763 -19.516
ATOM   4725 H2   TIP   788      27.780   2.646 -20.509
ATOM   4726 O    TIP   789      -0.555 -30.116  -0.074
ATOM   4727 H1   TIP   789      -0.860 -30.494  -0.898
ATOM   4728 H2   TIP   789      -0.044 -30.815   0.336
ATOM   4729 O    TIP   790      20.597   7.642 -16.179
ATOM   4730 H1   TIP   790      20.794   7.000 -16.862
ATOM   4731 H2   TIP   790      20.806   7.193 -15.360
ATOM   4732 O    TIP   791       9.275   1.625   4.244
ATOM   4733 H1   TIP   791       9.226   1.169   3.404
ATOM   4734 H2   TIP   791       9.725   2.446   4.046
ATOM   4735 O    TIP   792       6.035 -19.479   6.648
ATOM   4736 H1   TIP   792       5.246 -19.873   6.276
ATOM   4737 H2   TIP   792       6.235 -18.746   6.065
ATOM   4738 O    TIP   793     -29.986 -11.824  -9.404
ATOM   4739 H1   TIP   793     -29.768 -12.151 -10.276
ATOM   4740 H2   TIP   793     -29.872 -12.579  -8.827
ATOM   4741 O    TIP   794      16.473   2.663  -7.201
ATOM   4742 H1   TIP   794      16.839   1.793  -7.045
ATOM   4743 H2   TIP   794      17.236   3.222  -7.348
ATOM   4744 O    TIP   795      -8.971  -0.842   9.562
ATOM   4745 H1   TIP   795      -8.438  -1.352   8.952
ATOM   4746 H2   TIP   795      -8.945  -1.340  10.378
ATOM   4747 O    TIP   796      -6.721   8.708 -18.729
ATOM   4748 H1   TIP   796      -7.150   8.244 -18.011
ATOM   4749 H2   TIP   796      -6.041   8.107 -19.032
ATOM   4750 O    TIP   797     -17.133 -17.833   1.915
ATOM   4751 H1   TIP   797     -17.456 -16.978   1.632
ATOM   4752 H2   TIP   797     -16.772 -17.677   2.788
ATOM   4753 O    TIP   798       0.616   9.944  -0.135
ATOM   4754 H1   TIP   798       1.291  10.545   0.181
ATOM   4755 H2   TIP   798       1.081   9.124  -0.296
ATOM   4756 O    TIP   799      10.647   3.718   3.404
ATOM   4757 H1   TIP   799      10.977   3.567   2.519
ATOM   4758 H2   TIP   799      10.271   4.597   3.375
ATOM   4759 O    TIP   800       2.516 -16.351  10.255
ATOM   4760 H1   TIP   800       2.923 -16.182   9.405
ATOM   4761 H2   TIP   800       1.712 -16.825  10.047
ATOM   4762 O    TIP   801       9.513  -3.899   5.420
ATOM   4763 H1   TIP   801       9.591  -3.518   6.295
ATOM   4764 H2   TIP   801      10.389  -3.820   5.044
ATOM   4765 O    TIP   802       7.514  13.504   1.760
ATOM   4766 H1   TIP   802       7.889  14.347   2.013
ATOM   4767 H2   TIP   802       8.177  13.103   1.199
ATOM   4768 O    TIP   803       9.570  -3.063 -24.303
ATOM   4769 H1   TIP   803       9.401  -3.094 -25.244
ATOM   4770 H2   TIP   803       8.949  -2.417 -23.968
ATOM   4771 O    TIP   804      -3.442 -15.964 -20.877
ATOM   4772 H1   TIP   804      -2.529 -15.732 -21.049
ATOM   4773 H2   TIP   804      -3.397 -16.828 -20.469
ATOM   4774 O    TIP   805       0.582  -5.530   9.134
ATOM   4775 H1   TIP   805       1.116  -6.273   9.413
ATOM   4776 H2   TIP   805       0.513  -5.626   8.185
ATOM   4777 O    TIP   806       6.370  30.067 -19.501
ATOM   4778 H1   TIP   806       6.552  29.212 -19.112
ATOM   4779 H2   TIP   806       7.146  30.592 -19.304
ATOM   4780 O    TIP   807      19.516  -1.228  -2.151
ATOM   4781 H1   TIP   807      20.306  -0.913  -1.713
ATOM   4782 H2   TIP   807      18.888  -0.512  -2.059
ATOM   4783 O    TIP   808       3.467 -20.908 -18.873
ATOM   4784 H1   TIP   808       4.265 -20.446 -19.130
ATOM   4785 H2   TIP   808       3.739 -21.472 -18.149
ATOM   4786 O    TIP   809      14.690  13.041 -19.946
ATOM   4787 H1   TIP   809      14.036  13.110 -19.251
ATOM   4788 H2   TIP   809      14.787  12.100 -20.092
ATOM   4789 O    TIP   810     -16.888 -25.314 -16.827
ATOM   4790 H1   TIP   810     -17.141 -24.954 -17.677
ATOM   4791 H2   TIP   810     -16.539 -24.566 -16.344
ATOM   4792 O    TIP   811      20.375  -5.603 -19.668
ATOM   4793 H1   TIP   811      19.703  -5.357 -20.303
ATOM   4794 H2   TIP   811      20.561  -4.795 -19.189
ATOM   4795 O    TIP   812      19.273 -16.622   2.541
ATOM   4796 H1   TIP   812      18.591 -17.293   2.521
ATOM   4797 H2   TIP   812      18.980 -15.963   1.912
ATOM   4798 O    TIP   813      14.000 -26.880 -14.369
ATOM   4799 H1   TIP   813      13.487 -26.080 -14.487
ATOM   4800 H2   TIP   813      14.782 -26.745 -14.904
ATOM   4801 O    TIP   814      19.441 -26.021  -2.804
ATOM   4802 H1   TIP   814      19.914 -26.605  -3.396
ATOM   4803 H2   TIP   814      20.122 -25.479  -2.406
ATOM   4804 O    TIP   815      21.238 -29.214  -1.492
ATOM   4805 H1   TIP   815      20.327 -29.234  -1.783
ATOM   4806 H2   TIP   815      21.238 -28.621  -0.741
ATOM   4807 O    TIP   816      -2.156  10.390  11.974
ATOM   4808 H1   TIP   816      -1.894  10.283  11.060
ATOM   4809 H2   TIP   816      -2.190   9.498  12.321
ATOM   4810 O    TIP   817      -7.037 -26.619   1.071
ATOM   4811 H1   TIP   817      -7.426 -27.469   1.276
ATOM   4812 H2   TIP   817      -6.098 -26.746   1.209
ATOM   4813 O    TIP   818      -2.382  12.894  -3.385
ATOM   4814 H1   TIP   818      -1.907  12.756  -2.565
ATOM   4815 H2   TIP   818      -2.620  12.014  -3.676
ATOM   4816 O    TIP   819      -8.719   5.765   3.604
ATOM   4817 H1   TIP   819      -8.091   5.585   2.905
ATOM   4818 H2   TIP   819      -9.570   5.779   3.166
ATOM   4819 O    TIP   820      -1.585   5.519   6.288
ATOM   4820 H1   TIP   820      -1.322   5.664   7.197
ATOM   4821 H2   TIP   820      -0.875   4.999   5.912
ATOM   4822 O    TIP   821     -17.942  28.812 -11.640
ATOM   4823 H1   TIP   821     -18.619  28.460 -12.217
ATOM   4824 H2   TIP   821     -18.224  28.566 -10.759
ATOM   4825 O    TIP   822       2.094  12.804   3.619
ATOM   4826 H1   TIP   822       2.937  12.947   4.048
ATOM   4827 H2   TIP   822       1.949  11.860   3.683
ATOM   4828 O    TIP   823     -21.090 -26.032 -13.281
ATOM   4829 H1   TIP   823     -20.551 -25.253 -13.419
ATOM   4830 H2   TIP   823     -21.601 -26.116 -14.086
ATOM   4831 O    TIP   824     -15.727  -2.139 -18.304
ATOM   4832 H1   TIP   824     -15.931  -1.383 -18.856
ATOM   4833 H2   TIP   824     -15.138  -1.795 -17.633
ATOM   4834 O    TIP   825      10.218   2.861 -21.362
ATOM   4835 H1   TIP   825      10.246   3.646 -21.908
ATOM   4836 H2   TIP   825       9.358   2.890 -20.943
ATOM   4837 O    TIP   826      -2.005  18.239  -2.692
ATOM   4838 H1   TIP   826      -2.455  17.395  -2.673
ATOM   4839 H2   TIP   826      -1.077  18.015  -2.759
ATOM   4840 O    TIP   827      -3.862  19.822 -19.413
ATOM   4841 H1   TIP   827      -4.590  19.812 -20.034
ATOM   4842 H2   TIP   827      -3.156  19.356 -19.861
ATOM   4843 O    TIP   828     -16.596 -23.085 -12.022
ATOM   4844 H1   TIP   828     -16.346 -23.844 -12.549
ATOM   4845 H2   TIP   828     -17.551 -23.055 -12.082
ATOM   4846 O    TIP   829      14.161 -27.162   2.502
ATOM   4847 H1   TIP   829      14.208 -26.911   3.425
ATOM   4848 H2   TIP   829      15.039 -27.481   2.295
ATOM   4849 O    TIP   830     -13.814 -17.929 -17.267
ATOM   4850 H1   TIP   830     -13.180 -17.992 -17.980
ATOM   4851 H2   TIP   830     -14.201 -17.059 -17.364
ATOM   4852 O    TIP   831      20.375   1.984 -19.166
ATOM   4853 H1   TIP   831      19.877   1.721 -18.393
ATOM   4854 H2   TIP   831      19.720   2.347 -19.762
ATOM   4855 O    TIP   832      12.503   5.829  -4.353
ATOM   4856 H1   TIP   832      12.634   6.734  -4.071
ATOM   4857 H2   TIP   832      11.567   5.770  -4.544
ATOM   4858 O    TIP   833      -6.669  26.761  -8.787
ATOM   4859 H1   TIP   833      -6.462  25.873  -8.495
ATOM   4860 H2   TIP   833      -7.161  27.145  -8.061
ATOM   4861 O    TIP   834       5.226 -17.528 -24.941
ATOM   4862 H1   TIP   834       6.166 -17.623 -24.790
ATOM   4863 H2   TIP   834       5.156 -16.832 -25.595
ATOM   4864 O    TIP   835       2.679  28.254  -8.055
ATOM   4865 H1   TIP   835       2.522  28.146  -7.118
ATOM   4866 H2   TIP   835       2.003  28.868  -8.343
ATOM   4867 O    TIP   836      23.135  -7.616   1.510
ATOM   4868 H1   TIP   836      22.527  -7.733   0.780
ATOM   4869 H2   TIP   836      23.407  -8.505   1.740
ATOM   4870 O    TIP   837     -14.565  11.016   4.559
ATOM   4871 H1   TIP   837     -14.983  11.550   5.234
ATOM   4872 H2   TIP   837     -14.037  11.635   4.055
ATOM   4873 O    TIP   838      -0.662 -12.731 -23.333
ATOM   4874 H1   TIP   838      -1.182 -12.422 -22.591
ATOM   4875 H2   TIP   838      -1.301 -13.123 -23.928
ATOM   4876 O    TIP   839       8.449  -8.313   5.733
ATOM   4877 H1   TIP   839       7.932  -8.412   4.934
ATOM   4878 H2   TIP   839       8.495  -9.196   6.101
ATOM   4879 O    TIP   840      -7.068   8.319 -10.750
ATOM   4880 H1   TIP   840      -7.494   7.550 -11.127
ATOM   4881 H2   TIP   840      -6.654   8.755 -11.495
ATOM   4882 O    TIP   841      -8.631  -8.861  19.805
ATOM   4883 H1   TIP   841      -9.307  -9.145  20.420
ATOM   4884 H2   TIP   841      -9.107  -8.658  19.001
ATOM   4885 O    TIP   842       9.187   6.987   1.047
ATOM   4886 H1   TIP   842      10.092   6.676   1.022
ATOM   4887 H2   TIP   842       8.870   6.735   1.914
ATOM   4888 O    TIP   843     -13.450  15.855  -8.803
ATOM   4889 H1   TIP   843     -12.675  15.575  -9.290
ATOM   4890 H2   TIP   843     -13.101  16.284  -8.022
ATOM   4891 O    TIP   844       0.074 -17.688  11.086
ATOM   4892 H1   TIP   844       0.251 -18.629  11.055
ATOM   4893 H2   TIP   844       0.495 -17.391  11.893
ATOM   4894 O    TIP   845     -22.628 -11.192  -6.729
ATOM   4895 H1   TIP   845     -22.869 -11.748  -5.988
ATOM   4896 H2   TIP   845     -22.714 -11.759  -7.494
ATOM   4897 O    TIP   846       7.356 -17.613 -22.529
ATOM   4898 H1   TIP   846       7.257 -17.719 -21.583
ATOM   4899 H2   TIP   846       7.078 -18.452 -22.895
ATOM   4900 O    TIP   847      -0.942   1.395   3.171
ATOM   4901 H1   TIP   847      -1.421   0.806   2.588
ATOM   4902 H2   TIP   847      -0.548   0.819   3.825
ATOM   4903 O    TIP   848      21.360 -12.063 -11.143
ATOM   4904 H1   TIP   848      21.813 -12.744 -11.641
ATOM   4905 H2   TIP   848      20.432 -12.279 -11.231
ATOM   4906 O    TIP   849      19.317 -15.908 -18.730
ATOM   4907 H1   TIP   849      19.373 -16.858 -18.624
ATOM   4908 H2   TIP   849      18.418 -15.752 -19.019
ATOM   4909 O    TIP   850      -8.919  -6.995  15.510
ATOM   4910 H1   TIP   850      -9.193  -7.022  14.594
ATOM   4911 H2   TIP   850      -8.041  -7.377  15.510
ATOM   4912 O    TIP   851      12.062   6.147 -19.007
ATOM   4913 H1   TIP   851      12.552   5.937 -19.802
ATOM   4914 H2   TIP   851      11.879   5.297 -18.607
ATOM   4915 O    TIP   852      -8.808 -29.920  -3.880
ATOM   4916 H1   TIP   852      -9.526 -30.333  -3.400
ATOM   4917 H2   TIP   852      -8.031 -30.102  -3.353
ATOM   4918 O    TIP   853      16.769  -4.484  -2.855
ATOM   4919 H1   TIP   853      17.708  -4.382  -3.009
ATOM   4920 H2   TIP   853      16.406  -4.701  -3.714
ATOM   4921 O    TIP   854     -23.603  -5.207  10.089
ATOM   4922 H1   TIP   854     -23.970  -5.753  10.784
ATOM   4923 H2   TIP   854     -23.380  -5.823   9.391
ATOM   4924 O    TIP   855      -0.393  28.422 -19.024
ATOM   4925 H1   TIP   855      -0.927  27.636 -18.906
ATOM   4926 H2   TIP   855      -0.670  29.009 -18.321
ATOM   4927 O    TIP   856     -28.585  -6.625 -22.574
ATOM   4928 H1   TIP   856     -28.152  -7.296 -22.046
ATOM   4929 H2   TIP   856     -28.469  -6.917 -23.477
ATOM   4930 O    TIP   857      -3.341  27.030 -30.844
ATOM   4931 H1   TIP   857      -2.995  26.146 -30.729
ATOM   4932 H2   TIP   857      -4.021  27.112 -30.175
ATOM   4933 O    TIP   858     -13.855 -23.068 -16.701
ATOM   4934 H1   TIP   858     -13.074 -23.343 -16.221
ATOM   4935 H2   TIP   858     -13.617 -22.223 -17.083
ATOM   4936 O    TIP   859      18.193   4.231  -8.172
ATOM   4937 H1   TIP   859      18.511   5.133  -8.174
ATOM   4938 H2   TIP   859      18.746   3.779  -8.809
ATOM   4939 O    TIP   860     -14.456 -14.038 -21.776
ATOM   4940 H1   TIP   860     -14.361 -13.765 -22.688
ATOM   4941 H2   TIP   860     -14.853 -14.908 -21.826
ATOM   4942 O    TIP   861      30.019  18.914  -2.346
ATOM   4943 H1   TIP   861      29.299  18.659  -1.770
ATOM   4944 H2   TIP   861      29.633  18.929  -3.221
ATOM   4945 O    TIP   862      24.003 -26.114   6.582
ATOM   4946 H1   TIP   862      23.822 -25.200   6.803
ATOM   4947 H2   TIP   862      23.847 -26.593   7.396
ATOM   4948 O    TIP   863      -4.057 -11.292  15.540
ATOM   4949 H1   TIP   863      -3.984 -10.404  15.189
ATOM   4950 H2   TIP   863      -4.363 -11.171  16.439
ATOM   4951 O    TIP   864     -10.568   6.199 -20.410
ATOM   4952 H1   TIP   864     -10.984   5.710 -21.120
ATOM   4953 H2   TIP   864     -10.193   5.525 -19.842
ATOM   4954 O    TIP   865       3.718  18.345 -15.979
ATOM   4955 H1   TIP   865       2.894  18.776 -16.204
ATOM   4956 H2   TIP   865       3.810  17.647 -16.628
ATOM   4957 O    TIP   866     -12.062   6.481  -9.595
ATOM   4958 H1   TIP   866     -12.004   6.623 -10.539
ATOM   4959 H2   TIP   866     -12.646   5.729  -9.500
ATOM   4960 O    TIP   867     -14.714 -10.013  23.152
ATOM   4961 H1   TIP   867     -15.505 -10.262  22.675
ATOM   4962 H2   TIP   867     -14.541  -9.113  22.878
ATOM   4963 O    TIP   868      15.054 -13.195 -19.637
ATOM   4964 H1   TIP   868      14.340 -12.709 -19.225
ATOM   4965 H2   TIP   868      15.530 -12.539 -20.146
ATOM   4966 O    TIP   869      -7.515   4.820 -20.705
ATOM   4967 H1   TIP   869      -8.194   4.224 -21.020
ATOM   4968 H2   TIP   869      -7.580   5.584 -21.277
ATOM   4969 O    TIP   870     -17.982 -26.901  -1.120
ATOM   4970 H1   TIP   870     -18.604 -26.220  -1.376
ATOM   4971 H2   TIP   870     -18.504 -27.529  -0.622
ATOM   4972 O    TIP   871      18.856 -23.461  -8.224
ATOM   4973 H1   TIP   871      19.532 -23.837  -7.661
ATOM   4974 H2   TIP   871      19.090 -23.751  -9.106
ATOM   4975 O    TIP   872      27.541 -11.451 -16.308
ATOM   4976 H1   TIP   872      26.694 -11.795 -16.025
ATOM   4977 H2   TIP   872      27.343 -10.941 -17.094
ATOM   4978 O    TIP   873      21.384 -10.072  -2.345
ATOM   4979 H1   TIP   873      20.688 -10.572  -2.771
ATOM   4980 H2   TIP   873      21.603  -9.383  -2.972
ATOM   4981 O    TIP   874     -20.680  28.455  -2.667
ATOM   4982 H1   TIP   874     -21.109  29.311  -2.665
ATOM   4983 H2   TIP   874     -19.932  28.560  -2.080
ATOM   4984 O    TIP   875       7.218 -17.336   5.174
ATOM   4985 H1   TIP   875       7.182 -16.524   5.679
ATOM   4986 H2   TIP   875       7.983 -17.799   5.516
ATOM   4987 O    TIP   876     -27.221   6.200  -9.623
ATOM   4988 H1   TIP   876     -26.924   5.493 -10.196
ATOM   4989 H2   TIP   876     -26.415   6.585  -9.279
ATOM   4990 O    TIP   877     -15.444 -21.152   3.804
ATOM   4991 H1   TIP   877     -14.598 -21.269   4.235
ATOM   4992 H2   TIP   877     -15.510 -20.209   3.655
ATOM   4993 O    TIP   878     -16.497 -19.444 -18.017
ATOM   4994 H1   TIP   878     -15.563 -19.235 -17.992
ATOM   4995 H2   TIP   878     -16.772 -19.430 -17.100
ATOM   4996 O    TIP   879      -4.912  28.619  -9.076
ATOM   4997 H1   TIP   879      -5.647  28.018  -9.201
ATOM   4998 H2   TIP   879      -4.238  28.302  -9.677
ATOM   4999 O    TIP   880      17.942  -1.325 -16.202
ATOM   5000 H1   TIP   880      17.299  -0.617 -16.217
ATOM   5001 H2   TIP   880      17.792  -1.768 -15.367
ATOM   5002 O    TIP   881       2.030 -14.122   7.366
ATOM   5003 H1   TIP   881       2.782 -13.788   7.855
ATOM   5004 H2   TIP   881       2.226 -13.915   6.453
ATOM   5005 O    TIP   882      -6.040 -17.127 -24.090
ATOM   5006 H1   TIP   882      -5.686 -17.587 -24.850
ATOM   5007 H2   TIP   882      -6.986 -17.267 -24.143
ATOM   5008 O    TIP   883       0.696 -16.689   7.302
ATOM   5009 H1   TIP   883       0.512 -17.063   6.441
ATOM   5010 H2   TIP   883       0.997 -15.800   7.118
ATOM   5011 O    TIP   884     -16.426   8.234 -14.766
ATOM   5012 H1   TIP   884     -15.663   7.702 -14.542
ATOM   5013 H2   TIP   884     -17.046   8.075 -14.054
ATOM   5014 O    TIP   885     -14.891 -12.146   4.313
ATOM   5015 H1   TIP   885     -14.790 -11.344   4.825
ATOM   5016 H2   TIP   885     -15.116 -12.816   4.959
ATOM   5017 O    TIP   886     -16.046 -14.503   1.479
ATOM   5018 H1   TIP   886     -15.952 -14.556   0.528
ATOM   5019 H2   TIP   886     -15.906 -13.579   1.683
ATOM   5020 O    TIP   887       0.493 -19.517 -18.537
ATOM   5021 H1   TIP   887       0.827 -20.067 -19.245
ATOM   5022 H2   TIP   887       0.283 -20.132 -17.834
ATOM   5023 O    TIP   888     -11.359  -6.596  10.642
ATOM   5024 H1   TIP   888     -12.129  -6.859  10.138
ATOM   5025 H2   TIP   888     -10.615  -6.881  10.112
ATOM   5026 O    TIP   889     -23.537  -2.412   3.139
ATOM   5027 H1   TIP   889     -23.013  -1.628   3.303
ATOM   5028 H2   TIP   889     -24.418  -2.081   2.966
ATOM   5029 O    TIP   890      29.106 -18.008 -12.869
ATOM   5030 H1   TIP   890      28.583 -17.289 -12.515
ATOM   5031 H2   TIP   890      28.616 -18.305 -13.636
ATOM   5032 O    TIP   891      -9.931   2.101  10.931
ATOM   5033 H1   TIP   891      -9.176   1.559  10.699
ATOM   5034 H2   TIP   891     -10.287   1.691  11.720
ATOM   5035 O    TIP   892       1.711 -22.200   4.316
ATOM   5036 H1   TIP   892       1.466 -21.425   4.822
ATOM   5037 H2   TIP   892       0.908 -22.718   4.265
ATOM   5038 O    TIP   893     -14.463   5.429 -17.293
ATOM   5039 H1   TIP   893     -14.129   6.125 -16.728
ATOM   5040 H2   TIP   893     -14.981   5.885 -17.956
ATOM   5041 O    TIP   894      12.876  11.029  -7.796
ATOM   5042 H1   TIP   894      12.789  10.143  -7.446
ATOM   5043 H2   TIP   894      13.095  11.568  -7.036
ATOM   5044 O    TIP   895      20.403 -24.632  -6.389
ATOM   5045 H1   TIP   895      21.251 -25.044  -6.551
ATOM   5046 H2   TIP   895      19.773 -25.351  -6.433
ATOM   5047 O    TIP   896      17.464 -13.482   9.181
ATOM   5048 H1   TIP   896      16.817 -13.962   8.665
ATOM   5049 H2   TIP   896      18.306 -13.847   8.912
ATOM   5050 O    TIP   897      13.788  -7.511   4.792
ATOM   5051 H1   TIP   897      13.505  -8.322   5.214
ATOM   5052 H2   TIP   897      14.510  -7.775   4.222
ATOM   5053 O    TIP   898      -6.636   5.157   2.010
ATOM   5054 H1   TIP   898      -6.163   5.298   1.189
ATOM   5055 H2   TIP   898      -6.532   4.223   2.190
ATOM   5056 O    TIP   899     -15.006 -27.194  -1.149
ATOM   5057 H1   TIP   899     -15.927 -27.212  -1.408
ATOM   5058 H2   TIP   899     -14.984 -27.648  -0.307
ATOM   5059 O    TIP   900      18.075  -9.895  -4.849
ATOM   5060 H1   TIP   900      18.055 -10.334  -5.699
ATOM   5061 H2   TIP   900      17.163  -9.888  -4.559
ATOM   5062 O    TIP   901      13.579  28.865  -6.343
ATOM   5063 H1   TIP   901      14.000  29.386  -5.660
ATOM   5064 H2   TIP   901      13.892  29.246  -7.164
ATOM   5065 O    TIP   902     -21.060   9.476  -8.010
ATOM   5066 H1   TIP   902     -20.429   8.781  -8.196
ATOM   5067 H2   TIP   902     -21.504   9.192  -7.211
ATOM   5068 O    TIP   903       3.230  -5.466   6.308
ATOM   5069 H1   TIP   903       3.448  -4.685   5.800
ATOM   5070 H2   TIP   903       2.299  -5.372   6.508
ATOM   5071 O    TIP   904      -8.261  -0.151 -16.356
ATOM   5072 H1   TIP   904      -8.976  -0.321 -15.743
ATOM   5073 H2   TIP   904      -7.896  -1.015 -16.546
ATOM   5074 O    TIP   905     -12.317  -9.726  12.506
ATOM   5075 H1   TIP   905     -12.298  -9.685  11.550
ATOM   5076 H2   TIP   905     -11.792 -10.496  12.724
ATOM   5077 O    TIP   906     -13.753   7.502 -15.705
ATOM   5078 H1   TIP   906     -13.576   7.675 -14.781
ATOM   5079 H2   TIP   906     -14.288   8.242 -15.990
ATOM   5080 O    TIP   907     -14.168 -11.729 -25.838
ATOM   5081 H1   TIP   907     -14.773 -11.533 -26.553
ATOM   5082 H2   TIP   907     -14.184 -10.946 -25.288
ATOM   5083 O    TIP   908      -3.784 -24.531 -21.938
ATOM   5084 H1   TIP   908      -3.419 -23.668 -21.743
ATOM   5085 H2   TIP   908      -3.029 -25.058 -22.201
ATOM   5086 O    TIP   909      14.842 -15.590 -21.141
ATOM   5087 H1   TIP   909      15.268 -15.821 -21.966
ATOM   5088 H2   TIP   909      15.143 -14.701 -20.955
ATOM   5089 O    TIP   910     -23.911  26.784 -21.388
ATOM   5090 H1   TIP   910     -23.968  27.392 -20.651
ATOM   5091 H2   TIP   910     -23.478  26.010 -21.029
ATOM   5092 O    TIP   911       1.188  12.674  15.967
ATOM   5093 H1   TIP   911       1.174  13.302  15.245
ATOM   5094 H2   TIP   911       1.097  11.820  15.545
ATOM   5095 O    TIP   912      18.716  -6.519  -0.774
ATOM   5096 H1   TIP   912      18.648  -7.081  -1.546
ATOM   5097 H2   TIP   912      17.811  -6.292  -0.562
ATOM   5098 O    TIP   913       6.298  24.707   0.040
ATOM   5099 H1   TIP   913       5.782  24.223   0.683
ATOM   5100 H2   TIP   913       7.086  24.179  -0.084
ATOM   5101 O    TIP   914     -13.828  26.034  -2.181
ATOM   5102 H1   TIP   914     -13.186  25.341  -2.030
ATOM   5103 H2   TIP   914     -14.646  25.684  -1.828
ATOM   5104 O    TIP   915      22.946 -21.510  -4.771
ATOM   5105 H1   TIP   915      22.107 -21.869  -4.482
ATOM   5106 H2   TIP   915      23.487 -21.501  -3.982
ATOM   5107 O    TIP   916      25.058 -14.402  11.422
ATOM   5108 H1   TIP   916      25.526 -13.574  11.522
ATOM   5109 H2   TIP   916      24.422 -14.237  10.727
ATOM   5110 O    TIP   917      -3.171  -9.825   9.573
ATOM   5111 H1   TIP   917      -2.929 -10.741   9.441
ATOM   5112 H2   TIP   917      -2.605  -9.338   8.974
ATOM   5113 O    TIP   918     -29.716 -12.487 -14.538
ATOM   5114 H1   TIP   918     -30.556 -12.043 -14.428
ATOM   5115 H2   TIP   918     -29.858 -13.095 -15.264
ATOM   5116 O    TIP   919      14.063 -30.370  -6.645
ATOM   5117 H1   TIP   919      14.458 -29.504  -6.746
ATOM   5118 H2   TIP   919      13.797 -30.617  -7.530
ATOM   5119 O    TIP   920       8.947 -24.377 -19.370
ATOM   5120 H1   TIP   920       9.317 -23.731 -18.769
ATOM   5121 H2   TIP   920       8.390 -24.927 -18.820
ATOM   5122 O    TIP   921      13.565   9.159  -4.777
ATOM   5123 H1   TIP   921      12.891   9.768  -4.476
ATOM   5124 H2   TIP   921      14.375   9.668  -4.756
ATOM   5125 O    TIP   922      13.119 -24.474 -22.902
ATOM   5126 H1   TIP   922      13.647 -25.045 -22.344
ATOM   5127 H2   TIP   922      13.196 -24.855 -23.777
ATOM   5128 O    TIP   923     -22.314 -21.362  -4.291
ATOM   5129 H1   TIP   923     -23.270 -21.331  -4.309
ATOM   5130 H2   TIP   923     -22.052 -21.221  -5.201
ATOM   5131 O    TIP   924      20.921 -27.680  -4.104
ATOM   5132 H1   TIP   924      21.424 -28.196  -3.474
ATOM   5133 H2   TIP   924      20.903 -28.217  -4.896
ATOM   5134 O    TIP   925     -23.597 -20.374   5.506
ATOM   5135 H1   TIP   925     -23.398 -20.178   6.421
ATOM   5136 H2   TIP   925     -24.545 -20.509   5.490
ATOM   5137 O    TIP   926      27.555 -17.597  -4.753
ATOM   5138 H1   TIP   926      28.361 -18.044  -5.012
ATOM   5139 H2   TIP   926      26.900 -18.293  -4.702
ATOM   5140 O    TIP   927      -8.423  26.216   2.218
ATOM   5141 H1   TIP   927      -9.103  25.978   1.588
ATOM   5142 H2   TIP   927      -8.617  27.124   2.449
ATOM   5143 O    TIP   928      21.819   8.986   2.169
ATOM   5144 H1   TIP   928      22.598   8.613   1.755
ATOM   5145 H2   TIP   928      21.457   9.578   1.510
ATOM   5146 O    TIP   929      18.496 -19.930   1.366
ATOM   5147 H1   TIP   929      18.951 -19.825   0.530
ATOM   5148 H2   TIP   929      18.944 -20.660   1.793
ATOM   5149 O    TIP   930       9.716  18.123  -0.110
ATOM   5150 H1   TIP   930       9.656  17.710  -0.971
ATOM   5151 H2   TIP   930       8.953  18.698  -0.065
ATOM   5152 O    TIP   931      21.312   3.228 -15.562
ATOM   5153 H1   TIP   931      20.581   2.612 -15.514
ATOM   5154 H2   TIP   931      21.064   3.941 -14.974
ATOM   5155 O    TIP   932     -21.276   6.413 -10.460
ATOM   5156 H1   TIP   932     -21.666   6.302  -9.593
ATOM   5157 H2   TIP   932     -20.468   6.900 -10.301
ATOM   5158 O    TIP   933      17.818  -2.260   6.658
ATOM   5159 H1   TIP   933      17.943  -1.312   6.622
ATOM   5160 H2   TIP   933      16.871  -2.376   6.739
ATOM   5161 O    TIP   934      14.645 -27.935 -24.929
ATOM   5162 H1   TIP   934      15.355 -28.366 -25.405
ATOM   5163 H2   TIP   934      14.159 -28.652 -24.522
ATOM   5164 O    TIP   935      22.411 -20.543  17.783
ATOM   5165 H1   TIP   935      22.737 -20.951  16.982
ATOM   5166 H2   TIP   935      21.701 -19.972  17.490
ATOM   5167 O    TIP   936     -24.433  -3.954 -14.275
ATOM   5168 H1   TIP   936     -23.504  -3.864 -14.488
ATOM   5169 H2   TIP   936     -24.832  -4.294 -15.076
ATOM   5170 O    TIP   937     -21.820   4.496 -16.076
ATOM   5171 H1   TIP   937     -22.503   4.195 -15.477
ATOM   5172 H2   TIP   937     -21.548   3.708 -16.546
ATOM   5173 O    TIP   938      14.532   2.856  13.434
ATOM   5174 H1   TIP   938      15.447   2.639  13.611
ATOM   5175 H2   TIP   938      14.217   2.141  12.882
ATOM   5176 O    TIP   939       7.119 -12.837 -21.807
ATOM   5177 H1   TIP   939       6.763 -12.125 -22.339
ATOM   5178 H2   TIP   939       7.222 -13.566 -22.418
ATOM   5179 O    TIP   940       5.956  22.326  -7.848
ATOM   5180 H1   TIP   940       6.206  22.905  -8.568
ATOM   5181 H2   TIP   940       6.714  22.326  -7.264
ATOM   5182 O    TIP   941      -4.834 -22.787 -25.554
ATOM   5183 H1   TIP   941      -5.064 -22.518 -24.665
ATOM   5184 H2   TIP   941      -4.424 -23.645 -25.446
ATOM   5185 O    TIP   942      -1.467 -26.197 -22.171
ATOM   5186 H1   TIP   942      -0.769 -26.526 -21.606
ATOM   5187 H2   TIP   942      -1.472 -26.794 -22.920
ATOM   5188 O    TIP   943       0.161  -1.044 -21.392
ATOM   5189 H1   TIP   943       0.962  -1.432 -21.039
ATOM   5190 H2   TIP   943      -0.416  -1.790 -21.556
ATOM   5191 O    TIP   944     -14.925  11.602 -12.983
ATOM   5192 H1   TIP   944     -15.150  11.047 -13.729
ATOM   5193 H2   TIP   944     -14.848  10.995 -12.247
ATOM   5194 O    TIP   945      -6.218  -8.237 -29.653
ATOM   5195 H1   TIP   945      -6.676  -9.039 -29.902
ATOM   5196 H2   TIP   945      -5.290  -8.447 -29.757
ATOM   5197 O    TIP   946     -30.095   2.647  -9.871
ATOM   5198 H1   TIP   946     -30.438   3.532  -9.991
ATOM   5199 H2   TIP   946     -30.557   2.313  -9.102
ATOM   5200 O    TIP   947      25.547   8.575  -8.909
ATOM   5201 H1   TIP   947      25.215   8.754  -8.029
ATOM   5202 H2   TIP   947      25.490   7.624  -8.998
ATOM   5203 O    TIP   948      22.530 -14.219  -5.488
ATOM   5204 H1   TIP   948      21.792 -14.729  -5.154
ATOM   5205 H2   TIP   948      23.257 -14.841  -5.521
ATOM   5206 O    TIP   949      26.794   3.453  -6.078
ATOM   5207 H1   TIP   949      26.563   2.820  -6.759
ATOM   5208 H2   TIP   949      26.467   4.290  -6.407
ATOM   5209 O    TIP   950       9.726  21.706  -3.255
ATOM   5210 H1   TIP   950       9.745  22.308  -3.999
ATOM   5211 H2   TIP   950      10.133  22.195  -2.540
ATOM   5212 O    TIP   951       2.294   0.965  10.873
ATOM   5213 H1   TIP   951       1.369   0.823  11.076
ATOM   5214 H2   TIP   951       2.765   0.430  11.511
ATOM   5215 O    TIP   952      17.047 -19.316   9.493
ATOM   5216 H1   TIP   952      17.545 -20.133   9.469
ATOM   5217 H2   TIP   952      16.228 -19.547   9.931
ATOM   5218 O    TIP   953      20.483 -19.334 -23.494
ATOM   5219 H1   TIP   953      19.624 -19.737 -23.620
ATOM   5220 H2   TIP   953      20.457 -18.986 -22.603
ATOM   5221 O    TIP   954      -5.650 -21.709 -22.928
ATOM   5222 H1   TIP   954      -5.441 -20.811 -22.674
ATOM   5223 H2   TIP   954      -6.400 -21.945 -22.381
ATOM   5224 O    TIP   955      20.796   5.558 -17.789
ATOM   5225 H1   TIP   955      21.157   4.875 -17.224
ATOM   5226 H2   TIP   955      19.944   5.218 -18.062
ATOM   5227 O    TIP   956     -26.547  -4.161  -7.932
ATOM   5228 H1   TIP   956     -26.609  -3.224  -8.113
ATOM   5229 H2   TIP   956     -26.046  -4.217  -7.118
ATOM   5230 O    TIP   957     -11.967 -18.061  14.313
ATOM   5231 H1   TIP   957     -11.646 -18.165  15.208
ATOM   5232 H2   TIP   957     -11.397 -18.621  13.786
ATOM   5233 O    TIP   958      -5.790  -5.496 -22.785
ATOM   5234 H1   TIP   958      -6.263  -6.120 -22.236
ATOM   5235 H2   TIP   958      -4.936  -5.403 -22.364
ATOM   5236 O    TIP   959     -19.443 -27.356   5.236
ATOM   5237 H1   TIP   959     -19.890 -26.527   5.066
ATOM   5238 H2   TIP   959     -18.689 -27.116   5.775
ATOM   5239 O    TIP   960      -5.809 -28.987 -17.902
ATOM   5240 H1   TIP   960      -6.226 -29.848 -17.860
ATOM   5241 H2   TIP   960      -6.528 -28.381 -18.082
ATOM   5242 O    TIP   961     -15.855 -15.281   9.926
ATOM   5243 H1   TIP   961     -14.946 -15.527   9.753
ATOM   5244 H2   TIP   961     -15.836 -14.327   9.998
ATOM   5245 O    TIP   962      14.518  18.646 -20.905
ATOM   5246 H1   TIP   962      14.405  17.708 -20.753
ATOM   5247 H2   TIP   962      15.263  18.890 -20.356
ATOM   5248 O    TIP   963      -4.740 -11.679 -22.767
ATOM   5249 H1   TIP   963      -3.843 -11.769 -22.446
ATOM   5250 H2   TIP   963      -5.281 -11.699 -21.978
ATOM   5251 O    TIP   964      -6.767 -12.072 -20.813
ATOM   5252 H1   TIP   964      -6.957 -13.006 -20.730
ATOM   5253 H2   TIP   964      -7.591 -11.683 -21.104
ATOM   5254 O    TIP   965     -16.135   4.060  -3.620
ATOM   5255 H1   TIP   965     -16.681   3.275  -3.644
ATOM   5256 H2   TIP   965     -15.684   4.013  -2.777
ATOM   5257 O    TIP   966       7.931   2.385 -23.391
ATOM   5258 H1   TIP   966       7.039   2.038 -23.360
ATOM   5259 H2   TIP   966       8.085   2.732 -22.513
ATOM   5260 O    TIP   967       7.745   9.230 -25.830
ATOM   5261 H1   TIP   967       8.051   8.416 -26.230
ATOM   5262 H2   TIP   967       8.532   9.769 -25.751
ATOM   5263 O    TIP   968      10.070  21.337   4.206
ATOM   5264 H1   TIP   968      10.311  20.790   4.953
ATOM   5265 H2   TIP   968      10.658  21.058   3.504
ATOM   5266 O    TIP   969      -3.184   2.634 -17.128
ATOM   5267 H1   TIP   969      -3.531   1.908 -16.610
ATOM   5268 H2   TIP   969      -3.844   3.322 -17.049
ATOM   5269 O    TIP   970      17.291 -13.377   3.067
ATOM   5270 H1   TIP   970      17.149 -14.196   3.543
ATOM   5271 H2   TIP   970      17.421 -13.647   2.158
ATOM   5272 O    TIP   971     -11.739  -2.827 -19.895
ATOM   5273 H1   TIP   971     -11.384  -2.789 -19.008
ATOM   5274 H2   TIP   971     -10.976  -2.976 -20.454
ATOM   5275 O    TIP   972       3.707   9.137   2.007
ATOM   5276 H1   TIP   972       3.126   8.808   1.322
ATOM   5277 H2   TIP   972       3.647  10.089   1.938
ATOM   5278 O    TIP   973     -11.909  13.297  -7.791
ATOM   5279 H1   TIP   973     -12.385  12.474  -7.691
ATOM   5280 H2   TIP   973     -12.021  13.529  -8.713
ATOM   5281 O    TIP   974       0.022   2.669 -16.229
ATOM   5282 H1   TIP   974      -0.435   2.050 -16.798
ATOM   5283 H2   TIP   974       0.522   3.223 -16.828
ATOM   5284 O    TIP   975     -26.039  -6.488  30.487
ATOM   5285 H1   TIP   975     -26.886  -6.731  30.113
ATOM   5286 H2   TIP   975     -25.665  -5.874  29.856
ATOM   5287 O    TIP   976      10.352 -23.427 -21.659
ATOM   5288 H1   TIP   976       9.752 -23.765 -20.995
ATOM   5289 H2   TIP   976      10.866 -24.188 -21.929
ATOM   5290 O    TIP   977     -22.624  11.014 -15.640
ATOM   5291 H1   TIP   977     -23.064  10.568 -16.363
ATOM   5292 H2   TIP   977     -23.129  10.771 -14.864
ATOM   5293 O    TIP   978       1.642   7.570 -22.093
ATOM   5294 H1   TIP   978       1.822   8.275 -22.715
ATOM   5295 H2   TIP   978       1.315   6.851 -22.633
ATOM   5296 O    TIP   979       8.788   0.411   6.463
ATOM   5297 H1   TIP   979       9.220   1.021   7.060
ATOM   5298 H2   TIP   979       9.012   0.730   5.589
ATOM   5299 O    TIP   980       5.905 -12.527 -29.551
ATOM   5300 H1   TIP   980       5.557 -11.725 -29.940
ATOM   5301 H2   TIP   980       5.143 -12.957 -29.164
ATOM   5302 O    TIP   981      -3.567  13.213 -15.110
ATOM   5303 H1   TIP   981      -3.997  12.842 -15.880
ATOM   5304 H2   TIP   981      -4.270  13.653 -14.631
ATOM   5305 O    TIP   982     -14.058  26.463 -18.075
ATOM   5306 H1   TIP   982     -14.825  26.695 -18.598
ATOM   5307 H2   TIP   982     -13.312  26.665 -18.638
ATOM   5308 O    TIP   983      21.339 -19.839  -2.169
ATOM   5309 H1   TIP   983      20.485 -20.269  -2.122
ATOM   5310 H2   TIP   983      21.146 -18.956  -2.483
ATOM   5311 O    TIP   984      18.661 -13.545  -3.891
ATOM   5312 H1   TIP   984      19.211 -12.777  -4.043
ATOM   5313 H2   TIP   984      17.785 -13.271  -4.162
ATOM   5314 O    TIP   985     -11.581  -3.358   3.795
ATOM   5315 H1   TIP   985     -11.836  -2.660   3.191
ATOM   5316 H2   TIP   985     -10.723  -3.091   4.123
ATOM   5317 O    TIP   986      10.085   0.215 -19.826
ATOM   5318 H1   TIP   986      10.468   1.010 -20.197
ATOM   5319 H2   TIP   986       9.154   0.417 -19.734
ATOM   5320 O    TIP   987      15.805 -15.342   8.223
ATOM   5321 H1   TIP   987      15.389 -16.119   7.849
ATOM   5322 H2   TIP   987      16.171 -15.642   9.054
ATOM   5323 O    TIP   988       4.929  30.056 -10.895
ATOM   5324 H1   TIP   988       5.230  29.149 -10.948
ATOM   5325 H2   TIP   988       5.096  30.313  -9.988
ATOM   5326 O    TIP   989       1.007 -26.530  10.217
ATOM   5327 H1   TIP   989       1.142 -25.893  10.919
ATOM   5328 H2   TIP   989       1.890 -26.791   9.956
ATOM   5329 O    TIP   990     -16.477 -28.104 -13.056
ATOM   5330 H1   TIP   990     -16.182 -28.528 -13.862
ATOM   5331 H2   TIP   990     -17.425 -28.230 -13.051
ATOM   5332 O    TIP   991      -8.568  15.304 -14.098
ATOM   5333 H1   TIP   991      -8.153  15.845 -14.769
ATOM   5334 H2   TIP   991      -8.432  14.405 -14.396
ATOM   5335 O    TIP   992       0.087 -27.709  -1.505
ATOM   5336 H1   TIP   992      -0.792 -27.730  -1.883
ATOM   5337 H2   TIP   992       0.126 -28.482  -0.942
ATOM   5338 O    TIP   993     -10.320  28.044 -11.030
ATOM   5339 H1   TIP   993     -11.040  28.064 -10.400
ATOM   5340 H2   TIP   993     -10.001  28.945 -11.060
ATOM   5341 O    TIP   994      17.458  11.766 -24.464
ATOM   5342 H1   TIP   994      18.171  12.400 -24.397
ATOM   5343 H2   TIP   994      16.661  12.292 -24.406
ATOM   5344 O    TIP   995     -11.901  29.575   3.848
ATOM   5345 H1   TIP   995     -12.737  29.508   3.387
ATOM   5346 H2   TIP   995     -11.943  28.898   4.523
ATOM   5347 O    TIP   996       1.656   4.005 -17.928
ATOM   5348 H1   TIP   996       2.175   3.383 -18.438
ATOM   5349 H2   TIP   996       1.317   4.623 -18.575
ATOM   5350 O    TIP   997     -18.818  17.590 -12.838
ATOM   5351 H1   TIP   997     -18.214  17.344 -13.538
ATOM   5352 H2   TIP   997     -18.253  17.801 -12.095
ATOM   5353 O    TIP   998     -30.914 -12.446  -1.161
ATOM   5354 H1   TIP   998     -30.650 -13.354  -1.012
ATOM   5355 H2   TIP   998     -30.451 -12.188  -1.958
ATOM   5356 O    TIP   999     -28.246  -8.544  -0.369
ATOM   5357 H1   TIP   999     -27.472  -8.457   0.186
ATOM   5358 H2   TIP   999     -28.851  -9.081   0.144
ATOM   5359 O    TIP  1000       6.303   8.927 -21.202
ATOM   5360 H1   TIP  1000       5.683   8.506 -20.607
ATOM   5361 H2   TIP  1000       6.623   8.217 -21.758
ATOM   5362 O    TIP  1001      13.461  12.612 -22.502
ATOM   5363 H1   TIP  1001      13.236  12.477 -21.582
ATOM   5364 H2   TIP  1001      12.667  12.375 -22.981
ATOM   5365 O    TIP  1002       5.218 -29.758   6.277
ATOM   5366 H1   TIP  1002       4.306 -29.811   6.564
ATOM   5367 H2   TIP  1002       5.251 -28.978   5.724
ATOM   5368 O    TIP  1003      -9.538  12.360 -11.245
ATOM   5369 H1   TIP  1003      -9.569  11.499 -10.829
ATOM   5370 H2   TIP  1003      -8.605  12.533 -11.371
ATOM   5371 O    TIP  1004     -13.505  -1.448 -16.638
ATOM   5372 H1   TIP  1004     -14.012  -0.958 -15.990
ATOM   5373 H2   TIP  1004     -13.046  -0.776 -17.141
ATOM   5374 O    TIP  1005     -27.426  -1.413  -8.458
ATOM   5375 H1   TIP  1005     -28.000  -1.028  -9.120
ATOM   5376 H2   TIP  1005     -27.562  -0.875  -7.679
ATOM   5377 O    TIP  1006     -11.244 -30.067 -18.893
ATOM   5378 H1   TIP  1006     -11.643 -30.888 -18.605
ATOM   5379 H2   TIP  1006     -11.971 -29.446 -18.930
ATOM   5380 O    TIP  1007      -8.144  28.011  -6.889
ATOM   5381 H1   TIP  1007      -8.281  27.240  -6.338
ATOM   5382 H2   TIP  1007      -8.855  28.606  -6.652
ATOM   5383 O    TIP  1008      -9.510 -22.784  13.185
ATOM   5384 H1   TIP  1008     -10.084 -23.130  13.868
ATOM   5385 H2   TIP  1008     -10.022 -22.091  12.768
ATOM   5386 O    TIP  1009      -0.590  25.181 -12.221
ATOM   5387 H1   TIP  1009      -1.098  25.601 -11.527
ATOM   5388 H2   TIP  1009       0.174  24.817 -11.774
ATOM   5389 O    TIP  1010     -26.821   1.224 -13.050
ATOM   5390 H1   TIP  1010     -26.527   1.305 -12.143
ATOM   5391 H2   TIP  1010     -26.530   0.353 -13.320
ATOM   5392 O    TIP  1011     -16.995 -30.169  -1.381
ATOM   5393 H1   TIP  1011     -17.148 -30.934  -1.935
ATOM   5394 H2   TIP  1011     -16.078 -30.243  -1.117
ATOM   5395 O    TIP  1012     -21.771  28.219 -11.040
ATOM   5396 H1   TIP  1012     -21.225  27.831 -11.723
ATOM   5397 H2   TIP  1012     -22.154  27.470 -10.584
ATOM   5398 O    TIP  1013      22.572  11.979 -20.425
ATOM   5399 H1   TIP  1013      23.372  11.636 -20.028
ATOM   5400 H2   TIP  1013      22.134  11.208 -20.786
ATOM   5401 O    TIP  1014      -2.725   5.307 -18.364
ATOM   5402 H1   TIP  1014      -2.247   4.676 -17.827
ATOM   5403 H2   TIP  1014      -2.615   6.142 -17.910
ATOM   5404 O    TIP  1015       9.294  27.019  -1.763
ATOM   5405 H1   TIP  1015       8.503  26.613  -1.410
ATOM   5406 H2   TIP  1015       9.201  26.940  -2.713
ATOM   5407 O    TIP  1016     -26.855 -19.120 -11.862
ATOM   5408 H1   TIP  1016     -27.527 -18.724 -11.306
ATOM   5409 H2   TIP  1016     -27.342 -19.674 -12.471
ATOM   5410 O    TIP  1017      22.245 -12.233  17.918
ATOM   5411 H1   TIP  1017      21.572 -11.748  17.440
ATOM   5412 H2   TIP  1017      23.072 -11.921  17.551
ATOM   5413 O    TIP  1018      -4.117  -4.628  16.086
ATOM   5414 H1   TIP  1018      -4.656  -5.083  15.440
ATOM   5415 H2   TIP  1018      -4.474  -4.899  16.931
ATOM   5416 O    TIP  1019       3.353 -20.664   8.219
ATOM   5417 H1   TIP  1019       3.996 -21.202   7.757
ATOM   5418 H2   TIP  1019       2.648 -20.533   7.584
ATOM   5419 O    TIP  1020      16.943 -26.999  12.309
ATOM   5420 H1   TIP  1020      17.749 -26.847  12.803
ATOM   5421 H2   TIP  1020      16.277 -26.493  12.772
ATOM   5422 O    TIP  1021     -12.765 -21.820   0.229
ATOM   5423 H1   TIP  1021     -12.721 -22.736  -0.044
ATOM   5424 H2   TIP  1021     -13.584 -21.753   0.720
ATOM   5425 O    TIP  1022      22.141 -19.696  -6.585
ATOM   5426 H1   TIP  1022      22.706 -20.295  -6.097
ATOM   5427 H2   TIP  1022      21.465 -20.258  -6.964
ATOM   5428 O    TIP  1023      -6.163  13.057  -8.547
ATOM   5429 H1   TIP  1023      -7.061  12.819  -8.315
ATOM   5430 H2   TIP  1023      -5.753  13.292  -7.715
ATOM   5431 O    TIP  1024      23.303 -11.794   4.249
ATOM   5432 H1   TIP  1024      23.738 -12.510   3.786
ATOM   5433 H2   TIP  1024      23.765 -11.733   5.086
ATOM   5434 O    TIP  1025     -23.620 -18.410 -17.250
ATOM   5435 H1   TIP  1025     -24.311 -18.970 -16.897
ATOM   5436 H2   TIP  1025     -23.002 -19.017 -17.656
ATOM   5437 O    TIP  1026      22.977   3.091  -5.883
ATOM   5438 H1   TIP  1026      22.073   3.229  -5.603
ATOM   5439 H2   TIP  1026      23.160   2.178  -5.663
ATOM   5440 O    TIP  1027     -12.890   9.314   0.111
ATOM   5441 H1   TIP  1027     -12.703   9.363   1.048
ATOM   5442 H2   TIP  1027     -12.178   9.801  -0.303
ATOM   5443 O    TIP  1028      13.123 -11.206  30.590
ATOM   5444 H1   TIP  1028      12.532 -11.216  29.837
ATOM   5445 H2   TIP  1028      13.031 -12.076  30.979
ATOM   5446 O    TIP  1029     -13.790 -24.242   0.949
ATOM   5447 H1   TIP  1029     -14.108 -23.938   1.798
ATOM   5448 H2   TIP  1029     -12.910 -24.574   1.126
ATOM   5449 O    TIP  1030       5.045 -23.801 -22.113
ATOM   5450 H1   TIP  1030       4.091 -23.739 -22.174
ATOM   5451 H2   TIP  1030       5.224 -24.741 -22.097
ATOM   5452 O    TIP  1031     -12.341 -20.866 -17.556
ATOM   5453 H1   TIP  1031     -12.636 -19.998 -17.829
ATOM   5454 H2   TIP  1031     -11.469 -20.956 -17.942
ATOM   5455 O    TIP  1032     -13.966 -29.109 -22.275
ATOM   5456 H1   TIP  1032     -13.547 -29.278 -21.431
ATOM   5457 H2   TIP  1032     -14.903 -29.200 -22.100
ATOM   5458 O    TIP  1033     -25.483   7.329 -12.932
ATOM   5459 H1   TIP  1033     -26.336   7.616 -13.258
ATOM   5460 H2   TIP  1033     -25.225   6.622 -13.524
ATOM   5461 O    TIP  1034      16.536  -9.177  13.179
ATOM   5462 H1   TIP  1034      15.731  -9.582  12.855
ATOM   5463 H2   TIP  1034      16.741  -8.499  12.536
ATOM   5464 O    TIP  1035       6.857 -30.943  -4.746
ATOM   5465 H1   TIP  1035       5.999 -31.358  -4.655
ATOM   5466 H2   TIP  1035       6.837 -30.539  -5.613
ATOM   5467 O    TIP  1036      14.543 -13.183   6.516
ATOM   5468 H1   TIP  1036      14.786 -13.579   7.353
ATOM   5469 H2   TIP  1036      13.815 -13.717   6.200
ATOM   5470 O    TIP  1037      -2.178 -13.815  13.273
ATOM   5471 H1   TIP  1037      -1.940 -12.888  13.296
ATOM   5472 H2   TIP  1037      -1.977 -14.137  14.151
ATOM   5473 O    TIP  1038       8.747  17.601 -12.793
ATOM   5474 H1   TIP  1038       7.900  17.555 -12.349
ATOM   5475 H2   TIP  1038       9.090  16.709 -12.751
ATOM   5476 O    TIP  1039      14.339   0.888   6.050
ATOM   5477 H1   TIP  1039      14.268   0.050   5.595
ATOM   5478 H2   TIP  1039      13.607   1.406   5.717
ATOM   5479 O    TIP  1040      23.379 -15.276 -17.947
ATOM   5480 H1   TIP  1040      22.930 -14.859 -17.211
ATOM   5481 H2   TIP  1040      24.240 -14.859 -17.970
ATOM   5482 O    TIP  1041       9.042 -21.606   5.413
ATOM   5483 H1   TIP  1041       8.485 -22.384   5.440
ATOM   5484 H2   TIP  1041       8.600 -20.973   5.979
ATOM   5485 O    TIP  1042     -21.003 -11.839 -30.724
ATOM   5486 H1   TIP  1042     -21.181 -11.776 -31.662
ATOM   5487 H2   TIP  1042     -20.320 -11.187 -30.565
ATOM   5488 O    TIP  1043      -7.747  20.990  -8.413
ATOM   5489 H1   TIP  1043      -6.983  20.705  -8.913
ATOM   5490 H2   TIP  1043      -8.451  21.045  -9.060
ATOM   5491 O    TIP  1044      -2.119   9.360  -0.328
ATOM   5492 H1   TIP  1044      -2.345   8.763   0.384
ATOM   5493 H2   TIP  1044      -1.236   9.664  -0.116
ATOM   5494 O    TIP  1045      -4.709 -26.949   7.003
ATOM   5495 H1   TIP  1045      -4.086 -27.012   6.279
ATOM   5496 H2   TIP  1045      -5.449 -26.461   6.641
ATOM   5497 O    TIP  1046      17.010  -2.387 -18.946
ATOM   5498 H1   TIP  1046      17.470  -2.030 -18.186
ATOM   5499 H2   TIP  1046      16.087  -2.200 -18.778
ATOM   5500 O    TIP  1047     -20.912   2.447 -17.620
ATOM   5501 H1   TIP  1047     -20.663   1.625 -18.042
ATOM   5502 H2   TIP  1047     -21.259   2.986 -18.330
ATOM   5503 O    TIP  1048     -23.937   1.335 -15.277
ATOM   5504 H1   TIP  1048     -23.875   0.422 -15.555
ATOM   5505 H2   TIP  1048     -24.089   1.823 -16.086
ATOM   5506 O    TIP  1049      -8.976  12.458   4.016
ATOM   5507 H1   TIP  1049      -8.580  13.051   3.378
ATOM   5508 H2   TIP  1049      -9.818  12.216   3.630
ATOM   5509 O    TIP  1050     -14.722   6.356   6.852
ATOM   5510 H1   TIP  1050     -15.123   5.848   7.557
ATOM   5511 H2   TIP  1050     -14.618   7.234   7.219
ATOM   5512 O    TIP  1051       7.094   0.719 -20.509
ATOM   5513 H1   TIP  1051       6.252   0.765 -20.056
ATOM   5514 H2   TIP  1051       7.318   1.631 -20.694
ATOM   5515 O    TIP  1052     -17.524 -27.691 -15.827
ATOM   5516 H1   TIP  1052     -16.598 -27.919 -15.745
ATOM   5517 H2   TIP  1052     -17.523 -26.785 -16.135
ATOM   5518 O    TIP  1053      16.053   9.388 -15.995
ATOM   5519 H1   TIP  1053      15.157   9.056 -16.037
ATOM   5520 H2   TIP  1053      16.321   9.473 -16.910
ATOM   5521 O    TIP  1054      -7.503  -9.587 -23.958
ATOM   5522 H1   TIP  1054      -7.551  -8.996 -24.710
ATOM   5523 H2   TIP  1054      -7.213 -10.421 -24.327
ATOM   5524 O    TIP  1055       9.130 -19.603 -25.255
ATOM   5525 H1   TIP  1055       8.355 -20.076 -25.558
ATOM   5526 H2   TIP  1055       9.563 -20.210 -24.655
ATOM   5527 O    TIP  1056      19.589   3.135  -3.493
ATOM   5528 H1   TIP  1056      20.058   2.301  -3.492
ATOM   5529 H2   TIP  1056      19.472   3.345  -4.419
ATOM   5530 O    TIP  1057      21.002 -18.451 -14.779
ATOM   5531 H1   TIP  1057      21.308 -19.142 -15.367
ATOM   5532 H2   TIP  1057      20.441 -18.902 -14.149
ATOM   5533 O    TIP  1058      27.359  -8.782  -8.602
ATOM   5534 H1   TIP  1058      27.892  -8.098  -9.009
ATOM   5535 H2   TIP  1058      27.642  -9.591  -9.027
ATOM   5536 O    TIP  1059      28.719 -12.157   4.923
ATOM   5537 H1   TIP  1059      29.383 -12.810   5.146
ATOM   5538 H2   TIP  1059      27.941 -12.670   4.704
ATOM   5539 O    TIP  1060     -13.368  28.456  -1.094
ATOM   5540 H1   TIP  1060     -13.504  27.681  -1.639
ATOM   5541 H2   TIP  1060     -13.511  29.194  -1.686
ATOM   5542 O    TIP  1061      14.370 -22.507 -13.903
ATOM   5543 H1   TIP  1061      13.775 -22.773 -14.604
ATOM   5544 H2   TIP  1061      14.762 -21.692 -14.216
ATOM   5545 O    TIP  1062     -19.668  -6.186   2.506
ATOM   5546 H1   TIP  1062     -19.935  -5.834   3.355
ATOM   5547 H2   TIP  1062     -18.785  -5.843   2.370
ATOM   5548 O    TIP  1063     -13.498 -18.500   4.518
ATOM   5549 H1   TIP  1063     -13.423 -19.185   5.182
ATOM   5550 H2   TIP  1063     -12.650 -18.501   4.075
ATOM   5551 O    TIP  1064      27.117  -2.409   2.220
ATOM   5552 H1   TIP  1064      27.169  -3.108   1.568
ATOM   5553 H2   TIP  1064      26.329  -1.920   1.986
ATOM   5554 O    TIP  1065      23.036   1.367 -15.782
ATOM   5555 H1   TIP  1065      22.496   2.150 -15.670
ATOM   5556 H2   TIP  1065      23.412   1.458 -16.658
ATOM   5557 O    TIP  1066      -3.871 -10.063  12.277
ATOM   5558 H1   TIP  1066      -3.066 -10.219  12.770
ATOM   5559 H2   TIP  1066      -3.573  -9.780  11.413
ATOM   5560 O    TIP  1067     -11.957  27.135 -20.070
ATOM   5561 H1   TIP  1067     -12.260  26.494 -20.713
ATOM   5562 H2   TIP  1067     -11.163  26.750 -19.702
ATOM   5563 O    TIP  1068     -27.346 -24.213  -9.269
ATOM   5564 H1   TIP  1068     -28.013 -23.592  -8.978
ATOM   5565 H2   TIP  1068     -26.565 -23.678  -9.409
ATOM   5566 O    TIP  1069      -1.534   4.554 -15.244
ATOM   5567 H1   TIP  1069      -0.945   3.884 -15.591
ATOM   5568 H2   TIP  1069      -2.400   4.146 -15.263
ATOM   5569 O    TIP  1070       9.704 -28.194  -2.464
ATOM   5570 H1   TIP  1070       9.609 -29.095  -2.774
ATOM   5571 H2   TIP  1070       9.601 -28.255  -1.514
ATOM   5572 O    TIP  1071     -17.850 -22.898   4.380
ATOM   5573 H1   TIP  1071     -17.317 -22.147   4.120
ATOM   5574 H2   TIP  1071     -18.616 -22.514   4.806
ATOM   5575 O    TIP  1072      -9.115  26.153  -5.065
ATOM   5576 H1   TIP  1072     -10.046  25.953  -5.163
ATOM   5577 H2   TIP  1072      -8.673  25.319  -5.224
ATOM   5578 O    TIP  1073      15.490 -30.365   0.346
ATOM   5579 H1   TIP  1073      14.649 -30.273   0.794
ATOM   5580 H2   TIP  1073      15.386 -31.139  -0.206
ATOM   5581 O    TIP  1074      13.943  -4.354   2.603
ATOM   5582 H1   TIP  1074      14.869  -4.430   2.835
ATOM   5583 H2   TIP  1074      13.938  -4.309   1.647
ATOM   5584 O    TIP  1075      -1.527  -5.694  15.305
ATOM   5585 H1   TIP  1075      -2.102  -5.076  15.755
ATOM   5586 H2   TIP  1075      -1.820  -6.555  15.602
ATOM   5587 O    TIP  1076      -7.004  -7.580 -21.602
ATOM   5588 H1   TIP  1076      -7.614  -8.223 -21.962
ATOM   5589 H2   TIP  1076      -6.775  -7.922 -20.739
ATOM   5590 O    TIP  1077     -17.608   4.249   1.496
ATOM   5591 H1   TIP  1077     -18.399   4.310   2.032
ATOM   5592 H2   TIP  1077     -16.918   4.005   2.113
ATOM   5593 O    TIP  1078      17.845 -21.811  -4.747
ATOM   5594 H1   TIP  1078      17.179 -22.487  -4.626
ATOM   5595 H2   TIP  1078      17.386 -21.100  -5.195
ATOM   5596 O    TIP  1079     -30.219  -1.653  -7.258
ATOM   5597 H1   TIP  1079     -29.385  -1.856  -6.833
ATOM   5598 H2   TIP  1079     -30.590  -0.945  -6.732
ATOM   5599 O    TIP  1080     -15.419 -12.109  15.270
ATOM   5600 H1   TIP  1080     -16.259 -12.554  15.377
ATOM   5601 H2   TIP  1080     -14.772 -12.734  15.596
ATOM   5602 O    TIP  1081      -0.355   3.668 -20.721
ATOM   5603 H1   TIP  1081      -1.120   4.132 -21.060
ATOM   5604 H2   TIP  1081       0.202   4.356 -20.358
ATOM   5605 O    TIP  1082      11.625  16.818  -3.748
ATOM   5606 H1   TIP  1082      11.619  17.673  -3.318
ATOM   5607 H2   TIP  1082      11.054  16.273  -3.207
ATOM   5608 O    TIP  1083      18.040  15.771 -12.305
ATOM   5609 H1   TIP  1083      17.655  15.056 -11.799
ATOM   5610 H2   TIP  1083      17.665  15.676 -13.180
ATOM   5611 O    TIP  1084       8.482  11.148   5.207
ATOM   5612 H1   TIP  1084       7.716  11.140   5.780
ATOM   5613 H2   TIP  1084       8.129  10.995   4.331
ATOM   5614 O    TIP  1085     -11.051   4.799  12.509
ATOM   5615 H1   TIP  1085     -10.368   4.729  11.842
ATOM   5616 H2   TIP  1085     -11.778   4.281  12.165
ATOM   5617 O    TIP  1086      24.882 -21.741   3.353
ATOM   5618 H1   TIP  1086      25.532 -21.830   2.656
ATOM   5619 H2   TIP  1086      25.264 -21.106   3.958
ATOM   5620 O    TIP  1087      14.660   9.270  -1.149
ATOM   5621 H1   TIP  1087      13.734   9.126  -1.345
ATOM   5622 H2   TIP  1087      14.885  10.069  -1.624
ATOM   5623 O    TIP  1088       7.790 -16.972 -27.693
ATOM   5624 H1   TIP  1088       7.791 -16.227 -28.294
ATOM   5625 H2   TIP  1088       6.881 -17.273 -27.685
ATOM   5626 O    TIP  1089     -17.003 -24.307   0.553
ATOM   5627 H1   TIP  1089     -16.789 -25.183   0.232
ATOM   5628 H2   TIP  1089     -16.979 -24.387   1.506
ATOM   5629 O    TIP  1090       9.575  -9.458 -25.962
ATOM   5630 H1   TIP  1090       9.131 -10.258 -26.242
ATOM   5631 H2   TIP  1090       9.239  -9.291 -25.081
ATOM   5632 O    TIP  1091      12.915  12.601  -5.425
ATOM   5633 H1   TIP  1091      12.369  13.335  -5.709
ATOM   5634 H2   TIP  1091      12.677  12.465  -4.508
ATOM   5635 O    TIP  1092       9.656  23.871  -5.217
ATOM   5636 H1   TIP  1092      10.200  24.108  -5.968
ATOM   5637 H2   TIP  1092       9.567  24.683  -4.718
ATOM   5638 O    TIP  1093      -7.473  26.656 -13.977
ATOM   5639 H1   TIP  1093      -7.367  26.255 -13.114
ATOM   5640 H2   TIP  1093      -7.265  27.580 -13.840
ATOM   5641 O    TIP  1094     -19.239 -15.360 -26.026
ATOM   5642 H1   TIP  1094     -19.940 -15.988 -25.856
ATOM   5643 H2   TIP  1094     -19.214 -15.280 -26.979
ATOM   5644 O    TIP  1095      19.882  30.390  -3.548
ATOM   5645 H1   TIP  1095      19.495  31.024  -2.944
ATOM   5646 H2   TIP  1095      19.365  29.594  -3.424
ATOM   5647 O    TIP  1096      10.950  25.940   1.688
ATOM   5648 H1   TIP  1096      10.517  26.787   1.586
ATOM   5649 H2   TIP  1096      10.315  25.304   1.359
ATOM   5650 O    TIP  1097     -19.920  10.374   2.021
ATOM   5651 H1   TIP  1097     -19.873   9.550   2.506
ATOM   5652 H2   TIP  1097     -20.843  10.460   1.782
ATOM   5653 O    TIP  1098     -21.211   1.751   3.758
ATOM   5654 H1   TIP  1098     -20.705   2.457   3.358
ATOM   5655 H2   TIP  1098     -21.022   1.819   4.694
ATOM   5656 O    TIP  1099      10.433  15.445 -12.962
ATOM   5657 H1   TIP  1099      10.887  15.632 -13.784
ATOM   5658 H2   TIP  1099      11.134  15.260 -12.337
ATOM   5659 O    TIP  1100     -23.388 -19.282  -1.129
ATOM   5660 H1   TIP  1100     -22.901 -19.886  -0.570
ATOM   5661 H2   TIP  1100     -24.031 -19.832  -1.576
ATOM   5662 O    TIP  1101     -13.162 -15.772   8.817
ATOM   5663 H1   TIP  1101     -12.708 -15.072   8.348
ATOM   5664 H2   TIP  1101     -12.481 -16.187   9.346
ATOM   5665 O    TIP  1102      -3.122   7.878   5.587
ATOM   5666 H1   TIP  1102      -2.570   7.142   5.850
ATOM   5667 H2   TIP  1102      -3.507   7.605   4.755
ATOM   5668 O    TIP  1103     -19.541  20.092 -13.052
ATOM   5669 H1   TIP  1103     -20.490  20.036 -13.160
ATOM   5670 H2   TIP  1103     -19.249  19.182 -13.005
ATOM   5671 O    TIP  1104      -3.319  26.805  -3.328
ATOM   5672 H1   TIP  1104      -3.880  26.578  -4.070
ATOM   5673 H2   TIP  1104      -2.480  26.389  -3.525
ATOM   5674 O    TIP  1105      -4.494  28.730  -1.537
ATOM   5675 H1   TIP  1105      -4.220  27.837  -1.748
ATOM   5676 H2   TIP  1105      -4.167  29.260  -2.263
ATOM   5677 O    TIP  1106      21.804 -13.085  13.266
ATOM   5678 H1   TIP  1106      21.312 -13.429  12.521
ATOM   5679 H2   TIP  1106      21.959 -13.847  13.824
ATOM   5680 O    TIP  1107     -22.752 -13.574  -7.921
ATOM   5681 H1   TIP  1107     -22.588 -13.726  -8.852
ATOM   5682 H2   TIP  1107     -23.181 -14.374  -7.618
ATOM   5683 O    TIP  1108     -16.272 -17.117 -14.065
ATOM   5684 H1   TIP  1108     -16.578 -17.738 -13.404
ATOM   5685 H2   TIP  1108     -15.375 -17.391 -14.256
ATOM   5686 O    TIP  1109     -11.421  -0.797 -24.428
ATOM   5687 H1   TIP  1109     -11.302  -1.676 -24.788
ATOM   5688 H2   TIP  1109     -10.609  -0.338 -24.640
ATOM   5689 O    TIP  1110      20.264   2.592  -0.624
ATOM   5690 H1   TIP  1110      20.227   3.227  -1.339
ATOM   5691 H2   TIP  1110      20.942   1.971  -0.890
ATOM   5692 O    TIP  1111       3.502 -13.256 -27.922
ATOM   5693 H1   TIP  1111       3.509 -12.980 -27.005
ATOM   5694 H2   TIP  1111       3.223 -14.171 -27.895
ATOM   5695 O    TIP  1112     -19.141  30.291 -21.320
ATOM   5696 H1   TIP  1112     -19.184  31.217 -21.557
ATOM   5697 H2   TIP  1112     -18.389  30.227 -20.732
ATOM   5698 O    TIP  1113      21.693   0.184 -20.926
ATOM   5699 H1   TIP  1113      21.065   0.677 -20.398
ATOM   5700 H2   TIP  1113      21.956   0.793 -21.616
ATOM   5701 O    TIP  1114      25.357   5.462 -16.355
ATOM   5702 H1   TIP  1114      25.964   4.739 -16.199
ATOM   5703 H2   TIP  1114      25.796   6.009 -17.005
ATOM   5704 O    TIP  1115      -9.748  -7.499   8.656
ATOM   5705 H1   TIP  1115     -10.005  -7.392   7.741
ATOM   5706 H2   TIP  1115      -9.627  -8.442   8.764
ATOM   5707 O    TIP  1116       4.879  11.382 -15.065
ATOM   5708 H1   TIP  1116       5.532  11.390 -14.366
ATOM   5709 H2   TIP  1116       5.387  11.281 -15.869
ATOM   5710 O    TIP  1117     -22.972  -7.550   3.603
ATOM   5711 H1   TIP  1117     -23.175  -7.413   2.678
ATOM   5712 H2   TIP  1117     -23.576  -6.973   4.070
ATOM   5713 O    TIP  1118     -23.776  -6.808   0.644
ATOM   5714 H1   TIP  1118     -23.261  -7.578   0.408
ATOM   5715 H2   TIP  1118     -23.245  -6.065   0.359
ATOM   5716 O    TIP  1119      18.254 -27.547  -9.423
ATOM   5717 H1   TIP  1119      17.917 -26.988 -10.123
ATOM   5718 H2   TIP  1119      17.618 -28.259  -9.356
ATOM   5719 O    TIP  1120      30.282 -20.984 -23.185
ATOM   5720 H1   TIP  1120      30.271 -21.941 -23.178
ATOM   5721 H2   TIP  1120      29.430 -20.736 -23.543
ATOM   5722 O    TIP  1121     -24.711  -1.270  -9.837
ATOM   5723 H1   TIP  1121     -25.566  -1.112  -9.438
ATOM   5724 H2   TIP  1121     -24.102  -0.748  -9.314
ATOM   5725 O    TIP  1122     -20.556  -1.091 -25.408
ATOM   5726 H1   TIP  1122     -20.919  -1.971 -25.500
ATOM   5727 H2   TIP  1122     -20.247  -0.865 -26.285
ATOM   5728 O    TIP  1123      -5.646   0.033 -18.968
ATOM   5729 H1   TIP  1123      -5.311   0.175 -19.853
ATOM   5730 H2   TIP  1123      -5.997   0.884 -18.705
ATOM   5731 O    TIP  1124      17.105 -21.219 -21.804
ATOM   5732 H1   TIP  1124      17.625 -20.691 -21.199
ATOM   5733 H2   TIP  1124      16.753 -21.927 -21.264
ATOM   5734 O    TIP  1125     -16.892  -4.317 -19.558
ATOM   5735 H1   TIP  1125     -16.463  -3.817 -18.864
ATOM   5736 H2   TIP  1125     -17.781  -4.465 -19.234
ATOM   5737 O    TIP  1126     -11.651  14.462  -5.208
ATOM   5738 H1   TIP  1126     -11.742  15.303  -5.657
ATOM   5739 H2   TIP  1126     -11.618  13.816  -5.913
ATOM   5740 O    TIP  1127      29.100  -4.828 -12.143
ATOM   5741 H1   TIP  1127      28.982  -3.931 -11.831
ATOM   5742 H2   TIP  1127      28.609  -4.864 -12.964
ATOM   5743 O    TIP  1128      -4.897   6.982   3.461
ATOM   5744 H1   TIP  1128      -5.610   7.305   4.011
ATOM   5745 H2   TIP  1128      -5.328   6.425   2.813
ATOM   5746 O    TIP  1129       1.087  30.952  -3.609
ATOM   5747 H1   TIP  1129       0.138  31.074  -3.592
ATOM   5748 H2   TIP  1129       1.396  31.561  -4.280
ATOM   5749 O    TIP  1130     -24.657   1.388  -1.291
ATOM   5750 H1   TIP  1130     -25.308   1.754  -0.693
ATOM   5751 H2   TIP  1130     -24.099   0.843  -0.736
ATOM   5752 O    TIP  1131       4.541  -3.850  22.221
ATOM   5753 H1   TIP  1131       5.181  -4.519  21.980
ATOM   5754 H2   TIP  1131       4.890  -3.039  21.854
ATOM   5755 O    TIP  1132     -19.078   5.411 -16.545
ATOM   5756 H1   TIP  1132     -18.488   6.159 -16.634
ATOM   5757 H2   TIP  1132     -19.928   5.800 -16.339
ATOM   5758 O    TIP  1133     -19.388  22.379 -11.639
ATOM   5759 H1   TIP  1133     -19.514  21.592 -12.169
ATOM   5760 H2   TIP  1133     -20.027  22.296 -10.931
ATOM   5761 O    TIP  1134     -23.536  14.893 -11.776
ATOM   5762 H1   TIP  1134     -23.972  15.665 -11.415
ATOM   5763 H2   TIP  1134     -23.386  15.109 -12.696
ATOM   5764 O    TIP  1135      -8.429 -28.000  -5.741
ATOM   5765 H1   TIP  1135      -9.023 -28.126  -6.481
ATOM   5766 H2   TIP  1135      -8.722 -28.634  -5.087
ATOM   5767 O    TIP  1136     -27.743  -5.183  -2.373
ATOM   5768 H1   TIP  1136     -27.458  -5.130  -3.285
ATOM   5769 H2   TIP  1136     -27.066  -5.700  -1.938
ATOM   5770 O    TIP  1137      21.780 -24.550 -19.213
ATOM   5771 H1   TIP  1137      20.939 -24.136 -19.019
ATOM   5772 H2   TIP  1137      21.548 -25.399 -19.591
ATOM   5773 O    TIP  1138      22.280   7.333  -8.691
ATOM   5774 H1   TIP  1138      23.117   6.903  -8.515
ATOM   5775 H2   TIP  1138      22.170   7.265  -9.640
ATOM   5776 O    TIP  1139     -12.713 -21.213 -23.001
ATOM   5777 H1   TIP  1139     -13.014 -21.821 -22.326
ATOM   5778 H2   TIP  1139     -13.407 -20.556 -23.060
ATOM   5779 O    TIP  1140     -10.887  20.992 -23.240
ATOM   5780 H1   TIP  1140     -11.597  21.507 -22.856
ATOM   5781 H2   TIP  1140     -11.128  20.083 -23.066
ATOM   5782 O    TIP  1141      -1.491  -9.555 -22.803
ATOM   5783 H1   TIP  1141      -1.420 -10.465 -22.515
ATOM   5784 H2   TIP  1141      -2.352  -9.271 -22.496
ATOM   5785 O    TIP  1142     -15.411   4.210   3.109
ATOM   5786 H1   TIP  1142     -15.419   5.159   3.234
ATOM   5787 H2   TIP  1142     -15.251   3.854   3.982
ATOM   5788 O    TIP  1143     -27.422  -1.313  -3.115
ATOM   5789 H1   TIP  1143     -27.145  -1.245  -2.201
ATOM   5790 H2   TIP  1143     -26.626  -1.546  -3.591
ATOM   5791 O    TIP  1144      -4.318 -10.969  18.261
ATOM   5792 H1   TIP  1144      -5.014 -11.099  18.905
ATOM   5793 H2   TIP  1144      -4.031 -10.066  18.395
ATOM   5794 O    TIP  1145      16.311 -10.346 -20.456
ATOM   5795 H1   TIP  1145      16.977 -10.625 -19.828
ATOM   5796 H2   TIP  1145      16.754 -10.374 -21.304
ATOM   5797 O    TIP  1146       3.761 -16.134 -20.250
ATOM   5798 H1   TIP  1146       3.643 -16.473 -21.137
ATOM   5799 H2   TIP  1146       2.952 -16.367 -19.794
ATOM   5800 O    TIP  1147      17.952   5.987   1.621
ATOM   5801 H1   TIP  1147      17.183   6.500   1.374
ATOM   5802 H2   TIP  1147      17.595   5.178   1.985
ATOM   5803 O    TIP  1148       6.682  -0.331  12.079
ATOM   5804 H1   TIP  1148       6.842   0.528  12.469
ATOM   5805 H2   TIP  1148       7.091  -0.282  11.215
ATOM   5806 O    TIP  1149      20.905 -12.851 -25.862
ATOM   5807 H1   TIP  1149      21.167 -13.578 -26.427
ATOM   5808 H2   TIP  1149      21.459 -12.121 -26.138
ATOM   5809 O    TIP  1150      -2.437  20.503  -4.168
ATOM   5810 H1   TIP  1150      -1.991  20.180  -4.950
ATOM   5811 H2   TIP  1150      -2.240  19.853  -3.493
ATOM   5812 O    TIP  1151     -10.396   8.764   5.103
ATOM   5813 H1   TIP  1151     -10.806   9.626   5.169
ATOM   5814 H2   TIP  1151     -11.124   8.160   4.959
ATOM   5815 O    TIP  1152      -0.664   9.228 -24.026
ATOM   5816 H1   TIP  1152      -1.207   8.456 -23.869
ATOM   5817 H2   TIP  1152      -0.598   9.653 -23.171
ATOM   5818 O    TIP  1153     -18.153 -22.444 -25.356
ATOM   5819 H1   TIP  1153     -18.352 -23.376 -25.438
ATOM   5820 H2   TIP  1153     -17.761 -22.206 -26.195
ATOM   5821 O    TIP  1154     -15.491  24.143 -13.582
ATOM   5822 H1   TIP  1154     -14.859  24.860 -13.621
ATOM   5823 H2   TIP  1154     -15.376  23.676 -14.409
ATOM   5824 O    TIP  1155       6.279  17.357 -15.224
ATOM   5825 H1   TIP  1155       5.423  17.784 -15.213
ATOM   5826 H2   TIP  1155       6.869  17.992 -14.818
ATOM   5827 O    TIP  1156     -11.554 -29.715   4.020
ATOM   5828 H1   TIP  1156     -11.376 -30.654   4.055
ATOM   5829 H2   TIP  1156     -12.051 -29.534   4.818
ATOM   5830 O    TIP  1157      20.895   5.217 -13.970
ATOM   5831 H1   TIP  1157      21.789   5.545 -13.876
ATOM   5832 H2   TIP  1157      20.673   4.873 -13.105
ATOM   5833 O    TIP  1158     -15.013 -22.482 -20.045
ATOM   5834 H1   TIP  1158     -15.482 -22.427 -20.877
ATOM   5835 H2   TIP  1158     -15.701 -22.569 -19.386
ATOM   5836 O    TIP  1159     -12.766   7.955 -21.742
ATOM   5837 H1   TIP  1159     -12.652   7.127 -21.275
ATOM   5838 H2   TIP  1159     -13.074   7.700 -22.611
ATOM   5839 O    TIP  1160     -27.286   0.299  -6.565
ATOM   5840 H1   TIP  1160     -27.228   0.989  -7.225
ATOM   5841 H2   TIP  1160     -26.579   0.493  -5.951
ATOM   5842 O    TIP  1161     -13.395  -5.209 -24.961
ATOM   5843 H1   TIP  1161     -13.547  -4.605 -24.234
ATOM   5844 H2   TIP  1161     -14.271  -5.456 -25.255
ATOM   5845 O    TIP  1162     -14.775   9.879 -10.699
ATOM   5846 H1   TIP  1162     -15.591   9.710 -10.227
ATOM   5847 H2   TIP  1162     -14.641   9.097 -11.234
ATOM   5848 O    TIP  1163      17.602 -26.994 -19.397
ATOM   5849 H1   TIP  1163      18.017 -27.176 -18.554
ATOM   5850 H2   TIP  1163      16.710 -27.327 -19.303
ATOM   5851 O    TIP  1164      26.970 -11.220 -10.297
ATOM   5852 H1   TIP  1164      26.280 -11.853 -10.100
ATOM   5853 H2   TIP  1164      27.675 -11.432  -9.686
ATOM   5854 O    TIP  1165      18.565 -29.743  -2.267
ATOM   5855 H1   TIP  1165      18.020 -30.132  -1.583
ATOM   5856 H2   TIP  1165      18.003 -29.086  -2.678
ATOM   5857 O    TIP  1166      13.948   4.896   3.205
ATOM   5858 H1   TIP  1166      13.659   5.786   3.005
ATOM   5859 H2   TIP  1166      13.821   4.809   4.150
ATOM   5860 O    TIP  1167      12.473 -28.507  -3.046
ATOM   5861 H1   TIP  1167      12.757 -28.259  -2.167
ATOM   5862 H2   TIP  1167      11.523 -28.392  -3.033
ATOM   5863 O    TIP  1168       1.621  -6.605 -25.382
ATOM   5864 H1   TIP  1168       2.208  -5.962 -24.986
ATOM   5865 H2   TIP  1168       1.173  -7.011 -24.641
ATOM   5866 O    TIP  1169       2.218  11.805 -18.541
ATOM   5867 H1   TIP  1169       3.031  11.544 -18.110
ATOM   5868 H2   TIP  1169       2.108  12.727 -18.311
ATOM   5869 O    TIP  1170      10.689 -22.919   3.871
ATOM   5870 H1   TIP  1170      10.123 -23.273   3.185
ATOM   5871 H2   TIP  1170      10.105 -22.394   4.418
ATOM   5872 O    TIP  1171       6.511  -6.898   7.270
ATOM   5873 H1   TIP  1171       7.086  -7.472   6.763
ATOM   5874 H2   TIP  1171       6.680  -6.022   6.923
ATOM   5875 O    TIP  1172      -8.762  15.304  -0.059
ATOM   5876 H1   TIP  1172      -8.564  15.578  -0.954
ATOM   5877 H2   TIP  1172      -9.649  15.625   0.101
ATOM   5878 O    TIP  1173       1.905  15.743 -15.748
ATOM   5879 H1   TIP  1173       2.646  15.188 -15.991
ATOM   5880 H2   TIP  1173       2.240  16.295 -15.042
ATOM   5881 O    TIP  1174      -4.432  24.022 -14.329
ATOM   5882 H1   TIP  1174      -4.173  23.101 -14.285
ATOM   5883 H2   TIP  1174      -3.679  24.465 -14.720
ATOM   5884 O    TIP  1175     -24.733 -26.266   0.288
ATOM   5885 H1   TIP  1175     -25.245 -26.904  -0.209
ATOM   5886 H2   TIP  1175     -23.957 -26.109  -0.250
ATOM   5887 O    TIP  1176     -17.918 -21.629  -9.867
ATOM   5888 H1   TIP  1176     -17.178 -21.850 -10.434
ATOM   5889 H2   TIP  1176     -18.140 -22.452  -9.431
ATOM   5890 O    TIP  1177       3.611 -24.172   5.382
ATOM   5891 H1   TIP  1177       3.956 -24.747   4.700
ATOM   5892 H2   TIP  1177       3.412 -23.353   4.928
ATOM   5893 O    TIP  1178     -26.409  -9.477  -2.471
ATOM   5894 H1   TIP  1178     -27.209  -9.245  -1.998
ATOM   5895 H2   TIP  1178     -26.525 -10.399  -2.702
ATOM   5896 O    TIP  1179     -24.111 -12.310 -24.843
ATOM   5897 H1   TIP  1179     -24.313 -11.420 -24.557
ATOM   5898 H2   TIP  1179     -23.266 -12.507 -24.439
ATOM   5899 O    TIP  1180     -23.605   4.766 -13.424
ATOM   5900 H1   TIP  1180     -23.277   3.870 -13.494
ATOM   5901 H2   TIP  1180     -23.989   4.949 -14.281
ATOM   5902 O    TIP  1181      -2.736  18.225 -11.887
ATOM   5903 H1   TIP  1181      -3.639  18.212 -12.203
ATOM   5904 H2   TIP  1181      -2.281  17.584 -12.432
ATOM   5905 O    TIP  1182     -10.728   2.680 -25.606
ATOM   5906 H1   TIP  1182     -10.596   2.466 -26.530
ATOM   5907 H2   TIP  1182     -10.629   3.631 -25.563
ATOM   5908 O    TIP  1183      -1.585   0.759 -23.011
ATOM   5909 H1   TIP  1183      -1.053   0.535 -22.247
ATOM   5910 H2   TIP  1183      -1.839  -0.085 -23.383
ATOM   5911 O    TIP  1184      26.426  -7.320  -6.425
ATOM   5912 H1   TIP  1184      27.277  -6.905  -6.285
ATOM   5913 H2   TIP  1184      26.528  -7.809  -7.241
ATOM   5914 O    TIP  1185      22.690 -14.168 -12.354
ATOM   5915 H1   TIP  1185      22.243 -14.758 -12.960
ATOM   5916 H2   TIP  1185      23.377 -13.757 -12.879
ATOM   5917 O    TIP  1186     -15.910   8.991   3.445
ATOM   5918 H1   TIP  1186     -15.385   9.621   3.938
ATOM   5919 H2   TIP  1186     -15.692   9.160   2.529
ATOM   5920 O    TIP  1187     -15.311 -11.012  12.600
ATOM   5921 H1   TIP  1187     -14.391 -10.747  12.584
ATOM   5922 H2   TIP  1187     -15.488 -11.209  13.519
ATOM   5923 O    TIP  1188      -0.350  13.733   0.774
ATOM   5924 H1   TIP  1188      -1.184  13.992   1.167
ATOM   5925 H2   TIP  1188      -0.587  13.088   0.108
ATOM   5926 O    TIP  1189     -17.918 -21.776 -21.691
ATOM   5927 H1   TIP  1189     -18.291 -21.715 -20.812
ATOM   5928 H2   TIP  1189     -18.291 -21.032 -22.163
ATOM   5929 O    TIP  1190       8.968 -26.344   1.896
ATOM   5930 H1   TIP  1190       9.014 -27.173   1.419
ATOM   5931 H2   TIP  1190       9.871 -26.167   2.159
ATOM   5932 O    TIP  1191      30.619   4.593 -15.243
ATOM   5933 H1   TIP  1191      31.009   3.867 -15.729
ATOM   5934 H2   TIP  1191      30.368   5.226 -15.915
ATOM   5935 O    TIP  1192      -8.927  12.589  -8.189
ATOM   5936 H1   TIP  1192      -9.185  11.738  -8.544
ATOM   5937 H2   TIP  1192      -9.585  12.780  -7.521
ATOM   5938 O    TIP  1193     -15.834 -25.390 -13.194
ATOM   5939 H1   TIP  1193     -16.172 -25.153 -14.058
ATOM   5940 H2   TIP  1193     -16.023 -26.324 -13.110
ATOM   5941 O    TIP  1194       2.028  14.381  10.706
ATOM   5942 H1   TIP  1194       2.427  14.073  11.519
ATOM   5943 H2   TIP  1194       1.106  14.516  10.926
ATOM   5944 O    TIP  1195      22.855  -9.950 -10.298
ATOM   5945 H1   TIP  1195      22.212 -10.522 -10.715
ATOM   5946 H2   TIP  1195      22.559  -9.063 -10.504
ATOM   5947 O    TIP  1196       2.529  19.714  -9.713
ATOM   5948 H1   TIP  1196       3.366  19.972  -9.328
ATOM   5949 H2   TIP  1196       2.288  20.448 -10.279
ATOM   5950 O    TIP  1197       1.146  -7.364  12.661
ATOM   5951 H1   TIP  1197       0.973  -6.476  12.972
ATOM   5952 H2   TIP  1197       2.096  -7.400  12.553
ATOM   5953 O    TIP  1198      -5.055   4.828   5.827
ATOM   5954 H1   TIP  1198      -5.298   5.702   5.523
ATOM   5955 H2   TIP  1198      -5.452   4.755   6.694
ATOM   5956 O    TIP  1199      16.053 -22.876  18.517
ATOM   5957 H1   TIP  1199      16.778 -22.440  18.070
ATOM   5958 H2   TIP  1199      15.591 -22.172  18.971
ATOM   5959 O    TIP  1200     -12.227 -24.229  28.868
ATOM   5960 H1   TIP  1200     -11.975 -23.629  29.570
ATOM   5961 H2   TIP  1200     -11.908 -25.084  29.157
ATOM   5962 O    TIP  1201      -5.851 -15.220  22.518
ATOM   5963 H1   TIP  1201      -5.501 -15.179  21.628
ATOM   5964 H2   TIP  1201      -6.541 -15.881  22.475
ATOM   5965 O    TIP  1202     -19.197  -5.433   7.466
ATOM   5966 H1   TIP  1202     -19.578  -5.964   8.165
ATOM   5967 H2   TIP  1202     -18.760  -4.713   7.920
ATOM   5968 O    TIP  1203       1.094 -27.782  -4.030
ATOM   5969 H1   TIP  1203       0.883 -27.977  -3.117
ATOM   5970 H2   TIP  1203       0.809 -26.877  -4.155
ATOM   5971 O    TIP  1204       2.395   5.876   5.212
ATOM   5972 H1   TIP  1204       3.036   6.467   4.817
ATOM   5973 H2   TIP  1204       2.036   6.369   5.950
ATOM   5974 O    TIP  1205      13.491  24.733   1.358
ATOM   5975 H1   TIP  1205      14.019  24.856   2.147
ATOM   5976 H2   TIP  1205      12.589  24.868   1.649
ATOM   5977 O    TIP  1206      -4.280  22.774 -10.930
ATOM   5978 H1   TIP  1206      -4.545  23.617 -11.297
ATOM   5979 H2   TIP  1206      -3.454  22.569 -11.368
ATOM   5980 O    TIP  1207      29.770 -22.368  -4.925
ATOM   5981 H1   TIP  1207      29.621 -21.791  -5.674
ATOM   5982 H2   TIP  1207      29.949 -23.224  -5.313
ATOM   5983 O    TIP  1208      -9.477 -28.331   1.952
ATOM   5984 H1   TIP  1208      -9.064 -28.800   1.228
ATOM   5985 H2   TIP  1208      -9.733 -29.017   2.568
ATOM   5986 O    TIP  1209      23.664 -12.595 -14.196
ATOM   5987 H1   TIP  1209      24.131 -11.834 -13.851
ATOM   5988 H2   TIP  1209      23.616 -12.441 -15.139
ATOM   5989 O    TIP  1210      -5.658 -17.145  16.320
ATOM   5990 H1   TIP  1210      -5.997 -16.252  16.372
ATOM   5991 H2   TIP  1210      -4.741 -17.041  16.069
ATOM   5992 O    TIP  1211       3.915   9.272  14.335
ATOM   5993 H1   TIP  1211       4.439   9.107  13.551
ATOM   5994 H2   TIP  1211       4.235  10.111  14.666
ATOM   5995 O    TIP  1212     -12.289 -27.444  10.831
ATOM   5996 H1   TIP  1212     -11.869 -26.887  11.487
ATOM   5997 H2   TIP  1212     -12.258 -26.930  10.024
ATOM   5998 O    TIP  1213     -11.057   8.907  -3.524
ATOM   5999 H1   TIP  1213     -11.930   8.748  -3.164
ATOM   6000 H2   TIP  1213     -10.670   9.556  -2.937
ATOM   6001 O    TIP  1214      12.771 -25.377  -3.995
ATOM   6002 H1   TIP  1214      12.061 -24.961  -3.507
ATOM   6003 H2   TIP  1214      12.330 -25.918  -4.649
ATOM   6004 O    TIP  1215      -4.062  13.843 -23.488
ATOM   6005 H1   TIP  1215      -4.994  13.637 -23.557
ATOM   6006 H2   TIP  1215      -3.664  13.045 -23.141
ATOM   6007 O    TIP  1216       1.986 -12.334  12.832
ATOM   6008 H1   TIP  1216       1.473 -11.676  13.301
ATOM   6009 H2   TIP  1216       1.509 -13.152  12.966
ATOM   6010 O    TIP  1217      -2.794   6.995   9.090
ATOM   6011 H1   TIP  1217      -2.791   7.942   9.226
ATOM   6012 H2   TIP  1217      -1.871   6.763   8.993
ATOM   6013 O    TIP  1218     -22.678 -28.687 -12.321
ATOM   6014 H1   TIP  1218     -22.677 -29.334 -11.616
ATOM   6015 H2   TIP  1218     -22.817 -27.850 -11.879
ATOM   6016 O    TIP  1219       1.221  28.455 -13.373
ATOM   6017 H1   TIP  1219       1.257  29.395 -13.550
ATOM   6018 H2   TIP  1219       2.094  28.135 -13.598
ATOM   6019 O    TIP  1220     -29.744  -1.343   4.342
ATOM   6020 H1   TIP  1220     -30.687  -1.503   4.353
ATOM   6021 H2   TIP  1220     -29.603  -0.781   3.580
ATOM   6022 O    TIP  1221      -0.048   3.902   4.760
ATOM   6023 H1   TIP  1221      -0.542   3.234   4.286
ATOM   6024 H2   TIP  1221       0.862   3.758   4.499
ATOM   6025 O    TIP  1222      -5.716  28.991 -20.496
ATOM   6026 H1   TIP  1222      -6.620  28.719 -20.342
ATOM   6027 H2   TIP  1222      -5.223  28.608 -19.770
ATOM   6028 O    TIP  1223       7.052  -4.869 -22.917
ATOM   6029 H1   TIP  1223       7.524  -5.583 -22.489
ATOM   6030 H2   TIP  1223       7.023  -4.173 -22.261
ATOM   6031 O    TIP  1224       6.239  13.976  -7.160
ATOM   6032 H1   TIP  1224       6.459  13.148  -6.733
ATOM   6033 H2   TIP  1224       5.317  14.120  -6.947
ATOM   6034 O    TIP  1225     -19.289 -22.477  -5.624
ATOM   6035 H1   TIP  1225     -19.756 -23.298  -5.773
ATOM   6036 H2   TIP  1225     -19.159 -22.442  -4.677
ATOM   6037 O    TIP  1226      -1.875 -13.207  15.852
ATOM   6038 H1   TIP  1226      -2.054 -13.382  16.775
ATOM   6039 H2   TIP  1226      -2.479 -12.502  15.619
ATOM   6040 O    TIP  1227       0.060 -10.269 -24.890
ATOM   6041 H1   TIP  1227      -0.535  -9.663 -24.449
ATOM   6042 H2   TIP  1227      -0.119 -11.118 -24.486
ATOM   6043 O    TIP  1228     -14.503  29.607   3.033
ATOM   6044 H1   TIP  1228     -15.185  30.216   3.318
ATOM   6045 H2   TIP  1228     -14.637  28.827   3.570
ATOM   6046 O    TIP  1229     -25.301  -9.787  -6.791
ATOM   6047 H1   TIP  1229     -24.598 -10.211  -6.298
ATOM   6048 H2   TIP  1229     -25.422 -10.341  -7.561
ATOM   6049 O    TIP  1230       2.505 -28.120 -17.400
ATOM   6050 H1   TIP  1230       1.866 -27.423 -17.548
ATOM   6051 H2   TIP  1230       3.343 -27.738 -17.661
ATOM   6052 O    TIP  1231     -17.122 -11.056  -1.448
ATOM   6053 H1   TIP  1231     -16.490 -10.571  -0.918
ATOM   6054 H2   TIP  1231     -17.792 -10.411  -1.674
ATOM   6055 O    TIP  1232      27.613  -4.081  11.539
ATOM   6056 H1   TIP  1232      27.843  -3.514  10.803
ATOM   6057 H2   TIP  1232      27.601  -4.964  11.168
ATOM   6058 O    TIP  1233     -18.177 -29.066  -6.240
ATOM   6059 H1   TIP  1233     -18.169 -28.263  -5.719
ATOM   6060 H2   TIP  1233     -17.903 -29.751  -5.631
ATOM   6061 O    TIP  1234      17.364 -23.404 -15.492
ATOM   6062 H1   TIP  1234      17.859 -22.636 -15.208
ATOM   6063 H2   TIP  1234      17.237 -23.917 -14.694
ATOM   6064 O    TIP  1235       2.627 -26.956 -13.628
ATOM   6065 H1   TIP  1235       2.016 -26.378 -13.173
ATOM   6066 H2   TIP  1235       2.878 -26.472 -14.415
ATOM   6067 O    TIP  1236       2.517 -23.902 -22.766
ATOM   6068 H1   TIP  1236       2.528 -24.218 -23.669
ATOM   6069 H2   TIP  1236       1.636 -23.547 -22.647
ATOM   6070 O    TIP  1237      23.586 -20.622 -10.762
ATOM   6071 H1   TIP  1237      24.362 -21.140 -10.973
ATOM   6072 H2   TIP  1237      23.036 -20.684 -11.543
ATOM   6073 O    TIP  1238       4.977  20.948 -15.031
ATOM   6074 H1   TIP  1238       4.616  20.154 -15.424
ATOM   6075 H2   TIP  1238       5.036  21.570 -15.755
ATOM   6076 O    TIP  1239     -23.477 -16.208  -6.980
ATOM   6077 H1   TIP  1239     -23.796 -16.728  -6.243
ATOM   6078 H2   TIP  1239     -23.115 -16.852  -7.589
ATOM   6079 O    TIP  1240     -11.306  11.264   5.179
ATOM   6080 H1   TIP  1240     -11.038  11.737   5.967
ATOM   6081 H2   TIP  1240     -11.933  11.847   4.751
ATOM   6082 O    TIP  1241       4.987  11.478 -18.621
ATOM   6083 H1   TIP  1241       5.886  11.686 -18.368
ATOM   6084 H2   TIP  1241       5.078  10.838 -19.327
ATOM   6085 O    TIP  1242      23.128  10.990 -10.826
ATOM   6086 H1   TIP  1242      23.653  11.303 -10.090
ATOM   6087 H2   TIP  1242      23.614  10.238 -11.165
ATOM   6088 O    TIP  1243      20.008   4.001  -6.051
ATOM   6089 H1   TIP  1243      20.421   4.863  -6.100
ATOM   6090 H2   TIP  1243      19.184   4.102  -6.526
ATOM   6091 O    TIP  1244     -25.181 -14.883 -17.069
ATOM   6092 H1   TIP  1244     -25.602 -14.062 -17.322
ATOM   6093 H2   TIP  1244     -24.675 -15.141 -17.839
ATOM   6094 O    TIP  1245       9.930 -19.346  16.709
ATOM   6095 H1   TIP  1245      10.704 -19.106  17.218
ATOM   6096 H2   TIP  1245       9.230 -18.797  17.062
ATOM   6097 O    TIP  1246      24.140 -20.800   6.762
ATOM   6098 H1   TIP  1246      23.791 -20.519   7.608
ATOM   6099 H2   TIP  1246      23.483 -20.519   6.126
ATOM   6100 O    TIP  1247       4.022   7.918   4.431
ATOM   6101 H1   TIP  1247       4.042   8.313   3.559
ATOM   6102 H2   TIP  1247       4.891   8.089   4.793
ATOM   6103 O    TIP  1248      21.944 -16.039 -13.991
ATOM   6104 H1   TIP  1248      21.525 -16.866 -14.228
ATOM   6105 H2   TIP  1248      21.879 -15.501 -14.780
ATOM   6106 O    TIP  1249       1.704   5.523  -0.360
ATOM   6107 H1   TIP  1249       1.535   4.714  -0.841
ATOM   6108 H2   TIP  1249       1.709   5.260   0.560
ATOM   6109 O    TIP  1250      -7.622   4.818  14.995
ATOM   6110 H1   TIP  1250      -7.779   5.362  14.223
ATOM   6111 H2   TIP  1250      -6.694   4.590  14.944
ATOM   6112 O    TIP  1251     -17.909 -19.613 -15.649
ATOM   6113 H1   TIP  1251     -18.842 -19.749 -15.486
ATOM   6114 H2   TIP  1251     -17.476 -19.941 -14.862
ATOM   6115 O    TIP  1252      -1.641 -30.465  -2.765
ATOM   6116 H1   TIP  1252      -1.941 -31.351  -2.969
ATOM   6117 H2   TIP  1252      -1.549 -30.040  -3.618
ATOM   6118 O    TIP  1253     -25.642  -7.632 -19.001
ATOM   6119 H1   TIP  1253     -24.746  -7.537 -19.323
ATOM   6120 H2   TIP  1253     -25.806  -6.829 -18.506
ATOM   6121 O    TIP  1254      10.995  -2.036 -18.657
ATOM   6122 H1   TIP  1254      10.717  -1.185 -18.995
ATOM   6123 H2   TIP  1254      11.876  -1.883 -18.316
ATOM   6124 O    TIP  1255      -3.591  -3.177 -21.321
ATOM   6125 H1   TIP  1255      -2.656  -3.329 -21.179
ATOM   6126 H2   TIP  1255      -4.026  -3.781 -20.720
ATOM   6127 O    TIP  1256       1.001   7.853 -16.630
ATOM   6128 H1   TIP  1256       1.474   8.251 -17.360
ATOM   6129 H2   TIP  1256       1.417   7.000 -16.509
ATOM   6130 O    TIP  1257      -5.562  13.653  -5.755
ATOM   6131 H1   TIP  1257      -5.914  13.433  -4.892
ATOM   6132 H2   TIP  1257      -5.858  14.549  -5.914
ATOM   6133 O    TIP  1258     -21.311  -7.667  11.664
ATOM   6134 H1   TIP  1258     -22.249  -7.795  11.526
ATOM   6135 H2   TIP  1258     -21.248  -7.251  12.524
ATOM   6136 O    TIP  1259      27.163   3.452 -15.681
ATOM   6137 H1   TIP  1259      27.462   2.761 -16.272
ATOM   6138 H2   TIP  1259      26.426   3.064 -15.211
ATOM   6139 O    TIP  1260      -4.607 -25.905 -25.946
ATOM   6140 H1   TIP  1260      -4.911 -26.617 -25.383
ATOM   6141 H2   TIP  1260      -5.337 -25.741 -26.542
ATOM   6142 O    TIP  1261     -28.444 -20.920 -13.425
ATOM   6143 H1   TIP  1261     -28.791 -21.027 -14.310
ATOM   6144 H2   TIP  1261     -29.220 -20.882 -12.866
ATOM   6145 O    TIP  1262     -12.730  30.903 -25.816
ATOM   6146 H1   TIP  1262     -12.011  30.888 -25.184
ATOM   6147 H2   TIP  1262     -12.324  30.667 -26.649
ATOM   6148 O    TIP  1263      -5.978  26.050  -3.696
ATOM   6149 H1   TIP  1263      -6.619  25.973  -2.991
ATOM   6150 H2   TIP  1263      -5.717  25.149  -3.885
ATOM   6151 O    TIP  1264      -0.955 -23.102   4.098
ATOM   6152 H1   TIP  1264      -1.340 -22.353   4.551
ATOM   6153 H2   TIP  1264      -1.653 -23.423   3.527
ATOM   6154 O    TIP  1265      17.897 -21.501  17.103
ATOM   6155 H1   TIP  1265      18.604 -22.118  16.915
ATOM   6156 H2   TIP  1265      18.231 -20.655  16.807
ATOM   6157 O    TIP  1266       9.277  15.329 -16.171
ATOM   6158 H1   TIP  1266       8.550  14.983 -15.652
ATOM   6159 H2   TIP  1266      10.061  15.084 -15.679
ATOM   6160 O    TIP  1267     -20.789 -16.214 -19.091
ATOM   6161 H1   TIP  1267     -20.362 -16.295 -19.944
ATOM   6162 H2   TIP  1267     -20.456 -16.955 -18.585
ATOM   6163 O    TIP  1268      -1.087 -23.030  30.557
ATOM   6164 H1   TIP  1268      -1.098 -22.614  29.695
ATOM   6165 H2   TIP  1268      -0.735 -22.360  31.143
ATOM   6166 O    TIP  1269      27.035  10.507  -6.376
ATOM   6167 H1   TIP  1269      27.222  10.978  -5.564
ATOM   6168 H2   TIP  1269      27.844  10.572  -6.883
ATOM   6169 O    TIP  1270     -15.820  25.891 -21.596
ATOM   6170 H1   TIP  1270     -15.018  25.650 -22.060
ATOM   6171 H2   TIP  1270     -15.541  26.546 -20.958
ATOM   6172 O    TIP  1271      -2.363 -12.728  18.931
ATOM   6173 H1   TIP  1271      -2.513 -12.638  19.872
ATOM   6174 H2   TIP  1271      -2.804 -11.973  18.543
ATOM   6175 O    TIP  1272      -3.063   4.135   4.323
ATOM   6176 H1   TIP  1272      -3.916   4.191   4.753
ATOM   6177 H2   TIP  1272      -2.496   4.711   4.835
ATOM   6178 O    TIP  1273       8.770 -23.026 -27.012
ATOM   6179 H1   TIP  1273       8.354 -23.028 -27.874
ATOM   6180 H2   TIP  1273       8.084 -22.729 -26.415
ATOM   6181 O    TIP  1274     -14.668 -14.428 -24.520
ATOM   6182 H1   TIP  1274     -14.439 -15.182 -25.063
ATOM   6183 H2   TIP  1274     -14.622 -13.680 -25.116
ATOM   6184 O    TIP  1275      -2.850 -30.996 -12.636
ATOM   6185 H1   TIP  1275      -3.358 -30.471 -13.254
ATOM   6186 H2   TIP  1275      -1.964 -31.005 -12.999
ATOM   6187 O    TIP  1276     -10.021   9.611 -10.460
ATOM   6188 H1   TIP  1276     -10.771   9.755  -9.883
ATOM   6189 H2   TIP  1276      -9.337   9.269  -9.884
ATOM   6190 O    TIP  1277      15.448 -23.842  15.909
ATOM   6191 H1   TIP  1277      15.611 -23.638  16.830
ATOM   6192 H2   TIP  1277      14.595 -24.274  15.905
ATOM   6193 O    TIP  1278     -19.113  -8.985   4.814
ATOM   6194 H1   TIP  1278     -18.496  -8.642   4.168
ATOM   6195 H2   TIP  1278     -19.707  -9.540   4.308
ATOM   6196 O    TIP  1279      -0.154  -3.159  10.072
ATOM   6197 H1   TIP  1279       0.182  -3.947   9.645
ATOM   6198 H2   TIP  1279       0.243  -2.435   9.589
ATOM   6199 O    TIP  1280      26.993 -25.018   5.628
ATOM   6200 H1   TIP  1280      26.426 -25.546   6.190
ATOM   6201 H2   TIP  1280      26.794 -25.314   4.739
ATOM   6202 O    TIP  1281      16.568  -4.875   3.123
ATOM   6203 H1   TIP  1281      17.189  -4.429   3.698
ATOM   6204 H2   TIP  1281      16.886  -4.695   2.238
ATOM   6205 O    TIP  1282     -16.593 -27.077 -10.355
ATOM   6206 H1   TIP  1282     -16.515 -27.421 -11.245
ATOM   6207 H2   TIP  1282     -15.823 -27.414  -9.898
ATOM   6208 O    TIP  1283      -9.142   2.701 -21.943
ATOM   6209 H1   TIP  1283      -8.837   2.042 -22.565
ATOM   6210 H2   TIP  1283      -9.957   2.342 -21.593
ATOM   6211 O    TIP  1284      11.386  27.911  -9.197
ATOM   6212 H1   TIP  1284      11.728  28.709  -8.793
ATOM   6213 H2   TIP  1284      10.485  28.129  -9.434
ATOM   6214 O    TIP  1285     -26.772   3.942 -11.089
ATOM   6215 H1   TIP  1285     -27.309   4.164 -11.849
ATOM   6216 H2   TIP  1285     -26.230   3.210 -11.382
ATOM   6217 O    TIP  1286     -24.889  -8.419 -14.621
ATOM   6218 H1   TIP  1286     -24.288  -7.803 -15.040
ATOM   6219 H2   TIP  1286     -24.846  -9.205 -15.165
ATOM   6220 O    TIP  1287       1.671 -18.625 -25.880
ATOM   6221 H1   TIP  1287       1.648 -18.783 -24.936
ATOM   6222 H2   TIP  1287       0.762 -18.439 -26.115
ATOM   6223 O    TIP  1288      30.016 -18.310  -5.728
ATOM   6224 H1   TIP  1288      30.009 -19.104  -6.263
ATOM   6225 H2   TIP  1288      30.729 -18.448  -5.104
ATOM   6226 O    TIP  1289      -0.884  12.023  -8.211
ATOM   6227 H1   TIP  1289      -0.143  11.424  -8.124
ATOM   6228 H2   TIP  1289      -1.315  11.998  -7.357
ATOM   6229 O    TIP  1290      16.431 -11.960 -27.065
ATOM   6230 H1   TIP  1290      16.964 -11.454 -26.453
ATOM   6231 H2   TIP  1290      16.218 -12.764 -26.592
ATOM   6232 O    TIP  1291       7.776   8.765   7.841
ATOM   6233 H1   TIP  1291       7.384   8.259   8.552
ATOM   6234 H2   TIP  1291       8.126   9.547   8.267
ATOM   6235 O    TIP  1292      23.391   0.585  -3.151
ATOM   6236 H1   TIP  1292      24.072   1.116  -3.563
ATOM   6237 H2   TIP  1292      23.766  -0.294  -3.105
ATOM   6238 O    TIP  1293       0.819 -24.447 -16.176
ATOM   6239 H1   TIP  1293       1.698 -24.765 -15.973
ATOM   6240 H2   TIP  1293       0.516 -25.013 -16.886
ATOM   6241 O    TIP  1294      17.541   7.321 -21.610
ATOM   6242 H1   TIP  1294      17.350   6.810 -22.397
ATOM   6243 H2   TIP  1294      17.224   8.201 -21.811
ATOM   6244 O    TIP  1295      24.791 -15.658  -5.546
ATOM   6245 H1   TIP  1295      24.796 -16.133  -6.377
ATOM   6246 H2   TIP  1295      25.677 -15.305  -5.465
ATOM   6247 O    TIP  1296      14.530  14.179  -7.232
ATOM   6248 H1   TIP  1296      14.666  13.475  -7.866
ATOM   6249 H2   TIP  1296      14.121  13.751  -6.480
ATOM   6250 O    TIP  1297      29.919 -21.465 -17.733
ATOM   6251 H1   TIP  1297      29.937 -20.648 -17.234
ATOM   6252 H2   TIP  1297      29.658 -21.202 -18.615
ATOM   6253 O    TIP  1298      21.053  -4.868   6.302
ATOM   6254 H1   TIP  1298      20.480  -4.185   5.954
ATOM   6255 H2   TIP  1298      20.456  -5.552   6.605
ATOM   6256 O    TIP  1299     -22.885  -7.131  16.240
ATOM   6257 H1   TIP  1299     -22.022  -7.289  15.857
ATOM   6258 H2   TIP  1299     -23.478  -7.685  15.733
ATOM   6259 O    TIP  1300     -11.597 -18.077 -26.388
ATOM   6260 H1   TIP  1300     -10.840 -17.592 -26.716
ATOM   6261 H2   TIP  1300     -11.539 -18.931 -26.816
ATOM   6262 O    TIP  1301      21.235   6.321  -5.309
ATOM   6263 H1   TIP  1301      20.713   6.875  -4.730
ATOM   6264 H2   TIP  1301      22.138   6.597  -5.157
ATOM   6265 O    TIP  1302       8.038 -29.806 -15.682
ATOM   6266 H1   TIP  1302       7.881 -29.514 -16.580
ATOM   6267 H2   TIP  1302       8.916 -30.187 -15.703
ATOM   6268 O    TIP  1303     -21.446 -28.982  -9.369
ATOM   6269 H1   TIP  1303     -21.533 -29.935  -9.390
ATOM   6270 H2   TIP  1303     -20.549 -28.816  -9.658
ATOM   6271 O    TIP  1304     -27.727 -12.520  -1.397
ATOM   6272 H1   TIP  1304     -28.413 -12.279  -0.775
ATOM   6273 H2   TIP  1304     -28.086 -12.290  -2.254
ATOM   6274 O    TIP  1305       8.645   6.600   6.324
ATOM   6275 H1   TIP  1305       9.593   6.555   6.441
ATOM   6276 H2   TIP  1305       8.347   7.210   6.998
ATOM   6277 O    TIP  1306     -21.744 -28.113  -2.642
ATOM   6278 H1   TIP  1306     -20.924 -28.482  -2.315
ATOM   6279 H2   TIP  1306     -21.553 -27.868  -3.547
ATOM   6280 O    TIP  1307     -22.336  19.796 -13.835
ATOM   6281 H1   TIP  1307     -22.238  18.951 -13.396
ATOM   6282 H2   TIP  1307     -22.428  19.576 -14.762
ATOM   6283 O    TIP  1308      20.612 -13.465   2.190
ATOM   6284 H1   TIP  1308      20.014 -13.261   1.471
ATOM   6285 H2   TIP  1308      20.352 -12.872   2.894
ATOM   6286 O    TIP  1309      11.971  -1.075   9.557
ATOM   6287 H1   TIP  1309      12.648  -0.438   9.329
ATOM   6288 H2   TIP  1309      11.728  -0.857  10.456
ATOM   6289 O    TIP  1310      20.750  -0.691  -7.072
ATOM   6290 H1   TIP  1310      21.218   0.048  -6.682
ATOM   6291 H2   TIP  1310      20.819  -1.389  -6.421
ATOM   6292 O    TIP  1311      14.543 -10.630   6.423
ATOM   6293 H1   TIP  1311      14.136 -10.246   7.199
ATOM   6294 H2   TIP  1311      14.513 -11.574   6.577
ATOM   6295 O    TIP  1312      22.288   0.980 -12.050
ATOM   6296 H1   TIP  1312      22.888   0.953 -12.795
ATOM   6297 H2   TIP  1312      21.683   1.693 -12.255
ATOM   6298 O    TIP  1313     -13.230  -4.570 -22.044
ATOM   6299 H1   TIP  1313     -12.320  -4.428 -22.304
ATOM   6300 H2   TIP  1313     -13.518  -3.722 -21.707
ATOM   6301 O    TIP  1314      -6.374  -2.996 -22.249
ATOM   6302 H1   TIP  1314      -5.607  -2.699 -21.759
ATOM   6303 H2   TIP  1314      -6.188  -3.912 -22.454
ATOM   6304 O    TIP  1315      30.535 -27.786  -6.073
ATOM   6305 H1   TIP  1315      31.409 -27.926  -6.437
ATOM   6306 H2   TIP  1315      30.030 -27.412  -6.795
ATOM   6307 O    TIP  1316      11.859 -19.969 -19.581
ATOM   6308 H1   TIP  1316      11.811 -20.327 -18.695
ATOM   6309 H2   TIP  1316      12.292 -20.651 -20.094
ATOM   6310 O    TIP  1317       5.127   5.630 -30.455
ATOM   6311 H1   TIP  1317       5.295   6.257 -29.751
ATOM   6312 H2   TIP  1317       5.995   5.404 -30.788
ATOM   6313 O    TIP  1318     -17.094 -11.739 -21.668
ATOM   6314 H1   TIP  1318     -16.640 -12.577 -21.590
ATOM   6315 H2   TIP  1318     -17.911 -11.862 -21.185
ATOM   6316 O    TIP  1319       1.037 -30.120 -15.988
ATOM   6317 H1   TIP  1319       1.747 -30.441 -15.433
ATOM   6318 H2   TIP  1319       1.462 -29.518 -16.598
ATOM   6319 O    TIP  1320      -9.647  17.839  -4.041
ATOM   6320 H1   TIP  1320      -9.019  17.955  -4.754
ATOM   6321 H2   TIP  1320      -9.350  18.440  -3.358
ATOM   6322 O    TIP  1321      13.316  22.970   5.958
ATOM   6323 H1   TIP  1321      12.839  23.725   6.303
ATOM   6324 H2   TIP  1321      13.797  22.626   6.711
ATOM   6325 O    TIP  1322      -3.780   9.476   7.736
ATOM   6326 H1   TIP  1322      -4.131  10.274   7.342
ATOM   6327 H2   TIP  1322      -3.759   8.843   7.018
ATOM   6328 O    TIP  1323       9.785   6.330  11.371
ATOM   6329 H1   TIP  1323      10.326   5.660  11.788
ATOM   6330 H2   TIP  1323       8.912   6.198  11.742
ATOM   6331 O    TIP  1324      -6.166 -15.004 -20.598
ATOM   6332 H1   TIP  1324      -5.210 -15.030 -20.566
ATOM   6333 H2   TIP  1324      -6.444 -15.777 -20.107
ATOM   6334 O    TIP  1325     -19.119 -28.111 -12.229
ATOM   6335 H1   TIP  1325     -19.830 -27.507 -12.443
ATOM   6336 H2   TIP  1325     -19.195 -28.247 -11.285
ATOM   6337 O    TIP  1326       9.639  -9.044 -30.333
ATOM   6338 H1   TIP  1326       9.102  -8.610 -30.996
ATOM   6339 H2   TIP  1326       9.013  -9.542 -29.806
ATOM   6340 O    TIP  1327     -13.541  -9.117   7.255
ATOM   6341 H1   TIP  1327     -14.262  -8.963   7.864
ATOM   6342 H2   TIP  1327     -13.446 -10.069   7.230
ATOM   6343 O    TIP  1328     -24.587   6.852  -8.918
ATOM   6344 H1   TIP  1328     -23.878   6.573  -8.340
ATOM   6345 H2   TIP  1328     -24.173   6.956  -9.775
ATOM   6346 O    TIP  1329      20.601   4.938  11.377
ATOM   6347 H1   TIP  1329      20.397   5.647  10.767
ATOM   6348 H2   TIP  1329      19.984   4.242  11.151
ATOM   6349 O    TIP  1330      -6.775 -25.284   5.487
ATOM   6350 H1   TIP  1330      -7.330 -25.854   4.955
ATOM   6351 H2   TIP  1330      -6.620 -24.517   4.935
ATOM   6352 O    TIP  1331      -9.270   3.871   8.840
ATOM   6353 H1   TIP  1331      -9.890   4.596   8.765
ATOM   6354 H2   TIP  1331      -9.638   3.308   9.520
ATOM   6355 O    TIP  1332      -0.653  14.039   9.858
ATOM   6356 H1   TIP  1332      -0.611  13.909   8.911
ATOM   6357 H2   TIP  1332      -1.308  14.726   9.978
ATOM   6358 O    TIP  1333     -14.198  22.350 -18.664
ATOM   6359 H1   TIP  1333     -14.748  23.082 -18.387
ATOM   6360 H2   TIP  1333     -14.519  21.603 -18.160
ATOM   6361 O    TIP  1334       6.698   9.053   4.223
ATOM   6362 H1   TIP  1334       7.055   9.559   3.494
ATOM   6363 H2   TIP  1334       7.461   8.639   4.625
ATOM   6364 O    TIP  1335      -3.766  16.365 -14.255
ATOM   6365 H1   TIP  1335      -4.352  17.065 -13.966
ATOM   6366 H2   TIP  1335      -4.252  15.559 -14.082
ATOM   6367 O    TIP  1336      16.362   1.223   8.056
ATOM   6368 H1   TIP  1336      15.879   0.889   7.300
ATOM   6369 H2   TIP  1336      17.281   1.175   7.795
ATOM   6370 O    TIP  1337      19.331  -7.204  10.973
ATOM   6371 H1   TIP  1337      18.428  -7.403  11.219
ATOM   6372 H2   TIP  1337      19.252  -6.536  10.292
ATOM   6373 O    TIP  1338      -1.364  -5.583 -24.241
ATOM   6374 H1   TIP  1338      -1.136  -5.280 -25.119
ATOM   6375 H2   TIP  1338      -0.658  -6.183 -24.002
ATOM   6376 O    TIP  1339      -0.645  16.220  -9.914
ATOM   6377 H1   TIP  1339      -1.235  16.951  -9.731
ATOM   6378 H2   TIP  1339      -1.151  15.440  -9.687
ATOM   6379 O    TIP  1340      18.923  17.600  -8.513
ATOM   6380 H1   TIP  1340      19.810  17.546  -8.159
ATOM   6381 H2   TIP  1340      18.633  16.690  -8.576
ATOM   6382 O    TIP  1341       3.971   2.238 -26.987
ATOM   6383 H1   TIP  1341       4.899   2.470 -26.966
ATOM   6384 H2   TIP  1341       3.958   1.326 -27.277
ATOM   6385 O    TIP  1342      -5.620 -22.635  29.820
ATOM   6386 H1   TIP  1342      -6.345 -22.519  29.206
ATOM   6387 H2   TIP  1342      -4.932 -23.054  29.304
ATOM   6388 O    TIP  1343      14.784 -20.899 -23.332
ATOM   6389 H1   TIP  1343      15.594 -20.764 -22.841
ATOM   6390 H2   TIP  1343      14.343 -20.050 -23.309
ATOM   6391 O    TIP  1344     -13.308 -21.153   6.024
ATOM   6392 H1   TIP  1344     -13.287 -21.117   6.980
ATOM   6393 H2   TIP  1344     -12.704 -21.859   5.796
ATOM   6394 O    TIP  1345     -20.651 -21.707  -8.104
ATOM   6395 H1   TIP  1345     -20.259 -22.334  -7.496
ATOM   6396 H2   TIP  1345     -20.404 -22.028  -8.972
ATOM   6397 O    TIP  1346       5.219   5.684  16.857
ATOM   6398 H1   TIP  1346       6.000   6.218  16.712
ATOM   6399 H2   TIP  1346       4.839   6.030  17.665
ATOM   6400 O    TIP  1347     -10.860  23.702  -3.779
ATOM   6401 H1   TIP  1347     -10.475  24.390  -3.238
ATOM   6402 H2   TIP  1347     -10.140  23.093  -3.944
ATOM   6403 O    TIP  1348      -0.487  16.537   4.108
ATOM   6404 H1   TIP  1348       0.017  16.943   4.813
ATOM   6405 H2   TIP  1348      -0.276  17.056   3.332
ATOM   6406 O    TIP  1349      -4.889  20.945 -16.922
ATOM   6407 H1   TIP  1349      -4.476  21.805 -16.841
ATOM   6408 H2   TIP  1349      -4.596  20.617 -17.772
ATOM   6409 O    TIP  1350       2.920 -17.858 -16.574
ATOM   6410 H1   TIP  1350       3.103 -16.918 -16.566
ATOM   6411 H2   TIP  1350       2.389 -17.993 -17.359
ATOM   6412 O    TIP  1351     -29.056 -11.411 -17.331
ATOM   6413 H1   TIP  1351     -29.096 -11.747 -16.435
ATOM   6414 H2   TIP  1351     -29.587 -10.615 -17.313
ATOM   6415 O    TIP  1352      12.594   7.080   2.147
ATOM   6416 H1   TIP  1352      12.645   7.825   1.548
ATOM   6417 H2   TIP  1352      11.838   7.269   2.703
ATOM   6418 O    TIP  1353      18.789 -21.706  12.539
ATOM   6419 H1   TIP  1353      17.934 -21.982  12.868
ATOM   6420 H2   TIP  1353      19.417 -22.082  13.156
ATOM   6421 O    TIP  1354      12.592 -15.007  11.905
ATOM   6422 H1   TIP  1354      11.915 -14.330  11.907
ATOM   6423 H2   TIP  1354      13.345 -14.595  12.329
ATOM   6424 O    TIP  1355       3.751 -27.371   0.816
ATOM   6425 H1   TIP  1355       3.270 -28.138   1.128
ATOM   6426 H2   TIP  1355       3.080 -26.804   0.437
ATOM   6427 O    TIP  1356       6.442 -21.703 -17.541
ATOM   6428 H1   TIP  1356       5.703 -22.219 -17.221
ATOM   6429 H2   TIP  1356       6.408 -20.892 -17.033
ATOM   6430 O    TIP  1357      18.099 -17.430   6.897
ATOM   6431 H1   TIP  1357      17.199 -17.345   7.211
ATOM   6432 H2   TIP  1357      18.622 -16.932   7.526
ATOM   6433 O    TIP  1358      -3.942 -22.979   6.157
ATOM   6434 H1   TIP  1358      -4.016 -23.758   5.607
ATOM   6435 H2   TIP  1358      -3.926 -23.317   7.052
ATOM   6436 O    TIP  1359      -6.518   2.834 -18.889
ATOM   6437 H1   TIP  1359      -7.160   3.531 -19.020
ATOM   6438 H2   TIP  1359      -5.807   3.250 -18.402
ATOM   6439 O    TIP  1360      20.668 -26.906 -20.327
ATOM   6440 H1   TIP  1360      19.758 -26.641 -20.460
ATOM   6441 H2   TIP  1360      20.843 -27.530 -21.031
ATOM   6442 O    TIP  1361     -30.516  21.241 -14.659
ATOM   6443 H1   TIP  1361     -30.519  21.182 -13.704
ATOM   6444 H2   TIP  1361     -29.679  21.654 -14.872
ATOM   6445 O    TIP  1362      -6.001  17.149  -3.007
ATOM   6446 H1   TIP  1362      -6.844  16.703  -3.090
ATOM   6447 H2   TIP  1362      -6.181  18.053  -3.265
ATOM   6448 O    TIP  1363       0.662 -26.314 -18.376
ATOM   6449 H1   TIP  1363      -0.177 -25.853 -18.397
ATOM   6450 H2   TIP  1363       0.832 -26.546 -19.289
ATOM   6451 O    TIP  1364      13.120   4.120  -2.266
ATOM   6452 H1   TIP  1364      12.682   4.803  -2.774
ATOM   6453 H2   TIP  1364      13.846   4.570  -1.834
ATOM   6454 O    TIP  1365       1.867   4.878   2.337
ATOM   6455 H1   TIP  1365       2.788   4.935   2.082
ATOM   6456 H2   TIP  1365       1.880   4.906   3.293
ATOM   6457 O    TIP  1366     -18.380  19.305  -9.180
ATOM   6458 H1   TIP  1366     -17.904  18.725  -9.774
ATOM   6459 H2   TIP  1366     -19.118  18.780  -8.870
ATOM   6460 O    TIP  1367     -29.794  -0.782 -11.938
ATOM   6461 H1   TIP  1367     -28.994  -1.262 -12.151
ATOM   6462 H2   TIP  1367     -29.519  -0.129 -11.294
ATOM   6463 O    TIP  1368      -1.741   9.916   9.323
ATOM   6464 H1   TIP  1368      -1.335  10.121   8.481
ATOM   6465 H2   TIP  1368      -2.680   9.905   9.141
ATOM   6466 O    TIP  1369       1.480 -17.121 -19.078
ATOM   6467 H1   TIP  1369       1.102 -17.972 -18.857
ATOM   6468 H2   TIP  1369       0.725 -16.549 -19.214
ATOM   6469 O    TIP  1370      10.224  10.879 -15.991
ATOM   6470 H1   TIP  1370      11.145  11.052 -15.793
ATOM   6471 H2   TIP  1370      10.090  11.257 -16.860
ATOM   6472 O    TIP  1371     -30.037   5.729 -10.202
ATOM   6473 H1   TIP  1371     -29.104   5.925 -10.112
ATOM   6474 H2   TIP  1371     -30.186   5.701 -11.147
ATOM   6475 O    TIP  1372     -19.989 -10.012 -21.601
ATOM   6476 H1   TIP  1372     -20.491 -10.715 -22.013
ATOM   6477 H2   TIP  1372     -20.346  -9.948 -20.715
ATOM   6478 O    TIP  1373      15.683 -11.050   3.271
ATOM   6479 H1   TIP  1373      16.274 -11.778   3.080
ATOM   6480 H2   TIP  1373      14.810 -11.391   3.076
ATOM   6481 O    TIP  1374     -26.504 -22.591 -12.306
ATOM   6482 H1   TIP  1374     -26.714 -23.522 -12.232
ATOM   6483 H2   TIP  1374     -27.295 -22.195 -12.670
ATOM   6484 O    TIP  1375     -25.831  -0.689 -19.122
ATOM   6485 H1   TIP  1375     -26.739  -0.420 -19.259
ATOM   6486 H2   TIP  1375     -25.406  -0.543 -19.967
ATOM   6487 O    TIP  1376       5.399 -27.327   4.931
ATOM   6488 H1   TIP  1376       6.277 -27.011   4.717
ATOM   6489 H2   TIP  1376       4.840 -26.966   4.243
ATOM   6490 O    TIP  1377      -5.109  29.447 -16.248
ATOM   6491 H1   TIP  1377      -5.545  29.630 -15.416
ATOM   6492 H2   TIP  1377      -4.657  28.616 -16.105
ATOM   6493 O    TIP  1378      24.833  -8.792 -16.762
ATOM   6494 H1   TIP  1378      25.184  -8.693 -17.647
ATOM   6495 H2   TIP  1378      24.329  -7.993 -16.612
ATOM   6496 O    TIP  1379      15.502  27.745  -3.255
ATOM   6497 H1   TIP  1379      15.853  28.508  -3.716
ATOM   6498 H2   TIP  1379      15.659  27.012  -3.850
ATOM   6499 O    TIP  1380     -20.562  13.990 -17.719
ATOM   6500 H1   TIP  1380     -19.686  13.917 -17.341
ATOM   6501 H2   TIP  1380     -20.780  13.100 -17.994
ATOM   6502 O    TIP  1381     -30.288  -6.097 -10.047
ATOM   6503 H1   TIP  1381     -30.292  -6.248 -10.992
ATOM   6504 H2   TIP  1381     -30.098  -5.164  -9.952
ATOM   6505 O    TIP  1382      16.952  16.272   3.664
ATOM   6506 H1   TIP  1382      16.932  17.137   3.256
ATOM   6507 H2   TIP  1382      16.032  16.047   3.797
ATOM   6508 O    TIP  1383      -3.339 -10.929 -28.503
ATOM   6509 H1   TIP  1383      -3.140 -10.024 -28.742
ATOM   6510 H2   TIP  1383      -3.710 -11.311 -29.299
ATOM   6511 O    TIP  1384     -18.362 -21.216 -18.934
ATOM   6512 H1   TIP  1384     -17.666 -20.675 -18.563
ATOM   6513 H2   TIP  1384     -19.024 -20.589 -19.227
ATOM   6514 O    TIP  1385      22.957 -25.689  -3.375
ATOM   6515 H1   TIP  1385      22.522 -24.920  -3.008
ATOM   6516 H2   TIP  1385      22.614 -25.757  -4.266
ATOM   6517 O    TIP  1386      10.078  10.702  15.615
ATOM   6518 H1   TIP  1386      10.405   9.957  15.112
ATOM   6519 H2   TIP  1386       9.693  11.284  14.960
ATOM   6520 O    TIP  1387      24.709  -9.932  -8.208
ATOM   6521 H1   TIP  1387      24.051  -9.869  -8.900
ATOM   6522 H2   TIP  1387      25.489  -9.520  -8.579
ATOM   6523 O    TIP  1388      13.098 -11.554 -18.850
ATOM   6524 H1   TIP  1388      12.514 -11.490 -18.094
ATOM   6525 H2   TIP  1388      13.620 -10.752 -18.819
ATOM   6526 O    TIP  1389      20.244  -2.214  -4.838
ATOM   6527 H1   TIP  1389      19.950  -2.581  -4.005
ATOM   6528 H2   TIP  1389      20.876  -2.850  -5.172
ATOM   6529 O    TIP  1390      12.285 -21.139  10.898
ATOM   6530 H1   TIP  1390      11.727 -21.696  11.440
ATOM   6531 H2   TIP  1390      11.916 -21.214  10.018
ATOM   6532 O    TIP  1391     -13.355 -29.251  -2.277
ATOM   6533 H1   TIP  1391     -12.672 -29.257  -1.607
ATOM   6534 H2   TIP  1391     -14.099 -28.819  -1.857
ATOM   6535 O    TIP  1392      11.296 -11.531   7.281
ATOM   6536 H1   TIP  1392      11.763 -11.585   6.448
ATOM   6537 H2   TIP  1392      10.634 -10.854   7.143
ATOM   6538 O    TIP  1393      16.562 -24.067 -13.121
ATOM   6539 H1   TIP  1393      16.616 -23.281 -12.578
ATOM   6540 H2   TIP  1393      15.745 -23.966 -13.610
ATOM   6541 O    TIP  1394      19.153 -16.348 -30.902
ATOM   6542 H1   TIP  1394      19.676 -17.142 -31.013
ATOM   6543 H2   TIP  1394      18.872 -16.119 -31.788
ATOM   6544 O    TIP  1395     -21.129  -9.593 -19.130
ATOM   6545 H1   TIP  1395     -21.930  -9.360 -19.599
ATOM   6546 H2   TIP  1395     -21.391 -10.304 -18.545
ATOM   6547 O    TIP  1396      27.318  -7.918 -12.913
ATOM   6548 H1   TIP  1396      28.110  -8.435 -12.764
ATOM   6549 H2   TIP  1396      26.638  -8.370 -12.414
ATOM   6550 O    TIP  1397     -20.194 -17.317  -1.140
ATOM   6551 H1   TIP  1397     -20.296 -17.911  -1.882
ATOM   6552 H2   TIP  1397     -21.068 -16.953  -1.000
ATOM   6553 O    TIP  1398      -5.947 -10.625   9.037
ATOM   6554 H1   TIP  1398      -5.062 -10.298   9.196
ATOM   6555 H2   TIP  1398      -5.899 -11.558   9.245
ATOM   6556 O    TIP  1399     -29.030   6.448  -7.233
ATOM   6557 H1   TIP  1399     -29.031   5.519  -7.003
ATOM   6558 H2   TIP  1399     -28.506   6.498  -8.032
ATOM   6559 O    TIP  1400      -8.998 -28.392 -24.732
ATOM   6560 H1   TIP  1400      -9.569 -27.750 -25.153
ATOM   6561 H2   TIP  1400      -8.998 -28.143 -23.807
ATOM   6562 O    TIP  1401      -0.174  13.819   4.268
ATOM   6563 H1   TIP  1401       0.761  13.686   4.112
ATOM   6564 H2   TIP  1401      -0.313  14.754   4.115
ATOM   6565 O    TIP  1402      20.286 -21.300   6.256
ATOM   6566 H1   TIP  1402      21.164 -21.018   6.003
ATOM   6567 H2   TIP  1402      20.261 -22.232   6.038
ATOM   6568 O    TIP  1403     -14.875  10.164  22.490
ATOM   6569 H1   TIP  1403     -15.711   9.920  22.094
ATOM   6570 H2   TIP  1403     -14.993   9.997  23.425
ATOM   6571 O    TIP  1404       6.791  16.876  -0.584
ATOM   6572 H1   TIP  1404       7.275  16.987   0.234
ATOM   6573 H2   TIP  1404       5.888  16.718  -0.310
ATOM   6574 O    TIP  1405     -12.420 -18.068 -23.679
ATOM   6575 H1   TIP  1405     -11.896 -18.440 -24.388
ATOM   6576 H2   TIP  1405     -12.165 -17.147 -23.649
ATOM   6577 O    TIP  1406     -15.524 -16.848 -20.561
ATOM   6578 H1   TIP  1406     -16.029 -17.266 -19.864
ATOM   6579 H2   TIP  1406     -14.774 -16.456 -20.114
ATOM   6580 O    TIP  1407     -21.058  -4.310 -21.736
ATOM   6581 H1   TIP  1407     -20.621  -5.078 -22.103
ATOM   6582 H2   TIP  1407     -20.354  -3.801 -21.334
ATOM   6583 O    TIP  1408      -9.241 -18.570   6.039
ATOM   6584 H1   TIP  1408      -8.756 -19.300   6.423
ATOM   6585 H2   TIP  1408     -10.100 -18.605   6.457
ATOM   6586 O    TIP  1409     -28.232  -0.120   0.773
ATOM   6587 H1   TIP  1409     -27.683   0.282   1.446
ATOM   6588 H2   TIP  1409     -27.614  -0.556   0.187
ATOM   6589 O    TIP  1410      20.393   2.978 -11.999
ATOM   6590 H1   TIP  1410      20.605   3.421 -11.178
ATOM   6591 H2   TIP  1410      19.623   2.448 -11.795
ATOM   6592 O    TIP  1411      -2.479  -6.855 -27.739
ATOM   6593 H1   TIP  1411      -2.013  -7.553 -27.280
ATOM   6594 H2   TIP  1411      -3.371  -6.894 -27.394
ATOM   6595 O    TIP  1412      24.126 -20.698 -23.933
ATOM   6596 H1   TIP  1412      23.311 -21.057 -24.284
ATOM   6597 H2   TIP  1412      23.959 -19.760 -23.847
ATOM   6598 O    TIP  1413     -12.945  -0.816  11.663
ATOM   6599 H1   TIP  1413     -13.253  -0.052  11.177
ATOM   6600 H2   TIP  1413     -13.267  -1.566  11.162
ATOM   6601 O    TIP  1414      16.410 -10.820  15.557
ATOM   6602 H1   TIP  1414      16.191 -10.184  14.877
ATOM   6603 H2   TIP  1414      16.622 -11.621  15.078
ATOM   6604 O    TIP  1415       9.130   7.971 -22.206
ATOM   6605 H1   TIP  1415       8.944   8.881 -22.435
ATOM   6606 H2   TIP  1415       8.321   7.502 -22.409
ATOM   6607 O    TIP  1416     -10.775 -15.678  14.344
ATOM   6608 H1   TIP  1416     -10.644 -15.619  15.290
ATOM   6609 H2   TIP  1416     -11.220 -16.515  14.214
ATOM   6610 O    TIP  1417     -20.241  -2.195   3.949
ATOM   6611 H1   TIP  1417     -20.330  -3.008   4.446
ATOM   6612 H2   TIP  1417     -19.388  -2.266   3.522
ATOM   6613 O    TIP  1418      26.132  29.281 -17.333
ATOM   6614 H1   TIP  1418      26.665  29.032 -16.578
ATOM   6615 H2   TIP  1418      26.040  30.231 -17.260
ATOM   6616 O    TIP  1419      27.026 -10.485   7.457
ATOM   6617 H1   TIP  1419      26.880 -10.424   6.513
ATOM   6618 H2   TIP  1419      27.511 -11.301   7.574
ATOM   6619 O    TIP  1420      -3.815   6.804 -16.260
ATOM   6620 H1   TIP  1420      -3.113   6.706 -15.617
ATOM   6621 H2   TIP  1420      -3.511   7.497 -16.845
ATOM   6622 O    TIP  1421     -27.860 -15.395 -12.457
ATOM   6623 H1   TIP  1421     -28.348 -16.218 -12.428
ATOM   6624 H2   TIP  1421     -26.966 -15.637 -12.218
ATOM   6625 O    TIP  1422     -22.729   9.118 -19.053
ATOM   6626 H1   TIP  1422     -22.914   8.331 -18.540
ATOM   6627 H2   TIP  1422     -23.590   9.498 -19.229
ATOM   6628 O    TIP  1423     -12.573  -4.067  12.986
ATOM   6629 H1   TIP  1423     -12.460  -4.205  12.046
ATOM   6630 H2   TIP  1423     -11.952  -3.372  13.203
ATOM   6631 O    TIP  1424      -1.387 -11.198  12.953
ATOM   6632 H1   TIP  1424      -0.866 -11.213  12.150
ATOM   6633 H2   TIP  1424      -0.866 -10.682  13.568
ATOM   6634 O    TIP  1425     -23.811 -18.430   1.482
ATOM   6635 H1   TIP  1425     -23.799 -17.481   1.360
ATOM   6636 H2   TIP  1425     -23.783 -18.788   0.595
ATOM   6637 O    TIP  1426      -6.600  24.048   1.523
ATOM   6638 H1   TIP  1426      -7.009  24.878   1.765
ATOM   6639 H2   TIP  1426      -7.228  23.381   1.802
ATOM   6640 O    TIP  1427      20.990  12.735 -13.685
ATOM   6641 H1   TIP  1427      21.878  12.981 -13.426
ATOM   6642 H2   TIP  1427      20.450  12.944 -12.923
ATOM   6643 O    TIP  1428      26.960   6.655  -3.985
ATOM   6644 H1   TIP  1428      26.254   6.027  -4.137
ATOM   6645 H2   TIP  1428      27.481   6.266  -3.283
ATOM   6646 O    TIP  1429     -23.024 -11.474   5.850
ATOM   6647 H1   TIP  1429     -23.665 -11.305   6.540
ATOM   6648 H2   TIP  1429     -23.075 -12.418   5.699
ATOM   6649 O    TIP  1430      13.578 -26.935   8.167
ATOM   6650 H1   TIP  1430      12.944 -27.415   8.700
ATOM   6651 H2   TIP  1430      13.562 -26.045   8.517
ATOM   6652 O    TIP  1431     -17.083 -17.570 -22.757
ATOM   6653 H1   TIP  1431     -17.117 -16.847 -23.384
ATOM   6654 H2   TIP  1431     -16.628 -17.207 -21.997
ATOM   6655 O    TIP  1432      19.207   6.819  -7.943
ATOM   6656 H1   TIP  1432      19.833   7.353  -7.454
ATOM   6657 H2   TIP  1432      18.509   7.427  -8.185
ATOM   6658 O    TIP  1433     -16.842  10.400  -6.443
ATOM   6659 H1   TIP  1433     -17.310   9.673  -6.033
ATOM   6660 H2   TIP  1433     -17.448  11.138  -6.388
ATOM   6661 O    TIP  1434     -27.393  -4.010 -24.960
ATOM   6662 H1   TIP  1434     -26.694  -4.652 -24.831
ATOM   6663 H2   TIP  1434     -27.966  -4.408 -25.615
ATOM   6664 O    TIP  1435      -1.798  28.917 -14.650
ATOM   6665 H1   TIP  1435      -1.501  28.008 -14.700
ATOM   6666 H2   TIP  1435      -2.650  28.868 -14.218
ATOM   6667 O    TIP  1436      -5.205 -29.417 -27.249
ATOM   6668 H1   TIP  1436      -5.795 -29.068 -27.917
ATOM   6669 H2   TIP  1436      -4.504 -29.840 -27.744
ATOM   6670 O    TIP  1437      28.248  -3.618  -6.607
ATOM   6671 H1   TIP  1437      28.538  -4.512  -6.425
ATOM   6672 H2   TIP  1437      28.661  -3.397  -7.442
ATOM   6673 O    TIP  1438     -27.556 -18.666 -15.244
ATOM   6674 H1   TIP  1438     -28.238 -19.137 -15.724
ATOM   6675 H2   TIP  1438     -28.028 -18.195 -14.557
ATOM   6676 O    TIP  1439      16.007   3.573 -22.145
ATOM   6677 H1   TIP  1439      15.065   3.510 -21.987
ATOM   6678 H2   TIP  1439      16.084   4.110 -22.933
ATOM   6679 O    TIP  1440      13.898   4.753   6.178
ATOM   6680 H1   TIP  1440      14.686   4.434   6.617
ATOM   6681 H2   TIP  1440      13.882   5.692   6.365
ATOM   6682 O    TIP  1441     -16.226  -4.208  11.540
ATOM   6683 H1   TIP  1441     -16.757  -3.478  11.858
ATOM   6684 H2   TIP  1441     -16.862  -4.844  11.213
ATOM   6685 O    TIP  1442     -28.733   3.240 -22.607
ATOM   6686 H1   TIP  1442     -29.161   2.528 -22.133
ATOM   6687 H2   TIP  1442     -29.424   3.613 -23.154
ATOM   6688 O    TIP  1443      23.643 -17.051 -29.644
ATOM   6689 H1   TIP  1443      23.742 -17.499 -28.804
ATOM   6690 H2   TIP  1443      23.428 -16.148 -29.411
ATOM   6691 O    TIP  1444     -17.487 -14.995 -24.063
ATOM   6692 H1   TIP  1444     -16.678 -14.709 -24.487
ATOM   6693 H2   TIP  1444     -18.107 -15.111 -24.783
ATOM   6694 O    TIP  1445       8.415 -24.622  -1.770
ATOM   6695 H1   TIP  1445       8.148 -24.576  -2.688
ATOM   6696 H2   TIP  1445       8.101 -23.803  -1.388
ATOM   6697 O    TIP  1446      26.989   4.119  -9.608
ATOM   6698 H1   TIP  1446      26.986   3.223  -9.944
ATOM   6699 H2   TIP  1446      27.916   4.332  -9.500
ATOM   6700 O    TIP  1447       7.858  -6.891 -21.088
ATOM   6701 H1   TIP  1447       7.465  -7.753 -20.956
ATOM   6702 H2   TIP  1447       7.223  -6.278 -20.718
ATOM   6703 O    TIP  1448      -8.076  16.428  -8.287
ATOM   6704 H1   TIP  1448      -7.256  16.102  -7.918
ATOM   6705 H2   TIP  1448      -7.905  16.500  -9.226
ATOM   6706 O    TIP  1449     -21.737   6.870 -17.722
ATOM   6707 H1   TIP  1449     -21.930   6.419 -18.544
ATOM   6708 H2   TIP  1449     -21.988   6.247 -17.041
ATOM   6709 O    TIP  1450      -1.100 -22.157   9.204
ATOM   6710 H1   TIP  1450      -1.872 -22.254   9.762
ATOM   6711 H2   TIP  1450      -0.980 -23.021   8.808
ATOM   6712 O    TIP  1451       5.558  10.780 -25.870
ATOM   6713 H1   TIP  1451       6.433  10.509 -26.144
ATOM   6714 H2   TIP  1451       5.637  10.935 -24.929
ATOM   6715 O    TIP  1452       5.470  10.595  17.372
ATOM   6716 H1   TIP  1452       5.715  11.092  16.591
ATOM   6717 H2   TIP  1452       5.054  11.239  17.945
ATOM   6718 O    TIP  1453      24.321 -17.717  -3.664
ATOM   6719 H1   TIP  1453      24.284 -16.982  -4.276
ATOM   6720 H2   TIP  1453      24.699 -18.435  -4.172
ATOM   6721 O    TIP  1454     -13.627   3.698  23.268
ATOM   6722 H1   TIP  1454     -13.091   4.308  23.775
ATOM   6723 H2   TIP  1454     -13.410   3.888  22.355
ATOM   6724 O    TIP  1455     -17.484  19.080  -4.816
ATOM   6725 H1   TIP  1455     -18.131  18.453  -4.494
ATOM   6726 H2   TIP  1455     -17.920  19.929  -4.757
ATOM   6727 O    TIP  1456      -1.282 -14.846 -30.236
ATOM   6728 H1   TIP  1456      -2.209 -15.083 -30.280
ATOM   6729 H2   TIP  1456      -1.234 -13.986 -30.653
ATOM   6730 O    TIP  1457      -2.682  29.423  -3.672
ATOM   6731 H1   TIP  1457      -3.106  29.410  -4.530
ATOM   6732 H2   TIP  1457      -2.554  28.500  -3.453
ATOM   6733 O    TIP  1458     -12.771 -21.112   9.073
ATOM   6734 H1   TIP  1458     -11.870 -20.943   9.345
ATOM   6735 H2   TIP  1458     -12.891 -22.052   9.204
ATOM   6736 O    TIP  1459      28.813 -27.619 -13.775
ATOM   6737 H1   TIP  1459      28.549 -28.385 -13.266
ATOM   6738 H2   TIP  1459      28.908 -27.946 -14.669
ATOM   6739 O    TIP  1460     -17.989  -8.066 -23.883
ATOM   6740 H1   TIP  1460     -17.699  -8.917 -24.212
ATOM   6741 H2   TIP  1460     -17.414  -7.433 -24.313
ATOM   6742 O    TIP  1461     -19.793 -29.332 -21.626
ATOM   6743 H1   TIP  1461     -20.007 -28.916 -22.460
ATOM   6744 H2   TIP  1461     -20.158 -28.747 -20.964
ATOM   6745 O    TIP  1462     -21.701  -0.781   9.488
ATOM   6746 H1   TIP  1462     -20.898  -0.289   9.318
ATOM   6747 H2   TIP  1462     -22.275  -0.567   8.752
ATOM   6748 O    TIP  1463      -8.738 -17.555 -24.939
ATOM   6749 H1   TIP  1463      -9.502 -18.115 -25.076
ATOM   6750 H2   TIP  1463      -8.910 -16.780 -25.474
ATOM   6751 O    TIP  1464     -14.502 -14.868 -30.578
ATOM   6752 H1   TIP  1464     -15.431 -14.808 -30.801
ATOM   6753 H2   TIP  1464     -14.473 -14.733 -29.631
ATOM   6754 O    TIP  1465     -13.329   1.652 -26.884
ATOM   6755 H1   TIP  1465     -13.300   0.706 -26.748
ATOM   6756 H2   TIP  1465     -12.507   1.974 -26.514
ATOM   6757 O    TIP  1466      24.608 -16.487  -8.245
ATOM   6758 H1   TIP  1466      24.678 -17.250  -8.818
ATOM   6759 H2   TIP  1466      25.338 -15.924  -8.503
ATOM   6760 O    TIP  1467      24.424 -10.458  -0.928
ATOM   6761 H1   TIP  1467      23.611  -9.956  -0.874
ATOM   6762 H2   TIP  1467      24.494 -10.895  -0.079
ATOM   6763 O    TIP  1468     -22.084 -11.946 -17.618
ATOM   6764 H1   TIP  1468     -22.371 -12.241 -16.754
ATOM   6765 H2   TIP  1468     -21.255 -12.401 -17.765
ATOM   6766 O    TIP  1469       4.597  28.956  -2.701
ATOM   6767 H1   TIP  1469       5.391  29.139  -2.200
ATOM   6768 H2   TIP  1469       4.552  29.662  -3.346
ATOM   6769 O    TIP  1470     -10.031 -21.386 -19.155
ATOM   6770 H1   TIP  1470     -10.360 -20.876 -19.895
ATOM   6771 H2   TIP  1470     -10.362 -22.271 -19.306
ATOM   6772 O    TIP  1471      -8.976  -2.504 -21.258
ATOM   6773 H1   TIP  1471      -9.348  -1.625 -21.323
ATOM   6774 H2   TIP  1471      -8.109  -2.429 -21.656
ATOM   6775 O    TIP  1472      -4.261  18.381  -1.223
ATOM   6776 H1   TIP  1472      -3.488  18.516  -1.771
ATOM   6777 H2   TIP  1472      -4.820  17.798  -1.736
ATOM   6778 O    TIP  1473      24.959   2.932 -14.155
ATOM   6779 H1   TIP  1473      24.284   2.422 -14.601
ATOM   6780 H2   TIP  1473      24.493   3.686 -13.794
ATOM   6781 O    TIP  1474      19.457   1.102 -16.627
ATOM   6782 H1   TIP  1474      18.583   1.360 -16.918
ATOM   6783 H2   TIP  1474      19.301   0.501 -15.899
ATOM   6784 O    TIP  1475      -3.271  -6.604 -22.347
ATOM   6785 H1   TIP  1475      -4.039  -6.905 -22.831
ATOM   6786 H2   TIP  1475      -2.666  -6.298 -23.022
ATOM   6787 O    TIP  1476       3.246  30.755 -14.543
ATOM   6788 H1   TIP  1476       3.297  29.846 -14.837
ATOM   6789 H2   TIP  1476       4.147  30.987 -14.319
ATOM   6790 O    TIP  1477     -19.132  -1.094 -23.108
ATOM   6791 H1   TIP  1477     -18.274  -1.163 -23.527
ATOM   6792 H2   TIP  1477     -19.756  -1.109 -23.834
ATOM   6793 O    TIP  1478      23.288   2.257 -18.384
ATOM   6794 H1   TIP  1478      22.517   1.958 -18.866
ATOM   6795 H2   TIP  1478      23.416   3.160 -18.673
ATOM   6796 O    TIP  1479      -3.829   1.280   4.809
ATOM   6797 H1   TIP  1479      -3.101   1.831   4.522
ATOM   6798 H2   TIP  1479      -4.608   1.703   4.449
ATOM   6799 O    TIP  1480       7.307 -20.856 -20.085
ATOM   6800 H1   TIP  1480       6.986 -21.241 -19.270
ATOM   6801 H2   TIP  1480       8.168 -20.503 -19.862
ATOM   6802 O    TIP  1481      -5.478 -19.683  14.714
ATOM   6803 H1   TIP  1481      -4.730 -20.017  14.220
ATOM   6804 H2   TIP  1481      -5.248 -18.776  14.915
ATOM   6805 O    TIP  1482      25.061  -2.650 -16.739
ATOM   6806 H1   TIP  1482      24.517  -2.459 -15.975
ATOM   6807 H2   TIP  1482      24.457  -3.029 -17.377
ATOM   6808 O    TIP  1483       2.728 -23.815  16.420
ATOM   6809 H1   TIP  1483       2.071 -23.330  15.921
ATOM   6810 H2   TIP  1483       2.220 -24.343  17.036
ATOM   6811 O    TIP  1484     -25.603   7.307 -17.378
ATOM   6812 H1   TIP  1484     -25.623   7.171 -18.325
ATOM   6813 H2   TIP  1484     -26.373   7.845 -17.195
ATOM   6814 O    TIP  1485     -10.670   9.763   2.031
ATOM   6815 H1   TIP  1485      -9.861   9.915   2.517
ATOM   6816 H2   TIP  1485     -11.280   9.413   2.680
ATOM   6817 O    TIP  1486     -26.295   9.851 -11.184
ATOM   6818 H1   TIP  1486     -26.467   9.814 -10.244
ATOM   6819 H2   TIP  1486     -25.898   9.004 -11.390
ATOM   6820 O    TIP  1487       5.243  31.009   8.748
ATOM   6821 H1   TIP  1487       5.742  31.315   7.991
ATOM   6822 H2   TIP  1487       4.606  31.703   8.913
ATOM   6823 O    TIP  1488      25.174 -13.024  -9.146
ATOM   6824 H1   TIP  1488      24.338 -13.060  -9.611
ATOM   6825 H2   TIP  1488      24.938 -12.811  -8.244
ATOM   6826 O    TIP  1489      24.094  -4.331   9.185
ATOM   6827 H1   TIP  1489      23.904  -4.002   8.307
ATOM   6828 H2   TIP  1489      23.382  -4.942   9.373
ATOM   6829 O    TIP  1490      16.991  -6.290 -18.234
ATOM   6830 H1   TIP  1490      16.845  -6.243 -19.178
ATOM   6831 H2   TIP  1490      16.123  -6.163 -17.850
ATOM   6832 O    TIP  1491      14.640  14.609  -1.501
ATOM   6833 H1   TIP  1491      14.601  14.059  -0.719
ATOM   6834 H2   TIP  1491      13.838  14.403  -1.981
ATOM   6835 O    TIP  1492       1.746  19.577 -13.251
ATOM   6836 H1   TIP  1492       1.652  18.626 -13.293
ATOM   6837 H2   TIP  1492       2.679  19.720 -13.090
ATOM   6838 O    TIP  1493      -0.920  27.236  -7.138
ATOM   6839 H1   TIP  1493      -0.442  28.040  -7.339
ATOM   6840 H2   TIP  1493      -1.830  27.516  -7.038
ATOM   6841 O    TIP  1494     -25.347 -16.496 -27.563
ATOM   6842 H1   TIP  1494     -25.526 -15.634 -27.186
ATOM   6843 H2   TIP  1494     -25.700 -17.115 -26.925
ATOM   6844 O    TIP  1495      13.841 -30.465 -11.542
ATOM   6845 H1   TIP  1495      14.315 -30.561 -12.367
ATOM   6846 H2   TIP  1495      13.339 -29.657 -11.645
ATOM   6847 O    TIP  1496      -5.680  24.033  -8.067
ATOM   6848 H1   TIP  1496      -5.261  23.696  -7.276
ATOM   6849 H2   TIP  1496      -6.182  23.293  -8.408
ATOM   6850 O    TIP  1497     -19.579  -1.331   0.373
ATOM   6851 H1   TIP  1497     -18.772  -1.438   0.875
ATOM   6852 H2   TIP  1497     -20.052  -0.631   0.824
ATOM   6853 O    TIP  1498     -16.401  -8.638  11.136
ATOM   6854 H1   TIP  1498     -16.575  -9.317  10.484
ATOM   6855 H2   TIP  1498     -16.197  -9.120  11.937
ATOM   6856 O    TIP  1499      26.287   2.362  -3.423
ATOM   6857 H1   TIP  1499      25.466   2.805  -3.206
ATOM   6858 H2   TIP  1499      26.537   2.722  -4.273
ATOM   6859 O    TIP  1500     -28.428 -18.745  -1.975
ATOM   6860 H1   TIP  1500     -27.803 -19.374  -1.614
ATOM   6861 H2   TIP  1500     -28.473 -18.048  -1.321
ATOM   6862 O    TIP  1501      -3.360  -3.529  11.327
ATOM   6863 H1   TIP  1501      -2.920  -4.367  11.466
ATOM   6864 H2   TIP  1501      -2.895  -3.133  10.589
ATOM   6865 O    TIP  1502       1.703 -28.403 -30.443
ATOM   6866 H1   TIP  1502       2.653 -28.331 -30.360
ATOM   6867 H2   TIP  1502       1.373 -27.545 -30.179
ATOM   6868 O    TIP  1503       4.236   7.439 -17.813
ATOM   6869 H1   TIP  1503       4.369   7.345 -18.756
ATOM   6870 H2   TIP  1503       5.119   7.430 -17.443
ATOM   6871 O    TIP  1504     -17.770 -16.579 -17.857
ATOM   6872 H1   TIP  1504     -18.619 -17.003 -17.984
ATOM   6873 H2   TIP  1504     -17.185 -17.289 -17.593
ATOM   6874 O    TIP  1505      19.531   7.831  -3.861
ATOM   6875 H1   TIP  1505      18.680   8.033  -4.249
ATOM   6876 H2   TIP  1505      19.807   8.649  -3.447
ATOM   6877 O    TIP  1506      -7.779   4.873 -16.291
ATOM   6878 H1   TIP  1506      -8.498   4.638 -16.878
ATOM   6879 H2   TIP  1506      -7.641   4.092 -15.755
ATOM   6880 O    TIP  1507     -18.299 -30.368   0.891
ATOM   6881 H1   TIP  1507     -18.936 -29.659   0.978
ATOM   6882 H2   TIP  1507     -17.839 -30.179   0.073
ATOM   6883 O    TIP  1508      -0.085   6.214   8.779
ATOM   6884 H1   TIP  1508       0.458   6.762   8.211
ATOM   6885 H2   TIP  1508       0.185   6.448   9.667
ATOM   6886 O    TIP  1509       7.715 -28.240 -18.107
ATOM   6887 H1   TIP  1509       8.560 -27.796 -18.043
ATOM   6888 H2   TIP  1509       7.235 -27.748 -18.773
ATOM   6889 O    TIP  1510       3.633 -14.383 -23.682
ATOM   6890 H1   TIP  1510       3.052 -13.964 -23.047
ATOM   6891 H2   TIP  1510       3.855 -15.225 -23.285
ATOM   6892 O    TIP  1511     -23.630 -22.764  -7.927
ATOM   6893 H1   TIP  1511     -24.377 -22.361  -8.370
ATOM   6894 H2   TIP  1511     -22.985 -22.901  -8.621
ATOM   6895 O    TIP  1512      20.829   8.719 -12.821
ATOM   6896 H1   TIP  1512      21.468   9.190 -13.355
ATOM   6897 H2   TIP  1512      19.983   8.932 -13.215
ATOM   6898 O    TIP  1513      12.638  -6.565   8.542
ATOM   6899 H1   TIP  1513      12.237  -6.104   9.279
ATOM   6900 H2   TIP  1513      11.940  -6.631   7.891
ATOM   6901 O    TIP  1514      26.658  -4.921   6.958
ATOM   6902 H1   TIP  1514      25.740  -4.714   6.784
ATOM   6903 H2   TIP  1514      27.105  -4.742   6.131
ATOM   6904 O    TIP  1515     -11.511  14.263 -10.531
ATOM   6905 H1   TIP  1515     -11.849  14.406 -11.415
ATOM   6906 H2   TIP  1515     -10.773  13.665 -10.649
ATOM   6907 O    TIP  1516      -2.656  24.855  -7.796
ATOM   6908 H1   TIP  1516      -3.322  24.454  -8.353
ATOM   6909 H2   TIP  1516      -2.212  25.483  -8.365
ATOM   6910 O    TIP  1517       3.360 -25.483 -15.888
ATOM   6911 H1   TIP  1517       4.090 -24.946 -15.580
ATOM   6912 H2   TIP  1517       3.616 -25.753 -16.770
ATOM   6913 O    TIP  1518     -20.702   9.756 -25.092
ATOM   6914 H1   TIP  1518     -20.748   8.931 -25.575
ATOM   6915 H2   TIP  1518     -21.462  10.254 -25.392
ATOM   6916 O    TIP  1519     -30.935   0.148  -5.460
ATOM   6917 H1   TIP  1519     -31.760   0.314  -5.006
ATOM   6918 H2   TIP  1519     -30.260   0.316  -4.802
ATOM   6919 O    TIP  1520       6.360   3.704 -27.097
ATOM   6920 H1   TIP  1520       5.678   4.261 -26.722
ATOM   6921 H2   TIP  1520       7.054   4.311 -27.353
ATOM   6922 O    TIP  1521       1.570  30.167   0.710
ATOM   6923 H1   TIP  1521       1.631  30.086  -0.242
ATOM   6924 H2   TIP  1521       1.985  29.373   1.046
ATOM   6925 O    TIP  1522       6.305  11.482 -12.481
ATOM   6926 H1   TIP  1522       6.705  12.344 -12.364
ATOM   6927 H2   TIP  1522       6.710  10.936 -11.808
ATOM   6928 O    TIP  1523     -18.011  12.667 -20.300
ATOM   6929 H1   TIP  1523     -17.347  13.340 -20.446
ATOM   6930 H2   TIP  1523     -18.405  12.894 -19.458
ATOM   6931 O    TIP  1524      13.259  -4.865 -25.893
ATOM   6932 H1   TIP  1524      13.171  -4.164 -26.538
ATOM   6933 H2   TIP  1524      13.703  -4.455 -25.151
ATOM   6934 O    TIP  1525     -20.086   3.997   2.706
ATOM   6935 H1   TIP  1525     -20.714   4.439   2.135
ATOM   6936 H2   TIP  1525     -19.856   4.652   3.364
ATOM   6937 O    TIP  1526      15.890 -30.747  -3.131
ATOM   6938 H1   TIP  1526      15.076 -30.932  -3.597
ATOM   6939 H2   TIP  1526      16.174 -29.898  -3.469
ATOM   6940 O    TIP  1527      14.362  -5.362 -17.648
ATOM   6941 H1   TIP  1527      13.992  -5.638 -18.487
ATOM   6942 H2   TIP  1527      13.941  -5.928 -17.001
ATOM   6943 O    TIP  1528       8.047 -26.825   4.920
ATOM   6944 H1   TIP  1528       8.509 -27.015   4.104
ATOM   6945 H2   TIP  1528       8.741 -26.714   5.570
ATOM   6946 O    TIP  1529       4.642  13.772 -20.176
ATOM   6947 H1   TIP  1529       3.795  14.021 -19.807
ATOM   6948 H2   TIP  1529       5.074  13.281 -19.477
ATOM   6949 O    TIP  1530       5.446 -26.584 -24.555
ATOM   6950 H1   TIP  1530       5.597 -27.071 -25.365
ATOM   6951 H2   TIP  1530       6.087 -25.873 -24.579
ATOM   6952 O    TIP  1531     -12.737  29.743 -19.196
ATOM   6953 H1   TIP  1531     -13.653  29.853 -19.450
ATOM   6954 H2   TIP  1531     -12.509  28.862 -19.493
ATOM   6955 O    TIP  1532       1.047  18.176  -2.932
ATOM   6956 H1   TIP  1532       1.963  18.387  -2.754
ATOM   6957 H2   TIP  1532       0.593  19.016  -2.883
ATOM   6958 O    TIP  1533      22.979  -9.553 -19.966
ATOM   6959 H1   TIP  1533      22.720  -9.069 -19.182
ATOM   6960 H2   TIP  1533      22.350  -9.283 -20.634
ATOM   6961 O    TIP  1534     -14.532  27.455  -7.194
ATOM   6962 H1   TIP  1534     -14.405  27.076  -6.324
ATOM   6963 H2   TIP  1534     -13.690  27.336  -7.632
ATOM   6964 O    TIP  1535     -13.040  14.992   5.451
ATOM   6965 H1   TIP  1535     -13.006  14.705   6.363
ATOM   6966 H2   TIP  1535     -12.457  15.749   5.415
ATOM   6967 O    TIP  1536     -18.200   9.195   0.173
ATOM   6968 H1   TIP  1536     -18.729   9.702   0.787
ATOM   6969 H2   TIP  1536     -17.302   9.293   0.490
ATOM   6970 O    TIP  1537     -24.093  10.543  -2.243
ATOM   6971 H1   TIP  1537     -23.635  10.543  -3.083
ATOM   6972 H2   TIP  1537     -23.443  10.230  -1.614
ATOM   6973 O    TIP  1538      23.889 -18.421 -27.160
ATOM   6974 H1   TIP  1538      23.132 -18.908 -26.835
ATOM   6975 H2   TIP  1538      24.618 -19.038 -27.095
ATOM   6976 O    TIP  1539      13.518  -8.567 -20.933
ATOM   6977 H1   TIP  1539      12.868  -8.854 -21.574
ATOM   6978 H2   TIP  1539      14.347  -8.573 -21.412
ATOM   6979 O    TIP  1540      24.531   4.802 -20.304
ATOM   6980 H1   TIP  1540      25.451   4.610 -20.480
ATOM   6981 H2   TIP  1540      24.204   5.184 -21.119
ATOM   6982 O    TIP  1541      18.480  19.427   4.028
ATOM   6983 H1   TIP  1541      17.955  18.907   4.636
ATOM   6984 H2   TIP  1541      18.658  20.241   4.499
ATOM   6985 O    TIP  1542     -20.136 -28.707 -15.397
ATOM   6986 H1   TIP  1542     -20.630 -28.016 -14.955
ATOM   6987 H2   TIP  1542     -19.275 -28.322 -15.556
ATOM   6988 O    TIP  1543      25.980  -9.313  -2.637
ATOM   6989 H1   TIP  1543      26.742  -9.884  -2.729
ATOM   6990 H2   TIP  1543      25.373  -9.808  -2.087
ATOM   6991 O    TIP  1544      15.277 -28.166  10.314
ATOM   6992 H1   TIP  1544      14.444 -28.100  10.781
ATOM   6993 H2   TIP  1544      15.914 -27.754  10.899
ATOM   6994 O    TIP  1545     -13.716  -7.227 -22.168
ATOM   6995 H1   TIP  1545     -13.544  -6.377 -22.573
ATOM   6996 H2   TIP  1545     -14.091  -7.014 -21.313
ATOM   6997 O    TIP  1546      -7.514 -24.655  11.932
ATOM   6998 H1   TIP  1546      -8.208 -25.048  12.461
ATOM   6999 H2   TIP  1546      -7.851 -23.791  11.698
ATOM   7000 O    TIP  1547       7.098  22.393  -5.205
ATOM   7001 H1   TIP  1547       7.884  22.928  -5.102
ATOM   7002 H2   TIP  1547       7.400  21.494  -5.076
ATOM   7003 O    TIP  1548      25.100 -27.459  13.593
ATOM   7004 H1   TIP  1548      25.118 -26.532  13.829
ATOM   7005 H2   TIP  1548      24.334 -27.547  13.025
ATOM   7006 O    TIP  1549      -3.368 -19.196   9.675
ATOM   7007 H1   TIP  1549      -2.689 -19.284  10.343
ATOM   7008 H2   TIP  1549      -2.907 -19.320   8.845
ATOM   7009 O    TIP  1550       7.433 -20.077   8.823
ATOM   7010 H1   TIP  1550       7.049 -19.867   7.972
ATOM   7011 H2   TIP  1550       7.158 -19.361   9.395
ATOM   7012 O    TIP  1551     -18.456   8.549  -4.951
ATOM   7013 H1   TIP  1551     -18.158   7.791  -4.449
ATOM   7014 H2   TIP  1551     -18.969   9.063  -4.328
ATOM   7015 O    TIP  1552     -29.987 -16.550  -6.044
ATOM   7016 H1   TIP  1552     -30.009 -17.101  -5.262
ATOM   7017 H2   TIP  1552     -30.811 -16.737  -6.493
ATOM   7018 O    TIP  1553      11.566   8.791  10.694
ATOM   7019 H1   TIP  1553      10.952   8.183  11.106
ATOM   7020 H2   TIP  1553      11.011   9.406  10.216
ATOM   7021 O    TIP  1554      10.723  16.964   6.759
ATOM   7022 H1   TIP  1554      10.866  16.779   5.831
ATOM   7023 H2   TIP  1554      10.903  17.899   6.849
ATOM   7024 O    TIP  1555      25.039   9.196  -0.741
ATOM   7025 H1   TIP  1555      25.012   8.522  -0.063
ATOM   7026 H2   TIP  1555      24.432   9.870  -0.436
ATOM   7027 O    TIP  1556     -16.452   0.816   7.971
ATOM   7028 H1   TIP  1556     -16.448   0.013   8.492
ATOM   7029 H2   TIP  1556     -15.603   0.821   7.531
ATOM   7030 O    TIP  1557       2.045   7.477   7.498
ATOM   7031 H1   TIP  1557       2.844   6.956   7.586
ATOM   7032 H2   TIP  1557       2.352   8.346   7.242
ATOM   7033 O    TIP  1558     -29.801 -18.077 -13.108
ATOM   7034 H1   TIP  1558     -30.628 -17.738 -13.448
ATOM   7035 H2   TIP  1558     -30.022 -18.935 -12.747
ATOM   7036 O    TIP  1559      -2.516  16.365  -6.734
ATOM   7037 H1   TIP  1559      -1.879  16.116  -7.403
ATOM   7038 H2   TIP  1559      -2.024  16.913  -6.124
ATOM   7039 O    TIP  1560      23.135 -14.592   9.649
ATOM   7040 H1   TIP  1560      22.860 -14.277   8.788
ATOM   7041 H2   TIP  1560      22.381 -14.432  10.216
ATOM   7042 O    TIP  1561      15.268  -3.685   6.944
ATOM   7043 H1   TIP  1561      15.354  -4.513   6.473
ATOM   7044 H2   TIP  1561      14.664  -3.167   6.411
ATOM   7045 O    TIP  1562      11.444  12.959  19.689
ATOM   7046 H1   TIP  1562      11.828  12.687  18.856
ATOM   7047 H2   TIP  1562      12.014  12.573  20.354
ATOM   7048 O    TIP  1563       3.795  -7.578  11.695
ATOM   7049 H1   TIP  1563       3.590  -6.719  11.326
ATOM   7050 H2   TIP  1563       4.472  -7.932  11.119
ATOM   7051 O    TIP  1564       1.946 -20.773  22.253
ATOM   7052 H1   TIP  1564       2.652 -20.281  22.670
ATOM   7053 H2   TIP  1564       1.145 -20.339  22.546
ATOM   7054 O    TIP  1565      10.524 -25.089 -15.695
ATOM   7055 H1   TIP  1565       9.799 -25.634 -15.390
ATOM   7056 H2   TIP  1565      10.107 -24.399 -16.210
ATOM   7057 O    TIP  1566     -10.495 -23.963 -19.135
ATOM   7058 H1   TIP  1566     -10.311 -24.506 -18.368
ATOM   7059 H2   TIP  1566     -10.114 -24.446 -19.868
ATOM   7060 O    TIP  1567      14.508  28.575   1.304
ATOM   7061 H1   TIP  1567      14.634  28.047   0.516
ATOM   7062 H2   TIP  1567      15.256  28.358   1.861
ATOM   7063 O    TIP  1568      -7.765 -11.168   6.247
ATOM   7064 H1   TIP  1568      -7.334 -12.000   6.442
ATOM   7065 H2   TIP  1568      -8.181 -11.305   5.397
ATOM   7066 O    TIP  1569       9.751 -26.092   7.255
ATOM   7067 H1   TIP  1569       9.997 -26.881   6.774
ATOM   7068 H2   TIP  1569      10.478 -25.485   7.109
ATOM   7069 O    TIP  1570      16.292  -5.778 -21.037
ATOM   7070 H1   TIP  1570      15.893  -6.016 -21.874
ATOM   7071 H2   TIP  1570      15.982  -4.889 -20.867
ATOM   7072 O    TIP  1571      15.492 -14.089 -25.656
ATOM   7073 H1   TIP  1571      15.922 -14.943 -25.601
ATOM   7074 H2   TIP  1571      14.756 -14.229 -26.252
ATOM   7075 O    TIP  1572       3.655  15.028  -6.789
ATOM   7076 H1   TIP  1572       3.525  15.661  -6.083
ATOM   7077 H2   TIP  1572       2.879  15.120  -7.341
ATOM   7078 O    TIP  1573      24.107 -30.840   0.915
ATOM   7079 H1   TIP  1573      23.617 -30.260   1.497
ATOM   7080 H2   TIP  1573      25.020 -30.733   1.181
ATOM   7081 O    TIP  1574     -30.740   9.532  -4.042
ATOM   7082 H1   TIP  1574     -30.649   8.580  -4.007
ATOM   7083 H2   TIP  1574     -30.222   9.796  -4.802
ATOM   7084 O    TIP  1575      20.106  23.352 -11.187
ATOM   7085 H1   TIP  1575      19.948  24.242 -10.873
ATOM   7086 H2   TIP  1575      20.736  23.456 -11.900
ATOM   7087 O    TIP  1576       6.250   5.076   6.515
ATOM   7088 H1   TIP  1576       7.157   5.381   6.511
ATOM   7089 H2   TIP  1576       6.247   4.323   5.924
ATOM   7090 O    TIP  1577      -4.861 -18.447 -26.189
ATOM   7091 H1   TIP  1577      -3.968 -18.658 -26.463
ATOM   7092 H2   TIP  1577      -5.373 -19.220 -26.426
ATOM   7093 O    TIP  1578      18.268   4.955 -18.596
ATOM   7094 H1   TIP  1578      18.190   4.637 -19.496
ATOM   7095 H2   TIP  1578      17.450   5.424 -18.435
ATOM   7096 O    TIP  1579      14.558  28.298 -13.718
ATOM   7097 H1   TIP  1579      15.399  28.003 -13.369
ATOM   7098 H2   TIP  1579      13.933  27.631 -13.435
ATOM   7099 O    TIP  1580     -11.836  24.652 -14.753
ATOM   7100 H1   TIP  1580     -11.730  23.707 -14.862
ATOM   7101 H2   TIP  1580     -10.950  25.005 -14.837
ATOM   7102 O    TIP  1581     -10.717 -29.500  11.891
ATOM   7103 H1   TIP  1581     -11.443 -28.989  11.533
ATOM   7104 H2   TIP  1581     -10.525 -30.151  11.217
ATOM   7105 O    TIP  1582     -17.493 -24.007 -18.977
ATOM   7106 H1   TIP  1582     -18.043 -23.231 -19.087
ATOM   7107 H2   TIP  1582     -17.428 -24.383 -19.855
ATOM   7108 O    TIP  1583     -19.067 -28.789  -2.975
ATOM   7109 H1   TIP  1583     -18.319 -29.129  -2.484
ATOM   7110 H2   TIP  1583     -18.710 -28.062  -3.485
ATOM   7111 O    TIP  1584      21.032   8.591  -6.920
ATOM   7112 H1   TIP  1584      21.595   8.286  -7.631
ATOM   7113 H2   TIP  1584      21.150   7.943  -6.226
ATOM   7114 O    TIP  1585     -28.888  29.444 -12.185
ATOM   7115 H1   TIP  1585     -29.573  30.103 -12.073
ATOM   7116 H2   TIP  1585     -28.252  29.855 -12.769
ATOM   7117 O    TIP  1586     -27.026 -15.304  -1.490
ATOM   7118 H1   TIP  1586     -27.192 -14.363  -1.447
ATOM   7119 H2   TIP  1586     -26.624 -15.439  -2.348
ATOM   7120 O    TIP  1587      18.498 -30.730 -16.612
ATOM   7121 H1   TIP  1587      18.099 -30.417 -17.424
ATOM   7122 H2   TIP  1587      19.363 -30.321 -16.596
ATOM   7123 O    TIP  1588      -1.283   2.274  14.947
ATOM   7124 H1   TIP  1588      -0.825   2.826  14.314
ATOM   7125 H2   TIP  1588      -0.692   2.227  15.697
ATOM   7126 O    TIP  1589       6.851   7.945  16.856
ATOM   7127 H1   TIP  1589       6.370   8.683  17.230
ATOM   7128 H2   TIP  1589       7.383   7.614  17.580
ATOM   7129 O    TIP  1590      -0.312   0.464  11.489
ATOM   7130 H1   TIP  1590      -0.435   1.151  12.144
ATOM   7131 H2   TIP  1590      -1.034   0.587  10.873
ATOM   7132 O    TIP  1591     -12.705 -18.107 -19.739
ATOM   7133 H1   TIP  1591     -12.502 -17.420 -20.374
ATOM   7134 H2   TIP  1591     -12.292 -18.893 -20.094
ATOM   7135 O    TIP  1592       4.978  -4.867   8.731
ATOM   7136 H1   TIP  1592       4.525  -4.051   8.520
ATOM   7137 H2   TIP  1592       5.678  -4.929   8.082
ATOM   7138 O    TIP  1593       4.883 -19.579  14.944
ATOM   7139 H1   TIP  1593       4.899 -18.786  15.480
ATOM   7140 H2   TIP  1593       4.165 -20.099  15.306
ATOM   7141 O    TIP  1594     -28.379   0.774 -10.339
ATOM   7142 H1   TIP  1594     -28.955   1.501 -10.103
ATOM   7143 H2   TIP  1594     -27.495   1.135 -10.269
ATOM   7144 O    TIP  1595     -24.957  12.231 -13.269
ATOM   7145 H1   TIP  1595     -25.842  12.297 -13.628
ATOM   7146 H2   TIP  1595     -24.387  12.509 -13.986
ATOM   7147 O    TIP  1596     -13.495  -0.686 -20.316
ATOM   7148 H1   TIP  1596     -12.861  -1.398 -20.231
ATOM   7149 H2   TIP  1596     -14.130  -1.005 -20.957
ATOM   7150 O    TIP  1597      -8.917 -26.640   3.867
ATOM   7151 H1   TIP  1597      -8.623 -27.270   4.525
ATOM   7152 H2   TIP  1597      -9.410 -27.163   3.236
ATOM   7153 O    TIP  1598      22.230 -17.524   0.487
ATOM   7154 H1   TIP  1598      21.912 -17.476  -0.414
ATOM   7155 H2   TIP  1598      22.393 -16.613   0.733
ATOM   7156 O    TIP  1599      30.184  11.468  -2.647
ATOM   7157 H1   TIP  1599      30.439  10.855  -3.336
ATOM   7158 H2   TIP  1599      30.400  12.331  -3.000
ATOM   7159 O    TIP  1600      13.310  -5.946 -20.040
ATOM   7160 H1   TIP  1600      13.408  -6.841 -20.364
ATOM   7161 H2   TIP  1600      12.371  -5.769 -20.102
ATOM   7162 O    TIP  1601      -8.945  23.040   3.943
ATOM   7163 H1   TIP  1601      -8.917  22.507   4.736
ATOM   7164 H2   TIP  1601      -8.598  22.470   3.257
ATOM   7165 O    TIP  1602      15.648  23.422 -26.866
ATOM   7166 H1   TIP  1602      15.054  24.170 -26.931
ATOM   7167 H2   TIP  1602      16.425  23.768 -26.429
ATOM   7168 O    TIP  1603      -3.163 -24.685  30.975
ATOM   7169 H1   TIP  1603      -3.347 -24.186  31.771
ATOM   7170 H2   TIP  1603      -2.414 -24.239  30.579
ATOM   7171 O    TIP  1604      -4.848  13.472 -20.257
ATOM   7172 H1   TIP  1604      -3.997  13.337 -20.672
ATOM   7173 H2   TIP  1604      -5.156  12.590 -20.045
ATOM   7174 O    TIP  1605      29.514  -6.923  -2.594
ATOM   7175 H1   TIP  1605      29.173  -7.492  -1.904
ATOM   7176 H2   TIP  1605      30.465  -7.004  -2.524
ATOM   7177 O    TIP  1606     -11.607   0.551 -17.637
ATOM   7178 H1   TIP  1606     -12.278   1.171 -17.921
ATOM   7179 H2   TIP  1606     -10.841   0.763 -18.171
ATOM   7180 O    TIP  1607      -5.598 -16.670  20.022
ATOM   7181 H1   TIP  1607      -4.710 -16.364  19.838
ATOM   7182 H2   TIP  1607      -5.513 -17.619  20.111
ATOM   7183 O    TIP  1608     -21.456 -10.320   3.800
ATOM   7184 H1   TIP  1608     -22.094 -10.643   4.435
ATOM   7185 H2   TIP  1608     -21.944  -9.694   3.265
ATOM   7186 O    TIP  1609     -15.921  30.753  -5.259
ATOM   7187 H1   TIP  1609     -15.900  30.687  -6.213
ATOM   7188 H2   TIP  1609     -16.671  30.219  -4.997
ATOM   7189 O    TIP  1610      14.781  24.842  10.008
ATOM   7190 H1   TIP  1610      15.113  25.125   9.157
ATOM   7191 H2   TIP  1610      14.901  25.600  10.579
ATOM   7192 O    TIP  1611     -12.605   3.452  10.801
ATOM   7193 H1   TIP  1611     -13.424   2.985  10.640
ATOM   7194 H2   TIP  1611     -11.923   2.854  10.495
ATOM   7195 O    TIP  1612      -4.508   8.325 -13.738
ATOM   7196 H1   TIP  1612      -4.830   7.793 -14.466
ATOM   7197 H2   TIP  1612      -3.911   8.953 -14.144
ATOM   7198 O    TIP  1613       4.853  18.007   2.707
ATOM   7199 H1   TIP  1613       4.497  17.145   2.921
ATOM   7200 H2   TIP  1613       4.963  18.440   3.553
ATOM   7201 O    TIP  1614      19.419  -4.769  -3.642
ATOM   7202 H1   TIP  1614      20.082  -5.102  -3.038
ATOM   7203 H2   TIP  1614      19.682  -5.110  -4.498
ATOM   7204 O    TIP  1615      24.471  -5.883 -16.569
ATOM   7205 H1   TIP  1615      24.320  -5.356 -15.785
ATOM   7206 H2   TIP  1615      25.410  -5.805 -16.734
ATOM   7207 O    TIP  1616     -31.126  -9.234 -10.519
ATOM   7208 H1   TIP  1616     -30.926  -9.750  -9.738
ATOM   7209 H2   TIP  1616     -30.272  -9.026 -10.895
ATOM   7210 O    TIP  1617      27.510  -0.960  -8.116
ATOM   7211 H1   TIP  1617      28.393  -0.760  -8.426
ATOM   7212 H2   TIP  1617      27.570  -0.896  -7.163
ATOM   7213 O    TIP  1618     -17.685  -2.499   2.832
ATOM   7214 H1   TIP  1618     -16.797  -2.155   2.739
ATOM   7215 H2   TIP  1618     -17.583  -3.449   2.771
ATOM   7216 O    TIP  1619      -3.086 -20.877  29.580
ATOM   7217 H1   TIP  1619      -4.006 -21.082  29.746
ATOM   7218 H2   TIP  1619      -2.863 -21.387  28.801
ATOM   7219 O    TIP  1620       6.527   2.071  18.169
ATOM   7220 H1   TIP  1620       6.430   2.849  18.718
ATOM   7221 H2   TIP  1620       6.108   2.307  17.342
ATOM   7222 O    TIP  1621      -6.183  20.034  -4.022
ATOM   7223 H1   TIP  1621      -5.621  19.781  -4.755
ATOM   7224 H2   TIP  1621      -7.070  20.006  -4.379
ATOM   7225 O    TIP  1622      29.995  -3.767  -8.915
ATOM   7226 H1   TIP  1622      30.916  -3.705  -8.662
ATOM   7227 H2   TIP  1622      29.975  -3.470  -9.824
ATOM   7228 O    TIP  1623      15.143 -30.681   4.522
ATOM   7229 H1   TIP  1623      14.674 -29.939   4.903
ATOM   7230 H2   TIP  1623      14.559 -31.428   4.651
ATOM   7231 O    TIP  1624      -4.083   5.493 -24.897
ATOM   7232 H1   TIP  1624      -5.025   5.622 -25.008
ATOM   7233 H2   TIP  1624      -3.681   6.112 -25.506
ATOM   7234 O    TIP  1625      13.835   5.670 -20.959
ATOM   7235 H1   TIP  1625      13.800   4.722 -21.078
ATOM   7236 H2   TIP  1625      13.442   6.028 -21.755
ATOM   7237 O    TIP  1626      -8.256  22.365 -14.017
ATOM   7238 H1   TIP  1626      -8.317  22.797 -13.165
ATOM   7239 H2   TIP  1626      -8.865  21.629 -13.959
ATOM   7240 O    TIP  1627     -14.107 -23.647   9.269
ATOM   7241 H1   TIP  1627     -14.972 -23.553   9.667
ATOM   7242 H2   TIP  1627     -14.150 -24.475   8.792
ATOM   7243 O    TIP  1628      12.756 -12.717  14.269
ATOM   7244 H1   TIP  1628      12.753 -11.760  14.244
ATOM   7245 H2   TIP  1628      12.212 -12.978  13.527
ATOM   7246 O    TIP  1629      -8.811  19.057 -17.509
ATOM   7247 H1   TIP  1629      -8.707  19.109 -18.459
ATOM   7248 H2   TIP  1629      -9.630  18.577 -17.382
ATOM   7249 O    TIP  1630     -18.510   9.106 -23.425
ATOM   7250 H1   TIP  1630     -18.945   8.916 -22.594
ATOM   7251 H2   TIP  1630     -19.219   9.363 -24.014
ATOM   7252 O    TIP  1631      -7.170  31.069   4.594
ATOM   7253 H1   TIP  1631      -7.019  30.172   4.890
ATOM   7254 H2   TIP  1631      -6.582  31.178   3.846
ATOM   7255 O    TIP  1632      12.906  29.211  -2.282
ATOM   7256 H1   TIP  1632      13.610  28.581  -2.435
ATOM   7257 H2   TIP  1632      13.167  29.989  -2.775
ATOM   7258 O    TIP  1633      -6.625  24.519  -0.992
ATOM   7259 H1   TIP  1633      -6.165  23.880  -1.537
ATOM   7260 H2   TIP  1633      -6.727  24.083  -0.146
ATOM   7261 O    TIP  1634      20.478  10.232 -10.404
ATOM   7262 H1   TIP  1634      21.420  10.397 -10.382
ATOM   7263 H2   TIP  1634      20.327   9.813 -11.251
ATOM   7264 O    TIP  1635     -17.829  12.858 -17.272
ATOM   7265 H1   TIP  1635     -17.952  12.534 -16.381
ATOM   7266 H2   TIP  1635     -16.933  13.194 -17.285
ATOM   7267 O    TIP  1636     -19.084 -18.782 -25.790
ATOM   7268 H1   TIP  1636     -19.234 -19.335 -25.023
ATOM   7269 H2   TIP  1636     -19.884 -18.264 -25.874
ATOM   7270 O    TIP  1637     -15.715  24.379 -17.363
[truncated: 931,705 more chars]
