# Supplementary material for: Virtual Double-System Single-Box: A Nonequilibrium Alchemical Technique for Absolute Binding Free Energy Calculations: Application to Ligands of the SARS-CoV-2 Main Protease
Source: J Chem Theory Comput. 2020 Oct 22;16(11):7160–72. doi: 10.1021/acs.jctc.0c00634 (PMC8015232; doi:10.1021/acs.jctc.0c00634)
Supplement: Supplementary file 1 — ct0c00634_si_001.zip [file ct0c00634_si_001.zip › data/NPT_struct/cnml.pdb]

REMARK   Time:         8999.10 CO matrix:   62.26819   0.00000   0.00000   0.00000  62.26819   0.00000   0.00000   0.00000  62.26819
ATOM      1 C01  LIG     1      -1.805  -1.362  -1.094
ATOM      2 H01  LIG     1      -1.044  -1.652  -1.816
ATOM      3 C02  LIG     1      -3.113  -1.689  -1.401
ATOM      4 H02  LIG     1      -3.291  -2.295  -2.285
ATOM      5 C03  LIG     1      -3.810  -0.611   0.737
ATOM      6 H03  LIG     1      -4.589  -0.210   1.378
ATOM      7 C04  LIG     1      -2.477  -0.264   0.981
ATOM      8 H04  LIG     1      -2.206   0.408   1.793
ATOM      9 C05  LIG     1       0.094   1.226  -0.165
ATOM     10 H05  LIG     1      -0.793   1.720  -0.580
ATOM     11 N06  LIG     1       0.436   3.479   0.822
ATOM     12 H06  LIG     1       0.440   3.853  -0.120
ATOM     13 C07  LIG     1       0.930   4.468   1.794
ATOM     14 H07  LIG     1       1.729   4.000   2.383
ATOM     15 H08  LIG     1       0.051   4.777   2.373
ATOM     16 C08  LIG     1       1.397   5.705   1.026
ATOM     17 H09  LIG     1       0.613   6.108   0.374
ATOM     18 H10  LIG     1       2.177   5.471   0.291
ATOM     19 H11  LIG     1       1.683   6.554   1.659
ATOM     20 C09  LIG     1       0.729   0.847  -2.540
ATOM     21 H12  LIG     1      -0.243   0.462  -2.843
ATOM     22 C10  LIG     1       1.708   0.814  -3.551
ATOM     23 H13  LIG     1       1.431   0.537  -4.564
ATOM     24 C11  LIG     1       3.029   1.252  -3.293
ATOM     25 H14  LIG     1       3.746   1.290  -4.112
ATOM     26 C12  LIG     1       2.448   1.668  -1.107
ATOM     27 H15  LIG     1       2.699   1.979  -0.095
ATOM     28 C13  LIG     1       1.272  -4.597   1.337
ATOM     29 H16  LIG     1       1.930  -5.439   1.544
ATOM     30 C14  LIG     1      -0.063  -4.414   1.645
ATOM     31 H17  LIG     1      -0.704  -5.212   2.008
ATOM     32 C15  LIG     1      -0.456  -3.124   1.326
ATOM     33 H18  LIG     1      -1.403  -2.712   1.662
ATOM     34 N16  LIG     1      -0.162  -0.138   0.297
ATOM     35 C17  LIG     1       0.918  -0.963   0.645
ATOM     36 C18  LIG     1      -1.444  -0.636   0.056
ATOM     37 O19  LIG     1       2.076  -0.531   0.745
ATOM     38 C20  LIG     1      -4.100  -1.393  -0.368
ATOM     39 O21  LIG     1      -5.500  -1.632  -0.579
ATOM     40 H19  LIG     1      -5.952  -1.615   0.282
ATOM     41 C22  LIG     1       0.360   2.126   1.061
ATOM     42 O23  LIG     1       0.500   1.688   2.202
ATOM     43 C24  LIG     1       1.125   1.257  -1.279
ATOM     44 N25  LIG     1       3.432   1.624  -2.063
ATOM     45 C26  LIG     1       0.747  -2.458   0.912
ATOM     46 O27  LIG     1       1.800  -3.396   0.961
ATOM     47 N    PHE     2      22.391  20.141  -4.138
ATOM     48 H1   PHE     2      22.984  20.578  -3.447
ATOM     49 H2   PHE     2      22.011  19.279  -3.775
ATOM     50 H3   PHE     2      22.947  19.925  -4.953
ATOM     51 CA   PHE     2      21.252  20.978  -4.588
ATOM     52 HA   PHE     2      21.726  21.903  -4.916
ATOM     53 CB   PHE     2      20.427  20.403  -5.806
ATOM     54 HB1  PHE     2      19.473  20.925  -5.881
ATOM     55 HB2  PHE     2      20.160  19.366  -5.604
ATOM     56 CG   PHE     2      21.091  20.343  -7.186
ATOM     57 CD1  PHE     2      21.766  21.493  -7.703
ATOM     58 HD1  PHE     2      21.593  22.394  -7.133
ATOM     59 CE1  PHE     2      22.455  21.475  -8.888
ATOM     60 HE1  PHE     2      22.955  22.347  -9.284
ATOM     61 CZ   PHE     2      22.421  20.293  -9.657
ATOM     62 HZ   PHE     2      22.876  20.359 -10.634
ATOM     63 CE2  PHE     2      21.753  19.117  -9.194
ATOM     64 HE2  PHE     2      21.778  18.193  -9.752
ATOM     65 CD2  PHE     2      21.134  19.137  -7.938
ATOM     66 HD2  PHE     2      20.753  18.221  -7.512
ATOM     67 C    PHE     2      20.224  21.211  -3.536
ATOM     68 O    PHE     2      19.971  20.302  -2.835
ATOM     69 N    PRO     3      19.530  22.391  -3.459
ATOM     70 CD   PRO     3      19.841  23.718  -4.097
ATOM     71 HD1  PRO     3      20.014  23.622  -5.169
ATOM     72 HD2  PRO     3      20.719  24.024  -3.529
ATOM     73 CG   PRO     3      18.583  24.462  -3.906
ATOM     74 HG1  PRO     3      17.847  24.222  -4.674
ATOM     75 HG2  PRO     3      18.844  25.518  -3.972
ATOM     76 CB   PRO     3      17.950  23.985  -2.593
ATOM     77 HB1  PRO     3      16.883  24.187  -2.494
ATOM     78 HB2  PRO     3      18.453  24.341  -1.694
ATOM     79 CA   PRO     3      18.239  22.518  -2.728
ATOM     80 HA   PRO     3      18.267  22.155  -1.701
ATOM     81 C    PRO     3      17.091  21.674  -3.389
ATOM     82 O    PRO     3      17.278  21.091  -4.420
ATOM     83 N    SER     4      15.943  21.658  -2.822
ATOM     84 H    SER     4      15.799  22.188  -1.974
ATOM     85 CA   SER     4      14.800  20.937  -3.376
ATOM     86 HA   SER     4      15.011  20.774  -4.433
ATOM     87 CB   SER     4      14.705  19.572  -2.721
ATOM     88 HB1  SER     4      15.581  19.013  -3.048
ATOM     89 HB2  SER     4      13.869  19.046  -3.182
ATOM     90 OG   SER     4      14.607  19.632  -1.332
ATOM     91 HG   SER     4      14.510  18.742  -0.986
ATOM     92 C    SER     4      13.377  21.629  -3.292
ATOM     93 O    SER     4      12.301  21.042  -3.401
ATOM     94 N    GLY     5      13.376  22.919  -2.970
ATOM     95 H    GLY     5      14.270  23.379  -3.073
ATOM     96 CA   GLY     5      12.228  23.737  -2.610
ATOM     97 HA1  GLY     5      12.552  24.680  -2.170
ATOM     98 HA2  GLY     5      11.575  23.256  -1.882
ATOM     99 C    GLY     5      11.413  24.081  -3.843
ATOM    100 O    GLY     5      10.263  24.520  -3.755
ATOM    101 N    LYS     6      11.953  23.826  -5.054
ATOM    102 H    LYS     6      12.960  23.755  -5.026
ATOM    103 CA   LYS     6      11.220  23.836  -6.345
ATOM    104 HA   LYS     6      10.426  24.583  -6.302
ATOM    105 CB   LYS     6      12.151  24.150  -7.496
ATOM    106 HB1  LYS     6      11.595  24.044  -8.428
ATOM    107 HB2  LYS     6      13.011  23.481  -7.483
ATOM    108 CG   LYS     6      12.587  25.659  -7.355
ATOM    109 HG1  LYS     6      13.205  25.919  -6.495
ATOM    110 HG2  LYS     6      11.665  26.227  -7.230
ATOM    111 CD   LYS     6      13.321  26.136  -8.598
ATOM    112 HD1  LYS     6      12.687  25.999  -9.474
ATOM    113 HD2  LYS     6      14.239  25.558  -8.703
ATOM    114 CE   LYS     6      13.645  27.598  -8.326
ATOM    115 HE1  LYS     6      14.372  27.785  -7.535
ATOM    116 HE2  LYS     6      12.688  28.032  -8.039
ATOM    117 NZ   LYS     6      14.344  28.165  -9.530
ATOM    118 HZ1  LYS     6      13.637  28.372 -10.222
ATOM    119 HZ2  LYS     6      14.762  29.059  -9.315
ATOM    120 HZ3  LYS     6      15.144  27.621  -9.820
ATOM    121 C    LYS     6      10.386  22.542  -6.545
ATOM    122 O    LYS     6       9.371  22.656  -7.243
ATOM    123 N    VAL     7      10.944  21.402  -6.099
ATOM    124 H    VAL     7      11.874  21.500  -5.717
ATOM    125 CA   VAL     7      10.325  20.041  -6.189
ATOM    126 HA   VAL     7       9.694  19.894  -7.065
ATOM    127 CB   VAL     7      11.340  18.954  -6.299
ATOM    128 HB   VAL     7      12.096  19.011  -5.515
ATOM    129 CG1  VAL     7      10.724  17.528  -6.211
ATOM    130 HG11 VAL     7      10.152  17.349  -7.121
ATOM    131 HG12 VAL     7      11.507  16.795  -6.013
ATOM    132 HG13 VAL     7      10.060  17.407  -5.355
ATOM    133 CG2  VAL     7      12.172  19.060  -7.606
ATOM    134 HG21 VAL     7      12.842  18.214  -7.761
ATOM    135 HG22 VAL     7      11.454  19.095  -8.425
ATOM    136 HG23 VAL     7      12.708  20.006  -7.685
ATOM    137 C    VAL     7       9.421  19.799  -4.952
ATOM    138 O    VAL     7       8.248  19.420  -5.095
ATOM    139 N    GLU     8       9.807  20.168  -3.725
ATOM    140 H    GLU     8      10.768  20.473  -3.666
ATOM    141 CA   GLU     8       9.027  20.192  -2.465
ATOM    142 HA   GLU     8       8.711  19.200  -2.141
ATOM    143 CB   GLU     8       9.894  20.860  -1.345
ATOM    144 HB1  GLU     8       9.904  21.930  -1.549
ATOM    145 HB2  GLU     8      10.925  20.511  -1.282
ATOM    146 CG   GLU     8       9.293  20.675   0.092
ATOM    147 HG1  GLU     8       9.204  19.603   0.268
ATOM    148 HG2  GLU     8       8.285  21.089   0.074
ATOM    149 CD   GLU     8      10.124  21.275   1.232
ATOM    150 OE1  GLU     8       9.880  22.446   1.551
ATOM    151 OE2  GLU     8      10.952  20.601   1.843
ATOM    152 C    GLU     8       7.587  20.906  -2.589
ATOM    153 O    GLU     8       6.599  20.259  -2.042
ATOM    154 N    GLY     9       7.424  22.032  -3.273
ATOM    155 H    GLY     9       8.229  22.437  -3.728
ATOM    156 CA   GLY     9       6.136  22.656  -3.588
ATOM    157 HA1  GLY     9       6.303  23.694  -3.876
ATOM    158 HA2  GLY     9       5.506  22.636  -2.698
ATOM    159 C    GLY     9       5.261  22.023  -4.584
ATOM    160 O    GLY     9       4.111  22.431  -4.771
ATOM    161 N    CYS    10       5.702  20.979  -5.239
ATOM    162 H    CYS    10       6.653  20.661  -5.115
ATOM    163 CA   CYS    10       4.924  20.327  -6.328
ATOM    164 HA   CYS    10       3.982  20.849  -6.497
ATOM    165 CB   CYS    10       5.728  20.332  -7.640
ATOM    166 HB1  CYS    10       5.177  19.926  -8.488
ATOM    167 HB2  CYS    10       6.698  19.848  -7.527
ATOM    168 SG   CYS    10       5.991  22.123  -8.051
ATOM    169 HG   CYS    10       7.052  21.889  -8.829
ATOM    170 C    CYS    10       4.504  18.875  -5.943
ATOM    171 O    CYS    10       3.891  18.196  -6.720
ATOM    172 N    MET    11       4.820  18.281  -4.776
ATOM    173 H    MET    11       5.269  18.752  -4.004
ATOM    174 CA   MET    11       4.462  16.932  -4.397
ATOM    175 HA   MET    11       4.449  16.258  -5.253
ATOM    176 CB   MET    11       5.671  16.495  -3.526
ATOM    177 HB1  MET    11       5.364  15.622  -2.952
ATOM    178 HB2  MET    11       5.923  17.287  -2.821
ATOM    179 CG   MET    11       6.914  16.057  -4.333
ATOM    180 HG1  MET    11       7.594  15.582  -3.626
ATOM    181 HG2  MET    11       7.442  16.973  -4.597
ATOM    182 SD   MET    11       6.830  14.997  -5.846
ATOM    183 CE   MET    11       6.268  13.391  -5.070
ATOM    184 HE1  MET    11       5.214  13.570  -4.859
ATOM    185 HE2  MET    11       6.403  12.500  -5.684
ATOM    186 HE3  MET    11       6.807  13.237  -4.135
ATOM    187 C    MET    11       3.144  16.803  -3.613
ATOM    188 O    MET    11       2.896  17.678  -2.787
ATOM    189 N    VAL    12       2.336  15.755  -3.960
ATOM    190 H    VAL    12       2.652  15.098  -4.658
ATOM    191 CA   VAL    12       1.048  15.409  -3.422
ATOM    192 HA   VAL    12       0.894  16.029  -2.539
ATOM    193 CB   VAL    12      -0.013  15.814  -4.496
ATOM    194 HB   VAL    12      -0.974  15.452  -4.131
ATOM    195 CG1  VAL    12      -0.166  17.313  -4.481
ATOM    196 HG11 VAL    12       0.581  17.798  -5.110
ATOM    197 HG12 VAL    12      -1.119  17.418  -5.001
ATOM    198 HG13 VAL    12      -0.266  17.679  -3.459
ATOM    199 CG2  VAL    12       0.245  15.235  -5.894
ATOM    200 HG21 VAL    12      -0.596  15.533  -6.521
ATOM    201 HG22 VAL    12       1.204  15.453  -6.363
ATOM    202 HG23 VAL    12       0.181  14.147  -5.900
ATOM    203 C    VAL    12       0.817  13.936  -2.989
ATOM    204 O    VAL    12       1.480  12.984  -3.547
ATOM    205 N    GLN    13      -0.181  13.681  -2.118
ATOM    206 H    GLN    13      -0.751  14.417  -1.725
ATOM    207 CA   GLN    13      -0.679  12.319  -2.042
ATOM    208 HA   GLN    13       0.121  11.586  -1.946
ATOM    209 CB   GLN    13      -1.533  12.258  -0.802
ATOM    210 HB1  GLN    13      -2.269  13.058  -0.727
ATOM    211 HB2  GLN    13      -0.891  12.469   0.053
ATOM    212 CG   GLN    13      -2.171  10.885  -0.494
ATOM    213 HG1  GLN    13      -1.350  10.186  -0.654
ATOM    214 HG2  GLN    13      -2.968  10.661  -1.203
ATOM    215 CD   GLN    13      -2.653  10.673   0.919
ATOM    216 OE1  GLN    13      -2.995  11.604   1.663
ATOM    217 NE2  GLN    13      -2.758   9.441   1.295
ATOM    218 HE21 GLN    13      -2.540   8.652   0.703
ATOM    219 HE22 GLN    13      -3.194   9.279   2.191
ATOM    220 C    GLN    13      -1.628  11.965  -3.240
ATOM    221 O    GLN    13      -2.508  12.777  -3.579
ATOM    222 N    VAL    14      -1.562  10.803  -3.862
ATOM    223 H    VAL    14      -0.953  10.083  -3.500
ATOM    224 CA   VAL    14      -2.437  10.282  -4.871
ATOM    225 HA   VAL    14      -3.224  11.024  -5.007
ATOM    226 CB   VAL    14      -1.688  10.202  -6.211
ATOM    227 HB   VAL    14      -1.035   9.330  -6.237
ATOM    228 CG1  VAL    14      -2.825   9.822  -7.222
ATOM    229 HG11 VAL    14      -3.051   8.770  -7.047
ATOM    230 HG12 VAL    14      -3.758  10.354  -7.038
ATOM    231 HG13 VAL    14      -2.583   9.947  -8.277
ATOM    232 CG2  VAL    14      -0.945  11.430  -6.698
ATOM    233 HG21 VAL    14      -0.100  11.480  -6.011
ATOM    234 HG22 VAL    14      -0.579  11.378  -7.724
ATOM    235 HG23 VAL    14      -1.574  12.308  -6.552
ATOM    236 C    VAL    14      -3.040   9.095  -4.353
ATOM    237 O    VAL    14      -2.366   8.205  -3.865
ATOM    238 N    THR    15      -4.382   8.915  -4.518
ATOM    239 H    THR    15      -4.927   9.674  -4.901
ATOM    240 CA   THR    15      -5.220   7.771  -3.987
ATOM    241 HA   THR    15      -4.530   7.003  -3.637
ATOM    242 CB   THR    15      -6.058   8.149  -2.724
ATOM    243 HB   THR    15      -6.781   8.899  -3.045
ATOM    244 CG2  THR    15      -6.997   7.004  -2.126
ATOM    245 HG21 THR    15      -7.757   6.712  -2.851
ATOM    246 HG22 THR    15      -6.445   6.131  -1.779
ATOM    247 HG23 THR    15      -7.541   7.469  -1.303
ATOM    248 OG1  THR    15      -5.240   8.606  -1.673
ATOM    249 HG1  THR    15      -5.764   8.858  -0.909
ATOM    250 C    THR    15      -6.181   7.220  -5.006
ATOM    251 O    THR    15      -6.740   8.033  -5.743
ATOM    252 N    CYS    16      -6.513   5.920  -5.024
ATOM    253 H    CYS    16      -6.157   5.300  -4.311
ATOM    254 CA   CYS    16      -7.724   5.361  -5.708
ATOM    255 HA   CYS    16      -8.462   6.160  -5.786
ATOM    256 CB   CYS    16      -7.329   5.047  -7.214
ATOM    257 HB1  CYS    16      -6.676   4.180  -7.309
ATOM    258 HB2  CYS    16      -6.673   5.855  -7.537
ATOM    259 SG   CYS    16      -8.740   4.788  -8.300
ATOM    260 HG   CYS    16      -9.330   5.982  -8.186
ATOM    261 C    CYS    16      -8.311   4.191  -4.936
ATOM    262 O    CYS    16      -7.593   3.256  -4.506
ATOM    263 N    GLY    17      -9.635   4.273  -4.713
ATOM    264 H    GLY    17     -10.129   5.021  -5.178
ATOM    265 CA   GLY    17     -10.391   3.271  -3.877
ATOM    266 HA1  GLY    17     -10.321   2.269  -4.301
ATOM    267 HA2  GLY    17     -11.462   3.420  -3.742
ATOM    268 C    GLY    17      -9.930   3.185  -2.389
ATOM    269 O    GLY    17     -10.424   3.982  -1.595
ATOM    270 N    THR    18      -9.200   2.170  -2.088
ATOM    271 H    THR    18      -8.991   1.513  -2.826
ATOM    272 CA   THR    18      -8.676   1.797  -0.771
ATOM    273 HA   THR    18      -8.849   2.717  -0.214
ATOM    274 CB   THR    18      -9.341   0.568  -0.122
ATOM    275 HB   THR    18      -8.823   0.436   0.828
ATOM    276 CG2  THR    18     -10.876   0.530   0.077
ATOM    277 HG21 THR    18     -11.085   1.226   0.889
ATOM    278 HG22 THR    18     -11.464   0.833  -0.789
ATOM    279 HG23 THR    18     -11.178  -0.476   0.370
ATOM    280 OG1  THR    18      -9.111  -0.517  -0.973
ATOM    281 HG1  THR    18      -9.041  -1.249  -0.357
ATOM    282 C    THR    18      -7.150   1.760  -0.648
ATOM    283 O    THR    18      -6.570   1.338   0.346
ATOM    284 N    THR    19      -6.505   2.262  -1.687
ATOM    285 H    THR    19      -7.048   2.706  -2.414
ATOM    286 CA   THR    19      -5.061   2.273  -1.963
ATOM    287 HA   THR    19      -4.583   1.912  -1.052
ATOM    288 CB   THR    19      -4.646   1.380  -3.138
ATOM    289 HB   THR    19      -4.802   1.916  -4.074
ATOM    290 CG2  THR    19      -3.150   1.175  -3.225
ATOM    291 HG21 THR    19      -2.610   2.112  -3.363
ATOM    292 HG22 THR    19      -2.802   0.704  -2.306
ATOM    293 HG23 THR    19      -2.973   0.607  -4.138
ATOM    294 OG1  THR    19      -5.155   0.083  -3.179
ATOM    295 HG1  THR    19      -4.668  -0.408  -3.845
ATOM    296 C    THR    19      -4.490   3.671  -2.179
ATOM    297 O    THR    19      -5.066   4.392  -2.962
ATOM    298 N    THR    20      -3.379   4.024  -1.567
ATOM    299 H    THR    20      -2.868   3.332  -1.038
ATOM    300 CA   THR    20      -2.735   5.308  -1.692
ATOM    301 HA   THR    20      -3.012   5.820  -2.614
ATOM    302 CB   THR    20      -3.191   6.281  -0.593
ATOM    303 HB   THR    20      -4.278   6.210  -0.641
ATOM    304 CG2  THR    20      -2.681   5.966   0.886
ATOM    305 HG21 THR    20      -1.614   5.742   0.868
ATOM    306 HG22 THR    20      -2.921   6.759   1.594
ATOM    307 HG23 THR    20      -3.249   5.078   1.162
ATOM    308 OG1  THR    20      -2.843   7.626  -0.937
ATOM    309 HG1  THR    20      -3.654   8.040  -1.242
ATOM    310 C    THR    20      -1.208   5.216  -1.812
ATOM    311 O    THR    20      -0.687   4.173  -1.456
ATOM    312 N    LEU    21      -0.529   6.277  -2.280
ATOM    313 H    LEU    21      -1.095   7.079  -2.517
ATOM    314 CA   LEU    21       0.911   6.385  -2.602
ATOM    315 HA   LEU    21       1.476   6.117  -1.709
ATOM    316 CB   LEU    21       1.343   5.395  -3.763
ATOM    317 HB1  LEU    21       1.394   4.380  -3.368
ATOM    318 HB2  LEU    21       2.384   5.620  -3.996
ATOM    319 CG   LEU    21       0.582   5.317  -5.055
ATOM    320 HG   LEU    21      -0.452   5.216  -4.726
ATOM    321 CD1  LEU    21       0.465   6.582  -5.954
ATOM    322 HD11 LEU    21      -0.217   6.426  -6.789
ATOM    323 HD12 LEU    21       0.061   7.423  -5.390
ATOM    324 HD13 LEU    21       1.445   6.878  -6.327
ATOM    325 CD2  LEU    21       1.026   3.994  -5.763
ATOM    326 HD21 LEU    21       0.554   3.204  -5.179
ATOM    327 HD22 LEU    21       0.568   3.959  -6.751
ATOM    328 HD23 LEU    21       2.100   3.854  -5.887
ATOM    329 C    LEU    21       1.250   7.930  -2.885
ATOM    330 O    LEU    21       0.400   8.797  -2.628
ATOM    331 N    ASN    22       2.464   8.245  -3.318
ATOM    332 H    ASN    22       3.013   7.508  -3.737
ATOM    333 CA   ASN    22       2.797   9.673  -3.632
ATOM    334 HA   ASN    22       2.151  10.356  -3.079
ATOM    335 CB   ASN    22       4.296   9.928  -3.297
ATOM    336 HB1  ASN    22       4.695  10.941  -3.351
ATOM    337 HB2  ASN    22       4.824   9.447  -4.120
ATOM    338 CG   ASN    22       4.676   9.350  -1.939
ATOM    339 OD1  ASN    22       4.316  10.002  -0.957
ATOM    340 ND2  ASN    22       5.353   8.212  -1.850
ATOM    341 HD21 ASN    22       5.447   7.667  -2.695
ATOM    342 HD22 ASN    22       5.482   7.703  -0.987
ATOM    343 C    ASN    22       2.553   9.968  -5.151
ATOM    344 O    ASN    22       2.627   9.094  -6.018
ATOM    345 N    GLY    23       2.481  11.265  -5.488
ATOM    346 H    GLY    23       2.381  12.020  -4.824
ATOM    347 CA   GLY    23       2.672  11.750  -6.867
ATOM    348 HA1  GLY    23       1.835  11.509  -7.523
ATOM    349 HA2  GLY    23       3.425  11.069  -7.264
ATOM    350 C    GLY    23       3.137  13.237  -7.038
ATOM    351 O    GLY    23       3.258  13.931  -6.031
ATOM    352 N    LEU    24       3.502  13.592  -8.244
ATOM    353 H    LEU    24       3.563  12.904  -8.981
ATOM    354 CA   LEU    24       3.929  14.953  -8.660
ATOM    355 HA   LEU    24       4.223  15.578  -7.817
ATOM    356 CB   LEU    24       5.208  14.723  -9.479
ATOM    357 HB1  LEU    24       5.007  14.033 -10.298
ATOM    358 HB2  LEU    24       5.997  14.307  -8.851
ATOM    359 CG   LEU    24       5.807  15.914 -10.272
ATOM    360 HG   LEU    24       5.075  16.358 -10.946
ATOM    361 CD1  LEU    24       6.165  17.082  -9.228
ATOM    362 HD11 LEU    24       6.446  17.988  -9.765
ATOM    363 HD12 LEU    24       5.402  17.341  -8.494
ATOM    364 HD13 LEU    24       6.998  16.809  -8.580
ATOM    365 CD2  LEU    24       7.033  15.430 -11.068
ATOM    366 HD21 LEU    24       7.893  15.395 -10.399
ATOM    367 HD22 LEU    24       6.727  14.453 -11.441
ATOM    368 HD23 LEU    24       7.243  16.151 -11.858
ATOM    369 C    LEU    24       2.846  15.808  -9.400
ATOM    370 O    LEU    24       2.213  15.343 -10.284
ATOM    371 N    TRP    25       2.801  17.128  -9.075
ATOM    372 H    TRP    25       3.301  17.421  -8.249
ATOM    373 CA   TRP    25       1.744  18.046  -9.575
ATOM    374 HA   TRP    25       1.079  17.599 -10.315
ATOM    375 CB   TRP    25       0.926  18.291  -8.338
ATOM    376 HB1  TRP    25       1.564  18.563  -7.497
ATOM    377 HB2  TRP    25       0.455  17.424  -7.875
ATOM    378 CG   TRP    25      -0.173  19.340  -8.435
ATOM    379 CD1  TRP    25      -0.989  19.515  -9.548
ATOM    380 HD1  TRP    25      -0.958  19.027 -10.511
ATOM    381 NE1  TRP    25      -1.930  20.467  -9.282
ATOM    382 HE1  TRP    25      -2.461  20.924 -10.009
ATOM    383 CE2  TRP    25      -1.710  21.104  -8.081
ATOM    384 CZ2  TRP    25      -2.341  22.167  -7.387
ATOM    385 HZ2  TRP    25      -3.126  22.707  -7.895
ATOM    386 CH2  TRP    25      -2.061  22.432  -6.031
ATOM    387 HH2  TRP    25      -2.734  23.042  -5.446
ATOM    388 CZ3  TRP    25      -1.138  21.605  -5.349
ATOM    389 HZ3  TRP    25      -0.927  21.825  -4.313
ATOM    390 CE3  TRP    25      -0.335  20.728  -6.123
ATOM    391 HE3  TRP    25       0.437  20.153  -5.634
ATOM    392 CD2  TRP    25      -0.620  20.423  -7.482
ATOM    393 C    TRP    25       2.271  19.350 -10.250
ATOM    394 O    TRP    25       2.868  20.160  -9.617
ATOM    395 N    LEU    26       2.056  19.335 -11.583
ATOM    396 H    LEU    26       1.539  18.580 -12.010
ATOM    397 CA   LEU    26       2.653  20.303 -12.496
ATOM    398 HA   LEU    26       3.182  21.091 -11.960
ATOM    399 CB   LEU    26       3.730  19.574 -13.399
ATOM    400 HB1  LEU    26       3.995  20.426 -14.025
ATOM    401 HB2  LEU    26       3.356  18.728 -13.976
ATOM    402 CG   LEU    26       5.001  19.020 -12.586
ATOM    403 HG   LEU    26       4.591  18.284 -11.894
ATOM    404 CD1  LEU    26       6.108  18.303 -13.492
ATOM    405 HD11 LEU    26       6.326  18.971 -14.326
ATOM    406 HD12 LEU    26       7.017  18.147 -12.912
ATOM    407 HD13 LEU    26       5.871  17.344 -13.953
ATOM    408 CD2  LEU    26       5.656  20.150 -11.838
ATOM    409 HD21 LEU    26       5.052  20.361 -10.956
ATOM    410 HD22 LEU    26       6.592  19.786 -11.414
ATOM    411 HD23 LEU    26       6.022  20.993 -12.424
ATOM    412 C    LEU    26       1.484  20.937 -13.283
ATOM    413 O    LEU    26       0.844  20.333 -14.152
ATOM    414 N    ASP    27       1.249  22.223 -12.960
ATOM    415 H    ASP    27       1.868  22.778 -12.386
ATOM    416 CA   ASP    27       0.029  22.890 -13.341
ATOM    417 HA   ASP    27      -0.037  23.807 -12.755
ATOM    418 CB   ASP    27       0.202  23.457 -14.776
ATOM    419 HB1  ASP    27      -0.698  24.028 -15.004
ATOM    420 HB2  ASP    27       0.444  22.689 -15.511
ATOM    421 CG   ASP    27       1.258  24.542 -14.900
ATOM    422 OD1  ASP    27       1.679  25.102 -13.840
ATOM    423 OD2  ASP    27       1.710  24.866 -15.992
ATOM    424 C    ASP    27      -1.249  22.136 -13.135
ATOM    425 O    ASP    27      -1.467  21.760 -11.979
ATOM    426 N    ASP    28      -2.081  21.858 -14.125
ATOM    427 H    ASP    28      -1.740  22.137 -15.033
ATOM    428 CA   ASP    28      -3.320  21.119 -14.018
ATOM    429 HA   ASP    28      -3.670  21.328 -13.007
ATOM    430 CB   ASP    28      -4.368  21.681 -14.986
ATOM    431 HB1  ASP    28      -4.598  22.694 -14.657
ATOM    432 HB2  ASP    28      -5.326  21.172 -14.883
ATOM    433 CG   ASP    28      -4.004  21.789 -16.441
ATOM    434 OD1  ASP    28      -3.368  20.906 -17.017
ATOM    435 OD2  ASP    28      -4.402  22.812 -16.979
ATOM    436 C    ASP    28      -3.135  19.581 -14.187
ATOM    437 O    ASP    28      -4.096  18.835 -14.486
ATOM    438 N    VAL    29      -1.900  19.060 -14.074
ATOM    439 H    VAL    29      -1.203  19.705 -13.730
ATOM    440 CA   VAL    29      -1.531  17.576 -14.365
ATOM    441 HA   VAL    29      -2.443  16.995 -14.500
ATOM    442 CB   VAL    29      -0.592  17.354 -15.537
ATOM    443 HB   VAL    29       0.443  17.557 -15.262
ATOM    444 CG1  VAL    29      -0.677  15.916 -15.940
ATOM    445 HG11 VAL    29      -0.067  15.719 -16.822
ATOM    446 HG12 VAL    29      -0.388  15.285 -15.100
ATOM    447 HG13 VAL    29      -1.665  15.595 -16.270
ATOM    448 CG2  VAL    29      -1.039  18.230 -16.693
ATOM    449 HG21 VAL    29      -0.725  17.803 -17.646
ATOM    450 HG22 VAL    29      -2.110  18.424 -16.648
ATOM    451 HG23 VAL    29      -0.578  19.210 -16.563
ATOM    452 C    VAL    29      -0.902  16.996 -13.154
ATOM    453 O    VAL    29       0.072  17.620 -12.616
ATOM    454 N    VAL    30      -1.387  15.852 -12.669
ATOM    455 H    VAL    30      -2.216  15.489 -13.117
ATOM    456 CA   VAL    30      -0.735  15.034 -11.637
ATOM    457 HA   VAL    30       0.175  15.542 -11.317
ATOM    458 CB   VAL    30      -1.719  14.779 -10.429
ATOM    459 HB   VAL    30      -2.579  14.302 -10.900
ATOM    460 CG1  VAL    30      -1.020  13.952  -9.318
ATOM    461 HG11 VAL    30      -0.084  14.468  -9.106
ATOM    462 HG12 VAL    30      -1.649  14.044  -8.433
ATOM    463 HG13 VAL    30      -0.824  12.931  -9.646
ATOM    464 CG2  VAL    30      -2.113  16.158  -9.848
ATOM    465 HG21 VAL    30      -2.811  16.058  -9.018
ATOM    466 HG22 VAL    30      -1.274  16.732  -9.453
ATOM    467 HG23 VAL    30      -2.579  16.831 -10.568
ATOM    468 C    VAL    30      -0.180  13.723 -12.221
ATOM    469 O    VAL    30      -0.895  13.016 -12.963
ATOM    470 N    TYR    31       1.053  13.372 -11.926
ATOM    471 H    TYR    31       1.474  14.013 -11.269
ATOM    472 CA   TYR    31       1.747  12.148 -12.395
ATOM    473 HA   TYR    31       1.086  11.640 -13.097
ATOM    474 CB   TYR    31       3.134  12.420 -12.942
ATOM    475 HB1  TYR    31       3.683  11.497 -13.130
ATOM    476 HB2  TYR    31       3.675  12.956 -12.162
ATOM    477 CG   TYR    31       3.284  13.229 -14.143
ATOM    478 CD1  TYR    31       2.923  14.594 -14.179
ATOM    479 HD1  TYR    31       2.297  14.916 -13.360
ATOM    480 CE1  TYR    31       3.287  15.444 -15.225
ATOM    481 HE1  TYR    31       2.888  16.447 -15.178
ATOM    482 CZ   TYR    31       4.055  14.938 -16.332
ATOM    483 OH   TYR    31       4.423  15.746 -17.386
ATOM    484 HH   TYR    31       5.058  15.260 -17.918
ATOM    485 CE2  TYR    31       4.426  13.592 -16.314
ATOM    486 HE2  TYR    31       5.054  13.130 -17.062
ATOM    487 CD2  TYR    31       4.091  12.786 -15.187
ATOM    488 HD2  TYR    31       4.429  11.766 -15.078
ATOM    489 C    TYR    31       2.001  11.240 -11.244
ATOM    490 O    TYR    31       2.548  11.709 -10.213
ATOM    491 N    CYS    32       1.662   9.976 -11.338
ATOM    492 H    CYS    32       1.151   9.737 -12.176
ATOM    493 CA   CYS    32       1.792   8.948 -10.199
ATOM    494 HA   CYS    32       2.588   9.252  -9.519
ATOM    495 CB   CYS    32       0.468   8.842  -9.390
ATOM    496 HB1  CYS    32       0.244   9.815  -8.953
ATOM    497 HB2  CYS    32       0.528   8.053  -8.641
ATOM    498 SG   CYS    32      -0.906   8.330 -10.460
ATOM    499 HG   CYS    32      -0.832   9.246 -11.430
ATOM    500 C    CYS    32       2.133   7.507 -10.763
ATOM    501 O    CYS    32       1.802   7.262 -11.948
ATOM    502 N    PRO    33       2.742   6.549 -10.024
ATOM    503 CD   PRO    33       3.274   6.832  -8.709
ATOM    504 HD1  PRO    33       2.564   7.404  -8.112
ATOM    505 HD2  PRO    33       4.253   7.260  -8.925
ATOM    506 CG   PRO    33       3.474   5.475  -8.135
ATOM    507 HG1  PRO    33       2.468   5.292  -7.757
ATOM    508 HG2  PRO    33       4.196   5.406  -7.322
ATOM    509 CB   PRO    33       3.757   4.480  -9.278
ATOM    510 HB1  PRO    33       3.523   3.444  -9.030
ATOM    511 HB2  PRO    33       4.837   4.574  -9.394
ATOM    512 CA   PRO    33       2.930   5.136 -10.473
ATOM    513 HA   PRO    33       3.442   5.049 -11.431
ATOM    514 C    PRO    33       1.572   4.446 -10.574
ATOM    515 O    PRO    33       0.700   4.720  -9.752
ATOM    516 N    ARG    34       1.347   3.574 -11.574
ATOM    517 H    ARG    34       2.079   3.340 -12.229
ATOM    518 CA   ARG    34       0.002   2.903 -11.832
ATOM    519 HA   ARG    34      -0.699   3.734 -11.759
ATOM    520 CB   ARG    34      -0.099   2.401 -13.296
ATOM    521 HB1  ARG    34       0.244   3.229 -13.916
ATOM    522 HB2  ARG    34      -1.139   2.171 -13.527
ATOM    523 CG   ARG    34       0.907   1.261 -13.573
ATOM    524 HG1  ARG    34       0.500   0.381 -13.073
ATOM    525 HG2  ARG    34       1.901   1.449 -13.169
ATOM    526 CD   ARG    34       0.840   0.958 -15.092
ATOM    527 HD1  ARG    34       0.996   1.830 -15.726
ATOM    528 HD2  ARG    34      -0.148   0.648 -15.431
ATOM    529 NE   ARG    34       1.661  -0.244 -15.510
ATOM    530 HE   ARG    34       2.459  -0.539 -14.965
ATOM    531 CZ   ARG    34       1.468  -1.038 -16.589
ATOM    532 NH1  ARG    34       0.512  -0.734 -17.469
ATOM    533 HH11 ARG    34       0.200   0.217 -17.605
ATOM    534 HH12 ARG    34       0.486  -1.385 -18.241
ATOM    535 NH2  ARG    34       2.163  -2.124 -16.743
ATOM    536 HH21 ARG    34       2.850  -2.215 -16.009
ATOM    537 HH22 ARG    34       1.900  -2.878 -17.361
ATOM    538 C    ARG    34      -0.452   1.919 -10.817
ATOM    539 O    ARG    34      -1.592   1.463 -10.862
ATOM    540 N    HSE    35       0.409   1.507  -9.906
ATOM    541 H    HSE    35       1.405   1.580 -10.060
ATOM    542 CA   HSE    35       0.132   0.935  -8.637
ATOM    543 HA   HSE    35      -0.099  -0.128  -8.711
ATOM    544 CB   HSE    35       1.350   1.138  -7.795
ATOM    545 HB1  HSE    35       1.053   0.943  -6.764
ATOM    546 HB2  HSE    35       1.604   2.198  -7.762
ATOM    547 CG   HSE    35       2.635   0.402  -8.097
ATOM    548 ND1  HSE    35       3.244   0.411  -9.330
ATOM    549 CE1  HSE    35       4.170  -0.522  -9.234
ATOM    550 HE1  HSE    35       4.863  -0.735 -10.034
ATOM    551 NE2  HSE    35       4.288  -0.935  -7.947
ATOM    552 HE2  HSE    35       4.841  -1.740  -7.692
ATOM    553 CD2  HSE    35       3.271  -0.375  -7.241
ATOM    554 HD2  HSE    35       3.014  -0.596  -6.216
ATOM    555 C    HSE    35      -1.030   1.522  -7.863
ATOM    556 O    HSE    35      -1.655   0.776  -7.141
ATOM    557 N    VAL    36      -1.450   2.752  -8.069
ATOM    558 H    VAL    36      -1.102   3.351  -8.805
ATOM    559 CA   VAL    36      -2.554   3.239  -7.216
ATOM    560 HA   VAL    36      -2.351   2.993  -6.173
ATOM    561 CB   VAL    36      -2.619   4.793  -7.310
ATOM    562 HB   VAL    36      -1.618   5.156  -7.080
ATOM    563 CG1  VAL    36      -3.127   5.452  -8.619
ATOM    564 HG11 VAL    36      -4.156   5.130  -8.777
ATOM    565 HG12 VAL    36      -3.054   6.531  -8.484
ATOM    566 HG13 VAL    36      -2.447   5.132  -9.408
ATOM    567 CG2  VAL    36      -3.435   5.300  -6.084
ATOM    568 HG21 VAL    36      -3.412   4.587  -5.260
ATOM    569 HG22 VAL    36      -2.953   6.236  -5.803
ATOM    570 HG23 VAL    36      -4.472   5.546  -6.309
ATOM    571 C    VAL    36      -3.972   2.629  -7.494
ATOM    572 O    VAL    36      -4.903   2.706  -6.649
ATOM    573 N    ILE    37      -4.197   1.975  -8.643
ATOM    574 H    ILE    37      -3.433   2.026  -9.301
ATOM    575 CA   ILE    37      -5.478   1.390  -9.030
ATOM    576 HA   ILE    37      -6.256   1.936  -8.495
ATOM    577 CB   ILE    37      -5.901   1.589 -10.484
ATOM    578 HB   ILE    37      -6.975   1.405 -10.515
ATOM    579 CG2  ILE    37      -5.566   3.023 -10.909
ATOM    580 HG21 ILE    37      -4.500   3.203 -11.044
ATOM    581 HG22 ILE    37      -6.144   3.167 -11.822
ATOM    582 HG23 ILE    37      -5.901   3.691 -10.115
ATOM    583 CG1  ILE    37      -5.020   0.634 -11.354
ATOM    584 HG11 ILE    37      -5.362  -0.342 -11.009
ATOM    585 HG12 ILE    37      -3.935   0.721 -11.289
ATOM    586 CD1  ILE    37      -5.576   0.703 -12.769
ATOM    587 HD11 ILE    37      -5.296  -0.212 -13.291
ATOM    588 HD12 ILE    37      -6.664   0.752 -12.801
ATOM    589 HD13 ILE    37      -5.225   1.565 -13.337
ATOM    590 C    ILE    37      -5.656  -0.038  -8.567
ATOM    591 O    ILE    37      -6.743  -0.571  -8.834
ATOM    592 N    CYS    38      -4.764  -0.609  -7.741
ATOM    593 H    CYS    38      -4.003  -0.044  -7.394
ATOM    594 CA   CYS    38      -4.668  -2.004  -7.325
ATOM    595 HA   CYS    38      -5.464  -2.626  -7.733
ATOM    596 CB   CYS    38      -3.330  -2.509  -7.824
ATOM    597 HB1  CYS    38      -3.294  -3.582  -7.639
ATOM    598 HB2  CYS    38      -2.548  -2.137  -7.163
ATOM    599 SG   CYS    38      -3.016  -2.418  -9.607
ATOM    600 HG   CYS    38      -1.736  -2.045  -9.523
ATOM    601 C    CYS    38      -4.782  -2.072  -5.828
ATOM    602 O    CYS    38      -4.152  -1.249  -5.127
ATOM    603 N    THR    39      -5.455  -3.144  -5.292
ATOM    604 H    THR    39      -5.939  -3.678  -6.000
ATOM    605 CA   THR    39      -5.399  -3.723  -3.908
ATOM    606 HA   THR    39      -5.314  -2.907  -3.189
ATOM    607 CB   THR    39      -6.614  -4.476  -3.449
ATOM    608 HB   THR    39      -6.453  -4.931  -2.471
ATOM    609 CG2  THR    39      -7.888  -3.666  -3.309
ATOM    610 HG21 THR    39      -7.776  -2.986  -2.465
ATOM    611 HG22 THR    39      -8.223  -3.049  -4.142
ATOM    612 HG23 THR    39      -8.695  -4.312  -2.963
ATOM    613 OG1  THR    39      -6.886  -5.684  -4.219
ATOM    614 HG1  THR    39      -7.142  -5.407  -5.102
ATOM    615 C    THR    39      -4.132  -4.561  -3.741
ATOM    616 O    THR    39      -3.425  -4.828  -4.708
ATOM    617 N    SER    40      -3.767  -4.898  -2.554
ATOM    618 H    SER    40      -4.194  -4.520  -1.721
ATOM    619 CA   SER    40      -2.583  -5.722  -2.287
ATOM    620 HA   SER    40      -1.756  -5.297  -2.856
ATOM    621 CB   SER    40      -2.241  -5.506  -0.811
ATOM    622 HB1  SER    40      -1.955  -4.471  -0.623
ATOM    623 HB2  SER    40      -1.345  -6.078  -0.567
ATOM    624 OG   SER    40      -3.294  -5.914   0.052
ATOM    625 HG   SER    40      -3.146  -6.859   0.129
ATOM    626 C    SER    40      -2.696  -7.137  -2.674
ATOM    627 O    SER    40      -1.619  -7.785  -2.794
ATOM    628 N    GLU    41      -3.881  -7.631  -2.949
ATOM    629 H    GLU    41      -4.762  -7.156  -2.812
ATOM    630 CA   GLU    41      -4.124  -9.001  -3.604
ATOM    631 HA   GLU    41      -3.443  -9.727  -3.158
ATOM    632 CB   GLU    41      -5.604  -9.417  -3.188
ATOM    633 HB1  GLU    41      -5.806 -10.487  -3.237
ATOM    634 HB2  GLU    41      -6.355  -8.916  -3.798
ATOM    635 CG   GLU    41      -5.809  -9.142  -1.736
ATOM    636 HG1  GLU    41      -5.928  -8.059  -1.696
ATOM    637 HG2  GLU    41      -5.002  -9.475  -1.084
ATOM    638 CD   GLU    41      -7.027  -9.864  -1.250
ATOM    639 OE1  GLU    41      -8.077  -9.183  -1.172
ATOM    640 OE2  GLU    41      -7.008 -11.093  -0.961
ATOM    641 C    GLU    41      -4.028  -8.979  -5.118
ATOM    642 O    GLU    41      -3.503  -9.928  -5.744
ATOM    643 N    ASP    42      -4.510  -7.957  -5.789
ATOM    644 H    ASP    42      -4.820  -7.200  -5.197
ATOM    645 CA   ASP    42      -4.401  -7.717  -7.281
ATOM    646 HA   ASP    42      -4.919  -8.486  -7.853
ATOM    647 CB   ASP    42      -5.104  -6.400  -7.658
ATOM    648 HB1  ASP    42      -4.941  -6.353  -8.735
ATOM    649 HB2  ASP    42      -4.534  -5.587  -7.209
ATOM    650 CG   ASP    42      -6.578  -6.158  -7.433
ATOM    651 OD1  ASP    42      -7.436  -7.021  -7.847
ATOM    652 OD2  ASP    42      -6.838  -5.117  -6.788
ATOM    653 C    ASP    42      -2.960  -7.569  -7.756
ATOM    654 O    ASP    42      -2.612  -7.822  -8.870
ATOM    655 N    MET    43      -2.004  -7.120  -6.928
ATOM    656 H    MET    43      -2.228  -6.838  -5.984
ATOM    657 CA   MET    43      -0.678  -6.646  -7.409
ATOM    658 HA   MET    43      -0.914  -5.940  -8.205
ATOM    659 CB   MET    43       0.097  -5.814  -6.360
ATOM    660 HB1  MET    43       1.161  -5.891  -6.586
ATOM    661 HB2  MET    43      -0.130  -6.149  -5.348
ATOM    662 CG   MET    43      -0.252  -4.338  -6.290
ATOM    663 HG1  MET    43       0.342  -3.859  -5.512
ATOM    664 HG2  MET    43      -1.310  -4.290  -6.030
ATOM    665 SD   MET    43       0.060  -3.318  -7.884
ATOM    666 CE   MET    43       1.796  -3.431  -7.986
ATOM    667 HE1  MET    43       2.061  -2.990  -8.947
ATOM    668 HE2  MET    43       2.278  -2.850  -7.199
ATOM    669 HE3  MET    43       2.202  -4.442  -7.960
ATOM    670 C    MET    43       0.250  -7.703  -7.989
ATOM    671 O    MET    43       1.200  -7.310  -8.701
ATOM    672 N    LEU    44      -0.020  -8.966  -7.714
ATOM    673 H    LEU    44      -0.888  -9.145  -7.230
ATOM    674 CA   LEU    44       0.646 -10.073  -8.341
ATOM    675 HA   LEU    44       1.724  -9.926  -8.273
ATOM    676 CB   LEU    44       0.277 -11.363  -7.624
ATOM    677 HB1  LEU    44       0.311 -12.212  -8.308
ATOM    678 HB2  LEU    44      -0.791 -11.252  -7.439
ATOM    679 CG   LEU    44       0.929 -11.652  -6.242
ATOM    680 HG   LEU    44       1.100 -10.680  -5.779
ATOM    681 CD1  LEU    44       0.053 -12.526  -5.368
ATOM    682 HD11 LEU    44       0.536 -12.423  -4.397
ATOM    683 HD12 LEU    44      -0.990 -12.214  -5.321
ATOM    684 HD13 LEU    44       0.024 -13.535  -5.778
ATOM    685 CD2  LEU    44       2.277 -12.335  -6.530
ATOM    686 HD21 LEU    44       2.883 -12.188  -5.636
ATOM    687 HD22 LEU    44       2.150 -13.369  -6.851
ATOM    688 HD23 LEU    44       2.770 -11.941  -7.418
ATOM    689 C    LEU    44       0.282 -10.238  -9.877
ATOM    690 O    LEU    44       1.148 -10.702 -10.639
ATOM    691 N    ASN    45      -0.927  -9.866 -10.312
ATOM    692 H    ASN    45      -1.568  -9.451  -9.652
ATOM    693 CA   ASN    45      -1.458 -10.126 -11.616
ATOM    694 HA   ASN    45      -0.666 -10.190 -12.362
ATOM    695 CB   ASN    45      -2.270 -11.460 -11.630
ATOM    696 HB1  ASN    45      -2.648 -11.553 -12.648
ATOM    697 HB2  ASN    45      -3.176 -11.508 -11.026
ATOM    698 CG   ASN    45      -1.450 -12.656 -11.129
ATOM    699 OD1  ASN    45      -1.517 -12.943  -9.929
ATOM    700 ND2  ASN    45      -0.664 -13.309 -11.959
ATOM    701 HD21 ASN    45      -0.638 -13.001 -12.920
ATOM    702 HD22 ASN    45      -0.172 -14.147 -11.683
ATOM    703 C    ASN    45      -2.375  -8.967 -12.125
ATOM    704 O    ASN    45      -3.517  -9.191 -12.483
ATOM    705 N    PRO    46      -1.896  -7.668 -12.145
ATOM    706 CD   PRO    46      -0.571  -7.186 -11.862
ATOM    707 HD1  PRO    46       0.013  -7.617 -12.674
ATOM    708 HD2  PRO    46      -0.215  -7.611 -10.923
ATOM    709 CG   PRO    46      -0.579  -5.727 -11.902
ATOM    710 HG1  PRO    46      -0.265  -5.418 -12.898
ATOM    711 HG2  PRO    46       0.088  -5.319 -11.142
ATOM    712 CB   PRO    46      -2.016  -5.337 -11.761
ATOM    713 HB1  PRO    46      -2.121  -4.339 -12.185
ATOM    714 HB2  PRO    46      -2.232  -5.229 -10.698
ATOM    715 CA   PRO    46      -2.707  -6.519 -12.402
ATOM    716 HA   PRO    46      -3.677  -6.667 -11.926
ATOM    717 C    PRO    46      -2.949  -6.277 -13.907
ATOM    718 O    PRO    46      -2.012  -5.846 -14.597
ATOM    719 N    ASN    47      -4.171  -6.393 -14.384
ATOM    720 H    ASN    47      -4.893  -6.849 -13.845
ATOM    721 CA   ASN    47      -4.510  -6.120 -15.784
ATOM    722 HA   ASN    47      -3.608  -6.168 -16.394
ATOM    723 CB   ASN    47      -5.541  -7.153 -16.342
ATOM    724 HB1  ASN    47      -6.524  -7.009 -15.894
ATOM    725 HB2  ASN    47      -5.337  -8.194 -16.092
ATOM    726 CG   ASN    47      -5.743  -7.152 -17.813
ATOM    727 OD1  ASN    47      -6.797  -6.802 -18.303
ATOM    728 ND2  ASN    47      -4.798  -7.497 -18.631
ATOM    729 HD21 ASN    47      -4.049  -7.966 -18.143
ATOM    730 HD22 ASN    47      -4.953  -7.486 -19.629
ATOM    731 C    ASN    47      -5.061  -4.699 -15.956
ATOM    732 O    ASN    47      -6.277  -4.542 -16.129
ATOM    733 N    TYR    48      -4.216  -3.701 -15.894
ATOM    734 H    TYR    48      -3.277  -4.059 -15.993
ATOM    735 CA   TYR    48      -4.561  -2.259 -15.579
ATOM    736 HA   TYR    48      -4.897  -2.194 -14.544
ATOM    737 CB   TYR    48      -3.352  -1.345 -15.590
ATOM    738 HB1  TYR    48      -3.649  -0.368 -15.210
ATOM    739 HB2  TYR    48      -2.984  -1.178 -16.602
ATOM    740 CG   TYR    48      -2.285  -1.817 -14.638
ATOM    741 CD1  TYR    48      -2.193  -1.298 -13.307
ATOM    742 HD1  TYR    48      -2.954  -0.629 -12.934
ATOM    743 CE1  TYR    48      -1.041  -1.668 -12.488
ATOM    744 HE1  TYR    48      -0.887  -1.230 -11.513
ATOM    745 CZ   TYR    48      -0.092  -2.507 -12.962
ATOM    746 OH   TYR    48       0.980  -2.671 -12.197
ATOM    747 HH   TYR    48       1.643  -3.089 -12.751
ATOM    748 CE2  TYR    48      -0.287  -3.163 -14.201
ATOM    749 HE2  TYR    48       0.443  -3.862 -14.583
ATOM    750 CD2  TYR    48      -1.311  -2.715 -15.050
ATOM    751 HD2  TYR    48      -1.329  -3.071 -16.070
ATOM    752 C    TYR    48      -5.626  -1.466 -16.416
ATOM    753 O    TYR    48      -6.191  -0.530 -15.892
ATOM    754 N    GLU    49      -5.933  -1.828 -17.682
ATOM    755 H    GLU    49      -5.454  -2.542 -18.211
ATOM    756 CA   GLU    49      -7.070  -1.140 -18.338
ATOM    757 HA   GLU    49      -7.057  -0.080 -18.084
ATOM    758 CB   GLU    49      -6.817  -1.137 -19.869
ATOM    759 HB1  GLU    49      -7.672  -0.632 -20.318
ATOM    760 HB2  GLU    49      -6.757  -2.155 -20.254
ATOM    761 CG   GLU    49      -5.652  -0.219 -20.316
ATOM    762 HG1  GLU    49      -4.771  -0.576 -19.783
ATOM    763 HG2  GLU    49      -5.894   0.793 -19.994
ATOM    764 CD   GLU    49      -5.605  -0.335 -21.830
ATOM    765 OE1  GLU    49      -5.900   0.605 -22.554
ATOM    766 OE2  GLU    49      -5.107  -1.428 -22.243
ATOM    767 C    GLU    49      -8.449  -1.756 -18.040
ATOM    768 O    GLU    49      -9.476  -1.051 -18.126
ATOM    769 N    ASP    50      -8.372  -3.018 -17.577
ATOM    770 H    ASP    50      -7.437  -3.386 -17.480
ATOM    771 CA   ASP    50      -9.546  -3.702 -17.049
ATOM    772 HA   ASP    50     -10.428  -3.219 -17.471
ATOM    773 CB   ASP    50      -9.577  -5.159 -17.555
ATOM    774 HB1  ASP    50      -9.106  -5.862 -16.868
ATOM    775 HB2  ASP    50      -9.032  -5.109 -18.497
ATOM    776 CG   ASP    50     -11.039  -5.624 -17.836
ATOM    777 OD1  ASP    50     -12.003  -4.885 -17.880
ATOM    778 OD2  ASP    50     -11.230  -6.834 -18.023
ATOM    779 C    ASP    50      -9.809  -3.540 -15.594
ATOM    780 O    ASP    50     -10.787  -4.034 -14.994
ATOM    781 N    LEU    51      -8.868  -2.779 -14.926
ATOM    782 H    LEU    51      -8.000  -2.716 -15.439
ATOM    783 CA   LEU    51      -8.974  -2.204 -13.587
ATOM    784 HA   LEU    51      -9.763  -2.699 -13.021
ATOM    785 CB   LEU    51      -7.636  -2.336 -12.847
ATOM    786 HB1  LEU    51      -7.779  -1.845 -11.885
ATOM    787 HB2  LEU    51      -6.883  -1.801 -13.425
ATOM    788 CG   LEU    51      -7.183  -3.753 -12.625
ATOM    789 HG   LEU    51      -7.215  -4.464 -13.451
ATOM    790 CD1  LEU    51      -5.779  -3.600 -12.118
ATOM    791 HD11 LEU    51      -5.728  -2.859 -11.320
ATOM    792 HD12 LEU    51      -5.534  -4.595 -11.747
ATOM    793 HD13 LEU    51      -5.085  -3.400 -12.935
ATOM    794 CD2  LEU    51      -8.058  -4.277 -11.480
ATOM    795 HD21 LEU    51      -7.932  -3.712 -10.556
ATOM    796 HD22 LEU    51      -9.102  -4.290 -11.794
ATOM    797 HD23 LEU    51      -7.759  -5.309 -11.296
ATOM    798 C    LEU    51      -9.324  -0.700 -13.653
ATOM    799 O    LEU    51     -10.224  -0.317 -12.948
ATOM    800 N    LEU    52      -8.711   0.123 -14.553
ATOM    801 H    LEU    52      -7.884  -0.384 -14.832
ATOM    802 CA   LEU    52      -8.958   1.514 -14.779
ATOM    803 HA   LEU    52      -8.955   2.086 -13.851
ATOM    804 CB   LEU    52      -7.977   2.041 -15.788
ATOM    805 HB1  LEU    52      -8.164   1.493 -16.712
ATOM    806 HB2  LEU    52      -6.962   1.927 -15.408
ATOM    807 CG   LEU    52      -8.073   3.524 -16.187
ATOM    808 HG   LEU    52      -9.112   3.717 -16.453
ATOM    809 CD1  LEU    52      -7.594   4.469 -15.074
ATOM    810 HD11 LEU    52      -6.524   4.361 -14.898
ATOM    811 HD12 LEU    52      -7.977   5.465 -15.297
ATOM    812 HD13 LEU    52      -7.969   3.995 -14.167
ATOM    813 CD2  LEU    52      -7.337   3.708 -17.506
ATOM    814 HD21 LEU    52      -7.236   4.768 -17.739
ATOM    815 HD22 LEU    52      -6.371   3.205 -17.460
ATOM    816 HD23 LEU    52      -7.759   3.191 -18.368
ATOM    817 C    LEU    52     -10.430   1.782 -15.095
ATOM    818 O    LEU    52     -11.161   2.643 -14.536
ATOM    819 N    ILE    53     -11.037   0.893 -15.936
ATOM    820 H    ILE    53     -10.391   0.208 -16.301
ATOM    821 CA   ILE    53     -12.444   0.937 -16.470
ATOM    822 HA   ILE    53     -12.491   1.942 -16.889
ATOM    823 CB   ILE    53     -12.652  -0.096 -17.607
ATOM    824 HB   ILE    53     -11.849  -0.116 -18.344
ATOM    825 CG2  ILE    53     -12.864  -1.509 -16.942
ATOM    826 HG21 ILE    53     -13.816  -1.615 -16.424
ATOM    827 HG22 ILE    53     -12.631  -2.259 -17.698
ATOM    828 HG23 ILE    53     -12.128  -1.690 -16.159
ATOM    829 CG1  ILE    53     -13.865   0.513 -18.327
ATOM    830 HG11 ILE    53     -13.609   1.501 -18.709
ATOM    831 HG12 ILE    53     -14.758   0.554 -17.704
ATOM    832 CD1  ILE    53     -14.253  -0.265 -19.598
ATOM    833 HD11 ILE    53     -13.330  -0.423 -20.156
ATOM    834 HD12 ILE    53     -14.715  -1.216 -19.334
ATOM    835 HD13 ILE    53     -14.936   0.321 -20.215
ATOM    836 C    ILE    53     -13.352   0.855 -15.255
ATOM    837 O    ILE    53     -14.368   1.439 -15.225
ATOM    838 N    ARG    54     -12.992   0.090 -14.195
ATOM    839 H    ARG    54     -12.070  -0.322 -14.179
ATOM    840 CA   ARG    54     -13.853  -0.067 -12.922
ATOM    841 HA   ARG    54     -14.904  -0.283 -13.118
ATOM    842 CB   ARG    54     -13.218  -1.296 -12.165
ATOM    843 HB1  ARG    54     -13.491  -1.368 -11.113
ATOM    844 HB2  ARG    54     -12.175  -1.014 -12.021
ATOM    845 CG   ARG    54     -13.187  -2.712 -12.855
ATOM    846 HG1  ARG    54     -12.853  -2.530 -13.877
ATOM    847 HG2  ARG    54     -14.160  -3.200 -12.800
ATOM    848 CD   ARG    54     -12.232  -3.634 -12.128
ATOM    849 HD1  ARG    54     -12.699  -3.726 -11.148
ATOM    850 HD2  ARG    54     -11.213  -3.272 -11.991
ATOM    851 NE   ARG    54     -12.303  -4.962 -12.710
ATOM    852 HE   ARG    54     -12.118  -4.966 -13.703
ATOM    853 CZ   ARG    54     -12.412  -6.141 -12.132
ATOM    854 NH1  ARG    54     -12.441  -6.230 -10.840
ATOM    855 HH11 ARG    54     -12.268  -5.340 -10.396
ATOM    856 HH12 ARG    54     -12.467  -7.115 -10.354
ATOM    857 NH2  ARG    54     -12.573  -7.264 -12.776
ATOM    858 HH21 ARG    54     -12.326  -7.254 -13.755
ATOM    859 HH22 ARG    54     -12.545  -8.125 -12.250
ATOM    860 C    ARG    54     -13.742   1.158 -12.071
ATOM    861 O    ARG    54     -14.565   1.262 -11.167
ATOM    862 N    LYS    55     -12.820   2.155 -12.329
ATOM    863 H    LYS    55     -12.258   2.081 -13.165
ATOM    864 CA   LYS    55     -12.807   3.446 -11.638
ATOM    865 HA   LYS    55     -13.152   3.174 -10.641
ATOM    866 CB   LYS    55     -11.343   4.011 -11.407
ATOM    867 HB1  LYS    55     -11.437   4.774 -10.635
ATOM    868 HB2  LYS    55     -10.876   4.424 -12.302
ATOM    869 CG   LYS    55     -10.441   2.844 -10.900
ATOM    870 HG1  LYS    55      -9.430   3.252 -10.871
ATOM    871 HG2  LYS    55     -10.496   2.011 -11.601
ATOM    872 CD   LYS    55     -10.865   2.277  -9.538
ATOM    873 HD1  LYS    55     -11.719   1.623  -9.716
ATOM    874 HD2  LYS    55     -11.242   3.071  -8.892
ATOM    875 CE   LYS    55      -9.791   1.417  -8.917
ATOM    876 HE1  LYS    55      -8.845   1.959  -8.930
ATOM    877 HE2  LYS    55      -9.531   0.620  -9.613
ATOM    878 NZ   LYS    55     -10.201   0.850  -7.632
ATOM    879 HZ1  LYS    55      -9.387   0.539  -7.121
ATOM    880 HZ2  LYS    55     -10.612   1.595  -7.088
ATOM    881 HZ3  LYS    55     -10.820   0.052  -7.639
ATOM    882 C    LYS    55     -13.711   4.467 -12.268
ATOM    883 O    LYS    55     -13.457   5.028 -13.364
ATOM    884 N    SER    56     -14.807   4.691 -11.636
ATOM    885 H    SER    56     -14.745   4.371 -10.680
ATOM    886 CA   SER    56     -15.779   5.826 -11.906
ATOM    887 HA   SER    56     -16.054   5.944 -12.954
ATOM    888 CB   SER    56     -17.135   5.536 -11.256
ATOM    889 HB1  SER    56     -17.898   6.310 -11.336
ATOM    890 HB2  SER    56     -17.080   5.419 -10.174
ATOM    891 OG   SER    56     -17.648   4.322 -11.726
ATOM    892 HG   SER    56     -18.176   4.438 -12.520
ATOM    893 C    SER    56     -15.164   7.175 -11.286
ATOM    894 O    SER    56     -14.289   7.099 -10.423
ATOM    895 N    ASN    57     -15.511   8.370 -11.796
ATOM    896 H    ASN    57     -16.310   8.432 -12.411
ATOM    897 CA   ASN    57     -14.724   9.564 -11.655
ATOM    898 HA   ASN    57     -13.820   9.433 -12.249
ATOM    899 CB   ASN    57     -15.506  10.664 -12.403
ATOM    900 HB1  ASN    57     -16.534  10.771 -12.057
ATOM    901 HB2  ASN    57     -15.537  10.346 -13.445
ATOM    902 CG   ASN    57     -15.004  12.069 -12.413
ATOM    903 OD1  ASN    57     -15.457  12.919 -11.660
ATOM    904 ND2  ASN    57     -13.889  12.353 -13.068
ATOM    905 HD21 ASN    57     -13.465  11.690 -13.701
ATOM    906 HD22 ASN    57     -13.460  13.237 -12.837
ATOM    907 C    ASN    57     -14.256   9.919 -10.185
ATOM    908 O    ASN    57     -13.067  10.202  -9.894
ATOM    909 N    HSE    58     -15.180   9.871  -9.187
ATOM    910 H    HSE    58     -16.126   9.722  -9.508
ATOM    911 CA   HSE    58     -14.898  10.033  -7.748
ATOM    912 HA   HSE    58     -14.662  11.088  -7.603
ATOM    913 CB   HSE    58     -16.204   9.787  -6.876
ATOM    914 HB1  HSE    58     -16.832  10.652  -7.091
ATOM    915 HB2  HSE    58     -16.059   9.884  -5.800
ATOM    916 CG   HSE    58     -16.964   8.548  -7.066
ATOM    917 ND1  HSE    58     -17.475   8.054  -8.316
ATOM    918 CE1  HSE    58     -18.287   7.059  -7.924
ATOM    919 HE1  HSE    58     -18.851   6.375  -8.540
ATOM    920 NE2  HSE    58     -18.285   6.862  -6.550
ATOM    921 HE2  HSE    58     -18.823   6.144  -6.085
ATOM    922 CD2  HSE    58     -17.463   7.813  -6.045
ATOM    923 HD2  HSE    58     -17.298   7.991  -4.993
ATOM    924 C    HSE    58     -13.799   9.235  -7.047
ATOM    925 O    HSE    58     -13.184   9.606  -6.000
ATOM    926 N    ASN    59     -13.607   8.035  -7.525
ATOM    927 H    ASN    59     -14.106   7.806  -8.373
ATOM    928 CA   ASN    59     -12.656   7.078  -7.073
ATOM    929 HA   ASN    59     -12.864   6.908  -6.016
ATOM    930 CB   ASN    59     -12.813   5.799  -7.955
ATOM    931 HB1  ASN    59     -12.227   5.012  -7.480
ATOM    932 HB2  ASN    59     -12.392   6.143  -8.901
ATOM    933 CG   ASN    59     -14.281   5.314  -7.987
ATOM    934 OD1  ASN    59     -14.627   4.529  -8.810
ATOM    935 ND2  ASN    59     -15.116   5.426  -6.998
ATOM    936 HD21 ASN    59     -14.830   5.903  -6.155
ATOM    937 HD22 ASN    59     -16.058   5.081  -7.117
ATOM    938 C    ASN    59     -11.253   7.647  -7.114
ATOM    939 O    ASN    59     -10.379   7.248  -6.335
ATOM    940 N    PHE    60     -10.986   8.601  -8.102
ATOM    941 H    PHE    60     -11.766   8.998  -8.605
ATOM    942 CA   PHE    60      -9.654   9.170  -8.170
ATOM    943 HA   PHE    60      -8.893   8.419  -7.960
ATOM    944 CB   PHE    60      -9.285   9.691  -9.584
ATOM    945 HB1  PHE    60      -8.250  10.025  -9.516
ATOM    946 HB2  PHE    60      -9.921  10.530  -9.869
ATOM    947 CG   PHE    60      -9.267   8.623 -10.655
ATOM    948 CD1  PHE    60      -8.155   7.679 -10.739
ATOM    949 HD1  PHE    60      -7.272   7.725 -10.118
ATOM    950 CE1  PHE    60      -8.195   6.728 -11.759
ATOM    951 HE1  PHE    60      -7.323   6.115 -11.934
ATOM    952 CZ   PHE    60      -9.247   6.740 -12.728
ATOM    953 HZ   PHE    60      -9.165   6.088 -13.585
ATOM    954 CE2  PHE    60     -10.350   7.616 -12.585
ATOM    955 HE2  PHE    60     -11.205   7.483 -13.231
ATOM    956 CD2  PHE    60     -10.316   8.603 -11.579
ATOM    957 HD2  PHE    60     -11.103   9.342 -11.581
ATOM    958 C    PHE    60      -9.498  10.344  -7.154
ATOM    959 O    PHE    60     -10.320  11.247  -7.209
ATOM    960 N    LEU    61      -8.542  10.262  -6.193
ATOM    961 H    LEU    61      -7.940   9.451  -6.226
ATOM    962 CA   LEU    61      -8.273  11.368  -5.294
ATOM    963 HA   LEU    61      -8.880  12.217  -5.610
ATOM    964 CB   LEU    61      -8.744  10.953  -3.856
ATOM    965 HB1  LEU    61      -8.676   9.897  -3.594
ATOM    966 HB2  LEU    61      -9.817  11.133  -3.924
ATOM    967 CG   LEU    61      -8.163  11.670  -2.703
ATOM    968 HG   LEU    61      -7.095  11.813  -2.867
ATOM    969 CD1  LEU    61      -8.767  13.062  -2.547
ATOM    970 HD11 LEU    61      -9.851  13.138  -2.470
ATOM    971 HD12 LEU    61      -8.300  13.545  -1.689
ATOM    972 HD13 LEU    61      -8.551  13.652  -3.438
ATOM    973 CD2  LEU    61      -8.389  10.925  -1.362
ATOM    974 HD21 LEU    61      -7.795  10.014  -1.439
ATOM    975 HD22 LEU    61      -8.120  11.600  -0.550
ATOM    976 HD23 LEU    61      -9.427  10.594  -1.343
ATOM    977 C    LEU    61      -6.818  11.959  -5.322
ATOM    978 O    LEU    61      -5.819  11.205  -5.417
ATOM    979 N    VAL    62      -6.641  13.283  -5.278
ATOM    980 H    VAL    62      -7.484  13.834  -5.356
ATOM    981 CA   VAL    62      -5.306  13.882  -4.977
ATOM    982 HA   VAL    62      -4.652  13.073  -4.653
ATOM    983 CB   VAL    62      -4.710  14.633  -6.211
ATOM    984 HB   VAL    62      -5.359  15.474  -6.455
ATOM    985 CG1  VAL    62      -3.289  15.173  -5.818
ATOM    986 HG11 VAL    62      -2.505  14.457  -5.572
ATOM    987 HG12 VAL    62      -2.974  15.708  -6.714
ATOM    988 HG13 VAL    62      -3.292  15.926  -5.029
ATOM    989 CG2  VAL    62      -4.583  13.667  -7.366
ATOM    990 HG21 VAL    62      -4.241  14.315  -8.174
ATOM    991 HG22 VAL    62      -3.915  12.860  -7.066
ATOM    992 HG23 VAL    62      -5.575  13.297  -7.624
ATOM    993 C    VAL    62      -5.480  14.835  -3.799
ATOM    994 O    VAL    62      -6.518  15.542  -3.743
ATOM    995 N    GLN    63      -4.491  14.899  -2.934
ATOM    996 H    GLN    63      -3.695  14.290  -3.062
ATOM    997 CA   GLN    63      -4.459  15.715  -1.742
ATOM    998 HA   GLN    63      -5.186  16.516  -1.878
ATOM    999 CB   GLN    63      -4.821  14.949  -0.464
ATOM   1000 HB1  GLN    63      -3.985  14.313  -0.171
ATOM   1001 HB2  GLN    63      -5.723  14.354  -0.608
ATOM   1002 CG   GLN    63      -5.163  15.759   0.792
ATOM   1003 HG1  GLN    63      -5.871  16.576   0.654
ATOM   1004 HG2  GLN    63      -4.195  16.141   1.115
ATOM   1005 CD   GLN    63      -5.710  14.825   1.946
ATOM   1006 OE1  GLN    63      -6.413  13.886   1.727
ATOM   1007 NE2  GLN    63      -5.450  15.129   3.234
ATOM   1008 HE21 GLN    63      -4.925  15.944   3.517
ATOM   1009 HE22 GLN    63      -5.797  14.463   3.909
ATOM   1010 C    GLN    63      -3.055  16.386  -1.488
ATOM   1011 O    GLN    63      -1.973  15.782  -1.628
ATOM   1012 N    ALA    64      -3.009  17.693  -1.188
ATOM   1013 H    ALA    64      -3.898  18.161  -1.284
ATOM   1014 CA   ALA    64      -1.875  18.615  -0.946
ATOM   1015 HA   ALA    64      -1.025  17.935  -0.885
ATOM   1016 CB   ALA    64      -1.765  19.776  -1.959
ATOM   1017 HB1  ALA    64      -1.847  19.378  -2.970
ATOM   1018 HB2  ALA    64      -2.452  20.600  -1.767
ATOM   1019 HB3  ALA    64      -0.778  20.231  -1.876
ATOM   1020 C    ALA    64      -1.919  19.169   0.510
ATOM   1021 O    ALA    64      -2.586  20.160   0.806
ATOM   1022 N    GLY    65      -1.221  18.448   1.404
ATOM   1023 H    GLY    65      -0.638  17.715   1.025
ATOM   1024 CA   GLY    65      -1.367  18.633   2.824
ATOM   1025 HA1  GLY    65      -0.985  19.626   3.064
ATOM   1026 HA2  GLY    65      -0.721  18.012   3.444
ATOM   1027 C    GLY    65      -2.814  18.512   3.432
ATOM   1028 O    GLY    65      -3.400  17.459   3.515
ATOM   1029 N    ASN    66      -3.444  19.623   3.888
ATOM   1030 H    ASN    66      -2.923  20.486   3.826
ATOM   1031 CA   ASN    66      -4.877  19.606   4.202
ATOM   1032 HA   ASN    66      -5.060  18.657   4.705
ATOM   1033 CB   ASN    66      -5.094  20.806   5.122
ATOM   1034 HB1  ASN    66      -4.966  21.734   4.565
ATOM   1035 HB2  ASN    66      -4.379  20.746   5.942
ATOM   1036 CG   ASN    66      -6.417  20.838   5.817
ATOM   1037 OD1  ASN    66      -7.266  21.734   5.632
ATOM   1038 ND2  ASN    66      -6.730  19.831   6.551
ATOM   1039 HD21 ASN    66      -6.046  19.130   6.796
ATOM   1040 HD22 ASN    66      -7.724  19.709   6.686
ATOM   1041 C    ASN    66      -5.835  19.603   2.993
ATOM   1042 O    ASN    66      -7.001  19.415   3.213
ATOM   1043 N    VAL    67      -5.335  19.834   1.758
ATOM   1044 H    VAL    67      -4.336  19.982   1.763
ATOM   1045 CA   VAL    67      -6.205  20.262   0.583
ATOM   1046 HA   VAL    67      -7.194  20.540   0.949
ATOM   1047 CB   VAL    67      -5.552  21.523  -0.057
ATOM   1048 HB   VAL    67      -4.664  21.175  -0.585
ATOM   1049 CG1  VAL    67      -6.459  22.108  -1.097
ATOM   1050 HG11 VAL    67      -5.907  22.391  -1.994
ATOM   1051 HG12 VAL    67      -7.245  21.376  -1.285
ATOM   1052 HG13 VAL    67      -6.931  22.969  -0.625
ATOM   1053 CG2  VAL    67      -5.260  22.612   0.972
ATOM   1054 HG21 VAL    67      -4.665  23.357   0.444
ATOM   1055 HG22 VAL    67      -6.184  23.051   1.349
ATOM   1056 HG23 VAL    67      -4.543  22.237   1.702
ATOM   1057 C    VAL    67      -6.438  19.181  -0.471
ATOM   1058 O    VAL    67      -5.433  18.748  -1.073
ATOM   1059 N    GLN    68      -7.661  18.708  -0.767
ATOM   1060 H    GLN    68      -8.420  19.313  -0.490
ATOM   1061 CA   GLN    68      -7.968  17.698  -1.798
ATOM   1062 HA   GLN    68      -7.155  16.992  -1.966
ATOM   1063 CB   GLN    68      -9.146  16.805  -1.368
ATOM   1064 HB1  GLN    68      -9.421  16.117  -2.167
ATOM   1065 HB2  GLN    68     -10.090  17.335  -1.243
ATOM   1066 CG   GLN    68      -8.890  15.925  -0.163
ATOM   1067 HG1  GLN    68      -8.645  16.574   0.679
ATOM   1068 HG2  GLN    68      -8.006  15.336  -0.406
ATOM   1069 CD   GLN    68      -9.946  14.909   0.224
ATOM   1070 OE1  GLN    68     -11.101  14.917  -0.174
ATOM   1071 NE2  GLN    68      -9.545  13.926   1.001
ATOM   1072 HE21 GLN    68      -8.585  13.997   1.306
ATOM   1073 HE22 GLN    68     -10.166  13.200   1.330
ATOM   1074 C    GLN    68      -8.189  18.425  -3.170
ATOM   1075 O    GLN    68      -8.447  19.630  -3.182
ATOM   1076 N    LEU    69      -7.982  17.794  -4.289
ATOM   1077 H    LEU    69      -7.584  16.868  -4.215
ATOM   1078 CA   LEU    69      -7.869  18.377  -5.648
ATOM   1079 HA   LEU    69      -8.294  19.376  -5.736
ATOM   1080 CB   LEU    69      -6.357  18.374  -6.181
ATOM   1081 HB1  LEU    69      -6.318  18.852  -7.159
ATOM   1082 HB2  LEU    69      -5.944  17.385  -6.382
ATOM   1083 CG   LEU    69      -5.384  19.022  -5.205
ATOM   1084 HG   LEU    69      -5.356  18.481  -4.259
ATOM   1085 CD1  LEU    69      -3.957  18.916  -5.805
ATOM   1086 HD11 LEU    69      -3.789  17.961  -6.302
ATOM   1087 HD12 LEU    69      -3.802  19.669  -6.578
ATOM   1088 HD13 LEU    69      -3.187  19.100  -5.055
ATOM   1089 CD2  LEU    69      -5.489  20.483  -4.971
ATOM   1090 HD21 LEU    69      -5.350  20.971  -5.936
ATOM   1091 HD22 LEU    69      -6.544  20.709  -4.811
ATOM   1092 HD23 LEU    69      -4.826  20.800  -4.167
ATOM   1093 C    LEU    69      -8.708  17.498  -6.587
ATOM   1094 O    LEU    69      -8.201  16.489  -6.918
ATOM   1095 N    ARG    70      -9.840  17.896  -7.038
ATOM   1096 H    ARG    70     -10.129  18.825  -6.768
ATOM   1097 CA   ARG    70     -10.728  17.117  -7.914
ATOM   1098 HA   ARG    70     -10.950  16.183  -7.398
ATOM   1099 CB   ARG    70     -12.074  17.879  -7.931
ATOM   1100 HB1  ARG    70     -11.768  18.861  -8.292
ATOM   1101 HB2  ARG    70     -12.516  18.040  -6.948
ATOM   1102 CG   ARG    70     -13.149  17.384  -8.941
ATOM   1103 HG1  ARG    70     -13.591  16.446  -8.606
ATOM   1104 HG2  ARG    70     -12.800  17.355  -9.973
ATOM   1105 CD   ARG    70     -14.313  18.389  -9.043
ATOM   1106 HD1  ARG    70     -13.937  19.379  -9.301
ATOM   1107 HD2  ARG    70     -14.780  18.406  -8.059
ATOM   1108 NE   ARG    70     -15.250  18.070 -10.183
ATOM   1109 HE   ARG    70     -15.885  17.288 -10.109
ATOM   1110 CZ   ARG    70     -15.351  18.677 -11.328
ATOM   1111 NH1  ARG    70     -14.745  19.778 -11.592
ATOM   1112 HH11 ARG    70     -14.272  20.321 -10.884
ATOM   1113 HH12 ARG    70     -14.818  20.197 -12.508
ATOM   1114 NH2  ARG    70     -15.941  18.319 -12.422
ATOM   1115 HH21 ARG    70     -16.456  17.450 -12.425
ATOM   1116 HH22 ARG    70     -16.335  19.084 -12.951
ATOM   1117 C    ARG    70     -10.163  16.801  -9.289
ATOM   1118 O    ARG    70      -9.617  17.700  -9.952
ATOM   1119 N    VAL    71     -10.381  15.481  -9.576
ATOM   1120 H    VAL    71     -10.852  14.885  -8.910
ATOM   1121 CA   VAL    71      -9.813  14.771 -10.762
ATOM   1122 HA   VAL    71      -9.085  15.486 -11.144
ATOM   1123 CB   VAL    71      -9.114  13.426 -10.542
ATOM   1124 HB   VAL    71      -9.812  12.599 -10.411
ATOM   1125 CG1  VAL    71      -8.161  13.114 -11.653
ATOM   1126 HG11 VAL    71      -7.938  12.058 -11.505
ATOM   1127 HG12 VAL    71      -8.726  13.226 -12.579
ATOM   1128 HG13 VAL    71      -7.265  13.734 -11.609
ATOM   1129 CG2  VAL    71      -8.263  13.439  -9.360
ATOM   1130 HG21 VAL    71      -8.939  13.504  -8.507
ATOM   1131 HG22 VAL    71      -7.547  12.632  -9.205
ATOM   1132 HG23 VAL    71      -7.669  14.349  -9.440
ATOM   1133 C    VAL    71     -10.793  14.543 -11.875
ATOM   1134 O    VAL    71     -11.796  13.910 -11.694
ATOM   1135 N    ILE    72     -10.574  15.225 -13.003
ATOM   1136 H    ILE    72      -9.709  15.746 -13.009
ATOM   1137 CA   ILE    72     -11.453  15.521 -14.117
ATOM   1138 HA   ILE    72     -12.419  15.127 -13.801
ATOM   1139 CB   ILE    72     -11.663  17.030 -14.329
ATOM   1140 HB   ILE    72     -12.558  17.170 -14.934
ATOM   1141 CG2  ILE    72     -12.069  17.686 -13.001
ATOM   1142 HG21 ILE    72     -12.787  17.018 -12.526
ATOM   1143 HG22 ILE    72     -11.224  17.682 -12.313
ATOM   1144 HG23 ILE    72     -12.519  18.679 -12.993
ATOM   1145 CG1  ILE    72     -10.467  17.732 -15.062
ATOM   1146 HG11 ILE    72     -10.303  17.304 -16.051
ATOM   1147 HG12 ILE    72      -9.637  17.563 -14.376
ATOM   1148 CD1  ILE    72     -10.809  19.208 -15.206
ATOM   1149 HD11 ILE    72     -10.039  19.875 -15.593
ATOM   1150 HD12 ILE    72     -11.717  19.360 -15.789
ATOM   1151 HD13 ILE    72     -11.077  19.623 -14.234
ATOM   1152 C    ILE    72     -11.078  14.755 -15.401
ATOM   1153 O    ILE    72     -11.825  14.855 -16.384
ATOM   1154 N    GLY    73     -10.091  13.937 -15.323
ATOM   1155 H    GLY    73      -9.528  13.952 -14.485
ATOM   1156 CA   GLY    73      -9.838  12.853 -16.274
ATOM   1157 HA1  GLY    73      -9.929  13.176 -17.311
ATOM   1158 HA2  GLY    73     -10.576  12.084 -16.047
ATOM   1159 C    GLY    73      -8.479  12.302 -16.176
ATOM   1160 O    GLY    73      -7.698  12.683 -15.300
ATOM   1161 N    HSD    74      -8.193  11.228 -16.918
ATOM   1162 H    HSD    74      -8.890  10.864 -17.553
ATOM   1163 CA   HSD    74      -7.078  10.343 -16.742
ATOM   1164 HA   HSD    74      -6.323  10.982 -16.284
ATOM   1165 CB   HSD    74      -7.488   9.268 -15.802
ATOM   1166 HB1  HSD    74      -7.684   9.621 -14.789
ATOM   1167 HB2  HSD    74      -6.813   8.412 -15.763
ATOM   1168 CG   HSD    74      -8.786   8.621 -16.094
ATOM   1169 ND1  HSD    74      -9.111   7.840 -17.175
ATOM   1170 HD1  HSD    74      -8.566   7.418 -17.913
ATOM   1171 CE1  HSD    74     -10.432   7.543 -17.139
ATOM   1172 HE1  HSD    74     -10.916   6.852 -17.813
ATOM   1173 NE2  HSD    74     -10.947   8.172 -16.063
ATOM   1174 CD2  HSD    74      -9.941   8.907 -15.435
ATOM   1175 HD2  HSD    74      -9.986   9.455 -14.505
ATOM   1176 C    HSD    74      -6.492   9.737 -18.086
ATOM   1177 O    HSD    74      -7.191   9.496 -19.083
ATOM   1178 N    SER    75      -5.230   9.344 -18.053
ATOM   1179 H    SER    75      -4.689   9.482 -17.212
ATOM   1180 CA   SER    75      -4.493   8.684 -19.118
ATOM   1181 HA   SER    75      -5.099   8.070 -19.785
ATOM   1182 CB   SER    75      -3.851   9.869 -19.840
ATOM   1183 HB1  SER    75      -2.946  10.198 -19.329
ATOM   1184 HB2  SER    75      -4.515  10.733 -19.856
ATOM   1185 OG   SER    75      -3.505   9.482 -21.164
ATOM   1186 HG   SER    75      -3.387  10.311 -21.633
ATOM   1187 C    SER    75      -3.319   7.902 -18.533
ATOM   1188 O    SER    75      -2.775   8.305 -17.469
ATOM   1189 N    MET    76      -2.852   6.796 -19.174
ATOM   1190 H    MET    76      -3.383   6.422 -19.948
ATOM   1191 CA   MET    76      -1.743   6.037 -18.667
ATOM   1192 HA   MET    76      -1.232   6.479 -17.812
ATOM   1193 CB   MET    76      -2.303   4.603 -18.354
ATOM   1194 HB1  MET    76      -2.667   4.268 -19.325
ATOM   1195 HB2  MET    76      -3.188   4.650 -17.720
ATOM   1196 CG   MET    76      -1.364   3.595 -17.799
ATOM   1197 HG1  MET    76      -0.684   4.193 -17.192
ATOM   1198 HG2  MET    76      -0.870   3.309 -18.727
ATOM   1199 SD   MET    76      -2.143   2.256 -16.801
ATOM   1200 CE   MET    76      -3.437   1.723 -17.949
ATOM   1201 HE1  MET    76      -4.175   2.522 -18.016
ATOM   1202 HE2  MET    76      -3.006   1.577 -18.940
ATOM   1203 HE3  MET    76      -3.977   0.858 -17.565
ATOM   1204 C    MET    76      -0.640   5.971 -19.763
ATOM   1205 O    MET    76      -0.875   5.613 -20.918
ATOM   1206 N    GLN    77       0.595   6.203 -19.351
ATOM   1207 H    GLN    77       0.721   6.475 -18.386
ATOM   1208 CA   GLN    77       1.772   6.052 -20.239
ATOM   1209 HA   GLN    77       1.538   5.600 -21.202
ATOM   1210 CB   GLN    77       2.419   7.441 -20.537
ATOM   1211 HB1  GLN    77       2.955   7.740 -19.636
ATOM   1212 HB2  GLN    77       1.582   8.130 -20.651
ATOM   1213 CG   GLN    77       3.342   7.523 -21.753
ATOM   1214 HG1  GLN    77       2.941   7.143 -22.692
ATOM   1215 HG2  GLN    77       4.234   6.910 -21.619
ATOM   1216 CD   GLN    77       3.836   8.918 -22.030
ATOM   1217 OE1  GLN    77       3.691   9.825 -21.213
ATOM   1218 NE2  GLN    77       4.369   9.113 -23.235
ATOM   1219 HE21 GLN    77       4.603   8.314 -23.806
ATOM   1220 HE22 GLN    77       4.779  10.032 -23.320
ATOM   1221 C    GLN    77       2.682   5.021 -19.567
ATOM   1222 O    GLN    77       3.379   5.296 -18.591
ATOM   1223 N    ASN    78       2.791   3.872 -20.155
ATOM   1224 H    ASN    78       2.254   3.779 -21.005
ATOM   1225 CA   ASN    78       3.659   2.804 -19.621
ATOM   1226 HA   ASN    78       3.475   1.921 -20.233
ATOM   1227 CB   ASN    78       5.125   3.022 -20.022
ATOM   1228 HB1  ASN    78       5.718   2.128 -19.828
ATOM   1229 HB2  ASN    78       5.507   3.812 -19.374
ATOM   1230 CG   ASN    78       5.237   3.337 -21.468
ATOM   1231 OD1  ASN    78       5.242   2.500 -22.287
ATOM   1232 ND2  ASN    78       5.310   4.557 -21.721
ATOM   1233 HD21 ASN    78       5.446   5.162 -20.923
ATOM   1234 HD22 ASN    78       5.410   4.860 -22.679
ATOM   1235 C    ASN    78       3.345   2.379 -18.170
ATOM   1236 O    ASN    78       2.312   1.743 -17.911
ATOM   1237 N    CYS    79       4.198   2.819 -17.288
ATOM   1238 H    CYS    79       4.977   3.382 -17.601
ATOM   1239 CA   CYS    79       4.048   2.507 -15.827
ATOM   1240 HA   CYS    79       3.415   1.645 -15.617
ATOM   1241 CB   CYS    79       5.300   1.951 -15.214
ATOM   1242 HB1  CYS    79       5.148   1.725 -14.159
ATOM   1243 HB2  CYS    79       6.145   2.640 -15.234
ATOM   1244 SG   CYS    79       5.764   0.422 -16.115
ATOM   1245 HG   CYS    79       5.039  -0.447 -15.405
ATOM   1246 C    CYS    79       3.444   3.665 -14.998
ATOM   1247 O    CYS    79       3.130   3.444 -13.832
ATOM   1248 N    VAL    80       3.391   4.892 -15.580
ATOM   1249 H    VAL    80       3.636   4.991 -16.554
ATOM   1250 CA   VAL    80       2.959   6.053 -14.895
ATOM   1251 HA   VAL    80       3.012   5.943 -13.811
ATOM   1252 CB   VAL    80       3.842   7.265 -15.245
ATOM   1253 HB   VAL    80       3.316   8.092 -14.769
ATOM   1254 CG1  VAL    80       5.187   7.228 -14.558
ATOM   1255 HG11 VAL    80       5.087   6.971 -13.504
ATOM   1256 HG12 VAL    80       5.705   6.400 -15.042
ATOM   1257 HG13 VAL    80       5.623   8.228 -14.544
ATOM   1258 CG2  VAL    80       4.074   7.577 -16.724
ATOM   1259 HG21 VAL    80       4.501   8.572 -16.851
ATOM   1260 HG22 VAL    80       4.728   6.812 -17.143
ATOM   1261 HG23 VAL    80       3.155   7.645 -17.306
ATOM   1262 C    VAL    80       1.491   6.309 -15.253
ATOM   1263 O    VAL    80       1.143   6.217 -16.409
ATOM   1264 N    LEU    81       0.614   6.644 -14.318
ATOM   1265 H    LEU    81       0.953   6.823 -13.384
ATOM   1266 CA   LEU    81      -0.718   7.135 -14.440
ATOM   1267 HA   LEU    81      -1.116   6.975 -15.442
ATOM   1268 CB   LEU    81      -1.631   6.397 -13.492
ATOM   1269 HB1  LEU    81      -1.273   6.475 -12.465
ATOM   1270 HB2  LEU    81      -1.457   5.339 -13.687
ATOM   1271 CG   LEU    81      -3.119   6.747 -13.473
ATOM   1272 HG   LEU    81      -3.221   7.815 -13.666
ATOM   1273 CD1  LEU    81      -3.679   6.146 -14.734
ATOM   1274 HD11 LEU    81      -3.576   5.063 -14.802
ATOM   1275 HD12 LEU    81      -4.728   6.376 -14.920
ATOM   1276 HD13 LEU    81      -3.149   6.606 -15.567
ATOM   1277 CD2  LEU    81      -3.855   6.175 -12.208
ATOM   1278 HD21 LEU    81      -3.848   5.093 -12.343
ATOM   1279 HD22 LEU    81      -3.455   6.472 -11.238
ATOM   1280 HD23 LEU    81      -4.927   6.357 -12.283
ATOM   1281 C    LEU    81      -0.722   8.665 -14.383
ATOM   1282 O    LEU    81       0.106   9.170 -13.626
ATOM   1283 N    LYS    82      -1.474   9.385 -15.226
ATOM   1284 H    LYS    82      -2.039   8.980 -15.959
ATOM   1285 CA   LYS    82      -1.312  10.822 -15.393
ATOM   1286 HA   LYS    82      -0.681  11.203 -14.591
ATOM   1287 CB   LYS    82      -0.626  11.220 -16.704
ATOM   1288 HB1  LYS    82      -0.577  12.308 -16.658
ATOM   1289 HB2  LYS    82      -1.182  10.877 -17.576
ATOM   1290 CG   LYS    82       0.760  10.746 -16.822
ATOM   1291 HG1  LYS    82       0.853   9.660 -16.805
ATOM   1292 HG2  LYS    82       1.358  10.949 -15.933
ATOM   1293 CD   LYS    82       1.559  11.414 -18.015
ATOM   1294 HD1  LYS    82       2.572  11.010 -18.041
ATOM   1295 HD2  LYS    82       1.612  12.472 -17.760
ATOM   1296 CE   LYS    82       0.980  11.265 -19.422
ATOM   1297 HE1  LYS    82      -0.094  11.411 -19.540
ATOM   1298 HE2  LYS    82       1.298  10.302 -19.822
ATOM   1299 NZ   LYS    82       1.631  12.219 -20.371
ATOM   1300 HZ1  LYS    82       1.202  12.122 -21.280
ATOM   1301 HZ2  LYS    82       1.510  13.164 -20.038
ATOM   1302 HZ3  LYS    82       2.603  12.005 -20.546
ATOM   1303 C    LYS    82      -2.749  11.312 -15.338
ATOM   1304 O    LYS    82      -3.620  10.905 -16.103
ATOM   1305 N    LEU    83      -3.006  12.254 -14.461
ATOM   1306 H    LEU    83      -2.179  12.574 -13.976
ATOM   1307 CA   LEU    83      -4.281  12.729 -13.926
ATOM   1308 HA   LEU    83      -5.103  12.260 -14.465
ATOM   1309 CB   LEU    83      -4.367  12.342 -12.394
ATOM   1310 HB1  LEU    83      -5.316  12.673 -11.971
ATOM   1311 HB2  LEU    83      -3.594  12.972 -11.954
ATOM   1312 CG   LEU    83      -4.173  10.837 -12.169
ATOM   1313 HG   LEU    83      -3.215  10.434 -12.498
ATOM   1314 CD1  LEU    83      -4.430  10.566 -10.669
ATOM   1315 HD11 LEU    83      -5.471  10.793 -10.440
ATOM   1316 HD12 LEU    83      -4.258   9.512 -10.450
ATOM   1317 HD13 LEU    83      -3.824  11.167  -9.991
ATOM   1318 CD2  LEU    83      -5.224   9.934 -12.880
ATOM   1319 HD21 LEU    83      -6.233  10.198 -12.562
ATOM   1320 HD22 LEU    83      -5.202  10.022 -13.966
ATOM   1321 HD23 LEU    83      -5.057   8.889 -12.616
ATOM   1322 C    LEU    83      -4.505  14.255 -14.209
ATOM   1323 O    LEU    83      -3.750  15.102 -13.763
ATOM   1324 N    LYS    84      -5.679  14.695 -14.717
ATOM   1325 H    LYS    84      -6.367  13.988 -14.937
ATOM   1326 CA   LYS    84      -6.114  16.062 -14.995
ATOM   1327 HA   LYS    84      -5.217  16.677 -15.065
ATOM   1328 CB   LYS    84      -6.905  16.117 -16.311
ATOM   1329 HB1  LYS    84      -7.779  15.479 -16.184
ATOM   1330 HB2  LYS    84      -6.199  15.737 -17.049
ATOM   1331 CG   LYS    84      -7.254  17.549 -16.771
ATOM   1332 HG1  LYS    84      -7.711  17.995 -15.887
ATOM   1333 HG2  LYS    84      -8.048  17.511 -17.518
ATOM   1334 CD   LYS    84      -6.148  18.363 -17.313
ATOM   1335 HD1  LYS    84      -5.541  18.676 -16.464
ATOM   1336 HD2  LYS    84      -6.475  19.365 -17.592
ATOM   1337 CE   LYS    84      -5.336  17.899 -18.481
ATOM   1338 HE1  LYS    84      -5.985  17.688 -19.330
ATOM   1339 HE2  LYS    84      -4.819  17.000 -18.146
ATOM   1340 NZ   LYS    84      -4.399  18.956 -18.871
ATOM   1341 HZ1  LYS    84      -4.910  19.738 -19.255
ATOM   1342 HZ2  LYS    84      -3.893  19.290 -18.063
ATOM   1343 HZ3  LYS    84      -3.728  18.661 -19.566
ATOM   1344 C    LYS    84      -6.949  16.525 -13.818
ATOM   1345 O    LYS    84      -7.930  15.853 -13.516
ATOM   1346 N    VAL    85      -6.471  17.617 -13.183
ATOM   1347 H    VAL    85      -5.621  18.051 -13.514
ATOM   1348 CA   VAL    85      -7.159  18.178 -12.021
ATOM   1349 HA   VAL    85      -7.972  17.511 -11.735
ATOM   1350 CB   VAL    85      -6.295  18.365 -10.729
ATOM   1351 HB   VAL    85      -6.792  19.024 -10.017
ATOM   1352 CG1  VAL    85      -6.236  17.056  -9.979
ATOM   1353 HG11 VAL    85      -7.178  16.675  -9.584
ATOM   1354 HG12 VAL    85      -5.810  16.245 -10.571
ATOM   1355 HG13 VAL    85      -5.524  17.179  -9.164
ATOM   1356 CG2  VAL    85      -4.939  18.890 -11.037
ATOM   1357 HG21 VAL    85      -4.397  18.947 -10.093
ATOM   1358 HG22 VAL    85      -4.438  18.118 -11.620
ATOM   1359 HG23 VAL    85      -4.955  19.805 -11.631
ATOM   1360 C    VAL    85      -7.832  19.524 -12.448
ATOM   1361 O    VAL    85      -7.381  20.103 -13.399
ATOM   1362 N    ASP    86      -8.804  20.016 -11.657
ATOM   1363 H    ASP    86      -9.014  19.498 -10.816
ATOM   1364 CA   ASP    86      -9.708  21.232 -11.714
ATOM   1365 HA   ASP    86      -9.974  21.317 -12.767
ATOM   1366 CB   ASP    86     -11.034  21.015 -11.035
ATOM   1367 HB1  ASP    86     -11.374  20.005 -11.263
ATOM   1368 HB2  ASP    86     -11.694  21.772 -11.457
ATOM   1369 CG   ASP    86     -10.998  21.217  -9.505
ATOM   1370 OD1  ASP    86     -12.092  21.443  -8.933
ATOM   1371 OD2  ASP    86      -9.914  21.077  -8.927
ATOM   1372 C    ASP    86      -9.006  22.485 -11.250
ATOM   1373 O    ASP    86      -9.525  23.622 -11.374
ATOM   1374 N    THR    87      -7.851  22.306 -10.569
ATOM   1375 H    THR    87      -7.622  21.333 -10.422
ATOM   1376 CA   THR    87      -7.072  23.354  -9.885
ATOM   1377 HA   THR    87      -7.429  24.320 -10.242
ATOM   1378 CB   THR    87      -7.284  23.119  -8.395
ATOM   1379 HB   THR    87      -7.062  22.097  -8.088
ATOM   1380 CG2  THR    87      -6.329  23.884  -7.503
ATOM   1381 HG21 THR    87      -6.843  23.790  -6.547
ATOM   1382 HG22 THR    87      -5.311  23.497  -7.457
ATOM   1383 HG23 THR    87      -6.269  24.930  -7.804
ATOM   1384 OG1  THR    87      -8.617  23.381  -8.026
ATOM   1385 HG1  THR    87      -9.176  22.725  -8.450
ATOM   1386 C    THR    87      -5.595  23.266 -10.348
ATOM   1387 O    THR    87      -5.058  22.128 -10.320
ATOM   1388 N    ALA    88      -4.939  24.347 -10.798
ATOM   1389 H    ALA    88      -5.438  25.224 -10.851
ATOM   1390 CA   ALA    88      -3.598  24.277 -11.308
ATOM   1391 HA   ALA    88      -3.348  23.245 -11.554
ATOM   1392 CB   ALA    88      -3.530  25.155 -12.640
ATOM   1393 HB1  ALA    88      -3.467  26.193 -12.314
ATOM   1394 HB2  ALA    88      -2.648  24.896 -13.226
ATOM   1395 HB3  ALA    88      -4.413  25.074 -13.274
ATOM   1396 C    ALA    88      -2.557  24.667 -10.263
ATOM   1397 O    ALA    88      -2.814  25.600  -9.498
ATOM   1398 N    ASN    89      -1.391  23.930 -10.206
ATOM   1399 H    ASN    89      -1.246  23.139 -10.816
ATOM   1400 CA   ASN    89      -0.449  24.323  -9.140
ATOM   1401 HA   ASN    89      -0.867  24.065  -8.167
ATOM   1402 CB   ASN    89       0.739  23.474  -9.339
ATOM   1403 HB1  ASN    89       1.111  23.523 -10.362
ATOM   1404 HB2  ASN    89       0.528  22.420  -9.158
ATOM   1405 CG   ASN    89       1.895  23.734  -8.407
ATOM   1406 OD1  ASN    89       2.119  24.680  -7.687
ATOM   1407 ND2  ASN    89       2.753  22.764  -8.357
ATOM   1408 HD21 ASN    89       2.642  22.027  -9.039
ATOM   1409 HD22 ASN    89       3.624  22.955  -7.882
ATOM   1410 C    ASN    89      -0.119  25.865  -9.148
ATOM   1411 O    ASN    89       0.287  26.420 -10.180
ATOM   1412 N    PRO    90      -0.160  26.500  -7.980
ATOM   1413 CD   PRO    90      -0.829  26.072  -6.758
ATOM   1414 HD1  PRO    90      -0.298  25.247  -6.283
ATOM   1415 HD2  PRO    90      -1.851  25.772  -6.990
ATOM   1416 CG   PRO    90      -0.807  27.218  -5.790
ATOM   1417 HG1  PRO    90       0.044  27.225  -5.109
ATOM   1418 HG2  PRO    90      -1.665  27.138  -5.123
ATOM   1419 CB   PRO    90      -0.945  28.401  -6.750
ATOM   1420 HB1  PRO    90      -0.728  29.360  -6.279
ATOM   1421 HB2  PRO    90      -1.936  28.432  -7.203
ATOM   1422 CA   PRO    90       0.052  27.916  -7.865
ATOM   1423 HA   PRO    90      -0.218  28.369  -8.819
ATOM   1424 C    PRO    90       1.536  28.313  -7.531
ATOM   1425 O    PRO    90       1.850  29.485  -7.536
ATOM   1426 N    LYS    91       2.430  27.338  -7.209
ATOM   1427 H    LYS    91       2.061  26.406  -7.085
ATOM   1428 CA   LYS    91       3.914  27.596  -7.355
ATOM   1429 HA   LYS    91       4.113  28.599  -7.732
ATOM   1430 CB   LYS    91       4.559  27.614  -5.976
ATOM   1431 HB1  LYS    91       5.633  27.729  -6.125
ATOM   1432 HB2  LYS    91       4.428  26.698  -5.401
ATOM   1433 CG   LYS    91       3.970  28.761  -5.028
ATOM   1434 HG1  LYS    91       3.039  28.351  -4.638
ATOM   1435 HG2  LYS    91       3.789  29.664  -5.610
ATOM   1436 CD   LYS    91       4.881  29.028  -3.792
ATOM   1437 HD1  LYS    91       5.226  28.098  -3.339
ATOM   1438 HD2  LYS    91       4.185  29.405  -3.042
ATOM   1439 CE   LYS    91       6.099  29.959  -4.124
ATOM   1440 HE1  LYS    91       5.896  30.740  -4.857
ATOM   1441 HE2  LYS    91       6.778  29.205  -4.522
ATOM   1442 NZ   LYS    91       6.633  30.525  -2.852
ATOM   1443 HZ1  LYS    91       7.518  30.997  -2.969
ATOM   1444 HZ2  LYS    91       5.953  31.193  -2.518
ATOM   1445 HZ3  LYS    91       6.787  29.751  -2.222
ATOM   1446 C    LYS    91       4.564  26.534  -8.273
ATOM   1447 O    LYS    91       5.477  25.886  -7.826
ATOM   1448 N    THR    92       4.193  26.406  -9.560
ATOM   1449 H    THR    92       3.431  26.988  -9.877
ATOM   1450 CA   THR    92       4.908  25.547 -10.509
ATOM   1451 HA   THR    92       5.114  24.643  -9.935
ATOM   1452 CB   THR    92       4.094  25.323 -11.756
ATOM   1453 HB   THR    92       4.048  26.259 -12.313
ATOM   1454 CG2  THR    92       4.678  24.314 -12.745
ATOM   1455 HG21 THR    92       4.912  23.316 -12.374
ATOM   1456 HG22 THR    92       3.943  24.130 -13.528
ATOM   1457 HG23 THR    92       5.557  24.628 -13.308
ATOM   1458 OG1  THR    92       2.828  24.749 -11.527
ATOM   1459 HG1  THR    92       2.392  24.890 -12.370
ATOM   1460 C    THR    92       6.230  26.243 -10.908
ATOM   1461 O    THR    92       6.107  27.323 -11.441
ATOM   1462 N    PRO    93       7.454  25.739 -10.721
ATOM   1463 CD   PRO    93       7.781  24.594  -9.886
ATOM   1464 HD1  PRO    93       7.744  23.675 -10.471
ATOM   1465 HD2  PRO    93       7.174  24.515  -8.985
ATOM   1466 CG   PRO    93       9.264  24.804  -9.530
ATOM   1467 HG1  PRO    93       9.878  23.906  -9.595
ATOM   1468 HG2  PRO    93       9.264  25.291  -8.555
ATOM   1469 CB   PRO    93       9.791  25.795 -10.603
ATOM   1470 HB1  PRO    93      10.598  25.345 -11.182
ATOM   1471 HB2  PRO    93      10.233  26.615 -10.037
ATOM   1472 CA   PRO    93       8.593  26.186 -11.482
ATOM   1473 HA   PRO    93       8.538  27.268 -11.608
ATOM   1474 C    PRO    93       8.635  25.469 -12.895
ATOM   1475 O    PRO    93       7.959  24.473 -13.138
ATOM   1476 N    LYS    94       9.437  25.981 -13.798
ATOM   1477 H    LYS    94       9.979  26.764 -13.459
ATOM   1478 CA   LYS    94       9.866  25.364 -15.089
ATOM   1479 HA   LYS    94       8.965  25.198 -15.678
ATOM   1480 CB   LYS    94      10.845  26.194 -15.848
ATOM   1481 HB1  LYS    94      11.145  25.738 -16.791
ATOM   1482 HB2  LYS    94      11.728  26.256 -15.212
ATOM   1483 CG   LYS    94      10.332  27.615 -16.178
ATOM   1484 HG1  LYS    94       9.980  28.133 -15.286
ATOM   1485 HG2  LYS    94       9.603  27.580 -16.988
ATOM   1486 CD   LYS    94      11.522  28.406 -16.766
ATOM   1487 HD1  LYS    94      11.740  28.009 -17.757
ATOM   1488 HD2  LYS    94      12.417  28.266 -16.160
ATOM   1489 CE   LYS    94      11.276  29.873 -16.799
ATOM   1490 HE1  LYS    94      11.191  30.304 -15.801
ATOM   1491 HE2  LYS    94      10.321  30.067 -17.287
ATOM   1492 NZ   LYS    94      12.358  30.587 -17.527
ATOM   1493 HZ1  LYS    94      13.276  30.412 -17.144
ATOM   1494 HZ2  LYS    94      12.435  30.227 -18.468
ATOM   1495 HZ3  LYS    94      12.209  31.586 -17.515
ATOM   1496 C    LYS    94      10.446  23.959 -14.850
ATOM   1497 O    LYS    94      11.065  23.624 -13.869
ATOM   1498 N    TYR    95      10.166  23.158 -15.839
ATOM   1499 H    TYR    95       9.516  23.432 -16.562
ATOM   1500 CA   TYR    95      10.640  21.816 -15.811
ATOM   1501 HA   TYR    95      11.583  21.819 -15.264
ATOM   1502 CB   TYR    95       9.578  20.942 -15.053
ATOM   1503 HB1  TYR    95       9.491  21.252 -14.012
ATOM   1504 HB2  TYR    95      10.042  19.962 -14.944
ATOM   1505 CG   TYR    95       8.257  20.858 -15.715
ATOM   1506 CD1  TYR    95       7.089  21.642 -15.520
ATOM   1507 HD1  TYR    95       7.082  22.465 -14.821
ATOM   1508 CE1  TYR    95       5.916  21.550 -16.305
ATOM   1509 HE1  TYR    95       5.045  22.119 -16.016
ATOM   1510 CZ   TYR    95       5.852  20.607 -17.363
ATOM   1511 OH   TYR    95       4.784  20.528 -18.161
ATOM   1512 HH   TYR    95       4.850  19.838 -18.825
ATOM   1513 CE2  TYR    95       7.006  19.781 -17.538
ATOM   1514 HE2  TYR    95       7.007  19.051 -18.333
ATOM   1515 CD2  TYR    95       8.161  19.906 -16.779
ATOM   1516 HD2  TYR    95       9.073  19.400 -17.061
ATOM   1517 C    TYR    95      10.933  21.280 -17.216
ATOM   1518 O    TYR    95      10.361  21.742 -18.193
ATOM   1519 N    LYS    96      11.788  20.247 -17.321
ATOM   1520 H    LYS    96      12.280  19.925 -16.499
ATOM   1521 CA   LYS    96      11.895  19.473 -18.557
ATOM   1522 HA   LYS    96      10.935  19.595 -19.058
ATOM   1523 CB   LYS    96      12.904  20.163 -19.409
ATOM   1524 HB1  LYS    96      12.618  21.214 -19.421
ATOM   1525 HB2  LYS    96      12.888  19.778 -20.429
ATOM   1526 CG   LYS    96      14.409  20.042 -18.912
ATOM   1527 HG1  LYS    96      14.753  19.008 -18.925
ATOM   1528 HG2  LYS    96      14.482  20.385 -17.880
ATOM   1529 CD   LYS    96      15.362  20.899 -19.787
ATOM   1530 HD1  LYS    96      15.368  20.359 -20.733
ATOM   1531 HD2  LYS    96      16.351  20.906 -19.329
ATOM   1532 CE   LYS    96      14.898  22.308 -20.051
ATOM   1533 HE1  LYS    96      14.461  22.658 -19.117
ATOM   1534 HE2  LYS    96      14.191  22.416 -20.874
ATOM   1535 NZ   LYS    96      15.983  23.263 -20.417
ATOM   1536 HZ1  LYS    96      15.595  24.129 -20.764
ATOM   1537 HZ2  LYS    96      16.485  23.446 -19.560
ATOM   1538 HZ3  LYS    96      16.555  22.881 -21.156
ATOM   1539 C    LYS    96      12.177  18.084 -18.322
ATOM   1540 O    LYS    96      12.392  17.662 -17.166
ATOM   1541 N    PHE    97      12.109  17.263 -19.368
ATOM   1542 H    PHE    97      11.815  17.619 -20.266
ATOM   1543 CA   PHE    97      12.283  15.821 -19.278
ATOM   1544 HA   PHE    97      12.613  15.614 -18.260
ATOM   1545 CB   PHE    97      10.913  15.053 -19.512
ATOM   1546 HB1  PHE    97      10.969  13.998 -19.246
ATOM   1547 HB2  PHE    97      10.613  15.154 -20.555
ATOM   1548 CG   PHE    97       9.839  15.572 -18.593
ATOM   1549 CD1  PHE    97      10.076  15.543 -17.152
ATOM   1550 HD1  PHE    97      11.062  15.347 -16.756
ATOM   1551 CE1  PHE    97       9.031  15.919 -16.273
ATOM   1552 HE1  PHE    97       9.211  15.920 -15.208
ATOM   1553 CZ   PHE    97       7.760  16.286 -16.752
ATOM   1554 HZ   PHE    97       6.959  16.439 -16.044
ATOM   1555 CE2  PHE    97       7.512  16.249 -18.106
ATOM   1556 HE2  PHE    97       6.574  16.592 -18.518
ATOM   1557 CD2  PHE    97       8.554  15.840 -19.063
ATOM   1558 HD2  PHE    97       8.238  15.835 -20.096
ATOM   1559 C    PHE    97      13.380  15.327 -20.208
ATOM   1560 O    PHE    97      13.576  15.791 -21.360
ATOM   1561 N    VAL    98      14.166  14.315 -19.694
ATOM   1562 H    VAL    98      13.974  13.984 -18.759
ATOM   1563 CA   VAL    98      15.163  13.543 -20.429
ATOM   1564 HA   VAL    98      14.843  13.479 -21.469
ATOM   1565 CB   VAL    98      16.584  14.142 -20.371
ATOM   1566 HB   VAL    98      17.115  13.431 -21.005
ATOM   1567 CG1  VAL    98      16.544  15.511 -20.974
ATOM   1568 HG11 VAL    98      17.540  15.934 -21.106
ATOM   1569 HG12 VAL    98      15.956  15.582 -21.889
ATOM   1570 HG13 VAL    98      16.161  16.247 -20.267
ATOM   1571 CG2  VAL    98      17.303  14.216 -18.978
ATOM   1572 HG21 VAL    98      16.898  14.991 -18.326
ATOM   1573 HG22 VAL    98      17.293  13.281 -18.418
ATOM   1574 HG23 VAL    98      18.347  14.474 -19.154
ATOM   1575 C    VAL    98      15.191  12.146 -19.791
ATOM   1576 O    VAL    98      14.939  11.897 -18.645
ATOM   1577 N    ARG    99      15.697  11.187 -20.636
ATOM   1578 H    ARG    99      15.930  11.534 -21.556
ATOM   1579 CA   ARG    99      16.230   9.919 -20.129
ATOM   1580 HA   ARG    99      15.776   9.723 -19.157
ATOM   1581 CB   ARG    99      15.950   8.746 -21.031
ATOM   1582 HB1  ARG    99      16.357   8.798 -22.041
ATOM   1583 HB2  ARG    99      14.895   8.804 -21.301
ATOM   1584 CG   ARG    99      15.991   7.326 -20.341
ATOM   1585 HG1  ARG    99      15.457   7.410 -19.394
ATOM   1586 HG2  ARG    99      16.993   6.963 -20.113
ATOM   1587 CD   ARG    99      15.191   6.333 -21.178
ATOM   1588 HD1  ARG    99      15.472   6.247 -22.227
ATOM   1589 HD2  ARG    99      14.138   6.608 -21.113
ATOM   1590 NE   ARG    99      15.376   4.974 -20.602
ATOM   1591 HE   ARG    99      16.268   4.588 -20.878
ATOM   1592 CZ   ARG    99      14.545   4.356 -19.822
ATOM   1593 NH1  ARG    99      13.592   5.019 -19.239
ATOM   1594 HH11 ARG    99      13.309   5.894 -19.657
ATOM   1595 HH12 ARG    99      13.071   4.451 -18.586
ATOM   1596 NH2  ARG    99      14.868   3.228 -19.434
ATOM   1597 HH21 ARG    99      15.546   2.671 -19.934
ATOM   1598 HH22 ARG    99      14.287   2.620 -18.875
ATOM   1599 C    ARG    99      17.739   9.989 -19.851
ATOM   1600 O    ARG    99      18.402  10.657 -20.623
ATOM   1601 N    ILE   100      18.381   9.298 -18.884
ATOM   1602 H    ILE   100      17.725   8.828 -18.276
ATOM   1603 CA   ILE   100      19.806   9.305 -18.483
ATOM   1604 HA   ILE   100      20.338  10.065 -19.056
ATOM   1605 CB   ILE   100      19.905   9.831 -16.993
ATOM   1606 HB   ILE   100      20.935   9.774 -16.639
ATOM   1607 CG2  ILE   100      19.609  11.315 -16.913
ATOM   1608 HG21 ILE   100      18.623  11.578 -17.296
ATOM   1609 HG22 ILE   100      19.682  11.586 -15.860
ATOM   1610 HG23 ILE   100      20.421  11.806 -17.449
ATOM   1611 CG1  ILE   100      19.023   9.083 -16.015
ATOM   1612 HG11 ILE   100      19.159   8.035 -16.280
ATOM   1613 HG12 ILE   100      17.996   9.422 -16.154
ATOM   1614 CD1  ILE   100      19.339   9.245 -14.493
ATOM   1615 HD11 ILE   100      19.569  10.276 -14.224
ATOM   1616 HD12 ILE   100      18.491   8.805 -13.967
ATOM   1617 HD13 ILE   100      20.220   8.637 -14.287
ATOM   1618 C    ILE   100      20.459   7.937 -18.529
ATOM   1619 O    ILE   100      19.771   6.958 -18.813
ATOM   1620 N    GLN   101      21.684   7.841 -18.174
ATOM   1621 H    GLN   101      22.213   8.694 -18.287
ATOM   1622 CA   GLN   101      22.427   6.555 -18.248
ATOM   1623 HA   GLN   101      21.782   5.748 -18.596
ATOM   1624 CB   GLN   101      23.469   6.800 -19.408
ATOM   1625 HB1  GLN   101      24.259   6.052 -19.339
ATOM   1626 HB2  GLN   101      23.911   7.784 -19.253
ATOM   1627 CG   GLN   101      22.948   6.604 -20.807
ATOM   1628 HG1  GLN   101      23.672   7.090 -21.461
ATOM   1629 HG2  GLN   101      22.011   7.140 -20.957
ATOM   1630 CD   GLN   101      22.774   5.091 -21.228
ATOM   1631 OE1  GLN   101      21.704   4.609 -21.385
ATOM   1632 NE2  GLN   101      23.864   4.317 -21.294
ATOM   1633 HE21 GLN   101      24.794   4.710 -21.293
ATOM   1634 HE22 GLN   101      23.789   3.326 -21.475
ATOM   1635 C    GLN   101      23.142   6.168 -16.940
ATOM   1636 O    GLN   101      23.274   7.012 -16.036
ATOM   1637 N    PRO   102      23.594   4.915 -16.808
ATOM   1638 CD   PRO   102      23.413   3.759 -17.701
ATOM   1639 HD1  PRO   102      24.194   3.624 -18.449
ATOM   1640 HD2  PRO   102      22.470   3.628 -18.232
ATOM   1641 CG   PRO   102      23.643   2.659 -16.692
ATOM   1642 HG1  PRO   102      23.686   1.704 -17.215
ATOM   1643 HG2  PRO   102      22.783   2.703 -16.023
ATOM   1644 CB   PRO   102      24.873   3.068 -15.841
ATOM   1645 HB1  PRO   102      25.773   2.874 -16.425
ATOM   1646 HB2  PRO   102      24.902   2.507 -14.907
ATOM   1647 CA   PRO   102      24.533   4.559 -15.691
ATOM   1648 HA   PRO   102      24.034   4.751 -14.741
ATOM   1649 C    PRO   102      25.701   5.512 -15.593
ATOM   1650 O    PRO   102      26.339   5.919 -16.619
ATOM   1651 N    GLY   103      26.105   5.834 -14.388
ATOM   1652 H    GLY   103      25.599   5.533 -13.567
ATOM   1653 CA   GLY   103      27.156   6.782 -14.166
ATOM   1654 HA1  GLY   103      27.866   6.811 -14.993
ATOM   1655 HA2  GLY   103      27.804   6.532 -13.326
ATOM   1656 C    GLY   103      26.766   8.307 -13.918
ATOM   1657 O    GLY   103      27.555   8.961 -13.272
ATOM   1658 N    GLN   104      25.601   8.703 -14.353
ATOM   1659 H    GLN   104      25.012   8.169 -14.977
ATOM   1660 CA   GLN   104      25.121  10.020 -14.087
ATOM   1661 HA   GLN   104      25.985  10.644 -14.311
ATOM   1662 CB   GLN   104      24.130  10.417 -15.224
ATOM   1663 HB1  GLN   104      23.964  11.462 -14.963
ATOM   1664 HB2  GLN   104      23.209   9.887 -14.979
ATOM   1665 CG   GLN   104      24.567  10.356 -16.688
ATOM   1666 HG1  GLN   104      24.624   9.305 -16.974
ATOM   1667 HG2  GLN   104      25.540  10.845 -16.728
ATOM   1668 CD   GLN   104      23.657  11.083 -17.586
ATOM   1669 OE1  GLN   104      22.770  10.482 -18.178
ATOM   1670 NE2  GLN   104      23.987  12.337 -17.900
ATOM   1671 HE21 GLN   104      24.716  12.861 -17.438
ATOM   1672 HE22 GLN   104      23.325  12.871 -18.444
ATOM   1673 C    GLN   104      24.669  10.135 -12.626
ATOM   1674 O    GLN   104      23.973   9.279 -12.059
ATOM   1675 N    THR   105      25.093  11.197 -12.006
ATOM   1676 H    THR   105      25.814  11.743 -12.454
ATOM   1677 CA   THR   105      24.558  11.542 -10.702
ATOM   1678 HA   THR   105      24.579  10.745  -9.959
ATOM   1679 CB   THR   105      25.408  12.667 -10.170
ATOM   1680 HB   THR   105      25.484  13.438 -10.937
ATOM   1681 CG2  THR   105      24.893  13.288  -8.876
ATOM   1682 HG21 THR   105      23.856  13.617  -8.952
ATOM   1683 HG22 THR   105      24.890  12.438  -8.193
ATOM   1684 HG23 THR   105      25.488  14.144  -8.558
ATOM   1685 OG1  THR   105      26.764  12.308  -9.918
ATOM   1686 HG1  THR   105      27.333  12.819 -10.498
ATOM   1687 C    THR   105      23.116  12.012 -10.927
ATOM   1688 O    THR   105      22.806  12.764 -11.815
ATOM   1689 N    PHE   106      22.205  11.707  -9.928
ATOM   1690 H    PHE   106      22.441  11.006  -9.239
ATOM   1691 CA   PHE   106      20.861  12.305  -9.777
ATOM   1692 HA   PHE   106      20.906  13.305 -10.210
ATOM   1693 CB   PHE   106      19.773  11.656 -10.637
ATOM   1694 HB1  PHE   106      20.225  11.552 -11.623
ATOM   1695 HB2  PHE   106      18.936  12.354 -10.679
ATOM   1696 CG   PHE   106      19.301  10.258 -10.245
ATOM   1697 CD1  PHE   106      20.065   9.159 -10.622
ATOM   1698 HD1  PHE   106      21.083   9.294 -10.955
ATOM   1699 CE1  PHE   106      19.483   7.839 -10.614
ATOM   1700 HE1  PHE   106      20.013   6.981 -11.000
ATOM   1701 CZ   PHE   106      18.199   7.628 -10.099
ATOM   1702 HZ   PHE   106      17.732   6.657 -10.030
ATOM   1703 CE2  PHE   106      17.473   8.763  -9.688
ATOM   1704 HE2  PHE   106      16.466   8.681  -9.305
ATOM   1705 CD2  PHE   106      17.978  10.076  -9.704
ATOM   1706 HD2  PHE   106      17.375  10.895  -9.339
ATOM   1707 C    PHE   106      20.415  12.491  -8.272
ATOM   1708 O    PHE   106      20.588  11.581  -7.441
ATOM   1709 N    SER   107      19.941  13.723  -7.902
ATOM   1710 H    SER   107      19.782  14.406  -8.629
ATOM   1711 CA   SER   107      19.200  13.949  -6.588
ATOM   1712 HA   SER   107      19.874  13.477  -5.873
ATOM   1713 CB   SER   107      19.063  15.431  -6.270
ATOM   1714 HB1  SER   107      18.626  15.405  -5.272
ATOM   1715 HB2  SER   107      18.409  15.874  -7.020
ATOM   1716 OG   SER   107      20.273  16.135  -6.186
ATOM   1717 HG   SER   107      20.733  16.133  -7.029
ATOM   1718 C    SER   107      17.820  13.234  -6.511
ATOM   1719 O    SER   107      17.133  13.115  -7.533
ATOM   1720 N    VAL   108      17.324  12.834  -5.311
ATOM   1721 H    VAL   108      17.845  13.174  -4.515
ATOM   1722 CA   VAL   108      15.963  12.338  -5.011
ATOM   1723 HA   VAL   108      15.339  12.752  -5.803
ATOM   1724 CB   VAL   108      15.830  10.789  -4.937
ATOM   1725 HB   VAL   108      14.828  10.684  -4.519
ATOM   1726 CG1  VAL   108      15.863  10.239  -6.337
ATOM   1727 HG11 VAL   108      15.017  10.710  -6.837
ATOM   1728 HG12 VAL   108      16.714  10.518  -6.959
ATOM   1729 HG13 VAL   108      15.937   9.156  -6.440
ATOM   1730 CG2  VAL   108      16.936  10.104  -4.125
ATOM   1731 HG21 VAL   108      16.673   9.067  -3.920
ATOM   1732 HG22 VAL   108      17.971  10.211  -4.449
ATOM   1733 HG23 VAL   108      16.795  10.541  -3.136
ATOM   1734 C    VAL   108      15.403  13.001  -3.828
ATOM   1735 O    VAL   108      16.002  13.029  -2.748
ATOM   1736 N    LEU   109      14.112  13.475  -3.945
ATOM   1737 H    LEU   109      13.564  13.327  -4.780
ATOM   1738 CA   LEU   109      13.336  13.842  -2.794
ATOM   1739 HA   LEU   109      13.975  14.066  -1.940
ATOM   1740 CB   LEU   109      12.528  15.111  -3.027
ATOM   1741 HB1  LEU   109      11.918  14.958  -3.917
ATOM   1742 HB2  LEU   109      13.210  15.914  -3.308
ATOM   1743 CG   LEU   109      11.671  15.702  -1.889
ATOM   1744 HG   LEU   109      12.016  15.219  -0.975
ATOM   1745 CD1  LEU   109      11.709  17.233  -1.881
ATOM   1746 HD11 LEU   109      11.399  17.550  -2.877
ATOM   1747 HD12 LEU   109      10.999  17.672  -1.181
ATOM   1748 HD13 LEU   109      12.715  17.570  -1.632
ATOM   1749 CD2  LEU   109      10.181  15.338  -2.045
ATOM   1750 HD21 LEU   109       9.693  15.540  -1.091
ATOM   1751 HD22 LEU   109       9.705  15.884  -2.859
ATOM   1752 HD23 LEU   109      10.247  14.256  -2.165
ATOM   1753 C    LEU   109      12.419  12.603  -2.545
ATOM   1754 O    LEU   109      11.657  12.103  -3.375
ATOM   1755 N    ALA   110      12.450  12.288  -1.292
ATOM   1756 H    ALA   110      13.061  12.859  -0.726
ATOM   1757 CA   ALA   110      11.645  11.290  -0.559
ATOM   1758 HA   ALA   110      11.382  10.542  -1.308
ATOM   1759 CB   ALA   110      12.470  10.667   0.604
ATOM   1760 HB1  ALA   110      13.432  10.179   0.447
ATOM   1761 HB2  ALA   110      12.700  11.489   1.282
ATOM   1762 HB3  ALA   110      11.967   9.829   1.087
ATOM   1763 C    ALA   110      10.273  11.881  -0.169
ATOM   1764 O    ALA   110      10.252  13.066   0.211
ATOM   1765 N    CYS   111       9.265  11.033  -0.144
ATOM   1766 H    CYS   111       9.398  10.157  -0.629
ATOM   1767 CA   CYS   111       7.936  11.390   0.295
ATOM   1768 HA   CYS   111       8.022  12.193   1.027
ATOM   1769 CB   CYS   111       7.057  11.807  -0.899
ATOM   1770 HB1  CYS   111       6.002  11.904  -0.644
ATOM   1771 HB2  CYS   111       7.105  11.069  -1.700
ATOM   1772 SG   CYS   111       7.423  13.533  -1.420
ATOM   1773 HG   CYS   111       8.754  13.464  -1.516
ATOM   1774 C    CYS   111       7.271  10.201   1.005
ATOM   1775 O    CYS   111       7.342   9.031   0.573
ATOM   1776 N    TYR   112       6.392  10.467   1.994
ATOM   1777 H    TYR   112       6.492  11.372   2.433
ATOM   1778 CA   TYR   112       5.567   9.428   2.676
ATOM   1779 HA   TYR   112       5.597   8.581   1.991
ATOM   1780 CB   TYR   112       6.305   8.962   4.018
ATOM   1781 HB1  TYR   112       5.620   8.303   4.552
ATOM   1782 HB2  TYR   112       6.571   9.822   4.633
ATOM   1783 CG   TYR   112       7.608   8.184   3.661
ATOM   1784 CD1  TYR   112       7.650   6.846   3.400
ATOM   1785 HD1  TYR   112       6.689   6.354   3.393
ATOM   1786 CE1  TYR   112       8.795   6.143   3.127
ATOM   1787 HE1  TYR   112       8.795   5.072   2.987
ATOM   1788 CZ   TYR   112       9.992   6.851   3.178
ATOM   1789 OH   TYR   112      11.192   6.277   2.875
ATOM   1790 HH   TYR   112      11.838   6.964   2.698
ATOM   1791 CE2  TYR   112      10.010   8.215   3.522
ATOM   1792 HE2  TYR   112      10.941   8.747   3.647
ATOM   1793 CD2  TYR   112       8.809   8.842   3.859
ATOM   1794 HD2  TYR   112       8.741   9.880   4.152
ATOM   1795 C    TYR   112       4.129   9.942   2.870
ATOM   1796 O    TYR   112       3.929  11.006   3.504
ATOM   1797 N    ASN   113       3.185   9.347   2.149
ATOM   1798 H    ASN   113       3.426   8.582   1.534
ATOM   1799 CA   ASN   113       1.734   9.702   2.171
ATOM   1800 HA   ASN   113       1.134   9.131   1.462
ATOM   1801 CB   ASN   113       1.196   9.579   3.626
ATOM   1802 HB1  ASN   113       1.470  10.555   4.025
ATOM   1803 HB2  ASN   113       1.810   8.903   4.221
ATOM   1804 CG   ASN   113      -0.222   9.109   3.696
ATOM   1805 OD1  ASN   113      -0.472   8.036   3.164
ATOM   1806 ND2  ASN   113      -1.121   9.940   4.205
ATOM   1807 HD21 ASN   113      -0.842  10.889   4.409
ATOM   1808 HD22 ASN   113      -2.046   9.688   3.886
ATOM   1809 C    ASN   113       1.576  11.156   1.703
ATOM   1810 O    ASN   113       0.823  12.003   2.177
ATOM   1811 N    GLY   114       2.241  11.404   0.572
ATOM   1812 H    GLY   114       2.798  10.662   0.172
ATOM   1813 CA   GLY   114       2.257  12.717  -0.040
ATOM   1814 HA1  GLY   114       1.223  13.058  -0.103
ATOM   1815 HA2  GLY   114       2.481  12.548  -1.093
ATOM   1816 C    GLY   114       3.049  13.806   0.655
ATOM   1817 O    GLY   114       3.068  14.905   0.171
ATOM   1818 N    SER   115       3.698  13.474   1.768
ATOM   1819 H    SER   115       3.657  12.525   2.112
ATOM   1820 CA   SER   115       4.395  14.545   2.513
ATOM   1821 HA   SER   115       4.010  15.547   2.323
ATOM   1822 CB   SER   115       4.224  14.418   4.031
ATOM   1823 HB1  SER   115       4.834  15.185   4.508
ATOM   1824 HB2  SER   115       4.558  13.436   4.368
ATOM   1825 OG   SER   115       2.854  14.650   4.286
ATOM   1826 HG   SER   115       2.529  14.214   5.077
ATOM   1827 C    SER   115       5.910  14.607   2.081
ATOM   1828 O    SER   115       6.564  13.541   2.213
ATOM   1829 N    PRO   116       6.541  15.685   1.599
ATOM   1830 CD   PRO   116       5.992  16.945   1.235
ATOM   1831 HD1  PRO   116       5.790  17.561   2.111
ATOM   1832 HD2  PRO   116       5.051  16.869   0.690
ATOM   1833 CG   PRO   116       7.042  17.593   0.320
ATOM   1834 HG1  PRO   116       6.898  18.663   0.173
ATOM   1835 HG2  PRO   116       6.975  17.012  -0.600
ATOM   1836 CB   PRO   116       8.356  17.209   1.098
ATOM   1837 HB1  PRO   116       8.310  17.815   2.003
ATOM   1838 HB2  PRO   116       9.267  17.344   0.516
ATOM   1839 CA   PRO   116       8.071  15.773   1.434
ATOM   1840 HA   PRO   116       8.370  15.107   0.625
ATOM   1841 C    PRO   116       8.860  15.283   2.706
ATOM   1842 O    PRO   116       8.480  15.579   3.834
ATOM   1843 N    SER   117       9.947  14.498   2.479
ATOM   1844 H    SER   117      10.042  14.303   1.493
ATOM   1845 CA   SER   117      10.800  13.854   3.529
ATOM   1846 HA   SER   117      10.636  14.334   4.494
ATOM   1847 CB   SER   117      10.292  12.418   3.798
ATOM   1848 HB1  SER   117      10.985  12.008   4.532
ATOM   1849 HB2  SER   117      10.367  11.821   2.889
ATOM   1850 OG   SER   117       9.030  12.391   4.474
ATOM   1851 HG   SER   117       8.346  12.794   3.935
ATOM   1852 C    SER   117      12.277  13.966   3.154
ATOM   1853 O    SER   117      12.997  12.994   3.241
ATOM   1854 N    GLY   118      12.702  15.151   2.676
ATOM   1855 H    GLY   118      12.044  15.876   2.427
ATOM   1856 CA   GLY   118      14.157  15.449   2.412
ATOM   1857 HA1  GLY   118      14.735  14.965   3.199
ATOM   1858 HA2  GLY   118      14.290  16.505   2.647
ATOM   1859 C    GLY   118      14.848  14.991   1.150
ATOM   1860 O    GLY   118      14.319  14.107   0.511
ATOM   1861 N    VAL   119      15.999  15.582   0.858
ATOM   1862 H    VAL   119      16.357  16.251   1.525
ATOM   1863 CA   VAL   119      16.697  15.215  -0.400
ATOM   1864 HA   VAL   119      15.996  14.573  -0.933
ATOM   1865 CB   VAL   119      16.819  16.452  -1.316
ATOM   1866 HB   VAL   119      15.793  16.822  -1.328
ATOM   1867 CG1  VAL   119      17.641  17.543  -0.646
ATOM   1868 HG11 VAL   119      18.678  17.219  -0.563
ATOM   1869 HG12 VAL   119      17.636  18.451  -1.249
ATOM   1870 HG13 VAL   119      17.291  17.739   0.367
ATOM   1871 CG2  VAL   119      17.272  16.313  -2.757
ATOM   1872 HG21 VAL   119      17.135  17.289  -3.224
ATOM   1873 HG22 VAL   119      18.314  16.028  -2.898
ATOM   1874 HG23 VAL   119      16.605  15.682  -3.344
ATOM   1875 C    VAL   119      18.077  14.482  -0.160
ATOM   1876 O    VAL   119      18.915  14.886   0.639
ATOM   1877 N    TYR   120      18.379  13.557  -1.069
ATOM   1878 H    TYR   120      17.721  13.364  -1.810
ATOM   1879 CA   TYR   120      19.780  12.997  -1.080
ATOM   1880 HA   TYR   120      20.526  13.730  -0.771
ATOM   1881 CB   TYR   120      19.834  11.814  -0.177
ATOM   1882 HB1  TYR   120      19.582  11.991   0.868
ATOM   1883 HB2  TYR   120      20.862  11.473  -0.054
ATOM   1884 CG   TYR   120      19.056  10.647  -0.739
ATOM   1885 CD1  TYR   120      19.624   9.521  -1.395
ATOM   1886 HD1  TYR   120      20.640   9.591  -1.753
ATOM   1887 CE1  TYR   120      18.959   8.334  -1.563
ATOM   1888 HE1  TYR   120      19.417   7.504  -2.079
ATOM   1889 CZ   TYR   120      17.671   8.179  -1.119
ATOM   1890 OH   TYR   120      17.032   7.076  -1.242
ATOM   1891 HH   TYR   120      16.092   7.274  -1.235
ATOM   1892 CE2  TYR   120      17.032   9.321  -0.528
ATOM   1893 HE2  TYR   120      16.028   9.167  -0.162
ATOM   1894 CD2  TYR   120      17.688  10.558  -0.369
ATOM   1895 HD2  TYR   120      17.209  11.295   0.258
ATOM   1896 C    TYR   120      20.187  12.720  -2.554
ATOM   1897 O    TYR   120      19.388  13.125  -3.442
ATOM   1898 N    GLN   121      21.368  12.123  -2.773
ATOM   1899 H    GLN   121      21.965  11.891  -1.993
ATOM   1900 CA   GLN   121      21.852  11.777  -4.088
ATOM   1901 HA   GLN   121      21.115  11.979  -4.865
ATOM   1902 CB   GLN   121      23.131  12.544  -4.454
ATOM   1903 HB1  GLN   121      23.644  12.061  -5.286
ATOM   1904 HB2  GLN   121      23.713  12.476  -3.535
ATOM   1905 CG   GLN   121      22.733  13.991  -4.869
ATOM   1906 HG1  GLN   121      22.069  14.507  -4.176
ATOM   1907 HG2  GLN   121      22.337  14.028  -5.884
ATOM   1908 CD   GLN   121      23.989  14.820  -5.088
ATOM   1909 OE1  GLN   121      25.085  14.345  -5.392
ATOM   1910 NE2  GLN   121      23.999  16.074  -4.830
ATOM   1911 HE21 GLN   121      23.219  16.575  -4.429
ATOM   1912 HE22 GLN   121      24.882  16.540  -4.980
ATOM   1913 C    GLN   121      22.105  10.284  -4.243
ATOM   1914 O    GLN   121      22.708   9.765  -3.287
ATOM   1915 N    CYS   122      21.872   9.730  -5.442
ATOM   1916 H    CYS   122      21.303  10.219  -6.118
ATOM   1917 CA   CYS   122      22.559   8.564  -5.990
ATOM   1918 HA   CYS   122      23.442   8.446  -5.362
ATOM   1919 CB   CYS   122      21.617   7.379  -5.892
ATOM   1920 HB1  CYS   122      21.966   6.579  -6.545
ATOM   1921 HB2  CYS   122      20.608   7.668  -6.187
ATOM   1922 SG   CYS   122      21.431   6.924  -4.193
ATOM   1923 HG   CYS   122      22.738   6.819  -3.935
ATOM   1924 C    CYS   122      23.120   8.829  -7.412
ATOM   1925 O    CYS   122      22.862   9.908  -8.044
ATOM   1926 N    ALA   123      23.807   7.865  -7.901
ATOM   1927 H    ALA   123      24.051   7.191  -7.189
ATOM   1928 CA   ALA   123      24.354   7.689  -9.217
ATOM   1929 HA   ALA   123      24.070   8.468  -9.925
ATOM   1930 CB   ALA   123      25.915   7.644  -9.194
ATOM   1931 HB1  ALA   123      26.247   6.728  -8.705
ATOM   1932 HB2  ALA   123      26.317   7.677 -10.207
ATOM   1933 HB3  ALA   123      26.365   8.470  -8.645
ATOM   1934 C    ALA   123      23.768   6.342  -9.706
ATOM   1935 O    ALA   123      23.754   5.364  -8.939
ATOM   1936 N    MET   124      23.344   6.316 -10.943
ATOM   1937 H    MET   124      23.424   7.142 -11.518
ATOM   1938 CA   MET   124      22.716   5.077 -11.493
ATOM   1939 HA   MET   124      22.031   4.748 -10.710
ATOM   1940 CB   MET   124      21.983   5.386 -12.821
ATOM   1941 HB1  MET   124      22.754   5.802 -13.468
ATOM   1942 HB2  MET   124      21.247   6.164 -12.621
ATOM   1943 CG   MET   124      21.259   4.188 -13.331
ATOM   1944 HG1  MET   124      22.068   3.459 -13.280
ATOM   1945 HG2  MET   124      20.899   4.409 -14.337
ATOM   1946 SD   MET   124      19.880   3.556 -12.373
ATOM   1947 CE   MET   124      18.523   4.741 -12.778
ATOM   1948 HE1  MET   124      18.056   4.230 -13.619
ATOM   1949 HE2  MET   124      17.837   4.738 -11.931
ATOM   1950 HE3  MET   124      18.893   5.723 -13.074
ATOM   1951 C    MET   124      23.813   3.956 -11.630
ATOM   1952 O    MET   124      24.827   4.167 -12.241
ATOM   1953 N    ARG   125      23.676   2.783 -11.025
ATOM   1954 H    ARG   125      22.799   2.704 -10.530
ATOM   1955 CA   ARG   125      24.548   1.612 -11.066
ATOM   1956 HA   ARG   125      25.582   1.928 -10.927
ATOM   1957 CB   ARG   125      24.149   0.703  -9.853
ATOM   1958 HB1  ARG   125      24.599  -0.284  -9.960
ATOM   1959 HB2  ARG   125      23.096   0.443  -9.964
ATOM   1960 CG   ARG   125      24.313   1.277  -8.402
ATOM   1961 HG1  ARG   125      24.030   0.440  -7.764
ATOM   1962 HG2  ARG   125      23.590   2.069  -8.211
ATOM   1963 CD   ARG   125      25.729   1.847  -8.212
ATOM   1964 HD1  ARG   125      25.800   2.222  -7.191
ATOM   1965 HD2  ARG   125      25.877   2.746  -8.810
ATOM   1966 NE   ARG   125      26.808   0.880  -8.421
ATOM   1967 HE   ARG   125      26.645  -0.045  -8.051
ATOM   1968 CZ   ARG   125      28.112   1.113  -8.784
ATOM   1969 NH1  ARG   125      28.407   2.280  -9.231
ATOM   1970 HH11 ARG   125      27.688   2.957  -9.444
ATOM   1971 HH12 ARG   125      29.377   2.525  -9.370
ATOM   1972 NH2  ARG   125      28.969   0.175  -8.680
ATOM   1973 HH21 ARG   125      28.701  -0.749  -8.373
ATOM   1974 HH22 ARG   125      29.951   0.326  -8.861
ATOM   1975 C    ARG   125      24.492   0.834 -12.381
ATOM   1976 O    ARG   125      23.513   1.017 -13.108
ATOM   1977 N    PRO   126      25.515  -0.006 -12.732
ATOM   1978 CD   PRO   126      26.798  -0.173 -12.084
ATOM   1979 HD1  PRO   126      26.778  -0.968 -11.339
ATOM   1980 HD2  PRO   126      27.136   0.784 -11.687
ATOM   1981 CG   PRO   126      27.700  -0.622 -13.278
ATOM   1982 HG1  PRO   126      28.526  -1.226 -12.903
ATOM   1983 HG2  PRO   126      28.013   0.249 -13.855
ATOM   1984 CB   PRO   126      26.742  -1.521 -14.018
ATOM   1985 HB1  PRO   126      26.545  -2.461 -13.502
ATOM   1986 HB2  PRO   126      27.107  -1.750 -15.019
ATOM   1987 CA   PRO   126      25.483  -0.721 -13.963
ATOM   1988 HA   PRO   126      25.522   0.106 -14.673
ATOM   1989 C    PRO   126      24.248  -1.531 -14.154
ATOM   1990 O    PRO   126      23.630  -1.466 -15.217
ATOM   1991 N    ASN   127      23.847  -2.304 -13.127
ATOM   1992 H    ASN   127      24.343  -2.101 -12.270
ATOM   1993 CA   ASN   127      22.575  -3.031 -13.080
ATOM   1994 HA   ASN   127      22.552  -3.640 -13.984
ATOM   1995 CB   ASN   127      22.623  -3.971 -11.840
ATOM   1996 HB1  ASN   127      23.492  -4.623 -11.925
ATOM   1997 HB2  ASN   127      21.735  -4.604 -11.822
ATOM   1998 CG   ASN   127      22.682  -3.311 -10.517
ATOM   1999 OD1  ASN   127      22.465  -2.136 -10.469
ATOM   2000 ND2  ASN   127      22.945  -4.038  -9.480
ATOM   2001 HD21 ASN   127      23.142  -5.016  -9.641
ATOM   2002 HD22 ASN   127      23.105  -3.700  -8.542
ATOM   2003 C    ASN   127      21.262  -2.142 -13.263
ATOM   2004 O    ASN   127      20.187  -2.622 -13.021
ATOM   2005 N    PHE   128      21.346  -0.786 -13.418
ATOM   2006 H    PHE   128      22.285  -0.420 -13.483
ATOM   2007 CA   PHE   128      20.227   0.187 -13.535
ATOM   2008 HA   PHE   128      20.719   1.158 -13.600
ATOM   2009 CB   PHE   128      19.383  -0.088 -14.733
ATOM   2010 HB1  PHE   128      18.489   0.535 -14.708
ATOM   2011 HB2  PHE   128      19.027  -1.108 -14.591
ATOM   2012 CG   PHE   128      19.982   0.138 -16.123
ATOM   2013 CD1  PHE   128      19.918   1.374 -16.655
ATOM   2014 HD1  PHE   128      19.519   2.243 -16.152
ATOM   2015 CE1  PHE   128      20.461   1.628 -17.926
ATOM   2016 HE1  PHE   128      20.420   2.653 -18.261
ATOM   2017 CZ   PHE   128      20.894   0.608 -18.730
ATOM   2018 HZ   PHE   128      21.186   0.838 -19.744
ATOM   2019 CE2  PHE   128      20.881  -0.698 -18.186
ATOM   2020 HE2  PHE   128      21.323  -1.532 -18.710
ATOM   2021 CD2  PHE   128      20.540  -0.954 -16.836
ATOM   2022 HD2  PHE   128      20.519  -1.959 -16.442
ATOM   2023 C    PHE   128      19.445   0.336 -12.219
ATOM   2024 O    PHE   128      18.190   0.562 -12.225
ATOM   2025 N    THR   129      20.058   0.106 -11.083
ATOM   2026 H    THR   129      21.045  -0.005 -11.267
ATOM   2027 CA   THR   129      19.455   0.405  -9.737
ATOM   2028 HA   THR   129      18.401   0.632  -9.893
ATOM   2029 CB   THR   129      19.448  -0.821  -8.756
ATOM   2030 HB   THR   129      18.828  -0.550  -7.901
ATOM   2031 CG2  THR   129      18.879  -2.071  -9.289
ATOM   2032 HG21 THR   129      17.841  -1.870  -9.550
ATOM   2033 HG22 THR   129      19.426  -2.373 -10.182
ATOM   2034 HG23 THR   129      18.943  -2.901  -8.585
ATOM   2035 OG1  THR   129      20.784  -1.096  -8.442
ATOM   2036 HG1  THR   129      21.226  -1.464  -9.210
ATOM   2037 C    THR   129      20.046   1.608  -8.993
ATOM   2038 O    THR   129      20.984   2.220  -9.460
ATOM   2039 N    ILE   130      19.412   2.071  -7.917
ATOM   2040 H    ILE   130      18.490   1.725  -7.691
ATOM   2041 CA   ILE   130      20.042   3.012  -6.956
ATOM   2042 HA   ILE   130      21.104   3.133  -7.168
ATOM   2043 CB   ILE   130      19.406   4.427  -7.020
ATOM   2044 HB   ILE   130      19.872   5.030  -6.241
ATOM   2045 CG2  ILE   130      19.645   5.147  -8.444
ATOM   2046 HG21 ILE   130      20.688   5.250  -8.745
ATOM   2047 HG22 ILE   130      19.047   4.661  -9.215
ATOM   2048 HG23 ILE   130      19.361   6.190  -8.304
ATOM   2049 CG1  ILE   130      17.909   4.502  -6.514
ATOM   2050 HG11 ILE   130      17.675   3.920  -5.623
ATOM   2051 HG12 ILE   130      17.346   4.088  -7.350
ATOM   2052 CD1  ILE   130      17.577   6.048  -6.379
ATOM   2053 HD11 ILE   130      17.549   6.530  -7.357
ATOM   2054 HD12 ILE   130      16.594   6.132  -5.916
ATOM   2055 HD13 ILE   130      18.306   6.576  -5.764
ATOM   2056 C    ILE   130      20.101   2.423  -5.555
ATOM   2057 O    ILE   130      19.186   1.853  -5.018
ATOM   2058 N    LYS   131      21.294   2.535  -4.967
ATOM   2059 H    LYS   131      21.956   3.144  -5.426
ATOM   2060 CA   LYS   131      21.573   2.206  -3.544
ATOM   2061 HA   LYS   131      21.266   1.193  -3.282
ATOM   2062 CB   LYS   131      23.134   1.959  -3.364
ATOM   2063 HB1  LYS   131      23.472   1.810  -2.338
ATOM   2064 HB2  LYS   131      23.531   2.923  -3.683
ATOM   2065 CG   LYS   131      23.580   0.806  -4.321
ATOM   2066 HG1  LYS   131      23.363   0.963  -5.377
ATOM   2067 HG2  LYS   131      22.971  -0.048  -4.024
ATOM   2068 CD   LYS   131      25.084   0.359  -4.156
ATOM   2069 HD1  LYS   131      25.288  -0.033  -3.159
ATOM   2070 HD2  LYS   131      25.712   1.244  -4.262
ATOM   2071 CE   LYS   131      25.529  -0.595  -5.181
ATOM   2072 HE1  LYS   131      25.481  -0.186  -6.190
ATOM   2073 HE2  LYS   131      24.975  -1.515  -4.997
ATOM   2074 NZ   LYS   131      26.995  -0.844  -4.991
ATOM   2075 HZ1  LYS   131      27.194  -1.496  -4.246
ATOM   2076 HZ2  LYS   131      27.308  -1.384  -5.785
ATOM   2077 HZ3  LYS   131      27.548  -0.001  -4.925
ATOM   2078 C    LYS   131      20.962   3.264  -2.537
ATOM   2079 O    LYS   131      21.738   3.768  -1.653
ATOM   2080 N    GLY   132      19.632   3.525  -2.687
ATOM   2081 H    GLY   132      19.062   3.095  -3.402
ATOM   2082 CA   GLY   132      18.989   4.540  -1.872
ATOM   2083 HA1  GLY   132      18.030   4.885  -2.257
ATOM   2084 HA2  GLY   132      19.637   5.404  -1.725
ATOM   2085 C    GLY   132      18.787   4.119  -0.425
ATOM   2086 O    GLY   132      19.098   2.984   0.018
ATOM   2087 N    SER   133      18.131   5.041   0.274
ATOM   2088 H    SER   133      17.915   5.862  -0.273
ATOM   2089 CA   SER   133      17.714   5.003   1.703
ATOM   2090 HA   SER   133      17.846   3.956   1.979
ATOM   2091 CB   SER   133      18.557   5.987   2.520
ATOM   2092 HB1  SER   133      18.140   5.920   3.525
ATOM   2093 HB2  SER   133      18.372   7.019   2.221
ATOM   2094 OG   SER   133      19.921   5.557   2.654
ATOM   2095 HG   SER   133      20.421   6.333   2.917
ATOM   2096 C    SER   133      16.271   5.152   1.898
ATOM   2097 O    SER   133      15.808   6.005   2.725
ATOM   2098 N    PHE   134      15.397   4.453   1.158
ATOM   2099 H    PHE   134      15.827   3.918   0.417
ATOM   2100 CA   PHE   134      13.893   4.482   1.225
ATOM   2101 HA   PHE   134      13.563   5.441   1.625
ATOM   2102 CB   PHE   134      13.318   4.274  -0.180
ATOM   2103 HB1  PHE   134      12.236   4.395  -0.132
ATOM   2104 HB2  PHE   134      13.562   3.274  -0.539
ATOM   2105 CG   PHE   134      13.758   5.270  -1.183
ATOM   2106 CD1  PHE   134      14.322   4.931  -2.372
ATOM   2107 HD1  PHE   134      14.651   3.918  -2.546
ATOM   2108 CE1  PHE   134      14.620   5.873  -3.355
ATOM   2109 HE1  PHE   134      15.042   5.601  -4.312
ATOM   2110 CZ   PHE   134      14.287   7.210  -3.047
ATOM   2111 HZ   PHE   134      14.564   7.961  -3.772
ATOM   2112 CE2  PHE   134      13.626   7.553  -1.893
ATOM   2113 HE2  PHE   134      13.312   8.578  -1.762
ATOM   2114 CD2  PHE   134      13.283   6.574  -1.028
ATOM   2115 HD2  PHE   134      12.782   6.914  -0.134
ATOM   2116 C    PHE   134      13.300   3.390   2.135
ATOM   2117 O    PHE   134      14.062   2.511   2.531
ATOM   2118 N    LEU   135      11.995   3.446   2.409
ATOM   2119 H    LEU   135      11.415   4.154   1.982
ATOM   2120 CA   LEU   135      11.135   2.491   3.152
ATOM   2121 HA   LEU   135      11.538   1.479   3.131
ATOM   2122 CB   LEU   135      10.895   2.964   4.577
ATOM   2123 HB1  LEU   135      10.308   2.201   5.088
ATOM   2124 HB2  LEU   135      10.183   3.789   4.554
ATOM   2125 CG   LEU   135      12.108   3.374   5.444
ATOM   2126 HG   LEU   135      12.803   3.972   4.855
ATOM   2127 CD1  LEU   135      11.652   4.232   6.631
ATOM   2128 HD11 LEU   135      11.176   5.094   6.163
ATOM   2129 HD12 LEU   135      10.917   3.626   7.160
ATOM   2130 HD13 LEU   135      12.517   4.452   7.257
ATOM   2131 CD2  LEU   135      12.774   2.148   5.979
ATOM   2132 HD21 LEU   135      13.803   2.435   6.198
ATOM   2133 HD22 LEU   135      12.187   1.732   6.797
ATOM   2134 HD23 LEU   135      12.804   1.375   5.211
ATOM   2135 C    LEU   135       9.822   2.451   2.333
ATOM   2136 O    LEU   135       9.519   3.355   1.532
ATOM   2137 N    ASN   136       8.962   1.453   2.616
ATOM   2138 H    ASN   136       9.271   0.716   3.234
ATOM   2139 CA   ASN   136       7.696   1.349   1.944
ATOM   2140 HA   ASN   136       7.918   1.330   0.877
ATOM   2141 CB   ASN   136       7.003   0.028   2.376
ATOM   2142 HB1  ASN   136       6.722   0.081   3.428
ATOM   2143 HB2  ASN   136       7.613  -0.874   2.329
ATOM   2144 CG   ASN   136       5.757  -0.131   1.500
ATOM   2145 OD1  ASN   136       5.917  -0.472   0.361
ATOM   2146 ND2  ASN   136       4.528   0.112   1.985
ATOM   2147 HD21 ASN   136       4.455   0.481   2.922
ATOM   2148 HD22 ASN   136       3.691  -0.094   1.459
ATOM   2149 C    ASN   136       6.766   2.577   2.159
ATOM   2150 O    ASN   136       6.710   3.234   3.224
ATOM   2151 N    GLY   137       5.877   2.815   1.199
ATOM   2152 H    GLY   137       5.950   2.289   0.341
ATOM   2153 CA   GLY   137       4.960   3.995   1.168
ATOM   2154 HA1  GLY   137       4.741   4.390   2.160
ATOM   2155 HA2  GLY   137       4.086   3.703   0.584
ATOM   2156 C    GLY   137       5.689   5.114   0.387
ATOM   2157 O    GLY   137       5.089   6.141   0.094
ATOM   2158 N    SER   138       6.950   4.954   0.021
ATOM   2159 H    SER   138       7.444   4.096   0.221
ATOM   2160 CA   SER   138       7.742   5.905  -0.801
ATOM   2161 HA   SER   138       7.427   6.909  -0.520
ATOM   2162 CB   SER   138       9.313   5.777  -0.561
ATOM   2163 HB1  SER   138       9.545   5.985   0.483
ATOM   2164 HB2  SER   138       9.921   6.417  -1.201
ATOM   2165 OG   SER   138       9.756   4.480  -0.830
ATOM   2166 HG   SER   138       9.664   4.012   0.002
ATOM   2167 C    SER   138       7.540   5.792  -2.344
ATOM   2168 O    SER   138       7.975   6.676  -3.110
ATOM   2169 N    CYS   139       6.771   4.788  -2.771
ATOM   2170 H    CYS   139       6.611   3.973  -2.196
ATOM   2171 CA   CYS   139       6.370   4.698  -4.182
ATOM   2172 HA   CYS   139       7.275   4.489  -4.752
ATOM   2173 CB   CYS   139       5.434   3.445  -4.295
ATOM   2174 HB1  CYS   139       4.447   3.845  -4.066
ATOM   2175 HB2  CYS   139       5.687   2.711  -3.530
ATOM   2176 SG   CYS   139       5.375   2.749  -6.016
ATOM   2177 HG   CYS   139       6.501   2.047  -5.857
ATOM   2178 C    CYS   139       5.752   6.031  -4.746
ATOM   2179 O    CYS   139       4.922   6.658  -4.067
ATOM   2180 N    GLY   140       6.110   6.361  -5.945
ATOM   2181 H    GLY   140       6.687   5.706  -6.454
ATOM   2182 CA   GLY   140       5.970   7.692  -6.572
ATOM   2183 HA1  GLY   140       4.957   8.069  -6.438
ATOM   2184 HA2  GLY   140       6.148   7.667  -7.647
ATOM   2185 C    GLY   140       6.889   8.837  -6.070
ATOM   2186 O    GLY   140       6.721   9.900  -6.598
ATOM   2187 N    SER   141       7.879   8.652  -5.165
ATOM   2188 H    SER   141       7.802   7.818  -4.601
ATOM   2189 CA   SER   141       8.918   9.640  -4.924
ATOM   2190 HA   SER   141       8.516  10.616  -4.653
ATOM   2191 CB   SER   141       9.782   9.126  -3.741
ATOM   2192 HB1  SER   141      10.622   9.817  -3.673
ATOM   2193 HB2  SER   141      10.252   8.172  -3.979
ATOM   2194 OG   SER   141       9.136   8.992  -2.470
ATOM   2195 HG   SER   141       8.599   8.203  -2.582
ATOM   2196 C    SER   141       9.787   9.784  -6.112
ATOM   2197 O    SER   141       9.979   8.828  -6.848
ATOM   2198 N    VAL   142      10.427  10.956  -6.345
ATOM   2199 H    VAL   142      10.500  11.580  -5.554
ATOM   2200 CA   VAL   142      10.930  11.376  -7.711
ATOM   2201 HA   VAL   142      10.849  10.516  -8.377
ATOM   2202 CB   VAL   142      10.093  12.339  -8.425
ATOM   2203 HB   VAL   142      10.497  12.468  -9.429
ATOM   2204 CG1  VAL   142       8.645  11.759  -8.463
ATOM   2205 HG11 VAL   142       8.575  10.799  -8.975
ATOM   2206 HG12 VAL   142       8.184  11.721  -7.476
ATOM   2207 HG13 VAL   142       8.059  12.442  -9.077
ATOM   2208 CG2  VAL   142      10.237  13.700  -7.764
ATOM   2209 HG21 VAL   142       9.480  14.380  -8.157
ATOM   2210 HG22 VAL   142      10.266  13.575  -6.682
ATOM   2211 HG23 VAL   142      11.196  14.115  -8.072
ATOM   2212 C    VAL   142      12.446  11.758  -7.720
ATOM   2213 O    VAL   142      12.911  12.210  -6.676
ATOM   2214 N    GLY   143      13.163  11.726  -8.865
ATOM   2215 H    GLY   143      12.726  11.370  -9.703
ATOM   2216 CA   GLY   143      14.592  11.965  -9.121
ATOM   2217 HA1  GLY   143      15.075  11.009  -9.324
ATOM   2218 HA2  GLY   143      15.098  12.370  -8.244
ATOM   2219 C    GLY   143      14.869  13.046 -10.223
ATOM   2220 O    GLY   143      14.093  13.070 -11.202
ATOM   2221 N    PHE   144      15.945  13.893 -10.073
ATOM   2222 H    PHE   144      16.500  13.877  -9.230
ATOM   2223 CA   PHE   144      16.142  15.184 -10.771
ATOM   2224 HA   PHE   144      15.788  15.005 -11.787
ATOM   2225 CB   PHE   144      15.230  16.258 -10.178
ATOM   2226 HB1  PHE   144      14.199  16.078 -10.482
ATOM   2227 HB2  PHE   144      15.545  17.215 -10.594
ATOM   2228 CG   PHE   144      15.121  16.402  -8.617
ATOM   2229 CD1  PHE   144      14.114  15.684  -7.891
ATOM   2230 HD1  PHE   144      13.394  15.066  -8.406
ATOM   2231 CE1  PHE   144      14.139  15.770  -6.496
ATOM   2232 HE1  PHE   144      13.526  15.074  -5.942
ATOM   2233 CZ   PHE   144      14.959  16.690  -5.806
ATOM   2234 HZ   PHE   144      14.926  16.767  -4.729
ATOM   2235 CE2  PHE   144      15.885  17.386  -6.580
ATOM   2236 HE2  PHE   144      16.610  18.069  -6.162
ATOM   2237 CD2  PHE   144      15.907  17.316  -7.959
ATOM   2238 HD2  PHE   144      16.620  17.928  -8.490
ATOM   2239 C    PHE   144      17.559  15.692 -10.683
ATOM   2240 O    PHE   144      18.288  15.350  -9.739
ATOM   2241 N    ASN   145      17.874  16.605 -11.609
ATOM   2242 H    ASN   145      17.326  16.643 -12.457
ATOM   2243 CA   ASN   145      18.928  17.564 -11.511
ATOM   2244 HA   ASN   145      19.344  17.518 -10.505
ATOM   2245 CB   ASN   145      19.959  17.152 -12.556
ATOM   2246 HB1  ASN   145      20.680  17.946 -12.753
ATOM   2247 HB2  ASN   145      19.564  16.944 -13.550
ATOM   2248 CG   ASN   145      20.789  15.936 -12.170
ATOM   2249 OD1  ASN   145      21.671  16.102 -11.319
ATOM   2250 ND2  ASN   145      20.700  14.787 -12.797
ATOM   2251 HD21 ASN   145      19.956  14.685 -13.472
ATOM   2252 HD22 ASN   145      21.389  14.080 -12.585
ATOM   2253 C    ASN   145      18.386  18.976 -11.795
ATOM   2254 O    ASN   145      17.305  19.136 -12.318
ATOM   2255 N    ILE   146      18.981  20.033 -11.176
ATOM   2256 H    ILE   146      19.833  19.840 -10.670
ATOM   2257 CA   ILE   146      18.413  21.435 -11.216
ATOM   2258 HA   ILE   146      17.475  21.438 -11.771
ATOM   2259 CB   ILE   146      18.045  21.921  -9.809
ATOM   2260 HB   ILE   146      19.022  22.213  -9.423
ATOM   2261 CG2  ILE   146      17.193  23.218  -9.938
ATOM   2262 HG21 ILE   146      17.130  23.789  -9.012
ATOM   2263 HG22 ILE   146      17.527  23.870 -10.744
ATOM   2264 HG23 ILE   146      16.166  22.932 -10.166
ATOM   2265 CG1  ILE   146      17.423  20.740  -8.954
ATOM   2266 HG11 ILE   146      18.198  19.982  -8.841
ATOM   2267 HG12 ILE   146      16.523  20.333  -9.415
ATOM   2268 CD1  ILE   146      16.974  21.220  -7.538
ATOM   2269 HD11 ILE   146      17.741  21.840  -7.076
ATOM   2270 HD12 ILE   146      15.998  21.699  -7.617
ATOM   2271 HD13 ILE   146      16.859  20.388  -6.843
ATOM   2272 C    ILE   146      19.427  22.412 -11.868
ATOM   2273 O    ILE   146      20.572  22.528 -11.416
ATOM   2274 N    ASP   147      18.958  23.216 -12.860
ATOM   2275 H    ASP   147      18.032  22.979 -13.186
ATOM   2276 CA   ASP   147      19.562  24.371 -13.571
ATOM   2277 HA   ASP   147      20.604  24.397 -13.252
ATOM   2278 CB   ASP   147      19.527  24.221 -15.095
ATOM   2279 HB1  ASP   147      19.988  25.031 -15.660
ATOM   2280 HB2  ASP   147      18.470  24.217 -15.363
ATOM   2281 CG   ASP   147      20.018  22.831 -15.593
ATOM   2282 OD1  ASP   147      19.427  22.100 -16.367
ATOM   2283 OD2  ASP   147      21.138  22.489 -15.255
ATOM   2284 C    ASP   147      19.007  25.702 -13.084
ATOM   2285 O    ASP   147      18.154  25.782 -12.226
ATOM   2286 N    TYR   148      19.558  26.811 -13.603
ATOM   2287 H    TYR   148      20.328  26.616 -14.228
ATOM   2288 CA   TYR   148      19.394  28.182 -13.209
ATOM   2289 HA   TYR   148      20.054  28.289 -12.347
ATOM   2290 CB   TYR   148      20.049  29.001 -14.351
ATOM   2291 HB1  TYR   148      19.813  28.553 -15.317
ATOM   2292 HB2  TYR   148      21.135  28.994 -14.258
ATOM   2293 CG   TYR   148      19.632  30.459 -14.359
ATOM   2294 CD1  TYR   148      20.291  31.377 -13.497
ATOM   2295 HD1  TYR   148      21.117  30.942 -12.955
ATOM   2296 CE1  TYR   148      20.073  32.768 -13.458
ATOM   2297 HE1  TYR   148      20.606  33.397 -12.760
ATOM   2298 CZ   TYR   148      19.103  33.244 -14.353
ATOM   2299 OH   TYR   148      18.701  34.545 -14.158
ATOM   2300 HH   TYR   148      18.074  34.819 -14.832
ATOM   2301 CE2  TYR   148      18.548  32.393 -15.366
ATOM   2302 HE2  TYR   148      17.860  32.798 -16.093
ATOM   2303 CD2  TYR   148      18.835  31.020 -15.363
ATOM   2304 HD2  TYR   148      18.330  30.359 -16.052
ATOM   2305 C    TYR   148      18.012  28.472 -12.814
ATOM   2306 O    TYR   148      17.825  29.182 -11.861
ATOM   2307 N    ASP   149      16.970  28.079 -13.659
ATOM   2308 H    ASP   149      17.110  27.722 -14.594
ATOM   2309 CA   ASP   149      15.603  28.387 -13.281
ATOM   2310 HA   ASP   149      15.499  28.628 -12.223
ATOM   2311 CB   ASP   149      15.084  29.766 -13.882
ATOM   2312 HB1  ASP   149      15.746  30.553 -13.519
ATOM   2313 HB2  ASP   149      14.114  30.034 -13.465
ATOM   2314 CG   ASP   149      14.976  29.902 -15.391
ATOM   2315 OD1  ASP   149      14.462  30.971 -15.826
ATOM   2316 OD2  ASP   149      15.488  29.121 -16.211
ATOM   2317 C    ASP   149      14.688  27.154 -13.635
ATOM   2318 O    ASP   149      13.480  27.424 -13.812
ATOM   2319 N    CYS   150      15.237  25.974 -13.792
ATOM   2320 H    CYS   150      16.223  25.843 -13.619
ATOM   2321 CA   CYS   150      14.421  24.791 -14.106
ATOM   2322 HA   CYS   150      13.376  24.907 -13.821
ATOM   2323 CB   CYS   150      14.401  24.649 -15.654
ATOM   2324 HB1  CYS   150      15.446  24.613 -15.961
ATOM   2325 HB2  CYS   150      14.046  25.583 -16.090
ATOM   2326 SG   CYS   150      13.553  23.216 -16.455
ATOM   2327 HG   CYS   150      14.429  22.288 -16.061
ATOM   2328 C    CYS   150      14.956  23.481 -13.487
ATOM   2329 O    CYS   150      16.169  23.246 -13.374
ATOM   2330 N    VAL   151      14.055  22.541 -13.204
ATOM   2331 H    VAL   151      13.085  22.713 -13.428
ATOM   2332 CA   VAL   151      14.250  21.172 -12.697
ATOM   2333 HA   VAL   151      15.290  21.073 -12.386
ATOM   2334 CB   VAL   151      13.223  20.806 -11.568
ATOM   2335 HB   VAL   151      12.188  20.960 -11.874
ATOM   2336 CG1  VAL   151      13.338  19.335 -11.094
ATOM   2337 HG11 VAL   151      12.884  18.643 -11.803
ATOM   2338 HG12 VAL   151      14.332  19.070 -10.735
ATOM   2339 HG13 VAL   151      12.893  19.329 -10.098
ATOM   2340 CG2  VAL   151      13.492  21.648 -10.263
ATOM   2341 HG21 VAL   151      13.662  22.681 -10.566
ATOM   2342 HG22 VAL   151      12.517  21.569  -9.782
ATOM   2343 HG23 VAL   151      14.414  21.331  -9.774
ATOM   2344 C    VAL   151      14.110  20.205 -13.886
ATOM   2345 O    VAL   151      13.123  20.090 -14.655
ATOM   2346 N    SER   152      15.164  19.414 -14.051
ATOM   2347 H    SER   152      15.866  19.583 -13.345
ATOM   2348 CA   SER   152      15.416  18.352 -14.991
ATOM   2349 HA   SER   152      14.713  18.384 -15.823
ATOM   2350 CB   SER   152      16.818  18.428 -15.551
ATOM   2351 HB1  SER   152      17.048  17.420 -15.896
ATOM   2352 HB2  SER   152      17.462  18.630 -14.696
ATOM   2353 OG   SER   152      16.945  19.354 -16.604
ATOM   2354 HG   SER   152      16.908  20.242 -16.241
ATOM   2355 C    SER   152      15.129  17.086 -14.289
ATOM   2356 O    SER   152      15.981  16.415 -13.721
ATOM   2357 N    PHE   153      13.856  16.722 -14.231
ATOM   2358 H    PHE   153      13.127  17.358 -14.522
ATOM   2359 CA   PHE   153      13.296  15.469 -13.790
ATOM   2360 HA   PHE   153      13.446  15.232 -12.737
ATOM   2361 CB   PHE   153      11.798  15.509 -13.793
ATOM   2362 HB1  PHE   153      11.476  14.509 -13.503
ATOM   2363 HB2  PHE   153      11.378  15.712 -14.779
ATOM   2364 CG   PHE   153      11.092  16.444 -12.717
ATOM   2365 CD1  PHE   153      10.973  16.000 -11.406
ATOM   2366 HD1  PHE   153      11.258  14.996 -11.127
ATOM   2367 CE1  PHE   153      10.370  16.861 -10.447
ATOM   2368 HE1  PHE   153      10.322  16.609  -9.398
ATOM   2369 CZ   PHE   153       9.890  18.141 -10.865
ATOM   2370 HZ   PHE   153       9.342  18.813 -10.221
ATOM   2371 CE2  PHE   153       9.966  18.502 -12.230
ATOM   2372 HE2  PHE   153       9.609  19.474 -12.538
ATOM   2373 CD2  PHE   153      10.524  17.625 -13.188
ATOM   2374 HD2  PHE   153      10.508  17.858 -14.243
ATOM   2375 C    PHE   153      13.748  14.311 -14.696
ATOM   2376 O    PHE   153      13.784  14.464 -15.915
ATOM   2377 N    CYS   154      14.177  13.173 -14.114
ATOM   2378 H    CYS   154      14.159  13.142 -13.105
ATOM   2379 CA   CYS   154      14.686  12.050 -14.894
ATOM   2380 HA   CYS   154      14.435  12.134 -15.951
ATOM   2381 CB   CYS   154      16.212  12.032 -14.727
ATOM   2382 HB1  CYS   154      16.543  12.968 -15.176
ATOM   2383 HB2  CYS   154      16.626  11.186 -15.277
ATOM   2384 SG   CYS   154      16.670  12.091 -12.915
ATOM   2385 HG   CYS   154      17.967  11.773 -12.896
ATOM   2386 C    CYS   154      14.022  10.703 -14.396
ATOM   2387 O    CYS   154      13.925   9.787 -15.216
ATOM   2388 N    TYR   155      13.453  10.698 -13.156
ATOM   2389 H    TYR   155      13.424  11.558 -12.628
ATOM   2390 CA   TYR   155      13.236   9.361 -12.531
ATOM   2391 HA   TYR   155      13.076   8.599 -13.294
ATOM   2392 CB   TYR   155      14.479   9.029 -11.714
ATOM   2393 HB1  TYR   155      14.641   9.887 -11.062
ATOM   2394 HB2  TYR   155      15.209   8.917 -12.515
ATOM   2395 CG   TYR   155      14.426   7.791 -10.870
ATOM   2396 CD1  TYR   155      14.609   6.491 -11.410
ATOM   2397 HD1  TYR   155      14.838   6.406 -12.462
ATOM   2398 CE1  TYR   155      14.728   5.345 -10.583
ATOM   2399 HE1  TYR   155      15.035   4.383 -10.966
ATOM   2400 CZ   TYR   155      14.441   5.514  -9.238
ATOM   2401 OH   TYR   155      14.518   4.415  -8.388
ATOM   2402 HH   TYR   155      14.292   4.843  -7.559
ATOM   2403 CE2  TYR   155      14.025   6.740  -8.654
ATOM   2404 HE2  TYR   155      13.851   6.752  -7.589
ATOM   2405 CD2  TYR   155      14.093   7.869  -9.491
ATOM   2406 HD2  TYR   155      13.954   8.832  -9.023
ATOM   2407 C    TYR   155      11.959   9.454 -11.619
ATOM   2408 O    TYR   155      11.684  10.444 -11.017
ATOM   2409 N    MET   156      11.260   8.308 -11.458
ATOM   2410 H    MET   156      11.478   7.587 -12.131
ATOM   2411 CA   MET   156      10.128   7.976 -10.490
ATOM   2412 HA   MET   156      10.244   8.736  -9.718
ATOM   2413 CB   MET   156       8.788   8.067 -11.245
ATOM   2414 HB1  MET   156       8.619   7.218 -11.908
ATOM   2415 HB2  MET   156       8.767   8.996 -11.813
ATOM   2416 CG   MET   156       7.606   7.986 -10.276
ATOM   2417 HG1  MET   156       7.658   8.820  -9.575
ATOM   2418 HG2  MET   156       7.822   7.109  -9.666
ATOM   2419 SD   MET   156       5.947   7.822 -11.011
ATOM   2420 CE   MET   156       5.483   9.523 -11.536
ATOM   2421 HE1  MET   156       5.229  10.137 -10.672
ATOM   2422 HE2  MET   156       6.307   9.903 -12.141
ATOM   2423 HE3  MET   156       4.664   9.427 -12.249
ATOM   2424 C    MET   156      10.302   6.538  -9.814
ATOM   2425 O    MET   156      10.263   5.516 -10.503
ATOM   2426 N    HSE   157      10.337   6.542  -8.486
ATOM   2427 H    HSE   157      10.266   7.452  -8.054
ATOM   2428 CA   HSE   157      10.583   5.405  -7.645
ATOM   2429 HA   HSE   157      11.444   4.851  -8.020
ATOM   2430 CB   HSE   157      11.050   5.930  -6.223
ATOM   2431 HB1  HSE   157      10.390   6.707  -5.837
ATOM   2432 HB2  HSE   157      12.029   6.399  -6.326
ATOM   2433 CG   HSE   157      11.329   4.897  -5.141
ATOM   2434 ND1  HSE   157      12.041   3.702  -5.371
ATOM   2435 CE1  HSE   157      11.905   3.089  -4.211
ATOM   2436 HE1  HSE   157      12.452   2.213  -3.895
ATOM   2437 NE2  HSE   157      11.394   3.866  -3.246
ATOM   2438 HE2  HSE   157      11.158   3.598  -2.302
ATOM   2439 CD2  HSE   157      10.945   5.015  -3.853
ATOM   2440 HD2  HSE   157      10.250   5.763  -3.501
ATOM   2441 C    HSE   157       9.391   4.430  -7.439
ATOM   2442 O    HSE   157       8.285   4.876  -7.111
ATOM   2443 N    HSD   158       9.645   3.138  -7.806
ATOM   2444 H    HSD   158      10.577   2.879  -8.097
ATOM   2445 CA   HSD   158       8.612   2.079  -7.843
ATOM   2446 HA   HSD   158       7.629   2.509  -7.651
ATOM   2447 CB   HSD   158       8.474   1.448  -9.234
ATOM   2448 HB1  HSD   158       8.004   0.480  -9.063
ATOM   2449 HB2  HSD   158       9.436   1.221  -9.693
ATOM   2450 CG   HSD   158       7.726   2.380 -10.158
ATOM   2451 ND1  HSD   158       8.060   3.708 -10.459
ATOM   2452 HD1  HSD   158       8.846   4.172 -10.027
ATOM   2453 CE1  HSD   158       7.161   4.247 -11.247
ATOM   2454 HE1  HSD   158       7.269   5.214 -11.715
ATOM   2455 NE2  HSD   158       6.155   3.418 -11.398
ATOM   2456 CD2  HSD   158       6.509   2.187 -10.750
ATOM   2457 HD2  HSD   158       5.932   1.276 -10.693
ATOM   2458 C    HSD   158       8.818   0.935  -6.837
ATOM   2459 O    HSD   158       7.856   0.592  -6.143
ATOM   2460 N    MET   159      10.043   0.435  -6.701
ATOM   2461 H    MET   159      10.881   0.784  -7.143
ATOM   2462 CA   MET   159      10.202  -0.837  -5.909
ATOM   2463 HA   MET   159       9.428  -0.822  -5.142
ATOM   2464 CB   MET   159       9.955  -2.036  -6.829
ATOM   2465 HB1  MET   159       8.993  -1.863  -7.312
ATOM   2466 HB2  MET   159       9.927  -2.991  -6.305
ATOM   2467 CG   MET   159      11.048  -2.144  -7.863
ATOM   2468 HG1  MET   159      12.005  -1.930  -7.388
ATOM   2469 HG2  MET   159      10.849  -1.384  -8.619
ATOM   2470 SD   MET   159      11.178  -3.791  -8.547
ATOM   2471 CE   MET   159       9.848  -3.740  -9.729
ATOM   2472 HE1  MET   159       9.885  -4.701 -10.243
ATOM   2473 HE2  MET   159       8.897  -3.729  -9.196
ATOM   2474 HE3  MET   159       9.959  -2.953 -10.475
ATOM   2475 C    MET   159      11.513  -0.916  -5.124
ATOM   2476 O    MET   159      12.522  -0.190  -5.325
ATOM   2477 N    GLU   160      11.617  -1.920  -4.278
ATOM   2478 H    GLU   160      10.739  -2.302  -3.959
ATOM   2479 CA   GLU   160      12.825  -2.447  -3.598
ATOM   2480 HA   GLU   160      13.623  -1.809  -3.976
ATOM   2481 CB   GLU   160      12.831  -2.363  -1.993
ATOM   2482 HB1  GLU   160      12.201  -3.113  -1.514
ATOM   2483 HB2  GLU   160      12.345  -1.422  -1.739
ATOM   2484 CG   GLU   160      14.208  -2.479  -1.397
ATOM   2485 HG1  GLU   160      14.901  -1.760  -1.834
ATOM   2486 HG2  GLU   160      14.495  -3.512  -1.595
ATOM   2487 CD   GLU   160      14.293  -2.223   0.074
ATOM   2488 OE1  GLU   160      14.548  -3.111   0.917
ATOM   2489 OE2  GLU   160      14.175  -1.038   0.423
ATOM   2490 C    GLU   160      13.129  -3.819  -4.136
ATOM   2491 O    GLU   160      12.199  -4.603  -4.491
ATOM   2492 N    LEU   161      14.387  -4.083  -4.272
ATOM   2493 H    LEU   161      15.022  -3.389  -3.904
ATOM   2494 CA   LEU   161      14.947  -5.331  -4.870
ATOM   2495 HA   LEU   161      14.157  -6.007  -5.199
ATOM   2496 CB   LEU   161      15.780  -5.131  -6.157
ATOM   2497 HB1  LEU   161      16.389  -6.022  -6.308
ATOM   2498 HB2  LEU   161      16.411  -4.292  -5.863
ATOM   2499 CG   LEU   161      14.972  -4.718  -7.419
ATOM   2500 HG   LEU   161      14.012  -4.286  -7.138
ATOM   2501 CD1  LEU   161      15.667  -3.749  -8.265
ATOM   2502 HD11 LEU   161      16.623  -4.141  -8.612
ATOM   2503 HD12 LEU   161      15.028  -3.629  -9.140
ATOM   2504 HD13 LEU   161      15.698  -2.792  -7.746
ATOM   2505 CD2  LEU   161      14.530  -5.940  -8.203
ATOM   2506 HD21 LEU   161      15.421  -6.318  -8.704
ATOM   2507 HD22 LEU   161      14.209  -6.707  -7.498
ATOM   2508 HD23 LEU   161      13.762  -5.631  -8.912
ATOM   2509 C    LEU   161      15.762  -6.165  -3.779
ATOM   2510 O    LEU   161      16.412  -5.552  -2.921
ATOM   2511 N    PRO   162      15.934  -7.479  -3.956
ATOM   2512 CD   PRO   162      15.457  -8.320  -5.072
ATOM   2513 HD1  PRO   162      15.776  -8.013  -6.069
ATOM   2514 HD2  PRO   162      14.370  -8.270  -5.020
ATOM   2515 CG   PRO   162      15.931  -9.765  -4.834
ATOM   2516 HG1  PRO   162      16.973  -9.990  -5.061
ATOM   2517 HG2  PRO   162      15.301 -10.583  -5.181
ATOM   2518 CB   PRO   162      15.867  -9.770  -3.320
ATOM   2519 HB1  PRO   162      16.376 -10.627  -2.879
ATOM   2520 HB2  PRO   162      14.826  -9.713  -3.004
ATOM   2521 CA   PRO   162      16.460  -8.411  -2.962
ATOM   2522 HA   PRO   162      16.065  -8.118  -1.990
ATOM   2523 C    PRO   162      17.941  -8.391  -2.674
ATOM   2524 O    PRO   162      18.418  -9.287  -2.029
ATOM   2525 N    THR   163      18.663  -7.343  -3.154
ATOM   2526 H    THR   163      18.291  -6.720  -3.857
ATOM   2527 CA   THR   163      20.036  -7.022  -2.715
ATOM   2528 HA   THR   163      20.396  -7.754  -1.993
ATOM   2529 CB   THR   163      21.072  -7.153  -3.827
ATOM   2530 HB   THR   163      22.036  -6.770  -3.492
ATOM   2531 CG2  THR   163      21.353  -8.622  -4.248
ATOM   2532 HG21 THR   163      21.860  -9.066  -3.392
ATOM   2533 HG22 THR   163      20.396  -9.124  -4.392
ATOM   2534 HG23 THR   163      22.008  -8.609  -5.119
ATOM   2535 OG1  THR   163      20.767  -6.343  -4.961
ATOM   2536 HG1  THR   163      21.472  -5.703  -5.078
ATOM   2537 C    THR   163      20.045  -5.585  -2.081
ATOM   2538 O    THR   163      21.136  -4.994  -1.927
ATOM   2539 N    GLY   164      18.925  -5.110  -1.528
ATOM   2540 H    GLY   164      18.087  -5.666  -1.621
ATOM   2541 CA   GLY   164      18.840  -3.835  -0.769
ATOM   2542 HA1  GLY   164      19.631  -3.815  -0.019
ATOM   2543 HA2  GLY   164      17.926  -3.817  -0.175
ATOM   2544 C    GLY   164      18.842  -2.495  -1.526
ATOM   2545 O    GLY   164      19.469  -1.595  -1.012
ATOM   2546 N    VAL   165      18.252  -2.475  -2.714
ATOM   2547 H    VAL   165      17.755  -3.320  -2.958
ATOM   2548 CA   VAL   165      18.436  -1.487  -3.740
ATOM   2549 HA   VAL   165      18.804  -0.559  -3.303
ATOM   2550 CB   VAL   165      19.441  -1.878  -4.818
ATOM   2551 HB   VAL   165      19.495  -1.067  -5.543
ATOM   2552 CG1  VAL   165      20.855  -1.985  -4.186
ATOM   2553 HG11 VAL   165      20.805  -2.638  -3.315
ATOM   2554 HG12 VAL   165      21.538  -2.446  -4.899
ATOM   2555 HG13 VAL   165      21.265  -1.082  -3.733
ATOM   2556 CG2  VAL   165      19.106  -3.171  -5.508
ATOM   2557 HG21 VAL   165      19.831  -3.420  -6.284
ATOM   2558 HG22 VAL   165      19.027  -3.947  -4.747
ATOM   2559 HG23 VAL   165      18.160  -2.945  -6.000
ATOM   2560 C    VAL   165      17.072  -1.187  -4.347
ATOM   2561 O    VAL   165      16.159  -2.052  -4.267
ATOM   2562 N    HSE   166      16.961  -0.019  -4.989
ATOM   2563 H    HSE   166      17.755   0.604  -4.967
ATOM   2564 CA   HSE   166      15.732   0.484  -5.566
ATOM   2565 HA   HSE   166      14.896  -0.206  -5.457
ATOM   2566 CB   HSE   166      15.463   1.730  -4.798
ATOM   2567 HB1  HSE   166      14.496   2.111  -5.125
ATOM   2568 HB2  HSE   166      16.139   2.505  -5.157
ATOM   2569 CG   HSE   166      15.486   1.666  -3.306
ATOM   2570 ND1  HSE   166      16.570   1.861  -2.434
ATOM   2571 CE1  HSE   166      16.190   1.396  -1.219
ATOM   2572 HE1  HSE   166      16.825   1.327  -0.349
ATOM   2573 NE2  HSE   166      14.917   1.052  -1.246
ATOM   2574 HE2  HSE   166      14.483   0.477  -0.538
ATOM   2575 CD2  HSE   166      14.492   1.110  -2.545
ATOM   2576 HD2  HSE   166      13.591   0.695  -2.975
ATOM   2577 C    HSE   166      15.766   0.606  -7.060
ATOM   2578 O    HSE   166      16.822   0.558  -7.679
ATOM   2579 N    ALA   167      14.581   0.686  -7.703
ATOM   2580 H    ALA   167      13.742   0.674  -7.141
ATOM   2581 CA   ALA   167      14.346   0.729  -9.128
ATOM   2582 HA   ALA   167      15.131   1.294  -9.630
ATOM   2583 CB   ALA   167      14.296  -0.707  -9.694
ATOM   2584 HB1  ALA   167      13.881  -0.546 -10.689
ATOM   2585 HB2  ALA   167      15.275  -1.173  -9.800
ATOM   2586 HB3  ALA   167      13.601  -1.318  -9.118
ATOM   2587 C    ALA   167      12.986   1.383  -9.448
ATOM   2588 O    ALA   167      12.123   1.452  -8.564
ATOM   2589 N    GLY   168      12.812   1.887 -10.672
ATOM   2590 H    GLY   168      13.539   1.613 -11.318
ATOM   2591 CA   GLY   168      11.795   2.824 -11.127
ATOM   2592 HA1  GLY   168      11.826   3.704 -10.485
ATOM   2593 HA2  GLY   168      10.789   2.404 -11.151
ATOM   2594 C    GLY   168      12.056   3.226 -12.584
ATOM   2595 O    GLY   168      12.793   2.623 -13.349
ATOM   2596 N    THR   169      11.209   4.175 -13.072
ATOM   2597 H    THR   169      10.660   4.745 -12.445
ATOM   2598 CA   THR   169      10.981   4.547 -14.425
ATOM   2599 HA   THR   169      11.552   3.890 -15.081
ATOM   2600 CB   THR   169       9.485   4.520 -14.792
ATOM   2601 HB   THR   169       9.421   4.799 -15.843
ATOM   2602 CG2  THR   169       8.952   3.161 -14.513
ATOM   2603 HG21 THR   169       8.294   3.232 -13.646
ATOM   2604 HG22 THR   169       8.389   2.762 -15.357
ATOM   2605 HG23 THR   169       9.687   2.419 -14.203
ATOM   2606 OG1  THR   169       8.778   5.467 -14.180
ATOM   2607 HG1  THR   169       9.102   6.311 -14.502
ATOM   2608 C    THR   169      11.454   5.925 -14.694
ATOM   2609 O    THR   169      11.606   6.736 -13.739
ATOM   2610 N    ASP   170      11.556   6.390 -15.971
ATOM   2611 H    ASP   170      11.198   5.849 -16.745
ATOM   2612 CA   ASP   170      11.543   7.849 -16.286
ATOM   2613 HA   ASP   170      12.131   8.324 -15.501
ATOM   2614 CB   ASP   170      12.161   8.138 -17.650
ATOM   2615 HB1  ASP   170      13.204   7.843 -17.757
ATOM   2616 HB2  ASP   170      12.171   9.223 -17.747
ATOM   2617 CG   ASP   170      11.521   7.472 -18.867
ATOM   2618 OD1  ASP   170      12.159   7.461 -19.945
ATOM   2619 OD2  ASP   170      10.395   6.930 -18.753
ATOM   2620 C    ASP   170      10.139   8.488 -16.137
ATOM   2621 O    ASP   170       9.239   7.737 -15.746
ATOM   2622 N    LEU   171       9.895   9.784 -16.575
ATOM   2623 H    LEU   171      10.508  10.480 -16.975
ATOM   2624 CA   LEU   171       8.539  10.351 -16.468
ATOM   2625 HA   LEU   171       7.992   9.825 -15.685
ATOM   2626 CB   LEU   171       8.627  11.944 -16.214
ATOM   2627 HB1  LEU   171       7.710  12.353 -16.637
ATOM   2628 HB2  LEU   171       9.394  12.261 -16.921
ATOM   2629 CG   LEU   171       8.807  12.338 -14.694
ATOM   2630 HG   LEU   171       8.788  13.427 -14.723
ATOM   2631 CD1  LEU   171       7.693  11.797 -13.823
ATOM   2632 HD11 LEU   171       7.814  10.722 -13.689
ATOM   2633 HD12 LEU   171       7.675  12.271 -12.841
ATOM   2634 HD13 LEU   171       6.715  12.063 -14.224
ATOM   2635 CD2  LEU   171      10.174  11.987 -14.046
ATOM   2636 HD21 LEU   171      11.017  12.254 -14.684
ATOM   2637 HD22 LEU   171      10.434  12.487 -13.113
ATOM   2638 HD23 LEU   171      10.160  10.915 -13.850
ATOM   2639 C    LEU   171       7.629   9.927 -17.676
ATOM   2640 O    LEU   171       6.466  10.348 -17.640
ATOM   2641 N    GLU   172       8.145   9.188 -18.607
ATOM   2642 H    GLU   172       9.134   8.999 -18.517
ATOM   2643 CA   GLU   172       7.412   8.475 -19.681
ATOM   2644 HA   GLU   172       6.455   8.980 -19.816
ATOM   2645 CB   GLU   172       8.198   8.543 -20.974
ATOM   2646 HB1  GLU   172       8.064   7.599 -21.501
ATOM   2647 HB2  GLU   172       9.256   8.506 -20.715
ATOM   2648 CG   GLU   172       8.001   9.785 -21.887
ATOM   2649 HG1  GLU   172       8.174  10.758 -21.427
ATOM   2650 HG2  GLU   172       6.955   9.804 -22.191
ATOM   2651 CD   GLU   172       8.808   9.705 -23.178
ATOM   2652 OE1  GLU   172       8.620   8.772 -23.966
ATOM   2653 OE2  GLU   172       9.637  10.630 -23.440
ATOM   2654 C    GLU   172       7.032   7.068 -19.262
ATOM   2655 O    GLU   172       6.227   6.417 -19.945
ATOM   2656 N    GLY   173       7.577   6.545 -18.154
ATOM   2657 H    GLY   173       8.204   7.087 -17.577
ATOM   2658 CA   GLY   173       7.031   5.321 -17.527
ATOM   2659 HA1  GLY   173       5.971   5.255 -17.773
ATOM   2660 HA2  GLY   173       7.067   5.409 -16.441
ATOM   2661 C    GLY   173       7.836   4.080 -17.913
ATOM   2662 O    GLY   173       7.327   2.999 -17.671
ATOM   2663 N    ASN   174       8.884   4.213 -18.708
ATOM   2664 H    ASN   174       9.105   5.178 -18.906
ATOM   2665 CA   ASN   174       9.651   3.092 -19.259
ATOM   2666 HA   ASN   174       8.999   2.229 -19.395
ATOM   2667 CB   ASN   174      10.255   3.560 -20.587
ATOM   2668 HB1  ASN   174      10.989   2.867 -20.998
ATOM   2669 HB2  ASN   174      10.790   4.467 -20.306
ATOM   2670 CG   ASN   174       9.251   3.856 -21.739
ATOM   2671 OD1  ASN   174       9.318   4.971 -22.279
ATOM   2672 ND2  ASN   174       8.359   2.966 -22.113
ATOM   2673 HD21 ASN   174       8.343   2.018 -21.767
ATOM   2674 HD22 ASN   174       7.785   3.136 -22.927
ATOM   2675 C    ASN   174      10.713   2.810 -18.222
ATOM   2676 O    ASN   174      11.446   3.669 -17.728
ATOM   2677 N    PHE   175      10.780   1.585 -17.594
ATOM   2678 H    PHE   175      10.249   0.803 -17.951
ATOM   2679 CA   PHE   175      11.671   1.267 -16.480
ATOM   2680 HA   PHE   175      11.402   1.868 -15.611
ATOM   2681 CB   PHE   175      11.496  -0.192 -15.903
ATOM   2682 HB1  PHE   175      12.486  -0.581 -15.665
ATOM   2683 HB2  PHE   175      11.217  -0.865 -16.714
ATOM   2684 CG   PHE   175      10.618  -0.290 -14.675
ATOM   2685 CD1  PHE   175      11.200  -0.342 -13.374
ATOM   2686 HD1  PHE   175      12.277  -0.258 -13.391
ATOM   2687 CE1  PHE   175      10.364  -0.383 -12.245
ATOM   2688 HE1  PHE   175      10.864  -0.236 -11.299
ATOM   2689 CZ   PHE   175       8.991  -0.489 -12.360
ATOM   2690 HZ   PHE   175       8.342  -0.561 -11.500
ATOM   2691 CE2  PHE   175       8.415  -0.428 -13.667
ATOM   2692 HE2  PHE   175       7.349  -0.267 -13.720
ATOM   2693 CD2  PHE   175       9.236  -0.355 -14.806
ATOM   2694 HD2  PHE   175       8.773  -0.174 -15.765
ATOM   2695 C    PHE   175      13.108   1.536 -16.852
ATOM   2696 O    PHE   175      13.565   1.287 -17.982
ATOM   2697 N    TYR   176      13.989   1.819 -15.885
ATOM   2698 H    TYR   176      13.624   2.041 -14.969
ATOM   2699 CA   TYR   176      15.394   2.021 -16.097
ATOM   2700 HA   TYR   176      15.497   2.627 -16.998
ATOM   2701 CB   TYR   176      16.083   2.896 -15.039
ATOM   2702 HB1  TYR   176      17.146   2.655 -15.057
ATOM   2703 HB2  TYR   176      15.707   2.746 -14.027
ATOM   2704 CG   TYR   176      16.008   4.413 -15.384
ATOM   2705 CD1  TYR   176      16.784   4.932 -16.465
ATOM   2706 HD1  TYR   176      17.495   4.268 -16.935
ATOM   2707 CE1  TYR   176      16.564   6.268 -16.909
ATOM   2708 HE1  TYR   176      17.173   6.697 -17.690
ATOM   2709 CZ   TYR   176      15.601   7.039 -16.267
ATOM   2710 OH   TYR   176      15.502   8.331 -16.662
ATOM   2711 HH   TYR   176      14.772   8.805 -16.258
ATOM   2712 CE2  TYR   176      14.793   6.551 -15.187
ATOM   2713 HE2  TYR   176      13.992   7.169 -14.810
ATOM   2714 CD2  TYR   176      15.017   5.231 -14.683
ATOM   2715 HD2  TYR   176      14.341   4.901 -13.908
ATOM   2716 C    TYR   176      16.181   0.673 -16.273
ATOM   2717 O    TYR   176      17.085   0.593 -17.133
ATOM   2718 N    GLY   177      15.902  -0.336 -15.477
ATOM   2719 H    GLY   177      15.188  -0.214 -14.773
ATOM   2720 CA   GLY   177      16.430  -1.729 -15.793
ATOM   2721 HA1  GLY   177      16.770  -2.089 -14.822
ATOM   2722 HA2  GLY   177      17.202  -1.737 -16.562
ATOM   2723 C    GLY   177      15.406  -2.781 -16.261
ATOM   2724 O    GLY   177      14.339  -2.375 -16.673
ATOM   2725 N    PRO   178      15.737  -4.074 -16.264
ATOM   2726 CD   PRO   178      17.110  -4.575 -16.113
ATOM   2727 HD1  PRO   178      17.511  -4.197 -15.173
ATOM   2728 HD2  PRO   178      17.620  -4.206 -17.003
ATOM   2729 CG   PRO   178      17.049  -6.111 -16.189
ATOM   2730 HG1  PRO   178      16.872  -6.526 -15.197
ATOM   2731 HG2  PRO   178      17.966  -6.431 -16.685
ATOM   2732 CB   PRO   178      15.814  -6.279 -17.106
ATOM   2733 HB1  PRO   178      15.425  -7.297 -17.132
ATOM   2734 HB2  PRO   178      16.082  -6.260 -18.162
ATOM   2735 CA   PRO   178      14.845  -5.160 -16.771
ATOM   2736 HA   PRO   178      14.169  -4.986 -17.608
ATOM   2737 C    PRO   178      13.844  -5.612 -15.717
ATOM   2738 O    PRO   178      13.874  -6.721 -15.184
ATOM   2739 N    PHE   179      12.981  -4.689 -15.340
ATOM   2740 H    PHE   179      12.963  -3.845 -15.895
ATOM   2741 CA   PHE   179      11.943  -4.914 -14.318
ATOM   2742 HA   PHE   179      11.894  -5.956 -14.002
ATOM   2743 CB   PHE   179      12.322  -4.239 -12.988
ATOM   2744 HB1  PHE   179      11.818  -4.806 -12.205
ATOM   2745 HB2  PHE   179      11.858  -3.270 -12.807
ATOM   2746 CG   PHE   179      13.847  -4.208 -12.695
ATOM   2747 CD1  PHE   179      14.562  -5.374 -12.447
ATOM   2748 HD1  PHE   179      14.000  -6.294 -12.392
ATOM   2749 CE1  PHE   179      15.885  -5.269 -12.180
ATOM   2750 HE1  PHE   179      16.414  -6.203 -12.059
ATOM   2751 CZ   PHE   179      16.593  -4.058 -12.209
ATOM   2752 HZ   PHE   179      17.664  -4.050 -12.070
ATOM   2753 CE2  PHE   179      15.871  -2.844 -12.527
ATOM   2754 HE2  PHE   179      16.357  -1.880 -12.558
ATOM   2755 CD2  PHE   179      14.520  -3.008 -12.755
ATOM   2756 HD2  PHE   179      13.972  -2.087 -12.887
ATOM   2757 C    PHE   179      10.559  -4.461 -14.848
ATOM   2758 O    PHE   179      10.547  -3.567 -15.736
ATOM   2759 N    VAL   180       9.502  -4.956 -14.270
ATOM   2760 H    VAL   180       9.738  -5.562 -13.497
ATOM   2761 CA   VAL   180       8.120  -4.535 -14.357
ATOM   2762 HA   VAL   180       7.990  -3.689 -15.032
ATOM   2763 CB   VAL   180       7.266  -5.692 -14.862
ATOM   2764 HB   VAL   180       6.248  -5.318 -14.975
ATOM   2765 CG1  VAL   180       7.710  -6.180 -16.207
ATOM   2766 HG11 VAL   180       7.099  -7.003 -16.579
ATOM   2767 HG12 VAL   180       7.704  -5.420 -16.989
ATOM   2768 HG13 VAL   180       8.741  -6.530 -16.256
ATOM   2769 CG2  VAL   180       7.353  -6.888 -13.904
ATOM   2770 HG21 VAL   180       6.584  -7.603 -14.196
ATOM   2771 HG22 VAL   180       8.365  -7.294 -13.929
ATOM   2772 HG23 VAL   180       7.208  -6.567 -12.872
ATOM   2773 C    VAL   180       7.446  -4.045 -13.049
ATOM   2774 O    VAL   180       8.049  -4.151 -11.963
ATOM   2775 N    ASP   181       6.275  -3.437 -13.191
ATOM   2776 H    ASP   181       5.813  -3.424 -14.089
ATOM   2777 CA   ASP   181       5.624  -2.725 -12.069
ATOM   2778 HA   ASP   181       6.371  -2.169 -11.503
ATOM   2779 CB   ASP   181       4.601  -1.748 -12.652
ATOM   2780 HB1  ASP   181       5.115  -0.843 -12.977
ATOM   2781 HB2  ASP   181       3.866  -1.403 -11.925
ATOM   2782 CG   ASP   181       3.816  -2.312 -13.797
ATOM   2783 OD1  ASP   181       3.987  -1.823 -14.935
ATOM   2784 OD2  ASP   181       3.051  -3.277 -13.631
ATOM   2785 C    ASP   181       5.007  -3.697 -11.007
ATOM   2786 O    ASP   181       5.046  -3.440  -9.807
ATOM   2787 N    ARG   182       4.463  -4.811 -11.493
ATOM   2788 H    ARG   182       4.449  -5.023 -12.480
ATOM   2789 CA   ARG   182       3.802  -5.874 -10.711
ATOM   2790 HA   ARG   182       3.022  -5.492 -10.052
ATOM   2791 CB   ARG   182       3.026  -6.847 -11.674
ATOM   2792 HB1  ARG   182       2.350  -6.235 -12.272
ATOM   2793 HB2  ARG   182       2.447  -7.565 -11.094
ATOM   2794 CG   ARG   182       4.016  -7.645 -12.509
ATOM   2795 HG1  ARG   182       4.681  -8.272 -11.915
ATOM   2796 HG2  ARG   182       4.604  -6.970 -13.131
ATOM   2797 CD   ARG   182       3.138  -8.458 -13.469
ATOM   2798 HD1  ARG   182       2.492  -7.832 -14.086
ATOM   2799 HD2  ARG   182       2.471  -9.100 -12.893
ATOM   2800 NE   ARG   182       3.975  -9.230 -14.451
ATOM   2801 HE   ARG   182       4.088 -10.191 -14.162
ATOM   2802 CZ   ARG   182       4.434  -8.902 -15.630
ATOM   2803 NH1  ARG   182       4.240  -7.647 -16.087
ATOM   2804 HH11 ARG   182       3.857  -6.934 -15.483
ATOM   2805 HH12 ARG   182       4.585  -7.412 -17.007
ATOM   2806 NH2  ARG   182       5.003  -9.795 -16.347
ATOM   2807 HH21 ARG   182       5.182 -10.744 -16.049
ATOM   2808 HH22 ARG   182       5.247  -9.567 -17.300
ATOM   2809 C    ARG   182       4.857  -6.617  -9.799
ATOM   2810 O    ARG   182       5.997  -6.712 -10.165
ATOM   2811 N    GLN   183       4.360  -7.105  -8.669
ATOM   2812 H    GLN   183       3.369  -7.068  -8.480
ATOM   2813 CA   GLN   183       5.117  -7.572  -7.516
ATOM   2814 HA   GLN   183       6.065  -7.039  -7.582
ATOM   2815 CB   GLN   183       4.367  -7.204  -6.217
ATOM   2816 HB1  GLN   183       4.982  -7.585  -5.401
ATOM   2817 HB2  GLN   183       3.429  -7.751  -6.127
ATOM   2818 CG   GLN   183       4.223  -5.683  -5.912
ATOM   2819 HG1  GLN   183       3.827  -5.210  -6.811
ATOM   2820 HG2  GLN   183       5.234  -5.369  -5.650
ATOM   2821 CD   GLN   183       3.297  -5.300  -4.734
ATOM   2822 OE1  GLN   183       2.255  -5.938  -4.414
ATOM   2823 NE2  GLN   183       3.523  -4.143  -4.134
ATOM   2824 HE21 GLN   183       4.256  -3.534  -4.471
ATOM   2825 HE22 GLN   183       2.795  -3.736  -3.564
ATOM   2826 C    GLN   183       5.364  -9.059  -7.651
ATOM   2827 O    GLN   183       4.929  -9.869  -6.798
ATOM   2828 N    THR   184       5.991  -9.518  -8.727
ATOM   2829 H    THR   184       6.262  -8.878  -9.460
ATOM   2830 CA   THR   184       6.535 -10.870  -8.877
ATOM   2831 HA   THR   184       5.978 -11.533  -8.215
ATOM   2832 CB   THR   184       6.359 -11.396 -10.332
ATOM   2833 HB   THR   184       6.728 -12.419 -10.390
ATOM   2834 CG2  THR   184       4.879 -11.322 -10.692
ATOM   2835 HG21 THR   184       4.668 -11.888 -11.599
ATOM   2836 HG22 THR   184       4.301 -11.681  -9.840
ATOM   2837 HG23 THR   184       4.567 -10.301 -10.913
ATOM   2838 OG1  THR   184       7.234 -10.534 -11.123
ATOM   2839 HG1  THR   184       7.206 -10.866 -12.024
ATOM   2840 C    THR   184       8.010 -11.054  -8.434
ATOM   2841 O    THR   184       8.675 -10.075  -8.104
ATOM   2842 N    ALA   185       8.512 -12.297  -8.453
ATOM   2843 H    ALA   185       7.838 -13.046  -8.534
ATOM   2844 CA   ALA   185       9.934 -12.470  -8.158
ATOM   2845 HA   ALA   185      10.109 -11.965  -7.208
ATOM   2846 CB   ALA   185      10.132 -13.998  -8.038
ATOM   2847 HB1  ALA   185       9.878 -14.457  -8.994
ATOM   2848 HB2  ALA   185      11.197 -14.218  -7.960
ATOM   2849 HB3  ALA   185       9.678 -14.471  -7.168
ATOM   2850 C    ALA   185      10.820 -11.756  -9.211
ATOM   2851 O    ALA   185      10.799 -12.055 -10.392
ATOM   2852 N    GLN   186      11.636 -10.857  -8.657
ATOM   2853 H    GLN   186      11.600 -10.651  -7.669
ATOM   2854 CA   GLN   186      12.526  -9.982  -9.426
ATOM   2855 HA   GLN   186      12.779 -10.480 -10.362
ATOM   2856 CB   GLN   186      11.773  -8.767  -9.806
ATOM   2857 HB1  GLN   186      12.471  -8.011 -10.166
ATOM   2858 HB2  GLN   186      11.296  -8.401  -8.897
ATOM   2859 CG   GLN   186      10.818  -8.984 -11.048
ATOM   2860 HG1  GLN   186      10.011  -9.711 -10.958
ATOM   2861 HG2  GLN   186      11.341  -9.159 -11.989
ATOM   2862 CD   GLN   186      10.093  -7.647 -11.322
ATOM   2863 OE1  GLN   186      10.380  -6.933 -12.287
ATOM   2864 NE2  GLN   186       9.221  -7.191 -10.474
ATOM   2865 HE21 GLN   186       9.016  -7.834  -9.723
ATOM   2866 HE22 GLN   186       8.675  -6.377 -10.717
ATOM   2867 C    GLN   186      13.812  -9.576  -8.717
ATOM   2868 O    GLN   186      13.873  -9.175  -7.526
ATOM   2869 N    ALA   187      14.915  -9.522  -9.465
ATOM   2870 H    ALA   187      14.925  -9.752 -10.448
ATOM   2871 CA   ALA   187      16.281  -9.188  -8.969
ATOM   2872 HA   ALA   187      16.225  -8.526  -8.105
ATOM   2873 CB   ALA   187      17.030 -10.387  -8.304
ATOM   2874 HB1  ALA   187      17.924 -10.000  -7.814
ATOM   2875 HB2  ALA   187      16.303 -10.871  -7.652
ATOM   2876 HB3  ALA   187      17.377 -11.102  -9.050
ATOM   2877 C    ALA   187      17.135  -8.501 -10.032
ATOM   2878 O    ALA   187      17.030  -8.817 -11.207
ATOM   2879 N    ALA   188      17.961  -7.569  -9.590
ATOM   2880 H    ALA   188      17.899  -7.333  -8.610
ATOM   2881 CA   ALA   188      18.984  -6.919 -10.381
ATOM   2882 HA   ALA   188      18.505  -6.743 -11.344
ATOM   2883 CB   ALA   188      19.403  -5.547  -9.794
ATOM   2884 HB1  ALA   188      19.272  -5.556  -8.712
ATOM   2885 HB2  ALA   188      20.471  -5.388  -9.950
ATOM   2886 HB3  ALA   188      18.829  -4.739 -10.247
ATOM   2887 C    ALA   188      20.213  -7.849 -10.655
ATOM   2888 O    ALA   188      20.528  -8.825  -9.900
ATOM   2889 N    GLY   189      20.903  -7.539 -11.717
ATOM   2890 H    GLY   189      20.601  -6.797 -12.333
ATOM   2891 CA   GLY   189      22.152  -8.212 -12.202
ATOM   2892 HA1  GLY   189      22.257  -8.003 -13.267
ATOM   2893 HA2  GLY   189      22.036  -9.296 -12.189
ATOM   2894 C    GLY   189      23.374  -7.779 -11.405
ATOM   2895 O    GLY   189      23.210  -7.166 -10.377
ATOM   2896 N    THR   190      24.584  -7.974 -11.934
ATOM   2897 H    THR   190      24.583  -8.470 -12.814
ATOM   2898 CA   THR   190      25.933  -7.740 -11.305
ATOM   2899 HA   THR   190      25.935  -8.322 -10.383
ATOM   2900 CB   THR   190      27.065  -8.355 -12.067
ATOM   2901 HB   THR   190      27.466  -7.598 -12.741
ATOM   2902 CG2  THR   190      28.173  -8.807 -11.132
ATOM   2903 HG21 THR   190      28.720  -7.951 -10.736
ATOM   2904 HG22 THR   190      27.778  -9.469 -10.362
ATOM   2905 HG23 THR   190      28.918  -9.345 -11.718
ATOM   2906 OG1  THR   190      26.817  -9.384 -12.928
ATOM   2907 HG1  THR   190      26.222  -9.978 -12.466
ATOM   2908 C    THR   190      26.229  -6.268 -11.095
ATOM   2909 O    THR   190      26.169  -5.500 -12.055
ATOM   2910 N    ASP   191      26.626  -5.918  -9.873
ATOM   2911 H    ASP   191      26.508  -6.643  -9.179
ATOM   2912 CA   ASP   191      27.215  -4.600  -9.531
ATOM   2913 HA   ASP   191      27.141  -3.862 -10.329
ATOM   2914 CB   ASP   191      26.409  -4.032  -8.294
ATOM   2915 HB1  ASP   191      26.606  -4.676  -7.437
ATOM   2916 HB2  ASP   191      25.356  -4.110  -8.564
ATOM   2917 CG   ASP   191      26.591  -2.560  -7.793
ATOM   2918 OD1  ASP   191      25.719  -1.653  -7.951
ATOM   2919 OD2  ASP   191      27.712  -2.270  -7.269
ATOM   2920 C    ASP   191      28.713  -4.697  -9.188
ATOM   2921 OT1  ASP   191      29.548  -4.191  -9.953
ATOM   2922 OT2  ASP   191      29.040  -5.266  -8.106
ATOM   2923 O    TIP   192      -3.460  12.256   4.828
ATOM   2924 H1   TIP   192      -3.074  11.901   5.628
ATOM   2925 H2   TIP   192      -3.684  11.485   4.306
ATOM   2926 O    TIP   193     -10.546  17.779   3.166
ATOM   2927 H1   TIP   193     -11.070  17.497   2.417
ATOM   2928 H2   TIP   193     -11.174  17.858   3.883
ATOM   2929 O    TIP   194       2.868  -5.468 -15.078
ATOM   2930 H1   TIP   194       2.928  -4.561 -14.779
ATOM   2931 H2   TIP   194       2.016  -5.522 -15.511
ATOM   2932 O    TIP   195       2.376 -28.762 -11.424
ATOM   2933 H1   TIP   195       2.865 -28.925 -12.231
ATOM   2934 H2   TIP   195       1.462 -28.920 -11.660
ATOM   2935 O    TIP   196      15.521  22.095   0.152
ATOM   2936 H1   TIP   196      14.932  21.389  -0.113
ATOM   2937 H2   TIP   196      16.105  21.692   0.795
ATOM   2938 O    TIP   197      -0.565  13.044   4.192
ATOM   2939 H1   TIP   197      -1.388  13.526   4.115
ATOM   2940 H2   TIP   197      -0.373  12.752   3.301
ATOM   2941 O    TIP   198      14.250  26.202   2.478
ATOM   2942 H1   TIP   198      13.912  25.332   2.266
ATOM   2943 H2   TIP   198      14.635  26.516   1.661
ATOM   2944 O    TIP   199     -12.354  -0.952  -6.936
ATOM   2945 H1   TIP   199     -13.222  -0.605  -6.731
ATOM   2946 H2   TIP   199     -11.962  -1.139  -6.084
ATOM   2947 O    TIP   200      30.567   9.238 -16.217
ATOM   2948 H1   TIP   200      29.726   9.193 -16.672
ATOM   2949 H2   TIP   200      30.937  10.081 -16.479
ATOM   2950 O    TIP   201       4.516  20.748  -0.243
ATOM   2951 H1   TIP   201       5.003  21.288   0.378
ATOM   2952 H2   TIP   201       5.180  20.192  -0.651
ATOM   2953 O    TIP   202       8.317   0.099 -21.144
ATOM   2954 H1   TIP   202       7.934   0.103 -20.267
ATOM   2955 H2   TIP   202       9.105  -0.438 -21.060
ATOM   2956 O    TIP   203      16.790  21.858 -15.766
ATOM   2957 H1   TIP   203      16.749  22.527 -15.083
ATOM   2958 H2   TIP   203      17.653  21.971 -16.163
ATOM   2959 O    TIP   204       0.993  -2.346  -3.393
ATOM   2960 H1   TIP   204       0.361  -2.184  -4.093
ATOM   2961 H2   TIP   204       1.705  -1.730  -3.566
ATOM   2962 O    TIP   205       1.427   5.012   5.805
ATOM   2963 H1   TIP   205       1.895   4.287   6.217
ATOM   2964 H2   TIP   205       0.519   4.906   6.090
ATOM   2965 O    TIP   206      27.403  12.668 -13.066
ATOM   2966 H1   TIP   206      28.264  12.724 -12.651
ATOM   2967 H2   TIP   206      27.591  12.616 -14.003
ATOM   2968 O    TIP   207       8.654  21.052  -9.315
ATOM   2969 H1   TIP   207       9.170  21.525  -8.662
ATOM   2970 H2   TIP   207       9.076  21.254 -10.149
ATOM   2971 O    TIP   208     -27.323   1.751  -1.863
ATOM   2972 H1   TIP   208     -26.414   2.038  -1.772
ATOM   2973 H2   TIP   208     -27.477   1.193  -1.101
ATOM   2974 O    TIP   209       6.518  17.386   4.650
ATOM   2975 H1   TIP   209       6.800  18.299   4.591
ATOM   2976 H2   TIP   209       7.302  16.878   4.446
ATOM   2977 O    TIP   210       1.706  17.681 -19.976
ATOM   2978 H1   TIP   210       1.626  17.761 -20.926
ATOM   2979 H2   TIP   210       1.218  18.428 -19.630
ATOM   2980 O    TIP   211      -6.728  -7.225 -12.990
ATOM   2981 H1   TIP   211      -6.571  -8.159 -13.126
ATOM   2982 H2   TIP   211      -6.593  -7.092 -12.052
ATOM   2983 O    TIP   212      22.910  20.554 -16.966
ATOM   2984 H1   TIP   212      22.883  20.910 -17.854
ATOM   2985 H2   TIP   212      22.438  21.195 -16.435
ATOM   2986 O    TIP   213      19.322 -11.754  -6.443
ATOM   2987 H1   TIP   213      19.814 -10.943  -6.309
ATOM   2988 H2   TIP   213      19.696 -12.134  -7.237
ATOM   2989 O    TIP   214     -14.369   8.552  -1.668
ATOM   2990 H1   TIP   214     -13.671   8.640  -2.316
ATOM   2991 H2   TIP   214     -14.892   9.348  -1.768
ATOM   2992 O    TIP   215      14.976  16.441 -17.568
ATOM   2993 H1   TIP   215      14.258  17.063 -17.453
ATOM   2994 H2   TIP   215      14.685  15.650 -17.114
ATOM   2995 O    TIP   216       1.691  17.380  -0.388
ATOM   2996 H1   TIP   216       2.014  17.513  -1.279
ATOM   2997 H2   TIP   216       2.311  16.766   0.004
ATOM   2998 O    TIP   217     -23.533  -1.396 -13.411
ATOM   2999 H1   TIP   217     -24.039  -0.933 -12.744
ATOM   3000 H2   TIP   217     -22.695  -1.584 -12.990
ATOM   3001 O    TIP   218      -8.971  -3.565  -6.697
ATOM   3002 H1   TIP   218      -9.510  -4.074  -6.092
ATOM   3003 H2   TIP   218      -8.198  -4.110  -6.847
ATOM   3004 O    TIP   219       2.930  20.273  -2.517
ATOM   3005 H1   TIP   219       3.608  20.430  -1.860
ATOM   3006 H2   TIP   219       3.093  19.381  -2.823
ATOM   3007 O    TIP   220     -15.021  19.050   9.470
ATOM   3008 H1   TIP   220     -14.854  19.927   9.125
ATOM   3009 H2   TIP   220     -15.374  19.200  10.347
ATOM   3010 O    TIP   221       7.218  -2.609 -18.807
ATOM   3011 H1   TIP   221       8.160  -2.775 -18.763
ATOM   3012 H2   TIP   221       6.951  -2.497 -17.895
ATOM   3013 O    TIP   222      10.037  -0.543   4.638
ATOM   3014 H1   TIP   222      10.985  -0.657   4.588
ATOM   3015 H2   TIP   222       9.685  -1.431   4.589
ATOM   3016 O    TIP   223      -7.792  -0.222  -3.403
ATOM   3017 H1   TIP   223      -8.061  -0.537  -2.540
ATOM   3018 H2   TIP   223      -6.923   0.152  -3.262
ATOM   3019 O    TIP   224       7.366   9.182   8.104
ATOM   3020 H1   TIP   224       7.517   8.769   7.254
ATOM   3021 H2   TIP   224       6.892   8.523   8.610
ATOM   3022 O    TIP   225      18.968  -7.544  -6.551
ATOM   3023 H1   TIP   225      19.652  -6.982  -6.187
ATOM   3024 H2   TIP   225      19.423  -8.350  -6.795
ATOM   3025 O    TIP   226      24.805  17.518   4.307
ATOM   3026 H1   TIP   226      24.189  17.808   4.979
ATOM   3027 H2   TIP   226      24.699  18.149   3.595
ATOM   3028 O    TIP   227     -12.130  12.820  -8.431
ATOM   3029 H1   TIP   227     -12.449  11.990  -8.786
ATOM   3030 H2   TIP   227     -11.359  12.581  -7.918
ATOM   3031 O    TIP   228      21.548  17.306  -4.105
ATOM   3032 H1   TIP   228      21.040  16.907  -4.812
ATOM   3033 H2   TIP   228      21.196  16.914  -3.306
ATOM   3034 O    TIP   229       5.197  14.403 -19.568
ATOM   3035 H1   TIP   229       5.823  14.500 -20.286
ATOM   3036 H2   TIP   229       5.038  13.461 -19.513
ATOM   3037 O    TIP   230       8.380 -28.891  -8.250
ATOM   3038 H1   TIP   230       8.964 -28.132  -8.235
ATOM   3039 H2   TIP   230       7.704 -28.662  -8.887
ATOM   3040 O    TIP   231      -0.789  -1.264  -5.240
ATOM   3041 H1   TIP   231      -1.707  -1.460  -5.057
ATOM   3042 H2   TIP   231      -0.783  -0.964  -6.148
ATOM   3043 O    TIP   232     -11.594  12.855  -5.117
ATOM   3044 H1   TIP   232     -11.599  12.016  -5.577
ATOM   3045 H2   TIP   232     -10.820  13.308  -5.450
ATOM   3046 O    TIP   233      -9.102 -14.051 -10.080
ATOM   3047 H1   TIP   233      -8.402 -13.412 -10.216
ATOM   3048 H2   TIP   233      -9.855 -13.528  -9.806
ATOM   3049 O    TIP   234      27.854  -0.148   2.600
ATOM   3050 H1   TIP   234      27.148   0.114   3.191
ATOM   3051 H2   TIP   234      27.522   0.055   1.725
ATOM   3052 O    TIP   235     -15.734  -5.003 -14.132
ATOM   3053 H1   TIP   235     -16.005  -4.139 -14.442
ATOM   3054 H2   TIP   235     -15.136  -5.323 -14.806
ATOM   3055 O    TIP   236       4.603  -4.369  -0.061
ATOM   3056 H1   TIP   236       3.785  -4.134  -0.497
ATOM   3057 H2   TIP   236       4.730  -3.687   0.598
ATOM   3058 O    TIP   237      -7.551   6.851 -19.406
ATOM   3059 H1   TIP   237      -6.949   6.460 -20.040
ATOM   3060 H2   TIP   237      -7.435   7.795 -19.515
ATOM   3061 O    TIP   238       1.404  10.377   7.499
ATOM   3062 H1   TIP   238       1.888  10.922   6.879
ATOM   3063 H2   TIP   238       1.894   9.556   7.532
ATOM   3064 O    TIP   239     -19.147   0.511 -23.623
ATOM   3065 H1   TIP   239     -18.878   1.327 -24.045
ATOM   3066 H2   TIP   239     -20.033   0.352 -23.950
ATOM   3067 O    TIP   240      21.003  24.642  -9.615
ATOM   3068 H1   TIP   240      20.850  23.869 -10.158
ATOM   3069 H2   TIP   240      21.199  25.340 -10.240
ATOM   3070 O    TIP   241      -8.939  -7.111 -14.592
ATOM   3071 H1   TIP   241      -8.122  -7.072 -14.096
ATOM   3072 H2   TIP   241      -8.682  -6.920 -15.494
ATOM   3073 O    TIP   242      -7.927   0.960  -6.185
ATOM   3074 H1   TIP   242      -7.812   0.490  -5.360
ATOM   3075 H2   TIP   242      -7.554   1.826  -6.024
ATOM   3076 O    TIP   243      -0.987 -28.289 -27.828
ATOM   3077 H1   TIP   243      -0.829 -27.791 -28.629
ATOM   3078 H2   TIP   243      -1.320 -27.643 -27.205
ATOM   3079 O    TIP   244       7.750   2.342  -1.378
ATOM   3080 H1   TIP   244       7.417   1.509  -1.710
ATOM   3081 H2   TIP   244       8.700   2.279  -1.479
ATOM   3082 O    TIP   245      18.657  14.420 -14.907
ATOM   3083 H1   TIP   245      17.787  14.634 -15.244
ATOM   3084 H2   TIP   245      19.250  14.613 -15.633
ATOM   3085 O    TIP   246     -10.531   7.349  -3.427
ATOM   3086 H1   TIP   246     -10.230   7.382  -4.335
ATOM   3087 H2   TIP   246     -11.151   8.074  -3.353
ATOM   3088 O    TIP   247      29.596   7.119   0.155
ATOM   3089 H1   TIP   247      29.670   7.709  -0.594
ATOM   3090 H2   TIP   247      30.181   6.391  -0.054
ATOM   3091 O    TIP   248      -5.330  26.506  -5.667
ATOM   3092 H1   TIP   248      -5.221  26.628  -6.610
ATOM   3093 H2   TIP   248      -4.934  27.284  -5.276
ATOM   3094 O    TIP   249      11.798 -29.825 -14.621
ATOM   3095 H1   TIP   249      11.696 -29.440 -15.491
ATOM   3096 H2   TIP   249      12.674 -29.560 -14.342
ATOM   3097 O    TIP   250       9.224  -2.245  -2.784
ATOM   3098 H1   TIP   250       9.135  -2.016  -1.859
ATOM   3099 H2   TIP   250       8.423  -1.916  -3.191
ATOM   3100 O    TIP   251      28.529  14.662  -9.350
ATOM   3101 H1   TIP   251      29.220  14.098  -9.002
ATOM   3102 H2   TIP   251      28.128  15.056  -8.575
ATOM   3103 O    TIP   252      21.779  21.654   5.735
ATOM   3104 H1   TIP   252      21.626  21.712   6.678
ATOM   3105 H2   TIP   252      22.710  21.449   5.654
ATOM   3106 O    TIP   253       7.918  -4.950  -7.173
ATOM   3107 H1   TIP   253       8.201  -5.775  -7.567
ATOM   3108 H2   TIP   253       8.693  -4.623  -6.716
ATOM   3109 O    TIP   254      15.474   0.714 -12.483
ATOM   3110 H1   TIP   254      16.325   0.305 -12.324
ATOM   3111 H2   TIP   254      15.647   1.654 -12.444
ATOM   3112 O    TIP   255      -6.014   9.065  -8.114
ATOM   3113 H1   TIP   255      -5.989   8.548  -7.309
ATOM   3114 H2   TIP   255      -5.297   9.692  -8.020
ATOM   3115 O    TIP   256      -4.287  -5.178   2.396
ATOM   3116 H1   TIP   256      -3.725  -5.428   1.663
ATOM   3117 H2   TIP   256      -4.028  -5.763   3.108
ATOM   3118 O    TIP   257      17.368 -12.597   3.382
ATOM   3119 H1   TIP   257      17.884 -11.791   3.400
ATOM   3120 H2   TIP   257      17.784 -13.164   4.031
ATOM   3121 O    TIP   258      -4.889  24.515  -3.556
ATOM   3122 H1   TIP   258      -5.780  24.188  -3.434
ATOM   3123 H2   TIP   258      -4.992  25.297  -4.098
ATOM   3124 O    TIP   259      -1.550  24.976 -22.352
ATOM   3125 H1   TIP   259      -2.102  25.633 -21.928
ATOM   3126 H2   TIP   259      -0.766  25.456 -22.617
ATOM   3127 O    TIP   260      18.183   1.827   6.792
ATOM   3128 H1   TIP   260      18.306   0.899   6.593
ATOM   3129 H2   TIP   260      18.452   2.281   5.993
ATOM   3130 O    TIP   261      14.716 -30.103 -18.220
ATOM   3131 H1   TIP   261      15.426 -30.726 -18.373
ATOM   3132 H2   TIP   261      14.671 -30.019 -17.268
ATOM   3133 O    TIP   262      25.756  13.967 -16.002
ATOM   3134 H1   TIP   262      25.689  13.906 -15.049
ATOM   3135 H2   TIP   262      26.609  14.371 -16.158
ATOM   3136 O    TIP   263       9.452  22.262 -11.831
ATOM   3137 H1   TIP   263       8.750  22.791 -12.211
ATOM   3138 H2   TIP   263      10.258  22.672 -12.143
ATOM   3139 O    TIP   264       7.911   0.446 -18.346
ATOM   3140 H1   TIP   264       7.729   1.384 -18.292
ATOM   3141 H2   TIP   264       7.531   0.080 -17.547
ATOM   3142 O    TIP   265     -10.665   4.040   5.752
ATOM   3143 H1   TIP   265      -9.842   3.661   5.443
ATOM   3144 H2   TIP   265     -10.482   4.976   5.836
ATOM   3145 O    TIP   266       8.576 -16.583 -14.713
ATOM   3146 H1   TIP   266       7.792 -17.002 -14.360
ATOM   3147 H2   TIP   266       8.346 -15.657 -14.779
ATOM   3148 O    TIP   267      16.461  12.572   9.120
ATOM   3149 H1   TIP   267      15.593  12.219   9.316
ATOM   3150 H2   TIP   267      17.053  12.093   9.699
ATOM   3151 O    TIP   268       4.185 -11.101 -21.794
ATOM   3152 H1   TIP   268       4.418 -11.926 -22.220
ATOM   3153 H2   TIP   268       4.659 -11.118 -20.963
ATOM   3154 O    TIP   269      29.811  -1.739  -3.923
ATOM   3155 H1   TIP   269      30.462  -2.048  -4.553
ATOM   3156 H2   TIP   269      30.288  -1.124  -3.366
ATOM   3157 O    TIP   270       0.345  -8.351 -16.240
ATOM   3158 H1   TIP   270       0.625  -8.610 -17.118
ATOM   3159 H2   TIP   270       0.723  -9.014 -15.663
ATOM   3160 O    TIP   271      -1.086 -17.184  -1.734
ATOM   3161 H1   TIP   271      -0.813 -17.176  -0.816
ATOM   3162 H2   TIP   271      -1.949 -17.597  -1.725
ATOM   3163 O    TIP   272      10.312   1.540  -1.614
ATOM   3164 H1   TIP   272      10.696   1.801  -0.777
ATOM   3165 H2   TIP   272      10.182   0.596  -1.535
ATOM   3166 O    TIP   273      23.263  -2.361  -7.130
ATOM   3167 H1   TIP   273      24.102  -2.047  -7.467
ATOM   3168 H2   TIP   273      22.635  -1.684  -7.382
ATOM   3169 O    TIP   274     -15.107 -16.986 -10.535
ATOM   3170 H1   TIP   274     -14.347 -17.253 -11.052
ATOM   3171 H2   TIP   274     -15.057 -16.031 -10.511
ATOM   3172 O    TIP   275      -2.243   1.078 -24.054
ATOM   3173 H1   TIP   275      -1.598   1.785 -24.039
ATOM   3174 H2   TIP   275      -2.238   0.730 -23.162
ATOM   3175 O    TIP   276       4.672  25.833 -15.551
ATOM   3176 H1   TIP   276       3.987  26.303 -16.027
ATOM   3177 H2   TIP   276       4.679  24.959 -15.940
ATOM   3178 O    TIP   277      13.272   7.879   2.487
ATOM   3179 H1   TIP   277      14.152   7.567   2.279
ATOM   3180 H2   TIP   277      13.413   8.683   2.986
ATOM   3181 O    TIP   278      -1.159 -15.698  -4.654
ATOM   3182 H1   TIP   278      -1.063 -14.762  -4.478
ATOM   3183 H2   TIP   278      -1.094 -16.112  -3.794
ATOM   3184 O    TIP   279      25.563   3.266   2.048
ATOM   3185 H1   TIP   279      25.650   2.699   2.814
ATOM   3186 H2   TIP   279      26.250   3.923   2.156
ATOM   3187 O    TIP   280       5.889  -3.232  -7.375
ATOM   3188 H1   TIP   280       5.653  -3.287  -8.300
ATOM   3189 H2   TIP   280       6.616  -3.846  -7.275
ATOM   3190 O    TIP   281      -9.926  26.960  10.402
ATOM   3191 H1   TIP   281      -9.618  26.069  10.240
ATOM   3192 H2   TIP   281      -9.921  27.377   9.540
ATOM   3193 O    TIP   282       4.923  11.735 -19.302
ATOM   3194 H1   TIP   282       5.408  11.222 -18.656
ATOM   3195 H2   TIP   282       4.695  11.106 -19.986
ATOM   3196 O    TIP   283      15.660   9.096 -24.644
ATOM   3197 H1   TIP   283      16.353   9.700 -24.377
ATOM   3198 H2   TIP   283      14.906   9.342 -24.107
ATOM   3199 O    TIP   284      22.622 -11.472  -6.268
ATOM   3200 H1   TIP   284      23.258 -11.709  -5.593
ATOM   3201 H2   TIP   284      22.359 -12.307  -6.654
ATOM   3202 O    TIP   285      -6.947  -0.696   4.552
ATOM   3203 H1   TIP   285      -6.435  -0.309   5.262
ATOM   3204 H2   TIP   285      -6.531  -1.543   4.390
ATOM   3205 O    TIP   286     -12.213   2.460  -6.490
ATOM   3206 H1   TIP   286     -12.569   2.743  -5.648
ATOM   3207 H2   TIP   286     -12.975   2.164  -6.987
ATOM   3208 O    TIP   287      -2.182  21.346 -21.341
ATOM   3209 H1   TIP   287      -1.855  22.160 -21.724
ATOM   3210 H2   TIP   287      -2.120  21.483 -20.396
ATOM   3211 O    TIP   288      19.008   9.903   2.957
ATOM   3212 H1   TIP   288      19.684   9.411   2.491
ATOM   3213 H2   TIP   288      19.340  10.800   2.985
ATOM   3214 O    TIP   289     -13.248   4.153 -17.447
ATOM   3215 H1   TIP   289     -12.688   4.454 -16.731
ATOM   3216 H2   TIP   289     -12.840   4.509 -18.237
ATOM   3217 O    TIP   290      -0.689  15.288   0.715
ATOM   3218 H1   TIP   290      -1.280  15.387  -0.031
ATOM   3219 H2   TIP   290      -1.196  14.797   1.361
ATOM   3220 O    TIP   291      23.008   5.708  -0.275
ATOM   3221 H1   TIP   291      22.369   5.284  -0.848
ATOM   3222 H2   TIP   291      23.001   6.626  -0.546
ATOM   3223 O    TIP   292       0.813 -10.074  -0.621
ATOM   3224 H1   TIP   292       0.101 -10.057  -1.261
ATOM   3225 H2   TIP   292       0.432  -9.701   0.173
ATOM   3226 O    TIP   293      11.934 -29.506  -3.186
ATOM   3227 H1   TIP   293      12.573 -29.275  -2.512
ATOM   3228 H2   TIP   293      12.441 -29.535  -3.998
ATOM   3229 O    TIP   294       3.074  11.807   5.982
ATOM   3230 H1   TIP   294       3.173  11.519   5.075
ATOM   3231 H2   TIP   294       3.965  11.818   6.330
ATOM   3232 O    TIP   295      23.612  -3.443  -2.596
ATOM   3233 H1   TIP   295      22.996  -3.319  -1.875
ATOM   3234 H2   TIP   295      23.059  -3.564  -3.367
ATOM   3235 O    TIP   296       6.093  -1.091  -5.054
ATOM   3236 H1   TIP   296       6.425  -1.983  -4.957
ATOM   3237 H2   TIP   296       6.823  -0.603  -5.435
ATOM   3238 O    TIP   297      20.546  12.281 -20.662
ATOM   3239 H1   TIP   297      19.717  11.805 -20.621
ATOM   3240 H2   TIP   297      20.600  12.592 -21.566
ATOM   3241 O    TIP   298     -10.860   7.457  -0.707
ATOM   3242 H1   TIP   298     -11.745   7.094  -0.674
ATOM   3243 H2   TIP   298     -10.689   7.592  -1.639
ATOM   3244 O    TIP   299       5.571  11.674  -8.502
ATOM   3245 H1   TIP   299       5.748  12.601  -8.349
ATOM   3246 H2   TIP   299       6.056  11.219  -7.814
ATOM   3247 O    TIP   300       5.026  25.787  -1.754
ATOM   3248 H1   TIP   300       4.704  25.758  -2.655
ATOM   3249 H2   TIP   300       5.855  26.261  -1.810
ATOM   3250 O    TIP   301      16.135  -3.048 -20.342
ATOM   3251 H1   TIP   301      16.595  -2.336 -19.898
ATOM   3252 H2   TIP   301      15.223  -2.760 -20.379
ATOM   3253 O    TIP   302      16.005  30.044  -8.083
ATOM   3254 H1   TIP   302      16.235  29.327  -7.491
ATOM   3255 H2   TIP   302      16.834  30.296  -8.489
ATOM   3256 O    TIP   303     -30.399  -0.590 -16.957
ATOM   3257 H1   TIP   303     -30.130  -1.388 -17.411
ATOM   3258 H2   TIP   303     -31.326  -0.725 -16.762
ATOM   3259 O    TIP   304      23.230   4.285  -6.364
ATOM   3260 H1   TIP   304      24.099   4.541  -6.058
ATOM   3261 H2   TIP   304      23.233   4.494  -7.298
ATOM   3262 O    TIP   305      20.364  19.966 -14.490
ATOM   3263 H1   TIP   305      19.971  20.556 -15.132
ATOM   3264 H2   TIP   305      20.828  20.544 -13.885
ATOM   3265 O    TIP   306     -12.957  -3.565  10.035
ATOM   3266 H1   TIP   306     -12.604  -4.349  10.454
ATOM   3267 H2   TIP   306     -12.680  -2.844  10.601
ATOM   3268 O    TIP   307       0.332  19.846 -19.149
ATOM   3269 H1   TIP   307       0.799  20.027 -18.333
ATOM   3270 H2   TIP   307      -0.421  20.436 -19.131
ATOM   3271 O    TIP   308      14.335  25.975  -3.458
ATOM   3272 H1   TIP   308      15.049  26.308  -2.913
ATOM   3273 H2   TIP   308      13.630  26.612  -3.345
ATOM   3274 O    TIP   309      30.170  -3.096  -6.676
ATOM   3275 H1   TIP   309      29.268  -2.779  -6.724
ATOM   3276 H2   TIP   309      30.188  -3.858  -7.254
ATOM   3277 O    TIP   310      -3.318 -12.067 -15.156
ATOM   3278 H1   TIP   310      -4.142 -12.419 -14.819
ATOM   3279 H2   TIP   310      -3.558 -11.229 -15.552
ATOM   3280 O    TIP   311      26.617   6.350  -0.909
ATOM   3281 H1   TIP   311      26.122   5.634  -0.512
ATOM   3282 H2   TIP   311      27.465   6.332  -0.465
ATOM   3283 O    TIP   312      -5.807  16.084   5.974
ATOM   3284 H1   TIP   312      -5.997  15.150   5.897
ATOM   3285 H2   TIP   312      -6.649  16.514   5.826
ATOM   3286 O    TIP   313       5.332  -0.225   8.137
ATOM   3287 H1   TIP   313       6.041  -0.193   7.496
ATOM   3288 H2   TIP   313       4.889   0.619   8.049
ATOM   3289 O    TIP   314      12.732  22.359   3.331
ATOM   3290 H1   TIP   314      12.075  21.816   2.895
ATOM   3291 H2   TIP   314      12.364  23.242   3.313
ATOM   3292 O    TIP   315       1.270  -4.420 -18.071
ATOM   3293 H1   TIP   315       1.244  -5.209 -18.612
ATOM   3294 H2   TIP   315       0.878  -4.686 -17.239
ATOM   3295 O    TIP   316      23.026   7.333   7.101
ATOM   3296 H1   TIP   316      22.492   8.081   7.367
ATOM   3297 H2   TIP   316      23.918   7.677   7.058
ATOM   3298 O    TIP   317       2.365  27.078 -17.068
ATOM   3299 H1   TIP   317       1.918  26.240 -16.950
ATOM   3300 H2   TIP   317       2.320  27.497 -16.209
ATOM   3301 O    TIP   318     -22.160  -2.914 -21.295
ATOM   3302 H1   TIP   318     -22.926  -2.720 -20.756
ATOM   3303 H2   TIP   318     -21.538  -2.216 -21.092
ATOM   3304 O    TIP   319      -2.169  -8.072 -17.412
ATOM   3305 H1   TIP   319      -2.033  -9.007 -17.560
ATOM   3306 H2   TIP   319      -1.372  -7.780 -16.969
ATOM   3307 O    TIP   320      25.183   6.358  -3.224
ATOM   3308 H1   TIP   320      25.814   6.253  -2.511
ATOM   3309 H2   TIP   320      24.537   5.668  -3.077
ATOM   3310 O    TIP   321      20.684 -30.521 -17.486
ATOM   3311 H1   TIP   321      20.068 -30.441 -16.758
ATOM   3312 H2   TIP   321      21.378 -31.090 -17.152
ATOM   3313 O    TIP   322      11.680  -6.293  -6.499
ATOM   3314 H1   TIP   322      11.682  -5.865  -7.355
ATOM   3315 H2   TIP   322      12.051  -5.643  -5.904
ATOM   3316 O    TIP   323       0.525  28.160  -1.804
ATOM   3317 H1   TIP   323       0.735  27.249  -2.006
ATOM   3318 H2   TIP   323       0.615  28.619  -2.639
ATOM   3319 O    TIP   324       4.811   6.174 -24.974
ATOM   3320 H1   TIP   324       5.694   6.005 -24.647
ATOM   3321 H2   TIP   324       4.944   6.661 -25.787
ATOM   3322 O    TIP   325     -13.974  22.561 -10.280
ATOM   3323 H1   TIP   325     -13.627  23.236 -10.863
ATOM   3324 H2   TIP   325     -13.201  22.184  -9.861
ATOM   3325 O    TIP   326      20.716   0.705  -0.607
ATOM   3326 H1   TIP   326      20.119   1.445  -0.492
ATOM   3327 H2   TIP   326      20.143  -0.041  -0.781
ATOM   3328 O    TIP   327      -3.048   7.255 -24.397
ATOM   3329 H1   TIP   327      -3.385   6.440 -24.769
ATOM   3330 H2   TIP   327      -2.772   7.769 -25.155
ATOM   3331 O    TIP   328      21.450 -21.100  -1.473
ATOM   3332 H1   TIP   328      22.073 -20.601  -2.000
ATOM   3333 H2   TIP   328      21.995 -21.663  -0.924
ATOM   3334 O    TIP   329       2.456  -2.183  11.071
ATOM   3335 H1   TIP   329       2.866  -1.983  10.230
ATOM   3336 H2   TIP   329       1.718  -2.751  10.850
ATOM   3337 O    TIP   330      13.949  -0.249   3.027
ATOM   3338 H1   TIP   330      13.883   0.704   2.966
ATOM   3339 H2   TIP   330      14.127  -0.535   2.131
ATOM   3340 O    TIP   331      -0.635  26.665 -12.861
ATOM   3341 H1   TIP   331       0.137  26.340 -13.324
ATOM   3342 H2   TIP   331      -0.543  26.324 -11.971
ATOM   3343 O    TIP   332      10.320   2.643   9.944
ATOM   3344 H1   TIP   332      11.154   2.359  10.319
ATOM   3345 H2   TIP   332      10.564   3.133   9.159
ATOM   3346 O    TIP   333      -0.111   2.938   4.535
ATOM   3347 H1   TIP   333       0.463   3.686   4.698
ATOM   3348 H2   TIP   333       0.016   2.733   3.609
ATOM   3349 O    TIP   334       7.055  14.621   6.068
ATOM   3350 H1   TIP   334       7.764  14.962   5.523
ATOM   3351 H2   TIP   334       7.262  14.928   6.951
ATOM   3352 O    TIP   335      20.009  21.654 -20.408
ATOM   3353 H1   TIP   335      19.980  20.975 -19.734
ATOM   3354 H2   TIP   335      19.427  22.341 -20.082
ATOM   3355 O    TIP   336      -7.539  -9.028  -6.022
ATOM   3356 H1   TIP   336      -8.338  -8.757  -5.570
ATOM   3357 H2   TIP   336      -7.406  -8.360  -6.695
ATOM   3358 O    TIP   337     -16.751   2.125 -10.112
ATOM   3359 H1   TIP   337     -17.158   2.823 -10.625
ATOM   3360 H2   TIP   337     -15.959   1.899 -10.599
ATOM   3361 O    TIP   338      10.846  -6.952   6.953
ATOM   3362 H1   TIP   338      10.877  -6.233   7.584
ATOM   3363 H2   TIP   338      11.681  -7.406   7.065
ATOM   3364 O    TIP   339     -20.204  12.058 -11.620
ATOM   3365 H1   TIP   339     -19.338  11.673 -11.485
ATOM   3366 H2   TIP   339     -20.260  12.758 -10.970
ATOM   3367 O    TIP   340      27.724  -3.380  -3.578
ATOM   3368 H1   TIP   340      27.741  -4.064  -4.247
ATOM   3369 H2   TIP   340      28.566  -2.935  -3.666
ATOM   3370 O    TIP   341      11.644  -8.425  -4.005
ATOM   3371 H1   TIP   341      11.828  -7.680  -4.576
ATOM   3372 H2   TIP   341      10.817  -8.204  -3.578
ATOM   3373 O    TIP   342       8.305   4.743  16.729
ATOM   3374 H1   TIP   342       7.379   4.984  16.719
ATOM   3375 H2   TIP   342       8.671   5.225  17.470
ATOM   3376 O    TIP   343       5.227   1.390   5.464
ATOM   3377 H1   TIP   343       5.108   2.306   5.213
ATOM   3378 H2   TIP   343       6.176   1.278   5.520
ATOM   3379 O    TIP   344     -31.033   2.863  -3.742
ATOM   3380 H1   TIP   344     -30.931   1.917  -3.638
ATOM   3381 H2   TIP   344     -30.538   3.072  -4.534
ATOM   3382 O    TIP   345      -2.401  14.217   2.335
ATOM   3383 H1   TIP   345      -2.733  13.339   2.152
ATOM   3384 H2   TIP   345      -2.923  14.523   3.077
ATOM   3385 O    TIP   346       2.525  24.697  -4.949
ATOM   3386 H1   TIP   346       2.358  24.521  -5.875
ATOM   3387 H2   TIP   346       3.246  24.111  -4.719
ATOM   3388 O    TIP   347      -4.641  30.767  -2.668
ATOM   3389 H1   TIP   347      -3.853  31.041  -2.198
ATOM   3390 H2   TIP   347      -5.226  31.522  -2.617
ATOM   3391 O    TIP   348      14.665 -10.335 -12.064
ATOM   3392 H1   TIP   348      14.469  -9.827 -12.851
ATOM   3393 H2   TIP   348      14.035 -11.055 -12.080
ATOM   3394 O    TIP   349       6.203   0.239  -2.661
ATOM   3395 H1   TIP   349       5.955  -0.178  -3.486
ATOM   3396 H2   TIP   349       5.768  -0.284  -1.987
ATOM   3397 O    TIP   350      14.922  -3.888 -23.305
ATOM   3398 H1   TIP   350      14.409  -3.688 -22.522
ATOM   3399 H2   TIP   350      15.661  -4.403 -22.983
ATOM   3400 O    TIP   351       9.084  -7.519  -7.390
ATOM   3401 H1   TIP   351       9.117  -8.433  -7.673
ATOM   3402 H2   TIP   351      10.001  -7.269  -7.278
ATOM   3403 O    TIP   352       7.374  24.503  -6.196
ATOM   3404 H1   TIP   352       6.741  24.848  -6.825
ATOM   3405 H2   TIP   352       7.947  23.939  -6.715
ATOM   3406 O    TIP   353      15.727   5.758  11.364
ATOM   3407 H1   TIP   353      16.425   6.302  10.999
ATOM   3408 H2   TIP   353      15.345   6.293  12.060
ATOM   3409 O    TIP   354       7.200  -4.339  -0.452
ATOM   3410 H1   TIP   354       6.256  -4.370  -0.296
ATOM   3411 H2   TIP   354       7.314  -4.733  -1.316
ATOM   3412 O    TIP   355      18.831  26.291  -8.413
ATOM   3413 H1   TIP   355      19.483  25.815  -8.927
ATOM   3414 H2   TIP   355      19.337  26.728  -7.728
ATOM   3415 O    TIP   356     -16.094  15.354 -13.407
ATOM   3416 H1   TIP   356     -16.062  14.695 -12.714
ATOM   3417 H2   TIP   356     -15.346  15.148 -13.969
ATOM   3418 O    TIP   357     -21.798   5.006   2.604
ATOM   3419 H1   TIP   357     -22.534   5.059   3.214
ATOM   3420 H2   TIP   357     -22.203   4.867   1.749
ATOM   3421 O    TIP   358     -12.080   0.814   4.645
ATOM   3422 H1   TIP   358     -12.330   1.663   4.279
ATOM   3423 H2   TIP   358     -11.477   1.027   5.356
ATOM   3424 O    TIP   359       0.871  -8.325  -4.243
ATOM   3425 H1   TIP   359       1.663  -7.788  -4.238
ATOM   3426 H2   TIP   359       0.276  -7.880  -3.639
ATOM   3427 O    TIP   360     -21.748  -6.038  -8.943
ATOM   3428 H1   TIP   360     -22.310  -6.256  -9.686
ATOM   3429 H2   TIP   360     -22.343  -5.993  -8.195
ATOM   3430 O    TIP   361      -9.130  -1.569  -8.463
ATOM   3431 H1   TIP   361      -9.068  -2.162  -7.714
ATOM   3432 H2   TIP   361      -8.226  -1.307  -8.638
ATOM   3433 O    TIP   362       1.983  18.793   6.370
ATOM   3434 H1   TIP   362       1.348  19.500   6.478
ATOM   3435 H2   TIP   362       1.952  18.582   5.437
ATOM   3436 O    TIP   363      18.407  15.083   7.597
ATOM   3437 H1   TIP   363      18.800  15.473   6.817
ATOM   3438 H2   TIP   363      17.488  14.953   7.363
ATOM   3439 O    TIP   364     -12.534   5.131 -19.941
ATOM   3440 H1   TIP   364     -12.697   5.917 -20.462
ATOM   3441 H2   TIP   364     -11.982   4.583 -20.499
ATOM   3442 O    TIP   365     -13.804   5.480  -1.487
ATOM   3443 H1   TIP   365     -13.259   5.252  -0.735
ATOM   3444 H2   TIP   365     -14.417   4.750  -1.571
ATOM   3445 O    TIP   366      10.943 -24.375 -18.758
ATOM   3446 H1   TIP   366      10.813 -23.438 -18.900
ATOM   3447 H2   TIP   366      10.399 -24.797 -19.422
ATOM   3448 O    TIP   367       2.466  27.630 -14.381
ATOM   3449 H1   TIP   367       2.704  27.854 -13.482
ATOM   3450 H2   TIP   367       2.285  26.690 -14.354
ATOM   3451 O    TIP   368      24.462  15.153   2.429
ATOM   3452 H1   TIP   368      24.481  15.367   3.361
ATOM   3453 H2   TIP   368      25.366  15.274   2.136
ATOM   3454 O    TIP   369     -12.700  -4.638 -26.373
ATOM   3455 H1   TIP   369     -13.197  -5.303 -26.849
ATOM   3456 H2   TIP   369     -11.785  -4.825 -26.584
ATOM   3457 O    TIP   370      17.493  27.098 -16.483
ATOM   3458 H1   TIP   370      18.437  27.194 -16.613
ATOM   3459 H2   TIP   370      17.158  27.994 -16.483
ATOM   3460 O    TIP   371      17.384 -22.538 -14.372
ATOM   3461 H1   TIP   371      17.101 -23.333 -13.921
ATOM   3462 H2   TIP   371      17.853 -22.037 -13.704
ATOM   3463 O    TIP   372      -8.173  23.159 -14.508
ATOM   3464 H1   TIP   372      -7.627  23.485 -15.223
ATOM   3465 H2   TIP   372      -7.646  22.477 -14.093
ATOM   3466 O    TIP   373      -8.757  15.376   8.621
ATOM   3467 H1   TIP   373      -7.863  15.035   8.593
ATOM   3468 H2   TIP   373      -9.037  15.392   7.706
ATOM   3469 O    TIP   374     -12.333  -9.648 -26.821
ATOM   3470 H1   TIP   374     -13.212  -9.294 -26.956
ATOM   3471 H2   TIP   374     -12.455 -10.597 -26.810
ATOM   3472 O    TIP   375      29.478  27.552   3.803
ATOM   3473 H1   TIP   375      30.224  27.765   3.243
ATOM   3474 H2   TIP   375      29.654  26.664   4.112
ATOM   3475 O    TIP   376      10.797   8.564 -25.813
ATOM   3476 H1   TIP   376      11.537   8.226 -25.309
ATOM   3477 H2   TIP   376      10.182   8.882 -25.152
ATOM   3478 O    TIP   377       8.297   2.704  12.398
ATOM   3479 H1   TIP   377       8.839   2.584  11.618
ATOM   3480 H2   TIP   377       8.768   3.352  12.921
ATOM   3481 O    TIP   378      23.311  14.538 -21.609
ATOM   3482 H1   TIP   378      23.411  15.407 -21.999
ATOM   3483 H2   TIP   378      22.664  14.659 -20.915
ATOM   3484 O    TIP   379      14.845  24.145  -5.419
ATOM   3485 H1   TIP   379      14.642  24.898  -4.865
ATOM   3486 H2   TIP   379      15.596  24.427  -5.942
ATOM   3487 O    TIP   380      10.642 -12.802  -3.916
ATOM   3488 H1   TIP   380       9.786 -12.562  -3.560
ATOM   3489 H2   TIP   380      11.082 -11.966  -4.070
ATOM   3490 O    TIP   381      13.102  30.510 -10.338
ATOM   3491 H1   TIP   381      12.684  30.016 -11.043
ATOM   3492 H2   TIP   381      13.198  31.396 -10.688
ATOM   3493 O    TIP   382       1.045  16.144   2.741
ATOM   3494 H1   TIP   382       0.626  15.903   1.915
ATOM   3495 H2   TIP   382       1.793  15.552   2.813
ATOM   3496 O    TIP   383     -29.304  -3.555 -13.026
ATOM   3497 H1   TIP   383     -29.868  -2.789 -13.130
ATOM   3498 H2   TIP   383     -29.828  -4.286 -13.352
ATOM   3499 O    TIP   384      12.555  -1.546   4.912
ATOM   3500 H1   TIP   384      13.142  -1.183   4.249
ATOM   3501 H2   TIP   384      13.129  -1.769   5.645
ATOM   3502 O    TIP   385     -18.269  10.086 -10.105
ATOM   3503 H1   TIP   385     -18.084   9.507  -9.365
ATOM   3504 H2   TIP   385     -19.012   9.679 -10.550
ATOM   3505 O    TIP   386      26.820   4.396 -18.925
ATOM   3506 H1   TIP   386      26.843   4.950 -19.705
ATOM   3507 H2   TIP   386      26.576   4.991 -18.215
ATOM   3508 O    TIP   387      -9.589  20.728  -0.123
ATOM   3509 H1   TIP   387     -10.389  20.667  -0.645
ATOM   3510 H2   TIP   387      -9.723  21.495   0.433
ATOM   3511 O    TIP   388      22.072  -4.326   1.542
ATOM   3512 H1   TIP   388      21.597  -5.022   1.089
ATOM   3513 H2   TIP   388      22.467  -3.809   0.840
ATOM   3514 O    TIP   389      23.405  -0.618   2.048
ATOM   3515 H1   TIP   389      23.587  -0.025   1.319
ATOM   3516 H2   TIP   389      23.766  -1.460   1.770
ATOM   3517 O    TIP   390      23.089  -4.876  -5.638
ATOM   3518 H1   TIP   390      23.151  -5.525  -6.338
ATOM   3519 H2   TIP   390      22.983  -4.040  -6.092
ATOM   3520 O    TIP   391       3.823  -1.734  -1.049
ATOM   3521 H1   TIP   391       4.539  -1.190  -0.720
ATOM   3522 H2   TIP   391       3.157  -1.694  -0.363
ATOM   3523 O    TIP   392      -3.835 -14.651  -0.223
ATOM   3524 H1   TIP   392      -4.261 -13.804  -0.095
ATOM   3525 H2   TIP   392      -3.055 -14.614   0.330
ATOM   3526 O    TIP   393     -20.761  12.595   2.234
ATOM   3527 H1   TIP   393     -20.333  11.747   2.352
ATOM   3528 H2   TIP   393     -21.670  12.444   2.493
ATOM   3529 O    TIP   394      -1.947  22.718   0.629
ATOM   3530 H1   TIP   394      -2.279  22.986  -0.228
ATOM   3531 H2   TIP   394      -2.007  21.763   0.623
ATOM   3532 O    TIP   395      24.849 -12.800   2.544
ATOM   3533 H1   TIP   395      24.059 -13.242   2.233
ATOM   3534 H2   TIP   395      25.191 -13.373   3.230
ATOM   3535 O    TIP   396       5.226  29.991 -19.476
ATOM   3536 H1   TIP   396       5.229  30.799 -18.964
ATOM   3537 H2   TIP   396       5.799  29.397 -18.992
ATOM   3538 O    TIP   397      -7.397  -0.239   9.191
ATOM   3539 H1   TIP   397      -8.007  -0.913   9.488
ATOM   3540 H2   TIP   397      -7.878   0.582   9.293
ATOM   3541 O    TIP   398      -6.843  12.952 -19.190
ATOM   3542 H1   TIP   398      -7.758  12.735 -19.369
ATOM   3543 H2   TIP   398      -6.687  13.758 -19.683
ATOM   3544 O    TIP   399      -6.062  13.159   5.369
ATOM   3545 H1   TIP   399      -6.477  12.371   5.020
ATOM   3546 H2   TIP   399      -5.125  13.017   5.236
ATOM   3547 O    TIP   400      -0.234 -13.687 -17.773
ATOM   3548 H1   TIP   400       0.245 -13.101 -18.357
ATOM   3549 H2   TIP   400      -1.086 -13.802 -18.193
ATOM   3550 O    TIP   401      -6.688   8.955   0.705
ATOM   3551 H1   TIP   401      -6.433   9.844   0.953
ATOM   3552 H2   TIP   401      -6.860   8.513   1.536
ATOM   3553 O    TIP   402     -11.329   5.071 -15.568
ATOM   3554 H1   TIP   402     -11.047   4.222 -15.229
ATOM   3555 H2   TIP   402     -11.879   5.437 -14.876
ATOM   3556 O    TIP   403      30.909  -2.057 -10.584
ATOM   3557 H1   TIP   403      30.487  -1.599 -11.310
ATOM   3558 H2   TIP   403      30.423  -2.878 -10.502
ATOM   3559 O    TIP   404      26.109   3.508  -2.839
ATOM   3560 H1   TIP   404      26.991   3.670  -2.505
ATOM   3561 H2   TIP   404      25.559   3.469  -2.057
ATOM   3562 O    TIP   405      16.767  27.020 -10.114
ATOM   3563 H1   TIP   405      17.490  27.220  -9.521
ATOM   3564 H2   TIP   405      17.170  26.520 -10.824
ATOM   3565 O    TIP   406       2.828  23.551   8.416
ATOM   3566 H1   TIP   406       3.445  24.267   8.568
ATOM   3567 H2   TIP   406       2.726  23.135   9.271
ATOM   3568 O    TIP   407      -6.903  -1.584   1.864
ATOM   3569 H1   TIP   407      -7.647  -2.138   1.628
ATOM   3570 H2   TIP   407      -7.163  -1.170   2.686
ATOM   3571 O    TIP   408       8.810  29.801 -18.869
ATOM   3572 H1   TIP   408       8.415  29.541 -18.037
ATOM   3573 H2   TIP   408       8.553  29.113 -19.482
ATOM   3574 O    TIP   409       5.767  -3.127 -16.414
ATOM   3575 H1   TIP   409       5.217  -2.579 -15.854
ATOM   3576 H2   TIP   409       5.148  -3.635 -16.937
ATOM   3577 O    TIP   410     -13.815   2.416 -22.346
ATOM   3578 H1   TIP   410     -14.659   2.675 -21.978
ATOM   3579 H2   TIP   410     -13.969   2.365 -23.290
ATOM   3580 O    TIP   411      -4.976 -13.419  -3.258
ATOM   3581 H1   TIP   411      -4.247 -12.802  -3.331
ATOM   3582 H2   TIP   411      -4.884 -13.798  -2.384
ATOM   3583 O    TIP   412     -13.814  -0.133   2.678
ATOM   3584 H1   TIP   412     -13.713   0.506   1.972
ATOM   3585 H2   TIP   412     -13.174   0.134   3.338
ATOM   3586 O    TIP   413      27.151  16.330 -14.263
ATOM   3587 H1   TIP   413      27.432  16.079 -15.143
ATOM   3588 H2   TIP   413      26.373  16.869 -14.403
ATOM   3589 O    TIP   414     -28.520  -0.527  -7.454
ATOM   3590 H1   TIP   414     -27.586  -0.736  -7.438
ATOM   3591 H2   TIP   414     -28.882  -0.986  -6.697
ATOM   3592 O    TIP   415       4.159 -10.090   0.921
ATOM   3593 H1   TIP   415       4.956  -9.570   0.822
ATOM   3594 H2   TIP   415       3.592  -9.798   0.207
ATOM   3595 O    TIP   416       1.619 -17.643 -10.874
ATOM   3596 H1   TIP   416       2.556 -17.831 -10.915
ATOM   3597 H2   TIP   416       1.197 -18.497 -10.966
ATOM   3598 O    TIP   417      13.980 -24.102 -10.977
ATOM   3599 H1   TIP   417      13.834 -24.501 -10.120
ATOM   3600 H2   TIP   417      13.654 -24.750 -11.602
ATOM   3601 O    TIP   418      -6.155 -11.717   4.792
ATOM   3602 H1   TIP   418      -6.506 -11.902   3.921
ATOM   3603 H2   TIP   418      -6.582 -10.903   5.055
ATOM   3604 O    TIP   419     -11.469 -22.590 -11.512
ATOM   3605 H1   TIP   419     -11.762 -22.950 -12.349
ATOM   3606 H2   TIP   419     -11.966 -21.778 -11.412
ATOM   3607 O    TIP   420      13.395 -24.607 -19.810
ATOM   3608 H1   TIP   420      13.179 -24.315 -20.696
ATOM   3609 H2   TIP   420      12.617 -25.081 -19.516
ATOM   3610 O    TIP   421      25.326  25.318 -12.780
ATOM   3611 H1   TIP   421      24.574  24.798 -12.498
ATOM   3612 H2   TIP   421      25.742  24.790 -13.462
ATOM   3613 O    TIP   422      -8.005   8.052 -27.126
ATOM   3614 H1   TIP   422      -8.189   8.167 -28.058
ATOM   3615 H2   TIP   422      -7.423   7.294 -27.087
ATOM   3616 O    TIP   423      17.789  18.959   6.415
ATOM   3617 H1   TIP   423      17.005  18.496   6.120
ATOM   3618 H2   TIP   423      18.108  19.412   5.635
ATOM   3619 O    TIP   424      -7.274  24.021   7.437
ATOM   3620 H1   TIP   424      -6.547  24.216   6.846
ATOM   3621 H2   TIP   424      -7.606  23.174   7.139
ATOM   3622 O    TIP   425       1.944 -20.694  -6.581
ATOM   3623 H1   TIP   425       2.844 -20.932  -6.361
ATOM   3624 H2   TIP   425       1.404 -21.286  -6.058
ATOM   3625 O    TIP   426     -11.227  27.100  -2.859
ATOM   3626 H1   TIP   426     -11.308  28.036  -2.678
ATOM   3627 H2   TIP   426     -10.826  26.736  -2.070
ATOM   3628 O    TIP   427       2.446  14.608 -19.342
ATOM   3629 H1   TIP   427       2.193  15.442 -18.946
ATOM   3630 H2   TIP   427       3.400  14.651 -19.404
ATOM   3631 O    TIP   428      -9.011   5.560 -24.582
ATOM   3632 H1   TIP   428      -8.590   5.163 -25.345
ATOM   3633 H2   TIP   428      -9.641   4.903 -24.286
ATOM   3634 O    TIP   429      24.264  16.607 -11.400
ATOM   3635 H1   TIP   429      23.352  16.597 -11.692
ATOM   3636 H2   TIP   429      24.743  17.012 -12.123
ATOM   3637 O    TIP   430      22.826   8.183  -1.056
ATOM   3638 H1   TIP   430      23.694   8.433  -0.741
ATOM   3639 H2   TIP   430      22.730   8.649  -1.887
ATOM   3640 O    TIP   431       1.030   3.715 -22.538
ATOM   3641 H1   TIP   431       1.749   3.981 -23.111
ATOM   3642 H2   TIP   431       0.394   4.428 -22.604
ATOM   3643 O    TIP   432      22.694  -8.885  -0.435
ATOM   3644 H1   TIP   432      23.381  -8.410  -0.901
ATOM   3645 H2   TIP   432      22.505  -9.641  -0.990
ATOM   3646 O    TIP   433      29.728   8.235 -10.231
ATOM   3647 H1   TIP   433      29.581   9.079 -10.657
ATOM   3648 H2   TIP   433      29.547   8.398  -9.306
ATOM   3649 O    TIP   434       7.766   9.887 -26.354
ATOM   3650 H1   TIP   434       7.939   9.455 -25.518
ATOM   3651 H2   TIP   434       7.812   9.185 -27.002
ATOM   3652 O    TIP   435      -3.315 -10.924  -8.196
ATOM   3653 H1   TIP   435      -3.420 -11.865  -8.059
ATOM   3654 H2   TIP   435      -3.214 -10.563  -7.315
ATOM   3655 O    TIP   436     -12.126  24.329 -11.618
ATOM   3656 H1   TIP   436     -11.178  24.209 -11.559
ATOM   3657 H2   TIP   436     -12.302  25.114 -11.100
ATOM   3658 O    TIP   437      -6.681  -7.432 -10.266
ATOM   3659 H1   TIP   437      -7.109  -7.374  -9.412
ATOM   3660 H2   TIP   437      -6.081  -8.173 -10.185
ATOM   3661 O    TIP   438       1.707  20.520 -16.730
ATOM   3662 H1   TIP   438       1.393  20.544 -15.826
ATOM   3663 H2   TIP   438       2.291  19.762 -16.761
ATOM   3664 O    TIP   439     -10.639  -6.742  -2.552
ATOM   3665 H1   TIP   439     -10.762  -7.653  -2.285
ATOM   3666 H2   TIP   439      -9.897  -6.437  -2.030
ATOM   3667 O    TIP   440      -0.074  22.512   4.470
ATOM   3668 H1   TIP   440       0.543  23.174   4.780
ATOM   3669 H2   TIP   440       0.105  22.436   3.533
ATOM   3670 O    TIP   441     -19.631  -0.821 -12.829
ATOM   3671 H1   TIP   441     -19.430  -1.716 -12.557
ATOM   3672 H2   TIP   441     -18.876  -0.308 -12.543
ATOM   3673 O    TIP   442      -7.763  24.248  -3.303
ATOM   3674 H1   TIP   442      -8.318  23.472  -3.231
ATOM   3675 H2   TIP   442      -8.231  24.823  -3.909
ATOM   3676 O    TIP   443      14.277  -5.793   0.593
ATOM   3677 H1   TIP   443      13.692  -5.954  -0.147
ATOM   3678 H2   TIP   443      14.344  -4.839   0.643
ATOM   3679 O    TIP   444      -9.496  -9.942 -14.156
ATOM   3680 H1   TIP   444      -9.681  -9.011 -14.038
ATOM   3681 H2   TIP   444      -8.550 -10.018 -14.033
ATOM   3682 O    TIP   445      13.521  -3.276 -21.157
ATOM   3683 H1   TIP   445      12.871  -3.962 -21.008
ATOM   3684 H2   TIP   445      13.035  -2.458 -21.057
ATOM   3685 O    TIP   446      22.763  18.422  -1.562
ATOM   3686 H1   TIP   446      22.857  19.059  -0.853
ATOM   3687 H2   TIP   446      23.651  18.307  -1.901
ATOM   3688 O    TIP   447      24.707  21.179  -6.062
ATOM   3689 H1   TIP   447      25.431  21.672  -5.675
ATOM   3690 H2   TIP   447      24.933  21.109  -6.989
ATOM   3691 O    TIP   448      17.961  -4.027   3.011
ATOM   3692 H1   TIP   448      17.802  -4.924   2.717
ATOM   3693 H2   TIP   448      17.093  -3.624   3.032
ATOM   3694 O    TIP   449     -14.799  13.702  -8.979
ATOM   3695 H1   TIP   449     -14.625  13.598  -9.914
ATOM   3696 H2   TIP   449     -13.978  13.457  -8.553
ATOM   3697 O    TIP   450      -6.040  -8.692 -23.754
ATOM   3698 H1   TIP   450      -5.990  -7.743 -23.862
ATOM   3699 H2   TIP   450      -6.916  -8.923 -24.064
ATOM   3700 O    TIP   451      -5.032 -12.365   0.381
ATOM   3701 H1   TIP   451      -4.870 -11.825   1.154
ATOM   3702 H2   TIP   451      -5.828 -12.001  -0.005
ATOM   3703 O    TIP   452      13.103  28.618  -5.481
ATOM   3704 H1   TIP   452      12.340  28.679  -6.055
ATOM   3705 H2   TIP   452      12.777  28.184  -4.693
ATOM   3706 O    TIP   453      17.291 -10.002 -14.322
ATOM   3707 H1   TIP   453      18.094  -9.481 -14.288
ATOM   3708 H2   TIP   453      16.776  -9.700 -13.574
ATOM   3709 O    TIP   454     -13.509 -13.540 -24.780
ATOM   3710 H1   TIP   454     -14.204 -14.155 -25.014
ATOM   3711 H2   TIP   454     -13.503 -12.902 -25.493
ATOM   3712 O    TIP   455       8.462 -21.033   2.399
ATOM   3713 H1   TIP   455       8.868 -20.195   2.179
ATOM   3714 H2   TIP   455       8.898 -21.308   3.205
ATOM   3715 O    TIP   456       9.190 -10.548   5.326
ATOM   3716 H1   TIP   456       8.735 -11.036   6.013
ATOM   3717 H2   TIP   456       9.966 -10.192   5.758
ATOM   3718 O    TIP   457      18.297 -14.092  -2.394
ATOM   3719 H1   TIP   457      17.547 -13.600  -2.059
ATOM   3720 H2   TIP   457      18.866 -13.428  -2.783
ATOM   3721 O    TIP   458     -10.990  -2.044 -20.523
ATOM   3722 H1   TIP   458     -10.919  -1.199 -20.967
ATOM   3723 H2   TIP   458     -10.309  -2.021 -19.851
ATOM   3724 O    TIP   459      24.049  29.630  -0.010
ATOM   3725 H1   TIP   459      24.766  29.964   0.528
ATOM   3726 H2   TIP   459      23.339  30.259   0.118
ATOM   3727 O    TIP   460      -5.670  10.204 -24.738
ATOM   3728 H1   TIP   460      -5.588   9.363 -24.290
ATOM   3729 H2   TIP   460      -6.574  10.221 -25.053
ATOM   3730 O    TIP   461      -4.777   5.940 -21.083
ATOM   3731 H1   TIP   461      -5.478   6.090 -21.718
ATOM   3732 H2   TIP   461      -4.982   5.091 -20.694
ATOM   3733 O    TIP   462      12.406  18.495   1.073
ATOM   3734 H1   TIP   462      11.797  19.226   1.185
ATOM   3735 H2   TIP   462      13.260  18.855   1.312
ATOM   3736 O    TIP   463      16.315  -7.519   0.522
ATOM   3737 H1   TIP   463      15.474  -7.071   0.439
ATOM   3738 H2   TIP   463      16.124  -8.432   0.307
ATOM   3739 O    TIP   464      11.185  -7.529 -17.403
ATOM   3740 H1   TIP   464      10.967  -6.615 -17.586
ATOM   3741 H2   TIP   464      10.539  -7.803 -16.752
ATOM   3742 O    TIP   465      -1.679  21.463 -18.789
ATOM   3743 H1   TIP   465      -1.697  22.410 -18.653
ATOM   3744 H2   TIP   465      -2.250  21.111 -18.106
ATOM   3745 O    TIP   466     -12.844  10.026 -14.603
ATOM   3746 H1   TIP   466     -12.033   9.610 -14.894
ATOM   3747 H2   TIP   466     -13.523   9.374 -14.774
ATOM   3748 O    TIP   467      25.777  19.734  -9.202
ATOM   3749 H1   TIP   467      25.851  20.680  -9.076
ATOM   3750 H2   TIP   467      26.488  19.515  -9.804
ATOM   3751 O    TIP   468      20.019 -16.724  -3.174
ATOM   3752 H1   TIP   468      19.292 -16.356  -3.676
ATOM   3753 H2   TIP   468      20.619 -17.067  -3.837
ATOM   3754 O    TIP   469      21.438  -8.471 -18.303
ATOM   3755 H1   TIP   469      20.705  -8.212 -18.861
ATOM   3756 H2   TIP   469      21.739  -9.302 -18.670
ATOM   3757 O    TIP   470       8.211  26.060  -3.964
ATOM   3758 H1   TIP   470       7.924  25.639  -4.774
ATOM   3759 H2   TIP   470       9.064  25.667  -3.778
ATOM   3760 O    TIP   471       3.393   6.475   4.151
ATOM   3761 H1   TIP   471       2.609   6.180   4.613
ATOM   3762 H2   TIP   471       4.056   6.565   4.836
ATOM   3763 O    TIP   472     -14.958  -0.949  -5.753
ATOM   3764 H1   TIP   472     -15.602  -0.740  -6.429
ATOM   3765 H2   TIP   472     -15.412  -0.783  -4.927
ATOM   3766 O    TIP   473      27.509  14.305  -1.156
ATOM   3767 H1   TIP   473      27.542  14.846  -1.945
ATOM   3768 H2   TIP   473      27.629  13.410  -1.473
ATOM   3769 O    TIP   474       6.991 -12.938  -3.597
ATOM   3770 H1   TIP   474       7.758 -13.480  -3.412
ATOM   3771 H2   TIP   474       6.747 -12.569  -2.748
ATOM   3772 O    TIP   475       2.855  -1.313 -19.996
ATOM   3773 H1   TIP   475       2.284  -0.611 -20.309
ATOM   3774 H2   TIP   475       3.189  -0.996 -19.158
ATOM   3775 O    TIP   476      21.647  26.614 -11.095
ATOM   3776 H1   TIP   476      22.199  26.415 -11.851
ATOM   3777 H2   TIP   476      21.745  27.558 -10.968
ATOM   3778 O    TIP   477       5.688  22.814 -23.636
ATOM   3779 H1   TIP   477       5.029  22.122 -23.578
ATOM   3780 H2   TIP   477       6.517  22.349 -23.745
ATOM   3781 O    TIP   478      27.914  17.719 -17.361
ATOM   3782 H1   TIP   478      28.319  17.008 -17.856
ATOM   3783 H2   TIP   478      27.112  17.921 -17.842
ATOM   3784 O    TIP   479      25.710   7.513  -5.544
ATOM   3785 H1   TIP   479      25.446   7.133  -4.706
ATOM   3786 H2   TIP   479      26.598   7.187  -5.687
ATOM   3787 O    TIP   480       4.789   7.826  12.445
ATOM   3788 H1   TIP   480       4.306   7.168  12.945
ATOM   3789 H2   TIP   480       5.687   7.497  12.419
ATOM   3790 O    TIP   481       1.327 -14.608 -13.834
ATOM   3791 H1   TIP   481       0.729 -13.904 -14.080
ATOM   3792 H2   TIP   481       0.776 -15.390 -13.794
ATOM   3793 O    TIP   482       7.117  29.617  -7.601
ATOM   3794 H1   TIP   482       6.544  29.937  -8.298
ATOM   3795 H2   TIP   482       7.086  30.298  -6.930
ATOM   3796 O    TIP   483     -17.323  16.815  -7.076
ATOM   3797 H1   TIP   483     -18.230  16.524  -7.170
ATOM   3798 H2   TIP   483     -17.359  17.763  -7.202
ATOM   3799 O    TIP   484       3.737  23.230   2.673
ATOM   3800 H1   TIP   484       2.871  22.858   2.509
ATOM   3801 H2   TIP   484       4.022  23.560   1.821
ATOM   3802 O    TIP   485      19.252 -10.777 -11.714
ATOM   3803 H1   TIP   485      19.485 -10.039 -11.150
ATOM   3804 H2   TIP   485      18.334 -10.954 -11.511
ATOM   3805 O    TIP   486     -10.745  -4.018  -9.233
ATOM   3806 H1   TIP   486     -10.143  -3.368  -8.872
ATOM   3807 H2   TIP   486     -10.532  -4.827  -8.768
ATOM   3808 O    TIP   487       0.893  26.431   8.460
ATOM   3809 H1   TIP   487       0.793  25.763   9.138
ATOM   3810 H2   TIP   487       0.042  26.868   8.426
ATOM   3811 O    TIP   488      -5.755  -4.509 -19.635
ATOM   3812 H1   TIP   488      -6.248  -5.134 -19.104
ATOM   3813 H2   TIP   488      -6.173  -4.540 -20.495
ATOM   3814 O    TIP   489      12.556  19.945   8.245
ATOM   3815 H1   TIP   489      12.017  19.173   8.416
ATOM   3816 H2   TIP   489      12.208  20.305   7.429
ATOM   3817 O    TIP   490      -0.560  14.398 -22.226
ATOM   3818 H1   TIP   490      -0.379  13.955 -23.055
ATOM   3819 H2   TIP   490      -0.724  15.309 -22.471
ATOM   3820 O    TIP   491      -8.905  -8.254 -17.582
ATOM   3821 H1   TIP   491      -9.719  -7.921 -17.960
ATOM   3822 H2   TIP   491      -8.216  -7.747 -18.011
ATOM   3823 O    TIP   492     -14.212   0.735  -2.921
ATOM   3824 H1   TIP   492     -13.401   0.247  -3.063
ATOM   3825 H2   TIP   492     -14.049   1.592  -3.317
ATOM   3826 O    TIP   493      -8.065  11.967 -22.871
ATOM   3827 H1   TIP   493      -8.587  12.646 -23.297
ATOM   3828 H2   TIP   493      -7.653  11.492 -23.593
ATOM   3829 O    TIP   494      -2.513  17.476 -20.284
ATOM   3830 H1   TIP   494      -2.416  16.622 -19.863
ATOM   3831 H2   TIP   494      -2.054  17.386 -21.119
ATOM   3832 O    TIP   495     -26.421  -6.998  -9.002
ATOM   3833 H1   TIP   495     -25.748  -7.109  -9.673
ATOM   3834 H2   TIP   495     -26.613  -6.060  -9.006
ATOM   3835 O    TIP   496      -2.668  23.072   4.153
ATOM   3836 H1   TIP   496      -2.663  24.021   4.035
ATOM   3837 H2   TIP   496      -1.748  22.840   4.278
ATOM   3838 O    TIP   497     -26.869  -2.534 -14.900
ATOM   3839 H1   TIP   497     -26.289  -3.293 -14.854
ATOM   3840 H2   TIP   497     -27.566  -2.724 -14.273
ATOM   3841 O    TIP   498       5.835 -20.980   3.046
ATOM   3842 H1   TIP   498       6.777 -21.145   3.015
ATOM   3843 H2   TIP   498       5.550 -21.037   2.134
ATOM   3844 O    TIP   499      27.746  12.332 -19.208
ATOM   3845 H1   TIP   499      27.944  12.731 -18.361
ATOM   3846 H2   TIP   499      27.020  12.851 -19.555
ATOM   3847 O    TIP   500       9.585  -7.621  -2.366
ATOM   3848 H1   TIP   500       9.608  -6.677  -2.521
ATOM   3849 H2   TIP   500       9.132  -7.715  -1.528
ATOM   3850 O    TIP   501     -12.997  23.161  -7.115
ATOM   3851 H1   TIP   501     -12.526  22.656  -7.777
ATOM   3852 H2   TIP   501     -12.379  23.241  -6.389
ATOM   3853 O    TIP   502     -18.676  21.528 -11.311
ATOM   3854 H1   TIP   502     -18.927  20.880 -11.969
ATOM   3855 H2   TIP   502     -18.031  22.081 -11.752
ATOM   3856 O    TIP   503      -5.852  -7.984   2.469
ATOM   3857 H1   TIP   503      -6.680  -7.514   2.563
ATOM   3858 H2   TIP   503      -5.267  -7.569   3.102
ATOM   3859 O    TIP   504      16.453  17.419   2.892
ATOM   3860 H1   TIP   504      17.332  17.793   2.948
ATOM   3861 H2   TIP   504      16.046  17.633   3.730
ATOM   3862 O    TIP   505      10.714   8.521  11.413
ATOM   3863 H1   TIP   505      10.770   8.318  10.480
ATOM   3864 H2   TIP   505      11.589   8.833  11.644
ATOM   3865 O    TIP   506     -10.969  23.131  -5.269
ATOM   3866 H1   TIP   506     -10.786  24.070  -5.265
ATOM   3867 H2   TIP   506     -10.492  22.789  -4.513
ATOM   3868 O    TIP   507       8.826  -9.314 -16.390
ATOM   3869 H1   TIP   507       9.489  -9.053 -15.751
ATOM   3870 H2   TIP   507       8.244  -9.900 -15.907
ATOM   3871 O    TIP   508      -4.483 -14.516 -10.802
ATOM   3872 H1   TIP   508      -3.779 -14.297 -10.191
ATOM   3873 H2   TIP   508      -5.158 -13.858 -10.636
ATOM   3874 O    TIP   509      25.294  -8.731  -6.672
ATOM   3875 H1   TIP   509      25.587  -9.136  -5.857
ATOM   3876 H2   TIP   509      26.102  -8.532  -7.146
ATOM   3877 O    TIP   510      30.174  -6.674  -4.217
ATOM   3878 H1   TIP   510      30.855  -6.467  -4.856
ATOM   3879 H2   TIP   510      30.598  -6.560  -3.367
ATOM   3880 O    TIP   511       5.731  -8.750   3.384
ATOM   3881 H1   TIP   511       6.202  -9.580   3.448
ATOM   3882 H2   TIP   511       6.377  -8.132   3.043
ATOM   3883 O    TIP   512      18.299  23.058 -18.561
ATOM   3884 H1   TIP   512      18.725  22.728 -17.769
ATOM   3885 H2   TIP   512      18.781  23.856 -18.778
ATOM   3886 O    TIP   513       9.935  -3.017 -18.533
ATOM   3887 H1   TIP   513      10.716  -2.738 -19.011
ATOM   3888 H2   TIP   513      10.234  -3.135 -17.632
ATOM   3889 O    TIP   514       6.840  -3.639  -4.694
ATOM   3890 H1   TIP   514       6.764  -4.283  -3.991
ATOM   3891 H2   TIP   514       6.600  -4.119  -5.487
ATOM   3892 O    TIP   515      27.268  20.091  -5.288
ATOM   3893 H1   TIP   515      28.056  19.776  -4.846
ATOM   3894 H2   TIP   515      27.422  21.027  -5.416
ATOM   3895 O    TIP   516      16.587 -14.536  -8.398
ATOM   3896 H1   TIP   516      15.843 -13.950  -8.534
ATOM   3897 H2   TIP   516      16.215 -15.416  -8.467
ATOM   3898 O    TIP   517     -11.074  16.504  -4.188
ATOM   3899 H1   TIP   517     -11.107  17.460  -4.216
ATOM   3900 H2   TIP   517     -11.964  16.239  -3.953
ATOM   3901 O    TIP   518       6.549  -5.779  -3.025
ATOM   3902 H1   TIP   518       6.883  -6.434  -3.637
ATOM   3903 H2   TIP   518       5.694  -6.114  -2.756
ATOM   3904 O    TIP   519      -9.933  -1.223  -5.228
ATOM   3905 H1   TIP   519      -9.583  -2.045  -5.570
ATOM   3906 H2   TIP   519      -9.293  -0.944  -4.572
ATOM   3907 O    TIP   520     -30.812   1.465  -8.589
ATOM   3908 H1   TIP   520     -30.581   1.939  -9.388
ATOM   3909 H2   TIP   520     -30.049   0.917  -8.406
ATOM   3910 O    TIP   521       1.821  23.853  -0.472
ATOM   3911 H1   TIP   521       1.390  23.521  -1.260
ATOM   3912 H2   TIP   521       2.752  23.694  -0.622
ATOM   3913 O    TIP   522     -15.421   4.818 -19.167
ATOM   3914 H1   TIP   522     -14.904   4.303 -18.547
ATOM   3915 H2   TIP   522     -14.906   4.812 -19.973
ATOM   3916 O    TIP   523      20.677  17.996 -16.378
ATOM   3917 H1   TIP   523      21.634  17.986 -16.357
ATOM   3918 H2   TIP   523      20.427  18.614 -15.692
ATOM   3919 O    TIP   524       0.091  -3.513 -22.796
ATOM   3920 H1   TIP   524       0.959  -3.655 -22.417
ATOM   3921 H2   TIP   524      -0.242  -2.735 -22.349
ATOM   3922 O    TIP   525      23.329  18.172 -19.946
ATOM   3923 H1   TIP   525      22.979  19.012 -19.650
ATOM   3924 H2   TIP   525      24.253  18.346 -20.124
ATOM   3925 O    TIP   526      22.862  21.156 -19.695
ATOM   3926 H1   TIP   526      21.972  21.424 -19.923
ATOM   3927 H2   TIP   526      23.417  21.592 -20.341
ATOM   3928 O    TIP   527     -21.635  14.715 -12.459
ATOM   3929 H1   TIP   527     -21.252  14.667 -11.583
ATOM   3930 H2   TIP   527     -21.841  15.641 -12.581
ATOM   3931 O    TIP   528       9.168  29.972  -4.458
ATOM   3932 H1   TIP   528       9.961  30.102  -3.938
ATOM   3933 H2   TIP   528       9.430  29.362  -5.148
ATOM   3934 O    TIP   529      12.088   0.597   0.453
ATOM   3935 H1   TIP   529      11.377   0.061   0.805
ATOM   3936 H2   TIP   529      12.878   0.079   0.607
ATOM   3937 O    TIP   530     -14.314   3.173  -4.411
ATOM   3938 H1   TIP   530     -14.890   3.010  -5.157
ATOM   3939 H2   TIP   530     -14.544   4.055  -4.118
ATOM   3940 O    TIP   531      16.173   2.033   8.850
ATOM   3941 H1   TIP   531      15.957   2.949   9.023
ATOM   3942 H2   TIP   531      16.835   2.068   8.160
ATOM   3943 O    TIP   532      12.350 -12.017   3.942
ATOM   3944 H1   TIP   532      11.688 -12.324   3.322
ATOM   3945 H2   TIP   532      13.031 -12.688   3.917
ATOM   3946 O    TIP   533      26.666  27.598 -13.417
ATOM   3947 H1   TIP   533      26.499  27.235 -14.287
ATOM   3948 H2   TIP   533      26.457  26.884 -12.815
ATOM   3949 O    TIP   534      -9.583 -12.007  -0.780
ATOM   3950 H1   TIP   534     -10.012 -11.952  -1.634
ATOM   3951 H2   TIP   534      -8.957 -11.283  -0.779
ATOM   3952 O    TIP   535       7.617  24.375 -17.884
ATOM   3953 H1   TIP   535       6.747  24.706 -18.106
ATOM   3954 H2   TIP   535       7.539  23.424 -17.958
ATOM   3955 O    TIP   536     -13.287  -2.943   0.860
ATOM   3956 H1   TIP   536     -13.589  -2.035   0.862
ATOM   3957 H2   TIP   536     -12.507  -2.935   0.306
ATOM   3958 O    TIP   537     -19.850   8.307 -11.630
ATOM   3959 H1   TIP   537     -19.133   8.365 -12.262
ATOM   3960 H2   TIP   537     -20.320   7.509 -11.872
ATOM   3961 O    TIP   538     -18.428  11.086 -23.575
ATOM   3962 H1   TIP   538     -18.858  11.630 -24.234
ATOM   3963 H2   TIP   538     -17.706  11.626 -23.252
ATOM   3964 O    TIP   539      22.670 -21.257 -15.732
ATOM   3965 H1   TIP   539      21.984 -21.556 -16.328
ATOM   3966 H2   TIP   539      22.256 -20.567 -15.214
ATOM   3967 O    TIP   540      16.848   1.689   2.735
ATOM   3968 H1   TIP   540      15.911   1.797   2.894
ATOM   3969 H2   TIP   540      17.053   0.822   3.085
ATOM   3970 O    TIP   541     -30.633  17.341 -11.518
ATOM   3971 H1   TIP   541     -31.445  17.131 -11.979
ATOM   3972 H2   TIP   541     -30.005  16.688 -11.828
ATOM   3973 O    TIP   542      -2.284   3.387 -21.811
ATOM   3974 H1   TIP   542      -3.010   3.411 -22.435
ATOM   3975 H2   TIP   542      -2.176   4.297 -21.534
ATOM   3976 O    TIP   543      30.560  30.326 -19.557
ATOM   3977 H1   TIP   543      30.850  29.431 -19.732
ATOM   3978 H2   TIP   543      30.196  30.293 -18.672
ATOM   3979 O    TIP   544      22.945  11.017 -20.750
ATOM   3980 H1   TIP   544      22.058  11.349 -20.610
ATOM   3981 H2   TIP   544      23.134  10.499 -19.968
ATOM   3982 O    TIP   545       1.076 -15.150 -10.192
ATOM   3983 H1   TIP   545       0.480 -15.206  -9.445
ATOM   3984 H2   TIP   545       1.150 -16.050 -10.509
ATOM   3985 O    TIP   546      22.275  16.007  -8.275
ATOM   3986 H1   TIP   546      22.296  15.868  -9.221
ATOM   3987 H2   TIP   546      23.182  16.200  -8.040
ATOM   3988 O    TIP   547      24.197  16.898 -22.811
ATOM   3989 H1   TIP   547      23.576  17.621 -22.719
ATOM   3990 H2   TIP   547      24.114  16.626 -23.725
ATOM   3991 O    TIP   548     -11.656  -9.761 -11.457
ATOM   3992 H1   TIP   548     -10.940  -9.288 -11.033
ATOM   3993 H2   TIP   548     -12.447  -9.431 -11.032
ATOM   3994 O    TIP   549       2.998  18.124 -17.211
ATOM   3995 H1   TIP   549       3.385  17.283 -16.967
ATOM   3996 H2   TIP   549       2.741  18.013 -18.126
ATOM   3997 O    TIP   550      16.757  30.450 -18.511
ATOM   3998 H1   TIP   550      16.395  30.141 -17.681
ATOM   3999 H2   TIP   550      17.154  29.673 -18.904
ATOM   4000 O    TIP   551      18.133  10.608 -24.252
ATOM   4001 H1   TIP   551      18.891  10.662 -23.672
ATOM   4002 H2   TIP   551      18.483  10.790 -25.124
ATOM   4003 O    TIP   552      24.828  -1.938 -17.729
ATOM   4004 H1   TIP   552      24.382  -1.526 -16.989
ATOM   4005 H2   TIP   552      24.548  -1.431 -18.491
ATOM   4006 O    TIP   553      13.411 -20.992   3.009
ATOM   4007 H1   TIP   553      13.787 -21.833   3.268
ATOM   4008 H2   TIP   553      13.815 -20.798   2.164
ATOM   4009 O    TIP   554       7.361   6.441 -24.060
ATOM   4010 H1   TIP   554       8.072   5.972 -23.624
ATOM   4011 H2   TIP   554       7.670   7.345 -24.119
ATOM   4012 O    TIP   555     -15.767  -3.165 -10.379
ATOM   4013 H1   TIP   555     -15.165  -3.174  -9.635
ATOM   4014 H2   TIP   555     -15.426  -3.835 -10.972
ATOM   4015 O    TIP   556     -13.453  -1.706 -22.484
ATOM   4016 H1   TIP   556     -12.608  -1.544 -22.064
ATOM   4017 H2   TIP   556     -13.353  -2.560 -22.904
ATOM   4018 O    TIP   557       6.791  28.540 -16.609
ATOM   4019 H1   TIP   557       6.626  28.120 -15.766
ATOM   4020 H2   TIP   557       6.551  27.879 -17.258
ATOM   4021 O    TIP   558      20.958 -12.374   0.554
ATOM   4022 H1   TIP   558      20.880 -13.325   0.627
ATOM   4023 H2   TIP   558      21.333 -12.099   1.389
ATOM   4024 O    TIP   559       2.038   5.187   9.286
ATOM   4025 H1   TIP   559       2.663   5.093  10.004
ATOM   4026 H2   TIP   559       1.647   4.319   9.192
ATOM   4027 O    TIP   560      21.366   2.534 -23.423
ATOM   4028 H1   TIP   560      21.521   3.423 -23.106
ATOM   4029 H2   TIP   560      20.896   2.102 -22.709
ATOM   4030 O    TIP   561      27.203  30.360 -14.535
ATOM   4031 H1   TIP   561      27.483  29.689 -13.914
ATOM   4032 H2   TIP   561      27.894  31.021 -14.503
ATOM   4033 O    TIP   562     -23.799  13.540  -3.557
ATOM   4034 H1   TIP   562     -23.103  13.747  -4.180
ATOM   4035 H2   TIP   562     -23.351  13.100  -2.834
ATOM   4036 O    TIP   563      11.927   9.787 -21.439
ATOM   4037 H1   TIP   563      12.335   9.085 -20.931
ATOM   4038 H2   TIP   563      11.232   9.353 -21.934
ATOM   4039 O    TIP   564      -0.821  17.096 -22.680
ATOM   4040 H1   TIP   564      -0.524  17.978 -22.457
ATOM   4041 H2   TIP   564      -0.893  17.100 -23.634
ATOM   4042 O    TIP   565       4.558  29.387 -10.623
ATOM   4043 H1   TIP   565       3.728  29.066 -10.977
ATOM   4044 H2   TIP   565       5.193  28.707 -10.844
ATOM   4045 O    TIP   566      -5.974  17.965 -21.985
ATOM   4046 H1   TIP   566      -5.234  18.554 -22.133
ATOM   4047 H2   TIP   566      -5.963  17.371 -22.734
ATOM   4048 O    TIP   567      30.313  -8.934  -7.472
ATOM   4049 H1   TIP   567      30.793  -8.180  -7.130
ATOM   4050 H2   TIP   567      30.966  -9.434  -7.960
ATOM   4051 O    TIP   568      16.540 -16.154   6.749
ATOM   4052 H1   TIP   568      16.571 -15.797   7.636
ATOM   4053 H2   TIP   568      15.726 -15.810   6.380
ATOM   4054 O    TIP   569      25.562 -26.519 -19.466
ATOM   4055 H1   TIP   569      26.004 -25.678 -19.575
ATOM   4056 H2   TIP   569      24.799 -26.467 -20.042
ATOM   4057 O    TIP   570      12.460  30.546   1.186
ATOM   4058 H1   TIP   570      12.713  30.170   2.029
ATOM   4059 H2   TIP   570      12.770  31.451   1.223
ATOM   4060 O    TIP   571      -0.907 -10.420   2.448
ATOM   4061 H1   TIP   571      -1.451 -10.670   1.701
ATOM   4062 H2   TIP   571      -0.219  -9.872   2.072
ATOM   4063 O    TIP   572     -16.667   0.016 -15.528
ATOM   4064 H1   TIP   572     -15.842   0.497 -15.598
ATOM   4065 H2   TIP   572     -17.158   0.267 -16.309
ATOM   4066 O    TIP   573     -10.375   6.995   7.324
ATOM   4067 H1   TIP   573     -11.273   6.865   7.020
ATOM   4068 H2   TIP   573     -10.369   7.881   7.685
ATOM   4069 O    TIP   574       2.385  19.777   1.071
ATOM   4070 H1   TIP   574       2.100  19.048   0.520
ATOM   4071 H2   TIP   574       3.105  20.179   0.585
ATOM   4072 O    TIP   575      25.972   9.299  -2.644
ATOM   4073 H1   TIP   575      26.640   9.183  -3.320
ATOM   4074 H2   TIP   575      25.187   8.891  -3.010
ATOM   4075 O    TIP   576       8.090  -7.359   0.301
ATOM   4076 H1   TIP   576       7.603  -6.555   0.118
ATOM   4077 H2   TIP   576       8.248  -7.335   1.244
ATOM   4078 O    TIP   577      -3.782 -13.528  -8.077
ATOM   4079 H1   TIP   577      -3.158 -14.177  -8.401
ATOM   4080 H2   TIP   577      -4.553 -14.037  -7.830
ATOM   4081 O    TIP   578      -3.074   3.221   3.924
ATOM   4082 H1   TIP   578      -3.211   4.052   4.379
ATOM   4083 H2   TIP   578      -2.124   3.107   3.912
ATOM   4084 O    TIP   579      27.475   5.162 -24.143
ATOM   4085 H1   TIP   579      27.759   4.845 -25.000
ATOM   4086 H2   TIP   579      26.584   4.828 -24.046
ATOM   4087 O    TIP   580      -4.421  27.581  -8.100
ATOM   4088 H1   TIP   580      -3.700  27.018  -8.380
ATOM   4089 H2   TIP   580      -5.045  27.550  -8.825
ATOM   4090 O    TIP   581      -8.613   2.728 -21.356
ATOM   4091 H1   TIP   581      -9.552   2.818 -21.193
ATOM   4092 H2   TIP   581      -8.545   1.999 -21.973
ATOM   4093 O    TIP   582      -3.627  -7.237   4.140
ATOM   4094 H1   TIP   582      -3.152  -6.809   4.852
ATOM   4095 H2   TIP   582      -3.469  -8.171   4.273
ATOM   4096 O    TIP   583      21.828  10.199   4.565
ATOM   4097 H1   TIP   583      22.396  10.276   5.331
ATOM   4098 H2   TIP   583      21.042  10.693   4.797
ATOM   4099 O    TIP   584      -8.738   2.260   8.562
ATOM   4100 H1   TIP   584      -9.207   2.936   9.050
ATOM   4101 H2   TIP   584      -8.066   2.738   8.076
ATOM   4102 O    TIP   585      -3.016  29.022 -14.095
ATOM   4103 H1   TIP   585      -2.545  28.233 -14.362
ATOM   4104 H2   TIP   585      -3.889  28.713 -13.857
ATOM   4105 O    TIP   586       1.784  25.824  -2.611
ATOM   4106 H1   TIP   586       2.554  25.470  -2.168
ATOM   4107 H2   TIP   586       1.864  25.518  -3.514
ATOM   4108 O    TIP   587       3.573   1.736 -25.449
ATOM   4109 H1   TIP   587       3.960   1.780 -26.323
ATOM   4110 H2   TIP   587       4.033   1.016 -25.018
ATOM   4111 O    TIP   588     -30.755  -6.000 -13.726
ATOM   4112 H1   TIP   588     -30.261  -6.743 -13.381
ATOM   4113 H2   TIP   588     -31.442  -5.847 -13.077
ATOM   4114 O    TIP   589      12.595 -13.741 -15.563
ATOM   4115 H1   TIP   589      12.825 -14.161 -14.735
ATOM   4116 H2   TIP   589      12.857 -12.827 -15.451
ATOM   4117 O    TIP   590      18.411  -6.595 -19.625
ATOM   4118 H1   TIP   590      17.534  -6.676 -20.001
ATOM   4119 H2   TIP   590      18.494  -7.353 -19.045
ATOM   4120 O    TIP   591      -5.797   0.413 -25.279
ATOM   4121 H1   TIP   591      -6.041   0.643 -24.382
ATOM   4122 H2   TIP   591      -5.228  -0.350 -25.185
ATOM   4123 O    TIP   592     -11.102   5.775  15.343
ATOM   4124 H1   TIP   592     -11.680   6.016  16.067
ATOM   4125 H2   TIP   592     -11.223   6.470  14.696
ATOM   4126 O    TIP   593      21.720 -26.692 -13.378
ATOM   4127 H1   TIP   593      21.446 -27.531 -13.749
ATOM   4128 H2   TIP   593      22.228 -26.276 -14.075
ATOM   4129 O    TIP   594      11.146  -1.292 -20.523
ATOM   4130 H1   TIP   594      11.379  -0.697 -21.235
ATOM   4131 H2   TIP   594      11.923  -1.316 -19.965
ATOM   4132 O    TIP   595     -30.686  -0.398 -13.050
ATOM   4133 H1   TIP   595     -30.966  -1.022 -13.719
ATOM   4134 H2   TIP   595     -30.241   0.295 -13.537
ATOM   4135 O    TIP   596       5.899 -15.764 -18.155
ATOM   4136 H1   TIP   596       6.017 -16.407 -17.456
ATOM   4137 H2   TIP   596       5.011 -15.431 -18.027
ATOM   4138 O    TIP   597      22.267   3.084   7.291
ATOM   4139 H1   TIP   597      21.555   2.788   7.858
ATOM   4140 H2   TIP   597      21.854   3.703   6.689
ATOM   4141 O    TIP   598      -2.500  15.446   5.239
ATOM   4142 H1   TIP   598      -1.578  15.629   5.419
ATOM   4143 H2   TIP   598      -2.782  16.165   4.673
ATOM   4144 O    TIP   599      19.704  -5.572 -13.626
ATOM   4145 H1   TIP   599      20.274  -5.370 -14.368
ATOM   4146 H2   TIP   599      19.757  -4.799 -13.064
ATOM   4147 O    TIP   600      16.108  28.343  -5.717
ATOM   4148 H1   TIP   600      15.190  28.393  -5.451
ATOM   4149 H2   TIP   600      16.600  28.404  -4.899
ATOM   4150 O    TIP   601     -13.262 -11.913  -1.441
ATOM   4151 H1   TIP   601     -12.996 -12.817  -1.605
ATOM   4152 H2   TIP   601     -13.951 -11.745  -2.084
ATOM   4153 O    TIP   602     -21.121  10.483 -17.230
ATOM   4154 H1   TIP   602     -20.762   9.610 -17.072
ATOM   4155 H2   TIP   602     -20.354  11.054 -17.272
ATOM   4156 O    TIP   603      18.006 -13.514 -20.435
ATOM   4157 H1   TIP   603      18.825 -13.935 -20.698
ATOM   4158 H2   TIP   603      17.942 -13.678 -19.495
ATOM   4159 O    TIP   604      18.514  30.558  -9.728
ATOM   4160 H1   TIP   604      19.349  30.966  -9.957
ATOM   4161 H2   TIP   604      18.252  30.087 -10.518
ATOM   4162 O    TIP   605      -6.762   8.171   3.338
ATOM   4163 H1   TIP   605      -7.068   8.282   4.238
ATOM   4164 H2   TIP   605      -6.376   7.296   3.321
ATOM   4165 O    TIP   606      11.121  24.706   0.712
ATOM   4166 H1   TIP   606      10.743  23.946   1.154
ATOM   4167 H2   TIP   606      12.062  24.532   0.697
ATOM   4168 O    TIP   607      14.112  20.778 -23.731
ATOM   4169 H1   TIP   607      13.595  21.573 -23.602
ATOM   4170 H2   TIP   607      13.602  20.258 -24.352
ATOM   4171 O    TIP   608     -11.840  12.356   2.831
ATOM   4172 H1   TIP   608     -12.053  13.080   3.420
ATOM   4173 H2   TIP   608     -11.219  11.820   3.324
ATOM   4174 O    TIP   609      12.710   7.411   6.863
ATOM   4175 H1   TIP   609      12.910   6.682   6.276
ATOM   4176 H2   TIP   609      13.256   8.131   6.548
ATOM   4177 O    TIP   610       5.340 -28.923  -3.227
ATOM   4178 H1   TIP   610       6.188 -28.531  -3.436
ATOM   4179 H2   TIP   610       5.277 -28.866  -2.274
ATOM   4180 O    TIP   611      29.265   4.073 -22.102
ATOM   4181 H1   TIP   611      30.094   3.835 -22.517
ATOM   4182 H2   TIP   611      28.744   4.453 -22.809
ATOM   4183 O    TIP   612      -9.744   3.987   2.061
ATOM   4184 H1   TIP   612      -9.515   4.672   1.433
ATOM   4185 H2   TIP   612      -9.786   4.438   2.904
ATOM   4186 O    TIP   613      26.016  -3.624  -1.568
ATOM   4187 H1   TIP   613      26.666  -3.787  -2.251
ATOM   4188 H2   TIP   613      25.175  -3.648  -2.026
ATOM   4189 O    TIP   614      10.971   7.083 -22.172
ATOM   4190 H1   TIP   614      10.162   6.573 -22.197
ATOM   4191 H2   TIP   614      11.187   7.147 -21.242
ATOM   4192 O    TIP   615      -0.210 -18.650 -14.956
ATOM   4193 H1   TIP   615      -0.572 -18.389 -14.109
ATOM   4194 H2   TIP   615       0.260 -19.463 -14.776
ATOM   4195 O    TIP   616      12.114  -6.085  -0.957
ATOM   4196 H1   TIP   616      11.611  -5.848  -0.178
ATOM   4197 H2   TIP   616      11.571  -5.797  -1.691
ATOM   4198 O    TIP   617       3.177   4.144 -24.086
ATOM   4199 H1   TIP   617       3.484   3.279 -24.356
ATOM   4200 H2   TIP   617       3.873   4.742 -24.358
ATOM   4201 O    TIP   618      25.540  17.986  -6.158
ATOM   4202 H1   TIP   618      25.993  18.807  -5.963
ATOM   4203 H2   TIP   618      25.467  17.973  -7.112
ATOM   4204 O    TIP   619      25.861  11.810  -1.972
ATOM   4205 H1   TIP   619      25.725  10.940  -2.349
ATOM   4206 H2   TIP   619      26.529  11.679  -1.300
ATOM   4207 O    TIP   620      -1.671   0.846 -21.073
ATOM   4208 H1   TIP   620      -0.766   0.852 -21.385
ATOM   4209 H2   TIP   620      -2.016   1.704 -21.317
ATOM   4210 O    TIP   621      22.656  24.267 -19.085
ATOM   4211 H1   TIP   621      23.589  24.053 -19.055
ATOM   4212 H2   TIP   621      22.312  23.959 -18.247
ATOM   4213 O    TIP   622      21.894  -9.653 -15.929
ATOM   4214 H1   TIP   622      21.690  -9.533 -16.856
ATOM   4215 H2   TIP   622      22.254  -8.811 -15.651
ATOM   4216 O    TIP   623      24.950  27.473 -23.922
ATOM   4217 H1   TIP   623      25.823  27.497 -23.531
ATOM   4218 H2   TIP   623      24.871  26.589 -24.279
ATOM   4219 O    TIP   624      -2.030 -30.725  -7.187
ATOM   4220 H1   TIP   624      -2.695 -31.207  -7.678
ATOM   4221 H2   TIP   624      -2.300 -30.806  -6.272
ATOM   4222 O    TIP   625      -9.933  20.403   7.027
ATOM   4223 H1   TIP   625      -9.833  19.457   7.137
ATOM   4224 H2   TIP   625     -10.874  20.533   6.912
ATOM   4225 O    TIP   626       9.370 -26.000  -8.252
ATOM   4226 H1   TIP   626       9.249 -25.788  -7.326
ATOM   4227 H2   TIP   626       8.752 -25.432  -8.711
ATOM   4228 O    TIP   627      19.028  20.437   4.475
ATOM   4229 H1   TIP   627      19.719  20.854   4.989
ATOM   4230 H2   TIP   627      18.556  21.164   4.071
ATOM   4231 O    TIP   628     -14.631   7.596   1.186
ATOM   4232 H1   TIP   628     -14.627   7.741   0.240
ATOM   4233 H2   TIP   628     -15.318   6.945   1.328
ATOM   4234 O    TIP   629      23.785 -11.860  -3.546
ATOM   4235 H1   TIP   629      23.146 -11.471  -2.950
ATOM   4236 H2   TIP   629      23.781 -12.792  -3.328
ATOM   4237 O    TIP   630      12.892  12.706 -24.778
ATOM   4238 H1   TIP   630      13.518  12.142 -25.231
ATOM   4239 H2   TIP   630      12.063  12.562 -25.234
ATOM   4240 O    TIP   631      30.332  -4.636 -16.545
ATOM   4241 H1   TIP   631      30.692  -4.346 -15.707
ATOM   4242 H2   TIP   631      31.097  -4.889 -17.061
ATOM   4243 O    TIP   632      -1.385   5.324   8.899
ATOM   4244 H1   TIP   632      -0.901   5.980   8.397
ATOM   4245 H2   TIP   632      -0.925   5.276   9.738
ATOM   4246 O    TIP   633     -23.201  13.413 -16.159
ATOM   4247 H1   TIP   633     -23.737  12.956 -15.512
ATOM   4248 H2   TIP   633     -22.299  13.240 -15.890
ATOM   4249 O    TIP   634      21.457  -5.238 -16.077
ATOM   4250 H1   TIP   634      22.190  -5.765 -15.759
ATOM   4251 H2   TIP   634      21.593  -5.181 -17.022
ATOM   4252 O    TIP   635      11.428  30.726 -23.869
ATOM   4253 H1   TIP   635      11.141  30.532 -22.977
ATOM   4254 H2   TIP   635      10.618  30.788 -24.374
ATOM   4255 O    TIP   636      10.289  -1.536   1.468
ATOM   4256 H1   TIP   636      11.046  -2.039   1.767
ATOM   4257 H2   TIP   636       9.535  -1.995   1.838
ATOM   4258 O    TIP   637      -8.430   1.108 -23.451
ATOM   4259 H1   TIP   637      -7.529   0.841 -23.266
ATOM   4260 H2   TIP   637      -8.512   1.035 -24.401
ATOM   4261 O    TIP   638      23.642 -10.768 -13.173
ATOM   4262 H1   TIP   638      22.820 -11.169 -13.454
ATOM   4263 H2   TIP   638      24.160 -11.495 -12.830
ATOM   4264 O    TIP   639       0.976  -8.316   1.553
ATOM   4265 H1   TIP   639       1.709  -7.989   1.033
ATOM   4266 H2   TIP   639       1.230  -8.146   2.460
ATOM   4267 O    TIP   640     -24.455  14.829 -13.240
ATOM   4268 H1   TIP   640     -23.624  14.480 -12.918
ATOM   4269 H2   TIP   640     -24.240  15.703 -13.565
ATOM   4270 O    TIP   641      21.000  13.512 -22.860
ATOM   4271 H1   TIP   641      21.856  13.574 -22.437
ATOM   4272 H2   TIP   641      20.565  14.337 -22.645
ATOM   4273 O    TIP   642      -0.638 -16.683 -12.753
ATOM   4274 H1   TIP   642      -0.238 -17.079 -11.979
ATOM   4275 H2   TIP   642      -1.578 -16.804 -12.626
ATOM   4276 O    TIP   643       5.805 -13.318  -5.989
ATOM   4277 H1   TIP   643       6.086 -13.097  -5.101
ATOM   4278 H2   TIP   643       4.965 -13.763  -5.872
ATOM   4279 O    TIP   644      10.141   2.742 -26.134
ATOM   4280 H1   TIP   644      10.111   3.118 -27.014
ATOM   4281 H2   TIP   644       9.223   2.611 -25.897
ATOM   4282 O    TIP   645      -5.608  24.986  16.072
ATOM   4283 H1   TIP   645      -5.316  24.624  15.236
ATOM   4284 H2   TIP   645      -4.941  24.712  16.700
ATOM   4285 O    TIP   646       7.404  -7.590  -5.049
ATOM   4286 H1   TIP   646       7.237  -8.529  -4.968
ATOM   4287 H2   TIP   646       8.068  -7.523  -5.735
ATOM   4288 O    TIP   647     -11.076   1.498   7.247
ATOM   4289 H1   TIP   647     -11.055   2.333   6.779
ATOM   4290 H2   TIP   647     -10.357   1.558   7.876
ATOM   4291 O    TIP   648      21.241  -8.841 -25.429
ATOM   4292 H1   TIP   648      21.366  -8.854 -24.480
ATOM   4293 H2   TIP   648      22.096  -9.077 -25.788
ATOM   4294 O    TIP   649      11.887  24.021 -19.680
ATOM   4295 H1   TIP   649      11.486  23.152 -19.691
ATOM   4296 H2   TIP   649      11.233  24.593 -20.080
ATOM   4297 O    TIP   650      -9.613  -3.727   8.336
ATOM   4298 H1   TIP   650     -10.232  -4.421   8.111
ATOM   4299 H2   TIP   650      -9.742  -3.061   7.661
ATOM   4300 O    TIP   651       5.730 -18.870 -22.916
ATOM   4301 H1   TIP   651       5.920 -17.974 -22.642
ATOM   4302 H2   TIP   651       5.868 -19.397 -22.129
ATOM   4303 O    TIP   652      -7.483 -26.142 -17.528
ATOM   4304 H1   TIP   652      -6.697 -25.680 -17.236
ATOM   4305 H2   TIP   652      -7.308 -27.062 -17.331
ATOM   4306 O    TIP   653     -22.773  12.248  -1.488
ATOM   4307 H1   TIP   653     -21.841  12.442  -1.391
ATOM   4308 H2   TIP   653     -23.033  11.883  -0.643
ATOM   4309 O    TIP   654      26.267  -5.804   0.212
ATOM   4310 H1   TIP   654      26.670  -5.490  -0.597
ATOM   4311 H2   TIP   654      26.788  -6.567   0.461
ATOM   4312 O    TIP   655     -12.897  11.788  -2.734
ATOM   4313 H1   TIP   655     -12.598  12.197  -1.922
ATOM   4314 H2   TIP   655     -12.495  12.309  -3.429
ATOM   4315 O    TIP   656       9.451 -13.984 -11.874
ATOM   4316 H1   TIP   656       9.833 -13.205 -11.471
ATOM   4317 H2   TIP   656       9.884 -14.718 -11.438
ATOM   4318 O    TIP   657      23.043  22.551  -2.453
ATOM   4319 H1   TIP   657      23.544  23.363  -2.380
ATOM   4320 H2   TIP   657      22.475  22.549  -1.683
ATOM   4321 O    TIP   658      19.220   4.455 -20.080
ATOM   4322 H1   TIP   658      19.788   4.073 -20.750
ATOM   4323 H2   TIP   658      19.594   5.320 -19.914
ATOM   4324 O    TIP   659      -9.963  15.240   3.998
ATOM   4325 H1   TIP   659     -10.827  14.831   3.961
ATOM   4326 H2   TIP   659     -10.046  16.028   3.461
ATOM   4327 O    TIP   660     -23.391   9.746 -15.915
ATOM   4328 H1   TIP   660     -22.665  10.227 -16.312
ATOM   4329 H2   TIP   660     -23.340   9.960 -14.984
ATOM   4330 O    TIP   661       6.186  -5.860   7.153
ATOM   4331 H1   TIP   661       5.489  -5.208   7.090
ATOM   4332 H2   TIP   661       5.990  -6.490   6.460
ATOM   4333 O    TIP   662      12.881  15.897   9.534
ATOM   4334 H1   TIP   662      12.730  15.849  10.478
ATOM   4335 H2   TIP   662      13.808  15.683   9.427
ATOM   4336 O    TIP   663      29.631 -16.151 -15.647
ATOM   4337 H1   TIP   663      29.148 -16.956 -15.459
ATOM   4338 H2   TIP   663      29.256 -15.501 -15.054
ATOM   4339 O    TIP   664      -7.321  29.759  -6.272
ATOM   4340 H1   TIP   664      -7.967  30.433  -6.482
ATOM   4341 H2   TIP   664      -6.499  30.096  -6.629
ATOM   4342 O    TIP   665       3.761  -7.298  -0.232
ATOM   4343 H1   TIP   665       4.284  -7.521  -1.001
ATOM   4344 H2   TIP   665       3.817  -6.344  -0.171
ATOM   4345 O    TIP   666       9.222  25.152 -28.845
ATOM   4346 H1   TIP   666      10.167  25.260 -28.945
ATOM   4347 H2   TIP   666       8.923  24.846 -29.701
ATOM   4348 O    TIP   667     -29.698   7.921 -17.698
ATOM   4349 H1   TIP   667     -30.091   7.137 -18.081
ATOM   4350 H2   TIP   667     -30.295   8.171 -16.994
ATOM   4351 O    TIP   668      25.669   8.844 -22.190
ATOM   4352 H1   TIP   668      26.214   9.601 -22.404
ATOM   4353 H2   TIP   668      25.797   8.241 -22.922
ATOM   4354 O    TIP   669      23.758  26.782 -19.466
ATOM   4355 H1   TIP   669      23.399  25.920 -19.677
ATOM   4356 H2   TIP   669      23.601  27.306 -20.251
ATOM   4357 O    TIP   670      -0.406  -2.696 -19.390
ATOM   4358 H1   TIP   670      -1.224  -3.191 -19.356
ATOM   4359 H2   TIP   670       0.252  -3.291 -19.031
ATOM   4360 O    TIP   671      21.658  18.701   4.628
ATOM   4361 H1   TIP   671      21.494  18.209   5.432
ATOM   4362 H2   TIP   671      21.432  19.604   4.849
ATOM   4363 O    TIP   672       0.048  -5.796 -16.205
ATOM   4364 H1   TIP   672      -0.698  -5.701 -15.613
ATOM   4365 H2   TIP   672       0.231  -6.736 -16.212
ATOM   4366 O    TIP   673      16.780  25.718 -18.803
ATOM   4367 H1   TIP   673      17.085  26.094 -17.978
ATOM   4368 H2   TIP   673      15.836  25.871 -18.803
ATOM   4369 O    TIP   674     -11.670   4.217  12.826
ATOM   4370 H1   TIP   674     -11.408   4.599  13.664
ATOM   4371 H2   TIP   674     -11.604   3.272  12.961
ATOM   4372 O    TIP   675      19.605 -27.066  -8.103
ATOM   4373 H1   TIP   675      19.781 -26.749  -8.988
ATOM   4374 H2   TIP   675      18.849 -27.646  -8.200
ATOM   4375 O    TIP   676      -3.088 -11.344 -22.741
ATOM   4376 H1   TIP   676      -2.210 -11.122 -22.430
ATOM   4377 H2   TIP   676      -2.947 -11.718 -23.610
ATOM   4378 O    TIP   677       5.658  15.108 -27.795
ATOM   4379 H1   TIP   677       6.336  14.748 -28.367
ATOM   4380 H2   TIP   677       5.678  14.550 -27.018
ATOM   4381 O    TIP   678     -28.415   8.103  -9.752
ATOM   4382 H1   TIP   678     -28.497   8.351 -10.673
ATOM   4383 H2   TIP   678     -27.473   8.095  -9.588
ATOM   4384 O    TIP   679       8.224  30.089 -12.626
ATOM   4385 H1   TIP   679       8.366  30.337 -11.713
ATOM   4386 H2   TIP   679       7.278  30.169 -12.753
ATOM   4387 O    TIP   680      12.143  28.170 -11.562
ATOM   4388 H1   TIP   680      11.366  28.574 -11.948
ATOM   4389 H2   TIP   680      12.675  27.907 -12.313
ATOM   4390 O    TIP   681      20.505  15.275 -16.859
ATOM   4391 H1   TIP   681      20.438  16.218 -17.008
ATOM   4392 H2   TIP   681      21.376  15.152 -16.484
ATOM   4393 O    TIP   682      13.609 -14.978  -9.093
ATOM   4394 H1   TIP   682      13.753 -15.804  -8.632
ATOM   4395 H2   TIP   682      13.439 -14.342  -8.399
ATOM   4396 O    TIP   683      25.264 -12.362  -0.124
ATOM   4397 H1   TIP   683      24.994 -13.269  -0.264
ATOM   4398 H2   TIP   683      24.976 -12.159   0.766
ATOM   4399 O    TIP   684      -7.032  24.541   4.226
ATOM   4400 H1   TIP   684      -7.404  23.672   4.375
ATOM   4401 H2   TIP   684      -7.319  24.778   3.345
ATOM   4402 O    TIP   685       1.750  22.639  -2.978
ATOM   4403 H1   TIP   685       1.752  22.915  -3.895
ATOM   4404 H2   TIP   685       2.010  21.718  -3.004
ATOM   4405 O    TIP   686       0.030  10.995 -22.211
ATOM   4406 H1   TIP   686      -0.692  11.427 -22.667
ATOM   4407 H2   TIP   686      -0.217  10.071 -22.190
ATOM   4408 O    TIP   687      -1.113   8.274 -22.804
ATOM   4409 H1   TIP   687      -1.865   8.021 -23.340
ATOM   4410 H2   TIP   687      -0.897   7.486 -22.305
ATOM   4411 O    TIP   688      25.447  -5.967  -4.304
ATOM   4412 H1   TIP   688      24.624  -5.567  -4.585
ATOM   4413 H2   TIP   688      26.085  -5.691  -4.962
ATOM   4414 O    TIP   689      15.436  12.585   4.605
ATOM   4415 H1   TIP   689      14.741  12.501   3.952
ATOM   4416 H2   TIP   689      16.111  13.109   4.173
ATOM   4417 O    TIP   690      12.819 -10.662 -16.469
ATOM   4418 H1   TIP   690      13.629 -11.058 -16.792
ATOM   4419 H2   TIP   690      12.258 -10.597 -17.241
ATOM   4420 O    TIP   691      11.539 -15.786 -10.851
ATOM   4421 H1   TIP   691      10.981 -16.389 -10.361
ATOM   4422 H2   TIP   691      12.237 -15.553 -10.239
ATOM   4423 O    TIP   692      22.905  22.559   2.847
ATOM   4424 H1   TIP   692      22.292  23.264   3.054
ATOM   4425 H2   TIP   692      22.916  22.012   3.633
ATOM   4426 O    TIP   693     -15.130  -4.903 -21.467
ATOM   4427 H1   TIP   693     -14.569  -4.859 -20.693
ATOM   4428 H2   TIP   693     -14.668  -4.387 -22.128
ATOM   4429 O    TIP   694       1.671  24.892   6.228
ATOM   4430 H1   TIP   694       1.082  25.460   6.725
ATOM   4431 H2   TIP   694       2.282  24.550   6.880
ATOM   4432 O    TIP   695       0.373  19.958 -26.395
ATOM   4433 H1   TIP   695      -0.467  20.388 -26.556
ATOM   4434 H2   TIP   695       0.716  19.765 -27.267
ATOM   4435 O    TIP   696      30.420   1.627 -11.487
ATOM   4436 H1   TIP   696      30.658   0.868 -12.019
ATOM   4437 H2   TIP   696      31.256   2.039 -11.269
ATOM   4438 O    TIP   697      13.103 -15.065 -13.086
ATOM   4439 H1   TIP   697      12.465 -15.146 -12.378
ATOM   4440 H2   TIP   697      13.437 -15.954 -13.211
ATOM   4441 O    TIP   698      26.110  18.156 -20.032
ATOM   4442 H1   TIP   698      26.463  18.515 -20.846
ATOM   4443 H2   TIP   698      26.330  17.225 -20.065
ATOM   4444 O    TIP   699      22.419   5.087   5.154
ATOM   4445 H1   TIP   699      22.298   5.943   5.564
ATOM   4446 H2   TIP   699      22.599   5.285   4.235
ATOM   4447 O    TIP   700      -9.572 -18.679 -13.054
ATOM   4448 H1   TIP   700      -9.068 -19.492 -13.018
ATOM   4449 H2   TIP   700     -10.478 -18.963 -13.177
ATOM   4450 O    TIP   701      -6.588  -4.807   0.312
ATOM   4451 H1   TIP   701      -5.721  -4.916   0.701
ATOM   4452 H2   TIP   701      -7.175  -5.292   0.893
ATOM   4453 O    TIP   702     -24.845   7.720 -17.269
ATOM   4454 H1   TIP   702     -25.517   8.236 -17.713
ATOM   4455 H2   TIP   702     -24.271   8.369 -16.864
ATOM   4456 O    TIP   703      29.224  -4.740 -12.654
ATOM   4457 H1   TIP   703      28.476  -5.328 -12.552
ATOM   4458 H2   TIP   703      29.428  -4.453 -11.763
ATOM   4459 O    TIP   704       3.207  27.267   9.497
ATOM   4460 H1   TIP   704       2.483  26.806   9.072
ATOM   4461 H2   TIP   704       2.978  27.269  10.426
ATOM   4462 O    TIP   705      -0.506  14.259 -19.574
ATOM   4463 H1   TIP   705      -0.568  14.302 -20.528
ATOM   4464 H2   TIP   705       0.193  14.873 -19.351
ATOM   4465 O    TIP   706      26.570  12.143  -5.019
ATOM   4466 H1   TIP   706      25.680  12.268  -5.348
ATOM   4467 H2   TIP   706      26.518  12.373  -4.091
ATOM   4468 O    TIP   707      11.258 -17.952  -5.682
ATOM   4469 H1   TIP   707      10.409 -17.810  -6.101
ATOM   4470 H2   TIP   707      11.408 -17.160  -5.167
ATOM   4471 O    TIP   708      29.391  -4.666  -1.208
ATOM   4472 H1   TIP   708      29.133  -3.748  -1.123
ATOM   4473 H2   TIP   708      28.641  -5.088  -1.627
ATOM   4474 O    TIP   709      27.927  23.861  -7.792
ATOM   4475 H1   TIP   709      27.008  23.641  -7.948
ATOM   4476 H2   TIP   709      28.408  23.371  -8.459
ATOM   4477 O    TIP   710     -30.989 -12.101 -21.734
ATOM   4478 H1   TIP   710     -30.116 -12.491 -21.697
ATOM   4479 H2   TIP   710     -31.140 -11.766 -20.851
ATOM   4480 O    TIP   711      11.266  24.623   4.371
ATOM   4481 H1   TIP   711      11.109  25.402   3.838
ATOM   4482 H2   TIP   711      11.598  24.963   5.202
ATOM   4483 O    TIP   712      25.387  -9.842  -4.216
ATOM   4484 H1   TIP   712      25.249  -9.216  -3.505
ATOM   4485 H2   TIP   712      25.011 -10.660  -3.892
ATOM   4486 O    TIP   713      15.366 -12.052 -14.776
ATOM   4487 H1   TIP   713      15.822 -11.213 -14.831
ATOM   4488 H2   TIP   713      15.740 -12.479 -14.005
ATOM   4489 O    TIP   714      30.355  12.664  -8.122
ATOM   4490 H1   TIP   714      31.082  13.285  -8.072
ATOM   4491 H2   TIP   714      30.375  12.203  -7.284
ATOM   4492 O    TIP   715      -4.374   1.933   6.104
ATOM   4493 H1   TIP   715      -3.698   2.099   6.760
ATOM   4494 H2   TIP   715      -3.996   2.251   5.284
ATOM   4495 O    TIP   716      -7.896   3.770   5.418
ATOM   4496 H1   TIP   716      -7.412   3.509   4.635
ATOM   4497 H2   TIP   716      -7.399   3.394   6.145
ATOM   4498 O    TIP   717      23.451  23.571 -11.904
ATOM   4499 H1   TIP   717      22.639  23.241 -11.520
ATOM   4500 H2   TIP   717      23.522  23.118 -12.744
ATOM   4501 O    TIP   718       0.745   1.287 -25.107
ATOM   4502 H1   TIP   718       0.718   0.361 -24.868
ATOM   4503 H2   TIP   718       1.678   1.497 -25.151
ATOM   4504 O    TIP   719     -16.506   8.434 -27.684
ATOM   4505 H1   TIP   719     -16.642   9.115 -27.026
ATOM   4506 H2   TIP   719     -17.389   8.162 -27.934
ATOM   4507 O    TIP   720      23.197  28.742 -21.510
ATOM   4508 H1   TIP   720      24.003  28.863 -22.011
ATOM   4509 H2   TIP   720      22.926  29.629 -21.272
ATOM   4510 O    TIP   721      13.052  -1.278 -18.838
ATOM   4511 H1   TIP   721      13.292  -0.369 -18.660
ATOM   4512 H2   TIP   721      13.343  -1.760 -18.065
ATOM   4513 O    TIP   722       6.545  19.584   8.387
ATOM   4514 H1   TIP   722       6.076  19.211   7.641
ATOM   4515 H2   TIP   722       6.384  20.526   8.326
ATOM   4516 O    TIP   723     -20.670   7.283   2.987
ATOM   4517 H1   TIP   723     -20.945   6.467   2.570
ATOM   4518 H2   TIP   723     -21.362   7.475   3.619
ATOM   4519 O    TIP   724       1.897  18.791   3.522
ATOM   4520 H1   TIP   724       2.098  19.152   2.659
ATOM   4521 H2   TIP   724       1.372  18.011   3.340
ATOM   4522 O    TIP   725       9.313  26.217  -0.441
ATOM   4523 H1   TIP   725       9.735  27.056  -0.257
ATOM   4524 H2   TIP   725       9.976  25.562  -0.224
ATOM   4525 O    TIP   726      26.649  21.241  -2.003
ATOM   4526 H1   TIP   726      25.837  20.812  -1.731
ATOM   4527 H2   TIP   726      26.808  20.915  -2.888
ATOM   4528 O    TIP   727       7.587 -25.119  -4.825
ATOM   4529 H1   TIP   727       7.693 -24.658  -3.993
ATOM   4530 H2   TIP   727       8.432 -25.541  -4.976
ATOM   4531 O    TIP   728      17.834  17.658 -18.610
ATOM   4532 H1   TIP   728      17.928  18.307 -17.913
ATOM   4533 H2   TIP   728      17.020  17.198 -18.402
ATOM   4534 O    TIP   729      10.891  11.152 -19.214
ATOM   4535 H1   TIP   729      11.453  10.663 -19.814
ATOM   4536 H2   TIP   729      10.559  11.882 -19.737
ATOM   4537 O    TIP   730       3.783  20.278  10.963
ATOM   4538 H1   TIP   730       3.621  19.398  11.302
ATOM   4539 H2   TIP   730       3.601  20.212  10.026
ATOM   4540 O    TIP   731      25.800   8.108 -25.305
ATOM   4541 H1   TIP   731      24.913   7.758 -25.389
ATOM   4542 H2   TIP   731      26.339   7.532 -25.847
ATOM   4543 O    TIP   732      -6.255  -9.954 -13.033
ATOM   4544 H1   TIP   732      -5.413 -10.062 -12.593
ATOM   4545 H2   TIP   732      -6.296 -10.679 -13.657
ATOM   4546 O    TIP   733      -6.612  10.736   4.784
ATOM   4547 H1   TIP   733      -6.488  10.223   3.986
ATOM   4548 H2   TIP   733      -6.640  10.085   5.486
ATOM   4549 O    TIP   734      22.855  14.836 -15.899
ATOM   4550 H1   TIP   734      23.566  15.027 -16.510
ATOM   4551 H2   TIP   734      23.297  14.595 -15.085
ATOM   4552 O    TIP   735      12.242  -2.927   2.333
ATOM   4553 H1   TIP   735      13.029  -3.015   1.795
ATOM   4554 H2   TIP   735      12.571  -2.743   3.213
ATOM   4555 O    TIP   736       8.321 -30.879 -10.272
ATOM   4556 H1   TIP   736       8.833 -30.123  -9.984
ATOM   4557 H2   TIP   736       7.427 -30.683  -9.993
ATOM   4558 O    TIP   737      17.235   5.547 -24.381
ATOM   4559 H1   TIP   737      17.241   6.455 -24.081
ATOM   4560 H2   TIP   737      18.060   5.444 -24.854
ATOM   4561 O    TIP   738      27.617  -8.787 -19.946
ATOM   4562 H1   TIP   738      26.941  -8.201 -19.607
ATOM   4563 H2   TIP   738      27.814  -8.448 -20.819
ATOM   4564 O    TIP   739      -0.764  28.137 -19.879
ATOM   4565 H1   TIP   739      -0.418  28.752 -20.525
ATOM   4566 H2   TIP   739      -0.488  27.277 -20.193
ATOM   4567 O    TIP   740      29.261  14.296  -5.758
ATOM   4568 H1   TIP   740      29.842  15.047  -5.882
ATOM   4569 H2   TIP   740      28.423  14.578  -6.125
ATOM   4570 O    TIP   741     -15.370  15.048   2.199
ATOM   4571 H1   TIP   741     -15.389  14.848   1.263
ATOM   4572 H2   TIP   741     -16.079  14.524   2.571
ATOM   4573 O    TIP   742       5.795  16.013 -23.742
ATOM   4574 H1   TIP   742       5.739  16.275 -24.661
ATOM   4575 H2   TIP   742       6.324  16.695 -23.329
ATOM   4576 O    TIP   743     -28.527  16.650 -21.510
ATOM   4577 H1   TIP   743     -27.914  16.534 -22.236
ATOM   4578 H2   TIP   743     -28.744  17.582 -21.525
ATOM   4579 O    TIP   744     -12.323 -20.167   0.442
ATOM   4580 H1   TIP   744     -11.838 -20.371   1.241
ATOM   4581 H2   TIP   744     -12.633 -21.016   0.126
ATOM   4582 O    TIP   745       7.237  11.656   8.740
ATOM   4583 H1   TIP   745       6.425  11.657   9.247
ATOM   4584 H2   TIP   745       7.395  10.734   8.541
ATOM   4585 O    TIP   746      28.350   1.828  -5.039
ATOM   4586 H1   TIP   746      28.494   2.632  -5.538
ATOM   4587 H2   TIP   746      29.229   1.487  -4.874
ATOM   4588 O    TIP   747      -8.252 -20.274  -2.646
ATOM   4589 H1   TIP   747      -8.379 -19.553  -2.030
ATOM   4590 H2   TIP   747      -8.215 -19.853  -3.505
ATOM   4591 O    TIP   748      23.558  15.588 -25.045
ATOM   4592 H1   TIP   748      23.080  15.298 -25.821
ATOM   4593 H2   TIP   748      23.846  14.778 -24.623
ATOM   4594 O    TIP   749      22.500  30.786  -7.887
ATOM   4595 H1   TIP   749      23.112  30.100  -7.620
ATOM   4596 H2   TIP   749      22.510  31.412  -7.164
ATOM   4597 O    TIP   750      12.311  18.046 -22.388
ATOM   4598 H1   TIP   750      12.896  17.289 -22.402
ATOM   4599 H2   TIP   750      12.429  18.457 -23.245
ATOM   4600 O    TIP   751      24.266   0.074 -19.483
ATOM   4601 H1   TIP   751      24.193   0.466 -20.353
ATOM   4602 H2   TIP   751      25.053   0.467 -19.107
ATOM   4603 O    TIP   752      23.531 -25.931  -3.355
ATOM   4604 H1   TIP   752      24.123 -26.331  -3.992
ATOM   4605 H2   TIP   752      24.110 -25.515  -2.717
ATOM   4606 O    TIP   753     -11.888  -0.947  -3.127
ATOM   4607 H1   TIP   753     -11.981  -1.808  -2.720
ATOM   4608 H2   TIP   753     -11.473  -1.123  -3.971
ATOM   4609 O    TIP   754     -11.639  24.393   7.522
ATOM   4610 H1   TIP   754     -12.080  24.886   6.830
ATOM   4611 H2   TIP   754     -10.782  24.177   7.155
ATOM   4612 O    TIP   755     -19.523  19.502 -12.754
ATOM   4613 H1   TIP   755     -20.326  19.548 -13.273
ATOM   4614 H2   TIP   755     -19.714  18.859 -12.071
ATOM   4615 O    TIP   756     -10.839 -17.087  -2.219
ATOM   4616 H1   TIP   756      -9.903 -16.972  -2.056
ATOM   4617 H2   TIP   756     -10.938 -16.946  -3.161
ATOM   4618 O    TIP   757      27.475  28.504  -4.095
ATOM   4619 H1   TIP   757      28.150  28.170  -4.685
ATOM   4620 H2   TIP   757      27.786  28.275  -3.220
ATOM   4621 O    TIP   758       9.739  19.167 -21.469
ATOM   4622 H1   TIP   758      10.491  18.910 -22.002
ATOM   4623 H2   TIP   758       9.063  18.524 -21.680
ATOM   4624 O    TIP   759      13.815  22.324   7.995
ATOM   4625 H1   TIP   759      13.196  22.976   8.321
ATOM   4626 H2   TIP   759      13.371  21.486   8.121
ATOM   4627 O    TIP   760      -7.448 -14.498 -29.940
ATOM   4628 H1   TIP   760      -8.350 -14.271 -30.164
ATOM   4629 H2   TIP   760      -7.505 -15.379 -29.570
ATOM   4630 O    TIP   761      -2.902  27.210  -2.911
ATOM   4631 H1   TIP   761      -2.759  27.398  -1.983
ATOM   4632 H2   TIP   761      -2.429  26.392  -3.066
ATOM   4633 O    TIP   762      -5.625   7.701 -23.103
ATOM   4634 H1   TIP   762      -4.887   7.290 -23.552
ATOM   4635 H2   TIP   762      -5.324   7.816 -22.202
ATOM   4636 O    TIP   763       2.738  12.133  28.429
ATOM   4637 H1   TIP   763       2.382  12.419  29.271
ATOM   4638 H2   TIP   763       3.312  12.848  28.155
ATOM   4639 O    TIP   764       3.216  -1.916   7.974
ATOM   4640 H1   TIP   764       3.951  -1.305   7.943
ATOM   4641 H2   TIP   764       3.605  -2.770   7.787
ATOM   4642 O    TIP   765     -28.004  15.722 -17.216
ATOM   4643 H1   TIP   765     -28.557  15.060 -17.631
ATOM   4644 H2   TIP   765     -27.114  15.382 -17.305
ATOM   4645 O    TIP   766      14.131  25.915 -19.376
ATOM   4646 H1   TIP   766      14.438  25.885 -20.282
ATOM   4647 H2   TIP   766      13.466  25.229 -19.325
ATOM   4648 O    TIP   767       3.064   0.720 -29.787
ATOM   4649 H1   TIP   767       3.493   1.308 -30.409
ATOM   4650 H2   TIP   767       3.102  -0.140 -30.204
ATOM   4651 O    TIP   768       5.949  -5.738   3.667
ATOM   4652 H1   TIP   768       5.195  -6.264   3.931
ATOM   4653 H2   TIP   768       5.596  -5.110   3.037
ATOM   4654 O    TIP   769     -16.418  18.595  -2.925
ATOM   4655 H1   TIP   769     -16.177  19.007  -3.754
ATOM   4656 H2   TIP   769     -16.769  17.741  -3.174
ATOM   4657 O    TIP   770       8.992  -1.413  11.034
ATOM   4658 H1   TIP   770       9.508  -2.140  10.687
ATOM   4659 H2   TIP   770       9.527  -1.056  11.743
ATOM   4660 O    TIP   771      14.524  14.858 -23.877
ATOM   4661 H1   TIP   771      14.256  13.939 -23.868
ATOM   4662 H2   TIP   771      14.349  15.168 -22.988
ATOM   4663 O    TIP   772      18.414  -6.584   2.043
ATOM   4664 H1   TIP   772      19.239  -6.607   1.558
ATOM   4665 H2   TIP   772      17.752  -6.849   1.404
ATOM   4666 O    TIP   773     -26.585  11.183  -4.601
ATOM   4667 H1   TIP   773     -27.164  11.132  -5.361
ATOM   4668 H2   TIP   773     -26.810  10.415  -4.076
ATOM   4669 O    TIP   774     -11.871  26.417  -9.839
ATOM   4670 H1   TIP   774     -12.631  26.046  -9.391
ATOM   4671 H2   TIP   774     -11.144  26.283  -9.231
ATOM   4672 O    TIP   775      28.280   6.713  -3.115
ATOM   4673 H1   TIP   775      27.619   6.682  -2.424
ATOM   4674 H2   TIP   775      28.730   5.871  -3.056
ATOM   4675 O    TIP   776     -11.612   9.679   4.357
ATOM   4676 H1   TIP   776     -10.791  10.168   4.302
ATOM   4677 H2   TIP   776     -11.776   9.384   3.461
ATOM   4678 O    TIP   777      10.622   2.899  17.642
ATOM   4679 H1   TIP   777      10.120   3.564  17.171
ATOM   4680 H2   TIP   777      11.205   3.398  18.213
ATOM   4681 O    TIP   778     -20.366  13.344 -14.567
ATOM   4682 H1   TIP   778     -19.726  14.054 -14.606
ATOM   4683 H2   TIP   778     -21.029  13.652 -13.949
ATOM   4684 O    TIP   779      -5.323  16.251  14.507
ATOM   4685 H1   TIP   779      -4.589  15.761  14.878
ATOM   4686 H2   TIP   779      -5.800  16.583  15.268
ATOM   4687 O    TIP   780       8.259   4.561   5.985
ATOM   4688 H1   TIP   780       8.349   4.002   6.757
ATOM   4689 H2   TIP   780       8.099   3.951   5.264
ATOM   4690 O    TIP   781      -9.573  -2.049   6.226
ATOM   4691 H1   TIP   781      -9.454  -2.678   5.515
ATOM   4692 H2   TIP   781      -8.842  -1.438   6.131
ATOM   4693 O    TIP   782     -28.098  10.288   7.426
ATOM   4694 H1   TIP   782     -28.430   9.742   6.714
ATOM   4695 H2   TIP   782     -28.633  10.050   8.183
ATOM   4696 O    TIP   783     -17.400  -1.501 -23.069
ATOM   4697 H1   TIP   783     -17.747  -2.080 -22.391
ATOM   4698 H2   TIP   783     -18.085  -0.844 -23.198
ATOM   4699 O    TIP   784      -3.626  25.590   3.388
ATOM   4700 H1   TIP   784      -4.549  25.347   3.313
ATOM   4701 H2   TIP   784      -3.618  26.309   4.020
ATOM   4702 O    TIP   785      20.082  12.447 -25.193
ATOM   4703 H1   TIP   785      20.431  12.804 -24.377
ATOM   4704 H2   TIP   785      20.796  11.920 -25.550
ATOM   4705 O    TIP   786      -5.472  -0.481   7.061
ATOM   4706 H1   TIP   786      -5.801  -0.514   7.959
ATOM   4707 H2   TIP   786      -5.302   0.447   6.901
ATOM   4708 O    TIP   787      -4.876  -9.652 -10.212
ATOM   4709 H1   TIP   787      -4.331  -9.445 -10.971
ATOM   4710 H2   TIP   787      -4.269 -10.024  -9.573
ATOM   4711 O    TIP   788      -0.980 -10.351  -2.826
ATOM   4712 H1   TIP   788      -0.303 -10.301  -3.501
ATOM   4713 H2   TIP   788      -1.339  -9.466  -2.780
ATOM   4714 O    TIP   789       0.935 -30.927 -17.924
ATOM   4715 H1   TIP   789       1.287 -31.081 -18.800
ATOM   4716 H2   TIP   789       0.216 -31.552 -17.840
ATOM   4717 O    TIP   790      12.612  28.015  -2.725
ATOM   4718 H1   TIP   790      12.077  28.809  -2.738
ATOM   4719 H2   TIP   790      12.987  27.992  -1.845
ATOM   4720 O    TIP   791      24.906 -14.502  10.283
ATOM   4721 H1   TIP   791      25.068 -13.844   9.607
ATOM   4722 H2   TIP   791      24.100 -14.938  10.007
ATOM   4723 O    TIP   792      12.261   1.000 -21.959
ATOM   4724 H1   TIP   792      11.817   1.652 -22.501
ATOM   4725 H2   TIP   792      13.134   0.922 -22.344
ATOM   4726 O    TIP   793       5.130  17.868   6.789
ATOM   4727 H1   TIP   793       5.596  17.491   6.043
ATOM   4728 H2   TIP   793       4.244  18.025   6.464
ATOM   4729 O    TIP   794      12.363  19.343 -25.069
ATOM   4730 H1   TIP   794      11.594  19.826 -25.368
ATOM   4731 H2   TIP   794      12.975  19.385 -25.804
ATOM   4732 O    TIP   795       0.698 -12.035 -20.081
ATOM   4733 H1   TIP   795       1.015 -12.754 -20.628
ATOM   4734 H2   TIP   795       0.091 -11.554 -20.643
ATOM   4735 O    TIP   796       0.539 -29.575 -13.830
ATOM   4736 H1   TIP   796       0.697 -30.468 -14.135
ATOM   4737 H2   TIP   796       0.629 -29.034 -14.614
ATOM   4738 O    TIP   797      16.772  10.262   4.965
ATOM   4739 H1   TIP   797      16.480  11.132   4.696
ATOM   4740 H2   TIP   797      17.529  10.079   4.408
ATOM   4741 O    TIP   798       4.652 -14.944  -2.118
ATOM   4742 H1   TIP   798       5.001 -14.125  -1.768
ATOM   4743 H2   TIP   798       5.344 -15.587  -1.962
ATOM   4744 O    TIP   799       7.808  24.256  15.432
ATOM   4745 H1   TIP   799       7.043  24.034  14.900
ATOM   4746 H2   TIP   799       7.537  24.073  16.331
ATOM   4747 O    TIP   800      21.130  16.696   0.789
ATOM   4748 H1   TIP   800      21.876  16.124   0.610
ATOM   4749 H2   TIP   800      20.378  16.105   0.827
ATOM   4750 O    TIP   801      -0.144  -4.160 -25.561
ATOM   4751 H1   TIP   801       0.761  -4.141 -25.872
ATOM   4752 H2   TIP   801      -0.079  -3.987 -24.622
ATOM   4753 O    TIP   802     -18.394   0.890 -18.099
ATOM   4754 H1   TIP   802     -18.445   0.997 -19.048
ATOM   4755 H2   TIP   802     -19.114   0.298 -17.884
ATOM   4756 O    TIP   803      14.519 -21.373   0.390
ATOM   4757 H1   TIP   803      15.100 -22.128   0.307
ATOM   4758 H2   TIP   803      14.817 -20.764  -0.286
ATOM   4759 O    TIP   804      25.733   4.299  -5.539
ATOM   4760 H1   TIP   804      25.633   4.204  -4.592
ATOM   4761 H2   TIP   804      26.679   4.274  -5.684
ATOM   4762 O    TIP   805      -5.852 -11.660  -5.826
ATOM   4763 H1   TIP   805      -4.983 -12.051  -5.914
ATOM   4764 H2   TIP   805      -5.738 -10.753  -6.109
ATOM   4765 O    TIP   806      19.444  -8.268 -14.425
ATOM   4766 H1   TIP   806      19.250  -7.495 -13.895
ATOM   4767 H2   TIP   806      19.924  -7.929 -15.180
ATOM   4768 O    TIP   807     -24.228   3.499 -14.403
ATOM   4769 H1   TIP   807     -23.986   4.393 -14.163
ATOM   4770 H2   TIP   807     -25.142   3.564 -14.679
ATOM   4771 O    TIP   808       0.293  29.864 -11.289
ATOM   4772 H1   TIP   808       0.013  29.725 -12.193
ATOM   4773 H2   TIP   808       0.137  30.794 -11.128
ATOM   4774 O    TIP   809     -15.607  -6.413  -0.847
ATOM   4775 H1   TIP   809     -15.669  -6.686   0.068
ATOM   4776 H2   TIP   809     -16.411  -6.740  -1.250
ATOM   4777 O    TIP   810       6.475 -27.853  -9.597
ATOM   4778 H1   TIP   810       6.496 -26.966  -9.239
ATOM   4779 H2   TIP   810       5.576 -28.150  -9.453
ATOM   4780 O    TIP   811      -3.706 -16.654 -15.731
ATOM   4781 H1   TIP   811      -4.587 -16.506 -15.386
ATOM   4782 H2   TIP   811      -3.150 -16.716 -14.955
ATOM   4783 O    TIP   812     -16.723  16.421  -4.453
ATOM   4784 H1   TIP   812     -16.739  16.886  -5.289
ATOM   4785 H2   TIP   812     -15.859  16.010  -4.422
ATOM   4786 O    TIP   813      -6.105  15.561 -20.819
ATOM   4787 H1   TIP   813      -7.013  15.307 -20.654
ATOM   4788 H2   TIP   813      -6.160  16.470 -21.115
ATOM   4789 O    TIP   814      17.210  -0.801   3.532
ATOM   4790 H1   TIP   814      16.307  -1.044   3.737
ATOM   4791 H2   TIP   814      17.555  -1.549   3.045
ATOM   4792 O    TIP   815     -14.318   5.911  -4.051
ATOM   4793 H1   TIP   815     -15.203   6.074  -3.727
ATOM   4794 H2   TIP   815     -13.777   5.866  -3.263
ATOM   4795 O    TIP   816     -15.175  -5.319  -7.990
ATOM   4796 H1   TIP   816     -14.590  -4.591  -8.199
ATOM   4797 H2   TIP   816     -14.588  -6.045  -7.778
ATOM   4798 O    TIP   817     -11.047  19.072  -4.485
ATOM   4799 H1   TIP   817     -10.802  19.666  -5.194
ATOM   4800 H2   TIP   817     -10.689  19.479  -3.696
ATOM   4801 O    TIP   818       5.976  19.914 -24.342
ATOM   4802 H1   TIP   818       5.105  20.071 -23.978
ATOM   4803 H2   TIP   818       5.874  20.061 -25.282
ATOM   4804 O    TIP   819      -2.015  10.223 -24.684
ATOM   4805 H1   TIP   819      -2.715  10.856 -24.526
ATOM   4806 H2   TIP   819      -2.035   9.646 -23.921
ATOM   4807 O    TIP   820       1.155  22.174   1.709
ATOM   4808 H1   TIP   820       0.974  22.683   0.920
ATOM   4809 H2   TIP   820       1.531  21.355   1.386
ATOM   4810 O    TIP   821     -17.531  -5.165  -6.863
ATOM   4811 H1   TIP   821     -16.641  -5.148  -7.214
ATOM   4812 H2   TIP   821     -17.888  -4.302  -7.072
ATOM   4813 O    TIP   822       6.326 -28.822 -12.566
ATOM   4814 H1   TIP   822       6.607 -29.724 -12.416
ATOM   4815 H2   TIP   822       6.337 -28.419 -11.698
ATOM   4816 O    TIP   823     -13.187  -3.821  -4.700
ATOM   4817 H1   TIP   823     -13.856  -3.472  -5.287
ATOM   4818 H2   TIP   823     -13.609  -4.564  -4.268
ATOM   4819 O    TIP   824     -14.643  17.153 -17.130
ATOM   4820 H1   TIP   824     -14.589  16.300 -16.699
ATOM   4821 H2   TIP   824     -14.654  16.949 -18.065
ATOM   4822 O    TIP   825      26.038 -26.409   0.464
ATOM   4823 H1   TIP   825      26.397 -27.050   1.078
ATOM   4824 H2   TIP   825      25.089 -26.507   0.542
ATOM   4825 O    TIP   826     -14.217  18.674  -5.283
ATOM   4826 H1   TIP   826     -13.283  18.477  -5.354
ATOM   4827 H2   TIP   826     -14.322  19.509  -5.740
ATOM   4828 O    TIP   827       6.944 -11.408 -13.807
ATOM   4829 H1   TIP   827       6.094 -11.749 -14.085
ATOM   4830 H2   TIP   827       7.576 -12.058 -14.115
ATOM   4831 O    TIP   828     -13.352  -3.547 -19.912
ATOM   4832 H1   TIP   828     -12.978  -3.823 -19.075
ATOM   4833 H2   TIP   828     -12.724  -2.913 -20.258
ATOM   4834 O    TIP   829      -3.976   2.611   1.142
ATOM   4835 H1   TIP   829      -4.716   2.013   1.037
ATOM   4836 H2   TIP   829      -4.011   2.879   2.060
ATOM   4837 O    TIP   830       2.680 -11.791  -1.194
ATOM   4838 H1   TIP   830       2.838 -11.513  -2.096
ATOM   4839 H2   TIP   830       1.898 -11.307  -0.927
ATOM   4840 O    TIP   831     -17.333   1.576 -13.250
ATOM   4841 H1   TIP   831     -17.059   1.006 -13.968
ATOM   4842 H2   TIP   831     -17.340   2.455 -13.628
ATOM   4843 O    TIP   832      -7.463   5.331 -21.919
ATOM   4844 H1   TIP   832      -7.906   5.797 -22.628
ATOM   4845 H2   TIP   832      -7.760   4.425 -22.003
ATOM   4846 O    TIP   833       6.996 -29.885  -6.259
ATOM   4847 H1   TIP   833       7.560 -29.547  -6.955
ATOM   4848 H2   TIP   833       7.325 -29.471  -5.461
ATOM   4849 O    TIP   834       1.956 -22.730 -17.409
ATOM   4850 H1   TIP   834       2.038 -22.024 -18.050
ATOM   4851 H2   TIP   834       2.834 -23.105 -17.350
ATOM   4852 O    TIP   835       2.322 -26.376 -20.272
ATOM   4853 H1   TIP   835       2.973 -27.000 -19.952
ATOM   4854 H2   TIP   835       1.482 -26.814 -20.139
ATOM   4855 O    TIP   836       6.157 -26.135  -6.993
ATOM   4856 H1   TIP   836       6.888 -25.844  -6.449
ATOM   4857 H2   TIP   836       5.695 -26.776  -6.452
ATOM   4858 O    TIP   837       8.734  17.872 -26.042
ATOM   4859 H1   TIP   837       9.149  17.404 -25.318
ATOM   4860 H2   TIP   837       8.550  17.195 -26.693
ATOM   4861 O    TIP   838       2.883 -30.551  -1.704
ATOM   4862 H1   TIP   838       3.538 -29.889  -1.926
ATOM   4863 H2   TIP   838       2.992 -30.691  -0.764
ATOM   4864 O    TIP   839       2.341 -12.563 -11.969
ATOM   4865 H1   TIP   839       2.098 -11.773 -11.486
ATOM   4866 H2   TIP   839       1.641 -13.187 -11.778
ATOM   4867 O    TIP   840     -17.971  14.659  -2.433
ATOM   4868 H1   TIP   840     -17.898  15.357  -3.083
ATOM   4869 H2   TIP   840     -18.045  15.117  -1.596
ATOM   4870 O    TIP   841     -15.669   9.645 -18.067
ATOM   4871 H1   TIP   841     -15.814   8.701 -18.006
ATOM   4872 H2   TIP   841     -14.723   9.749 -17.969
ATOM   4873 O    TIP   842      -5.643   3.253 -20.686
ATOM   4874 H1   TIP   842      -6.557   3.511 -20.569
ATOM   4875 H2   TIP   842      -5.684   2.457 -21.215
ATOM   4876 O    TIP   843      27.956  24.785 -19.576
ATOM   4877 H1   TIP   843      28.514  25.004 -18.830
ATOM   4878 H2   TIP   843      28.136  25.469 -20.221
ATOM   4879 O    TIP   844       9.600  22.242   4.162
ATOM   4880 H1   TIP   844       9.981  21.812   3.396
ATOM   4881 H2   TIP   844      10.132  23.029   4.285
ATOM   4882 O    TIP   845      -1.245 -22.862  -7.714
ATOM   4883 H1   TIP   845      -1.700 -22.043  -7.905
ATOM   4884 H2   TIP   845      -1.149 -23.289  -8.565
ATOM   4885 O    TIP   846     -12.629  16.510   1.470
ATOM   4886 H1   TIP   846     -12.256  15.989   0.760
ATOM   4887 H2   TIP   846     -13.324  15.961   1.832
ATOM   4888 O    TIP   847       3.268  20.593   8.094
ATOM   4889 H1   TIP   847       3.012  21.498   7.918
ATOM   4890 H2   TIP   847       3.006  20.112   7.309
ATOM   4891 O    TIP   848      17.317  13.584   2.821
ATOM   4892 H1   TIP   848      17.425  14.018   1.975
ATOM   4893 H2   TIP   848      18.155  13.149   2.978
ATOM   4894 O    TIP   849      14.467  21.476   5.274
ATOM   4895 H1   TIP   849      13.957  21.783   6.024
ATOM   4896 H2   TIP   849      13.991  21.802   4.511
ATOM   4897 O    TIP   850      25.923  30.005 -17.021
ATOM   4898 H1   TIP   850      26.416  29.375 -17.546
ATOM   4899 H2   TIP   850      26.299  29.933 -16.143
ATOM   4900 O    TIP   851     -10.009  -6.407  -8.092
ATOM   4901 H1   TIP   851     -10.181  -6.299  -7.157
ATOM   4902 H2   TIP   851      -9.115  -6.745  -8.134
ATOM   4903 O    TIP   852     -30.418  -2.799 -18.567
ATOM   4904 H1   TIP   852     -29.683  -2.776 -19.179
ATOM   4905 H2   TIP   852     -31.160  -3.096 -19.094
ATOM   4906 O    TIP   853      24.935 -31.138  -5.892
ATOM   4907 H1   TIP   853      25.479 -31.281  -6.666
ATOM   4908 H2   TIP   853      25.388 -30.452  -5.403
ATOM   4909 O    TIP   854     -16.722 -10.836 -12.101
ATOM   4910 H1   TIP   854     -16.087 -10.137 -12.253
ATOM   4911 H2   TIP   854     -16.620 -11.421 -12.851
ATOM   4912 O    TIP   855      23.946  -6.479  -7.647
ATOM   4913 H1   TIP   855      23.749  -6.873  -8.496
ATOM   4914 H2   TIP   855      24.293  -7.200  -7.122
ATOM   4915 O    TIP   856      28.728  13.991 -16.758
ATOM   4916 H1   TIP   856      28.906  14.572 -17.498
ATOM   4917 H2   TIP   856      29.593  13.727 -16.446
ATOM   4918 O    TIP   857     -18.519  15.506 -15.286
ATOM   4919 H1   TIP   857     -18.167  15.970 -16.045
ATOM   4920 H2   TIP   857     -17.788  15.462 -14.671
ATOM   4921 O    TIP   858     -10.933  13.140  14.763
ATOM   4922 H1   TIP   858     -10.983  13.615  13.934
ATOM   4923 H2   TIP   858     -11.108  13.803  15.431
ATOM   4924 O    TIP   859       0.120   1.599 -29.364
ATOM   4925 H1   TIP   859       0.070   2.509 -29.658
ATOM   4926 H2   TIP   859       0.980   1.526 -28.950
ATOM   4927 O    TIP   860       3.597 -12.282 -14.356
ATOM   4928 H1   TIP   860       4.309 -12.920 -14.392
ATOM   4929 H2   TIP   860       3.125 -12.494 -13.551
ATOM   4930 O    TIP   861      23.732   2.634   4.839
ATOM   4931 H1   TIP   861      23.379   3.311   4.263
ATOM   4932 H2   TIP   861      23.116   2.594   5.570
ATOM   4933 O    TIP   862       1.066   0.761 -21.813
ATOM   4934 H1   TIP   862       1.266   0.557 -22.727
ATOM   4935 H2   TIP   862       1.132   1.714 -21.760
ATOM   4936 O    TIP   863       9.636  16.271   6.744
ATOM   4937 H1   TIP   863       9.501  16.889   6.026
ATOM   4938 H2   TIP   863      10.050  16.790   7.433
ATOM   4939 O    TIP   864       3.275 -17.010 -20.058
ATOM   4940 H1   TIP   864       2.378 -16.837 -19.772
ATOM   4941 H2   TIP   864       3.393 -16.455 -20.828
ATOM   4942 O    TIP   865      29.737  27.903  -5.601
ATOM   4943 H1   TIP   865      29.607  27.025  -5.241
ATOM   4944 H2   TIP   865      30.022  27.754  -6.502
ATOM   4945 O    TIP   866     -21.692   6.135 -10.345
ATOM   4946 H1   TIP   866     -21.902   6.666  -9.577
ATOM   4947 H2   TIP   866     -21.280   5.348  -9.989
ATOM   4948 O    TIP   867     -11.507  10.792  13.817
ATOM   4949 H1   TIP   867     -11.278  11.693  14.045
ATOM   4950 H2   TIP   867     -12.335  10.632  14.268
ATOM   4951 O    TIP   868      -2.670  11.919   8.004
ATOM   4952 H1   TIP   868      -3.053  12.764   7.768
ATOM   4953 H2   TIP   868      -2.648  11.923   8.961
ATOM   4954 O    TIP   869       8.942  13.517 -23.212
ATOM   4955 H1   TIP   869       8.926  12.855 -23.903
ATOM   4956 H2   TIP   869       9.599  13.202 -22.592
ATOM   4957 O    TIP   870     -19.640   4.051   0.901
ATOM   4958 H1   TIP   870     -19.708   4.876   0.421
ATOM   4959 H2   TIP   870     -19.660   4.306   1.823
ATOM   4960 O    TIP   871      10.897 -31.035   4.382
ATOM   4961 H1   TIP   871      11.782 -31.398   4.410
ATOM   4962 H2   TIP   871      10.334 -31.787   4.197
ATOM   4963 O    TIP   872       0.022 -29.029  -1.765
ATOM   4964 H1   TIP   872       0.069 -28.078  -1.669
ATOM   4965 H2   TIP   872       0.878 -29.278  -2.114
ATOM   4966 O    TIP   873      27.557  10.963  -7.524
ATOM   4967 H1   TIP   873      27.294  11.464  -6.752
ATOM   4968 H2   TIP   873      27.202  11.455  -8.264
ATOM   4969 O    TIP   874      25.070  20.232 -14.733
ATOM   4970 H1   TIP   874      24.583  20.923 -14.284
ATOM   4971 H2   TIP   874      25.694  20.699 -15.289
ATOM   4972 O    TIP   875      18.555  -3.803 -22.343
ATOM   4973 H1   TIP   875      17.845  -3.857 -21.703
ATOM   4974 H2   TIP   875      19.320  -4.151 -21.883
ATOM   4975 O    TIP   876      27.754  -7.860  -7.743
ATOM   4976 H1   TIP   876      28.579  -8.339  -7.664
ATOM   4977 H2   TIP   876      28.015  -6.960  -7.935
ATOM   4978 O    TIP   877      21.155 -30.331 -10.004
ATOM   4979 H1   TIP   877      21.474 -29.462 -10.246
ATOM   4980 H2   TIP   877      21.573 -30.514  -9.162
ATOM   4981 O    TIP   878     -11.479  -3.296  -1.839
ATOM   4982 H1   TIP   878     -10.827  -3.344  -1.140
ATOM   4983 H2   TIP   878     -11.503  -4.180  -2.207
ATOM   4984 O    TIP   879      18.205 -26.252 -18.911
ATOM   4985 H1   TIP   879      17.287 -26.043 -18.740
ATOM   4986 H2   TIP   879      18.667 -25.971 -18.122
ATOM   4987 O    TIP   880     -29.096  28.329  -3.246
ATOM   4988 H1   TIP   880     -29.538  27.654  -2.732
ATOM   4989 H2   TIP   880     -28.174  28.254  -3.000
ATOM   4990 O    TIP   881      10.740 -29.416 -10.484
ATOM   4991 H1   TIP   881      10.510 -28.886 -11.247
ATOM   4992 H2   TIP   881      11.195 -28.810  -9.899
ATOM   4993 O    TIP   882      -8.121 -14.277 -16.454
ATOM   4994 H1   TIP   882      -8.604 -14.910 -16.984
ATOM   4995 H2   TIP   882      -8.799 -13.749 -16.032
ATOM   4996 O    TIP   883      -7.220   3.191   2.660
ATOM   4997 H1   TIP   883      -6.836   2.661   1.962
ATOM   4998 H2   TIP   883      -8.102   3.395   2.351
ATOM   4999 O    TIP   884       2.149 -30.060  -7.101
ATOM   5000 H1   TIP   884       2.168 -31.004  -7.258
ATOM   5001 H2   TIP   884       2.843 -29.909  -6.460
ATOM   5002 O    TIP   885     -28.905  14.754 -27.347
ATOM   5003 H1   TIP   885     -29.490  15.403 -27.737
ATOM   5004 H2   TIP   885     -28.074  15.215 -27.237
ATOM   5005 O    TIP   886     -12.420  18.192   4.962
ATOM   5006 H1   TIP   886     -12.917  17.378   5.042
ATOM   5007 H2   TIP   886     -13.060  18.836   4.659
ATOM   5008 O    TIP   887      10.697   7.904   8.615
ATOM   5009 H1   TIP   887      11.335   7.627   7.957
ATOM   5010 H2   TIP   887      10.075   8.448   8.132
ATOM   5011 O    TIP   888      -3.540  14.432   7.704
ATOM   5012 H1   TIP   888      -3.218  14.584   6.816
ATOM   5013 H2   TIP   888      -2.966  14.957   8.261
ATOM   5014 O    TIP   889     -22.520  -2.164  -7.140
ATOM   5015 H1   TIP   889     -23.379  -1.804  -7.360
ATOM   5016 H2   TIP   889     -21.953  -1.893  -7.862
ATOM   5017 O    TIP   890     -13.036  -7.107 -22.922
ATOM   5018 H1   TIP   890     -12.400  -6.756 -22.299
ATOM   5019 H2   TIP   890     -13.155  -8.018 -22.656
ATOM   5020 O    TIP   891      -4.742  30.780 -10.469
ATOM   5021 H1   TIP   891      -5.486  30.181 -10.521
ATOM   5022 H2   TIP   891      -5.070  31.529  -9.972
ATOM   5023 O    TIP   892     -13.112 -30.055 -14.609
ATOM   5024 H1   TIP   892     -13.661 -29.398 -15.037
ATOM   5025 H2   TIP   892     -13.632 -30.352 -13.863
ATOM   5026 O    TIP   893       4.080  29.739 -15.409
ATOM   5027 H1   TIP   893       3.516  29.022 -15.119
ATOM   5028 H2   TIP   893       4.776  29.312 -15.907
ATOM   5029 O    TIP   894     -16.643  22.948 -12.940
ATOM   5030 H1   TIP   894     -15.987  23.645 -12.925
ATOM   5031 H2   TIP   894     -16.228  22.238 -13.430
ATOM   5032 O    TIP   895      -0.051  20.786   6.731
ATOM   5033 H1   TIP   895      -0.733  21.258   7.209
ATOM   5034 H2   TIP   895      -0.139  21.088   5.827
ATOM   5035 O    TIP   896       5.829  27.210 -18.783
ATOM   5036 H1   TIP   896       5.331  27.471 -19.557
ATOM   5037 H2   TIP   896       5.342  26.471 -18.421
ATOM   5038 O    TIP   897      -1.549  25.178   6.607
ATOM   5039 H1   TIP   897      -1.657  26.031   7.027
ATOM   5040 H2   TIP   897      -1.130  25.374   5.769
ATOM   5041 O    TIP   898     -22.665  16.182  -9.139
ATOM   5042 H1   TIP   898     -22.657  15.846  -8.244
ATOM   5043 H2   TIP   898     -23.208  16.969  -9.096
ATOM   5044 O    TIP   899      19.524 -28.882 -19.342
ATOM   5045 H1   TIP   899      20.070 -29.229 -18.637
ATOM   5046 H2   TIP   899      19.525 -27.935 -19.203
ATOM   5047 O    TIP   900       2.486  23.085 -17.647
ATOM   5048 H1   TIP   900       2.115  23.774 -17.096
ATOM   5049 H2   TIP   900       2.267  22.271 -17.194
ATOM   5050 O    TIP   901      28.188 -13.248 -10.551
ATOM   5051 H1   TIP   901      27.907 -12.381 -10.261
ATOM   5052 H2   TIP   901      28.754 -13.565  -9.847
ATOM   5053 O    TIP   902      -8.566  -2.866   0.268
ATOM   5054 H1   TIP   902      -7.919  -3.564   0.167
ATOM   5055 H2   TIP   902      -9.381  -3.322   0.477
ATOM   5056 O    TIP   903      27.747  -5.508 -16.451
ATOM   5057 H1   TIP   903      28.683  -5.488 -16.253
ATOM   5058 H2   TIP   903      27.594  -4.718 -16.969
ATOM   5059 O    TIP   904     -16.539  -7.592  -9.467
ATOM   5060 H1   TIP   904     -16.735  -7.314 -10.362
ATOM   5061 H2   TIP   904     -16.558  -6.784  -8.955
ATOM   5062 O    TIP   905      -3.966  -4.605 -23.322
ATOM   5063 H1   TIP   905      -4.709  -4.002 -23.323
ATOM   5064 H2   TIP   905      -3.510  -4.424 -22.501
ATOM   5065 O    TIP   906       0.526 -25.128   3.161
ATOM   5066 H1   TIP   906       0.202 -24.256   2.935
ATOM   5067 H2   TIP   906      -0.238 -25.698   3.077
ATOM   5068 O    TIP   907      17.994   9.219   7.465
ATOM   5069 H1   TIP   907      17.497   9.843   6.938
ATOM   5070 H2   TIP   907      18.072   8.443   6.909
ATOM   5071 O    TIP   908     -28.145  17.014  -5.111
ATOM   5072 H1   TIP   908     -27.559  17.472  -5.713
ATOM   5073 H2   TIP   908     -27.577  16.724  -4.397
ATOM   5074 O    TIP   909      -2.816  23.445  -1.956
ATOM   5075 H1   TIP   909      -2.213  24.112  -2.283
ATOM   5076 H2   TIP   909      -3.587  23.521  -2.517
ATOM   5077 O    TIP   910     -27.538  -4.308  -9.010
ATOM   5078 H1   TIP   910     -28.479  -4.330  -8.836
ATOM   5079 H2   TIP   910     -27.462  -3.912  -9.877
ATOM   5080 O    TIP   911      -9.731  -7.503 -10.722
ATOM   5081 H1   TIP   911      -8.948  -7.324 -11.242
ATOM   5082 H2   TIP   911      -9.653  -6.925  -9.963
ATOM   5083 O    TIP   912       0.883  10.494  10.192
ATOM   5084 H1   TIP   912       1.470   9.892  10.648
ATOM   5085 H2   TIP   912       1.209  10.512   9.292
ATOM   5086 O    TIP   913      10.290 -21.792 -19.016
ATOM   5087 H1   TIP   913       9.415 -21.581 -18.690
ATOM   5088 H2   TIP   913      10.469 -21.121 -19.675
ATOM   5089 O    TIP   914      21.159   2.874   2.100
ATOM   5090 H1   TIP   914      20.890   2.520   1.252
ATOM   5091 H2   TIP   914      21.060   3.822   2.006
ATOM   5092 O    TIP   915     -30.433  14.711 -21.532
ATOM   5093 H1   TIP   915     -29.950  14.068 -22.050
ATOM   5094 H2   TIP   915     -29.905  15.508 -21.585
ATOM   5095 O    TIP   916     -21.181   4.311 -23.380
ATOM   5096 H1   TIP   916     -21.308   3.718 -24.120
ATOM   5097 H2   TIP   916     -20.893   5.133 -23.776
ATOM   5098 O    TIP   917       8.667 -14.733  -2.312
ATOM   5099 H1   TIP   917       9.252 -15.453  -2.544
ATOM   5100 H2   TIP   917       8.200 -15.042  -1.536
ATOM   5101 O    TIP   918      10.174  -5.035  -2.696
ATOM   5102 H1   TIP   918       9.695  -4.209  -2.630
ATOM   5103 H2   TIP   918      10.835  -4.876  -3.369
ATOM   5104 O    TIP   919      -9.456  14.573  -5.679
ATOM   5105 H1   TIP   919      -9.939  15.058  -5.011
ATOM   5106 H2   TIP   919      -8.993  15.245  -6.178
ATOM   5107 O    TIP   920      14.513  -2.117   6.738
ATOM   5108 H1   TIP   920      15.355  -1.949   7.161
ATOM   5109 H2   TIP   920      14.361  -3.053   6.870
ATOM   5110 O    TIP   921      15.094  29.138 -21.496
ATOM   5111 H1   TIP   921      14.940  29.787 -20.810
ATOM   5112 H2   TIP   921      15.622  28.462 -21.073
ATOM   5113 O    TIP   922      24.496  24.846 -15.945
ATOM   5114 H1   TIP   922      24.810  25.570 -16.486
ATOM   5115 H2   TIP   922      24.972  24.080 -16.267
ATOM   5116 O    TIP   923       8.337   7.171   6.224
ATOM   5117 H1   TIP   923       8.398   6.224   6.103
ATOM   5118 H2   TIP   923       8.885   7.538   5.530
ATOM   5119 O    TIP   924       5.394  12.058 -23.053
ATOM   5120 H1   TIP   924       4.526  12.418 -22.870
ATOM   5121 H2   TIP   924       5.992  12.601 -22.541
ATOM   5122 O    TIP   925      -7.576  25.618 -12.604
ATOM   5123 H1   TIP   925      -8.141  24.851 -12.517
ATOM   5124 H2   TIP   925      -7.810  25.995 -13.452
ATOM   5125 O    TIP   926      21.275   7.584   4.023
ATOM   5126 H1   TIP   926      21.443   8.441   4.415
ATOM   5127 H2   TIP   926      21.335   7.735   3.080
ATOM   5128 O    TIP   927      20.895  26.894  -6.196
ATOM   5129 H1   TIP   927      20.495  27.495  -6.825
ATOM   5130 H2   TIP   927      21.590  26.458  -6.689
ATOM   5131 O    TIP   928      28.161  18.783 -10.401
ATOM   5132 H1   TIP   928      28.327  18.503  -9.502
ATOM   5133 H2   TIP   928      27.945  17.977 -10.869
ATOM   5134 O    TIP   929      14.277 -28.827  -9.482
ATOM   5135 H1   TIP   929      14.623 -28.996  -8.606
ATOM   5136 H2   TIP   929      13.457 -28.357  -9.331
ATOM   5137 O    TIP   930      13.135 -11.582  -1.191
ATOM   5138 H1   TIP   930      12.327 -12.095  -1.219
ATOM   5139 H2   TIP   930      12.841 -10.672  -1.157
ATOM   5140 O    TIP   931     -28.975   6.514 -13.469
ATOM   5141 H1   TIP   931     -29.751   6.955 -13.813
ATOM   5142 H2   TIP   931     -28.240   6.941 -13.909
ATOM   5143 O    TIP   932      17.503 -10.978 -16.784
ATOM   5144 H1   TIP   932      17.450 -10.694 -15.871
ATOM   5145 H2   TIP   932      18.284 -11.529 -16.819
ATOM   5146 O    TIP   933      24.851  -7.856  -2.500
ATOM   5147 H1   TIP   933      24.979  -7.344  -3.299
ATOM   5148 H2   TIP   933      24.380  -7.267  -1.910
ATOM   5149 O    TIP   934      18.936   2.902   4.416
ATOM   5150 H1   TIP   934      19.767   3.042   3.963
ATOM   5151 H2   TIP   934      18.426   2.354   3.819
ATOM   5152 O    TIP   935     -21.196 -30.582 -10.379
ATOM   5153 H1   TIP   935     -21.259 -31.383  -9.860
ATOM   5154 H2   TIP   935     -21.894 -30.021 -10.042
ATOM   5155 O    TIP   936      -8.296 -20.868 -12.394
ATOM   5156 H1   TIP   936      -8.362 -20.989 -11.447
ATOM   5157 H2   TIP   936      -8.043 -21.727 -12.729
ATOM   5158 O    TIP   937      12.534  11.589   7.168
ATOM   5159 H1   TIP   937      12.718  12.477   6.862
ATOM   5160 H2   TIP   937      11.579  11.529   7.171
ATOM   5161 O    TIP   938       8.129   2.820   7.934
ATOM   5162 H1   TIP   938       8.696   2.698   8.695
ATOM   5163 H2   TIP   938       7.694   1.975   7.821
ATOM   5164 O    TIP   939       6.069 -12.561 -16.379
ATOM   5165 H1   TIP   939       6.684 -12.928 -17.013
ATOM   5166 H2   TIP   939       6.073 -13.183 -15.652
ATOM   5167 O    TIP   940      26.704  16.307 -22.504
ATOM   5168 H1   TIP   940      25.834  16.694 -22.599
ATOM   5169 H2   TIP   940      26.697  15.551 -23.090
ATOM   5170 O    TIP   941      -8.668  -5.759  13.154
ATOM   5171 H1   TIP   941      -8.131  -6.340  12.616
ATOM   5172 H2   TIP   941      -8.061  -5.086  13.460
ATOM   5173 O    TIP   942      13.379  10.294   3.855
ATOM   5174 H1   TIP   942      13.209  11.181   3.537
ATOM   5175 H2   TIP   942      13.686  10.416   4.753
ATOM   5176 O    TIP   943      -6.044  29.491   3.900
ATOM   5177 H1   TIP   943      -5.423  30.118   4.271
ATOM   5178 H2   TIP   943      -6.885  29.726   4.291
ATOM   5179 O    TIP   944      24.712 -24.491 -10.833
ATOM   5180 H1   TIP   944      23.886 -24.417 -10.355
ATOM   5181 H2   TIP   944      24.533 -24.093 -11.685
ATOM   5182 O    TIP   945     -10.578  -7.224   4.012
ATOM   5183 H1   TIP   945      -9.816  -7.559   3.540
ATOM   5184 H2   TIP   945     -11.310  -7.750   3.691
ATOM   5185 O    TIP   946      11.672  -5.327   8.978
ATOM   5186 H1   TIP   946      11.444  -4.692   9.656
ATOM   5187 H2   TIP   946      12.467  -4.974   8.577
ATOM   5188 O    TIP   947      30.113  12.941  -1.628
ATOM   5189 H1   TIP   947      29.984  12.654  -2.531
ATOM   5190 H2   TIP   947      30.799  12.367  -1.288
ATOM   5191 O    TIP   948      14.302  28.823 -18.546
ATOM   5192 H1   TIP   948      14.891  28.705 -17.802
ATOM   5193 H2   TIP   948      14.135  27.935 -18.864
ATOM   5194 O    TIP   949     -10.137  20.835  -6.317
ATOM   5195 H1   TIP   949      -9.985  20.888  -7.260
ATOM   5196 H2   TIP   949     -10.459  21.703  -6.076
ATOM   5197 O    TIP   950      25.488  -4.428   2.528
ATOM   5198 H1   TIP   950      25.729  -5.152   1.951
ATOM   5199 H2   TIP   950      25.507  -4.805   3.408
ATOM   5200 O    TIP   951      -8.145 -12.483  -6.906
ATOM   5201 H1   TIP   951      -7.620 -11.982  -6.282
ATOM   5202 H2   TIP   951      -8.751 -11.842  -7.278
ATOM   5203 O    TIP   952      25.142  19.199  -3.372
ATOM   5204 H1   TIP   952      25.698  19.259  -4.148
ATOM   5205 H2   TIP   952      25.572  18.548  -2.817
ATOM   5206 O    TIP   953      25.339  10.713 -26.956
ATOM   5207 H1   TIP   953      25.334  11.204 -27.778
ATOM   5208 H2   TIP   953      26.266  10.609 -26.744
ATOM   5209 O    TIP   954       6.840   2.103 -24.409
ATOM   5210 H1   TIP   954       5.932   2.250 -24.144
ATOM   5211 H2   TIP   954       6.829   2.192 -25.362
ATOM   5212 O    TIP   955     -13.575  -8.654  -9.969
ATOM   5213 H1   TIP   955     -14.458  -8.289 -10.011
ATOM   5214 H2   TIP   955     -13.585  -9.223  -9.200
ATOM   5215 O    TIP   956      24.777   5.985 -28.300
ATOM   5216 H1   TIP   956      25.526   5.401 -28.183
ATOM   5217 H2   TIP   956      25.165   6.848 -28.444
ATOM   5218 O    TIP   957       6.680 -14.374  -8.610
ATOM   5219 H1   TIP   957       5.845 -14.557  -9.040
ATOM   5220 H2   TIP   957       6.441 -14.132  -7.715
ATOM   5221 O    TIP   958       4.604  27.639 -21.236
ATOM   5222 H1   TIP   958       4.785  26.885 -21.798
ATOM   5223 H2   TIP   958       3.694  27.523 -20.964
ATOM   5224 O    TIP   959       3.501  22.229 -20.560
ATOM   5225 H1   TIP   959       3.754  21.869 -19.710
ATOM   5226 H2   TIP   959       4.218  22.819 -20.794
ATOM   5227 O    TIP   960      22.638  26.638 -13.784
ATOM   5228 H1   TIP   960      22.720  26.512 -14.729
ATOM   5229 H2   TIP   960      23.195  27.393 -13.593
ATOM   5230 O    TIP   961      12.404  -8.869  -1.389
ATOM   5231 H1   TIP   961      12.379  -8.829  -2.345
ATOM   5232 H2   TIP   961      12.342  -7.956  -1.109
ATOM   5233 O    TIP   962     -17.046  11.251 -26.941
ATOM   5234 H1   TIP   962     -16.179  11.414 -27.312
ATOM   5235 H2   TIP   962     -17.652  11.658 -27.559
ATOM   5236 O    TIP   963      -7.089  -7.974 -27.185
ATOM   5237 H1   TIP   963      -7.441  -7.424 -26.486
ATOM   5238 H2   TIP   963      -6.235  -7.590 -27.386
ATOM   5239 O    TIP   964      30.431   4.470  -8.999
ATOM   5240 H1   TIP   964      31.353   4.658  -9.173
ATOM   5241 H2   TIP   964      29.983   4.687  -9.816
ATOM   5242 O    TIP   965       6.810 -11.722 -19.924
ATOM   5243 H1   TIP   965       7.488 -12.266 -19.523
ATOM   5244 H2   TIP   965       7.155 -10.831 -19.872
ATOM   5245 O    TIP   966      18.823  -0.554   5.571
ATOM   5246 H1   TIP   966      18.287  -0.703   4.792
ATOM   5247 H2   TIP   966      19.667  -0.260   5.229
ATOM   5248 O    TIP   967      28.815   4.072  -6.732
ATOM   5249 H1   TIP   967      29.319   4.263  -7.522
ATOM   5250 H2   TIP   967      28.585   4.931  -6.379
ATOM   5251 O    TIP   968      26.740   0.181 -22.643
ATOM   5252 H1   TIP   968      27.288   0.687 -22.043
ATOM   5253 H2   TIP   968      26.921  -0.732 -22.421
ATOM   5254 O    TIP   969     -16.754  -0.115  -7.635
ATOM   5255 H1   TIP   969     -17.444   0.231  -7.070
ATOM   5256 H2   TIP   969     -17.114  -0.054  -8.520
ATOM   5257 O    TIP   970       4.718 -13.341 -19.434
ATOM   5258 H1   TIP   970       5.470 -12.795 -19.205
ATOM   5259 H2   TIP   970       5.007 -13.843 -20.195
ATOM   5260 O    TIP   971      13.715  31.119  -4.990
ATOM   5261 H1   TIP   971      14.405  30.929  -4.354
ATOM   5262 H2   TIP   971      13.464  30.263  -5.335
ATOM   5263 O    TIP   972     -13.084   9.703 -17.709
ATOM   5264 H1   TIP   972     -12.583  10.289 -18.276
ATOM   5265 H2   TIP   972     -12.425   9.149 -17.292
ATOM   5266 O    TIP   973      28.410   6.380  -5.706
ATOM   5267 H1   TIP   973      28.486   6.482  -4.757
ATOM   5268 H2   TIP   973      28.850   7.149  -6.067
ATOM   5269 O    TIP   974     -12.833  -6.732  -7.439
ATOM   5270 H1   TIP   974     -11.938  -6.840  -7.761
ATOM   5271 H2   TIP   974     -12.833  -7.154  -6.580
ATOM   5272 O    TIP   975      26.175   0.251   0.023
ATOM   5273 H1   TIP   975      25.420   0.839   0.040
ATOM   5274 H2   TIP   975      25.814  -0.610   0.234
ATOM   5275 O    TIP   976       2.368  -2.897   4.088
ATOM   5276 H1   TIP   976       1.839  -3.343   4.749
ATOM   5277 H2   TIP   976       1.811  -2.184   3.776
ATOM   5278 O    TIP   977       5.106   6.618   6.513
ATOM   5279 H1   TIP   977       5.926   7.005   6.206
ATOM   5280 H2   TIP   977       5.361   6.078   7.261
ATOM   5281 O    TIP   978      20.132  -4.409   5.003
ATOM   5282 H1   TIP   978      19.965  -5.346   4.908
ATOM   5283 H2   TIP   978      19.426  -3.987   4.515
ATOM   5284 O    TIP   979       0.990  -4.664  -1.734
ATOM   5285 H1   TIP   979       0.947  -3.846  -2.228
ATOM   5286 H2   TIP   979       1.300  -5.311  -2.367
ATOM   5287 O    TIP   980      -9.003  16.591  14.654
ATOM   5288 H1   TIP   980      -8.870  17.536  14.585
ATOM   5289 H2   TIP   980      -9.131  16.434  15.589
ATOM   5290 O    TIP   981      18.365   3.987  12.464
ATOM   5291 H1   TIP   981      18.475   4.696  13.098
ATOM   5292 H2   TIP   981      17.753   4.336  11.817
ATOM   5293 O    TIP   982      -8.334  27.775  -0.636
ATOM   5294 H1   TIP   982      -7.495  28.057  -1.001
ATOM   5295 H2   TIP   982      -8.321  26.821  -0.711
ATOM   5296 O    TIP   983      -2.422 -12.565  -2.922
ATOM   5297 H1   TIP   983      -2.041 -11.705  -3.098
ATOM   5298 H2   TIP   983      -1.737 -13.040  -2.453
ATOM   5299 O    TIP   984      14.894 -13.689   3.495
ATOM   5300 H1   TIP   984      14.583 -13.621   2.593
ATOM   5301 H2   TIP   984      15.739 -13.240   3.493
ATOM   5302 O    TIP   985      13.523  30.456   3.912
ATOM   5303 H1   TIP   985      13.293  29.576   4.211
ATOM   5304 H2   TIP   985      14.477  30.440   3.830
ATOM   5305 O    TIP   986      14.669  26.284   5.044
ATOM   5306 H1   TIP   986      15.582  26.201   5.317
ATOM   5307 H2   TIP   986      14.710  26.364   4.091
ATOM   5308 O    TIP   987     -14.546   7.996   4.287
ATOM   5309 H1   TIP   987     -14.824   7.509   3.511
ATOM   5310 H2   TIP   987     -14.758   8.908   4.088
ATOM   5311 O    TIP   988       7.366 -29.213 -16.719
ATOM   5312 H1   TIP   988       7.865 -29.950 -16.369
ATOM   5313 H2   TIP   988       7.968 -28.471 -16.674
ATOM   5314 O    TIP   989       5.629  22.303   4.966
ATOM   5315 H1   TIP   989       5.428  21.383   5.133
ATOM   5316 H2   TIP   989       5.073  22.539   4.223
ATOM   5317 O    TIP   990       5.591  -0.727 -25.635
ATOM   5318 H1   TIP   990       6.096  -0.943 -26.419
ATOM   5319 H2   TIP   990       6.250  -0.546 -24.966
ATOM   5320 O    TIP   991      17.319  27.833 -20.471
ATOM   5321 H1   TIP   991      17.475  27.536 -21.368
ATOM   5322 H2   TIP   991      17.154  27.030 -19.977
ATOM   5323 O    TIP   992      -4.903  19.599 -28.913
ATOM   5324 H1   TIP   992      -3.988  19.881 -28.929
ATOM   5325 H2   TIP   992      -5.019  19.115 -29.730
ATOM   5326 O    TIP   993      -8.936  13.421 -25.717
ATOM   5327 H1   TIP   993      -8.256  13.248 -26.367
ATOM   5328 H2   TIP   993      -9.683  12.898 -26.005
ATOM   5329 O    TIP   994      17.534  -8.336   6.880
ATOM   5330 H1   TIP   994      17.406  -8.599   5.969
ATOM   5331 H2   TIP   994      16.980  -8.932   7.383
ATOM   5332 O    TIP   995      28.362  16.064 -11.680
ATOM   5333 H1   TIP   995      28.500  15.416 -10.989
ATOM   5334 H2   TIP   995      27.897  15.587 -12.367
ATOM   5335 O    TIP   996       8.889  -8.994 -19.116
ATOM   5336 H1   TIP   996       8.318  -8.225 -19.134
ATOM   5337 H2   TIP   996       9.010  -9.182 -18.186
ATOM   5338 O    TIP   997       5.716  12.169   6.543
ATOM   5339 H1   TIP   997       6.143  13.010   6.380
ATOM   5340 H2   TIP   997       6.317  11.703   7.124
ATOM   5341 O    TIP   998      28.725 -10.260 -14.764
ATOM   5342 H1   TIP   998      28.032  -9.831 -14.263
ATOM   5343 H2   TIP   998      28.485 -10.116 -15.679
ATOM   5344 O    TIP   999     -17.359   6.129 -15.674
ATOM   5345 H1   TIP   999     -16.947   5.322 -15.367
ATOM   5346 H2   TIP   999     -18.268   5.884 -15.849
ATOM   5347 O    TIP  1000     -12.261  31.165  -4.407
ATOM   5348 H1   TIP  1000     -12.154  30.781  -5.277
ATOM   5349 H2   TIP  1000     -11.663  30.666  -3.850
ATOM   5350 O    TIP  1001      -4.671  19.661   9.588
ATOM   5351 H1   TIP  1001      -5.315  19.204  10.128
ATOM   5352 H2   TIP  1001      -4.460  19.042   8.889
ATOM   5353 O    TIP  1002     -17.588   3.695  -7.931
ATOM   5354 H1   TIP  1002     -17.222   3.327  -8.735
ATOM   5355 H2   TIP  1002     -18.461   3.996  -8.180
ATOM   5356 O    TIP  1003       4.211  29.324   7.654
ATOM   5357 H1   TIP  1003       4.330  28.852   6.830
ATOM   5358 H2   TIP  1003       3.885  28.664   8.265
ATOM   5359 O    TIP  1004     -21.630  20.379  -9.704
ATOM   5360 H1   TIP  1004     -22.367  19.786  -9.557
ATOM   5361 H2   TIP  1004     -20.867  19.805  -9.759
ATOM   5362 O    TIP  1005      23.272   1.222   0.083
ATOM   5363 H1   TIP  1005      22.556   1.021  -0.519
ATOM   5364 H2   TIP  1005      23.127   2.134   0.334
ATOM   5365 O    TIP  1006       5.230   4.719  17.161
ATOM   5366 H1   TIP  1006       4.536   4.334  16.625
ATOM   5367 H2   TIP  1006       5.535   3.998  17.713
ATOM   5368 O    TIP  1007      10.413  21.785 -21.729
ATOM   5369 H1   TIP  1007      10.290  20.866 -21.491
ATOM   5370 H2   TIP  1007       9.699  21.973 -22.337
ATOM   5371 O    TIP  1008     -19.297  -6.992 -12.379
ATOM   5372 H1   TIP  1008     -19.554  -7.527 -11.629
ATOM   5373 H2   TIP  1008     -20.068  -6.458 -12.569
ATOM   5374 O    TIP  1009     -19.409  -4.970 -14.764
ATOM   5375 H1   TIP  1009     -19.128  -5.009 -13.850
ATOM   5376 H2   TIP  1009     -19.798  -5.828 -14.932
ATOM   5377 O    TIP  1010     -13.555  18.208  -2.437
ATOM   5378 H1   TIP  1010     -14.403  17.848  -2.180
ATOM   5379 H2   TIP  1010     -13.679  18.495  -3.341
ATOM   5380 O    TIP  1011       0.898  13.775   6.329
ATOM   5381 H1   TIP  1011       1.134  12.940   6.731
ATOM   5382 H2   TIP  1011       0.229  13.551   5.682
ATOM   5383 O    TIP  1012       5.502 -14.334 -13.801
ATOM   5384 H1   TIP  1012       6.165 -14.800 -13.291
ATOM   5385 H2   TIP  1012       4.810 -14.980 -13.943
ATOM   5386 O    TIP  1013      10.174  28.742 -21.386
ATOM   5387 H1   TIP  1013      10.484  28.273 -22.160
ATOM   5388 H2   TIP  1013       9.425  28.232 -21.079
ATOM   5389 O    TIP  1014     -30.819  -8.291 -18.381
ATOM   5390 H1   TIP  1014     -31.728  -8.157 -18.113
ATOM   5391 H2   TIP  1014     -30.346  -7.549 -18.006
ATOM   5392 O    TIP  1015     -17.446   3.111   4.388
ATOM   5393 H1   TIP  1015     -17.130   3.548   3.597
ATOM   5394 H2   TIP  1015     -18.391   3.262   4.386
ATOM   5395 O    TIP  1016      23.535  22.760 -14.374
ATOM   5396 H1   TIP  1016      22.636  22.646 -14.680
ATOM   5397 H2   TIP  1016      23.864  23.511 -14.868
ATOM   5398 O    TIP  1017     -16.600 -11.781   0.945
ATOM   5399 H1   TIP  1017     -16.454 -12.587   1.439
ATOM   5400 H2   TIP  1017     -15.749 -11.343   0.940
ATOM   5401 O    TIP  1018      16.797  26.534   0.497
ATOM   5402 H1   TIP  1018      17.356  27.310   0.481
ATOM   5403 H2   TIP  1018      17.101  26.033   1.254
ATOM   5404 O    TIP  1019       3.502  25.716   4.533
ATOM   5405 H1   TIP  1019       3.828  25.101   3.877
ATOM   5406 H2   TIP  1019       2.820  25.233   4.998
ATOM   5407 O    TIP  1020      -7.731 -13.552  -2.805
ATOM   5408 H1   TIP  1020      -7.654 -13.263  -1.896
ATOM   5409 H2   TIP  1020      -6.832 -13.558  -3.133
ATOM   5410 O    TIP  1021      -4.101   5.094   8.211
ATOM   5411 H1   TIP  1021      -3.144   5.062   8.191
ATOM   5412 H2   TIP  1021      -4.337   4.698   9.049
ATOM   5413 O    TIP  1022      27.057  14.978  -3.696
ATOM   5414 H1   TIP  1022      27.612  14.373  -4.189
ATOM   5415 H2   TIP  1022      26.243  15.021  -4.198
ATOM   5416 O    TIP  1023       7.501 -17.421   7.736
ATOM   5417 H1   TIP  1023       7.263 -16.751   8.377
ATOM   5418 H2   TIP  1023       6.689 -17.902   7.578
ATOM   5419 O    TIP  1024      23.562 -11.817 -16.117
ATOM   5420 H1   TIP  1024      23.933 -12.313 -15.387
ATOM   5421 H2   TIP  1024      23.234 -11.011 -15.718
ATOM   5422 O    TIP  1025     -10.494   0.375 -21.856
ATOM   5423 H1   TIP  1025      -9.845   0.456 -22.553
ATOM   5424 H2   TIP  1025     -10.697   1.278 -21.610
ATOM   5425 O    TIP  1026      10.572 -29.101  -5.574
ATOM   5426 H1   TIP  1026      10.792 -29.385  -4.687
ATOM   5427 H2   TIP  1026      10.252 -29.893  -6.007
ATOM   5428 O    TIP  1027      15.961  -5.862 -20.717
ATOM   5429 H1   TIP  1027      16.175  -4.933 -20.624
ATOM   5430 H2   TIP  1027      15.004  -5.891 -20.691
ATOM   5431 O    TIP  1028       3.018  -8.398   3.679
ATOM   5432 H1   TIP  1028       2.894  -8.880   4.497
ATOM   5433 H2   TIP  1028       3.908  -8.615   3.405
ATOM   5434 O    TIP  1029      10.741  12.404 -21.720
ATOM   5435 H1   TIP  1029      10.280  11.782 -22.283
ATOM   5436 H2   TIP  1029      11.612  12.481 -22.109
ATOM   5437 O    TIP  1030     -10.263  -3.156  14.953
ATOM   5438 H1   TIP  1030      -9.377  -3.308  14.624
ATOM   5439 H2   TIP  1030     -10.407  -2.218  14.832
ATOM   5440 O    TIP  1031     -23.226   5.989 -21.566
ATOM   5441 H1   TIP  1031     -22.479   6.432 -21.163
ATOM   5442 H2   TIP  1031     -22.845   5.233 -22.013
ATOM   5443 O    TIP  1032      25.607 -11.025 -10.738
ATOM   5444 H1   TIP  1032      25.111 -10.744  -9.970
ATOM   5445 H2   TIP  1032      25.310 -11.920 -10.902
ATOM   5446 O    TIP  1033      28.294  -5.223  -5.545
ATOM   5447 H1   TIP  1033      28.685  -5.145  -6.415
ATOM   5448 H2   TIP  1033      28.959  -5.669  -5.021
ATOM   5449 O    TIP  1034      28.076   9.899  -4.494
ATOM   5450 H1   TIP  1034      28.017   9.903  -5.449
ATOM   5451 H2   TIP  1034      28.286  10.803  -4.262
ATOM   5452 O    TIP  1035      21.734 -26.813 -25.978
ATOM   5453 H1   TIP  1035      22.018 -26.869 -26.890
ATOM   5454 H2   TIP  1035      21.507 -27.713 -25.741
ATOM   5455 O    TIP  1036      -9.667  20.684   3.924
ATOM   5456 H1   TIP  1036      -9.906  19.812   3.611
ATOM   5457 H2   TIP  1036      -9.005  20.525   4.597
ATOM   5458 O    TIP  1037      -2.564  16.503   9.414
ATOM   5459 H1   TIP  1037      -2.977  17.052  10.081
ATOM   5460 H2   TIP  1037      -2.422  17.092   8.673
ATOM   5461 O    TIP  1038      -8.597  15.334 -20.219
ATOM   5462 H1   TIP  1038      -8.611  16.289 -20.164
ATOM   5463 H2   TIP  1038      -9.450  15.061 -19.881
ATOM   5464 O    TIP  1039      30.964 -11.975  -6.087
ATOM   5465 H1   TIP  1039      31.388 -12.185  -5.255
ATOM   5466 H2   TIP  1039      30.411 -11.219  -5.890
ATOM   5467 O    TIP  1040      20.289  19.745 -22.443
ATOM   5468 H1   TIP  1040      20.443  20.454 -21.819
ATOM   5469 H2   TIP  1040      19.501  19.308 -22.120
ATOM   5470 O    TIP  1041      26.962 -11.231  -5.790
ATOM   5471 H1   TIP  1041      27.728 -10.685  -5.966
ATOM   5472 H2   TIP  1041      26.404 -10.690  -5.232
ATOM   5473 O    TIP  1042      30.105  30.427  -2.275
ATOM   5474 H1   TIP  1042      30.284  30.561  -3.205
ATOM   5475 H2   TIP  1042      29.163  30.569  -2.188
ATOM   5476 O    TIP  1043     -13.071 -30.133  -9.800
ATOM   5477 H1   TIP  1043     -12.782 -29.609  -9.053
ATOM   5478 H2   TIP  1043     -12.650 -29.726 -10.557
ATOM   5479 O    TIP  1044      17.351   2.326 -20.311
ATOM   5480 H1   TIP  1044      17.920   1.906 -20.956
ATOM   5481 H2   TIP  1044      17.945   2.839 -19.764
ATOM   5482 O    TIP  1045       5.028  18.672 -20.447
ATOM   5483 H1   TIP  1045       4.872  17.733 -20.356
ATOM   5484 H2   TIP  1045       4.435  18.949 -21.145
ATOM   5485 O    TIP  1046     -19.742   6.062 -27.395
ATOM   5486 H1   TIP  1046     -20.308   6.351 -28.110
ATOM   5487 H2   TIP  1046     -20.002   6.601 -26.648
ATOM   5488 O    TIP  1047       2.799   9.555 -25.852
ATOM   5489 H1   TIP  1047       3.195   9.792 -25.014
ATOM   5490 H2   TIP  1047       2.060   8.994 -25.618
ATOM   5491 O    TIP  1048     -10.207  21.645 -18.434
ATOM   5492 H1   TIP  1048      -9.408  21.378 -18.887
ATOM   5493 H2   TIP  1048      -9.959  21.682 -17.510
ATOM   5494 O    TIP  1049      25.679  27.058  -6.128
ATOM   5495 H1   TIP  1049      26.258  27.187  -5.377
ATOM   5496 H2   TIP  1049      24.972  26.505  -5.794
ATOM   5497 O    TIP  1050     -12.380 -15.576   2.161
ATOM   5498 H1   TIP  1050     -12.496 -14.853   1.544
ATOM   5499 H2   TIP  1050     -12.354 -16.359   1.611
ATOM   5500 O    TIP  1051      25.521  -5.227 -14.619
ATOM   5501 H1   TIP  1051      26.294  -4.954 -15.114
ATOM   5502 H2   TIP  1051      25.850  -5.400 -13.737
ATOM   5503 O    TIP  1052       4.971  -8.255  -2.308
ATOM   5504 H1   TIP  1052       4.584  -8.963  -2.822
ATOM   5505 H2   TIP  1052       5.862  -8.552  -2.123
ATOM   5506 O    TIP  1053      24.795  24.266  -7.418
ATOM   5507 H1   TIP  1053      24.068  24.870  -7.567
ATOM   5508 H2   TIP  1053      24.745  24.054  -6.486
ATOM   5509 O    TIP  1054     -19.607  23.858 -19.338
ATOM   5510 H1   TIP  1054     -19.414  24.417 -20.091
ATOM   5511 H2   TIP  1054     -18.893  23.220 -19.323
ATOM   5512 O    TIP  1055      24.417  14.238 -13.506
ATOM   5513 H1   TIP  1055      23.706  13.860 -12.990
ATOM   5514 H2   TIP  1055      24.706  14.997 -12.998
ATOM   5515 O    TIP  1056       3.959  11.204 -27.407
ATOM   5516 H1   TIP  1056       3.711  10.499 -26.810
ATOM   5517 H2   TIP  1056       4.833  10.965 -27.713
ATOM   5518 O    TIP  1057      21.461  21.557   8.553
ATOM   5519 H1   TIP  1057      21.404  21.304   9.474
ATOM   5520 H2   TIP  1057      20.603  21.339   8.190
ATOM   5521 O    TIP  1058       0.701 -21.291 -15.182
ATOM   5522 H1   TIP  1058       1.241 -21.767 -15.812
ATOM   5523 H2   TIP  1058      -0.192 -21.383 -15.513
ATOM   5524 O    TIP  1059      20.880  -6.961   0.939
ATOM   5525 H1   TIP  1059      21.297  -7.367   0.180
ATOM   5526 H2   TIP  1059      21.093  -7.541   1.670
ATOM   5527 O    TIP  1060      -2.818  15.088 -18.558
ATOM   5528 H1   TIP  1060      -2.041  14.597 -18.824
ATOM   5529 H2   TIP  1060      -3.079  14.693 -17.726
ATOM   5530 O    TIP  1061     -27.813   5.379 -17.785
ATOM   5531 H1   TIP  1061     -27.636   5.281 -18.720
ATOM   5532 H2   TIP  1061     -28.629   5.878 -17.745
ATOM   5533 O    TIP  1062      18.384  24.456   1.834
ATOM   5534 H1   TIP  1062      18.119  23.626   2.230
ATOM   5535 H2   TIP  1062      18.390  25.078   2.561
ATOM   5536 O    TIP  1063       8.316  12.050 -27.727
ATOM   5537 H1   TIP  1063       7.908  11.573 -27.005
ATOM   5538 H2   TIP  1063       8.884  12.692 -27.301
ATOM   5539 O    TIP  1064      23.798  -9.380   5.712
ATOM   5540 H1   TIP  1064      23.442  -8.498   5.815
ATOM   5541 H2   TIP  1064      24.568  -9.397   6.281
ATOM   5542 O    TIP  1065     -14.794   4.785  13.245
ATOM   5543 H1   TIP  1065     -13.904   4.455  13.124
ATOM   5544 H2   TIP  1065     -15.350   4.149  12.794
ATOM   5545 O    TIP  1066      26.351   5.828 -21.588
ATOM   5546 H1   TIP  1066      26.618   5.789 -22.506
ATOM   5547 H2   TIP  1066      26.259   6.762 -21.403
ATOM   5548 O    TIP  1067      -8.497  -6.345  -1.171
ATOM   5549 H1   TIP  1067      -8.225  -7.263  -1.176
ATOM   5550 H2   TIP  1067      -7.679  -5.851  -1.136
ATOM   5551 O    TIP  1068      29.474   7.837  29.249
ATOM   5552 H1   TIP  1068      30.179   8.037  28.633
ATOM   5553 H2   TIP  1068      29.332   6.895  29.153
ATOM   5554 O    TIP  1069     -23.899  10.039  -2.678
ATOM   5555 H1   TIP  1069     -23.691  10.847  -2.209
ATOM   5556 H2   TIP  1069     -24.855  10.003  -2.685
ATOM   5557 O    TIP  1070     -14.143   1.729  -8.054
ATOM   5558 H1   TIP  1070     -14.349   2.517  -8.557
ATOM   5559 H2   TIP  1070     -14.935   1.194  -8.111
ATOM   5560 O    TIP  1071      -9.730  21.906  -2.834
ATOM   5561 H1   TIP  1071      -9.396  21.017  -2.950
ATOM   5562 H2   TIP  1071      -9.788  22.020  -1.886
ATOM   5563 O    TIP  1072       9.412 -21.650 -11.737
ATOM   5564 H1   TIP  1072       9.622 -20.916 -12.314
ATOM   5565 H2   TIP  1072       8.638 -21.361 -11.253
ATOM   5566 O    TIP  1073      -7.533  -2.910  14.055
ATOM   5567 H1   TIP  1073      -6.681  -2.809  13.632
ATOM   5568 H2   TIP  1073      -7.408  -2.554  14.934
ATOM   5569 O    TIP  1074     -13.822   9.942  15.079
ATOM   5570 H1   TIP  1074     -13.859  10.790  15.521
ATOM   5571 H2   TIP  1074     -14.659   9.526  15.287
ATOM   5572 O    TIP  1075     -15.748  -1.681   3.852
ATOM   5573 H1   TIP  1075     -15.016  -1.084   3.698
ATOM   5574 H2   TIP  1075     -16.528  -1.133   3.763
ATOM   5575 O    TIP  1076     -15.280  31.113   4.659
ATOM   5576 H1   TIP  1076     -15.151  30.165   4.634
ATOM   5577 H2   TIP  1076     -14.395  31.477   4.659
ATOM   5578 O    TIP  1077      19.159  29.868 -24.612
ATOM   5579 H1   TIP  1077      19.969  30.096 -24.157
ATOM   5580 H2   TIP  1077      18.466  30.256 -24.077
ATOM   5581 O    TIP  1078      18.823   7.154   5.680
ATOM   5582 H1   TIP  1078      19.687   6.769   5.826
ATOM   5583 H2   TIP  1078      18.922   7.671   4.881
ATOM   5584 O    TIP  1079      28.885   2.478  -0.877
ATOM   5585 H1   TIP  1079      29.726   2.064  -0.686
ATOM   5586 H2   TIP  1079      28.762   3.110  -0.169
ATOM   5587 O    TIP  1080      -7.034  -9.988 -19.497
ATOM   5588 H1   TIP  1080      -6.109  -9.805 -19.337
ATOM   5589 H2   TIP  1080      -7.353 -10.355 -18.673
ATOM   5590 O    TIP  1081       2.005 -22.629   2.562
ATOM   5591 H1   TIP  1081       2.778 -22.826   3.092
ATOM   5592 H2   TIP  1081       2.280 -22.805   1.662
ATOM   5593 O    TIP  1082      20.182  20.176 -18.146
ATOM   5594 H1   TIP  1082      20.379  19.377 -17.658
ATOM   5595 H2   TIP  1082      20.038  20.840 -17.472
ATOM   5596 O    TIP  1083      17.484 -30.389  -1.013
ATOM   5597 H1   TIP  1083      17.383 -31.315  -0.792
ATOM   5598 H2   TIP  1083      18.337 -30.335  -1.442
ATOM   5599 O    TIP  1084       5.093  23.993   0.228
ATOM   5600 H1   TIP  1084       5.223  24.580  -0.517
ATOM   5601 H2   TIP  1084       5.931  23.541   0.327
ATOM   5602 O    TIP  1085      27.724  26.502  -8.016
ATOM   5603 H1   TIP  1085      26.947  26.828  -7.563
ATOM   5604 H2   TIP  1085      27.695  25.554  -7.894
ATOM   5605 O    TIP  1086      27.112   4.414 -10.455
ATOM   5606 H1   TIP  1086      27.943   4.877 -10.558
ATOM   5607 H2   TIP  1086      26.477   4.950 -10.930
ATOM   5608 O    TIP  1087      15.839  -9.818   8.256
ATOM   5609 H1   TIP  1087      16.045 -10.731   8.459
ATOM   5610 H2   TIP  1087      15.823  -9.381   9.107
ATOM   5611 O    TIP  1088      20.761  17.388 -20.060
ATOM   5612 H1   TIP  1088      21.635  17.779 -20.037
ATOM   5613 H2   TIP  1088      20.337  17.701 -19.261
ATOM   5614 O    TIP  1089       9.932 -10.476 -20.918
ATOM   5615 H1   TIP  1089      10.549 -10.858 -20.294
ATOM   5616 H2   TIP  1089       9.373  -9.909 -20.387
ATOM   5617 O    TIP  1090       3.453  17.330 -22.446
ATOM   5618 H1   TIP  1090       2.858  17.908 -22.924
ATOM   5619 H2   TIP  1090       3.322  16.469 -22.842
ATOM   5620 O    TIP  1091     -17.758  17.045   9.722
ATOM   5621 H1   TIP  1091     -18.353  17.670   9.308
ATOM   5622 H2   TIP  1091     -17.973  17.090  10.654
ATOM   5623 O    TIP  1092      20.540  26.546  -0.979
ATOM   5624 H1   TIP  1092      20.799  27.413  -0.666
ATOM   5625 H2   TIP  1092      20.711  26.570  -1.920
ATOM   5626 O    TIP  1093      30.923  27.626  -1.240
ATOM   5627 H1   TIP  1093      31.781  27.580  -0.818
ATOM   5628 H2   TIP  1093      30.845  28.536  -1.527
ATOM   5629 O    TIP  1094      23.998  12.779   3.962
ATOM   5630 H1   TIP  1094      24.632  12.550   3.283
ATOM   5631 H2   TIP  1094      23.153  12.777   3.512
ATOM   5632 O    TIP  1095      -5.854  -3.295   6.686
ATOM   5633 H1   TIP  1095      -5.741  -2.356   6.535
ATOM   5634 H2   TIP  1095      -5.948  -3.670   5.811
ATOM   5635 O    TIP  1096      -2.631  -1.742 -21.334
ATOM   5636 H1   TIP  1096      -2.419  -0.828 -21.143
ATOM   5637 H2   TIP  1096      -3.527  -1.715 -21.671
ATOM   5638 O    TIP  1097       3.147  26.794   1.827
ATOM   5639 H1   TIP  1097       3.408  26.780   2.748
ATOM   5640 H2   TIP  1097       2.573  26.035   1.729
ATOM   5641 O    TIP  1098      28.668   2.603 -15.572
ATOM   5642 H1   TIP  1098      29.432   3.102 -15.283
ATOM   5643 H2   TIP  1098      28.121   2.527 -14.791
ATOM   5644 O    TIP  1099       7.178  27.349   6.495
ATOM   5645 H1   TIP  1099       7.514  26.599   6.985
ATOM   5646 H2   TIP  1099       6.558  26.971   5.871
ATOM   5647 O    TIP  1100     -10.931  13.923   9.360
ATOM   5648 H1   TIP  1100     -10.198  14.511   9.180
ATOM   5649 H2   TIP  1100     -10.604  13.332  10.039
ATOM   5650 O    TIP  1101       1.806 -30.337   4.702
ATOM   5651 H1   TIP  1101       1.320 -29.513   4.684
ATOM   5652 H2   TIP  1101       2.399 -30.251   5.448
ATOM   5653 O    TIP  1102       2.798  -5.815   4.771
ATOM   5654 H1   TIP  1102       2.059  -5.609   4.200
ATOM   5655 H2   TIP  1102       2.858  -6.770   4.754
ATOM   5656 O    TIP  1103     -18.345 -15.251 -29.454
ATOM   5657 H1   TIP  1103     -18.221 -16.147 -29.141
ATOM   5658 H2   TIP  1103     -17.464 -14.947 -29.671
ATOM   5659 O    TIP  1104     -21.077   2.576 -21.249
ATOM   5660 H1   TIP  1104     -21.290   3.318 -20.683
ATOM   5661 H2   TIP  1104     -20.921   2.966 -22.109
ATOM   5662 O    TIP  1105      28.080 -20.769 -22.257
ATOM   5663 H1   TIP  1105      28.881 -21.078 -21.834
ATOM   5664 H2   TIP  1105      28.385 -20.208 -22.970
ATOM   5665 O    TIP  1106       7.865   0.552   5.770
ATOM   5666 H1   TIP  1106       8.043   0.012   6.539
ATOM   5667 H2   TIP  1106       8.615   0.405   5.194
ATOM   5668 O    TIP  1107       4.066  -4.069   6.581
ATOM   5669 H1   TIP  1107       3.772  -4.836   6.090
ATOM   5670 H2   TIP  1107       4.050  -3.355   5.944
ATOM   5671 O    TIP  1108      27.336  -3.082 -17.481
ATOM   5672 H1   TIP  1108      27.720  -2.511 -18.146
ATOM   5673 H2   TIP  1108      26.469  -2.710 -17.318
ATOM   5674 O    TIP  1109     -26.807  -7.070  -4.532
ATOM   5675 H1   TIP  1109     -27.176  -7.259  -3.669
ATOM   5676 H2   TIP  1109     -26.117  -6.428  -4.364
ATOM   5677 O    TIP  1110       8.286  -0.010   8.729
ATOM   5678 H1   TIP  1110       8.193  -0.506   9.542
ATOM   5679 H2   TIP  1110       9.219  -0.060   8.522
ATOM   5680 O    TIP  1111      21.954 -17.350   2.075
ATOM   5681 H1   TIP  1111      22.092 -18.206   2.480
ATOM   5682 H2   TIP  1111      22.327 -17.435   1.198
ATOM   5683 O    TIP  1112      -1.638 -10.803 -18.521
ATOM   5684 H1   TIP  1112      -1.665 -11.759 -18.566
ATOM   5685 H2   TIP  1112      -2.462 -10.521 -18.917
ATOM   5686 O    TIP  1113     -18.666  -1.730 -26.031
ATOM   5687 H1   TIP  1113     -19.108  -1.897 -25.198
ATOM   5688 H2   TIP  1113     -19.210  -1.073 -26.464
ATOM   5689 O    TIP  1114       0.283  16.218   5.692
ATOM   5690 H1   TIP  1114       0.558  16.203   4.776
ATOM   5691 H2   TIP  1114       0.665  15.426   6.070
ATOM   5692 O    TIP  1115     -19.534  -5.076   6.879
ATOM   5693 H1   TIP  1115     -20.363  -5.238   6.429
ATOM   5694 H2   TIP  1115     -19.568  -4.151   7.120
ATOM   5695 O    TIP  1116     -19.581  -2.278   7.479
ATOM   5696 H1   TIP  1116     -20.218  -1.646   7.811
ATOM   5697 H2   TIP  1116     -18.732  -1.860   7.619
ATOM   5698 O    TIP  1117       2.044  27.940 -11.299
ATOM   5699 H1   TIP  1117       1.527  28.739 -11.198
ATOM   5700 H2   TIP  1117       1.428  27.230 -11.120
ATOM   5701 O    TIP  1118     -16.606  -2.594 -14.988
ATOM   5702 H1   TIP  1118     -17.548  -2.742 -14.902
ATOM   5703 H2   TIP  1118     -16.533  -1.709 -15.346
ATOM   5704 O    TIP  1119      11.804 -16.851 -17.903
ATOM   5705 H1   TIP  1119      12.701 -17.002 -18.199
ATOM   5706 H2   TIP  1119      11.808 -17.108 -16.981
ATOM   5707 O    TIP  1120      -7.738   3.579 -26.359
ATOM   5708 H1   TIP  1120      -8.351   3.714 -27.082
ATOM   5709 H2   TIP  1120      -7.331   2.733 -26.543
ATOM   5710 O    TIP  1121      -9.814   7.602  11.187
ATOM   5711 H1   TIP  1121     -10.498   7.602  10.518
ATOM   5712 H2   TIP  1121      -9.230   8.316  10.934
ATOM   5713 O    TIP  1122       8.711  -2.748   4.163
ATOM   5714 H1   TIP  1122       8.488  -2.920   3.249
ATOM   5715 H2   TIP  1122       8.947  -3.605   4.518
ATOM   5716 O    TIP  1123     -29.246   5.581  -9.088
ATOM   5717 H1   TIP  1123     -28.391   5.336  -8.735
ATOM   5718 H2   TIP  1123     -29.106   6.442  -9.483
ATOM   5719 O    TIP  1124      -3.784  22.880   9.726
ATOM   5720 H1   TIP  1124      -2.978  22.683   9.249
ATOM   5721 H2   TIP  1124      -4.468  22.873   9.057
ATOM   5722 O    TIP  1125     -13.439  14.903  -1.705
ATOM   5723 H1   TIP  1125     -13.533  15.048  -2.646
ATOM   5724 H2   TIP  1125     -12.564  15.229  -1.497
ATOM   5725 O    TIP  1126     -29.771  22.780  -9.061
ATOM   5726 H1   TIP  1126     -30.382  23.227  -8.475
ATOM   5727 H2   TIP  1126     -30.226  22.747  -9.902
ATOM   5728 O    TIP  1127       9.365 -20.420  -5.605
ATOM   5729 H1   TIP  1127       9.823 -19.593  -5.459
ATOM   5730 H2   TIP  1127       9.815 -20.816  -6.351
ATOM   5731 O    TIP  1128      21.347   0.219   3.783
ATOM   5732 H1   TIP  1128      22.051  -0.202   3.291
ATOM   5733 H2   TIP  1128      21.105   0.979   3.255
ATOM   5734 O    TIP  1129       6.829 -10.224  -4.663
ATOM   5735 H1   TIP  1129       7.056 -11.088  -4.319
ATOM   5736 H2   TIP  1129       6.108 -10.389  -5.271
ATOM   5737 O    TIP  1130      27.277  15.855  -6.984
ATOM   5738 H1   TIP  1130      26.326  15.951  -6.947
ATOM   5739 H2   TIP  1130      27.601  16.740  -7.153
ATOM   5740 O    TIP  1131      -6.881 -12.227  -9.549
ATOM   5741 H1   TIP  1131      -6.425 -11.396  -9.677
ATOM   5742 H2   TIP  1131      -7.298 -12.144  -8.692
ATOM   5743 O    TIP  1132      29.254   3.519 -18.141
ATOM   5744 H1   TIP  1132      28.349   3.626 -18.434
ATOM   5745 H2   TIP  1132      29.181   3.316 -17.208
ATOM   5746 O    TIP  1133       9.430 -21.119  -2.544
ATOM   5747 H1   TIP  1133       9.570 -20.546  -1.790
ATOM   5748 H2   TIP  1133       8.772 -20.666  -3.070
ATOM   5749 O    TIP  1134      13.393   4.428  10.406
ATOM   5750 H1   TIP  1134      14.216   4.813  10.706
ATOM   5751 H2   TIP  1134      13.437   3.515  10.689
ATOM   5752 O    TIP  1135      -6.556   8.547   6.405
ATOM   5753 H1   TIP  1135      -5.673   8.248   6.620
ATOM   5754 H2   TIP  1135      -7.057   7.742   6.274
ATOM   5755 O    TIP  1136      14.706 -19.734 -11.771
ATOM   5756 H1   TIP  1136      13.789 -19.879 -11.537
ATOM   5757 H2   TIP  1136      14.693 -18.953 -12.323
ATOM   5758 O    TIP  1137      -0.857  22.488 -23.699
ATOM   5759 H1   TIP  1137      -0.182  22.448 -23.023
ATOM   5760 H2   TIP  1137      -1.119  23.408 -23.723
ATOM   5761 O    TIP  1138     -27.826  -0.472 -18.895
ATOM   5762 H1   TIP  1138     -28.598  -0.311 -18.354
ATOM   5763 H2   TIP  1138     -27.427   0.391 -19.007
ATOM   5764 O    TIP  1139      22.596 -12.734   5.976
ATOM   5765 H1   TIP  1139      22.267 -12.273   5.204
ATOM   5766 H2   TIP  1139      22.676 -13.645   5.695
ATOM   5767 O    TIP  1140      22.207 -16.244   9.862
ATOM   5768 H1   TIP  1140      21.333 -16.632   9.870
ATOM   5769 H2   TIP  1140      22.497 -16.323   8.953
ATOM   5770 O    TIP  1141     -10.912 -16.443 -11.691
ATOM   5771 H1   TIP  1141     -10.391 -15.691 -11.409
ATOM   5772 H2   TIP  1141     -10.270 -17.066 -12.032
ATOM   5773 O    TIP  1142      15.116 -16.539  -2.644
ATOM   5774 H1   TIP  1142      15.932 -16.943  -2.352
ATOM   5775 H2   TIP  1142      14.828 -16.013  -1.898
ATOM   5776 O    TIP  1143      27.061  28.260   2.394
ATOM   5777 H1   TIP  1143      26.615  27.447   2.159
ATOM   5778 H2   TIP  1143      27.826  27.978   2.895
ATOM   5779 O    TIP  1144      19.765  29.068  -7.885
ATOM   5780 H1   TIP  1144      20.518  29.656  -7.943
ATOM   5781 H2   TIP  1144      19.158  29.387  -8.553
ATOM   5782 O    TIP  1145      14.685   5.743   5.039
ATOM   5783 H1   TIP  1145      15.275   5.008   5.204
ATOM   5784 H2   TIP  1145      14.800   5.941   4.110
ATOM   5785 O    TIP  1146     -12.017   4.984   0.609
ATOM   5786 H1   TIP  1146     -11.664   4.858   1.489
ATOM   5787 H2   TIP  1146     -11.385   4.557   0.032
ATOM   5788 O    TIP  1147     -22.598   7.424  -3.841
ATOM   5789 H1   TIP  1147     -23.451   7.853  -3.790
ATOM   5790 H2   TIP  1147     -21.965   8.139  -3.780
ATOM   5791 O    TIP  1148       6.093 -14.326 -27.658
ATOM   5792 H1   TIP  1148       6.243 -15.123 -28.164
ATOM   5793 H2   TIP  1148       6.826 -13.754 -27.885
ATOM   5794 O    TIP  1149      30.777   8.892 -28.490
ATOM   5795 H1   TIP  1149      30.434   8.002 -28.563
ATOM   5796 H2   TIP  1149      31.272   9.026 -29.297
ATOM   5797 O    TIP  1150       3.484 -18.312  -7.368
ATOM   5798 H1   TIP  1150       3.581 -17.873  -6.523
ATOM   5799 H2   TIP  1150       2.792 -18.958  -7.225
ATOM   5800 O    TIP  1151      19.800 -25.730 -17.016
ATOM   5801 H1   TIP  1151      19.971 -25.498 -16.104
ATOM   5802 H2   TIP  1151      20.539 -25.361 -17.500
ATOM   5803 O    TIP  1152      10.159 -19.426  -0.501
ATOM   5804 H1   TIP  1152      11.048 -19.132  -0.697
ATOM   5805 H2   TIP  1152       9.916 -18.945   0.290
ATOM   5806 O    TIP  1153      -1.910  24.594 -18.501
ATOM   5807 H1   TIP  1153      -2.428  25.333 -18.820
ATOM   5808 H2   TIP  1153      -1.827  24.747 -17.560
ATOM   5809 O    TIP  1154      -5.553  30.138   0.892
ATOM   5810 H1   TIP  1154      -4.608  30.155   1.038
ATOM   5811 H2   TIP  1154      -5.874  29.449   1.474
ATOM   5812 O    TIP  1155     -11.516  -6.047 -20.881
ATOM   5813 H1   TIP  1155     -11.164  -6.433 -20.079
ATOM   5814 H2   TIP  1155     -12.045  -5.308 -20.581
ATOM   5815 O    TIP  1156     -15.398   2.281 -25.414
ATOM   5816 H1   TIP  1156     -15.900   1.905 -26.137
ATOM   5817 H2   TIP  1156     -15.448   1.624 -24.719
ATOM   5818 O    TIP  1157     -20.676  18.263  -3.143
ATOM   5819 H1   TIP  1157     -19.900  18.492  -3.654
ATOM   5820 H2   TIP  1157     -20.471  18.548  -2.253
ATOM   5821 O    TIP  1158      22.106  -2.257  -0.598
ATOM   5822 H1   TIP  1158      22.547  -1.584  -0.080
ATOM   5823 H2   TIP  1158      21.208  -1.940  -0.690
ATOM   5824 O    TIP  1159     -13.421  -3.253  -8.756
ATOM   5825 H1   TIP  1159     -12.472  -3.334  -8.851
ATOM   5826 H2   TIP  1159     -13.543  -2.483  -8.201
ATOM   5827 O    TIP  1160      10.801  -8.570 -14.632
ATOM   5828 H1   TIP  1160      11.710  -8.434 -14.898
ATOM   5829 H2   TIP  1160      10.790  -8.363 -13.697
ATOM   5830 O    TIP  1161      24.128 -23.213 -13.826
ATOM   5831 H1   TIP  1161      24.153 -24.023 -14.335
ATOM   5832 H2   TIP  1161      23.462 -22.678 -14.257
ATOM   5833 O    TIP  1162      22.413 -27.862 -11.000
ATOM   5834 H1   TIP  1162      23.256 -28.303 -11.111
ATOM   5835 H2   TIP  1162      22.328 -27.307 -11.774
ATOM   5836 O    TIP  1163      19.935 -23.552  -1.758
ATOM   5837 H1   TIP  1163      20.535 -22.809  -1.823
ATOM   5838 H2   TIP  1163      20.436 -24.296  -2.093
ATOM   5839 O    TIP  1164     -10.311  -3.805 -22.947
ATOM   5840 H1   TIP  1164      -9.922  -3.397 -23.719
ATOM   5841 H2   TIP  1164     -10.442  -3.083 -22.333
ATOM   5842 O    TIP  1165     -20.958   9.720  -2.782
ATOM   5843 H1   TIP  1165     -20.462   9.773  -1.966
ATOM   5844 H2   TIP  1165     -21.764  10.206  -2.606
ATOM   5845 O    TIP  1166      27.618  10.413 -25.512
ATOM   5846 H1   TIP  1166      27.129   9.593 -25.452
ATOM   5847 H2   TIP  1166      27.700  10.712 -24.607
ATOM   5848 O    TIP  1167      25.183  -2.305   0.599
ATOM   5849 H1   TIP  1167      25.414  -2.959   1.258
ATOM   5850 H2   TIP  1167      25.481  -2.682  -0.228
ATOM   5851 O    TIP  1168      -7.423  29.584 -11.068
ATOM   5852 H1   TIP  1168      -7.898  28.959 -10.520
ATOM   5853 H2   TIP  1168      -7.984  30.359 -11.091
ATOM   5854 O    TIP  1169      -6.249 -13.265 -18.377
ATOM   5855 H1   TIP  1169      -5.676 -13.993 -18.138
ATOM   5856 H2   TIP  1169      -7.003 -13.349 -17.793
ATOM   5857 O    TIP  1170     -14.944   6.833   9.330
ATOM   5858 H1   TIP  1170     -14.965   5.952   8.957
ATOM   5859 H2   TIP  1170     -15.358   7.385   8.667
ATOM   5860 O    TIP  1171     -10.759 -16.306  -4.790
ATOM   5861 H1   TIP  1171     -10.088 -15.624  -4.801
ATOM   5862 H2   TIP  1171     -11.381 -16.044  -5.467
ATOM   5863 O    TIP  1172      28.401  12.464 -28.666
ATOM   5864 H1   TIP  1172      28.605  12.339 -27.739
ATOM   5865 H2   TIP  1172      27.446  12.522 -28.696
ATOM   5866 O    TIP  1173       7.360 -16.936  -9.552
ATOM   5867 H1   TIP  1173       6.430 -17.068  -9.739
ATOM   5868 H2   TIP  1173       7.395 -16.100  -9.088
ATOM   5869 O    TIP  1174       5.108  16.702  31.044
ATOM   5870 H1   TIP  1174       4.830  17.531  30.655
ATOM   5871 H2   TIP  1174       4.292  16.231  31.214
ATOM   5872 O    TIP  1175      -5.007   0.793  15.672
ATOM   5873 H1   TIP  1175      -5.923   1.037  15.806
ATOM   5874 H2   TIP  1175      -4.947   0.589  14.739
ATOM   5875 O    TIP  1176      -5.350  21.764 -19.293
ATOM   5876 H1   TIP  1176      -5.135  22.146 -18.443
ATOM   5877 H2   TIP  1176      -4.986  22.378 -19.931
ATOM   5878 O    TIP  1177      29.183  25.587 -10.344
ATOM   5879 H1   TIP  1177      28.495  24.975 -10.605
ATOM   5880 H2   TIP  1177      28.834  26.024  -9.568
ATOM   5881 O    TIP  1178      -2.142  20.904  16.416
ATOM   5882 H1   TIP  1178      -1.640  21.604  16.834
ATOM   5883 H2   TIP  1178      -2.120  21.117  15.483
ATOM   5884 O    TIP  1179     -22.523  30.010  -8.241
ATOM   5885 H1   TIP  1179     -23.381  30.269  -8.578
ATOM   5886 H2   TIP  1179     -22.235  29.312  -8.829
ATOM   5887 O    TIP  1180       4.521  -3.375 -24.871
ATOM   5888 H1   TIP  1180       4.600  -2.751 -25.592
ATOM   5889 H2   TIP  1180       3.904  -4.033 -25.189
ATOM   5890 O    TIP  1181      12.653  22.833 -22.951
ATOM   5891 H1   TIP  1181      11.874  22.435 -22.564
ATOM   5892 H2   TIP  1181      12.335  23.638 -23.359
ATOM   5893 O    TIP  1182      18.609 -23.688 -19.860
ATOM   5894 H1   TIP  1182      18.546 -24.593 -19.554
ATOM   5895 H2   TIP  1182      17.722 -23.341 -19.768
ATOM   5896 O    TIP  1183      -6.213  18.056  11.119
ATOM   5897 H1   TIP  1183      -6.947  17.667  11.594
ATOM   5898 H2   TIP  1183      -5.438  17.619  11.474
ATOM   5899 O    TIP  1184       9.749  -1.581 -23.701
ATOM   5900 H1   TIP  1184       9.091  -0.891 -23.783
ATOM   5901 H2   TIP  1184       9.473  -2.087 -22.937
ATOM   5902 O    TIP  1185      18.658  27.707 -30.444
ATOM   5903 H1   TIP  1185      17.808  28.063 -30.185
ATOM   5904 H2   TIP  1185      19.015  28.354 -31.051
ATOM   5905 O    TIP  1186      -6.253  27.819 -20.751
ATOM   5906 H1   TIP  1186      -6.054  27.596 -21.660
ATOM   5907 H2   TIP  1186      -6.220  28.776 -20.725
ATOM   5908 O    TIP  1187     -21.222   1.275  -7.887
ATOM   5909 H1   TIP  1187     -20.893   0.787  -7.131
ATOM   5910 H2   TIP  1187     -22.012   1.710  -7.567
ATOM   5911 O    TIP  1188      -2.870  -4.147 -19.936
ATOM   5912 H1   TIP  1188      -3.812  -4.167 -19.771
ATOM   5913 H2   TIP  1188      -2.734  -3.354 -20.455
ATOM   5914 O    TIP  1189     -25.195  15.179 -16.993
ATOM   5915 H1   TIP  1189     -24.589  14.542 -16.615
ATOM   5916 H2   TIP  1189     -24.840  15.362 -17.863
ATOM   5917 O    TIP  1190       5.657  -4.408 -19.726
ATOM   5918 H1   TIP  1190       5.518  -3.996 -20.578
ATOM   5919 H2   TIP  1190       6.211  -3.791 -19.247
ATOM   5920 O    TIP  1191      21.116  24.769   4.627
ATOM   5921 H1   TIP  1191      21.411  25.222   5.416
ATOM   5922 H2   TIP  1191      20.348  24.271   4.907
ATOM   5923 O    TIP  1192     -30.879  -8.175 -11.640
ATOM   5924 H1   TIP  1192     -31.040  -9.113 -11.739
ATOM   5925 H2   TIP  1192     -30.579  -8.077 -10.736
ATOM   5926 O    TIP  1193     -30.591   5.215  -1.949
ATOM   5927 H1   TIP  1193     -31.092   4.650  -2.536
ATOM   5928 H2   TIP  1193     -29.870   4.665  -1.642
ATOM   5929 O    TIP  1194      -6.539  28.486 -16.782
ATOM   5930 H1   TIP  1194      -7.295  28.579 -17.361
ATOM   5931 H2   TIP  1194      -6.660  29.165 -16.118
ATOM   5932 O    TIP  1195       4.014  28.313   5.094
ATOM   5933 H1   TIP  1195       3.101  28.576   4.974
ATOM   5934 H2   TIP  1195       4.034  27.392   4.835
ATOM   5935 O    TIP  1196      22.969  -0.520   5.880
ATOM   5936 H1   TIP  1196      22.433  -0.192   5.158
ATOM   5937 H2   TIP  1196      23.601  -1.106   5.463
ATOM   5938 O    TIP  1197     -12.214   9.318  -3.498
ATOM   5939 H1   TIP  1197     -12.507   9.401  -4.405
ATOM   5940 H2   TIP  1197     -12.377  10.178  -3.112
ATOM   5941 O    TIP  1198     -15.320  -7.388 -18.510
ATOM   5942 H1   TIP  1198     -15.855  -6.867 -17.911
ATOM   5943 H2   TIP  1198     -15.850  -7.463 -19.303
ATOM   5944 O    TIP  1199       1.920  -6.940 -27.627
ATOM   5945 H1   TIP  1199       2.723  -7.233 -28.058
ATOM   5946 H2   TIP  1199       1.830  -7.515 -26.868
ATOM   5947 O    TIP  1200       8.697 -14.455   4.977
ATOM   5948 H1   TIP  1200       8.809 -14.054   5.839
ATOM   5949 H2   TIP  1200       8.067 -15.161   5.120
ATOM   5950 O    TIP  1201      15.651  -2.890   3.228
ATOM   5951 H1   TIP  1201      15.026  -3.303   3.824
ATOM   5952 H2   TIP  1201      15.234  -2.943   2.368
ATOM   5953 O    TIP  1202      16.655  -1.749   8.761
ATOM   5954 H1   TIP  1202      16.586  -1.462   9.671
ATOM   5955 H2   TIP  1202      17.565  -1.574   8.522
ATOM   5956 O    TIP  1203      12.094  14.734   6.352
ATOM   5957 H1   TIP  1203      12.797  15.329   6.613
ATOM   5958 H2   TIP  1203      11.303  15.273   6.372
ATOM   5959 O    TIP  1204     -10.139   7.649 -20.987
ATOM   5960 H1   TIP  1204      -9.524   7.874 -21.684
ATOM   5961 H2   TIP  1204      -9.676   6.999 -20.458
ATOM   5962 O    TIP  1205     -12.364 -11.976 -12.934
ATOM   5963 H1   TIP  1205     -12.137 -11.356 -12.241
ATOM   5964 H2   TIP  1205     -12.500 -11.432 -13.709
ATOM   5965 O    TIP  1206     -19.257  10.086  -0.714
ATOM   5966 H1   TIP  1206     -18.569  10.751  -0.701
ATOM   5967 H2   TIP  1206     -19.295   9.762   0.186
ATOM   5968 O    TIP  1207      22.756  26.106  -7.924
ATOM   5969 H1   TIP  1207      22.913  26.885  -8.458
ATOM   5970 H2   TIP  1207      22.295  25.504  -8.508
ATOM   5971 O    TIP  1208     -14.639   7.446 -14.515
ATOM   5972 H1   TIP  1208     -15.258   7.203 -15.203
ATOM   5973 H2   TIP  1208     -14.150   6.644 -14.336
ATOM   5974 O    TIP  1209      23.881 -16.887  -9.184
ATOM   5975 H1   TIP  1209      23.038 -16.872  -9.638
ATOM   5976 H2   TIP  1209      23.678 -17.227  -8.312
ATOM   5977 O    TIP  1210     -16.624   6.894  -2.840
ATOM   5978 H1   TIP  1210     -15.979   7.553  -2.583
ATOM   5979 H2   TIP  1210     -16.843   6.441  -2.025
ATOM   5980 O    TIP  1211      20.938 -18.194  -0.736
ATOM   5981 H1   TIP  1211      21.877 -18.225  -0.553
ATOM   5982 H2   TIP  1211      20.882 -18.023  -1.676
ATOM   5983 O    TIP  1212      16.033 -11.916 -21.042
ATOM   5984 H1   TIP  1212      15.894 -12.184 -21.950
ATOM   5985 H2   TIP  1212      16.717 -12.503 -20.720
ATOM   5986 O    TIP  1213     -16.218   8.684   7.174
ATOM   5987 H1   TIP  1213     -15.522   9.147   6.708
ATOM   5988 H2   TIP  1213     -16.398   9.230   7.940
ATOM   5989 O    TIP  1214     -28.283 -29.768 -13.073
ATOM   5990 H1   TIP  1214     -27.927 -29.940 -13.945
ATOM   5991 H2   TIP  1214     -28.345 -30.631 -12.664
ATOM   5992 O    TIP  1215     -18.303  21.376  -2.359
ATOM   5993 H1   TIP  1215     -18.028  20.606  -2.857
ATOM   5994 H2   TIP  1215     -18.843  21.877  -2.971
ATOM   5995 O    TIP  1216      17.733  14.256 -24.399
ATOM   5996 H1   TIP  1216      16.897  13.935 -24.063
ATOM   5997 H2   TIP  1216      18.003  13.600 -25.041
ATOM   5998 O    TIP  1217       0.214  29.781 -14.260
ATOM   5999 H1   TIP  1217       0.617  28.913 -14.288
ATOM   6000 H2   TIP  1217      -0.258  29.853 -15.090
ATOM   6001 O    TIP  1218      23.420 -27.606   0.514
ATOM   6002 H1   TIP  1218      23.282 -27.799   1.441
ATOM   6003 H2   TIP  1218      23.081 -28.375   0.056
ATOM   6004 O    TIP  1219      -6.785  -5.043 -22.229
ATOM   6005 H1   TIP  1219      -7.549  -5.524 -22.546
ATOM   6006 H2   TIP  1219      -6.716  -4.288 -22.813
ATOM   6007 O    TIP  1220      12.608  -1.391 -24.672
ATOM   6008 H1   TIP  1220      12.948  -0.874 -23.942
ATOM   6009 H2   TIP  1220      11.706  -1.594 -24.423
ATOM   6010 O    TIP  1221      -2.122   2.826   8.084
ATOM   6011 H1   TIP  1221      -1.825   3.709   8.303
ATOM   6012 H2   TIP  1221      -1.316   2.325   7.961
ATOM   6013 O    TIP  1222     -14.310  25.297  -8.909
ATOM   6014 H1   TIP  1222     -14.237  24.345  -8.973
ATOM   6015 H2   TIP  1222     -15.191  25.493  -9.227
ATOM   6016 O    TIP  1223       1.770 -10.269 -23.023
ATOM   6017 H1   TIP  1223       1.988  -9.376 -23.291
ATOM   6018 H2   TIP  1223       2.538 -10.567 -22.535
ATOM   6019 O    TIP  1224       7.029 -20.829 -13.828
ATOM   6020 H1   TIP  1224       7.093 -21.014 -12.891
ATOM   6021 H2   TIP  1224       6.613 -19.969 -13.876
ATOM   6022 O    TIP  1225     -16.744   2.438  -5.560
ATOM   6023 H1   TIP  1225     -16.970   2.846  -6.396
ATOM   6024 H2   TIP  1225     -17.361   2.815  -4.933
ATOM   6025 O    TIP  1226     -25.955  13.335   2.736
ATOM   6026 H1   TIP  1226     -25.654  13.295   3.643
ATOM   6027 H2   TIP  1226     -26.865  13.626   2.797
ATOM   6028 O    TIP  1227      18.370 -21.803  -3.487
ATOM   6029 H1   TIP  1227      18.905 -22.302  -4.103
ATOM   6030 H2   TIP  1227      18.998 -21.442  -2.861
ATOM   6031 O    TIP  1228       7.444  -9.235 -26.978
ATOM   6032 H1   TIP  1228       8.137  -8.820 -26.465
ATOM   6033 H2   TIP  1228       6.654  -8.741 -26.758
ATOM   6034 O    TIP  1229     -24.133   2.364 -18.835
ATOM   6035 H1   TIP  1229     -24.391   3.286 -18.839
ATOM   6036 H2   TIP  1229     -23.243   2.366 -18.482
ATOM   6037 O    TIP  1230      15.637  -7.019 -23.665
ATOM   6038 H1   TIP  1230      14.850  -7.546 -23.800
ATOM   6039 H2   TIP  1230      15.957  -7.280 -22.802
ATOM   6040 O    TIP  1231     -30.369   0.100  -2.737
ATOM   6041 H1   TIP  1231     -29.552   0.263  -3.209
ATOM   6042 H2   TIP  1231     -30.335  -0.829  -2.511
ATOM   6043 O    TIP  1232     -27.707  13.150 -13.412
ATOM   6044 H1   TIP  1232     -28.146  12.382 -13.778
ATOM   6045 H2   TIP  1232     -27.918  13.125 -12.479
ATOM   6046 O    TIP  1233      -4.230 -18.743 -10.481
ATOM   6047 H1   TIP  1233      -4.866 -18.793 -11.194
ATOM   6048 H2   TIP  1233      -4.490 -19.438  -9.877
ATOM   6049 O    TIP  1234      27.574   0.317 -16.741
ATOM   6050 H1   TIP  1234      27.184   0.625 -17.559
ATOM   6051 H2   TIP  1234      27.982   1.095 -16.361
ATOM   6052 O    TIP  1235      -8.752  -9.198 -23.980
ATOM   6053 H1   TIP  1235      -9.618  -8.972 -24.317
ATOM   6054 H2   TIP  1235      -8.747  -8.862 -23.084
ATOM   6055 O    TIP  1236      12.696   8.395 -29.939
ATOM   6056 H1   TIP  1236      13.099   7.558 -29.710
ATOM   6057 H2   TIP  1236      12.077   8.182 -30.637
ATOM   6058 O    TIP  1237     -20.884  21.697 -16.589
ATOM   6059 H1   TIP  1237     -20.363  21.127 -17.154
ATOM   6060 H2   TIP  1237     -20.242  22.269 -16.167
ATOM   6061 O    TIP  1238      23.784   5.342   2.651
ATOM   6062 H1   TIP  1238      23.359   5.610   1.836
ATOM   6063 H2   TIP  1238      24.477   4.742   2.374
ATOM   6064 O    TIP  1239      20.904   9.147   8.316
ATOM   6065 H1   TIP  1239      20.002   8.938   8.073
ATOM   6066 H2   TIP  1239      20.886  10.081   8.525
ATOM   6067 O    TIP  1240      19.515  -6.878   8.595
ATOM   6068 H1   TIP  1240      18.851  -7.074   7.935
ATOM   6069 H2   TIP  1240      19.374  -5.956   8.811
ATOM   6070 O    TIP  1241      27.843   2.782 -12.980
ATOM   6071 H1   TIP  1241      27.302   3.338 -12.421
ATOM   6072 H2   TIP  1241      28.622   2.597 -12.454
ATOM   6073 O    TIP  1242      -4.572  13.124 -17.686
ATOM   6074 H1   TIP  1242      -5.418  13.115 -18.134
ATOM   6075 H2   TIP  1242      -4.438  12.219 -17.406
ATOM   6076 O    TIP  1243      17.352  20.728   1.906
ATOM   6077 H1   TIP  1243      18.040  20.946   1.277
ATOM   6078 H2   TIP  1243      17.614  19.880   2.265
ATOM   6079 O    TIP  1244      14.567  20.183   2.450
ATOM   6080 H1   TIP  1244      15.401  19.854   2.785
ATOM   6081 H2   TIP  1244      14.587  21.121   2.636
ATOM   6082 O    TIP  1245      11.743  11.477  12.210
ATOM   6083 H1   TIP  1245      11.541  11.913  11.382
ATOM   6084 H2   TIP  1245      10.890  11.224  12.563
ATOM   6085 O    TIP  1246     -15.652 -14.152  -9.072
ATOM   6086 H1   TIP  1246     -14.850 -14.127  -8.550
ATOM   6087 H2   TIP  1246     -15.431 -13.679  -9.874
ATOM   6088 O    TIP  1247      15.370  18.780   4.991
ATOM   6089 H1   TIP  1247      14.705  18.258   5.441
ATOM   6090 H2   TIP  1247      15.136  19.687   5.186
ATOM   6091 O    TIP  1248     -16.143   0.989  14.565
ATOM   6092 H1   TIP  1248     -16.811   0.722  13.934
ATOM   6093 H2   TIP  1248     -16.263   0.398  15.307
ATOM   6094 O    TIP  1249      -5.186  16.845 -24.961
ATOM   6095 H1   TIP  1249      -4.639  16.292 -24.404
ATOM   6096 H2   TIP  1249      -4.818  16.743 -25.838
ATOM   6097 O    TIP  1250     -15.307  12.186 -16.519
ATOM   6098 H1   TIP  1250     -16.242  12.199 -16.726
ATOM   6099 H2   TIP  1250     -14.986  11.374 -16.911
ATOM   6100 O    TIP  1251       8.632  -3.741   1.755
ATOM   6101 H1   TIP  1251       8.064  -3.856   0.993
ATOM   6102 H2   TIP  1251       9.417  -4.248   1.549
ATOM   6103 O    TIP  1252     -10.712  26.086  -0.124
ATOM   6104 H1   TIP  1252     -10.301  26.713   0.470
ATOM   6105 H2   TIP  1252     -11.652  26.222  -0.005
ATOM   6106 O    TIP  1253       8.168 -26.607 -29.114
ATOM   6107 H1   TIP  1253       8.487 -26.673 -28.214
ATOM   6108 H2   TIP  1253       8.950 -26.711 -29.655
ATOM   6109 O    TIP  1254       8.548  -3.057 -21.516
ATOM   6110 H1   TIP  1254       7.925  -3.659 -21.923
ATOM   6111 H2   TIP  1254       8.155  -2.840 -20.671
ATOM   6112 O    TIP  1255      29.421   5.545 -11.355
ATOM   6113 H1   TIP  1255      29.677   6.467 -11.344
ATOM   6114 H2   TIP  1255      30.147   5.099 -11.791
ATOM   6115 O    TIP  1256       1.311  30.280  -3.640
ATOM   6116 H1   TIP  1256       1.781  30.771  -4.314
ATOM   6117 H2   TIP  1256       1.529  30.725  -2.822
ATOM   6118 O    TIP  1257     -28.971  -8.033  -3.070
ATOM   6119 H1   TIP  1257     -28.910  -8.721  -2.408
ATOM   6120 H2   TIP  1257     -29.457  -7.329  -2.642
ATOM   6121 O    TIP  1258      -8.442 -11.028  -4.277
ATOM   6122 H1   TIP  1258      -8.447 -11.921  -3.934
ATOM   6123 H2   TIP  1258      -7.611 -10.954  -4.745
ATOM   6124 O    TIP  1259     -15.708  -6.203  10.011
ATOM   6125 H1   TIP  1259     -16.340  -5.602   9.618
ATOM   6126 H2   TIP  1259     -15.336  -5.715  10.745
ATOM   6127 O    TIP  1260     -25.803   2.269  -6.640
ATOM   6128 H1   TIP  1260     -26.429   2.989  -6.716
ATOM   6129 H2   TIP  1260     -26.259   1.515  -7.013
ATOM   6130 O    TIP  1261     -23.384  -5.640  -6.640
ATOM   6131 H1   TIP  1261     -23.249  -6.019  -5.772
ATOM   6132 H2   TIP  1261     -23.947  -4.881  -6.487
ATOM   6133 O    TIP  1262     -27.305  19.236 -21.278
ATOM   6134 H1   TIP  1262     -27.546  20.151 -21.139
ATOM   6135 H2   TIP  1262     -26.693  19.038 -20.568
ATOM   6136 O    TIP  1263      -0.419 -28.229   8.368
ATOM   6137 H1   TIP  1263      -0.337 -27.590   7.660
ATOM   6138 H2   TIP  1263      -0.502 -29.072   7.923
ATOM   6139 O    TIP  1264      -2.941  -5.120 -29.710
ATOM   6140 H1   TIP  1264      -2.250  -5.381 -29.101
ATOM   6141 H2   TIP  1264      -2.477  -4.718 -30.443
ATOM   6142 O    TIP  1265      -3.616  -2.670   4.029
ATOM   6143 H1   TIP  1265      -4.355  -3.152   3.657
ATOM   6144 H2   TIP  1265      -2.843  -3.154   3.741
ATOM   6145 O    TIP  1266      -2.452  -5.342 -25.645
ATOM   6146 H1   TIP  1266      -1.594  -4.919 -25.666
ATOM   6147 H2   TIP  1266      -2.855  -5.030 -24.835
ATOM   6148 O    TIP  1267     -26.856  27.400 -11.560
ATOM   6149 H1   TIP  1267     -26.579  27.558 -12.462
ATOM   6150 H2   TIP  1267     -26.060  27.518 -11.041
ATOM   6151 O    TIP  1268      -1.089  -6.859 -20.024
ATOM   6152 H1   TIP  1268      -1.555  -6.130 -19.614
ATOM   6153 H2   TIP  1268      -1.536  -6.991 -20.860
ATOM   6154 O    TIP  1269       6.258  -0.046 -22.996
ATOM   6155 H1   TIP  1269       6.839  -0.166 -22.245
ATOM   6156 H2   TIP  1269       6.594   0.734 -23.438
ATOM   6157 O    TIP  1270      29.001  18.598 -13.040
ATOM   6158 H1   TIP  1270      28.644  17.711 -13.001
ATOM   6159 H2   TIP  1270      29.312  18.772 -12.152
ATOM   6160 O    TIP  1271     -17.622  -0.575 -10.218
ATOM   6161 H1   TIP  1271     -16.983   0.128 -10.336
ATOM   6162 H2   TIP  1271     -17.172  -1.363 -10.523
ATOM   6163 O    TIP  1272     -27.024   1.384 -15.156
ATOM   6164 H1   TIP  1272     -26.246   0.835 -15.248
ATOM   6165 H2   TIP  1272     -26.727   2.264 -15.390
ATOM   6166 O    TIP  1273      -8.015  18.990  14.532
ATOM   6167 H1   TIP  1273      -7.684  19.117  13.643
ATOM   6168 H2   TIP  1273      -8.649  19.695  14.656
ATOM   6169 O    TIP  1274      29.330   8.852  -7.575
ATOM   6170 H1   TIP  1274      28.682   9.492  -7.868
ATOM   6171 H2   TIP  1274      30.083   9.377  -7.305
ATOM   6172 O    TIP  1275     -10.901  19.743  10.881
ATOM   6173 H1   TIP  1275     -11.303  18.905  10.652
ATOM   6174 H2   TIP  1275     -11.614  20.256  11.263
ATOM   6175 O    TIP  1276     -27.068  28.602  -5.873
ATOM   6176 H1   TIP  1276     -27.744  29.277  -5.822
ATOM   6177 H2   TIP  1276     -26.785  28.476  -4.968
ATOM   6178 O    TIP  1277       8.073 -15.056   0.540
ATOM   6179 H1   TIP  1277       7.416 -15.573   1.007
ATOM   6180 H2   TIP  1277       7.688 -14.183   0.471
ATOM   6181 O    TIP  1278       3.774 -24.291 -12.513
ATOM   6182 H1   TIP  1278       3.365 -24.839 -13.182
ATOM   6183 H2   TIP  1278       3.433 -23.412 -12.680
ATOM   6184 O    TIP  1279      10.032 -28.398 -13.458
ATOM   6185 H1   TIP  1279       9.411 -28.241 -14.169
ATOM   6186 H2   TIP  1279      10.753 -28.875 -13.868
ATOM   6187 O    TIP  1280      -1.389  27.265 -15.543
ATOM   6188 H1   TIP  1280      -2.057  26.630 -15.803
ATOM   6189 H2   TIP  1280      -1.163  27.023 -14.646
ATOM   6190 O    TIP  1281     -22.926  19.398   0.080
ATOM   6191 H1   TIP  1281     -22.560  19.855  -0.677
ATOM   6192 H2   TIP  1281     -23.615  18.843  -0.285
ATOM   6193 O    TIP  1282     -15.170 -19.851 -19.684
ATOM   6194 H1   TIP  1282     -14.876 -20.631 -20.154
ATOM   6195 H2   TIP  1282     -15.790 -19.431 -20.279
ATOM   6196 O    TIP  1283      15.157 -12.011 -18.049
ATOM   6197 H1   TIP  1283      15.357 -11.795 -18.960
ATOM   6198 H2   TIP  1283      15.815 -11.538 -17.540
ATOM   6199 O    TIP  1284      25.374  18.163 -25.557
ATOM   6200 H1   TIP  1284      25.833  17.372 -25.838
ATOM   6201 H2   TIP  1284      24.447  17.926 -25.581
ATOM   6202 O    TIP  1285       6.302  -3.954 -22.477
ATOM   6203 H1   TIP  1285       6.039  -4.787 -22.868
ATOM   6204 H2   TIP  1285       6.117  -3.302 -23.153
ATOM   6205 O    TIP  1286      -0.815  25.256  -3.368
ATOM   6206 H1   TIP  1286       0.024  25.387  -2.926
ATOM   6207 H2   TIP  1286      -0.589  25.179  -4.294
ATOM   6208 O    TIP  1287      23.649 -30.435 -12.350
ATOM   6209 H1   TIP  1287      23.988 -30.782 -11.525
ATOM   6210 H2   TIP  1287      24.428 -30.288 -12.887
ATOM   6211 O    TIP  1288       8.728 -13.513 -14.592
ATOM   6212 H1   TIP  1288       9.376 -12.999 -15.072
ATOM   6213 H2   TIP  1288       9.085 -13.585 -13.707
ATOM   6214 O    TIP  1289       3.978 -20.796 -11.289
ATOM   6215 H1   TIP  1289       3.454 -20.999 -10.514
ATOM   6216 H2   TIP  1289       3.452 -21.110 -12.024
ATOM   6217 O    TIP  1290      25.774 -10.060   3.416
ATOM   6218 H1   TIP  1290      25.491 -10.896   3.045
ATOM   6219 H2   TIP  1290      25.130  -9.869   4.097
ATOM   6220 O    TIP  1291      -2.621 -30.659  -4.266
ATOM   6221 H1   TIP  1291      -2.996 -31.218  -3.587
ATOM   6222 H2   TIP  1291      -1.713 -30.526  -3.995
ATOM   6223 O    TIP  1292      15.984 -14.666 -12.116
ATOM   6224 H1   TIP  1292      16.147 -15.029 -12.987
ATOM   6225 H2   TIP  1292      15.036 -14.737 -12.000
ATOM   6226 O    TIP  1293     -12.247  21.300   3.654
ATOM   6227 H1   TIP  1293     -11.377  20.905   3.608
ATOM   6228 H2   TIP  1293     -12.804  20.715   3.140
ATOM   6229 O    TIP  1294      15.045  -6.779   3.445
ATOM   6230 H1   TIP  1294      14.997  -6.462   2.543
ATOM   6231 H2   TIP  1294      15.719  -7.458   3.425
ATOM   6232 O    TIP  1295     -11.931 -17.603   0.244
ATOM   6233 H1   TIP  1295     -12.207 -18.515   0.331
ATOM   6234 H2   TIP  1295     -11.756 -17.493  -0.691
ATOM   6235 O    TIP  1296      25.351 -11.843 -22.437
ATOM   6236 H1   TIP  1296      25.958 -11.161 -22.723
ATOM   6237 H2   TIP  1296      25.672 -12.105 -21.575
ATOM   6238 O    TIP  1297     -28.674   6.890  -2.880
ATOM   6239 H1   TIP  1297     -28.051   6.177  -2.739
ATOM   6240 H2   TIP  1297     -29.472   6.603  -2.438
ATOM   6241 O    TIP  1298      -0.158 -28.767  -6.602
ATOM   6242 H1   TIP  1298       0.664 -29.233  -6.452
ATOM   6243 H2   TIP  1298      -0.791 -29.456  -6.805
ATOM   6244 O    TIP  1299     -10.612  18.882 -22.036
ATOM   6245 H1   TIP  1299     -10.188  18.547 -21.246
ATOM   6246 H2   TIP  1299     -11.244  19.525 -21.716
ATOM   6247 O    TIP  1300     -26.762   4.785  -8.382
ATOM   6248 H1   TIP  1300     -26.608   4.217  -9.137
ATOM   6249 H2   TIP  1300     -26.027   5.398  -8.389
ATOM   6250 O    TIP  1301       7.849  21.319 -20.124
ATOM   6251 H1   TIP  1301       8.314  20.634 -20.603
ATOM   6252 H2   TIP  1301       8.471  21.611 -19.458
ATOM   6253 O    TIP  1302      13.376  -6.230 -20.279
ATOM   6254 H1   TIP  1302      12.541  -5.762 -20.266
ATOM   6255 H2   TIP  1302      13.137  -7.144 -20.436
ATOM   6256 O    TIP  1303      -2.159  23.639  12.260
ATOM   6257 H1   TIP  1303      -2.230  24.552  12.536
ATOM   6258 H2   TIP  1303      -2.601  23.609  11.412
ATOM   6259 O    TIP  1304      -1.261   9.669   7.386
ATOM   6260 H1   TIP  1304      -0.382  10.046   7.367
ATOM   6261 H2   TIP  1304      -1.822  10.383   7.690
ATOM   6262 O    TIP  1305      24.684 -21.635 -19.200
ATOM   6263 H1   TIP  1305      24.924 -21.618 -18.274
ATOM   6264 H2   TIP  1305      24.028 -20.945 -19.291
ATOM   6265 O    TIP  1306     -11.197  12.607   6.775
ATOM   6266 H1   TIP  1306     -10.352  12.871   6.413
ATOM   6267 H2   TIP  1306     -11.214  12.992   7.651
ATOM   6268 O    TIP  1307     -22.390  23.102 -12.975
ATOM   6269 H1   TIP  1307     -22.513  22.923 -12.043
ATOM   6270 H2   TIP  1307     -21.463  23.325 -13.057
ATOM   6271 O    TIP  1308       4.739  17.146 -26.204
ATOM   6272 H1   TIP  1308       3.961  17.507 -26.628
ATOM   6273 H2   TIP  1308       4.907  16.326 -26.668
ATOM   6274 O    TIP  1309      -8.472   7.874 -23.233
ATOM   6275 H1   TIP  1309      -7.536   7.965 -23.411
ATOM   6276 H2   TIP  1309      -8.743   7.116 -23.751
ATOM   6277 O    TIP  1310     -15.797 -10.197 -20.340
ATOM   6278 H1   TIP  1310     -15.778  -9.308 -20.693
ATOM   6279 H2   TIP  1310     -15.080 -10.648 -20.784
ATOM   6280 O    TIP  1311       9.175  10.895  13.730
ATOM   6281 H1   TIP  1311       8.626  11.289  13.053
ATOM   6282 H2   TIP  1311       9.603  11.639  14.155
ATOM   6283 O    TIP  1312      29.737   4.021   5.862
ATOM   6284 H1   TIP  1312      29.552   4.782   6.412
ATOM   6285 H2   TIP  1312      29.076   3.376   6.113
ATOM   6286 O    TIP  1313     -11.705  -9.730  -0.183
ATOM   6287 H1   TIP  1313     -12.401  -9.197  -0.569
ATOM   6288 H2   TIP  1313     -11.741 -10.557  -0.664
ATOM   6289 O    TIP  1314      12.866 -16.354 -23.091
ATOM   6290 H1   TIP  1314      12.938 -15.523 -22.621
ATOM   6291 H2   TIP  1314      11.960 -16.630 -22.955
ATOM   6292 O    TIP  1315      18.350 -22.066   1.254
ATOM   6293 H1   TIP  1315      17.654 -22.268   0.630
ATOM   6294 H2   TIP  1315      19.088 -22.607   0.976
ATOM   6295 O    TIP  1316     -30.227  17.197 -19.036
ATOM   6296 H1   TIP  1316     -30.467  18.121 -19.104
ATOM   6297 H2   TIP  1316     -29.805  16.996 -19.871
ATOM   6298 O    TIP  1317     -15.197  15.075  -6.736
ATOM   6299 H1   TIP  1317     -15.271  14.627  -7.579
ATOM   6300 H2   TIP  1317     -16.049  15.492  -6.610
ATOM   6301 O    TIP  1318      -6.942  -8.889   5.421
ATOM   6302 H1   TIP  1318      -7.155  -8.178   6.026
ATOM   6303 H2   TIP  1318      -7.639  -8.864   4.765
ATOM   6304 O    TIP  1319     -13.461  18.973   2.264
ATOM   6305 H1   TIP  1319     -14.189  19.300   1.736
ATOM   6306 H2   TIP  1319     -13.195  18.162   1.833
ATOM   6307 O    TIP  1320      10.977  30.202 -13.155
ATOM   6308 H1   TIP  1320      10.074  30.351 -12.875
ATOM   6309 H2   TIP  1320      11.121  30.844 -13.850
ATOM   6310 O    TIP  1321       2.270   1.420  11.592
ATOM   6311 H1   TIP  1321       3.210   1.565  11.484
ATOM   6312 H2   TIP  1321       1.912   1.494  10.707
ATOM   6313 O    TIP  1322      -9.108 -14.258  -5.202
ATOM   6314 H1   TIP  1322      -8.631 -13.981  -4.420
ATOM   6315 H2   TIP  1322      -8.698 -13.773  -5.918
ATOM   6316 O    TIP  1323      -0.719   8.509 -29.913
ATOM   6317 H1   TIP  1323      -0.724   8.181 -30.812
ATOM   6318 H2   TIP  1323      -0.740   9.461 -30.004
ATOM   6319 O    TIP  1324       8.567  -0.586  -0.514
ATOM   6320 H1   TIP  1324       7.667  -0.633  -0.193
ATOM   6321 H2   TIP  1324       9.099  -0.911   0.212
ATOM   6322 O    TIP  1325      27.079  24.357 -14.716
ATOM   6323 H1   TIP  1325      27.625  24.790 -15.371
ATOM   6324 H2   TIP  1325      26.875  23.504 -15.099
ATOM   6325 O    TIP  1326      25.679   1.929  15.810
ATOM   6326 H1   TIP  1326      26.037   2.732  15.431
ATOM   6327 H2   TIP  1326      24.730   2.046  15.767
ATOM   6328 O    TIP  1327     -21.033  -3.641  11.452
ATOM   6329 H1   TIP  1327     -21.127  -3.485  12.391
ATOM   6330 H2   TIP  1327     -20.143  -3.356  11.248
ATOM   6331 O    TIP  1328      26.555 -24.592  -8.668
ATOM   6332 H1   TIP  1328      25.828 -24.858  -8.105
ATOM   6333 H2   TIP  1328      26.147 -24.389  -9.509
ATOM   6334 O    TIP  1329       5.652 -30.782  -9.307
ATOM   6335 H1   TIP  1329       5.171 -31.370  -9.889
ATOM   6336 H2   TIP  1329       4.977 -30.232  -8.910
ATOM   6337 O    TIP  1330      29.742  25.965 -22.914
ATOM   6338 H1   TIP  1330      30.185  25.151 -22.676
ATOM   6339 H2   TIP  1330      29.504  25.849 -23.834
ATOM   6340 O    TIP  1331      -6.482  11.079   8.159
ATOM   6341 H1   TIP  1331      -7.110  10.541   8.641
ATOM   6342 H2   TIP  1331      -6.248  10.550   7.397
ATOM   6343 O    TIP  1332     -10.067   4.792   8.878
ATOM   6344 H1   TIP  1332     -10.155   5.426   8.167
ATOM   6345 H2   TIP  1332     -10.679   5.096   9.549
ATOM   6346 O    TIP  1333      24.795   6.820   4.691
ATOM   6347 H1   TIP  1333      24.401   6.206   4.071
ATOM   6348 H2   TIP  1333      24.674   7.680   4.288
ATOM   6349 O    TIP  1334     -11.413  -7.604 -15.460
ATOM   6350 H1   TIP  1334     -11.523  -7.507 -16.406
ATOM   6351 H2   TIP  1334     -10.561  -7.209 -15.276
ATOM   6352 O    TIP  1335     -16.648   0.700 -27.245
ATOM   6353 H1   TIP  1335     -17.590   0.856 -27.187
ATOM   6354 H2   TIP  1335     -16.554  -0.246 -27.139
ATOM   6355 O    TIP  1336     -12.851  -7.346  -4.712
ATOM   6356 H1   TIP  1336     -13.064  -6.964  -3.861
ATOM   6357 H2   TIP  1336     -12.927  -8.291  -4.577
ATOM   6358 O    TIP  1337     -10.231  -8.512  -5.238
ATOM   6359 H1   TIP  1337     -10.861  -7.792  -5.215
ATOM   6360 H2   TIP  1337     -10.024  -8.681  -4.319
ATOM   6361 O    TIP  1338      -9.108   6.018   0.695
ATOM   6362 H1   TIP  1338      -8.346   6.581   0.566
ATOM   6363 H2   TIP  1338      -9.801   6.429   0.179
ATOM   6364 O    TIP  1339       9.696 -17.228  -2.919
ATOM   6365 H1   TIP  1339      10.222 -17.828  -2.391
ATOM   6366 H2   TIP  1339       8.856 -17.674  -3.025
ATOM   6367 O    TIP  1340      28.131  -2.388  -0.057
ATOM   6368 H1   TIP  1340      27.322  -2.635  -0.502
ATOM   6369 H2   TIP  1340      28.318  -1.503  -0.371
ATOM   6370 O    TIP  1341       2.605 -23.577 -20.618
ATOM   6371 H1   TIP  1341       3.388 -23.369 -20.108
ATOM   6372 H2   TIP  1341       2.514 -24.527 -20.543
ATOM   6373 O    TIP  1342      18.019  18.896 -21.480
ATOM   6374 H1   TIP  1342      17.191  18.549 -21.811
ATOM   6375 H2   TIP  1342      18.045  18.623 -20.563
ATOM   6376 O    TIP  1343       1.973   6.114 -26.247
ATOM   6377 H1   TIP  1343       1.293   6.589 -25.770
ATOM   6378 H2   TIP  1343       2.552   5.774 -25.566
ATOM   6379 O    TIP  1344     -12.898  -5.709   0.904
ATOM   6380 H1   TIP  1344     -13.781  -6.018   0.703
ATOM   6381 H2   TIP  1344     -12.985  -4.758   0.970
ATOM   6382 O    TIP  1345      -2.188 -31.068 -11.606
ATOM   6383 H1   TIP  1345      -2.974 -31.109 -11.062
ATOM   6384 H2   TIP  1345      -1.853 -31.964 -11.613
ATOM   6385 O    TIP  1346       4.543  -1.207   4.640
ATOM   6386 H1   TIP  1346       3.719  -1.375   5.097
ATOM   6387 H2   TIP  1346       4.822  -0.347   4.955
ATOM   6388 O    TIP  1347     -16.874  -2.990  -3.697
ATOM   6389 H1   TIP  1347     -17.271  -3.440  -4.442
ATOM   6390 H2   TIP  1347     -16.891  -2.064  -3.939
ATOM   6391 O    TIP  1348      27.540   4.011   8.084
ATOM   6392 H1   TIP  1348      27.276   4.154   8.992
ATOM   6393 H2   TIP  1348      26.818   4.366   7.565
ATOM   6394 O    TIP  1349     -26.872  20.437 -14.984
ATOM   6395 H1   TIP  1349     -26.112  20.137 -15.482
ATOM   6396 H2   TIP  1349     -26.992  19.773 -14.305
ATOM   6397 O    TIP  1350      -6.029   5.598   3.244
ATOM   6398 H1   TIP  1350      -6.227   4.733   2.887
ATOM   6399 H2   TIP  1350      -5.491   5.423   4.015
ATOM   6400 O    TIP  1351      13.489 -13.249   1.198
ATOM   6401 H1   TIP  1351      13.540 -12.499   0.605
ATOM   6402 H2   TIP  1351      12.801 -13.802   0.827
ATOM   6403 O    TIP  1352      -0.404 -28.855 -11.278
ATOM   6404 H1   TIP  1352      -0.256 -29.060 -12.201
ATOM   6405 H2   TIP  1352      -1.259 -29.238 -11.080
ATOM   6406 O    TIP  1353     -12.244  22.208 -14.183
ATOM   6407 H1   TIP  1353     -11.829  22.673 -13.456
ATOM   6408 H2   TIP  1353     -11.785  22.522 -14.962
ATOM   6409 O    TIP  1354      12.635   5.681 -24.027
ATOM   6410 H1   TIP  1354      12.785   6.525 -24.452
ATOM   6411 H2   TIP  1354      12.181   5.898 -23.214
ATOM   6412 O    TIP  1355     -28.525 -10.354 -15.668
ATOM   6413 H1   TIP  1355     -28.594 -11.297 -15.818
ATOM   6414 H2   TIP  1355     -29.380 -10.102 -15.321
ATOM   6415 O    TIP  1356     -10.495  29.853  -2.653
ATOM   6416 H1   TIP  1356     -10.354  30.778  -2.449
ATOM   6417 H2   TIP  1356      -9.627  29.524  -2.886
ATOM   6418 O    TIP  1357      29.625   2.422  10.325
ATOM   6419 H1   TIP  1357      30.153   1.657  10.556
ATOM   6420 H2   TIP  1357      29.623   2.432   9.368
ATOM   6421 O    TIP  1358       3.723  10.800 -30.856
ATOM   6422 H1   TIP  1358       4.547  11.253 -31.033
ATOM   6423 H2   TIP  1358       3.047  11.398 -31.173
ATOM   6424 O    TIP  1359      21.217   8.480   1.432
ATOM   6425 H1   TIP  1359      21.311   8.279   0.501
ATOM   6426 H2   TIP  1359      21.554   9.371   1.521
ATOM   6427 O    TIP  1360       9.946  -2.195 -29.757
ATOM   6428 H1   TIP  1360      10.182  -2.219 -28.830
ATOM   6429 H2   TIP  1360       9.360  -1.443 -29.837
ATOM   6430 O    TIP  1361     -11.078  -2.606   3.502
ATOM   6431 H1   TIP  1361     -11.620  -2.741   4.279
ATOM   6432 H2   TIP  1361     -11.036  -1.656   3.399
ATOM   6433 O    TIP  1362      29.052  17.230 -21.594
ATOM   6434 H1   TIP  1362      29.520  17.854 -22.149
ATOM   6435 H2   TIP  1362      28.285  16.978 -22.109
ATOM   6436 O    TIP  1363      13.849  -9.281 -14.261
ATOM   6437 H1   TIP  1363      13.441  -9.844 -14.919
ATOM   6438 H2   TIP  1363      14.043  -8.468 -14.727
ATOM   6439 O    TIP  1364      10.622  11.446 -25.567
ATOM   6440 H1   TIP  1364      10.162  11.120 -24.793
ATOM   6441 H2   TIP  1364      10.686  10.688 -26.146
ATOM   6442 O    TIP  1365      -6.180 -16.132 -14.868
ATOM   6443 H1   TIP  1365      -6.219 -15.963 -13.927
ATOM   6444 H2   TIP  1365      -7.035 -15.854 -15.198
ATOM   6445 O    TIP  1366       3.026 -10.142  -3.654
ATOM   6446 H1   TIP  1366       3.132 -10.410  -4.567
ATOM   6447 H2   TIP  1366       2.263  -9.563  -3.660
ATOM   6448 O    TIP  1367     -12.622  21.811   7.372
ATOM   6449 H1   TIP  1367     -13.041  21.718   8.227
ATOM   6450 H2   TIP  1367     -12.386  22.737   7.319
ATOM   6451 O    TIP  1368     -11.007   6.476 -26.430
ATOM   6452 H1   TIP  1368     -10.068   6.661 -26.418
ATOM   6453 H2   TIP  1368     -11.231   6.306 -25.515
ATOM   6454 O    TIP  1369      14.030  26.084 -27.455
ATOM   6455 H1   TIP  1369      14.162  27.003 -27.223
ATOM   6456 H2   TIP  1369      14.498  25.975 -28.282
ATOM   6457 O    TIP  1370     -16.485  12.236 -21.972
ATOM   6458 H1   TIP  1370     -15.922  12.652 -21.320
ATOM   6459 H2   TIP  1370     -15.952  12.206 -22.767
ATOM   6460 O    TIP  1371      -2.602  -8.432   0.537
ATOM   6461 H1   TIP  1371      -2.678  -9.305   0.154
ATOM   6462 H2   TIP  1371      -2.082  -8.561   1.330
ATOM   6463 O    TIP  1372     -25.354   4.952   0.214
ATOM   6464 H1   TIP  1372     -24.858   4.700  -0.564
ATOM   6465 H2   TIP  1372     -25.793   4.148   0.491
ATOM   6466 O    TIP  1373      10.705 -26.548 -11.413
ATOM   6467 H1   TIP  1373      10.217 -25.725 -11.445
ATOM   6468 H2   TIP  1373      10.602 -26.923 -12.287
ATOM   6469 O    TIP  1374       5.154 -30.234 -17.847
ATOM   6470 H1   TIP  1374       5.934 -29.829 -17.470
ATOM   6471 H2   TIP  1374       4.454 -30.034 -17.226
ATOM   6472 O    TIP  1375      -1.800  21.647 -25.955
ATOM   6473 H1   TIP  1375      -2.341  22.437 -25.959
ATOM   6474 H2   TIP  1375      -1.423  21.619 -25.076
ATOM   6475 O    TIP  1376       9.562 -24.335 -12.427
ATOM   6476 H1   TIP  1376       9.596 -23.474 -12.011
ATOM   6477 H2   TIP  1376       8.645 -24.447 -12.676
ATOM   6478 O    TIP  1377      -8.508 -26.746  31.049
ATOM   6479 H1   TIP  1377      -8.371 -26.270  31.868
ATOM   6480 H2   TIP  1377      -8.041 -27.573  31.171
ATOM   6481 O    TIP  1378      14.395 -15.668  -5.385
ATOM   6482 H1   TIP  1378      13.919 -15.938  -4.600
ATOM   6483 H2   TIP  1378      15.125 -15.144  -5.056
ATOM   6484 O    TIP  1379      19.563  -7.061   4.415
ATOM   6485 H1   TIP  1379      19.110  -7.117   3.574
ATOM   6486 H2   TIP  1379      18.889  -7.262   5.065
ATOM   6487 O    TIP  1380     -17.525  10.252 -16.058
ATOM   6488 H1   TIP  1380     -17.177   9.835 -16.846
ATOM   6489 H2   TIP  1380     -17.696  11.156 -16.320
ATOM   6490 O    TIP  1381      13.926  -4.308   4.650
ATOM   6491 H1   TIP  1381      13.092  -4.402   5.111
ATOM   6492 H2   TIP  1381      14.070  -5.159   4.237
ATOM   6493 O    TIP  1382      12.736 -20.152  -6.734
ATOM   6494 H1   TIP  1382      12.489 -19.348  -6.277
ATOM   6495 H2   TIP  1382      13.554 -19.934  -7.180
ATOM   6496 O    TIP  1383     -14.330  20.642 -14.123
ATOM   6497 H1   TIP  1383     -13.565  21.217 -14.136
ATOM   6498 H2   TIP  1383     -14.395  20.310 -15.018
ATOM   6499 O    TIP  1384      20.153   2.014   8.844
ATOM   6500 H1   TIP  1384      19.510   1.887   8.146
ATOM   6501 H2   TIP  1384      19.949   2.875   9.207
ATOM   6502 O    TIP  1385     -21.508  -4.693   0.283
ATOM   6503 H1   TIP  1385     -21.392  -4.244   1.120
ATOM   6504 H2   TIP  1385     -21.945  -5.514   0.510
ATOM   6505 O    TIP  1386     -27.323   3.735   6.619
ATOM   6506 H1   TIP  1386     -26.564   3.255   6.950
ATOM   6507 H2   TIP  1386     -28.061   3.142   6.755
ATOM   6508 O    TIP  1387     -25.723  -3.929  -6.765
ATOM   6509 H1   TIP  1387     -26.511  -4.314  -7.148
ATOM   6510 H2   TIP  1387     -26.043  -3.193  -6.244
ATOM   6511 O    TIP  1388      24.087  -9.540 -21.273
ATOM   6512 H1   TIP  1388      23.922 -10.309 -21.819
ATOM   6513 H2   TIP  1388      23.982  -9.855 -20.376
ATOM   6514 O    TIP  1389       6.464 -23.659 -12.497
ATOM   6515 H1   TIP  1389       6.527 -22.892 -11.928
ATOM   6516 H2   TIP  1389       5.571 -23.980 -12.371
ATOM   6517 O    TIP  1390      14.894 -27.410 -18.067
ATOM   6518 H1   TIP  1390      14.764 -28.302 -18.387
ATOM   6519 H2   TIP  1390      14.656 -26.851 -18.807
ATOM   6520 O    TIP  1391       6.863  14.460 -21.777
ATOM   6521 H1   TIP  1391       7.707  14.291 -22.196
ATOM   6522 H2   TIP  1391       6.373  14.972 -22.421
ATOM   6523 O    TIP  1392     -31.061  23.890 -21.886
ATOM   6524 H1   TIP  1392     -31.123  23.546 -20.995
ATOM   6525 H2   TIP  1392     -31.186  23.126 -22.449
ATOM   6526 O    TIP  1393      23.631  17.811 -16.449
ATOM   6527 H1   TIP  1393      23.726  17.358 -17.287
ATOM   6528 H2   TIP  1393      23.782  18.733 -16.656
ATOM   6529 O    TIP  1394       6.085  23.497 -20.611
ATOM   6530 H1   TIP  1394       6.471  22.649 -20.393
ATOM   6531 H2   TIP  1394       6.687  23.879 -21.249
ATOM   6532 O    TIP  1395      13.996  11.364   9.384
ATOM   6533 H1   TIP  1395      13.167  11.822   9.517
ATOM   6534 H2   TIP  1395      13.981  11.100   8.464
ATOM   6535 O    TIP  1396       5.335  30.608 -13.027
ATOM   6536 H1   TIP  1396       4.692  30.878 -12.372
ATOM   6537 H2   TIP  1396       4.823  30.476 -13.825
ATOM   6538 O    TIP  1397       5.154 -19.248 -19.544
ATOM   6539 H1   TIP  1397       4.788 -18.370 -19.645
ATOM   6540 H2   TIP  1397       5.963 -19.116 -19.050
ATOM   6541 O    TIP  1398      13.018 -12.444 -12.046
ATOM   6542 H1   TIP  1398      12.427 -12.502 -11.296
ATOM   6543 H2   TIP  1398      12.998 -13.317 -12.437
ATOM   6544 O    TIP  1399     -10.054  -9.531  -2.806
ATOM   6545 H1   TIP  1399      -9.372  -9.481  -2.136
ATOM   6546 H2   TIP  1399      -9.634  -9.972  -3.544
ATOM   6547 O    TIP  1400       2.693  13.521 -23.011
ATOM   6548 H1   TIP  1400       2.549  13.099 -23.858
ATOM   6549 H2   TIP  1400       2.309  14.392 -23.107
ATOM   6550 O    TIP  1401      19.249  23.521  10.191
ATOM   6551 H1   TIP  1401      20.001  23.416  10.775
ATOM   6552 H2   TIP  1401      18.877  22.643  10.118
ATOM   6553 O    TIP  1402      27.938   7.159   6.317
ATOM   6554 H1   TIP  1402      27.231   6.560   6.555
ATOM   6555 H2   TIP  1402      28.677   6.886   6.860
ATOM   6556 O    TIP  1403       2.942  -6.286 -22.082
ATOM   6557 H1   TIP  1403       2.517  -6.546 -21.265
ATOM   6558 H2   TIP  1403       2.953  -5.329 -22.053
ATOM   6559 O    TIP  1404      28.942  25.698 -17.123
ATOM   6560 H1   TIP  1404      29.852  25.435 -16.985
ATOM   6561 H2   TIP  1404      28.874  26.556 -16.703
ATOM   6562 O    TIP  1405      25.814  26.258 -17.729
ATOM   6563 H1   TIP  1405      25.135  26.605 -18.308
ATOM   6564 H2   TIP  1405      26.606  26.737 -17.973
ATOM   6565 O    TIP  1406      -6.756  21.425  10.132
ATOM   6566 H1   TIP  1406      -7.466  21.470   9.492
ATOM   6567 H2   TIP  1406      -6.014  21.070   9.643
ATOM   6568 O    TIP  1407       8.311  -7.977   7.781
ATOM   6569 H1   TIP  1407       7.795  -7.430   7.189
ATOM   6570 H2   TIP  1407       9.216  -7.853   7.496
ATOM   6571 O    TIP  1408     -21.935  16.194  -1.031
ATOM   6572 H1   TIP  1408     -21.412  16.536  -1.756
ATOM   6573 H2   TIP  1408     -21.403  16.359  -0.252
ATOM   6574 O    TIP  1409      30.646 -13.517  -9.295
ATOM   6575 H1   TIP  1409      30.475 -12.668  -9.702
ATOM   6576 H2   TIP  1409      31.498 -13.414  -8.872
ATOM   6577 O    TIP  1410     -17.363  19.415 -14.659
ATOM   6578 H1   TIP  1410     -17.697  19.031 -15.469
ATOM   6579 H2   TIP  1410     -18.146  19.600 -14.140
ATOM   6580 O    TIP  1411     -26.848  21.289 -24.560
ATOM   6581 H1   TIP  1411     -26.974  21.641 -23.679
ATOM   6582 H2   TIP  1411     -26.633  22.052 -25.096
ATOM   6583 O    TIP  1412       4.697   7.511 -27.268
ATOM   6584 H1   TIP  1412       3.761   7.453 -27.079
ATOM   6585 H2   TIP  1412       4.750   8.035 -28.067
ATOM   6586 O    TIP  1413     -29.572  -6.602 -16.280
ATOM   6587 H1   TIP  1413     -28.794  -7.016 -15.908
ATOM   6588 H2   TIP  1413     -30.186  -6.543 -15.548
ATOM   6589 O    TIP  1414      -9.396  -1.829 -25.165
ATOM   6590 H1   TIP  1414      -9.311  -2.165 -26.057
ATOM   6591 H2   TIP  1414      -9.384  -0.877 -25.263
ATOM   6592 O    TIP  1415      25.011 -11.508 -30.618
ATOM   6593 H1   TIP  1415      25.331 -10.936 -29.920
ATOM   6594 H2   TIP  1415      25.693 -11.475 -31.288
ATOM   6595 O    TIP  1416      27.817 -13.797  -3.342
ATOM   6596 H1   TIP  1416      28.244 -13.911  -2.493
ATOM   6597 H2   TIP  1416      27.636 -12.859  -3.397
ATOM   6598 O    TIP  1417      24.755  29.165  -3.982
ATOM   6599 H1   TIP  1417      25.706  29.055  -3.983
ATOM   6600 H2   TIP  1417      24.576  29.708  -4.749
ATOM   6601 O    TIP  1418      25.891 -29.624 -13.532
ATOM   6602 H1   TIP  1418      26.134 -30.292 -14.173
ATOM   6603 H2   TIP  1418      26.613 -29.620 -12.904
ATOM   6604 O    TIP  1419       4.341 -23.707 -17.703
ATOM   6605 H1   TIP  1419       4.424 -23.300 -16.841
ATOM   6606 H2   TIP  1419       4.927 -24.463 -17.670
ATOM   6607 O    TIP  1420     -24.858 -11.510  -7.100
ATOM   6608 H1   TIP  1420     -24.155 -11.448  -7.746
ATOM   6609 H2   TIP  1420     -25.052 -10.603  -6.867
ATOM   6610 O    TIP  1421      -1.530  27.874  -0.103
ATOM   6611 H1   TIP  1421      -0.763  27.906  -0.675
ATOM   6612 H2   TIP  1421      -1.523  26.989   0.260
ATOM   6613 O    TIP  1422      -9.475  11.386   3.989
ATOM   6614 H1   TIP  1422      -8.641  10.942   3.836
ATOM   6615 H2   TIP  1422      -9.235  12.208   4.418
ATOM   6616 O    TIP  1423       4.716  -9.105 -19.143
ATOM   6617 H1   TIP  1423       4.706  -8.894 -20.077
ATOM   6618 H2   TIP  1423       4.160  -9.880 -19.065
ATOM   6619 O    TIP  1424      26.447 -12.815 -20.350
ATOM   6620 H1   TIP  1424      25.824 -12.949 -19.635
ATOM   6621 H2   TIP  1424      27.299 -13.027 -19.969
ATOM   6622 O    TIP  1425      19.194 -23.179 -22.636
ATOM   6623 H1   TIP  1425      19.223 -23.251 -21.682
ATOM   6624 H2   TIP  1425      18.337 -23.530 -22.878
ATOM   6625 O    TIP  1426       2.703   7.705   7.775
ATOM   6626 H1   TIP  1426       3.519   7.624   7.282
ATOM   6627 H2   TIP  1426       2.436   6.803   7.950
ATOM   6628 O    TIP  1427     -20.400   2.974 -26.124
ATOM   6629 H1   TIP  1427     -19.488   2.867 -25.853
ATOM   6630 H2   TIP  1427     -20.752   2.084 -26.140
ATOM   6631 O    TIP  1428     -20.469 -12.716 -13.823
ATOM   6632 H1   TIP  1428     -20.863 -12.410 -14.640
ATOM   6633 H2   TIP  1428     -20.138 -11.922 -13.404
ATOM   6634 O    TIP  1429       3.794 -28.966 -13.973
ATOM   6635 H1   TIP  1429       4.711 -29.115 -13.743
ATOM   6636 H2   TIP  1429       3.668 -29.453 -14.786
ATOM   6637 O    TIP  1430     -10.527  11.185 -28.815
ATOM   6638 H1   TIP  1430     -10.798  11.107 -29.730
ATOM   6639 H2   TIP  1430     -10.801  10.362 -28.412
ATOM   6640 O    TIP  1431     -30.037  17.284  -0.961
ATOM   6641 H1   TIP  1431     -30.039  16.393  -1.310
ATOM   6642 H2   TIP  1431     -30.905  17.627  -1.172
ATOM   6643 O    TIP  1432       1.792 -27.775  -4.064
ATOM   6644 H1   TIP  1432       2.404 -27.619  -4.783
ATOM   6645 H2   TIP  1432       1.335 -26.941  -3.951
ATOM   6646 O    TIP  1433      -1.445  24.120  15.502
ATOM   6647 H1   TIP  1433      -0.752  24.132  14.843
ATOM   6648 H2   TIP  1433      -1.051  23.689  16.259
ATOM   6649 O    TIP  1434       7.779   7.763 -28.222
ATOM   6650 H1   TIP  1434       6.844   7.897 -28.378
ATOM   6651 H2   TIP  1434       8.203   8.073 -29.022
ATOM   6652 O    TIP  1435     -29.630 -22.358 -11.688
ATOM   6653 H1   TIP  1435     -30.581 -22.255 -11.669
ATOM   6654 H2   TIP  1435     -29.441 -22.975 -10.981
ATOM   6655 O    TIP  1436     -16.842  27.028   1.804
ATOM   6656 H1   TIP  1436     -16.083  26.779   2.330
ATOM   6657 H2   TIP  1436     -16.497  27.131   0.917
ATOM   6658 O    TIP  1437      25.831   6.295  29.505
ATOM   6659 H1   TIP  1437      25.291   6.218  28.719
ATOM   6660 H2   TIP  1437      25.211   6.224  30.231
ATOM   6661 O    TIP  1438      12.358 -23.465  -0.073
ATOM   6662 H1   TIP  1438      13.236 -23.131   0.110
ATOM   6663 H2   TIP  1438      11.783 -22.957   0.499
ATOM   6664 O    TIP  1439      21.730  -6.223 -22.710
ATOM   6665 H1   TIP  1439      21.385  -7.105 -22.843
ATOM   6666 H2   TIP  1439      22.674  -6.347 -22.605
ATOM   6667 O    TIP  1440     -11.957  20.538  -1.416
ATOM   6668 H1   TIP  1440     -12.425  21.079  -2.053
ATOM   6669 H2   TIP  1440     -12.462  19.726  -1.373
ATOM   6670 O    TIP  1441     -23.538   4.230  -1.850
ATOM   6671 H1   TIP  1441     -23.689   4.723  -2.656
ATOM   6672 H2   TIP  1441     -23.891   3.359  -2.031
ATOM   6673 O    TIP  1442      19.015  18.245   2.860
ATOM   6674 H1   TIP  1442      19.804  18.080   2.342
ATOM   6675 H2   TIP  1442      19.324  18.741   3.618
ATOM   6676 O    TIP  1443     -13.514  28.595   1.891
ATOM   6677 H1   TIP  1443     -13.162  29.130   1.180
ATOM   6678 H2   TIP  1443     -13.548  27.709   1.531
ATOM   6679 O    TIP  1444      21.743  14.592 -19.454
ATOM   6680 H1   TIP  1444      21.095  15.253 -19.211
ATOM   6681 H2   TIP  1444      21.235  13.790 -19.572
ATOM   6682 O    TIP  1445      15.536 -22.128 -21.340
ATOM   6683 H1   TIP  1445      15.931 -22.538 -22.109
ATOM   6684 H2   TIP  1445      15.660 -22.766 -20.637
ATOM   6685 O    TIP  1446      25.863 -30.044 -18.526
ATOM   6686 H1   TIP  1446      26.307 -29.257 -18.209
ATOM   6687 H2   TIP  1446      25.862 -30.638 -17.777
ATOM   6688 O    TIP  1447     -11.799 -20.531  -8.566
ATOM   6689 H1   TIP  1447     -12.419 -20.465  -7.840
ATOM   6690 H2   TIP  1447     -11.855 -21.444  -8.849
ATOM   6691 O    TIP  1448     -25.716   7.691  -8.909
ATOM   6692 H1   TIP  1448     -24.943   7.360  -8.451
ATOM   6693 H2   TIP  1448     -25.365   8.167  -9.661
ATOM   6694 O    TIP  1449      17.831 -17.314  11.570
ATOM   6695 H1   TIP  1449      17.521 -17.790  12.341
ATOM   6696 H2   TIP  1449      18.393 -16.625  11.923
ATOM   6697 O    TIP  1450      11.617   2.745  30.470
ATOM   6698 H1   TIP  1450      12.357   2.858  29.874
ATOM   6699 H2   TIP  1450      11.961   2.991  31.329
ATOM   6700 O    TIP  1451      21.994  27.105 -23.456
ATOM   6701 H1   TIP  1451      22.026  27.373 -22.538
ATOM   6702 H2   TIP  1451      22.838  27.378 -23.815
ATOM   6703 O    TIP  1452      -2.685 -30.647 -14.806
ATOM   6704 H1   TIP  1452      -2.733 -31.594 -14.678
ATOM   6705 H2   TIP  1452      -2.088 -30.341 -14.123
ATOM   6706 O    TIP  1453      15.761  14.422   6.876
ATOM   6707 H1   TIP  1453      16.102  13.869   7.578
ATOM   6708 H2   TIP  1453      15.673  13.833   6.127
ATOM   6709 O    TIP  1454       3.739 -28.956  -9.165
ATOM   6710 H1   TIP  1454       3.229 -28.979  -8.356
ATOM   6711 H2   TIP  1454       3.085 -28.982  -9.863
ATOM   6712 O    TIP  1455     -13.306  -6.148  -2.328
ATOM   6713 H1   TIP  1455     -12.659  -5.987  -1.641
ATOM   6714 H2   TIP  1455     -14.151  -6.031  -1.894
ATOM   6715 O    TIP  1456     -17.301   5.113   7.125
ATOM   6716 H1   TIP  1456     -17.817   5.818   6.735
ATOM   6717 H2   TIP  1456     -16.392   5.392   7.017
ATOM   6718 O    TIP  1457       2.179 -22.157 -13.085
ATOM   6719 H1   TIP  1457       1.709 -22.990 -13.060
ATOM   6720 H2   TIP  1457       1.621 -21.581 -13.608
ATOM   6721 O    TIP  1458       5.882  -7.346  14.854
ATOM   6722 H1   TIP  1458       5.257  -6.623  14.802
ATOM   6723 H2   TIP  1458       5.342  -8.119  15.017
ATOM   6724 O    TIP  1459     -23.678   1.760 -23.387
ATOM   6725 H1   TIP  1459     -24.470   1.682 -23.918
ATOM   6726 H2   TIP  1459     -23.768   2.603 -22.942
ATOM   6727 O    TIP  1460      26.785 -12.472 -13.275
ATOM   6728 H1   TIP  1460      27.081 -12.941 -12.495
ATOM   6729 H2   TIP  1460      27.337 -11.691 -13.310
ATOM   6730 O    TIP  1461     -10.657  23.250 -29.515
ATOM   6731 H1   TIP  1461      -9.933  23.864 -29.632
ATOM   6732 H2   TIP  1461     -11.156  23.310 -30.330
ATOM   6733 O    TIP  1462       7.204 -26.794 -18.771
ATOM   6734 H1   TIP  1462       6.309 -26.456 -18.743
ATOM   6735 H2   TIP  1462       7.292 -27.309 -17.969
ATOM   6736 O    TIP  1463      17.451  -0.929  11.216
ATOM   6737 H1   TIP  1463      18.339  -0.812  11.552
ATOM   6738 H2   TIP  1463      16.903  -0.401  11.797
ATOM   6739 O    TIP  1464     -17.921  -0.125   4.148
ATOM   6740 H1   TIP  1464     -18.015   0.826   4.207
ATOM   6741 H2   TIP  1464     -18.781  -0.466   4.393
ATOM   6742 O    TIP  1465      18.462 -30.017  -6.146
ATOM   6743 H1   TIP  1465      18.178 -29.433  -6.850
ATOM   6744 H2   TIP  1465      18.663 -29.432  -5.415
ATOM   6745 O    TIP  1466      -5.721  11.174   1.810
ATOM   6746 H1   TIP  1466      -6.076  12.062   1.833
ATOM   6747 H2   TIP  1466      -4.812  11.285   1.532
ATOM   6748 O    TIP  1467      -8.951  22.782   2.126
ATOM   6749 H1   TIP  1467      -9.029  22.066   2.756
ATOM   6750 H2   TIP  1467      -9.848  22.948   1.836
ATOM   6751 O    TIP  1468      27.984   0.095  -1.975
ATOM   6752 H1   TIP  1468      27.410   0.044  -1.211
ATOM   6753 H2   TIP  1468      28.311   0.994  -1.971
ATOM   6754 O    TIP  1469      22.016  29.379   2.808
ATOM   6755 H1   TIP  1469      21.778  29.528   3.722
ATOM   6756 H2   TIP  1469      21.772  28.468   2.641
ATOM   6757 O    TIP  1470       5.330  25.551 -23.179
ATOM   6758 H1   TIP  1470       5.913  25.996 -23.793
ATOM   6759 H2   TIP  1470       5.493  24.619 -23.324
ATOM   6760 O    TIP  1471      18.078  29.309  -0.322
ATOM   6761 H1   TIP  1471      18.682  29.301  -1.065
ATOM   6762 H2   TIP  1471      18.601  29.637   0.410
ATOM   6763 O    TIP  1472      13.498  10.371 -23.424
ATOM   6764 H1   TIP  1472      12.961  11.060 -23.816
ATOM   6765 H2   TIP  1472      13.152  10.272 -22.537
ATOM   6766 O    TIP  1473       4.167  23.660 -25.883
ATOM   6767 H1   TIP  1473       3.342  23.194 -25.754
ATOM   6768 H2   TIP  1473       4.584  23.656 -25.022
ATOM   6769 O    TIP  1474       8.919 -27.104 -15.699
ATOM   6770 H1   TIP  1474       8.133 -26.674 -15.361
ATOM   6771 H2   TIP  1474       9.376 -26.420 -16.189
ATOM   6772 O    TIP  1475      -1.675   5.760   4.895
ATOM   6773 H1   TIP  1475      -1.246   6.202   5.628
ATOM   6774 H2   TIP  1475      -1.482   6.310   4.136
ATOM   6775 O    TIP  1476       9.286   2.568 -29.582
ATOM   6776 H1   TIP  1476       8.930   3.441 -29.415
ATOM   6777 H2   TIP  1476      10.151   2.730 -29.959
ATOM   6778 O    TIP  1477     -27.793  24.786  -3.063
ATOM   6779 H1   TIP  1477     -26.846  24.709  -3.174
ATOM   6780 H2   TIP  1477     -27.901  25.234  -2.224
ATOM   6781 O    TIP  1478      18.114  -3.241 -24.988
ATOM   6782 H1   TIP  1478      18.303  -3.289 -24.051
ATOM   6783 H2   TIP  1478      18.915  -2.891 -25.378
ATOM   6784 O    TIP  1479     -18.947  19.082  -4.868
ATOM   6785 H1   TIP  1479     -18.263  19.717  -5.081
ATOM   6786 H2   TIP  1479     -19.650  19.268  -5.490
ATOM   6787 O    TIP  1480      13.957  19.298 -27.059
ATOM   6788 H1   TIP  1480      13.481  18.683 -27.618
ATOM   6789 H2   TIP  1480      14.758  19.492 -27.544
ATOM   6790 O    TIP  1481     -31.071   6.812 -20.701
ATOM   6791 H1   TIP  1481     -31.326   5.895 -20.601
ATOM   6792 H2   TIP  1481     -31.732   7.183 -21.286
ATOM   6793 O    TIP  1482      22.319  24.501 -23.988
ATOM   6794 H1   TIP  1482      22.019  25.380 -23.758
ATOM   6795 H2   TIP  1482      21.643  24.161 -24.574
ATOM   6796 O    TIP  1483      -0.722 -15.171  -8.061
ATOM   6797 H1   TIP  1483      -0.829 -14.221  -8.036
ATOM   6798 H2   TIP  1483      -1.478 -15.485  -8.558
ATOM   6799 O    TIP  1484       7.363 -15.575 -12.236
ATOM   6800 H1   TIP  1484       7.528 -16.362 -11.717
ATOM   6801 H2   TIP  1484       8.086 -14.987 -12.017
ATOM   6802 O    TIP  1485      11.810 -26.191 -16.495
ATOM   6803 H1   TIP  1485      11.268 -25.699 -15.878
ATOM   6804 H2   TIP  1485      11.802 -25.665 -17.294
ATOM   6805 O    TIP  1486     -12.423   7.421   5.558
ATOM   6806 H1   TIP  1486     -13.326   7.639   5.330
ATOM   6807 H2   TIP  1486     -11.914   8.183   5.282
ATOM   6808 O    TIP  1487      24.359  -7.057 -22.123
ATOM   6809 H1   TIP  1487      24.198  -7.910 -21.719
ATOM   6810 H2   TIP  1487      24.431  -7.244 -23.059
ATOM   6811 O    TIP  1488     -12.082 -21.804   6.866
ATOM   6812 H1   TIP  1488     -11.830 -20.891   6.730
ATOM   6813 H2   TIP  1488     -12.338 -22.114   5.997
ATOM   6814 O    TIP  1489      30.395  -2.618 -13.925
ATOM   6815 H1   TIP  1489      29.796  -2.419 -14.645
ATOM   6816 H2   TIP  1489      29.930  -3.267 -13.398
ATOM   6817 O    TIP  1490      -7.038 -11.725 -29.667
ATOM   6818 H1   TIP  1490      -7.304 -12.644 -29.637
ATOM   6819 H2   TIP  1490      -7.504 -11.316 -28.938
ATOM   6820 O    TIP  1491     -13.297 -16.817   6.742
ATOM   6821 H1   TIP  1491     -13.606 -16.392   5.942
ATOM   6822 H2   TIP  1491     -12.354 -16.654   6.753
ATOM   6823 O    TIP  1492      10.417 -24.541  13.307
ATOM   6824 H1   TIP  1492      10.149 -25.186  12.653
ATOM   6825 H2   TIP  1492      10.017 -23.722  13.015
ATOM   6826 O    TIP  1493      -2.704 -19.404 -15.682
ATOM   6827 H1   TIP  1493      -1.848 -19.021 -15.489
ATOM   6828 H2   TIP  1493      -3.273 -18.653 -15.845
ATOM   6829 O    TIP  1494       5.895  20.410  12.357
ATOM   6830 H1   TIP  1494       5.086  20.232  11.880
ATOM   6831 H2   TIP  1494       6.384  19.589  12.318
ATOM   6832 O    TIP  1495      14.679   1.446  22.644
ATOM   6833 H1   TIP  1495      14.637   1.464  23.600
ATOM   6834 H2   TIP  1495      15.296   2.141  22.417
ATOM   6835 O    TIP  1496      -0.215  12.787 -25.089
ATOM   6836 H1   TIP  1496       0.583  12.264 -25.165
ATOM   6837 H2   TIP  1496      -0.856  12.328 -25.633
ATOM   6838 O    TIP  1497      24.952  -1.875   4.077
ATOM   6839 H1   TIP  1497      25.195  -2.304   4.898
ATOM   6840 H2   TIP  1497      24.544  -2.566   3.556
ATOM   6841 O    TIP  1498      17.498 -13.652   0.934
ATOM   6842 H1   TIP  1498      17.602 -12.944   0.299
ATOM   6843 H2   TIP  1498      17.470 -13.212   1.783
ATOM   6844 O    TIP  1499      27.483 -11.533  -1.164
ATOM   6845 H1   TIP  1499      27.796 -11.180  -0.332
ATOM   6846 H2   TIP  1499      26.697 -12.028  -0.935
ATOM   6847 O    TIP  1500      27.612   7.196 -27.042
ATOM   6848 H1   TIP  1500      28.292   6.686 -27.482
ATOM   6849 H2   TIP  1500      27.288   7.795 -27.714
ATOM   6850 O    TIP  1501      24.726  17.382  -8.820
ATOM   6851 H1   TIP  1501      24.992  18.272  -9.052
ATOM   6852 H2   TIP  1501      24.646  16.929  -9.659
ATOM   6853 O    TIP  1502     -14.408   5.794 -21.889
ATOM   6854 H1   TIP  1502     -14.305   6.744 -21.949
ATOM   6855 H2   TIP  1502     -14.105   5.465 -22.735
ATOM   6856 O    TIP  1503      -8.249 -16.215  -8.660
ATOM   6857 H1   TIP  1503      -8.974 -16.839  -8.634
ATOM   6858 H2   TIP  1503      -8.559 -15.509  -9.227
ATOM   6859 O    TIP  1504     -10.216  23.722 -16.162
ATOM   6860 H1   TIP  1504      -9.636  23.510 -15.431
ATOM   6861 H2   TIP  1504      -9.702  24.308 -16.716
ATOM   6862 O    TIP  1505     -19.556 -25.373  -8.840
ATOM   6863 H1   TIP  1505     -19.480 -24.445  -9.063
ATOM   6864 H2   TIP  1505     -19.173 -25.441  -7.965
ATOM   6865 O    TIP  1506     -22.994  -7.489 -15.152
ATOM   6866 H1   TIP  1506     -23.340  -6.911 -15.832
ATOM   6867 H2   TIP  1506     -22.059  -7.558 -15.346
ATOM   6868 O    TIP  1507      29.132   7.707 -23.167
ATOM   6869 H1   TIP  1507      29.894   7.932 -23.701
ATOM   6870 H2   TIP  1507      28.707   6.994 -23.642
ATOM   6871 O    TIP  1508      25.927  20.949 -19.037
ATOM   6872 H1   TIP  1508      26.556  20.694 -19.711
ATOM   6873 H2   TIP  1508      25.333  20.202 -18.967
ATOM   6874 O    TIP  1509       7.959 -11.983   0.749
ATOM   6875 H1   TIP  1509       8.575 -11.327   1.075
ATOM   6876 H2   TIP  1509       7.175 -11.865   1.285
ATOM   6877 O    TIP  1510      21.271  -0.665 -29.126
ATOM   6878 H1   TIP  1510      20.533  -0.126 -28.845
ATOM   6879 H2   TIP  1510      21.329  -0.521 -30.070
ATOM   6880 O    TIP  1511     -20.605  -1.075 -18.296
ATOM   6881 H1   TIP  1511     -21.561  -1.063 -18.305
ATOM   6882 H2   TIP  1511     -20.373  -1.149 -17.371
ATOM   6883 O    TIP  1512       8.434 -13.554 -18.685
ATOM   6884 H1   TIP  1512       9.274 -13.732 -18.262
ATOM   6885 H2   TIP  1512       8.264 -14.331 -19.217
ATOM   6886 O    TIP  1513     -17.275  13.292  16.430
ATOM   6887 H1   TIP  1513     -18.170  13.606  16.556
ATOM   6888 H2   TIP  1513     -16.936  13.815  15.704
ATOM   6889 O    TIP  1514      10.478  28.513   0.534
ATOM   6890 H1   TIP  1514      11.221  29.115   0.539
ATOM   6891 H2   TIP  1514       9.709  29.079   0.469
ATOM   6892 O    TIP  1515       3.807 -15.335  -4.943
ATOM   6893 H1   TIP  1515       3.804 -15.144  -4.006
ATOM   6894 H2   TIP  1515       2.884 -15.446  -5.170
ATOM   6895 O    TIP  1516     -11.609  -1.273   8.233
ATOM   6896 H1   TIP  1516     -10.965  -1.245   7.526
ATOM   6897 H2   TIP  1516     -11.192  -1.794   8.918
ATOM   6898 O    TIP  1517     -12.227  -5.077   7.767
ATOM   6899 H1   TIP  1517     -12.698  -4.596   8.448
ATOM   6900 H2   TIP  1517     -12.444  -4.619   6.956
ATOM   6901 O    TIP  1518      14.843  30.723   8.398
ATOM   6902 H1   TIP  1518      15.413  30.228   7.810
ATOM   6903 H2   TIP  1518      15.166  30.516   9.275
ATOM   6904 O    TIP  1519      27.411 -31.086  -8.983
ATOM   6905 H1   TIP  1519      27.648 -30.360  -8.407
ATOM   6906 H2   TIP  1519      28.125 -31.716  -8.882
ATOM   6907 O    TIP  1520      27.517  30.856 -20.219
ATOM   6908 H1   TIP  1520      27.661  30.018 -19.780
ATOM   6909 H2   TIP  1520      26.858  31.297 -19.685
ATOM   6910 O    TIP  1521     -23.939  -3.628 -15.202
ATOM   6911 H1   TIP  1521     -23.082  -3.681 -15.624
ATOM   6912 H2   TIP  1521     -23.783  -3.127 -14.402
ATOM   6913 O    TIP  1522      -2.913  11.996 -22.384
ATOM   6914 H1   TIP  1522      -3.099  12.688 -21.750
ATOM   6915 H2   TIP  1522      -3.125  12.384 -23.232
ATOM   6916 O    TIP  1523     -11.129  14.417 -19.269
ATOM   6917 H1   TIP  1523     -11.330  13.485 -19.345
ATOM   6918 H2   TIP  1523     -11.225  14.608 -18.336
ATOM   6919 O    TIP  1524       5.746  22.039   8.672
ATOM   6920 H1   TIP  1524       5.409  22.799   9.146
ATOM   6921 H2   TIP  1524       4.965  21.565   8.389
ATOM   6922 O    TIP  1525       0.321  -4.088   5.424
ATOM   6923 H1   TIP  1525      -0.481  -4.610   5.402
ATOM   6924 H2   TIP  1525       0.176  -3.453   6.125
ATOM   6925 O    TIP  1526      26.145  17.263  -1.629
ATOM   6926 H1   TIP  1526      25.715  16.425  -1.459
ATOM   6927 H2   TIP  1526      27.035  17.027  -1.890
ATOM   6928 O    TIP  1527      16.054  27.195 -25.480
ATOM   6929 H1   TIP  1527      15.749  28.020 -25.858
ATOM   6930 H2   TIP  1527      15.377  26.560 -25.712
ATOM   6931 O    TIP  1528     -26.158   8.490 -13.382
ATOM   6932 H1   TIP  1528     -25.792   8.635 -12.509
ATOM   6933 H2   TIP  1528     -25.575   7.845 -13.783
ATOM   6934 O    TIP  1529      16.420  25.831  -7.213
ATOM   6935 H1   TIP  1529      17.070  25.908  -7.911
ATOM   6936 H2   TIP  1529      16.529  26.628  -6.694
ATOM   6937 O    TIP  1530     -14.569  10.597   3.756
ATOM   6938 H1   TIP  1530     -13.686  10.749   3.419
ATOM   6939 H2   TIP  1530     -14.886  11.466   4.000
ATOM   6940 O    TIP  1531     -27.714  -1.443  -0.953
ATOM   6941 H1   TIP  1531     -27.468  -2.365  -0.885
ATOM   6942 H2   TIP  1531     -28.668  -1.454  -1.030
ATOM   6943 O    TIP  1532      18.162   7.023  11.604
ATOM   6944 H1   TIP  1532      18.969   7.002  11.089
ATOM   6945 H2   TIP  1532      18.439   7.314  12.473
ATOM   6946 O    TIP  1533       6.179   4.906  11.914
ATOM   6947 H1   TIP  1533       6.698   4.355  11.329
ATOM   6948 H2   TIP  1533       6.821   5.306  12.500
ATOM   6949 O    TIP  1534       4.762 -10.073  17.791
ATOM   6950 H1   TIP  1534       4.629  -9.231  18.226
ATOM   6951 H2   TIP  1534       4.222 -10.688  18.286
ATOM   6952 O    TIP  1535      -9.617  -2.568 -27.958
ATOM   6953 H1   TIP  1535      -9.715  -3.374 -27.452
ATOM   6954 H2   TIP  1535      -8.775  -2.663 -28.402
ATOM   6955 O    TIP  1536      25.202 -30.008  -1.513
ATOM   6956 H1   TIP  1536      24.364 -30.441  -1.676
ATOM   6957 H2   TIP  1536      24.965 -29.147  -1.169
ATOM   6958 O    TIP  1537      12.081  11.678 -28.813
ATOM   6959 H1   TIP  1537      12.873  11.173 -28.634
ATOM   6960 H2   TIP  1537      12.068  11.775 -29.765
ATOM   6961 O    TIP  1538      -7.973  26.577  -5.278
ATOM   6962 H1   TIP  1538      -7.093  26.548  -5.652
ATOM   6963 H2   TIP  1538      -8.017  27.423  -4.832
ATOM   6964 O    TIP  1539      -8.589 -19.553  -7.316
ATOM   6965 H1   TIP  1539      -9.142 -18.989  -7.855
ATOM   6966 H2   TIP  1539      -8.442 -19.052  -6.514
ATOM   6967 O    TIP  1540      24.650  -8.576 -15.831
ATOM   6968 H1   TIP  1540      24.751  -9.067 -16.647
ATOM   6969 H2   TIP  1540      25.483  -8.695 -15.375
ATOM   6970 O    TIP  1541     -10.285 -16.276 -17.070
ATOM   6971 H1   TIP  1541     -11.035 -16.484 -16.513
ATOM   6972 H2   TIP  1541     -10.513 -15.443 -17.481
ATOM   6973 O    TIP  1542     -24.149   5.477 -24.772
ATOM   6974 H1   TIP  1542     -23.689   6.279 -24.524
ATOM   6975 H2   TIP  1542     -23.629   5.113 -25.488
ATOM   6976 O    TIP  1543       4.769  10.964   9.694
ATOM   6977 H1   TIP  1543       5.131  10.773  10.559
ATOM   6978 H2   TIP  1543       4.741  10.115   9.253
ATOM   6979 O    TIP  1544      11.082  30.308  -2.323
ATOM   6980 H1   TIP  1544      11.444  31.191  -2.389
ATOM   6981 H2   TIP  1544      10.221  30.431  -1.923
ATOM   6982 O    TIP  1545      22.807  -2.832 -21.483
ATOM   6983 H1   TIP  1545      23.399  -3.157 -20.804
ATOM   6984 H2   TIP  1545      22.023  -3.375 -21.398
ATOM   6985 O    TIP  1546     -19.140   7.839   7.456
ATOM   6986 H1   TIP  1546     -19.542   8.708   7.479
ATOM   6987 H2   TIP  1546     -18.250   7.977   7.778
ATOM   6988 O    TIP  1547      16.854 -12.010 -11.577
ATOM   6989 H1   TIP  1547      16.222 -11.529 -11.041
ATOM   6990 H2   TIP  1547      16.377 -12.784 -11.874
ATOM   6991 O    TIP  1548      -0.023  -6.369   7.688
ATOM   6992 H1   TIP  1548       0.188  -7.276   7.470
ATOM   6993 H2   TIP  1548       0.827  -5.951   7.824
ATOM   6994 O    TIP  1549     -10.329  -5.485  -5.228
ATOM   6995 H1   TIP  1549     -10.004  -5.678  -4.349
ATOM   6996 H2   TIP  1549     -11.277  -5.406  -5.122
ATOM   6997 O    TIP  1550      24.288   1.490 -21.819
ATOM   6998 H1   TIP  1550      23.566   0.985 -22.191
ATOM   6999 H2   TIP  1550      25.077   1.070 -22.160
ATOM   7000 O    TIP  1551     -20.442  13.306  -0.529
ATOM   7001 H1   TIP  1551     -19.514  13.116  -0.662
ATOM   7002 H2   TIP  1551     -20.536  13.397   0.419
ATOM   7003 O    TIP  1552      22.373  -5.726 -18.717
ATOM   7004 H1   TIP  1552      22.386  -6.683 -18.706
ATOM   7005 H2   TIP  1552      21.757  -5.502 -19.414
ATOM   7006 O    TIP  1553       0.578  -0.441  30.498
ATOM   7007 H1   TIP  1553       0.219   0.446  30.522
ATOM   7008 H2   TIP  1553       1.423  -0.371  30.941
ATOM   7009 O    TIP  1554      17.900  11.137 -27.069
ATOM   7010 H1   TIP  1554      18.443  11.921 -26.983
ATOM   7011 H2   TIP  1554      17.665  11.108 -27.996
ATOM   7012 O    TIP  1555      -6.522  26.471   9.335
ATOM   7013 H1   TIP  1555      -7.383  26.195   9.647
ATOM   7014 H2   TIP  1555      -5.903  25.946   9.841
ATOM   7015 O    TIP  1556     -20.929   6.305 -15.070
ATOM   7016 H1   TIP  1556     -20.679   7.188 -15.342
ATOM   7017 H2   TIP  1556     -21.679   6.087 -15.623
ATOM   7018 O    TIP  1557     -16.916  20.902  -5.280
ATOM   7019 H1   TIP  1557     -16.044  21.278  -5.403
ATOM   7020 H2   TIP  1557     -17.517  21.600  -5.538
ATOM   7021 O    TIP  1558      23.535  11.897  -0.363
ATOM   7022 H1   TIP  1558      24.312  11.663  -0.871
ATOM   7023 H2   TIP  1558      23.653  11.451   0.476
ATOM   7024 O    TIP  1559      -1.392  -1.114 -26.189
ATOM   7025 H1   TIP  1559      -0.893  -1.755 -26.696
ATOM   7026 H2   TIP  1559      -0.727  -0.578 -25.758
ATOM   7027 O    TIP  1560      21.789  15.746  -1.905
ATOM   7028 H1   TIP  1560      21.603  16.579  -1.471
ATOM   7029 H2   TIP  1560      22.570  15.413  -1.463
ATOM   7030 O    TIP  1561      22.688  -4.303   4.384
ATOM   7031 H1   TIP  1561      22.618  -4.163   3.439
ATOM   7032 H2   TIP  1561      21.820  -4.090   4.724
ATOM   7033 O    TIP  1562     -12.295 -10.604 -15.422
ATOM   7034 H1   TIP  1562     -11.446 -10.262 -15.143
ATOM   7035 H2   TIP  1562     -12.852  -9.829 -15.501
ATOM   7036 O    TIP  1563      -9.783 -12.389 -15.102
ATOM   7037 H1   TIP  1563     -10.262 -12.987 -14.529
ATOM   7038 H2   TIP  1563      -9.824 -11.544 -14.656
ATOM   7039 O    TIP  1564     -12.741  -8.710 -18.978
ATOM   7040 H1   TIP  1564     -12.107  -8.044 -18.711
ATOM   7041 H2   TIP  1564     -13.586  -8.261 -18.955
ATOM   7042 O    TIP  1565       3.528 -10.735   5.193
ATOM   7043 H1   TIP  1565       4.403 -10.765   5.581
ATOM   7044 H2   TIP  1565       3.630 -11.156   4.339
ATOM   7045 O    TIP  1566     -24.331  -5.823 -28.351
ATOM   7046 H1   TIP  1566     -23.950  -6.580 -28.795
ATOM   7047 H2   TIP  1566     -23.585  -5.380 -27.948
ATOM   7048 O    TIP  1567       5.339 -12.173  -1.175
ATOM   7049 H1   TIP  1567       5.782 -11.329  -1.081
ATOM   7050 H2   TIP  1567       4.491 -12.048  -0.748
ATOM   7051 O    TIP  1568      22.647  19.327 -23.803
ATOM   7052 H1   TIP  1568      21.815  19.285 -23.332
ATOM   7053 H2   TIP  1568      22.400  19.314 -24.728
ATOM   7054 O    TIP  1569     -29.879  26.716 -21.662
ATOM   7055 H1   TIP  1569     -29.331  26.799 -22.442
ATOM   7056 H2   TIP  1569     -30.560  26.091 -21.910
ATOM   7057 O    TIP  1570       6.751  -1.553 -27.946
ATOM   7058 H1   TIP  1570       6.791  -2.444 -28.293
ATOM   7059 H2   TIP  1570       7.256  -1.030 -28.567
ATOM   7060 O    TIP  1571       1.932   2.325  17.292
ATOM   7061 H1   TIP  1571       1.772   1.389  17.411
ATOM   7062 H2   TIP  1571       1.081   2.736  17.445
ATOM   7063 O    TIP  1572       7.896  -4.063   8.957
ATOM   7064 H1   TIP  1572       7.319  -4.616   8.430
ATOM   7065 H2   TIP  1572       8.397  -3.559   8.315
ATOM   7066 O    TIP  1573     -18.493  22.949 -16.405
ATOM   7067 H1   TIP  1573     -17.872  22.286 -16.707
ATOM   7068 H2   TIP  1573     -17.992  23.764 -16.400
ATOM   7069 O    TIP  1574       6.132  24.859 -29.162
ATOM   7070 H1   TIP  1574       7.010  24.834 -29.542
ATOM   7071 H2   TIP  1574       5.968  23.962 -28.875
ATOM   7072 O    TIP  1575      29.093  19.446 -15.753
ATOM   7073 H1   TIP  1575      28.798  18.859 -16.448
ATOM   7074 H2   TIP  1575      28.947  18.954 -14.945
ATOM   7075 O    TIP  1576      10.087  12.503  21.355
ATOM   7076 H1   TIP  1576       9.483  13.023  21.885
ATOM   7077 H2   TIP  1576      10.035  11.623  21.726
ATOM   7078 O    TIP  1577      12.543  25.809   6.989
ATOM   7079 H1   TIP  1577      13.434  25.742   6.645
ATOM   7080 H2   TIP  1577      12.611  26.436   7.709
ATOM   7081 O    TIP  1578     -17.524 -20.246  -1.219
ATOM   7082 H1   TIP  1578     -17.820 -19.382  -0.933
ATOM   7083 H2   TIP  1578     -17.235 -20.115  -2.122
ATOM   7084 O    TIP  1579     -20.226  16.313  -7.777
ATOM   7085 H1   TIP  1579     -20.945  16.227  -8.402
ATOM   7086 H2   TIP  1579     -20.449  15.709  -7.069
ATOM   7087 O    TIP  1580     -11.155  -8.145 -24.912
ATOM   7088 H1   TIP  1580     -11.680  -8.479 -25.639
ATOM   7089 H2   TIP  1580     -11.794  -7.770 -24.306
ATOM   7090 O    TIP  1581       8.851  30.969  -1.032
ATOM   7091 H1   TIP  1581       8.381  30.324  -0.504
ATOM   7092 H2   TIP  1581       8.564  31.815  -0.688
ATOM   7093 O    TIP  1582     -26.980  -0.477   1.563
ATOM   7094 H1   TIP  1582     -27.292  -1.119   2.201
ATOM   7095 H2   TIP  1582     -27.347  -0.768   0.729
ATOM   7096 O    TIP  1583      12.807  17.252 -28.495
ATOM   7097 H1   TIP  1583      12.546  16.563 -27.884
ATOM   7098 H2   TIP  1583      12.707  16.855 -29.360
ATOM   7099 O    TIP  1584      18.539  29.864  -5.276
ATOM   7100 H1   TIP  1584      18.908  29.385  -6.018
ATOM   7101 H2   TIP  1584      18.430  30.759  -5.598
ATOM   7102 O    TIP  1585     -18.124   2.783  -3.289
ATOM   7103 H1   TIP  1585     -18.493   2.449  -2.472
ATOM   7104 H2   TIP  1585     -18.471   3.672  -3.364
ATOM   7105 O    TIP  1586       8.138  23.768 -26.648
ATOM   7106 H1   TIP  1586       8.515  24.430 -27.227
ATOM   7107 H2   TIP  1586       7.559  23.256 -27.213
ATOM   7108 O    TIP  1587      10.689   9.914  17.561
ATOM   7109 H1   TIP  1587      10.961   9.243  16.936
ATOM   7110 H2   TIP  1587       9.733   9.883  17.548
ATOM   7111 O    TIP  1588      11.703 -22.833  -2.660
ATOM   7112 H1   TIP  1588      11.835 -22.984  -1.725
ATOM   7113 H2   TIP  1588      10.890 -22.331  -2.711
ATOM   7114 O    TIP  1589      28.209  19.543   3.524
ATOM   7115 H1   TIP  1589      28.838  19.481   4.243
ATOM   7116 H2   TIP  1589      27.480  20.047   3.885
ATOM   7117 O    TIP  1590       0.362   7.940 -25.286
ATOM   7118 H1   TIP  1590      -0.068   8.206 -24.473
ATOM   7119 H2   TIP  1590      -0.324   7.995 -25.951
ATOM   7120 O    TIP  1591       3.450 -21.608  -2.476
ATOM   7121 H1   TIP  1591       2.749 -21.720  -1.834
ATOM   7122 H2   TIP  1591       4.109 -22.256  -2.228
ATOM   7123 O    TIP  1592      -7.399  23.297  12.237
ATOM   7124 H1   TIP  1592      -7.390  24.248  12.137
ATOM   7125 H2   TIP  1592      -7.480  22.962  11.344
ATOM   7126 O    TIP  1593     -19.399  30.637  -6.557
ATOM   7127 H1   TIP  1593     -19.454  31.560  -6.803
ATOM   7128 H2   TIP  1593     -18.880  30.233  -7.252
ATOM   7129 O    TIP  1594      25.897 -16.608 -10.753
ATOM   7130 H1   TIP  1594      26.156 -17.504 -10.966
ATOM   7131 H2   TIP  1594      25.080 -16.703 -10.263
ATOM   7132 O    TIP  1595      28.523  15.701 -19.081
ATOM   7133 H1   TIP  1595      28.996  16.015 -19.852
ATOM   7134 H2   TIP  1595      27.832  15.142 -19.435
ATOM   7135 O    TIP  1596      -6.558  26.805 -10.199
ATOM   7136 H1   TIP  1596      -7.004  27.193  -9.446
ATOM   7137 H2   TIP  1596      -7.251  26.664 -10.843
ATOM   7138 O    TIP  1597     -15.413   3.358  -1.739
ATOM   7139 H1   TIP  1597     -16.183   3.480  -2.294
ATOM   7140 H2   TIP  1597     -15.265   2.413  -1.737
ATOM   7141 O    TIP  1598      24.796   3.772  -0.366
ATOM   7142 H1   TIP  1598      24.177   4.500  -0.313
ATOM   7143 H2   TIP  1598      24.888   3.469   0.537
ATOM   7144 O    TIP  1599      -4.490  30.298  -6.848
ATOM   7145 H1   TIP  1599      -4.222  29.900  -6.020
ATOM   7146 H2   TIP  1599      -4.659  29.556  -7.428
ATOM   7147 O    TIP  1600      29.729   9.635   7.537
ATOM   7148 H1   TIP  1600      30.400   9.988   6.954
ATOM   7149 H2   TIP  1600      29.421   8.843   7.098
ATOM   7150 O    TIP  1601     -30.138 -14.802  -5.699
ATOM   7151 H1   TIP  1601     -30.365 -14.224  -4.971
ATOM   7152 H2   TIP  1601     -29.957 -14.210  -6.429
ATOM   7153 O    TIP  1602     -15.124 -23.310  -8.549
ATOM   7154 H1   TIP  1602     -14.827 -23.181  -9.450
ATOM   7155 H2   TIP  1602     -14.871 -24.209  -8.339
ATOM   7156 O    TIP  1603     -23.965 -11.589   1.119
ATOM   7157 H1   TIP  1603     -23.110 -11.470   0.706
ATOM   7158 H2   TIP  1603     -23.871 -11.192   1.985
ATOM   7159 O    TIP  1604      -0.267  19.704 -22.077
ATOM   7160 H1   TIP  1604       0.048  19.707 -21.173
ATOM   7161 H2   TIP  1604      -1.067  20.229 -22.054
ATOM   7162 O    TIP  1605       6.122  21.534   2.070
ATOM   7163 H1   TIP  1605       6.607  22.343   2.230
ATOM   7164 H2   TIP  1605       6.605  20.864   2.555
ATOM   7165 O    TIP  1606      16.614 -15.455 -14.740
ATOM   7166 H1   TIP  1606      16.480 -16.349 -14.425
ATOM   7167 H2   TIP  1606      15.965 -15.345 -15.435
ATOM   7168 O    TIP  1607      -0.418  17.461 -25.393
ATOM   7169 H1   TIP  1607      -0.044  18.247 -25.790
ATOM   7170 H2   TIP  1607       0.278  16.807 -25.454
ATOM   7171 O    TIP  1608      14.600 -28.267  -4.438
ATOM   7172 H1   TIP  1608      14.350 -27.972  -3.562
ATOM   7173 H2   TIP  1608      15.153 -29.033  -4.284
ATOM   7174 O    TIP  1609     -29.301 -10.412 -24.709
ATOM   7175 H1   TIP  1609     -28.435 -10.055 -24.513
ATOM   7176 H2   TIP  1609     -29.552  -9.993 -25.532
ATOM   7177 O    TIP  1610      -0.085 -17.735   4.049
ATOM   7178 H1   TIP  1610       0.466 -17.027   4.382
ATOM   7179 H2   TIP  1610       0.533 -18.370   3.687
ATOM   7180 O    TIP  1611       8.360  -0.010 -29.601
ATOM   7181 H1   TIP  1611       8.553   0.174 -30.521
ATOM   7182 H2   TIP  1611       8.366   0.849 -29.178
ATOM   7183 O    TIP  1612      -7.095  -2.914 -28.952
ATOM   7184 H1   TIP  1612      -6.354  -2.782 -29.543
ATOM   7185 H2   TIP  1612      -6.696  -3.083 -28.099
ATOM   7186 O    TIP  1613       6.687  18.226 -29.150
ATOM   7187 H1   TIP  1613       6.038  17.650 -29.552
ATOM   7188 H2   TIP  1613       7.366  17.635 -28.825
ATOM   7189 O    TIP  1614      23.253   6.695 -25.924
ATOM   7190 H1   TIP  1614      23.231   6.182 -26.732
ATOM   7191 H2   TIP  1614      22.401   7.129 -25.892
ATOM   7192 O    TIP  1615      -0.620 -23.157  -1.399
ATOM   7193 H1   TIP  1615      -1.079 -23.375  -0.587
ATOM   7194 H2   TIP  1615      -1.157 -22.475  -1.803
ATOM   7195 O    TIP  1616     -14.541  20.811  -7.180
ATOM   7196 H1   TIP  1616     -15.051  21.298  -7.827
ATOM   7197 H2   TIP  1616     -13.639  21.100  -7.317
ATOM   7198 O    TIP  1617      20.563   9.638 -22.838
ATOM   7199 H1   TIP  1617      20.310   8.740 -23.049
ATOM   7200 H2   TIP  1617      20.373   9.729 -21.904
ATOM   7201 O    TIP  1618      15.043   8.481   5.925
ATOM   7202 H1   TIP  1618      15.638   9.107   5.514
ATOM   7203 H2   TIP  1618      15.384   7.623   5.673
ATOM   7204 O    TIP  1619      -6.872  25.433  -1.050
ATOM   7205 H1   TIP  1619      -7.007  25.000  -1.893
ATOM   7206 H2   TIP  1619      -6.002  25.149  -0.771
ATOM   7207 O    TIP  1620     -17.892  13.931   2.590
ATOM   7208 H1   TIP  1620     -18.262  14.709   2.173
ATOM   7209 H2   TIP  1620     -18.644  13.490   2.986
ATOM   7210 O    TIP  1621      13.023  12.367  29.575
ATOM   7211 H1   TIP  1621      13.406  12.595  30.422
ATOM   7212 H2   TIP  1621      12.372  11.696  29.779
ATOM   7213 O    TIP  1622     -21.718   5.641  -0.545
ATOM   7214 H1   TIP  1622     -22.135   6.495  -0.655
ATOM   7215 H2   TIP  1622     -22.222   5.053  -1.109
ATOM   7216 O    TIP  1623       5.513  30.114 -22.176
ATOM   7217 H1   TIP  1623       5.099  29.261 -22.042
ATOM   7218 H2   TIP  1623       5.541  30.508 -21.305
ATOM   7219 O    TIP  1624       8.194   8.174  11.500
ATOM   7220 H1   TIP  1624       9.150   8.211  11.476
ATOM   7221 H2   TIP  1624       7.975   7.353  11.061
ATOM   7222 O    TIP  1625      12.424  15.918 -25.379
ATOM   7223 H1   TIP  1625      13.066  16.627 -25.405
ATOM   7224 H2   TIP  1625      12.948  15.118 -25.400
ATOM   7225 O    TIP  1626     -17.590   9.986   3.758
ATOM   7226 H1   TIP  1626     -16.703  10.236   3.500
ATOM   7227 H2   TIP  1626     -17.503   9.088   4.077
ATOM   7228 O    TIP  1627     -16.741  25.236 -19.413
ATOM   7229 H1   TIP  1627     -16.793  24.319 -19.142
ATOM   7230 H2   TIP  1627     -17.491  25.654 -18.989
ATOM   7231 O    TIP  1628      -8.429  -8.852   3.070
ATOM   7232 H1   TIP  1628      -7.928  -9.652   2.910
ATOM   7233 H2   TIP  1628      -8.759  -8.599   2.208
ATOM   7234 O    TIP  1629      -3.742   6.004 -28.952
ATOM   7235 H1   TIP  1629      -3.316   6.172 -29.793
ATOM   7236 H2   TIP  1629      -4.645   5.784 -29.180
ATOM   7237 O    TIP  1630     -12.054  12.320  -0.131
ATOM   7238 H1   TIP  1630     -11.972  13.255  -0.319
ATOM   7239 H2   TIP  1630     -11.936  12.254   0.816
ATOM   7240 O    TIP  1631      18.868 -17.486 -12.008
ATOM   7241 H1   TIP  1631      18.958 -18.190 -12.650
ATOM   7242 H2   TIP  1631      18.041 -17.671 -11.563
ATOM   7243 O    TIP  1632      11.043  17.596   8.645
ATOM   7244 H1   TIP  1632      11.554  16.859   8.979
ATOM   7245 H2   TIP  1632      10.316  17.683   9.260
ATOM   7246 O    TIP  1633       3.329 -27.756  -0.695
ATOM   7247 H1   TIP  1633       2.997 -26.988  -1.160
ATOM   7248 H2   TIP  1633       4.183 -27.483  -0.361
ATOM   7249 O    TIP  1634       1.479  29.235   5.067
ATOM   7250 H1   TIP  1634       0.607  28.880   4.893
ATOM   7251 H2   TIP  1634       1.426  30.149   4.791
ATOM   7252 O    TIP  1635     -13.430   8.605 -21.385
ATOM   7253 H1   TIP  1635     -12.706   8.142 -20.963
ATOM   7254 H2   TIP  1635     -13.014   9.339 -21.838
ATOM   7255 O    TIP  1636      14.292 -28.504  -1.606
ATOM   7256 H1   TIP  1636      14.082 -27.661  -1.206
ATOM   7257 H2   TIP  1636      14.419 -29.097  -0.865
ATOM   7258 O    TIP  1637      25.020  27.416 -10.280
ATOM   7259 H1   TIP  1637      24.730  26.565 -10.610
ATOM   7260 H2   TIP  1637      25.793  27.626 -10.805
ATOM   7261 O    TIP  1638     -24.536  14.116  -9.492
ATOM   7262 H1   TIP  1638     -25.017  14.614  -8.831
ATOM   7263 H2   TIP  1638     -23.757  14.643  -9.669
ATOM   7264 O    TIP  1639     -17.343  -5.368 -17.974
ATOM   7265 H1   TIP  1639     -16.676  -4.795 -17.597
ATOM   7266 H2   TIP  1639     -17.975  -4.771 -18.374
ATOM   7267 O    TIP  1640     -22.232   8.265  -8.595
ATOM   7268 H1   TIP  1640     -22.154   8.734  -9.425
ATOM   7269 H2   TIP  1640     -22.552   8.922  -7.977
ATOM   7270 O    TIP  1641     -27.671 -31.000 -15.201
[truncated: 941,935 more chars]
