# Supplementary material for: Virtual Double-System Single-Box: A Nonequilibrium Alchemical Technique for Absolute Binding Free Energy Calculations: Application to Ligands of the SARS-CoV-2 Main Protease
Source: J Chem Theory Comput. 2020 Oct 22;16(11):7160–72. doi: 10.1021/acs.jctc.0c00634 (PMC8015232; doi:10.1021/acs.jctc.0c00634)
Supplement: Supplementary file 1 — ct0c00634_si_001.zip [file ct0c00634_si_001.zip › data/NPT_struct/cop3.pdb]

REMARK   Time:         8999.10 CO matrix:   60.11398   0.00000   0.00000   0.00000  60.95140   0.00000   0.00000   0.00000  43.46059
ATOM      1 N01  COP     1      -1.991   2.810  -3.175
ATOM      2 H01  COP     1      -2.329   3.252  -3.982
ATOM      3 C02  COP     1      -2.479   2.529  -1.951
ATOM      4 H02  COP     1      -3.438   2.783  -1.509
ATOM      5 C03  COP     1       0.899  -0.205  -0.996
ATOM      6 H03  COP     1      -0.002  -0.541  -0.490
ATOM      7 C04  COP     1       2.071  -0.978  -0.835
ATOM      8 H04  COP     1       2.152  -1.708  -0.034
ATOM      9 C05  COP     1       2.936   0.205  -2.793
ATOM     10 H05  COP     1       3.686   0.338  -3.571
ATOM     11 C06  COP     1       0.268   2.473  -4.173
ATOM     12 H06  COP     1       0.194   3.198  -4.978
ATOM     13 N07  COP     1      -1.814   1.199   0.105
ATOM     14 H07  COP     1      -1.822   0.195   0.240
ATOM     15 C08  COP     1      -3.110   1.578   3.462
ATOM     16 H08  COP     1      -3.615   2.521   3.274
ATOM     17 C09  COP     1      -3.212   0.974   4.693
ATOM     18 H09  COP     1      -3.916   1.398   5.405
ATOM     19 C10  COP     1      -1.439  -0.007   2.752
ATOM     20 H10  COP     1      -0.734  -0.367   2.009
ATOM     21 C11  COP     1      -0.741  -1.738   4.508
ATOM     22 H11  COP     1      -0.448  -1.719   5.565
ATOM     23 H12  COP     1       0.181  -1.673   3.919
ATOM     24 C12  COP     1      -1.444  -3.018   4.305
ATOM     25 H13  COP     1      -2.381  -3.166   4.837
ATOM     26 C13  COP     1      -1.056  -3.971   3.425
ATOM     27 H14  COP     1      -0.157  -3.663   2.896
ATOM     28 C14  COP     1      -1.967  -5.087   2.884
ATOM     29 H15  COP     1      -2.538  -5.604   3.665
ATOM     30 H16  COP     1      -1.284  -5.763   2.355
ATOM     31 C15  COP     1       5.531  -1.212  -2.630
ATOM     32 H17  COP     1       5.055  -1.502  -3.575
ATOM     33 H18  COP     1       6.365  -1.891  -2.412
ATOM     34 H19  COP     1       5.904  -0.190  -2.770
ATOM     35 C16  COP     1       5.244  -0.780  -0.176
ATOM     36 H20  COP     1       6.281  -1.137  -0.161
ATOM     37 H21  COP     1       4.819  -1.085   0.788
ATOM     38 H22  COP     1       5.418   0.300  -0.245
ATOM     39 C17  COP     1       4.335  -2.828  -1.276
ATOM     40 H23  COP     1       3.876  -3.049  -0.305
ATOM     41 H24  COP     1       5.310  -3.331  -1.277
ATOM     42 H25  COP     1       3.621  -3.207  -2.017
ATOM     43 C18  COP     1      -1.637   1.632  -1.316
ATOM     44 C19  COP     1      -0.511   1.436  -2.163
ATOM     45 C20  COP     1      -0.742   2.257  -3.260
ATOM     46 C21  COP     1       0.674   0.721  -2.039
ATOM     47 C22  COP     1       1.678   0.875  -2.973
ATOM     48 C23  COP     1       3.100  -0.634  -1.718
ATOM     49 C24  COP     1       4.518  -1.329  -1.454
ATOM     50 C25  COP     1       1.495   1.767  -4.062
ATOM     51 O26  COP     1       2.447   1.975  -5.028
ATOM     52 H26  COP     1       1.920   2.227  -5.806
ATOM     53 C27  COP     1      -2.100   1.917   1.212
ATOM     54 O28  COP     1      -2.285   3.120   1.187
ATOM     55 C29  COP     1      -2.205   1.124   2.478
ATOM     56 N30  COP     1      -2.464  -0.124   4.978
ATOM     57 C31  COP     1      -1.549  -0.590   4.069
ATOM     58 O32  COP     1      -2.892  -4.591   1.918
ATOM     59 H27  COP     1      -3.569  -4.167   2.473
ATOM     60 N    PHE     2     -10.607 -24.120  -1.709
ATOM     61 H1   PHE     2     -10.984 -24.441  -0.829
ATOM     62 H2   PHE     2     -10.119 -23.251  -1.547
ATOM     63 H3   PHE     2     -11.353 -24.029  -2.384
ATOM     64 CA   PHE     2      -9.581 -25.118  -2.100
ATOM     65 HA   PHE     2     -10.118 -26.065  -2.039
ATOM     66 CB   PHE     2      -9.117 -24.892  -3.570
ATOM     67 HB1  PHE     2      -8.342 -25.627  -3.790
ATOM     68 HB2  PHE     2      -8.649 -23.920  -3.726
ATOM     69 CG   PHE     2     -10.202 -25.063  -4.646
ATOM     70 CD1  PHE     2     -10.517 -26.320  -5.135
ATOM     71 HD1  PHE     2     -10.030 -27.223  -4.796
ATOM     72 CE1  PHE     2     -11.487 -26.467  -6.094
ATOM     73 HE1  PHE     2     -11.701 -27.418  -6.557
ATOM     74 CZ   PHE     2     -12.123 -25.306  -6.641
ATOM     75 HZ   PHE     2     -12.891 -25.331  -7.400
ATOM     76 CE2  PHE     2     -11.765 -24.041  -6.214
ATOM     77 HE2  PHE     2     -12.167 -23.176  -6.720
ATOM     78 CD2  PHE     2     -10.847 -23.965  -5.169
ATOM     79 HD2  PHE     2     -10.544 -22.954  -4.939
ATOM     80 C    PHE     2      -8.407 -25.108  -1.085
ATOM     81 O    PHE     2      -8.150 -24.010  -0.506
ATOM     82 N    PRO     3      -7.706 -26.221  -0.871
ATOM     83 CD   PRO     3      -8.155 -27.546  -1.301
ATOM     84 HD1  PRO     3      -8.332 -27.688  -2.368
ATOM     85 HD2  PRO     3      -8.941 -27.910  -0.640
ATOM     86 CG   PRO     3      -6.992 -28.430  -0.912
ATOM     87 HG1  PRO     3      -6.264 -28.524  -1.718
ATOM     88 HG2  PRO     3      -7.301 -29.454  -0.702
ATOM     89 CB   PRO     3      -6.450 -27.781   0.317
ATOM     90 HB1  PRO     3      -5.489 -28.156   0.670
ATOM     91 HB2  PRO     3      -7.203 -27.866   1.100
ATOM     92 CA   PRO     3      -6.553 -26.286   0.026
ATOM     93 HA   PRO     3      -6.697 -25.713   0.942
ATOM     94 C    PRO     3      -5.327 -25.898  -0.790
ATOM     95 O    PRO     3      -5.337 -26.136  -1.991
ATOM     96 N    SER     4      -4.182 -25.637  -0.139
ATOM     97 H    SER     4      -4.053 -25.953   0.811
ATOM     98 CA   SER     4      -2.923 -25.157  -0.806
ATOM     99 HA   SER     4      -3.090 -25.114  -1.883
ATOM    100 CB   SER     4      -2.575 -23.753  -0.316
ATOM    101 HB1  SER     4      -3.398 -23.142  -0.686
ATOM    102 HB2  SER     4      -1.577 -23.506  -0.678
ATOM    103 OG   SER     4      -2.522 -23.628   1.062
ATOM    104 HG   SER     4      -2.000 -24.336   1.446
ATOM    105 C    SER     4      -1.667 -26.180  -0.749
ATOM    106 O    SER     4      -0.583 -25.725  -0.994
ATOM    107 N    GLY     5      -1.832 -27.476  -0.513
ATOM    108 H    GLY     5      -2.757 -27.716  -0.187
ATOM    109 CA   GLY     5      -0.729 -28.473  -0.554
ATOM    110 HA1  GLY     5      -1.109 -29.443  -0.232
ATOM    111 HA2  GLY     5       0.105 -28.184   0.085
ATOM    112 C    GLY     5      -0.085 -28.694  -1.928
ATOM    113 O    GLY     5       1.121 -29.011  -1.956
ATOM    114 N    LYS     6      -0.728 -28.364  -3.010
ATOM    115 H    LYS     6      -1.724 -28.201  -2.960
ATOM    116 CA   LYS     6      -0.133 -28.260  -4.281
ATOM    117 HA   LYS     6       0.704 -28.958  -4.297
ATOM    118 CB   LYS     6      -1.096 -28.671  -5.355
ATOM    119 HB1  LYS     6      -0.644 -28.590  -6.344
ATOM    120 HB2  LYS     6      -1.942 -27.994  -5.467
ATOM    121 CG   LYS     6      -1.473 -30.193  -5.238
ATOM    122 HG1  LYS     6      -2.177 -30.213  -4.406
ATOM    123 HG2  LYS     6      -0.578 -30.785  -5.047
ATOM    124 CD   LYS     6      -2.291 -30.743  -6.461
ATOM    125 HD1  LYS     6      -1.655 -30.762  -7.346
ATOM    126 HD2  LYS     6      -3.147 -30.131  -6.745
ATOM    127 CE   LYS     6      -2.782 -32.211  -6.129
ATOM    128 HE1  LYS     6      -3.512 -32.575  -6.852
ATOM    129 HE2  LYS     6      -3.177 -32.088  -5.120
ATOM    130 NZ   LYS     6      -1.658 -33.248  -6.058
ATOM    131 HZ1  LYS     6      -0.849 -32.985  -5.515
ATOM    132 HZ2  LYS     6      -1.968 -34.104  -5.619
ATOM    133 HZ3  LYS     6      -1.259 -33.496  -6.952
ATOM    134 C    LYS     6       0.480 -26.849  -4.646
ATOM    135 O    LYS     6       1.047 -26.669  -5.720
ATOM    136 N    VAL     7       0.307 -25.955  -3.689
ATOM    137 H    VAL     7       0.113 -26.301  -2.760
ATOM    138 CA   VAL     7       0.405 -24.502  -3.967
ATOM    139 HA   VAL     7       0.834 -24.435  -4.966
ATOM    140 CB   VAL     7      -0.963 -23.815  -4.060
ATOM    141 HB   VAL     7      -1.331 -23.579  -3.062
ATOM    142 CG1  VAL     7      -0.946 -22.455  -4.908
ATOM    143 HG11 VAL     7      -1.923 -21.988  -5.030
ATOM    144 HG12 VAL     7      -0.345 -21.656  -4.474
ATOM    145 HG13 VAL     7      -0.445 -22.767  -5.825
ATOM    146 CG2  VAL     7      -2.086 -24.720  -4.658
ATOM    147 HG21 VAL     7      -3.063 -24.239  -4.621
ATOM    148 HG22 VAL     7      -1.871 -25.006  -5.688
ATOM    149 HG23 VAL     7      -2.173 -25.629  -4.064
ATOM    150 C    VAL     7       1.370 -23.764  -3.026
ATOM    151 O    VAL     7       2.123 -22.925  -3.472
ATOM    152 N    GLU     8       1.534 -24.250  -1.775
ATOM    153 H    GLU     8       0.916 -25.003  -1.507
ATOM    154 CA   GLU     8       2.438 -23.736  -0.683
ATOM    155 HA   GLU     8       2.098 -22.705  -0.579
ATOM    156 CB   GLU     8       2.315 -24.598   0.621
ATOM    157 HB1  GLU     8       3.205 -24.583   1.250
ATOM    158 HB2  GLU     8       2.098 -25.641   0.394
ATOM    159 CG   GLU     8       1.077 -24.087   1.418
ATOM    160 HG1  GLU     8       0.373 -23.513   0.815
ATOM    161 HG2  GLU     8       1.370 -23.347   2.164
ATOM    162 CD   GLU     8       0.392 -25.217   2.295
ATOM    163 OE1  GLU     8      -0.851 -25.394   2.215
ATOM    164 OE2  GLU     8       1.069 -25.987   3.027
ATOM    165 C    GLU     8       3.950 -23.643  -1.021
ATOM    166 O    GLU     8       4.579 -22.652  -0.752
ATOM    167 N    GLY     9       4.406 -24.635  -1.695
ATOM    168 H    GLY     9       3.841 -25.443  -1.916
ATOM    169 CA   GLY     9       5.767 -24.739  -2.173
ATOM    170 HA1  GLY     9       5.810 -25.654  -2.764
ATOM    171 HA2  GLY     9       6.488 -24.784  -1.357
ATOM    172 C    GLY     9       6.310 -23.648  -3.176
ATOM    173 O    GLY     9       7.547 -23.667  -3.274
ATOM    174 N    CYS    10       5.483 -22.820  -3.819
ATOM    175 H    CYS    10       4.497 -22.883  -3.611
ATOM    176 CA   CYS    10       5.854 -21.904  -4.848
ATOM    177 HA   CYS    10       6.851 -22.118  -5.233
ATOM    178 CB   CYS    10       4.797 -22.177  -5.928
ATOM    179 HB1  CYS    10       5.104 -21.594  -6.797
ATOM    180 HB2  CYS    10       3.802 -21.923  -5.563
ATOM    181 SG   CYS    10       4.855 -24.004  -6.346
ATOM    182 HG   CYS    10       4.467 -24.575  -5.202
ATOM    183 C    CYS    10       5.821 -20.378  -4.460
ATOM    184 O    CYS    10       6.232 -19.529  -5.189
ATOM    185 N    MET    11       5.376 -20.001  -3.239
ATOM    186 H    MET    11       5.190 -20.701  -2.536
ATOM    187 CA   MET    11       5.391 -18.614  -2.769
ATOM    188 HA   MET    11       5.011 -17.986  -3.575
ATOM    189 CB   MET    11       4.321 -18.423  -1.703
ATOM    190 HB1  MET    11       4.386 -17.406  -1.314
ATOM    191 HB2  MET    11       4.490 -19.106  -0.871
ATOM    192 CG   MET    11       2.915 -18.662  -2.201
ATOM    193 HG1  MET    11       2.177 -18.571  -1.404
ATOM    194 HG2  MET    11       2.832 -19.638  -2.678
ATOM    195 SD   MET    11       2.402 -17.539  -3.512
ATOM    196 CE   MET    11       2.880 -15.845  -2.918
ATOM    197 HE1  MET    11       2.254 -15.567  -2.070
ATOM    198 HE2  MET    11       3.962 -15.903  -2.799
ATOM    199 HE3  MET    11       2.716 -15.060  -3.656
ATOM    200 C    MET    11       6.760 -18.220  -2.255
ATOM    201 O    MET    11       7.415 -19.056  -1.533
ATOM    202 N    VAL    12       7.209 -16.996  -2.593
ATOM    203 H    VAL    12       6.609 -16.327  -3.054
ATOM    204 CA   VAL    12       8.598 -16.573  -2.332
ATOM    205 HA   VAL    12       8.918 -17.186  -1.490
ATOM    206 CB   VAL    12       9.504 -16.678  -3.548
ATOM    207 HB   VAL    12      10.490 -16.356  -3.211
ATOM    208 CG1  VAL    12       9.678 -18.128  -3.947
ATOM    209 HG11 VAL    12      10.571 -18.090  -4.571
ATOM    210 HG12 VAL    12       9.882 -18.786  -3.103
ATOM    211 HG13 VAL    12       8.810 -18.451  -4.523
ATOM    212 CG2  VAL    12       9.088 -15.840  -4.806
ATOM    213 HG21 VAL    12      10.017 -15.547  -5.294
ATOM    214 HG22 VAL    12       8.329 -16.326  -5.420
ATOM    215 HG23 VAL    12       8.630 -14.894  -4.514
ATOM    216 C    VAL    12       8.534 -15.144  -1.838
ATOM    217 O    VAL    12       7.519 -14.441  -1.899
ATOM    218 N    GLN    13       9.649 -14.713  -1.320
ATOM    219 H    GLN    13      10.367 -15.413  -1.204
ATOM    220 CA   GLN    13       9.949 -13.274  -1.001
ATOM    221 HA   GLN    13       8.997 -12.745  -0.945
ATOM    222 CB   GLN    13      10.657 -13.210   0.371
ATOM    223 HB1  GLN    13      11.511 -13.878   0.485
ATOM    224 HB2  GLN    13       9.946 -13.613   1.092
ATOM    225 CG   GLN    13      11.009 -11.830   0.985
ATOM    226 HG1  GLN    13      10.223 -11.093   0.816
ATOM    227 HG2  GLN    13      11.898 -11.559   0.416
ATOM    228 CD   GLN    13      11.355 -11.838   2.484
ATOM    229 OE1  GLN    13      11.943 -12.850   2.964
ATOM    230 NE2  GLN    13      11.142 -10.698   3.124
ATOM    231 HE21 GLN    13      10.950  -9.886   2.555
ATOM    232 HE22 GLN    13      11.546 -10.603   4.045
ATOM    233 C    GLN    13      10.606 -12.669  -2.189
ATOM    234 O    GLN    13      11.267 -13.344  -2.978
ATOM    235 N    VAL    14      10.387 -11.334  -2.289
ATOM    236 H    VAL    14       9.627 -10.924  -1.765
ATOM    237 CA   VAL    14      11.217 -10.455  -3.130
ATOM    238 HA   VAL    14      12.159 -10.963  -3.337
ATOM    239 CB   VAL    14      10.548 -10.223  -4.513
ATOM    240 HB   VAL    14       9.636  -9.630  -4.458
ATOM    241 CG1  VAL    14      11.422  -9.353  -5.435
ATOM    242 HG11 VAL    14      10.838  -8.892  -6.232
ATOM    243 HG12 VAL    14      11.713  -8.452  -4.896
ATOM    244 HG13 VAL    14      12.240  -9.904  -5.900
ATOM    245 CG2  VAL    14      10.220 -11.562  -5.214
ATOM    246 HG21 VAL    14      11.018 -12.295  -5.098
ATOM    247 HG22 VAL    14       9.328 -11.811  -4.638
ATOM    248 HG23 VAL    14       9.872 -11.414  -6.236
ATOM    249 C    VAL    14      11.550  -9.180  -2.408
ATOM    250 O    VAL    14      10.677  -8.419  -2.058
ATOM    251 N    THR    15      12.811  -8.925  -2.274
ATOM    252 H    THR    15      13.477  -9.651  -2.496
ATOM    253 CA   THR    15      13.323  -7.708  -1.729
ATOM    254 HA   THR    15      12.513  -7.041  -1.433
ATOM    255 CB   THR    15      14.078  -8.025  -0.439
ATOM    256 HB   THR    15      14.995  -8.586  -0.619
ATOM    257 CG2  THR    15      14.534  -6.847   0.386
ATOM    258 HG21 THR    15      15.138  -6.312  -0.348
ATOM    259 HG22 THR    15      13.688  -6.235   0.699
ATOM    260 HG23 THR    15      15.078  -7.121   1.290
ATOM    261 OG1  THR    15      13.172  -8.700   0.500
ATOM    262 HG1  THR    15      13.772  -9.167   1.086
ATOM    263 C    THR    15      14.137  -6.845  -2.660
ATOM    264 O    THR    15      15.033  -7.344  -3.370
ATOM    265 N    CYS    16      14.013  -5.564  -2.541
ATOM    266 H    CYS    16      13.331  -5.279  -1.853
ATOM    267 CA   CYS    16      14.570  -4.493  -3.333
ATOM    268 HA   CYS    16      15.497  -4.963  -3.663
ATOM    269 CB   CYS    16      13.670  -4.155  -4.521
ATOM    270 HB1  CYS    16      12.755  -3.707  -4.133
ATOM    271 HB2  CYS    16      13.462  -5.095  -5.031
ATOM    272 SG   CYS    16      14.452  -3.091  -5.747
ATOM    273 HG   CYS    16      15.127  -4.110  -6.285
ATOM    274 C    CYS    16      14.837  -3.289  -2.425
ATOM    275 O    CYS    16      13.916  -2.474  -2.128
ATOM    276 N    GLY    17      16.086  -3.205  -2.031
ATOM    277 H    GLY    17      16.724  -3.978  -2.155
ATOM    278 CA   GLY    17      16.410  -2.178  -1.038
ATOM    279 HA1  GLY    17      16.307  -1.163  -1.421
ATOM    280 HA2  GLY    17      17.487  -2.295  -0.916
ATOM    281 C    GLY    17      15.667  -2.427   0.258
ATOM    282 O    GLY    17      15.833  -3.526   0.715
ATOM    283 N    THR    18      14.965  -1.501   0.906
ATOM    284 H    THR    18      14.767  -0.651   0.397
ATOM    285 CA   THR    18      14.170  -1.740   2.158
ATOM    286 HA   THR    18      14.669  -2.470   2.795
ATOM    287 CB   THR    18      14.104  -0.510   3.051
ATOM    288 HB   THR    18      13.442  -0.761   3.880
ATOM    289 CG2  THR    18      15.401   0.077   3.607
ATOM    290 HG21 THR    18      16.081   0.080   2.755
ATOM    291 HG22 THR    18      15.259   1.021   4.132
ATOM    292 HG23 THR    18      15.787  -0.663   4.308
ATOM    293 OG1  THR    18      13.612   0.546   2.323
ATOM    294 HG1  THR    18      14.355   1.008   1.928
ATOM    295 C    THR    18      12.749  -2.346   1.898
ATOM    296 O    THR    18      12.089  -2.639   2.908
ATOM    297 N    THR    19      12.291  -2.442   0.665
ATOM    298 H    THR    19      12.838  -2.091  -0.108
ATOM    299 CA   THR    19      10.925  -2.709   0.290
ATOM    300 HA   THR    19      10.173  -2.462   1.040
ATOM    301 CB   THR    19      10.586  -1.969  -0.964
ATOM    302 HB   THR    19      11.270  -2.293  -1.747
ATOM    303 CG2  THR    19       9.166  -2.199  -1.442
ATOM    304 HG21 THR    19       8.847  -1.485  -2.201
ATOM    305 HG22 THR    19       8.933  -3.175  -1.867
ATOM    306 HG23 THR    19       8.432  -1.918  -0.687
ATOM    307 OG1  THR    19      10.613  -0.611  -0.757
ATOM    308 HG1  THR    19      10.434  -0.158  -1.584
ATOM    309 C    THR    19      10.774  -4.206   0.007
ATOM    310 O    THR    19      11.461  -4.653  -0.932
ATOM    311 N    THR    20       9.932  -4.968   0.733
ATOM    312 H    THR    20       9.462  -4.470   1.475
ATOM    313 CA   THR    20       9.802  -6.406   0.547
ATOM    314 HA   THR    20      10.281  -6.716  -0.382
ATOM    315 CB   THR    20      10.528  -7.070   1.711
ATOM    316 HB   THR    20      11.470  -6.524   1.753
ATOM    317 CG2  THR    20       9.906  -7.061   3.101
ATOM    318 HG21 THR    20      10.332  -7.780   3.800
ATOM    319 HG22 THR    20      10.152  -6.116   3.587
ATOM    320 HG23 THR    20       8.833  -7.205   2.976
ATOM    321 OG1  THR    20      10.710  -8.451   1.475
ATOM    322 HG1  THR    20      11.493  -8.516   0.923
ATOM    323 C    THR    20       8.398  -6.857   0.442
ATOM    324 O    THR    20       7.529  -6.374   1.110
ATOM    325 N    LEU    21       8.178  -7.776  -0.482
ATOM    326 H    LEU    21       8.877  -8.181  -1.088
ATOM    327 CA   LEU    21       6.797  -8.353  -0.693
ATOM    328 HA   LEU    21       6.194  -8.440   0.210
ATOM    329 CB   LEU    21       6.016  -7.335  -1.589
ATOM    330 HB1  LEU    21       5.746  -6.520  -0.918
ATOM    331 HB2  LEU    21       5.047  -7.681  -1.947
ATOM    332 CG   LEU    21       6.726  -6.820  -2.875
ATOM    333 HG   LEU    21       7.625  -6.246  -2.650
ATOM    334 CD1  LEU    21       7.126  -7.821  -3.896
ATOM    335 HD11 LEU    21       7.932  -8.307  -3.346
ATOM    336 HD12 LEU    21       6.319  -8.537  -4.051
ATOM    337 HD13 LEU    21       7.404  -7.468  -4.889
ATOM    338 CD2  LEU    21       5.782  -5.781  -3.472
ATOM    339 HD21 LEU    21       6.211  -5.319  -4.362
ATOM    340 HD22 LEU    21       4.839  -6.277  -3.703
ATOM    341 HD23 LEU    21       5.775  -5.039  -2.674
ATOM    342 C    LEU    21       6.879  -9.798  -1.247
ATOM    343 O    LEU    21       7.998 -10.270  -1.533
ATOM    344 N    ASN    22       5.708 -10.447  -1.377
ATOM    345 H    ASN    22       4.855  -9.943  -1.181
ATOM    346 CA   ASN    22       5.629 -11.801  -1.858
ATOM    347 HA   ASN    22       6.507 -12.306  -1.455
ATOM    348 CB   ASN    22       4.299 -12.491  -1.367
ATOM    349 HB1  ASN    22       4.382 -13.537  -1.665
ATOM    350 HB2  ASN    22       3.461 -12.001  -1.862
ATOM    351 CG   ASN    22       4.084 -12.398   0.116
ATOM    352 OD1  ASN    22       4.746 -13.015   0.942
ATOM    353 ND2  ASN    22       3.136 -11.598   0.589
ATOM    354 HD21 ASN    22       2.602 -11.037  -0.059
ATOM    355 HD22 ASN    22       2.956 -11.646   1.582
ATOM    356 C    ASN    22       5.703 -11.885  -3.458
ATOM    357 O    ASN    22       5.319 -10.961  -4.157
ATOM    358 N    GLY    23       6.233 -12.998  -3.942
ATOM    359 H    GLY    23       6.611 -13.638  -3.258
ATOM    360 CA   GLY    23       6.127 -13.450  -5.317
ATOM    361 HA1  GLY    23       7.077 -13.150  -5.759
ATOM    362 HA2  GLY    23       5.326 -12.871  -5.777
ATOM    363 C    GLY    23       5.770 -14.873  -5.481
ATOM    364 O    GLY    23       5.680 -15.615  -4.540
ATOM    365 N    LEU    24       5.623 -15.350  -6.738
ATOM    366 H    LEU    24       5.544 -14.640  -7.452
ATOM    367 CA   LEU    24       5.390 -16.669  -7.185
ATOM    368 HA   LEU    24       5.393 -17.294  -6.292
ATOM    369 CB   LEU    24       4.009 -16.672  -7.883
ATOM    370 HB1  LEU    24       4.144 -16.364  -8.920
ATOM    371 HB2  LEU    24       3.264 -16.077  -7.354
ATOM    372 CG   LEU    24       3.527 -18.110  -7.984
ATOM    373 HG   LEU    24       4.350 -18.735  -8.333
ATOM    374 CD1  LEU    24       2.987 -18.746  -6.672
ATOM    375 HD11 LEU    24       2.797 -19.800  -6.878
ATOM    376 HD12 LEU    24       3.788 -18.789  -5.934
ATOM    377 HD13 LEU    24       2.155 -18.191  -6.238
ATOM    378 CD2  LEU    24       2.409 -18.147  -8.978
ATOM    379 HD21 LEU    24       2.166 -19.185  -9.207
ATOM    380 HD22 LEU    24       1.506 -17.625  -8.663
ATOM    381 HD23 LEU    24       2.797 -17.914  -9.969
ATOM    382 C    LEU    24       6.564 -17.210  -8.040
ATOM    383 O    LEU    24       6.666 -16.782  -9.193
ATOM    384 N    TRP    25       7.289 -18.347  -7.634
ATOM    385 H    TRP    25       7.017 -18.845  -6.798
ATOM    386 CA   TRP    25       8.399 -18.973  -8.272
ATOM    387 HA   TRP    25       8.876 -18.318  -9.001
ATOM    388 CB   TRP    25       9.520 -19.224  -7.196
ATOM    389 HB1  TRP    25       9.036 -19.856  -6.451
ATOM    390 HB2  TRP    25       9.919 -18.308  -6.760
ATOM    391 CG   TRP    25      10.719 -20.029  -7.588
ATOM    392 CD1  TRP    25      11.324 -20.063  -8.825
ATOM    393 HD1  TRP    25      10.974 -19.590  -9.731
ATOM    394 NE1  TRP    25      12.528 -20.743  -8.777
ATOM    395 HE1  TRP    25      13.052 -21.066  -9.578
ATOM    396 CE2  TRP    25      12.807 -21.193  -7.507
ATOM    397 CZ2  TRP    25      13.847 -21.991  -7.034
ATOM    398 HZ2  TRP    25      14.697 -22.297  -7.627
ATOM    399 CH2  TRP    25      13.786 -22.281  -5.657
ATOM    400 HH2  TRP    25      14.574 -22.864  -5.204
ATOM    401 CZ3  TRP    25      12.728 -21.866  -4.846
ATOM    402 HZ3  TRP    25      12.812 -22.119  -3.799
ATOM    403 CE3  TRP    25      11.657 -21.142  -5.350
ATOM    404 HE3  TRP    25      10.869 -20.833  -4.679
ATOM    405 CD2  TRP    25      11.660 -20.742  -6.720
ATOM    406 C    TRP    25       7.895 -20.258  -8.942
ATOM    407 O    TRP    25       7.435 -21.218  -8.302
ATOM    408 N    LEU    26       8.016 -20.207 -10.285
ATOM    409 H    LEU    26       8.338 -19.341 -10.693
ATOM    410 CA   LEU    26       7.573 -21.312 -11.175
ATOM    411 HA   LEU    26       7.487 -22.151 -10.484
ATOM    412 CB   LEU    26       6.197 -21.022 -11.811
ATOM    413 HB1  LEU    26       6.032 -21.753 -12.602
ATOM    414 HB2  LEU    26       6.306 -20.085 -12.358
ATOM    415 CG   LEU    26       4.984 -20.838 -10.891
ATOM    416 HG   LEU    26       5.214 -20.090 -10.132
ATOM    417 CD1  LEU    26       3.906 -20.192 -11.738
ATOM    418 HD11 LEU    26       3.033 -20.013 -11.110
ATOM    419 HD12 LEU    26       4.316 -19.324 -12.255
ATOM    420 HD13 LEU    26       3.665 -20.983 -12.448
ATOM    421 CD2  LEU    26       4.513 -22.168 -10.326
ATOM    422 HD21 LEU    26       3.609 -21.946  -9.760
ATOM    423 HD22 LEU    26       4.219 -22.818 -11.151
ATOM    424 HD23 LEU    26       5.168 -22.696  -9.633
ATOM    425 C    LEU    26       8.592 -21.663 -12.310
ATOM    426 O    LEU    26       8.991 -20.788 -13.127
ATOM    427 N    ASP    27       8.964 -22.938 -12.300
ATOM    428 H    ASP    27       8.478 -23.607 -11.719
ATOM    429 CA   ASP    27      10.299 -23.315 -12.782
ATOM    430 HA   ASP    27      10.495 -24.227 -12.219
ATOM    431 CB   ASP    27      10.372 -23.695 -14.262
ATOM    432 HB1  ASP    27      11.180 -24.419 -14.365
ATOM    433 HB2  ASP    27      10.590 -22.856 -14.924
ATOM    434 CG   ASP    27       9.099 -24.409 -14.762
ATOM    435 OD1  ASP    27       8.888 -25.575 -14.493
ATOM    436 OD2  ASP    27       8.309 -23.828 -15.544
ATOM    437 C    ASP    27      11.410 -22.341 -12.333
ATOM    438 O    ASP    27      11.521 -22.243 -11.097
ATOM    439 N    ASP    28      12.124 -21.592 -13.192
ATOM    440 H    ASP    28      12.055 -21.720 -14.191
ATOM    441 CA   ASP    28      13.194 -20.741 -12.775
ATOM    442 HA   ASP    28      13.519 -20.933 -11.753
ATOM    443 CB   ASP    28      14.480 -21.239 -13.450
ATOM    444 HB1  ASP    28      14.586 -22.282 -13.152
ATOM    445 HB2  ASP    28      15.355 -20.649 -13.181
ATOM    446 CG   ASP    28      14.467 -21.360 -14.971
ATOM    447 OD1  ASP    28      13.500 -21.128 -15.712
ATOM    448 OD2  ASP    28      15.598 -21.589 -15.475
ATOM    449 C    ASP    28      12.942 -19.233 -12.924
ATOM    450 O    ASP    28      13.822 -18.370 -12.918
ATOM    451 N    VAL    29      11.677 -18.769 -12.875
ATOM    452 H    VAL    29      10.998 -19.512 -12.788
ATOM    453 CA   VAL    29      11.178 -17.416 -13.143
ATOM    454 HA   VAL    29      12.015 -16.719 -13.184
ATOM    455 CB   VAL    29      10.490 -17.393 -14.520
ATOM    456 HB   VAL    29       9.914 -18.318 -14.506
ATOM    457 CG1  VAL    29       9.597 -16.151 -14.858
ATOM    458 HG11 VAL    29       9.255 -16.228 -15.890
ATOM    459 HG12 VAL    29       8.778 -15.940 -14.170
ATOM    460 HG13 VAL    29      10.267 -15.299 -14.749
ATOM    461 CG2  VAL    29      11.518 -17.485 -15.610
ATOM    462 HG21 VAL    29      11.037 -17.414 -16.585
ATOM    463 HG22 VAL    29      12.155 -16.601 -15.588
ATOM    464 HG23 VAL    29      12.187 -18.338 -15.490
ATOM    465 C    VAL    29      10.179 -17.097 -12.000
ATOM    466 O    VAL    29       9.488 -17.983 -11.522
ATOM    467 N    VAL    30      10.191 -15.824 -11.575
ATOM    468 H    VAL    30      10.881 -15.199 -11.968
ATOM    469 CA   VAL    30       9.463 -15.382 -10.424
ATOM    470 HA   VAL    30       8.888 -16.239 -10.073
ATOM    471 CB   VAL    30      10.352 -14.986  -9.219
ATOM    472 HB   VAL    30      10.926 -14.121  -9.552
ATOM    473 CG1  VAL    30       9.352 -14.510  -8.137
ATOM    474 HG11 VAL    30       9.826 -14.485  -7.156
ATOM    475 HG12 VAL    30       8.851 -13.575  -8.390
ATOM    476 HG13 VAL    30       8.508 -15.196  -8.070
ATOM    477 CG2  VAL    30      11.232 -16.179  -8.786
ATOM    478 HG21 VAL    30      11.956 -15.869  -8.032
ATOM    479 HG22 VAL    30      10.655 -17.076  -8.560
ATOM    480 HG23 VAL    30      11.763 -16.392  -9.714
ATOM    481 C    VAL    30       8.601 -14.192 -10.810
ATOM    482 O    VAL    30       9.129 -13.236 -11.454
ATOM    483 N    TYR    31       7.321 -14.252 -10.461
ATOM    484 H    TYR    31       7.063 -15.163 -10.108
ATOM    485 CA   TYR    31       6.277 -13.256 -10.741
ATOM    486 HA   TYR    31       6.689 -12.516 -11.427
ATOM    487 CB   TYR    31       5.019 -13.954 -11.346
ATOM    488 HB1  TYR    31       4.202 -13.233 -11.375
ATOM    489 HB2  TYR    31       4.706 -14.746 -10.666
ATOM    490 CG   TYR    31       5.116 -14.714 -12.659
ATOM    491 CD1  TYR    31       5.740 -16.008 -12.792
ATOM    492 HD1  TYR    31       6.000 -16.590 -11.920
ATOM    493 CE1  TYR    31       5.784 -16.679 -14.048
ATOM    494 HE1  TYR    31       6.079 -17.707 -13.892
ATOM    495 CZ   TYR    31       5.383 -16.091 -15.252
ATOM    496 OH   TYR    31       5.477 -16.709 -16.493
ATOM    497 HH   TYR    31       4.950 -16.193 -17.107
ATOM    498 CE2  TYR    31       4.672 -14.884 -15.145
ATOM    499 HE2  TYR    31       4.279 -14.352 -15.999
ATOM    500 CD2  TYR    31       4.628 -14.194 -13.870
ATOM    501 HD2  TYR    31       4.188 -13.209 -13.906
ATOM    502 C    TYR    31       6.041 -12.490  -9.432
ATOM    503 O    TYR    31       6.018 -13.033  -8.354
ATOM    504 N    CYS    32       6.035 -11.145  -9.538
ATOM    505 H    CYS    32       6.203 -10.763 -10.458
ATOM    506 CA   CYS    32       5.893 -10.263  -8.356
ATOM    507 HA   CYS    32       5.354 -10.693  -7.512
ATOM    508 CB   CYS    32       7.302 -10.121  -7.705
ATOM    509 HB1  CYS    32       7.617 -11.094  -7.328
ATOM    510 HB2  CYS    32       7.291  -9.556  -6.773
ATOM    511 SG   CYS    32       8.528  -9.482  -8.831
ATOM    512 HG   CYS    32       7.955 -10.117  -9.857
ATOM    513 C    CYS    32       5.372  -8.848  -8.767
ATOM    514 O    CYS    32       5.549  -8.399  -9.897
ATOM    515 N    PRO    33       4.644  -8.134  -7.920
ATOM    516 CD   PRO    33       3.965  -8.657  -6.740
ATOM    517 HD1  PRO    33       4.621  -8.587  -5.872
ATOM    518 HD2  PRO    33       3.582  -9.668  -6.877
ATOM    519 CG   PRO    33       2.792  -7.686  -6.443
ATOM    520 HG1  PRO    33       2.634  -7.742  -5.366
ATOM    521 HG2  PRO    33       1.956  -7.794  -7.135
ATOM    522 CB   PRO    33       3.443  -6.384  -6.932
ATOM    523 HB1  PRO    33       4.140  -6.010  -6.182
ATOM    524 HB2  PRO    33       2.679  -5.611  -7.019
ATOM    525 CA   PRO    33       4.144  -6.730  -8.242
ATOM    526 HA   PRO    33       3.340  -6.806  -8.974
ATOM    527 C    PRO    33       5.190  -5.637  -8.549
ATOM    528 O    PRO    33       6.186  -5.503  -7.851
ATOM    529 N    ARG    34       5.102  -4.831  -9.619
ATOM    530 H    ARG    34       4.305  -4.997 -10.217
ATOM    531 CA   ARG    34       6.152  -3.913 -10.103
ATOM    532 HA   ARG    34       7.124  -4.406 -10.089
ATOM    533 CB   ARG    34       5.935  -3.526 -11.553
ATOM    534 HB1  ARG    34       5.695  -4.447 -12.084
ATOM    535 HB2  ARG    34       6.866  -3.073 -11.891
ATOM    536 CG   ARG    34       4.750  -2.540 -11.699
ATOM    537 HG1  ARG    34       4.959  -1.635 -11.128
ATOM    538 HG2  ARG    34       3.794  -2.869 -11.290
ATOM    539 CD   ARG    34       4.600  -2.157 -13.132
ATOM    540 HD1  ARG    34       4.200  -2.980 -13.724
ATOM    541 HD2  ARG    34       5.553  -1.853 -13.567
ATOM    542 NE   ARG    34       3.706  -0.967 -13.149
ATOM    543 HE   ARG    34       3.279  -0.782 -12.253
ATOM    544 CZ   ARG    34       3.429  -0.080 -14.146
ATOM    545 NH1  ARG    34       3.880  -0.205 -15.348
ATOM    546 HH11 ARG    34       4.615  -0.824 -15.660
ATOM    547 HH12 ARG    34       3.412   0.305 -16.083
ATOM    548 NH2  ARG    34       2.569   0.875 -13.935
ATOM    549 HH21 ARG    34       2.172   0.888 -13.006
ATOM    550 HH22 ARG    34       2.410   1.519 -14.696
ATOM    551 C    ARG    34       6.417  -2.718  -9.162
ATOM    552 O    ARG    34       7.426  -2.043  -9.357
ATOM    553 N    HSE    35       5.587  -2.527  -8.127
ATOM    554 H    HSE    35       4.807  -3.157  -8.004
ATOM    555 CA   HSE    35       5.822  -1.540  -7.071
ATOM    556 HA   HSE    35       6.238  -0.657  -7.557
ATOM    557 CB   HSE    35       4.510  -0.972  -6.474
ATOM    558 HB1  HSE    35       3.906  -0.596  -7.300
ATOM    559 HB2  HSE    35       4.776  -0.173  -5.782
ATOM    560 CG   HSE    35       3.642  -2.063  -5.777
ATOM    561 ND1  HSE    35       4.146  -3.315  -5.275
ATOM    562 CE1  HSE    35       3.089  -3.802  -4.600
ATOM    563 HE1  HSE    35       2.995  -4.728  -4.053
ATOM    564 NE2  HSE    35       2.031  -2.945  -4.513
ATOM    565 HE2  HSE    35       1.156  -2.996  -4.011
ATOM    566 CD2  HSE    35       2.454  -1.839  -5.273
ATOM    567 HD2  HSE    35       1.920  -0.907  -5.386
ATOM    568 C    HSE    35       6.881  -1.806  -6.075
ATOM    569 O    HSE    35       7.339  -0.832  -5.395
ATOM    570 N    VAL    36       7.495  -3.032  -6.038
ATOM    571 H    VAL    36       7.002  -3.719  -6.590
ATOM    572 CA   VAL    36       8.622  -3.385  -5.195
ATOM    573 HA   VAL    36       8.250  -3.224  -4.183
ATOM    574 CB   VAL    36       8.976  -4.928  -5.285
ATOM    575 HB   VAL    36       8.094  -5.556  -5.160
ATOM    576 CG1  VAL    36       9.534  -5.292  -6.626
ATOM    577 HG11 VAL    36       9.768  -6.357  -6.628
ATOM    578 HG12 VAL    36       8.778  -5.241  -7.409
ATOM    579 HG13 VAL    36      10.375  -4.629  -6.832
ATOM    580 CG2  VAL    36      10.000  -5.401  -4.302
ATOM    581 HG21 VAL    36      10.174  -6.473  -4.390
ATOM    582 HG22 VAL    36      10.936  -4.876  -4.491
ATOM    583 HG23 VAL    36       9.664  -5.177  -3.290
ATOM    584 C    VAL    36       9.805  -2.475  -5.321
ATOM    585 O    VAL    36      10.563  -2.299  -4.383
ATOM    586 N    ILE    37      10.061  -1.879  -6.572
ATOM    587 H    ILE    37       9.262  -1.756  -7.178
ATOM    588 CA   ILE    37      11.315  -1.101  -6.877
ATOM    589 HA   ILE    37      12.142  -1.504  -6.292
ATOM    590 CB   ILE    37      11.712  -1.274  -8.366
ATOM    591 HB   ILE    37      12.696  -0.861  -8.587
ATOM    592 CG2  ILE    37      11.815  -2.752  -8.834
ATOM    593 HG21 ILE    37      12.204  -2.808  -9.851
ATOM    594 HG22 ILE    37      12.367  -3.375  -8.131
ATOM    595 HG23 ILE    37      10.791  -3.125  -8.840
ATOM    596 CG1  ILE    37      10.662  -0.444  -9.175
ATOM    597 HG11 ILE    37      10.425   0.480  -8.647
ATOM    598 HG12 ILE    37       9.771  -1.062  -9.280
ATOM    599 CD1  ILE    37      11.177  -0.180 -10.554
ATOM    600 HD11 ILE    37      11.220  -1.190 -10.962
ATOM    601 HD12 ILE    37      10.438   0.447 -11.053
ATOM    602 HD13 ILE    37      12.168   0.273 -10.583
ATOM    603 C    ILE    37      11.229   0.377  -6.483
ATOM    604 O    ILE    37      12.117   1.212  -6.735
ATOM    605 N    CYS    38      10.125   0.687  -5.806
ATOM    606 H    CYS    38       9.492  -0.059  -5.555
ATOM    607 CA   CYS    38       9.772   2.007  -5.316
ATOM    608 HA   CYS    38      10.405   2.808  -5.699
ATOM    609 CB   CYS    38       8.276   2.339  -5.638
ATOM    610 HB1  CYS    38       7.982   3.191  -5.025
ATOM    611 HB2  CYS    38       7.550   1.545  -5.459
ATOM    612 SG   CYS    38       8.171   2.954  -7.310
ATOM    613 HG   CYS    38       6.839   3.040  -7.363
ATOM    614 C    CYS    38      10.051   2.085  -3.811
ATOM    615 O    CYS    38      10.152   1.052  -3.115
ATOM    616 N    THR    39      10.222   3.272  -3.313
ATOM    617 H    THR    39      10.258   4.043  -3.965
ATOM    618 CA   THR    39      10.370   3.597  -1.919
ATOM    619 HA   THR    39      10.011   2.776  -1.298
ATOM    620 CB   THR    39      11.826   3.854  -1.496
ATOM    621 HB   THR    39      12.477   2.997  -1.670
ATOM    622 CG2  THR    39      12.604   5.045  -2.114
ATOM    623 HG21 THR    39      13.667   5.088  -1.877
ATOM    624 HG22 THR    39      12.426   4.981  -3.187
ATOM    625 HG23 THR    39      12.175   5.992  -1.786
ATOM    626 OG1  THR    39      11.734   4.038  -0.118
ATOM    627 HG1  THR    39      12.504   3.680   0.330
ATOM    628 C    THR    39       9.402   4.766  -1.608
ATOM    629 O    THR    39       8.685   5.224  -2.539
ATOM    630 N    SER    40       9.180   5.113  -0.323
ATOM    631 H    SER    40       9.658   4.740   0.485
ATOM    632 CA   SER    40       8.012   5.889   0.039
ATOM    633 HA   SER    40       7.129   5.337  -0.285
ATOM    634 CB   SER    40       7.989   6.060   1.531
ATOM    635 HB1  SER    40       7.240   6.792   1.832
ATOM    636 HB2  SER    40       8.994   6.409   1.769
ATOM    637 OG   SER    40       7.640   4.800   2.060
ATOM    638 HG   SER    40       7.495   4.915   3.002
ATOM    639 C    SER    40       7.897   7.291  -0.525
ATOM    640 O    SER    40       6.832   7.841  -0.691
ATOM    641 N    GLU    41       9.036   7.958  -0.659
ATOM    642 H    GLU    41       9.928   7.529  -0.456
ATOM    643 CA   GLU    41       9.115   9.242  -1.362
ATOM    644 HA   GLU    41       8.383   9.829  -0.808
ATOM    645 CB   GLU    41      10.514   9.879  -1.324
ATOM    646 HB1  GLU    41      11.287   9.288  -1.815
ATOM    647 HB2  GLU    41      10.796   9.780  -0.276
ATOM    648 CG   GLU    41      10.405  11.347  -1.645
ATOM    649 HG1  GLU    41       9.790  11.916  -0.949
ATOM    650 HG2  GLU    41       9.884  11.355  -2.603
ATOM    651 CD   GLU    41      11.826  11.960  -1.765
ATOM    652 OE1  GLU    41      12.462  11.911  -2.843
ATOM    653 OE2  GLU    41      12.344  12.375  -0.708
ATOM    654 C    GLU    41       8.478   9.171  -2.753
ATOM    655 O    GLU    41       7.945  10.171  -3.280
ATOM    656 N    ASP    42       8.564   7.980  -3.452
ATOM    657 H    ASP    42       8.977   7.153  -3.045
ATOM    658 CA   ASP    42       8.259   7.875  -4.927
ATOM    659 HA   ASP    42       8.507   8.859  -5.324
ATOM    660 CB   ASP    42       9.138   6.772  -5.607
ATOM    661 HB1  ASP    42       9.139   6.833  -6.696
ATOM    662 HB2  ASP    42       8.605   5.826  -5.511
ATOM    663 CG   ASP    42      10.600   6.595  -5.082
ATOM    664 OD1  ASP    42      11.355   7.569  -4.911
ATOM    665 OD2  ASP    42      10.903   5.395  -4.931
ATOM    666 C    ASP    42       6.752   7.631  -5.133
ATOM    667 O    ASP    42       6.366   7.669  -6.275
ATOM    668 N    MET    43       5.970   7.210  -4.137
ATOM    669 H    MET    43       6.333   7.317  -3.201
ATOM    670 CA   MET    43       4.640   6.584  -4.269
ATOM    671 HA   MET    43       4.698   5.814  -5.038
ATOM    672 CB   MET    43       4.267   5.844  -2.966
ATOM    673 HB1  MET    43       3.267   5.412  -2.997
ATOM    674 HB2  MET    43       4.419   6.548  -2.148
ATOM    675 CG   MET    43       5.194   4.663  -2.715
ATOM    676 HG1  MET    43       6.144   5.184  -2.592
ATOM    677 HG2  MET    43       5.369   4.056  -3.603
ATOM    678 SD   MET    43       4.957   3.597  -1.332
ATOM    679 CE   MET    43       6.432   2.542  -1.479
ATOM    680 HE1  MET    43       6.684   2.139  -0.498
ATOM    681 HE2  MET    43       6.217   1.721  -2.163
ATOM    682 HE3  MET    43       7.138   3.266  -1.885
ATOM    683 C    MET    43       3.473   7.494  -4.711
ATOM    684 O    MET    43       2.487   6.879  -5.236
ATOM    685 N    LEU    44       3.510   8.847  -4.616
ATOM    686 H    LEU    44       4.346   9.270  -4.239
ATOM    687 CA   LEU    44       2.486   9.693  -5.095
ATOM    688 HA   LEU    44       1.555   9.297  -4.691
ATOM    689 CB   LEU    44       2.676  11.154  -4.503
ATOM    690 HB1  LEU    44       3.607  11.621  -4.825
ATOM    691 HB2  LEU    44       2.826  11.055  -3.427
ATOM    692 CG   LEU    44       1.558  12.159  -4.885
ATOM    693 HG   LEU    44       1.390  12.156  -5.962
ATOM    694 CD1  LEU    44       0.226  11.737  -4.250
ATOM    695 HD11 LEU    44      -0.545  12.506  -4.212
ATOM    696 HD12 LEU    44      -0.141  10.938  -4.894
ATOM    697 HD13 LEU    44       0.300  11.250  -3.277
ATOM    698 CD2  LEU    44       1.791  13.613  -4.430
ATOM    699 HD21 LEU    44       1.079  14.276  -4.921
ATOM    700 HD22 LEU    44       1.737  13.721  -3.347
ATOM    701 HD23 LEU    44       2.815  13.874  -4.696
ATOM    702 C    LEU    44       2.440   9.696  -6.594
ATOM    703 O    LEU    44       1.344   9.673  -7.205
ATOM    704 N    ASN    45       3.618   9.698  -7.225
ATOM    705 H    ASN    45       4.523   9.678  -6.777
ATOM    706 CA   ASN    45       3.969   9.880  -8.683
ATOM    707 HA   ASN    45       3.007   9.827  -9.194
ATOM    708 CB   ASN    45       4.401  11.384  -8.875
ATOM    709 HB1  ASN    45       5.354  11.579  -8.384
ATOM    710 HB2  ASN    45       3.661  12.014  -8.381
ATOM    711 CG   ASN    45       4.504  11.783 -10.332
ATOM    712 OD1  ASN    45       3.909  11.202 -11.192
ATOM    713 ND2  ASN    45       5.370  12.760 -10.650
ATOM    714 HD21 ASN    45       5.906  13.275  -9.966
ATOM    715 HD22 ASN    45       5.462  13.092 -11.599
ATOM    716 C    ASN    45       5.079   8.862  -9.181
ATOM    717 O    ASN    45       6.142   9.266  -9.734
ATOM    718 N    PRO    46       4.927   7.528  -9.079
ATOM    719 CD   PRO    46       3.824   6.867  -8.351
ATOM    720 HD1  PRO    46       2.894   7.150  -8.843
ATOM    721 HD2  PRO    46       3.909   7.099  -7.289
ATOM    722 CG   PRO    46       4.186   5.375  -8.542
ATOM    723 HG1  PRO    46       3.800   5.178  -9.542
ATOM    724 HG2  PRO    46       3.712   4.679  -7.850
ATOM    725 CB   PRO    46       5.697   5.319  -8.526
ATOM    726 HB1  PRO    46       5.927   4.419  -9.097
ATOM    727 HB2  PRO    46       6.023   5.196  -7.493
ATOM    728 CA   PRO    46       6.032   6.583  -9.340
ATOM    729 HA   PRO    46       6.994   6.940  -8.971
ATOM    730 C    PRO    46       5.995   6.285 -10.825
ATOM    731 O    PRO    46       4.995   6.221 -11.490
ATOM    732 N    ASN    47       7.173   6.090 -11.450
ATOM    733 H    ASN    47       7.998   6.252 -10.890
ATOM    734 CA   ASN    47       7.451   5.624 -12.771
ATOM    735 HA   ASN    47       6.555   5.278 -13.287
ATOM    736 CB   ASN    47       8.016   6.778 -13.698
ATOM    737 HB1  ASN    47       9.015   7.010 -13.329
ATOM    738 HB2  ASN    47       7.274   7.576 -13.732
ATOM    739 CG   ASN    47       8.228   6.278 -15.125
ATOM    740 OD1  ASN    47       9.239   5.615 -15.408
ATOM    741 ND2  ASN    47       7.212   6.333 -16.010
ATOM    742 HD21 ASN    47       6.406   6.815 -15.639
ATOM    743 HD22 ASN    47       7.162   5.685 -16.783
ATOM    744 C    ASN    47       8.465   4.454 -12.602
ATOM    745 O    ASN    47       9.489   4.653 -11.906
ATOM    746 N    TYR    48       8.198   3.321 -13.241
ATOM    747 H    TYR    48       7.304   3.265 -13.708
ATOM    748 CA   TYR    48       9.053   2.142 -13.220
ATOM    749 HA   TYR    48       9.470   2.206 -12.214
ATOM    750 CB   TYR    48       8.263   0.826 -13.229
ATOM    751 HB1  TYR    48       8.880  -0.017 -12.918
ATOM    752 HB2  TYR    48       7.924   0.564 -14.232
ATOM    753 CG   TYR    48       7.102   0.845 -12.225
ATOM    754 CD1  TYR    48       7.387   0.575 -10.858
ATOM    755 HD1  TYR    48       8.339   0.170 -10.549
ATOM    756 CE1  TYR    48       6.452   0.905  -9.868
ATOM    757 HE1  TYR    48       6.633   0.756  -8.814
ATOM    758 CZ   TYR    48       5.179   1.470 -10.183
ATOM    759 OH   TYR    48       4.355   1.854  -9.180
ATOM    760 HH   TYR    48       3.457   1.966  -9.499
ATOM    761 CE2  TYR    48       4.893   1.756 -11.543
ATOM    762 HE2  TYR    48       3.988   2.324 -11.700
ATOM    763 CD2  TYR    48       5.814   1.358 -12.568
ATOM    764 HD2  TYR    48       5.564   1.663 -13.573
ATOM    765 C    TYR    48      10.214   2.148 -14.196
ATOM    766 O    TYR    48      11.305   1.944 -13.698
ATOM    767 N    GLU    49      10.021   2.534 -15.464
ATOM    768 H    GLU    49       9.064   2.619 -15.776
ATOM    769 CA   GLU    49      11.133   2.512 -16.442
ATOM    770 HA   GLU    49      11.585   1.528 -16.566
ATOM    771 CB   GLU    49      10.679   2.967 -17.870
ATOM    772 HB1  GLU    49      11.544   3.396 -18.375
ATOM    773 HB2  GLU    49      10.017   3.831 -17.804
ATOM    774 CG   GLU    49       9.932   1.918 -18.790
ATOM    775 HG1  GLU    49       9.484   2.378 -19.671
ATOM    776 HG2  GLU    49       9.141   1.374 -18.273
ATOM    777 CD   GLU    49      10.979   0.914 -19.424
ATOM    778 OE1  GLU    49      10.949   0.740 -20.694
ATOM    779 OE2  GLU    49      11.711   0.176 -18.685
ATOM    780 C    GLU    49      12.287   3.481 -16.001
ATOM    781 O    GLU    49      13.480   3.123 -16.173
ATOM    782 N    ASP    50      12.005   4.640 -15.373
ATOM    783 H    ASP    50      11.044   4.918 -15.238
ATOM    784 CA   ASP    50      13.097   5.579 -14.999
ATOM    785 HA   ASP    50      13.780   5.710 -15.838
ATOM    786 CB   ASP    50      12.498   7.013 -14.716
ATOM    787 HB1  ASP    50      13.382   7.587 -14.436
ATOM    788 HB2  ASP    50      11.763   6.963 -13.913
ATOM    789 CG   ASP    50      11.775   7.672 -15.867
ATOM    790 OD1  ASP    50      11.979   7.374 -17.057
ATOM    791 OD2  ASP    50      11.026   8.646 -15.519
ATOM    792 C    ASP    50      13.826   5.056 -13.722
ATOM    793 O    ASP    50      15.013   5.478 -13.484
ATOM    794 N    LEU    51      13.257   4.126 -13.003
ATOM    795 H    LEU    51      12.348   3.841 -13.337
ATOM    796 CA   LEU    51      13.886   3.528 -11.831
ATOM    797 HA   LEU    51      14.528   4.246 -11.321
ATOM    798 CB   LEU    51      12.851   3.179 -10.758
ATOM    799 HB1  LEU    51      13.072   2.264 -10.210
ATOM    800 HB2  LEU    51      11.980   2.884 -11.342
ATOM    801 CG   LEU    51      12.451   4.283  -9.846
ATOM    802 HG   LEU    51      12.266   5.233 -10.347
ATOM    803 CD1  LEU    51      11.187   3.845  -9.082
ATOM    804 HD11 LEU    51      10.734   4.605  -8.445
ATOM    805 HD12 LEU    51      10.444   3.560  -9.827
ATOM    806 HD13 LEU    51      11.430   2.930  -8.542
ATOM    807 CD2  LEU    51      13.608   4.584  -8.897
ATOM    808 HD21 LEU    51      13.404   5.325  -8.124
ATOM    809 HD22 LEU    51      13.710   3.614  -8.410
ATOM    810 HD23 LEU    51      14.524   4.980  -9.334
ATOM    811 C    LEU    51      14.739   2.349 -12.263
ATOM    812 O    LEU    51      15.861   2.045 -11.765
ATOM    813 N    LEU    52      14.193   1.636 -13.215
ATOM    814 H    LEU    52      13.261   1.876 -13.521
ATOM    815 CA   LEU    52      14.716   0.372 -13.659
ATOM    816 HA   LEU    52      14.957  -0.246 -12.793
ATOM    817 CB   LEU    52      13.537  -0.345 -14.344
ATOM    818 HB1  LEU    52      13.121   0.326 -15.096
ATOM    819 HB2  LEU    52      12.764  -0.365 -13.576
ATOM    820 CG   LEU    52      13.655  -1.763 -14.872
ATOM    821 HG   LEU    52      14.280  -1.694 -15.763
ATOM    822 CD1  LEU    52      14.065  -2.718 -13.728
ATOM    823 HD11 LEU    52      13.828  -3.758 -13.954
ATOM    824 HD12 LEU    52      15.137  -2.738 -13.536
ATOM    825 HD13 LEU    52      13.587  -2.442 -12.788
ATOM    826 CD2  LEU    52      12.272  -2.250 -15.363
ATOM    827 HD21 LEU    52      12.356  -3.269 -15.742
ATOM    828 HD22 LEU    52      11.566  -2.264 -14.532
ATOM    829 HD23 LEU    52      11.911  -1.539 -16.106
ATOM    830 C    LEU    52      15.880   0.541 -14.598
ATOM    831 O    LEU    52      16.803  -0.304 -14.619
ATOM    832 N    ILE    53      16.084   1.793 -15.153
ATOM    833 H    ILE    53      15.333   2.468 -15.162
ATOM    834 CA   ILE    53      17.358   2.092 -15.852
ATOM    835 HA   ILE    53      17.644   1.146 -16.311
ATOM    836 CB   ILE    53      17.148   3.254 -16.848
ATOM    837 HB   ILE    53      16.166   3.118 -17.303
ATOM    838 CG2  ILE    53      16.892   4.641 -16.218
ATOM    839 HG21 ILE    53      16.594   5.366 -16.976
ATOM    840 HG22 ILE    53      16.159   4.539 -15.418
ATOM    841 HG23 ILE    53      17.826   5.013 -15.796
ATOM    842 CG1  ILE    53      18.135   3.333 -18.002
ATOM    843 HG11 ILE    53      19.182   3.399 -17.707
ATOM    844 HG12 ILE    53      17.897   4.240 -18.558
ATOM    845 CD1  ILE    53      17.942   2.283 -19.064
ATOM    846 HD11 ILE    53      18.474   2.453 -20.000
ATOM    847 HD12 ILE    53      18.202   1.292 -18.691
ATOM    848 HD13 ILE    53      16.887   2.158 -19.307
ATOM    849 C    ILE    53      18.531   2.365 -14.847
ATOM    850 O    ILE    53      19.694   2.397 -15.247
ATOM    851 N    ARG    54      18.170   2.432 -13.550
ATOM    852 H    ARG    54      17.180   2.342 -13.367
ATOM    853 CA   ARG    54      19.038   2.507 -12.390
ATOM    854 HA   ARG    54      20.031   2.606 -12.826
ATOM    855 CB   ARG    54      18.562   3.772 -11.654
ATOM    856 HB1  ARG    54      19.003   3.928 -10.669
ATOM    857 HB2  ARG    54      17.486   3.794 -11.485
ATOM    858 CG   ARG    54      18.878   5.116 -12.336
ATOM    859 HG1  ARG    54      18.309   5.166 -13.264
ATOM    860 HG2  ARG    54      19.948   5.173 -12.536
ATOM    861 CD   ARG    54      18.433   6.301 -11.487
ATOM    862 HD1  ARG    54      18.807   7.229 -11.919
ATOM    863 HD2  ARG    54      18.862   6.126 -10.500
ATOM    864 NE   ARG    54      16.974   6.313 -11.455
ATOM    865 HE   ARG    54      16.516   6.100 -12.330
ATOM    866 CZ   ARG    54      16.189   6.956 -10.582
ATOM    867 NH1  ARG    54      16.503   7.287  -9.395
ATOM    868 HH11 ARG    54      17.465   7.358  -9.095
ATOM    869 HH12 ARG    54      15.781   7.660  -8.795
ATOM    870 NH2  ARG    54      14.958   7.231 -10.878
ATOM    871 HH21 ARG    54      14.582   7.060 -11.799
ATOM    872 HH22 ARG    54      14.352   7.486 -10.111
ATOM    873 C    ARG    54      19.167   1.327 -11.459
ATOM    874 O    ARG    54      20.047   1.422 -10.612
ATOM    875 N    LYS    55      18.425   0.231 -11.676
ATOM    876 H    LYS    55      17.714   0.294 -12.390
ATOM    877 CA   LYS    55      18.571  -0.991 -10.886
ATOM    878 HA   LYS    55      19.270  -0.781 -10.077
ATOM    879 CB   LYS    55      17.264  -1.378 -10.097
ATOM    880 HB1  LYS    55      17.485  -2.264  -9.503
ATOM    881 HB2  LYS    55      16.459  -1.662 -10.775
ATOM    882 CG   LYS    55      16.853  -0.298  -9.084
ATOM    883 HG1  LYS    55      16.438   0.593  -9.555
ATOM    884 HG2  LYS    55      17.722  -0.025  -8.485
ATOM    885 CD   LYS    55      15.750  -0.917  -8.290
ATOM    886 HD1  LYS    55      16.020  -1.831  -7.760
ATOM    887 HD2  LYS    55      14.923  -1.108  -8.973
ATOM    888 CE   LYS    55      15.334   0.141  -7.222
ATOM    889 HE1  LYS    55      14.439  -0.302  -6.786
ATOM    890 HE2  LYS    55      15.066   1.119  -7.623
ATOM    891 NZ   LYS    55      16.282   0.266  -6.098
ATOM    892 HZ1  LYS    55      17.158   0.710  -6.333
ATOM    893 HZ2  LYS    55      15.906   0.843  -5.359
ATOM    894 HZ3  LYS    55      16.367  -0.648  -5.676
ATOM    895 C    LYS    55      18.996  -2.183 -11.742
ATOM    896 O    LYS    55      18.632  -2.209 -12.931
ATOM    897 N    SER    56      19.888  -3.030 -11.173
ATOM    898 H    SER    56      20.025  -2.779 -10.205
ATOM    899 CA   SER    56      20.463  -4.251 -11.658
ATOM    900 HA   SER    56      20.434  -4.177 -12.746
ATOM    901 CB   SER    56      21.892  -4.362 -11.139
ATOM    902 HB1  SER    56      22.498  -3.561 -11.563
ATOM    903 HB2  SER    56      22.380  -5.278 -11.473
ATOM    904 OG   SER    56      22.021  -4.359  -9.714
ATOM    905 HG   SER    56      22.831  -4.821  -9.487
ATOM    906 C    SER    56      19.635  -5.484 -11.269
ATOM    907 O    SER    56      18.727  -5.441 -10.427
ATOM    908 N    ASN    57      20.023  -6.574 -11.865
ATOM    909 H    ASN    57      20.779  -6.542 -12.534
ATOM    910 CA   ASN    57      19.737  -7.925 -11.290
ATOM    911 HA   ASN    57      18.659  -8.074 -11.349
ATOM    912 CB   ASN    57      20.490  -9.006 -12.088
ATOM    913 HB1  ASN    57      20.263  -9.983 -11.660
ATOM    914 HB2  ASN    57      21.564  -8.861 -11.967
ATOM    915 CG   ASN    57      20.101  -9.040 -13.518
ATOM    916 OD1  ASN    57      18.914  -9.138 -13.769
ATOM    917 ND2  ASN    57      20.941  -8.997 -14.525
ATOM    918 HD21 ASN    57      21.948  -8.936 -14.488
ATOM    919 HD22 ASN    57      20.610  -9.075 -15.476
ATOM    920 C    ASN    57      20.024  -8.063  -9.798
ATOM    921 O    ASN    57      19.135  -8.474  -9.106
ATOM    922 N    HSE    58      21.130  -7.672  -9.294
ATOM    923 H    HSE    58      21.827  -7.341  -9.946
ATOM    924 CA   HSE    58      21.558  -7.925  -7.873
ATOM    925 HA   HSE    58      21.216  -8.941  -7.673
ATOM    926 CB   HSE    58      23.117  -7.898  -7.754
ATOM    927 HB1  HSE    58      23.517  -8.343  -8.665
ATOM    928 HB2  HSE    58      23.470  -8.526  -6.936
ATOM    929 CG   HSE    58      23.681  -6.553  -7.557
ATOM    930 ND1  HSE    58      24.095  -5.765  -8.644
ATOM    931 CE1  HSE    58      24.658  -4.702  -8.139
ATOM    932 HE1  HSE    58      25.013  -3.907  -8.778
ATOM    933 NE2  HSE    58      24.548  -4.673  -6.780
ATOM    934 HE2  HSE    58      24.818  -3.914  -6.172
ATOM    935 CD2  HSE    58      23.932  -5.830  -6.388
ATOM    936 HD2  HSE    58      23.788  -6.180  -5.376
ATOM    937 C    HSE    58      20.796  -7.018  -6.811
ATOM    938 O    HSE    58      21.049  -7.172  -5.633
ATOM    939 N    ASN    59      19.905  -6.100  -7.229
ATOM    940 H    ASN    59      19.799  -5.995  -8.228
ATOM    941 CA   ASN    59      18.988  -5.333  -6.370
ATOM    942 HA   ASN    59      19.346  -5.156  -5.356
ATOM    943 CB   ASN    59      18.865  -3.886  -6.753
ATOM    944 HB1  ASN    59      18.270  -3.408  -5.974
ATOM    945 HB2  ASN    59      18.208  -3.885  -7.622
ATOM    946 CG   ASN    59      20.144  -3.095  -6.983
ATOM    947 OD1  ASN    59      20.170  -2.268  -7.948
ATOM    948 ND2  ASN    59      21.170  -3.248  -6.216
ATOM    949 HD21 ASN    59      21.209  -3.932  -5.474
ATOM    950 HD22 ASN    59      22.028  -2.818  -6.531
ATOM    951 C    ASN    59      17.624  -6.014  -6.314
ATOM    952 O    ASN    59      16.722  -5.455  -5.729
ATOM    953 N    PHE    60      17.445  -7.233  -6.834
ATOM    954 H    PHE    60      18.255  -7.617  -7.300
ATOM    955 CA   PHE    60      16.370  -8.176  -6.532
ATOM    956 HA   PHE    60      15.594  -7.682  -5.948
ATOM    957 CB   PHE    60      15.687  -8.558  -7.886
ATOM    958 HB1  PHE    60      14.869  -9.240  -7.653
ATOM    959 HB2  PHE    60      16.381  -9.064  -8.556
ATOM    960 CG   PHE    60      15.145  -7.463  -8.713
ATOM    961 CD1  PHE    60      13.835  -6.972  -8.463
ATOM    962 HD1  PHE    60      13.253  -7.375  -7.646
ATOM    963 CE1  PHE    60      13.256  -5.956  -9.299
ATOM    964 HE1  PHE    60      12.237  -5.617  -9.177
ATOM    965 CZ   PHE    60      13.983  -5.543 -10.406
ATOM    966 HZ   PHE    60      13.524  -4.841 -11.086
ATOM    967 CE2  PHE    60      15.238  -6.152 -10.714
ATOM    968 HE2  PHE    60      15.844  -5.766 -11.520
ATOM    969 CD2  PHE    60      15.830  -7.036  -9.815
ATOM    970 HD2  PHE    60      16.820  -7.384 -10.072
ATOM    971 C    PHE    60      16.789  -9.413  -5.807
ATOM    972 O    PHE    60      17.370 -10.331  -6.388
ATOM    973 N    LEU    61      16.535  -9.405  -4.490
ATOM    974 H    LEU    61      16.024  -8.608  -4.138
ATOM    975 CA   LEU    61      16.857 -10.612  -3.603
ATOM    976 HA   LEU    61      17.614 -11.242  -4.068
ATOM    977 CB   LEU    61      17.379 -10.251  -2.194
ATOM    978 HB1  LEU    61      16.617  -9.773  -1.579
ATOM    979 HB2  LEU    61      18.132  -9.477  -2.345
ATOM    980 CG   LEU    61      17.985 -11.416  -1.351
ATOM    981 HG   LEU    61      17.194 -12.159  -1.247
ATOM    982 CD1  LEU    61      19.165 -11.991  -2.151
ATOM    983 HD11 LEU    61      19.928 -12.438  -1.512
ATOM    984 HD12 LEU    61      18.775 -12.695  -2.887
ATOM    985 HD13 LEU    61      19.600 -11.153  -2.695
ATOM    986 CD2  LEU    61      18.457 -10.879  -0.048
ATOM    987 HD21 LEU    61      18.961 -11.723   0.421
ATOM    988 HD22 LEU    61      19.177 -10.090  -0.263
ATOM    989 HD23 LEU    61      17.579 -10.598   0.534
ATOM    990 C    LEU    61      15.593 -11.448  -3.427
ATOM    991 O    LEU    61      14.572 -10.968  -2.916
ATOM    992 N    VAL    62      15.594 -12.719  -3.824
ATOM    993 H    VAL    62      16.447 -12.959  -4.308
ATOM    994 CA   VAL    62      14.472 -13.666  -3.810
ATOM    995 HA   VAL    62      13.519 -13.154  -3.675
ATOM    996 CB   VAL    62      14.319 -14.280  -5.235
ATOM    997 HB   VAL    62      15.220 -14.856  -5.446
ATOM    998 CG1  VAL    62      13.086 -15.225  -5.163
ATOM    999 HG11 VAL    62      12.978 -15.850  -6.050
ATOM   1000 HG12 VAL    62      13.122 -15.872  -4.287
ATOM   1001 HG13 VAL    62      12.221 -14.565  -5.217
ATOM   1002 CG2  VAL    62      14.091 -13.253  -6.364
ATOM   1003 HG21 VAL    62      14.950 -12.582  -6.404
ATOM   1004 HG22 VAL    62      13.967 -13.770  -7.316
ATOM   1005 HG23 VAL    62      13.165 -12.726  -6.136
ATOM   1006 C    VAL    62      14.812 -14.714  -2.680
ATOM   1007 O    VAL    62      15.926 -15.192  -2.632
ATOM   1008 N    GLN    63      13.848 -15.092  -1.809
ATOM   1009 H    GLN    63      12.915 -14.707  -1.853
ATOM   1010 CA   GLN    63      14.030 -16.003  -0.660
ATOM   1011 HA   GLN    63      14.944 -16.590  -0.757
ATOM   1012 CB   GLN    63      14.438 -15.195   0.697
ATOM   1013 HB1  GLN    63      14.723 -16.061   1.294
ATOM   1014 HB2  GLN    63      13.505 -14.856   1.147
ATOM   1015 CG   GLN    63      15.499 -14.123   0.576
ATOM   1016 HG1  GLN    63      15.077 -13.343  -0.058
ATOM   1017 HG2  GLN    63      16.400 -14.476   0.073
ATOM   1018 CD   GLN    63      15.894 -13.547   1.930
ATOM   1019 OE1  GLN    63      15.635 -12.409   2.304
ATOM   1020 NE2  GLN    63      16.393 -14.364   2.830
ATOM   1021 HE21 GLN    63      16.592 -15.349   2.733
ATOM   1022 HE22 GLN    63      16.730 -13.907   3.665
ATOM   1023 C    GLN    63      12.873 -16.895  -0.354
ATOM   1024 O    GLN    63      11.719 -16.574  -0.527
ATOM   1025 N    ALA    64      13.175 -18.092   0.127
ATOM   1026 H    ALA    64      14.134 -18.305   0.363
ATOM   1027 CA   ALA    64      12.214 -19.090   0.569
ATOM   1028 HA   ALA    64      11.227 -18.683   0.792
ATOM   1029 CB   ALA    64      11.999 -20.054  -0.625
ATOM   1030 HB1  ALA    64      11.277 -20.783  -0.259
ATOM   1031 HB2  ALA    64      11.650 -19.517  -1.508
ATOM   1032 HB3  ALA    64      12.910 -20.607  -0.854
ATOM   1033 C    ALA    64      12.636 -19.688   1.876
ATOM   1034 O    ALA    64      13.265 -20.742   1.919
ATOM   1035 N    GLY    65      12.411 -18.945   2.958
ATOM   1036 H    GLY    65      12.083 -17.995   2.860
ATOM   1037 CA   GLY    65      12.601 -19.406   4.356
ATOM   1038 HA1  GLY    65      11.951 -20.265   4.520
ATOM   1039 HA2  GLY    65      12.206 -18.606   4.983
ATOM   1040 C    GLY    65      14.131 -19.669   4.540
ATOM   1041 O    GLY    65      14.881 -18.714   4.573
ATOM   1042 N    ASN    66      14.532 -20.955   4.778
ATOM   1043 H    ASN    66      13.826 -21.659   4.619
ATOM   1044 CA   ASN    66      15.875 -21.397   5.036
ATOM   1045 HA   ASN    66      16.196 -20.804   5.893
ATOM   1046 CB   ASN    66      15.736 -22.902   5.436
ATOM   1047 HB1  ASN    66      15.263 -23.437   4.613
ATOM   1048 HB2  ASN    66      15.070 -23.104   6.275
ATOM   1049 CG   ASN    66      17.020 -23.509   5.780
ATOM   1050 OD1  ASN    66      17.310 -24.525   5.289
ATOM   1051 ND2  ASN    66      17.712 -23.064   6.736
ATOM   1052 HD21 ASN    66      17.407 -22.217   7.194
ATOM   1053 HD22 ASN    66      18.539 -23.589   6.982
ATOM   1054 C    ASN    66      16.889 -21.133   3.839
ATOM   1055 O    ASN    66      18.075 -21.432   3.992
ATOM   1056 N    VAL    67      16.353 -20.764   2.667
ATOM   1057 H    VAL    67      15.348 -20.837   2.610
ATOM   1058 CA   VAL    67      17.043 -20.723   1.331
ATOM   1059 HA   VAL    67      18.089 -21.021   1.393
ATOM   1060 CB   VAL    67      16.287 -21.718   0.375
ATOM   1061 HB   VAL    67      15.326 -21.269   0.125
ATOM   1062 CG1  VAL    67      17.118 -21.915  -0.891
ATOM   1063 HG11 VAL    67      18.162 -22.121  -0.651
ATOM   1064 HG12 VAL    67      16.694 -22.731  -1.476
ATOM   1065 HG13 VAL    67      17.158 -21.049  -1.552
ATOM   1066 CG2  VAL    67      16.149 -23.086   1.095
ATOM   1067 HG21 VAL    67      15.367 -23.028   1.852
ATOM   1068 HG22 VAL    67      15.864 -23.836   0.356
ATOM   1069 HG23 VAL    67      17.074 -23.386   1.589
ATOM   1070 C    VAL    67      17.084 -19.335   0.670
ATOM   1071 O    VAL    67      16.009 -18.729   0.580
ATOM   1072 N    GLN    68      18.272 -18.914   0.250
ATOM   1073 H    GLN    68      19.098 -19.493   0.298
ATOM   1074 CA   GLN    68      18.437 -17.571  -0.408
ATOM   1075 HA   GLN    68      17.507 -17.001  -0.399
ATOM   1076 CB   GLN    68      19.414 -16.716   0.459
ATOM   1077 HB1  GLN    68      20.314 -17.272   0.723
ATOM   1078 HB2  GLN    68      18.921 -16.486   1.403
ATOM   1079 CG   GLN    68      19.805 -15.380  -0.180
ATOM   1080 HG1  GLN    68      18.888 -14.828  -0.384
ATOM   1081 HG2  GLN    68      20.447 -15.429  -1.060
ATOM   1082 CD   GLN    68      20.546 -14.417   0.849
ATOM   1083 OE1  GLN    68      20.029 -14.030   1.857
ATOM   1084 NE2  GLN    68      21.811 -14.174   0.629
ATOM   1085 HE21 GLN    68      22.336 -14.804   0.039
ATOM   1086 HE22 GLN    68      22.425 -13.777   1.326
ATOM   1087 C    GLN    68      18.687 -17.829  -1.908
ATOM   1088 O    GLN    68      19.617 -18.571  -2.223
ATOM   1089 N    LEU    69      17.943 -17.179  -2.809
ATOM   1090 H    LEU    69      17.262 -16.518  -2.464
ATOM   1091 CA   LEU    69      18.076 -17.376  -4.273
ATOM   1092 HA   LEU    69      18.726 -18.248  -4.351
ATOM   1093 CB   LEU    69      16.744 -17.876  -4.985
ATOM   1094 HB1  LEU    69      16.936 -18.121  -6.030
ATOM   1095 HB2  LEU    69      16.029 -17.060  -4.877
ATOM   1096 CG   LEU    69      16.105 -19.028  -4.222
ATOM   1097 HG   LEU    69      15.984 -18.801  -3.163
ATOM   1098 CD1  LEU    69      14.689 -19.324  -4.712
ATOM   1099 HD11 LEU    69      14.096 -18.409  -4.688
ATOM   1100 HD12 LEU    69      14.625 -19.546  -5.778
ATOM   1101 HD13 LEU    69      14.261 -20.126  -4.110
ATOM   1102 CD2  LEU    69      16.862 -20.326  -4.416
ATOM   1103 HD21 LEU    69      16.399 -21.120  -3.830
ATOM   1104 HD22 LEU    69      16.838 -20.691  -5.443
ATOM   1105 HD23 LEU    69      17.874 -20.162  -4.045
ATOM   1106 C    LEU    69      18.775 -16.135  -4.924
ATOM   1107 O    LEU    69      18.663 -14.953  -4.407
ATOM   1108 N    ARG    70      19.447 -16.320  -6.075
ATOM   1109 H    ARG    70      19.441 -17.266  -6.428
ATOM   1110 CA   ARG    70      20.144 -15.379  -6.905
ATOM   1111 HA   ARG    70      20.284 -14.435  -6.378
ATOM   1112 CB   ARG    70      21.563 -15.861  -7.222
ATOM   1113 HB1  ARG    70      21.553 -16.639  -7.985
ATOM   1114 HB2  ARG    70      22.073 -16.254  -6.342
ATOM   1115 CG   ARG    70      22.464 -14.741  -7.844
ATOM   1116 HG1  ARG    70      22.475 -13.928  -7.117
ATOM   1117 HG2  ARG    70      22.035 -14.419  -8.792
ATOM   1118 CD   ARG    70      23.852 -15.228  -7.922
ATOM   1119 HD1  ARG    70      23.986 -16.020  -7.185
ATOM   1120 HD2  ARG    70      24.538 -14.396  -7.764
ATOM   1121 NE   ARG    70      24.122 -15.815  -9.285
ATOM   1122 HE   ARG    70      24.597 -15.214  -9.943
ATOM   1123 CZ   ARG    70      24.228 -17.142  -9.567
ATOM   1124 NH1  ARG    70      24.140 -18.180  -8.776
ATOM   1125 HH11 ARG    70      23.947 -18.009  -7.800
ATOM   1126 HH12 ARG    70      24.128 -19.130  -9.117
ATOM   1127 NH2  ARG    70      24.410 -17.483 -10.806
ATOM   1128 HH21 ARG    70      24.808 -16.745 -11.369
ATOM   1129 HH22 ARG    70      24.334 -18.428 -11.155
ATOM   1130 C    ARG    70      19.438 -14.973  -8.237
ATOM   1131 O    ARG    70      19.027 -15.867  -8.922
ATOM   1132 N    VAL    71      19.389 -13.671  -8.604
ATOM   1133 H    VAL    71      19.623 -12.987  -7.899
ATOM   1134 CA   VAL    71      18.945 -13.169  -9.902
ATOM   1135 HA   VAL    71      18.278 -13.992 -10.160
ATOM   1136 CB   VAL    71      18.050 -11.964  -9.559
ATOM   1137 HB   VAL    71      18.621 -11.199  -9.032
ATOM   1138 CG1  VAL    71      17.429 -11.415 -10.829
ATOM   1139 HG11 VAL    71      16.961 -10.459 -10.597
ATOM   1140 HG12 VAL    71      18.185 -11.100 -11.548
ATOM   1141 HG13 VAL    71      16.548 -11.992 -11.110
ATOM   1142 CG2  VAL    71      16.881 -12.352  -8.690
ATOM   1143 HG21 VAL    71      16.358 -11.476  -8.307
ATOM   1144 HG22 VAL    71      16.315 -13.098  -9.248
ATOM   1145 HG23 VAL    71      17.208 -12.884  -7.796
ATOM   1146 C    VAL    71      19.946 -13.130 -11.039
ATOM   1147 O    VAL    71      21.095 -12.647 -10.902
ATOM   1148 N    ILE    72      19.419 -13.565 -12.180
ATOM   1149 H    ILE    72      18.526 -14.032 -12.118
ATOM   1150 CA   ILE    72      20.161 -13.657 -13.473
ATOM   1151 HA   ILE    72      21.025 -12.997 -13.403
ATOM   1152 CB   ILE    72      20.666 -15.068 -13.765
ATOM   1153 HB   ILE    72      20.991 -15.107 -14.805
ATOM   1154 CG2  ILE    72      21.836 -15.348 -12.849
ATOM   1155 HG21 ILE    72      22.447 -16.240 -12.983
ATOM   1156 HG22 ILE    72      22.548 -14.527 -12.932
ATOM   1157 HG23 ILE    72      21.609 -15.379 -11.783
ATOM   1158 CG1  ILE    72      19.619 -16.239 -13.486
ATOM   1159 HG11 ILE    72      18.686 -15.905 -13.941
ATOM   1160 HG12 ILE    72      19.670 -16.297 -12.399
ATOM   1161 CD1  ILE    72      19.993 -17.594 -14.059
ATOM   1162 HD11 ILE    72      19.258 -18.392 -13.954
ATOM   1163 HD12 ILE    72      19.955 -17.477 -15.142
ATOM   1164 HD13 ILE    72      20.970 -17.879 -13.668
ATOM   1165 C    ILE    72      19.316 -13.038 -14.663
ATOM   1166 O    ILE    72      19.713 -13.184 -15.814
ATOM   1167 N    GLY    73      18.174 -12.382 -14.414
ATOM   1168 H    GLY    73      17.941 -12.168 -13.454
ATOM   1169 CA   GLY    73      17.389 -11.735 -15.461
ATOM   1170 HA1  GLY    73      16.972 -12.503 -16.113
ATOM   1171 HA2  GLY    73      18.024 -11.158 -16.134
ATOM   1172 C    GLY    73      16.262 -10.943 -14.894
ATOM   1173 O    GLY    73      15.742 -11.255 -13.869
ATOM   1174 N    HSD    74      16.056  -9.745 -15.426
ATOM   1175 H    HSD    74      16.654  -9.359 -16.142
ATOM   1176 CA   HSD    74      14.752  -9.159 -15.181
ATOM   1177 HA   HSD    74      14.056  -9.869 -14.735
ATOM   1178 CB   HSD    74      14.842  -8.113 -14.052
ATOM   1179 HB1  HSD    74      15.085  -8.613 -13.115
ATOM   1180 HB2  HSD    74      13.857  -7.662 -13.929
ATOM   1181 CG   HSD    74      15.795  -6.971 -14.220
ATOM   1182 ND1  HSD    74      17.172  -7.008 -13.929
ATOM   1183 HD1  HSD    74      17.565  -7.921 -13.749
ATOM   1184 CE1  HSD    74      17.746  -5.882 -14.245
ATOM   1185 HE1  HSD    74      18.817  -5.746 -14.264
ATOM   1186 NE2  HSD    74      16.815  -5.099 -14.884
ATOM   1187 CD2  HSD    74      15.598  -5.737 -14.794
ATOM   1188 HD2  HSD    74      14.722  -5.397 -15.327
ATOM   1189 C    HSD    74      14.027  -8.673 -16.454
ATOM   1190 O    HSD    74      14.648  -8.331 -17.499
ATOM   1191 N    SER    75      12.770  -8.548 -16.341
ATOM   1192 H    SER    75      12.459  -8.886 -15.441
ATOM   1193 CA   SER    75      11.867  -8.042 -17.337
ATOM   1194 HA   SER    75      12.203  -7.123 -17.817
ATOM   1195 CB   SER    75      11.544  -9.007 -18.556
ATOM   1196 HB1  SER    75      10.848  -8.750 -19.355
ATOM   1197 HB2  SER    75      11.068  -9.852 -18.059
ATOM   1198 OG   SER    75      12.666  -9.509 -19.184
ATOM   1199 HG   SER    75      13.487  -9.085 -18.925
ATOM   1200 C    SER    75      10.542  -7.651 -16.713
ATOM   1201 O    SER    75      10.165  -8.140 -15.674
ATOM   1202 N    MET    76       9.823  -6.784 -17.415
ATOM   1203 H    MET    76      10.152  -6.276 -18.224
ATOM   1204 CA   MET    76       8.556  -6.247 -16.869
ATOM   1205 HA   MET    76       8.341  -6.700 -15.901
ATOM   1206 CB   MET    76       8.585  -4.706 -16.763
ATOM   1207 HB1  MET    76       8.584  -4.218 -17.738
ATOM   1208 HB2  MET    76       9.510  -4.329 -16.326
ATOM   1209 CG   MET    76       7.407  -4.162 -15.948
ATOM   1210 HG1  MET    76       7.524  -4.719 -15.019
ATOM   1211 HG2  MET    76       6.479  -4.392 -16.472
ATOM   1212 SD   MET    76       7.467  -2.378 -15.497
ATOM   1213 CE   MET    76       8.050  -1.724 -17.025
ATOM   1214 HE1  MET    76       9.098  -2.000 -17.142
ATOM   1215 HE2  MET    76       7.376  -2.161 -17.763
ATOM   1216 HE3  MET    76       7.781  -0.668 -16.995
ATOM   1217 C    MET    76       7.447  -6.747 -17.824
ATOM   1218 O    MET    76       7.522  -6.910 -19.029
ATOM   1219 N    GLN    77       6.231  -6.864 -17.321
ATOM   1220 H    GLN    77       6.043  -6.793 -16.331
ATOM   1221 CA   GLN    77       5.009  -7.293 -18.005
ATOM   1222 HA   GLN    77       5.105  -6.847 -18.996
ATOM   1223 CB   GLN    77       4.943  -8.859 -18.107
ATOM   1224 HB1  GLN    77       4.643  -9.243 -17.132
ATOM   1225 HB2  GLN    77       5.902  -9.286 -18.397
ATOM   1226 CG   GLN    77       3.934  -9.342 -19.102
ATOM   1227 HG1  GLN    77       4.322  -9.033 -20.073
ATOM   1228 HG2  GLN    77       3.014  -8.794 -18.898
ATOM   1229 CD   GLN    77       3.792 -10.875 -18.973
ATOM   1230 OE1  GLN    77       4.673 -11.592 -19.416
ATOM   1231 NE2  GLN    77       2.809 -11.404 -18.217
ATOM   1232 HE21 GLN    77       2.085 -10.812 -17.837
ATOM   1233 HE22 GLN    77       2.599 -12.365 -18.445
ATOM   1234 C    GLN    77       3.695  -6.672 -17.415
ATOM   1235 O    GLN    77       3.147  -7.163 -16.453
ATOM   1236 N    ASN    78       3.011  -5.690 -18.049
ATOM   1237 H    ASN    78       3.391  -5.414 -18.943
ATOM   1238 CA   ASN    78       1.843  -4.961 -17.581
ATOM   1239 HA   ASN    78       1.839  -4.167 -18.328
ATOM   1240 CB   ASN    78       0.457  -5.743 -17.756
ATOM   1241 HB1  ASN    78      -0.375  -5.109 -17.449
ATOM   1242 HB2  ASN    78       0.663  -6.571 -17.078
ATOM   1243 CG   ASN    78       0.341  -6.301 -19.119
ATOM   1244 OD1  ASN    78       0.202  -5.481 -20.039
ATOM   1245 ND2  ASN    78       0.180  -7.589 -19.335
ATOM   1246 HD21 ASN    78       0.284  -8.347 -18.675
ATOM   1247 HD22 ASN    78       0.106  -7.919 -20.286
ATOM   1248 C    ASN    78       2.062  -4.378 -16.174
ATOM   1249 O    ASN    78       2.973  -3.528 -16.033
ATOM   1250 N    CYS    79       1.487  -4.885 -15.057
ATOM   1251 H    CYS    79       0.906  -5.707 -15.138
ATOM   1252 CA   CYS    79       1.818  -4.550 -13.662
ATOM   1253 HA   CYS    79       2.448  -3.670 -13.792
ATOM   1254 CB   CYS    79       0.615  -4.046 -12.879
ATOM   1255 HB1  CYS    79       0.873  -3.775 -11.855
ATOM   1256 HB2  CYS    79      -0.200  -4.769 -12.882
ATOM   1257 SG   CYS    79       0.112  -2.502 -13.638
ATOM   1258 HG   CYS    79      -0.162  -2.957 -14.863
ATOM   1259 C    CYS    79       2.807  -5.528 -12.883
ATOM   1260 O    CYS    79       3.020  -5.356 -11.642
ATOM   1261 N    VAL    80       3.227  -6.590 -13.450
ATOM   1262 H    VAL    80       3.039  -6.767 -14.427
ATOM   1263 CA   VAL    80       4.151  -7.528 -12.716
ATOM   1264 HA   VAL    80       4.320  -7.226 -11.683
ATOM   1265 CB   VAL    80       3.641  -8.936 -12.468
ATOM   1266 HB   VAL    80       4.267  -9.477 -11.759
ATOM   1267 CG1  VAL    80       2.195  -8.933 -11.793
ATOM   1268 HG11 VAL    80       1.684  -7.990 -11.989
ATOM   1269 HG12 VAL    80       1.641  -9.830 -12.070
ATOM   1270 HG13 VAL    80       2.417  -8.955 -10.727
ATOM   1271 CG2  VAL    80       3.511  -9.816 -13.726
ATOM   1272 HG21 VAL    80       3.069 -10.804 -13.605
ATOM   1273 HG22 VAL    80       2.905  -9.315 -14.481
ATOM   1274 HG23 VAL    80       4.505 -10.045 -14.112
ATOM   1275 C    VAL    80       5.584  -7.694 -13.340
ATOM   1276 O    VAL    80       5.754  -7.524 -14.587
ATOM   1277 N    LEU    81       6.582  -7.736 -12.447
ATOM   1278 H    LEU    81       6.346  -7.897 -11.478
ATOM   1279 CA   LEU    81       7.929  -8.126 -12.942
ATOM   1280 HA   LEU    81       8.209  -7.706 -13.908
ATOM   1281 CB   LEU    81       8.976  -7.541 -12.016
ATOM   1282 HB1  LEU    81       9.928  -7.965 -12.335
ATOM   1283 HB2  LEU    81       8.638  -7.884 -11.038
ATOM   1284 CG   LEU    81       9.016  -5.978 -11.972
ATOM   1285 HG   LEU    81       8.055  -5.508 -11.760
ATOM   1286 CD1  LEU    81       9.907  -5.614 -10.786
ATOM   1287 HD11 LEU    81      10.164  -4.560 -10.887
ATOM   1288 HD12 LEU    81       9.293  -5.676  -9.888
ATOM   1289 HD13 LEU    81      10.753  -6.275 -10.596
ATOM   1290 CD2  LEU    81       9.658  -5.331 -13.271
ATOM   1291 HD21 LEU    81       9.250  -5.758 -14.187
ATOM   1292 HD22 LEU    81       9.364  -4.282 -13.264
ATOM   1293 HD23 LEU    81      10.744  -5.395 -13.339
ATOM   1294 C    LEU    81       8.105  -9.636 -13.071
ATOM   1295 O    LEU    81       7.555 -10.367 -12.289
ATOM   1296 N    LYS    82       9.009 -10.085 -13.889
ATOM   1297 H    LYS    82       9.444  -9.407 -14.499
ATOM   1298 CA   LYS    82       9.269 -11.428 -14.241
ATOM   1299 HA   LYS    82       8.849 -12.158 -13.550
ATOM   1300 CB   LYS    82       8.706 -11.672 -15.671
ATOM   1301 HB1  LYS    82       9.183 -12.515 -16.171
ATOM   1302 HB2  LYS    82       8.839 -10.804 -16.317
ATOM   1303 CG   LYS    82       7.154 -11.815 -15.561
ATOM   1304 HG1  LYS    82       6.732 -10.897 -15.152
ATOM   1305 HG2  LYS    82       6.834 -12.598 -14.873
ATOM   1306 CD   LYS    82       6.476 -12.123 -16.868
ATOM   1307 HD1  LYS    82       6.586 -11.347 -17.625
ATOM   1308 HD2  LYS    82       5.403 -12.261 -16.737
ATOM   1309 CE   LYS    82       7.034 -13.351 -17.566
ATOM   1310 HE1  LYS    82       6.953 -14.263 -16.975
ATOM   1311 HE2  LYS    82       8.080 -13.115 -17.763
ATOM   1312 NZ   LYS    82       6.412 -13.630 -18.886
ATOM   1313 HZ1  LYS    82       5.439 -13.880 -18.785
ATOM   1314 HZ2  LYS    82       6.422 -12.835 -19.509
ATOM   1315 HZ3  LYS    82       6.896 -14.436 -19.254
ATOM   1316 C    LYS    82      10.860 -11.612 -14.221
ATOM   1317 O    LYS    82      11.536 -11.178 -15.091
ATOM   1318 N    LEU    83      11.380 -12.138 -13.110
ATOM   1319 H    LEU    83      10.670 -12.393 -12.438
ATOM   1320 CA   LEU    83      12.743 -12.207 -12.629
ATOM   1321 HA   LEU    83      13.416 -11.571 -13.204
ATOM   1322 CB   LEU    83      12.823 -11.758 -11.154
ATOM   1323 HB1  LEU    83      13.845 -11.516 -10.861
ATOM   1324 HB2  LEU    83      12.598 -12.579 -10.473
ATOM   1325 CG   LEU    83      12.027 -10.540 -10.668
ATOM   1326 HG   LEU    83      10.964 -10.646 -10.885
ATOM   1327 CD1  LEU    83      11.970 -10.493  -9.154
ATOM   1328 HD11 LEU    83      11.544  -9.532  -8.866
ATOM   1329 HD12 LEU    83      11.235 -11.199  -8.768
ATOM   1330 HD13 LEU    83      12.964 -10.571  -8.714
ATOM   1331 CD2  LEU    83      12.515  -9.293 -11.334
ATOM   1332 HD21 LEU    83      11.975  -8.466 -10.873
ATOM   1333 HD22 LEU    83      13.581  -9.139 -11.165
ATOM   1334 HD23 LEU    83      12.328  -9.259 -12.407
ATOM   1335 C    LEU    83      13.244 -13.583 -12.889
ATOM   1336 O    LEU    83      12.594 -14.522 -12.393
ATOM   1337 N    LYS    84      14.397 -13.805 -13.528
ATOM   1338 H    LYS    84      14.938 -13.003 -13.817
ATOM   1339 CA   LYS    84      14.933 -15.198 -13.582
ATOM   1340 HA   LYS    84      14.135 -15.940 -13.572
ATOM   1341 CB   LYS    84      15.703 -15.449 -14.902
ATOM   1342 HB1  LYS    84      16.602 -14.843 -15.012
ATOM   1343 HB2  LYS    84      14.989 -15.156 -15.671
ATOM   1344 CG   LYS    84      16.021 -16.941 -15.062
ATOM   1345 HG1  LYS    84      15.135 -17.572 -15.133
ATOM   1346 HG2  LYS    84      16.668 -17.241 -14.239
ATOM   1347 CD   LYS    84      16.766 -17.160 -16.357
ATOM   1348 HD1  LYS    84      17.478 -16.354 -16.540
ATOM   1349 HD2  LYS    84      16.087 -17.063 -17.204
ATOM   1350 CE   LYS    84      17.414 -18.543 -16.319
ATOM   1351 HE1  LYS    84      16.660 -19.263 -16.001
ATOM   1352 HE2  LYS    84      18.078 -18.659 -15.463
ATOM   1353 NZ   LYS    84      18.071 -18.899 -17.601
ATOM   1354 HZ1  LYS    84      18.877 -18.342 -17.846
ATOM   1355 HZ2  LYS    84      18.346 -19.870 -17.569
ATOM   1356 HZ3  LYS    84      17.497 -18.709 -18.410
ATOM   1357 C    LYS    84      15.897 -15.429 -12.414
ATOM   1358 O    LYS    84      16.810 -14.678 -12.226
ATOM   1359 N    VAL    85      15.754 -16.531 -11.737
ATOM   1360 H    VAL    85      14.992 -17.124 -12.034
ATOM   1361 CA   VAL    85      16.604 -17.001 -10.607
ATOM   1362 HA   VAL    85      17.227 -16.160 -10.303
ATOM   1363 CB   VAL    85      15.681 -17.336  -9.391
ATOM   1364 HB   VAL    85      16.281 -17.963  -8.732
ATOM   1365 CG1  VAL    85      15.288 -16.087  -8.647
ATOM   1366 HG11 VAL    85      14.740 -16.469  -7.786
ATOM   1367 HG12 VAL    85      16.182 -15.550  -8.330
ATOM   1368 HG13 VAL    85      14.699 -15.338  -9.175
ATOM   1369 CG2  VAL    85      14.378 -17.984  -9.827
ATOM   1370 HG21 VAL    85      13.974 -18.485  -8.947
ATOM   1371 HG22 VAL    85      13.644 -17.272 -10.202
ATOM   1372 HG23 VAL    85      14.531 -18.769 -10.568
ATOM   1373 C    VAL    85      17.472 -18.155 -10.999
ATOM   1374 O    VAL    85      17.132 -19.038 -11.853
ATOM   1375 N    ASP    86      18.686 -18.300 -10.460
ATOM   1376 H    ASP    86      18.891 -17.561  -9.803
ATOM   1377 CA   ASP    86      19.686 -19.331 -10.776
ATOM   1378 HA   ASP    86      19.552 -19.530 -11.839
ATOM   1379 CB   ASP    86      21.111 -18.820 -10.661
ATOM   1380 HB1  ASP    86      21.315 -18.762  -9.592
ATOM   1381 HB2  ASP    86      21.258 -17.850 -11.136
ATOM   1382 CG   ASP    86      22.194 -19.719 -11.286
ATOM   1383 OD1  ASP    86      21.984 -20.158 -12.451
ATOM   1384 OD2  ASP    86      23.272 -19.902 -10.618
ATOM   1385 C    ASP    86      19.459 -20.688 -10.012
ATOM   1386 O    ASP    86      20.400 -21.380  -9.582
ATOM   1387 N    THR    87      18.187 -21.016  -9.709
ATOM   1388 H    THR    87      17.456 -20.387 -10.008
ATOM   1389 CA   THR    87      17.671 -22.369  -9.381
ATOM   1390 HA   THR    87      18.258 -23.175  -9.822
ATOM   1391 CB   THR    87      17.574 -22.572  -7.895
ATOM   1392 HB   THR    87      16.863 -21.894  -7.425
ATOM   1393 CG2  THR    87      17.276 -24.034  -7.373
ATOM   1394 HG21 THR    87      16.298 -24.383  -7.705
ATOM   1395 HG22 THR    87      18.045 -24.691  -7.779
ATOM   1396 HG23 THR    87      17.304 -24.012  -6.284
ATOM   1397 OG1  THR    87      18.797 -22.260  -7.420
ATOM   1398 HG1  THR    87      19.372 -22.994  -7.650
ATOM   1399 C    THR    87      16.269 -22.527  -9.947
ATOM   1400 O    THR    87      15.540 -21.548  -9.914
ATOM   1401 N    ALA    88      15.770 -23.724 -10.260
ATOM   1402 H    ALA    88      16.336 -24.476  -9.893
ATOM   1403 CA   ALA    88      14.376 -23.961 -10.627
ATOM   1404 HA   ALA    88      13.832 -23.093 -11.000
ATOM   1405 CB   ALA    88      14.390 -25.151 -11.532
ATOM   1406 HB1  ALA    88      13.348 -25.466 -11.580
ATOM   1407 HB2  ALA    88      14.780 -24.919 -12.523
ATOM   1408 HB3  ALA    88      14.940 -26.013 -11.154
ATOM   1409 C    ALA    88      13.653 -24.395  -9.313
ATOM   1410 O    ALA    88      14.246 -25.141  -8.510
ATOM   1411 N    ASN    89      12.416 -24.046  -9.082
ATOM   1412 H    ASN    89      11.967 -23.498  -9.802
ATOM   1413 CA   ASN    89      11.572 -24.457  -7.917
ATOM   1414 HA   ASN    89      11.988 -24.068  -6.988
ATOM   1415 CB   ASN    89      10.202 -23.737  -8.056
ATOM   1416 HB1  ASN    89       9.900 -23.796  -9.102
ATOM   1417 HB2  ASN    89      10.277 -22.688  -7.770
ATOM   1418 CG   ASN    89       9.152 -24.216  -7.186
ATOM   1419 OD1  ASN    89       9.382 -25.121  -6.401
ATOM   1420 ND2  ASN    89       7.956 -23.734  -7.304
ATOM   1421 HD21 ASN    89       7.794 -22.995  -7.974
ATOM   1422 HD22 ASN    89       7.290 -24.046  -6.612
ATOM   1423 C    ASN    89      11.354 -25.967  -7.896
ATOM   1424 O    ASN    89      10.677 -26.452  -8.743
ATOM   1425 N    PRO    90      11.891 -26.687  -6.886
ATOM   1426 CD   PRO    90      12.650 -26.151  -5.780
ATOM   1427 HD1  PRO    90      11.975 -25.826  -4.989
ATOM   1428 HD2  PRO    90      13.299 -25.286  -5.917
ATOM   1429 CG   PRO    90      13.504 -27.304  -5.328
ATOM   1430 HG1  PRO    90      13.865 -27.214  -4.304
ATOM   1431 HG2  PRO    90      14.393 -27.329  -5.958
ATOM   1432 CB   PRO    90      12.560 -28.519  -5.503
ATOM   1433 HB1  PRO    90      11.880 -28.460  -4.653
ATOM   1434 HB2  PRO    90      13.078 -29.473  -5.599
ATOM   1435 CA   PRO    90      11.820 -28.134  -6.822
ATOM   1436 HA   PRO    90      12.328 -28.543  -7.695
ATOM   1437 C    PRO    90      10.393 -28.717  -6.745
ATOM   1438 O    PRO    90      10.188 -29.955  -6.819
ATOM   1439 N    LYS    91       9.382 -27.905  -6.464
ATOM   1440 H    LYS    91       9.675 -26.940  -6.512
ATOM   1441 CA   LYS    91       7.977 -28.232  -5.978
ATOM   1442 HA   LYS    91       7.887 -29.288  -5.724
ATOM   1443 CB   LYS    91       7.682 -27.635  -4.610
ATOM   1444 HB1  LYS    91       6.664 -27.844  -4.282
ATOM   1445 HB2  LYS    91       7.772 -26.553  -4.705
ATOM   1446 CG   LYS    91       8.584 -28.203  -3.448
ATOM   1447 HG1  LYS    91       9.575 -27.867  -3.754
ATOM   1448 HG2  LYS    91       8.533 -29.291  -3.486
ATOM   1449 CD   LYS    91       8.307 -27.590  -2.119
ATOM   1450 HD1  LYS    91       7.268 -27.815  -1.881
ATOM   1451 HD2  LYS    91       8.372 -26.502  -2.124
ATOM   1452 CE   LYS    91       9.158 -28.252  -1.012
ATOM   1453 HE1  LYS    91      10.155 -27.988  -1.364
ATOM   1454 HE2  LYS    91       9.082 -29.339  -1.004
ATOM   1455 NZ   LYS    91       8.870 -27.684   0.306
ATOM   1456 HZ1  LYS    91       9.677 -27.814   0.899
ATOM   1457 HZ2  LYS    91       8.697 -26.690   0.350
ATOM   1458 HZ3  LYS    91       8.061 -28.171   0.663
ATOM   1459 C    LYS    91       6.896 -27.784  -7.014
ATOM   1460 O    LYS    91       5.701 -27.820  -6.808
ATOM   1461 N    THR    92       7.373 -27.294  -8.203
ATOM   1462 H    THR    92       8.358 -27.251  -8.419
ATOM   1463 CA   THR    92       6.475 -26.530  -9.116
ATOM   1464 HA   THR    92       5.993 -25.672  -8.647
ATOM   1465 CB   THR    92       7.235 -26.155 -10.400
ATOM   1466 HB   THR    92       7.675 -27.105 -10.706
ATOM   1467 CG2  THR    92       6.501 -25.465 -11.528
ATOM   1468 HG21 THR    92       6.286 -24.424 -11.288
ATOM   1469 HG22 THR    92       7.213 -25.383 -12.350
ATOM   1470 HG23 THR    92       5.550 -25.949 -11.752
ATOM   1471 OG1  THR    92       8.259 -25.256 -10.085
ATOM   1472 HG1  THR    92       9.094 -25.716  -9.971
ATOM   1473 C    THR    92       5.340 -27.532  -9.566
ATOM   1474 O    THR    92       5.672 -28.657  -9.816
ATOM   1475 N    PRO    93       4.045 -27.157  -9.539
ATOM   1476 CD   PRO    93       3.581 -25.978  -8.866
ATOM   1477 HD1  PRO    93       4.074 -25.059  -9.182
ATOM   1478 HD2  PRO    93       3.713 -26.189  -7.805
ATOM   1479 CG   PRO    93       2.102 -25.849  -9.103
ATOM   1480 HG1  PRO    93       1.839 -25.497 -10.100
ATOM   1481 HG2  PRO    93       1.542 -25.376  -8.297
ATOM   1482 CB   PRO    93       1.738 -27.400  -9.095
ATOM   1483 HB1  PRO    93       0.802 -27.453  -9.650
ATOM   1484 HB2  PRO    93       1.549 -27.882  -8.136
ATOM   1485 CA   PRO    93       2.957 -28.026  -9.742
ATOM   1486 HA   PRO    93       3.067 -29.013  -9.292
ATOM   1487 C    PRO    93       2.733 -28.286 -11.217
ATOM   1488 O    PRO    93       3.418 -27.685 -12.059
ATOM   1489 N    LYS    94       1.736 -29.037 -11.578
ATOM   1490 H    LYS    94       1.273 -29.530 -10.828
ATOM   1491 CA   LYS    94       1.005 -28.845 -12.917
ATOM   1492 HA   LYS    94       1.696 -28.628 -13.731
ATOM   1493 CB   LYS    94       0.242 -30.102 -13.313
ATOM   1494 HB1  LYS    94      -0.590 -30.323 -12.645
ATOM   1495 HB2  LYS    94       0.911 -30.961 -13.345
ATOM   1496 CG   LYS    94      -0.191 -29.910 -14.763
ATOM   1497 HG1  LYS    94       0.708 -29.832 -15.375
ATOM   1498 HG2  LYS    94      -0.837 -29.039 -14.879
ATOM   1499 CD   LYS    94      -1.001 -31.048 -15.270
ATOM   1500 HD1  LYS    94      -1.939 -31.062 -14.715
ATOM   1501 HD2  LYS    94      -0.486 -31.988 -15.069
ATOM   1502 CE   LYS    94      -1.109 -31.065 -16.814
ATOM   1503 HE1  LYS    94      -1.534 -30.124 -17.162
ATOM   1504 HE2  LYS    94      -1.895 -31.755 -17.119
ATOM   1505 NZ   LYS    94       0.145 -31.474 -17.470
ATOM   1506 HZ1  LYS    94       0.334 -32.388 -17.085
ATOM   1507 HZ2  LYS    94      -0.035 -31.425 -18.462
ATOM   1508 HZ3  LYS    94       0.925 -30.913 -17.156
ATOM   1509 C    LYS    94       0.015 -27.620 -12.738
ATOM   1510 O    LYS    94      -0.711 -27.641 -11.791
ATOM   1511 N    TYR    95       0.100 -26.658 -13.690
ATOM   1512 H    TYR    95       0.692 -26.760 -14.501
ATOM   1513 CA   TYR    95      -0.730 -25.453 -13.667
ATOM   1514 HA   TYR    95      -1.654 -25.722 -13.155
ATOM   1515 CB   TYR    95      -0.052 -24.430 -12.774
ATOM   1516 HB1  TYR    95      -0.030 -24.780 -11.742
ATOM   1517 HB2  TYR    95      -0.701 -23.554 -12.746
ATOM   1518 CG   TYR    95       1.250 -23.885 -13.347
ATOM   1519 CD1  TYR    95       2.482 -24.464 -13.253
ATOM   1520 HD1  TYR    95       2.506 -25.475 -12.874
ATOM   1521 CE1  TYR    95       3.627 -23.930 -13.833
ATOM   1522 HE1  TYR    95       4.583 -24.427 -13.764
ATOM   1523 CZ   TYR    95       3.528 -22.743 -14.664
ATOM   1524 OH   TYR    95       4.610 -22.138 -15.235
ATOM   1525 HH   TYR    95       4.382 -21.376 -15.773
ATOM   1526 CE2  TYR    95       2.259 -22.175 -14.848
ATOM   1527 HE2  TYR    95       2.045 -21.413 -15.583
ATOM   1528 CD2  TYR    95       1.177 -22.776 -14.213
ATOM   1529 HD2  TYR    95       0.176 -22.390 -14.341
ATOM   1530 C    TYR    95      -1.111 -24.768 -14.990
ATOM   1531 O    TYR    95      -0.515 -25.042 -16.025
ATOM   1532 N    LYS    96      -2.080 -23.837 -14.891
ATOM   1533 H    LYS    96      -2.622 -23.845 -14.039
ATOM   1534 CA   LYS    96      -2.463 -22.840 -15.893
ATOM   1535 HA   LYS    96      -1.665 -22.771 -16.632
ATOM   1536 CB   LYS    96      -3.801 -23.352 -16.488
ATOM   1537 HB1  LYS    96      -4.199 -22.663 -17.232
ATOM   1538 HB2  LYS    96      -4.472 -23.446 -15.634
ATOM   1539 CG   LYS    96      -3.652 -24.688 -17.296
ATOM   1540 HG1  LYS    96      -3.116 -25.402 -16.672
ATOM   1541 HG2  LYS    96      -2.955 -24.560 -18.125
ATOM   1542 CD   LYS    96      -5.047 -25.108 -17.763
ATOM   1543 HD1  LYS    96      -4.932 -25.756 -18.632
ATOM   1544 HD2  LYS    96      -5.635 -24.276 -18.149
ATOM   1545 CE   LYS    96      -5.763 -25.881 -16.575
ATOM   1546 HE1  LYS    96      -5.595 -25.468 -15.580
ATOM   1547 HE2  LYS    96      -5.394 -26.892 -16.401
ATOM   1548 NZ   LYS    96      -7.260 -25.932 -16.809
ATOM   1549 HZ1  LYS    96      -7.561 -24.972 -16.898
ATOM   1550 HZ2  LYS    96      -7.371 -26.487 -17.646
ATOM   1551 HZ3  LYS    96      -7.691 -26.383 -16.014
ATOM   1552 C    LYS    96      -2.613 -21.448 -15.211
ATOM   1553 O    LYS    96      -2.682 -21.322 -13.978
ATOM   1554 N    PHE    97      -2.568 -20.384 -15.962
ATOM   1555 H    PHE    97      -2.523 -20.528 -16.961
ATOM   1556 CA   PHE    97      -2.907 -19.047 -15.489
ATOM   1557 HA   PHE    97      -3.057 -19.054 -14.410
ATOM   1558 CB   PHE    97      -1.815 -18.026 -15.884
ATOM   1559 HB1  PHE    97      -2.393 -17.120 -15.704
ATOM   1560 HB2  PHE    97      -1.726 -18.009 -16.971
ATOM   1561 CG   PHE    97      -0.454 -18.011 -15.226
ATOM   1562 CD1  PHE    97      -0.061 -18.945 -14.170
ATOM   1563 HD1  PHE    97      -0.775 -19.681 -13.833
ATOM   1564 CE1  PHE    97       1.199 -18.771 -13.566
ATOM   1565 HE1  PHE    97       1.498 -19.275 -12.659
ATOM   1566 CZ   PHE    97       2.112 -17.786 -14.009
ATOM   1567 HZ   PHE    97       3.028 -17.592 -13.471
ATOM   1568 CE2  PHE    97       1.745 -16.896 -15.084
ATOM   1569 HE2  PHE    97       2.370 -16.062 -15.367
ATOM   1570 CD2  PHE    97       0.439 -16.952 -15.561
ATOM   1571 HD2  PHE    97       0.103 -16.125 -16.169
ATOM   1572 C    PHE    97      -4.269 -18.689 -16.130
ATOM   1573 O    PHE    97      -4.520 -18.988 -17.309
ATOM   1574 N    VAL    98      -5.173 -18.020 -15.420
ATOM   1575 H    VAL    98      -4.937 -17.872 -14.449
ATOM   1576 CA   VAL    98      -6.518 -17.607 -15.891
ATOM   1577 HA   VAL    98      -6.478 -17.443 -16.968
ATOM   1578 CB   VAL    98      -7.578 -18.742 -15.760
ATOM   1579 HB   VAL    98      -8.449 -18.465 -16.354
ATOM   1580 CG1  VAL    98      -7.134 -20.109 -16.317
ATOM   1581 HG11 VAL    98      -7.936 -20.823 -16.128
ATOM   1582 HG12 VAL    98      -7.038 -19.939 -17.390
ATOM   1583 HG13 VAL    98      -6.233 -20.554 -15.896
ATOM   1584 CG2  VAL    98      -8.027 -18.987 -14.305
ATOM   1585 HG21 VAL    98      -8.605 -19.906 -14.209
ATOM   1586 HG22 VAL    98      -7.169 -18.892 -13.640
ATOM   1587 HG23 VAL    98      -8.723 -18.174 -14.098
ATOM   1588 C    VAL    98      -7.037 -16.360 -15.206
ATOM   1589 O    VAL    98      -6.449 -15.686 -14.376
ATOM   1590 N    ARG    99      -8.104 -15.865 -15.808
ATOM   1591 H    ARG    99      -8.575 -16.395 -16.527
ATOM   1592 CA   ARG    99      -8.778 -14.656 -15.279
ATOM   1593 HA   ARG    99      -8.402 -14.513 -14.266
ATOM   1594 CB   ARG    99      -8.455 -13.521 -16.230
ATOM   1595 HB1  ARG    99      -8.876 -13.779 -17.202
ATOM   1596 HB2  ARG    99      -7.372 -13.488 -16.347
ATOM   1597 CG   ARG    99      -8.979 -12.162 -15.720
ATOM   1598 HG1  ARG    99      -8.355 -11.805 -14.901
ATOM   1599 HG2  ARG    99      -9.994 -12.194 -15.326
ATOM   1600 CD   ARG    99      -8.898 -11.142 -16.864
ATOM   1601 HD1  ARG    99      -9.728 -11.337 -17.543
ATOM   1602 HD2  ARG    99      -7.992 -11.309 -17.447
ATOM   1603 NE   ARG    99      -9.127  -9.782 -16.357
ATOM   1604 HE   ARG    99     -10.048  -9.397 -16.510
ATOM   1605 CZ   ARG    99      -8.333  -8.979 -15.708
ATOM   1606 NH1  ARG    99      -7.049  -9.249 -15.483
ATOM   1607 HH11 ARG    99      -6.778 -10.194 -15.712
ATOM   1608 HH12 ARG    99      -6.495  -8.619 -14.921
ATOM   1609 NH2  ARG    99      -8.812  -7.889 -15.213
ATOM   1610 HH21 ARG    99      -9.792  -7.734 -15.399
ATOM   1611 HH22 ARG    99      -8.221  -7.095 -15.015
ATOM   1612 C    ARG    99     -10.213 -14.896 -14.959
ATOM   1613 O    ARG    99     -10.758 -15.824 -15.453
ATOM   1614 N    ILE   100     -10.855 -14.051 -14.114
ATOM   1615 H    ILE   100     -10.327 -13.214 -13.911
ATOM   1616 CA   ILE   100     -12.224 -14.346 -13.646
ATOM   1617 HA   ILE   100     -12.615 -15.109 -14.319
ATOM   1618 CB   ILE   100     -12.269 -15.081 -12.210
ATOM   1619 HB   ILE   100     -13.340 -15.278 -12.171
ATOM   1620 CG2  ILE   100     -11.447 -16.361 -12.399
ATOM   1621 HG21 ILE   100     -11.481 -16.900 -11.452
ATOM   1622 HG22 ILE   100     -11.909 -16.999 -13.153
ATOM   1623 HG23 ILE   100     -10.417 -16.165 -12.697
ATOM   1624 CG1  ILE   100     -11.810 -14.174 -11.040
ATOM   1625 HG11 ILE   100     -12.080 -13.132 -11.209
ATOM   1626 HG12 ILE   100     -10.722 -14.213 -10.976
ATOM   1627 CD1  ILE   100     -12.547 -14.544  -9.762
ATOM   1628 HD11 ILE   100     -12.355 -13.857  -8.938
ATOM   1629 HD12 ILE   100     -13.570 -14.297 -10.049
ATOM   1630 HD13 ILE   100     -12.452 -15.602  -9.519
ATOM   1631 C    ILE   100     -13.249 -13.177 -13.728
ATOM   1632 O    ILE   100     -12.905 -12.090 -13.320
ATOM   1633 N    GLN   101     -14.523 -13.384 -14.083
ATOM   1634 H    GLN   101     -14.825 -14.276 -14.449
ATOM   1635 CA   GLN   101     -15.633 -12.370 -14.069
ATOM   1636 HA   GLN   101     -15.206 -11.435 -14.431
ATOM   1637 CB   GLN   101     -16.665 -13.045 -15.037
ATOM   1638 HB1  GLN   101     -17.572 -12.460 -14.887
ATOM   1639 HB2  GLN   101     -16.908 -14.040 -14.665
ATOM   1640 CG   GLN   101     -16.411 -12.991 -16.556
ATOM   1641 HG1  GLN   101     -17.146 -13.666 -16.995
ATOM   1642 HG2  GLN   101     -15.472 -13.432 -16.892
ATOM   1643 CD   GLN   101     -16.528 -11.565 -17.116
ATOM   1644 OE1  GLN   101     -16.960 -10.604 -16.505
ATOM   1645 NE2  GLN   101     -16.106 -11.459 -18.292
ATOM   1646 HE21 GLN   101     -15.774 -12.281 -18.777
ATOM   1647 HE22 GLN   101     -15.841 -10.545 -18.629
ATOM   1648 C    GLN   101     -16.126 -12.102 -12.647
ATOM   1649 O    GLN   101     -15.660 -12.855 -11.743
ATOM   1650 N    PRO   102     -17.033 -11.105 -12.449
ATOM   1651 CD   PRO   102     -17.398 -10.037 -13.372
ATOM   1652 HD1  PRO   102     -18.212 -10.334 -14.032
ATOM   1653 HD2  PRO   102     -16.500  -9.755 -13.921
ATOM   1654 CG   PRO   102     -17.972  -8.908 -12.552
ATOM   1655 HG1  PRO   102     -18.789  -8.412 -13.075
ATOM   1656 HG2  PRO   102     -17.134  -8.263 -12.289
ATOM   1657 CB   PRO   102     -18.540  -9.680 -11.371
ATOM   1658 HB1  PRO   102     -19.497 -10.075 -11.711
ATOM   1659 HB2  PRO   102     -18.744  -9.138 -10.448
ATOM   1660 CA   PRO   102     -17.644 -10.914 -11.124
ATOM   1661 HA   PRO   102     -16.880 -10.730 -10.368
ATOM   1662 C    PRO   102     -18.444 -12.127 -10.738
ATOM   1663 O    PRO   102     -18.984 -12.783 -11.626
ATOM   1664 N    GLY   103     -18.675 -12.321  -9.460
ATOM   1665 H    GLY   103     -18.263 -11.647  -8.831
ATOM   1666 CA   GLY   103     -19.485 -13.380  -8.938
ATOM   1667 HA1  GLY   103     -20.388 -13.336  -9.547
ATOM   1668 HA2  GLY   103     -19.827 -13.279  -7.907
ATOM   1669 C    GLY   103     -18.795 -14.758  -9.045
ATOM   1670 O    GLY   103     -19.186 -15.672  -8.333
ATOM   1671 N    GLN   104     -17.685 -14.840  -9.773
ATOM   1672 H    GLN   104     -17.410 -14.096 -10.399
ATOM   1673 CA   GLN   104     -16.731 -15.958  -9.770
ATOM   1674 HA   GLN   104     -17.266 -16.898  -9.637
ATOM   1675 CB   GLN   104     -16.069 -16.304 -11.104
ATOM   1676 HB1  GLN   104     -15.453 -17.185 -10.921
ATOM   1677 HB2  GLN   104     -15.368 -15.527 -11.410
ATOM   1678 CG   GLN   104     -17.034 -16.566 -12.194
ATOM   1679 HG1  GLN   104     -16.406 -16.837 -13.043
ATOM   1680 HG2  GLN   104     -17.599 -15.657 -12.405
ATOM   1681 CD   GLN   104     -17.889 -17.826 -11.921
ATOM   1682 OE1  GLN   104     -17.365 -18.886 -11.651
ATOM   1683 NE2  GLN   104     -19.181 -17.705 -11.784
ATOM   1684 HE21 GLN   104     -19.567 -16.782 -11.927
ATOM   1685 HE22 GLN   104     -19.678 -18.584 -11.768
ATOM   1686 C    GLN   104     -15.733 -15.820  -8.554
ATOM   1687 O    GLN   104     -15.508 -14.702  -8.004
ATOM   1688 N    THR   105     -15.219 -17.018  -8.132
ATOM   1689 H    THR   105     -15.420 -17.864  -8.646
ATOM   1690 CA   THR   105     -14.496 -17.141  -6.835
ATOM   1691 HA   THR   105     -14.274 -16.157  -6.423
ATOM   1692 CB   THR   105     -15.257 -17.935  -5.776
ATOM   1693 HB   THR   105     -14.727 -17.849  -4.828
ATOM   1694 CG2  THR   105     -16.766 -17.518  -5.735
ATOM   1695 HG21 THR   105     -16.850 -16.450  -5.535
ATOM   1696 HG22 THR   105     -17.296 -17.728  -6.664
ATOM   1697 HG23 THR   105     -17.231 -18.096  -4.936
ATOM   1698 OG1  THR   105     -15.289 -19.346  -6.148
ATOM   1699 HG1  THR   105     -15.845 -19.365  -6.930
ATOM   1700 C    THR   105     -13.084 -17.675  -6.934
ATOM   1701 O    THR   105     -12.688 -18.291  -7.941
ATOM   1702 N    PHE   106     -12.272 -17.490  -5.888
ATOM   1703 H    PHE   106     -12.588 -16.937  -5.104
ATOM   1704 CA   PHE   106     -10.977 -18.199  -5.736
ATOM   1705 HA   PHE   106     -11.120 -19.221  -6.088
ATOM   1706 CB   PHE   106      -9.949 -17.434  -6.656
ATOM   1707 HB1  PHE   106     -10.144 -17.629  -7.711
ATOM   1708 HB2  PHE   106      -8.982 -17.917  -6.515
ATOM   1709 CG   PHE   106      -9.805 -15.937  -6.476
ATOM   1710 CD1  PHE   106      -9.818 -15.162  -7.639
ATOM   1711 HD1  PHE   106     -10.055 -15.596  -8.600
ATOM   1712 CE1  PHE   106      -9.674 -13.776  -7.553
ATOM   1713 HE1  PHE   106      -9.842 -13.090  -8.370
ATOM   1714 CZ   PHE   106      -9.343 -13.215  -6.315
ATOM   1715 HZ   PHE   106      -9.208 -12.144  -6.277
ATOM   1716 CE2  PHE   106      -9.185 -14.012  -5.136
ATOM   1717 HE2  PHE   106      -8.937 -13.625  -4.158
ATOM   1718 CD2  PHE   106      -9.444 -15.369  -5.196
ATOM   1719 HD2  PHE   106      -9.393 -15.945  -4.284
ATOM   1720 C    PHE   106     -10.569 -18.315  -4.242
ATOM   1721 O    PHE   106     -11.001 -17.573  -3.453
ATOM   1722 N    SER   107      -9.732 -19.242  -3.947
ATOM   1723 H    SER   107      -9.355 -19.812  -4.691
ATOM   1724 CA   SER   107      -8.991 -19.335  -2.667
ATOM   1725 HA   SER   107      -9.669 -18.965  -1.899
ATOM   1726 CB   SER   107      -8.654 -20.817  -2.484
ATOM   1727 HB1  SER   107      -8.191 -21.034  -1.521
ATOM   1728 HB2  SER   107      -8.037 -21.096  -3.339
ATOM   1729 OG   SER   107      -9.796 -21.633  -2.536
ATOM   1730 HG   SER   107     -10.391 -21.109  -1.994
ATOM   1731 C    SER   107      -7.718 -18.455  -2.669
ATOM   1732 O    SER   107      -7.097 -18.264  -3.697
ATOM   1733 N    VAL   108      -7.289 -17.975  -1.472
ATOM   1734 H    VAL   108      -7.861 -18.070  -0.646
ATOM   1735 CA   VAL   108      -6.139 -17.107  -1.434
ATOM   1736 HA   VAL   108      -5.675 -17.022  -2.417
ATOM   1737 CB   VAL   108      -6.589 -15.700  -1.093
ATOM   1738 HB   VAL   108      -7.131 -15.701  -0.148
ATOM   1739 CG1  VAL   108      -5.379 -14.725  -0.944
ATOM   1740 HG11 VAL   108      -5.866 -13.753  -1.027
ATOM   1741 HG12 VAL   108      -4.892 -14.933   0.009
ATOM   1742 HG13 VAL   108      -4.703 -14.892  -1.782
ATOM   1743 CG2  VAL   108      -7.480 -15.170  -2.182
ATOM   1744 HG21 VAL   108      -7.766 -14.199  -1.777
ATOM   1745 HG22 VAL   108      -6.930 -15.088  -3.119
ATOM   1746 HG23 VAL   108      -8.385 -15.778  -2.190
ATOM   1747 C    VAL   108      -5.130 -17.497  -0.365
ATOM   1748 O    VAL   108      -5.376 -17.486   0.838
ATOM   1749 N    LEU   109      -3.942 -17.842  -0.819
ATOM   1750 H    LEU   109      -3.825 -17.827  -1.822
ATOM   1751 CA   LEU   109      -2.824 -18.220   0.016
ATOM   1752 HA   LEU   109      -3.194 -18.743   0.897
ATOM   1753 CB   LEU   109      -2.004 -19.152  -0.932
ATOM   1754 HB1  LEU   109      -1.801 -18.592  -1.845
ATOM   1755 HB2  LEU   109      -2.571 -20.053  -1.163
ATOM   1756 CG   LEU   109      -0.627 -19.582  -0.389
ATOM   1757 HG   LEU   109      -0.036 -18.677  -0.244
ATOM   1758 CD1  LEU   109      -0.699 -20.300   0.906
ATOM   1759 HD11 LEU   109      -1.545 -20.975   1.036
ATOM   1760 HD12 LEU   109       0.197 -20.912   1.011
ATOM   1761 HD13 LEU   109      -0.742 -19.532   1.678
ATOM   1762 CD2  LEU   109       0.116 -20.389  -1.442
ATOM   1763 HD21 LEU   109       1.173 -20.477  -1.191
ATOM   1764 HD22 LEU   109      -0.277 -21.405  -1.488
ATOM   1765 HD23 LEU   109      -0.018 -19.928  -2.421
ATOM   1766 C    LEU   109      -2.084 -17.058   0.471
ATOM   1767 O    LEU   109      -1.223 -16.502  -0.196
ATOM   1768 N    ALA   110      -2.394 -16.652   1.710
ATOM   1769 H    ALA   110      -3.169 -17.065   2.209
ATOM   1770 CA   ALA   110      -1.812 -15.514   2.405
ATOM   1771 HA   ALA   110      -1.656 -14.729   1.664
ATOM   1772 CB   ALA   110      -2.715 -15.040   3.561
ATOM   1773 HB1  ALA   110      -2.801 -13.959   3.671
ATOM   1774 HB2  ALA   110      -3.727 -15.393   3.364
ATOM   1775 HB3  ALA   110      -2.346 -15.401   4.521
ATOM   1776 C    ALA   110      -0.367 -15.846   2.897
ATOM   1777 O    ALA   110      -0.140 -16.918   3.466
ATOM   1778 N    CYS   111       0.613 -14.965   2.535
ATOM   1779 H    CYS   111       0.315 -14.159   2.004
ATOM   1780 CA   CYS   111       2.088 -15.124   2.749
ATOM   1781 HA   CYS   111       2.254 -15.978   3.405
ATOM   1782 CB   CYS   111       2.613 -15.538   1.356
ATOM   1783 HB1  CYS   111       3.702 -15.482   1.364
ATOM   1784 HB2  CYS   111       2.242 -14.884   0.567
ATOM   1785 SG   CYS   111       2.036 -17.153   0.951
ATOM   1786 HG   CYS   111       0.798 -16.844   0.556
ATOM   1787 C    CYS   111       2.665 -13.934   3.376
ATOM   1788 O    CYS   111       2.237 -12.795   3.039
ATOM   1789 N    TYR   112       3.619 -14.023   4.253
ATOM   1790 H    TYR   112       3.908 -14.964   4.483
ATOM   1791 CA   TYR   112       4.395 -12.937   4.911
ATOM   1792 HA   TYR   112       4.262 -11.997   4.374
ATOM   1793 CB   TYR   112       3.877 -12.689   6.331
ATOM   1794 HB1  TYR   112       4.425 -11.946   6.910
ATOM   1795 HB2  TYR   112       3.968 -13.635   6.866
ATOM   1796 CG   TYR   112       2.404 -12.255   6.438
ATOM   1797 CD1  TYR   112       1.352 -13.135   6.189
ATOM   1798 HD1  TYR   112       1.614 -14.172   6.040
ATOM   1799 CE1  TYR   112       0.012 -12.689   6.079
ATOM   1800 HE1  TYR   112      -0.800 -13.345   5.804
ATOM   1801 CZ   TYR   112      -0.274 -11.328   6.290
ATOM   1802 OH   TYR   112      -1.529 -10.785   5.978
ATOM   1803 HH   TYR   112      -2.222 -11.444   6.065
ATOM   1804 CE2  TYR   112       0.759 -10.446   6.557
ATOM   1805 HE2  TYR   112       0.512  -9.398   6.641
ATOM   1806 CD2  TYR   112       2.110 -10.902   6.732
ATOM   1807 HD2  TYR   112       2.874 -10.155   6.887
ATOM   1808 C    TYR   112       5.955 -13.328   4.930
ATOM   1809 O    TYR   112       6.280 -14.505   5.285
ATOM   1810 N    ASN   113       6.801 -12.405   4.566
ATOM   1811 H    ASN   113       6.355 -11.553   4.255
ATOM   1812 CA   ASN   113       8.121 -12.629   4.172
ATOM   1813 HA   ASN   113       8.544 -11.776   3.642
ATOM   1814 CB   ASN   113       9.079 -12.742   5.402
ATOM   1815 HB1  ASN   113      10.120 -12.840   5.094
ATOM   1816 HB2  ASN   113       8.724 -13.505   6.095
ATOM   1817 CG   ASN   113       9.003 -11.491   6.125
ATOM   1818 OD1  ASN   113       8.414 -11.397   7.223
ATOM   1819 ND2  ASN   113       9.470 -10.381   5.581
ATOM   1820 HD21 ASN   113       9.846 -10.393   4.643
ATOM   1821 HD22 ASN   113       9.100  -9.504   5.918
ATOM   1822 C    ASN   113       8.220 -13.869   3.163
ATOM   1823 O    ASN   113       8.998 -14.816   3.424
ATOM   1824 N    GLY   114       7.374 -13.859   2.114
ATOM   1825 H    GLY   114       6.818 -13.022   2.020
ATOM   1826 CA   GLY   114       7.285 -14.892   1.095
ATOM   1827 HA1  GLY   114       8.248 -14.859   0.587
ATOM   1828 HA2  GLY   114       6.541 -14.645   0.337
ATOM   1829 C    GLY   114       7.012 -16.308   1.573
ATOM   1830 O    GLY   114       7.255 -17.224   0.793
ATOM   1831 N    SER   115       6.593 -16.487   2.873
ATOM   1832 H    SER   115       6.644 -15.715   3.522
ATOM   1833 CA   SER   115       6.261 -17.705   3.477
ATOM   1834 HA   SER   115       6.520 -18.525   2.808
ATOM   1835 CB   SER   115       7.121 -17.923   4.644
ATOM   1836 HB1  SER   115       6.944 -17.241   5.476
ATOM   1837 HB2  SER   115       8.172 -17.823   4.374
ATOM   1838 OG   SER   115       6.930 -19.291   5.046
ATOM   1839 HG   SER   115       7.066 -19.344   5.995
ATOM   1840 C    SER   115       4.783 -17.738   3.791
ATOM   1841 O    SER   115       4.399 -16.753   4.442
ATOM   1842 N    PRO   116       3.962 -18.768   3.387
ATOM   1843 CD   PRO   116       4.472 -20.081   2.943
ATOM   1844 HD1  PRO   116       5.369 -20.325   3.514
ATOM   1845 HD2  PRO   116       4.760 -20.071   1.892
ATOM   1846 CG   PRO   116       3.361 -21.089   3.223
ATOM   1847 HG1  PRO   116       3.264 -21.445   4.249
ATOM   1848 HG2  PRO   116       3.438 -21.868   2.464
ATOM   1849 CB   PRO   116       2.098 -20.195   3.045
ATOM   1850 HB1  PRO   116       1.174 -20.583   3.473
ATOM   1851 HB2  PRO   116       1.863 -19.908   2.020
ATOM   1852 CA   PRO   116       2.547 -18.903   3.749
ATOM   1853 HA   PRO   116       1.920 -18.106   3.348
ATOM   1854 C    PRO   116       2.337 -18.822   5.243
ATOM   1855 O    PRO   116       3.051 -19.464   6.054
ATOM   1856 N    SER   117       1.311 -18.121   5.682
ATOM   1857 H    SER   117       0.832 -17.504   5.042
ATOM   1858 CA   SER   117       0.755 -18.275   7.040
ATOM   1859 HA   SER   117       1.401 -18.925   7.629
ATOM   1860 CB   SER   117       0.711 -16.839   7.609
ATOM   1861 HB1  SER   117       1.734 -16.470   7.536
ATOM   1862 HB2  SER   117       0.397 -16.808   8.652
ATOM   1863 OG   SER   117      -0.094 -15.928   6.934
ATOM   1864 HG   SER   117      -0.532 -15.246   7.448
ATOM   1865 C    SER   117      -0.628 -18.960   7.161
ATOM   1866 O    SER   117      -1.092 -19.286   8.228
ATOM   1867 N    GLY   118      -1.338 -19.048   6.028
ATOM   1868 H    GLY   118      -0.956 -18.921   5.101
ATOM   1869 CA   GLY   118      -2.659 -19.670   5.956
ATOM   1870 HA1  GLY   118      -3.344 -19.003   6.481
ATOM   1871 HA2  GLY   118      -2.677 -20.711   6.281
ATOM   1872 C    GLY   118      -3.204 -19.660   4.502
ATOM   1873 O    GLY   118      -2.524 -19.360   3.475
ATOM   1874 N    VAL   119      -4.525 -19.956   4.426
ATOM   1875 H    VAL   119      -4.985 -20.328   5.244
ATOM   1876 CA   VAL   119      -5.352 -19.982   3.174
ATOM   1877 HA   VAL   119      -5.050 -19.138   2.554
ATOM   1878 CB   VAL   119      -5.105 -21.262   2.354
ATOM   1879 HB   VAL   119      -4.018 -21.279   2.268
ATOM   1880 CG1  VAL   119      -5.466 -22.557   3.052
ATOM   1881 HG11 VAL   119      -5.160 -23.367   2.389
ATOM   1882 HG12 VAL   119      -4.885 -22.533   3.973
ATOM   1883 HG13 VAL   119      -6.537 -22.551   3.252
ATOM   1884 CG2  VAL   119      -5.623 -21.249   0.938
ATOM   1885 HG21 VAL   119      -5.325 -22.207   0.512
ATOM   1886 HG22 VAL   119      -6.704 -21.107   0.954
ATOM   1887 HG23 VAL   119      -5.166 -20.403   0.425
ATOM   1888 C    VAL   119      -6.795 -19.687   3.461
ATOM   1889 O    VAL   119      -7.338 -20.131   4.437
ATOM   1890 N    TYR   120      -7.533 -18.947   2.628
ATOM   1891 H    TYR   120      -7.030 -18.628   1.812
ATOM   1892 CA   TYR   120      -8.915 -18.501   2.731
ATOM   1893 HA   TYR   120      -9.419 -19.236   3.359
ATOM   1894 CB   TYR   120      -9.038 -17.082   3.432
ATOM   1895 HB1  TYR   120      -8.549 -17.201   4.399
ATOM   1896 HB2  TYR   120     -10.072 -16.979   3.762
ATOM   1897 CG   TYR   120      -8.536 -15.863   2.678
ATOM   1898 CD1  TYR   120      -9.503 -15.061   2.058
ATOM   1899 HD1  TYR   120     -10.552 -15.320   2.061
ATOM   1900 CE1  TYR   120      -9.112 -13.821   1.455
ATOM   1901 HE1  TYR   120      -9.833 -13.234   0.904
ATOM   1902 CZ   TYR   120      -7.819 -13.340   1.646
ATOM   1903 OH   TYR   120      -7.476 -12.072   1.263
ATOM   1904 HH   TYR   120      -6.643 -11.816   1.664
ATOM   1905 CE2  TYR   120      -6.903 -14.160   2.334
ATOM   1906 HE2  TYR   120      -5.919 -13.759   2.532
ATOM   1907 CD2  TYR   120      -7.217 -15.433   2.831
ATOM   1908 HD2  TYR   120      -6.538 -16.044   3.408
ATOM   1909 C    TYR   120      -9.744 -18.433   1.458
ATOM   1910 O    TYR   120      -9.252 -18.676   0.348
ATOM   1911 N    GLN   121     -11.028 -17.968   1.582
ATOM   1912 H    GLN   121     -11.415 -17.529   2.405
ATOM   1913 CA   GLN   121     -12.020 -18.062   0.487
ATOM   1914 HA   GLN   121     -11.546 -18.393  -0.437
ATOM   1915 CB   GLN   121     -13.005 -19.169   0.906
ATOM   1916 HB1  GLN   121     -13.653 -18.676   1.631
ATOM   1917 HB2  GLN   121     -12.454 -19.898   1.499
ATOM   1918 CG   GLN   121     -13.861 -19.634  -0.191
ATOM   1919 HG1  GLN   121     -14.436 -18.760  -0.498
ATOM   1920 HG2  GLN   121     -14.585 -20.360   0.180
ATOM   1921 CD   GLN   121     -13.052 -20.222  -1.366
ATOM   1922 OE1  GLN   121     -11.937 -20.781  -1.255
ATOM   1923 NE2  GLN   121     -13.526 -20.038  -2.570
ATOM   1924 HE21 GLN   121     -14.513 -19.822  -2.570
ATOM   1925 HE22 GLN   121     -13.104 -20.475  -3.377
ATOM   1926 C    GLN   121     -12.557 -16.688   0.129
ATOM   1927 O    GLN   121     -12.844 -16.012   1.109
ATOM   1928 N    CYS   122     -12.691 -16.306  -1.133
ATOM   1929 H    CYS   122     -12.414 -17.001  -1.812
ATOM   1930 CA   CYS   122     -12.839 -14.948  -1.633
ATOM   1931 HA   CYS   122     -13.377 -14.407  -0.855
ATOM   1932 CB   CYS   122     -11.427 -14.360  -1.778
ATOM   1933 HB1  CYS   122     -11.136 -14.673  -2.781
ATOM   1934 HB2  CYS   122     -10.680 -14.791  -1.111
ATOM   1935 SG   CYS   122     -11.316 -12.562  -1.808
ATOM   1936 HG   CYS   122     -11.911 -12.176  -0.675
ATOM   1937 C    CYS   122     -13.554 -14.970  -2.982
ATOM   1938 O    CYS   122     -13.326 -15.887  -3.751
ATOM   1939 N    ALA   123     -14.367 -13.940  -3.260
ATOM   1940 H    ALA   123     -14.430 -13.205  -2.569
ATOM   1941 CA   ALA   123     -15.324 -13.859  -4.364
ATOM   1942 HA   ALA   123     -14.972 -14.583  -5.099
ATOM   1943 CB   ALA   123     -16.707 -14.178  -3.701
ATOM   1944 HB1  ALA   123     -17.400 -14.140  -4.541
ATOM   1945 HB2  ALA   123     -16.861 -15.137  -3.205
ATOM   1946 HB3  ALA   123     -16.889 -13.351  -3.015
ATOM   1947 C    ALA   123     -15.367 -12.502  -5.066
ATOM   1948 O    ALA   123     -15.375 -11.443  -4.374
ATOM   1949 N    MET   124     -15.345 -12.440  -6.385
ATOM   1950 H    MET   124     -15.465 -13.372  -6.756
ATOM   1951 CA   MET   124     -15.022 -11.277  -7.203
ATOM   1952 HA   MET   124     -14.236 -10.753  -6.659
ATOM   1953 CB   MET   124     -14.772 -11.650  -8.642
ATOM   1954 HB1  MET   124     -15.632 -12.084  -9.151
ATOM   1955 HB2  MET   124     -13.928 -12.340  -8.638
ATOM   1956 CG   MET   124     -14.265 -10.420  -9.475
ATOM   1957 HG1  MET   124     -15.056  -9.684  -9.615
ATOM   1958 HG2  MET   124     -13.941 -10.732 -10.468
ATOM   1959 SD   MET   124     -12.947  -9.451  -8.737
ATOM   1960 CE   MET   124     -11.489 -10.409  -9.118
ATOM   1961 HE1  MET   124     -10.594  -9.788  -9.158
ATOM   1962 HE2  MET   124     -11.381 -11.167  -8.342
ATOM   1963 HE3  MET   124     -11.629 -10.976 -10.039
ATOM   1964 C    MET   124     -16.270 -10.328  -7.136
ATOM   1965 O    MET   124     -17.428 -10.780  -7.358
ATOM   1966 N    ARG   125     -16.046  -9.073  -6.671
ATOM   1967 H    ARG   125     -15.118  -8.702  -6.528
ATOM   1968 CA   ARG   125     -17.203  -8.123  -6.708
ATOM   1969 HA   ARG   125     -18.085  -8.600  -6.281
ATOM   1970 CB   ARG   125     -16.856  -6.891  -5.861
ATOM   1971 HB1  ARG   125     -17.777  -6.311  -5.795
ATOM   1972 HB2  ARG   125     -16.121  -6.352  -6.460
ATOM   1973 CG   ARG   125     -16.470  -7.189  -4.414
ATOM   1974 HG1  ARG   125     -16.244  -6.283  -3.852
ATOM   1975 HG2  ARG   125     -15.573  -7.808  -4.372
ATOM   1976 CD   ARG   125     -17.524  -8.018  -3.618
ATOM   1977 HD1  ARG   125     -17.107  -8.247  -2.638
ATOM   1978 HD2  ARG   125     -17.697  -9.017  -4.018
ATOM   1979 NE   ARG   125     -18.802  -7.306  -3.510
ATOM   1980 HE   ARG   125     -18.975  -6.524  -4.124
ATOM   1981 CZ   ARG   125     -19.789  -7.560  -2.740
ATOM   1982 NH1  ARG   125     -19.776  -8.444  -1.742
ATOM   1983 HH11 ARG   125     -19.024  -9.071  -1.494
ATOM   1984 HH12 ARG   125     -20.538  -8.394  -1.082
ATOM   1985 NH2  ARG   125     -20.916  -6.886  -2.953
ATOM   1986 HH21 ARG   125     -20.944  -6.046  -3.514
ATOM   1987 HH22 ARG   125     -21.715  -7.222  -2.436
ATOM   1988 C    ARG   125     -17.465  -7.589  -8.137
ATOM   1989 O    ARG   125     -16.488  -7.509  -8.941
ATOM   1990 N    PRO   126     -18.734  -7.223  -8.491
ATOM   1991 CD   PRO   126     -19.949  -7.419  -7.775
ATOM   1992 HD1  PRO   126     -20.001  -6.820  -6.866
ATOM   1993 HD2  PRO   126     -19.962  -8.485  -7.546
ATOM   1994 CG   PRO   126     -21.129  -7.023  -8.630
ATOM   1995 HG1  PRO   126     -21.907  -6.426  -8.153
ATOM   1996 HG2  PRO   126     -21.646  -7.851  -9.115
ATOM   1997 CB   PRO   126     -20.530  -6.112  -9.691
ATOM   1998 HB1  PRO   126     -20.681  -5.078  -9.381
ATOM   1999 HB2  PRO   126     -21.070  -6.112 -10.638
ATOM   2000 CA   PRO   126     -19.036  -6.502  -9.781
ATOM   2001 HA   PRO   126     -18.899  -7.115 -10.671
ATOM   2002 C    PRO   126     -18.205  -5.313 -10.106
ATOM   2003 O    PRO   126     -17.993  -4.972 -11.272
ATOM   2004 N    ASN   127     -17.722  -4.550  -9.121
ATOM   2005 H    ASN   127     -18.038  -4.757  -8.184
ATOM   2006 CA   ASN   127     -16.910  -3.355  -9.342
ATOM   2007 HA   ASN   127     -17.260  -2.892 -10.264
ATOM   2008 CB   ASN   127     -17.161  -2.319  -8.163
ATOM   2009 HB1  ASN   127     -18.216  -2.064  -8.068
ATOM   2010 HB2  ASN   127     -16.726  -1.374  -8.490
ATOM   2011 CG   ASN   127     -16.653  -2.688  -6.804
ATOM   2012 OD1  ASN   127     -15.880  -3.568  -6.632
ATOM   2013 ND2  ASN   127     -17.110  -1.996  -5.843
ATOM   2014 HD21 ASN   127     -17.632  -1.153  -6.034
ATOM   2015 HD22 ASN   127     -16.900  -2.258  -4.890
ATOM   2016 C    ASN   127     -15.409  -3.746  -9.473
ATOM   2017 O    ASN   127     -14.488  -2.931  -9.174
ATOM   2018 N    PHE   128     -15.134  -5.062  -9.776
ATOM   2019 H    PHE   128     -15.879  -5.737  -9.860
ATOM   2020 CA   PHE   128     -13.873  -5.640  -9.941
ATOM   2021 HA   PHE   128     -14.035  -6.717  -9.894
ATOM   2022 CB   PHE   128     -13.197  -5.270 -11.344
ATOM   2023 HB1  PHE   128     -12.161  -5.610 -11.320
ATOM   2024 HB2  PHE   128     -13.115  -4.194 -11.499
ATOM   2025 CG   PHE   128     -13.897  -5.897 -12.549
ATOM   2026 CD1  PHE   128     -13.809  -7.307 -12.663
ATOM   2027 HD1  PHE   128     -13.344  -7.829 -11.839
ATOM   2028 CE1  PHE   128     -14.390  -7.953 -13.761
ATOM   2029 HE1  PHE   128     -14.377  -9.033 -13.746
ATOM   2030 CZ   PHE   128     -15.086  -7.227 -14.703
ATOM   2031 HZ   PHE   128     -15.489  -7.685 -15.595
ATOM   2032 CE2  PHE   128     -15.210  -5.846 -14.557
ATOM   2033 HE2  PHE   128     -15.689  -5.285 -15.346
ATOM   2034 CD2  PHE   128     -14.645  -5.134 -13.468
ATOM   2035 HD2  PHE   128     -14.632  -4.073 -13.270
ATOM   2036 C    PHE   128     -12.911  -5.427  -8.756
ATOM   2037 O    PHE   128     -11.711  -5.598  -8.909
ATOM   2038 N    THR   129     -13.437  -5.170  -7.549
ATOM   2039 H    THR   129     -14.411  -4.917  -7.459
ATOM   2040 CA   THR   129     -12.564  -5.265  -6.313
ATOM   2041 HA   THR   129     -11.519  -5.216  -6.616
ATOM   2042 CB   THR   129     -12.771  -4.038  -5.334
ATOM   2043 HB   THR   129     -12.194  -4.176  -4.420
ATOM   2044 CG2  THR   129     -12.443  -2.692  -5.949
ATOM   2045 HG21 THR   129     -12.917  -2.687  -6.930
ATOM   2046 HG22 THR   129     -12.808  -1.916  -5.276
ATOM   2047 HG23 THR   129     -11.362  -2.660  -6.092
ATOM   2048 OG1  THR   129     -14.080  -3.947  -4.768
ATOM   2049 HG1  THR   129     -14.697  -3.891  -5.501
ATOM   2050 C    THR   129     -12.817  -6.606  -5.580
ATOM   2051 O    THR   129     -13.723  -7.334  -5.994
ATOM   2052 N    ILE   130     -12.118  -6.831  -4.486
ATOM   2053 H    ILE   130     -11.374  -6.264  -4.106
ATOM   2054 CA   ILE   130     -12.424  -7.900  -3.548
ATOM   2055 HA   ILE   130     -13.461  -8.167  -3.755
ATOM   2056 CB   ILE   130     -11.426  -9.110  -3.742
ATOM   2057 HB   ILE   130     -11.773  -9.916  -3.095
ATOM   2058 CG2  ILE   130     -11.482  -9.655  -5.161
ATOM   2059 HG21 ILE   130     -10.900 -10.571  -5.260
ATOM   2060 HG22 ILE   130     -12.496  -9.895  -5.478
ATOM   2061 HG23 ILE   130     -11.033  -8.952  -5.863
ATOM   2062 CG1  ILE   130      -9.954  -8.772  -3.392
ATOM   2063 HG11 ILE   130      -9.994  -8.237  -2.443
ATOM   2064 HG12 ILE   130      -9.690  -8.107  -4.214
ATOM   2065 CD1  ILE   130      -8.939  -9.866  -3.156
ATOM   2066 HD11 ILE   130      -8.059  -9.337  -2.790
ATOM   2067 HD12 ILE   130      -9.283 -10.475  -2.320
ATOM   2068 HD13 ILE   130      -8.831 -10.477  -4.051
ATOM   2069 C    ILE   130     -12.530  -7.301  -2.140
ATOM   2070 O    ILE   130     -12.074  -6.210  -1.943
ATOM   2071 N    LYS   131     -13.091  -8.036  -1.152
ATOM   2072 H    LYS   131     -13.565  -8.874  -1.456
ATOM   2073 CA   LYS   131     -13.036  -7.684   0.247
ATOM   2074 HA   LYS   131     -12.522  -6.764   0.526
ATOM   2075 CB   LYS   131     -14.471  -7.680   0.724
ATOM   2076 HB1  LYS   131     -14.359  -7.776   1.804
ATOM   2077 HB2  LYS   131     -15.034  -8.529   0.337
ATOM   2078 CG   LYS   131     -15.219  -6.443   0.294
ATOM   2079 HG1  LYS   131     -15.123  -6.296  -0.782
ATOM   2080 HG2  LYS   131     -14.724  -5.641   0.842
ATOM   2081 CD   LYS   131     -16.741  -6.419   0.514
ATOM   2082 HD1  LYS   131     -17.048  -6.412   1.560
ATOM   2083 HD2  LYS   131     -17.125  -7.318   0.033
ATOM   2084 CE   LYS   131     -17.306  -5.245  -0.250
ATOM   2085 HE1  LYS   131     -17.580  -5.560  -1.258
ATOM   2086 HE2  LYS   131     -16.566  -4.445  -0.261
ATOM   2087 NZ   LYS   131     -18.564  -4.726   0.349
ATOM   2088 HZ1  LYS   131     -19.305  -5.414   0.350
ATOM   2089 HZ2  LYS   131     -18.516  -4.366   1.291
ATOM   2090 HZ3  LYS   131     -18.871  -3.961  -0.234
ATOM   2091 C    LYS   131     -12.228  -8.792   0.928
ATOM   2092 O    LYS   131     -12.721  -9.693   1.572
ATOM   2093 N    GLY   132     -10.934  -8.673   0.777
ATOM   2094 H    GLY   132     -10.545  -7.825   0.390
ATOM   2095 CA   GLY   132      -9.987  -9.670   1.241
ATOM   2096 HA1  GLY   132      -9.041  -9.659   0.699
ATOM   2097 HA2  GLY   132     -10.416 -10.660   1.086
ATOM   2098 C    GLY   132      -9.682  -9.429   2.672
ATOM   2099 O    GLY   132     -10.467  -8.815   3.435
ATOM   2100 N    SER   133      -8.565 -10.051   3.135
ATOM   2101 H    SER   133      -8.005 -10.587   2.488
ATOM   2102 CA   SER   133      -8.149 -10.228   4.540
ATOM   2103 HA   SER   133      -8.655  -9.506   5.181
ATOM   2104 CB   SER   133      -8.593 -11.624   4.987
ATOM   2105 HB1  SER   133      -8.140 -12.401   4.373
ATOM   2106 HB2  SER   133      -9.677 -11.699   5.084
ATOM   2107 OG   SER   133      -8.015 -11.783   6.250
ATOM   2108 HG   SER   133      -8.679 -12.314   6.695
ATOM   2109 C    SER   133      -6.561 -10.103   4.516
ATOM   2110 O    SER   133      -5.916 -11.120   4.337
ATOM   2111 N    PHE   134      -6.011  -8.892   4.671
ATOM   2112 H    PHE   134      -6.610  -8.108   4.886
ATOM   2113 CA   PHE   134      -4.581  -8.532   4.392
ATOM   2114 HA   PHE   134      -4.077  -9.498   4.436
ATOM   2115 CB   PHE   134      -4.655  -7.891   2.933
ATOM   2116 HB1  PHE   134      -3.687  -7.426   2.751
ATOM   2117 HB2  PHE   134      -5.416  -7.116   3.021
ATOM   2118 CG   PHE   134      -4.933  -8.911   1.829
ATOM   2119 CD1  PHE   134      -4.078  -9.987   1.609
ATOM   2120 HD1  PHE   134      -3.249 -10.181   2.273
ATOM   2121 CE1  PHE   134      -4.244 -10.828   0.544
ATOM   2122 HE1  PHE   134      -3.605 -11.688   0.410
ATOM   2123 CZ   PHE   134      -5.231 -10.545  -0.419
ATOM   2124 HZ   PHE   134      -5.252 -11.005  -1.396
ATOM   2125 CE2  PHE   134      -6.107  -9.473  -0.209
ATOM   2126 HE2  PHE   134      -6.823  -9.099  -0.926
ATOM   2127 CD2  PHE   134      -5.951  -8.641   0.911
ATOM   2128 HD2  PHE   134      -6.640  -7.821   1.050
ATOM   2129 C    PHE   134      -3.994  -7.501   5.409
ATOM   2130 O    PHE   134      -4.564  -6.442   5.549
ATOM   2131 N    LEU   135      -2.834  -7.838   5.982
ATOM   2132 H    LEU   135      -2.446  -8.735   5.729
ATOM   2133 CA   LEU   135      -2.047  -6.998   6.847
ATOM   2134 HA   LEU   135      -2.682  -6.148   7.098
ATOM   2135 CB   LEU   135      -1.731  -7.749   8.168
ATOM   2136 HB1  LEU   135      -1.161  -7.068   8.799
ATOM   2137 HB2  LEU   135      -1.193  -8.674   7.960
ATOM   2138 CG   LEU   135      -3.077  -8.140   8.900
ATOM   2139 HG   LEU   135      -3.751  -8.695   8.247
ATOM   2140 CD1  LEU   135      -2.771  -9.123   9.988
ATOM   2141 HD11 LEU   135      -3.685  -9.270  10.563
ATOM   2142 HD12 LEU   135      -2.470 -10.080   9.561
ATOM   2143 HD13 LEU   135      -1.893  -8.808  10.552
ATOM   2144 CD2  LEU   135      -3.691  -6.903   9.540
ATOM   2145 HD21 LEU   135      -2.961  -6.383  10.162
ATOM   2146 HD22 LEU   135      -4.124  -6.256   8.777
ATOM   2147 HD23 LEU   135      -4.480  -7.260  10.202
ATOM   2148 C    LEU   135      -0.745  -6.560   6.217
ATOM   2149 O    LEU   135      -0.208  -7.232   5.319
ATOM   2150 N    ASN   136      -0.134  -5.493   6.759
ATOM   2151 H    ASN   136      -0.671  -4.915   7.390
ATOM   2152 CA   ASN   136       1.202  -5.049   6.341
ATOM   2153 HA   ASN   136       1.118  -4.493   5.407
ATOM   2154 CB   ASN   136       1.911  -4.209   7.379
ATOM   2155 HB1  ASN   136       2.991  -4.146   7.243
ATOM   2156 HB2  ASN   136       1.820  -4.624   8.383
ATOM   2157 CG   ASN   136       1.328  -2.841   7.482
ATOM   2158 OD1  ASN   136       0.260  -2.730   8.002
ATOM   2159 ND2  ASN   136       1.792  -1.822   6.814
ATOM   2160 HD21 ASN   136       2.680  -1.958   6.351
ATOM   2161 HD22 ASN   136       1.391  -0.900   6.907
ATOM   2162 C    ASN   136       2.184  -6.235   6.135
ATOM   2163 O    ASN   136       2.487  -7.005   7.050
ATOM   2164 N    GLY   137       2.741  -6.261   4.937
ATOM   2165 H    GLY   137       2.785  -5.414   4.389
ATOM   2166 CA   GLY   137       3.721  -7.298   4.500
ATOM   2167 HA1  GLY   137       4.289  -7.701   5.338
ATOM   2168 HA2  GLY   137       4.466  -6.870   3.829
ATOM   2169 C    GLY   137       3.061  -8.398   3.632
ATOM   2170 O    GLY   137       3.750  -9.353   3.248
ATOM   2171 N    SER   138       1.799  -8.337   3.289
ATOM   2172 H    SER   138       1.362  -7.551   3.748
ATOM   2173 CA   SER   138       1.066  -9.326   2.448
ATOM   2174 HA   SER   138       1.639 -10.253   2.476
ATOM   2175 CB   SER   138      -0.177  -9.754   3.228
ATOM   2176 HB1  SER   138       0.219 -10.086   4.188
ATOM   2177 HB2  SER   138      -0.691 -10.575   2.728
ATOM   2178 OG   SER   138      -1.053  -8.664   3.439
ATOM   2179 HG   SER   138      -0.756  -8.101   4.158
ATOM   2180 C    SER   138       0.874  -9.078   0.969
ATOM   2181 O    SER   138       0.390  -9.934   0.215
ATOM   2182 N    CYS   139       1.441  -7.925   0.451
ATOM   2183 H    CYS   139       1.977  -7.344   1.081
ATOM   2184 CA   CYS   139       1.453  -7.591  -0.903
ATOM   2185 HA   CYS   139       0.410  -7.526  -1.212
ATOM   2186 CB   CYS   139       2.246  -6.250  -1.038
ATOM   2187 HB1  CYS   139       2.404  -6.111  -2.108
ATOM   2188 HB2  CYS   139       3.229  -6.281  -0.568
ATOM   2189 SG   CYS   139       1.245  -4.884  -0.335
ATOM   2190 HG   CYS   139       0.458  -4.447  -1.322
ATOM   2191 C    CYS   139       2.108  -8.697  -1.760
ATOM   2192 O    CYS   139       3.029  -9.345  -1.245
ATOM   2193 N    GLY   140       1.489  -8.961  -2.928
ATOM   2194 H    GLY   140       0.799  -8.297  -3.250
ATOM   2195 CA   GLY   140       1.859 -10.102  -3.730
ATOM   2196 HA1  GLY   140       2.944 -10.156  -3.641
ATOM   2197 HA2  GLY   140       1.658  -9.811  -4.762
ATOM   2198 C    GLY   140       1.226 -11.474  -3.439
ATOM   2199 O    GLY   140       1.448 -12.468  -4.107
ATOM   2200 N    SER   141       0.538 -11.658  -2.263
ATOM   2201 H    SER   141       0.502 -10.958  -1.536
ATOM   2202 CA   SER   141      -0.164 -12.898  -2.003
ATOM   2203 HA   SER   141       0.570 -13.691  -1.859
ATOM   2204 CB   SER   141      -0.991 -12.795  -0.718
ATOM   2205 HB1  SER   141      -1.552 -13.724  -0.618
ATOM   2206 HB2  SER   141      -1.626 -11.909  -0.718
ATOM   2207 OG   SER   141      -0.164 -12.802   0.474
ATOM   2208 HG   SER   141       0.230 -11.936   0.606
ATOM   2209 C    SER   141      -1.097 -13.259  -3.206
ATOM   2210 O    SER   141      -1.837 -12.489  -3.705
ATOM   2211 N    VAL   142      -1.188 -14.511  -3.616
ATOM   2212 H    VAL   142      -0.649 -15.249  -3.186
ATOM   2213 CA   VAL   142      -1.995 -14.980  -4.789
ATOM   2214 HA   VAL   142      -2.217 -14.111  -5.409
ATOM   2215 CB   VAL   142      -1.287 -15.899  -5.811
ATOM   2216 HB   VAL   142      -1.863 -16.151  -6.702
ATOM   2217 CG1  VAL   142       0.084 -15.264  -6.264
ATOM   2218 HG11 VAL   142       0.633 -15.754  -7.069
ATOM   2219 HG12 VAL   142      -0.042 -14.228  -6.579
ATOM   2220 HG13 VAL   142       0.830 -15.259  -5.469
ATOM   2221 CG2  VAL   142      -0.882 -17.238  -5.137
ATOM   2222 HG21 VAL   142      -0.160 -17.755  -5.770
ATOM   2223 HG22 VAL   142      -0.327 -17.079  -4.213
ATOM   2224 HG23 VAL   142      -1.765 -17.791  -4.818
ATOM   2225 C    VAL   142      -3.292 -15.646  -4.471
ATOM   2226 O    VAL   142      -3.491 -16.371  -3.494
ATOM   2227 N    GLY   143      -4.236 -15.537  -5.420
ATOM   2228 H    GLY   143      -3.920 -15.046  -6.245
ATOM   2229 CA   GLY   143      -5.479 -16.237  -5.481
ATOM   2230 HA1  GLY   143      -6.246 -15.463  -5.525
ATOM   2231 HA2  GLY   143      -5.651 -16.780  -4.553
ATOM   2232 C    GLY   143      -5.401 -17.258  -6.648
ATOM   2233 O    GLY   143      -4.608 -17.006  -7.572
ATOM   2234 N    PHE   144      -6.141 -18.355  -6.503
ATOM   2235 H    PHE   144      -6.708 -18.397  -5.669
ATOM   2236 CA   PHE   144      -6.179 -19.539  -7.345
ATOM   2237 HA   PHE   144      -6.140 -19.319  -8.412
ATOM   2238 CB   PHE   144      -4.856 -20.325  -6.914
ATOM   2239 HB1  PHE   144      -3.966 -19.696  -6.893
ATOM   2240 HB2  PHE   144      -4.591 -21.071  -7.664
ATOM   2241 CG   PHE   144      -4.912 -20.963  -5.519
ATOM   2242 CD1  PHE   144      -4.709 -20.215  -4.329
ATOM   2243 HD1  PHE   144      -4.327 -19.206  -4.382
ATOM   2244 CE1  PHE   144      -5.094 -20.780  -3.090
ATOM   2245 HE1  PHE   144      -5.144 -20.208  -2.176
ATOM   2246 CZ   PHE   144      -5.521 -22.101  -3.012
ATOM   2247 HZ   PHE   144      -5.959 -22.481  -2.101
ATOM   2248 CE2  PHE   144      -5.468 -22.894  -4.138
ATOM   2249 HE2  PHE   144      -5.716 -23.939  -4.023
ATOM   2250 CD2  PHE   144      -5.321 -22.341  -5.414
ATOM   2251 HD2  PHE   144      -5.552 -22.922  -6.295
ATOM   2252 C    PHE   144      -7.421 -20.456  -7.144
ATOM   2253 O    PHE   144      -8.034 -20.421  -6.087
ATOM   2254 N    ASN   145      -7.734 -21.322  -8.078
ATOM   2255 H    ASN   145      -7.274 -21.205  -8.970
ATOM   2256 CA   ASN   145      -8.654 -22.475  -8.072
ATOM   2257 HA   ASN   145      -8.951 -22.602  -7.031
ATOM   2258 CB   ASN   145      -9.890 -22.198  -8.941
ATOM   2259 HB1  ASN   145     -10.633 -22.995  -8.920
ATOM   2260 HB2  ASN   145      -9.630 -21.999  -9.981
ATOM   2261 CG   ASN   145     -10.754 -20.998  -8.521
ATOM   2262 OD1  ASN   145     -11.296 -20.970  -7.449
ATOM   2263 ND2  ASN   145     -10.681 -19.892  -9.221
ATOM   2264 HD21 ASN   145     -10.325 -19.892 -10.166
ATOM   2265 HD22 ASN   145     -11.247 -19.142  -8.850
ATOM   2266 C    ASN   145      -7.940 -23.740  -8.586
ATOM   2267 O    ASN   145      -6.822 -23.704  -9.113
ATOM   2268 N    ILE   146      -8.637 -24.879  -8.425
ATOM   2269 H    ILE   146      -9.506 -24.824  -7.914
ATOM   2270 CA   ILE   146      -8.163 -26.181  -8.952
ATOM   2271 HA   ILE   146      -7.345 -26.062  -9.663
ATOM   2272 CB   ILE   146      -7.597 -27.026  -7.798
ATOM   2273 HB   ILE   146      -8.315 -27.027  -6.978
ATOM   2274 CG2  ILE   146      -7.251 -28.483  -8.271
ATOM   2275 HG21 ILE   146      -6.568 -28.459  -9.120
ATOM   2276 HG22 ILE   146      -6.771 -29.087  -7.502
ATOM   2277 HG23 ILE   146      -8.107 -29.091  -8.565
ATOM   2278 CG1  ILE   146      -6.315 -26.385  -7.243
ATOM   2279 HG11 ILE   146      -6.361 -25.296  -7.214
ATOM   2280 HG12 ILE   146      -5.549 -26.608  -7.985
ATOM   2281 CD1  ILE   146      -6.008 -26.757  -5.751
ATOM   2282 HD11 ILE   146      -4.955 -26.571  -5.539
ATOM   2283 HD12 ILE   146      -6.505 -26.046  -5.091
ATOM   2284 HD13 ILE   146      -6.318 -27.762  -5.466
ATOM   2285 C    ILE   146      -9.171 -26.907  -9.817
ATOM   2286 O    ILE   146     -10.319 -27.095  -9.385
ATOM   2287 N    ASP   147      -8.804 -27.586 -10.901
ATOM   2288 H    ASP   147      -7.879 -27.295 -11.182
ATOM   2289 CA   ASP   147      -9.578 -28.540 -11.606
ATOM   2290 HA   ASP   147     -10.602 -28.184 -11.501
ATOM   2291 CB   ASP   147      -9.355 -28.759 -13.067
ATOM   2292 HB1  ASP   147     -10.080 -29.408 -13.559
ATOM   2293 HB2  ASP   147      -8.448 -29.361 -13.131
ATOM   2294 CG   ASP   147      -9.092 -27.599 -14.020
ATOM   2295 OD1  ASP   147      -8.615 -27.850 -15.138
ATOM   2296 OD2  ASP   147      -9.378 -26.427 -13.697
ATOM   2297 C    ASP   147      -9.760 -29.805 -10.742
ATOM   2298 O    ASP   147     -10.722 -29.959  -9.967
ATOM   2299 N    TYR   148      -8.822 -30.756 -10.835
ATOM   2300 H    TYR   148      -8.158 -30.639 -11.587
ATOM   2301 CA   TYR   148      -8.823 -31.997  -9.991
ATOM   2302 HA   TYR   148      -9.593 -31.934  -9.222
ATOM   2303 CB   TYR   148      -9.107 -33.269 -10.789
ATOM   2304 HB1  TYR   148      -9.357 -34.142 -10.186
ATOM   2305 HB2  TYR   148      -8.203 -33.638 -11.273
ATOM   2306 CG   TYR   148     -10.201 -33.154 -11.836
ATOM   2307 CD1  TYR   148      -9.855 -32.884 -13.127
ATOM   2308 HD1  TYR   148      -8.822 -32.763 -13.419
ATOM   2309 CE1  TYR   148     -10.869 -32.740 -14.053
ATOM   2310 HE1  TYR   148     -10.556 -32.515 -15.062
ATOM   2311 CZ   TYR   148     -12.222 -32.986 -13.793
ATOM   2312 OH   TYR   148     -13.152 -32.868 -14.832
ATOM   2313 HH   TYR   148     -14.051 -33.156 -14.657
ATOM   2314 CE2  TYR   148     -12.593 -33.349 -12.492
ATOM   2315 HE2  TYR   148     -13.617 -33.583 -12.241
ATOM   2316 CD2  TYR   148     -11.527 -33.380 -11.460
ATOM   2317 HD2  TYR   148     -11.750 -33.508 -10.411
ATOM   2318 C    TYR   148      -7.558 -32.116  -9.172
ATOM   2319 O    TYR   148      -7.641 -32.447  -8.002
ATOM   2320 N    ASP   149      -6.414 -31.776  -9.807
ATOM   2321 H    ASP   149      -6.523 -31.559 -10.788
ATOM   2322 CA   ASP   149      -5.128 -31.623  -9.216
ATOM   2323 HA   ASP   149      -5.316 -31.250  -8.209
ATOM   2324 CB   ASP   149      -4.217 -32.903  -9.263
ATOM   2325 HB1  ASP   149      -4.600 -33.719  -8.650
ATOM   2326 HB2  ASP   149      -3.202 -32.676  -8.936
ATOM   2327 CG   ASP   149      -4.061 -33.366 -10.658
ATOM   2328 OD1  ASP   149      -4.913 -34.154 -11.103
ATOM   2329 OD2  ASP   149      -3.223 -32.817 -11.431
ATOM   2330 C    ASP   149      -4.363 -30.454  -9.844
ATOM   2331 O    ASP   149      -3.381 -29.919  -9.245
ATOM   2332 N    CYS   150      -4.753 -30.005 -11.033
ATOM   2333 H    CYS   150      -5.579 -30.372 -11.485
ATOM   2334 CA   CYS   150      -4.147 -28.907 -11.775
ATOM   2335 HA   CYS   150      -3.071 -28.838 -11.615
ATOM   2336 CB   CYS   150      -4.409 -29.129 -13.246
ATOM   2337 HB1  CYS   150      -5.445 -28.990 -13.558
ATOM   2338 HB2  CYS   150      -4.182 -30.154 -13.539
ATOM   2339 SG   CYS   150      -3.351 -27.988 -14.137
ATOM   2340 HG   CYS   150      -3.660 -28.360 -15.382
ATOM   2341 C    CYS   150      -4.576 -27.543 -11.287
ATOM   2342 O    CYS   150      -5.784 -27.214 -11.251
ATOM   2343 N    VAL   151      -3.612 -26.601 -11.190
ATOM   2344 H    VAL   151      -2.671 -26.917 -11.380
ATOM   2345 CA   VAL   151      -3.778 -25.343 -10.451
ATOM   2346 HA   VAL   151      -4.648 -25.430  -9.801
ATOM   2347 CB   VAL   151      -2.599 -25.102  -9.445
ATOM   2348 HB   VAL   151      -1.724 -24.748  -9.989
ATOM   2349 CG1  VAL   151      -3.009 -24.035  -8.425
ATOM   2350 HG11 VAL   151      -2.114 -23.752  -7.871
ATOM   2351 HG12 VAL   151      -3.463 -23.139  -8.849
ATOM   2352 HG13 VAL   151      -3.633 -24.492  -7.657
ATOM   2353 CG2  VAL   151      -2.363 -26.402  -8.699
ATOM   2354 HG21 VAL   151      -1.706 -26.267  -7.840
ATOM   2355 HG22 VAL   151      -3.251 -26.847  -8.252
ATOM   2356 HG23 VAL   151      -2.049 -27.243  -9.318
ATOM   2357 C    VAL   151      -3.878 -24.121 -11.412
ATOM   2358 O    VAL   151      -2.998 -23.864 -12.188
ATOM   2359 N    SER   152      -4.992 -23.437 -11.383
ATOM   2360 H    SER   152      -5.717 -23.849 -10.813
ATOM   2361 CA   SER   152      -5.318 -22.265 -12.176
ATOM   2362 HA   SER   152      -4.625 -22.082 -12.997
ATOM   2363 CB   SER   152      -6.614 -22.343 -12.898
ATOM   2364 HB1  SER   152      -7.024 -21.369 -13.165
ATOM   2365 HB2  SER   152      -7.403 -22.834 -12.328
ATOM   2366 OG   SER   152      -6.515 -23.129 -14.040
ATOM   2367 HG   SER   152      -6.510 -24.071 -13.853
ATOM   2368 C    SER   152      -5.253 -21.082 -11.245
ATOM   2369 O    SER   152      -6.274 -20.663 -10.604
ATOM   2370 N    PHE   153      -4.041 -20.516 -11.201
ATOM   2371 H    PHE   153      -3.293 -20.877 -11.777
ATOM   2372 CA   PHE   153      -3.763 -19.152 -10.616
ATOM   2373 HA   PHE   153      -4.066 -19.111  -9.570
ATOM   2374 CB   PHE   153      -2.215 -18.904 -10.610
ATOM   2375 HB1  PHE   153      -1.954 -18.026 -10.019
ATOM   2376 HB2  PHE   153      -1.839 -18.884 -11.633
ATOM   2377 CG   PHE   153      -1.333 -19.982  -9.927
ATOM   2378 CD1  PHE   153      -1.092 -19.932  -8.547
ATOM   2379 HD1  PHE   153      -1.343 -19.044  -7.986
ATOM   2380 CE1  PHE   153      -0.209 -20.877  -8.001
ATOM   2381 HE1  PHE   153       0.029 -20.724  -6.959
ATOM   2382 CZ   PHE   153       0.323 -21.925  -8.749
ATOM   2383 HZ   PHE   153       1.025 -22.631  -8.331
ATOM   2384 CE2  PHE   153       0.011 -21.990 -10.114
ATOM   2385 HE2  PHE   153       0.421 -22.838 -10.643
ATOM   2386 CD2  PHE   153      -0.794 -21.059 -10.670
ATOM   2387 HD2  PHE   153      -0.980 -21.068 -11.733
ATOM   2388 C    PHE   153      -4.441 -18.001 -11.356
ATOM   2389 O    PHE   153      -4.635 -18.112 -12.581
ATOM   2390 N    CYS   154      -4.827 -16.950 -10.638
ATOM   2391 H    CYS   154      -4.715 -17.063  -9.641
ATOM   2392 CA   CYS   154      -5.636 -15.830 -11.207
ATOM   2393 HA   CYS   154      -5.238 -15.564 -12.186
ATOM   2394 CB   CYS   154      -7.036 -16.368 -11.380
ATOM   2395 HB1  CYS   154      -7.008 -17.175 -12.113
ATOM   2396 HB2  CYS   154      -7.666 -15.651 -11.906
ATOM   2397 SG   CYS   154      -7.898 -16.823  -9.838
ATOM   2398 HG   CYS   154      -8.371 -18.039 -10.126
ATOM   2399 C    CYS   154      -5.808 -14.544 -10.393
ATOM   2400 O    CYS   154      -6.493 -13.658 -10.922
ATOM   2401 N    TYR   155      -5.189 -14.422  -9.220
ATOM   2402 H    TYR   155      -4.790 -15.255  -8.810
ATOM   2403 CA   TYR   155      -5.057 -13.066  -8.550
ATOM   2404 HA   TYR   155      -5.261 -12.232  -9.221
ATOM   2405 CB   TYR   155      -6.191 -12.934  -7.465
ATOM   2406 HB1  TYR   155      -6.037 -13.740  -6.747
ATOM   2407 HB2  TYR   155      -7.126 -13.030  -8.017
ATOM   2408 CG   TYR   155      -6.233 -11.584  -6.747
ATOM   2409 CD1  TYR   155      -6.555 -10.423  -7.466
ATOM   2410 HD1  TYR   155      -6.971 -10.527  -8.457
ATOM   2411 CE1  TYR   155      -6.379  -9.151  -6.917
ATOM   2412 HE1  TYR   155      -6.646  -8.325  -7.560
ATOM   2413 CZ   TYR   155      -5.952  -8.963  -5.541
ATOM   2414 OH   TYR   155      -5.771  -7.713  -5.081
ATOM   2415 HH   TYR   155      -5.442  -7.708  -4.179
ATOM   2416 CE2  TYR   155      -5.596 -10.134  -4.804
ATOM   2417 HE2  TYR   155      -5.158 -10.002  -3.825
ATOM   2418 CD2  TYR   155      -5.702 -11.416  -5.426
ATOM   2419 HD2  TYR   155      -5.408 -12.247  -4.803
ATOM   2420 C    TYR   155      -3.735 -12.858  -7.856
ATOM   2421 O    TYR   155      -3.052 -13.826  -7.443
ATOM   2422 N    MET   156      -3.221 -11.618  -7.708
ATOM   2423 H    MET   156      -3.799 -10.878  -8.079
ATOM   2424 CA   MET   156      -1.978 -11.162  -7.105
ATOM   2425 HA   MET   156      -1.783 -11.960  -6.389
ATOM   2426 CB   MET   156      -0.882 -11.101  -8.159
ATOM   2427 HB1  MET   156      -1.407 -10.811  -9.070
ATOM   2428 HB2  MET   156      -0.707 -12.115  -8.518
ATOM   2429 CG   MET   156       0.431 -10.372  -7.849
ATOM   2430 HG1  MET   156       0.513 -10.217  -6.773
ATOM   2431 HG2  MET   156       0.307  -9.392  -8.308
ATOM   2432 SD   MET   156       1.884 -11.107  -8.585
ATOM   2433 CE   MET   156       2.499 -12.239  -7.270
ATOM   2434 HE1  MET   156       3.254 -12.911  -7.677
ATOM   2435 HE2  MET   156       2.828 -11.715  -6.372
ATOM   2436 HE3  MET   156       1.752 -12.934  -6.887
ATOM   2437 C    MET   156      -2.193  -9.819  -6.401
ATOM   2438 O    MET   156      -2.447  -8.820  -7.098
ATOM   2439 N    HSE   157      -2.177  -9.804  -5.074
ATOM   2440 H    HSE   157      -2.081 -10.727  -4.677
ATOM   2441 CA   HSE   157      -2.542  -8.588  -4.265
ATOM   2442 HA   HSE   157      -3.515  -8.240  -4.610
ATOM   2443 CB   HSE   157      -2.684  -8.948  -2.717
ATOM   2444 HB1  HSE   157      -1.800  -9.344  -2.217
ATOM   2445 HB2  HSE   157      -3.473  -9.677  -2.531
ATOM   2446 CG   HSE   157      -3.125  -7.813  -1.804
ATOM   2447 ND1  HSE   157      -3.988  -6.807  -2.152
ATOM   2448 CE1  HSE   157      -3.935  -5.887  -1.158
ATOM   2449 HE1  HSE   157      -4.619  -5.051  -1.176
ATOM   2450 NE2  HSE   157      -3.207  -6.368  -0.106
ATOM   2451 HE2  HSE   157      -3.185  -5.913   0.795
ATOM   2452 CD2  HSE   157      -2.640  -7.541  -0.536
ATOM   2453 HD2  HSE   157      -1.941  -8.125   0.045
ATOM   2454 C    HSE   157      -1.557  -7.422  -4.423
ATOM   2455 O    HSE   157      -0.347  -7.680  -4.329
ATOM   2456 N    HSD   158      -2.011  -6.221  -4.721
ATOM   2457 H    HSD   158      -2.993  -6.083  -4.529
ATOM   2458 CA   HSD   158      -1.182  -5.053  -4.921
ATOM   2459 HA   HSD   158      -0.133  -5.337  -4.839
ATOM   2460 CB   HSD   158      -1.371  -4.468  -6.361
ATOM   2461 HB1  HSD   158      -0.994  -3.445  -6.338
ATOM   2462 HB2  HSD   158      -2.437  -4.375  -6.567
ATOM   2463 CG   HSD   158      -0.666  -5.127  -7.485
ATOM   2464 ND1  HSD   158      -0.618  -6.495  -7.794
ATOM   2465 HD1  HSD   158      -0.919  -7.296  -7.257
ATOM   2466 CE1  HSD   158       0.243  -6.647  -8.829
ATOM   2467 HE1  HSD   158       0.532  -7.605  -9.236
ATOM   2468 NE2  HSD   158       0.714  -5.472  -9.274
ATOM   2469 CD2  HSD   158       0.069  -4.500  -8.477
ATOM   2470 HD2  HSD   158       0.069  -3.426  -8.595
ATOM   2471 C    HSD   158      -1.391  -4.030  -3.757
ATOM   2472 O    HSD   158      -0.417  -3.621  -3.137
ATOM   2473 N    MET   159      -2.634  -3.597  -3.556
ATOM   2474 H    MET   159      -3.424  -3.766  -4.162
ATOM   2475 CA   MET   159      -3.006  -2.504  -2.604
ATOM   2476 HA   MET   159      -2.276  -2.583  -1.799
ATOM   2477 CB   MET   159      -2.854  -1.163  -3.238
ATOM   2478 HB1  MET   159      -1.819  -0.833  -3.323
ATOM   2479 HB2  MET   159      -3.373  -0.371  -2.698
ATOM   2480 CG   MET   159      -3.394  -1.067  -4.693
ATOM   2481 HG1  MET   159      -4.432  -1.376  -4.814
ATOM   2482 HG2  MET   159      -2.761  -1.705  -5.310
ATOM   2483 SD   MET   159      -3.350   0.724  -5.288
ATOM   2484 CE   MET   159      -4.544   0.429  -6.676
ATOM   2485 HE1  MET   159      -4.936   1.358  -7.090
ATOM   2486 HE2  MET   159      -3.989  -0.184  -7.387
ATOM   2487 HE3  MET   159      -5.386  -0.205  -6.400
ATOM   2488 C    MET   159      -4.419  -2.525  -1.990
ATOM   2489 O    MET   159      -5.327  -3.160  -2.526
ATOM   2490 N    GLU   160      -4.604  -1.885  -0.829
ATOM   2491 H    GLU   160      -3.831  -1.503  -0.303
ATOM   2492 CA   GLU   160      -5.973  -1.486  -0.425
ATOM   2493 HA   GLU   160      -6.709  -2.212  -0.772
ATOM   2494 CB   GLU   160      -5.985  -1.586   1.119
ATOM   2495 HB1  GLU   160      -5.312  -0.854   1.568
ATOM   2496 HB2  GLU   160      -5.739  -2.612   1.392
ATOM   2497 CG   GLU   160      -7.353  -1.431   1.723
ATOM   2498 HG1  GLU   160      -7.962  -2.272   1.392
ATOM   2499 HG2  GLU   160      -7.820  -0.543   1.297
ATOM   2500 CD   GLU   160      -7.357  -1.401   3.270
ATOM   2501 OE1  GLU   160      -7.673  -0.267   3.799
ATOM   2502 OE2  GLU   160      -7.168  -2.499   3.911
ATOM   2503 C    GLU   160      -6.252  -0.150  -1.001
ATOM   2504 O    GLU   160      -5.423   0.774  -0.911
ATOM   2505 N    LEU   161      -7.335  -0.029  -1.754
ATOM   2506 H    LEU   161      -8.011  -0.775  -1.837
ATOM   2507 CA   LEU   161      -7.801   1.372  -2.075
ATOM   2508 HA   LEU   161      -6.935   1.940  -2.415
ATOM   2509 CB   LEU   161      -8.900   1.197  -3.123
ATOM   2510 HB1  LEU   161      -9.488   2.110  -3.217
ATOM   2511 HB2  LEU   161      -9.682   0.649  -2.597
ATOM   2512 CG   LEU   161      -8.457   0.607  -4.522
ATOM   2513 HG   LEU   161      -7.699  -0.168  -4.406
ATOM   2514 CD1  LEU   161      -9.676   0.052  -5.218
ATOM   2515 HD11 LEU   161      -9.510  -0.048  -6.291
ATOM   2516 HD12 LEU   161     -10.007  -0.905  -4.814
ATOM   2517 HD13 LEU   161     -10.474   0.760  -4.994
ATOM   2518 CD2  LEU   161      -7.891   1.818  -5.381
ATOM   2519 HD21 LEU   161      -8.561   2.665  -5.232
ATOM   2520 HD22 LEU   161      -6.919   2.173  -5.037
ATOM   2521 HD23 LEU   161      -7.862   1.579  -6.444
ATOM   2522 C    LEU   161      -8.304   2.121  -0.760
ATOM   2523 O    LEU   161      -8.692   1.551   0.258
ATOM   2524 N    PRO   162      -8.403   3.482  -0.846
ATOM   2525 CD   PRO   162      -7.668   4.330  -1.831
ATOM   2526 HD1  PRO   162      -8.120   4.255  -2.820
ATOM   2527 HD2  PRO   162      -6.639   3.978  -1.773
ATOM   2528 CG   PRO   162      -7.675   5.754  -1.266
ATOM   2529 HG1  PRO   162      -7.743   6.408  -2.136
ATOM   2530 HG2  PRO   162      -6.770   5.910  -0.679
ATOM   2531 CB   PRO   162      -8.917   5.731  -0.423
ATOM   2532 HB1  PRO   162      -9.867   5.783  -0.956
ATOM   2533 HB2  PRO   162      -8.916   6.482   0.367
ATOM   2534 CA   PRO   162      -8.915   4.335   0.255
ATOM   2535 HA   PRO   162      -8.241   4.268   1.108
ATOM   2536 C    PRO   162     -10.346   4.000   0.808
ATOM   2537 O    PRO   162     -10.799   4.605   1.850
ATOM   2538 N    THR   163     -11.135   3.136   0.173
ATOM   2539 H    THR   163     -10.729   2.731  -0.659
ATOM   2540 CA   THR   163     -12.555   2.845   0.512
ATOM   2541 HA   THR   163     -12.876   3.438   1.369
ATOM   2542 CB   THR   163     -13.488   3.133  -0.687
ATOM   2543 HB   THR   163     -14.443   2.612  -0.620
ATOM   2544 CG2  THR   163     -13.739   4.682  -0.800
ATOM   2545 HG21 THR   163     -14.246   4.981   0.118
ATOM   2546 HG22 THR   163     -12.789   5.160  -1.036
ATOM   2547 HG23 THR   163     -14.494   4.844  -1.569
ATOM   2548 OG1  THR   163     -12.865   2.758  -1.891
ATOM   2549 HG1  THR   163     -13.593   2.641  -2.506
ATOM   2550 C    THR   163     -12.745   1.353   1.019
ATOM   2551 O    THR   163     -13.794   0.711   1.035
ATOM   2552 N    GLY   164     -11.599   0.774   1.410
ATOM   2553 H    GLY   164     -10.802   1.393   1.452
ATOM   2554 CA   GLY   164     -11.507  -0.528   2.147
ATOM   2555 HA1  GLY   164     -12.354  -0.572   2.833
ATOM   2556 HA2  GLY   164     -10.559  -0.497   2.683
ATOM   2557 C    GLY   164     -11.466  -1.724   1.322
ATOM   2558 O    GLY   164     -11.529  -2.838   1.769
ATOM   2559 N    VAL   165     -11.461  -1.571   0.011
ATOM   2560 H    VAL   165     -11.475  -0.664  -0.434
ATOM   2561 CA   VAL   165     -11.706  -2.655  -1.057
ATOM   2562 HA   VAL   165     -12.104  -3.613  -0.722
ATOM   2563 CB   VAL   165     -12.831  -2.157  -1.987
ATOM   2564 HB   VAL   165     -12.875  -2.842  -2.834
ATOM   2565 CG1  VAL   165     -14.184  -2.286  -1.202
ATOM   2566 HG11 VAL   165     -14.984  -1.847  -1.798
ATOM   2567 HG12 VAL   165     -14.407  -3.351  -1.150
ATOM   2568 HG13 VAL   165     -14.121  -1.739  -0.261
ATOM   2569 CG2  VAL   165     -12.769  -0.778  -2.715
ATOM   2570 HG21 VAL   165     -12.872  -0.044  -1.916
ATOM   2571 HG22 VAL   165     -11.838  -0.594  -3.251
ATOM   2572 HG23 VAL   165     -13.608  -0.766  -3.411
ATOM   2573 C    VAL   165     -10.390  -3.016  -1.779
ATOM   2574 O    VAL   165      -9.727  -2.090  -2.284
ATOM   2575 N    HSE   166      -9.885  -4.293  -1.758
ATOM   2576 H    HSE   166     -10.612  -4.928  -1.462
ATOM   2577 CA   HSE   166      -8.571  -4.653  -2.228
ATOM   2578 HA   HSE   166      -7.898  -3.813  -2.055
ATOM   2579 CB   HSE   166      -7.937  -5.776  -1.457
ATOM   2580 HB1  HSE   166      -6.912  -5.948  -1.786
ATOM   2581 HB2  HSE   166      -8.493  -6.682  -1.699
ATOM   2582 CG   HSE   166      -7.976  -5.693   0.050
ATOM   2583 ND1  HSE   166      -8.880  -6.286   0.908
ATOM   2584 CE1  HSE   166      -8.463  -6.121   2.178
ATOM   2585 HE1  HSE   166      -9.008  -6.549   3.006
ATOM   2586 NE2  HSE   166      -7.279  -5.433   2.124
ATOM   2587 HE2  HSE   166      -6.875  -5.064   2.973
ATOM   2588 CD2  HSE   166      -6.978  -5.126   0.777
ATOM   2589 HD2  HSE   166      -6.106  -4.602   0.416
ATOM   2590 C    HSE   166      -8.520  -4.829  -3.764
ATOM   2591 O    HSE   166      -9.383  -5.496  -4.352
ATOM   2592 N    ALA   167      -7.544  -4.222  -4.413
ATOM   2593 H    ALA   167      -6.749  -3.877  -3.895
ATOM   2594 CA   ALA   167      -7.293  -4.320  -5.879
ATOM   2595 HA   ALA   167      -8.046  -4.978  -6.314
ATOM   2596 CB   ALA   167      -7.550  -2.896  -6.439
ATOM   2597 HB1  ALA   167      -7.167  -2.854  -7.459
ATOM   2598 HB2  ALA   167      -8.630  -2.753  -6.445
ATOM   2599 HB3  ALA   167      -7.073  -2.114  -5.848
ATOM   2600 C    ALA   167      -5.927  -4.868  -6.191
ATOM   2601 O    ALA   167      -4.994  -4.610  -5.416
ATOM   2602 N    GLY   168      -5.768  -5.614  -7.289
ATOM   2603 H    GLY   168      -6.534  -5.723  -7.938
ATOM   2604 CA   GLY   168      -4.491  -6.145  -7.792
ATOM   2605 HA1  GLY   168      -4.035  -6.742  -7.002
ATOM   2606 HA2  GLY   168      -3.816  -5.304  -7.954
ATOM   2607 C    GLY   168      -4.721  -6.954  -9.073
ATOM   2608 O    GLY   168      -5.701  -6.643  -9.803
ATOM   2609 N    THR   169      -3.832  -7.776  -9.511
ATOM   2610 H    THR   169      -3.179  -8.102  -8.813
ATOM   2611 CA   THR   169      -3.718  -8.236 -10.878
ATOM   2612 HA   THR   169      -4.453  -7.744 -11.514
ATOM   2613 CB   THR   169      -2.346  -7.909 -11.500
ATOM   2614 HB   THR   169      -2.297  -8.233 -12.540
ATOM   2615 CG2  THR   169      -2.113  -6.431 -11.318
ATOM   2616 HG21 THR   169      -2.970  -5.819 -11.599
ATOM   2617 HG22 THR   169      -1.885  -6.204 -10.276
ATOM   2618 HG23 THR   169      -1.207  -6.099 -11.825
ATOM   2619 OG1  THR   169      -1.330  -8.633 -10.812
ATOM   2620 HG1  THR   169      -1.097  -9.406 -11.331
ATOM   2621 C    THR   169      -3.926  -9.772 -11.077
ATOM   2622 O    THR   169      -4.026 -10.443 -10.087
ATOM   2623 N    ASP   170      -4.113 -10.245 -12.309
ATOM   2624 H    ASP   170      -4.173  -9.547 -13.036
ATOM   2625 CA   ASP   170      -3.931 -11.633 -12.641
ATOM   2626 HA   ASP   170      -4.190 -12.262 -11.789
ATOM   2627 CB   ASP   170      -4.714 -12.096 -13.893
ATOM   2628 HB1  ASP   170      -5.771 -11.887 -13.733
ATOM   2629 HB2  ASP   170      -4.562 -13.173 -13.975
ATOM   2630 CG   ASP   170      -4.304 -11.444 -15.219
ATOM   2631 OD1  ASP   170      -3.113 -11.164 -15.438
ATOM   2632 OD2  ASP   170      -5.205 -11.349 -16.106
ATOM   2633 C    ASP   170      -2.401 -11.899 -12.818
ATOM   2634 O    ASP   170      -1.554 -11.014 -12.648
ATOM   2635 N    LEU   171      -1.984 -13.132 -12.967
ATOM   2636 H    LEU   171      -2.724 -13.819 -12.983
ATOM   2637 CA   LEU   171      -0.567 -13.529 -13.040
ATOM   2638 HA   LEU   171      -0.045 -13.082 -12.194
ATOM   2639 CB   LEU   171      -0.434 -15.064 -12.854
ATOM   2640 HB1  LEU   171       0.601 -15.361 -13.024
ATOM   2641 HB2  LEU   171      -1.143 -15.570 -13.509
ATOM   2642 CG   LEU   171      -0.716 -15.556 -11.433
ATOM   2643 HG   LEU   171      -0.601 -16.640 -11.402
ATOM   2644 CD1  LEU   171       0.444 -15.190 -10.466
ATOM   2645 HD11 LEU   171       0.167 -15.545  -9.473
ATOM   2646 HD12 LEU   171       1.392 -15.657 -10.733
ATOM   2647 HD13 LEU   171       0.558 -14.112 -10.351
ATOM   2648 CD2  LEU   171      -2.017 -15.161 -10.765
ATOM   2649 HD21 LEU   171      -2.065 -15.659  -9.797
ATOM   2650 HD22 LEU   171      -2.096 -14.103 -10.512
ATOM   2651 HD23 LEU   171      -2.847 -15.414 -11.425
ATOM   2652 C    LEU   171       0.126 -13.176 -14.342
ATOM   2653 O    LEU   171       1.326 -13.296 -14.498
ATOM   2654 N    GLU   172      -0.589 -12.604 -15.272
ATOM   2655 H    GLU   172      -1.534 -12.301 -15.080
ATOM   2656 CA   GLU   172       0.030 -11.931 -16.468
ATOM   2657 HA   GLU   172       1.071 -12.246 -16.541
ATOM   2658 CB   GLU   172      -0.662 -12.365 -17.719
ATOM   2659 HB1  GLU   172      -0.177 -12.123 -18.665
ATOM   2660 HB2  GLU   172      -1.666 -11.952 -17.625
ATOM   2661 CG   GLU   172      -0.778 -13.860 -18.001
ATOM   2662 HG1  GLU   172      -1.432 -13.905 -18.873
ATOM   2663 HG2  GLU   172      -1.185 -14.451 -17.181
ATOM   2664 CD   GLU   172       0.512 -14.520 -18.524
ATOM   2665 OE1  GLU   172       1.627 -13.947 -18.395
ATOM   2666 OE2  GLU   172       0.427 -15.542 -19.261
ATOM   2667 C    GLU   172       0.203 -10.402 -16.215
ATOM   2668 O    GLU   172       0.622  -9.664 -17.137
ATOM   2669 N    GLY   173      -0.022 -10.015 -14.951
ATOM   2670 H    GLY   173      -0.549 -10.687 -14.412
ATOM   2671 CA   GLY   173       0.042  -8.665 -14.385
ATOM   2672 HA1  GLY   173       0.981  -8.180 -14.654
ATOM   2673 HA2  GLY   173      -0.090  -8.780 -13.310
ATOM   2674 C    GLY   173      -1.133  -7.744 -14.689
ATOM   2675 O    GLY   173      -0.971  -6.576 -14.540
ATOM   2676 N    ASN   174      -2.291  -8.192 -15.235
ATOM   2677 H    ASN   174      -2.264  -9.165 -15.503
ATOM   2678 CA   ASN   174      -3.340  -7.288 -15.661
ATOM   2679 HA   ASN   174      -2.837  -6.438 -16.122
ATOM   2680 CB   ASN   174      -4.241  -7.940 -16.796
ATOM   2681 HB1  ASN   174      -4.894  -7.184 -17.230
ATOM   2682 HB2  ASN   174      -4.701  -8.857 -16.428
ATOM   2683 CG   ASN   174      -3.428  -8.436 -17.980
ATOM   2684 OD1  ASN   174      -3.223  -7.741 -18.922
ATOM   2685 ND2  ASN   174      -2.911  -9.635 -17.915
ATOM   2686 HD21 ASN   174      -3.049 -10.265 -17.137
ATOM   2687 HD22 ASN   174      -2.518  -9.925 -18.799
ATOM   2688 C    ASN   174      -4.186  -6.926 -14.454
ATOM   2689 O    ASN   174      -4.844  -7.833 -13.962
ATOM   2690 N    PHE   175      -4.262  -5.682 -14.045
ATOM   2691 H    PHE   175      -3.683  -5.035 -14.561
ATOM   2692 CA   PHE   175      -5.225  -5.177 -13.038
ATOM   2693 HA   PHE   175      -5.046  -5.670 -12.082
ATOM   2694 CB   PHE   175      -5.090  -3.713 -12.923
ATOM   2695 HB1  PHE   175      -6.089  -3.330 -12.717
ATOM   2696 HB2  PHE   175      -4.743  -3.251 -13.848
ATOM   2697 CG   PHE   175      -4.266  -3.341 -11.639
ATOM   2698 CD1  PHE   175      -4.774  -3.487 -10.352
ATOM   2699 HD1  PHE   175      -5.726  -3.988 -10.256
ATOM   2700 CE1  PHE   175      -4.071  -2.920  -9.306
ATOM   2701 HE1  PHE   175      -4.504  -2.968  -8.318
ATOM   2702 CZ   PHE   175      -2.749  -2.418  -9.502
ATOM   2703 HZ   PHE   175      -2.199  -2.047  -8.650
ATOM   2704 CE2  PHE   175      -2.138  -2.542 -10.757
ATOM   2705 HE2  PHE   175      -1.123  -2.202 -10.903
ATOM   2706 CD2  PHE   175      -2.953  -2.898 -11.808
ATOM   2707 HD2  PHE   175      -2.496  -3.001 -12.781
ATOM   2708 C    PHE   175      -6.689  -5.693 -13.286
ATOM   2709 O    PHE   175      -7.150  -5.693 -14.446
ATOM   2710 N    TYR   176      -7.326  -6.127 -12.190
ATOM   2711 H    TYR   176      -6.762  -6.321 -11.375
ATOM   2712 CA   TYR   176      -8.810  -6.087 -12.153
ATOM   2713 HA   TYR   176      -9.171  -6.595 -13.047
ATOM   2714 CB   TYR   176      -9.322  -6.965 -10.981
ATOM   2715 HB1  TYR   176     -10.394  -6.937 -10.788
ATOM   2716 HB2  TYR   176      -8.887  -6.626 -10.041
ATOM   2717 CG   TYR   176      -9.077  -8.417 -11.299
ATOM   2718 CD1  TYR   176     -10.121  -9.021 -11.957
ATOM   2719 HD1  TYR   176     -11.076  -8.548 -12.131
ATOM   2720 CE1  TYR   176      -9.989 -10.416 -12.258
ATOM   2721 HE1  TYR   176     -10.705 -11.004 -12.813
ATOM   2722 CZ   TYR   176      -8.830 -11.127 -11.866
ATOM   2723 OH   TYR   176      -8.680 -12.436 -12.240
ATOM   2724 HH   TYR   176      -7.865 -12.760 -11.849
ATOM   2725 CE2  TYR   176      -7.878 -10.483 -11.043
ATOM   2726 HE2  TYR   176      -7.003 -11.002 -10.681
ATOM   2727 CD2  TYR   176      -7.939  -9.078 -10.814
ATOM   2728 HD2  TYR   176      -7.295  -8.583 -10.103
ATOM   2729 C    TYR   176      -9.262  -4.662 -12.033
ATOM   2730 O    TYR   176      -8.616  -3.937 -11.351
ATOM   2731 N    GLY   177     -10.343  -4.246 -12.703
ATOM   2732 H    GLY   177     -10.742  -4.928 -13.333
ATOM   2733 CA   GLY   177     -10.964  -2.904 -12.742
ATOM   2734 HA1  GLY   177     -11.317  -2.722 -11.727
ATOM   2735 HA2  GLY   177     -11.791  -2.850 -13.450
ATOM   2736 C    GLY   177      -9.977  -1.752 -13.231
ATOM   2737 O    GLY   177      -8.782  -1.921 -13.637
ATOM   2738 N    PRO   178     -10.436  -0.454 -13.111
ATOM   2739 CD   PRO   178     -11.634  -0.092 -12.398
ATOM   2740 HD1  PRO   178     -11.572  -0.494 -11.387
ATOM   2741 HD2  PRO   178     -12.557  -0.503 -12.808
ATOM   2742 CG   PRO   178     -11.597   1.416 -12.358
ATOM   2743 HG1  PRO   178     -11.239   1.841 -11.420
ATOM   2744 HG2  PRO   178     -12.629   1.718 -12.534
ATOM   2745 CB   PRO   178     -10.756   1.844 -13.550
ATOM   2746 HB1  PRO   178     -10.335   2.850 -13.561
ATOM   2747 HB2  PRO   178     -11.414   1.693 -14.406
ATOM   2748 CA   PRO   178      -9.743   0.743 -13.612
ATOM   2749 HA   PRO   178      -9.478   0.598 -14.659
ATOM   2750 C    PRO   178      -8.464   1.222 -12.796
ATOM   2751 O    PRO   178      -7.877   2.330 -13.098
ATOM   2752 N    PHE   179      -8.182   0.493 -11.717
ATOM   2753 H    PHE   179      -8.582  -0.434 -11.670
ATOM   2754 CA   PHE   179      -7.207   0.831 -10.691
ATOM   2755 HA   PHE   179      -7.379   1.871 -10.416
ATOM   2756 CB   PHE   179      -7.424  -0.064  -9.463
ATOM   2757 HB1  PHE   179      -6.953   0.407  -8.600
ATOM   2758 HB2  PHE   179      -6.964  -1.047  -9.557
ATOM   2759 CG   PHE   179      -8.915  -0.103  -9.220
ATOM   2760 CD1  PHE   179      -9.669   1.016  -8.794
ATOM   2761 HD1  PHE   179      -9.231   1.998  -8.697
ATOM   2762 CE1  PHE   179     -11.004   0.877  -8.399
ATOM   2763 HE1  PHE   179     -11.612   1.699  -8.053
ATOM   2764 CZ   PHE   179     -11.692  -0.352  -8.454
ATOM   2765 HZ   PHE   179     -12.733  -0.481  -8.200
ATOM   2766 CE2  PHE   179     -10.921  -1.443  -8.845
ATOM   2767 HE2  PHE   179     -11.499  -2.351  -8.931
ATOM   2768 CD2  PHE   179      -9.588  -1.324  -9.203
ATOM   2769 HD2  PHE   179      -9.044  -2.241  -9.374
ATOM   2770 C    PHE   179      -5.735   0.840 -11.177
ATOM   2771 O    PHE   179      -5.289  -0.145 -11.751
ATOM   2772 N    VAL   180      -4.961   1.879 -10.814
ATOM   2773 H    VAL   180      -5.348   2.602 -10.225
ATOM   2774 CA   VAL   180      -3.484   1.948 -11.038
ATOM   2775 HA   VAL   180      -3.247   1.059 -11.622
ATOM   2776 CB   VAL   180      -3.101   3.143 -11.892
ATOM   2777 HB   VAL   180      -2.029   3.188 -12.084
ATOM   2778 CG1  VAL   180      -3.657   3.069 -13.312
ATOM   2779 HG11 VAL   180      -3.198   3.798 -13.980
ATOM   2780 HG12 VAL   180      -3.442   2.059 -13.663
ATOM   2781 HG13 VAL   180      -4.738   3.206 -13.340
ATOM   2782 CG2  VAL   180      -3.615   4.434 -11.265
ATOM   2783 HG21 VAL   180      -3.257   5.268 -11.869
ATOM   2784 HG22 VAL   180      -4.704   4.470 -11.256
ATOM   2785 HG23 VAL   180      -3.245   4.423 -10.240
ATOM   2786 C    VAL   180      -2.612   1.921  -9.828
ATOM   2787 O    VAL   180      -3.046   2.195  -8.733
ATOM   2788 N    ASP   181      -1.375   1.538 -10.019
ATOM   2789 H    ASP   181      -1.046   1.491 -10.972
ATOM   2790 CA   ASP   181      -0.431   1.116  -8.892
ATOM   2791 HA   ASP   181      -0.951   0.459  -8.195
ATOM   2792 CB   ASP   181       0.638   0.219  -9.418
ATOM   2793 HB1  ASP   181       0.155  -0.641  -9.881
ATOM   2794 HB2  ASP   181       1.329   0.017  -8.600
ATOM   2795 CG   ASP   181       1.437   0.913 -10.459
ATOM   2796 OD1  ASP   181       1.773   2.066 -10.392
ATOM   2797 OD2  ASP   181       1.815   0.158 -11.382
ATOM   2798 C    ASP   181       0.158   2.287  -7.991
ATOM   2799 O    ASP   181       0.995   2.069  -7.112
ATOM   2800 N    ARG   182      -0.222   3.573  -8.217
ATOM   2801 H    ARG   182      -0.930   3.754  -8.914
ATOM   2802 CA   ARG   182       0.249   4.737  -7.426
ATOM   2803 HA   ARG   182       1.198   4.449  -6.975
ATOM   2804 CB   ARG   182       0.596   5.986  -8.258
ATOM   2805 HB1  ARG   182       1.386   5.670  -8.939
ATOM   2806 HB2  ARG   182       1.014   6.772  -7.628
ATOM   2807 CG   ARG   182      -0.585   6.600  -9.038
ATOM   2808 HG1  ARG   182      -1.237   7.007  -8.266
ATOM   2809 HG2  ARG   182      -1.139   5.907  -9.671
ATOM   2810 CD   ARG   182      -0.184   7.772  -9.888
ATOM   2811 HD1  ARG   182       0.088   8.640  -9.288
ATOM   2812 HD2  ARG   182      -0.997   8.140 -10.515
ATOM   2813 NE   ARG   182       0.926   7.408 -10.778
ATOM   2814 HE   ARG   182       1.199   6.438 -10.853
ATOM   2815 CZ   ARG   182       1.739   8.256 -11.390
ATOM   2816 NH1  ARG   182       1.571   9.518 -11.208
ATOM   2817 HH11 ARG   182       0.753   9.920 -10.773
ATOM   2818 HH12 ARG   182       2.281  10.134 -11.576
ATOM   2819 NH2  ARG   182       2.764   7.810 -12.047
ATOM   2820 HH21 ARG   182       3.043   6.839 -12.075
ATOM   2821 HH22 ARG   182       3.318   8.500 -12.534
ATOM   2822 C    ARG   182      -0.647   5.121  -6.230
ATOM   2823 O    ARG   182      -1.837   4.832  -6.205
ATOM   2824 N    GLN   183      -0.066   5.718  -5.145
ATOM   2825 H    GLN   183       0.885   6.049  -5.227
ATOM   2826 CA   GLN   183      -0.788   6.029  -3.911
ATOM   2827 HA   GLN   183      -1.513   5.241  -3.705
ATOM   2828 CB   GLN   183       0.164   6.080  -2.701
ATOM   2829 HB1  GLN   183       0.663   7.049  -2.691
ATOM   2830 HB2  GLN   183       0.867   5.253  -2.804
ATOM   2831 CG   GLN   183      -0.548   5.937  -1.335
ATOM   2832 HG1  GLN   183      -1.342   5.239  -1.604
ATOM   2833 HG2  GLN   183      -0.891   6.875  -0.899
ATOM   2834 CD   GLN   183       0.421   5.326  -0.329
ATOM   2835 OE1  GLN   183       1.317   6.003   0.135
ATOM   2836 NE2  GLN   183       0.312   4.035  -0.064
ATOM   2837 HE21 GLN   183      -0.416   3.528  -0.548
ATOM   2838 HE22 GLN   183       0.998   3.633   0.559
ATOM   2839 C    GLN   183      -1.628   7.332  -4.088
ATOM   2840 O    GLN   183      -1.426   8.345  -3.417
ATOM   2841 N    THR   184      -2.707   7.310  -4.866
ATOM   2842 H    THR   184      -2.787   6.528  -5.502
ATOM   2843 CA   THR   184      -3.685   8.435  -5.148
ATOM   2844 HA   THR   184      -3.322   9.422  -4.860
ATOM   2845 CB   THR   184      -3.861   8.658  -6.679
ATOM   2846 HB   THR   184      -4.777   9.197  -6.920
ATOM   2847 CG2  THR   184      -2.657   9.505  -7.276
ATOM   2848 HG21 THR   184      -2.898   9.753  -8.310
ATOM   2849 HG22 THR   184      -2.546  10.463  -6.769
ATOM   2850 HG23 THR   184      -1.675   9.034  -7.332
ATOM   2851 OG1  THR   184      -3.817   7.340  -7.316
ATOM   2852 HG1  THR   184      -4.011   7.511  -8.240
ATOM   2853 C    THR   184      -5.094   8.224  -4.529
ATOM   2854 O    THR   184      -5.456   7.093  -4.100
ATOM   2855 N    ALA   185      -5.869   9.333  -4.490
ATOM   2856 H    ALA   185      -5.621  10.151  -5.027
ATOM   2857 CA   ALA   185      -7.189   9.296  -3.838
ATOM   2858 HA   ALA   185      -7.071   8.885  -2.836
ATOM   2859 CB   ALA   185      -7.666  10.765  -3.694
ATOM   2860 HB1  ALA   185      -8.659  10.795  -3.246
ATOM   2861 HB2  ALA   185      -6.975  11.274  -3.022
ATOM   2862 HB3  ALA   185      -7.857  11.274  -4.639
ATOM   2863 C    ALA   185      -8.228   8.345  -4.461
ATOM   2864 O    ALA   185      -9.404   8.714  -4.427
ATOM   2865 N    GLN   186      -7.871   7.267  -5.189
ATOM   2866 H    GLN   186      -6.901   7.000  -5.092
ATOM   2867 CA   GLN   186      -8.639   6.223  -5.889
ATOM   2868 HA   GLN   186      -9.026   6.696  -6.792
ATOM   2869 CB   GLN   186      -7.645   5.095  -6.455
ATOM   2870 HB1  GLN   186      -8.264   4.429  -7.056
ATOM   2871 HB2  GLN   186      -7.136   4.590  -5.635
ATOM   2872 CG   GLN   186      -6.713   5.658  -7.513
ATOM   2873 HG1  GLN   186      -6.185   6.489  -7.044
ATOM   2874 HG2  GLN   186      -7.315   6.146  -8.279
ATOM   2875 CD   GLN   186      -5.787   4.612  -8.101
ATOM   2876 OE1  GLN   186      -6.278   3.892  -8.996
ATOM   2877 NE2  GLN   186      -4.565   4.422  -7.709
ATOM   2878 HE21 GLN   186      -4.139   5.076  -7.068
ATOM   2879 HE22 GLN   186      -4.119   3.618  -8.128
ATOM   2880 C    GLN   186      -9.864   5.667  -5.152
ATOM   2881 O    GLN   186      -9.774   5.583  -3.939
ATOM   2882 N    ALA   187     -10.906   5.287  -5.843
ATOM   2883 H    ALA   187     -10.917   5.460  -6.838
ATOM   2884 CA   ALA   187     -11.884   4.485  -5.224
ATOM   2885 HA   ALA   187     -11.310   3.696  -4.738
ATOM   2886 CB   ALA   187     -12.811   5.311  -4.323
ATOM   2887 HB1  ALA   187     -13.653   4.683  -4.035
ATOM   2888 HB2  ALA   187     -12.288   5.619  -3.418
ATOM   2889 HB3  ALA   187     -13.180   6.076  -5.006
ATOM   2890 C    ALA   187     -12.618   3.685  -6.296
ATOM   2891 O    ALA   187     -12.358   3.877  -7.490
ATOM   2892 N    ALA   188     -13.469   2.721  -5.971
ATOM   2893 H    ALA   188     -13.726   2.729  -4.994
ATOM   2894 CA   ALA   188     -14.357   1.975  -6.797
ATOM   2895 HA   ALA   188     -13.950   2.064  -7.804
ATOM   2896 CB   ALA   188     -14.533   0.486  -6.361
ATOM   2897 HB1  ALA   188     -14.909  -0.040  -7.238
ATOM   2898 HB2  ALA   188     -13.537   0.057  -6.260
ATOM   2899 HB3  ALA   188     -15.235   0.404  -5.531
ATOM   2900 C    ALA   188     -15.700   2.649  -6.858
ATOM   2901 O    ALA   188     -15.972   3.497  -6.029
ATOM   2902 N    GLY   189     -16.502   2.210  -7.822
ATOM   2903 H    GLY   189     -16.004   1.610  -8.464
ATOM   2904 CA   GLY   189     -17.882   2.455  -8.063
ATOM   2905 HA1  GLY   189     -18.145   2.150  -9.075
ATOM   2906 HA2  GLY   189     -18.112   3.513  -7.939
ATOM   2907 C    GLY   189     -18.779   1.632  -7.076
ATOM   2908 O    GLY   189     -18.346   0.799  -6.289
ATOM   2909 N    THR   190     -20.016   1.884  -7.209
ATOM   2910 H    THR   190     -20.383   2.630  -7.783
ATOM   2911 CA   THR   190     -21.056   1.534  -6.206
ATOM   2912 HA   THR   190     -20.644   1.537  -5.197
ATOM   2913 CB   THR   190     -22.320   2.459  -6.190
ATOM   2914 HB   THR   190     -23.232   2.102  -5.711
ATOM   2915 CG2  THR   190     -21.925   3.711  -5.422
ATOM   2916 HG21 THR   190     -21.714   3.348  -4.416
ATOM   2917 HG22 THR   190     -21.023   4.203  -5.786
ATOM   2918 HG23 THR   190     -22.701   4.462  -5.568
ATOM   2919 OG1  THR   190     -22.725   2.737  -7.518
ATOM   2920 HG1  THR   190     -22.607   3.690  -7.549
ATOM   2921 C    THR   190     -21.484   0.077  -6.392
ATOM   2922 O    THR   190     -21.369  -0.447  -7.502
ATOM   2923 N    ASP   191     -21.904  -0.568  -5.318
ATOM   2924 H    ASP   191     -21.907  -0.010  -4.477
ATOM   2925 CA   ASP   191     -21.798  -2.006  -5.164
ATOM   2926 HA   ASP   191     -22.217  -2.417  -6.082
ATOM   2927 CB   ASP   191     -20.329  -2.433  -5.061
ATOM   2928 HB1  ASP   191     -19.862  -2.016  -4.169
ATOM   2929 HB2  ASP   191     -19.761  -2.110  -5.933
ATOM   2930 CG   ASP   191     -20.091  -3.923  -5.148
ATOM   2931 OD1  ASP   191     -20.615  -4.496  -6.132
ATOM   2932 OD2  ASP   191     -19.544  -4.560  -4.234
ATOM   2933 C    ASP   191     -22.650  -2.548  -3.991
ATOM   2934 OT1  ASP   191     -23.631  -3.232  -4.249
ATOM   2935 OT2  ASP   191     -22.309  -2.308  -2.802
ATOM   2936 O    TIP   192      22.135 -24.152  -9.362
ATOM   2937 H1   TIP   192      21.951 -23.619 -10.135
ATOM   2938 H2   TIP   192      22.865 -23.707  -8.931
ATOM   2939 O    TIP   193      -5.864   8.820   6.222
ATOM   2940 H1   TIP   193      -4.943   8.766   5.969
ATOM   2941 H2   TIP   193      -5.858   9.293   7.054
ATOM   2942 O    TIP   194      -1.184 -26.707   4.471
ATOM   2943 H1   TIP   194      -0.761 -26.240   3.750
ATOM   2944 H2   TIP   194      -0.648 -27.489   4.599
ATOM   2945 O    TIP   195       4.395   2.951  11.522
ATOM   2946 H1   TIP   195       4.614   3.882  11.568
ATOM   2947 H2   TIP   195       3.564   2.876  11.990
ATOM   2948 O    TIP   196      16.947   6.301   5.552
ATOM   2949 H1   TIP   196      16.534   5.520   5.920
ATOM   2950 H2   TIP   196      16.224   6.797   5.169
ATOM   2951 O    TIP   197       8.919  -2.803   6.604
ATOM   2952 H1   TIP   197       8.371  -2.035   6.765
ATOM   2953 H2   TIP   197       9.784  -2.445   6.408
ATOM   2954 O    TIP   198       0.290  13.264   5.016
ATOM   2955 H1   TIP   198       0.381  12.886   5.890
ATOM   2956 H2   TIP   198       1.132  13.688   4.849
ATOM   2957 O    TIP   199      12.951 -14.578   4.632
ATOM   2958 H1   TIP   199      13.576 -14.099   5.175
ATOM   2959 H2   TIP   199      12.732 -13.972   3.925
ATOM   2960 O    TIP   200       4.099 -15.135 -18.540
ATOM   2961 H1   TIP   200       3.289 -14.629 -18.468
ATOM   2962 H2   TIP   200       3.866 -15.885 -19.087
ATOM   2963 O    TIP   201      -6.270   3.979   3.716
ATOM   2964 H1   TIP   201      -5.780   3.223   3.396
ATOM   2965 H2   TIP   201      -6.832   3.628   4.407
ATOM   2966 O    TIP   202       3.769 -13.855   9.743
ATOM   2967 H1   TIP   202       4.518 -13.571   9.219
ATOM   2968 H2   TIP   202       4.017 -13.657  10.646
ATOM   2969 O    TIP   203      14.830  12.085  -8.344
ATOM   2970 H1   TIP   203      14.709  13.004  -8.585
ATOM   2971 H2   TIP   203      14.881  11.623  -9.180
ATOM   2972 O    TIP   204       9.259   9.164   2.646
ATOM   2973 H1   TIP   204       9.011  10.088   2.664
ATOM   2974 H2   TIP   204       8.428   8.691   2.681
ATOM   2975 O    TIP   205      15.601   8.429  -7.004
ATOM   2976 H1   TIP   205      15.136   8.505  -6.171
ATOM   2977 H2   TIP   205      16.137   9.220  -7.054
ATOM   2978 O    TIP   206       4.856 -17.979   7.699
ATOM   2979 H1   TIP   206       4.325 -18.311   6.975
ATOM   2980 H2   TIP   206       5.657 -18.502   7.670
ATOM   2981 O    TIP   207       1.221  16.317   6.750
ATOM   2982 H1   TIP   207       1.970  15.737   6.615
ATOM   2983 H2   TIP   207       1.013  16.649   5.877
ATOM   2984 O    TIP   208     -19.758 -11.320  -4.742
ATOM   2985 H1   TIP   208     -20.229 -10.808  -5.400
ATOM   2986 H2   TIP   208     -18.943 -11.574  -5.174
ATOM   2987 O    TIP   209     -10.977   6.419  -8.694
ATOM   2988 H1   TIP   209     -11.440   7.046  -9.249
ATOM   2989 H2   TIP   209     -11.149   5.568  -9.097
ATOM   2990 O    TIP   210      10.425 -16.597   8.322
ATOM   2991 H1   TIP   210      10.480 -15.753   8.769
ATOM   2992 H2   TIP   210      10.467 -16.380   7.391
ATOM   2993 O    TIP   211       5.415  14.260  -0.844
ATOM   2994 H1   TIP   211       6.128  13.631  -0.738
ATOM   2995 H2   TIP   211       5.503  14.574  -1.744
ATOM   2996 O    TIP   212      23.937   8.011  -2.555
ATOM   2997 H1   TIP   212      23.204   7.404  -2.460
ATOM   2998 H2   TIP   212      23.538   8.879  -2.508
ATOM   2999 O    TIP   213      -3.301 -24.734   8.380
ATOM   3000 H1   TIP   213      -2.679 -25.448   8.518
ATOM   3001 H2   TIP   213      -3.280 -24.576   7.436
ATOM   3002 O    TIP   214      -9.145  -4.173   4.512
ATOM   3003 H1   TIP   214      -8.494  -3.537   4.216
ATOM   3004 H2   TIP   214      -8.735  -4.608   5.259
ATOM   3005 O    TIP   215       8.745   9.665 -16.253
ATOM   3006 H1   TIP   215       9.002  10.363 -16.855
ATOM   3007 H2   TIP   215       9.572   9.278 -15.966
ATOM   3008 O    TIP   216       2.236 -28.270   2.142
ATOM   3009 H1   TIP   216       1.581 -27.610   2.368
ATOM   3010 H2   TIP   216       2.634 -27.947   1.334
ATOM   3011 O    TIP   217       7.176  -0.356   2.723
ATOM   3012 H1   TIP   217       7.958  -0.142   2.214
ATOM   3013 H2   TIP   217       6.717   0.477   2.821
ATOM   3014 O    TIP   218       2.729  -4.313   2.122
ATOM   3015 H1   TIP   218       3.586  -4.467   1.724
ATOM   3016 H2   TIP   218       2.237  -3.835   1.455
ATOM   3017 O    TIP   219     -19.988   1.463  -2.092
ATOM   3018 H1   TIP   219     -19.645   1.150  -1.255
ATOM   3019 H2   TIP   219     -20.744   0.904  -2.267
ATOM   3020 O    TIP   220      23.724 -18.340  -5.909
ATOM   3021 H1   TIP   220      22.891 -18.340  -5.436
ATOM   3022 H2   TIP   220      24.149 -19.156  -5.647
ATOM   3023 O    TIP   221      19.555  -8.988 -17.266
ATOM   3024 H1   TIP   221      18.669  -8.680 -17.459
ATOM   3025 H2   TIP   221      20.070  -8.189 -17.161
ATOM   3026 O    TIP   222       5.442 -18.056  10.866
ATOM   3027 H1   TIP   222       4.906 -18.773  10.529
ATOM   3028 H2   TIP   222       6.341 -18.311  10.659
ATOM   3029 O    TIP   223      -2.525  28.480  -0.780
ATOM   3030 H1   TIP   223      -1.584  28.613  -0.662
ATOM   3031 H2   TIP   223      -2.826  28.131   0.059
ATOM   3032 O    TIP   224       0.917  11.042  -0.269
ATOM   3033 H1   TIP   224       0.419  11.858  -0.314
ATOM   3034 H2   TIP   224       1.510  11.164   0.473
ATOM   3035 O    TIP   225       3.455  -9.022   9.380
ATOM   3036 H1   TIP   225       3.385  -9.972   9.288
ATOM   3037 H2   TIP   225       2.958  -8.672   8.640
ATOM   3038 O    TIP   226      13.453   2.003  16.563
ATOM   3039 H1   TIP   226      12.820   2.714  16.459
ATOM   3040 H2   TIP   226      13.844   2.154  17.423
ATOM   3041 O    TIP   227     -14.654 -10.112  -2.336
ATOM   3042 H1   TIP   227     -15.202 -10.539  -1.678
ATOM   3043 H2   TIP   227     -15.015 -10.399  -3.174
ATOM   3044 O    TIP   228     -17.905 -25.038  -6.082
ATOM   3045 H1   TIP   228     -18.422 -25.826  -6.247
ATOM   3046 H2   TIP   228     -18.117 -24.455  -6.811
ATOM   3047 O    TIP   229     -14.368   7.093  -7.502
ATOM   3048 H1   TIP   229     -14.900   7.582  -6.875
ATOM   3049 H2   TIP   229     -13.613   6.794  -6.995
ATOM   3050 O    TIP   230     -23.590 -15.555   3.498
ATOM   3051 H1   TIP   230     -23.370 -15.868   4.375
ATOM   3052 H2   TIP   230     -23.398 -14.618   3.521
ATOM   3053 O    TIP   231     -17.474   6.911 -10.350
ATOM   3054 H1   TIP   231     -17.896   7.547 -10.927
ATOM   3055 H2   TIP   231     -16.578   7.232 -10.253
ATOM   3056 O    TIP   232       9.344 -21.219   3.938
ATOM   3057 H1   TIP   232       8.873 -21.916   3.482
ATOM   3058 H2   TIP   232       8.975 -20.409   3.586
ATOM   3059 O    TIP   233      -8.968 -19.493 -11.486
ATOM   3060 H1   TIP   233      -9.479 -20.105 -12.015
ATOM   3061 H2   TIP   233      -8.126 -19.931 -11.357
ATOM   3062 O    TIP   234      15.104   5.410  -4.827
ATOM   3063 H1   TIP   234      14.452   4.772  -5.117
ATOM   3064 H2   TIP   234      14.614   6.226  -4.725
ATOM   3065 O    TIP   235      18.112  -6.678   3.042
ATOM   3066 H1   TIP   235      17.183  -6.826   3.220
ATOM   3067 H2   TIP   235      18.126  -5.924   2.452
ATOM   3068 O    TIP   236      -9.006 -23.860   2.167
ATOM   3069 H1   TIP   236      -8.615 -24.038   1.312
ATOM   3070 H2   TIP   236      -9.488 -23.042   2.045
ATOM   3071 O    TIP   237     -13.272  30.310 -10.296
ATOM   3072 H1   TIP   237     -13.542  29.508  -9.848
ATOM   3073 H2   TIP   237     -12.316  30.302 -10.250
ATOM   3074 O    TIP   238     -11.396  -5.301   2.850
ATOM   3075 H1   TIP   238     -11.695  -4.456   2.515
ATOM   3076 H2   TIP   238     -10.452  -5.196   2.959
ATOM   3077 O    TIP   239     -12.305 -13.570  -5.506
ATOM   3078 H1   TIP   239     -11.852 -14.412  -5.552
ATOM   3079 H2   TIP   239     -11.793 -12.990  -6.069
ATOM   3080 O    TIP   240      -3.944 -20.417  10.730
ATOM   3081 H1   TIP   240      -4.877 -20.612  10.645
ATOM   3082 H2   TIP   240      -3.506 -21.246  10.543
ATOM   3083 O    TIP   241      21.791  -2.663  -1.625
ATOM   3084 H1   TIP   241      21.633  -1.788  -1.270
ATOM   3085 H2   TIP   241      22.520  -3.004  -1.107
ATOM   3086 O    TIP   242      12.444   5.031   2.543
ATOM   3087 H1   TIP   242      11.918   5.736   2.167
ATOM   3088 H2   TIP   242      13.294   5.108   2.109
ATOM   3089 O    TIP   243       1.730 -24.180   6.332
ATOM   3090 H1   TIP   243       2.118 -24.930   5.881
ATOM   3091 H2   TIP   243       2.206 -24.126   7.161
ATOM   3092 O    TIP   244      17.038 -17.059   3.367
ATOM   3093 H1   TIP   244      16.182 -17.403   3.623
ATOM   3094 H2   TIP   244      17.604 -17.829   3.328
ATOM   3095 O    TIP   245     -15.125 -11.083   2.169
ATOM   3096 H1   TIP   245     -14.291 -10.664   1.957
ATOM   3097 H2   TIP   245     -15.085 -11.934   1.732
ATOM   3098 O    TIP   246      -8.489  -7.732   8.119
ATOM   3099 H1   TIP   246      -8.027  -7.613   8.949
ATOM   3100 H2   TIP   246      -8.028  -7.162   7.504
ATOM   3101 O    TIP   247      14.185 -26.674  -0.856
ATOM   3102 H1   TIP   247      14.042 -27.588  -0.610
ATOM   3103 H2   TIP   247      13.991 -26.177  -0.062
ATOM   3104 O    TIP   248      -8.133  18.792 -14.007
ATOM   3105 H1   TIP   248      -8.618  19.085 -13.236
ATOM   3106 H2   TIP   248      -7.268  19.189 -13.913
ATOM   3107 O    TIP   249      25.501 -15.221 -12.221
ATOM   3108 H1   TIP   249      26.435 -15.035 -12.127
ATOM   3109 H2   TIP   249      25.065 -14.458 -11.843
ATOM   3110 O    TIP   250     -14.993 -13.715   1.614
ATOM   3111 H1   TIP   250     -15.268 -14.525   1.184
ATOM   3112 H2   TIP   250     -15.364 -13.772   2.494
ATOM   3113 O    TIP   251      -6.383 -16.456  12.434
ATOM   3114 H1   TIP   251      -5.908 -16.130  13.198
ATOM   3115 H2   TIP   251      -5.735 -16.964  11.947
ATOM   3116 O    TIP   252     -19.741   3.528 -10.745
ATOM   3117 H1   TIP   252     -18.797   3.615 -10.875
ATOM   3118 H2   TIP   252     -19.979   2.738 -11.231
ATOM   3119 O    TIP   253     -12.860 -10.287 -15.711
ATOM   3120 H1   TIP   253     -12.899 -11.035 -16.307
ATOM   3121 H2   TIP   253     -12.742 -10.677 -14.845
ATOM   3122 O    TIP   254      19.825 -19.137  -6.525
ATOM   3123 H1   TIP   254      20.609 -19.538  -6.151
ATOM   3124 H2   TIP   254      19.564 -19.732  -7.229
ATOM   3125 O    TIP   255     -25.696   4.349  -5.670
ATOM   3126 H1   TIP   255     -24.988   4.514  -6.291
ATOM   3127 H2   TIP   255     -25.290   3.835  -4.972
ATOM   3128 O    TIP   256      -2.397  -3.427   8.119
ATOM   3129 H1   TIP   256      -2.999  -2.799   7.719
ATOM   3130 H2   TIP   256      -1.526  -3.118   7.870
ATOM   3131 O    TIP   257      -0.619 -17.800 -19.073
ATOM   3132 H1   TIP   257      -0.111 -16.988 -19.067
ATOM   3133 H2   TIP   257      -0.015 -18.459 -19.414
ATOM   3134 O    TIP   258       1.002  29.950  -9.330
ATOM   3135 H1   TIP   258       0.112  29.808  -9.653
ATOM   3136 H2   TIP   258       1.032  29.482  -8.496
ATOM   3137 O    TIP   259      20.008 -11.406  -6.910
ATOM   3138 H1   TIP   259      19.154 -11.013  -6.728
ATOM   3139 H2   TIP   259      20.613 -10.945  -6.329
ATOM   3140 O    TIP   260      -7.937 -12.162  15.057
ATOM   3141 H1   TIP   260      -8.178 -13.087  15.006
ATOM   3142 H2   TIP   260      -7.230 -12.133  15.701
ATOM   3143 O    TIP   261      10.563 -16.681   2.374
ATOM   3144 H1   TIP   261      10.096 -16.063   2.936
ATOM   3145 H2   TIP   261      10.851 -16.156   1.627
ATOM   3146 O    TIP   262     -17.651  -9.891  -0.829
ATOM   3147 H1   TIP   262     -17.416  -9.723   0.083
ATOM   3148 H2   TIP   262     -17.524 -10.833  -0.940
ATOM   3149 O    TIP   263     -18.268  -4.519   3.241
ATOM   3150 H1   TIP   263     -17.344  -4.646   3.453
ATOM   3151 H2   TIP   263     -18.614  -4.007   3.972
ATOM   3152 O    TIP   264     -12.486 -14.593   3.421
ATOM   3153 H1   TIP   264     -12.291 -13.700   3.138
ATOM   3154 H2   TIP   264     -12.570 -15.090   2.608
ATOM   3155 O    TIP   265      11.263  -4.945 -19.094
ATOM   3156 H1   TIP   265      11.409  -5.289 -19.975
ATOM   3157 H2   TIP   265      11.322  -3.995 -19.194
ATOM   3158 O    TIP   266      -6.807  29.715 -12.891
ATOM   3159 H1   TIP   266      -6.915  30.035 -13.786
ATOM   3160 H2   TIP   266      -6.519  28.808 -12.992
ATOM   3161 O    TIP   267       1.559   4.471 -11.423
ATOM   3162 H1   TIP   267       2.437   4.541 -11.799
ATOM   3163 H2   TIP   267       1.552   3.620 -10.986
ATOM   3164 O    TIP   268      27.389  10.344  -0.007
ATOM   3165 H1   TIP   268      27.862   9.605  -0.389
ATOM   3166 H2   TIP   268      27.095  10.857  -0.759
ATOM   3167 O    TIP   269      -6.786 -12.767  21.502
ATOM   3168 H1   TIP   269      -6.333 -13.605  21.583
ATOM   3169 H2   TIP   269      -7.346 -12.870  20.733
ATOM   3170 O    TIP   270      25.004 -12.398  -3.899
ATOM   3171 H1   TIP   270      25.943 -12.572  -3.948
ATOM   3172 H2   TIP   270      24.776 -12.059  -4.764
ATOM   3173 O    TIP   271      19.038  13.055   3.731
ATOM   3174 H1   TIP   271      19.740  12.425   3.570
ATOM   3175 H2   TIP   271      19.359  13.875   3.355
ATOM   3176 O    TIP   272      28.162 -27.645  -2.977
ATOM   3177 H1   TIP   272      27.903 -27.116  -2.223
ATOM   3178 H2   TIP   272      28.743 -27.075  -3.482
ATOM   3179 O    TIP   273      23.581  -7.741 -15.392
ATOM   3180 H1   TIP   273      23.982  -8.048 -16.205
ATOM   3181 H2   TIP   273      24.312  -7.403 -14.876
ATOM   3182 O    TIP   274     -13.511   2.293   8.655
ATOM   3183 H1   TIP   274     -14.269   1.745   8.852
ATOM   3184 H2   TIP   274     -13.232   2.015   7.783
ATOM   3185 O    TIP   275       9.999 -24.400  -3.494
ATOM   3186 H1   TIP   275       9.055 -24.254  -3.435
ATOM   3187 H2   TIP   275      10.142 -24.684  -4.397
ATOM   3188 O    TIP   276       4.036   5.771   1.102
ATOM   3189 H1   TIP   276       3.338   5.634   0.462
ATOM   3190 H2   TIP   276       4.720   5.151   0.848
ATOM   3191 O    TIP   277     -20.750 -20.878  -4.383
ATOM   3192 H1   TIP   277     -20.752 -19.946  -4.603
ATOM   3193 H2   TIP   277     -20.124 -21.267  -4.994
ATOM   3194 O    TIP   278      21.449 -23.320 -11.920
ATOM   3195 H1   TIP   278      21.180 -22.554 -11.414
ATOM   3196 H2   TIP   278      20.993 -23.229 -12.756
ATOM   3197 O    TIP   279     -17.632   4.470  -0.400
ATOM   3198 H1   TIP   279     -17.837   4.140   0.474
ATOM   3199 H2   TIP   279     -17.096   5.248  -0.244
ATOM   3200 O    TIP   280     -10.961  29.846   0.673
ATOM   3201 H1   TIP   280     -10.338  29.600   1.356
ATOM   3202 H2   TIP   280     -11.753  29.349   0.878
ATOM   3203 O    TIP   281      -3.380 -12.551   6.977
ATOM   3204 H1   TIP   281      -3.934 -11.964   7.493
ATOM   3205 H2   TIP   281      -3.996 -13.120   6.516
ATOM   3206 O    TIP   282     -21.363  -6.311 -21.149
ATOM   3207 H1   TIP   282     -21.014  -7.034 -20.627
ATOM   3208 H2   TIP   282     -22.289  -6.525 -21.267
ATOM   3209 O    TIP   283       2.895   6.447   3.413
ATOM   3210 H1   TIP   283       3.203   5.681   3.897
ATOM   3211 H2   TIP   283       3.015   6.214   2.492
ATOM   3212 O    TIP   284       1.457   2.205 -19.107
ATOM   3213 H1   TIP   284       0.712   2.164 -19.707
ATOM   3214 H2   TIP   284       2.224   2.092 -19.668
ATOM   3215 O    TIP   285     -10.445 -27.433 -17.001
ATOM   3216 H1   TIP   285     -11.315 -27.706 -16.712
ATOM   3217 H2   TIP   285      -9.865 -27.674 -16.278
ATOM   3218 O    TIP   286     -15.245  -1.430 -14.359
ATOM   3219 H1   TIP   286     -16.007  -1.967 -14.141
ATOM   3220 H2   TIP   286     -14.965  -1.059 -13.522
ATOM   3221 O    TIP   287      -4.092  30.009  -2.664
ATOM   3222 H1   TIP   287      -3.543  29.571  -2.014
ATOM   3223 H2   TIP   287      -4.773  29.370  -2.874
ATOM   3224 O    TIP   288      12.516 -25.642 -21.749
ATOM   3225 H1   TIP   288      12.192 -26.217 -21.056
ATOM   3226 H2   TIP   288      13.459 -25.800 -21.773
ATOM   3227 O    TIP   289     -10.546  -0.287   5.439
ATOM   3228 H1   TIP   289      -9.854  -0.304   4.779
ATOM   3229 H2   TIP   289     -10.861  -1.189   5.481
ATOM   3230 O    TIP   290      12.516  16.845 -14.861
ATOM   3231 H1   TIP   290      12.781  15.996 -15.213
ATOM   3232 H2   TIP   290      11.573  16.888 -15.020
ATOM   3233 O    TIP   291      -4.612 -13.612 -17.651
ATOM   3234 H1   TIP   291      -4.996 -13.187 -16.885
ATOM   3235 H2   TIP   291      -4.074 -12.933 -18.058
ATOM   3236 O    TIP   292     -11.007  -5.403 -20.328
ATOM   3237 H1   TIP   292     -11.556  -4.743 -19.905
ATOM   3238 H2   TIP   292     -10.463  -5.752 -19.622
ATOM   3239 O    TIP   293     -11.374 -19.903  19.854
ATOM   3240 H1   TIP   293     -11.610 -20.621  20.441
ATOM   3241 H2   TIP   293     -10.419 -19.862  19.897
ATOM   3242 O    TIP   294     -17.249  -9.349   1.718
ATOM   3243 H1   TIP   294     -17.390  -8.973   2.587
ATOM   3244 H2   TIP   294     -16.630 -10.064   1.864
ATOM   3245 O    TIP   295     -20.909   5.750 -11.870
ATOM   3246 H1   TIP   295     -20.754   5.569 -12.797
ATOM   3247 H2   TIP   295     -20.547   4.992 -11.413
ATOM   3248 O    TIP   296       7.394 -19.624 -17.882
ATOM   3249 H1   TIP   296       8.005 -18.989 -18.257
ATOM   3250 H2   TIP   296       7.858 -19.986 -17.128
ATOM   3251 O    TIP   297     -21.724  -1.579  -0.355
ATOM   3252 H1   TIP   297     -21.768  -1.864  -1.267
ATOM   3253 H2   TIP   297     -22.631  -1.388  -0.118
ATOM   3254 O    TIP   298      -7.953   7.956   2.483
ATOM   3255 H1   TIP   298      -7.319   7.299   2.196
ATOM   3256 H2   TIP   298      -7.428   8.616   2.936
ATOM   3257 O    TIP   299      24.592 -11.916  -6.692
ATOM   3258 H1   TIP   299      25.336 -11.470  -7.097
ATOM   3259 H2   TIP   299      23.854 -11.726  -7.271
ATOM   3260 O    TIP   300      -4.450   7.663  -9.963
ATOM   3261 H1   TIP   300      -4.102   8.103 -10.738
ATOM   3262 H2   TIP   300      -5.334   7.398 -10.214
ATOM   3263 O    TIP   301      29.093  -4.340   4.377
ATOM   3264 H1   TIP   301      29.574  -5.133   4.611
ATOM   3265 H2   TIP   301      28.265  -4.411   4.852
ATOM   3266 O    TIP   302      20.305  -4.434   0.382
ATOM   3267 H1   TIP   302      20.970  -5.039   0.052
ATOM   3268 H2   TIP   302      19.472  -4.849   0.162
ATOM   3269 O    TIP   303       6.195 -10.590   1.913
ATOM   3270 H1   TIP   303       5.257 -10.761   2.001
ATOM   3271 H2   TIP   303       6.378  -9.912   2.563
ATOM   3272 O    TIP   304      -2.980  -3.468 -15.777
ATOM   3273 H1   TIP   304      -2.222  -3.621 -16.340
ATOM   3274 H2   TIP   304      -2.812  -2.616 -15.373
ATOM   3275 O    TIP   305      -3.241 -17.783 -19.621
ATOM   3276 H1   TIP   305      -3.543 -18.482 -19.042
ATOM   3277 H2   TIP   305      -2.293 -17.756 -19.491
ATOM   3278 O    TIP   306       5.909  10.837  -5.666
ATOM   3279 H1   TIP   306       5.713  11.773  -5.703
ATOM   3280 H2   TIP   306       6.533  10.750  -4.945
ATOM   3281 O    TIP   307       2.850  23.348  -4.726
ATOM   3282 H1   TIP   307       2.898  22.533  -4.226
ATOM   3283 H2   TIP   307       3.740  23.699  -4.701
ATOM   3284 O    TIP   308     -25.829 -11.341  -7.463
ATOM   3285 H1   TIP   308     -25.960 -12.228  -7.798
ATOM   3286 H2   TIP   308     -26.671 -11.104  -7.075
ATOM   3287 O    TIP   309      26.341 -21.452  -0.695
ATOM   3288 H1   TIP   309      26.962 -20.735  -0.568
ATOM   3289 H2   TIP   309      25.676 -21.317  -0.020
ATOM   3290 O    TIP   310       3.845 -21.780   7.315
ATOM   3291 H1   TIP   310       4.584 -21.841   6.711
ATOM   3292 H2   TIP   310       3.286 -21.097   6.945
ATOM   3293 O    TIP   311     -11.705 -21.308 -17.494
ATOM   3294 H1   TIP   311     -12.358 -21.480 -18.172
ATOM   3295 H2   TIP   311     -10.890 -21.662 -17.849
ATOM   3296 O    TIP   312      -9.617 -13.521   7.565
ATOM   3297 H1   TIP   312     -10.283 -14.010   7.082
ATOM   3298 H2   TIP   312      -8.984 -14.185   7.841
ATOM   3299 O    TIP   313      -1.360  29.814 -10.374
ATOM   3300 H1   TIP   313      -2.048  29.200 -10.628
ATOM   3301 H2   TIP   313      -1.811  30.483  -9.860
ATOM   3302 O    TIP   314       2.446   8.480  -0.606
ATOM   3303 H1   TIP   314       1.973   9.288  -0.407
ATOM   3304 H2   TIP   314       1.925   7.789  -0.196
ATOM   3305 O    TIP   315       6.003 -22.958   1.608
ATOM   3306 H1   TIP   315       5.386 -22.610   0.964
ATOM   3307 H2   TIP   315       6.795 -22.436   1.488
ATOM   3308 O    TIP   316       6.234 -25.688   1.303
ATOM   3309 H1   TIP   316       6.030 -25.885   2.217
ATOM   3310 H2   TIP   316       6.501 -24.769   1.309
ATOM   3311 O    TIP   317      -5.566 -26.462   4.408
ATOM   3312 H1   TIP   317      -4.892 -26.534   3.732
ATOM   3313 H2   TIP   317      -5.592 -27.328   4.815
ATOM   3314 O    TIP   318      19.333 -22.619  -4.412
ATOM   3315 H1   TIP   318      19.025 -22.586  -5.318
ATOM   3316 H2   TIP   318      19.417 -23.553  -4.220
ATOM   3317 O    TIP   319     -11.897 -12.055   2.727
ATOM   3318 H1   TIP   319     -12.326 -11.909   3.570
ATOM   3319 H2   TIP   319     -12.113 -11.279   2.210
ATOM   3320 O    TIP   320      -0.442  -0.945  -6.222
ATOM   3321 H1   TIP   320      -1.271  -0.548  -5.958
ATOM   3322 H2   TIP   320       0.005  -0.261  -6.721
ATOM   3323 O    TIP   321      16.022 -15.923   7.589
ATOM   3324 H1   TIP   321      16.079 -15.365   8.364
ATOM   3325 H2   TIP   321      15.406 -15.472   7.012
ATOM   3326 O    TIP   322      11.755  13.598  -8.387
ATOM   3327 H1   TIP   322      11.755  12.898  -9.039
ATOM   3328 H2   TIP   322      11.487  13.170  -7.574
ATOM   3329 O    TIP   323      13.363 -17.553 -19.634
ATOM   3330 H1   TIP   323      14.144 -17.004 -19.554
ATOM   3331 H2   TIP   323      13.586 -18.192 -20.310
ATOM   3332 O    TIP   324     -19.574  -3.106 -15.651
ATOM   3333 H1   TIP   324     -19.074  -3.898 -15.851
ATOM   3334 H2   TIP   324     -20.283  -3.407 -15.083
ATOM   3335 O    TIP   325     -20.491  -6.438 -17.308
ATOM   3336 H1   TIP   325     -19.544  -6.406 -17.172
ATOM   3337 H2   TIP   325     -20.729  -5.544 -17.554
ATOM   3338 O    TIP   326      -0.516   1.775 -20.958
ATOM   3339 H1   TIP   326      -0.055   1.170 -21.538
ATOM   3340 H2   TIP   326      -1.059   2.303 -21.543
ATOM   3341 O    TIP   327       6.653  29.943  -8.865
ATOM   3342 H1   TIP   327       6.276  30.770  -9.163
ATOM   3343 H2   TIP   327       6.420  29.313  -9.546
ATOM   3344 O    TIP   328     -17.319  -7.653   4.116
ATOM   3345 H1   TIP   328     -16.977  -6.804   3.836
ATOM   3346 H2   TIP   328     -16.541  -8.174   4.311
ATOM   3347 O    TIP   329       5.224  12.237 -16.230
ATOM   3348 H1   TIP   329       5.946  11.768 -15.813
ATOM   3349 H2   TIP   329       4.573  11.560 -16.415
ATOM   3350 O    TIP   330     -20.174 -14.188  -4.222
ATOM   3351 H1   TIP   330     -20.705 -14.226  -5.018
ATOM   3352 H2   TIP   330     -19.786 -13.313  -4.234
ATOM   3353 O    TIP   331     -14.393 -15.950 -16.260
ATOM   3354 H1   TIP   331     -14.996 -16.692 -16.226
ATOM   3355 H2   TIP   331     -13.540 -16.323 -16.038
ATOM   3356 O    TIP   332      -1.288  10.669 -10.916
ATOM   3357 H1   TIP   332      -2.087  10.152 -11.013
ATOM   3358 H2   TIP   332      -1.440  11.451 -11.447
ATOM   3359 O    TIP   333       1.060   0.178  21.207
ATOM   3360 H1   TIP   333       1.815   0.764  21.174
ATOM   3361 H2   TIP   333       1.409  -0.679  20.963
ATOM   3362 O    TIP   334     -11.513  -8.060 -16.437
ATOM   3363 H1   TIP   334     -11.764  -7.230 -16.032
ATOM   3364 H2   TIP   334     -12.182  -8.680 -16.146
ATOM   3365 O    TIP   335     -14.413 -25.687  12.435
ATOM   3366 H1   TIP   335     -14.731 -26.249  11.728
ATOM   3367 H2   TIP   335     -15.012 -24.941  12.438
ATOM   3368 O    TIP   336     -27.316  -0.301 -15.801
ATOM   3369 H1   TIP   336     -28.146  -0.450 -16.253
ATOM   3370 H2   TIP   336     -26.662  -0.279 -16.500
ATOM   3371 O    TIP   337     -13.069 -12.590 -17.116
ATOM   3372 H1   TIP   337     -13.335 -12.058 -17.866
ATOM   3373 H2   TIP   337     -13.538 -13.416 -17.229
ATOM   3374 O    TIP   338       2.836  -1.912  10.931
ATOM   3375 H1   TIP   338       2.253  -1.323  11.409
ATOM   3376 H2   TIP   338       3.264  -1.353  10.283
ATOM   3377 O    TIP   339       8.874 -21.782  -1.719
ATOM   3378 H1   TIP   339       8.518 -20.949  -2.030
ATOM   3379 H2   TIP   339       8.300 -22.446  -2.100
ATOM   3380 O    TIP   340      14.458  -9.913   2.485
ATOM   3381 H1   TIP   340      14.232  -9.775   3.404
ATOM   3382 H2   TIP   340      14.987 -10.710   2.484
ATOM   3383 O    TIP   341      11.555 -23.232  -1.388
ATOM   3384 H1   TIP   341      10.658 -22.917  -1.497
ATOM   3385 H2   TIP   341      11.741 -23.713  -2.194
ATOM   3386 O    TIP   342     -16.791 -22.089  -5.152
ATOM   3387 H1   TIP   342     -17.671 -22.442  -5.276
ATOM   3388 H2   TIP   342     -16.375 -22.172  -6.010
ATOM   3389 O    TIP   343      -4.291  11.964  -2.001
ATOM   3390 H1   TIP   343      -4.850  11.581  -1.325
ATOM   3391 H2   TIP   343      -3.432  12.043  -1.587
ATOM   3392 O    TIP   344       7.536  10.413 -12.115
ATOM   3393 H1   TIP   344       7.202  10.183 -11.248
ATOM   3394 H2   TIP   344       8.418  10.044 -12.139
ATOM   3395 O    TIP   345     -15.406 -23.344   0.041
ATOM   3396 H1   TIP   345     -16.280 -22.988   0.201
ATOM   3397 H2   TIP   345     -15.310 -23.330  -0.911
ATOM   3398 O    TIP   346      17.243  -6.307  -1.905
ATOM   3399 H1   TIP   346      18.001  -6.413  -2.480
ATOM   3400 H2   TIP   346      16.538  -6.780  -2.346
ATOM   3401 O    TIP   347     -16.889  -3.595  -3.462
ATOM   3402 H1   TIP   347     -16.190  -3.836  -4.071
ATOM   3403 H2   TIP   347     -17.671  -4.022  -3.812
ATOM   3404 O    TIP   348     -20.108  -2.225   1.734
ATOM   3405 H1   TIP   348     -20.538  -1.883   0.951
ATOM   3406 H2   TIP   348     -20.637  -2.979   1.990
ATOM   3407 O    TIP   349       7.498  16.480   4.724
ATOM   3408 H1   TIP   349       7.580  16.199   3.813
ATOM   3409 H2   TIP   349       7.416  17.432   4.675
ATOM   3410 O    TIP   350      22.042  -3.368 -15.459
ATOM   3411 H1   TIP   350      22.631  -2.880 -14.884
ATOM   3412 H2   TIP   350      22.385  -3.217 -16.339
ATOM   3413 O    TIP   351      -7.488 -13.771  11.097
ATOM   3414 H1   TIP   351      -6.683 -13.858  10.587
ATOM   3415 H2   TIP   351      -7.242 -13.227  11.844
ATOM   3416 O    TIP   352      11.011  -4.669   6.245
ATOM   3417 H1   TIP   352      10.154  -4.760   6.660
ATOM   3418 H2   TIP   352      11.490  -4.064   6.811
ATOM   3419 O    TIP   353      12.222  24.049  -9.768
ATOM   3420 H1   TIP   353      11.899  23.157  -9.893
ATOM   3421 H2   TIP   353      11.685  24.403  -9.059
ATOM   3422 O    TIP   354     -23.034   2.352   9.761
ATOM   3423 H1   TIP   354     -23.349   1.455   9.868
ATOM   3424 H2   TIP   354     -22.122   2.256   9.487
ATOM   3425 O    TIP   355     -19.788 -30.175   3.229
ATOM   3426 H1   TIP   355     -19.172 -30.786   2.825
ATOM   3427 H2   TIP   355     -19.867 -30.476   4.134
ATOM   3428 O    TIP   356     -21.773 -14.430  -6.527
ATOM   3429 H1   TIP   356     -21.821 -13.955  -7.356
ATOM   3430 H2   TIP   356     -22.091 -15.308  -6.734
ATOM   3431 O    TIP   357      17.135 -27.013 -12.621
ATOM   3432 H1   TIP   357      17.866 -27.120 -13.229
ATOM   3433 H2   TIP   357      16.378 -27.363 -13.091
ATOM   3434 O    TIP   358      -0.920   0.756 -13.132
ATOM   3435 H1   TIP   358      -0.486   1.609 -13.159
ATOM   3436 H2   TIP   358      -0.223   0.139 -12.906
ATOM   3437 O    TIP   359     -10.081 -23.843 -14.355
ATOM   3438 H1   TIP   359     -10.335 -23.844 -15.277
ATOM   3439 H2   TIP   359      -9.872 -24.757 -14.162
ATOM   3440 O    TIP   360      12.718  -0.681  -3.930
ATOM   3441 H1   TIP   360      11.808  -0.562  -4.199
ATOM   3442 H2   TIP   360      12.783  -1.608  -3.704
ATOM   3443 O    TIP   361      -5.338 -12.102  12.668
ATOM   3444 H1   TIP   361      -4.607 -12.719  12.656
ATOM   3445 H2   TIP   361      -5.167 -11.541  13.425
ATOM   3446 O    TIP   362     -15.778  -5.147   3.987
ATOM   3447 H1   TIP   362     -15.028  -5.724   4.133
ATOM   3448 H2   TIP   362     -15.634  -4.410   4.580
ATOM   3449 O    TIP   363     -14.453  -6.200 -20.540
ATOM   3450 H1   TIP   363     -14.685  -5.837 -21.394
ATOM   3451 H2   TIP   363     -13.831  -5.573 -20.172
ATOM   3452 O    TIP   364      20.317 -20.817   5.596
ATOM   3453 H1   TIP   364      19.766 -21.124   4.877
ATOM   3454 H2   TIP   364      19.708 -20.401   6.205
ATOM   3455 O    TIP   365      17.045 -29.538  -3.231
ATOM   3456 H1   TIP   365      17.942 -29.851  -3.115
ATOM   3457 H2   TIP   365      17.062 -28.634  -2.917
ATOM   3458 O    TIP   366      -6.836 -25.684 -13.242
ATOM   3459 H1   TIP   366      -7.782 -25.829 -13.272
ATOM   3460 H2   TIP   366      -6.499 -26.410 -12.717
ATOM   3461 O    TIP   367      -4.630   4.592   0.371
ATOM   3462 H1   TIP   367      -3.889   4.309   0.907
ATOM   3463 H2   TIP   367      -4.230   5.013  -0.389
ATOM   3464 O    TIP   368     -18.219   0.845   5.120
ATOM   3465 H1   TIP   368     -18.530   0.005   4.782
ATOM   3466 H2   TIP   368     -17.274   0.828   4.974
ATOM   3467 O    TIP   369      14.050 -29.090  -9.704
ATOM   3468 H1   TIP   369      14.829 -28.724  -9.287
ATOM   3469 H2   TIP   369      13.633 -28.344 -10.135
ATOM   3470 O    TIP   370       8.760   9.619   7.693
ATOM   3471 H1   TIP   370       9.536   9.533   8.247
ATOM   3472 H2   TIP   370       9.009   9.209   6.865
ATOM   3473 O    TIP   371      -2.869 -16.709   8.300
ATOM   3474 H1   TIP   371      -2.207 -17.350   8.042
ATOM   3475 H2   TIP   371      -2.374 -15.912   8.486
ATOM   3476 O    TIP   372      -2.134  14.752  -1.886
ATOM   3477 H1   TIP   372      -2.302  14.667  -2.824
ATOM   3478 H2   TIP   372      -2.145  15.695  -1.725
ATOM   3479 O    TIP   373      22.454 -11.205   1.733
ATOM   3480 H1   TIP   373      23.011 -10.478   2.009
ATOM   3481 H2   TIP   373      21.587 -10.989   2.076
ATOM   3482 O    TIP   374       6.076   3.359 -15.259
ATOM   3483 H1   TIP   374       5.354   3.981 -15.174
ATOM   3484 H2   TIP   374       5.891   2.884 -16.068
ATOM   3485 O    TIP   375       3.224 -28.277  -6.025
ATOM   3486 H1   TIP   375       4.107 -28.004  -6.270
ATOM   3487 H2   TIP   375       2.697 -27.482  -6.096
ATOM   3488 O    TIP   376     -14.332 -29.421   0.131
ATOM   3489 H1   TIP   376     -15.025 -29.793  -0.415
ATOM   3490 H2   TIP   376     -14.034 -30.151   0.672
ATOM   3491 O    TIP   377      -6.313  18.663  -7.001
ATOM   3492 H1   TIP   377      -6.144  19.545  -7.333
ATOM   3493 H2   TIP   377      -5.445  18.291  -6.853
ATOM   3494 O    TIP   378      17.803   6.103  19.702
ATOM   3495 H1   TIP   378      16.918   6.376  19.463
ATOM   3496 H2   TIP   378      18.187   6.872  20.122
ATOM   3497 O    TIP   379      -7.479   4.665 -11.493
ATOM   3498 H1   TIP   379      -7.013   4.240 -10.773
ATOM   3499 H2   TIP   379      -7.754   3.945 -12.061
ATOM   3500 O    TIP   380     -12.745   0.759   6.607
ATOM   3501 H1   TIP   380     -12.000   0.661   6.015
ATOM   3502 H2   TIP   380     -12.792  -0.074   7.075
ATOM   3503 O    TIP   381     -22.225  -8.098  -0.440
ATOM   3504 H1   TIP   381     -22.686  -8.235   0.388
ATOM   3505 H2   TIP   381     -22.917  -7.898  -1.070
ATOM   3506 O    TIP   382       4.538   9.688 -13.514
ATOM   3507 H1   TIP   382       5.463   9.784 -13.739
ATOM   3508 H2   TIP   382       4.419  10.242 -12.743
ATOM   3509 O    TIP   383     -10.672 -30.492  -7.105
ATOM   3510 H1   TIP   383     -11.599 -30.333  -6.926
ATOM   3511 H2   TIP   383     -10.531 -30.132  -7.980
ATOM   3512 O    TIP   384      13.905 -13.514   6.995
ATOM   3513 H1   TIP   384      14.163 -12.959   6.260
ATOM   3514 H2   TIP   384      14.643 -13.468   7.603
ATOM   3515 O    TIP   385      -2.370   5.886   2.956
ATOM   3516 H1   TIP   385      -2.206   6.505   2.245
ATOM   3517 H2   TIP   385      -1.733   5.186   2.819
ATOM   3518 O    TIP   386       5.297  27.164  -1.718
ATOM   3519 H1   TIP   386       4.882  27.993  -1.478
ATOM   3520 H2   TIP   386       5.431  27.227  -2.663
ATOM   3521 O    TIP   387       8.370 -18.269   9.685
ATOM   3522 H1   TIP   387       8.849 -18.662  10.415
ATOM   3523 H2   TIP   387       8.972 -17.618   9.325
ATOM   3524 O    TIP   388      16.800 -23.691 -14.527
ATOM   3525 H1   TIP   388      16.373 -22.905 -14.868
ATOM   3526 H2   TIP   388      16.103 -24.346 -14.490
ATOM   3527 O    TIP   389      -8.258  27.375 -19.974
ATOM   3528 H1   TIP   389      -8.224  28.070 -19.317
ATOM   3529 H2   TIP   389      -9.181  27.326 -20.224
ATOM   3530 O    TIP   390       2.723 -23.733   8.762
ATOM   3531 H1   TIP   390       2.927 -23.886   9.684
ATOM   3532 H2   TIP   390       3.337 -23.052   8.489
ATOM   3533 O    TIP   391     -12.687 -20.280 -13.363
ATOM   3534 H1   TIP   391     -12.539 -19.848 -14.205
ATOM   3535 H2   TIP   391     -13.593 -20.066 -13.140
ATOM   3536 O    TIP   392      14.239   0.654 -17.501
ATOM   3537 H1   TIP   392      14.274   1.587 -17.289
ATOM   3538 H2   TIP   392      13.386   0.534 -17.918
ATOM   3539 O    TIP   393      14.233 -19.878   8.128
ATOM   3540 H1   TIP   393      13.459 -19.459   8.505
ATOM   3541 H2   TIP   393      14.747 -19.154   7.769
ATOM   3542 O    TIP   394      -2.469 -27.308 -19.935
ATOM   3543 H1   TIP   394      -1.969 -27.357 -19.121
ATOM   3544 H2   TIP   394      -2.058 -27.952 -20.510
ATOM   3545 O    TIP   395     -11.956 -25.036  -9.893
ATOM   3546 H1   TIP   395     -11.600 -24.969 -10.779
ATOM   3547 H2   TIP   395     -11.467 -25.753  -9.490
ATOM   3548 O    TIP   396       3.694   4.521 -13.198
ATOM   3549 H1   TIP   396       4.445   5.107 -13.110
ATOM   3550 H2   TIP   396       3.196   4.876 -13.934
ATOM   3551 O    TIP   397      23.904 -13.242 -11.021
ATOM   3552 H1   TIP   397      23.049 -12.973 -10.684
ATOM   3553 H2   TIP   397      24.445 -12.455 -10.958
ATOM   3554 O    TIP   398     -20.271  -6.856   4.394
ATOM   3555 H1   TIP   398     -19.612  -7.313   4.916
ATOM   3556 H2   TIP   398     -19.820  -6.079   4.065
ATOM   3557 O    TIP   399      -1.881 -22.214   3.430
ATOM   3558 H1   TIP   399      -2.374 -22.674   2.750
ATOM   3559 H2   TIP   399      -1.814 -21.314   3.111
ATOM   3560 O    TIP   400      20.294   2.771  -8.261
ATOM   3561 H1   TIP   400      20.292   1.952  -7.765
ATOM   3562 H2   TIP   400      20.227   2.498  -9.175
ATOM   3563 O    TIP   401      -7.289  -7.956  19.228
ATOM   3564 H1   TIP   401      -7.036  -8.808  19.583
ATOM   3565 H2   TIP   401      -7.639  -8.151  18.359
ATOM   3566 O    TIP   402      23.395 -20.318 -16.771
ATOM   3567 H1   TIP   402      22.683 -19.719 -16.995
ATOM   3568 H2   TIP   402      23.401 -20.961 -17.480
ATOM   3569 O    TIP   403       8.957 -21.819   8.597
ATOM   3570 H1   TIP   403       9.462 -22.092   7.831
ATOM   3571 H2   TIP   403       9.561 -21.274   9.102
ATOM   3572 O    TIP   404     -26.005  -6.469  -9.035
ATOM   3573 H1   TIP   404     -25.152  -6.146  -9.327
ATOM   3574 H2   TIP   404     -26.376  -6.898  -9.806
ATOM   3575 O    TIP   405     -21.932  -4.253   2.674
ATOM   3576 H1   TIP   405     -22.116  -4.689   3.506
ATOM   3577 H2   TIP   405     -22.779  -4.214   2.230
ATOM   3578 O    TIP   406     -25.645 -16.233  -0.405
ATOM   3579 H1   TIP   406     -25.770 -16.047   0.525
ATOM   3580 H2   TIP   406     -25.652 -17.189  -0.462
ATOM   3581 O    TIP   407       8.003 -12.016 -20.972
ATOM   3582 H1   TIP   407       7.712 -12.353 -21.819
ATOM   3583 H2   TIP   407       8.073 -11.070 -21.100
ATOM   3584 O    TIP   408      23.791  -2.451 -17.271
ATOM   3585 H1   TIP   408      23.480  -2.755 -18.123
ATOM   3586 H2   TIP   408      24.688  -2.780 -17.210
ATOM   3587 O    TIP   409      21.100 -22.044  11.970
ATOM   3588 H1   TIP   409      20.166 -21.933  11.794
ATOM   3589 H2   TIP   409      21.475 -22.305  11.129
ATOM   3590 O    TIP   410       0.115 -29.620  14.580
ATOM   3591 H1   TIP   410       0.976 -30.040  14.572
ATOM   3592 H2   TIP   410       0.302 -28.687  14.482
ATOM   3593 O    TIP   411      11.676 -11.482 -21.078
ATOM   3594 H1   TIP   411      10.970 -11.095 -21.596
ATOM   3595 H2   TIP   411      11.998 -10.763 -20.535
ATOM   3596 O    TIP   412      14.458   1.307  -4.241
ATOM   3597 H1   TIP   412      13.786   0.627  -4.215
ATOM   3598 H2   TIP   412      13.981   2.109  -4.453
ATOM   3599 O    TIP   413       8.179   9.128  -8.021
ATOM   3600 H1   TIP   413       7.490   9.152  -8.685
ATOM   3601 H2   TIP   413       7.709   9.075  -7.189
ATOM   3602 O    TIP   414     -19.232 -20.375  -8.134
ATOM   3603 H1   TIP   414     -18.461 -19.864  -8.382
ATOM   3604 H2   TIP   414     -19.955 -19.749  -8.166
ATOM   3605 O    TIP   415      -4.362   6.138 -16.504
ATOM   3606 H1   TIP   415      -4.481   5.207 -16.693
ATOM   3607 H2   TIP   415      -4.332   6.188 -15.549
ATOM   3608 O    TIP   416      11.465   2.126   3.025
ATOM   3609 H1   TIP   416      12.275   1.633   2.899
ATOM   3610 H2   TIP   416      11.686   3.022   2.770
ATOM   3611 O    TIP   417      17.703  23.796 -10.423
ATOM   3612 H1   TIP   417      16.918  24.072  -9.951
ATOM   3613 H2   TIP   417      17.385  23.177 -11.079
ATOM   3614 O    TIP   418      -8.663  16.255  -8.145
ATOM   3615 H1   TIP   418      -8.619  16.242  -9.101
ATOM   3616 H2   TIP   418      -8.697  17.184  -7.919
ATOM   3617 O    TIP   419      14.389 -12.071   4.896
ATOM   3618 H1   TIP   419      13.678 -11.431   4.925
ATOM   3619 H2   TIP   419      14.840 -11.893   4.071
ATOM   3620 O    TIP   420      21.304 -13.493  -4.212
ATOM   3621 H1   TIP   420      20.364 -13.665  -4.161
ATOM   3622 H2   TIP   420      21.367 -12.559  -4.413
ATOM   3623 O    TIP   421      10.716  29.710  -2.826
ATOM   3624 H1   TIP   421      11.485  29.600  -3.385
ATOM   3625 H2   TIP   421      10.160  28.958  -3.031
ATOM   3626 O    TIP   422      -1.463   0.730 -17.242
ATOM   3627 H1   TIP   422      -2.072   0.424 -17.914
ATOM   3628 H2   TIP   422      -0.743   0.099 -17.266
ATOM   3629 O    TIP   423     -18.943   0.215   0.012
ATOM   3630 H1   TIP   423     -18.789  -0.320  -0.766
ATOM   3631 H2   TIP   423     -18.129   0.153   0.512
ATOM   3632 O    TIP   424      23.096   1.009  -8.001
ATOM   3633 H1   TIP   424      22.162   1.106  -7.817
ATOM   3634 H2   TIP   424      23.463   0.645  -7.196
ATOM   3635 O    TIP   425       9.283  12.289   1.809
ATOM   3636 H1   TIP   425       9.070  12.418   0.885
ATOM   3637 H2   TIP   425       9.918  12.977   2.008
ATOM   3638 O    TIP   426      -5.173  -2.550  12.673
ATOM   3639 H1   TIP   426      -5.483  -1.744  12.259
ATOM   3640 H2   TIP   426      -5.921  -3.146  12.628
ATOM   3641 O    TIP   427     -23.397   2.311 -15.818
ATOM   3642 H1   TIP   427     -22.872   1.540 -15.603
ATOM   3643 H2   TIP   427     -24.177   1.959 -16.247
ATOM   3644 O    TIP   428      10.784 -15.316   5.902
ATOM   3645 H1   TIP   428      10.114 -15.341   5.218
ATOM   3646 H2   TIP   428      11.549 -14.931   5.475
ATOM   3647 O    TIP   429      -6.003 -24.127   6.098
ATOM   3648 H1   TIP   429      -5.321 -24.755   5.859
ATOM   3649 H2   TIP   429      -6.719 -24.307   5.490
ATOM   3650 O    TIP   430       2.660  27.769  -4.355
ATOM   3651 H1   TIP   430       2.904  28.667  -4.579
ATOM   3652 H2   TIP   430       3.193  27.224  -4.933
ATOM   3653 O    TIP   431      12.975   1.850   6.797
ATOM   3654 H1   TIP   431      12.103   1.574   6.514
ATOM   3655 H2   TIP   431      13.122   2.682   6.348
ATOM   3656 O    TIP   432      15.311  12.575   1.003
ATOM   3657 H1   TIP   432      15.715  13.150   0.353
ATOM   3658 H2   TIP   432      14.476  12.318   0.611
ATOM   3659 O    TIP   433     -15.088   2.478  -3.576
ATOM   3660 H1   TIP   433     -15.703   2.909  -4.169
ATOM   3661 H2   TIP   433     -15.639   1.941  -3.006
ATOM   3662 O    TIP   434      22.383  -1.256  -9.897
ATOM   3663 H1   TIP   434      21.674  -1.646  -9.386
ATOM   3664 H2   TIP   434      22.874  -0.731  -9.266
ATOM   3665 O    TIP   435     -18.881  10.913  -8.817
ATOM   3666 H1   TIP   435     -18.192  10.951  -8.154
ATOM   3667 H2   TIP   435     -19.453  10.202  -8.528
ATOM   3668 O    TIP   436     -12.813  21.529  -8.020
ATOM   3669 H1   TIP   436     -13.309  20.748  -8.264
ATOM   3670 H2   TIP   436     -13.359  22.260  -8.306
ATOM   3671 O    TIP   437     -14.325  10.670  -4.788
ATOM   3672 H1   TIP   437     -15.062  10.230  -4.364
ATOM   3673 H2   TIP   437     -13.726   9.963  -5.025
ATOM   3674 O    TIP   438     -16.645  -1.042 -16.629
ATOM   3675 H1   TIP   438     -16.161  -1.143 -15.810
ATOM   3676 H2   TIP   438     -16.791  -1.937 -16.934
ATOM   3677 O    TIP   439      24.964  26.862 -12.554
ATOM   3678 H1   TIP   439      24.693  27.434 -11.836
ATOM   3679 H2   TIP   439      25.118  27.455 -13.289
ATOM   3680 O    TIP   440       1.796 -27.607 -19.428
ATOM   3681 H1   TIP   440       2.743 -27.729 -19.481
ATOM   3682 H2   TIP   440       1.493 -27.683 -20.333
ATOM   3683 O    TIP   441      13.668 -25.773   1.776
ATOM   3684 H1   TIP   441      13.185 -24.960   1.925
ATOM   3685 H2   TIP   441      14.126 -25.934   2.601
ATOM   3686 O    TIP   442     -10.263   6.568 -12.645
ATOM   3687 H1   TIP   442      -9.666   6.111 -13.237
ATOM   3688 H2   TIP   442      -9.969   7.479 -12.663
ATOM   3689 O    TIP   443       3.833  14.889 -17.409
ATOM   3690 H1   TIP   443       3.533  15.041 -18.305
ATOM   3691 H2   TIP   443       4.034  13.954 -17.378
ATOM   3692 O    TIP   444     -23.319  -8.019   1.953
ATOM   3693 H1   TIP   444     -23.575  -8.743   2.524
ATOM   3694 H2   TIP   444     -23.186  -7.280   2.547
ATOM   3695 O    TIP   445     -12.827 -18.187   4.254
ATOM   3696 H1   TIP   445     -12.134 -18.514   4.827
ATOM   3697 H2   TIP   445     -13.462 -18.902   4.213
ATOM   3698 O    TIP   446      16.921  -2.602 -15.971
ATOM   3699 H1   TIP   446      16.983  -3.231 -15.251
ATOM   3700 H2   TIP   446      17.003  -1.746 -15.550
ATOM   3701 O    TIP   447     -13.153 -29.623  -5.456
ATOM   3702 H1   TIP   447     -13.682 -28.862  -5.694
ATOM   3703 H2   TIP   447     -13.782 -30.340  -5.380
ATOM   3704 O    TIP   448      -5.739  -7.029  12.823
ATOM   3705 H1   TIP   448      -4.826  -6.963  13.101
ATOM   3706 H2   TIP   448      -6.065  -7.820  13.253
ATOM   3707 O    TIP   449      16.758  11.204 -14.211
ATOM   3708 H1   TIP   449      17.216  11.981 -13.892
ATOM   3709 H2   TIP   449      16.951  11.178 -15.148
ATOM   3710 O    TIP   450     -29.957  -2.470  -5.983
ATOM   3711 H1   TIP   450     -29.943  -1.517  -6.065
ATOM   3712 H2   TIP   450     -29.321  -2.661  -5.294
ATOM   3713 O    TIP   451      25.128 -11.532   5.547
ATOM   3714 H1   TIP   451      24.185 -11.671   5.463
ATOM   3715 H2   TIP   451      25.466 -12.365   5.873
ATOM   3716 O    TIP   452     -27.904   2.983  -9.693
ATOM   3717 H1   TIP   452     -28.851   2.983  -9.559
ATOM   3718 H2   TIP   452     -27.764   3.586 -10.423
ATOM   3719 O    TIP   453      -0.250 -26.875  21.543
ATOM   3720 H1   TIP   453      -0.208 -26.646  20.615
ATOM   3721 H2   TIP   453      -0.421 -27.817  21.551
ATOM   3722 O    TIP   454      -9.116  29.498  17.896
ATOM   3723 H1   TIP   454      -8.717  30.229  17.425
ATOM   3724 H2   TIP   454      -9.771  29.150  17.291
ATOM   3725 O    TIP   455      24.326  -5.346  -3.032
ATOM   3726 H1   TIP   455      24.144  -5.397  -2.094
ATOM   3727 H2   TIP   455      24.651  -6.217  -3.262
ATOM   3728 O    TIP   456      12.494 -23.273   4.329
ATOM   3729 H1   TIP   456      11.701 -23.434   3.818
ATOM   3730 H2   TIP   456      12.240 -23.456   5.233
ATOM   3731 O    TIP   457       1.412 -27.508 -16.550
ATOM   3732 H1   TIP   457       1.571 -27.551 -17.493
ATOM   3733 H2   TIP   457       2.275 -27.625 -16.155
ATOM   3734 O    TIP   458      -4.699   2.203 -19.797
ATOM   3735 H1   TIP   458      -4.433   1.298 -19.635
ATOM   3736 H2   TIP   458      -5.233   2.158 -20.590
ATOM   3737 O    TIP   459       9.399   0.816   1.141
ATOM   3738 H1   TIP   459       9.918   0.365   0.475
ATOM   3739 H2   TIP   459       9.938   1.562   1.402
ATOM   3740 O    TIP   460       0.894   2.535  10.541
ATOM   3741 H1   TIP   460       1.386   2.522  11.362
ATOM   3742 H2   TIP   460      -0.019   2.427  10.806
ATOM   3743 O    TIP   461      -2.194  -0.810 -15.050
ATOM   3744 H1   TIP   461      -1.929  -0.511 -15.920
ATOM   3745 H2   TIP   461      -1.633  -0.323 -14.447
ATOM   3746 O    TIP   462      17.251  -2.318  11.807
ATOM   3747 H1   TIP   462      16.987  -1.539  11.316
ATOM   3748 H2   TIP   462      17.949  -2.708  11.282
ATOM   3749 O    TIP   463      -0.641  26.744 -11.524
ATOM   3750 H1   TIP   463      -0.328  26.991 -12.394
ATOM   3751 H2   TIP   463      -1.311  27.394 -11.315
ATOM   3752 O    TIP   464      18.722 -29.466   7.399
ATOM   3753 H1   TIP   464      18.485 -30.179   6.807
ATOM   3754 H2   TIP   464      19.180 -28.835   6.844
ATOM   3755 O    TIP   465      15.444  14.088  -5.797
ATOM   3756 H1   TIP   465      14.819  13.526  -5.339
ATOM   3757 H2   TIP   465      14.911  14.587  -6.416
ATOM   3758 O    TIP   466     -17.978 -19.541   7.336
ATOM   3759 H1   TIP   466     -17.575 -20.401   7.222
ATOM   3760 H2   TIP   466     -17.677 -19.032   6.583
ATOM   3761 O    TIP   467      16.626 -30.205  -9.761
ATOM   3762 H1   TIP   467      17.285 -30.477 -10.399
ATOM   3763 H2   TIP   467      17.095 -30.181  -8.926
ATOM   3764 O    TIP   468      27.202 -15.481  -1.834
ATOM   3765 H1   TIP   468      27.037 -15.665  -0.910
ATOM   3766 H2   TIP   468      28.099 -15.778  -1.983
ATOM   3767 O    TIP   469     -24.161   3.389   2.368
ATOM   3768 H1   TIP   469     -24.408   4.314   2.371
ATOM   3769 H2   TIP   469     -23.234   3.387   2.606
ATOM   3770 O    TIP   470      12.543 -23.335 -17.090
ATOM   3771 H1   TIP   470      12.443 -23.029 -17.991
ATOM   3772 H2   TIP   470      13.062 -22.654 -16.662
ATOM   3773 O    TIP   471     -10.882   4.947   7.877
ATOM   3774 H1   TIP   471     -11.414   5.527   8.421
ATOM   3775 H2   TIP   471     -10.937   5.323   6.998
ATOM   3776 O    TIP   472      19.929  -6.428  -3.210
ATOM   3777 H1   TIP   472      20.499  -6.554  -3.967
ATOM   3778 H2   TIP   472      20.356  -6.913  -2.504
ATOM   3779 O    TIP   473       4.848 -29.635  -2.795
ATOM   3780 H1   TIP   473       4.397 -30.002  -2.035
ATOM   3781 H2   TIP   473       4.550 -28.727  -2.837
ATOM   3782 O    TIP   474      12.630  10.619   5.331
ATOM   3783 H1   TIP   474      12.124  11.214   4.778
ATOM   3784 H2   TIP   474      12.106  10.527   6.126
ATOM   3785 O    TIP   475      -7.984 -18.391   6.867
ATOM   3786 H1   TIP   475      -8.059 -19.200   6.362
ATOM   3787 H2   TIP   475      -8.876 -18.048   6.908
ATOM   3788 O    TIP   476      -1.756 -10.274 -20.507
ATOM   3789 H1   TIP   476      -1.110 -10.949 -20.715
ATOM   3790 H2   TIP   476      -1.404  -9.476 -20.900
ATOM   3791 O    TIP   477     -16.388  -0.216   1.086
ATOM   3792 H1   TIP   477     -16.380  -1.075   1.508
ATOM   3793 H2   TIP   477     -15.465  -0.008   0.946
ATOM   3794 O    TIP   478     -22.479  -2.018 -10.105
ATOM   3795 H1   TIP   478     -22.352  -1.096 -10.328
ATOM   3796 H2   TIP   478     -21.684  -2.263  -9.631
ATOM   3797 O    TIP   479       9.930 -12.741 -18.943
ATOM   3798 H1   TIP   479       9.307 -12.656 -19.665
ATOM   3799 H2   TIP   479      10.783 -12.571 -19.340
ATOM   3800 O    TIP   480      21.635 -18.530  -4.271
ATOM   3801 H1   TIP   480      21.717 -19.482  -4.338
ATOM   3802 H2   TIP   480      21.051 -18.391  -3.526
ATOM   3803 O    TIP   481      -5.217 -21.527   6.684
ATOM   3804 H1   TIP   481      -5.300 -22.469   6.535
ATOM   3805 H2   TIP   481      -5.455 -21.408   7.604
ATOM   3806 O    TIP   482      -7.671   0.824   9.356
ATOM   3807 H1   TIP   482      -7.124   1.586   9.165
ATOM   3808 H2   TIP   482      -8.191   0.696   8.563
ATOM   3809 O    TIP   483       9.493 -24.920   0.891
ATOM   3810 H1   TIP   483       9.009 -24.104   0.772
ATOM   3811 H2   TIP   483      10.368 -24.644   1.161
ATOM   3812 O    TIP   484      -5.637 -16.422   8.864
ATOM   3813 H1   TIP   484      -5.711 -15.469   8.911
ATOM   3814 H2   TIP   484      -4.697 -16.588   8.795
ATOM   3815 O    TIP   485      21.706 -10.843  -0.869
ATOM   3816 H1   TIP   485      21.957 -11.338  -0.089
ATOM   3817 H2   TIP   485      22.464 -10.906  -1.449
ATOM   3818 O    TIP   486      -9.306  19.311 -11.527
ATOM   3819 H1   TIP   486      -9.894  18.727 -11.048
ATOM   3820 H2   TIP   486      -8.441  19.141 -11.155
ATOM   3821 O    TIP   487     -15.743 -22.794  -7.726
ATOM   3822 H1   TIP   487     -15.260 -23.601  -7.902
ATOM   3823 H2   TIP   487     -15.194 -22.101  -8.093
ATOM   3824 O    TIP   488     -14.566   7.972  -3.526
ATOM   3825 H1   TIP   488     -14.560   8.101  -2.577
ATOM   3826 H2   TIP   488     -15.101   7.191  -3.659
ATOM   3827 O    TIP   489      -0.530  -3.186 -21.179
ATOM   3828 H1   TIP   489       0.055  -2.974 -21.906
ATOM   3829 H2   TIP   489      -0.210  -4.025 -20.849
ATOM   3830 O    TIP   490      -7.428  20.026  -1.609
ATOM   3831 H1   TIP   490      -6.678  19.498  -1.334
ATOM   3832 H2   TIP   490      -8.191  19.539  -1.298
ATOM   3833 O    TIP   491     -13.111 -28.274 -13.136
ATOM   3834 H1   TIP   491     -12.758 -27.509 -12.682
ATOM   3835 H2   TIP   491     -13.885 -28.518 -12.629
ATOM   3836 O    TIP   492     -19.753 -28.002  -2.080
ATOM   3837 H1   TIP   492     -19.266 -27.591  -2.793
ATOM   3838 H2   TIP   492     -19.266 -27.768  -1.290
ATOM   3839 O    TIP   493      -3.621 -28.342  -3.104
ATOM   3840 H1   TIP   493      -3.968 -29.224  -2.967
ATOM   3841 H2   TIP   493      -4.394 -27.778  -3.109
ATOM   3842 O    TIP   494      13.030   3.720  -5.632
ATOM   3843 H1   TIP   494      12.268   4.299  -5.633
ATOM   3844 H2   TIP   494      12.799   3.018  -6.239
ATOM   3845 O    TIP   495      13.484 -25.854  13.280
ATOM   3846 H1   TIP   495      13.395 -26.792  13.446
ATOM   3847 H2   TIP   495      13.358 -25.763  12.336
ATOM   3848 O    TIP   496      11.253   8.852  -7.706
ATOM   3849 H1   TIP   496      10.306   8.725  -7.761
ATOM   3850 H2   TIP   496      11.439   8.871  -6.768
ATOM   3851 O    TIP   497       7.954  28.122   7.122
ATOM   3852 H1   TIP   497       8.273  27.220   7.126
ATOM   3853 H2   TIP   497       7.060  28.062   7.457
ATOM   3854 O    TIP   498       2.527 -14.558 -21.119
ATOM   3855 H1   TIP   498       2.281 -14.683 -20.203
ATOM   3856 H2   TIP   498       1.967 -15.166 -21.603
ATOM   3857 O    TIP   499       8.944 -19.262   1.999
ATOM   3858 H1   TIP   499       8.457 -18.957   1.233
ATOM   3859 H2   TIP   499       9.577 -18.565   2.175
ATOM   3860 O    TIP   500     -15.786 -12.280  -0.717
ATOM   3861 H1   TIP   500     -16.657 -12.666  -0.805
ATOM   3862 H2   TIP   500     -15.329 -12.854  -0.103
ATOM   3863 O    TIP   501       3.043 -27.180  -2.377
ATOM   3864 H1   TIP   501       3.513 -27.464  -1.594
ATOM   3865 H2   TIP   501       2.236 -27.694  -2.373
ATOM   3866 O    TIP   502      11.543  10.151  -4.790
ATOM   3867 H1   TIP   502      11.565   9.201  -4.679
ATOM   3868 H2   TIP   502      12.116  10.487  -4.101
ATOM   3869 O    TIP   503      12.701   5.710 -19.183
ATOM   3870 H1   TIP   503      12.183   6.103 -18.481
ATOM   3871 H2   TIP   503      13.578   6.073 -19.067
ATOM   3872 O    TIP   504       3.611   3.602   4.734
ATOM   3873 H1   TIP   504       3.702   2.650   4.750
ATOM   3874 H2   TIP   504       4.284   3.919   5.335
ATOM   3875 O    TIP   505       7.600  26.437  -7.595
ATOM   3876 H1   TIP   505       7.814  27.246  -7.130
ATOM   3877 H2   TIP   505       7.899  25.738  -7.013
ATOM   3878 O    TIP   506      10.079   9.258 -13.010
ATOM   3879 H1   TIP   506      10.489   9.262 -13.876
ATOM   3880 H2   TIP   506      10.657   8.716 -12.473
ATOM   3881 O    TIP   507      26.955 -10.091  -1.397
ATOM   3882 H1   TIP   507      27.485 -10.234  -2.181
ATOM   3883 H2   TIP   507      27.041 -10.902  -0.897
ATOM   3884 O    TIP   508      23.688 -10.092 -11.121
ATOM   3885 H1   TIP   508      23.444 -10.641 -11.866
ATOM   3886 H2   TIP   508      24.201  -9.380 -11.505
ATOM   3887 O    TIP   509      20.567  -3.786  13.127
ATOM   3888 H1   TIP   509      20.206  -4.528  13.613
ATOM   3889 H2   TIP   509      20.052  -3.752  12.321
ATOM   3890 O    TIP   510      -0.055  27.539  -3.566
ATOM   3891 H1   TIP   510       0.585  27.025  -4.058
ATOM   3892 H2   TIP   510       0.465  28.011  -2.916
ATOM   3893 O    TIP   511      24.443 -26.536 -17.497
ATOM   3894 H1   TIP   511      24.319 -25.598 -17.353
ATOM   3895 H2   TIP   511      23.557 -26.897 -17.508
ATOM   3896 O    TIP   512     -20.307 -14.518  -1.369
ATOM   3897 H1   TIP   512     -20.240 -14.466  -2.322
ATOM   3898 H2   TIP   512     -21.242 -14.419  -1.188
ATOM   3899 O    TIP   513     -25.911 -12.715   5.401
ATOM   3900 H1   TIP   513     -25.271 -12.055   5.664
ATOM   3901 H2   TIP   513     -25.813 -13.415   6.046
ATOM   3902 O    TIP   514      -0.854 -15.042 -21.516
ATOM   3903 H1   TIP   514      -0.320 -15.256 -20.751
ATOM   3904 H2   TIP   514      -0.461 -15.542 -22.231
ATOM   3905 O    TIP   515     -17.596  -2.546 -13.251
ATOM   3906 H1   TIP   515     -18.035  -2.948 -13.999
ATOM   3907 H2   TIP   515     -18.240  -2.583 -12.544
ATOM   3908 O    TIP   516      -0.995 -27.366 -17.591
ATOM   3909 H1   TIP   516      -0.316 -27.847 -17.118
ATOM   3910 H2   TIP   516      -0.804 -26.445 -17.416
ATOM   3911 O    TIP   517       5.461   2.952   9.061
ATOM   3912 H1   TIP   517       5.345   3.015  10.009
ATOM   3913 H2   TIP   517       4.576   3.034   8.705
ATOM   3914 O    TIP   518       1.901  19.692  11.660
ATOM   3915 H1   TIP   518       1.788  20.348  12.347
ATOM   3916 H2   TIP   518       2.812  19.412  11.743
ATOM   3917 O    TIP   519     -14.864  26.633   5.086
ATOM   3918 H1   TIP   519     -15.628  26.882   5.606
ATOM   3919 H2   TIP   519     -14.680  25.730   5.345
ATOM   3920 O    TIP   520      -8.142  -3.408   7.806
ATOM   3921 H1   TIP   520      -8.796  -2.752   8.048
ATOM   3922 H2   TIP   520      -7.621  -3.532   8.598
ATOM   3923 O    TIP   521       6.223   2.213   2.965
ATOM   3924 H1   TIP   521       6.235   2.757   2.177
ATOM   3925 H2   TIP   521       6.562   2.783   3.655
ATOM   3926 O    TIP   522      -7.617 -24.192 -19.833
ATOM   3927 H1   TIP   522      -8.207 -23.492 -19.553
ATOM   3928 H2   TIP   522      -6.860 -23.736 -20.201
ATOM   3929 O    TIP   523      11.398 -27.922   1.399
ATOM   3930 H1   TIP   523      12.257 -27.500   1.374
ATOM   3931 H2   TIP   523      11.575 -28.841   1.203
ATOM   3932 O    TIP   524       3.725  -3.524   4.510
ATOM   3933 H1   TIP   524       3.552  -3.933   3.663
ATOM   3934 H2   TIP   524       3.798  -2.589   4.316
ATOM   3935 O    TIP   525     -23.303 -16.260 -12.740
ATOM   3936 H1   TIP   525     -23.307 -17.037 -12.181
ATOM   3937 H2   TIP   525     -22.476 -15.823 -12.538
ATOM   3938 O    TIP   526       4.882  -1.058  20.135
ATOM   3939 H1   TIP   526       4.993  -0.335  19.518
ATOM   3940 H2   TIP   526       5.590  -1.666  19.922
ATOM   3941 O    TIP   527     -12.297  25.980  -0.811
ATOM   3942 H1   TIP   527     -12.834  26.099  -1.593
ATOM   3943 H2   TIP   527     -11.397  26.098  -1.116
ATOM   3944 O    TIP   528      -6.523  -5.585 -18.753
ATOM   3945 H1   TIP   528      -6.518  -5.047 -19.545
ATOM   3946 H2   TIP   528      -6.060  -5.060 -18.102
ATOM   3947 O    TIP   529      12.900 -21.983   7.121
ATOM   3948 H1   TIP   529      13.307 -22.684   7.630
ATOM   3949 H2   TIP   529      13.429 -21.209   7.310
ATOM   3950 O    TIP   530       2.843  -9.383  20.200
ATOM   3951 H1   TIP   530       3.004  -8.985  21.056
ATOM   3952 H2   TIP   530       3.701  -9.694  19.913
ATOM   3953 O    TIP   531      -2.721  27.409 -13.859
ATOM   3954 H1   TIP   531      -1.819  27.170 -13.647
ATOM   3955 H2   TIP   531      -3.110  27.652 -13.019
ATOM   3956 O    TIP   532      14.943  10.964  -2.604
ATOM   3957 H1   TIP   532      14.119  11.442  -2.507
ATOM   3958 H2   TIP   532      15.055  10.866  -3.550
ATOM   3959 O    TIP   533     -12.950 -28.164  -8.921
ATOM   3960 H1   TIP   533     -12.017 -28.024  -9.080
ATOM   3961 H2   TIP   533     -13.234 -28.733  -9.636
ATOM   3962 O    TIP   534      27.773 -12.635  -3.489
ATOM   3963 H1   TIP   534      28.387 -13.254  -3.095
ATOM   3964 H2   TIP   534      28.054 -12.565  -4.401
ATOM   3965 O    TIP   535      11.200 -15.465 -19.820
ATOM   3966 H1   TIP   535      11.682 -16.291 -19.768
ATOM   3967 H2   TIP   535      11.111 -15.298 -20.758
ATOM   3968 O    TIP   536     -13.125 -21.029  -5.532
ATOM   3969 H1   TIP   536     -12.578 -20.691  -6.241
ATOM   3970 H2   TIP   536     -13.939 -20.531  -5.598
ATOM   3971 O    TIP   537       6.826 -15.491  10.761
ATOM   3972 H1   TIP   537       6.615 -15.304   9.847
ATOM   3973 H2   TIP   537       6.143 -16.097  11.047
ATOM   3974 O    TIP   538      22.429   3.859  -2.849
ATOM   3975 H1   TIP   538      22.271   4.795  -2.973
ATOM   3976 H2   TIP   538      22.065   3.447  -3.632
ATOM   3977 O    TIP   539      13.807 -25.266  17.576
ATOM   3978 H1   TIP   539      13.673 -26.072  17.078
ATOM   3979 H2   TIP   539      14.469 -24.784  17.081
ATOM   3980 O    TIP   540      16.022   7.060 -21.132
ATOM   3981 H1   TIP   540      16.973   6.985 -21.064
ATOM   3982 H2   TIP   540      15.722   7.156 -20.229
ATOM   3983 O    TIP   541       4.825   8.651  16.207
ATOM   3984 H1   TIP   541       5.731   8.608  15.902
ATOM   3985 H2   TIP   541       4.593   9.577  16.142
ATOM   3986 O    TIP   542      17.893   8.792   2.830
ATOM   3987 H1   TIP   542      17.987   8.554   3.752
ATOM   3988 H2   TIP   542      17.735   9.736   2.841
ATOM   3989 O    TIP   543     -17.014 -25.675  -0.118
ATOM   3990 H1   TIP   543     -16.206 -25.218   0.115
ATOM   3991 H2   TIP   543     -16.725 -26.538  -0.414
ATOM   3992 O    TIP   544     -13.510  21.624 -20.840
ATOM   3993 H1   TIP   544     -12.995  22.254 -20.336
ATOM   3994 H2   TIP   544     -12.951  21.395 -21.582
ATOM   3995 O    TIP   545     -15.163 -25.457  -4.768
ATOM   3996 H1   TIP   545     -14.597 -26.177  -5.044
ATOM   3997 H2   TIP   545     -15.761 -25.325  -5.503
ATOM   3998 O    TIP   546      13.563 -13.877 -20.566
ATOM   3999 H1   TIP   546      13.387 -12.980 -20.849
ATOM   4000 H2   TIP   546      12.699 -14.284 -20.507
ATOM   4001 O    TIP   547      23.401 -13.829 -16.402
ATOM   4002 H1   TIP   547      23.034 -14.491 -16.987
ATOM   4003 H2   TIP   547      22.640 -13.369 -16.050
ATOM   4004 O    TIP   548      -5.470 -19.149  13.998
ATOM   4005 H1   TIP   548      -6.399 -19.266  14.195
ATOM   4006 H2   TIP   548      -5.025 -19.310  14.829
ATOM   4007 O    TIP   549     -14.937 -13.323 -19.782
ATOM   4008 H1   TIP   549     -14.587 -14.201 -19.638
ATOM   4009 H2   TIP   549     -14.503 -13.018 -20.579
ATOM   4010 O    TIP   550      -5.898  27.945  -3.466
ATOM   4011 H1   TIP   550      -6.246  28.253  -4.302
ATOM   4012 H2   TIP   550      -5.530  27.084  -3.661
ATOM   4013 O    TIP   551     -11.493  -2.816   5.409
ATOM   4014 H1   TIP   551     -10.615  -3.074   5.130
ATOM   4015 H2   TIP   551     -11.804  -3.551   5.937
ATOM   4016 O    TIP   552       8.093 -21.636   0.921
ATOM   4017 H1   TIP   552       8.334 -21.649  -0.005
ATOM   4018 H2   TIP   552       8.434 -20.803   1.247
ATOM   4019 O    TIP   553     -21.179 -10.770  -7.210
ATOM   4020 H1   TIP   553     -21.217 -10.925  -8.154
ATOM   4021 H2   TIP   553     -22.004 -10.329  -7.006
ATOM   4022 O    TIP   554      -3.898  13.048  -8.254
ATOM   4023 H1   TIP   554      -2.979  13.298  -8.155
ATOM   4024 H2   TIP   554      -4.352  13.869  -8.444
ATOM   4025 O    TIP   555      17.774   2.682  -7.208
ATOM   4026 H1   TIP   555      17.482   3.561  -6.964
ATOM   4027 H2   TIP   555      18.561   2.827  -7.733
ATOM   4028 O    TIP   556     -11.455 -14.918   6.305
ATOM   4029 H1   TIP   556     -11.425 -15.007   5.353
ATOM   4030 H2   TIP   556     -12.267 -14.440   6.476
ATOM   4031 O    TIP   557     -20.715   0.318   2.306
ATOM   4032 H1   TIP   557     -20.512  -0.597   2.113
ATOM   4033 H2   TIP   557     -20.320   0.809   1.586
ATOM   4034 O    TIP   558       4.913 -19.457 -16.775
ATOM   4035 H1   TIP   558       4.817 -18.552 -16.481
ATOM   4036 H2   TIP   558       5.756 -19.476 -17.228
ATOM   4037 O    TIP   559      13.740  -8.044  15.676
ATOM   4038 H1   TIP   559      14.630  -8.324  15.892
ATOM   4039 H2   TIP   559      13.554  -8.462  14.835
ATOM   4040 O    TIP   560      17.505   7.806 -16.786
ATOM   4041 H1   TIP   560      18.255   7.610 -17.348
ATOM   4042 H2   TIP   560      17.880   7.902 -15.910
ATOM   4043 O    TIP   561       4.571 -25.650 -17.986
ATOM   4044 H1   TIP   561       4.997 -24.894 -17.581
ATOM   4045 H2   TIP   561       3.637 -25.445 -17.954
ATOM   4046 O    TIP   562     -20.955 -21.618 -10.056
ATOM   4047 H1   TIP   562     -21.699 -21.473  -9.472
ATOM   4048 H2   TIP   562     -20.189 -21.386  -9.533
ATOM   4049 O    TIP   563       3.359 -14.169  12.869
ATOM   4050 H1   TIP   563       4.314 -14.143  12.923
ATOM   4051 H2   TIP   563       3.117 -14.993  13.292
ATOM   4052 O    TIP   564      21.971 -21.476  -7.166
ATOM   4053 H1   TIP   564      21.240 -21.926  -7.589
ATOM   4054 H2   TIP   564      22.727 -21.675  -7.718
ATOM   4055 O    TIP   565       8.387  12.462 -19.945
ATOM   4056 H1   TIP   565       8.859  12.049 -20.667
ATOM   4057 H2   TIP   565       8.920  12.277 -19.172
ATOM   4058 O    TIP   566      20.470 -21.220   1.347
ATOM   4059 H1   TIP   566      20.540 -21.190   0.393
ATOM   4060 H2   TIP   566      20.515 -22.152   1.562
ATOM   4061 O    TIP   567      11.753 -14.378  10.711
ATOM   4062 H1   TIP   567      11.473 -14.111   9.836
ATOM   4063 H2   TIP   567      11.493 -13.653  11.279
ATOM   4064 O    TIP   568      11.554 -23.138   1.415
ATOM   4065 H1   TIP   568      11.550 -23.160   0.459
ATOM   4066 H2   TIP   568      12.318 -22.607   1.640
ATOM   4067 O    TIP   569     -18.922  -1.810 -19.713
ATOM   4068 H1   TIP   569     -18.980  -1.432 -20.590
ATOM   4069 H2   TIP   569     -18.913  -1.055 -19.125
ATOM   4070 O    TIP   570     -25.536  -0.391   6.970
ATOM   4071 H1   TIP   570     -25.314   0.526   7.132
ATOM   4072 H2   TIP   570     -26.325  -0.356   6.429
ATOM   4073 O    TIP   571       1.728  12.255 -12.770
ATOM   4074 H1   TIP   571       0.915  12.636 -12.439
ATOM   4075 H2   TIP   571       2.362  12.970 -12.731
ATOM   4076 O    TIP   572      14.500 -26.298  10.635
ATOM   4077 H1   TIP   572      13.618 -26.667  10.657
ATOM   4078 H2   TIP   572      14.954 -26.801   9.959
ATOM   4079 O    TIP   573      13.934  -3.829 -18.212
ATOM   4080 H1   TIP   573      13.332  -4.465 -18.596
ATOM   4081 H2   TIP   573      13.712  -3.000 -18.636
ATOM   4082 O    TIP   574     -14.544  -1.276 -11.361
ATOM   4083 H1   TIP   574     -14.713  -0.399 -11.018
ATOM   4084 H2   TIP   574     -14.495  -1.832 -10.583
ATOM   4085 O    TIP   575       8.732 -20.842 -15.785
ATOM   4086 H1   TIP   575       8.277 -21.684 -15.815
ATOM   4087 H2   TIP   575       8.820 -20.649 -14.852
ATOM   4088 O    TIP   576       3.768  11.701   6.628
ATOM   4089 H1   TIP   576       4.635  11.837   7.010
ATOM   4090 H2   TIP   576       3.510  10.827   6.921
ATOM   4091 O    TIP   577     -11.988  -5.746 -15.098
ATOM   4092 H1   TIP   577     -12.835  -5.947 -14.699
ATOM   4093 H2   TIP   577     -12.084  -4.853 -15.428
ATOM   4094 O    TIP   578      10.461 -16.301  12.011
ATOM   4095 H1   TIP   578       9.965 -16.735  11.317
ATOM   4096 H2   TIP   578      10.963 -15.623  11.560
ATOM   4097 O    TIP   579       9.407 -25.046   5.472
ATOM   4098 H1   TIP   579       9.409 -24.124   5.729
ATOM   4099 H2   TIP   579      10.261 -25.183   5.063
ATOM   4100 O    TIP   580       2.451  24.549 -17.762
ATOM   4101 H1   TIP   580       3.356  24.721 -18.022
ATOM   4102 H2   TIP   580       1.942  24.673 -18.563
ATOM   4103 O    TIP   581     -16.094 -17.990   2.465
ATOM   4104 H1   TIP   581     -15.591 -17.446   3.072
ATOM   4105 H2   TIP   581     -16.320 -17.402   1.745
ATOM   4106 O    TIP   582     -11.561 -29.279  19.914
ATOM   4107 H1   TIP   582     -12.422 -28.950  20.169
ATOM   4108 H2   TIP   582     -11.147 -29.534  20.738
ATOM   4109 O    TIP   583     -14.161  28.082  -8.980
ATOM   4110 H1   TIP   583     -13.570  27.329  -9.000
ATOM   4111 H2   TIP   583     -14.757  27.939  -9.715
ATOM   4112 O    TIP   584      19.843  -1.025 -15.320
ATOM   4113 H1   TIP   584      18.994  -0.946 -14.884
ATOM   4114 H2   TIP   584      20.095  -1.940 -15.191
ATOM   4115 O    TIP   585      24.850 -25.690   5.753
ATOM   4116 H1   TIP   585      25.718 -25.932   6.074
ATOM   4117 H2   TIP   585      24.970 -25.554   4.814
ATOM   4118 O    TIP   586      -2.525  17.756  -1.947
ATOM   4119 H1   TIP   586      -1.785  18.224  -1.562
ATOM   4120 H2   TIP   586      -2.492  17.976  -2.878
ATOM   4121 O    TIP   587       4.104   1.054   5.656
ATOM   4122 H1   TIP   587       3.817   1.405   6.499
ATOM   4123 H2   TIP   587       4.935   0.619   5.848
ATOM   4124 O    TIP   588       2.505  16.445  -3.350
ATOM   4125 H1   TIP   588       1.986  16.030  -2.661
ATOM   4126 H2   TIP   588       3.412  16.229  -3.132
ATOM   4127 O    TIP   589      -1.201  -0.860  11.535
ATOM   4128 H1   TIP   589      -1.688  -1.619  11.856
ATOM   4129 H2   TIP   589      -1.609  -0.650  10.696
ATOM   4130 O    TIP   590      19.045  -4.507 -17.747
ATOM   4131 H1   TIP   590      18.112  -4.493 -17.963
ATOM   4132 H2   TIP   590      19.191  -3.698 -17.258
ATOM   4133 O    TIP   591      21.689 -10.043  -5.189
ATOM   4134 H1   TIP   591      21.252  -9.276  -4.818
ATOM   4135 H2   TIP   591      22.563 -10.033  -4.799
ATOM   4136 O    TIP   592       9.930  15.666  -2.928
ATOM   4137 H1   TIP   592       9.982  15.631  -3.883
ATOM   4138 H2   TIP   592      10.607  16.292  -2.673
ATOM   4139 O    TIP   593      25.409   8.081  -8.502
ATOM   4140 H1   TIP   593      25.794   8.460  -7.712
ATOM   4141 H2   TIP   593      26.157   7.763  -9.006
ATOM   4142 O    TIP   594       3.588 -17.676 -19.855
ATOM   4143 H1   TIP   594       2.993 -18.178 -19.300
ATOM   4144 H2   TIP   594       4.236 -18.314 -20.153
ATOM   4145 O    TIP   595      -8.356   2.040   2.905
ATOM   4146 H1   TIP   595      -8.313   1.845   1.969
ATOM   4147 H2   TIP   595      -8.073   1.232   3.333
ATOM   4148 O    TIP   596      -5.594 -11.210   8.006
ATOM   4149 H1   TIP   596      -6.039 -11.031   8.834
ATOM   4150 H2   TIP   596      -6.281 -11.139   7.343
ATOM   4151 O    TIP   597      18.914 -17.582  10.511
ATOM   4152 H1   TIP   597      18.827 -18.395  11.009
ATOM   4153 H2   TIP   597      19.858 -17.453  10.424
ATOM   4154 O    TIP   598      14.809 -25.454 -15.379
ATOM   4155 H1   TIP   598      14.702 -26.358 -15.085
ATOM   4156 H2   TIP   598      14.031 -25.279 -15.908
ATOM   4157 O    TIP   599      24.603   3.014 -14.917
ATOM   4158 H1   TIP   599      24.037   2.254 -15.057
ATOM   4159 H2   TIP   599      25.492   2.671 -15.003
ATOM   4160 O    TIP   600     -22.151  -7.748 -15.752
ATOM   4161 H1   TIP   600     -21.645  -8.072 -15.007
ATOM   4162 H2   TIP   600     -21.513  -7.282 -16.292
ATOM   4163 O    TIP   601       8.802 -13.567  10.506
ATOM   4164 H1   TIP   601       8.596 -14.344  11.025
ATOM   4165 H2   TIP   601       8.109 -13.527   9.848
ATOM   4166 O    TIP   602      -8.989 -18.416  17.616
ATOM   4167 H1   TIP   602      -8.937 -18.982  16.846
ATOM   4168 H2   TIP   602      -8.189 -17.891  17.582
ATOM   4169 O    TIP   603      -5.227  16.047 -10.623
ATOM   4170 H1   TIP   603      -5.471  15.550  -9.842
ATOM   4171 H2   TIP   603      -4.347  16.372 -10.436
ATOM   4172 O    TIP   604      -9.393  24.980   3.219
ATOM   4173 H1   TIP   604     -10.288  25.028   3.554
ATOM   4174 H2   TIP   604      -9.334  25.696   2.587
ATOM   4175 O    TIP   605      24.031 -20.907 -13.905
ATOM   4176 H1   TIP   605      23.716 -20.765 -14.798
ATOM   4177 H2   TIP   605      23.330 -20.572 -13.347
ATOM   4178 O    TIP   606       8.537  -0.241   8.355
ATOM   4179 H1   TIP   606       7.593  -0.350   8.243
ATOM   4180 H2   TIP   606       8.649  -0.057   9.288
ATOM   4181 O    TIP   607      -7.869 -14.349 -19.490
ATOM   4182 H1   TIP   607      -7.141 -14.730 -18.999
ATOM   4183 H2   TIP   607      -7.533 -14.249 -20.380
ATOM   4184 O    TIP   608     -22.816  -5.863  -5.601
ATOM   4185 H1   TIP   608     -22.038  -5.512  -6.035
ATOM   4186 H2   TIP   608     -23.132  -5.144  -5.055
ATOM   4187 O    TIP   609     -20.100  -3.759  -1.842
ATOM   4188 H1   TIP   609     -19.798  -4.033  -2.707
ATOM   4189 H2   TIP   609     -20.988  -3.433  -1.989
ATOM   4190 O    TIP   610      16.680 -24.477  -3.679
ATOM   4191 H1   TIP   610      17.092 -23.689  -3.326
ATOM   4192 H2   TIP   610      15.796 -24.472  -3.312
ATOM   4193 O    TIP   611     -16.837 -28.642  -4.565
ATOM   4194 H1   TIP   611     -16.906 -27.698  -4.423
ATOM   4195 H2   TIP   611     -17.688 -28.895  -4.923
ATOM   4196 O    TIP   612      26.729 -19.663  -6.980
ATOM   4197 H1   TIP   612      27.120 -18.797  -7.095
ATOM   4198 H2   TIP   612      26.294 -19.618  -6.129
ATOM   4199 O    TIP   613       7.273 -30.049  13.363
ATOM   4200 H1   TIP   613       7.325 -29.200  13.803
ATOM   4201 H2   TIP   613       8.119 -30.145  12.926
ATOM   4202 O    TIP   614       9.985   1.606   7.082
ATOM   4203 H1   TIP   614       9.521   0.880   7.498
ATOM   4204 H2   TIP   614       9.810   1.499   6.147
ATOM   4205 O    TIP   615       9.654 -26.802 -12.278
ATOM   4206 H1   TIP   615       9.413 -26.336 -13.079
ATOM   4207 H2   TIP   615       9.046 -27.541 -12.238
ATOM   4208 O    TIP   616      -2.681 -13.211  10.662
ATOM   4209 H1   TIP   616      -2.584 -13.900  11.319
ATOM   4210 H2   TIP   616      -2.373 -12.417  11.099
ATOM   4211 O    TIP   617       5.331 -28.303   5.584
ATOM   4212 H1   TIP   617       5.412 -28.517   6.514
ATOM   4213 H2   TIP   617       4.396 -28.387   5.399
ATOM   4214 O    TIP   618      26.187   8.951   5.290
ATOM   4215 H1   TIP   618      26.367   9.872   5.477
ATOM   4216 H2   TIP   618      25.302   8.949   4.925
ATOM   4217 O    TIP   619       9.008 -29.407  -9.687
ATOM   4218 H1   TIP   619       9.265 -29.456 -10.608
ATOM   4219 H2   TIP   619       8.177 -29.881  -9.644
ATOM   4220 O    TIP   620       1.833   2.097 -16.284
ATOM   4221 H1   TIP   620       1.608   3.012 -16.121
ATOM   4222 H2   TIP   620       1.719   1.985 -17.227
ATOM   4223 O    TIP   621      20.245 -25.604  19.377
ATOM   4224 H1   TIP   621      20.289 -25.154  20.221
ATOM   4225 H2   TIP   621      20.480 -26.510  19.575
ATOM   4226 O    TIP   622       4.348 -27.957   0.110
ATOM   4227 H1   TIP   622       4.759 -28.715   0.524
ATOM   4228 H2   TIP   622       4.842 -27.206   0.437
ATOM   4229 O    TIP   623     -19.011  12.000   9.752
ATOM   4230 H1   TIP   623     -18.430  12.697  10.056
ATOM   4231 H2   TIP   623     -18.874  11.285  10.374
ATOM   4232 O    TIP   624      11.010  30.145   0.276
ATOM   4233 H1   TIP   624      10.329  29.491   0.118
ATOM   4234 H2   TIP   624      11.324  30.381  -0.596
ATOM   4235 O    TIP   625     -15.674 -24.073 -14.794
ATOM   4236 H1   TIP   625     -15.561 -23.796 -13.885
ATOM   4237 H2   TIP   625     -14.791 -24.057 -15.162
ATOM   4238 O    TIP   626      17.653  -5.188   0.476
ATOM   4239 H1   TIP   626      17.459  -5.920  -0.110
ATOM   4240 H2   TIP   626      16.897  -4.607   0.394
ATOM   4241 O    TIP   627      21.469  -5.946 -14.453
ATOM   4242 H1   TIP   627      21.715  -6.546 -15.157
ATOM   4243 H2   TIP   627      21.511  -5.077 -14.852
ATOM   4244 O    TIP   628      22.032  -0.209 -12.497
ATOM   4245 H1   TIP   628      22.043  -0.524 -11.593
ATOM   4246 H2   TIP   628      22.682  -0.748 -12.947
ATOM   4247 O    TIP   629      -1.148 -12.503  13.023
ATOM   4248 H1   TIP   629      -0.230 -12.315  12.831
ATOM   4249 H2   TIP   629      -1.133 -12.927  13.881
ATOM   4250 O    TIP   630      20.415   9.958   6.380
ATOM   4251 H1   TIP   630      19.469   9.844   6.288
ATOM   4252 H2   TIP   630      20.613  10.745   5.872
ATOM   4253 O    TIP   631      16.099   8.409   8.448
ATOM   4254 H1   TIP   631      15.654   8.873   7.738
ATOM   4255 H2   TIP   631      16.833   8.977   8.683
ATOM   4256 O    TIP   632      17.575  -4.267   5.929
ATOM   4257 H1   TIP   632      18.033  -3.654   5.354
ATOM   4258 H2   TIP   632      16.928  -3.731   6.387
ATOM   4259 O    TIP   633     -16.450 -15.837   0.502
ATOM   4260 H1   TIP   633     -17.303 -15.555   0.833
ATOM   4261 H2   TIP   633     -16.645 -16.262  -0.333
ATOM   4262 O    TIP   634     -16.600  16.908   4.923
ATOM   4263 H1   TIP   634     -17.081  16.135   4.627
ATOM   4264 H2   TIP   634     -16.033  16.584   5.623
ATOM   4265 O    TIP   635      13.116  28.915  -3.783
ATOM   4266 H1   TIP   635      13.689  29.389  -3.180
ATOM   4267 H2   TIP   635      13.685  28.669  -4.512
ATOM   4268 O    TIP   636     -22.712   0.984 -10.411
ATOM   4269 H1   TIP   636     -22.740   1.525  -9.622
ATOM   4270 H2   TIP   636     -23.374   1.365 -10.988
ATOM   4271 O    TIP   637      21.899  13.191  -0.797
ATOM   4272 H1   TIP   637      21.145  12.871  -0.302
ATOM   4273 H2   TIP   637      21.529  13.806  -1.429
ATOM   4274 O    TIP   638       4.761   8.327   1.568
ATOM   4275 H1   TIP   638       3.862   8.518   1.302
ATOM   4276 H2   TIP   638       4.925   7.442   1.243
ATOM   4277 O    TIP   639      23.925  10.767   1.009
ATOM   4278 H1   TIP   639      24.795  10.475   1.280
ATOM   4279 H2   TIP   639      23.323  10.174   1.459
ATOM   4280 O    TIP   640       0.405 -22.633 -18.358
ATOM   4281 H1   TIP   640       1.337 -22.437 -18.450
ATOM   4282 H2   TIP   640       0.312 -23.523 -18.698
ATOM   4283 O    TIP   641      13.328  -4.517  21.409
ATOM   4284 H1   TIP   641      14.228  -4.747  21.178
ATOM   4285 H2   TIP   641      13.093  -5.134  22.102
ATOM   4286 O    TIP   642      -7.163  -4.619  12.731
ATOM   4287 H1   TIP   642      -7.706  -4.535  13.514
ATOM   4288 H2   TIP   642      -6.738  -5.472  12.823
ATOM   4289 O    TIP   643      19.004  -3.880  -3.107
ATOM   4290 H1   TIP   643      19.771  -3.457  -2.722
ATOM   4291 H2   TIP   643      19.283  -4.780  -3.274
ATOM   4292 O    TIP   644       5.432  -4.724   1.577
ATOM   4293 H1   TIP   644       6.200  -5.259   1.380
ATOM   4294 H2   TIP   644       5.716  -4.144   2.283
ATOM   4295 O    TIP   645     -12.933 -27.085   3.287
ATOM   4296 H1   TIP   645     -13.056 -27.521   4.130
ATOM   4297 H2   TIP   645     -11.994 -26.901   3.247
ATOM   4298 O    TIP   646      13.254  -4.748   4.485
ATOM   4299 H1   TIP   646      12.407  -4.866   4.915
ATOM   4300 H2   TIP   646      13.118  -4.017   3.883
ATOM   4301 O    TIP   647       9.660 -18.456 -18.413
ATOM   4302 H1   TIP   647      10.029 -19.260 -18.048
ATOM   4303 H2   TIP   647       9.860 -18.503 -19.348
ATOM   4304 O    TIP   648       8.357 -15.653 -19.258
ATOM   4305 H1   TIP   648       9.117 -15.336 -19.745
ATOM   4306 H2   TIP   648       8.718 -16.273 -18.624
ATOM   4307 O    TIP   649      12.823  11.137   1.460
ATOM   4308 H1   TIP   649      12.606  11.645   0.679
ATOM   4309 H2   TIP   649      12.465  11.647   2.186
ATOM   4310 O    TIP   650      -9.063 -29.271   3.186
ATOM   4311 H1   TIP   650      -8.610 -29.836   3.812
ATOM   4312 H2   TIP   650      -9.588 -29.871   2.656
ATOM   4313 O    TIP   651      23.400 -11.465 -13.609
ATOM   4314 H1   TIP   651      23.316 -11.238 -14.535
ATOM   4315 H2   TIP   651      23.822 -12.324 -13.610
ATOM   4316 O    TIP   652      -3.472   8.939 -12.378
ATOM   4317 H1   TIP   652      -3.528   9.628 -13.041
ATOM   4318 H2   TIP   652      -3.041   8.211 -12.825
ATOM   4319 O    TIP   653      11.071  -4.711  19.663
ATOM   4320 H1   TIP   653      11.767  -4.773  20.317
ATOM   4321 H2   TIP   653      11.531  -4.587  18.833
ATOM   4322 O    TIP   654     -13.468  -6.212   4.598
ATOM   4323 H1   TIP   654     -13.126  -7.093   4.747
ATOM   4324 H2   TIP   654     -12.754  -5.747   4.162
ATOM   4325 O    TIP   655      25.702   4.887  -5.148
ATOM   4326 H1   TIP   655      25.686   4.468  -4.288
ATOM   4327 H2   TIP   655      24.780   5.001  -5.378
ATOM   4328 O    TIP   656       7.905 -28.980 -12.627
ATOM   4329 H1   TIP   656       6.983 -29.106 -12.404
ATOM   4330 H2   TIP   656       7.939 -29.085 -13.578
ATOM   4331 O    TIP   657       0.151   7.098   4.261
ATOM   4332 H1   TIP   657       0.039   6.149   4.223
ATOM   4333 H2   TIP   657       1.085   7.237   4.103
ATOM   4334 O    TIP   658      19.690  -1.949   0.900
ATOM   4335 H1   TIP   658      19.830  -2.887   0.767
ATOM   4336 H2   TIP   658      20.051  -1.539   0.114
ATOM   4337 O    TIP   659      16.036 -21.924   8.933
ATOM   4338 H1   TIP   659      15.601 -21.075   8.853
ATOM   4339 H2   TIP   659      16.304 -21.972   9.850
ATOM   4340 O    TIP   660       9.556   6.368  -9.865
ATOM   4341 H1   TIP   660       9.907   5.914 -10.631
ATOM   4342 H2   TIP   660       9.257   5.667  -9.286
ATOM   4343 O    TIP   661     -18.918   7.155  -7.931
ATOM   4344 H1   TIP   661     -18.487   6.492  -7.392
ATOM   4345 H2   TIP   661     -18.506   7.072  -8.791
ATOM   4346 O    TIP   662      -5.558   2.239   1.472
ATOM   4347 H1   TIP   662      -5.355   3.042   0.994
ATOM   4348 H2   TIP   662      -5.719   1.587   0.790
ATOM   4349 O    TIP   663       8.642  -9.022 -20.633
ATOM   4350 H1   TIP   663       9.034  -8.587 -21.390
ATOM   4351 H2   TIP   663       8.051  -8.368 -20.258
ATOM   4352 O    TIP   664      15.282  21.832   1.469
ATOM   4353 H1   TIP   664      14.432  21.554   1.126
ATOM   4354 H2   TIP   664      15.644  21.047   1.879
ATOM   4355 O    TIP   665      -8.990 -10.656  11.983
ATOM   4356 H1   TIP   665      -9.199  -9.723  12.017
ATOM   4357 H2   TIP   665      -8.598 -10.847  12.835
ATOM   4358 O    TIP   666      11.176 -14.426 -17.270
ATOM   4359 H1   TIP   666      11.250 -15.097 -17.948
ATOM   4360 H2   TIP   666      10.590 -13.768 -17.646
ATOM   4361 O    TIP   667       3.844  -7.079 -21.402
ATOM   4362 H1   TIP   667       4.432  -6.883 -22.131
ATOM   4363 H2   TIP   667       3.331  -6.280 -21.285
ATOM   4364 O    TIP   668     -10.547 -21.543   1.288
ATOM   4365 H1   TIP   668     -10.250 -20.895   0.649
ATOM   4366 H2   TIP   668     -11.404 -21.822   0.967
ATOM   4367 O    TIP   669       3.199  -0.974   4.189
ATOM   4368 H1   TIP   669       3.081  -0.468   3.385
ATOM   4369 H2   TIP   669       3.405  -0.319   4.857
ATOM   4370 O    TIP   670     -22.621 -15.013 -15.212
ATOM   4371 H1   TIP   670     -22.909 -15.755 -14.680
ATOM   4372 H2   TIP   670     -23.240 -14.984 -15.940
ATOM   4373 O    TIP   671      29.995  -8.407   3.145
ATOM   4374 H1   TIP   671      29.913  -8.369   2.193
ATOM   4375 H2   TIP   671      30.894  -8.697   3.298
ATOM   4376 O    TIP   672     -11.683 -25.364 -12.465
ATOM   4377 H1   TIP   672     -10.934 -25.895 -12.736
ATOM   4378 H2   TIP   672     -11.724 -24.658 -13.109
ATOM   4379 O    TIP   673      22.336 -23.710   1.834
ATOM   4380 H1   TIP   673      22.608 -24.080   0.994
ATOM   4381 H2   TIP   673      21.818 -24.402   2.246
ATOM   4382 O    TIP   674      16.050   8.728 -13.563
ATOM   4383 H1   TIP   674      16.694   8.200 -14.036
ATOM   4384 H2   TIP   674      16.217   9.625 -13.851
ATOM   4385 O    TIP   675       1.833 -21.725  13.557
ATOM   4386 H1   TIP   675       1.835 -21.133  14.309
ATOM   4387 H2   TIP   675       1.570 -21.175  12.819
ATOM   4388 O    TIP   676       1.434  15.533  -1.071
ATOM   4389 H1   TIP   676       0.886  14.772  -0.880
ATOM   4390 H2   TIP   676       1.357  16.086  -0.294
ATOM   4391 O    TIP   677       4.557 -14.600  18.505
ATOM   4392 H1   TIP   677       4.575 -14.198  19.374
ATOM   4393 H2   TIP   677       5.266 -15.242  18.522
ATOM   4394 O    TIP   678      24.032   4.508 -11.027
ATOM   4395 H1   TIP   678      23.620   3.648 -11.118
ATOM   4396 H2   TIP   678      23.995   4.695 -10.090
ATOM   4397 O    TIP   679     -27.163 -15.117  -6.054
ATOM   4398 H1   TIP   679     -26.750 -14.362  -5.635
ATOM   4399 H2   TIP   679     -27.143 -15.803  -5.387
ATOM   4400 O    TIP   680      -5.992 -10.066  20.636
ATOM   4401 H1   TIP   680      -5.367  -9.709  21.267
ATOM   4402 H2   TIP   680      -6.360 -10.835  21.070
ATOM   4403 O    TIP   681      16.690 -13.377   5.590
ATOM   4404 H1   TIP   681      16.274 -12.537   5.398
ATOM   4405 H2   TIP   681      17.384 -13.163   6.214
ATOM   4406 O    TIP   682      -6.824  -1.878 -15.535
ATOM   4407 H1   TIP   682      -7.527  -1.719 -14.906
ATOM   4408 H2   TIP   682      -6.094  -1.345 -15.221
ATOM   4409 O    TIP   683      26.450 -23.402  -2.628
ATOM   4410 H1   TIP   683      25.612 -23.261  -3.067
ATOM   4411 H2   TIP   683      26.474 -22.739  -1.938
ATOM   4412 O    TIP   684      21.026   4.141  -5.502
ATOM   4413 H1   TIP   684      20.588   3.708  -6.235
ATOM   4414 H2   TIP   684      20.353   4.702  -5.118
ATOM   4415 O    TIP   685       8.800 -24.920 -17.803
ATOM   4416 H1   TIP   685       8.208 -25.670 -17.863
ATOM   4417 H2   TIP   685       8.624 -24.543 -16.941
ATOM   4418 O    TIP   686     -18.189 -14.160  12.318
ATOM   4419 H1   TIP   686     -18.520 -13.263  12.353
ATOM   4420 H2   TIP   686     -17.243 -14.063  12.212
ATOM   4421 O    TIP   687     -21.721   6.652  -6.300
ATOM   4422 H1   TIP   687     -21.827   6.382  -5.388
ATOM   4423 H2   TIP   687     -20.815   6.956  -6.357
ATOM   4424 O    TIP   688      21.149   7.778 -10.517
ATOM   4425 H1   TIP   688      20.991   7.045  -9.922
ATOM   4426 H2   TIP   688      21.762   7.434 -11.165
ATOM   4427 O    TIP   689     -18.982  -0.248 -15.420
ATOM   4428 H1   TIP   689     -18.394  -0.336 -16.170
ATOM   4429 H2   TIP   689     -19.096  -1.142 -15.098
ATOM   4430 O    TIP   690     -24.298  -7.322 -18.003
ATOM   4431 H1   TIP   690     -23.841  -7.119 -17.187
ATOM   4432 H2   TIP   690     -24.762  -8.139 -17.822
ATOM   4433 O    TIP   691     -17.815   5.539  -5.725
ATOM   4434 H1   TIP   691     -18.524   4.940  -5.492
ATOM   4435 H2   TIP   691     -17.169   4.988  -6.165
ATOM   4436 O    TIP   692       6.274  10.874   3.856
ATOM   4437 H1   TIP   692       6.350  11.497   4.578
ATOM   4438 H2   TIP   692       6.105  11.417   3.087
ATOM   4439 O    TIP   693      -6.286 -21.657   9.973
ATOM   4440 H1   TIP   693      -6.381 -20.930   9.358
ATOM   4441 H2   TIP   693      -6.621 -22.418   9.498
ATOM   4442 O    TIP   694       8.223   2.701  15.561
ATOM   4443 H1   TIP   694       8.090   1.903  16.073
ATOM   4444 H2   TIP   694       8.266   2.401  14.654
ATOM   4445 O    TIP   695      13.948   8.149  -4.851
ATOM   4446 H1   TIP   695      14.139   8.176  -3.914
ATOM   4447 H2   TIP   695      12.997   8.049  -4.900
ATOM   4448 O    TIP   696      16.822 -25.022 -17.285
ATOM   4449 H1   TIP   696      16.625 -25.297 -16.390
ATOM   4450 H2   TIP   696      16.979 -24.081 -17.219
ATOM   4451 O    TIP   697     -24.756  14.352 -18.120
ATOM   4452 H1   TIP   697     -24.199  14.751 -18.788
ATOM   4453 H2   TIP   697     -24.535  13.422 -18.146
ATOM   4454 O    TIP   698     -25.221 -17.589  -8.534
ATOM   4455 H1   TIP   698     -25.820 -18.048  -7.945
ATOM   4456 H2   TIP   698     -25.246 -18.095  -9.346
ATOM   4457 O    TIP   699      13.070  -4.380  17.850
ATOM   4458 H1   TIP   699      13.998  -4.198  17.704
ATOM   4459 H2   TIP   699      12.611  -3.730  17.317
ATOM   4460 O    TIP   700       2.213 -24.769 -16.900
ATOM   4461 H1   TIP   700       1.441 -24.276 -16.623
ATOM   4462 H2   TIP   700       2.051 -25.661 -16.596
ATOM   4463 O    TIP   701     -29.489 -11.681  -4.384
ATOM   4464 H1   TIP   701     -29.616 -12.322  -3.685
ATOM   4465 H2   TIP   701     -28.847 -11.065  -4.031
ATOM   4466 O    TIP   702      -2.192   7.244 -17.693
ATOM   4467 H1   TIP   702      -1.480   6.650 -17.457
ATOM   4468 H2   TIP   702      -2.987   6.791 -17.412
ATOM   4469 O    TIP   703      -5.410  -4.155 -16.884
ATOM   4470 H1   TIP   703      -4.553  -4.005 -16.485
ATOM   4471 H2   TIP   703      -6.002  -3.572 -16.410
ATOM   4472 O    TIP   704     -17.226  30.395 -10.276
ATOM   4473 H1   TIP   704     -18.181  30.334 -10.246
ATOM   4474 H2   TIP   704     -16.920  29.556  -9.932
ATOM   4475 O    TIP   705      -7.273  13.135 -13.543
ATOM   4476 H1   TIP   705      -7.611  12.597 -12.826
ATOM   4477 H2   TIP   705      -7.463  14.035 -13.278
ATOM   4478 O    TIP   706     -10.184 -30.116 -21.202
ATOM   4479 H1   TIP   706     -10.808 -29.792 -20.553
ATOM   4480 H2   TIP   706      -9.987 -31.009 -20.921
ATOM   4481 O    TIP   707      -7.384 -30.014 -15.823
ATOM   4482 H1   TIP   707      -6.572 -29.656 -16.182
ATOM   4483 H2   TIP   707      -7.971 -29.261 -15.759
ATOM   4484 O    TIP   708      -4.635   8.697   2.080
ATOM   4485 H1   TIP   708      -3.711   8.693   1.833
ATOM   4486 H2   TIP   708      -4.952   7.826   1.843
ATOM   4487 O    TIP   709       6.659 -29.347   1.193
ATOM   4488 H1   TIP   709       6.612 -30.045   0.539
ATOM   4489 H2   TIP   709       6.307 -29.741   1.991
ATOM   4490 O    TIP   710      23.664 -18.138  21.334
ATOM   4491 H1   TIP   710      23.031 -18.825  21.541
ATOM   4492 H2   TIP   710      24.319 -18.198  22.029
ATOM   4493 O    TIP   711      19.944 -24.892   5.471
ATOM   4494 H1   TIP   711      20.068 -25.376   6.288
ATOM   4495 H2   TIP   711      19.041 -25.079   5.215
ATOM   4496 O    TIP   712      -5.230  -4.149   3.596
ATOM   4497 H1   TIP   712      -5.790  -3.374   3.648
ATOM   4498 H2   TIP   712      -5.181  -4.470   4.496
ATOM   4499 O    TIP   713     -14.183 -20.307  -8.953
ATOM   4500 H1   TIP   713     -13.744 -20.968  -9.487
ATOM   4501 H2   TIP   713     -13.480 -19.722  -8.669
ATOM   4502 O    TIP   714       9.282   1.786   4.529
ATOM   4503 H1   TIP   714      10.056   1.828   3.969
ATOM   4504 H2   TIP   714       8.699   1.168   4.089
ATOM   4505 O    TIP   715      -2.547  15.250  -4.663
ATOM   4506 H1   TIP   715      -2.245  14.688  -5.377
ATOM   4507 H2   TIP   715      -3.466  15.012  -4.543
ATOM   4508 O    TIP   716      12.878   4.531   5.358
ATOM   4509 H1   TIP   716      13.064   5.430   5.629
ATOM   4510 H2   TIP   716      12.609   4.607   4.442
ATOM   4511 O    TIP   717      -5.830 -19.431 -19.696
ATOM   4512 H1   TIP   717      -5.266 -20.195 -19.575
ATOM   4513 H2   TIP   717      -5.514 -18.795 -19.055
ATOM   4514 O    TIP   718     -27.309 -18.585  -6.862
ATOM   4515 H1   TIP   718     -27.158 -18.352  -5.946
ATOM   4516 H2   TIP   718     -26.865 -19.426  -6.973
ATOM   4517 O    TIP   719      23.724 -14.675  -3.457
ATOM   4518 H1   TIP   719      24.088 -13.792  -3.399
ATOM   4519 H2   TIP   719      22.789 -14.540  -3.610
ATOM   4520 O    TIP   720       3.086 -21.465 -18.864
ATOM   4521 H1   TIP   720       2.970 -22.203 -19.462
ATOM   4522 H2   TIP   720       4.009 -21.228 -18.951
ATOM   4523 O    TIP   721     -16.793 -29.333  20.734
ATOM   4524 H1   TIP   721     -16.995 -30.266  20.669
ATOM   4525 H2   TIP   721     -17.025 -29.099  21.632
ATOM   4526 O    TIP   722      10.412 -22.542   6.206
ATOM   4527 H1   TIP   722      10.103 -21.971   5.502
ATOM   4528 H2   TIP   722      11.290 -22.220   6.408
ATOM   4529 O    TIP   723       7.385  -7.469   8.766
ATOM   4530 H1   TIP   723       6.567  -7.148   8.385
ATOM   4531 H2   TIP   723       7.952  -6.699   8.803
ATOM   4532 O    TIP   724      -5.073 -13.965   5.520
ATOM   4533 H1   TIP   724      -5.692 -13.289   5.245
ATOM   4534 H2   TIP   724      -5.490 -14.789   5.270
ATOM   4535 O    TIP   725     -16.976 -28.194 -13.621
ATOM   4536 H1   TIP   725     -16.444 -28.753 -13.055
ATOM   4537 H2   TIP   725     -16.898 -27.321 -13.237
ATOM   4538 O    TIP   726     -10.309   4.411 -10.377
ATOM   4539 H1   TIP   726     -10.352   4.972 -11.151
ATOM   4540 H2   TIP   726      -9.405   4.098 -10.356
ATOM   4541 O    TIP   727      -8.380 -15.559   9.178
ATOM   4542 H1   TIP   727      -8.331 -15.012   9.961
ATOM   4543 H2   TIP   727      -7.649 -16.170   9.265
ATOM   4544 O    TIP   728     -12.175 -18.610 -15.765
ATOM   4545 H1   TIP   728     -11.922 -19.051 -16.576
ATOM   4546 H2   TIP   728     -11.890 -17.704 -15.884
ATOM   4547 O    TIP   729       8.723  27.647  -3.755
ATOM   4548 H1   TIP   729       8.123  28.346  -4.013
ATOM   4549 H2   TIP   729       9.125  27.360  -4.575
ATOM   4550 O    TIP   730      18.994   7.423  -8.134
ATOM   4551 H1   TIP   730      19.489   8.230  -8.271
ATOM   4552 H2   TIP   730      19.655   6.731  -8.144
ATOM   4553 O    TIP   731       1.802   5.072 -15.224
ATOM   4554 H1   TIP   731       1.057   5.665 -15.128
ATOM   4555 H2   TIP   731       2.347   5.477 -15.898
ATOM   4556 O    TIP   732      20.194 -10.859   7.591
ATOM   4557 H1   TIP   732      20.435 -10.485   6.743
ATOM   4558 H2   TIP   732      21.023 -11.152   7.969
ATOM   4559 O    TIP   733     -11.862   8.616 -15.853
ATOM   4560 H1   TIP   733     -11.701   7.673 -15.829
ATOM   4561 H2   TIP   733     -12.652   8.739 -15.327
ATOM   4562 O    TIP   734      18.669   6.449 -20.338
ATOM   4563 H1   TIP   734      19.240   6.431 -19.570
ATOM   4564 H2   TIP   734      19.179   6.024 -21.027
ATOM   4565 O    TIP   735       2.742  16.551   9.853
ATOM   4566 H1   TIP   735       2.289  15.955   9.257
ATOM   4567 H2   TIP   735       2.721  16.107  10.700
ATOM   4568 O    TIP   736       1.603 -11.957   9.768
ATOM   4569 H1   TIP   736       1.375 -11.826   8.848
ATOM   4570 H2   TIP   736       1.972 -12.839   9.801
ATOM   4571 O    TIP   737     -19.802 -12.852   4.515
ATOM   4572 H1   TIP   737     -20.355 -12.844   5.296
ATOM   4573 H2   TIP   737     -19.154 -12.166   4.672
ATOM   4574 O    TIP   738       9.503  -7.666  19.649
ATOM   4575 H1   TIP   738       9.855  -7.094  18.967
ATOM   4576 H2   TIP   738       8.568  -7.464  19.675
ATOM   4577 O    TIP   739      -8.045   0.964 -17.255
ATOM   4578 H1   TIP   739      -7.480   1.403 -16.620
ATOM   4579 H2   TIP   739      -8.885   1.415 -17.183
ATOM   4580 O    TIP   740      17.925 -20.606 -14.177
ATOM   4581 H1   TIP   740      17.186 -20.928 -14.693
ATOM   4582 H2   TIP   740      17.522 -20.161 -13.432
ATOM   4583 O    TIP   741     -18.032  -1.468  -1.797
ATOM   4584 H1   TIP   741     -18.612  -2.186  -2.048
ATOM   4585 H2   TIP   741     -17.227  -1.625  -2.291
ATOM   4586 O    TIP   742     -10.373 -21.558 -12.465
ATOM   4587 H1   TIP   742     -11.216 -21.239 -12.787
ATOM   4588 H2   TIP   742     -10.121 -22.241 -13.086
ATOM   4589 O    TIP   743      -7.062  -5.382  19.821
ATOM   4590 H1   TIP   743      -6.139  -5.228  19.618
ATOM   4591 H2   TIP   743      -7.189  -6.319  19.670
ATOM   4592 O    TIP   744       0.526   4.236   4.185
ATOM   4593 H1   TIP   744      -0.061   3.808   4.808
ATOM   4594 H2   TIP   744       1.355   3.767   4.276
ATOM   4595 O    TIP   745     -27.570   3.081   5.161
ATOM   4596 H1   TIP   745     -27.329   3.858   5.666
ATOM   4597 H2   TIP   745     -26.860   2.977   4.527
ATOM   4598 O    TIP   746     -16.735 -19.363  -9.183
ATOM   4599 H1   TIP   746     -15.893 -19.802  -9.296
ATOM   4600 H2   TIP   746     -17.093 -19.299 -10.069
ATOM   4601 O    TIP   747     -26.516  -6.777  -6.438
ATOM   4602 H1   TIP   747     -26.219  -6.674  -7.342
ATOM   4603 H2   TIP   747     -27.465  -6.880  -6.507
ATOM   4604 O    TIP   748     -29.977 -14.324  -3.054
ATOM   4605 H1   TIP   748     -30.358 -15.201  -3.108
ATOM   4606 H2   TIP   748     -29.050 -14.476  -2.870
ATOM   4607 O    TIP   749      -4.164  -1.062   7.288
ATOM   4608 H1   TIP   749      -4.924  -1.634   7.182
ATOM   4609 H2   TIP   749      -4.011  -0.700   6.416
ATOM   4610 O    TIP   750      13.949 -24.355  -2.341
ATOM   4611 H1   TIP   750      14.037 -25.265  -2.057
ATOM   4612 H2   TIP   750      13.312 -23.975  -1.735
ATOM   4613 O    TIP   751       5.449 -12.343  11.186
ATOM   4614 H1   TIP   751       6.017 -12.886  11.732
ATOM   4615 H2   TIP   751       5.338 -11.534  11.685
ATOM   4616 O    TIP   752     -13.245 -22.503 -15.398
ATOM   4617 H1   TIP   752     -12.584 -22.450 -16.088
ATOM   4618 H2   TIP   752     -13.026 -21.790 -14.799
ATOM   4619 O    TIP   753     -18.343   2.594  -4.063
ATOM   4620 H1   TIP   753     -18.911   2.251  -3.374
ATOM   4621 H2   TIP   753     -18.205   1.854  -4.653
ATOM   4622 O    TIP   754       7.400 -25.088  13.769
ATOM   4623 H1   TIP   754       8.184 -24.861  13.269
ATOM   4624 H2   TIP   754       7.510 -26.015  13.980
ATOM   4625 O    TIP   755     -19.334 -19.319 -19.140
ATOM   4626 H1   TIP   755     -19.752 -20.027 -19.629
ATOM   4627 H2   TIP   755     -19.968 -19.089 -18.461
ATOM   4628 O    TIP   756      26.961 -15.568  -4.616
ATOM   4629 H1   TIP   756      27.103 -15.523  -3.671
ATOM   4630 H2   TIP   756      26.049 -15.302  -4.735
ATOM   4631 O    TIP   757     -20.870 -10.658  17.607
ATOM   4632 H1   TIP   757     -20.127 -10.609  18.208
ATOM   4633 H2   TIP   757     -21.050  -9.747  17.372
ATOM   4634 O    TIP   758     -14.055  -1.934   4.302
ATOM   4635 H1   TIP   758     -13.225  -2.339   4.556
ATOM   4636 H2   TIP   758     -14.671  -2.199   4.985
ATOM   4637 O    TIP   759      23.175   0.585  21.038
ATOM   4638 H1   TIP   759      22.250   0.783  20.889
ATOM   4639 H2   TIP   759      23.253  -0.351  20.856
ATOM   4640 O    TIP   760       0.765   5.422   7.167
ATOM   4641 H1   TIP   760       0.591   5.312   6.232
ATOM   4642 H2   TIP   760       0.079   4.914   7.600
ATOM   4643 O    TIP   761      -7.497 -20.382  16.123
ATOM   4644 H1   TIP   761      -6.578 -20.340  16.387
ATOM   4645 H2   TIP   761      -7.534 -21.103  15.494
ATOM   4646 O    TIP   762      13.911   9.580  -0.571
ATOM   4647 H1   TIP   762      13.347  10.212  -0.125
ATOM   4648 H2   TIP   762      14.364  10.092  -1.241
ATOM   4649 O    TIP   763     -24.377 -10.903  -2.494
ATOM   4650 H1   TIP   763     -24.596 -11.815  -2.305
ATOM   4651 H2   TIP   763     -23.602 -10.952  -3.053
ATOM   4652 O    TIP   764      -1.229   3.511   5.987
ATOM   4653 H1   TIP   764      -1.565   3.002   6.725
ATOM   4654 H2   TIP   764      -2.010   3.796   5.515
ATOM   4655 O    TIP   765     -29.558  -8.094 -12.300
ATOM   4656 H1   TIP   765     -30.211  -8.711 -12.629
ATOM   4657 H2   TIP   765     -29.988  -7.658 -11.565
ATOM   4658 O    TIP   766       3.913  14.754  -7.890
ATOM   4659 H1   TIP   766       3.321  15.187  -7.275
ATOM   4660 H2   TIP   766       3.396  14.648  -8.688
ATOM   4661 O    TIP   767      19.358 -15.491   4.040
ATOM   4662 H1   TIP   767      18.583 -16.011   3.831
ATOM   4663 H2   TIP   767      19.572 -15.038   3.225
ATOM   4664 O    TIP   768      25.275  -5.449 -16.336
ATOM   4665 H1   TIP   768      24.667  -5.337 -15.606
ATOM   4666 H2   TIP   768      25.703  -4.598 -16.425
ATOM   4667 O    TIP   769      26.961 -18.864 -13.327
ATOM   4668 H1   TIP   769      26.866 -19.811 -13.422
ATOM   4669 H2   TIP   769      27.386 -18.749 -12.477
ATOM   4670 O    TIP   770      -1.441 -20.504 -18.749
ATOM   4671 H1   TIP   770      -0.992 -21.326 -18.555
ATOM   4672 H2   TIP   770      -0.941 -19.840 -18.274
ATOM   4673 O    TIP   771      19.879   4.792  18.583
ATOM   4674 H1   TIP   771      19.198   5.216  19.105
ATOM   4675 H2   TIP   771      19.400   4.291  17.923
ATOM   4676 O    TIP   772       7.373 -26.872   4.001
ATOM   4677 H1   TIP   772       7.921 -26.216   4.431
ATOM   4678 H2   TIP   772       6.670 -27.047   4.627
ATOM   4679 O    TIP   773      26.006 -16.627 -14.756
ATOM   4680 H1   TIP   773      26.302 -17.488 -14.461
ATOM   4681 H2   TIP   773      25.876 -16.127 -13.951
ATOM   4682 O    TIP   774      27.186 -10.698  -7.752
ATOM   4683 H1   TIP   774      27.769 -10.613  -6.998
ATOM   4684 H2   TIP   774      27.411 -11.545  -8.136
ATOM   4685 O    TIP   775       2.320 -20.728  19.351
ATOM   4686 H1   TIP   775       2.203 -19.948  19.893
ATOM   4687 H2   TIP   775       3.001 -20.485  18.724
ATOM   4688 O    TIP   776      28.519   3.465  -3.463
ATOM   4689 H1   TIP   776      27.787   3.346  -2.859
ATOM   4690 H2   TIP   776      29.029   2.659  -3.384
ATOM   4691 O    TIP   777     -10.793   5.937 -15.919
ATOM   4692 H1   TIP   777     -10.521   5.802 -16.826
ATOM   4693 H2   TIP   777      -9.981   5.884 -15.414
ATOM   4694 O    TIP   778     -13.521 -12.009   4.807
ATOM   4695 H1   TIP   778     -13.516 -12.138   5.756
ATOM   4696 H2   TIP   778     -14.284 -12.499   4.501
ATOM   4697 O    TIP   779      -6.968  -4.169  10.030
ATOM   4698 H1   TIP   779      -6.043  -3.940  10.123
ATOM   4699 H2   TIP   779      -7.283  -4.271  10.928
ATOM   4700 O    TIP   780      -6.358   9.806   3.843
ATOM   4701 H1   TIP   780      -6.262   9.469   4.734
ATOM   4702 H2   TIP   780      -5.777   9.259   3.315
ATOM   4703 O    TIP   781      14.502 -18.096  13.849
ATOM   4704 H1   TIP   781      15.128 -18.193  13.131
ATOM   4705 H2   TIP   781      14.979 -18.387  14.626
ATOM   4706 O    TIP   782      -6.505 -26.313  16.430
ATOM   4707 H1   TIP   782      -7.046 -26.493  15.661
ATOM   4708 H2   TIP   782      -7.126 -26.280  17.157
ATOM   4709 O    TIP   783      -6.213  28.978  -5.922
ATOM   4710 H1   TIP   783      -6.506  28.643  -6.770
ATOM   4711 H2   TIP   783      -6.782  29.727  -5.749
ATOM   4712 O    TIP   784      -8.757 -21.119  19.888
ATOM   4713 H1   TIP   784      -9.236 -21.861  20.257
ATOM   4714 H2   TIP   784      -8.242 -21.496  19.175
ATOM   4715 O    TIP   785      -7.835 -16.543  15.609
ATOM   4716 H1   TIP   785      -8.631 -16.548  15.077
ATOM   4717 H2   TIP   785      -7.214 -16.015  15.107
ATOM   4718 O    TIP   786      -3.408 -26.351   2.542
ATOM   4719 H1   TIP   786      -2.499 -26.070   2.644
ATOM   4720 H2   TIP   786      -3.348 -27.269   2.281
ATOM   4721 O    TIP   787       2.869 -16.396   9.850
ATOM   4722 H1   TIP   787       3.146 -15.487   9.742
ATOM   4723 H2   TIP   787       3.464 -16.897   9.292
ATOM   4724 O    TIP   788      20.208  -7.686   0.908
ATOM   4725 H1   TIP   788      19.466  -7.652   1.512
ATOM   4726 H2   TIP   788      20.961  -7.884   1.464
ATOM   4727 O    TIP   789     -21.835  14.338 -17.117
ATOM   4728 H1   TIP   789     -21.679  14.647 -16.225
ATOM   4729 H2   TIP   789     -22.079  13.419 -17.014
ATOM   4730 O    TIP   790       3.900  12.723 -19.239
ATOM   4731 H1   TIP   790       3.804  12.780 -20.190
ATOM   4732 H2   TIP   790       4.490  11.981 -19.102
ATOM   4733 O    TIP   791     -16.382 -18.025 -15.877
ATOM   4734 H1   TIP   791     -16.972 -17.634 -16.523
ATOM   4735 H2   TIP   791     -16.177 -18.890 -16.231
ATOM   4736 O    TIP   792      -6.126   6.111   1.951
ATOM   4737 H1   TIP   792      -6.272   5.576   2.731
ATOM   4738 H2   TIP   792      -5.682   5.526   1.338
ATOM   4739 O    TIP   793      26.785 -12.066   2.039
ATOM   4740 H1   TIP   793      27.143 -12.187   1.160
ATOM   4741 H2   TIP   793      27.218 -12.735   2.569
ATOM   4742 O    TIP   794      16.349  -0.423 -20.795
ATOM   4743 H1   TIP   794      16.004   0.423 -21.078
ATOM   4744 H2   TIP   794      16.269  -0.409 -19.841
ATOM   4745 O    TIP   795      20.367 -25.685 -10.576
ATOM   4746 H1   TIP   795      20.213 -25.172 -11.369
ATOM   4747 H2   TIP   795      20.906 -25.119 -10.024
ATOM   4748 O    TIP   796       4.472  27.355   4.524
ATOM   4749 H1   TIP   796       5.282  27.752   4.844
ATOM   4750 H2   TIP   796       3.848  28.079   4.486
ATOM   4751 O    TIP   797     -14.312 -24.428   3.372
ATOM   4752 H1   TIP   797     -13.895 -25.286   3.454
ATOM   4753 H2   TIP   797     -13.657 -23.883   2.936
ATOM   4754 O    TIP   798      -5.247 -15.420  14.589
ATOM   4755 H1   TIP   798      -5.149 -14.850  15.351
ATOM   4756 H2   TIP   798      -4.394 -15.393  14.156
ATOM   4757 O    TIP   799     -20.979  -5.881   0.375
ATOM   4758 H1   TIP   799     -21.581  -5.239   0.751
ATOM   4759 H2   TIP   799     -21.526  -6.644   0.189
ATOM   4760 O    TIP   800       6.693   9.187 -17.900
ATOM   4761 H1   TIP   800       6.918   8.495 -18.522
ATOM   4762 H2   TIP   800       7.425   9.205 -17.284
ATOM   4763 O    TIP   801      19.499 -11.621  21.507
ATOM   4764 H1   TIP   801      20.221 -11.605  20.880
ATOM   4765 H2   TIP   801      19.899 -11.376  22.341
ATOM   4766 O    TIP   802       7.975 -29.443 -15.650
ATOM   4767 H1   TIP   802       8.702 -29.143 -16.195
ATOM   4768 H2   TIP   802       7.241 -28.881 -15.898
ATOM   4769 O    TIP   803       8.646 -29.096   3.625
ATOM   4770 H1   TIP   803       8.132 -28.291   3.560
ATOM   4771 H2   TIP   803       8.292 -29.663   2.941
ATOM   4772 O    TIP   804      21.000 -25.719   3.087
ATOM   4773 H1   TIP   804      20.331 -26.401   3.032
ATOM   4774 H2   TIP   804      20.873 -25.327   3.951
ATOM   4775 O    TIP   805      26.442 -12.130 -12.334
ATOM   4776 H1   TIP   805      26.618 -12.560 -13.171
ATOM   4777 H2   TIP   805      27.307 -11.984 -11.952
ATOM   4778 O    TIP   806     -10.556  10.699   0.039
ATOM   4779 H1   TIP   806     -10.522  11.459   0.619
ATOM   4780 H2   TIP   806     -10.529  11.067  -0.843
ATOM   4781 O    TIP   807      -0.406   8.010   6.836
ATOM   4782 H1   TIP   807      -0.151   7.201   7.279
ATOM   4783 H2   TIP   807      -0.342   7.804   5.904
ATOM   4784 O    TIP   808      17.153  11.332   2.690
ATOM   4785 H1   TIP   808      16.470  11.565   2.061
ATOM   4786 H2   TIP   808      17.282  12.124   3.211
ATOM   4787 O    TIP   809      14.991   8.042   4.764
ATOM   4788 H1   TIP   809      14.472   8.345   4.020
ATOM   4789 H2   TIP   809      15.159   8.831   5.278
ATOM   4790 O    TIP   810     -19.031  -5.791 -13.712
ATOM   4791 H1   TIP   810     -18.449  -5.745 -14.471
ATOM   4792 H2   TIP   810     -18.446  -5.725 -12.957
ATOM   4793 O    TIP   811      15.643   1.551  10.480
ATOM   4794 H1   TIP   811      15.933   2.392  10.834
ATOM   4795 H2   TIP   811      14.937   1.775   9.874
ATOM   4796 O    TIP   812       5.236  15.870  -3.183
ATOM   4797 H1   TIP   812       5.362  15.208  -3.863
ATOM   4798 H2   TIP   812       5.776  16.608  -3.463
ATOM   4799 O    TIP   813      -6.753  -0.338  11.510
ATOM   4800 H1   TIP   813      -7.086   0.174  10.773
ATOM   4801 H2   TIP   813      -7.533  -0.565  12.016
ATOM   4802 O    TIP   814      21.325 -23.410  18.169
ATOM   4803 H1   TIP   814      21.093 -24.259  18.543
ATOM   4804 H2   TIP   814      21.443 -22.837  18.926
ATOM   4805 O    TIP   815       3.879 -29.176  11.703
ATOM   4806 H1   TIP   815       4.488 -28.780  11.080
ATOM   4807 H2   TIP   815       4.264 -29.001  12.561
ATOM   4808 O    TIP   816     -28.157 -10.975   6.604
ATOM   4809 H1   TIP   816     -29.066 -11.252   6.716
ATOM   4810 H2   TIP   816     -27.674 -11.788   6.459
ATOM   4811 O    TIP   817     -18.259  -8.118 -19.825
ATOM   4812 H1   TIP   817     -17.901  -8.400 -20.666
ATOM   4813 H2   TIP   817     -19.164  -8.430 -19.832
ATOM   4814 O    TIP   818      20.684 -29.083  -0.203
ATOM   4815 H1   TIP   818      21.618 -29.029  -0.002
ATOM   4816 H2   TIP   818      20.412 -29.932   0.145
ATOM   4817 O    TIP   819       0.849  -3.588  16.671
ATOM   4818 H1   TIP   819       1.674  -3.965  16.366
ATOM   4819 H2   TIP   819       0.925  -3.581  17.625
ATOM   4820 O    TIP   820     -14.994  -5.831   7.179
ATOM   4821 H1   TIP   820     -14.799  -5.519   8.063
ATOM   4822 H2   TIP   820     -14.153  -5.805   6.724
ATOM   4823 O    TIP   821      -5.194 -25.963   9.867
ATOM   4824 H1   TIP   821      -5.143 -25.703  10.787
ATOM   4825 H2   TIP   821      -4.640 -25.332   9.408
ATOM   4826 O    TIP   822      -8.788  17.978   0.372
ATOM   4827 H1   TIP   822      -8.405  17.838   1.238
ATOM   4828 H2   TIP   822      -9.707  17.732   0.473
ATOM   4829 O    TIP   823     -23.392 -21.705  -8.276
ATOM   4830 H1   TIP   823     -24.183 -21.277  -8.601
ATOM   4831 H2   TIP   823     -23.305 -21.396  -7.374
ATOM   4832 O    TIP   824       1.903  -8.085  18.065
ATOM   4833 H1   TIP   824       2.327  -8.495  17.311
ATOM   4834 H2   TIP   824       1.741  -8.807  18.672
ATOM   4835 O    TIP   825      20.938 -24.289  -7.014
ATOM   4836 H1   TIP   825      21.325 -24.346  -7.887
ATOM   4837 H2   TIP   825      21.686 -24.318  -6.417
ATOM   4838 O    TIP   826     -10.978 -30.421  -3.954
ATOM   4839 H1   TIP   826     -11.693 -29.983  -4.415
ATOM   4840 H2   TIP   826     -11.186 -31.353  -4.016
ATOM   4841 O    TIP   827     -18.415 -13.180 -19.618
ATOM   4842 H1   TIP   827     -17.940 -12.820 -20.367
ATOM   4843 H2   TIP   827     -18.628 -12.418 -19.080
ATOM   4844 O    TIP   828      16.427   4.913  -2.472
ATOM   4845 H1   TIP   828      16.070   5.231  -3.301
ATOM   4846 H2   TIP   828      15.686   4.937  -1.867
ATOM   4847 O    TIP   829     -17.444   4.337 -11.531
ATOM   4848 H1   TIP   829     -17.564   5.254 -11.283
ATOM   4849 H2   TIP   829     -16.508   4.259 -11.716
ATOM   4850 O    TIP   830     -10.633   8.231  -2.234
ATOM   4851 H1   TIP   830      -9.919   8.791  -2.539
ATOM   4852 H2   TIP   830     -10.384   7.351  -2.515
ATOM   4853 O    TIP   831      12.521   9.301 -19.085
ATOM   4854 H1   TIP   831      12.810   8.881 -19.895
ATOM   4855 H2   TIP   831      12.514   8.596 -18.438
ATOM   4856 O    TIP   832     -23.264   4.668 -13.193
ATOM   4857 H1   TIP   832     -22.865   4.641 -14.063
ATOM   4858 H2   TIP   832     -22.538   4.870 -12.602
ATOM   4859 O    TIP   833      21.942 -22.045   7.231
ATOM   4860 H1   TIP   833      22.494 -22.603   6.683
ATOM   4861 H2   TIP   833      21.382 -21.577   6.612
ATOM   4862 O    TIP   834       4.907   9.812  -1.456
ATOM   4863 H1   TIP   834       4.136   9.331  -1.157
ATOM   4864 H2   TIP   834       5.627   9.188  -1.372
ATOM   4865 O    TIP   835      -8.228  27.768   4.729
ATOM   4866 H1   TIP   835      -8.896  27.360   5.281
ATOM   4867 H2   TIP   835      -7.452  27.817   5.287
ATOM   4868 O    TIP   836      24.097 -17.462 -16.878
ATOM   4869 H1   TIP   836      24.968 -17.179 -16.598
ATOM   4870 H2   TIP   836      23.837 -18.115 -16.229
ATOM   4871 O    TIP   837      15.856 -27.027   8.185
ATOM   4872 H1   TIP   837      15.671 -27.850   7.734
ATOM   4873 H2   TIP   837      16.628 -27.214   8.719
ATOM   4874 O    TIP   838     -11.629  11.380  -2.723
ATOM   4875 H1   TIP   838     -11.901  10.718  -3.359
ATOM   4876 H2   TIP   838     -11.812  12.216  -3.153
ATOM   4877 O    TIP   839      22.144   1.306 -14.732
ATOM   4878 H1   TIP   839      22.082   0.735 -13.967
ATOM   4879 H2   TIP   839      21.236   1.462 -14.991
ATOM   4880 O    TIP   840       8.135  26.184   2.241
ATOM   4881 H1   TIP   840       8.284  27.123   2.355
ATOM   4882 H2   TIP   840       8.851  25.894   1.676
ATOM   4883 O    TIP   841      -5.903  28.342   6.210
ATOM   4884 H1   TIP   841      -5.491  27.558   5.847
ATOM   4885 H2   TIP   841      -5.637  29.048   5.621
ATOM   4886 O    TIP   842       6.237 -18.889 -20.383
ATOM   4887 H1   TIP   842       6.408 -19.219 -19.502
ATOM   4888 H2   TIP   842       6.316 -19.657 -20.948
ATOM   4889 O    TIP   843      12.924 -29.565 -12.515
ATOM   4890 H1   TIP   843      12.145 -29.959 -12.905
ATOM   4891 H2   TIP   843      12.584 -28.968 -11.849
ATOM   4892 O    TIP   844       7.525 -28.654 -19.916
ATOM   4893 H1   TIP   844       7.115 -28.313 -20.710
ATOM   4894 H2   TIP   844       7.408 -27.960 -19.267
ATOM   4895 O    TIP   845      -1.607 -14.181   8.301
ATOM   4896 H1   TIP   845      -1.652 -13.801   9.179
ATOM   4897 H2   TIP   845      -2.196 -13.639   7.775
ATOM   4898 O    TIP   846       7.002 -12.385  20.048
ATOM   4899 H1   TIP   846       6.240 -12.963  20.069
ATOM   4900 H2   TIP   846       7.473 -12.636  19.253
ATOM   4901 O    TIP   847       1.036  -0.302  12.713
ATOM   4902 H1   TIP   847       0.294  -0.611  12.194
ATOM   4903 H2   TIP   847       0.647  -0.016  13.540
ATOM   4904 O    TIP   848      -7.421  10.235  -7.226
ATOM   4905 H1   TIP   848      -7.159   9.533  -7.822
ATOM   4906 H2   TIP   848      -8.375  10.175  -7.188
ATOM   4907 O    TIP   849      24.821  -7.678 -11.606
ATOM   4908 H1   TIP   849      24.373  -7.238 -10.884
ATOM   4909 H2   TIP   849      25.704  -7.845 -11.275
ATOM   4910 O    TIP   850      28.109  -4.475  -5.211
ATOM   4911 H1   TIP   850      28.694  -5.230  -5.154
ATOM   4912 H2   TIP   850      28.685  -3.740  -5.422
ATOM   4913 O    TIP   851      -2.144 -20.205  20.545
ATOM   4914 H1   TIP   851      -2.828 -20.087  19.886
ATOM   4915 H2   TIP   851      -1.778 -21.070  20.360
ATOM   4916 O    TIP   852      23.627  12.170  -2.681
ATOM   4917 H1   TIP   852      23.545  12.665  -3.496
ATOM   4918 H2   TIP   852      22.982  12.563  -2.094
ATOM   4919 O    TIP   853      10.015  15.072  -5.579
ATOM   4920 H1   TIP   853      10.242  14.293  -6.086
ATOM   4921 H2   TIP   853       9.831  15.742  -6.237
ATOM   4922 O    TIP   854     -14.163  10.527 -15.751
ATOM   4923 H1   TIP   854     -14.874   9.949 -15.474
ATOM   4924 H2   TIP   854     -14.356  10.722 -16.668
ATOM   4925 O    TIP   855      -2.904   9.772 -16.791
ATOM   4926 H1   TIP   855      -2.799   8.922 -17.216
ATOM   4927 H2   TIP   855      -2.021  10.139 -16.765
ATOM   4928 O    TIP   856      10.840  11.912 -10.488
ATOM   4929 H1   TIP   856      11.079  12.116 -11.392
ATOM   4930 H2   TIP   856       9.887  11.829 -10.504
ATOM   4931 O    TIP   857      -6.246 -11.824  17.512
ATOM   4932 H1   TIP   857      -6.683 -11.929  18.357
ATOM   4933 H2   TIP   857      -5.569 -11.167  17.671
ATOM   4934 O    TIP   858      20.759  -8.385  -1.472
ATOM   4935 H1   TIP   858      20.946  -9.318  -1.374
ATOM   4936 H2   TIP   858      20.583  -8.080  -0.582
ATOM   4937 O    TIP   859       9.170  -2.664 -20.429
ATOM   4938 H1   TIP   859       8.831  -3.454 -20.850
ATOM   4939 H2   TIP   859       8.405  -2.098 -20.328
ATOM   4940 O    TIP   860      -0.116 -17.503  17.789
ATOM   4941 H1   TIP   860       0.531 -17.024  17.272
ATOM   4942 H2   TIP   860       0.055 -18.424  17.594
ATOM   4943 O    TIP   861       4.702 -16.680  13.355
ATOM   4944 H1   TIP   861       5.228 -17.460  13.530
ATOM   4945 H2   TIP   861       4.111 -16.942  12.649
ATOM   4946 O    TIP   862      12.611  23.560  -6.011
ATOM   4947 H1   TIP   862      12.907  24.351  -6.460
ATOM   4948 H2   TIP   862      13.412  23.160  -5.674
ATOM   4949 O    TIP   863       9.751  -2.031  20.523
ATOM   4950 H1   TIP   863       9.980  -2.812  20.019
ATOM   4951 H2   TIP   863       9.572  -2.357  21.404
ATOM   4952 O    TIP   864      -5.377 -16.915   5.444
ATOM   4953 H1   TIP   864      -4.896 -16.616   6.215
ATOM   4954 H2   TIP   864      -6.072 -17.472   5.796
ATOM   4955 O    TIP   865      13.410 -13.034 -16.583
ATOM   4956 H1   TIP   865      12.960 -12.251 -16.267
ATOM   4957 H2   TIP   865      12.735 -13.713 -16.588
ATOM   4958 O    TIP   866      15.568  -6.085   4.528
ATOM   4959 H1   TIP   866      16.134  -5.545   5.078
ATOM   4960 H2   TIP   866      14.703  -5.682   4.603
ATOM   4961 O    TIP   867       1.791  25.920  -7.082
ATOM   4962 H1   TIP   867       1.251  25.165  -6.848
ATOM   4963 H2   TIP   867       1.762  25.949  -8.038
ATOM   4964 O    TIP   868      11.358  -0.280  19.364
ATOM   4965 H1   TIP   868      10.806  -0.968  19.735
ATOM   4966 H2   TIP   868      12.020  -0.114  20.036
ATOM   4967 O    TIP   869     -13.003   3.774 -10.049
ATOM   4968 H1   TIP   869     -12.843   3.731  -9.107
ATOM   4969 H2   TIP   869     -12.141   3.652 -10.446
ATOM   4970 O    TIP   870       2.866 -25.985   4.852
ATOM   4971 H1   TIP   870       3.617 -25.568   4.431
ATOM   4972 H2   TIP   870       2.166 -25.933   4.203
ATOM   4973 O    TIP   871       0.938  28.579  -6.753
ATOM   4974 H1   TIP   871       1.376  27.752  -6.553
ATOM   4975 H2   TIP   871       1.646  29.221  -6.796
ATOM   4976 O    TIP   872      -3.867 -11.660 -19.960
ATOM   4977 H1   TIP   872      -3.866 -12.441 -20.512
ATOM   4978 H2   TIP   872      -3.038 -11.224 -20.159
ATOM   4979 O    TIP   873      15.978 -13.579 -18.386
ATOM   4980 H1   TIP   873      16.041 -12.681 -18.712
ATOM   4981 H2   TIP   873      15.135 -13.613 -17.934
ATOM   4982 O    TIP   874      -5.336 -13.695   9.550
ATOM   4983 H1   TIP   874      -4.456 -13.590   9.912
ATOM   4984 H2   TIP   874      -5.467 -12.918   9.008
ATOM   4985 O    TIP   875      19.032  -1.059  16.900
ATOM   4986 H1   TIP   875      18.364  -0.472  16.546
ATOM   4987 H2   TIP   875      18.661  -1.374  17.724
ATOM   4988 O    TIP   876      14.470 -19.386 -17.550
ATOM   4989 H1   TIP   876      14.172 -19.915 -16.810
ATOM   4990 H2   TIP   876      13.698 -18.889 -17.817
ATOM   4991 O    TIP   877      -7.821 -23.214 -16.831
ATOM   4992 H1   TIP   877      -7.901 -22.909 -15.927
ATOM   4993 H2   TIP   877      -8.721 -23.388 -17.106
ATOM   4994 O    TIP   878     -18.912   0.229   7.859
ATOM   4995 H1   TIP   878     -18.544   0.557   7.038
ATOM   4996 H2   TIP   878     -19.848   0.415   7.794
ATOM   4997 O    TIP   879      -4.820 -20.265  19.533
ATOM   4998 H1   TIP   879      -5.162 -21.141  19.712
ATOM   4999 H2   TIP   879      -5.158 -20.047  18.665
ATOM   5000 O    TIP   880       3.161 -23.896 -20.401
ATOM   5001 H1   TIP   880       2.341 -24.389 -20.383
ATOM   5002 H2   TIP   880       3.814 -24.526 -20.706
ATOM   5003 O    TIP   881      -5.312  22.857 -16.209
ATOM   5004 H1   TIP   881      -4.996  22.442 -15.407
ATOM   5005 H2   TIP   881      -4.612  23.458 -16.462
ATOM   5006 O    TIP   882      -9.586 -29.835   6.911
ATOM   5007 H1   TIP   882      -9.485 -29.004   6.447
ATOM   5008 H2   TIP   882     -10.327 -30.262   6.481
ATOM   5009 O    TIP   883     -10.964  16.688 -10.643
ATOM   5010 H1   TIP   883     -10.845  17.456 -10.084
ATOM   5011 H2   TIP   883     -11.804  16.319 -10.369
ATOM   5012 O    TIP   884     -20.183  10.206  -0.931
ATOM   5013 H1   TIP   884     -20.122   9.269  -0.742
ATOM   5014 H2   TIP   884     -19.303  10.543  -0.765
ATOM   5015 O    TIP   885      -9.578  -4.118 -16.603
ATOM   5016 H1   TIP   885      -8.713  -4.205 -16.203
ATOM   5017 H2   TIP   885      -9.598  -4.793 -17.281
ATOM   5018 O    TIP   886       6.537  16.015   1.926
ATOM   5019 H1   TIP   886       5.810  16.612   2.102
ATOM   5020 H2   TIP   886       6.945  16.359   1.132
ATOM   5021 O    TIP   887      27.519  -0.260  -5.853
ATOM   5022 H1   TIP   887      26.824   0.397  -5.808
ATOM   5023 H2   TIP   887      27.462  -0.608  -6.743
ATOM   5024 O    TIP   888     -14.058   9.554 -12.273
ATOM   5025 H1   TIP   888     -14.190   8.757 -12.787
ATOM   5026 H2   TIP   888     -14.471   9.367 -11.430
ATOM   5027 O    TIP   889      -2.997 -17.116  20.909
ATOM   5028 H1   TIP   889      -2.504 -17.915  20.723
ATOM   5029 H2   TIP   889      -3.211 -17.176  21.839
ATOM   5030 O    TIP   890      -7.672 -26.748 -19.608
ATOM   5031 H1   TIP   890      -6.937 -27.115 -20.099
ATOM   5032 H2   TIP   890      -7.593 -25.802 -19.727
ATOM   5033 O    TIP   891      29.637 -16.970   2.911
ATOM   5034 H1   TIP   891      30.105 -16.420   3.540
ATOM   5035 H2   TIP   891      29.040 -17.492   3.447
ATOM   5036 O    TIP   892      -4.911  -0.248 -14.596
ATOM   5037 H1   TIP   892      -4.933  -0.123 -13.647
ATOM   5038 H2   TIP   892      -3.985  -0.381 -14.800
ATOM   5039 O    TIP   893     -17.832 -22.823   1.114
ATOM   5040 H1   TIP   893     -18.471 -23.199   0.509
ATOM   5041 H2   TIP   893     -17.886 -21.880   0.965
ATOM   5042 O    TIP   894       7.250  -6.064   4.617
ATOM   5043 H1   TIP   894       7.375  -5.795   3.708
ATOM   5044 H2   TIP   894       6.704  -5.377   4.999
ATOM   5045 O    TIP   895     -14.730 -25.004  -9.128
ATOM   5046 H1   TIP   895     -13.978 -25.562  -9.325
ATOM   5047 H2   TIP   895     -15.472 -25.606  -9.088
ATOM   5048 O    TIP   896     -16.586 -25.859   4.084
ATOM   5049 H1   TIP   896     -17.085 -25.255   4.634
ATOM   5050 H2   TIP   896     -15.729 -25.446   3.989
ATOM   5051 O    TIP   897     -19.912  -2.148 -11.540
ATOM   5052 H1   TIP   897     -19.918  -2.581 -10.687
ATOM   5053 H2   TIP   897     -20.243  -2.808 -12.148
ATOM   5054 O    TIP   898       9.820   4.543   5.480
ATOM   5055 H1   TIP   898      10.038   3.621   5.350
ATOM   5056 H2   TIP   898      10.653   4.957   5.705
ATOM   5057 O    TIP   899     -12.274   8.756  -4.899
ATOM   5058 H1   TIP   899     -11.449   8.676  -4.421
ATOM   5059 H2   TIP   899     -12.912   8.291  -4.358
ATOM   5060 O    TIP   900      24.786 -20.717   3.927
ATOM   5061 H1   TIP   900      24.062 -20.136   4.159
ATOM   5062 H2   TIP   900      24.984 -21.189   4.736
ATOM   5063 O    TIP   901      10.819  12.392  -6.092
ATOM   5064 H1   TIP   901       9.990  12.294  -6.561
ATOM   5065 H2   TIP   901      10.897  11.592  -5.572
ATOM   5066 O    TIP   902       1.577  -6.228  14.306
ATOM   5067 H1   TIP   902       0.646  -6.449  14.326
ATOM   5068 H2   TIP   902       1.671  -5.650  13.550
ATOM   5069 O    TIP   903      17.538  -1.578  -4.329
ATOM   5070 H1   TIP   903      18.292  -0.992  -4.271
ATOM   5071 H2   TIP   903      17.868  -2.426  -4.032
ATOM   5072 O    TIP   904      15.188  15.238   2.451
ATOM   5073 H1   TIP   904      15.407  14.440   1.969
ATOM   5074 H2   TIP   904      15.847  15.874   2.173
ATOM   5075 O    TIP   905     -21.827 -22.344 -17.334
ATOM   5076 H1   TIP   905     -21.234 -21.668 -17.005
ATOM   5077 H2   TIP   905     -22.678 -21.909 -17.392
ATOM   5078 O    TIP   906     -11.726 -14.759 -18.281
ATOM   5079 H1   TIP   906     -11.066 -15.448 -18.208
ATOM   5080 H2   TIP   906     -11.509 -14.143 -17.581
ATOM   5081 O    TIP   907       8.738  26.608 -13.284
ATOM   5082 H1   TIP   907       8.666  27.499 -13.626
ATOM   5083 H2   TIP   907       9.486  26.232 -13.746
ATOM   5084 O    TIP   908     -24.156  -0.495  -0.154
ATOM   5085 H1   TIP   908     -24.449  -1.309  -0.563
ATOM   5086 H2   TIP   908     -24.774  -0.349   0.562
ATOM   5087 O    TIP   909      16.457  -0.792 -17.955
ATOM   5088 H1   TIP   909      16.450  -1.648 -17.526
ATOM   5089 H2   TIP   909      15.703  -0.333 -17.587
ATOM   5090 O    TIP   910       0.515  23.776  -6.065
ATOM   5091 H1   TIP   910       0.112  22.909  -6.030
ATOM   5092 H2   TIP   910       1.273  23.712  -5.485
ATOM   5093 O    TIP   911      15.664   1.227  -0.670
ATOM   5094 H1   TIP   911      14.959   0.815  -1.169
ATOM   5095 H2   TIP   911      15.259   1.998  -0.273
ATOM   5096 O    TIP   912       4.247  26.189  -5.891
ATOM   5097 H1   TIP   912       4.717  25.384  -5.673
ATOM   5098 H2   TIP   912       3.461  25.892  -6.349
ATOM   5099 O    TIP   913      20.148  25.035  -0.053
ATOM   5100 H1   TIP   913      19.496  25.313   0.589
ATOM   5101 H2   TIP   913      20.491  24.211   0.294
ATOM   5102 O    TIP   914     -14.487 -16.159   3.915
ATOM   5103 H1   TIP   914     -13.846 -15.469   3.747
ATOM   5104 H2   TIP   914     -13.968 -16.960   3.976
ATOM   5105 O    TIP   915     -24.470  -0.436  -7.355
ATOM   5106 H1   TIP   915     -24.957  -1.000  -6.755
ATOM   5107 H2   TIP   915     -23.552  -0.662  -7.205
ATOM   5108 O    TIP   916      25.185  22.452   1.019
ATOM   5109 H1   TIP   916      25.093  23.246   1.546
ATOM   5110 H2   TIP   916      26.037  22.545   0.592
ATOM   5111 O    TIP   917      -9.462  11.963 -17.561
ATOM   5112 H1   TIP   917      -9.151  11.079 -17.366
ATOM   5113 H2   TIP   917     -10.410  11.870 -17.652
ATOM   5114 O    TIP   918     -14.830   4.247 -12.011
ATOM   5115 H1   TIP   918     -14.236   4.283 -11.262
ATOM   5116 H2   TIP   918     -14.264   4.373 -12.773
ATOM   5117 O    TIP   919      11.973  -2.304 -19.401
ATOM   5118 H1   TIP   919      11.929  -1.404 -19.078
ATOM   5119 H2   TIP   919      11.486  -2.288 -20.225
ATOM   5120 O    TIP   920     -23.393 -11.849  18.145
ATOM   5121 H1   TIP   920     -22.575 -11.367  18.029
ATOM   5122 H2   TIP   920     -24.017 -11.404  17.571
ATOM   5123 O    TIP   921      28.750 -13.090  -6.144
ATOM   5124 H1   TIP   921      29.636 -12.799  -5.930
ATOM   5125 H2   TIP   921      28.826 -14.039  -6.246
ATOM   5126 O    TIP   922     -24.962   2.221   6.796
ATOM   5127 H1   TIP   922     -24.277   2.682   6.312
ATOM   5128 H2   TIP   922     -25.184   2.808   7.518
ATOM   5129 O    TIP   923       3.887 -27.952 -15.505
ATOM   5130 H1   TIP   923       4.570 -28.320 -16.065
ATOM   5131 H2   TIP   923       4.321 -27.797 -14.666
ATOM   5132 O    TIP   924     -28.201  -5.247  -0.379
ATOM   5133 H1   TIP   924     -28.002  -4.315  -0.467
ATOM   5134 H2   TIP   924     -27.917  -5.472   0.507
ATOM   5135 O    TIP   925      17.890   9.155   5.771
ATOM   5136 H1   TIP   925      17.089   9.658   5.920
ATOM   5137 H2   TIP   925      17.618   8.241   5.855
ATOM   5138 O    TIP   926      -3.868  24.235 -11.655
ATOM   5139 H1   TIP   926      -3.476  24.288 -12.526
ATOM   5140 H2   TIP   926      -4.188  25.120 -11.481
ATOM   5141 O    TIP   927      19.190  -1.260 -18.217
ATOM   5142 H1   TIP   927      19.712  -0.769 -17.582
ATOM   5143 H2   TIP   927      18.298  -1.223 -17.873
ATOM   5144 O    TIP   928       8.205  13.096 -11.337
ATOM   5145 H1   TIP   928       7.844  12.315 -11.755
ATOM   5146 H2   TIP   928       7.991  13.811 -11.935
ATOM   5147 O    TIP   929       5.075  28.281   7.337
ATOM   5148 H1   TIP   929       4.420  28.805   7.796
ATOM   5149 H2   TIP   929       4.648  27.437   7.190
ATOM   5150 O    TIP   930       2.477   1.984   8.211
ATOM   5151 H1   TIP   930       2.196   1.282   7.624
ATOM   5152 H2   TIP   930       1.709   2.169   8.751
ATOM   5153 O    TIP   931       1.438  30.072   1.761
ATOM   5154 H1   TIP   931       1.649  31.005   1.804
ATOM   5155 H2   TIP   931       2.238  29.631   2.047
ATOM   5156 O    TIP   932      -3.557 -15.181 -14.694
ATOM   5157 H1   TIP   932      -3.312 -14.823 -15.546
ATOM   5158 H2   TIP   932      -4.511 -15.256 -14.729
ATOM   5159 O    TIP   933     -22.068 -18.280 -14.263
ATOM   5160 H1   TIP   933     -22.165 -17.718 -13.494
ATOM   5161 H2   TIP   933     -21.478 -18.977 -13.978
ATOM   5162 O    TIP   934      26.285 -22.258 -14.985
ATOM   5163 H1   TIP   934      25.889 -22.649 -15.763
ATOM   5164 H2   TIP   934      25.561 -21.811 -14.546
ATOM   5165 O    TIP   935       7.703  -8.711  12.548
ATOM   5166 H1   TIP   935       7.942  -8.866  13.462
ATOM   5167 H2   TIP   935       8.099  -9.439  12.070
ATOM   5168 O    TIP   936      14.489 -21.353 -19.417
ATOM   5169 H1   TIP   936      13.541 -21.365 -19.550
ATOM   5170 H2   TIP   936      14.652 -20.547 -18.927
ATOM   5171 O    TIP   937     -12.203  -3.286 -16.080
ATOM   5172 H1   TIP   937     -11.277  -3.426 -16.279
ATOM   5173 H2   TIP   937     -12.261  -2.361 -15.843
ATOM   5174 O    TIP   938     -22.720 -29.396  -6.170
ATOM   5175 H1   TIP   938     -22.515 -28.667  -6.755
ATOM   5176 H2   TIP   938     -21.940 -29.494  -5.625
ATOM   5177 O    TIP   939       6.803  -3.024   3.224
ATOM   5178 H1   TIP   939       6.967  -2.088   3.115
ATOM   5179 H2   TIP   939       7.673  -3.413   3.310
ATOM   5180 O    TIP   940     -14.942 -19.817   4.003
ATOM   5181 H1   TIP   940     -15.299 -19.235   3.332
ATOM   5182 H2   TIP   940     -15.189 -20.695   3.717
ATOM   5183 O    TIP   941      -2.158  12.938 -12.626
ATOM   5184 H1   TIP   941      -3.078  12.741 -12.451
ATOM   5185 H2   TIP   941      -2.077  12.886 -13.578
ATOM   5186 O    TIP   942      22.255 -11.502   4.902
ATOM   5187 H1   TIP   942      21.444 -11.999   4.802
ATOM   5188 H2   TIP   942      21.978 -10.658   5.257
ATOM   5189 O    TIP   943      25.179 -20.389  -4.838
ATOM   5190 H1   TIP   943      24.670 -21.128  -4.504
ATOM   5191 H2   TIP   943      25.466 -19.921  -4.055
ATOM   5192 O    TIP   944     -29.006 -25.383  -6.011
ATOM   5193 H1   TIP   944     -28.612 -25.310  -6.880
ATOM   5194 H2   TIP   944     -29.293 -26.294  -5.952
ATOM   5195 O    TIP   945      12.878  26.128  -7.018
ATOM   5196 H1   TIP   945      13.357  26.859  -6.629
ATOM   5197 H2   TIP   945      12.334  26.531  -7.695
ATOM   5198 O    TIP   946      25.728 -13.049 -15.286
ATOM   5199 H1   TIP   946      26.262 -13.739 -15.680
ATOM   5200 H2   TIP   946      24.854 -13.185 -15.650
ATOM   5201 O    TIP   947      13.003  24.667   5.524
ATOM   5202 H1   TIP   947      13.358  24.231   6.298
ATOM   5203 H2   TIP   947      13.087  25.602   5.714
ATOM   5204 O    TIP   948      19.805 -12.757   4.372
ATOM   5205 H1   TIP   948      19.754 -12.844   3.420
ATOM   5206 H2   TIP   948      19.766 -13.656   4.698
ATOM   5207 O    TIP   949     -19.428 -14.409  20.702
ATOM   5208 H1   TIP   949     -19.015 -15.272  20.680
ATOM   5209 H2   TIP   949     -20.050 -14.422  19.975
ATOM   5210 O    TIP   950      11.665  -6.769 -21.367
ATOM   5211 H1   TIP   950      12.342  -7.439 -21.277
ATOM   5212 H2   TIP   950      11.264  -6.945 -22.218
ATOM   5213 O    TIP   951     -20.197   0.715 -12.045
ATOM   5214 H1   TIP   951     -19.911  -0.191 -12.166
ATOM   5215 H2   TIP   951     -21.094   0.642 -11.720
ATOM   5216 O    TIP   952      25.705  -4.742 -11.394
ATOM   5217 H1   TIP   952      26.657  -4.697 -11.306
ATOM   5218 H2   TIP   952      25.424  -3.828 -11.440
ATOM   5219 O    TIP   953     -14.318   7.273 -13.888
ATOM   5220 H1   TIP   953     -13.869   6.440 -13.744
ATOM   5221 H2   TIP   953     -14.936   7.093 -14.596
ATOM   5222 O    TIP   954       2.795  29.723 -16.703
ATOM   5223 H1   TIP   954       3.621  30.205 -16.653
ATOM   5224 H2   TIP   954       2.825  29.116 -15.964
ATOM   5225 O    TIP   955       5.035 -24.214   3.923
ATOM   5226 H1   TIP   955       5.283 -23.828   3.083
ATOM   5227 H2   TIP   955       5.392 -23.616   4.579
ATOM   5228 O    TIP   956       9.154  24.276 -10.852
ATOM   5229 H1   TIP   956       9.369  24.770 -10.061
ATOM   5230 H2   TIP   956       9.837  24.515 -11.478
ATOM   5231 O    TIP   957       5.730  -9.896  19.024
ATOM   5232 H1   TIP   957       6.346 -10.511  19.423
ATOM   5233 H2   TIP   957       6.224  -9.080  18.943
ATOM   5234 O    TIP   958      -6.152  27.082 -13.464
ATOM   5235 H1   TIP   958      -6.550  26.219 -13.576
ATOM   5236 H2   TIP   958      -5.685  27.025 -12.630
ATOM   5237 O    TIP   959      27.428  -2.330  -7.734
ATOM   5238 H1   TIP   959      28.282  -2.461  -7.324
ATOM   5239 H2   TIP   959      27.604  -2.370  -8.674
ATOM   5240 O    TIP   960       4.948 -30.065 -12.608
ATOM   5241 H1   TIP   960       4.548 -29.219 -12.808
ATOM   5242 H2   TIP   960       4.234 -30.589 -12.244
ATOM   5243 O    TIP   961      13.678  14.404 -19.666
ATOM   5244 H1   TIP   961      12.763  14.622 -19.840
ATOM   5245 H2   TIP   961      14.002  15.132 -19.136
ATOM   5246 O    TIP   962      -5.527  21.056  -8.371
ATOM   5247 H1   TIP   962      -4.582  21.126  -8.237
ATOM   5248 H2   TIP   962      -5.639  21.087  -9.320
ATOM   5249 O    TIP   963       2.413   9.064  13.414
ATOM   5250 H1   TIP   963       2.084   9.826  13.891
ATOM   5251 H2   TIP   963       1.826   8.978  12.664
ATOM   5252 O    TIP   964     -10.496 -24.573 -17.004
ATOM   5253 H1   TIP   964     -10.715 -25.493 -16.859
ATOM   5254 H2   TIP   964     -11.317 -24.172 -17.290
ATOM   5255 O    TIP   965      23.028   1.869 -19.290
ATOM   5256 H1   TIP   965      22.488   1.204 -19.717
ATOM   5257 H2   TIP   965      23.189   1.521 -18.413
ATOM   5258 O    TIP   966      -8.902  14.765  -4.004
ATOM   5259 H1   TIP   966      -8.195  15.383  -3.818
ATOM   5260 H2   TIP   966      -8.709  14.436  -4.881
ATOM   5261 O    TIP   967     -21.752   0.463   7.515
ATOM   5262 H1   TIP   967     -21.695   1.115   6.817
ATOM   5263 H2   TIP   967     -22.544   0.697   7.998
ATOM   5264 O    TIP   968       9.208  -5.108   8.630
ATOM   5265 H1   TIP   968       8.758  -4.266   8.697
ATOM   5266 H2   TIP   968       9.383  -5.361   9.537
ATOM   5267 O    TIP   969     -15.821  27.639 -19.702
ATOM   5268 H1   TIP   969     -15.596  28.560 -19.839
ATOM   5269 H2   TIP   969     -15.272  27.163 -20.324
ATOM   5270 O    TIP   970      10.096  11.305 -18.059
ATOM   5271 H1   TIP   970      10.263  12.230 -17.880
ATOM   5272 H2   TIP   970      10.966  10.909 -18.110
ATOM   5273 O    TIP   971     -10.759  29.367 -18.042
ATOM   5274 H1   TIP   971     -10.986  28.472 -18.293
ATOM   5275 H2   TIP   971     -11.547  29.704 -17.616
ATOM   5276 O    TIP   972      22.108  -4.325  -3.758
ATOM   5277 H1   TIP   972      21.937  -3.725  -3.032
ATOM   5278 H2   TIP   972      22.863  -4.839  -3.473
ATOM   5279 O    TIP   973      12.375   7.280   5.959
ATOM   5280 H1   TIP   973      12.994   7.797   5.444
ATOM   5281 H2   TIP   973      11.523   7.678   5.781
ATOM   5282 O    TIP   974       8.212  18.376  -1.322
ATOM   5283 H1   TIP   974       8.671  17.624  -0.948
ATOM   5284 H2   TIP   974       8.195  19.023  -0.617
ATOM   5285 O    TIP   975     -22.455  11.574   0.676
ATOM   5286 H1   TIP   975     -21.737  11.130   0.224
ATOM   5287 H2   TIP   975     -23.065  11.816  -0.020
ATOM   5288 O    TIP   976      17.626 -26.126 -10.139
ATOM   5289 H1   TIP   976      17.441 -26.470 -11.013
ATOM   5290 H2   TIP   976      18.579 -26.169 -10.060
ATOM   5291 O    TIP   977     -10.837 -26.154   0.585
ATOM   5292 H1   TIP   977     -10.917 -27.053   0.267
ATOM   5293 H2   TIP   977     -10.573 -26.244   1.500
ATOM   5294 O    TIP   978      -0.312 -11.156  19.243
ATOM   5295 H1   TIP   978       0.064 -11.471  20.065
ATOM   5296 H2   TIP   978      -1.211 -10.917  19.465
ATOM   5297 O    TIP   979     -13.070 -22.620  20.123
ATOM   5298 H1   TIP   979     -13.964 -22.924  20.275
ATOM   5299 H2   TIP   979     -12.724 -23.212  19.455
ATOM   5300 O    TIP   980       8.683   5.659 -21.598
ATOM   5301 H1   TIP   980       9.603   5.673 -21.333
ATOM   5302 H2   TIP   980       8.627   4.944 -22.232
ATOM   5303 O    TIP   981     -28.356  -9.558  -3.073
ATOM   5304 H1   TIP   981     -28.546  -8.660  -2.803
ATOM   5305 H2   TIP   981     -27.785  -9.901  -2.385
ATOM   5306 O    TIP   982       3.382  29.095 -11.121
ATOM   5307 H1   TIP   982       2.617  29.154 -10.549
ATOM   5308 H2   TIP   982       3.808  28.276 -10.870
ATOM   5309 O    TIP   983      12.121 -10.261  11.045
ATOM   5310 H1   TIP   983      11.923  -9.411  11.437
ATOM   5311 H2   TIP   983      12.549 -10.049  10.216
ATOM   5312 O    TIP   984      20.640 -21.541 -14.326
ATOM   5313 H1   TIP   984      19.723 -21.266 -14.323
ATOM   5314 H2   TIP   984      21.051 -21.015 -13.640
ATOM   5315 O    TIP   985      -7.109  -5.756   6.346
ATOM   5316 H1   TIP   985      -7.330  -5.132   7.037
ATOM   5317 H2   TIP   985      -6.153  -5.784   6.343
ATOM   5318 O    TIP   986     -25.826  -2.359  -5.487
ATOM   5319 H1   TIP   986     -25.937  -2.925  -6.251
ATOM   5320 H2   TIP   986     -24.969  -2.596  -5.134
ATOM   5321 O    TIP   987     -20.815   4.043   1.536
ATOM   5322 H1   TIP   987     -19.955   3.701   1.781
ATOM   5323 H2   TIP   987     -20.863   3.917   0.589
ATOM   5324 O    TIP   988       9.471  -3.335   3.611
ATOM   5325 H1   TIP   988       9.463  -3.493   4.555
ATOM   5326 H2   TIP   988      10.361  -3.039   3.424
ATOM   5327 O    TIP   989      22.376   3.493  19.444
ATOM   5328 H1   TIP   989      21.598   4.006  19.661
ATOM   5329 H2   TIP   989      22.331   3.378  18.495
ATOM   5330 O    TIP   990       1.310  14.807   1.785
ATOM   5331 H1   TIP   990       2.140  14.506   2.153
ATOM   5332 H2   TIP   990       0.863  14.007   1.511
ATOM   5333 O    TIP   991      17.033 -10.333   3.738
ATOM   5334 H1   TIP   991      17.297  -9.981   2.889
ATOM   5335 H2   TIP   991      17.350 -11.236   3.734
ATOM   5336 O    TIP   992      24.866  -2.060 -10.904
ATOM   5337 H1   TIP   992      23.942  -2.029 -10.656
ATOM   5338 H2   TIP   992      25.281  -1.382 -10.371
ATOM   5339 O    TIP   993       1.222   1.118   5.593
ATOM   5340 H1   TIP   993       0.450   1.670   5.716
ATOM   5341 H2   TIP   993       1.371   1.121   4.647
ATOM   5342 O    TIP   994       5.281  28.746  -6.503
ATOM   5343 H1   TIP   994       4.981  27.853  -6.337
ATOM   5344 H2   TIP   994       5.687  28.706  -7.369
ATOM   5345 O    TIP   995      25.300   1.233  -5.471
ATOM   5346 H1   TIP   995      24.817   0.426  -5.299
ATOM   5347 H2   TIP   995      25.142   1.778  -4.700
ATOM   5348 O    TIP   996      -6.359   0.806   5.746
ATOM   5349 H1   TIP   996      -6.784   0.374   5.006
ATOM   5350 H2   TIP   996      -7.012   0.785   6.445
ATOM   5351 O    TIP   997     -18.007  -7.813 -16.866
ATOM   5352 H1   TIP   997     -17.790  -8.638 -16.433
ATOM   5353 H2   TIP   997     -17.802  -7.964 -17.788
ATOM   5354 O    TIP   998     -10.909  27.601 -21.640
ATOM   5355 H1   TIP   998     -10.425  27.669 -22.463
ATOM   5356 H2   TIP   998     -11.769  27.974 -21.836
ATOM   5357 O    TIP   999      22.865 -11.159  -8.940
ATOM   5358 H1   TIP   999      22.049 -11.565  -9.233
ATOM   5359 H2   TIP   999      23.195 -10.699  -9.712
ATOM   5360 O    TIP  1000     -12.492  -8.929   5.039
ATOM   5361 H1   TIP  1000     -12.104  -9.070   4.176
ATOM   5362 H2   TIP  1000     -11.812  -8.474   5.537
ATOM   5363 O    TIP  1001      25.980  -9.240  -5.562
ATOM   5364 H1   TIP  1001      26.851  -9.636  -5.555
ATOM   5365 H2   TIP  1001      25.999  -8.630  -6.299
ATOM   5366 O    TIP  1002     -16.449 -29.908  -1.663
ATOM   5367 H1   TIP  1002     -16.744 -30.793  -1.878
ATOM   5368 H2   TIP  1002     -16.455 -29.443  -2.499
ATOM   5369 O    TIP  1003      -0.184  11.979  -8.320
ATOM   5370 H1   TIP  1003       0.193  11.219  -7.877
ATOM   5371 H2   TIP  1003      -0.591  11.621  -9.108
ATOM   5372 O    TIP  1004     -16.414 -20.257  -2.588
ATOM   5373 H1   TIP  1004     -16.625 -20.394  -3.511
ATOM   5374 H2   TIP  1004     -17.022 -20.826  -2.116
ATOM   5375 O    TIP  1005      -7.744  24.147 -15.248
ATOM   5376 H1   TIP  1005      -7.128  23.445 -15.456
ATOM   5377 H2   TIP  1005      -7.458  24.885 -15.786
ATOM   5378 O    TIP  1006      -6.823  -0.776  15.164
ATOM   5379 H1   TIP  1006      -5.971  -1.120  15.434
ATOM   5380 H2   TIP  1006      -6.721   0.174  15.201
ATOM   5381 O    TIP  1007       7.923  -9.334  15.347
ATOM   5382 H1   TIP  1007       8.703  -9.695  15.768
ATOM   5383 H2   TIP  1007       7.376 -10.097  15.160
ATOM   5384 O    TIP  1008      -2.771  -2.432 -20.016
ATOM   5385 H1   TIP  1008      -3.024  -3.353 -20.068
ATOM   5386 H2   TIP  1008      -1.900  -2.399 -20.410
ATOM   5387 O    TIP  1009      25.303 -24.905   3.148
ATOM   5388 H1   TIP  1009      25.731 -24.137   3.526
ATOM   5389 H2   TIP  1009      25.020 -24.620   2.280
ATOM   5390 O    TIP  1010      -8.056  24.970  -7.137
ATOM   5391 H1   TIP  1010      -7.624  25.311  -7.920
ATOM   5392 H2   TIP  1010      -7.930  24.023  -7.186
ATOM   5393 O    TIP  1011     -23.890   5.982  -7.773
ATOM   5394 H1   TIP  1011     -23.278   6.350  -7.135
ATOM   5395 H2   TIP  1011     -23.520   6.215  -8.624
ATOM   5396 O    TIP  1012       0.801   8.549  10.611
ATOM   5397 H1   TIP  1012       0.563   9.048   9.829
ATOM   5398 H2   TIP  1012       0.060   7.961  10.756
ATOM   5399 O    TIP  1013     -20.676   2.108   4.878
ATOM   5400 H1   TIP  1013     -19.861   1.745   5.224
ATOM   5401 H2   TIP  1013     -20.663   1.883   3.948
ATOM   5402 O    TIP  1014      -2.524 -24.192   5.421
ATOM   5403 H1   TIP  1014      -2.450 -23.580   4.690
ATOM   5404 H2   TIP  1014      -2.119 -24.999   5.103
ATOM   5405 O    TIP  1015     -20.522  -2.942  -8.420
ATOM   5406 H1   TIP  1015     -20.634  -2.164  -7.873
ATOM   5407 H2   TIP  1015     -20.777  -3.671  -7.855
ATOM   5408 O    TIP  1016      24.818 -24.687  -7.761
ATOM   5409 H1   TIP  1016      25.623 -24.867  -7.276
ATOM   5410 H2   TIP  1016      25.019 -23.908  -8.280
ATOM   5411 O    TIP  1017       6.776 -24.428  16.507
ATOM   5412 H1   TIP  1017       7.115 -25.318  16.406
ATOM   5413 H2   TIP  1017       7.395 -23.879  16.026
ATOM   5414 O    TIP  1018       8.611  11.730  -7.394
ATOM   5415 H1   TIP  1018       7.834  12.113  -7.800
ATOM   5416 H2   TIP  1018       8.554  10.796  -7.597
ATOM   5417 O    TIP  1019      26.808  -6.629   2.390
ATOM   5418 H1   TIP  1019      27.699  -6.300   2.274
ATOM   5419 H2   TIP  1019      26.691  -7.261   1.681
ATOM   5420 O    TIP  1020     -11.893 -10.562   8.008
ATOM   5421 H1   TIP  1020     -11.352 -11.107   8.579
ATOM   5422 H2   TIP  1020     -12.477 -11.179   7.569
ATOM   5423 O    TIP  1021      -5.957  23.990  17.984
ATOM   5424 H1   TIP  1021      -6.884  23.863  18.185
ATOM   5425 H2   TIP  1021      -5.717  24.790  18.451
ATOM   5426 O    TIP  1022      25.123   2.334 -21.186
ATOM   5427 H1   TIP  1022      24.666   1.868 -21.886
ATOM   5428 H2   TIP  1022      24.555   2.240 -20.422
ATOM   5429 O    TIP  1023      18.545 -24.438 -12.586
ATOM   5430 H1   TIP  1023      17.899 -25.036 -12.211
ATOM   5431 H2   TIP  1023      18.125 -24.093 -13.373
ATOM   5432 O    TIP  1024      -2.133   7.259  11.637
ATOM   5433 H1   TIP  1024      -2.900   6.700  11.514
ATOM   5434 H2   TIP  1024      -1.801   7.025  12.504
ATOM   5435 O    TIP  1025      20.056   9.688 -12.082
ATOM   5436 H1   TIP  1025      20.140   9.098 -11.334
ATOM   5437 H2   TIP  1025      20.951   9.801 -12.401
ATOM   5438 O    TIP  1026       0.045  28.936  -0.417
ATOM   5439 H1   TIP  1026       0.799  28.410  -0.685
ATOM   5440 H2   TIP  1026       0.285  29.279   0.444
ATOM   5441 O    TIP  1027     -22.879  -6.431   4.481
ATOM   5442 H1   TIP  1027     -21.954  -6.600   4.304
ATOM   5443 H2   TIP  1027     -22.991  -6.653   5.406
ATOM   5444 O    TIP  1028      19.546 -25.290  -3.975
ATOM   5445 H1   TIP  1028      19.771 -26.169  -4.282
ATOM   5446 H2   TIP  1028      18.590 -25.261  -4.010
ATOM   5447 O    TIP  1029       3.758  29.802  -1.120
ATOM   5448 H1   TIP  1029       3.594  29.676  -0.186
ATOM   5449 H2   TIP  1029       2.916  30.085  -1.476
ATOM   5450 O    TIP  1030     -11.950  -9.661  12.544
ATOM   5451 H1   TIP  1030     -11.317  -9.098  12.098
ATOM   5452 H2   TIP  1030     -12.286 -10.237  11.857
ATOM   5453 O    TIP  1031      22.413 -15.733 -18.021
ATOM   5454 H1   TIP  1031      23.029 -16.407 -17.734
ATOM   5455 H2   TIP  1031      22.158 -16.000 -18.904
ATOM   5456 O    TIP  1032     -13.218  26.119  20.934
ATOM   5457 H1   TIP  1032     -13.318  25.836  21.843
ATOM   5458 H2   TIP  1032     -13.738  26.921  20.873
ATOM   5459 O    TIP  1033     -20.932 -24.636  -3.761
ATOM   5460 H1   TIP  1033     -20.709 -24.836  -2.852
ATOM   5461 H2   TIP  1033     -20.124 -24.282  -4.135
ATOM   5462 O    TIP  1034       3.036  28.325 -14.190
ATOM   5463 H1   TIP  1034       3.204  28.594 -13.287
ATOM   5464 H2   TIP  1034       3.893  28.360 -14.615
ATOM   5465 O    TIP  1035     -24.695 -18.584  -1.504
ATOM   5466 H1   TIP  1035     -25.431 -18.834  -2.064
ATOM   5467 H2   TIP  1035     -23.921 -18.712  -2.052
ATOM   5468 O    TIP  1036      17.775   3.721  20.864
ATOM   5469 H1   TIP  1036      18.656   3.948  21.160
ATOM   5470 H2   TIP  1036      17.545   4.410  20.241
ATOM   5471 O    TIP  1037      27.417  -9.201  -9.914
ATOM   5472 H1   TIP  1037      27.299  -9.753  -9.140
ATOM   5473 H2   TIP  1037      27.912  -9.747 -10.525
ATOM   5474 O    TIP  1038       9.665 -19.133  11.908
ATOM   5475 H1   TIP  1038      10.556 -19.343  12.186
ATOM   5476 H2   TIP  1038       9.113 -19.757  12.380
ATOM   5477 O    TIP  1039     -15.778  27.725 -11.413
ATOM   5478 H1   TIP  1039     -16.412  28.278 -11.869
ATOM   5479 H2   TIP  1039     -15.731  26.928 -11.940
ATOM   5480 O    TIP  1040     -18.011 -22.467 -11.867
ATOM   5481 H1   TIP  1040     -18.555 -21.996 -12.499
ATOM   5482 H2   TIP  1040     -18.474 -23.291 -11.719
ATOM   5483 O    TIP  1041       0.452   3.036 -13.596
ATOM   5484 H1   TIP  1041       0.838   3.393 -14.396
ATOM   5485 H2   TIP  1041       0.909   3.488 -12.886
ATOM   5486 O    TIP  1042      11.772 -28.712   6.287
ATOM   5487 H1   TIP  1042      11.594 -27.789   6.467
ATOM   5488 H2   TIP  1042      10.906 -29.114   6.213
ATOM   5489 O    TIP  1043      -4.067  -7.720  19.068
ATOM   5490 H1   TIP  1043      -4.244  -6.792  18.917
ATOM   5491 H2   TIP  1043      -4.270  -7.856  19.994
ATOM   5492 O    TIP  1044       6.701  14.484 -17.544
ATOM   5493 H1   TIP  1044       6.011  13.900 -17.231
ATOM   5494 H2   TIP  1044       6.318  15.360 -17.491
ATOM   5495 O    TIP  1045     -14.872   1.653 -10.666
ATOM   5496 H1   TIP  1045     -14.113   2.096 -10.287
ATOM   5497 H2   TIP  1045     -15.048   2.131 -11.477
ATOM   5498 O    TIP  1046      23.339 -26.859   3.015
ATOM   5499 H1   TIP  1046      24.079 -26.263   3.128
ATOM   5500 H2   TIP  1046      22.573 -26.287   2.982
ATOM   5501 O    TIP  1047       1.314  20.885 -11.515
ATOM   5502 H1   TIP  1047       1.778  20.049 -11.459
ATOM   5503 H2   TIP  1047       1.695  21.418 -10.817
ATOM   5504 O    TIP  1048     -20.302   4.600  -8.252
ATOM   5505 H1   TIP  1048     -20.097   5.532  -8.324
ATOM   5506 H2   TIP  1048     -20.117   4.246  -9.121
ATOM   5507 O    TIP  1049      28.763 -25.287  -4.387
ATOM   5508 H1   TIP  1049      28.846 -25.035  -3.468
ATOM   5509 H2   TIP  1049      29.582 -24.999  -4.791
ATOM   5510 O    TIP  1050     -10.127 -18.420 -20.245
ATOM   5511 H1   TIP  1050      -9.377 -18.955 -20.502
ATOM   5512 H2   TIP  1050     -10.409 -17.995 -21.055
ATOM   5513 O    TIP  1051     -16.485   1.312  -1.679
ATOM   5514 H1   TIP  1051     -16.626   0.540  -1.131
ATOM   5515 H2   TIP  1051     -16.922   2.023  -1.210
ATOM   5516 O    TIP  1052       6.907  11.190  20.706
ATOM   5517 H1   TIP  1052       7.140  10.381  21.162
ATOM   5518 H2   TIP  1052       6.669  10.908  19.823
ATOM   5519 O    TIP  1053      11.400   7.511   1.444
ATOM   5520 H1   TIP  1053      12.181   7.936   1.797
ATOM   5521 H2   TIP  1053      10.678   8.086   1.698
ATOM   5522 O    TIP  1054     -13.175 -22.839  -3.273
ATOM   5523 H1   TIP  1054     -12.902 -22.436  -4.097
ATOM   5524 H2   TIP  1054     -13.906 -22.299  -2.973
ATOM   5525 O    TIP  1055     -26.950   2.503  -0.527
ATOM   5526 H1   TIP  1055     -26.082   2.864  -0.348
ATOM   5527 H2   TIP  1055     -27.132   1.934   0.220
ATOM   5528 O    TIP  1056       7.029  17.811  -3.850
ATOM   5529 H1   TIP  1056       7.161  18.691  -4.202
ATOM   5530 H2   TIP  1056       7.617  17.762  -3.097
ATOM   5531 O    TIP  1057     -19.520 -22.224  -6.309
ATOM   5532 H1   TIP  1057     -19.938 -23.005  -6.670
ATOM   5533 H2   TIP  1057     -19.385 -21.652  -7.064
ATOM   5534 O    TIP  1058     -28.469  -2.980 -18.151
ATOM   5535 H1   TIP  1058     -29.105  -3.640 -17.878
ATOM   5536 H2   TIP  1058     -27.631  -3.301 -17.819
ATOM   5537 O    TIP  1059      14.996 -26.363   4.402
ATOM   5538 H1   TIP  1059      15.539 -25.926   5.057
ATOM   5539 H2   TIP  1059      15.593 -26.542   3.676
ATOM   5540 O    TIP  1060       5.346   2.910  20.003
ATOM   5541 H1   TIP  1060       6.283   3.060  20.129
ATOM   5542 H2   TIP  1060       4.977   3.784  19.881
ATOM   5543 O    TIP  1061     -26.361 -12.217 -11.179
ATOM   5544 H1   TIP  1061     -26.841 -11.640 -10.586
ATOM   5545 H2   TIP  1061     -27.039 -12.730 -11.618
ATOM   5546 O    TIP  1062      -8.627  14.168  -6.574
ATOM   5547 H1   TIP  1062      -8.711  15.022  -6.998
ATOM   5548 H2   TIP  1062      -8.363  13.575  -7.278
ATOM   5549 O    TIP  1063      24.666  25.226   0.973
ATOM   5550 H1   TIP  1063      23.976  25.669   0.480
ATOM   5551 H2   TIP  1063      25.450  25.328   0.434
ATOM   5552 O    TIP  1064     -22.506   0.343  -2.361
ATOM   5553 H1   TIP  1064     -22.899   0.229  -1.496
ATOM   5554 H2   TIP  1064     -22.539  -0.527  -2.757
ATOM   5555 O    TIP  1065     -13.502 -22.515 -10.330
ATOM   5556 H1   TIP  1065     -13.274 -23.322  -9.868
ATOM   5557 H2   TIP  1065     -14.152 -22.785 -10.979
ATOM   5558 O    TIP  1066      21.162 -25.436 -19.084
ATOM   5559 H1   TIP  1066      20.612 -24.724 -18.758
ATOM   5560 H2   TIP  1066      21.442 -25.903 -18.297
ATOM   5561 O    TIP  1067     -18.169 -23.458  -8.728
ATOM   5562 H1   TIP  1067     -17.406 -23.028  -8.343
ATOM   5563 H2   TIP  1067     -18.234 -23.090  -9.609
ATOM   5564 O    TIP  1068     -10.532 -10.120 -20.299
ATOM   5565 H1   TIP  1068     -10.288  -9.201 -20.408
ATOM   5566 H2   TIP  1068      -9.710 -10.565 -20.092
ATOM   5567 O    TIP  1069      15.443 -23.707  13.594
ATOM   5568 H1   TIP  1069      15.694 -23.729  14.518
ATOM   5569 H2   TIP  1069      14.893 -24.480  13.475
ATOM   5570 O    TIP  1070      -2.547 -15.484  12.152
ATOM   5571 H1   TIP  1070      -3.163 -16.214  12.104
ATOM   5572 H2   TIP  1070      -1.689 -15.883  12.007
ATOM   5573 O    TIP  1071       1.841  27.431  -1.711
ATOM   5574 H1   TIP  1071       2.172  27.659  -2.580
ATOM   5575 H2   TIP  1071       2.207  26.564  -1.534
ATOM   5576 O    TIP  1072      -1.530 -19.196  10.730
ATOM   5577 H1   TIP  1072      -1.474 -19.053   9.785
ATOM   5578 H2   TIP  1072      -2.397 -19.578  10.864
ATOM   5579 O    TIP  1073      -2.203 -29.812   4.235
ATOM   5580 H1   TIP  1073      -1.421 -29.610   4.750
ATOM   5581 H2   TIP  1073      -2.921 -29.401   4.717
ATOM   5582 O    TIP  1074     -22.491   4.898 -16.295
ATOM   5583 H1   TIP  1074     -22.037   4.823 -17.134
ATOM   5584 H2   TIP  1074     -23.101   4.160 -16.284
ATOM   5585 O    TIP  1075       1.410   5.042 -18.738
ATOM   5586 H1   TIP  1075       1.184   5.402 -19.596
ATOM   5587 H2   TIP  1075       1.521   4.104 -18.892
ATOM   5588 O    TIP  1076     -27.627 -10.848  11.526
ATOM   5589 H1   TIP  1076     -27.590 -10.032  11.029
ATOM   5590 H2   TIP  1076     -28.525 -11.159  11.412
ATOM   5591 O    TIP  1077      13.381  -9.989  19.724
ATOM   5592 H1   TIP  1077      13.858  -9.478  20.378
ATOM   5593 H2   TIP  1077      13.660 -10.892  19.875
ATOM   5594 O    TIP  1078      16.405 -18.547 -19.791
ATOM   5595 H1   TIP  1078      16.095 -17.696 -20.101
ATOM   5596 H2   TIP  1078      15.622 -19.097 -19.775
ATOM   5597 O    TIP  1079     -22.896 -12.804   3.036
ATOM   5598 H1   TIP  1079     -22.786 -12.460   2.150
ATOM   5599 H2   TIP  1079     -22.789 -12.042   3.605
ATOM   5600 O    TIP  1080      10.199   7.445  12.766
ATOM   5601 H1   TIP  1080       9.561   7.022  12.192
ATOM   5602 H2   TIP  1080      11.043   7.291  12.341
ATOM   5603 O    TIP  1081      14.610   5.810   0.341
ATOM   5604 H1   TIP  1081      14.591   6.352  -0.447
ATOM   5605 H2   TIP  1081      15.128   6.314   0.968
ATOM   5606 O    TIP  1082      29.709  -0.713 -20.441
ATOM   5607 H1   TIP  1082      29.198   0.097 -20.441
ATOM   5608 H2   TIP  1082      30.589  -0.442 -20.699
ATOM   5609 O    TIP  1083       2.032 -12.518  17.971
ATOM   5610 H1   TIP  1083       1.684 -11.726  18.381
ATOM   5611 H2   TIP  1083       2.965 -12.339  17.857
ATOM   5612 O    TIP  1084       3.107  21.133  -3.052
ATOM   5613 H1   TIP  1084       2.775  21.322  -2.175
ATOM   5614 H2   TIP  1084       2.501  20.482  -3.404
ATOM   5615 O    TIP  1085     -22.357   7.885 -14.089
ATOM   5616 H1   TIP  1085     -21.587   7.322 -14.179
ATOM   5617 H2   TIP  1085     -22.245   8.311 -13.239
ATOM   5618 O    TIP  1086     -19.382 -14.466 -17.431
ATOM   5619 H1   TIP  1086     -18.764 -14.082 -18.054
ATOM   5620 H2   TIP  1086     -20.041 -13.785 -17.295
ATOM   5621 O    TIP  1087     -12.744   1.593 -16.703
ATOM   5622 H1   TIP  1087     -13.475   1.125 -17.105
ATOM   5623 H2   TIP  1087     -13.130   2.405 -16.373
ATOM   5624 O    TIP  1088      24.524  -8.212  -3.576
ATOM   5625 H1   TIP  1088      24.124  -8.922  -3.073
ATOM   5626 H2   TIP  1088      25.002  -8.655  -4.277
ATOM   5627 O    TIP  1089     -18.363  23.529   6.307
ATOM   5628 H1   TIP  1089     -18.657  22.890   5.658
ATOM   5629 H2   TIP  1089     -17.408  23.510   6.249
ATOM   5630 O    TIP  1090       2.256  10.857  20.942
ATOM   5631 H1   TIP  1090       3.015  11.375  21.205
ATOM   5632 H2   TIP  1090       2.588  10.272  20.261
ATOM   5633 O    TIP  1091       7.293   4.173 -18.473
ATOM   5634 H1   TIP  1091       7.288   5.026 -18.908
ATOM   5635 H2   TIP  1091       7.573   3.559 -19.151
ATOM   5636 O    TIP  1092      16.201 -17.468  11.387
ATOM   5637 H1   TIP  1092      17.089 -17.110  11.398
ATOM   5638 H2   TIP  1092      15.667 -16.773  11.002
ATOM   5639 O    TIP  1093      -3.252  20.173 -11.385
ATOM   5640 H1   TIP  1093      -2.579  20.686 -11.832
ATOM   5641 H2   TIP  1093      -4.063  20.658 -11.537
ATOM   5642 O    TIP  1094      26.707 -21.672  -8.845
ATOM   5643 H1   TIP  1094      26.638 -21.270  -7.979
ATOM   5644 H2   TIP  1094      27.547 -22.130  -8.832
ATOM   5645 O    TIP  1095     -17.037  -3.793  12.963
ATOM   5646 H1   TIP  1095     -16.089  -3.730  12.850
ATOM   5647 H2   TIP  1095     -17.254  -4.681  12.679
ATOM   5648 O    TIP  1096      25.722  16.141   1.502
ATOM   5649 H1   TIP  1096      25.313  15.470   0.955
ATOM   5650 H2   TIP  1096      26.653  15.923   1.493
ATOM   5651 O    TIP  1097      -8.125 -23.637  18.477
ATOM   5652 H1   TIP  1097      -8.645 -23.496  17.686
ATOM   5653 H2   TIP  1097      -8.169 -24.581  18.628
ATOM   5654 O    TIP  1098      17.510   5.347  -7.188
ATOM   5655 H1   TIP  1098      16.638   5.653  -6.939
ATOM   5656 H2   TIP  1098      18.014   6.148  -7.333
ATOM   5657 O    TIP  1099      13.967  19.594 -17.999
ATOM   5658 H1   TIP  1099      13.175  19.682 -17.469
ATOM   5659 H2   TIP  1099      13.726  19.952 -18.854
ATOM   5660 O    TIP  1100       4.630   5.202 -19.590
ATOM   5661 H1   TIP  1100       4.132   5.658 -20.268
ATOM   5662 H2   TIP  1100       5.196   5.875 -19.213
ATOM   5663 O    TIP  1101      29.361  -4.520   1.629
ATOM   5664 H1   TIP  1101      29.189  -4.285   2.540
ATOM   5665 H2   TIP  1101      29.670  -3.710   1.225
ATOM   5666 O    TIP  1102     -26.656  -0.324  -1.943
ATOM   5667 H1   TIP  1102     -26.545   0.199  -2.736
ATOM   5668 H2   TIP  1102     -26.876   0.313  -1.263
ATOM   5669 O    TIP  1103       8.066 -17.481  20.527
ATOM   5670 H1   TIP  1103       8.979 -17.202  20.582
ATOM   5671 H2   TIP  1103       7.603 -16.912  21.141
ATOM   5672 O    TIP  1104      15.120  29.319 -14.821
ATOM   5673 H1   TIP  1104      14.848  29.228 -13.908
ATOM   5674 H2   TIP  1104      14.362  29.030 -15.328
ATOM   5675 O    TIP  1105      19.227  23.363  -6.704
ATOM   5676 H1   TIP  1105      19.291  23.554  -5.769
ATOM   5677 H2   TIP  1105      19.604  22.489  -6.798
ATOM   5678 O    TIP  1106      -4.823   5.321 -20.137
ATOM   5679 H1   TIP  1106      -4.356   4.641 -19.651
ATOM   5680 H2   TIP  1106      -5.699   5.335 -19.751
ATOM   5681 O    TIP  1107      14.362  28.101  -6.000
ATOM   5682 H1   TIP  1107      14.288  28.567  -6.833
ATOM   5683 H2   TIP  1107      15.296  27.911  -5.913
ATOM   5684 O    TIP  1108      21.043  -1.360   3.354
ATOM   5685 H1   TIP  1108      21.936  -1.166   3.070
ATOM   5686 H2   TIP  1108      20.624  -1.747   2.586
ATOM   5687 O    TIP  1109     -12.991  21.172  -0.720
ATOM   5688 H1   TIP  1109     -12.823  21.292   0.214
ATOM   5689 H2   TIP  1109     -12.121  21.113  -1.115
ATOM   5690 O    TIP  1110     -12.139  25.900  -8.359
ATOM   5691 H1   TIP  1110     -11.485  26.342  -7.818
ATOM   5692 H2   TIP  1110     -11.657  25.198  -8.795
ATOM   5693 O    TIP  1111     -14.783  23.228  -4.236
ATOM   5694 H1   TIP  1111     -14.268  22.495  -4.572
ATOM   5695 H2   TIP  1111     -15.650  22.858  -4.074
ATOM   5696 O    TIP  1112       6.177 -15.957 -20.794
ATOM   5697 H1   TIP  1112       5.911 -16.875 -20.752
ATOM   5698 H2   TIP  1112       6.954 -15.906 -20.238
ATOM   5699 O    TIP  1113     -24.445  -7.860  -5.101
ATOM   5700 H1   TIP  1113     -25.131  -7.367  -5.551
ATOM   5701 H2   TIP  1113     -23.648  -7.351  -5.245
ATOM   5702 O    TIP  1114     -20.607  -9.683   4.494
ATOM   5703 H1   TIP  1114     -19.744  -9.918   4.834
ATOM   5704 H2   TIP  1114     -20.637  -8.728   4.555
ATOM   5705 O    TIP  1115       3.959 -26.388   9.680
ATOM   5706 H1   TIP  1115       3.653 -27.084   9.097
ATOM   5707 H2   TIP  1115       3.607 -25.584   9.299
ATOM   5708 O    TIP  1116     -20.994   8.933  -8.213
ATOM   5709 H1   TIP  1116     -21.523   8.324  -8.727
ATOM   5710 H2   TIP  1116     -20.192   8.449  -8.016
ATOM   5711 O    TIP  1117     -23.036  -1.978 -14.122
ATOM   5712 H1   TIP  1117     -23.846  -2.245 -14.557
ATOM   5713 H2   TIP  1117     -23.249  -1.988 -13.189
ATOM   5714 O    TIP  1118     -27.321 -15.688 -10.606
ATOM   5715 H1   TIP  1118     -26.882 -14.863 -10.399
ATOM   5716 H2   TIP  1118     -26.934 -15.964 -11.436
ATOM   5717 O    TIP  1119      13.378   0.133  -1.445
ATOM   5718 H1   TIP  1119      12.539  -0.063  -1.029
ATOM   5719 H2   TIP  1119      13.308  -0.248  -2.320
ATOM   5720 O    TIP  1120     -25.011 -18.556   7.658
ATOM   5721 H1   TIP  1120     -24.125 -18.416   7.989
ATOM   5722 H2   TIP  1120     -24.908 -18.607   6.708
ATOM   5723 O    TIP  1121      18.974 -19.506   7.570
ATOM   5724 H1   TIP  1121      18.149 -19.200   7.194
ATOM   5725 H2   TIP  1121      19.316 -18.751   8.049
ATOM   5726 O    TIP  1122      25.517 -26.489  -3.760
ATOM   5727 H1   TIP  1122      25.918 -25.877  -3.144
ATOM   5728 H2   TIP  1122      26.251 -26.987  -4.118
ATOM   5729 O    TIP  1123      18.451  16.946  -7.402
ATOM   5730 H1   TIP  1123      19.127  16.854  -8.073
ATOM   5731 H2   TIP  1123      17.724  16.410  -7.717
ATOM   5732 O    TIP  1124     -19.294  -8.213   6.982
ATOM   5733 H1   TIP  1124     -18.735  -7.437   6.965
ATOM   5734 H2   TIP  1124     -20.129  -7.901   7.331
ATOM   5735 O    TIP  1125      23.688   5.602  -8.474
ATOM   5736 H1   TIP  1125      23.555   5.559  -7.527
ATOM   5737 H2   TIP  1125      24.089   6.459  -8.622
ATOM   5738 O    TIP  1126       4.014 -10.595  17.052
ATOM   5739 H1   TIP  1126       3.646  -9.808  16.650
ATOM   5740 H2   TIP  1126       4.664 -10.266  17.673
ATOM   5741 O    TIP  1127      21.958 -23.383 -15.828
ATOM   5742 H1   TIP  1127      21.616 -22.646 -15.323
ATOM   5743 H2   TIP  1127      21.542 -24.153 -15.440
ATOM   5744 O    TIP  1128      24.689  -9.291   8.286
ATOM   5745 H1   TIP  1128      25.193  -8.557   8.639
ATOM   5746 H2   TIP  1128      24.620  -9.107   7.349
ATOM   5747 O    TIP  1129       5.959  26.640 -12.545
ATOM   5748 H1   TIP  1129       5.369  26.445 -13.272
ATOM   5749 H2   TIP  1129       6.774  26.190 -12.769
ATOM   5750 O    TIP  1130      -1.049  -2.558 -17.996
ATOM   5751 H1   TIP  1130      -0.458  -1.806 -18.018
ATOM   5752 H2   TIP  1130      -1.543  -2.500 -18.813
ATOM   5753 O    TIP  1131       7.197  22.013  -5.204
ATOM   5754 H1   TIP  1131       6.637  21.706  -4.491
ATOM   5755 H2   TIP  1131       7.854  21.324  -5.306
ATOM   5756 O    TIP  1132     -12.743 -23.737   0.363
ATOM   5757 H1   TIP  1132     -13.679 -23.562   0.260
ATOM   5758 H2   TIP  1132     -12.681 -24.691   0.410
ATOM   5759 O    TIP  1133      -2.874   0.737  13.332
ATOM   5760 H1   TIP  1133      -3.329   0.612  14.164
ATOM   5761 H2   TIP  1133      -1.945   0.693  13.557
ATOM   5762 O    TIP  1134      -0.336  22.208  -8.778
ATOM   5763 H1   TIP  1134      -0.573  23.031  -8.351
ATOM   5764 H2   TIP  1134      -1.173  21.787  -8.970
ATOM   5765 O    TIP  1135      -0.285  -8.425  21.548
ATOM   5766 H1   TIP  1135      -0.695  -7.826  20.925
ATOM   5767 H2   TIP  1135       0.452  -8.804  21.069
ATOM   5768 O    TIP  1136      19.039 -19.026   3.232
ATOM   5769 H1   TIP  1136      19.974 -18.964   3.037
ATOM   5770 H2   TIP  1136      18.915 -19.925   3.535
ATOM   5771 O    TIP  1137      15.942 -24.147  16.220
ATOM   5772 H1   TIP  1137      16.573 -24.757  15.838
ATOM   5773 H2   TIP  1137      16.396 -23.773  16.975
ATOM   5774 O    TIP  1138     -10.731 -22.240   7.061
ATOM   5775 H1   TIP  1138     -11.184 -23.055   6.846
ATOM   5776 H2   TIP  1138      -9.986 -22.213   6.460
ATOM   5777 O    TIP  1139      -2.344  17.341   2.957
ATOM   5778 H1   TIP  1139      -2.591  16.507   3.356
ATOM   5779 H2   TIP  1139      -3.153  17.851   2.943
ATOM   5780 O    TIP  1140      -9.789  -4.922  20.709
ATOM   5781 H1   TIP  1140      -8.833  -4.909  20.677
ATOM   5782 H2   TIP  1140      -9.997  -5.052  21.634
ATOM   5783 O    TIP  1141      18.973   0.915  -4.529
ATOM   5784 H1   TIP  1141      18.450   1.495  -3.977
ATOM   5785 H2   TIP  1141      19.855   0.962  -4.161
ATOM   5786 O    TIP  1142       0.177 -28.883   5.763
ATOM   5787 H1   TIP  1142       0.220 -29.196   6.667
ATOM   5788 H2   TIP  1142       1.084 -28.906   5.458
ATOM   5789 O    TIP  1143     -19.427 -27.100  -6.843
ATOM   5790 H1   TIP  1143     -20.068 -26.436  -6.590
ATOM   5791 H2   TIP  1143     -19.844 -27.576  -7.561
ATOM   5792 O    TIP  1144      23.187 -27.186 -10.285
ATOM   5793 H1   TIP  1144      23.926 -27.107 -10.888
ATOM   5794 H2   TIP  1144      23.287 -26.449  -9.683
ATOM   5795 O    TIP  1145     -12.637  24.271 -11.897
ATOM   5796 H1   TIP  1145     -12.329  24.881 -12.567
ATOM   5797 H2   TIP  1145     -12.790  23.452 -12.369
ATOM   5798 O    TIP  1146       1.566  10.308 -14.795
ATOM   5799 H1   TIP  1146       2.420   9.976 -15.069
ATOM   5800 H2   TIP  1146       1.748  10.820 -14.007
ATOM   5801 O    TIP  1147      26.952 -10.917 -16.856
ATOM   5802 H1   TIP  1147      26.751 -11.594 -17.501
ATOM   5803 H2   TIP  1147      26.424 -11.147 -16.092
ATOM   5804 O    TIP  1148       0.018 -19.788 -21.163
ATOM   5805 H1   TIP  1148       0.054 -20.525 -20.554
ATOM   5806 H2   TIP  1148      -0.835 -19.871 -21.591
ATOM   5807 O    TIP  1149     -27.995  -2.745  -3.680
ATOM   5808 H1   TIP  1149     -27.902  -3.662  -3.937
ATOM   5809 H2   TIP  1149     -27.234  -2.309  -4.063
ATOM   5810 O    TIP  1150       5.398  24.891  -8.898
ATOM   5811 H1   TIP  1150       6.220  25.256  -8.571
ATOM   5812 H2   TIP  1150       5.265  24.097  -8.381
ATOM   5813 O    TIP  1151      25.828 -20.759 -11.336
ATOM   5814 H1   TIP  1151      26.119 -20.761 -10.425
ATOM   5815 H2   TIP  1151      24.875 -20.687 -11.284
ATOM   5816 O    TIP  1152      11.451 -26.220   4.069
ATOM   5817 H1   TIP  1152      11.915 -27.055   4.020
ATOM   5818 H2   TIP  1152      10.624 -26.377   3.615
ATOM   5819 O    TIP  1153      -4.683  13.158 -15.129
ATOM   5820 H1   TIP  1153      -4.834  13.367 -16.051
ATOM   5821 H2   TIP  1153      -5.536  13.278 -14.712
ATOM   5822 O    TIP  1154       6.053 -23.738 -16.901
ATOM   5823 H1   TIP  1154       6.878 -23.564 -16.449
ATOM   5824 H2   TIP  1154       5.398 -23.248 -16.404
ATOM   5825 O    TIP  1155       6.140  24.443  -4.539
ATOM   5826 H1   TIP  1155       6.844  24.751  -3.968
ATOM   5827 H2   TIP  1155       6.452  23.602  -4.872
ATOM   5828 O    TIP  1156       6.611  29.076 -11.409
ATOM   5829 H1   TIP  1156       6.326  28.296 -11.884
ATOM   5830 H2   TIP  1156       6.101  29.790 -11.791
ATOM   5831 O    TIP  1157     -14.211  11.971 -13.454
ATOM   5832 H1   TIP  1157     -14.151  11.678 -14.363
ATOM   5833 H2   TIP  1157     -14.301  11.164 -12.947
ATOM   5834 O    TIP  1158     -20.977 -16.393 -18.789
ATOM   5835 H1   TIP  1158     -21.418 -16.484 -17.944
ATOM   5836 H2   TIP  1158     -20.197 -15.873 -18.598
ATOM   5837 O    TIP  1159       5.848  13.460  -5.079
ATOM   5838 H1   TIP  1159       5.975  14.144  -5.736
ATOM   5839 H2   TIP  1159       6.576  13.575  -4.468
ATOM   5840 O    TIP  1160     -24.412  -2.978  -1.135
ATOM   5841 H1   TIP  1160     -24.726  -3.796  -1.521
ATOM   5842 H2   TIP  1160     -23.585  -2.802  -1.583
ATOM   5843 O    TIP  1161       0.121  -4.390  19.801
ATOM   5844 H1   TIP  1161      -0.262  -5.213  19.499
ATOM   5845 H2   TIP  1161      -0.520  -3.723  19.555
ATOM   5846 O    TIP  1162     -15.799  -3.431   6.151
ATOM   5847 H1   TIP  1162     -15.780  -4.294   6.564
ATOM   5848 H2   TIP  1162     -16.411  -2.922   6.682
ATOM   5849 O    TIP  1163     -26.260 -21.041  -8.124
ATOM   5850 H1   TIP  1163     -26.803 -21.238  -8.886
ATOM   5851 H2   TIP  1163     -26.566 -21.644  -7.447
ATOM   5852 O    TIP  1164     -23.538 -10.094  -6.546
ATOM   5853 H1   TIP  1164     -23.836  -9.366  -6.001
ATOM   5854 H2   TIP  1164     -24.336 -10.578  -6.758
ATOM   5855 O    TIP  1165     -19.566 -28.922 -12.977
ATOM   5856 H1   TIP  1165     -18.626 -28.784 -13.091
ATOM   5857 H2   TIP  1165     -19.976 -28.238 -13.507
ATOM   5858 O    TIP  1166      18.041 -13.992 -21.088
ATOM   5859 H1   TIP  1166      18.215 -13.077 -21.305
ATOM   5860 H2   TIP  1166      18.345 -14.087 -20.185
ATOM   5861 O    TIP  1167      -3.310   8.333   5.922
ATOM   5862 H1   TIP  1167      -3.017   7.889   5.126
ATOM   5863 H2   TIP  1167      -2.625   8.151   6.565
ATOM   5864 O    TIP  1168      -8.487  17.975   3.552
ATOM   5865 H1   TIP  1168      -8.336  17.609   4.423
ATOM   5866 H2   TIP  1168      -9.436  18.086   3.498
ATOM   5867 O    TIP  1169      -4.116   5.434  -2.459
ATOM   5868 H1   TIP  1169      -4.867   5.689  -2.995
ATOM   5869 H2   TIP  1169      -3.942   6.199  -1.910
ATOM   5870 O    TIP  1170       4.828   6.981   5.825
ATOM   5871 H1   TIP  1170       5.717   7.255   5.601
ATOM   5872 H2   TIP  1170       4.448   6.695   4.994
ATOM   5873 O    TIP  1171       3.040   1.856   0.270
ATOM   5874 H1   TIP  1171       2.596   1.341  -0.403
ATOM   5875 H2   TIP  1171       3.820   2.199  -0.166
ATOM   5876 O    TIP  1172     -11.114   0.869   9.316
ATOM   5877 H1   TIP  1172     -10.614   0.948   8.505
ATOM   5878 H2   TIP  1172     -11.917   1.364   9.153
ATOM   5879 O    TIP  1173      -6.073  20.420 -17.545
ATOM   5880 H1   TIP  1173      -5.749  21.218 -17.129
ATOM   5881 H2   TIP  1173      -7.017  20.557 -17.626
ATOM   5882 O    TIP  1174     -18.356  15.093   3.466
ATOM   5883 H1   TIP  1174     -18.189  15.591   2.666
ATOM   5884 H2   TIP  1174     -19.019  15.602   3.933
ATOM   5885 O    TIP  1175      -9.971  27.074  -7.432
ATOM   5886 H1   TIP  1175      -9.338  26.359  -7.366
ATOM   5887 H2   TIP  1175      -9.440  27.869  -7.397
ATOM   5888 O    TIP  1176      -5.522  21.501 -11.295
ATOM   5889 H1   TIP  1176      -5.255  22.394 -11.513
ATOM   5890 H2   TIP  1176      -6.466  21.487 -11.453
ATOM   5891 O    TIP  1177      11.538  -7.491   6.458
ATOM   5892 H1   TIP  1177      11.533  -6.547   6.613
ATOM   5893 H2   TIP  1177      10.613  -7.732   6.417
ATOM   5894 O    TIP  1178     -20.792  10.618  -5.575
ATOM   5895 H1   TIP  1178     -20.874   9.962  -6.268
ATOM   5896 H2   TIP  1178     -20.965  10.137  -4.766
ATOM   5897 O    TIP  1179      13.180  10.457 -10.527
ATOM   5898 H1   TIP  1179      12.352  10.868 -10.278
ATOM   5899 H2   TIP  1179      13.329   9.791  -9.856
ATOM   5900 O    TIP  1180       0.341   6.165  18.833
ATOM   5901 H1   TIP  1180      -0.033   5.581  19.491
ATOM   5902 H2   TIP  1180       1.047   6.622  19.290
ATOM   5903 O    TIP  1181     -22.732  -5.013 -15.962
ATOM   5904 H1   TIP  1181     -22.082  -4.319 -15.851
ATOM   5905 H2   TIP  1181     -23.170  -4.802 -16.786
ATOM   5906 O    TIP  1182      -6.614  -4.198 -21.054
ATOM   5907 H1   TIP  1182      -6.817  -3.267 -21.147
ATOM   5908 H2   TIP  1182      -6.619  -4.536 -21.949
ATOM   5909 O    TIP  1183      -7.557  12.639  -8.544
ATOM   5910 H1   TIP  1183      -7.612  12.511  -9.491
ATOM   5911 H2   TIP  1183      -7.396  11.764  -8.192
ATOM   5912 O    TIP  1184     -17.633  -6.128   7.437
ATOM   5913 H1   TIP  1184     -16.717  -6.404   7.426
ATOM   5914 H2   TIP  1184     -17.760  -5.751   8.307
ATOM   5915 O    TIP  1185      -5.288 -18.779  16.996
ATOM   5916 H1   TIP  1185      -5.752 -17.947  17.093
ATOM   5917 H2   TIP  1185      -4.368 -18.532  16.910
ATOM   5918 O    TIP  1186       2.184  -4.947  21.350
ATOM   5919 H1   TIP  1186       1.784  -4.542  20.580
ATOM   5920 H2   TIP  1186       1.462  -5.398  21.787
ATOM   5921 O    TIP  1187      -2.340  27.454 -21.025
ATOM   5922 H1   TIP  1187      -3.045  27.191 -21.617
ATOM   5923 H2   TIP  1187      -2.217  26.701 -20.447
ATOM   5924 O    TIP  1188      28.512 -15.370 -11.531
ATOM   5925 H1   TIP  1188      29.051 -15.599 -10.774
ATOM   5926 H2   TIP  1188      29.128 -15.337 -12.263
ATOM   5927 O    TIP  1189      -1.159  -5.685  12.377
ATOM   5928 H1   TIP  1189      -0.425  -5.072  12.388
ATOM   5929 H2   TIP  1189      -0.841  -6.432  11.869
ATOM   5930 O    TIP  1190     -25.202   0.218 -17.622
ATOM   5931 H1   TIP  1190     -24.647  -0.561 -17.671
ATOM   5932 H2   TIP  1190     -24.902   0.772 -18.342
ATOM   5933 O    TIP  1191       3.259   1.997  21.392
ATOM   5934 H1   TIP  1191       3.906   2.310  20.761
ATOM   5935 H2   TIP  1191       3.714   2.014  22.233
ATOM   5936 O    TIP  1192      10.216 -29.727 -19.766
ATOM   5937 H1   TIP  1192       9.268 -29.681 -19.886
ATOM   5938 H2   TIP  1192      10.542 -30.122 -20.575
ATOM   5939 O    TIP  1193      16.122 -15.231  15.349
ATOM   5940 H1   TIP  1193      16.265 -14.693  14.571
ATOM   5941 H2   TIP  1193      15.179 -15.394  15.359
ATOM   5942 O    TIP  1194     -10.898  20.105 -20.284
ATOM   5943 H1   TIP  1194     -10.455  19.727 -21.043
ATOM   5944 H2   TIP  1194     -11.480  19.411 -19.975
ATOM   5945 O    TIP  1195     -15.843  22.560   6.331
ATOM   5946 H1   TIP  1195     -15.469  22.171   5.541
ATOM   5947 H2   TIP  1195     -15.241  23.269   6.558
ATOM   5948 O    TIP  1196     -21.171 -10.066  10.743
ATOM   5949 H1   TIP  1196     -20.549 -10.292  10.053
ATOM   5950 H2   TIP  1196     -21.267  -9.116  10.679
ATOM   5951 O    TIP  1197     -11.659  19.273 -17.413
ATOM   5952 H1   TIP  1197     -11.298  18.701 -18.090
ATOM   5953 H2   TIP  1197     -11.631  18.747 -16.614
ATOM   5954 O    TIP  1198     -12.369 -28.749 -20.496
ATOM   5955 H1   TIP  1198     -11.643 -28.132 -20.592
ATOM   5956 H2   TIP  1198     -13.150 -28.197 -20.460
ATOM   5957 O    TIP  1199      -6.000 -22.662  20.156
ATOM   5958 H1   TIP  1199      -5.688 -22.820  21.046
ATOM   5959 H2   TIP  1199      -6.751 -23.247  20.057
ATOM   5960 O    TIP  1200     -15.610  26.214 -13.595
ATOM   5961 H1   TIP  1200     -15.848  25.437 -14.100
ATOM   5962 H2   TIP  1200     -15.788  26.947 -14.183
ATOM   5963 O    TIP  1201      17.047 -27.186  12.413
ATOM   5964 H1   TIP  1201      17.129 -27.943  12.993
ATOM   5965 H2   TIP  1201      17.264 -27.524  11.544
ATOM   5966 O    TIP  1202      18.739 -27.982 -14.528
ATOM   5967 H1   TIP  1202      19.537 -28.510 -14.496
ATOM   5968 H2   TIP  1202      18.168 -28.447 -15.140
ATOM   5969 O    TIP  1203     -14.575 -26.747 -17.581
ATOM   5970 H1   TIP  1203     -13.918 -27.337 -17.215
ATOM   5971 H2   TIP  1203     -15.173 -26.571 -16.855
ATOM   5972 O    TIP  1204      -8.999  -7.819 -20.977
ATOM   5973 H1   TIP  1204      -8.946  -7.973 -21.920
ATOM   5974 H2   TIP  1204      -8.118  -8.006 -20.653
ATOM   5975 O    TIP  1205       4.612  13.355 -13.660
ATOM   5976 H1   TIP  1205       4.876  12.564 -14.130
ATOM   5977 H2   TIP  1205       4.014  13.802 -14.258
ATOM   5978 O    TIP  1206      -4.444  17.889 -17.526
ATOM   5979 H1   TIP  1206      -5.276  17.434 -17.395
ATOM   5980 H2   TIP  1206      -4.666  18.818 -17.466
ATOM   5981 O    TIP  1207      25.032   5.927   3.319
ATOM   5982 H1   TIP  1207      25.984   5.914   3.413
ATOM   5983 H2   TIP  1207      24.713   5.341   4.005
ATOM   5984 O    TIP  1208      -0.260 -10.367  16.453
ATOM   5985 H1   TIP  1208      -0.527 -10.530  17.358
ATOM   5986 H2   TIP  1208       0.153 -11.184  16.174
ATOM   5987 O    TIP  1209     -16.513  13.901 -10.800
ATOM   5988 H1   TIP  1209     -17.119  14.460 -10.314
ATOM   5989 H2   TIP  1209     -16.943  13.047 -10.829
ATOM   5990 O    TIP  1210     -28.292 -18.606  -9.446
ATOM   5991 H1   TIP  1210     -27.883 -18.498  -8.588
ATOM   5992 H2   TIP  1210     -28.308 -17.724  -9.818
ATOM   5993 O    TIP  1211      17.201  11.288 -16.850
ATOM   5994 H1   TIP  1211      17.508  10.419 -17.110
ATOM   5995 H2   TIP  1211      16.372  11.399 -17.315
ATOM   5996 O    TIP  1212     -13.261   6.966   2.089
ATOM   5997 H1   TIP  1212     -12.630   6.255   2.203
ATOM   5998 H2   TIP  1212     -12.793   7.623   1.575
ATOM   5999 O    TIP  1213     -13.904 -14.908   9.094
ATOM   6000 H1   TIP  1213     -13.329 -15.658   9.241
ATOM   6001 H2   TIP  1213     -14.767 -15.206   9.383
ATOM   6002 O    TIP  1214      16.213  14.318  -2.992
ATOM   6003 H1   TIP  1214      15.935  13.963  -3.836
ATOM   6004 H2   TIP  1214      16.852  14.995  -3.215
ATOM   6005 O    TIP  1215      22.600   6.363 -12.203
ATOM   6006 H1   TIP  1215      22.539   6.361 -13.158
ATOM   6007 H2   TIP  1215      23.310   5.753 -12.005
ATOM   6008 O    TIP  1216      29.571 -24.808  -9.325
ATOM   6009 H1   TIP  1216      29.155 -25.670  -9.363
ATOM   6010 H2   TIP  1216      30.509 -24.994  -9.319
ATOM   6011 O    TIP  1217     -15.936 -26.587  10.331
ATOM   6012 H1   TIP  1217     -15.805 -26.473   9.390
ATOM   6013 H2   TIP  1217     -16.870 -26.771  10.424
ATOM   6014 O    TIP  1218     -23.990 -10.951 -11.813
ATOM   6015 H1   TIP  1218     -24.686 -11.448 -11.386
ATOM   6016 H2   TIP  1218     -23.701 -11.511 -12.533
ATOM   6017 O    TIP  1219       8.966  12.401  15.108
ATOM   6018 H1   TIP  1219       9.668  13.039  14.982
ATOM   6019 H2   TIP  1219       9.361  11.560  14.881
ATOM   6020 O    TIP  1220     -26.856  10.772  -1.144
ATOM   6021 H1   TIP  1220     -26.794   9.891  -0.776
ATOM   6022 H2   TIP  1220     -27.774  10.862  -1.400
ATOM   6023 O    TIP  1221     -18.354   7.072 -15.737
ATOM   6024 H1   TIP  1221     -18.590   7.101 -16.663
ATOM   6025 H2   TIP  1221     -19.108   6.666 -15.309
ATOM   6026 O    TIP  1222      -8.344 -26.461  18.799
ATOM   6027 H1   TIP  1222      -9.197 -26.649  18.408
ATOM   6028 H2   TIP  1222      -8.071 -27.291  19.191
ATOM   6029 O    TIP  1223       0.472  -7.828  11.564
ATOM   6030 H1   TIP  1223       0.522  -8.481  12.262
ATOM   6031 H2   TIP  1223       1.334  -7.851  11.150
ATOM   6032 O    TIP  1224     -26.612  -2.309   2.863
ATOM   6033 H1   TIP  1224     -26.654  -2.342   3.818
ATOM   6034 H2   TIP  1224     -25.923  -2.931   2.631
ATOM   6035 O    TIP  1225      21.341  -6.704 -17.375
ATOM   6036 H1   TIP  1225      22.064  -6.154 -17.676
ATOM   6037 H2   TIP  1225      20.617  -6.094 -17.234
ATOM   6038 O    TIP  1226     -22.996 -16.311  14.984
ATOM   6039 H1   TIP  1226     -23.868 -16.355  15.376
ATOM   6040 H2   TIP  1226     -22.433 -15.984  15.685
ATOM   6041 O    TIP  1227      13.418 -25.876   6.640
ATOM   6042 H1   TIP  1227      13.624 -25.908   5.706
ATOM   6043 H2   TIP  1227      14.210 -26.195   7.072
ATOM   6044 O    TIP  1228      -0.881  27.354   9.648
ATOM   6045 H1   TIP  1228      -1.793  27.518   9.407
ATOM   6046 H2   TIP  1228      -0.442  27.172   8.818
ATOM   6047 O    TIP  1229     -10.401 -11.917  10.063
ATOM   6048 H1   TIP  1229      -9.720 -12.198   9.452
ATOM   6049 H2   TIP  1229      -9.924 -11.638  10.844
ATOM   6050 O    TIP  1230      16.696  25.050  -7.069
ATOM   6051 H1   TIP  1230      15.872  24.737  -7.441
ATOM   6052 H2   TIP  1230      17.169  24.254  -6.826
ATOM   6053 O    TIP  1231     -13.027 -27.682   5.976
ATOM   6054 H1   TIP  1231     -12.753 -26.766   5.944
ATOM   6055 H2   TIP  1231     -13.518 -27.758   6.794
ATOM   6056 O    TIP  1232      -8.231 -12.627  19.371
ATOM   6057 H1   TIP  1232      -8.508 -11.737  19.155
ATOM   6058 H2   TIP  1232      -8.617 -13.172  18.685
ATOM   6059 O    TIP  1233     -29.747  -6.626   5.609
ATOM   6060 H1   TIP  1233     -30.412  -7.282   5.402
ATOM   6061 H2   TIP  1233     -28.935  -6.984   5.250
ATOM   6062 O    TIP  1234      17.822   1.239  19.595
ATOM   6063 H1   TIP  1234      17.591   1.433  18.687
ATOM   6064 H2   TIP  1234      17.613   2.041  20.073
ATOM   6065 O    TIP  1235       8.822  24.227  -6.519
ATOM   6066 H1   TIP  1235       9.568  24.557  -6.017
ATOM   6067 H2   TIP  1235       8.346  23.671  -5.903
ATOM   6068 O    TIP  1236      -4.232   5.832  11.211
ATOM   6069 H1   TIP  1236      -4.825   6.051  10.493
ATOM   6070 H2   TIP  1236      -4.369   4.896  11.359
ATOM   6071 O    TIP  1237     -17.155  -3.376 -18.051
ATOM   6072 H1   TIP  1237     -17.799  -2.870 -18.546
ATOM   6073 H2   TIP  1237     -16.773  -3.973 -18.694
ATOM   6074 O    TIP  1238     -17.407   7.189 -19.262
ATOM   6075 H1   TIP  1238     -17.524   7.593 -20.122
ATOM   6076 H2   TIP  1238     -16.753   7.736 -18.827
ATOM   6077 O    TIP  1239      -2.921 -24.768 -21.031
ATOM   6078 H1   TIP  1239      -3.359 -25.176 -21.778
ATOM   6079 H2   TIP  1239      -2.509 -25.496 -20.566
ATOM   6080 O    TIP  1240     -25.760  -7.962   0.547
ATOM   6081 H1   TIP  1240     -25.655  -7.303  -0.140
ATOM   6082 H2   TIP  1240     -24.962  -7.893   1.070
ATOM   6083 O    TIP  1241      25.813 -13.214  12.138
ATOM   6084 H1   TIP  1241      26.731 -13.052  11.921
ATOM   6085 H2   TIP  1241      25.354 -12.425  11.849
ATOM   6086 O    TIP  1242      -3.249 -28.899   1.899
ATOM   6087 H1   TIP  1242      -2.829 -29.210   2.701
ATOM   6088 H2   TIP  1242      -3.812 -29.623   1.626
ATOM   6089 O    TIP  1243     -24.231 -15.882  -3.335
ATOM   6090 H1   TIP  1243     -25.119 -16.147  -3.573
ATOM   6091 H2   TIP  1243     -24.053 -15.117  -3.883
ATOM   6092 O    TIP  1244      16.812  10.725  -6.578
ATOM   6093 H1   TIP  1244      17.612  10.779  -6.055
ATOM   6094 H2   TIP  1244      16.138  11.124  -6.028
ATOM   6095 O    TIP  1245      14.688  10.906 -17.932
ATOM   6096 H1   TIP  1245      15.020  10.631 -18.786
ATOM   6097 H2   TIP  1245      13.763  10.661 -17.943
ATOM   6098 O    TIP  1246     -26.499 -10.166  -1.135
ATOM   6099 H1   TIP  1246     -25.733 -10.230  -1.705
ATOM   6100 H2   TIP  1246     -26.187  -9.692  -0.365
ATOM   6101 O    TIP  1247      -2.633  26.893  -3.056
ATOM   6102 H1   TIP  1247      -1.928  27.529  -3.178
ATOM   6103 H2   TIP  1247      -2.365  26.135  -3.575
ATOM   6104 O    TIP  1248      12.944 -22.242  18.385
ATOM   6105 H1   TIP  1248      13.753 -21.738  18.472
ATOM   6106 H2   TIP  1248      12.793 -22.607  19.256
ATOM   6107 O    TIP  1249      29.709  -7.224 -18.448
ATOM   6108 H1   TIP  1249      30.566  -7.568 -18.198
ATOM   6109 H2   TIP  1249      29.125  -7.981 -18.405
ATOM   6110 O    TIP  1250      -9.337  21.285 -15.098
ATOM   6111 H1   TIP  1250      -8.848  20.465 -15.161
ATOM   6112 H2   TIP  1250     -10.007  21.219 -15.778
ATOM   6113 O    TIP  1251     -11.715 -22.600   3.816
ATOM   6114 H1   TIP  1251     -11.972 -21.726   3.524
ATOM   6115 H2   TIP  1251     -10.767 -22.542   3.941
ATOM   6116 O    TIP  1252      -4.388   0.949  11.048
ATOM   6117 H1   TIP  1252      -5.181   0.441  10.881
ATOM   6118 H2   TIP  1252      -4.077   0.638  11.898
ATOM   6119 O    TIP  1253       4.874   7.777  12.507
ATOM   6120 H1   TIP  1253       4.240   8.268  13.029
ATOM   6121 H2   TIP  1253       4.356   7.386  11.804
ATOM   6122 O    TIP  1254       4.342  22.848 -13.246
ATOM   6123 H1   TIP  1254       4.282  22.715 -12.300
ATOM   6124 H2   TIP  1254       5.142  23.358 -13.368
ATOM   6125 O    TIP  1255      22.026  16.231  -5.304
ATOM   6126 H1   TIP  1255      22.302  16.813  -4.597
ATOM   6127 H2   TIP  1255      22.127  16.753  -6.099
ATOM   6128 O    TIP  1256      25.223 -24.219   0.448
ATOM   6129 H1   TIP  1256      25.049 -23.334   0.767
ATOM   6130 H2   TIP  1256      24.943 -24.205  -0.467
ATOM   6131 O    TIP  1257      21.143 -18.532 -17.952
ATOM   6132 H1   TIP  1257      21.372 -18.846 -18.826
ATOM   6133 H2   TIP  1257      21.326 -17.593 -17.978
ATOM   6134 O    TIP  1258      -8.726 -22.801  13.313
ATOM   6135 H1   TIP  1258      -8.054 -23.228  13.844
ATOM   6136 H2   TIP  1258      -8.273 -22.073  12.890
ATOM   6137 O    TIP  1259       9.817   6.484 -18.266
ATOM   6138 H1   TIP  1259      10.688   6.726 -17.952
ATOM   6139 H2   TIP  1259       9.317   6.299 -17.471
ATOM   6140 O    TIP  1260      -8.961  -9.632  14.846
ATOM   6141 H1   TIP  1260      -8.683 -10.533  15.006
ATOM   6142 H2   TIP  1260      -9.803  -9.556  15.294
ATOM   6143 O    TIP  1261      -1.451   9.575  -1.052
ATOM   6144 H1   TIP  1261      -0.628  10.049  -1.169
ATOM   6145 H2   TIP  1261      -1.656   9.231  -1.922
ATOM   6146 O    TIP  1262     -24.186  15.381   5.410
ATOM   6147 H1   TIP  1262     -23.454  14.784   5.562
ATOM   6148 H2   TIP  1262     -23.775  16.209   5.162
ATOM   6149 O    TIP  1263     -29.328  -2.024   1.755
ATOM   6150 H1   TIP  1263     -28.702  -2.529   2.274
ATOM   6151 H2   TIP  1263     -28.889  -1.888   0.916
ATOM   6152 O    TIP  1264       8.697  -6.267  11.366
ATOM   6153 H1   TIP  1264       8.806  -7.174  11.651
ATOM   6154 H2   TIP  1264       7.827  -6.019  11.679
ATOM   6155 O    TIP  1265     -12.385 -26.094  -2.536
ATOM   6156 H1   TIP  1265     -12.685 -26.925  -2.905
ATOM   6157 H2   TIP  1265     -13.108 -25.487  -2.692
ATOM   6158 O    TIP  1266      16.819 -21.944 -17.626
ATOM   6159 H1   TIP  1266      16.324 -21.790 -16.821
ATOM   6160 H2   TIP  1266      16.157 -21.964 -18.316
ATOM   6161 O    TIP  1267     -26.942  -6.734   5.106
ATOM   6162 H1   TIP  1267     -26.654  -5.920   4.693
ATOM   6163 H2   TIP  1267     -26.199  -7.006   5.645
ATOM   6164 O    TIP  1268      24.739 -25.378  16.829
ATOM   6165 H1   TIP  1268      25.389 -25.257  16.137
ATOM   6166 H2   TIP  1268      24.208 -24.582  16.802
ATOM   6167 O    TIP  1269      -9.605  29.305  -1.606
ATOM   6168 H1   TIP  1269     -10.124  29.480  -0.821
ATOM   6169 H2   TIP  1269      -9.986  29.870  -2.277
ATOM   6170 O    TIP  1270     -19.388  25.557 -12.833
ATOM   6171 H1   TIP  1270     -19.786  25.518 -11.963
ATOM   6172 H2   TIP  1270     -19.081  26.459 -12.917
ATOM   6173 O    TIP  1271     -15.840 -23.684  -2.841
ATOM   6174 H1   TIP  1271     -15.430 -24.237  -3.506
ATOM   6175 H2   TIP  1271     -16.136 -22.910  -3.321
ATOM   6176 O    TIP  1272      -9.719 -22.538 -19.244
ATOM   6177 H1   TIP  1272      -9.273 -21.693 -19.305
ATOM   6178 H2   TIP  1272     -10.357 -22.525 -19.957
ATOM   6179 O    TIP  1273      -1.540  20.484  -6.070
ATOM   6180 H1   TIP  1273      -2.301  20.590  -6.641
ATOM   6181 H2   TIP  1273      -1.672  19.635  -5.648
ATOM   6182 O    TIP  1274       1.786 -15.872  16.690
ATOM   6183 H1   TIP  1274       2.527 -16.464  16.559
ATOM   6184 H2   TIP  1274       2.180 -15.065  17.023
ATOM   6185 O    TIP  1275      -4.277  -8.475 -21.385
ATOM   6186 H1   TIP  1275      -3.713  -8.413 -20.615
ATOM   6187 H2   TIP  1275      -5.107  -8.086 -21.108
ATOM   6188 O    TIP  1276       4.153  24.287   4.520
ATOM   6189 H1   TIP  1276       4.998  24.688   4.723
ATOM   6190 H2   TIP  1276       3.840  24.762   3.750
ATOM   6191 O    TIP  1277      23.555  -5.159  -0.384
ATOM   6192 H1   TIP  1277      23.779  -4.877   0.502
ATOM   6193 H2   TIP  1277      23.312  -6.080  -0.289
ATOM   6194 O    TIP  1278     -20.867 -28.587  -8.592
ATOM   6195 H1   TIP  1278     -20.601 -29.505  -8.545
ATOM   6196 H2   TIP  1278     -21.097 -28.449  -9.511
ATOM   6197 O    TIP  1279      29.539 -17.817  -5.422
ATOM   6198 H1   TIP  1279      30.105 -18.587  -5.384
ATOM   6199 H2   TIP  1279      29.012 -17.945  -6.211
ATOM   6200 O    TIP  1280     -16.119   1.545   7.969
ATOM   6201 H1   TIP  1280     -16.362   0.803   8.521
ATOM   6202 H2   TIP  1280     -16.853   2.154   8.047
ATOM   6203 O    TIP  1281      13.343  -0.882   7.115
ATOM   6204 H1   TIP  1281      13.408   0.058   7.282
ATOM   6205 H2   TIP  1281      14.222  -1.137   6.836
ATOM   6206 O    TIP  1282       8.162  13.877   6.168
ATOM   6207 H1   TIP  1282       7.721  14.447   5.539
ATOM   6208 H2   TIP  1282       8.364  13.083   5.674
ATOM   6209 O    TIP  1283       6.654 -16.306  18.068
ATOM   6210 H1   TIP  1283       7.120 -16.579  17.278
ATOM   6211 H2   TIP  1283       7.260 -16.496  18.783
ATOM   6212 O    TIP  1284      -2.568  17.484 -12.027
ATOM   6213 H1   TIP  1284      -2.774  18.392 -11.807
ATOM   6214 H2   TIP  1284      -2.645  17.443 -12.980
ATOM   6215 O    TIP  1285     -22.696   5.433  -1.215
ATOM   6216 H1   TIP  1285     -21.988   4.790  -1.248
ATOM   6217 H2   TIP  1285     -22.411   6.070  -0.559
ATOM   6218 O    TIP  1286      29.345 -17.001  -2.941
ATOM   6219 H1   TIP  1286      29.831 -17.677  -2.468
ATOM   6220 H2   TIP  1286      29.560 -17.150  -3.861
ATOM   6221 O    TIP  1287       5.378  28.528 -15.217
ATOM   6222 H1   TIP  1287       6.259  28.702 -14.887
ATOM   6223 H2   TIP  1287       5.482  27.775 -15.798
ATOM   6224 O    TIP  1288      10.763 -11.155  16.072
ATOM   6225 H1   TIP  1288      10.624 -11.853  15.432
ATOM   6226 H2   TIP  1288      11.384 -11.525  16.699
ATOM   6227 O    TIP  1289      23.068   0.145 -16.927
ATOM   6228 H1   TIP  1289      22.832  -0.780 -16.991
ATOM   6229 H2   TIP  1289      22.700   0.430 -16.091
ATOM   6230 O    TIP  1290       4.085  16.394  -0.103
ATOM   6231 H1   TIP  1290       3.280  16.069  -0.507
ATOM   6232 H2   TIP  1290       4.727  15.701  -0.256
ATOM   6233 O    TIP  1291     -13.839 -12.990  21.043
ATOM   6234 H1   TIP  1291     -14.230 -12.512  20.312
ATOM   6235 H2   TIP  1291     -12.984 -12.579  21.169
ATOM   6236 O    TIP  1292      12.858 -21.695  15.766
ATOM   6237 H1   TIP  1292      12.818 -21.967  16.683
ATOM   6238 H2   TIP  1292      12.520 -22.445  15.278
ATOM   6239 O    TIP  1293     -11.511  -5.058  16.270
ATOM   6240 H1   TIP  1293     -11.926  -5.496  15.527
ATOM   6241 H2   TIP  1293     -10.968  -5.734  16.675
ATOM   6242 O    TIP  1294       8.759  19.289  -8.232
ATOM   6243 H1   TIP  1294       8.393  20.097  -8.591
ATOM   6244 H2   TIP  1294       9.665  19.277  -8.540
ATOM   6245 O    TIP  1295      20.971 -10.049  17.399
ATOM   6246 H1   TIP  1295      20.238 -10.633  17.593
ATOM   6247 H2   TIP  1295      21.532 -10.555  16.811
ATOM   6248 O    TIP  1296     -24.651   2.102  -3.192
ATOM   6249 H1   TIP  1296     -24.725   2.614  -2.387
ATOM   6250 H2   TIP  1296     -23.930   1.495  -3.026
ATOM   6251 O    TIP  1297      22.172  28.785 -15.174
ATOM   6252 H1   TIP  1297      22.936  28.703 -15.744
ATOM   6253 H2   TIP  1297      22.359  28.205 -14.436
ATOM   6254 O    TIP  1298      18.644 -14.286 -18.175
ATOM   6255 H1   TIP  1298      17.701 -14.164 -18.068
ATOM   6256 H2   TIP  1298      19.028 -13.903 -17.387
ATOM   6257 O    TIP  1299      23.990 -22.228  -9.206
ATOM   6258 H1   TIP  1299      23.817 -21.468  -9.762
ATOM   6259 H2   TIP  1299      24.935 -22.364  -9.271
ATOM   6260 O    TIP  1300      28.281  -4.722 -10.222
ATOM   6261 H1   TIP  1300      28.802  -5.510 -10.070
ATOM   6262 H2   TIP  1300      28.844  -4.003  -9.938
ATOM   6263 O    TIP  1301      24.379 -21.912   1.438
ATOM   6264 H1   TIP  1301      23.511 -22.316   1.464
ATOM   6265 H2   TIP  1301      24.396 -21.330   2.198
ATOM   6266 O    TIP  1302     -18.669  27.410 -15.884
ATOM   6267 H1   TIP  1302     -19.622  27.471 -15.826
ATOM   6268 H2   TIP  1302     -18.506  26.985 -16.726
ATOM   6269 O    TIP  1303      15.506 -21.191  18.391
ATOM   6270 H1   TIP  1303      15.780 -21.746  19.120
ATOM   6271 H2   TIP  1303      16.325 -20.897  17.991
ATOM   6272 O    TIP  1304      23.342  -7.848  -0.060
ATOM   6273 H1   TIP  1304      23.050  -8.684  -0.423
ATOM   6274 H2   TIP  1304      23.000  -7.842   0.834
ATOM   6275 O    TIP  1305     -22.466 -11.364  -4.071
ATOM   6276 H1   TIP  1305     -22.635 -11.563  -4.992
ATOM   6277 H2   TIP  1305     -21.514 -11.403  -3.987
ATOM   6278 O    TIP  1306      13.209  22.309   4.330
ATOM   6279 H1   TIP  1306      13.049  23.169   4.720
ATOM   6280 H2   TIP  1306      14.131  22.130   4.513
ATOM   6281 O    TIP  1307     -12.752   6.945 -11.257
ATOM   6282 H1   TIP  1307     -12.004   7.488 -11.508
ATOM   6283 H2   TIP  1307     -12.815   6.288 -11.950
ATOM   6284 O    TIP  1308       8.278 -20.888  13.672
ATOM   6285 H1   TIP  1308       8.753 -21.338  14.370
ATOM   6286 H2   TIP  1308       8.000 -21.588  13.081
ATOM   6287 O    TIP  1309      12.213 -27.529  10.718
ATOM   6288 H1   TIP  1309      12.314 -28.361  10.257
ATOM   6289 H2   TIP  1309      11.722 -27.750  11.509
ATOM   6290 O    TIP  1310     -17.550  16.464 -10.382
ATOM   6291 H1   TIP  1310     -17.625  17.389 -10.615
ATOM   6292 H2   TIP  1310     -18.323  16.287  -9.845
ATOM   6293 O    TIP  1311      20.841  -8.805   5.674
ATOM   6294 H1   TIP  1311      21.037  -8.087   5.072
ATOM   6295 H2   TIP  1311      19.996  -8.573   6.058
ATOM   6296 O    TIP  1312      -2.650  -9.435  14.400
ATOM   6297 H1   TIP  1312      -1.821  -9.613  13.958
ATOM   6298 H2   TIP  1312      -3.018 -10.300  14.581
ATOM   6299 O    TIP  1313       6.496  -0.681   5.511
ATOM   6300 H1   TIP  1313       6.292  -0.649   4.576
ATOM   6301 H2   TIP  1313       6.642  -1.609   5.694
ATOM   6302 O    TIP  1314       4.539  21.464   4.822
ATOM   6303 H1   TIP  1314       4.288  22.369   5.008
ATOM   6304 H2   TIP  1314       5.014  21.512   3.992
ATOM   6305 O    TIP  1315     -17.742 -20.148   1.086
ATOM   6306 H1   TIP  1315     -18.354 -19.813   0.430
ATOM   6307 H2   TIP  1315     -17.173 -19.405   1.284
ATOM   6308 O    TIP  1316      22.603  -5.450  19.433
ATOM   6309 H1   TIP  1316      23.492  -5.275  19.124
ATOM   6310 H2   TIP  1316      22.163  -4.601  19.394
ATOM   6311 O    TIP  1317       6.888 -12.755   8.687
ATOM   6312 H1   TIP  1317       7.572 -12.253   8.245
ATOM   6313 H2   TIP  1317       6.599 -12.190   9.403
ATOM   6314 O    TIP  1318     -16.182 -20.893 -15.798
ATOM   6315 H1   TIP  1318     -15.519 -21.552 -15.594
ATOM   6316 H2   TIP  1318     -16.761 -21.322 -16.428
ATOM   6317 O    TIP  1319      -2.102 -19.559  14.013
ATOM   6318 H1   TIP  1319      -1.555 -18.794  13.837
ATOM   6319 H2   TIP  1319      -2.157 -19.601  14.968
ATOM   6320 O    TIP  1320     -29.400  -2.531   5.643
ATOM   6321 H1   TIP  1320     -29.613  -1.747   5.138
ATOM   6322 H2   TIP  1320     -30.016  -3.194   5.330
ATOM   6323 O    TIP  1321      21.464   6.406  -2.914
ATOM   6324 H1   TIP  1321      20.723   5.961  -3.323
ATOM   6325 H2   TIP  1321      21.076   6.915  -2.202
ATOM   6326 O    TIP  1322     -15.445   1.074   4.802
ATOM   6327 H1   TIP  1322     -14.925   1.149   5.602
ATOM   6328 H2   TIP  1322     -15.100   0.297   4.362
ATOM   6329 O    TIP  1323      17.011   9.456  -1.206
ATOM   6330 H1   TIP  1323      17.865   9.883  -1.269
ATOM   6331 H2   TIP  1323      16.396  10.096  -1.564
ATOM   6332 O    TIP  1324     -20.189   3.928  -1.146
ATOM   6333 H1   TIP  1324     -19.246   4.086  -1.131
ATOM   6334 H2   TIP  1324     -20.307   3.233  -1.793
ATOM   6335 O    TIP  1325      25.230  13.185  -7.595
ATOM   6336 H1   TIP  1325      24.292  13.121  -7.774
ATOM   6337 H2   TIP  1325      25.633  12.564  -8.201
ATOM   6338 O    TIP  1326       7.194   6.752 -19.493
ATOM   6339 H1   TIP  1326       7.968   7.045 -19.012
ATOM   6340 H2   TIP  1326       7.544   6.260 -20.236
ATOM   6341 O    TIP  1327      19.879   4.116  -1.407
ATOM   6342 H1   TIP  1327      20.384   3.755  -2.136
ATOM   6343 H2   TIP  1327      20.538   4.449  -0.799
ATOM   6344 O    TIP  1328      -0.207   6.828  16.272
ATOM   6345 H1   TIP  1328      -0.111   6.452  17.147
ATOM   6346 H2   TIP  1328       0.689   6.930  15.954
ATOM   6347 O    TIP  1329      17.233  -3.130 -20.424
ATOM   6348 H1   TIP  1329      17.041  -2.208 -20.592
ATOM   6349 H2   TIP  1329      17.139  -3.226 -19.476
ATOM   6350 O    TIP  1330      21.585 -16.615 -20.442
ATOM   6351 H1   TIP  1330      20.904 -16.411 -21.083
ATOM   6352 H2   TIP  1330      22.273 -17.043 -20.951
ATOM   6353 O    TIP  1331      -7.480 -29.451 -21.454
ATOM   6354 H1   TIP  1331      -7.477 -29.196 -22.376
ATOM   6355 H2   TIP  1331      -8.402 -29.426 -21.200
ATOM   6356 O    TIP  1332      -6.897  26.030 -16.879
ATOM   6357 H1   TIP  1332      -7.452  26.751 -17.175
ATOM   6358 H2   TIP  1332      -6.083  26.451 -16.603
ATOM   6359 O    TIP  1333     -12.121 -22.338  16.753
ATOM   6360 H1   TIP  1333     -11.167 -22.332  16.683
ATOM   6361 H2   TIP  1333     -12.389 -21.461  16.479
ATOM   6362 O    TIP  1334      -2.129  24.909   6.334
ATOM   6363 H1   TIP  1334      -2.042  24.168   6.933
ATOM   6364 H2   TIP  1334      -2.096  24.519   5.461
ATOM   6365 O    TIP  1335     -19.180 -10.793 -18.498
ATOM   6366 H1   TIP  1335     -18.692 -10.525 -17.720
ATOM   6367 H2   TIP  1335     -19.610  -9.993 -18.800
ATOM   6368 O    TIP  1336     -14.913   8.022 -10.026
ATOM   6369 H1   TIP  1336     -14.313   7.486 -10.543
ATOM   6370 H2   TIP  1336     -14.646   7.875  -9.118
ATOM   6371 O    TIP  1337      19.998  12.368  20.744
ATOM   6372 H1   TIP  1337      19.756  12.061  21.618
ATOM   6373 H2   TIP  1337      19.745  13.291  20.735
ATOM   6374 O    TIP  1338      26.080  -7.634  -0.289
ATOM   6375 H1   TIP  1338      26.378  -8.467  -0.654
ATOM   6376 H2   TIP  1338      25.130  -7.726  -0.225
ATOM   6377 O    TIP  1339     -17.614  28.854  -2.859
ATOM   6378 H1   TIP  1339     -18.470  29.281  -2.844
ATOM   6379 H2   TIP  1339     -17.707  28.150  -3.502
ATOM   6380 O    TIP  1340     -12.614  27.287  17.373
ATOM   6381 H1   TIP  1340     -12.074  26.745  17.947
ATOM   6382 H2   TIP  1340     -13.513  27.017  17.563
ATOM   6383 O    TIP  1341     -10.479   6.235 -18.612
ATOM   6384 H1   TIP  1341     -10.631   5.904 -19.497
ATOM   6385 H2   TIP  1341     -11.069   6.984 -18.531
ATOM   6386 O    TIP  1342       5.098  19.382  16.879
ATOM   6387 H1   TIP  1342       5.250  19.780  16.022
ATOM   6388 H2   TIP  1342       4.520  19.997  17.330
ATOM   6389 O    TIP  1343      13.805  -9.989  13.746
ATOM   6390 H1   TIP  1343      14.260 -10.828  13.812
ATOM   6391 H2   TIP  1343      14.306  -9.493  13.099
ATOM   6392 O    TIP  1344     -20.416 -27.007 -14.504
ATOM   6393 H1   TIP  1344     -21.182 -27.138 -15.064
ATOM   6394 H2   TIP  1344     -20.497 -26.107 -14.192
ATOM   6395 O    TIP  1345     -15.940 -20.903  21.478
ATOM   6396 H1   TIP  1345     -15.476 -20.093  21.264
ATOM   6397 H2   TIP  1345     -16.214 -20.790  22.388
ATOM   6398 O    TIP  1346     -26.022 -15.368   2.075
ATOM   6399 H1   TIP  1346     -26.514 -14.661   2.493
ATOM   6400 H2   TIP  1346     -25.123 -15.248   2.381
ATOM   6401 O    TIP  1347      -1.024   9.613   3.534
ATOM   6402 H1   TIP  1347      -0.993  10.294   4.205
ATOM   6403 H2   TIP  1347      -0.656   8.839   3.960
ATOM   6404 O    TIP  1348      27.219  -9.022 -19.025
ATOM   6405 H1   TIP  1348      27.267  -9.699 -18.350
ATOM   6406 H2   TIP  1348      26.533  -8.427 -18.722
ATOM   6407 O    TIP  1349      13.364 -28.891   4.106
ATOM   6408 H1   TIP  1349      12.801 -29.035   4.866
ATOM   6409 H2   TIP  1349      13.852 -28.095   4.316
ATOM   6410 O    TIP  1350      17.719 -27.073  -5.578
ATOM   6411 H1   TIP  1350      17.003 -26.900  -4.967
ATOM   6412 H2   TIP  1350      17.294 -27.135  -6.434
ATOM   6413 O    TIP  1351       7.384   2.793 -21.063
ATOM   6414 H1   TIP  1351       7.825   1.946 -21.002
ATOM   6415 H2   TIP  1351       7.622   3.126 -21.929
ATOM   6416 O    TIP  1352      -4.827  27.376 -15.764
ATOM   6417 H1   TIP  1352      -5.405  27.404 -15.001
ATOM   6418 H2   TIP  1352      -3.965  27.166 -15.405
ATOM   6419 O    TIP  1353       7.081  -2.986  10.234
ATOM   6420 H1   TIP  1353       6.582  -3.652  10.705
ATOM   6421 H2   TIP  1353       7.931  -2.966  10.674
ATOM   6422 O    TIP  1354     -14.042   2.013 -19.727
ATOM   6423 H1   TIP  1354     -14.400   1.152 -19.512
ATOM   6424 H2   TIP  1354     -13.217   2.058 -19.244
ATOM   6425 O    TIP  1355      -2.739  -0.174   9.412
ATOM   6426 H1   TIP  1355      -3.137  -0.712   8.727
ATOM   6427 H2   TIP  1355      -3.478   0.269   9.830
ATOM   6428 O    TIP  1356      15.857 -13.363   9.090
ATOM   6429 H1   TIP  1356      15.392 -12.533   9.192
ATOM   6430 H2   TIP  1356      16.738 -13.113   8.813
ATOM   6431 O    TIP  1357       6.841   8.397   3.624
ATOM   6432 H1   TIP  1357       6.180   8.378   2.931
ATOM   6433 H2   TIP  1357       6.729   9.251   4.039
ATOM   6434 O    TIP  1358       5.056  -7.709  12.529
ATOM   6435 H1   TIP  1358       5.972  -7.946  12.669
ATOM   6436 H2   TIP  1358       4.619  -8.540  12.339
ATOM   6437 O    TIP  1359      -5.934  12.717   2.716
ATOM   6438 H1   TIP  1359      -5.450  12.814   3.536
ATOM   6439 H2   TIP  1359      -6.449  11.919   2.833
ATOM   6440 O    TIP  1360      -3.182 -24.056  14.654
ATOM   6441 H1   TIP  1360      -3.190 -23.198  15.078
ATOM   6442 H2   TIP  1360      -2.632 -23.937  13.880
ATOM   6443 O    TIP  1361      -6.757 -10.498  10.450
ATOM   6444 H1   TIP  1361      -7.589 -10.356  10.901
ATOM   6445 H2   TIP  1361      -6.121 -10.625  11.154
ATOM   6446 O    TIP  1362     -16.089   5.320  -3.632
ATOM   6447 H1   TIP  1362     -16.326   5.077  -4.527
ATOM   6448 H2   TIP  1362     -16.098   4.494  -3.148
ATOM   6449 O    TIP  1363      25.734  -3.416  -4.224
ATOM   6450 H1   TIP  1363      25.317  -4.112  -3.717
ATOM   6451 H2   TIP  1363      26.593  -3.769  -4.455
ATOM   6452 O    TIP  1364     -24.278   7.585 -15.896
ATOM   6453 H1   TIP  1364     -23.649   7.466 -15.184
ATOM   6454 H2   TIP  1364     -24.523   6.695 -16.151
ATOM   6455 O    TIP  1365      -3.990  17.470  -6.958
ATOM   6456 H1   TIP  1365      -3.556  17.116  -6.182
ATOM   6457 H2   TIP  1365      -3.436  17.197  -7.689
ATOM   6458 O    TIP  1366      -0.281 -14.141  18.171
ATOM   6459 H1   TIP  1366       0.040 -15.027  18.340
ATOM   6460 H2   TIP  1366       0.478 -13.578  18.317
ATOM   6461 O    TIP  1367       5.211  19.107  -0.709
ATOM   6462 H1   TIP  1367       5.108  18.211  -0.389
ATOM   6463 H2   TIP  1367       5.989  19.077  -1.265
ATOM   6464 O    TIP  1368       6.536  13.922  -7.942
ATOM   6465 H1   TIP  1368       5.634  14.209  -7.803
ATOM   6466 H2   TIP  1368       7.063  14.526  -7.420
ATOM   6467 O    TIP  1369       4.118 -29.037 -19.704
ATOM   6468 H1   TIP  1369       3.615 -29.844 -19.809
ATOM   6469 H2   TIP  1369       4.896 -29.300 -19.212
ATOM   6470 O    TIP  1370     -27.024 -24.272  -4.642
ATOM   6471 H1   TIP  1370     -27.829 -24.438  -5.132
ATOM   6472 H2   TIP  1370     -27.231 -24.531  -3.745
ATOM   6473 O    TIP  1371      19.213   8.165 -14.357
ATOM   6474 H1   TIP  1371      20.080   7.816 -14.564
ATOM   6475 H2   TIP  1371      19.385   8.909 -13.780
ATOM   6476 O    TIP  1372      -2.778  18.067 -15.042
ATOM   6477 H1   TIP  1372      -3.062  17.638 -15.849
ATOM   6478 H2   TIP  1372      -2.358  18.875 -15.334
ATOM   6479 O    TIP  1373       2.919  30.003  -5.843
ATOM   6480 H1   TIP  1373       3.743  29.721  -6.239
ATOM   6481 H2   TIP  1373       2.994  30.955  -5.782
ATOM   6482 O    TIP  1374       6.379  -5.338  13.430
ATOM   6483 H1   TIP  1374       5.879  -6.142  13.287
ATOM   6484 H2   TIP  1374       5.912  -4.671  12.926
ATOM   6485 O    TIP  1375      -0.728  14.896 -16.085
ATOM   6486 H1   TIP  1375      -1.139  14.251 -15.509
ATOM   6487 H2   TIP  1375      -1.232  14.849 -16.897
ATOM   6488 O    TIP  1376     -15.016  -9.556   7.369
ATOM   6489 H1   TIP  1376     -14.092  -9.556   7.120
ATOM   6490 H2   TIP  1376     -15.408  -8.861   6.840
ATOM   6491 O    TIP  1377       1.470  23.663 -20.972
ATOM   6492 H1   TIP  1377       1.201  24.492 -21.367
ATOM   6493 H2   TIP  1377       2.394  23.573 -21.206
ATOM   6494 O    TIP  1378      23.094  29.126  -5.260
ATOM   6495 H1   TIP  1378      23.109  28.534  -6.012
ATOM   6496 H2   TIP  1378      22.340  28.841  -4.744
ATOM   6497 O    TIP  1379     -25.661 -14.433  -8.622
ATOM   6498 H1   TIP  1379     -25.127 -15.203  -8.431
ATOM   6499 H2   TIP  1379     -26.357 -14.453  -7.965
ATOM   6500 O    TIP  1380     -15.371   2.059  19.450
ATOM   6501 H1   TIP  1380     -15.055   2.617  20.160
ATOM   6502 H2   TIP  1380     -15.488   2.654  18.710
ATOM   6503 O    TIP  1381      -5.786 -10.448 -18.507
ATOM   6504 H1   TIP  1381      -5.021 -10.729 -19.008
ATOM   6505 H2   TIP  1381      -5.598 -10.719 -17.608
ATOM   6506 O    TIP  1382      17.777 -14.922  10.959
ATOM   6507 H1   TIP  1382      17.596 -14.768  10.032
ATOM   6508 H2   TIP  1382      18.488 -15.562  10.963
ATOM   6509 O    TIP  1383       0.380  -9.766  13.554
ATOM   6510 H1   TIP  1383       0.836 -10.538  13.220
ATOM   6511 H2   TIP  1383       0.526  -9.791  14.500
ATOM   6512 O    TIP  1384      25.496 -18.261  -0.464
ATOM   6513 H1   TIP  1384      25.488 -18.136  -1.413
ATOM   6514 H2   TIP  1384      26.263 -18.809  -0.300
ATOM   6515 O    TIP  1385      -9.438  -7.359  13.708
ATOM   6516 H1   TIP  1385      -9.021  -8.149  14.051
ATOM   6517 H2   TIP  1385      -9.152  -6.661  14.297
ATOM   6518 O    TIP  1386      -2.499  23.861  -9.334
ATOM   6519 H1   TIP  1386      -2.928  23.702 -10.174
ATOM   6520 H2   TIP  1386      -3.166  23.652  -8.680
ATOM   6521 O    TIP  1387       0.015 -15.458  14.710
ATOM   6522 H1   TIP  1387       0.174 -16.190  14.115
ATOM   6523 H2   TIP  1387       0.707 -15.526  15.367
ATOM   6524 O    TIP  1388     -18.715  12.444 -10.971
ATOM   6525 H1   TIP  1388     -19.509  12.974 -10.908
ATOM   6526 H2   TIP  1388     -18.804  11.793 -10.275
ATOM   6527 O    TIP  1389       2.877  24.554  -0.483
ATOM   6528 H1   TIP  1389       2.814  24.247   0.422
ATOM   6529 H2   TIP  1389       3.782  24.373  -0.736
ATOM   6530 O    TIP  1390       0.095  12.233  17.246
ATOM   6531 H1   TIP  1390       0.500  11.378  17.389
ATOM   6532 H2   TIP  1390      -0.732  12.037  16.807
ATOM   6533 O    TIP  1391      25.088  -2.354   0.650
ATOM   6534 H1   TIP  1391      24.942  -3.261   0.918
ATOM   6535 H2   TIP  1391      25.714  -2.012   1.288
ATOM   6536 O    TIP  1392      27.490 -13.458  -9.529
ATOM   6537 H1   TIP  1392      27.907 -12.724  -9.980
ATOM   6538 H2   TIP  1392      27.437 -14.148 -10.190
ATOM   6539 O    TIP  1393     -23.263  -5.907 -13.524
ATOM   6540 H1   TIP  1393     -22.928  -6.765 -13.266
ATOM   6541 H2   TIP  1393     -23.022  -5.822 -14.446
ATOM   6542 O    TIP  1394     -13.292 -26.240  20.492
ATOM   6543 H1   TIP  1394     -12.888 -25.567  21.039
ATOM   6544 H2   TIP  1394     -13.243 -25.889  19.603
ATOM   6545 O    TIP  1395       1.011 -20.457  11.374
ATOM   6546 H1   TIP  1395       1.309 -20.893  10.576
ATOM   6547 H2   TIP  1395       0.099 -20.229  11.197
ATOM   6548 O    TIP  1396      24.599  -4.831   1.989
ATOM   6549 H1   TIP  1396      24.113  -5.129   2.758
ATOM   6550 H2   TIP  1396      25.436  -5.292   2.040
ATOM   6551 O    TIP  1397       5.843  10.731 -19.790
ATOM   6552 H1   TIP  1397       6.186  10.322 -18.996
ATOM   6553 H2   TIP  1397       6.504  11.380 -20.031
ATOM   6554 O    TIP  1398       7.761 -12.923  17.451
ATOM   6555 H1   TIP  1398       6.939 -13.009  16.968
ATOM   6556 H2   TIP  1398       8.362 -13.526  17.012
ATOM   6557 O    TIP  1399       5.341  20.969 -15.116
ATOM   6558 H1   TIP  1399       4.511  20.522 -14.951
ATOM   6559 H2   TIP  1399       5.201  21.861 -14.796
ATOM   6560 O    TIP  1400      -3.848  23.577  -7.015
ATOM   6561 H1   TIP  1400      -3.480  24.219  -6.408
ATOM   6562 H2   TIP  1400      -4.340  22.974  -6.458
ATOM   6563 O    TIP  1401       4.063  13.790   2.793
ATOM   6564 H1   TIP  1401       4.964  13.572   3.031
ATOM   6565 H2   TIP  1401       3.953  13.430   1.913
ATOM   6566 O    TIP  1402     -23.956 -23.012  -2.295
ATOM   6567 H1   TIP  1402     -23.828 -23.422  -3.150
ATOM   6568 H2   TIP  1402     -23.838 -23.723  -1.666
ATOM   6569 O    TIP  1403     -15.721  -2.858   2.039
ATOM   6570 H1   TIP  1403     -16.018  -3.474   2.709
ATOM   6571 H2   TIP  1403     -14.871  -2.552   2.353
ATOM   6572 O    TIP  1404     -10.673  -3.053  18.832
ATOM   6573 H1   TIP  1404      -9.874  -2.999  18.308
ATOM   6574 H2   TIP  1404     -10.445  -3.632  19.559
ATOM   6575 O    TIP  1405       8.592  29.001  -6.869
ATOM   6576 H1   TIP  1405       7.958  29.512  -7.372
ATOM   6577 H2   TIP  1405       9.265  29.633  -6.617
ATOM   6578 O    TIP  1406     -15.988 -13.287   4.278
ATOM   6579 H1   TIP  1406     -16.758 -13.308   3.711
ATOM   6580 H2   TIP  1406     -16.217 -13.847   5.018
ATOM   6581 O    TIP  1407     -15.378 -17.699  14.516
ATOM   6582 H1   TIP  1407     -15.023 -18.397  15.067
ATOM   6583 H2   TIP  1407     -14.796 -17.671  13.758
ATOM   6584 O    TIP  1408     -16.768 -20.638 -19.371
ATOM   6585 H1   TIP  1408     -17.250 -21.116 -18.697
ATOM   6586 H2   TIP  1408     -17.243 -19.813 -19.469
ATOM   6587 O    TIP  1409     -19.554  15.130  -6.875
ATOM   6588 H1   TIP  1409     -20.372  14.633  -6.877
ATOM   6589 H2   TIP  1409     -19.706  15.846  -7.492
ATOM   6590 O    TIP  1410      11.038 -12.856  19.319
ATOM   6591 H1   TIP  1410      10.467 -12.944  18.556
ATOM   6592 H2   TIP  1410      10.775 -12.029  19.722
ATOM   6593 O    TIP  1411      -5.662 -16.168 -18.919
ATOM   6594 H1   TIP  1411      -4.926 -16.628 -19.322
ATOM   6595 H2   TIP  1411      -5.257 -15.487 -18.382
ATOM   6596 O    TIP  1412      16.335 -10.925 -19.001
ATOM   6597 H1   TIP  1412      16.968 -10.213 -18.913
ATOM   6598 H2   TIP  1412      15.917 -10.772 -19.848
ATOM   6599 O    TIP  1413       2.088  14.381  -9.759
ATOM   6600 H1   TIP  1413       2.160  13.466 -10.029
ATOM   6601 H2   TIP  1413       1.211  14.645 -10.037
ATOM   6602 O    TIP  1414     -16.172 -25.193 -21.092
ATOM   6603 H1   TIP  1414     -15.863 -24.718 -20.321
ATOM   6604 H2   TIP  1414     -15.735 -26.043 -21.041
ATOM   6605 O    TIP  1415      -2.486  16.983  -9.237
ATOM   6606 H1   TIP  1415      -1.668  16.572  -8.958
ATOM   6607 H2   TIP  1415      -2.450  16.965 -10.194
ATOM   6608 O    TIP  1416     -12.504  -0.817 -15.475
ATOM   6609 H1   TIP  1416     -12.341  -0.018 -15.975
ATOM   6610 H2   TIP  1416     -13.456  -0.853 -15.382
ATOM   6611 O    TIP  1417      -5.099 -23.008 -20.600
ATOM   6612 H1   TIP  1417      -4.649 -22.167 -20.685
ATOM   6613 H2   TIP  1417      -4.397 -23.644 -20.469
ATOM   6614 O    TIP  1418      16.300   3.651  15.764
ATOM   6615 H1   TIP  1418      17.148   4.073  15.904
ATOM   6616 H2   TIP  1418      15.692   4.143  16.315
ATOM   6617 O    TIP  1419     -20.833 -10.845 -13.812
ATOM   6618 H1   TIP  1419     -21.215 -11.612 -13.386
ATOM   6619 H2   TIP  1419     -20.335 -11.202 -14.547
ATOM   6620 O    TIP  1420      25.773 -25.506 -14.267
ATOM   6621 H1   TIP  1420      25.667 -25.998 -15.081
ATOM   6622 H2   TIP  1420      25.634 -24.593 -14.517
ATOM   6623 O    TIP  1421      -8.183 -20.270 -20.905
ATOM   6624 H1   TIP  1421      -8.051 -20.336 -21.850
ATOM   6625 H2   TIP  1421      -7.419 -19.790 -20.588
ATOM   6626 O    TIP  1422      13.639  14.709 -12.384
ATOM   6627 H1   TIP  1422      12.704  14.518 -12.453
ATOM   6628 H2   TIP  1422      14.052  13.853 -12.277
ATOM   6629 O    TIP  1423     -11.194 -28.595  -0.628
ATOM   6630 H1   TIP  1423     -11.938 -28.678  -1.225
ATOM   6631 H2   TIP  1423     -11.150 -29.441  -0.181
ATOM   6632 O    TIP  1424      11.058 -20.693   9.908
ATOM   6633 H1   TIP  1424      11.225 -20.777  10.847
ATOM   6634 H2   TIP  1424      11.664 -20.012   9.616
ATOM   6635 O    TIP  1425      -6.063 -18.168  21.321
ATOM   6636 H1   TIP  1425      -5.558 -18.649  20.666
ATOM   6637 H2   TIP  1425      -5.813 -18.563  22.156
ATOM   6638 O    TIP  1426      -2.122  25.087  -5.181
ATOM   6639 H1   TIP  1426      -1.359  24.855  -5.711
ATOM   6640 H2   TIP  1426      -2.406  24.259  -4.794
ATOM   6641 O    TIP  1427      21.276  16.730 -12.838
ATOM   6642 H1   TIP  1427      21.185  17.352 -13.560
ATOM   6643 H2   TIP  1427      20.418  16.725 -12.415
ATOM   6644 O    TIP  1428     -27.369   2.192  -4.471
ATOM   6645 H1   TIP  1428     -26.453   2.052  -4.232
ATOM   6646 H2   TIP  1428     -27.343   2.426  -5.399
ATOM   6647 O    TIP  1429      13.775  26.066   8.908
ATOM   6648 H1   TIP  1429      13.971  25.163   8.658
ATOM   6649 H2   TIP  1429      14.009  26.115   9.835
ATOM   6650 O    TIP  1430      12.129  30.191  -9.145
ATOM   6651 H1   TIP  1430      12.649  30.914  -9.495
ATOM   6652 H2   TIP  1430      11.329  30.605  -8.822
ATOM   6653 O    TIP  1431      23.548 -10.952 -16.522
ATOM   6654 H1   TIP  1431      23.377 -10.142 -17.001
ATOM   6655 H2   TIP  1431      23.383 -11.647 -17.158
ATOM   6656 O    TIP  1432     -27.282  -9.898  -5.691
ATOM   6657 H1   TIP  1432     -27.717  -9.413  -4.990
ATOM   6658 H2   TIP  1432     -26.670  -9.271  -6.075
ATOM   6659 O    TIP  1433      13.877 -23.824   9.087
ATOM   6660 H1   TIP  1433      14.645 -23.285   8.898
ATOM   6661 H2   TIP  1433      14.211 -24.721   9.098
ATOM   6662 O    TIP  1434       7.853  17.132 -19.944
ATOM   6663 H1   TIP  1434       7.027  17.504 -19.634
ATOM   6664 H2   TIP  1434       7.604  16.309 -20.364
ATOM   6665 O    TIP  1435     -13.128  15.254  -9.826
ATOM   6666 H1   TIP  1435     -13.521  14.750 -10.538
ATOM   6667 H2   TIP  1435     -13.223  14.695  -9.055
ATOM   6668 O    TIP  1436     -25.203  -4.454   7.030
ATOM   6669 H1   TIP  1436     -25.394  -4.564   6.098
ATOM   6670 H2   TIP  1436     -24.531  -3.773   7.059
ATOM   6671 O    TIP  1437       2.819 -25.459  13.860
ATOM   6672 H1   TIP  1437       3.731 -25.465  14.149
ATOM   6673 H2   TIP  1437       2.789 -24.797  13.169
ATOM   6674 O    TIP  1438     -17.082  -1.460  14.733
ATOM   6675 H1   TIP  1438     -16.515  -0.897  14.206
ATOM   6676 H2   TIP  1438     -17.400  -2.122  14.119
ATOM   6677 O    TIP  1439      14.958  29.914  -2.236
ATOM   6678 H1   TIP  1439      15.358  29.136  -1.848
ATOM   6679 H2   TIP  1439      15.685  30.373  -2.656
ATOM   6680 O    TIP  1440      -2.924   2.922  21.083
ATOM   6681 H1   TIP  1440      -3.706   2.838  20.538
ATOM   6682 H2   TIP  1440      -3.256   2.932  21.980
ATOM   6683 O    TIP  1441       4.962 -14.015  21.153
ATOM   6684 H1   TIP  1441       5.357 -14.732  21.648
ATOM   6685 H2   TIP  1441       4.080 -13.930  21.515
ATOM   6686 O    TIP  1442     -16.473 -27.834   6.342
ATOM   6687 H1   TIP  1442     -15.834 -27.270   6.778
ATOM   6688 H2   TIP  1442     -16.764 -27.328   5.584
ATOM   6689 O    TIP  1443      27.860  25.623 -12.903
ATOM   6690 H1   TIP  1443      27.504  24.744 -12.779
ATOM   6691 H2   TIP  1443      27.096  26.199 -12.868
ATOM   6692 O    TIP  1444      17.909  10.724  -3.850
ATOM   6693 H1   TIP  1444      18.521  10.717  -3.114
ATOM   6694 H2   TIP  1444      17.884  11.637  -4.134
ATOM   6695 O    TIP  1445      27.669  28.779 -10.196
ATOM   6696 H1   TIP  1445      26.824  28.803  -9.747
ATOM   6697 H2   TIP  1445      27.484  29.110 -11.075
ATOM   6698 O    TIP  1446       5.420  -0.442  13.991
ATOM   6699 H1   TIP  1446       5.519  -0.434  13.039
ATOM   6700 H2   TIP  1446       4.546  -0.803  14.139
ATOM   6701 O    TIP  1447      17.280  -6.499 -20.448
ATOM   6702 H1   TIP  1447      17.958  -6.733 -21.082
ATOM   6703 H2   TIP  1447      17.473  -5.592 -20.213
ATOM   6704 O    TIP  1448       0.827  -0.757 -18.385
ATOM   6705 H1   TIP  1448       0.512   0.033 -18.824
ATOM   6706 H2   TIP  1448       1.536  -1.077 -18.943
ATOM   6707 O    TIP  1449       3.545  20.700  -7.052
ATOM   6708 H1   TIP  1449       3.984  19.897  -6.772
ATOM   6709 H2   TIP  1449       2.706  20.689  -6.592
ATOM   6710 O    TIP  1450       4.540   8.408   8.215
ATOM   6711 H1   TIP  1450       4.304   7.840   7.481
ATOM   6712 H2   TIP  1450       4.262   7.924   8.993
ATOM   6713 O    TIP  1451      13.752  -2.098  19.625
ATOM   6714 H1   TIP  1451      13.718  -2.943  20.072
ATOM   6715 H2   TIP  1451      13.501  -1.461  20.294
ATOM   6716 O    TIP  1452       9.575 -15.347  17.336
ATOM   6717 H1   TIP  1452       9.717 -16.026  16.677
ATOM   6718 H2   TIP  1452      10.430 -15.227  17.747
ATOM   6719 O    TIP  1453      27.323   6.326  -9.057
ATOM   6720 H1   TIP  1453      28.028   6.553  -8.451
ATOM   6721 H2   TIP  1453      26.683   5.862  -8.519
ATOM   6722 O    TIP  1454     -27.846  -9.860   3.890
ATOM   6723 H1   TIP  1454     -28.595 -10.429   3.717
ATOM   6724 H2   TIP  1454     -27.683  -9.954   4.828
ATOM   6725 O    TIP  1455      -6.325   1.949 -15.527
ATOM   6726 H1   TIP  1455      -5.764   1.262 -15.167
ATOM   6727 H2   TIP  1455      -6.767   2.323 -14.765
ATOM   6728 O    TIP  1456      -1.747  14.256  -7.210
ATOM   6729 H1   TIP  1456      -1.154  13.761  -7.776
ATOM   6730 H2   TIP  1456      -1.439  15.160  -7.272
ATOM   6731 O    TIP  1457       5.231 -22.627  10.826
ATOM   6732 H1   TIP  1457       6.138 -22.888  10.672
ATOM   6733 H2   TIP  1457       5.128 -21.813  10.333
ATOM   6734 O    TIP  1458      -7.004 -16.134  18.155
ATOM   6735 H1   TIP  1458      -6.312 -15.508  17.944
ATOM   6736 H2   TIP  1458      -7.551 -16.163  17.370
ATOM   6737 O    TIP  1459      18.846  12.929 -13.926
ATOM   6738 H1   TIP  1459      18.637  13.764 -14.346
ATOM   6739 H2   TIP  1459      19.527  12.545 -14.478
ATOM   6740 O    TIP  1460      26.218   7.354  -4.152
ATOM   6741 H1   TIP  1460      25.464   7.434  -3.567
ATOM   6742 H2   TIP  1460      26.262   6.422  -4.362
ATOM   6743 O    TIP  1461      18.346 -12.758   7.678
ATOM   6744 H1   TIP  1461      19.013 -13.305   8.092
ATOM   6745 H2   TIP  1461      18.825 -11.991   7.364
ATOM   6746 O    TIP  1462      -9.540 -16.313 -18.295
ATOM   6747 H1   TIP  1462      -9.567 -17.137 -18.780
ATOM   6748 H2   TIP  1462      -8.795 -15.840 -18.664
ATOM   6749 O    TIP  1463     -13.477  29.933 -17.009
ATOM   6750 H1   TIP  1463     -13.303  29.169 -16.459
ATOM   6751 H2   TIP  1463     -14.413  29.880 -17.204
ATOM   6752 O    TIP  1464       3.252  -4.129  15.622
ATOM   6753 H1   TIP  1464       3.142  -4.844  14.995
ATOM   6754 H2   TIP  1464       4.178  -4.159  15.862
ATOM   6755 O    TIP  1465       0.050  26.615 -17.082
ATOM   6756 H1   TIP  1465       0.828  26.073 -16.953
ATOM   6757 H2   TIP  1465      -0.348  26.279 -17.884
ATOM   6758 O    TIP  1466       2.375  21.865  -9.219
ATOM   6759 H1   TIP  1466       2.971  21.573  -8.529
ATOM   6760 H2   TIP  1466       1.515  21.893  -8.799
ATOM   6761 O    TIP  1467      13.251 -16.472  20.384
ATOM   6762 H1   TIP  1467      13.525 -15.603  20.091
ATOM   6763 H2   TIP  1467      13.982 -17.045  20.155
ATOM   6764 O    TIP  1468      13.180 -14.359  16.346
ATOM   6765 H1   TIP  1468      12.854 -13.486  16.126
ATOM   6766 H2   TIP  1468      12.893 -14.913  15.620
ATOM   6767 O    TIP  1469       5.923  -3.808 -19.211
ATOM   6768 H1   TIP  1469       5.165  -3.513 -19.716
ATOM   6769 H2   TIP  1469       6.569  -4.058 -19.871
ATOM   6770 O    TIP  1470      16.313  -4.725 -17.882
ATOM   6771 H1   TIP  1470      16.406  -4.806 -16.933
ATOM   6772 H2   TIP  1470      15.422  -4.401 -18.009
ATOM   6773 O    TIP  1471      27.628 -13.940   5.731
ATOM   6774 H1   TIP  1471      27.850 -14.201   4.838
ATOM   6775 H2   TIP  1471      26.988 -14.591   6.020
ATOM   6776 O    TIP  1472      -0.032 -23.383  14.448
ATOM   6777 H1   TIP  1472      -0.717 -22.804  14.114
ATOM   6778 H2   TIP  1472       0.787 -22.966  14.180
ATOM   6779 O    TIP  1473       5.498 -29.821 -16.845
ATOM   6780 H1   TIP  1473       5.899 -30.238 -16.082
ATOM   6781 H2   TIP  1473       5.631 -30.446 -17.557
ATOM   6782 O    TIP  1474     -25.387  -2.494 -15.417
ATOM   6783 H1   TIP  1474     -26.114  -1.878 -15.331
ATOM   6784 H2   TIP  1474     -25.733  -3.321 -15.082
ATOM   6785 O    TIP  1475       2.167   1.792   2.850
ATOM   6786 H1   TIP  1475       2.898   2.261   3.252
ATOM   6787 H2   TIP  1475       2.322   1.868   1.908
ATOM   6788 O    TIP  1476      15.385   1.907 -21.649
ATOM   6789 H1   TIP  1476      16.126   2.504 -21.753
ATOM   6790 H2   TIP  1476      14.775   2.377 -21.082
ATOM   6791 O    TIP  1477     -19.044 -16.731  -3.356
ATOM   6792 H1   TIP  1477     -19.319 -15.859  -3.641
ATOM   6793 H2   TIP  1477     -18.470 -16.569  -2.607
ATOM   6794 O    TIP  1478     -17.969  -5.323 -16.203
ATOM   6795 H1   TIP  1478     -17.576  -5.016 -17.020
ATOM   6796 H2   TIP  1478     -17.814  -6.267 -16.201
ATOM   6797 O    TIP  1479       6.984 -16.541  15.279
ATOM   6798 H1   TIP  1479       6.797 -17.379  14.857
ATOM   6799 H2   TIP  1479       7.901 -16.604  15.544
ATOM   6800 O    TIP  1480      11.426 -25.748 -17.774
ATOM   6801 H1   TIP  1480      10.606 -25.267 -17.880
ATOM   6802 H2   TIP  1480      12.084 -25.070 -17.620
ATOM   6803 O    TIP  1481     -19.133 -11.463  12.232
ATOM   6804 H1   TIP  1481     -18.705 -10.861  12.840
ATOM   6805 H2   TIP  1481     -19.866 -10.962  11.874
ATOM   6806 O    TIP  1482      -1.089  -1.558  15.123
ATOM   6807 H1   TIP  1482      -1.259  -2.075  14.336
ATOM   6808 H2   TIP  1482      -0.679  -2.174  15.731
ATOM   6809 O    TIP  1483     -22.974 -13.809  -9.766
ATOM   6810 H1   TIP  1483     -23.744 -14.019  -9.238
ATOM   6811 H2   TIP  1483     -23.277 -13.139 -10.377
ATOM   6812 O    TIP  1484      19.128   5.365  -4.001
ATOM   6813 H1   TIP  1484      18.563   6.071  -4.314
ATOM   6814 H2   TIP  1484      18.659   4.996  -3.253
ATOM   6815 O    TIP  1485     -12.405 -17.738   8.975
ATOM   6816 H1   TIP  1485     -11.964 -17.848   9.817
ATOM   6817 H2   TIP  1485     -11.707 -17.492   8.368
ATOM   6818 O    TIP  1486       7.046   4.162   4.640
ATOM   6819 H1   TIP  1486       6.641   4.282   5.499
ATOM   6820 H2   TIP  1486       7.979   4.055   4.826
ATOM   6821 O    TIP  1487      22.382  24.339  -5.767
ATOM   6822 H1   TIP  1487      22.292  25.055  -6.395
ATOM   6823 H2   TIP  1487      21.560  24.344  -5.277
ATOM   6824 O    TIP  1488     -20.411 -17.987  -8.585
ATOM   6825 H1   TIP  1488     -20.127 -17.235  -8.066
ATOM   6826 H2   TIP  1488     -20.252 -17.727  -9.492
ATOM   6827 O    TIP  1489      18.256   6.361   8.770
ATOM   6828 H1   TIP  1489      17.576   6.867   8.327
ATOM   6829 H2   TIP  1489      18.688   6.991   9.346
ATOM   6830 O    TIP  1490      15.123  22.903  -8.037
ATOM   6831 H1   TIP  1490      15.114  22.061  -7.582
ATOM   6832 H2   TIP  1490      14.476  22.805  -8.735
ATOM   6833 O    TIP  1491      -6.768  19.937   3.376
ATOM   6834 H1   TIP  1491      -7.461  19.285   3.479
ATOM   6835 H2   TIP  1491      -6.095  19.493   2.859
ATOM   6836 O    TIP  1492      -2.152   6.496 -13.680
ATOM   6837 H1   TIP  1492      -1.413   5.889 -13.632
ATOM   6838 H2   TIP  1492      -2.036   6.950 -14.515
ATOM   6839 O    TIP  1493       3.984  29.217   1.858
ATOM   6840 H1   TIP  1493       4.409  29.648   2.599
ATOM   6841 H2   TIP  1493       4.516  28.439   1.695
ATOM   6842 O    TIP  1494      -0.162  10.832 -16.781
ATOM   6843 H1   TIP  1494       0.338  10.615 -15.994
ATOM   6844 H2   TIP  1494       0.482  11.210 -17.379
ATOM   6845 O    TIP  1495      27.522  -8.952  13.916
ATOM   6846 H1   TIP  1495      26.654  -8.609  14.128
ATOM   6847 H2   TIP  1495      27.732  -8.565  13.066
ATOM   6848 O    TIP  1496     -15.523   5.618   2.574
ATOM   6849 H1   TIP  1496     -14.658   5.925   2.304
ATOM   6850 H2   TIP  1496     -15.744   6.157   3.333
ATOM   6851 O    TIP  1497     -27.620   0.411 -13.315
ATOM   6852 H1   TIP  1497     -27.157   1.245 -13.385
ATOM   6853 H2   TIP  1497     -27.531   0.013 -14.181
ATOM   6854 O    TIP  1498     -17.984 -13.541   2.628
ATOM   6855 H1   TIP  1498     -18.427 -14.052   1.951
ATOM   6856 H2   TIP  1498     -18.644 -13.422   3.311
ATOM   6857 O    TIP  1499      -6.747  25.150   4.082
ATOM   6858 H1   TIP  1499      -7.177  25.908   3.687
ATOM   6859 H2   TIP  1499      -7.433  24.728   4.600
ATOM   6860 O    TIP  1500      -9.496  21.222  -5.037
ATOM   6861 H1   TIP  1500      -8.682  20.814  -4.743
ATOM   6862 H2   TIP  1500      -9.252  21.702  -5.828
ATOM   6863 O    TIP  1501      23.122   2.016 -10.396
ATOM   6864 H1   TIP  1501      23.273   1.701  -9.505
ATOM   6865 H2   TIP  1501      22.249   1.694 -10.621
ATOM   6866 O    TIP  1502      24.373  -8.143  11.804
ATOM   6867 H1   TIP  1502      24.735  -7.865  12.645
ATOM   6868 H2   TIP  1502      24.718  -7.511  11.173
ATOM   6869 O    TIP  1503      -6.462  -6.551  16.565
ATOM   6870 H1   TIP  1503      -5.929  -6.618  17.357
ATOM   6871 H2   TIP  1503      -5.837  -6.634  15.846
ATOM   6872 O    TIP  1504     -10.349 -25.180  14.733
ATOM   6873 H1   TIP  1504     -10.937 -24.787  14.088
ATOM   6874 H2   TIP  1504     -10.904 -25.782  15.229
ATOM   6875 O    TIP  1505     -13.188 -29.260  13.059
ATOM   6876 H1   TIP  1505     -13.810 -29.803  12.574
ATOM   6877 H2   TIP  1505     -13.640 -29.046  13.875
ATOM   6878 O    TIP  1506      -9.599 -19.669  11.518
ATOM   6879 H1   TIP  1506      -9.433 -20.410  10.935
ATOM   6880 H2   TIP  1506      -8.984 -19.790  12.242
ATOM   6881 O    TIP  1507       5.138  25.558 -15.140
ATOM   6882 H1   TIP  1507       5.817  24.948 -14.851
ATOM   6883 H2   TIP  1507       5.317  25.694 -16.070
ATOM   6884 O    TIP  1508      18.876  -3.970  16.682
ATOM   6885 H1   TIP  1508      19.024  -3.051  16.460
ATOM   6886 H2   TIP  1508      19.136  -4.452  15.897
ATOM   6887 O    TIP  1509      12.520   6.755  15.491
ATOM   6888 H1   TIP  1509      12.762   7.606  15.857
ATOM   6889 H2   TIP  1509      12.925   6.743  14.624
ATOM   6890 O    TIP  1510     -11.304  21.949 -13.072
ATOM   6891 H1   TIP  1510     -10.754  21.319 -13.538
ATOM   6892 H2   TIP  1510     -11.041  22.801 -13.419
ATOM   6893 O    TIP  1511      15.956  27.615  -1.259
ATOM   6894 H1   TIP  1511      15.330  26.891  -1.245
ATOM   6895 H2   TIP  1511      16.795  27.204  -1.465
ATOM   6896 O    TIP  1512      13.907   2.130  19.320
ATOM   6897 H1   TIP  1512      13.063   2.472  19.617
ATOM   6898 H2   TIP  1512      14.503   2.293  20.051
ATOM   6899 O    TIP  1513      11.234 -20.708 -17.192
ATOM   6900 H1   TIP  1513      11.963 -20.725 -16.572
ATOM   6901 H2   TIP  1513      10.494 -21.067 -16.703
ATOM   6902 O    TIP  1514     -24.011 -18.985  16.890
ATOM   6903 H1   TIP  1514     -24.146 -19.281  15.990
ATOM   6904 H2   TIP  1514     -23.082 -19.145  17.059
ATOM   6905 O    TIP  1515     -27.272 -24.724  -1.869
ATOM   6906 H1   TIP  1515     -26.891 -24.007  -1.363
ATOM   6907 H2   TIP  1515     -26.838 -25.510  -1.537
ATOM   6908 O    TIP  1516     -29.120   4.220  -0.340
ATOM   6909 H1   TIP  1516     -29.102   4.943  -0.967
ATOM   6910 H2   TIP  1516     -28.303   3.747  -0.493
ATOM   6911 O    TIP  1517      15.960  24.344   2.178
ATOM   6912 H1   TIP  1517      15.936  23.402   2.011
ATOM   6913 H2   TIP  1517      15.040  24.607   2.210
ATOM   6914 O    TIP  1518     -23.544  15.950  -4.215
ATOM   6915 H1   TIP  1518     -24.219  16.625  -4.280
ATOM   6916 H2   TIP  1518     -24.028  15.124  -4.227
ATOM   6917 O    TIP  1519     -14.230   3.774 -15.583
ATOM   6918 H1   TIP  1519     -14.987   3.205 -15.452
ATOM   6919 H2   TIP  1519     -14.599   4.595 -15.908
ATOM   6920 O    TIP  1520      -1.429 -29.648   9.930
ATOM   6921 H1   TIP  1520      -0.784 -30.000   9.318
ATOM   6922 H2   TIP  1520      -1.139 -28.751  10.097
ATOM   6923 O    TIP  1521      -2.908  -5.150  21.015
ATOM   6924 H1   TIP  1521      -3.269  -5.051  21.896
ATOM   6925 H2   TIP  1521      -1.996  -5.403  21.155
ATOM   6926 O    TIP  1522      18.841 -12.464  14.897
ATOM   6927 H1   TIP  1522      18.021 -12.149  15.276
ATOM   6928 H2   TIP  1522      19.074 -11.803  14.245
ATOM   6929 O    TIP  1523      10.350 -18.654 -20.955
ATOM   6930 H1   TIP  1523      10.593 -17.869 -21.446
ATOM   6931 H2   TIP  1523      10.565 -19.380 -21.540
ATOM   6932 O    TIP  1524     -26.544 -27.056 -11.548
ATOM   6933 H1   TIP  1524     -26.580 -26.131 -11.308
ATOM   6934 H2   TIP  1524     -26.152 -27.063 -12.421
ATOM   6935 O    TIP  1525      10.572 -10.190  20.253
ATOM   6936 H1   TIP  1525      11.446  -9.980  19.925
ATOM   6937 H2   TIP  1525      10.039  -9.429  20.023
ATOM   6938 O    TIP  1526     -16.545  -6.786  18.446
ATOM   6939 H1   TIP  1526     -17.163  -7.487  18.242
ATOM   6940 H2   TIP  1526     -15.771  -7.238  18.782
ATOM   6941 O    TIP  1527     -26.756   1.817  -7.411
ATOM   6942 H1   TIP  1527     -27.036   2.181  -8.251
ATOM   6943 H2   TIP  1527     -25.992   1.282  -7.624
ATOM   6944 O    TIP  1528      22.419  13.962  -8.167
ATOM   6945 H1   TIP  1528      21.927  13.760  -8.962
ATOM   6946 H2   TIP  1528      22.236  14.886  -7.999
ATOM   6947 O    TIP  1529       5.725 -23.076  13.623
ATOM   6948 H1   TIP  1529       6.285 -23.780  13.948
ATOM   6949 H2   TIP  1529       5.896 -23.047  12.682
ATOM   6950 O    TIP  1530       5.425   4.476   6.828
ATOM   6951 H1   TIP  1530       4.889   5.196   7.157
ATOM   6952 H2   TIP  1530       5.518   3.884   7.574
ATOM   6953 O    TIP  1531       7.732 -19.811  18.910
ATOM   6954 H1   TIP  1531       8.677 -19.953  18.872
ATOM   6955 H2   TIP  1531       7.633 -18.963  19.342
ATOM   6956 O    TIP  1532      14.129  -0.291  12.148
ATOM   6957 H1   TIP  1532      14.245  -0.122  13.082
ATOM   6958 H2   TIP  1532      14.608   0.415  11.714
ATOM   6959 O    TIP  1533     -26.900  -7.920 -11.418
ATOM   6960 H1   TIP  1533     -27.842  -7.973 -11.577
ATOM   6961 H2   TIP  1533     -26.552  -7.459 -12.182
ATOM   6962 O    TIP  1534      22.666  14.724   6.384
ATOM   6963 H1   TIP  1534      22.918  15.491   5.870
ATOM   6964 H2   TIP  1534      23.401  14.581   6.979
ATOM   6965 O    TIP  1535      -1.838  12.637 -15.377
ATOM   6966 H1   TIP  1535      -2.758  12.788 -15.594
ATOM   6967 H2   TIP  1535      -1.487  12.168 -16.133
ATOM   6968 O    TIP  1536       8.533  17.605 -17.204
ATOM   6969 H1   TIP  1536       9.016  17.310 -17.975
ATOM   6970 H2   TIP  1536       7.630  17.333 -17.367
ATOM   6971 O    TIP  1537      15.267   3.281   3.210
ATOM   6972 H1   TIP  1537      16.178   3.465   3.437
ATOM   6973 H2   TIP  1537      14.756   3.724   3.887
ATOM   6974 O    TIP  1538      16.673 -11.327  16.099
ATOM   6975 H1   TIP  1538      16.390 -10.502  16.494
ATOM   6976 H2   TIP  1538      16.941 -11.869  16.840
ATOM   6977 O    TIP  1539     -11.109 -27.430  12.522
ATOM   6978 H1   TIP  1539     -11.888 -27.961  12.683
ATOM   6979 H2   TIP  1539     -11.295 -26.971  11.704
ATOM   6980 O    TIP  1540     -17.847  -4.236  10.043
ATOM   6981 H1   TIP  1540     -18.671  -4.315  10.523
ATOM   6982 H2   TIP  1540     -17.207  -3.977  10.705
ATOM   6983 O    TIP  1541      -0.577 -22.854   6.778
ATOM   6984 H1   TIP  1541       0.175 -23.254   6.343
ATOM   6985 H2   TIP  1541      -1.336 -23.177   6.293
ATOM   6986 O    TIP  1542      -3.485  27.603   1.658
ATOM   6987 H1   TIP  1542      -3.990  26.987   1.127
ATOM   6988 H2   TIP  1542      -2.951  27.049   2.227
ATOM   6989 O    TIP  1543     -23.197 -21.561  -5.616
ATOM   6990 H1   TIP  1543     -23.361 -22.493  -5.469
ATOM   6991 H2   TIP  1543     -22.309 -21.418  -5.289
ATOM   6992 O    TIP  1544      15.327   7.366 -18.203
ATOM   6993 H1   TIP  1544      14.519   7.775 -17.894
ATOM   6994 H2   TIP  1544      15.992   7.638 -17.571
ATOM   6995 O    TIP  1545      -7.695  -6.991  10.548
ATOM   6996 H1   TIP  1545      -7.018  -7.299  11.150
ATOM   6997 H2   TIP  1545      -7.463  -6.079  10.373
ATOM   6998 O    TIP  1546       2.775   4.423  15.213
ATOM   6999 H1   TIP  1546       2.729   5.379  15.221
ATOM   7000 H2   TIP  1546       3.709   4.228  15.129
ATOM   7001 O    TIP  1547      -8.571   0.725 -21.139
ATOM   7002 H1   TIP  1547      -8.617   1.678 -21.068
ATOM   7003 H2   TIP  1547      -9.380   0.414 -20.734
ATOM   7004 O    TIP  1548       5.773  30.314   3.475
ATOM   7005 H1   TIP  1548       6.198  29.613   3.968
ATOM   7006 H2   TIP  1548       6.031  31.117   3.927
ATOM   7007 O    TIP  1549      -0.663  20.535 -21.042
ATOM   7008 H1   TIP  1549      -0.171  20.775 -21.826
ATOM   7009 H2   TIP  1549      -1.041  19.680 -21.247
ATOM   7010 O    TIP  1550      -1.172  -7.788  16.122
ATOM   7011 H1   TIP  1550      -0.592  -8.544  16.213
ATOM   7012 H2   TIP  1550      -1.875  -8.091  15.547
ATOM   7013 O    TIP  1551     -28.873 -18.062   0.795
ATOM   7014 H1   TIP  1551     -28.005 -17.796   1.099
ATOM   7015 H2   TIP  1551     -29.459 -17.845   1.520
ATOM   7016 O    TIP  1552     -15.906 -15.557   6.330
ATOM   7017 H1   TIP  1552     -15.445 -15.816   5.532
ATOM   7018 H2   TIP  1552     -15.877 -16.334   6.888
ATOM   7019 O    TIP  1553       9.601 -24.438  12.536
ATOM   7020 H1   TIP  1553      10.103 -24.836  11.826
ATOM   7021 H2   TIP  1553      10.263 -24.100  13.139
ATOM   7022 O    TIP  1554       0.508 -16.352  20.020
ATOM   7023 H1   TIP  1554      -0.059 -16.657  19.312
ATOM   7024 H2   TIP  1554       1.175 -17.032  20.104
ATOM   7025 O    TIP  1555      26.776  -7.395  -7.802
ATOM   7026 H1   TIP  1555      26.782  -8.005  -8.539
ATOM   7027 H2   TIP  1555      26.194  -6.688  -8.079
ATOM   7028 O    TIP  1556      -0.974  11.313  11.021
ATOM   7029 H1   TIP  1556      -0.286  11.410  11.679
ATOM   7030 H2   TIP  1556      -0.556  10.836  10.304
ATOM   7031 O    TIP  1557       7.358  30.286  -1.050
ATOM   7032 H1   TIP  1557       7.614  29.364  -1.076
ATOM   7033 H2   TIP  1557       6.845  30.416  -1.847
ATOM   7034 O    TIP  1558       2.455  18.103   1.528
ATOM   7035 H1   TIP  1558       3.102  17.699   2.105
ATOM   7036 H2   TIP  1558       2.670  17.774   0.656
ATOM   7037 O    TIP  1559      15.095  -7.739  11.807
ATOM   7038 H1   TIP  1559      15.934  -7.703  12.267
ATOM   7039 H2   TIP  1559      15.305  -7.503  10.904
ATOM   7040 O    TIP  1560      12.925  -0.553 -21.766
ATOM   7041 H1   TIP  1560      13.757  -0.203 -21.448
ATOM   7042 H2   TIP  1560      12.259  -0.086 -21.262
ATOM   7043 O    TIP  1561     -29.609 -20.199  -5.161
ATOM   7044 H1   TIP  1561     -29.123 -20.575  -5.895
ATOM   7045 H2   TIP  1561     -29.975 -20.955  -4.703
ATOM   7046 O    TIP  1562      18.686  -6.975   6.480
ATOM   7047 H1   TIP  1562      18.545  -6.113   6.088
ATOM   7048 H2   TIP  1562      18.080  -7.553   6.016
ATOM   7049 O    TIP  1563      -6.180  14.883  -8.531
ATOM   7050 H1   TIP  1563      -6.660  14.061  -8.633
ATOM   7051 H2   TIP  1563      -6.359  15.156  -7.631
ATOM   7052 O    TIP  1564      22.925 -19.232  -1.073
ATOM   7053 H1   TIP  1564      23.358 -18.648  -1.695
ATOM   7054 H2   TIP  1564      23.422 -19.131  -0.262
ATOM   7055 O    TIP  1565      22.345   4.424  -0.021
ATOM   7056 H1   TIP  1565      23.127   4.975   0.001
ATOM   7057 H2   TIP  1565      22.668   3.557  -0.266
ATOM   7058 O    TIP  1566     -25.186   9.337  -9.965
ATOM   7059 H1   TIP  1566     -24.562   9.768  -9.381
ATOM   7060 H2   TIP  1566     -25.531   8.607  -9.452
ATOM   7061 O    TIP  1567      -4.336 -26.023  20.643
ATOM   7062 H1   TIP  1567      -5.271 -25.977  20.838
ATOM   7063 H2   TIP  1567      -4.173 -26.948  20.460
ATOM   7064 O    TIP  1568      27.428 -10.082   4.504
ATOM   7065 H1   TIP  1568      26.879 -10.702   4.984
ATOM   7066 H2   TIP  1568      27.003  -9.996   3.650
ATOM   7067 O    TIP  1569      21.802  12.347   5.304
ATOM   7068 H1   TIP  1569      22.730  12.141   5.189
ATOM   7069 H2   TIP  1569      21.790  13.274   5.540
ATOM   7070 O    TIP  1570     -13.815  21.554 -12.934
ATOM   7071 H1   TIP  1570     -14.098  20.703 -12.600
ATOM   7072 H2   TIP  1570     -12.859  21.518 -12.907
ATOM   7073 O    TIP  1571       3.439  26.266   7.040
ATOM   7074 H1   TIP  1571       2.630  25.756   7.092
ATOM   7075 H2   TIP  1571       3.620  26.334   6.102
ATOM   7076 O    TIP  1572     -20.140 -16.058   4.950
ATOM   7077 H1   TIP  1572     -20.208 -15.220   4.493
ATOM   7078 H2   TIP  1572     -19.346 -15.981   5.478
ATOM   7079 O    TIP  1573      16.384  19.662  -4.534
ATOM   7080 H1   TIP  1573      17.026  20.239  -4.121
ATOM   7081 H2   TIP  1573      16.861  19.243  -5.249
ATOM   7082 O    TIP  1574      10.090  25.073   0.190
ATOM   7083 H1   TIP  1574      10.754  25.677   0.521
ATOM   7084 H2   TIP  1574      10.571  24.480  -0.388
ATOM   7085 O    TIP  1575     -24.605   7.202  -2.504
ATOM   7086 H1   TIP  1575     -23.899   6.588  -2.299
ATOM   7087 H2   TIP  1575     -25.190   7.156  -1.748
ATOM   7088 O    TIP  1576      13.830  16.818 -18.475
ATOM   7089 H1   TIP  1576      14.750  16.667 -18.260
ATOM   7090 H2   TIP  1576      13.600  17.616 -18.000
ATOM   7091 O    TIP  1577      19.778   8.620   0.693
ATOM   7092 H1   TIP  1577      19.825   9.150  -0.103
ATOM   7093 H2   TIP  1577      18.911   8.805   1.054
ATOM   7094 O    TIP  1578      16.291 -15.105  20.388
ATOM   7095 H1   TIP  1578      15.511 -14.568  20.528
ATOM   7096 H2   TIP  1578      16.903 -14.821  21.067
ATOM   7097 O    TIP  1579      -0.950  -5.151  15.375
ATOM   7098 H1   TIP  1579      -0.269  -4.697  15.872
ATOM   7099 H2   TIP  1579      -0.990  -6.025  15.765
ATOM   7100 O    TIP  1580     -10.229  26.244   6.191
ATOM   7101 H1   TIP  1580     -10.847  25.835   5.585
ATOM   7102 H2   TIP  1580     -10.745  26.422   6.977
ATOM   7103 O    TIP  1581      -2.032  17.808  -4.645
ATOM   7104 H1   TIP  1581      -1.096  18.005  -4.655
ATOM   7105 H2   TIP  1581      -2.079  16.858  -4.748
ATOM   7106 O    TIP  1582     -15.430 -20.024 -13.528
ATOM   7107 H1   TIP  1582     -15.817 -20.144 -14.395
ATOM   7108 H2   TIP  1582     -16.145 -19.681 -12.991
ATOM   7109 O    TIP  1583      28.049  -2.352   7.912
ATOM   7110 H1   TIP  1583      27.661  -1.483   8.010
ATOM   7111 H2   TIP  1583      27.679  -2.691   7.097
ATOM   7112 O    TIP  1584     -18.901 -22.748   8.104
ATOM   7113 H1   TIP  1584     -19.516 -22.145   7.687
ATOM   7114 H2   TIP  1584     -18.554 -22.260   8.851
ATOM   7115 O    TIP  1585       9.226  20.474   0.315
ATOM   7116 H1   TIP  1585       8.360  20.872   0.230
ATOM   7117 H2   TIP  1585       9.732  20.842  -0.410
ATOM   7118 O    TIP  1586      -2.333  -2.992  12.959
ATOM   7119 H1   TIP  1586      -2.198  -3.916  13.164
ATOM   7120 H2   TIP  1586      -3.281  -2.904  12.855
ATOM   7121 O    TIP  1587      13.476 -22.393  11.433
ATOM   7122 H1   TIP  1587      13.645 -22.691  10.539
ATOM   7123 H2   TIP  1587      14.304 -22.530  11.893
ATOM   7124 O    TIP  1588      -6.189  10.327   8.568
ATOM   7125 H1   TIP  1588      -5.508  10.997   8.509
ATOM   7126 H2   TIP  1588      -6.416  10.297   9.497
ATOM   7127 O    TIP  1589     -22.117  -7.387  10.959
ATOM   7128 H1   TIP  1589     -21.955  -6.449  11.052
ATOM   7129 H2   TIP  1589     -22.984  -7.520  11.342
ATOM   7130 O    TIP  1590     -27.890 -22.423  -6.314
ATOM   7131 H1   TIP  1590     -28.483 -22.970  -6.828
ATOM   7132 H2   TIP  1590     -27.404 -23.042  -5.768
ATOM   7133 O    TIP  1591      -0.427 -17.551  12.644
ATOM   7134 H1   TIP  1591       0.505 -17.596  12.434
ATOM   7135 H2   TIP  1591      -0.844 -18.142  12.018
ATOM   7136 O    TIP  1592     -27.347  -2.076 -12.045
ATOM   7137 H1   TIP  1592     -26.777  -1.968 -11.284
ATOM   7138 H2   TIP  1592     -27.460  -1.190 -12.388
ATOM   7139 O    TIP  1593      24.368 -23.395 -12.308
ATOM   7140 H1   TIP  1593      24.328 -22.583 -12.812
ATOM   7141 H2   TIP  1593      23.474 -23.527 -11.994
ATOM   7142 O    TIP  1594     -20.993   6.845  -3.529
ATOM   7143 H1   TIP  1594     -21.303   7.439  -2.847
ATOM   7144 H2   TIP  1594     -20.058   6.741  -3.351
ATOM   7145 O    TIP  1595      11.554  27.040  -2.505
ATOM   7146 H1   TIP  1595      12.283  26.672  -2.006
ATOM   7147 H2   TIP  1595      11.967  27.629  -3.136
ATOM   7148 O    TIP  1596      18.611   1.732  -0.313
ATOM   7149 H1   TIP  1596      17.710   1.474  -0.505
ATOM   7150 H2   TIP  1596      18.701   2.601  -0.702
ATOM   7151 O    TIP  1597      -3.556   4.757   5.237
ATOM   7152 H1   TIP  1597      -4.450   4.419   5.205
ATOM   7153 H2   TIP  1597      -3.495   5.349   4.487
ATOM   7154 O    TIP  1598       6.101 -11.443  14.974
ATOM   7155 H1   TIP  1598       6.160 -12.382  14.795
ATOM   7156 H2   TIP  1598       5.398 -11.364  15.618
ATOM   7157 O    TIP  1599      14.604  29.063  -8.675
ATOM   7158 H1   TIP  1599      13.737  29.415  -8.879
ATOM   7159 H2   TIP  1599      15.215  29.722  -9.004
ATOM   7160 O    TIP  1600      -7.768  -3.606  17.846
ATOM   7161 H1   TIP  1600      -6.871  -3.586  17.513
ATOM   7162 H2   TIP  1600      -7.687  -3.946  18.737
ATOM   7163 O    TIP  1601      -7.211   5.657 -16.902
ATOM   7164 H1   TIP  1601      -7.393   5.899 -17.810
ATOM   7165 H2   TIP  1601      -6.302   5.922 -16.760
ATOM   7166 O    TIP  1602      16.054  21.064   4.831
ATOM   7167 H1   TIP  1602      15.576  20.252   4.661
ATOM   7168 H2   TIP  1602      16.870  20.780   5.242
ATOM   7169 O    TIP  1603      -6.075  -2.739   6.285
ATOM   7170 H1   TIP  1603      -6.508  -2.308   5.549
ATOM   7171 H2   TIP  1603      -6.756  -3.284   6.679
ATOM   7172 O    TIP  1604     -15.495 -16.502  17.930
ATOM   7173 H1   TIP  1604     -15.528 -17.404  17.614
ATOM   7174 H2   TIP  1604     -15.474 -15.969  17.135
ATOM   7175 O    TIP  1605     -15.139  -5.053  20.481
ATOM   7176 H1   TIP  1605     -14.358  -4.810  19.985
ATOM   7177 H2   TIP  1605     -15.768  -5.336  19.818
ATOM   7178 O    TIP  1606     -20.093   7.469  -0.383
ATOM   7179 H1   TIP  1606     -19.870   7.673   0.525
ATOM   7180 H2   TIP  1606     -19.316   7.031  -0.729
ATOM   7181 O    TIP  1607      -4.127  29.136 -17.859
ATOM   7182 H1   TIP  1607      -4.419  28.430 -17.283
ATOM   7183 H2   TIP  1607      -3.774  28.690 -18.628
ATOM   7184 O    TIP  1608      13.037  -8.554   8.730
ATOM   7185 H1   TIP  1608      13.732  -7.897   8.724
ATOM   7186 H2   TIP  1608      12.346  -8.179   8.185
ATOM   7187 O    TIP  1609      22.252   0.331  13.389
ATOM   7188 H1   TIP  1609      22.729  -0.046  14.127
ATOM   7189 H2   TIP  1609      21.379  -0.057  13.442
ATOM   7190 O    TIP  1610     -12.170 -18.490 -18.508
ATOM   7191 H1   TIP  1610     -11.467 -18.658 -19.135
ATOM   7192 H2   TIP  1610     -12.531 -17.644 -18.773
ATOM   7193 O    TIP  1611      25.374 -27.991  -7.829
ATOM   7194 H1   TIP  1611      24.589 -28.272  -7.359
ATOM   7195 H2   TIP  1611      25.235 -27.058  -7.994
ATOM   7196 O    TIP  1612     -10.379   2.829 -16.431
ATOM   7197 H1   TIP  1612     -10.876   3.644 -16.379
ATOM   7198 H2   TIP  1612     -11.042   2.150 -16.554
ATOM   7199 O    TIP  1613       6.484 -26.804 -15.394
ATOM   7200 H1   TIP  1613       5.800 -26.155 -15.225
ATOM   7201 H2   TIP  1613       7.299 -26.362 -15.157
ATOM   7202 O    TIP  1614     -16.897   7.039   0.130
ATOM   7203 H1   TIP  1614     -16.702   7.226   1.048
ATOM   7204 H2   TIP  1614     -16.263   7.561  -0.361
ATOM   7205 O    TIP  1615      17.753   7.728  -4.733
ATOM   7206 H1   TIP  1615      17.845   8.637  -4.447
ATOM   7207 H2   TIP  1615      17.025   7.743  -5.353
ATOM   7208 O    TIP  1616     -16.301   8.624  -6.012
ATOM   7209 H1   TIP  1616     -16.332   8.842  -5.081
ATOM   7210 H2   TIP  1616     -17.218   8.535  -6.270
ATOM   7211 O    TIP  1617      11.473  30.097  21.470
ATOM   7212 H1   TIP  1617      11.683  30.842  20.907
ATOM   7213 H2   TIP  1617      12.324  29.761  21.751
ATOM   7214 O    TIP  1618      20.771 -20.998  -1.256
ATOM   7215 H1   TIP  1618      21.574 -20.491  -1.376
ATOM   7216 H2   TIP  1618      20.088 -20.468  -1.665
ATOM   7217 O    TIP  1619     -28.050   4.482  -7.201
ATOM   7218 H1   TIP  1619     -27.210   4.409  -6.748
ATOM   7219 H2   TIP  1619     -28.302   3.578  -7.389
ATOM   7220 O    TIP  1620      14.834  22.093  -4.966
ATOM   7221 H1   TIP  1620      15.407  21.362  -4.736
ATOM   7222 H2   TIP  1620      15.321  22.874  -4.703
ATOM   7223 O    TIP  1621     -27.514  -8.441   7.742
ATOM   7224 H1   TIP  1621     -28.001  -7.865   7.153
ATOM   7225 H2   TIP  1621     -27.882  -9.310   7.587
ATOM   7226 O    TIP  1622      26.633  27.942  -1.593
ATOM   7227 H1   TIP  1622      27.082  28.547  -1.003
ATOM   7228 H2   TIP  1622      25.851  28.415  -1.874
ATOM   7229 O    TIP  1623       8.028   6.386  11.180
ATOM   7230 H1   TIP  1623       8.134   5.703  10.518
ATOM   7231 H2   TIP  1623       7.780   7.166  10.683
ATOM   7232 O    TIP  1624     -27.694 -11.585 -15.226
ATOM   7233 H1   TIP  1624     -27.109 -11.004 -14.740
ATOM   7234 H2   TIP  1624     -27.220 -11.783 -16.034
ATOM   7235 O    TIP  1625      28.719  -6.283  -0.836
ATOM   7236 H1   TIP  1625      27.856  -6.449  -0.458
ATOM   7237 H2   TIP  1625      29.144  -5.692  -0.214
ATOM   7238 O    TIP  1626       9.725  -2.248  14.925
ATOM   7239 H1   TIP  1626       9.458  -3.024  14.433
ATOM   7240 H2   TIP  1626      10.629  -2.089  14.652
ATOM   7241 O    TIP  1627      19.812 -15.001  13.162
ATOM   7242 H1   TIP  1627      19.165 -15.504  13.656
ATOM   7243 H2   TIP  1627      20.656 -15.282  13.516
ATOM   7244 O    TIP  1628      -1.330 -24.557  16.734
ATOM   7245 H1   TIP  1628      -1.987 -24.945  16.157
ATOM   7246 H2   TIP  1628      -0.549 -24.473  16.188
ATOM   7247 O    TIP  1629     -26.773 -19.580  -3.088
ATOM   7248 H1   TIP  1629     -27.552 -20.095  -2.877
ATOM   7249 H2   TIP  1629     -26.500 -19.899  -3.948
ATOM   7250 O    TIP  1630      24.288  -5.307 -13.761
ATOM   7251 H1   TIP  1630      23.456  -5.682 -13.474
ATOM   7252 H2   TIP  1630      24.707  -5.007 -12.955
ATOM   7253 O    TIP  1631       6.984   9.694  12.286
ATOM   7254 H1   TIP  1631       7.432   9.422  11.485
ATOM   7255 H2   TIP  1631       6.162   9.204  12.279
ATOM   7256 O    TIP  1632     -26.730 -15.426  11.283
ATOM   7257 H1   TIP  1632     -27.074 -16.263  10.971
ATOM   7258 H2   TIP  1632     -27.441 -15.053  11.803
ATOM   7259 O    TIP  1633      13.429 -11.049  16.558
ATOM   7260 H1   TIP  1633      13.640 -10.691  15.695
ATOM   7261 H2   TIP  1633      13.548 -10.313  17.159
ATOM   7262 O    TIP  1634      -4.934  25.278   6.591
ATOM   7263 H1   TIP  1634      -4.004  25.062   6.526
ATOM   7264 H2   TIP  1634      -5.157  25.642   5.735
ATOM   7265 O    TIP  1635     -17.498  24.680  -6.895
ATOM   7266 H1   TIP  1635     -16.609  24.608  -6.547
ATOM   7267 H2   TIP  1635     -17.734  23.786  -7.140
ATOM   7268 O    TIP  1636      12.532  -6.517  11.720
ATOM   7269 H1   TIP  1636      12.590  -6.260  10.800
ATOM   7270 H2   TIP  1636      13.364  -6.954  11.902
[truncated: 495,665 more chars]
