# Supplementary material for: Virtual Double-System Single-Box: A Nonequilibrium Alchemical Technique for Absolute Binding Free Energy Calculations: Application to Ligands of the SARS-CoV-2 Main Protease
Source: J Chem Theory Comput. 2020 Oct 22;16(11):7160–72. doi: 10.1021/acs.jctc.0c00634 (PMC8015232; doi:10.1021/acs.jctc.0c00634)
Supplement: Supplementary file 1 — ct0c00634_si_001.zip [file ct0c00634_si_001.zip › data/NPT_struct/cppa.pdb]

REMARK   Time:         8999.10 CO matrix:   62.20789   0.00000   0.00000   0.00000  62.20789   0.00000   0.00000   0.00000  62.20789
ATOM      1 N01  LIG     1       1.424   1.932   1.302
ATOM      2 H01  LIG     1       1.266   2.495   2.089
ATOM      3 N02  LIG     1       2.649   1.949   0.808
ATOM      4 H02  LIG     1       3.405   2.457   1.172
ATOM      5 C03  LIG     1       3.508  -0.155  -2.295
ATOM      6 H03  LIG     1       4.270  -0.543  -2.960
ATOM      7 C04  LIG     1       1.721  -1.262  -3.694
ATOM      8 H04  LIG     1       2.401  -1.352  -4.536
ATOM      9 C05  LIG     1      -0.481  -1.571  -2.959
ATOM     10 H05  LIG     1      -1.517  -1.850  -3.126
ATOM     11 C06  LIG     1      -0.197  -0.762  -1.826
ATOM     12 H06  LIG     1      -0.972  -0.558  -1.093
ATOM     13 C07  LIG     1      -3.041  -0.995   3.085
ATOM     14 H07  LIG     1      -2.274  -1.479   3.688
ATOM     15 C08  LIG     1      -4.445  -1.015   3.361
ATOM     16 H08  LIG     1      -4.846  -1.581   4.198
ATOM     17 C09  LIG     1      -3.544   0.380   1.171
ATOM     18 H09  LIG     1      -3.233   1.032   0.361
ATOM     19 N10  LIG     1      -0.709   0.817   0.963
ATOM     20 H10  LIG     1      -1.354   1.597   0.988
ATOM     21 C11  LIG     1       0.427  -1.805  -3.951
ATOM     22 H11  LIG     1       0.111  -2.222  -4.902
ATOM     23 C12  LIG     1      -4.949   0.252   1.498
ATOM     24 H12  LIG     1      -5.749   0.804   1.007
ATOM     25 C13  LIG     1       3.847   0.756  -1.202
ATOM     26 O14  LIG     1       4.924   1.221  -1.164
ATOM     27 C15  LIG     1       2.767   1.164  -0.260
ATOM     28 C16  LIG     1       2.083  -0.575  -2.512
ATOM     29 C17  LIG     1       1.068  -0.217  -1.607
ATOM     30 C18  LIG     1      -1.141  -0.305   1.633
ATOM     31 O19  LIG     1      -0.472  -1.267   1.954
ATOM     32 C20  LIG     1      -2.579  -0.300   1.978
ATOM     33 C21  LIG     1       0.639   1.056   0.662
ATOM     34 C22  LIG     1       1.416   0.589  -0.391
ATOM     35 N23  LIG     1      -5.350  -0.475   2.516
ATOM     36 N    PHE     2      16.411  25.017   3.072
ATOM     37 H1   PHE     2      16.489  25.906   2.598
ATOM     38 H2   PHE     2      17.198  24.723   3.633
ATOM     39 H3   PHE     2      15.579  25.056   3.645
ATOM     40 CA   PHE     2      16.224  24.019   2.022
ATOM     41 HA   PHE     2      17.150  23.606   1.621
ATOM     42 CB   PHE     2      15.439  22.848   2.637
ATOM     43 HB1  PHE     2      14.421  23.143   2.892
ATOM     44 HB2  PHE     2      15.895  22.475   3.554
ATOM     45 CG   PHE     2      15.426  21.654   1.762
ATOM     46 CD1  PHE     2      14.416  21.551   0.851
ATOM     47 HD1  PHE     2      13.571  22.223   0.863
ATOM     48 CE1  PHE     2      14.413  20.559  -0.120
ATOM     49 HE1  PHE     2      13.589  20.596  -0.817
ATOM     50 CZ   PHE     2      15.463  19.673  -0.184
ATOM     51 HZ   PHE     2      15.488  18.909  -0.947
ATOM     52 CE2  PHE     2      16.560  19.770   0.692
ATOM     53 HE2  PHE     2      17.370  19.069   0.557
ATOM     54 CD2  PHE     2      16.569  20.758   1.684
ATOM     55 HD2  PHE     2      17.500  21.011   2.170
ATOM     56 C    PHE     2      15.416  24.697   0.929
ATOM     57 O    PHE     2      14.480  25.353   1.298
ATOM     58 N    PRO     3      15.644  24.554  -0.407
ATOM     59 CD   PRO     3      16.809  23.923  -1.021
ATOM     60 HD1  PRO     3      16.922  22.931  -0.584
ATOM     61 HD2  PRO     3      17.787  24.378  -0.863
ATOM     62 CG   PRO     3      16.596  23.875  -2.501
ATOM     63 HG1  PRO     3      15.962  23.022  -2.741
ATOM     64 HG2  PRO     3      17.589  23.914  -2.949
ATOM     65 CB   PRO     3      15.716  25.148  -2.636
ATOM     66 HB1  PRO     3      15.269  25.094  -3.629
ATOM     67 HB2  PRO     3      16.385  26.008  -2.622
ATOM     68 CA   PRO     3      14.746  25.057  -1.437
ATOM     69 HA   PRO     3      14.455  26.052  -1.100
ATOM     70 C    PRO     3      13.541  24.099  -1.749
ATOM     71 O    PRO     3      13.619  23.338  -2.670
ATOM     72 N    SER     4      12.477  24.221  -0.935
ATOM     73 H    SER     4      12.559  24.732  -0.068
ATOM     74 CA   SER     4      11.215  23.576  -1.099
ATOM     75 HA   SER     4      11.348  22.924  -1.962
ATOM     76 CB   SER     4      10.732  22.737   0.056
ATOM     77 HB1  SER     4      11.446  21.950   0.298
ATOM     78 HB2  SER     4       9.794  22.269  -0.245
ATOM     79 OG   SER     4      10.543  23.465   1.247
ATOM     80 HG   SER     4       9.668  23.195   1.535
ATOM     81 C    SER     4      10.146  24.560  -1.673
ATOM     82 O    SER     4       9.110  24.069  -2.177
ATOM     83 N    GLY     5      10.442  25.830  -1.879
ATOM     84 H    GLY     5      11.352  26.130  -1.557
ATOM     85 CA   GLY     5       9.381  26.868  -2.145
ATOM     86 HA1  GLY     5       9.875  27.824  -1.974
ATOM     87 HA2  GLY     5       8.613  26.854  -1.371
ATOM     88 C    GLY     5       8.640  26.851  -3.490
ATOM     89 O    GLY     5       7.712  27.667  -3.568
ATOM     90 N    LYS     6       8.976  25.983  -4.464
ATOM     91 H    LYS     6       9.741  25.341  -4.312
ATOM     92 CA   LYS     6       8.161  25.820  -5.621
ATOM     93 HA   LYS     6       7.395  26.596  -5.627
ATOM     94 CB   LYS     6       9.079  26.098  -6.864
ATOM     95 HB1  LYS     6       8.434  25.912  -7.722
ATOM     96 HB2  LYS     6       9.998  25.511  -6.868
ATOM     97 CG   LYS     6       9.547  27.622  -7.056
ATOM     98 HG1  LYS     6      10.237  27.655  -7.899
ATOM     99 HG2  LYS     6      10.056  27.783  -6.106
ATOM    100 CD   LYS     6       8.423  28.671  -7.121
ATOM    101 HD1  LYS     6       7.715  28.502  -6.311
ATOM    102 HD2  LYS     6       7.950  28.678  -8.103
ATOM    103 CE   LYS     6       9.059  30.016  -6.898
ATOM    104 HE1  LYS     6       9.960  30.077  -7.509
ATOM    105 HE2  LYS     6       9.458  30.063  -5.885
ATOM    106 NZ   LYS     6       8.116  31.138  -7.075
ATOM    107 HZ1  LYS     6       8.635  31.953  -6.784
ATOM    108 HZ2  LYS     6       7.878  31.373  -8.028
ATOM    109 HZ3  LYS     6       7.347  31.140  -6.420
ATOM    110 C    LYS     6       7.462  24.493  -5.722
ATOM    111 O    LYS     6       6.727  24.271  -6.727
ATOM    112 N    VAL     7       7.633  23.587  -4.765
ATOM    113 H    VAL     7       8.326  23.863  -4.084
ATOM    114 CA   VAL     7       7.150  22.179  -4.785
ATOM    115 HA   VAL     7       6.471  22.067  -5.631
ATOM    116 CB   VAL     7       8.343  21.218  -4.884
ATOM    117 HB   VAL     7       8.942  21.406  -3.993
ATOM    118 CG1  VAL     7       7.977  19.723  -5.037
ATOM    119 HG11 VAL     7       7.233  19.455  -4.287
ATOM    120 HG12 VAL     7       7.462  19.571  -5.986
ATOM    121 HG13 VAL     7       8.833  19.061  -4.902
ATOM    122 CG2  VAL     7       9.291  21.595  -6.102
ATOM    123 HG21 VAL     7       9.980  20.775  -6.304
ATOM    124 HG22 VAL     7       8.693  21.779  -6.995
ATOM    125 HG23 VAL     7       9.885  22.430  -5.730
ATOM    126 C    VAL     7       6.364  21.792  -3.590
ATOM    127 O    VAL     7       5.455  21.038  -3.682
ATOM    128 N    GLU     8       6.639  22.325  -2.384
ATOM    129 H    GLU     8       7.363  23.028  -2.428
ATOM    130 CA   GLU     8       5.843  22.011  -1.203
ATOM    131 HA   GLU     8       5.745  20.926  -1.164
ATOM    132 CB   GLU     8       6.427  22.737   0.072
ATOM    133 HB1  GLU     8       5.910  23.692   0.166
ATOM    134 HB2  GLU     8       7.493  22.904  -0.081
ATOM    135 CG   GLU     8       6.326  21.983   1.360
ATOM    136 HG1  GLU     8       6.717  20.968   1.287
ATOM    137 HG2  GLU     8       5.265  21.944   1.604
ATOM    138 CD   GLU     8       7.003  22.798   2.495
ATOM    139 OE1  GLU     8       6.335  23.432   3.330
ATOM    140 OE2  GLU     8       8.258  22.705   2.657
ATOM    141 C    GLU     8       4.375  22.367  -1.401
ATOM    142 O    GLU     8       3.552  21.532  -1.064
ATOM    143 N    GLY     9       4.142  23.500  -2.051
ATOM    144 H    GLY     9       4.918  24.121  -2.227
ATOM    145 CA   GLY     9       2.835  23.990  -2.504
ATOM    146 HA1  GLY     9       2.966  25.010  -2.864
ATOM    147 HA2  GLY     9       2.115  24.159  -1.702
ATOM    148 C    GLY     9       2.177  23.145  -3.602
ATOM    149 O    GLY     9       1.005  23.397  -3.877
ATOM    150 N    CYS    10       2.826  22.144  -4.212
ATOM    151 H    CYS    10       3.761  21.952  -3.884
ATOM    152 CA   CYS    10       2.203  21.260  -5.251
ATOM    153 HA   CYS    10       1.198  21.524  -5.579
ATOM    154 CB   CYS    10       3.103  21.400  -6.466
ATOM    155 HB1  CYS    10       2.664  20.891  -7.324
ATOM    156 HB2  CYS    10       4.076  20.930  -6.331
ATOM    157 SG   CYS    10       3.202  23.138  -7.074
ATOM    158 HG   CYS    10       1.923  23.301  -7.423
ATOM    159 C    CYS    10       2.058  19.825  -4.780
ATOM    160 O    CYS    10       1.175  19.177  -5.318
ATOM    161 N    MET    11       2.676  19.367  -3.696
ATOM    162 H    MET    11       3.458  19.904  -3.349
ATOM    163 CA   MET    11       2.304  18.046  -3.128
ATOM    164 HA   MET    11       2.282  17.305  -3.927
ATOM    165 CB   MET    11       3.345  17.656  -2.067
ATOM    166 HB1  MET    11       3.022  16.719  -1.614
ATOM    167 HB2  MET    11       3.300  18.396  -1.268
ATOM    168 CG   MET    11       4.861  17.603  -2.472
ATOM    169 HG1  MET    11       5.394  17.052  -1.698
ATOM    170 HG2  MET    11       5.185  18.643  -2.447
ATOM    171 SD   MET    11       5.063  16.868  -4.099
ATOM    172 CE   MET    11       4.530  15.147  -3.743
ATOM    173 HE1  MET    11       3.630  15.079  -3.134
ATOM    174 HE2  MET    11       4.315  14.627  -4.676
ATOM    175 HE3  MET    11       5.328  14.628  -3.212
ATOM    176 C    MET    11       0.887  18.043  -2.462
ATOM    177 O    MET    11       0.445  19.004  -1.875
ATOM    178 N    VAL    12       0.140  16.957  -2.538
ATOM    179 H    VAL    12       0.578  16.191  -3.030
ATOM    180 CA   VAL    12      -1.231  16.759  -1.926
ATOM    181 HA   VAL    12      -1.423  17.447  -1.102
ATOM    182 CB   VAL    12      -2.326  17.170  -2.913
ATOM    183 HB   VAL    12      -3.281  17.101  -2.392
ATOM    184 CG1  VAL    12      -2.174  18.607  -3.407
ATOM    185 HG11 VAL    12      -1.882  19.384  -2.701
ATOM    186 HG12 VAL    12      -1.434  18.603  -4.207
ATOM    187 HG13 VAL    12      -3.074  18.858  -3.969
ATOM    188 CG2  VAL    12      -2.454  16.264  -4.140
ATOM    189 HG21 VAL    12      -3.220  16.712  -4.774
ATOM    190 HG22 VAL    12      -1.496  16.204  -4.657
ATOM    191 HG23 VAL    12      -2.774  15.240  -3.946
ATOM    192 C    VAL    12      -1.543  15.284  -1.556
ATOM    193 O    VAL    12      -0.830  14.398  -1.923
ATOM    194 N    GLN    13      -2.567  15.122  -0.703
ATOM    195 H    GLN    13      -3.151  15.895  -0.420
ATOM    196 CA   GLN    13      -3.094  13.758  -0.513
ATOM    197 HA   GLN    13      -2.320  12.993  -0.450
ATOM    198 CB   GLN    13      -3.808  13.762   0.846
ATOM    199 HB1  GLN    13      -4.602  14.482   0.652
ATOM    200 HB2  GLN    13      -3.125  14.261   1.534
ATOM    201 CG   GLN    13      -4.284  12.331   1.341
ATOM    202 HG1  GLN    13      -3.432  11.699   1.592
ATOM    203 HG2  GLN    13      -4.734  11.828   0.486
ATOM    204 CD   GLN    13      -5.270  12.499   2.447
ATOM    205 OE1  GLN    13      -4.978  12.277   3.645
ATOM    206 NE2  GLN    13      -6.509  12.846   2.174
ATOM    207 HE21 GLN    13      -6.863  12.853   1.228
ATOM    208 HE22 GLN    13      -7.140  12.793   2.961
ATOM    209 C    GLN    13      -3.964  13.447  -1.694
ATOM    210 O    GLN    13      -4.664  14.275  -2.253
ATOM    211 N    VAL    14      -3.888  12.112  -2.168
ATOM    212 H    VAL    14      -3.275  11.461  -1.699
ATOM    213 CA   VAL    14      -4.659  11.532  -3.312
ATOM    214 HA   VAL    14      -5.419  12.285  -3.520
ATOM    215 CB   VAL    14      -3.717  11.334  -4.493
ATOM    216 HB   VAL    14      -2.869  10.793  -4.073
ATOM    217 CG1  VAL    14      -4.461  10.521  -5.571
ATOM    218 HG11 VAL    14      -5.435  10.935  -5.833
ATOM    219 HG12 VAL    14      -3.903  10.654  -6.498
ATOM    220 HG13 VAL    14      -4.440   9.461  -5.315
ATOM    221 CG2  VAL    14      -3.146  12.658  -5.093
ATOM    222 HG21 VAL    14      -2.320  13.026  -4.485
ATOM    223 HG22 VAL    14      -2.580  12.470  -6.005
ATOM    224 HG23 VAL    14      -3.867  13.466  -5.220
ATOM    225 C    VAL    14      -5.365  10.201  -2.882
ATOM    226 O    VAL    14      -4.782   9.253  -2.262
ATOM    227 N    THR    15      -6.644  10.166  -3.134
ATOM    228 H    THR    15      -7.073  10.991  -3.527
ATOM    229 CA   THR    15      -7.546   9.100  -2.644
ATOM    230 HA   THR    15      -7.019   8.270  -2.171
ATOM    231 CB   THR    15      -8.475   9.639  -1.564
ATOM    232 HB   THR    15      -8.906  10.584  -1.893
ATOM    233 CG2  THR    15      -9.606   8.700  -1.061
ATOM    234 HG21 THR    15     -10.029   9.045  -0.118
ATOM    235 HG22 THR    15     -10.366   8.647  -1.840
ATOM    236 HG23 THR    15      -9.245   7.679  -0.937
ATOM    237 OG1  THR    15      -7.577   9.947  -0.463
ATOM    238 HG1  THR    15      -8.101  10.448   0.167
ATOM    239 C    THR    15      -8.437   8.511  -3.748
ATOM    240 O    THR    15      -8.916   9.158  -4.668
ATOM    241 N    CYS    16      -8.759   7.212  -3.672
ATOM    242 H    CYS    16      -8.275   6.691  -2.955
ATOM    243 CA   CYS    16      -9.868   6.543  -4.413
ATOM    244 HA   CYS    16     -10.574   7.325  -4.692
ATOM    245 CB   CYS    16      -9.340   5.885  -5.676
ATOM    246 HB1  CYS    16      -8.638   5.111  -5.365
ATOM    247 HB2  CYS    16      -8.931   6.700  -6.272
ATOM    248 SG   CYS    16     -10.686   5.125  -6.518
ATOM    249 HG   CYS    16     -10.992   6.290  -7.096
ATOM    250 C    CYS    16     -10.581   5.572  -3.501
ATOM    251 O    CYS    16      -9.946   4.715  -2.879
ATOM    252 N    GLY    17     -11.910   5.658  -3.412
ATOM    253 H    GLY    17     -12.346   6.433  -3.891
ATOM    254 CA   GLY    17     -12.616   4.953  -2.384
ATOM    255 HA1  GLY    17     -12.540   3.888  -2.602
ATOM    256 HA2  GLY    17     -13.671   5.222  -2.446
ATOM    257 C    GLY    17     -12.169   5.333  -1.003
ATOM    258 O    GLY    17     -12.333   6.454  -0.546
ATOM    259 N    THR    18     -11.585   4.370  -0.280
ATOM    260 H    THR    18     -11.468   3.469  -0.721
ATOM    261 CA   THR    18     -11.004   4.609   1.074
ATOM    262 HA   THR    18     -11.224   5.626   1.399
ATOM    263 CB   THR    18     -11.539   3.567   2.133
ATOM    264 HB   THR    18     -11.051   3.706   3.098
ATOM    265 CG2  THR    18     -12.986   3.874   2.365
ATOM    266 HG21 THR    18     -13.348   3.440   3.297
ATOM    267 HG22 THR    18     -13.202   4.938   2.455
ATOM    268 HG23 THR    18     -13.591   3.533   1.525
ATOM    269 OG1  THR    18     -11.376   2.214   1.805
ATOM    270 HG1  THR    18     -12.004   1.753   2.366
ATOM    271 C    THR    18      -9.501   4.419   1.115
ATOM    272 O    THR    18      -8.889   4.818   2.111
ATOM    273 N    THR    19      -8.878   3.958   0.017
ATOM    274 H    THR    19      -9.405   3.812  -0.832
ATOM    275 CA   THR    19      -7.422   3.934  -0.209
ATOM    276 HA   THR    19      -7.004   3.624   0.748
ATOM    277 CB   THR    19      -6.954   2.927  -1.371
ATOM    278 HB   THR    19      -7.475   3.206  -2.287
ATOM    279 CG2  THR    19      -5.469   2.711  -1.669
ATOM    280 HG21 THR    19      -5.378   2.033  -2.518
ATOM    281 HG22 THR    19      -5.059   3.696  -1.891
ATOM    282 HG23 THR    19      -4.998   2.193  -0.833
ATOM    283 OG1  THR    19      -7.415   1.620  -0.998
ATOM    284 HG1  THR    19      -7.219   1.053  -1.748
ATOM    285 C    THR    19      -6.769   5.245  -0.555
ATOM    286 O    THR    19      -7.258   5.922  -1.485
ATOM    287 N    THR    20      -5.686   5.621   0.127
ATOM    288 H    THR    20      -5.286   4.942   0.759
ATOM    289 CA   THR    20      -5.038   6.955   0.142
ATOM    290 HA   THR    20      -5.454   7.506  -0.701
ATOM    291 CB   THR    20      -5.355   7.644   1.494
ATOM    292 HB   THR    20      -5.186   6.960   2.326
ATOM    293 CG2  THR    20      -4.584   8.924   1.868
ATOM    294 HG21 THR    20      -4.489   9.574   0.999
ATOM    295 HG22 THR    20      -5.103   9.598   2.550
ATOM    296 HG23 THR    20      -3.562   8.722   2.191
ATOM    297 OG1  THR    20      -6.711   8.016   1.494
ATOM    298 HG1  THR    20      -6.912   8.763   0.925
ATOM    299 C    THR    20      -3.466   6.852   0.060
ATOM    300 O    THR    20      -2.797   5.918   0.607
ATOM    301 N    LEU    21      -2.948   7.858  -0.635
ATOM    302 H    LEU    21      -3.628   8.467  -1.066
ATOM    303 CA   LEU    21      -1.548   8.084  -0.843
ATOM    304 HA   LEU    21      -1.024   7.971   0.106
ATOM    305 CB   LEU    21      -0.908   7.077  -1.747
ATOM    306 HB1  LEU    21      -0.998   6.111  -1.249
ATOM    307 HB2  LEU    21       0.143   7.325  -1.895
ATOM    308 CG   LEU    21      -1.688   6.812  -3.065
ATOM    309 HG   LEU    21      -2.733   6.536  -2.927
ATOM    310 CD1  LEU    21      -1.577   7.972  -4.091
ATOM    311 HD11 LEU    21      -0.542   8.309  -4.147
ATOM    312 HD12 LEU    21      -1.918   7.657  -5.077
ATOM    313 HD13 LEU    21      -2.066   8.870  -3.712
ATOM    314 CD2  LEU    21      -1.080   5.540  -3.688
ATOM    315 HD21 LEU    21      -1.258   4.761  -2.946
ATOM    316 HD22 LEU    21      -1.696   5.223  -4.530
ATOM    317 HD23 LEU    21      -0.004   5.560  -3.855
ATOM    318 C    LEU    21      -1.253   9.586  -1.220
ATOM    319 O    LEU    21      -2.028  10.475  -0.882
ATOM    320 N    ASN    22      -0.075   9.815  -1.739
ATOM    321 H    ASN    22       0.412   9.000  -2.084
ATOM    322 CA   ASN    22       0.398  11.177  -2.045
ATOM    323 HA   ASN    22      -0.247  11.945  -1.618
ATOM    324 CB   ASN    22       1.856  11.303  -1.454
ATOM    325 HB1  ASN    22       2.231  12.322  -1.547
ATOM    326 HB2  ASN    22       2.577  10.683  -1.987
ATOM    327 CG   ASN    22       1.960  10.948   0.057
ATOM    328 OD1  ASN    22       1.705  11.771   0.959
ATOM    329 ND2  ASN    22       2.307   9.765   0.404
ATOM    330 HD21 ASN    22       2.500   9.081  -0.315
ATOM    331 HD22 ASN    22       2.318   9.544   1.389
ATOM    332 C    ASN    22       0.292  11.533  -3.571
ATOM    333 O    ASN    22       0.340  10.627  -4.367
ATOM    334 N    GLY    23       0.293  12.809  -3.972
ATOM    335 H    GLY    23       0.425  13.567  -3.318
ATOM    336 CA   GLY    23       0.365  13.176  -5.382
ATOM    337 HA1  GLY    23      -0.668  13.086  -5.720
ATOM    338 HA2  GLY    23       0.897  12.494  -6.044
ATOM    339 C    GLY    23       0.887  14.582  -5.661
ATOM    340 O    GLY    23       0.890  15.394  -4.751
ATOM    341 N    LEU    24       1.210  14.801  -6.886
ATOM    342 H    LEU    24       1.047  14.030  -7.518
ATOM    343 CA   LEU    24       1.753  16.055  -7.366
ATOM    344 HA   LEU    24       2.108  16.717  -6.575
ATOM    345 CB   LEU    24       3.069  15.726  -8.114
ATOM    346 HB1  LEU    24       2.866  15.025  -8.923
ATOM    347 HB2  LEU    24       3.728  15.128  -7.484
ATOM    348 CG   LEU    24       3.784  16.873  -8.757
ATOM    349 HG   LEU    24       3.240  17.327  -9.585
ATOM    350 CD1  LEU    24       4.184  18.023  -7.791
ATOM    351 HD11 LEU    24       3.274  18.400  -7.323
ATOM    352 HD12 LEU    24       4.884  17.626  -7.056
ATOM    353 HD13 LEU    24       4.582  18.824  -8.414
ATOM    354 CD2  LEU    24       4.998  16.170  -9.287
ATOM    355 HD21 LEU    24       4.752  15.291  -9.882
ATOM    356 HD22 LEU    24       5.610  16.904  -9.813
ATOM    357 HD23 LEU    24       5.692  15.904  -8.490
ATOM    358 C    LEU    24       0.810  16.923  -8.184
ATOM    359 O    LEU    24       0.384  16.430  -9.251
ATOM    360 N    TRP    25       0.410  18.086  -7.732
ATOM    361 H    TRP    25       0.703  18.396  -6.816
ATOM    362 CA   TRP    25      -0.694  18.895  -8.284
ATOM    363 HA   TRP    25      -1.401  18.345  -8.905
ATOM    364 CB   TRP    25      -1.497  19.448  -7.073
ATOM    365 HB1  TRP    25      -0.883  20.077  -6.428
ATOM    366 HB2  TRP    25      -1.844  18.572  -6.525
ATOM    367 CG   TRP    25      -2.704  20.186  -7.292
ATOM    368 CD1  TRP    25      -3.450  20.258  -8.420
ATOM    369 HD1  TRP    25      -3.251  19.742  -9.348
ATOM    370 NE1  TRP    25      -4.472  21.125  -8.219
ATOM    371 HE1  TRP    25      -5.103  21.426  -8.948
ATOM    372 CE2  TRP    25      -4.523  21.676  -6.940
ATOM    373 CZ2  TRP    25      -5.310  22.653  -6.345
ATOM    374 HZ2  TRP    25      -6.052  23.078  -7.004
ATOM    375 CH2  TRP    25      -5.026  22.923  -5.028
ATOM    376 HH2  TRP    25      -5.741  23.606  -4.594
ATOM    377 CZ3  TRP    25      -4.006  22.332  -4.338
ATOM    378 HZ3  TRP    25      -3.842  22.439  -3.276
ATOM    379 CE3  TRP    25      -3.058  21.492  -5.042
ATOM    380 HE3  TRP    25      -2.233  21.074  -4.485
ATOM    381 CD2  TRP    25      -3.404  21.035  -6.328
ATOM    382 C    TRP    25      -0.135  20.062  -9.204
ATOM    383 O    TRP    25       0.612  20.913  -8.728
ATOM    384 N    LEU    26      -0.517  20.053 -10.474
ATOM    385 H    LEU    26      -1.072  19.305 -10.863
ATOM    386 CA   LEU    26       0.208  20.796 -11.578
ATOM    387 HA   LEU    26       0.791  21.620 -11.167
ATOM    388 CB   LEU    26       1.127  19.794 -12.353
ATOM    389 HB1  LEU    26       1.510  20.228 -13.277
ATOM    390 HB2  LEU    26       0.481  18.950 -12.591
ATOM    391 CG   LEU    26       2.392  19.332 -11.575
ATOM    392 HG   LEU    26       1.965  18.769 -10.745
ATOM    393 CD1  LEU    26       3.116  18.341 -12.475
ATOM    394 HD11 LEU    26       3.758  17.636 -11.947
ATOM    395 HD12 LEU    26       2.373  17.770 -13.031
ATOM    396 HD13 LEU    26       3.780  18.911 -13.124
ATOM    397 CD2  LEU    26       3.342  20.348 -11.055
ATOM    398 HD21 LEU    26       3.887  20.844 -11.858
ATOM    399 HD22 LEU    26       2.742  21.121 -10.575
ATOM    400 HD23 LEU    26       3.973  19.904 -10.286
ATOM    401 C    LEU    26      -0.931  21.481 -12.429
ATOM    402 O    LEU    26      -1.594  20.735 -13.178
ATOM    403 N    ASP    27      -1.234  22.729 -12.101
ATOM    404 H    ASP    27      -0.632  23.216 -11.452
ATOM    405 CA   ASP    27      -2.511  23.373 -12.397
ATOM    406 HA   ASP    27      -2.560  24.194 -11.682
ATOM    407 CB   ASP    27      -2.513  23.955 -13.848
ATOM    408 HB1  ASP    27      -3.495  24.320 -14.150
ATOM    409 HB2  ASP    27      -2.281  23.183 -14.581
ATOM    410 CG   ASP    27      -1.478  25.032 -14.026
ATOM    411 OD1  ASP    27      -1.239  25.765 -13.084
ATOM    412 OD2  ASP    27      -0.919  25.223 -15.125
ATOM    413 C    ASP    27      -3.804  22.516 -12.035
ATOM    414 O    ASP    27      -3.977  22.191 -10.872
ATOM    415 N    ASP    28      -4.596  22.124 -13.032
ATOM    416 H    ASP    28      -4.313  22.383 -13.966
ATOM    417 CA   ASP    28      -5.797  21.306 -12.861
ATOM    418 HA   ASP    28      -6.170  21.537 -11.864
ATOM    419 CB   ASP    28      -6.945  21.602 -13.861
ATOM    420 HB1  ASP    28      -7.493  22.464 -13.481
ATOM    421 HB2  ASP    28      -7.696  20.812 -13.856
ATOM    422 CG   ASP    28      -6.435  21.819 -15.308
ATOM    423 OD1  ASP    28      -5.786  22.801 -15.647
ATOM    424 OD2  ASP    28      -6.639  20.956 -16.119
ATOM    425 C    ASP    28      -5.492  19.740 -12.742
ATOM    426 O    ASP    28      -6.420  18.902 -12.653
ATOM    427 N    VAL    29      -4.221  19.266 -12.802
ATOM    428 H    VAL    29      -3.470  19.870 -13.105
ATOM    429 CA   VAL    29      -3.881  17.850 -12.904
ATOM    430 HA   VAL    29      -4.787  17.245 -12.909
ATOM    431 CB   VAL    29      -3.175  17.454 -14.242
ATOM    432 HB   VAL    29      -2.324  18.120 -14.381
ATOM    433 CG1  VAL    29      -2.768  15.937 -14.311
ATOM    434 HG11 VAL    29      -3.700  15.371 -14.339
ATOM    435 HG12 VAL    29      -2.245  15.589 -15.202
ATOM    436 HG13 VAL    29      -2.175  15.635 -13.447
ATOM    437 CG2  VAL    29      -4.109  17.726 -15.449
ATOM    438 HG21 VAL    29      -4.478  18.752 -15.448
ATOM    439 HG22 VAL    29      -3.429  17.552 -16.283
ATOM    440 HG23 VAL    29      -4.966  17.073 -15.278
ATOM    441 C    VAL    29      -2.992  17.406 -11.767
ATOM    442 O    VAL    29      -1.886  17.904 -11.636
ATOM    443 N    VAL    30      -3.478  16.348 -11.128
ATOM    444 H    VAL    30      -4.434  16.102 -11.341
ATOM    445 CA   VAL    30      -2.727  15.608 -10.092
ATOM    446 HA   VAL    30      -1.796  16.164  -9.982
ATOM    447 CB   VAL    30      -3.486  15.393  -8.793
ATOM    448 HB   VAL    30      -4.126  14.517  -8.894
ATOM    449 CG1  VAL    30      -2.418  15.115  -7.677
ATOM    450 HG11 VAL    30      -2.896  15.125  -6.698
ATOM    451 HG12 VAL    30      -1.946  14.140  -7.799
ATOM    452 HG13 VAL    30      -1.652  15.889  -7.632
ATOM    453 CG2  VAL    30      -4.407  16.534  -8.363
ATOM    454 HG21 VAL    30      -4.768  16.417  -7.341
ATOM    455 HG22 VAL    30      -3.805  17.435  -8.481
ATOM    456 HG23 VAL    30      -5.319  16.608  -8.956
ATOM    457 C    VAL    30      -2.248  14.246 -10.599
ATOM    458 O    VAL    30      -2.949  13.348 -11.050
ATOM    459 N    TYR    31      -0.952  14.097 -10.415
ATOM    460 H    TYR    31      -0.456  14.937 -10.154
ATOM    461 CA   TYR    31      -0.192  12.881 -10.645
ATOM    462 HA   TYR    31      -0.700  12.328 -11.434
ATOM    463 CB   TYR    31       1.204  13.345 -11.022
ATOM    464 HB1  TYR    31       1.956  12.592 -10.787
ATOM    465 HB2  TYR    31       1.446  14.291 -10.538
ATOM    466 CG   TYR    31       1.414  13.717 -12.453
ATOM    467 CD1  TYR    31       1.024  15.009 -12.946
ATOM    468 HD1  TYR    31       0.653  15.762 -12.265
ATOM    469 CE1  TYR    31       1.170  15.277 -14.306
ATOM    470 HE1  TYR    31       0.933  16.255 -14.699
ATOM    471 CZ   TYR    31       1.665  14.278 -15.155
ATOM    472 OH   TYR    31       1.788  14.568 -16.507
ATOM    473 HH   TYR    31       2.268  13.948 -17.062
ATOM    474 CE2  TYR    31       2.060  13.034 -14.673
ATOM    475 HE2  TYR    31       2.478  12.360 -15.405
ATOM    476 CD2  TYR    31       1.918  12.726 -13.308
ATOM    477 HD2  TYR    31       2.230  11.779 -12.893
ATOM    478 C    TYR    31      -0.019  12.059  -9.370
ATOM    479 O    TYR    31       0.246  12.658  -8.347
ATOM    480 N    CYS    32      -0.171  10.733  -9.506
ATOM    481 H    CYS    32      -0.481  10.312 -10.370
ATOM    482 CA   CYS    32       0.236   9.742  -8.493
ATOM    483 HA   CYS    32       1.164  10.031  -8.000
ATOM    484 CB   CYS    32      -0.952   9.694  -7.459
ATOM    485 HB1  CYS    32      -1.301  10.703  -7.240
ATOM    486 HB2  CYS    32      -0.712   9.150  -6.546
ATOM    487 SG   CYS    32      -2.271   8.736  -8.319
ATOM    488 HG   CYS    32      -1.743   7.516  -8.193
ATOM    489 C    CYS    32       0.582   8.394  -9.041
ATOM    490 O    CYS    32       0.402   8.231 -10.244
ATOM    491 N    PRO    33       1.105   7.461  -8.220
ATOM    492 CD   PRO    33       1.532   7.656  -6.791
ATOM    493 HD1  PRO    33       0.643   7.768  -6.170
ATOM    494 HD2  PRO    33       2.223   8.481  -6.618
ATOM    495 CG   PRO    33       2.256   6.433  -6.384
ATOM    496 HG1  PRO    33       2.185   6.240  -5.314
ATOM    497 HG2  PRO    33       3.290   6.292  -6.701
ATOM    498 CB   PRO    33       1.565   5.304  -7.158
ATOM    499 HB1  PRO    33       0.693   4.887  -6.654
ATOM    500 HB2  PRO    33       2.191   4.438  -7.370
ATOM    501 CA   PRO    33       1.103   5.978  -8.504
ATOM    502 HA   PRO    33       1.779   5.685  -9.307
ATOM    503 C    PRO    33      -0.296   5.454  -8.785
ATOM    504 O    PRO    33      -1.219   5.840  -8.075
ATOM    505 N    ARG    34      -0.407   4.606  -9.862
ATOM    506 H    ARG    34       0.388   4.427 -10.459
ATOM    507 CA   ARG    34      -1.673   4.033 -10.237
ATOM    508 HA   ARG    34      -2.395   4.816 -10.470
ATOM    509 CB   ARG    34      -1.514   3.224 -11.590
ATOM    510 HB1  ARG    34      -1.208   3.956 -12.338
ATOM    511 HB2  ARG    34      -2.502   2.876 -11.893
ATOM    512 CG   ARG    34      -0.534   2.031 -11.607
ATOM    513 HG1  ARG    34      -0.762   1.341 -10.795
ATOM    514 HG2  ARG    34       0.508   2.345 -11.552
ATOM    515 CD   ARG    34      -0.714   1.156 -12.948
ATOM    516 HD1  ARG    34      -0.498   1.735 -13.846
ATOM    517 HD2  ARG    34      -1.761   0.866 -13.041
ATOM    518 NE   ARG    34       0.156  -0.035 -12.968
ATOM    519 HE   ARG    34       0.758  -0.142 -12.164
ATOM    520 CZ   ARG    34       0.318  -0.926 -13.902
ATOM    521 NH1  ARG    34      -0.314  -0.833 -15.067
ATOM    522 HH11 ARG    34      -0.798   0.038 -15.232
ATOM    523 HH12 ARG    34      -0.215  -1.591 -15.727
ATOM    524 NH2  ARG    34       1.115  -1.963 -13.730
ATOM    525 HH21 ARG    34       1.501  -1.909 -12.798
ATOM    526 HH22 ARG    34       1.342  -2.554 -14.517
ATOM    527 C    ARG    34      -2.288   3.165  -9.178
ATOM    528 O    ARG    34      -3.507   2.979  -9.226
ATOM    529 N    HSE    35      -1.549   2.541  -8.200
ATOM    530 H    HSE    35      -0.593   2.866  -8.158
ATOM    531 CA   HSE    35      -2.074   1.605  -7.170
ATOM    532 HA   HSE    35      -2.695   0.832  -7.624
ATOM    533 CB   HSE    35      -0.911   0.792  -6.500
ATOM    534 HB1  HSE    35      -0.404   0.278  -7.317
ATOM    535 HB2  HSE    35      -1.298   0.089  -5.763
ATOM    536 CG   HSE    35       0.152   1.607  -5.779
ATOM    537 ND1  HSE    35      -0.077   2.555  -4.832
ATOM    538 CE1  HSE    35       1.103   2.785  -4.282
ATOM    539 HE1  HSE    35       1.312   3.474  -3.477
ATOM    540 NE2  HSE    35       2.125   2.093  -4.867
ATOM    541 HE2  HSE    35       3.113   2.193  -4.684
ATOM    542 CD2  HSE    35       1.490   1.336  -5.802
ATOM    543 HD2  HSE    35       2.039   0.690  -6.472
ATOM    544 C    HSE    35      -3.053   2.144  -6.128
ATOM    545 O    HSE    35      -3.479   1.370  -5.302
ATOM    546 N    VAL    36      -3.565   3.394  -6.259
ATOM    547 H    VAL    36      -3.121   4.064  -6.871
ATOM    548 CA   VAL    36      -4.702   3.863  -5.429
ATOM    549 HA   VAL    36      -4.546   3.568  -4.392
ATOM    550 CB   VAL    36      -4.794   5.410  -5.511
ATOM    551 HB   VAL    36      -3.801   5.817  -5.320
ATOM    552 CG1  VAL    36      -5.317   5.978  -6.840
ATOM    553 HG11 VAL    36      -4.766   5.537  -7.671
ATOM    554 HG12 VAL    36      -6.357   5.652  -6.816
ATOM    555 HG13 VAL    36      -5.172   7.057  -6.785
ATOM    556 CG2  VAL    36      -5.677   5.991  -4.387
ATOM    557 HG21 VAL    36      -5.740   7.059  -4.596
ATOM    558 HG22 VAL    36      -6.604   5.417  -4.395
ATOM    559 HG23 VAL    36      -5.166   5.801  -3.443
ATOM    560 C    VAL    36      -6.090   3.237  -5.752
ATOM    561 O    VAL    36      -6.876   2.987  -4.866
ATOM    562 N    ILE    37      -6.369   2.774  -6.999
ATOM    563 H    ILE    37      -5.731   2.915  -7.768
ATOM    564 CA   ILE    37      -7.550   2.028  -7.260
ATOM    565 HA   ILE    37      -8.347   2.453  -6.650
ATOM    566 CB   ILE    37      -8.008   2.218  -8.737
ATOM    567 HB   ILE    37      -8.952   1.679  -8.824
ATOM    568 CG2  ILE    37      -8.202   3.732  -9.066
ATOM    569 HG21 ILE    37      -8.766   4.260  -8.296
ATOM    570 HG22 ILE    37      -7.161   4.028  -9.199
ATOM    571 HG23 ILE    37      -8.656   3.840 -10.051
ATOM    572 CG1  ILE    37      -7.011   1.441  -9.702
ATOM    573 HG11 ILE    37      -6.960   0.365  -9.532
ATOM    574 HG12 ILE    37      -5.990   1.711  -9.430
ATOM    575 CD1  ILE    37      -7.203   1.647 -11.219
ATOM    576 HD11 ILE    37      -8.267   1.551 -11.435
ATOM    577 HD12 ILE    37      -6.944   2.686 -11.426
ATOM    578 HD13 ILE    37      -6.643   0.996 -11.890
ATOM    579 C    ILE    37      -7.485   0.602  -6.715
ATOM    580 O    ILE    37      -8.456  -0.148  -6.871
ATOM    581 N    CYS    38      -6.339   0.076  -6.152
ATOM    582 H    CYS    38      -5.545   0.687  -6.030
ATOM    583 CA   CYS    38      -6.323  -1.158  -5.377
ATOM    584 HA   CYS    38      -6.886  -1.876  -5.972
ATOM    585 CB   CYS    38      -4.858  -1.677  -5.256
ATOM    586 HB1  CYS    38      -4.862  -2.674  -4.816
ATOM    587 HB2  CYS    38      -4.182  -0.971  -4.775
ATOM    588 SG   CYS    38      -4.254  -1.685  -6.895
ATOM    589 HG   CYS    38      -2.995  -2.072  -6.670
ATOM    590 C    CYS    38      -7.118  -0.992  -4.058
ATOM    591 O    CYS    38      -7.169  -0.080  -3.242
ATOM    592 N    THR    39      -7.615  -2.166  -3.671
ATOM    593 H    THR    39      -7.625  -2.924  -4.339
ATOM    594 CA   THR    39      -8.260  -2.530  -2.434
ATOM    595 HA   THR    39      -8.341  -1.634  -1.819
ATOM    596 CB   THR    39      -9.789  -2.963  -2.584
ATOM    597 HB   THR    39     -10.216  -3.051  -1.585
ATOM    598 CG2  THR    39     -10.671  -1.885  -3.244
ATOM    599 HG21 THR    39     -10.879  -1.044  -2.583
ATOM    600 HG22 THR    39     -10.217  -1.548  -4.176
ATOM    601 HG23 THR    39     -11.568  -2.477  -3.425
ATOM    602 OG1  THR    39      -9.848  -4.245  -3.187
ATOM    603 HG1  THR    39      -9.297  -4.256  -3.973
ATOM    604 C    THR    39      -7.339  -3.581  -1.742
ATOM    605 O    THR    39      -6.499  -4.310  -2.263
ATOM    606 N    SER    40      -7.675  -3.840  -0.463
ATOM    607 H    SER    40      -8.405  -3.388   0.069
ATOM    608 CA   SER    40      -7.079  -4.947   0.286
ATOM    609 HA   SER    40      -6.045  -4.728   0.555
ATOM    610 CB   SER    40      -7.788  -5.174   1.591
ATOM    611 HB1  SER    40      -7.313  -6.046   2.041
ATOM    612 HB2  SER    40      -8.852  -5.360   1.446
ATOM    613 OG   SER    40      -7.518  -4.090   2.456
ATOM    614 HG   SER    40      -8.372  -3.776   2.761
ATOM    615 C    SER    40      -7.194  -6.260  -0.472
ATOM    616 O    SER    40      -6.313  -7.043  -0.189
ATOM    617 N    GLU    41      -8.175  -6.546  -1.325
ATOM    618 H    GLU    41      -8.729  -5.798  -1.716
ATOM    619 CA   GLU    41      -8.227  -7.813  -2.110
ATOM    620 HA   GLU    41      -8.085  -8.597  -1.366
ATOM    621 CB   GLU    41      -9.690  -7.883  -2.561
ATOM    622 HB1  GLU    41      -9.782  -8.440  -3.493
ATOM    623 HB2  GLU    41     -10.025  -6.865  -2.760
ATOM    624 CG   GLU    41     -10.559  -8.537  -1.449
ATOM    625 HG1  GLU    41     -10.201  -8.125  -0.505
ATOM    626 HG2  GLU    41     -10.482  -9.624  -1.427
ATOM    627 CD   GLU    41     -12.018  -8.135  -1.668
ATOM    628 OE1  GLU    41     -12.415  -7.690  -2.724
ATOM    629 OE2  GLU    41     -12.762  -8.159  -0.651
ATOM    630 C    GLU    41      -7.280  -7.855  -3.343
ATOM    631 O    GLU    41      -6.897  -8.878  -3.895
ATOM    632 N    ASP    42      -6.966  -6.651  -3.860
ATOM    633 H    ASP    42      -7.222  -5.901  -3.233
ATOM    634 CA   ASP    42      -5.998  -6.409  -5.004
ATOM    635 HA   ASP    42      -6.211  -7.186  -5.738
ATOM    636 CB   ASP    42      -6.445  -5.109  -5.748
ATOM    637 HB1  ASP    42      -5.874  -4.982  -6.668
ATOM    638 HB2  ASP    42      -6.086  -4.296  -5.117
ATOM    639 CG   ASP    42      -7.938  -5.024  -6.057
ATOM    640 OD1  ASP    42      -8.465  -5.843  -6.897
ATOM    641 OD2  ASP    42      -8.605  -4.172  -5.431
ATOM    642 C    ASP    42      -4.467  -6.464  -4.793
ATOM    643 O    ASP    42      -3.720  -6.463  -5.823
ATOM    644 N    MET    43      -4.001  -6.537  -3.562
ATOM    645 H    MET    43      -4.582  -6.583  -2.737
ATOM    646 CA   MET    43      -2.609  -6.331  -3.226
ATOM    647 HA   MET    43      -2.296  -5.350  -3.584
ATOM    648 CB   MET    43      -2.448  -6.435  -1.711
ATOM    649 HB1  MET    43      -1.410  -6.476  -1.380
ATOM    650 HB2  MET    43      -2.823  -7.362  -1.279
ATOM    651 CG   MET    43      -3.150  -5.188  -0.996
ATOM    652 HG1  MET    43      -3.261  -5.566   0.020
ATOM    653 HG2  MET    43      -4.189  -5.001  -1.270
ATOM    654 SD   MET    43      -2.314  -3.615  -1.140
ATOM    655 CE   MET    43      -3.767  -2.594  -0.717
ATOM    656 HE1  MET    43      -4.594  -2.803  -1.396
ATOM    657 HE2  MET    43      -4.050  -2.769   0.321
ATOM    658 HE3  MET    43      -3.530  -1.534  -0.808
ATOM    659 C    MET    43      -1.585  -7.246  -3.897
ATOM    660 O    MET    43      -0.394  -6.855  -3.935
ATOM    661 N    LEU    44      -1.944  -8.457  -4.358
ATOM    662 H    LEU    44      -2.795  -8.893  -4.033
ATOM    663 CA   LEU    44      -1.029  -9.395  -5.074
ATOM    664 HA   LEU    44      -0.004  -9.033  -5.154
ATOM    665 CB   LEU    44      -1.051 -10.764  -4.392
ATOM    666 HB1  LEU    44      -0.573 -11.513  -5.023
ATOM    667 HB2  LEU    44      -2.099 -11.066  -4.380
ATOM    668 CG   LEU    44      -0.468 -10.859  -2.988
ATOM    669 HG   LEU    44      -0.947 -10.123  -2.341
ATOM    670 CD1  LEU    44      -0.713 -12.186  -2.325
ATOM    671 HD11 LEU    44      -0.520 -12.121  -1.254
ATOM    672 HD12 LEU    44      -1.738 -12.556  -2.358
ATOM    673 HD13 LEU    44      -0.143 -13.001  -2.770
ATOM    674 CD2  LEU    44       1.024 -10.600  -3.153
ATOM    675 HD21 LEU    44       1.229  -9.548  -3.351
ATOM    676 HD22 LEU    44       1.668 -11.020  -2.381
ATOM    677 HD23 LEU    44       1.199 -11.093  -4.110
ATOM    678 C    LEU    44      -1.361  -9.547  -6.556
ATOM    679 O    LEU    44      -0.622 -10.153  -7.316
ATOM    680 N    ASN    45      -2.487  -8.962  -6.917
ATOM    681 H    ASN    45      -2.930  -8.458  -6.162
ATOM    682 CA   ASN    45      -3.140  -9.110  -8.205
ATOM    683 HA   ASN    45      -2.429  -9.196  -9.026
ATOM    684 CB   ASN    45      -4.021 -10.296  -7.974
ATOM    685 HB1  ASN    45      -4.889  -9.998  -7.385
ATOM    686 HB2  ASN    45      -3.476 -11.144  -7.559
ATOM    687 CG   ASN    45      -4.578 -10.827  -9.314
ATOM    688 OD1  ASN    45      -3.927 -11.514 -10.022
ATOM    689 ND2  ASN    45      -5.800 -10.565  -9.659
ATOM    690 HD21 ASN    45      -6.363 -10.018  -9.024
ATOM    691 HD22 ASN    45      -6.032 -10.792 -10.615
ATOM    692 C    ASN    45      -3.921  -7.801  -8.516
ATOM    693 O    ASN    45      -5.137  -7.876  -8.641
ATOM    694 N    PRO    46      -3.288  -6.631  -8.751
ATOM    695 CD   PRO    46      -1.851  -6.342  -8.821
ATOM    696 HD1  PRO    46      -1.334  -6.983  -9.535
ATOM    697 HD2  PRO    46      -1.367  -6.591  -7.877
ATOM    698 CG   PRO    46      -1.781  -4.873  -9.207
ATOM    699 HG1  PRO    46      -1.783  -4.752 -10.290
ATOM    700 HG2  PRO    46      -0.983  -4.336  -8.694
ATOM    701 CB   PRO    46      -3.145  -4.322  -8.799
ATOM    702 HB1  PRO    46      -3.370  -3.528  -9.511
ATOM    703 HB2  PRO    46      -3.118  -4.137  -7.726
ATOM    704 CA   PRO    46      -4.151  -5.443  -9.079
ATOM    705 HA   PRO    46      -5.035  -5.367  -8.445
ATOM    706 C    PRO    46      -4.598  -5.492 -10.526
ATOM    707 O    PRO    46      -3.864  -5.766 -11.491
ATOM    708 N    ASN    47      -5.831  -5.125 -10.723
ATOM    709 H    ASN    47      -6.311  -4.828  -9.885
ATOM    710 CA   ASN    47      -6.346  -4.788 -12.073
ATOM    711 HA   ASN    47      -5.691  -5.214 -12.832
ATOM    712 CB   ASN    47      -7.733  -5.340 -12.396
ATOM    713 HB1  ASN    47      -8.530  -4.765 -11.924
ATOM    714 HB2  ASN    47      -7.830  -6.370 -12.052
ATOM    715 CG   ASN    47      -7.903  -5.344 -13.887
ATOM    716 OD1  ASN    47      -8.613  -4.435 -14.414
ATOM    717 ND2  ASN    47      -7.180  -6.141 -14.623
ATOM    718 HD21 ASN    47      -6.470  -6.736 -14.221
ATOM    719 HD22 ASN    47      -7.251  -6.054 -15.627
ATOM    720 C    ASN    47      -6.296  -3.207 -12.346
ATOM    721 O    ASN    47      -6.526  -2.407 -11.428
ATOM    722 N    TYR    48      -5.971  -2.880 -13.591
ATOM    723 H    TYR    48      -5.705  -3.634 -14.208
ATOM    724 CA   TYR    48      -5.808  -1.463 -13.909
ATOM    725 HA   TYR    48      -6.116  -0.853 -13.060
ATOM    726 CB   TYR    48      -4.401  -1.043 -14.276
ATOM    727 HB1  TYR    48      -4.325  -0.004 -14.596
ATOM    728 HB2  TYR    48      -3.888  -1.675 -15.000
ATOM    729 CG   TYR    48      -3.489  -1.164 -13.051
ATOM    730 CD1  TYR    48      -3.695  -0.291 -11.974
ATOM    731 HD1  TYR    48      -4.418   0.504 -12.077
ATOM    732 CE1  TYR    48      -2.942  -0.389 -10.762
ATOM    733 HE1  TYR    48      -3.150   0.303  -9.959
ATOM    734 CZ   TYR    48      -1.995  -1.402 -10.681
ATOM    735 OH   TYR    48      -1.212  -1.417  -9.567
ATOM    736 HH   TYR    48      -0.444  -1.981  -9.681
ATOM    737 CE2  TYR    48      -1.811  -2.306 -11.710
ATOM    738 HE2  TYR    48      -1.124  -3.132 -11.591
ATOM    739 CD2  TYR    48      -2.586  -2.211 -12.873
ATOM    740 HD2  TYR    48      -2.563  -3.019 -13.590
ATOM    741 C    TYR    48      -6.729  -1.066 -15.107
ATOM    742 O    TYR    48      -7.658  -0.304 -14.978
ATOM    743 N    GLU    49      -6.576  -1.728 -16.237
ATOM    744 H    GLU    49      -5.814  -2.390 -16.279
ATOM    745 CA   GLU    49      -7.243  -1.195 -17.481
ATOM    746 HA   GLU    49      -7.222  -0.105 -17.469
ATOM    747 CB   GLU    49      -6.411  -1.591 -18.664
ATOM    748 HB1  GLU    49      -6.872  -1.243 -19.589
ATOM    749 HB2  GLU    49      -6.278  -2.662 -18.816
ATOM    750 CG   GLU    49      -5.047  -0.937 -18.712
ATOM    751 HG1  GLU    49      -4.522  -1.172 -17.786
ATOM    752 HG2  GLU    49      -5.185   0.144 -18.676
ATOM    753 CD   GLU    49      -4.276  -1.370 -19.959
ATOM    754 OE1  GLU    49      -4.385  -0.717 -21.008
ATOM    755 OE2  GLU    49      -3.602  -2.462 -19.904
ATOM    756 C    GLU    49      -8.700  -1.499 -17.638
ATOM    757 O    GLU    49      -9.457  -0.766 -18.295
ATOM    758 N    ASP    50      -9.193  -2.558 -17.000
ATOM    759 H    ASP    50      -8.578  -3.159 -16.470
ATOM    760 CA   ASP    50     -10.644  -2.902 -17.004
ATOM    761 HA   ASP    50     -11.134  -2.310 -17.777
ATOM    762 CB   ASP    50     -10.836  -4.378 -17.469
ATOM    763 HB1  ASP    50     -11.844  -4.584 -17.828
ATOM    764 HB2  ASP    50     -10.570  -5.040 -16.644
ATOM    765 CG   ASP    50      -9.977  -4.658 -18.717
ATOM    766 OD1  ASP    50      -8.749  -4.869 -18.672
ATOM    767 OD2  ASP    50     -10.541  -4.750 -19.784
ATOM    768 C    ASP    50     -11.349  -2.693 -15.640
ATOM    769 O    ASP    50     -12.432  -3.258 -15.391
ATOM    770 N    LEU    51     -10.739  -1.872 -14.803
ATOM    771 H    LEU    51      -9.859  -1.489 -15.118
ATOM    772 CA   LEU    51     -11.296  -1.414 -13.511
ATOM    773 HA   LEU    51     -12.291  -1.803 -13.299
ATOM    774 CB   LEU    51     -10.327  -1.684 -12.338
ATOM    775 HB1  LEU    51      -9.387  -1.214 -12.626
ATOM    776 HB2  LEU    51     -10.136  -2.751 -12.225
ATOM    777 CG   LEU    51     -10.861  -1.265 -10.975
ATOM    778 HG   LEU    51     -11.344  -0.300 -11.130
ATOM    779 CD1  LEU    51     -11.988  -2.270 -10.593
ATOM    780 HD11 LEU    51     -12.482  -1.999  -9.660
ATOM    781 HD12 LEU    51     -12.818  -2.296 -11.299
ATOM    782 HD13 LEU    51     -11.454  -3.187 -10.346
ATOM    783 CD2  LEU    51      -9.862  -1.205  -9.882
ATOM    784 HD21 LEU    51     -10.358  -0.753  -9.023
ATOM    785 HD22 LEU    51      -9.629  -2.240  -9.630
ATOM    786 HD23 LEU    51      -8.944  -0.730 -10.228
ATOM    787 C    LEU    51     -11.625   0.036 -13.748
ATOM    788 O    LEU    51     -12.723   0.363 -13.330
ATOM    789 N    LEU    52     -10.739   0.835 -14.299
ATOM    790 H    LEU    52      -9.847   0.393 -14.473
ATOM    791 CA   LEU    52     -10.895   2.269 -14.485
ATOM    792 HA   LEU    52     -11.231   2.657 -13.523
ATOM    793 CB   LEU    52      -9.536   2.890 -14.889
ATOM    794 HB1  LEU    52      -9.385   2.644 -15.940
ATOM    795 HB2  LEU    52      -8.794   2.467 -14.212
ATOM    796 CG   LEU    52      -9.467   4.457 -14.584
ATOM    797 HG   LEU    52     -10.290   4.897 -15.147
ATOM    798 CD1  LEU    52      -9.647   4.782 -13.064
ATOM    799 HD11 LEU    52      -9.880   5.838 -12.929
ATOM    800 HD12 LEU    52     -10.264   4.091 -12.488
ATOM    801 HD13 LEU    52      -8.644   4.608 -12.675
ATOM    802 CD2  LEU    52      -8.172   5.108 -15.056
ATOM    803 HD21 LEU    52      -8.102   6.190 -14.942
ATOM    804 HD22 LEU    52      -7.242   4.665 -14.698
ATOM    805 HD23 LEU    52      -8.189   4.875 -16.120
ATOM    806 C    LEU    52     -12.097   2.596 -15.464
ATOM    807 O    LEU    52     -12.687   3.663 -15.333
ATOM    808 N    ILE    53     -12.535   1.733 -16.326
ATOM    809 H    ILE    53     -11.967   0.899 -16.362
ATOM    810 CA   ILE    53     -13.824   1.734 -17.131
ATOM    811 HA   ILE    53     -13.971   2.711 -17.592
ATOM    812 CB   ILE    53     -13.685   0.691 -18.240
ATOM    813 HB   ILE    53     -12.759   0.860 -18.789
ATOM    814 CG2  ILE    53     -13.486  -0.750 -17.754
ATOM    815 HG21 ILE    53     -14.201  -1.016 -16.975
ATOM    816 HG22 ILE    53     -13.411  -1.451 -18.586
ATOM    817 HG23 ILE    53     -12.487  -0.773 -17.317
ATOM    818 CG1  ILE    53     -14.720   0.931 -19.316
ATOM    819 HG11 ILE    53     -14.648   1.905 -19.801
ATOM    820 HG12 ILE    53     -15.710   0.728 -18.909
ATOM    821 CD1  ILE    53     -14.693  -0.088 -20.444
ATOM    822 HD11 ILE    53     -13.720  -0.121 -20.934
ATOM    823 HD12 ILE    53     -14.974  -1.104 -20.166
ATOM    824 HD13 ILE    53     -15.476   0.218 -21.137
ATOM    825 C    ILE    53     -15.096   1.535 -16.241
ATOM    826 O    ILE    53     -16.191   1.934 -16.677
ATOM    827 N    ARG    54     -14.911   1.070 -14.986
ATOM    828 H    ARG    54     -13.944   1.071 -14.695
ATOM    829 CA   ARG    54     -15.959   0.797 -13.979
ATOM    830 HA   ARG    54     -16.870   1.299 -14.305
ATOM    831 CB   ARG    54     -16.337  -0.736 -13.891
ATOM    832 HB1  ARG    54     -16.801  -0.959 -14.851
ATOM    833 HB2  ARG    54     -17.048  -0.857 -13.074
ATOM    834 CG   ARG    54     -15.051  -1.585 -13.738
ATOM    835 HG1  ARG    54     -14.505  -1.328 -12.830
ATOM    836 HG2  ARG    54     -14.367  -1.534 -14.585
ATOM    837 CD   ARG    54     -15.517  -3.042 -13.661
ATOM    838 HD1  ARG    54     -15.918  -3.422 -14.600
ATOM    839 HD2  ARG    54     -16.299  -3.198 -12.918
ATOM    840 NE   ARG    54     -14.479  -4.008 -13.304
ATOM    841 HE   ARG    54     -13.812  -4.311 -13.999
ATOM    842 CZ   ARG    54     -14.204  -4.473 -12.058
ATOM    843 NH1  ARG    54     -14.908  -4.098 -11.014
ATOM    844 HH11 ARG    54     -15.450  -3.251 -11.110
ATOM    845 HH12 ARG    54     -14.599  -4.381 -10.096
ATOM    846 NH2  ARG    54     -13.277  -5.383 -11.827
ATOM    847 HH21 ARG    54     -12.800  -5.888 -12.561
ATOM    848 HH22 ARG    54     -13.089  -5.534 -10.846
ATOM    849 C    ARG    54     -15.593   1.495 -12.651
ATOM    850 O    ARG    54     -15.870   1.015 -11.586
ATOM    851 N    LYS    55     -14.909   2.662 -12.773
ATOM    852 H    LYS    55     -14.540   2.933 -13.673
ATOM    853 CA   LYS    55     -14.858   3.838 -11.808
ATOM    854 HA   LYS    55     -15.446   3.505 -10.952
ATOM    855 CB   LYS    55     -13.383   4.113 -11.300
ATOM    856 HB1  LYS    55     -13.521   4.787 -10.455
ATOM    857 HB2  LYS    55     -12.897   4.539 -12.178
ATOM    858 CG   LYS    55     -12.606   2.905 -10.757
ATOM    859 HG1  LYS    55     -11.736   3.314 -10.243
ATOM    860 HG2  LYS    55     -12.322   2.331 -11.638
ATOM    861 CD   LYS    55     -13.247   1.900  -9.751
ATOM    862 HD1  LYS    55     -12.595   1.030  -9.666
ATOM    863 HD2  LYS    55     -14.168   1.439 -10.108
ATOM    864 CE   LYS    55     -13.475   2.653  -8.389
ATOM    865 HE1  LYS    55     -14.174   3.487  -8.451
ATOM    866 HE2  LYS    55     -12.545   3.135  -8.089
ATOM    867 NZ   LYS    55     -13.838   1.691  -7.283
ATOM    868 HZ1  LYS    55     -13.082   1.054  -7.077
ATOM    869 HZ2  LYS    55     -14.086   2.264  -6.489
ATOM    870 HZ3  LYS    55     -14.599   1.090  -7.566
ATOM    871 C    LYS    55     -15.486   5.043 -12.522
ATOM    872 O    LYS    55     -15.559   5.113 -13.754
ATOM    873 N    SER    56     -15.934   5.946 -11.677
ATOM    874 H    SER    56     -15.777   5.796 -10.691
ATOM    875 CA   SER    56     -16.725   7.202 -11.885
ATOM    876 HA   SER    56     -16.634   7.420 -12.949
ATOM    877 CB   SER    56     -18.116   6.971 -11.346
ATOM    878 HB1  SER    56     -18.778   7.836 -11.381
ATOM    879 HB2  SER    56     -18.058   6.611 -10.319
ATOM    880 OG   SER    56     -18.734   5.921 -12.050
ATOM    881 HG   SER    56     -18.882   6.233 -12.945
ATOM    882 C    SER    56     -16.019   8.356 -11.144
ATOM    883 O    SER    56     -15.308   8.129 -10.176
ATOM    884 N    ASN    57     -16.157   9.572 -11.646
ATOM    885 H    ASN    57     -16.677   9.768 -12.490
ATOM    886 CA   ASN    57     -15.274  10.580 -11.138
ATOM    887 HA   ASN    57     -14.251  10.207 -11.172
ATOM    888 CB   ASN    57     -15.175  11.845 -12.016
ATOM    889 HB1  ASN    57     -14.441  12.535 -11.600
ATOM    890 HB2  ASN    57     -16.108  12.390 -11.878
ATOM    891 CG   ASN    57     -14.879  11.624 -13.446
ATOM    892 OD1  ASN    57     -15.369  12.435 -14.237
ATOM    893 ND2  ASN    57     -14.220  10.588 -13.883
ATOM    894 HD21 ASN    57     -13.896   9.753 -13.415
ATOM    895 HD22 ASN    57     -14.224  10.551 -14.892
ATOM    896 C    ASN    57     -15.529  10.903  -9.700
ATOM    897 O    ASN    57     -14.615  11.371  -8.954
ATOM    898 N    HSE    58     -16.739  10.697  -9.173
ATOM    899 H    HSE    58     -17.489  10.432  -9.796
ATOM    900 CA   HSE    58     -17.085  10.740  -7.756
ATOM    901 HA   HSE    58     -16.665  11.671  -7.374
ATOM    902 CB   HSE    58     -18.583  10.762  -7.537
ATOM    903 HB1  HSE    58     -19.024  11.664  -7.961
ATOM    904 HB2  HSE    58     -18.784  10.787  -6.466
ATOM    905 CG   HSE    58     -19.289   9.506  -8.062
ATOM    906 ND1  HSE    58     -19.089   8.194  -7.612
ATOM    907 CE1  HSE    58     -19.931   7.422  -8.302
ATOM    908 HE1  HSE    58     -20.009   6.369  -8.077
ATOM    909 NE2  HSE    58     -20.644   8.154  -9.132
ATOM    910 HE2  HSE    58     -21.397   7.869  -9.742
ATOM    911 CD2  HSE    58     -20.294   9.517  -8.966
ATOM    912 HD2  HSE    58     -20.706  10.352  -9.513
ATOM    913 C    HSE    58     -16.358   9.619  -6.900
ATOM    914 O    HSE    58     -16.503   9.615  -5.664
ATOM    915 N    ASN    59     -15.581   8.668  -7.495
ATOM    916 H    ASN    59     -15.492   8.654  -8.501
ATOM    917 CA   ASN    59     -14.860   7.687  -6.684
ATOM    918 HA   ASN    59     -15.479   7.490  -5.809
ATOM    919 CB   ASN    59     -14.579   6.419  -7.494
ATOM    920 HB1  ASN    59     -13.932   5.713  -6.975
ATOM    921 HB2  ASN    59     -14.076   6.721  -8.413
ATOM    922 CG   ASN    59     -15.826   5.644  -7.788
ATOM    923 OD1  ASN    59     -15.957   5.147  -8.895
ATOM    924 ND2  ASN    59     -16.687   5.387  -6.859
ATOM    925 HD21 ASN    59     -16.558   5.867  -5.979
ATOM    926 HD22 ASN    59     -17.522   4.897  -7.145
ATOM    927 C    ASN    59     -13.570   8.214  -6.094
ATOM    928 O    ASN    59     -13.178   7.713  -5.033
ATOM    929 N    PHE    60     -13.027   9.221  -6.728
ATOM    930 H    PHE    60     -13.495   9.657  -7.510
ATOM    931 CA   PHE    60     -11.681   9.798  -6.334
ATOM    932 HA   PHE    60     -11.122   9.004  -5.838
ATOM    933 CB   PHE    60     -10.902  10.265  -7.584
ATOM    934 HB1  PHE    60     -10.035  10.755  -7.142
ATOM    935 HB2  PHE    60     -11.615  10.938  -8.061
ATOM    936 CG   PHE    60     -10.500   8.991  -8.445
ATOM    937 CD1  PHE    60      -9.356   8.285  -8.162
ATOM    938 HD1  PHE    60      -8.726   8.685  -7.381
ATOM    939 CE1  PHE    60      -9.053   7.121  -8.829
ATOM    940 HE1  PHE    60      -8.185   6.544  -8.546
ATOM    941 CZ   PHE    60      -9.993   6.640  -9.773
ATOM    942 HZ   PHE    60      -9.809   5.732 -10.329
ATOM    943 CE2  PHE    60     -11.106   7.407 -10.123
ATOM    944 HE2  PHE    60     -11.775   7.056 -10.894
ATOM    945 CD2  PHE    60     -11.359   8.576  -9.449
ATOM    946 HD2  PHE    60     -12.240   9.138  -9.721
ATOM    947 C    PHE    60     -11.894  10.977  -5.343
ATOM    948 O    PHE    60     -12.932  11.612  -5.233
ATOM    949 N    LEU    61     -10.760  11.386  -4.676
ATOM    950 H    LEU    61      -9.869  10.913  -4.726
ATOM    951 CA   LEU    61     -10.850  12.688  -3.884
ATOM    952 HA   LEU    61     -11.224  13.458  -4.559
ATOM    953 CB   LEU    61     -11.622  12.373  -2.601
ATOM    954 HB1  LEU    61     -11.062  11.594  -2.084
ATOM    955 HB2  LEU    61     -12.546  11.829  -2.795
ATOM    956 CG   LEU    61     -11.910  13.553  -1.646
ATOM    957 HG   LEU    61     -11.022  14.082  -1.299
ATOM    958 CD1  LEU    61     -12.895  14.478  -2.376
ATOM    959 HD11 LEU    61     -12.370  14.774  -3.284
ATOM    960 HD12 LEU    61     -13.841  13.997  -2.628
ATOM    961 HD13 LEU    61     -13.054  15.377  -1.780
ATOM    962 CD2  LEU    61     -12.722  13.110  -0.444
ATOM    963 HD21 LEU    61     -13.561  12.579  -0.894
ATOM    964 HD22 LEU    61     -12.094  12.460   0.165
ATOM    965 HD23 LEU    61     -13.066  13.962   0.143
ATOM    966 C    LEU    61      -9.417  13.132  -3.560
ATOM    967 O    LEU    61      -8.481  12.321  -3.429
ATOM    968 N    VAL    62      -9.215  14.455  -3.459
ATOM    969 H    VAL    62     -10.027  15.043  -3.586
ATOM    970 CA   VAL    62      -7.816  14.991  -3.342
ATOM    971 HA   VAL    62      -7.111  14.237  -2.991
ATOM    972 CB   VAL    62      -7.295  15.628  -4.654
ATOM    973 HB   VAL    62      -8.143  16.093  -5.159
ATOM    974 CG1  VAL    62      -6.177  16.592  -4.482
ATOM    975 HG11 VAL    62      -6.482  17.441  -3.870
ATOM    976 HG12 VAL    62      -5.377  16.122  -3.910
ATOM    977 HG13 VAL    62      -5.882  16.887  -5.489
ATOM    978 CG2  VAL    62      -6.809  14.538  -5.637
ATOM    979 HG21 VAL    62      -7.568  13.771  -5.790
ATOM    980 HG22 VAL    62      -6.604  14.969  -6.617
ATOM    981 HG23 VAL    62      -5.928  14.060  -5.209
ATOM    982 C    VAL    62      -7.825  16.033  -2.210
ATOM    983 O    VAL    62      -8.841  16.724  -2.034
ATOM    984 N    GLN    63      -6.730  16.247  -1.456
ATOM    985 H    GLN    63      -5.950  15.607  -1.408
ATOM    986 CA   GLN    63      -6.768  17.232  -0.422
ATOM    987 HA   GLN    63      -7.348  18.053  -0.843
ATOM    988 CB   GLN    63      -7.419  16.652   0.870
ATOM    989 HB1  GLN    63      -6.929  15.743   1.221
ATOM    990 HB2  GLN    63      -8.407  16.340   0.531
ATOM    991 CG   GLN    63      -7.583  17.615   2.076
ATOM    992 HG1  GLN    63      -7.723  18.598   1.628
ATOM    993 HG2  GLN    63      -6.679  17.642   2.684
ATOM    994 CD   GLN    63      -8.831  17.304   3.020
ATOM    995 OE1  GLN    63      -9.713  16.547   2.690
ATOM    996 NE2  GLN    63      -8.780  17.693   4.323
ATOM    997 HE21 GLN    63      -8.075  18.312   4.697
ATOM    998 HE22 GLN    63      -9.484  17.361   4.967
ATOM    999 C    GLN    63      -5.384  17.732  -0.069
ATOM   1000 O    GLN    63      -4.497  16.959   0.249
ATOM   1001 N    ALA    64      -5.212  19.096  -0.046
ATOM   1002 H    ALA    64      -5.951  19.706  -0.367
ATOM   1003 CA   ALA    64      -4.019  19.795   0.434
ATOM   1004 HA   ALA    64      -3.315  18.999   0.677
ATOM   1005 CB   ALA    64      -3.453  20.735  -0.645
ATOM   1006 HB1  ALA    64      -2.472  21.060  -0.299
ATOM   1007 HB2  ALA    64      -3.327  20.127  -1.541
ATOM   1008 HB3  ALA    64      -4.136  21.564  -0.832
ATOM   1009 C    ALA    64      -4.450  20.567   1.741
ATOM   1010 O    ALA    64      -5.002  21.622   1.755
ATOM   1011 N    GLY    65      -4.088  20.032   2.907
ATOM   1012 H    GLY    65      -3.430  19.268   2.968
ATOM   1013 CA   GLY    65      -4.490  20.598   4.221
ATOM   1014 HA1  GLY    65      -4.077  21.585   4.429
ATOM   1015 HA2  GLY    65      -4.117  19.964   5.025
ATOM   1016 C    GLY    65      -5.967  20.671   4.404
ATOM   1017 O    GLY    65      -6.664  19.633   4.420
ATOM   1018 N    ASN    66      -6.567  21.853   4.320
ATOM   1019 H    ASN    66      -5.979  22.671   4.245
ATOM   1020 CA   ASN    66      -8.048  22.053   4.341
ATOM   1021 HA   ASN    66      -8.657  21.218   4.687
ATOM   1022 CB   ASN    66      -8.349  23.178   5.297
ATOM   1023 HB1  ASN    66      -9.433  23.276   5.363
ATOM   1024 HB2  ASN    66      -7.903  24.106   4.940
ATOM   1025 CG   ASN    66      -8.022  22.936   6.745
ATOM   1026 OD1  ASN    66      -8.579  21.987   7.341
ATOM   1027 ND2  ASN    66      -7.154  23.724   7.336
ATOM   1028 HD21 ASN    66      -6.755  24.560   6.933
ATOM   1029 HD22 ASN    66      -7.038  23.497   8.313
ATOM   1030 C    ASN    66      -8.610  22.345   2.937
ATOM   1031 O    ASN    66      -9.822  22.596   2.832
ATOM   1032 N    VAL    67      -7.753  22.259   1.943
ATOM   1033 H    VAL    67      -6.768  22.134   2.127
ATOM   1034 CA   VAL    67      -8.180  22.454   0.518
ATOM   1035 HA   VAL    67      -8.956  23.219   0.530
ATOM   1036 CB   VAL    67      -7.005  23.068  -0.261
ATOM   1037 HB   VAL    67      -6.201  22.332  -0.233
ATOM   1038 CG1  VAL    67      -7.524  23.215  -1.675
ATOM   1039 HG11 VAL    67      -7.680  22.229  -2.112
ATOM   1040 HG12 VAL    67      -8.415  23.840  -1.618
ATOM   1041 HG13 VAL    67      -6.652  23.591  -2.211
ATOM   1042 CG2  VAL    67      -6.395  24.399   0.446
ATOM   1043 HG21 VAL    67      -5.853  24.027   1.315
ATOM   1044 HG22 VAL    67      -5.679  24.838  -0.249
ATOM   1045 HG23 VAL    67      -7.131  25.170   0.675
ATOM   1046 C    VAL    67      -8.557  21.096  -0.023
ATOM   1047 O    VAL    67      -7.682  20.299  -0.405
ATOM   1048 N    GLN    68      -9.843  20.752   0.021
ATOM   1049 H    GLN    68     -10.452  21.477   0.374
ATOM   1050 CA   GLN    68     -10.425  19.509  -0.557
ATOM   1051 HA   GLN    68      -9.632  18.762  -0.549
ATOM   1052 CB   GLN    68     -11.553  19.025   0.373
ATOM   1053 HB1  GLN    68     -12.294  19.812   0.514
ATOM   1054 HB2  GLN    68     -11.110  18.695   1.313
ATOM   1055 CG   GLN    68     -12.158  17.740  -0.177
ATOM   1056 HG1  GLN    68     -11.421  17.011  -0.511
ATOM   1057 HG2  GLN    68     -12.628  18.005  -1.124
ATOM   1058 CD   GLN    68     -13.038  16.976   0.700
ATOM   1059 OE1  GLN    68     -14.226  16.939   0.577
ATOM   1060 NE2  GLN    68     -12.496  16.205   1.601
ATOM   1061 HE21 GLN    68     -11.511  16.192   1.821
ATOM   1062 HE22 GLN    68     -13.064  15.526   2.087
ATOM   1063 C    GLN    68     -10.922  19.756  -1.991
ATOM   1064 O    GLN    68     -11.694  20.714  -2.162
ATOM   1065 N    LEU    69     -10.568  18.834  -2.851
ATOM   1066 H    LEU    69     -10.014  18.053  -2.528
ATOM   1067 CA   LEU    69     -10.753  18.979  -4.304
ATOM   1068 HA   LEU    69     -11.321  19.894  -4.473
ATOM   1069 CB   LEU    69      -9.409  19.008  -5.058
ATOM   1070 HB1  LEU    69      -9.582  19.079  -6.132
ATOM   1071 HB2  LEU    69      -8.940  18.026  -5.002
ATOM   1072 CG   LEU    69      -8.455  20.069  -4.733
ATOM   1073 HG   LEU    69      -8.144  20.060  -3.689
ATOM   1074 CD1  LEU    69      -7.196  19.801  -5.567
ATOM   1075 HD11 LEU    69      -6.855  18.766  -5.563
ATOM   1076 HD12 LEU    69      -7.417  20.268  -6.527
ATOM   1077 HD13 LEU    69      -6.363  20.373  -5.158
ATOM   1078 CD2  LEU    69      -9.044  21.495  -4.947
ATOM   1079 HD21 LEU    69      -9.738  21.787  -4.159
ATOM   1080 HD22 LEU    69      -8.249  22.240  -4.909
ATOM   1081 HD23 LEU    69      -9.495  21.532  -5.938
ATOM   1082 C    LEU    69     -11.518  17.796  -4.780
ATOM   1083 O    LEU    69     -11.064  16.649  -4.640
ATOM   1084 N    ARG    70     -12.649  18.110  -5.403
ATOM   1085 H    ARG    70     -12.849  19.100  -5.405
ATOM   1086 CA   ARG    70     -13.520  17.320  -6.290
ATOM   1087 HA   ARG    70     -13.907  16.406  -5.839
ATOM   1088 CB   ARG    70     -14.572  18.284  -6.800
ATOM   1089 HB1  ARG    70     -14.089  19.061  -7.393
ATOM   1090 HB2  ARG    70     -15.042  18.758  -5.938
ATOM   1091 CG   ARG    70     -15.596  17.640  -7.769
ATOM   1092 HG1  ARG    70     -15.954  16.755  -7.243
ATOM   1093 HG2  ARG    70     -14.975  17.309  -8.601
ATOM   1094 CD   ARG    70     -16.682  18.525  -8.396
ATOM   1095 HD1  ARG    70     -17.356  17.891  -8.972
ATOM   1096 HD2  ARG    70     -16.148  19.241  -9.020
ATOM   1097 NE   ARG    70     -17.650  19.111  -7.482
ATOM   1098 HE   ARG    70     -18.421  18.561  -7.129
ATOM   1099 CZ   ARG    70     -17.506  20.318  -6.864
ATOM   1100 NH1  ARG    70     -16.632  21.210  -7.098
ATOM   1101 HH11 ARG    70     -16.089  21.247  -7.948
ATOM   1102 HH12 ARG    70     -16.623  22.036  -6.516
ATOM   1103 NH2  ARG    70     -18.241  20.627  -5.836
ATOM   1104 HH21 ARG    70     -18.869  19.912  -5.498
ATOM   1105 HH22 ARG    70     -17.986  21.462  -5.329
ATOM   1106 C    ARG    70     -12.685  16.941  -7.503
ATOM   1107 O    ARG    70     -12.013  17.756  -8.158
ATOM   1108 N    VAL    71     -12.786  15.648  -7.872
ATOM   1109 H    VAL    71     -13.384  15.019  -7.356
ATOM   1110 CA   VAL    71     -12.164  15.110  -9.083
ATOM   1111 HA   VAL    71     -11.396  15.793  -9.447
ATOM   1112 CB   VAL    71     -11.531  13.748  -8.783
ATOM   1113 HB   VAL    71     -12.185  13.089  -8.213
ATOM   1114 CG1  VAL    71     -11.137  13.007 -10.007
ATOM   1115 HG11 VAL    71     -10.330  12.298  -9.826
ATOM   1116 HG12 VAL    71     -11.979  12.587 -10.558
ATOM   1117 HG13 VAL    71     -10.639  13.697 -10.688
ATOM   1118 CG2  VAL    71     -10.200  14.021  -8.035
ATOM   1119 HG21 VAL    71      -9.765  13.099  -7.649
ATOM   1120 HG22 VAL    71      -9.502  14.528  -8.702
ATOM   1121 HG23 VAL    71     -10.403  14.632  -7.156
ATOM   1122 C    VAL    71     -13.273  15.142 -10.150
ATOM   1123 O    VAL    71     -14.353  14.588  -9.995
ATOM   1124 N    ILE    72     -12.906  15.664 -11.325
ATOM   1125 H    ILE    72     -11.922  15.841 -11.462
ATOM   1126 CA   ILE    72     -13.727  15.906 -12.554
ATOM   1127 HA   ILE    72     -14.798  15.718 -12.475
ATOM   1128 CB   ILE    72     -13.787  17.413 -12.901
ATOM   1129 HB   ILE    72     -14.358  17.410 -13.830
ATOM   1130 CG2  ILE    72     -14.550  18.074 -11.728
ATOM   1131 HG21 ILE    72     -14.720  19.132 -11.928
ATOM   1132 HG22 ILE    72     -15.519  17.686 -11.416
ATOM   1133 HG23 ILE    72     -13.814  18.070 -10.924
ATOM   1134 CG1  ILE    72     -12.418  18.042 -13.127
ATOM   1135 HG11 ILE    72     -11.729  17.429 -13.708
ATOM   1136 HG12 ILE    72     -11.958  18.257 -12.163
ATOM   1137 CD1  ILE    72     -12.484  19.362 -13.959
ATOM   1138 HD11 ILE    72     -13.177  20.035 -13.455
ATOM   1139 HD12 ILE    72     -11.578  19.952 -14.097
ATOM   1140 HD13 ILE    72     -12.914  19.109 -14.928
ATOM   1141 C    ILE    72     -13.366  15.008 -13.748
ATOM   1142 O    ILE    72     -13.946  15.050 -14.838
ATOM   1143 N    GLY    73     -12.357  14.186 -13.526
ATOM   1144 H    GLY    73     -11.914  14.211 -12.619
ATOM   1145 CA   GLY    73     -11.868  13.268 -14.509
ATOM   1146 HA1  GLY    73     -11.614  13.821 -15.414
ATOM   1147 HA2  GLY    73     -12.624  12.544 -14.813
ATOM   1148 C    GLY    73     -10.619  12.474 -14.091
ATOM   1149 O    GLY    73      -9.980  12.740 -13.119
ATOM   1150 N    HSD    74     -10.240  11.568 -15.002
ATOM   1151 H    HSD    74     -10.634  11.686 -15.924
ATOM   1152 CA   HSD    74      -9.051  10.717 -14.882
ATOM   1153 HA   HSD    74      -8.270  11.329 -14.432
ATOM   1154 CB   HSD    74      -9.197   9.563 -13.924
ATOM   1155 HB1  HSD    74      -9.016   9.925 -12.912
ATOM   1156 HB2  HSD    74      -8.455   8.785 -14.107
ATOM   1157 CG   HSD    74     -10.566   8.850 -13.865
ATOM   1158 ND1  HSD    74     -11.051   8.061 -14.909
ATOM   1159 HD1  HSD    74     -10.628   7.803 -15.789
ATOM   1160 CE1  HSD    74     -12.272   7.639 -14.494
ATOM   1161 HE1  HSD    74     -12.839   6.921 -15.067
ATOM   1162 NE2  HSD    74     -12.566   8.104 -13.303
ATOM   1163 CD2  HSD    74     -11.526   8.883 -12.909
ATOM   1164 HD2  HSD    74     -11.382   9.409 -11.977
ATOM   1165 C    HSD    74      -8.508  10.276 -16.247
ATOM   1166 O    HSD    74      -9.286   9.785 -17.084
ATOM   1167 N    SER    75      -7.165  10.409 -16.365
ATOM   1168 H    SER    75      -6.629  10.886 -15.654
ATOM   1169 CA   SER    75      -6.390   9.628 -17.355
ATOM   1170 HA   SER    75      -7.057   9.030 -17.975
ATOM   1171 CB   SER    75      -5.699  10.671 -18.269
ATOM   1172 HB1  SER    75      -4.959  11.275 -17.745
ATOM   1173 HB2  SER    75      -6.454  11.370 -18.628
ATOM   1174 OG   SER    75      -5.043  10.082 -19.377
ATOM   1175 HG   SER    75      -5.484  10.436 -20.152
ATOM   1176 C    SER    75      -5.363   8.765 -16.635
ATOM   1177 O    SER    75      -5.051   8.923 -15.440
ATOM   1178 N    MET    76      -4.624   7.931 -17.385
ATOM   1179 H    MET    76      -4.701   7.947 -18.392
ATOM   1180 CA   MET    76      -3.518   7.071 -16.957
ATOM   1181 HA   MET    76      -3.002   7.586 -16.147
ATOM   1182 CB   MET    76      -4.037   5.654 -16.557
ATOM   1183 HB1  MET    76      -4.246   5.075 -17.456
ATOM   1184 HB2  MET    76      -4.915   5.792 -15.926
ATOM   1185 CG   MET    76      -2.912   4.916 -15.795
ATOM   1186 HG1  MET    76      -2.221   5.644 -15.370
ATOM   1187 HG2  MET    76      -2.449   4.345 -16.600
ATOM   1188 SD   MET    76      -3.490   3.788 -14.515
ATOM   1189 CE   MET    76      -4.704   2.765 -15.431
ATOM   1190 HE1  MET    76      -4.156   2.117 -16.115
ATOM   1191 HE2  MET    76      -5.093   2.120 -14.643
ATOM   1192 HE3  MET    76      -5.545   3.348 -15.807
ATOM   1193 C    MET    76      -2.539   6.961 -18.092
ATOM   1194 O    MET    76      -2.843   6.884 -19.295
ATOM   1195 N    GLN    77      -1.277   6.929 -17.752
ATOM   1196 H    GLN    77      -0.979   6.893 -16.788
ATOM   1197 CA   GLN    77      -0.059   6.885 -18.551
ATOM   1198 HA   GLN    77      -0.328   6.447 -19.512
ATOM   1199 CB   GLN    77       0.512   8.300 -18.650
ATOM   1200 HB1  GLN    77       0.755   8.709 -17.669
ATOM   1201 HB2  GLN    77      -0.362   8.799 -19.069
ATOM   1202 CG   GLN    77       1.740   8.337 -19.561
ATOM   1203 HG1  GLN    77       1.550   7.976 -20.572
ATOM   1204 HG2  GLN    77       2.463   7.625 -19.165
ATOM   1205 CD   GLN    77       2.424   9.665 -19.521
ATOM   1206 OE1  GLN    77       2.058  10.587 -18.841
ATOM   1207 NE2  GLN    77       3.428   9.833 -20.341
ATOM   1208 HE21 GLN    77       3.665   9.130 -21.026
ATOM   1209 HE22 GLN    77       3.625  10.793 -20.586
ATOM   1210 C    GLN    77       0.982   5.912 -17.950
ATOM   1211 O    GLN    77       1.390   6.215 -16.867
ATOM   1212 N    ASN    78       1.144   4.692 -18.471
ATOM   1213 H    ASN    78       0.719   4.385 -19.334
ATOM   1214 CA   ASN    78       2.006   3.671 -17.912
ATOM   1215 HA   ASN    78       1.784   2.756 -18.461
ATOM   1216 CB   ASN    78       3.485   4.078 -18.167
ATOM   1217 HB1  ASN    78       4.039   3.251 -17.723
ATOM   1218 HB2  ASN    78       3.649   5.074 -17.755
ATOM   1219 CG   ASN    78       3.917   4.362 -19.665
ATOM   1220 OD1  ASN    78       3.946   3.418 -20.441
ATOM   1221 ND2  ASN    78       4.371   5.556 -20.014
ATOM   1222 HD21 ASN    78       4.613   6.225 -19.296
ATOM   1223 HD22 ASN    78       4.658   5.736 -20.965
ATOM   1224 C    ASN    78       1.637   3.469 -16.450
ATOM   1225 O    ASN    78       0.464   3.427 -16.085
ATOM   1226 N    CYS    79       2.615   3.414 -15.477
ATOM   1227 H    CYS    79       3.585   3.293 -15.728
ATOM   1228 CA   CYS    79       2.275   3.197 -14.027
ATOM   1229 HA   CYS    79       1.450   2.486 -14.083
ATOM   1230 CB   CYS    79       3.301   2.492 -13.224
ATOM   1231 HB1  CYS    79       3.155   2.610 -12.150
ATOM   1232 HB2  CYS    79       4.275   2.968 -13.344
ATOM   1233 SG   CYS    79       3.294   0.806 -13.663
ATOM   1234 HG   CYS    79       3.569   0.278 -12.467
ATOM   1235 C    CYS    79       1.622   4.466 -13.326
ATOM   1236 O    CYS    79       1.294   4.444 -12.149
ATOM   1237 N    VAL    80       1.371   5.552 -14.044
ATOM   1238 H    VAL    80       1.369   5.553 -15.054
ATOM   1239 CA   VAL    80       0.819   6.756 -13.377
ATOM   1240 HA   VAL    80       0.739   6.595 -12.302
ATOM   1241 CB   VAL    80       1.782   8.001 -13.354
ATOM   1242 HB   VAL    80       1.255   8.792 -12.819
ATOM   1243 CG1  VAL    80       2.988   7.753 -12.436
ATOM   1244 HG11 VAL    80       3.790   7.402 -13.085
ATOM   1245 HG12 VAL    80       3.211   8.608 -11.797
ATOM   1246 HG13 VAL    80       2.803   6.929 -11.747
ATOM   1247 CG2  VAL    80       2.015   8.832 -14.651
ATOM   1248 HG21 VAL    80       1.062   9.341 -14.798
ATOM   1249 HG22 VAL    80       2.765   9.609 -14.505
ATOM   1250 HG23 VAL    80       2.265   8.175 -15.484
ATOM   1251 C    VAL    80      -0.574   7.225 -13.748
ATOM   1252 O    VAL    80      -0.946   7.440 -14.925
ATOM   1253 N    LEU    81      -1.411   7.426 -12.773
ATOM   1254 H    LEU    81      -1.101   7.280 -11.823
ATOM   1255 CA   LEU    81      -2.791   7.943 -12.799
ATOM   1256 HA   LEU    81      -3.183   7.733 -13.794
ATOM   1257 CB   LEU    81      -3.643   7.167 -11.789
ATOM   1258 HB1  LEU    81      -3.204   7.403 -10.820
ATOM   1259 HB2  LEU    81      -3.598   6.103 -12.021
ATOM   1260 CG   LEU    81      -5.143   7.479 -11.598
ATOM   1261 HG   LEU    81      -5.284   8.559 -11.580
ATOM   1262 CD1  LEU    81      -5.981   6.952 -12.782
ATOM   1263 HD11 LEU    81      -6.453   6.005 -12.519
ATOM   1264 HD12 LEU    81      -6.820   7.598 -13.040
ATOM   1265 HD13 LEU    81      -5.379   6.975 -13.690
ATOM   1266 CD2  LEU    81      -5.532   6.730 -10.322
ATOM   1267 HD21 LEU    81      -5.105   7.213  -9.443
ATOM   1268 HD22 LEU    81      -6.597   6.647 -10.105
ATOM   1269 HD23 LEU    81      -5.207   5.691 -10.384
ATOM   1270 C    LEU    81      -2.765   9.537 -12.635
ATOM   1271 O    LEU    81      -2.018   9.954 -11.792
ATOM   1272 N    LYS    82      -3.558  10.199 -13.524
ATOM   1273 H    LYS    82      -4.145   9.716 -14.188
ATOM   1274 CA   LYS    82      -3.496  11.646 -13.782
ATOM   1275 HA   LYS    82      -2.882  12.086 -12.995
ATOM   1276 CB   LYS    82      -2.871  11.989 -15.148
ATOM   1277 HB1  LYS    82      -2.918  13.057 -15.359
ATOM   1278 HB2  LYS    82      -3.411  11.397 -15.887
ATOM   1279 CG   LYS    82      -1.341  11.625 -15.223
ATOM   1280 HG1  LYS    82      -1.250  10.636 -14.774
ATOM   1281 HG2  LYS    82      -0.709  12.330 -14.683
ATOM   1282 CD   LYS    82      -0.771  11.442 -16.558
ATOM   1283 HD1  LYS    82      -1.337  10.678 -17.091
ATOM   1284 HD2  LYS    82       0.246  11.049 -16.551
ATOM   1285 CE   LYS    82      -0.778  12.651 -17.569
ATOM   1286 HE1  LYS    82      -0.069  13.410 -17.241
ATOM   1287 HE2  LYS    82      -1.804  13.015 -17.626
ATOM   1288 NZ   LYS    82      -0.380  12.175 -18.875
ATOM   1289 HZ1  LYS    82       0.502  11.683 -18.878
ATOM   1290 HZ2  LYS    82      -1.070  11.546 -19.261
ATOM   1291 HZ3  LYS    82      -0.241  12.901 -19.563
ATOM   1292 C    LYS    82      -4.911  12.192 -13.571
ATOM   1293 O    LYS    82      -5.660  12.266 -14.538
ATOM   1294 N    LEU    83      -5.323  12.420 -12.302
ATOM   1295 H    LEU    83      -4.660  12.495 -11.544
ATOM   1296 CA   LEU    83      -6.650  12.902 -11.908
ATOM   1297 HA   LEU    83      -7.505  12.408 -12.369
ATOM   1298 CB   LEU    83      -6.796  12.654 -10.348
ATOM   1299 HB1  LEU    83      -7.764  13.095 -10.110
ATOM   1300 HB2  LEU    83      -6.042  13.309  -9.911
ATOM   1301 CG   LEU    83      -6.617  11.236  -9.811
ATOM   1302 HG   LEU    83      -5.592  10.932 -10.026
ATOM   1303 CD1  LEU    83      -6.903  11.392  -8.320
ATOM   1304 HD11 LEU    83      -6.471  10.562  -7.761
ATOM   1305 HD12 LEU    83      -6.418  12.237  -7.830
ATOM   1306 HD13 LEU    83      -7.971  11.550  -8.170
ATOM   1307 CD2  LEU    83      -7.627  10.308 -10.528
ATOM   1308 HD21 LEU    83      -7.376  10.078 -11.563
ATOM   1309 HD22 LEU    83      -7.606   9.379  -9.958
ATOM   1310 HD23 LEU    83      -8.636  10.714 -10.456
ATOM   1311 C    LEU    83      -6.760  14.360 -12.380
ATOM   1312 O    LEU    83      -5.887  15.183 -11.987
ATOM   1313 N    LYS    84      -7.778  14.702 -13.216
ATOM   1314 H    LYS    84      -8.467  14.005 -13.459
ATOM   1315 CA   LYS    84      -8.194  16.148 -13.390
ATOM   1316 HA   LYS    84      -7.275  16.732 -13.343
ATOM   1317 CB   LYS    84      -8.910  16.389 -14.752
ATOM   1318 HB1  LYS    84      -9.974  16.216 -14.589
ATOM   1319 HB2  LYS    84      -8.430  15.657 -15.402
ATOM   1320 CG   LYS    84      -8.814  17.846 -15.223
ATOM   1321 HG1  LYS    84      -7.776  18.154 -15.348
ATOM   1322 HG2  LYS    84      -9.183  18.342 -14.325
ATOM   1323 CD   LYS    84      -9.721  18.024 -16.374
ATOM   1324 HD1  LYS    84     -10.734  17.704 -16.131
ATOM   1325 HD2  LYS    84      -9.438  17.265 -17.104
ATOM   1326 CE   LYS    84      -9.783  19.414 -17.004
ATOM   1327 HE1  LYS    84      -9.847  20.097 -16.157
ATOM   1328 HE2  LYS    84     -10.700  19.582 -17.569
ATOM   1329 NZ   LYS    84      -8.600  19.674 -17.817
ATOM   1330 HZ1  LYS    84      -7.750  19.711 -17.273
ATOM   1331 HZ2  LYS    84      -8.534  19.025 -18.588
ATOM   1332 HZ3  LYS    84      -8.703  20.531 -18.341
ATOM   1333 C    LYS    84      -9.006  16.582 -12.149
ATOM   1334 O    LYS    84      -9.992  15.871 -11.787
ATOM   1335 N    VAL    85      -8.633  17.707 -11.525
ATOM   1336 H    VAL    85      -7.898  18.261 -11.942
ATOM   1337 CA   VAL    85      -9.301  18.235 -10.312
ATOM   1338 HA   VAL    85     -10.079  17.521 -10.043
ATOM   1339 CB   VAL    85      -8.293  18.410  -9.066
ATOM   1340 HB   VAL    85      -8.798  18.921  -8.247
ATOM   1341 CG1  VAL    85      -8.123  17.070  -8.365
ATOM   1342 HG11 VAL    85      -7.501  17.038  -7.470
ATOM   1343 HG12 VAL    85      -9.106  16.685  -8.096
ATOM   1344 HG13 VAL    85      -7.562  16.496  -9.103
ATOM   1345 CG2  VAL    85      -6.920  18.961  -9.407
ATOM   1346 HG21 VAL    85      -7.210  19.876  -9.923
ATOM   1347 HG22 VAL    85      -6.271  19.168  -8.556
ATOM   1348 HG23 VAL    85      -6.315  18.339 -10.066
ATOM   1349 C    VAL    85     -10.023  19.577 -10.520
ATOM   1350 O    VAL    85      -9.549  20.332 -11.375
ATOM   1351 N    ASP    86     -11.124  19.890  -9.839
ATOM   1352 H    ASP    86     -11.462  19.250  -9.135
ATOM   1353 CA   ASP    86     -11.999  21.092  -9.926
ATOM   1354 HA   ASP    86     -12.064  21.308 -10.992
ATOM   1355 CB   ASP    86     -13.417  20.827  -9.419
ATOM   1356 HB1  ASP    86     -13.457  20.847  -8.330
ATOM   1357 HB2  ASP    86     -13.581  19.788  -9.704
ATOM   1358 CG   ASP    86     -14.487  21.741 -10.125
ATOM   1359 OD1  ASP    86     -14.357  22.042 -11.329
ATOM   1360 OD2  ASP    86     -15.508  21.984  -9.445
ATOM   1361 C    ASP    86     -11.461  22.354  -9.217
ATOM   1362 O    ASP    86     -12.275  23.215  -8.795
ATOM   1363 N    THR    87     -10.147  22.466  -9.072
ATOM   1364 H    THR    87      -9.516  21.724  -9.337
ATOM   1365 CA   THR    87      -9.446  23.749  -8.972
ATOM   1366 HA   THR    87      -9.899  24.472  -9.649
ATOM   1367 CB   THR    87      -9.315  24.258  -7.517
ATOM   1368 HB   THR    87      -8.697  23.579  -6.930
ATOM   1369 CG2  THR    87      -8.773  25.668  -7.343
ATOM   1370 HG21 THR    87      -9.177  26.371  -8.071
ATOM   1371 HG22 THR    87      -9.132  25.964  -6.357
ATOM   1372 HG23 THR    87      -7.685  25.609  -7.368
ATOM   1373 OG1  THR    87     -10.612  24.239  -6.900
ATOM   1374 HG1  THR    87     -11.319  23.978  -7.494
ATOM   1375 C    THR    87      -7.960  23.699  -9.386
ATOM   1376 O    THR    87      -7.325  22.697  -9.052
ATOM   1377 N    ALA    88      -7.461  24.692 -10.147
ATOM   1378 H    ALA    88      -7.987  25.504 -10.437
ATOM   1379 CA   ALA    88      -6.015  24.667 -10.473
ATOM   1380 HA   ALA    88      -5.890  23.645 -10.830
ATOM   1381 CB   ALA    88      -5.705  25.693 -11.600
ATOM   1382 HB1  ALA    88      -6.221  25.362 -12.501
ATOM   1383 HB2  ALA    88      -5.942  26.681 -11.206
ATOM   1384 HB3  ALA    88      -4.647  25.682 -11.863
ATOM   1385 C    ALA    88      -5.120  25.004  -9.219
ATOM   1386 O    ALA    88      -5.401  25.973  -8.542
ATOM   1387 N    ASN    89      -3.954  24.392  -9.059
ATOM   1388 H    ASN    89      -3.722  23.819  -9.858
ATOM   1389 CA   ASN    89      -2.942  24.570  -8.014
ATOM   1390 HA   ASN    89      -3.454  24.250  -7.107
ATOM   1391 CB   ASN    89      -1.731  23.679  -8.322
ATOM   1392 HB1  ASN    89      -1.414  23.883  -9.345
ATOM   1393 HB2  ASN    89      -2.116  22.660  -8.358
ATOM   1394 CG   ASN    89      -0.636  23.809  -7.283
ATOM   1395 OD1  ASN    89       0.337  24.610  -7.409
ATOM   1396 ND2  ASN    89      -0.756  23.098  -6.151
ATOM   1397 HD21 ASN    89      -1.559  22.486  -6.120
ATOM   1398 HD22 ASN    89      -0.055  23.311  -5.456
ATOM   1399 C    ASN    89      -2.451  25.975  -7.831
ATOM   1400 O    ASN    89      -1.914  26.548  -8.770
ATOM   1401 N    PRO    90      -2.491  26.592  -6.580
ATOM   1402 CD   PRO    90      -3.131  26.201  -5.309
ATOM   1403 HD1  PRO    90      -2.787  25.201  -5.046
ATOM   1404 HD2  PRO    90      -4.213  26.252  -5.430
ATOM   1405 CG   PRO    90      -2.695  27.085  -4.195
ATOM   1406 HG1  PRO    90      -1.715  26.716  -3.892
ATOM   1407 HG2  PRO    90      -3.396  27.049  -3.361
ATOM   1408 CB   PRO    90      -2.578  28.403  -4.976
ATOM   1409 HB1  PRO    90      -1.985  29.162  -4.465
ATOM   1410 HB2  PRO    90      -3.587  28.814  -5.016
ATOM   1411 CA   PRO    90      -2.129  28.043  -6.408
ATOM   1412 HA   PRO    90      -2.837  28.544  -7.068
ATOM   1413 C    PRO    90      -0.614  28.477  -6.661
ATOM   1414 O    PRO    90      -0.299  29.608  -6.396
ATOM   1415 N    LYS    91       0.302  27.573  -6.982
ATOM   1416 H    LYS    91      -0.023  26.627  -7.121
ATOM   1417 CA   LYS    91       1.751  27.728  -6.786
ATOM   1418 HA   LYS    91       2.067  28.771  -6.819
ATOM   1419 CB   LYS    91       2.196  27.129  -5.438
ATOM   1420 HB1  LYS    91       3.278  27.016  -5.506
ATOM   1421 HB2  LYS    91       1.677  26.173  -5.376
ATOM   1422 CG   LYS    91       1.739  28.014  -4.275
ATOM   1423 HG1  LYS    91       2.078  27.517  -3.366
ATOM   1424 HG2  LYS    91       0.658  28.107  -4.180
ATOM   1425 CD   LYS    91       2.324  29.408  -4.072
ATOM   1426 HD1  LYS    91       2.381  29.826  -5.077
ATOM   1427 HD2  LYS    91       3.354  29.325  -3.726
ATOM   1428 CE   LYS    91       1.533  30.328  -3.115
ATOM   1429 HE1  LYS    91       1.548  29.905  -2.110
ATOM   1430 HE2  LYS    91       0.485  30.237  -3.403
ATOM   1431 NZ   LYS    91       2.039  31.777  -3.110
ATOM   1432 HZ1  LYS    91       2.855  31.974  -2.549
ATOM   1433 HZ2  LYS    91       2.352  32.172  -3.985
ATOM   1434 HZ3  LYS    91       1.374  32.409  -2.687
ATOM   1435 C    LYS    91       2.623  27.141  -7.928
ATOM   1436 O    LYS    91       3.811  27.197  -7.739
ATOM   1437 N    THR    92       2.033  26.582  -8.945
ATOM   1438 H    THR    92       1.034  26.618  -8.800
ATOM   1439 CA   THR    92       2.665  25.931 -10.151
ATOM   1440 HA   THR    92       2.968  24.943  -9.806
ATOM   1441 CB   THR    92       1.720  25.721 -11.335
ATOM   1442 HB   THR    92       1.679  26.659 -11.888
ATOM   1443 CG2  THR    92       2.199  24.601 -12.257
ATOM   1444 HG21 THR    92       3.191  24.857 -12.630
ATOM   1445 HG22 THR    92       2.201  23.618 -11.786
ATOM   1446 HG23 THR    92       1.596  24.533 -13.162
ATOM   1447 OG1  THR    92       0.372  25.379 -11.032
ATOM   1448 HG1  THR    92      -0.209  25.591 -11.766
ATOM   1449 C    THR    92       3.899  26.789 -10.704
ATOM   1450 O    THR    92       3.629  27.894 -11.216
ATOM   1451 N    PRO    93       5.136  26.222 -10.776
ATOM   1452 CD   PRO    93       5.620  25.128  -9.901
ATOM   1453 HD1  PRO    93       4.990  24.241  -9.961
ATOM   1454 HD2  PRO    93       5.696  25.539  -8.895
ATOM   1455 CG   PRO    93       7.044  24.850 -10.217
ATOM   1456 HG1  PRO    93       7.121  24.102 -11.006
ATOM   1457 HG2  PRO    93       7.603  24.420  -9.386
ATOM   1458 CB   PRO    93       7.517  26.277 -10.501
ATOM   1459 HB1  PRO    93       8.437  26.263 -11.085
ATOM   1460 HB2  PRO    93       7.738  26.866  -9.611
ATOM   1461 CA   PRO    93       6.381  26.819 -11.305
ATOM   1462 HA   PRO    93       6.306  27.906 -11.271
ATOM   1463 C    PRO    93       6.449  26.457 -12.842
ATOM   1464 O    PRO    93       5.582  25.711 -13.350
ATOM   1465 N    LYS    94       7.473  26.900 -13.601
ATOM   1466 H    LYS    94       8.126  27.594 -13.269
ATOM   1467 CA   LYS    94       7.893  26.191 -14.788
ATOM   1468 HA   LYS    94       7.015  25.931 -15.381
ATOM   1469 CB   LYS    94       8.923  26.972 -15.639
ATOM   1470 HB1  LYS    94       9.244  26.355 -16.479
ATOM   1471 HB2  LYS    94       9.805  27.207 -15.042
ATOM   1472 CG   LYS    94       8.422  28.292 -16.212
ATOM   1473 HG1  LYS    94       8.230  28.951 -15.365
ATOM   1474 HG2  LYS    94       7.518  28.137 -16.801
ATOM   1475 CD   LYS    94       9.487  28.812 -17.187
ATOM   1476 HD1  LYS    94       9.416  28.162 -18.060
ATOM   1477 HD2  LYS    94      10.461  28.895 -16.706
ATOM   1478 CE   LYS    94       9.196  30.173 -17.741
ATOM   1479 HE1  LYS    94       8.246  30.206 -18.274
ATOM   1480 HE2  LYS    94       9.984  30.281 -18.485
ATOM   1481 NZ   LYS    94       9.207  31.298 -16.710
ATOM   1482 HZ1  LYS    94      10.045  31.330 -16.148
ATOM   1483 HZ2  LYS    94       8.974  32.166 -17.171
ATOM   1484 HZ3  LYS    94       8.454  31.172 -16.049
ATOM   1485 C    LYS    94       8.468  24.886 -14.388
ATOM   1486 O    LYS    94       9.297  24.862 -13.466
ATOM   1487 N    TYR    95       8.103  23.758 -15.051
ATOM   1488 H    TYR    95       7.531  23.951 -15.860
ATOM   1489 CA   TYR    95       8.704  22.456 -14.822
ATOM   1490 HA   TYR    95       9.693  22.639 -14.401
ATOM   1491 CB   TYR    95       7.884  21.662 -13.843
ATOM   1492 HB1  TYR    95       7.875  22.224 -12.909
ATOM   1493 HB2  TYR    95       8.401  20.753 -13.535
ATOM   1494 CG   TYR    95       6.505  21.365 -14.258
ATOM   1495 CD1  TYR    95       5.419  22.258 -14.080
ATOM   1496 HD1  TYR    95       5.561  23.180 -13.535
ATOM   1497 CE1  TYR    95       4.163  21.983 -14.702
ATOM   1498 HE1  TYR    95       3.367  22.713 -14.725
ATOM   1499 CZ   TYR    95       3.912  20.698 -15.235
ATOM   1500 OH   TYR    95       2.681  20.338 -15.622
ATOM   1501 HH   TYR    95       2.722  19.586 -16.218
ATOM   1502 CE2  TYR    95       4.944  19.742 -15.322
ATOM   1503 HE2  TYR    95       4.831  18.743 -15.717
ATOM   1504 CD2  TYR    95       6.258  20.112 -14.898
ATOM   1505 HD2  TYR    95       6.956  19.293 -14.989
ATOM   1506 C    TYR    95       8.913  21.601 -16.046
ATOM   1507 O    TYR    95       8.098  21.599 -17.028
ATOM   1508 N    LYS    96       9.962  20.705 -16.054
ATOM   1509 H    LYS    96      10.519  20.654 -15.214
ATOM   1510 CA   LYS    96      10.255  19.594 -17.026
ATOM   1511 HA   LYS    96       9.383  19.461 -17.665
ATOM   1512 CB   LYS    96      11.265  20.025 -18.082
ATOM   1513 HB1  LYS    96      10.836  20.923 -18.527
ATOM   1514 HB2  LYS    96      11.429  19.203 -18.779
ATOM   1515 CG   LYS    96      12.554  20.500 -17.393
ATOM   1516 HG1  LYS    96      13.022  19.708 -16.808
ATOM   1517 HG2  LYS    96      12.321  21.367 -16.775
ATOM   1518 CD   LYS    96      13.545  20.919 -18.503
ATOM   1519 HD1  LYS    96      13.119  21.822 -18.941
ATOM   1520 HD2  LYS    96      13.738  20.164 -19.265
ATOM   1521 CE   LYS    96      14.939  21.491 -18.079
ATOM   1522 HE1  LYS    96      14.870  22.290 -17.341
ATOM   1523 HE2  LYS    96      15.477  21.702 -19.003
ATOM   1524 NZ   LYS    96      15.813  20.448 -17.501
ATOM   1525 HZ1  LYS    96      16.755  20.764 -17.320
ATOM   1526 HZ2  LYS    96      15.528  20.162 -16.576
ATOM   1527 HZ3  LYS    96      15.971  19.709 -18.171
ATOM   1528 C    LYS    96      10.536  18.240 -16.389
ATOM   1529 O    LYS    96      11.014  18.132 -15.255
ATOM   1530 N    PHE    97      10.159  17.164 -17.090
ATOM   1531 H    PHE    97       9.883  17.287 -18.053
ATOM   1532 CA   PHE    97      10.374  15.744 -16.683
ATOM   1533 HA   PHE    97      10.545  15.753 -15.607
ATOM   1534 CB   PHE    97       9.071  14.940 -17.002
ATOM   1535 HB1  PHE    97       9.296  13.882 -16.863
ATOM   1536 HB2  PHE    97       8.866  15.005 -18.071
ATOM   1537 CG   PHE    97       7.734  15.258 -16.249
ATOM   1538 CD1  PHE    97       7.692  16.244 -15.229
ATOM   1539 HD1  PHE    97       8.596  16.744 -14.913
ATOM   1540 CE1  PHE    97       6.515  16.547 -14.567
ATOM   1541 HE1  PHE    97       6.487  17.183 -13.695
ATOM   1542 CZ   PHE    97       5.366  15.959 -15.004
ATOM   1543 HZ   PHE    97       4.433  16.209 -14.520
ATOM   1544 CE2  PHE    97       5.375  15.098 -16.126
ATOM   1545 HE2  PHE    97       4.429  14.660 -16.409
ATOM   1546 CD2  PHE    97       6.539  14.731 -16.737
ATOM   1547 HD2  PHE    97       6.461  13.913 -17.438
ATOM   1548 C    PHE    97      11.575  15.156 -17.380
ATOM   1549 O    PHE    97      11.673  15.013 -18.597
ATOM   1550 N    VAL    98      12.411  14.541 -16.564
ATOM   1551 H    VAL    98      12.204  14.647 -15.582
ATOM   1552 CA   VAL    98      13.665  13.943 -16.921
ATOM   1553 HA   VAL    98      13.540  13.799 -17.994
ATOM   1554 CB   VAL    98      14.821  14.973 -16.597
ATOM   1555 HB   VAL    98      15.722  14.529 -17.020
ATOM   1556 CG1  VAL    98      14.643  16.238 -17.415
ATOM   1557 HG11 VAL    98      14.389  16.007 -18.450
ATOM   1558 HG12 VAL    98      13.847  16.890 -17.054
ATOM   1559 HG13 VAL    98      15.594  16.768 -17.379
ATOM   1560 CG2  VAL    98      15.048  15.186 -15.131
ATOM   1561 HG21 VAL    98      14.098  15.489 -14.693
ATOM   1562 HG22 VAL    98      15.434  14.272 -14.678
ATOM   1563 HG23 VAL    98      15.746  16.018 -15.036
ATOM   1564 C    VAL    98      13.859  12.543 -16.433
ATOM   1565 O    VAL    98      13.317  12.171 -15.365
ATOM   1566 N    ARG    99      14.707  11.719 -17.133
ATOM   1567 H    ARG    99      15.171  12.077 -17.955
ATOM   1568 CA   ARG    99      15.065  10.267 -16.830
ATOM   1569 HA   ARG    99      14.288  10.022 -16.105
ATOM   1570 CB   ARG    99      15.023   9.516 -18.182
ATOM   1571 HB1  ARG    99      15.785   9.834 -18.894
ATOM   1572 HB2  ARG    99      14.081   9.777 -18.664
ATOM   1573 CG   ARG    99      15.083   7.978 -18.141
ATOM   1574 HG1  ARG    99      15.998   7.650 -17.648
ATOM   1575 HG2  ARG    99      15.145   7.565 -19.148
ATOM   1576 CD   ARG    99      13.882   7.396 -17.395
ATOM   1577 HD1  ARG    99      13.026   7.530 -18.056
ATOM   1578 HD2  ARG    99      13.784   7.900 -16.433
ATOM   1579 NE   ARG    99      14.049   6.012 -17.013
ATOM   1580 HE   ARG    99      14.955   5.588 -16.871
ATOM   1581 CZ   ARG    99      13.090   5.267 -16.484
ATOM   1582 NH1  ARG    99      11.908   5.768 -16.401
ATOM   1583 HH11 ARG    99      11.758   6.679 -16.811
ATOM   1584 HH12 ARG    99      11.228   5.386 -15.759
ATOM   1585 NH2  ARG    99      13.274   4.062 -16.001
ATOM   1586 HH21 ARG    99      14.189   3.647 -16.094
ATOM   1587 HH22 ARG    99      12.532   3.456 -15.680
ATOM   1588 C    ARG    99      16.429  10.140 -16.184
ATOM   1589 O    ARG    99      17.348  10.687 -16.720
ATOM   1590 N    ILE   100      16.602   9.593 -15.000
ATOM   1591 H    ILE   100      15.778   9.182 -14.585
ATOM   1592 CA   ILE   100      17.832   9.600 -14.214
ATOM   1593 HA   ILE   100      18.373  10.452 -14.626
ATOM   1594 CB   ILE   100      17.533   9.969 -12.719
ATOM   1595 HB   ILE   100      16.615  10.557 -12.734
ATOM   1596 CG2  ILE   100      17.184   8.665 -11.914
ATOM   1597 HG21 ILE   100      18.121   8.165 -11.670
ATOM   1598 HG22 ILE   100      16.592   8.911 -11.033
ATOM   1599 HG23 ILE   100      16.563   7.968 -12.478
ATOM   1600 CG1  ILE   100      18.622  10.817 -12.079
ATOM   1601 HG11 ILE   100      18.932  11.689 -12.654
ATOM   1602 HG12 ILE   100      19.485  10.165 -11.945
ATOM   1603 CD1  ILE   100      18.166  11.202 -10.677
ATOM   1604 HD11 ILE   100      18.352  10.382  -9.983
ATOM   1605 HD12 ILE   100      18.757  12.069 -10.380
ATOM   1606 HD13 ILE   100      17.125  11.523 -10.648
ATOM   1607 C    ILE   100      18.777   8.371 -14.419
ATOM   1608 O    ILE   100      18.347   7.277 -14.855
ATOM   1609 N    GLN   101      20.037   8.461 -14.038
ATOM   1610 H    GLN   101      20.290   9.348 -13.625
ATOM   1611 CA   GLN   101      21.079   7.397 -14.055
ATOM   1612 HA   GLN   101      20.716   6.480 -14.518
ATOM   1613 CB   GLN   101      22.164   7.862 -15.100
ATOM   1614 HB1  GLN   101      22.892   7.060 -15.220
ATOM   1615 HB2  GLN   101      22.632   8.713 -14.605
ATOM   1616 CG   GLN   101      21.496   8.124 -16.462
ATOM   1617 HG1  GLN   101      20.757   8.924 -16.505
ATOM   1618 HG2  GLN   101      20.961   7.226 -16.773
ATOM   1619 CD   GLN   101      22.595   8.323 -17.581
ATOM   1620 OE1  GLN   101      23.766   8.516 -17.369
ATOM   1621 NE2  GLN   101      22.175   8.392 -18.793
ATOM   1622 HE21 GLN   101      21.176   8.455 -18.930
ATOM   1623 HE22 GLN   101      22.769   8.697 -19.550
ATOM   1624 C    GLN   101      21.711   7.068 -12.709
ATOM   1625 O    GLN   101      21.618   7.831 -11.716
ATOM   1626 N    PRO   102      22.417   5.939 -12.590
ATOM   1627 CD   PRO   102      22.263   4.777 -13.461
ATOM   1628 HD1  PRO   102      22.760   4.880 -14.426
ATOM   1629 HD2  PRO   102      21.206   4.515 -13.522
ATOM   1630 CG   PRO   102      23.000   3.626 -12.767
ATOM   1631 HG1  PRO   102      23.677   3.173 -13.492
ATOM   1632 HG2  PRO   102      22.329   2.869 -12.360
ATOM   1633 CB   PRO   102      23.899   4.238 -11.675
ATOM   1634 HB1  PRO   102      24.883   4.487 -12.072
ATOM   1635 HB2  PRO   102      23.790   3.598 -10.800
ATOM   1636 CA   PRO   102      23.209   5.603 -11.350
ATOM   1637 HA   PRO   102      22.552   5.525 -10.484
ATOM   1638 C    PRO   102      24.226   6.676 -11.010
ATOM   1639 O    PRO   102      25.071   7.083 -11.764
ATOM   1640 N    GLY   103      24.178   7.126  -9.748
ATOM   1641 H    GLY   103      23.577   6.719  -9.046
ATOM   1642 CA   GLY   103      25.174   8.174  -9.314
ATOM   1643 HA1  GLY   103      26.135   8.038  -9.811
ATOM   1644 HA2  GLY   103      25.352   8.062  -8.244
ATOM   1645 C    GLY   103      24.638   9.639  -9.485
ATOM   1646 O    GLY   103      25.427  10.592  -9.384
ATOM   1647 N    GLN   104      23.399   9.914  -9.943
ATOM   1648 H    GLN   104      22.893   9.090 -10.236
ATOM   1649 CA   GLN   104      22.862  11.276 -10.288
ATOM   1650 HA   GLN   104      23.744  11.908 -10.386
ATOM   1651 CB   GLN   104      22.161  11.226 -11.633
ATOM   1652 HB1  GLN   104      21.667  12.196 -11.675
ATOM   1653 HB2  GLN   104      21.428  10.422 -11.556
ATOM   1654 CG   GLN   104      23.150  11.070 -12.815
ATOM   1655 HG1  GLN   104      23.561  10.061 -12.829
ATOM   1656 HG2  GLN   104      23.999  11.740 -12.678
ATOM   1657 CD   GLN   104      22.473  11.367 -14.134
ATOM   1658 OE1  GLN   104      21.254  11.367 -14.276
ATOM   1659 NE2  GLN   104      23.242  11.577 -15.186
ATOM   1660 HE21 GLN   104      24.245  11.532 -15.081
ATOM   1661 HE22 GLN   104      22.881  11.553 -16.129
ATOM   1662 C    GLN   104      22.000  11.833  -9.219
ATOM   1663 O    GLN   104      21.130  11.210  -8.637
ATOM   1664 N    THR   105      22.276  13.086  -8.823
ATOM   1665 H    THR   105      22.933  13.557  -9.427
ATOM   1666 CA   THR   105      21.892  13.817  -7.585
ATOM   1667 HA   THR   105      21.794  13.105  -6.765
ATOM   1668 CB   THR   105      22.965  14.865  -7.269
ATOM   1669 HB   THR   105      22.997  15.586  -8.086
ATOM   1670 CG2  THR   105      22.934  15.603  -5.965
ATOM   1671 HG21 THR   105      22.836  15.021  -5.048
ATOM   1672 HG22 THR   105      23.857  16.182  -5.929
ATOM   1673 HG23 THR   105      22.091  16.286  -6.062
ATOM   1674 OG1  THR   105      24.131  14.148  -7.252
ATOM   1675 HG1  THR   105      24.745  14.865  -7.428
ATOM   1676 C    THR   105      20.560  14.527  -7.697
ATOM   1677 O    THR   105      20.288  15.203  -8.672
ATOM   1678 N    PHE   106      19.685  14.370  -6.739
ATOM   1679 H    PHE   106      19.893  13.729  -5.987
ATOM   1680 CA   PHE   106      18.365  14.983  -6.721
ATOM   1681 HA   PHE   106      18.397  15.945  -7.233
ATOM   1682 CB   PHE   106      17.297  14.187  -7.545
ATOM   1683 HB1  PHE   106      17.630  14.160  -8.582
ATOM   1684 HB2  PHE   106      16.338  14.706  -7.516
ATOM   1685 CG   PHE   106      16.972  12.806  -7.090
ATOM   1686 CD1  PHE   106      17.532  11.613  -7.642
ATOM   1687 HD1  PHE   106      18.401  11.779  -8.261
ATOM   1688 CE1  PHE   106      17.094  10.371  -7.325
ATOM   1689 HE1  PHE   106      17.549   9.444  -7.640
ATOM   1690 CZ   PHE   106      15.880  10.204  -6.567
ATOM   1691 HZ   PHE   106      15.465   9.209  -6.491
ATOM   1692 CE2  PHE   106      15.363  11.336  -5.932
ATOM   1693 HE2  PHE   106      14.502  11.211  -5.292
ATOM   1694 CD2  PHE   106      15.876  12.609  -6.277
ATOM   1695 HD2  PHE   106      15.328  13.451  -5.881
ATOM   1696 C    PHE   106      17.784  15.327  -5.290
ATOM   1697 O    PHE   106      18.024  14.659  -4.291
ATOM   1698 N    SER   107      17.107  16.445  -5.189
ATOM   1699 H    SER   107      16.902  16.898  -6.069
ATOM   1700 CA   SER   107      16.348  16.920  -4.032
ATOM   1701 HA   SER   107      16.910  16.717  -3.121
ATOM   1702 CB   SER   107      16.142  18.388  -4.199
ATOM   1703 HB1  SER   107      15.561  18.751  -3.351
ATOM   1704 HB2  SER   107      15.562  18.598  -5.097
ATOM   1705 OG   SER   107      17.356  19.074  -4.203
ATOM   1706 HG   SER   107      17.955  18.794  -4.899
ATOM   1707 C    SER   107      14.952  16.191  -3.887
ATOM   1708 O    SER   107      14.457  15.719  -4.873
ATOM   1709 N    VAL   108      14.473  16.092  -2.654
ATOM   1710 H    VAL   108      14.850  16.600  -1.866
ATOM   1711 CA   VAL   108      13.353  15.191  -2.343
ATOM   1712 HA   VAL   108      12.909  14.753  -3.238
ATOM   1713 CB   VAL   108      13.845  13.946  -1.564
ATOM   1714 HB   VAL   108      14.303  14.325  -0.651
ATOM   1715 CG1  VAL   108      12.772  12.959  -1.169
ATOM   1716 HG11 VAL   108      12.331  13.183  -0.197
ATOM   1717 HG12 VAL   108      12.054  12.925  -1.989
ATOM   1718 HG13 VAL   108      13.185  11.953  -1.107
ATOM   1719 CG2  VAL   108      14.807  13.124  -2.412
ATOM   1720 HG21 VAL   108      15.179  12.246  -1.884
ATOM   1721 HG22 VAL   108      14.299  12.818  -3.326
ATOM   1722 HG23 VAL   108      15.693  13.725  -2.618
ATOM   1723 C    VAL   108      12.275  15.942  -1.620
ATOM   1724 O    VAL   108      12.540  16.685  -0.625
ATOM   1725 N    LEU   109      11.048  15.852  -2.106
ATOM   1726 H    LEU   109      10.854  15.288  -2.921
ATOM   1727 CA   LEU   109       9.912  16.274  -1.228
ATOM   1728 HA   LEU   109      10.240  16.774  -0.317
ATOM   1729 CB   LEU   109       8.972  17.254  -1.949
ATOM   1730 HB1  LEU   109       8.201  16.685  -2.467
ATOM   1731 HB2  LEU   109       9.516  17.645  -2.809
ATOM   1732 CG   LEU   109       8.354  18.481  -1.169
ATOM   1733 HG   LEU   109       7.575  18.830  -1.846
ATOM   1734 CD1  LEU   109       7.699  18.128   0.143
ATOM   1735 HD11 LEU   109       6.951  18.879   0.399
ATOM   1736 HD12 LEU   109       7.282  17.145  -0.073
ATOM   1737 HD13 LEU   109       8.343  18.101   1.021
ATOM   1738 CD2  LEU   109       9.542  19.521  -0.946
ATOM   1739 HD21 LEU   109       9.195  20.356  -0.337
ATOM   1740 HD22 LEU   109      10.394  19.032  -0.472
ATOM   1741 HD23 LEU   109       9.849  19.879  -1.928
ATOM   1742 C    LEU   109       9.289  14.959  -0.757
ATOM   1743 O    LEU   109       8.607  14.318  -1.577
ATOM   1744 N    ALA   110       9.522  14.613   0.513
ATOM   1745 H    ALA   110      10.186  15.073   1.118
ATOM   1746 CA   ALA   110       8.785  13.517   1.215
ATOM   1747 HA   ALA   110       8.203  13.037   0.428
ATOM   1748 CB   ALA   110       9.867  12.618   1.725
ATOM   1749 HB1  ALA   110       9.493  11.884   2.439
ATOM   1750 HB2  ALA   110      10.233  12.066   0.860
ATOM   1751 HB3  ALA   110      10.659  13.179   2.221
ATOM   1752 C    ALA   110       7.626  13.998   2.152
ATOM   1753 O    ALA   110       7.655  15.054   2.768
ATOM   1754 N    CYS   111       6.575  13.231   2.100
ATOM   1755 H    CYS   111       6.516  12.372   1.572
ATOM   1756 CA   CYS   111       5.344  13.611   2.782
ATOM   1757 HA   CYS   111       5.566  14.457   3.432
ATOM   1758 CB   CYS   111       4.229  13.898   1.780
ATOM   1759 HB1  CYS   111       3.343  14.272   2.293
ATOM   1760 HB2  CYS   111       3.844  13.013   1.275
ATOM   1761 SG   CYS   111       4.690  15.254   0.688
ATOM   1762 HG   CYS   111       5.679  14.587   0.087
ATOM   1763 C    CYS   111       4.897  12.485   3.735
ATOM   1764 O    CYS   111       5.487  11.360   3.605
ATOM   1765 N    TYR   112       3.908  12.745   4.606
ATOM   1766 H    TYR   112       3.651  13.721   4.642
ATOM   1767 CA   TYR   112       3.263  11.753   5.382
ATOM   1768 HA   TYR   112       3.492  10.801   4.903
ATOM   1769 CB   TYR   112       3.723  11.736   6.871
ATOM   1770 HB1  TYR   112       3.699  12.722   7.335
ATOM   1771 HB2  TYR   112       4.722  11.358   7.088
ATOM   1772 CG   TYR   112       2.871  10.777   7.691
ATOM   1773 CD1  TYR   112       3.045   9.408   7.474
ATOM   1774 HD1  TYR   112       3.824   9.113   6.787
ATOM   1775 CE1  TYR   112       2.308   8.498   8.189
ATOM   1776 HE1  TYR   112       2.535   7.468   7.955
ATOM   1777 CZ   TYR   112       1.257   9.016   8.940
ATOM   1778 OH   TYR   112       0.433   8.142   9.602
ATOM   1779 HH   TYR   112      -0.181   8.607  10.176
ATOM   1780 CE2  TYR   112       1.067  10.395   9.236
ATOM   1781 HE2  TYR   112       0.264  10.770   9.853
ATOM   1782 CD2  TYR   112       1.923  11.293   8.619
ATOM   1783 HD2  TYR   112       1.861  12.360   8.773
ATOM   1784 C    TYR   112       1.734  11.899   5.324
ATOM   1785 O    TYR   112       1.090  12.756   5.978
ATOM   1786 N    ASN   113       1.205  11.123   4.358
ATOM   1787 H    ASN   113       1.809  10.700   3.668
ATOM   1788 CA   ASN   113      -0.115  11.254   3.854
ATOM   1789 HA   ASN   113      -0.156  10.712   2.910
ATOM   1790 CB   ASN   113      -1.078  10.594   4.804
ATOM   1791 HB1  ASN   113      -2.096  10.646   4.418
ATOM   1792 HB2  ASN   113      -1.088  11.081   5.780
ATOM   1793 CG   ASN   113      -0.830   9.116   5.051
ATOM   1794 OD1  ASN   113      -0.522   8.428   4.024
ATOM   1795 ND2  ASN   113      -0.751   8.610   6.250
ATOM   1796 HD21 ASN   113      -0.886   9.168   7.081
ATOM   1797 HD22 ASN   113      -0.510   7.632   6.323
ATOM   1798 C    ASN   113      -0.511  12.728   3.531
ATOM   1799 O    ASN   113      -1.433  13.249   4.187
ATOM   1800 N    GLY   114      -0.015  13.370   2.481
ATOM   1801 H    GLY   114       0.671  12.865   1.939
ATOM   1802 CA   GLY   114      -0.509  14.692   2.029
ATOM   1803 HA1  GLY   114      -1.466  14.974   2.468
ATOM   1804 HA2  GLY   114      -0.643  14.603   0.951
ATOM   1805 C    GLY   114       0.444  15.867   2.401
ATOM   1806 O    GLY   114       1.067  16.403   1.517
ATOM   1807 N    SER   115       0.608  16.130   3.742
ATOM   1808 H    SER   115       0.110  15.509   4.364
ATOM   1809 CA   SER   115       1.353  17.295   4.325
ATOM   1810 HA   SER   115       1.348  18.011   3.503
ATOM   1811 CB   SER   115       0.708  17.896   5.571
ATOM   1812 HB1  SER   115       1.459  18.480   6.103
ATOM   1813 HB2  SER   115       0.445  17.055   6.213
ATOM   1814 OG   SER   115      -0.433  18.610   5.195
ATOM   1815 HG   SER   115      -0.677  19.292   5.826
ATOM   1816 C    SER   115       2.815  16.864   4.555
ATOM   1817 O    SER   115       3.105  15.763   4.982
ATOM   1818 N    PRO   116       3.815  17.681   4.170
ATOM   1819 CD   PRO   116       3.774  19.152   4.185
ATOM   1820 HD1  PRO   116       3.398  19.499   5.148
ATOM   1821 HD2  PRO   116       3.035  19.506   3.466
ATOM   1822 CG   PRO   116       5.194  19.574   3.975
ATOM   1823 HG1  PRO   116       5.717  19.692   4.924
ATOM   1824 HG2  PRO   116       5.311  20.422   3.301
ATOM   1825 CB   PRO   116       5.864  18.348   3.327
ATOM   1826 HB1  PRO   116       6.941  18.432   3.473
ATOM   1827 HB2  PRO   116       5.641  18.275   2.262
ATOM   1828 CA   PRO   116       5.209  17.217   3.999
ATOM   1829 HA   PRO   116       5.283  16.345   3.349
ATOM   1830 C    PRO   116       5.961  16.922   5.343
ATOM   1831 O    PRO   116       5.740  17.514   6.430
ATOM   1832 N    SER   117       6.798  15.925   5.303
ATOM   1833 H    SER   117       6.991  15.514   4.401
ATOM   1834 CA   SER   117       7.323  15.232   6.473
ATOM   1835 HA   SER   117       6.948  15.684   7.391
ATOM   1836 CB   SER   117       6.859  13.730   6.470
ATOM   1837 HB1  SER   117       5.799  13.595   6.255
ATOM   1838 HB2  SER   117       6.984  13.167   7.395
ATOM   1839 OG   SER   117       7.476  13.040   5.405
ATOM   1840 HG   SER   117       8.378  12.755   5.571
ATOM   1841 C    SER   117       8.870  15.218   6.585
ATOM   1842 O    SER   117       9.418  14.988   7.654
ATOM   1843 N    GLY   118       9.615  15.599   5.492
ATOM   1844 H    GLY   118       9.128  15.619   4.608
ATOM   1845 CA   GLY   118      11.048  15.632   5.517
ATOM   1846 HA1  GLY   118      11.468  14.633   5.637
ATOM   1847 HA2  GLY   118      11.337  16.368   6.267
ATOM   1848 C    GLY   118      11.663  16.193   4.176
ATOM   1849 O    GLY   118      11.066  16.087   3.094
ATOM   1850 N    VAL   119      12.863  16.662   4.252
ATOM   1851 H    VAL   119      13.288  16.775   5.161
ATOM   1852 CA   VAL   119      13.538  17.392   3.126
ATOM   1853 HA   VAL   119      13.146  16.960   2.206
ATOM   1854 CB   VAL   119      13.253  18.914   3.123
ATOM   1855 HB   VAL   119      13.952  19.296   2.378
ATOM   1856 CG1  VAL   119      11.822  19.286   2.822
ATOM   1857 HG11 VAL   119      11.705  20.368   2.760
ATOM   1858 HG12 VAL   119      11.630  18.895   1.822
ATOM   1859 HG13 VAL   119      11.127  18.931   3.582
ATOM   1860 CG2  VAL   119      13.609  19.688   4.409
ATOM   1861 HG21 VAL   119      14.654  19.456   4.614
ATOM   1862 HG22 VAL   119      13.441  20.754   4.255
ATOM   1863 HG23 VAL   119      12.980  19.349   5.232
ATOM   1864 C    VAL   119      15.026  17.099   3.122
ATOM   1865 O    VAL   119      15.652  17.206   4.198
ATOM   1866 N    TYR   120      15.529  16.725   1.953
ATOM   1867 H    TYR   120      14.868  16.764   1.191
ATOM   1868 CA   TYR   120      16.911  16.222   1.740
ATOM   1869 HA   TYR   120      17.619  16.927   2.175
ATOM   1870 CB   TYR   120      17.103  14.848   2.500
ATOM   1871 HB1  TYR   120      17.148  15.020   3.575
ATOM   1872 HB2  TYR   120      18.089  14.454   2.253
ATOM   1873 CG   TYR   120      16.062  13.805   2.232
ATOM   1874 CD1  TYR   120      16.307  12.821   1.295
ATOM   1875 HD1  TYR   120      17.210  12.793   0.704
ATOM   1876 CE1  TYR   120      15.358  11.823   1.076
ATOM   1877 HE1  TYR   120      15.517  11.067   0.321
ATOM   1878 CZ   TYR   120      14.201  11.717   1.871
ATOM   1879 OH   TYR   120      13.464  10.588   1.672
ATOM   1880 HH   TYR   120      12.855  10.478   2.406
ATOM   1881 CE2  TYR   120      13.918  12.750   2.813
ATOM   1882 HE2  TYR   120      13.009  12.647   3.387
ATOM   1883 CD2  TYR   120      14.928  13.756   3.040
ATOM   1884 HD2  TYR   120      14.823  14.358   3.930
ATOM   1885 C    TYR   120      17.293  16.010   0.274
ATOM   1886 O    TYR   120      16.538  16.387  -0.650
ATOM   1887 N    GLN   121      18.516  15.490   0.060
ATOM   1888 H    GLN   121      18.938  15.042   0.861
ATOM   1889 CA   GLN   121      19.134  15.197  -1.232
ATOM   1890 HA   GLN   121      18.380  15.405  -1.991
ATOM   1891 CB   GLN   121      20.441  15.992  -1.550
ATOM   1892 HB1  GLN   121      20.833  15.626  -2.499
ATOM   1893 HB2  GLN   121      21.128  15.758  -0.736
ATOM   1894 CG   GLN   121      20.276  17.525  -1.664
ATOM   1895 HG1  GLN   121      20.094  17.898  -0.656
ATOM   1896 HG2  GLN   121      19.424  17.730  -2.313
ATOM   1897 CD   GLN   121      21.575  18.295  -2.036
ATOM   1898 OE1  GLN   121      22.703  17.808  -1.869
ATOM   1899 NE2  GLN   121      21.435  19.425  -2.688
ATOM   1900 HE21 GLN   121      20.501  19.804  -2.747
ATOM   1901 HE22 GLN   121      22.295  19.917  -2.881
ATOM   1902 C    GLN   121      19.492  13.699  -1.343
ATOM   1903 O    GLN   121      19.644  13.063  -0.333
ATOM   1904 N    CYS   122      19.456  13.198  -2.592
ATOM   1905 H    CYS   122      19.221  13.774  -3.388
ATOM   1906 CA   CYS   122      19.446  11.734  -2.857
ATOM   1907 HA   CYS   122      20.121  11.271  -2.137
ATOM   1908 CB   CYS   122      17.972  11.272  -2.719
ATOM   1909 HB1  CYS   122      17.411  11.820  -3.477
ATOM   1910 HB2  CYS   122      17.576  11.701  -1.799
ATOM   1911 SG   CYS   122      17.629   9.473  -2.630
ATOM   1912 HG   CYS   122      18.638   9.253  -1.782
ATOM   1913 C    CYS   122      20.086  11.500  -4.220
ATOM   1914 O    CYS   122      20.509  12.417  -4.880
ATOM   1915 N    ALA   123      20.238  10.218  -4.590
ATOM   1916 H    ALA   123      19.899   9.517  -3.946
ATOM   1917 CA   ALA   123      20.712   9.787  -5.900
ATOM   1918 HA   ALA   123      20.277  10.459  -6.641
ATOM   1919 CB   ALA   123      22.224   9.937  -5.971
ATOM   1920 HB1  ALA   123      22.742   9.375  -5.194
ATOM   1921 HB2  ALA   123      22.681   9.555  -6.883
ATOM   1922 HB3  ALA   123      22.547  10.975  -5.886
ATOM   1923 C    ALA   123      20.358   8.347  -6.165
ATOM   1924 O    ALA   123      20.115   7.563  -5.221
ATOM   1925 N    MET   124      20.294   7.855  -7.390
ATOM   1926 H    MET   124      20.440   8.503  -8.151
ATOM   1927 CA   MET   124      19.818   6.534  -7.738
ATOM   1928 HA   MET   124      19.084   6.229  -6.992
ATOM   1929 CB   MET   124      19.206   6.524  -9.144
ATOM   1930 HB1  MET   124      19.984   6.690  -9.890
ATOM   1931 HB2  MET   124      18.433   7.289  -9.210
ATOM   1932 CG   MET   124      18.467   5.214  -9.398
ATOM   1933 HG1  MET   124      17.925   4.925  -8.498
ATOM   1934 HG2  MET   124      19.165   4.408  -9.624
ATOM   1935 SD   MET   124      17.161   5.265 -10.740
ATOM   1936 CE   MET   124      18.210   5.428 -12.250
ATOM   1937 HE1  MET   124      17.616   5.384 -13.163
ATOM   1938 HE2  MET   124      18.790   6.350 -12.298
ATOM   1939 HE3  MET   124      18.868   4.560 -12.284
ATOM   1940 C    MET   124      20.958   5.495  -7.609
ATOM   1941 O    MET   124      22.133   5.839  -7.908
ATOM   1942 N    ARG   125      20.781   4.252  -7.182
ATOM   1943 H    ARG   125      19.799   4.090  -7.009
ATOM   1944 CA   ARG   125      21.703   3.157  -6.949
ATOM   1945 HA   ARG   125      22.674   3.521  -6.616
ATOM   1946 CB   ARG   125      21.128   2.229  -5.826
ATOM   1947 HB1  ARG   125      21.832   1.401  -5.741
ATOM   1948 HB2  ARG   125      20.170   1.830  -6.159
ATOM   1949 CG   ARG   125      21.104   2.859  -4.398
ATOM   1950 HG1  ARG   125      20.680   2.113  -3.725
ATOM   1951 HG2  ARG   125      20.470   3.745  -4.403
ATOM   1952 CD   ARG   125      22.504   3.303  -3.829
ATOM   1953 HD1  ARG   125      22.287   3.627  -2.811
ATOM   1954 HD2  ARG   125      22.977   4.119  -4.377
ATOM   1955 NE   ARG   125      23.522   2.201  -3.811
ATOM   1956 HE   ARG   125      23.246   1.267  -3.545
ATOM   1957 CZ   ARG   125      24.786   2.299  -4.066
ATOM   1958 NH1  ARG   125      25.316   3.450  -4.382
ATOM   1959 HH11 ARG   125      24.887   4.358  -4.281
ATOM   1960 HH12 ARG   125      26.309   3.477  -4.564
ATOM   1961 NH2  ARG   125      25.620   1.299  -3.972
ATOM   1962 HH21 ARG   125      25.449   0.486  -3.397
ATOM   1963 HH22 ARG   125      26.543   1.402  -4.369
ATOM   1964 C    ARG   125      21.961   2.344  -8.274
ATOM   1965 O    ARG   125      21.120   2.319  -9.193
ATOM   1966 N    PRO   126      23.134   1.654  -8.371
ATOM   1967 CD   PRO   126      24.240   1.507  -7.339
ATOM   1968 HD1  PRO   126      23.750   1.421  -6.369
ATOM   1969 HD2  PRO   126      24.950   2.333  -7.293
ATOM   1970 CG   PRO   126      24.927   0.236  -7.773
ATOM   1971 HG1  PRO   126      24.370  -0.565  -7.288
ATOM   1972 HG2  PRO   126      25.973   0.347  -7.489
ATOM   1973 CB   PRO   126      24.769   0.180  -9.302
ATOM   1974 HB1  PRO   126      24.945  -0.844  -9.630
ATOM   1975 HB2  PRO   126      25.496   0.865  -9.738
ATOM   1976 CA   PRO   126      23.340   0.689  -9.503
ATOM   1977 HA   PRO   126      23.442   1.257 -10.428
ATOM   1978 C    PRO   126      22.244  -0.333  -9.721
ATOM   1979 O    PRO   126      22.020  -0.707 -10.812
ATOM   1980 N    ASN   127      21.543  -0.792  -8.674
ATOM   1981 H    ASN   127      21.964  -0.578  -7.781
ATOM   1982 CA   ASN   127      20.358  -1.668  -8.700
ATOM   1983 HA   ASN   127      20.520  -2.387  -9.504
ATOM   1984 CB   ASN   127      20.339  -2.477  -7.466
ATOM   1985 HB1  ASN   127      21.293  -3.000  -7.405
ATOM   1986 HB2  ASN   127      19.569  -3.249  -7.480
ATOM   1987 CG   ASN   127      20.227  -1.570  -6.235
ATOM   1988 OD1  ASN   127      19.369  -0.759  -6.128
ATOM   1989 ND2  ASN   127      21.262  -1.580  -5.406
ATOM   1990 HD21 ASN   127      21.914  -2.351  -5.453
ATOM   1991 HD22 ASN   127      21.158  -0.953  -4.622
ATOM   1992 C    ASN   127      19.006  -0.989  -8.963
ATOM   1993 O    ASN   127      17.957  -1.512  -8.717
ATOM   1994 N    PHE   128      19.046   0.345  -9.224
ATOM   1995 H    PHE   128      19.957   0.780  -9.254
ATOM   1996 CA   PHE   128      17.891   1.196  -9.548
ATOM   1997 HA   PHE   128      18.392   2.140  -9.761
ATOM   1998 CB   PHE   128      17.250   0.754 -10.862
ATOM   1999 HB1  PHE   128      16.242   1.164 -10.922
ATOM   2000 HB2  PHE   128      17.028  -0.313 -10.836
ATOM   2001 CG   PHE   128      18.059   1.046 -12.136
ATOM   2002 CD1  PHE   128      19.326   0.553 -12.477
ATOM   2003 HD1  PHE   128      19.732  -0.192 -11.809
ATOM   2004 CE1  PHE   128      19.973   0.882 -13.712
ATOM   2005 HE1  PHE   128      20.974   0.534 -13.919
ATOM   2006 CZ   PHE   128      19.378   1.844 -14.561
ATOM   2007 HZ   PHE   128      19.955   2.236 -15.385
ATOM   2008 CE2  PHE   128      18.097   2.336 -14.212
ATOM   2009 HE2  PHE   128      17.554   3.093 -14.757
ATOM   2010 CD2  PHE   128      17.517   1.960 -13.011
ATOM   2011 HD2  PHE   128      16.580   2.429 -12.747
ATOM   2012 C    PHE   128      16.885   1.539  -8.469
ATOM   2013 O    PHE   128      16.007   2.382  -8.613
ATOM   2014 N    THR   129      17.091   0.973  -7.236
ATOM   2015 H    THR   129      17.755   0.212  -7.221
ATOM   2016 CA   THR   129      16.488   1.457  -6.014
ATOM   2017 HA   THR   129      15.425   1.519  -6.246
ATOM   2018 CB   THR   129      16.612   0.476  -4.795
ATOM   2019 HB   THR   129      15.941   0.703  -3.968
ATOM   2020 CG2  THR   129      16.216  -0.886  -5.159
ATOM   2021 HG21 THR   129      16.863  -1.250  -5.956
ATOM   2022 HG22 THR   129      16.215  -1.616  -4.349
ATOM   2023 HG23 THR   129      15.245  -0.889  -5.655
ATOM   2024 OG1  THR   129      17.969   0.416  -4.225
ATOM   2025 HG1  THR   129      18.458  -0.031  -4.920
ATOM   2026 C    THR   129      17.050   2.850  -5.580
ATOM   2027 O    THR   129      18.042   3.321  -6.146
ATOM   2028 N    ILE   130      16.545   3.369  -4.441
ATOM   2029 H    ILE   130      15.703   2.937  -4.090
ATOM   2030 CA   ILE   130      17.008   4.492  -3.673
ATOM   2031 HA   ILE   130      18.036   4.627  -4.010
ATOM   2032 CB   ILE   130      16.228   5.859  -3.949
ATOM   2033 HB   ILE   130      16.613   6.647  -3.301
ATOM   2034 CG2  ILE   130      16.465   6.349  -5.387
ATOM   2035 HG21 ILE   130      15.835   5.737  -6.033
ATOM   2036 HG22 ILE   130      16.203   7.406  -5.423
ATOM   2037 HG23 ILE   130      17.520   6.229  -5.635
ATOM   2038 CG1  ILE   130      14.630   5.706  -3.875
ATOM   2039 HG11 ILE   130      14.405   5.094  -3.001
ATOM   2040 HG12 ILE   130      14.313   5.123  -4.740
ATOM   2041 CD1  ILE   130      13.680   6.940  -3.839
ATOM   2042 HD11 ILE   130      12.633   6.648  -3.760
ATOM   2043 HD12 ILE   130      13.832   7.615  -2.997
ATOM   2044 HD13 ILE   130      13.842   7.608  -4.685
ATOM   2045 C    ILE   130      16.911   4.198  -2.186
ATOM   2046 O    ILE   130      16.001   3.502  -1.661
ATOM   2047 N    LYS   131      17.736   4.848  -1.403
ATOM   2048 H    LYS   131      18.482   5.287  -1.924
ATOM   2049 CA   LYS   131      17.814   4.758   0.035
ATOM   2050 HA   LYS   131      17.066   4.047   0.388
ATOM   2051 CB   LYS   131      19.264   4.167   0.274
ATOM   2052 HB1  LYS   131      19.994   4.964   0.130
ATOM   2053 HB2  LYS   131      19.432   3.433  -0.514
ATOM   2054 CG   LYS   131      19.379   3.383   1.594
ATOM   2055 HG1  LYS   131      18.452   2.814   1.668
ATOM   2056 HG2  LYS   131      19.341   4.119   2.397
ATOM   2057 CD   LYS   131      20.667   2.501   1.757
ATOM   2058 HD1  LYS   131      20.677   1.755   2.552
ATOM   2059 HD2  LYS   131      21.487   3.188   1.966
ATOM   2060 CE   LYS   131      21.116   1.779   0.423
ATOM   2061 HE1  LYS   131      21.257   2.497  -0.385
ATOM   2062 HE2  LYS   131      20.309   1.140   0.067
ATOM   2063 NZ   LYS   131      22.322   0.949   0.545
ATOM   2064 HZ1  LYS   131      22.342   0.262   1.286
ATOM   2065 HZ2  LYS   131      22.347   0.438  -0.325
ATOM   2066 HZ3  LYS   131      23.168   1.496   0.615
ATOM   2067 C    LYS   131      17.581   6.111   0.654
ATOM   2068 O    LYS   131      18.261   7.094   0.349
ATOM   2069 N    GLY   132      16.627   6.159   1.554
ATOM   2070 H    GLY   132      16.171   5.311   1.859
ATOM   2071 CA   GLY   132      16.204   7.479   2.036
ATOM   2072 HA1  GLY   132      15.778   7.980   1.167
ATOM   2073 HA2  GLY   132      17.046   8.089   2.363
ATOM   2074 C    GLY   132      15.156   7.513   3.188
ATOM   2075 O    GLY   132      14.667   6.433   3.500
ATOM   2076 N    SER   133      15.009   8.662   3.802
ATOM   2077 H    SER   133      15.778   9.305   3.680
ATOM   2078 CA   SER   133      14.039   8.969   4.886
ATOM   2079 HA   SER   133      13.936   8.173   5.623
ATOM   2080 CB   SER   133      14.548  10.167   5.693
ATOM   2081 HB1  SER   133      13.694  10.590   6.221
ATOM   2082 HB2  SER   133      14.963  10.897   4.997
ATOM   2083 OG   SER   133      15.350   9.570   6.606
ATOM   2084 HG   SER   133      15.244  10.033   7.440
ATOM   2085 C    SER   133      12.580   9.193   4.401
ATOM   2086 O    SER   133      12.161  10.356   4.217
ATOM   2087 N    PHE   134      11.890   8.091   4.200
ATOM   2088 H    PHE   134      12.267   7.161   4.314
ATOM   2089 CA   PHE   134      10.512   8.016   3.878
ATOM   2090 HA   PHE   134      10.023   8.989   3.822
ATOM   2091 CB   PHE   134      10.387   7.121   2.651
ATOM   2092 HB1  PHE   134       9.347   6.958   2.369
ATOM   2093 HB2  PHE   134      10.900   6.186   2.876
ATOM   2094 CG   PHE   134      11.006   7.735   1.435
ATOM   2095 CD1  PHE   134      10.470   8.940   0.938
ATOM   2096 HD1  PHE   134       9.557   9.300   1.389
ATOM   2097 CE1  PHE   134      11.026   9.579  -0.152
ATOM   2098 HE1  PHE   134      10.600  10.512  -0.489
ATOM   2099 CZ   PHE   134      12.113   9.063  -0.749
ATOM   2100 HZ   PHE   134      12.550   9.512  -1.629
ATOM   2101 CE2  PHE   134      12.681   7.876  -0.270
ATOM   2102 HE2  PHE   134      13.531   7.425  -0.761
ATOM   2103 CD2  PHE   134      12.225   7.198   0.862
ATOM   2104 HD2  PHE   134      12.718   6.269   1.106
ATOM   2105 C    PHE   134       9.881   7.233   5.002
ATOM   2106 O    PHE   134      10.534   6.584   5.947
ATOM   2107 N    LEU   135       8.560   7.262   5.033
ATOM   2108 H    LEU   135       8.117   7.880   4.369
ATOM   2109 CA   LEU   135       7.774   6.792   6.161
ATOM   2110 HA   LEU   135       8.266   6.028   6.763
ATOM   2111 CB   LEU   135       7.246   7.923   6.962
ATOM   2112 HB1  LEU   135       6.609   7.591   7.782
ATOM   2113 HB2  LEU   135       6.601   8.485   6.287
ATOM   2114 CG   LEU   135       8.244   8.892   7.542
ATOM   2115 HG   LEU   135       9.030   9.109   6.819
ATOM   2116 CD1  LEU   135       7.454  10.214   7.855
ATOM   2117 HD11 LEU   135       6.457   9.912   8.176
ATOM   2118 HD12 LEU   135       8.071  10.810   8.528
ATOM   2119 HD13 LEU   135       7.353  10.786   6.933
ATOM   2120 CD2  LEU   135       8.755   8.421   8.933
ATOM   2121 HD21 LEU   135       7.965   8.435   9.683
ATOM   2122 HD22 LEU   135       9.229   7.440   8.903
ATOM   2123 HD23 LEU   135       9.484   9.198   9.165
ATOM   2124 C    LEU   135       6.548   5.985   5.640
ATOM   2125 O    LEU   135       6.366   5.935   4.430
ATOM   2126 N    ASN   136       5.778   5.407   6.550
ATOM   2127 H    ASN   136       6.133   5.410   7.496
ATOM   2128 CA   ASN   136       4.592   4.470   6.320
ATOM   2129 HA   ASN   136       5.027   3.709   5.673
ATOM   2130 CB   ASN   136       4.177   3.883   7.693
ATOM   2131 HB1  ASN   136       3.610   4.641   8.232
ATOM   2132 HB2  ASN   136       5.058   3.669   8.299
ATOM   2133 CG   ASN   136       3.458   2.528   7.570
ATOM   2134 OD1  ASN   136       3.869   1.614   6.849
ATOM   2135 ND2  ASN   136       2.290   2.423   8.163
ATOM   2136 HD21 ASN   136       1.983   1.482   8.367
ATOM   2137 HD22 ASN   136       1.928   3.145   8.769
ATOM   2138 C    ASN   136       3.425   5.049   5.601
ATOM   2139 O    ASN   136       2.304   4.544   5.628
ATOM   2140 N    GLY   137       3.622   6.263   5.068
ATOM   2141 H    GLY   137       4.569   6.510   4.819
ATOM   2142 CA   GLY   137       2.619   7.142   4.421
ATOM   2143 HA1  GLY   137       2.066   7.793   5.098
ATOM   2144 HA2  GLY   137       1.941   6.457   3.912
ATOM   2145 C    GLY   137       3.266   8.053   3.341
ATOM   2146 O    GLY   137       2.675   9.118   3.043
ATOM   2147 N    SER   138       4.473   7.697   2.862
ATOM   2148 H    SER   138       4.775   6.736   2.928
ATOM   2149 CA   SER   138       5.283   8.587   1.991
ATOM   2150 HA   SER   138       4.805   9.561   2.095
ATOM   2151 CB   SER   138       6.774   8.658   2.353
ATOM   2152 HB1  SER   138       7.191   9.300   1.577
ATOM   2153 HB2  SER   138       7.232   7.671   2.283
ATOM   2154 OG   SER   138       7.070   9.122   3.647
ATOM   2155 HG   SER   138       6.826  10.042   3.772
ATOM   2156 C    SER   138       5.172   8.211   0.505
ATOM   2157 O    SER   138       5.765   8.861  -0.330
ATOM   2158 N    CYS   139       4.449   7.120   0.145
ATOM   2159 H    CYS   139       4.051   6.573   0.895
ATOM   2160 CA   CYS   139       4.340   6.646  -1.263
ATOM   2161 HA   CYS   139       5.380   6.485  -1.547
ATOM   2162 CB   CYS   139       3.708   5.242  -1.285
ATOM   2163 HB1  CYS   139       2.634   5.359  -1.138
ATOM   2164 HB2  CYS   139       4.194   4.717  -0.463
ATOM   2165 SG   CYS   139       4.027   4.413  -2.855
ATOM   2166 HG   CYS   139       4.472   3.357  -2.168
ATOM   2167 C    CYS   139       3.722   7.675  -2.191
ATOM   2168 O    CYS   139       2.635   8.169  -1.931
ATOM   2169 N    GLY   140       4.387   8.036  -3.336
ATOM   2170 H    GLY   140       5.144   7.497  -3.731
ATOM   2171 CA   GLY   140       4.000   9.177  -4.156
ATOM   2172 HA1  GLY   140       2.920   9.320  -4.177
ATOM   2173 HA2  GLY   140       4.300   8.945  -5.177
ATOM   2174 C    GLY   140       4.805  10.494  -3.835
ATOM   2175 O    GLY   140       4.514  11.614  -4.306
ATOM   2176 N    SER   141       5.801  10.398  -2.923
ATOM   2177 H    SER   141       5.868   9.515  -2.439
ATOM   2178 CA   SER   141       6.801  11.482  -2.770
ATOM   2179 HA   SER   141       6.257  12.411  -2.604
ATOM   2180 CB   SER   141       7.690  11.263  -1.533
ATOM   2181 HB1  SER   141       8.352  12.124  -1.440
ATOM   2182 HB2  SER   141       8.186  10.294  -1.585
ATOM   2183 OG   SER   141       6.759  11.184  -0.484
ATOM   2184 HG   SER   141       6.329  10.337  -0.619
ATOM   2185 C    SER   141       7.702  11.640  -3.998
ATOM   2186 O    SER   141       8.074  10.640  -4.579
ATOM   2187 N    VAL   142       8.270  12.801  -4.381
ATOM   2188 H    VAL   142       8.115  13.629  -3.824
ATOM   2189 CA   VAL   142       8.885  13.050  -5.642
ATOM   2190 HA   VAL   142       8.945  12.097  -6.167
ATOM   2191 CB   VAL   142       7.960  13.959  -6.515
ATOM   2192 HB   VAL   142       8.367  14.090  -7.518
ATOM   2193 CG1  VAL   142       6.494  13.418  -6.784
ATOM   2194 HG11 VAL   142       5.902  13.273  -5.881
ATOM   2195 HG12 VAL   142       5.932  14.117  -7.403
ATOM   2196 HG13 VAL   142       6.679  12.471  -7.292
ATOM   2197 CG2  VAL   142       7.900  15.374  -6.073
ATOM   2198 HG21 VAL   142       8.899  15.799  -6.168
ATOM   2199 HG22 VAL   142       7.139  15.906  -6.645
ATOM   2200 HG23 VAL   142       7.671  15.448  -5.010
ATOM   2201 C    VAL   142      10.290  13.657  -5.585
ATOM   2202 O    VAL   142      10.667  14.211  -4.576
ATOM   2203 N    GLY   143      11.112  13.401  -6.568
ATOM   2204 H    GLY   143      10.747  12.844  -7.328
ATOM   2205 CA   GLY   143      12.547  13.647  -6.644
ATOM   2206 HA1  GLY   143      12.927  12.723  -7.079
ATOM   2207 HA2  GLY   143      12.927  13.839  -5.641
ATOM   2208 C    GLY   143      12.764  14.746  -7.743
ATOM   2209 O    GLY   143      12.174  14.635  -8.786
ATOM   2210 N    PHE   144      13.566  15.836  -7.511
ATOM   2211 H    PHE   144      14.171  15.809  -6.703
ATOM   2212 CA   PHE   144      13.700  17.008  -8.311
ATOM   2213 HA   PHE   144      13.340  16.882  -9.332
ATOM   2214 CB   PHE   144      12.740  18.083  -7.927
ATOM   2215 HB1  PHE   144      11.727  17.683  -7.984
ATOM   2216 HB2  PHE   144      12.826  18.877  -8.669
ATOM   2217 CG   PHE   144      12.814  18.748  -6.568
ATOM   2218 CD1  PHE   144      12.301  18.044  -5.445
ATOM   2219 HD1  PHE   144      11.771  17.134  -5.684
ATOM   2220 CE1  PHE   144      12.431  18.577  -4.175
ATOM   2221 HE1  PHE   144      12.028  17.964  -3.382
ATOM   2222 CZ   PHE   144      13.096  19.794  -3.957
ATOM   2223 HZ   PHE   144      13.230  20.250  -2.987
ATOM   2224 CE2  PHE   144      13.603  20.490  -5.100
ATOM   2225 HE2  PHE   144      14.059  21.460  -4.970
ATOM   2226 CD2  PHE   144      13.467  19.923  -6.377
ATOM   2227 HD2  PHE   144      13.806  20.443  -7.260
ATOM   2228 C    PHE   144      15.147  17.627  -8.317
ATOM   2229 O    PHE   144      15.880  17.483  -7.360
ATOM   2230 N    ASN   145      15.418  18.433  -9.335
ATOM   2231 H    ASN   145      14.760  18.575 -10.088
ATOM   2232 CA   ASN   145      16.343  19.514  -9.149
ATOM   2233 HA   ASN   145      16.604  19.577  -8.092
ATOM   2234 CB   ASN   145      17.573  19.215  -9.933
ATOM   2235 HB1  ASN   145      18.246  20.063  -9.802
ATOM   2236 HB2  ASN   145      17.463  18.946 -10.984
ATOM   2237 CG   ASN   145      18.323  18.042  -9.313
ATOM   2238 OD1  ASN   145      19.201  18.358  -8.485
ATOM   2239 ND2  ASN   145      18.172  16.821  -9.741
ATOM   2240 HD21 ASN   145      17.594  16.699 -10.560
ATOM   2241 HD22 ASN   145      18.776  16.081  -9.414
ATOM   2242 C    ASN   145      15.683  20.814  -9.546
ATOM   2243 O    ASN   145      14.643  20.765 -10.156
ATOM   2244 N    ILE   146      16.149  21.915  -9.031
ATOM   2245 H    ILE   146      16.996  21.839  -8.487
ATOM   2246 CA   ILE   146      15.689  23.288  -9.284
ATOM   2247 HA   ILE   146      15.130  23.282 -10.220
ATOM   2248 CB   ILE   146      14.683  23.821  -8.136
ATOM   2249 HB   ILE   146      13.697  23.386  -8.297
ATOM   2250 CG2  ILE   146      15.107  23.255  -6.731
ATOM   2251 HG21 ILE   146      14.438  23.567  -5.929
ATOM   2252 HG22 ILE   146      15.175  22.167  -6.699
ATOM   2253 HG23 ILE   146      16.126  23.573  -6.511
ATOM   2254 CG1  ILE   146      14.474  25.336  -8.217
ATOM   2255 HG11 ILE   146      14.068  25.594  -9.195
ATOM   2256 HG12 ILE   146      15.377  25.927  -8.060
ATOM   2257 CD1  ILE   146      13.384  25.960  -7.315
ATOM   2258 HD11 ILE   146      12.567  25.250  -7.181
ATOM   2259 HD12 ILE   146      13.768  26.131  -6.309
ATOM   2260 HD13 ILE   146      13.011  26.897  -7.728
ATOM   2261 C    ILE   146      16.894  24.157  -9.548
ATOM   2262 O    ILE   146      17.934  23.978  -8.978
ATOM   2263 N    ASP   147      16.778  25.072 -10.539
ATOM   2264 H    ASP   147      15.940  25.109 -11.102
ATOM   2265 CA   ASP   147      17.914  25.997 -10.871
ATOM   2266 HA   ASP   147      18.836  25.496 -10.576
ATOM   2267 CB   ASP   147      17.932  26.231 -12.413
ATOM   2268 HB1  ASP   147      18.627  27.028 -12.677
ATOM   2269 HB2  ASP   147      16.961  26.660 -12.661
ATOM   2270 CG   ASP   147      18.279  24.960 -13.327
ATOM   2271 OD1  ASP   147      18.401  23.874 -12.743
ATOM   2272 OD2  ASP   147      18.191  25.080 -14.558
ATOM   2273 C    ASP   147      17.896  27.302 -10.038
ATOM   2274 O    ASP   147      18.938  27.752  -9.567
ATOM   2275 N    TYR   148      16.750  27.898  -9.961
ATOM   2276 H    TYR   148      15.956  27.377 -10.306
ATOM   2277 CA   TYR   148      16.475  29.117  -9.172
ATOM   2278 HA   TYR   148      17.007  28.983  -8.230
ATOM   2279 CB   TYR   148      17.046  30.317  -9.909
ATOM   2280 HB1  TYR   148      16.526  30.473 -10.855
ATOM   2281 HB2  TYR   148      18.105  30.220 -10.149
ATOM   2282 CG   TYR   148      16.985  31.631  -9.184
ATOM   2283 CD1  TYR   148      17.982  31.864  -8.186
ATOM   2284 HD1  TYR   148      18.740  31.118  -7.999
ATOM   2285 CE1  TYR   148      17.944  33.052  -7.394
ATOM   2286 HE1  TYR   148      18.716  33.130  -6.643
ATOM   2287 CZ   TYR   148      16.865  33.922  -7.529
ATOM   2288 OH   TYR   148      16.699  35.003  -6.698
ATOM   2289 HH   TYR   148      15.862  35.448  -6.851
ATOM   2290 CE2  TYR   148      15.804  33.685  -8.403
ATOM   2291 HE2  TYR   148      14.953  34.347  -8.449
ATOM   2292 CD2  TYR   148      15.925  32.579  -9.324
ATOM   2293 HD2  TYR   148      15.156  32.505 -10.078
ATOM   2294 C    TYR   148      14.987  29.306  -8.888
ATOM   2295 O    TYR   148      14.534  29.289  -7.738
ATOM   2296 N    ASP   149      14.056  29.153  -9.870
ATOM   2297 H    ASP   149      14.364  29.061 -10.828
ATOM   2298 CA   ASP   149      12.566  29.016  -9.735
ATOM   2299 HA   ASP   149      12.336  28.716  -8.712
ATOM   2300 CB   ASP   149      11.766  30.348 -10.014
ATOM   2301 HB1  ASP   149      12.127  31.024  -9.239
ATOM   2302 HB2  ASP   149      10.705  30.134  -9.882
ATOM   2303 CG   ASP   149      11.922  30.993 -11.400
ATOM   2304 OD1  ASP   149      12.726  31.951 -11.563
ATOM   2305 OD2  ASP   149      11.064  30.750 -12.280
ATOM   2306 C    ASP   149      12.019  27.926 -10.661
ATOM   2307 O    ASP   149      10.877  27.459 -10.494
ATOM   2308 N    CYS   150      12.679  27.484 -11.721
ATOM   2309 H    CYS   150      13.589  27.906 -11.841
ATOM   2310 CA   CYS   150      12.336  26.370 -12.561
ATOM   2311 HA   CYS   150      11.257  26.218 -12.563
ATOM   2312 CB   CYS   150      12.748  26.663 -14.061
ATOM   2313 HB1  CYS   150      12.192  26.014 -14.739
ATOM   2314 HB2  CYS   150      13.808  26.461 -14.218
ATOM   2315 SG   CYS   150      12.311  28.280 -14.537
ATOM   2316 HG   CYS   150      13.015  28.367 -15.670
ATOM   2317 C    CYS   150      12.836  24.972 -12.171
ATOM   2318 O    CYS   150      13.965  24.891 -11.626
ATOM   2319 N    VAL   151      12.050  23.943 -12.425
ATOM   2320 H    VAL   151      11.203  24.136 -12.941
ATOM   2321 CA   VAL   151      12.255  22.584 -11.944
ATOM   2322 HA   VAL   151      13.186  22.598 -11.378
ATOM   2323 CB   VAL   151      11.110  22.250 -10.856
ATOM   2324 HB   VAL   151      10.248  22.218 -11.522
ATOM   2325 CG1  VAL   151      11.326  20.831 -10.132
ATOM   2326 HG11 VAL   151      11.376  20.040 -10.880
ATOM   2327 HG12 VAL   151      12.203  20.983  -9.503
ATOM   2328 HG13 VAL   151      10.553  20.678  -9.378
ATOM   2329 CG2  VAL   151      10.893  23.374  -9.870
ATOM   2330 HG21 VAL   151      10.263  24.075 -10.418
ATOM   2331 HG22 VAL   151      10.488  23.032  -8.918
ATOM   2332 HG23 VAL   151      11.849  23.861  -9.678
ATOM   2333 C    VAL   151      12.347  21.448 -12.979
ATOM   2334 O    VAL   151      11.652  21.408 -13.988
ATOM   2335 N    SER   152      13.204  20.513 -12.666
ATOM   2336 H    SER   152      13.759  20.674 -11.838
ATOM   2337 CA   SER   152      13.491  19.260 -13.408
ATOM   2338 HA   SER   152      12.907  19.166 -14.324
ATOM   2339 CB   SER   152      14.928  19.267 -13.901
ATOM   2340 HB1  SER   152      15.171  18.473 -14.606
ATOM   2341 HB2  SER   152      15.581  19.165 -13.034
ATOM   2342 OG   SER   152      15.181  20.461 -14.656
ATOM   2343 HG   SER   152      15.641  21.154 -14.176
ATOM   2344 C    SER   152      13.173  18.061 -12.607
ATOM   2345 O    SER   152      13.977  17.739 -11.770
ATOM   2346 N    PHE   153      12.010  17.534 -12.722
ATOM   2347 H    PHE   153      11.428  18.026 -13.385
ATOM   2348 CA   PHE   153      11.577  16.356 -11.956
ATOM   2349 HA   PHE   153      11.892  16.438 -10.916
ATOM   2350 CB   PHE   153      10.056  16.373 -11.927
ATOM   2351 HB1  PHE   153       9.789  15.372 -11.589
ATOM   2352 HB2  PHE   153       9.628  16.625 -12.898
ATOM   2353 CG   PHE   153       9.457  17.404 -10.945
ATOM   2354 CD1  PHE   153       9.549  17.137  -9.586
ATOM   2355 HD1  PHE   153       9.966  16.195  -9.262
ATOM   2356 CE1  PHE   153       8.983  17.996  -8.560
ATOM   2357 HE1  PHE   153       9.124  17.696  -7.532
ATOM   2358 CZ   PHE   153       8.364  19.252  -8.958
ATOM   2359 HZ   PHE   153       8.051  19.970  -8.214
ATOM   2360 CE2  PHE   153       8.254  19.533 -10.416
ATOM   2361 HE2  PHE   153       7.798  20.447 -10.766
ATOM   2362 CD2  PHE   153       8.802  18.557 -11.357
ATOM   2363 HD2  PHE   153       8.561  18.684 -12.402
ATOM   2364 C    PHE   153      12.084  15.071 -12.558
ATOM   2365 O    PHE   153      11.876  14.872 -13.769
ATOM   2366 N    CYS   154      12.602  14.115 -11.765
ATOM   2367 H    CYS   154      12.701  14.383 -10.796
ATOM   2368 CA   CYS   154      13.178  12.869 -12.211
ATOM   2369 HA   CYS   154      12.862  12.791 -13.251
ATOM   2370 CB   CYS   154      14.686  12.986 -11.966
ATOM   2371 HB1  CYS   154      15.156  13.884 -12.368
ATOM   2372 HB2  CYS   154      15.165  12.089 -12.358
ATOM   2373 SG   CYS   154      14.961  13.311 -10.220
ATOM   2374 HG   CYS   154      16.135  12.676 -10.150
ATOM   2375 C    CYS   154      12.562  11.606 -11.652
ATOM   2376 O    CYS   154      12.803  10.570 -12.274
ATOM   2377 N    TYR   155      11.776  11.630 -10.611
ATOM   2378 H    TYR   155      11.611  12.550 -10.226
ATOM   2379 CA   TYR   155      11.382  10.460  -9.892
ATOM   2380 HA   TYR   155      11.194   9.673 -10.622
ATOM   2381 CB   TYR   155      12.564  10.134  -8.915
ATOM   2382 HB1  TYR   155      12.399  10.601  -7.944
ATOM   2383 HB2  TYR   155      13.575  10.413  -9.213
ATOM   2384 CG   TYR   155      12.720   8.668  -8.598
ATOM   2385 CD1  TYR   155      13.533   7.854  -9.442
ATOM   2386 HD1  TYR   155      14.051   8.237 -10.310
ATOM   2387 CE1  TYR   155      13.771   6.500  -9.077
ATOM   2388 HE1  TYR   155      14.511   5.976  -9.664
ATOM   2389 CZ   TYR   155      13.201   5.916  -7.895
ATOM   2390 OH   TYR   155      13.498   4.636  -7.415
ATOM   2391 HH   TYR   155      14.005   4.152  -8.072
ATOM   2392 CE2  TYR   155      12.487   6.783  -7.097
ATOM   2393 HE2  TYR   155      12.128   6.460  -6.131
ATOM   2394 CD2  TYR   155      12.191   8.087  -7.487
ATOM   2395 HD2  TYR   155      11.593   8.602  -6.749
ATOM   2396 C    TYR   155      10.103  10.626  -9.064
ATOM   2397 O    TYR   155       9.715  11.734  -8.675
ATOM   2398 N    MET   156       9.416   9.520  -8.762
ATOM   2399 H    MET   156       9.734   8.638  -9.139
ATOM   2400 CA   MET   156       8.322   9.519  -7.756
ATOM   2401 HA   MET   156       8.523  10.334  -7.060
ATOM   2402 CB   MET   156       6.941   9.658  -8.374
ATOM   2403 HB1  MET   156       6.837   8.996  -9.233
ATOM   2404 HB2  MET   156       6.778  10.682  -8.710
ATOM   2405 CG   MET   156       5.792   9.314  -7.441
ATOM   2406 HG1  MET   156       5.962   9.804  -6.482
ATOM   2407 HG2  MET   156       5.802   8.285  -7.080
ATOM   2408 SD   MET   156       4.112   9.653  -8.037
ATOM   2409 CE   MET   156       3.921  11.444  -7.901
ATOM   2410 HE1  MET   156       4.454  11.937  -8.714
ATOM   2411 HE2  MET   156       2.859  11.687  -7.950
ATOM   2412 HE3  MET   156       4.222  11.594  -6.864
ATOM   2413 C    MET   156       8.405   8.144  -7.124
ATOM   2414 O    MET   156       8.323   7.095  -7.800
ATOM   2415 N    HSE   157       8.539   8.128  -5.783
ATOM   2416 H    HSE   157       8.527   9.050  -5.371
ATOM   2417 CA   HSE   157       8.516   6.868  -4.993
ATOM   2418 HA   HSE   157       9.312   6.182  -5.280
ATOM   2419 CB   HSE   157       8.673   7.257  -3.518
ATOM   2420 HB1  HSE   157       7.921   8.017  -3.304
ATOM   2421 HB2  HSE   157       9.598   7.819  -3.392
ATOM   2422 CG   HSE   157       8.559   6.203  -2.438
ATOM   2423 ND1  HSE   157       8.596   4.841  -2.637
ATOM   2424 CE1  HSE   157       8.578   4.277  -1.388
ATOM   2425 HE1  HSE   157       8.690   3.258  -1.048
ATOM   2426 NE2  HSE   157       8.291   5.175  -0.451
ATOM   2427 HE2  HSE   157       8.067   5.001   0.518
ATOM   2428 CD2  HSE   157       8.383   6.407  -1.045
ATOM   2429 HD2  HSE   157       8.085   7.336  -0.583
ATOM   2430 C    HSE   157       7.089   6.197  -5.175
ATOM   2431 O    HSE   157       6.059   6.847  -5.117
ATOM   2432 N    HSD   158       7.205   4.919  -5.493
ATOM   2433 H    HSD   158       8.153   4.575  -5.562
ATOM   2434 CA   HSD   158       6.094   4.159  -6.045
ATOM   2435 HA   HSD   158       5.123   4.641  -5.930
ATOM   2436 CB   HSD   158       6.438   4.052  -7.502
ATOM   2437 HB1  HSD   158       7.125   3.251  -7.779
ATOM   2438 HB2  HSD   158       6.890   4.983  -7.844
ATOM   2439 CG   HSD   158       5.238   3.994  -8.403
ATOM   2440 ND1  HSD   158       4.909   4.773  -9.490
ATOM   2441 HD1  HSD   158       5.567   5.425  -9.893
ATOM   2442 CE1  HSD   158       3.811   4.267 -10.108
ATOM   2443 HE1  HSD   158       3.485   4.489 -11.113
ATOM   2444 NE2  HSD   158       3.393   3.132  -9.474
ATOM   2445 CD2  HSD   158       4.323   2.952  -8.396
ATOM   2446 HD2  HSD   158       4.286   2.182  -7.640
ATOM   2447 C    HSD   158       5.940   2.808  -5.270
ATOM   2448 O    HSD   158       4.868   2.204  -5.359
ATOM   2449 N    MET   159       7.002   2.312  -4.683
ATOM   2450 H    MET   159       7.807   2.921  -4.661
ATOM   2451 CA   MET   159       7.108   1.011  -4.098
ATOM   2452 HA   MET   159       6.114   0.687  -3.792
ATOM   2453 CB   MET   159       7.505   0.073  -5.250
ATOM   2454 HB1  MET   159       8.171  -0.696  -4.861
ATOM   2455 HB2  MET   159       8.157   0.576  -5.964
ATOM   2456 CG   MET   159       6.396  -0.671  -6.053
ATOM   2457 HG1  MET   159       7.060  -1.246  -6.698
ATOM   2458 HG2  MET   159       5.829   0.036  -6.659
ATOM   2459 SD   MET   159       5.412  -1.797  -5.051
ATOM   2460 CE   MET   159       6.693  -2.858  -4.203
ATOM   2461 HE1  MET   159       7.096  -2.200  -3.433
ATOM   2462 HE2  MET   159       6.166  -3.700  -3.755
ATOM   2463 HE3  MET   159       7.423  -3.278  -4.895
ATOM   2464 C    MET   159       8.096   0.955  -2.882
ATOM   2465 O    MET   159       9.295   1.106  -3.111
ATOM   2466 N    GLU   160       7.582   0.547  -1.697
ATOM   2467 H    GLU   160       6.587   0.434  -1.571
ATOM   2468 CA   GLU   160       8.351   0.283  -0.481
ATOM   2469 HA   GLU   160       9.198   0.966  -0.551
ATOM   2470 CB   GLU   160       7.559   0.439   0.793
ATOM   2471 HB1  GLU   160       8.155  -0.109   1.522
ATOM   2472 HB2  GLU   160       6.623  -0.110   0.691
ATOM   2473 CG   GLU   160       7.287   1.816   1.403
ATOM   2474 HG1  GLU   160       7.252   2.624   0.673
ATOM   2475 HG2  GLU   160       8.099   2.173   2.037
ATOM   2476 CD   GLU   160       5.963   1.869   2.173
ATOM   2477 OE1  GLU   160       5.201   2.818   1.946
ATOM   2478 OE2  GLU   160       5.715   1.001   3.059
ATOM   2479 C    GLU   160       8.797  -1.197  -0.549
ATOM   2480 O    GLU   160       8.008  -2.155  -0.386
ATOM   2481 N    LEU   161      10.039  -1.479  -0.815
ATOM   2482 H    LEU   161      10.596  -0.658  -1.005
ATOM   2483 CA   LEU   161      10.539  -2.801  -1.014
ATOM   2484 HA   LEU   161       9.784  -3.395  -1.529
ATOM   2485 CB   LEU   161      11.780  -2.714  -1.921
ATOM   2486 HB1  LEU   161      12.001  -3.747  -2.188
ATOM   2487 HB2  LEU   161      12.540  -2.267  -1.280
ATOM   2488 CG   LEU   161      11.678  -1.974  -3.194
ATOM   2489 HG   LEU   161      11.461  -0.922  -3.005
ATOM   2490 CD1  LEU   161      12.944  -2.019  -4.053
ATOM   2491 HD11 LEU   161      13.320  -3.026  -4.233
ATOM   2492 HD12 LEU   161      12.678  -1.757  -5.077
ATOM   2493 HD13 LEU   161      13.767  -1.419  -3.664
ATOM   2494 CD2  LEU   161      10.588  -2.564  -4.123
ATOM   2495 HD21 LEU   161      10.546  -2.005  -5.059
ATOM   2496 HD22 LEU   161      10.751  -3.637  -4.217
ATOM   2497 HD23 LEU   161       9.628  -2.407  -3.633
ATOM   2498 C    LEU   161      10.915  -3.474   0.348
ATOM   2499 O    LEU   161      11.200  -2.768   1.377
ATOM   2500 N    PRO   162      10.877  -4.802   0.404
ATOM   2501 CD   PRO   162      10.584  -5.776  -0.673
ATOM   2502 HD1  PRO   162      11.291  -5.781  -1.503
ATOM   2503 HD2  PRO   162       9.551  -5.650  -0.998
ATOM   2504 CG   PRO   162      10.616  -7.217  -0.113
ATOM   2505 HG1  PRO   162      11.631  -7.613  -0.143
ATOM   2506 HG2  PRO   162       9.941  -7.842  -0.699
ATOM   2507 CB   PRO   162      10.204  -6.915   1.330
ATOM   2508 HB1  PRO   162      10.469  -7.764   1.960
ATOM   2509 HB2  PRO   162       9.135  -6.705   1.377
ATOM   2510 CA   PRO   162      10.888  -5.574   1.681
ATOM   2511 HA   PRO   162      10.337  -4.998   2.425
ATOM   2512 C    PRO   162      12.271  -5.729   2.388
ATOM   2513 O    PRO   162      12.615  -6.711   3.019
ATOM   2514 N    THR   163      13.154  -4.743   2.128
ATOM   2515 H    THR   163      12.943  -4.033   1.442
ATOM   2516 CA   THR   163      14.591  -4.801   2.550
ATOM   2517 HA   THR   163      14.611  -5.354   3.489
ATOM   2518 CB   THR   163      15.426  -5.495   1.487
ATOM   2519 HB   THR   163      16.484  -5.307   1.667
ATOM   2520 CG2  THR   163      15.135  -7.063   1.445
ATOM   2521 HG21 THR   163      15.204  -7.423   2.471
ATOM   2522 HG22 THR   163      14.130  -7.324   1.112
ATOM   2523 HG23 THR   163      15.915  -7.647   0.958
ATOM   2524 OG1  THR   163      15.144  -5.025   0.182
ATOM   2525 HG1  THR   163      15.947  -5.192  -0.316
ATOM   2526 C    THR   163      15.180  -3.442   2.961
ATOM   2527 O    THR   163      16.421  -3.263   3.156
ATOM   2528 N    GLY   164      14.288  -2.405   3.213
ATOM   2529 H    GLY   164      13.304  -2.627   3.160
ATOM   2530 CA   GLY   164      14.712  -1.094   3.650
ATOM   2531 HA1  GLY   164      15.378  -1.187   4.509
ATOM   2532 HA2  GLY   164      13.835  -0.501   3.910
ATOM   2533 C    GLY   164      15.375  -0.135   2.564
ATOM   2534 O    GLY   164      16.140   0.800   2.949
ATOM   2535 N    VAL   165      15.086  -0.302   1.300
ATOM   2536 H    VAL   165      14.690  -1.207   1.088
ATOM   2537 CA   VAL   165      15.252   0.678   0.183
ATOM   2538 HA   VAL   165      15.602   1.588   0.669
ATOM   2539 CB   VAL   165      16.415   0.167  -0.770
ATOM   2540 HB   VAL   165      16.500   0.802  -1.652
ATOM   2541 CG1  VAL   165      17.863   0.242  -0.166
ATOM   2542 HG11 VAL   165      18.510  -0.218  -0.913
ATOM   2543 HG12 VAL   165      18.263   1.250  -0.047
ATOM   2544 HG13 VAL   165      17.917  -0.294   0.781
ATOM   2545 CG2  VAL   165      16.230  -1.320  -1.162
ATOM   2546 HG21 VAL   165      16.074  -1.970  -0.301
ATOM   2547 HG22 VAL   165      15.349  -1.456  -1.790
ATOM   2548 HG23 VAL   165      17.100  -1.675  -1.713
ATOM   2549 C    VAL   165      13.907   0.822  -0.580
ATOM   2550 O    VAL   165      12.979  -0.025  -0.392
ATOM   2551 N    HSE   166      13.837   1.901  -1.349
ATOM   2552 H    HSE   166      14.673   2.456  -1.466
ATOM   2553 CA   HSE   166      12.658   2.326  -2.046
ATOM   2554 HA   HSE   166      11.814   1.646  -1.924
ATOM   2555 CB   HSE   166      12.224   3.633  -1.370
ATOM   2556 HB1  HSE   166      11.281   3.847  -1.873
ATOM   2557 HB2  HSE   166      12.898   4.481  -1.483
ATOM   2558 CG   HSE   166      11.938   3.413   0.098
ATOM   2559 ND1  HSE   166      10.662   3.187   0.603
ATOM   2560 CE1  HSE   166      10.754   3.340   1.932
ATOM   2561 HE1  HSE   166      10.019   3.074   2.677
ATOM   2562 NE2  HSE   166      12.027   3.642   2.276
ATOM   2563 HE2  HSE   166      12.318   3.760   3.237
ATOM   2564 CD2  HSE   166      12.774   3.711   1.125
ATOM   2565 HD2  HSE   166      13.783   4.084   1.023
ATOM   2566 C    HSE   166      12.807   2.437  -3.553
ATOM   2567 O    HSE   166      13.909   2.507  -4.086
ATOM   2568 N    ALA   167      11.702   2.292  -4.316
ATOM   2569 H    ALA   167      10.795   2.410  -3.887
ATOM   2570 CA   ALA   167      11.678   2.108  -5.823
ATOM   2571 HA   ALA   167      12.641   2.336  -6.281
ATOM   2572 CB   ALA   167      11.197   0.657  -5.995
ATOM   2573 HB1  ALA   167      10.416   0.422  -5.272
ATOM   2574 HB2  ALA   167      10.805   0.611  -7.011
ATOM   2575 HB3  ALA   167      11.997  -0.076  -5.894
ATOM   2576 C    ALA   167      10.621   3.058  -6.461
ATOM   2577 O    ALA   167       9.632   3.359  -5.811
ATOM   2578 N    GLY   168      10.759   3.339  -7.785
ATOM   2579 H    GLY   168      11.631   3.093  -8.230
ATOM   2580 CA   GLY   168       9.921   4.430  -8.455
ATOM   2581 HA1  GLY   168      10.284   5.420  -8.178
ATOM   2582 HA2  GLY   168       8.953   4.248  -7.987
ATOM   2583 C    GLY   168       9.719   4.407  -9.963
ATOM   2584 O    GLY   168      10.316   3.575 -10.664
ATOM   2585 N    THR   169       9.037   5.418 -10.440
ATOM   2586 H    THR   169       8.699   6.140  -9.820
ATOM   2587 CA   THR   169       8.886   5.735 -11.874
ATOM   2588 HA   THR   169       9.499   5.070 -12.483
ATOM   2589 CB   THR   169       7.428   5.632 -12.387
ATOM   2590 HB   THR   169       7.404   6.032 -13.401
ATOM   2591 CG2  THR   169       6.970   4.199 -12.276
ATOM   2592 HG21 THR   169       7.347   3.743 -11.360
ATOM   2593 HG22 THR   169       5.884   4.249 -12.196
ATOM   2594 HG23 THR   169       7.340   3.703 -13.173
ATOM   2595 OG1  THR   169       6.622   6.562 -11.613
ATOM   2596 HG1  THR   169       6.695   7.374 -12.121
ATOM   2597 C    THR   169       9.406   7.152 -12.180
ATOM   2598 O    THR   169       9.649   7.965 -11.268
ATOM   2599 N    ASP   170       9.461   7.453 -13.482
ATOM   2600 H    ASP   170       9.130   6.806 -14.183
ATOM   2601 CA   ASP   170       9.460   8.858 -13.943
ATOM   2602 HA   ASP   170      10.073   9.551 -13.366
ATOM   2603 CB   ASP   170      10.133   8.937 -15.336
ATOM   2604 HB1  ASP   170      11.190   8.684 -15.252
ATOM   2605 HB2  ASP   170      10.079   9.924 -15.795
ATOM   2606 CG   ASP   170       9.710   7.996 -16.414
ATOM   2607 OD1  ASP   170       8.564   7.558 -16.412
ATOM   2608 OD2  ASP   170      10.438   7.841 -17.393
ATOM   2609 C    ASP   170       8.023   9.413 -13.735
ATOM   2610 O    ASP   170       7.042   8.656 -13.529
ATOM   2611 N    LEU   171       7.880  10.744 -13.956
ATOM   2612 H    LEU   171       8.707  11.180 -14.336
ATOM   2613 CA   LEU   171       6.531  11.356 -14.148
ATOM   2614 HA   LEU   171       5.837  10.740 -13.577
ATOM   2615 CB   LEU   171       6.405  12.766 -13.676
ATOM   2616 HB1  LEU   171       5.354  13.015 -13.523
ATOM   2617 HB2  LEU   171       6.721  13.409 -14.497
ATOM   2618 CG   LEU   171       7.239  13.004 -12.379
ATOM   2619 HG   LEU   171       8.307  12.797 -12.434
ATOM   2620 CD1  LEU   171       7.111  14.500 -12.026
ATOM   2621 HD11 LEU   171       7.522  14.759 -11.050
ATOM   2622 HD12 LEU   171       7.698  15.002 -12.795
ATOM   2623 HD13 LEU   171       6.085  14.862 -12.089
ATOM   2624 CD2  LEU   171       6.645  12.274 -11.212
ATOM   2625 HD21 LEU   171       5.585  12.529 -11.202
ATOM   2626 HD22 LEU   171       6.916  11.218 -11.209
ATOM   2627 HD23 LEU   171       7.092  12.700 -10.314
ATOM   2628 C    LEU   171       5.995  10.963 -15.622
ATOM   2629 O    LEU   171       5.176  11.697 -16.222
ATOM   2630 N    GLU   172       6.591   9.937 -16.284
ATOM   2631 H    GLU   172       7.282   9.425 -15.754
ATOM   2632 CA   GLU   172       5.957   9.260 -17.429
ATOM   2633 HA   GLU   172       5.081   9.821 -17.753
ATOM   2634 CB   GLU   172       6.865   9.313 -18.681
ATOM   2635 HB1  GLU   172       6.372   8.693 -19.430
ATOM   2636 HB2  GLU   172       7.807   8.794 -18.507
ATOM   2637 CG   GLU   172       6.996  10.773 -19.223
ATOM   2638 HG1  GLU   172       7.565  11.333 -18.481
ATOM   2639 HG2  GLU   172       5.974  11.151 -19.239
ATOM   2640 CD   GLU   172       7.593  10.794 -20.660
ATOM   2641 OE1  GLU   172       8.815  10.512 -20.846
ATOM   2642 OE2  GLU   172       6.889  10.926 -21.657
ATOM   2643 C    GLU   172       5.538   7.823 -17.038
ATOM   2644 O    GLU   172       5.028   7.086 -17.856
ATOM   2645 N    GLY   173       5.703   7.393 -15.752
ATOM   2646 H    GLY   173       6.115   7.993 -15.052
ATOM   2647 CA   GLY   173       5.173   6.079 -15.315
ATOM   2648 HA1  GLY   173       4.175   5.888 -15.711
ATOM   2649 HA2  GLY   173       5.149   6.002 -14.228
ATOM   2650 C    GLY   173       6.033   4.887 -15.651
ATOM   2651 O    GLY   173       5.592   3.742 -15.340
ATOM   2652 N    ASN   174       7.182   5.115 -16.206
ATOM   2653 H    ASN   174       7.523   6.062 -16.290
ATOM   2654 CA   ASN   174       8.073   4.009 -16.541
ATOM   2655 HA   ASN   174       7.364   3.211 -16.759
ATOM   2656 CB   ASN   174       8.834   4.353 -17.796
ATOM   2657 HB1  ASN   174       9.402   3.468 -18.082
ATOM   2658 HB2  ASN   174       9.585   5.103 -17.547
ATOM   2659 CG   ASN   174       7.961   4.735 -18.987
ATOM   2660 OD1  ASN   174       7.128   3.916 -19.438
ATOM   2661 ND2  ASN   174       7.966   5.986 -19.351
ATOM   2662 HD21 ASN   174       8.264   6.753 -18.767
ATOM   2663 HD22 ASN   174       7.300   6.255 -20.062
ATOM   2664 C    ASN   174       8.976   3.654 -15.334
ATOM   2665 O    ASN   174       9.634   4.549 -14.880
ATOM   2666 N    PHE   175       8.929   2.476 -14.803
ATOM   2667 H    PHE   175       8.208   1.813 -15.051
ATOM   2668 CA   PHE   175       9.668   2.049 -13.616
ATOM   2669 HA   PHE   175       9.294   2.753 -12.872
ATOM   2670 CB   PHE   175       9.256   0.691 -13.045
ATOM   2671 HB1  PHE   175      10.137   0.170 -12.669
ATOM   2672 HB2  PHE   175       8.798   0.118 -13.851
ATOM   2673 CG   PHE   175       8.287   0.713 -11.895
ATOM   2674 CD1  PHE   175       8.776   0.694 -10.568
ATOM   2675 HD1  PHE   175       9.848   0.674 -10.432
ATOM   2676 CE1  PHE   175       7.883   0.541  -9.491
ATOM   2677 HE1  PHE   175       8.295   0.409  -8.501
ATOM   2678 CZ   PHE   175       6.422   0.571  -9.737
ATOM   2679 HZ   PHE   175       5.749   0.544  -8.893
ATOM   2680 CE2  PHE   175       6.014   0.803 -11.054
ATOM   2681 HE2  PHE   175       4.957   0.884 -11.262
ATOM   2682 CD2  PHE   175       6.924   0.913 -12.137
ATOM   2683 HD2  PHE   175       6.561   0.974 -13.152
ATOM   2684 C    PHE   175      11.190   2.092 -13.826
ATOM   2685 O    PHE   175      11.773   1.864 -14.886
ATOM   2686 N    TYR   176      11.885   2.339 -12.710
ATOM   2687 H    TYR   176      11.486   2.700 -11.856
ATOM   2688 CA   TYR   176      13.386   2.398 -12.661
ATOM   2689 HA   TYR   176      13.863   2.585 -13.623
ATOM   2690 CB   TYR   176      13.779   3.584 -11.787
ATOM   2691 HB1  TYR   176      14.777   3.338 -11.424
ATOM   2692 HB2  TYR   176      13.093   3.501 -10.945
ATOM   2693 CG   TYR   176      13.770   4.941 -12.481
ATOM   2694 CD1  TYR   176      14.714   5.219 -13.498
ATOM   2695 HD1  TYR   176      15.444   4.473 -13.778
ATOM   2696 CE1  TYR   176      14.858   6.508 -14.059
ATOM   2697 HE1  TYR   176      15.655   6.785 -14.732
ATOM   2698 CZ   TYR   176      13.861   7.518 -13.681
ATOM   2699 OH   TYR   176      14.008   8.770 -14.067
ATOM   2700 HH   TYR   176      13.407   9.272 -13.511
ATOM   2701 CE2  TYR   176      12.840   7.202 -12.740
ATOM   2702 HE2  TYR   176      12.143   7.960 -12.413
ATOM   2703 CD2  TYR   176      12.841   5.929 -12.088
ATOM   2704 HD2  TYR   176      12.203   5.797 -11.227
ATOM   2705 C    TYR   176      13.712   1.047 -12.063
ATOM   2706 O    TYR   176      13.462   0.798 -10.857
ATOM   2707 N    GLY   177      14.331   0.180 -12.895
ATOM   2708 H    GLY   177      14.479   0.480 -13.848
ATOM   2709 CA   GLY   177      14.687  -1.229 -12.527
ATOM   2710 HA1  GLY   177      15.095  -1.206 -11.517
ATOM   2711 HA2  GLY   177      15.517  -1.625 -13.112
ATOM   2712 C    GLY   177      13.398  -2.157 -12.565
ATOM   2713 O    GLY   177      12.277  -1.761 -12.878
ATOM   2714 N    PRO   178      13.542  -3.501 -12.261
ATOM   2715 CD   PRO   178      14.870  -4.087 -12.032
ATOM   2716 HD1  PRO   178      15.440  -3.707 -11.185
ATOM   2717 HD2  PRO   178      15.353  -4.090 -13.009
ATOM   2718 CG   PRO   178      14.559  -5.529 -11.789
ATOM   2719 HG1  PRO   178      14.320  -5.832 -10.770
ATOM   2720 HG2  PRO   178      15.321  -6.181 -12.217
ATOM   2721 CB   PRO   178      13.203  -5.844 -12.449
ATOM   2722 HB1  PRO   178      12.673  -6.624 -11.903
ATOM   2723 HB2  PRO   178      13.299  -6.101 -13.504
ATOM   2724 CA   PRO   178      12.444  -4.549 -12.386
ATOM   2725 HA   PRO   178      11.875  -4.546 -13.316
ATOM   2726 C    PRO   178      11.331  -4.488 -11.236
ATOM   2727 O    PRO   178      10.807  -5.532 -10.809
ATOM   2728 N    PHE   179      11.102  -3.337 -10.611
ATOM   2729 H    PHE   179      11.511  -2.530 -11.060
ATOM   2730 CA   PHE   179      10.028  -3.144  -9.594
ATOM   2731 HA   PHE   179       9.918  -4.048  -8.995
ATOM   2732 CB   PHE   179      10.320  -2.012  -8.689
ATOM   2733 HB1  PHE   179       9.642  -2.068  -7.837
ATOM   2734 HB2  PHE   179      10.033  -1.111  -9.232
ATOM   2735 CG   PHE   179      11.823  -1.947  -8.282
ATOM   2736 CD1  PHE   179      12.405  -3.136  -7.723
ATOM   2737 HD1  PHE   179      11.712  -3.926  -7.473
ATOM   2738 CE1  PHE   179      13.808  -3.302  -7.530
ATOM   2739 HE1  PHE   179      14.239  -4.234  -7.194
ATOM   2740 CZ   PHE   179      14.656  -2.174  -7.884
ATOM   2741 HZ   PHE   179      15.728  -2.305  -7.858
ATOM   2742 CE2  PHE   179      14.054  -0.964  -8.310
ATOM   2743 HE2  PHE   179      14.585  -0.038  -8.479
ATOM   2744 CD2  PHE   179      12.642  -0.853  -8.559
ATOM   2745 HD2  PHE   179      12.177   0.044  -8.940
ATOM   2746 C    PHE   179       8.639  -3.038 -10.271
ATOM   2747 O    PHE   179       8.559  -2.627 -11.432
ATOM   2748 N    VAL   180       7.608  -3.519  -9.613
ATOM   2749 H    VAL   180       7.876  -4.030  -8.783
ATOM   2750 CA   VAL   180       6.253  -3.608 -10.091
ATOM   2751 HA   VAL   180       6.079  -2.914 -10.912
ATOM   2752 CB   VAL   180       5.979  -4.996 -10.739
ATOM   2753 HB   VAL   180       4.930  -5.091 -11.019
ATOM   2754 CG1  VAL   180       6.727  -5.129 -12.084
ATOM   2755 HG11 VAL   180       6.705  -4.155 -12.573
ATOM   2756 HG12 VAL   180       7.782  -5.371 -11.953
ATOM   2757 HG13 VAL   180       6.315  -5.936 -12.690
ATOM   2758 CG2  VAL   180       6.286  -6.230  -9.853
ATOM   2759 HG21 VAL   180       7.358  -6.372  -9.714
ATOM   2760 HG22 VAL   180       5.763  -6.185  -8.898
ATOM   2761 HG23 VAL   180       5.891  -7.106 -10.368
ATOM   2762 C    VAL   180       5.263  -3.308  -9.043
ATOM   2763 O    VAL   180       5.586  -3.333  -7.894
ATOM   2764 N    ASP   181       4.062  -2.806  -9.355
ATOM   2765 H    ASP   181       3.788  -2.719 -10.323
ATOM   2766 CA   ASP   181       3.259  -1.959  -8.365
ATOM   2767 HA   ASP   181       3.920  -1.416  -7.690
ATOM   2768 CB   ASP   181       2.466  -0.895  -9.120
ATOM   2769 HB1  ASP   181       3.075  -0.018  -9.335
ATOM   2770 HB2  ASP   181       1.671  -0.515  -8.477
ATOM   2771 CG   ASP   181       2.000  -1.365 -10.453
ATOM   2772 OD1  ASP   181       2.575  -1.067 -11.495
ATOM   2773 OD2  ASP   181       1.132  -2.279 -10.533
ATOM   2774 C    ASP   181       2.332  -2.840  -7.437
ATOM   2775 O    ASP   181       1.139  -2.561  -7.281
ATOM   2776 N    ARG   182       2.932  -3.794  -6.790
ATOM   2777 H    ARG   182       3.938  -3.709  -6.749
ATOM   2778 CA   ARG   182       2.206  -4.838  -6.065
ATOM   2779 HA   ARG   182       1.234  -4.429  -5.790
ATOM   2780 CB   ARG   182       1.902  -5.964  -7.116
ATOM   2781 HB1  ARG   182       1.247  -5.671  -7.937
ATOM   2782 HB2  ARG   182       1.363  -6.778  -6.631
ATOM   2783 CG   ARG   182       3.162  -6.576  -7.805
ATOM   2784 HG1  ARG   182       3.855  -6.905  -7.030
ATOM   2785 HG2  ARG   182       3.651  -5.735  -8.297
ATOM   2786 CD   ARG   182       2.838  -7.606  -8.844
ATOM   2787 HD1  ARG   182       2.158  -8.306  -8.357
ATOM   2788 HD2  ARG   182       3.782  -8.120  -9.025
ATOM   2789 NE   ARG   182       2.240  -7.121 -10.058
ATOM   2790 HE   ARG   182       2.465  -6.168 -10.303
ATOM   2791 CZ   ARG   182       1.587  -7.717 -10.960
ATOM   2792 NH1  ARG   182       1.475  -9.016 -10.978
ATOM   2793 HH11 ARG   182       1.787  -9.581 -10.202
ATOM   2794 HH12 ARG   182       0.809  -9.417 -11.623
ATOM   2795 NH2  ARG   182       1.105  -7.070 -11.950
ATOM   2796 HH21 ARG   182       1.440  -6.118 -11.959
ATOM   2797 HH22 ARG   182       0.629  -7.556 -12.696
ATOM   2798 C    ARG   182       2.987  -5.423  -4.854
ATOM   2799 O    ARG   182       4.211  -5.265  -4.790
ATOM   2800 N    GLN   183       2.334  -6.097  -3.872
ATOM   2801 H    GLN   183       1.347  -6.296  -3.947
ATOM   2802 CA   GLN   183       2.935  -6.512  -2.622
ATOM   2803 HA   GLN   183       3.798  -5.853  -2.524
ATOM   2804 CB   GLN   183       2.116  -6.097  -1.419
ATOM   2805 HB1  GLN   183       2.674  -6.277  -0.500
ATOM   2806 HB2  GLN   183       1.162  -6.609  -1.287
ATOM   2807 CG   GLN   183       1.838  -4.558  -1.410
ATOM   2808 HG1  GLN   183       1.091  -4.354  -2.177
ATOM   2809 HG2  GLN   183       2.753  -3.996  -1.600
ATOM   2810 CD   GLN   183       1.290  -4.081  -0.085
ATOM   2811 OE1  GLN   183       0.986  -4.798   0.870
ATOM   2812 NE2  GLN   183       0.956  -2.826   0.037
ATOM   2813 HE21 GLN   183       0.631  -2.492   0.934
ATOM   2814 HE22 GLN   183       1.110  -2.132  -0.680
ATOM   2815 C    GLN   183       3.489  -7.975  -2.577
ATOM   2816 O    GLN   183       3.503  -8.658  -1.551
ATOM   2817 N    THR   184       4.183  -8.303  -3.648
ATOM   2818 H    THR   184       4.255  -7.590  -4.360
ATOM   2819 CA   THR   184       5.115  -9.453  -3.768
ATOM   2820 HA   THR   184       4.626 -10.308  -3.301
ATOM   2821 CB   THR   184       5.286  -9.820  -5.277
ATOM   2822 HB   THR   184       6.104 -10.536  -5.353
ATOM   2823 CG2  THR   184       4.028 -10.526  -5.789
ATOM   2824 HG21 THR   184       4.050 -10.641  -6.873
ATOM   2825 HG22 THR   184       3.927 -11.545  -5.415
ATOM   2826 HG23 THR   184       3.162  -9.895  -5.592
ATOM   2827 OG1  THR   184       5.478  -8.583  -6.038
ATOM   2828 HG1  THR   184       5.866  -8.773  -6.895
ATOM   2829 C    THR   184       6.422  -9.241  -2.986
ATOM   2830 O    THR   184       6.681  -8.142  -2.500
ATOM   2831 N    ALA   185       7.167 -10.281  -2.858
ATOM   2832 H    ALA   185       6.865 -11.196  -3.160
ATOM   2833 CA   ALA   185       8.463 -10.357  -2.142
ATOM   2834 HA   ALA   185       8.407  -9.796  -1.209
ATOM   2835 CB   ALA   185       8.538 -11.810  -1.804
ATOM   2836 HB1  ALA   185       9.484 -11.897  -1.270
ATOM   2837 HB2  ALA   185       7.624 -12.210  -1.363
ATOM   2838 HB3  ALA   185       8.620 -12.345  -2.750
ATOM   2839 C    ALA   185       9.565  -9.899  -3.077
ATOM   2840 O    ALA   185      10.365 -10.689  -3.621
ATOM   2841 N    GLN   186       9.567  -8.582  -3.300
ATOM   2842 H    GLN   186       8.812  -8.039  -2.906
ATOM   2843 CA   GLN   186      10.321  -7.890  -4.404
ATOM   2844 HA   GLN   186      10.233  -8.674  -5.156
ATOM   2845 CB   GLN   186       9.591  -6.584  -4.844
ATOM   2846 HB1  GLN   186      10.179  -6.048  -5.589
ATOM   2847 HB2  GLN   186       9.420  -6.008  -3.934
ATOM   2848 CG   GLN   186       8.312  -6.927  -5.621
ATOM   2849 HG1  GLN   186       7.593  -7.136  -4.830
ATOM   2850 HG2  GLN   186       8.485  -7.830  -6.206
ATOM   2851 CD   GLN   186       7.878  -5.750  -6.550
ATOM   2852 OE1  GLN   186       8.691  -5.293  -7.330
ATOM   2853 NE2  GLN   186       6.683  -5.274  -6.398
ATOM   2854 HE21 GLN   186       6.111  -5.539  -5.609
ATOM   2855 HE22 GLN   186       6.330  -4.447  -6.858
ATOM   2856 C    GLN   186      11.814  -7.670  -3.963
ATOM   2857 O    GLN   186      12.195  -6.542  -3.764
ATOM   2858 N    ALA   187      12.621  -8.724  -3.831
ATOM   2859 H    ALA   187      12.321  -9.688  -3.862
ATOM   2860 CA   ALA   187      14.012  -8.526  -3.339
ATOM   2861 HA   ALA   187      13.983  -7.741  -2.583
ATOM   2862 CB   ALA   187      14.647  -9.751  -2.605
ATOM   2863 HB1  ALA   187      14.916 -10.576  -3.265
ATOM   2864 HB2  ALA   187      15.658  -9.499  -2.286
ATOM   2865 HB3  ALA   187      13.989 -10.009  -1.775
ATOM   2866 C    ALA   187      14.942  -8.165  -4.496
ATOM   2867 O    ALA   187      14.734  -8.716  -5.630
ATOM   2868 N    ALA   188      15.889  -7.266  -4.284
ATOM   2869 H    ALA   188      16.006  -6.869  -3.363
ATOM   2870 CA   ALA   188      16.497  -6.514  -5.439
ATOM   2871 HA   ALA   188      16.053  -6.824  -6.385
ATOM   2872 CB   ALA   188      16.173  -5.048  -5.165
ATOM   2873 HB1  ALA   188      16.773  -4.670  -4.338
ATOM   2874 HB2  ALA   188      16.478  -4.461  -6.031
ATOM   2875 HB3  ALA   188      15.115  -4.891  -4.958
ATOM   2876 C    ALA   188      18.011  -6.706  -5.540
ATOM   2877 O    ALA   188      18.643  -7.577  -4.990
ATOM   2878 N    GLY   189      18.626  -6.022  -6.519
ATOM   2879 H    GLY   189      17.993  -5.301  -6.836
ATOM   2880 CA   GLY   189      20.047  -6.139  -6.844
ATOM   2881 HA1  GLY   189      20.368  -5.591  -7.730
ATOM   2882 HA2  GLY   189      20.211  -7.168  -7.166
ATOM   2883 C    GLY   189      21.078  -5.876  -5.680
ATOM   2884 O    GLY   189      20.757  -5.378  -4.590
ATOM   2885 N    THR   190      22.333  -6.228  -5.934
ATOM   2886 H    THR   190      22.581  -6.497  -6.875
ATOM   2887 CA   THR   190      23.552  -5.860  -5.189
ATOM   2888 HA   THR   190      23.542  -6.369  -4.226
ATOM   2889 CB   THR   190      24.805  -6.455  -5.758
ATOM   2890 HB   THR   190      25.695  -6.185  -5.190
ATOM   2891 CG2  THR   190      24.583  -8.040  -5.750
ATOM   2892 HG21 THR   190      23.934  -8.382  -6.556
ATOM   2893 HG22 THR   190      25.516  -8.529  -6.028
ATOM   2894 HG23 THR   190      24.295  -8.401  -4.763
ATOM   2895 OG1  THR   190      25.142  -5.951  -7.051
ATOM   2896 HG1  THR   190      25.737  -5.204  -6.953
ATOM   2897 C    THR   190      23.766  -4.341  -4.896
ATOM   2898 O    THR   190      23.225  -3.552  -5.684
ATOM   2899 N    ASP   191      24.371  -3.915  -3.773
ATOM   2900 H    ASP   191      24.778  -4.571  -3.121
ATOM   2901 CA   ASP   191      24.527  -2.523  -3.318
ATOM   2902 HA   ASP   191      24.514  -1.936  -4.237
ATOM   2903 CB   ASP   191      23.300  -2.232  -2.468
ATOM   2904 HB1  ASP   191      23.546  -2.532  -1.449
ATOM   2905 HB2  ASP   191      22.449  -2.785  -2.866
ATOM   2906 CG   ASP   191      22.948  -0.776  -2.444
ATOM   2907 OD1  ASP   191      21.968  -0.256  -3.015
ATOM   2908 OD2  ASP   191      23.754  -0.043  -1.811
ATOM   2909 C    ASP   191      25.841  -2.143  -2.718
ATOM   2910 OT1  ASP   191      26.246  -2.612  -1.647
ATOM   2911 OT2  ASP   191      26.464  -1.275  -3.341
ATOM   2912 O    TIP   192      16.058  22.498 -12.833
ATOM   2913 H1   TIP   192      16.854  22.937 -12.533
ATOM   2914 H2   TIP   192      15.394  23.187 -12.849
ATOM   2915 O    TIP   193      -9.392  -4.794  -8.913
ATOM   2916 H1   TIP   193      -8.763  -4.072  -8.916
ATOM   2917 H2   TIP   193      -9.112  -5.353  -8.188
ATOM   2918 O    TIP   194      -9.191   0.471   0.957
ATOM   2919 H1   TIP   194      -9.298   1.295   1.433
ATOM   2920 H2   TIP   194      -8.288   0.493   0.640
ATOM   2921 O    TIP   195      21.266  29.131   0.574
ATOM   2922 H1   TIP   195      21.875  29.868   0.520
ATOM   2923 H2   TIP   195      20.666  29.366   1.281
ATOM   2924 O    TIP   196       1.863  14.746  -1.097
ATOM   2925 H1   TIP   196       1.696  15.326  -0.354
ATOM   2926 H2   TIP   196       1.000  14.593  -1.481
ATOM   2927 O    TIP   197      13.164   4.872   4.913
ATOM   2928 H1   TIP   197      13.918   5.262   4.472
ATOM   2929 H2   TIP   197      13.502   4.593   5.764
ATOM   2930 O    TIP   198      24.024   5.928  -5.727
ATOM   2931 H1   TIP   198      23.278   6.015  -6.319
ATOM   2932 H2   TIP   198      24.146   6.804  -5.361
ATOM   2933 O    TIP   199      -1.015  16.288   8.237
ATOM   2934 H1   TIP   199      -0.091  16.130   8.048
ATOM   2935 H2   TIP   199      -1.485  15.698   7.648
ATOM   2936 O    TIP   200       6.542  22.017  -8.315
ATOM   2937 H1   TIP   200       6.718  22.838  -7.855
ATOM   2938 H2   TIP   200       5.622  22.076  -8.572
ATOM   2939 O    TIP   201      14.082  16.724   6.772
ATOM   2940 H1   TIP   201      14.466  16.642   7.644
ATOM   2941 H2   TIP   201      14.834  16.755   6.180
ATOM   2942 O    TIP   202      15.634   3.658   2.604
ATOM   2943 H1   TIP   202      16.016   4.161   3.323
ATOM   2944 H2   TIP   202      15.797   2.744   2.838
ATOM   2945 O    TIP   203     -28.660  27.026   1.048
ATOM   2946 H1   TIP   203     -29.075  27.438   1.806
ATOM   2947 H2   TIP   203     -27.738  26.949   1.292
ATOM   2948 O    TIP   204     -10.559   8.642   6.666
ATOM   2949 H1   TIP   204     -10.097   7.835   6.439
ATOM   2950 H2   TIP   204      -9.865   9.259   6.898
ATOM   2951 O    TIP   205      16.634  21.437  11.454
ATOM   2952 H1   TIP   205      15.823  21.181  11.893
ATOM   2953 H2   TIP   205      16.906  22.240  11.899
ATOM   2954 O    TIP   206     -17.360   4.185   0.997
ATOM   2955 H1   TIP   206     -18.259   4.422   0.772
ATOM   2956 H2   TIP   206     -16.838   4.943   0.734
ATOM   2957 O    TIP   207      -5.659  27.170   2.194
ATOM   2958 H1   TIP   207      -6.410  26.810   2.666
ATOM   2959 H2   TIP   207      -5.225  27.738   2.831
ATOM   2960 O    TIP   208       2.379  -0.808 -18.671
ATOM   2961 H1   TIP   208       2.886  -0.038 -18.924
ATOM   2962 H2   TIP   208       1.468  -0.556 -18.819
ATOM   2963 O    TIP   209      -9.780  -2.218   0.970
ATOM   2964 H1   TIP   209      -9.525  -1.321   1.188
ATOM   2965 H2   TIP   209     -10.594  -2.123   0.477
ATOM   2966 O    TIP   210     -10.815  -1.139   6.147
ATOM   2967 H1   TIP   210     -10.104  -0.536   6.364
ATOM   2968 H2   TIP   210     -10.380  -1.976   5.989
ATOM   2969 O    TIP   211      21.776  -0.557   8.320
ATOM   2970 H1   TIP   211      22.315  -1.347   8.287
ATOM   2971 H2   TIP   211      20.995  -0.818   8.807
ATOM   2972 O    TIP   212      12.028 -12.836  -3.872
ATOM   2973 H1   TIP   212      11.324 -13.421  -3.594
ATOM   2974 H2   TIP   212      11.616 -11.974  -3.927
ATOM   2975 O    TIP   213     -12.353   7.960   1.632
ATOM   2976 H1   TIP   213     -13.300   8.021   1.757
ATOM   2977 H2   TIP   213     -12.249   7.459   0.824
ATOM   2978 O    TIP   214      22.472  11.156  -0.816
ATOM   2979 H1   TIP   214      21.616  11.405  -0.467
ATOM   2980 H2   TIP   214      22.581  11.699  -1.596
ATOM   2981 O    TIP   215      -6.722  12.071  12.956
ATOM   2982 H1   TIP   215      -6.795  12.060  13.910
ATOM   2983 H2   TIP   215      -5.853  11.711  12.776
ATOM   2984 O    TIP   216      14.977  -7.329   6.720
ATOM   2985 H1   TIP   216      15.748  -7.873   6.557
ATOM   2986 H2   TIP   216      14.288  -7.951   6.952
ATOM   2987 O    TIP   217       4.000   3.746  11.665
ATOM   2988 H1   TIP   217       3.172   3.448  11.289
ATOM   2989 H2   TIP   217       4.512   2.946  11.784
ATOM   2990 O    TIP   218     -16.318   6.453  -0.066
ATOM   2991 H1   TIP   218     -15.999   6.944  -0.823
ATOM   2992 H2   TIP   218     -16.105   7.006   0.686
ATOM   2993 O    TIP   219      -5.917  28.610  -8.069
ATOM   2994 H1   TIP   219      -5.596  28.962  -8.899
ATOM   2995 H2   TIP   219      -5.877  27.660  -8.180
ATOM   2996 O    TIP   220      -9.473 -11.680 -10.293
ATOM   2997 H1   TIP   220      -8.880 -11.087 -10.755
ATOM   2998 H2   TIP   220      -9.568 -12.430 -10.880
ATOM   2999 O    TIP   221     -15.748  11.129   1.179
ATOM   3000 H1   TIP   221     -14.964  11.459   1.619
ATOM   3001 H2   TIP   221     -16.438  11.193   1.839
ATOM   3002 O    TIP   222       3.512  -5.229   9.364
ATOM   3003 H1   TIP   222       3.568  -4.680   8.583
ATOM   3004 H2   TIP   222       3.778  -4.655  10.082
ATOM   3005 O    TIP   223      11.255   2.993   5.118
ATOM   3006 H1   TIP   223      11.839   3.739   4.981
ATOM   3007 H2   TIP   223      11.667   2.492   5.821
ATOM   3008 O    TIP   224      -3.387  14.715 -17.885
ATOM   3009 H1   TIP   224      -3.911  14.955 -18.648
ATOM   3010 H2   TIP   224      -4.001  14.270 -17.301
ATOM   3011 O    TIP   225      12.452   0.679  11.189
ATOM   3012 H1   TIP   225      12.652   0.069  11.898
ATOM   3013 H2   TIP   225      11.666   1.139  11.482
ATOM   3014 O    TIP   226     -13.605  19.486   4.985
ATOM   3015 H1   TIP   226     -13.158  20.229   4.581
ATOM   3016 H2   TIP   226     -13.942  18.978   4.248
ATOM   3017 O    TIP   227       1.409  14.224  13.037
ATOM   3018 H1   TIP   227       0.755  13.892  12.423
ATOM   3019 H2   TIP   227       1.917  14.857  12.530
ATOM   3020 O    TIP   228      20.246  -4.470   1.754
ATOM   3021 H1   TIP   228      19.799  -3.679   2.054
ATOM   3022 H2   TIP   228      20.853  -4.164   1.081
ATOM   3023 O    TIP   229      23.718  -6.383   6.576
ATOM   3024 H1   TIP   229      24.373  -7.070   6.458
ATOM   3025 H2   TIP   229      24.227  -5.594   6.764
ATOM   3026 O    TIP   230      15.715  28.043   2.625
ATOM   3027 H1   TIP   230      16.291  28.490   3.244
ATOM   3028 H2   TIP   230      14.870  28.481   2.723
ATOM   3029 O    TIP   231      -0.858   5.944   3.257
ATOM   3030 H1   TIP   231      -1.565   5.846   2.620
ATOM   3031 H2   TIP   231      -0.852   6.877   3.468
ATOM   3032 O    TIP   232       1.023   4.896   1.210
ATOM   3033 H1   TIP   232       1.020   4.673   2.141
ATOM   3034 H2   TIP   232       0.225   4.496   0.864
ATOM   3035 O    TIP   233       5.940 -28.936 -24.704
ATOM   3036 H1   TIP   233       6.777 -28.606 -25.027
ATOM   3037 H2   TIP   233       6.011 -28.881 -23.751
ATOM   3038 O    TIP   234      12.122  18.575   8.141
ATOM   3039 H1   TIP   234      12.456  19.471   8.181
ATOM   3040 H2   TIP   234      12.775  18.097   7.631
ATOM   3041 O    TIP   235      20.316   4.947 -25.826
ATOM   3042 H1   TIP   235      20.919   5.585 -25.444
ATOM   3043 H2   TIP   235      19.488   5.419 -25.910
ATOM   3044 O    TIP   236      11.186  10.554  -4.638
ATOM   3045 H1   TIP   236      11.277  11.506  -4.616
ATOM   3046 H2   TIP   236      10.261  10.395  -4.452
ATOM   3047 O    TIP   237       3.710   4.920   1.894
ATOM   3048 H1   TIP   237       2.947   4.577   1.428
ATOM   3049 H2   TIP   237       4.317   4.182   1.938
ATOM   3050 O    TIP   238       0.717  -4.403   7.452
ATOM   3051 H1   TIP   238       0.992  -3.981   8.266
ATOM   3052 H2   TIP   238       0.761  -3.709   6.794
ATOM   3053 O    TIP   239       2.475 -29.347  -5.828
ATOM   3054 H1   TIP   239       2.711 -28.453  -6.074
ATOM   3055 H2   TIP   239       2.317 -29.792  -6.661
ATOM   3056 O    TIP   240      23.284  30.931   0.798
ATOM   3057 H1   TIP   240      23.151  31.832   1.093
ATOM   3058 H2   TIP   240      24.157  30.932   0.407
ATOM   3059 O    TIP   241      22.467  22.802  -8.044
ATOM   3060 H1   TIP   241      22.029  21.975  -7.844
ATOM   3061 H2   TIP   241      21.873  23.475  -7.712
ATOM   3062 O    TIP   242     -23.670   1.569  -4.821
ATOM   3063 H1   TIP   242     -23.867   0.720  -4.425
ATOM   3064 H2   TIP   242     -24.467   1.803  -5.297
ATOM   3065 O    TIP   243      16.308  -2.692   6.766
ATOM   3066 H1   TIP   243      16.429  -3.586   6.447
ATOM   3067 H2   TIP   243      17.182  -2.304   6.734
ATOM   3068 O    TIP   244       5.474  -3.576  -1.002
ATOM   3069 H1   TIP   244       6.332  -3.221  -1.234
ATOM   3070 H2   TIP   244       5.651  -4.477  -0.734
ATOM   3071 O    TIP   245     -18.353  14.865  -6.634
ATOM   3072 H1   TIP   245     -19.305  14.954  -6.665
ATOM   3073 H2   TIP   245     -18.104  14.626  -7.526
ATOM   3074 O    TIP   246     -15.569  23.129  -5.451
ATOM   3075 H1   TIP   246     -15.827  23.485  -4.601
ATOM   3076 H2   TIP   246     -14.770  23.604  -5.678
ATOM   3077 O    TIP   247       1.250  14.980   7.414
ATOM   3078 H1   TIP   247       2.118  15.368   7.307
ATOM   3079 H2   TIP   247       1.221  14.273   6.769
ATOM   3080 O    TIP   248      15.941  14.591 -23.220
ATOM   3081 H1   TIP   248      15.233  14.434 -22.595
ATOM   3082 H2   TIP   248      16.481  15.266 -22.807
ATOM   3083 O    TIP   249       0.841  21.531  -1.044
ATOM   3084 H1   TIP   249       0.554  20.679  -1.372
ATOM   3085 H2   TIP   249       1.797  21.482  -1.052
ATOM   3086 O    TIP   250      23.663  20.863   0.459
ATOM   3087 H1   TIP   250      24.529  20.456   0.473
ATOM   3088 H2   TIP   250      23.605  21.277  -0.401
ATOM   3089 O    TIP   251      -6.881 -11.072  -6.295
ATOM   3090 H1   TIP   251      -7.566 -11.504  -6.805
ATOM   3091 H2   TIP   251      -7.331 -10.356  -5.847
ATOM   3092 O    TIP   252       8.708  -2.117   5.014
ATOM   3093 H1   TIP   252       8.672  -1.346   4.448
ATOM   3094 H2   TIP   252       8.115  -1.914   5.736
ATOM   3095 O    TIP   253      -1.347  12.751   7.762
ATOM   3096 H1   TIP   253      -2.012  13.399   7.530
ATOM   3097 H2   TIP   253      -0.872  12.590   6.947
ATOM   3098 O    TIP   254      -1.356   3.730   0.311
ATOM   3099 H1   TIP   254      -1.833   4.535   0.512
ATOM   3100 H2   TIP   254      -1.688   3.461  -0.546
ATOM   3101 O    TIP   255       8.052  17.785   9.859
ATOM   3102 H1   TIP   255       8.687  18.039   9.190
ATOM   3103 H2   TIP   255       7.261  18.276   9.639
ATOM   3104 O    TIP   256       1.004 -17.909  -9.042
ATOM   3105 H1   TIP   256       0.476 -17.784  -9.830
ATOM   3106 H2   TIP   256       0.470 -18.472  -8.481
ATOM   3107 O    TIP   257     -20.111  30.870   1.578
ATOM   3108 H1   TIP   257     -20.593  31.375   0.923
ATOM   3109 H2   TIP   257     -19.352  31.412   1.790
ATOM   3110 O    TIP   258     -16.727  -4.192  -6.650
ATOM   3111 H1   TIP   258     -17.194  -3.969  -7.455
ATOM   3112 H2   TIP   258     -16.196  -4.953  -6.883
ATOM   3113 O    TIP   259     -10.491   6.532 -17.747
ATOM   3114 H1   TIP   259     -11.437   6.412 -17.830
ATOM   3115 H2   TIP   259     -10.112   5.777 -18.197
ATOM   3116 O    TIP   260     -13.490  14.306   3.432
ATOM   3117 H1   TIP   260     -14.102  14.737   4.028
ATOM   3118 H2   TIP   260     -13.546  13.378   3.660
ATOM   3119 O    TIP   261     -15.876  14.124  -4.626
ATOM   3120 H1   TIP   261     -15.297  13.664  -5.234
ATOM   3121 H2   TIP   261     -16.619  14.400  -5.163
ATOM   3122 O    TIP   262     -16.890  14.712  -9.279
ATOM   3123 H1   TIP   262     -15.989  14.704  -9.601
ATOM   3124 H2   TIP   262     -17.423  14.873 -10.058
ATOM   3125 O    TIP   263     -16.984  10.186   7.806
ATOM   3126 H1   TIP   263     -16.139  10.592   7.615
ATOM   3127 H2   TIP   263     -17.126  10.353   8.737
ATOM   3128 O    TIP   264     -13.057 -11.614  -2.666
ATOM   3129 H1   TIP   264     -12.401 -12.201  -2.291
ATOM   3130 H2   TIP   264     -13.600 -11.354  -1.922
ATOM   3131 O    TIP   265       9.923   0.645   4.253
ATOM   3132 H1   TIP   265      10.368   1.399   4.640
ATOM   3133 H2   TIP   265      10.469   0.401   3.506
ATOM   3134 O    TIP   266       6.986   4.860   2.128
ATOM   3135 H1   TIP   266       6.916   5.404   2.912
ATOM   3136 H2   TIP   266       6.133   4.433   2.055
ATOM   3137 O    TIP   267      20.699  20.472 -12.047
ATOM   3138 H1   TIP   267      20.917  19.765 -11.441
ATOM   3139 H2   TIP   267      20.267  21.130 -11.504
ATOM   3140 O    TIP   268      -1.831  -3.084 -18.224
ATOM   3141 H1   TIP   268      -2.198  -3.758 -17.652
ATOM   3142 H2   TIP   268      -2.479  -2.980 -18.920
ATOM   3143 O    TIP   269      20.365  24.003   0.621
ATOM   3144 H1   TIP   269      19.763  23.289   0.412
ATOM   3145 H2   TIP   269      20.795  24.207  -0.210
ATOM   3146 O    TIP   270      15.841  30.134   0.250
ATOM   3147 H1   TIP   270      16.176  29.899  -0.616
ATOM   3148 H2   TIP   270      14.996  29.688   0.309
ATOM   3149 O    TIP   271     -15.394  17.798   3.079
ATOM   3150 H1   TIP   271     -16.233  18.252   3.152
ATOM   3151 H2   TIP   271     -15.166  17.859   2.152
ATOM   3152 O    TIP   272      15.153  29.069 -12.642
ATOM   3153 H1   TIP   272      14.872  29.679 -13.324
ATOM   3154 H2   TIP   272      16.095  28.975 -12.777
ATOM   3155 O    TIP   273      15.439  25.062  11.040
ATOM   3156 H1   TIP   273      16.353  24.922  10.793
ATOM   3157 H2   TIP   273      15.264  25.974  10.808
ATOM   3158 O    TIP   274      17.387  10.793   3.500
ATOM   3159 H1   TIP   274      18.068  11.170   2.943
ATOM   3160 H2   TIP   274      17.039  11.537   3.992
ATOM   3161 O    TIP   275      12.316  -4.965  13.371
ATOM   3162 H1   TIP   275      12.472  -4.725  12.458
ATOM   3163 H2   TIP   275      12.368  -4.138  13.849
ATOM   3164 O    TIP   276      25.285  -4.260   0.352
ATOM   3165 H1   TIP   276      25.310  -5.155   0.015
ATOM   3166 H2   TIP   276      25.227  -3.710  -0.429
ATOM   3167 O    TIP   277      19.334  22.899  -4.874
ATOM   3168 H1   TIP   277      19.118  23.740  -5.275
ATOM   3169 H2   TIP   277      20.286  22.917  -4.776
ATOM   3170 O    TIP   278      -9.398  29.702   5.066
ATOM   3171 H1   TIP   278      -9.878  30.060   5.813
ATOM   3172 H2   TIP   278      -9.978  29.031   4.706
ATOM   3173 O    TIP   279     -13.693  20.885  -5.060
ATOM   3174 H1   TIP   279     -14.607  21.095  -5.247
ATOM   3175 H2   TIP   279     -13.268  21.736  -4.948
ATOM   3176 O    TIP   280       3.787  -2.155   0.771
ATOM   3177 H1   TIP   280       3.115  -1.840   0.166
ATOM   3178 H2   TIP   280       4.437  -2.576   0.210
ATOM   3179 O    TIP   281      -5.150  -9.265  -1.220
ATOM   3180 H1   TIP   281      -5.484  -8.500  -0.752
ATOM   3181 H2   TIP   281      -4.389  -9.545  -0.711
ATOM   3182 O    TIP   282       8.964 -13.746  -8.119
ATOM   3183 H1   TIP   282       9.631 -14.408  -8.300
ATOM   3184 H2   TIP   282       8.176 -14.249  -7.915
ATOM   3185 O    TIP   283      24.035  14.550 -10.657
ATOM   3186 H1   TIP   283      24.565  14.708 -11.438
ATOM   3187 H2   TIP   283      23.831  15.424 -10.324
ATOM   3188 O    TIP   284      -0.057 -16.240  -2.055
ATOM   3189 H1   TIP   284      -0.291 -16.012  -2.955
ATOM   3190 H2   TIP   284       0.238 -15.417  -1.667
ATOM   3191 O    TIP   285      12.050  26.951   0.259
ATOM   3192 H1   TIP   285      12.378  27.828   0.058
ATOM   3193 H2   TIP   285      12.722  26.566   0.820
ATOM   3194 O    TIP   286      19.753  27.312  -0.921
ATOM   3195 H1   TIP   286      20.204  27.071  -1.729
ATOM   3196 H2   TIP   286      20.342  27.933  -0.492
ATOM   3197 O    TIP   287       2.510  18.962   1.250
ATOM   3198 H1   TIP   287       2.219  18.073   1.451
ATOM   3199 H2   TIP   287       2.559  18.988   0.295
ATOM   3200 O    TIP   288     -12.906   1.212  -0.912
ATOM   3201 H1   TIP   288     -11.953   1.271  -0.975
ATOM   3202 H2   TIP   288     -13.072   0.959  -0.004
ATOM   3203 O    TIP   289       9.936  11.869   5.573
ATOM   3204 H1   TIP   289      10.488  11.444   4.917
ATOM   3205 H2   TIP   289      10.381  11.705   6.404
ATOM   3206 O    TIP   290      18.471  12.936 -17.699
ATOM   3207 H1   TIP   290      18.794  13.352 -16.900
ATOM   3208 H2   TIP   290      18.043  12.135 -17.398
ATOM   3209 O    TIP   291     -15.367  25.180  -0.010
ATOM   3210 H1   TIP   291     -14.788  24.528   0.383
ATOM   3211 H2   TIP   291     -14.948  25.403  -0.842
ATOM   3212 O    TIP   292       6.089  -0.030   6.997
ATOM   3213 H1   TIP   292       5.224   0.380   6.994
ATOM   3214 H2   TIP   292       6.646   0.580   6.515
ATOM   3215 O    TIP   293      -2.896  18.350   7.360
ATOM   3216 H1   TIP   293      -2.345  17.740   7.851
ATOM   3217 H2   TIP   293      -2.336  19.111   7.207
ATOM   3218 O    TIP   294      13.598  20.797   8.214
ATOM   3219 H1   TIP   294      14.454  20.412   8.401
ATOM   3220 H2   TIP   294      13.776  21.729   8.088
ATOM   3221 O    TIP   295       2.302  -4.613 -11.230
ATOM   3222 H1   TIP   295       1.715  -3.951 -10.866
ATOM   3223 H2   TIP   295       2.829  -4.140 -11.874
ATOM   3224 O    TIP   296      26.776  15.929  -7.017
ATOM   3225 H1   TIP   296      26.878  16.571  -7.719
ATOM   3226 H2   TIP   296      27.421  15.250  -7.217
ATOM   3227 O    TIP   297       3.574  -1.791 -16.248
ATOM   3228 H1   TIP   297       3.022  -2.508 -15.936
ATOM   3229 H2   TIP   297       3.134  -1.475 -17.037
ATOM   3230 O    TIP   298       6.528  -6.084  -0.770
ATOM   3231 H1   TIP   298       6.482  -6.703  -1.498
ATOM   3232 H2   TIP   298       6.711  -6.628  -0.003
ATOM   3233 O    TIP   299       1.770 -10.942  -8.658
ATOM   3234 H1   TIP   299       2.224 -11.683  -8.257
ATOM   3235 H2   TIP   299       0.911 -10.929  -8.236
ATOM   3236 O    TIP   300      11.714  24.487  -4.575
ATOM   3237 H1   TIP   300      12.270  23.820  -4.171
ATOM   3238 H2   TIP   300      12.021  25.313  -4.203
ATOM   3239 O    TIP   301     -16.940  18.918  -1.406
ATOM   3240 H1   TIP   301     -16.309  18.684  -2.086
ATOM   3241 H2   TIP   301     -17.394  19.686  -1.753
ATOM   3242 O    TIP   302      -8.029   2.052 -20.353
ATOM   3243 H1   TIP   302      -7.695   2.217 -21.234
ATOM   3244 H2   TIP   302      -7.433   1.398 -19.988
ATOM   3245 O    TIP   303      13.094 -28.376  -9.843
ATOM   3246 H1   TIP   303      12.699 -28.837  -9.103
ATOM   3247 H2   TIP   303      12.772 -28.842 -10.615
ATOM   3248 O    TIP   304     -13.261   5.802   8.712
ATOM   3249 H1   TIP   304     -13.227   5.464   9.607
ATOM   3250 H2   TIP   304     -13.572   6.702   8.806
ATOM   3251 O    TIP   305     -14.555  13.395  -6.848
ATOM   3252 H1   TIP   305     -14.798  12.637  -7.379
ATOM   3253 H2   TIP   305     -13.700  13.168  -6.481
ATOM   3254 O    TIP   306      11.948  -9.509  -7.995
ATOM   3255 H1   TIP   306      11.215  -8.900  -8.079
ATOM   3256 H2   TIP   306      12.721  -8.948  -7.938
ATOM   3257 O    TIP   307      -1.861  17.867  13.779
ATOM   3258 H1   TIP   307      -0.992  17.466  13.796
ATOM   3259 H2   TIP   307      -2.298  17.529  14.560
ATOM   3260 O    TIP   308       5.318  29.339  -7.859
ATOM   3261 H1   TIP   308       5.395  29.706  -6.978
ATOM   3262 H2   TIP   308       4.745  28.580  -7.753
ATOM   3263 O    TIP   309      -5.764  20.981 -18.511
ATOM   3264 H1   TIP   309      -6.123  20.930 -17.626
ATOM   3265 H2   TIP   309      -4.912  21.404 -18.401
ATOM   3266 O    TIP   310     -19.442   0.338 -15.236
ATOM   3267 H1   TIP   310     -19.580  -0.601 -15.362
ATOM   3268 H2   TIP   310     -19.213   0.666 -16.105
ATOM   3269 O    TIP   311      -5.926  29.996   3.173
ATOM   3270 H1   TIP   311      -5.035  29.671   3.300
ATOM   3271 H2   TIP   311      -5.825  30.942   3.071
ATOM   3272 O    TIP   312      13.309 -12.946  -1.433
ATOM   3273 H1   TIP   312      13.020 -13.066  -2.337
ATOM   3274 H2   TIP   312      14.126 -12.453  -1.505
ATOM   3275 O    TIP   313      11.923  -9.378  11.220
ATOM   3276 H1   TIP   313      11.085  -9.095  10.853
ATOM   3277 H2   TIP   313      11.698 -10.109  11.795
ATOM   3278 O    TIP   314     -19.891  -0.543 -12.659
ATOM   3279 H1   TIP   314     -19.668  -0.257 -13.544
ATOM   3280 H2   TIP   314     -20.796  -0.257 -12.534
ATOM   3281 O    TIP   315     -12.016  -6.155 -14.470
ATOM   3282 H1   TIP   315     -11.298  -6.661 -14.850
ATOM   3283 H2   TIP   315     -12.000  -5.323 -14.943
ATOM   3284 O    TIP   316     -18.108   8.161  -1.829
ATOM   3285 H1   TIP   316     -17.819   8.470  -0.971
ATOM   3286 H2   TIP   316     -19.005   7.859  -1.687
ATOM   3287 O    TIP   317      13.515 -29.379  -2.083
ATOM   3288 H1   TIP   317      13.639 -30.189  -2.577
ATOM   3289 H2   TIP   317      14.204 -29.394  -1.419
ATOM   3290 O    TIP   318       8.249 -30.283  -9.831
ATOM   3291 H1   TIP   318       8.313 -30.664 -10.707
ATOM   3292 H2   TIP   318       8.611 -29.403  -9.925
ATOM   3293 O    TIP   319      19.140  -5.539 -21.029
ATOM   3294 H1   TIP   319      18.990  -5.038 -21.830
ATOM   3295 H2   TIP   319      19.932  -6.046 -21.207
ATOM   3296 O    TIP   320      -6.548 -12.022 -12.232
ATOM   3297 H1   TIP   320      -5.789 -11.779 -12.762
ATOM   3298 H2   TIP   320      -7.087 -11.232 -12.207
ATOM   3299 O    TIP   321      -2.322   2.223  -2.841
ATOM   3300 H1   TIP   321      -1.522   2.082  -3.347
ATOM   3301 H2   TIP   321      -3.010   1.807  -3.359
ATOM   3302 O    TIP   322     -19.550  17.550  -1.233
ATOM   3303 H1   TIP   322     -18.593  17.523  -1.225
ATOM   3304 H2   TIP   322     -19.804  17.324  -0.338
ATOM   3305 O    TIP   323       4.736  28.620   0.446
ATOM   3306 H1   TIP   323       5.020  28.803   1.342
ATOM   3307 H2   TIP   323       5.543  28.620  -0.067
ATOM   3308 O    TIP   324       8.480   3.642   6.432
ATOM   3309 H1   TIP   324       9.392   3.693   6.146
ATOM   3310 H2   TIP   324       8.163   2.810   6.079
ATOM   3311 O    TIP   325      15.467 -27.377 -17.557
ATOM   3312 H1   TIP   325      14.750 -27.047 -17.015
ATOM   3313 H2   TIP   325      15.674 -26.654 -18.149
ATOM   3314 O    TIP   326      -4.954  -9.886   7.301
ATOM   3315 H1   TIP   326      -4.603  -9.523   6.488
ATOM   3316 H2   TIP   326      -5.551  -9.213   7.628
ATOM   3317 O    TIP   327       0.688  21.342   4.265
ATOM   3318 H1   TIP   327       1.632  21.472   4.347
ATOM   3319 H2   TIP   327       0.509  21.465   3.333
ATOM   3320 O    TIP   328     -12.683  23.004   1.023
ATOM   3321 H1   TIP   328     -12.505  23.944   1.019
ATOM   3322 H2   TIP   328     -13.006  22.824   1.905
ATOM   3323 O    TIP   329      19.562  11.644   2.108
ATOM   3324 H1   TIP   329      19.590  10.713   1.890
ATOM   3325 H2   TIP   329      19.690  12.091   1.272
ATOM   3326 O    TIP   330     -26.208  15.540  -2.694
ATOM   3327 H1   TIP   330     -25.550  15.946  -2.130
ATOM   3328 H2   TIP   330     -26.270  14.637  -2.380
ATOM   3329 O    TIP   331      13.507  12.087  11.465
ATOM   3330 H1   TIP   331      14.317  11.999  11.966
ATOM   3331 H2   TIP   331      13.579  12.940  11.038
ATOM   3332 O    TIP   332     -15.870   6.069 -16.275
ATOM   3333 H1   TIP   332     -15.778   5.930 -15.333
ATOM   3334 H2   TIP   332     -15.016   5.832 -16.637
ATOM   3335 O    TIP   333      -7.023  -3.106  -8.834
ATOM   3336 H1   TIP   333      -6.409  -2.507  -8.409
ATOM   3337 H2   TIP   333      -7.054  -2.813  -9.744
ATOM   3338 O    TIP   334     -12.054  18.529   9.938
ATOM   3339 H1   TIP   334     -12.313  17.619   9.801
ATOM   3340 H2   TIP   334     -12.730  19.042   9.495
ATOM   3341 O    TIP   335      -7.303  12.925  -0.800
ATOM   3342 H1   TIP   335      -8.169  12.821  -0.406
ATOM   3343 H2   TIP   335      -7.440  12.748  -1.731
ATOM   3344 O    TIP   336     -12.627  23.044 -13.160
ATOM   3345 H1   TIP   336     -13.272  22.783 -12.503
ATOM   3346 H2   TIP   336     -13.146  23.433 -13.864
ATOM   3347 O    TIP   337      -7.229   6.857   3.983
ATOM   3348 H1   TIP   337      -7.048   7.128   3.083
ATOM   3349 H2   TIP   337      -6.467   7.154   4.481
ATOM   3350 O    TIP   338      -6.767  29.035   5.882
ATOM   3351 H1   TIP   338      -6.496  29.554   5.126
ATOM   3352 H2   TIP   338      -7.699  29.228   5.985
ATOM   3353 O    TIP   339     -16.106  15.452  -0.663
ATOM   3354 H1   TIP   339     -15.332  15.876  -0.292
ATOM   3355 H2   TIP   339     -15.959  15.466  -1.608
ATOM   3356 O    TIP   340     -18.103   4.707  -3.335
ATOM   3357 H1   TIP   340     -18.272   5.323  -4.047
ATOM   3358 H2   TIP   340     -18.924   4.676  -2.844
ATOM   3359 O    TIP   341      -1.532  25.763  -1.269
ATOM   3360 H1   TIP   341      -2.060  25.977  -0.500
ATOM   3361 H2   TIP   341      -1.469  24.808  -1.260
ATOM   3362 O    TIP   342      -2.531  10.345   8.697
ATOM   3363 H1   TIP   342      -3.481  10.268   8.782
ATOM   3364 H2   TIP   342      -2.384  11.262   8.463
ATOM   3365 O    TIP   343     -10.890  10.279   1.795
ATOM   3366 H1   TIP   343     -11.493   9.538   1.747
ATOM   3367 H2   TIP   343     -10.205   9.993   2.399
ATOM   3368 O    TIP   344      30.981  14.273 -11.594
ATOM   3369 H1   TIP   344      31.769  14.692 -11.246
ATOM   3370 H2   TIP   344      30.530  14.969 -12.071
ATOM   3371 O    TIP   345       8.096  21.253 -19.680
ATOM   3372 H1   TIP   345       7.237  20.843 -19.785
ATOM   3373 H2   TIP   345       8.144  21.478 -18.752
ATOM   3374 O    TIP   346      21.860  25.998 -11.911
ATOM   3375 H1   TIP   346      22.610  26.304 -12.420
ATOM   3376 H2   TIP   346      21.459  25.321 -12.455
ATOM   3377 O    TIP   347       7.088  26.284   0.449
ATOM   3378 H1   TIP   347       7.996  26.366   0.741
ATOM   3379 H2   TIP   347       6.613  25.979   1.222
ATOM   3380 O    TIP   348       8.248  -2.910 -14.161
ATOM   3381 H1   TIP   348       8.434  -2.790 -13.230
ATOM   3382 H2   TIP   348       7.347  -2.606 -14.267
ATOM   3383 O    TIP   349      -0.577   2.057   5.233
ATOM   3384 H1   TIP   349      -0.642   1.171   4.879
ATOM   3385 H2   TIP   349      -0.192   2.572   4.524
ATOM   3386 O    TIP   350      -1.486  27.719 -11.193
ATOM   3387 H1   TIP   350      -1.053  27.058 -11.732
ATOM   3388 H2   TIP   350      -1.744  27.251 -10.399
ATOM   3389 O    TIP   351      -4.938  -9.508 -12.645
ATOM   3390 H1   TIP   351      -4.559 -10.181 -13.211
ATOM   3391 H2   TIP   351      -5.056  -8.751 -13.219
ATOM   3392 O    TIP   352     -11.190   1.426  -6.380
ATOM   3393 H1   TIP   352     -11.118   1.868  -5.534
ATOM   3394 H2   TIP   352     -10.680   0.623  -6.275
ATOM   3395 O    TIP   353     -10.594  13.948   2.786
ATOM   3396 H1   TIP   353     -11.539  13.940   2.942
ATOM   3397 H2   TIP   353     -10.319  14.833   3.026
ATOM   3398 O    TIP   354       6.788 -28.101  -7.103
ATOM   3399 H1   TIP   354       6.150 -27.961  -6.405
ATOM   3400 H2   TIP   354       7.639 -28.030  -6.670
ATOM   3401 O    TIP   355       6.278  -9.349  -8.668
ATOM   3402 H1   TIP   355       7.023  -9.945  -8.591
ATOM   3403 H2   TIP   355       5.604  -9.863  -9.112
ATOM   3404 O    TIP   356      18.761  21.099  -3.050
ATOM   3405 H1   TIP   356      18.334  20.354  -3.473
ATOM   3406 H2   TIP   356      18.872  21.742  -3.750
ATOM   3407 O    TIP   357       6.081  29.658 -13.414
ATOM   3408 H1   TIP   357       5.661  29.873 -12.581
ATOM   3409 H2   TIP   357       7.016  29.634 -13.213
ATOM   3410 O    TIP   358      19.902   5.942  -2.972
ATOM   3411 H1   TIP   358      20.809   5.972  -2.668
ATOM   3412 H2   TIP   358      19.920   6.378  -3.824
ATOM   3413 O    TIP   359      26.246   9.599 -12.362
ATOM   3414 H1   TIP   359      27.160   9.582 -12.078
ATOM   3415 H2   TIP   359      25.871   8.791 -12.012
ATOM   3416 O    TIP   360      -1.330 -26.822   1.416
ATOM   3417 H1   TIP   360      -1.911 -26.068   1.515
ATOM   3418 H2   TIP   360      -1.749 -27.517   1.922
ATOM   3419 O    TIP   361      -2.775 -15.631  -0.784
ATOM   3420 H1   TIP   361      -3.395 -16.273  -0.439
ATOM   3421 H2   TIP   361      -3.046 -15.500  -1.693
ATOM   3422 O    TIP   362      -9.510  15.539   7.670
ATOM   3423 H1   TIP   362      -9.437  15.939   8.536
ATOM   3424 H2   TIP   362      -9.936  16.206   7.132
ATOM   3425 O    TIP   363       0.833   3.784   3.647
ATOM   3426 H1   TIP   363       1.349   3.863   4.449
ATOM   3427 H2   TIP   363       0.155   4.454   3.730
ATOM   3428 O    TIP   364      -6.165 -11.959   1.410
ATOM   3429 H1   TIP   364      -5.660 -12.301   0.673
ATOM   3430 H2   TIP   364      -5.667 -12.221   2.185
ATOM   3431 O    TIP   365      -5.561  -4.280   5.269
ATOM   3432 H1   TIP   365      -5.633  -5.225   5.141
ATOM   3433 H2   TIP   365      -4.621  -4.105   5.248
ATOM   3434 O    TIP   366      17.203  -6.071  -1.730
ATOM   3435 H1   TIP   366      17.656  -6.289  -0.916
ATOM   3436 H2   TIP   366      17.723  -5.365  -2.113
ATOM   3437 O    TIP   367      30.951  14.383  -1.786
ATOM   3438 H1   TIP   367      30.772  13.636  -1.215
ATOM   3439 H2   TIP   367      31.565  14.924  -1.289
ATOM   3440 O    TIP   368      16.288  20.244   8.933
ATOM   3441 H1   TIP   368      16.886  19.584   9.282
ATOM   3442 H2   TIP   368      16.125  20.835   9.668
ATOM   3443 O    TIP   369       5.299  22.589 -17.639
ATOM   3444 H1   TIP   369       4.524  22.143 -17.981
ATOM   3445 H2   TIP   369       5.483  22.149 -16.809
ATOM   3446 O    TIP   370      14.045  -1.113   6.844
ATOM   3447 H1   TIP   370      14.809  -1.687   6.791
ATOM   3448 H2   TIP   370      13.316  -1.700   7.044
ATOM   3449 O    TIP   371      -2.328 -30.358  -2.286
ATOM   3450 H1   TIP   371      -1.879 -30.313  -3.130
ATOM   3451 H2   TIP   371      -2.281 -29.466  -1.941
ATOM   3452 O    TIP   372      18.473  18.940  29.526
ATOM   3453 H1   TIP   372      19.409  18.740  29.551
ATOM   3454 H2   TIP   372      18.181  18.621  28.672
ATOM   3455 O    TIP   373      -2.520   2.008 -18.521
ATOM   3456 H1   TIP   373      -1.774   1.945 -19.117
ATOM   3457 H2   TIP   373      -3.269   1.717 -19.042
ATOM   3458 O    TIP   374       1.642  -3.576 -21.184
ATOM   3459 H1   TIP   374       1.032  -2.876 -20.955
ATOM   3460 H2   TIP   374       1.709  -4.106 -20.389
ATOM   3461 O    TIP   375      -5.093   3.559   2.324
ATOM   3462 H1   TIP   375      -4.809   2.837   2.884
ATOM   3463 H2   TIP   375      -5.818   3.962   2.800
ATOM   3464 O    TIP   376     -14.705   8.935 -21.974
ATOM   3465 H1   TIP   376     -14.096   8.596 -21.318
ATOM   3466 H2   TIP   376     -15.570   8.679 -21.655
ATOM   3467 O    TIP   377      -3.191  15.386   9.737
ATOM   3468 H1   TIP   377      -3.240  15.735  10.626
ATOM   3469 H2   TIP   377      -2.347  15.691   9.405
ATOM   3470 O    TIP   378      23.781  27.232 -13.603
ATOM   3471 H1   TIP   378      22.995  27.490 -14.084
ATOM   3472 H2   TIP   378      24.434  27.062 -14.282
ATOM   3473 O    TIP   379      10.394   5.654 -22.524
ATOM   3474 H1   TIP   379       9.956   6.497 -22.402
ATOM   3475 H2   TIP   379      10.739   5.435 -21.659
ATOM   3476 O    TIP   380      18.469  21.723 -14.556
ATOM   3477 H1   TIP   380      18.280  22.454 -13.968
ATOM   3478 H2   TIP   380      19.170  21.239 -14.121
ATOM   3479 O    TIP   381       8.394  -9.098   3.460
ATOM   3480 H1   TIP   381       8.525  -8.575   4.251
ATOM   3481 H2   TIP   381       8.883  -9.905   3.622
ATOM   3482 O    TIP   382     -10.348   1.781  -1.495
ATOM   3483 H1   TIP   382      -9.574   1.572  -0.973
ATOM   3484 H2   TIP   382     -10.022   1.850  -2.392
ATOM   3485 O    TIP   383      -3.062  19.340  11.780
ATOM   3486 H1   TIP   383      -2.398  19.010  12.385
ATOM   3487 H2   TIP   383      -2.665  20.119  11.390
ATOM   3488 O    TIP   384      24.153  28.786   2.529
ATOM   3489 H1   TIP   384      23.262  28.799   2.178
ATOM   3490 H2   TIP   384      24.265  29.647   2.932
ATOM   3491 O    TIP   385      14.284 -26.237 -11.039
ATOM   3492 H1   TIP   385      14.051 -27.124 -10.764
ATOM   3493 H2   TIP   385      13.459 -25.753 -11.016
ATOM   3494 O    TIP   386       0.912  27.744 -14.106
ATOM   3495 H1   TIP   386       0.453  28.556 -14.319
ATOM   3496 H2   TIP   386       0.384  27.055 -14.509
ATOM   3497 O    TIP   387      21.783  -8.607  -8.081
ATOM   3498 H1   TIP   387      22.530  -9.184  -8.238
ATOM   3499 H2   TIP   387      21.986  -7.811  -8.571
ATOM   3500 O    TIP   388      10.967  -0.626 -20.825
ATOM   3501 H1   TIP   388      10.557  -1.470 -20.636
ATOM   3502 H2   TIP   388      11.851  -0.702 -20.468
ATOM   3503 O    TIP   389      28.417  -3.897 -13.949
ATOM   3504 H1   TIP   389      29.269  -3.866 -14.385
ATOM   3505 H2   TIP   389      28.453  -4.685 -13.408
ATOM   3506 O    TIP   390       2.514  21.495   1.813
ATOM   3507 H1   TIP   390       2.505  21.876   0.935
ATOM   3508 H2   TIP   390       2.636  20.557   1.667
ATOM   3509 O    TIP   391      14.007 -13.526  -5.741
ATOM   3510 H1   TIP   391      13.253 -13.009  -5.458
ATOM   3511 H2   TIP   391      13.627 -14.324  -6.110
ATOM   3512 O    TIP   392     -20.747  18.440  -9.129
ATOM   3513 H1   TIP   392     -20.233  18.240  -9.911
ATOM   3514 H2   TIP   392     -21.301  17.670  -9.001
ATOM   3515 O    TIP   393      -9.881   5.952   4.649
ATOM   3516 H1   TIP   393      -9.042   6.409   4.588
ATOM   3517 H2   TIP   393      -9.857   5.311   3.939
ATOM   3518 O    TIP   394     -27.466   0.922 -11.967
ATOM   3519 H1   TIP   394     -28.076   1.640 -12.137
ATOM   3520 H2   TIP   394     -27.968   0.130 -12.158
ATOM   3521 O    TIP   395      -5.520  18.692   6.908
ATOM   3522 H1   TIP   395      -5.872  19.576   7.011
ATOM   3523 H2   TIP   395      -4.608  18.761   7.192
ATOM   3524 O    TIP   396       2.500  19.489 -22.017
ATOM   3525 H1   TIP   396       2.059  19.437 -21.169
ATOM   3526 H2   TIP   396       1.908  20.005 -22.564
ATOM   3527 O    TIP   397       0.951  -2.996   9.686
ATOM   3528 H1   TIP   397       1.816  -2.695   9.963
ATOM   3529 H2   TIP   397       0.490  -2.198   9.428
ATOM   3530 O    TIP   398     -14.442   1.205  -3.050
ATOM   3531 H1   TIP   398     -15.268   1.657  -2.880
ATOM   3532 H2   TIP   398     -14.092   1.008  -2.181
ATOM   3533 O    TIP   399     -16.858   2.752 -21.629
ATOM   3534 H1   TIP   399     -17.007   3.646 -21.323
ATOM   3535 H2   TIP   399     -16.789   2.831 -22.580
ATOM   3536 O    TIP   400      17.753  -4.274  -9.389
ATOM   3537 H1   TIP   400      17.202  -3.510  -9.220
ATOM   3538 H2   TIP   400      18.083  -4.141 -10.277
ATOM   3539 O    TIP   401      17.347  -8.811   6.002
ATOM   3540 H1   TIP   401      17.899  -9.590   6.075
ATOM   3541 H2   TIP   401      17.862  -8.200   5.475
ATOM   3542 O    TIP   402     -23.309  10.975   3.196
ATOM   3543 H1   TIP   402     -23.149  11.184   4.116
ATOM   3544 H2   TIP   402     -23.239  11.814   2.742
ATOM   3545 O    TIP   403      16.212   9.718  17.323
ATOM   3546 H1   TIP   403      16.851  10.226  16.822
ATOM   3547 H2   TIP   403      15.833  10.347  17.937
ATOM   3548 O    TIP   404      28.460   2.053 -17.849
ATOM   3549 H1   TIP   404      28.644   1.577 -17.039
ATOM   3550 H2   TIP   404      27.507   2.023 -17.934
ATOM   3551 O    TIP   405      18.035  26.857   1.391
ATOM   3552 H1   TIP   405      18.667  26.782   0.676
ATOM   3553 H2   TIP   405      17.384  27.482   1.073
ATOM   3554 O    TIP   406     -15.500   7.660   7.166
ATOM   3555 H1   TIP   406     -15.916   8.423   7.566
ATOM   3556 H2   TIP   406     -15.359   7.912   6.254
ATOM   3557 O    TIP   407      13.163  25.665  15.303
ATOM   3558 H1   TIP   407      12.595  25.973  14.597
ATOM   3559 H2   TIP   407      12.561  25.364  15.983
ATOM   3560 O    TIP   408      16.620  -9.139 -21.318
ATOM   3561 H1   TIP   408      16.558  -8.212 -21.545
ATOM   3562 H2   TIP   408      17.488  -9.233 -20.926
ATOM   3563 O    TIP   409     -12.683  28.449  -4.932
ATOM   3564 H1   TIP   409     -13.175  27.989  -5.612
ATOM   3565 H2   TIP   409     -13.267  29.151  -4.646
ATOM   3566 O    TIP   410     -20.083   5.458 -22.030
ATOM   3567 H1   TIP   410     -20.594   4.952 -21.399
ATOM   3568 H2   TIP   410     -20.554   5.359 -22.857
ATOM   3569 O    TIP   411      15.864 -28.871 -23.064
ATOM   3570 H1   TIP   411      15.921 -28.974 -24.013
ATOM   3571 H2   TIP   411      16.389 -28.094 -22.874
ATOM   3572 O    TIP   412      12.446 -24.191 -11.082
ATOM   3573 H1   TIP   412      12.442 -23.356 -11.549
ATOM   3574 H2   TIP   412      12.075 -24.817 -11.703
ATOM   3575 O    TIP   413       0.223  22.058 -15.346
ATOM   3576 H1   TIP   413       0.584  22.921 -15.549
ATOM   3577 H2   TIP   413       0.987  21.485 -15.287
ATOM   3578 O    TIP   414      27.229  15.900  -4.452
ATOM   3579 H1   TIP   414      26.977  15.781  -5.367
ATOM   3580 H2   TIP   414      27.903  15.238  -4.300
ATOM   3581 O    TIP   415      28.207  -0.930  -9.746
ATOM   3582 H1   TIP   415      29.073  -1.336  -9.735
ATOM   3583 H2   TIP   415      27.626  -1.612 -10.083
ATOM   3584 O    TIP   416      23.871  -8.586 -11.344
ATOM   3585 H1   TIP   416      23.843  -7.745 -10.889
ATOM   3586 H2   TIP   416      23.728  -9.237 -10.657
ATOM   3587 O    TIP   417       7.638  -3.813   1.970
ATOM   3588 H1   TIP   417       7.275  -3.043   2.408
ATOM   3589 H2   TIP   417       7.792  -3.527   1.069
ATOM   3590 O    TIP   418       0.467 -13.530 -14.254
ATOM   3591 H1   TIP   418       0.730 -13.367 -13.348
ATOM   3592 H2   TIP   418       0.251 -14.463 -14.277
ATOM   3593 O    TIP   419      10.853  23.090   8.387
ATOM   3594 H1   TIP   419      11.769  22.815   8.367
ATOM   3595 H2   TIP   419      10.870  24.007   8.113
ATOM   3596 O    TIP   420       6.591   0.848 -15.787
ATOM   3597 H1   TIP   420       5.823   1.221 -16.219
ATOM   3598 H2   TIP   420       7.224   0.718 -16.492
ATOM   3599 O    TIP   421      24.840  -0.798   0.576
ATOM   3600 H1   TIP   421      24.626  -0.929  -0.347
ATOM   3601 H2   TIP   421      25.715  -1.173   0.676
ATOM   3602 O    TIP   422     -14.240  -4.287 -19.785
ATOM   3603 H1   TIP   422     -14.949  -3.990 -20.355
ATOM   3604 H2   TIP   422     -13.569  -3.609 -19.862
ATOM   3605 O    TIP   423      -9.311  27.844 -10.636
ATOM   3606 H1   TIP   423     -10.036  28.433 -10.845
ATOM   3607 H2   TIP   423      -9.549  27.014 -11.049
ATOM   3608 O    TIP   424      -1.200  16.240 -18.177
ATOM   3609 H1   TIP   424      -1.888  15.586 -18.052
ATOM   3610 H2   TIP   424      -0.497  15.767 -18.622
ATOM   3611 O    TIP   425      -7.445  29.509   0.950
ATOM   3612 H1   TIP   425      -6.884  29.000   0.365
ATOM   3613 H2   TIP   425      -6.889  29.709   1.703
ATOM   3614 O    TIP   426      12.742 -30.594 -24.333
ATOM   3615 H1   TIP   426      12.671 -29.745 -23.896
ATOM   3616 H2   TIP   426      13.143 -31.168 -23.680
ATOM   3617 O    TIP   427      16.990   5.145 -16.429
ATOM   3618 H1   TIP   427      17.436   5.641 -15.743
ATOM   3619 H2   TIP   427      17.693   4.843 -17.004
ATOM   3620 O    TIP   428      20.354 -26.063  -7.504
ATOM   3621 H1   TIP   428      20.525 -26.492  -8.342
ATOM   3622 H2   TIP   428      19.444 -25.774  -7.563
ATOM   3623 O    TIP   429      -8.412 -11.358  -3.802
ATOM   3624 H1   TIP   429      -7.864 -10.594  -3.980
ATOM   3625 H2   TIP   429      -8.148 -11.644  -2.928
ATOM   3626 O    TIP   430       8.837 -30.483 -13.798
ATOM   3627 H1   TIP   430       8.953 -29.533 -13.786
ATOM   3628 H2   TIP   430       9.676 -30.833 -13.499
ATOM   3629 O    TIP   431      -0.987 -16.741   6.270
ATOM   3630 H1   TIP   431      -0.408 -17.474   6.478
ATOM   3631 H2   TIP   431      -1.206 -16.862   5.346
ATOM   3632 O    TIP   432     -14.719  -4.173   5.191
ATOM   3633 H1   TIP   432     -14.120  -4.847   5.510
ATOM   3634 H2   TIP   432     -14.681  -3.484   5.853
ATOM   3635 O    TIP   433     -10.315  -0.838 -20.766
ATOM   3636 H1   TIP   433      -9.470  -1.100 -21.130
ATOM   3637 H2   TIP   433     -10.103  -0.460 -19.912
ATOM   3638 O    TIP   434      20.935  20.514  -7.755
ATOM   3639 H1   TIP   434      20.318  19.988  -8.265
ATOM   3640 H2   TIP   434      21.625  19.900  -7.505
ATOM   3641 O    TIP   435     -16.906  15.775 -14.623
ATOM   3642 H1   TIP   435     -17.532  15.070 -14.788
ATOM   3643 H2   TIP   435     -16.116  15.509 -15.095
ATOM   3644 O    TIP   436      11.413  19.278 -21.901
ATOM   3645 H1   TIP   436      11.679  18.469 -21.466
ATOM   3646 H2   TIP   436      10.680  19.021 -22.460
ATOM   3647 O    TIP   437      -3.337  -3.650  10.263
ATOM   3648 H1   TIP   437      -2.599  -3.059  10.413
ATOM   3649 H2   TIP   437      -3.704  -3.366   9.425
ATOM   3650 O    TIP   438      18.108  18.144 -14.277
ATOM   3651 H1   TIP   438      19.034  18.280 -14.076
ATOM   3652 H2   TIP   438      18.025  18.378 -15.201
ATOM   3653 O    TIP   439     -10.936  22.266 -15.763
ATOM   3654 H1   TIP   439     -11.004  22.716 -14.921
ATOM   3655 H2   TIP   439     -11.841  22.174 -16.060
ATOM   3656 O    TIP   440      12.127   0.854   6.648
ATOM   3657 H1   TIP   440      12.967   0.397   6.677
ATOM   3658 H2   TIP   440      11.477   0.157   6.564
ATOM   3659 O    TIP   441      26.377  -5.344  -2.535
ATOM   3660 H1   TIP   441      26.656  -4.433  -2.446
ATOM   3661 H2   TIP   441      27.178  -5.822  -2.745
ATOM   3662 O    TIP   442       3.108  18.389  10.230
ATOM   3663 H1   TIP   442       3.349  19.107  10.816
ATOM   3664 H2   TIP   442       2.247  18.633   9.891
ATOM   3665 O    TIP   443      21.281  13.198 -23.784
ATOM   3666 H1   TIP   443      20.397  12.921 -24.024
ATOM   3667 H2   TIP   443      21.308  14.130 -24.001
ATOM   3668 O    TIP   444     -17.212  -0.229  -5.265
ATOM   3669 H1   TIP   444     -17.361   0.709  -5.387
ATOM   3670 H2   TIP   444     -16.259  -0.321  -5.252
ATOM   3671 O    TIP   445      19.917   8.992   1.305
ATOM   3672 H1   TIP   445      20.728   8.486   1.336
ATOM   3673 H2   TIP   445      19.298   8.426   0.843
ATOM   3674 O    TIP   446       5.888  -1.661   2.741
ATOM   3675 H1   TIP   446       5.798  -0.715   2.852
ATOM   3676 H2   TIP   446       5.207  -1.894   2.109
ATOM   3677 O    TIP   447      -1.329  20.546   6.892
ATOM   3678 H1   TIP   447      -1.060  21.015   7.682
ATOM   3679 H2   TIP   447      -0.788  20.917   6.196
ATOM   3680 O    TIP   448     -10.200  -2.310  -6.664
ATOM   3681 H1   TIP   448      -9.596  -2.958  -6.302
ATOM   3682 H2   TIP   448      -9.633  -1.635  -7.036
ATOM   3683 O    TIP   449     -23.927   3.596 -13.055
ATOM   3684 H1   TIP   449     -24.633   3.761 -13.679
ATOM   3685 H2   TIP   449     -23.279   3.094 -13.550
ATOM   3686 O    TIP   450     -10.096  22.914 -12.070
ATOM   3687 H1   TIP   450      -9.851  21.997 -11.943
ATOM   3688 H2   TIP   450     -11.019  22.884 -12.322
ATOM   3689 O    TIP   451      15.950  16.119 -26.948
ATOM   3690 H1   TIP   451      15.302  16.009 -27.644
ATOM   3691 H2   TIP   451      16.683  15.564 -27.211
ATOM   3692 O    TIP   452      15.177  28.257 -16.040
ATOM   3693 H1   TIP   452      15.391  27.325 -15.999
ATOM   3694 H2   TIP   452      15.571  28.558 -16.858
ATOM   3695 O    TIP   453      19.387  14.468   4.491
ATOM   3696 H1   TIP   453      20.146  14.168   3.992
ATOM   3697 H2   TIP   453      19.639  15.331   4.817
ATOM   3698 O    TIP   454     -13.215  -6.788 -17.885
ATOM   3699 H1   TIP   454     -12.642  -7.496 -18.180
ATOM   3700 H2   TIP   454     -13.420  -6.297 -18.681
ATOM   3701 O    TIP   455      -5.924  29.037  -3.587
ATOM   3702 H1   TIP   455      -5.809  29.879  -4.026
ATOM   3703 H2   TIP   455      -6.852  29.012  -3.353
ATOM   3704 O    TIP   456      12.717   6.619  10.079
ATOM   3705 H1   TIP   456      13.605   6.475   9.750
ATOM   3706 H2   TIP   456      12.178   5.995   9.594
ATOM   3707 O    TIP   457       4.442  -5.767 -19.133
ATOM   3708 H1   TIP   457       4.387  -4.823 -19.277
ATOM   3709 H2   TIP   457       5.061  -6.076 -19.794
ATOM   3710 O    TIP   458      -3.294  28.636 -21.725
ATOM   3711 H1   TIP   458      -3.053  27.921 -21.135
ATOM   3712 H2   TIP   458      -4.029  28.292 -22.232
ATOM   3713 O    TIP   459      -3.324 -10.173   0.744
ATOM   3714 H1   TIP   459      -2.664  -9.481   0.699
ATOM   3715 H2   TIP   459      -2.895 -10.884   1.220
ATOM   3716 O    TIP   460       8.176 -29.427 -19.047
ATOM   3717 H1   TIP   460       7.770 -28.678 -19.483
ATOM   3718 H2   TIP   460       7.600 -30.164 -19.249
ATOM   3719 O    TIP   461      -5.366 -17.027 -15.597
ATOM   3720 H1   TIP   461      -5.426 -16.080 -15.725
ATOM   3721 H2   TIP   461      -4.587 -17.287 -16.088
ATOM   3722 O    TIP   462      -8.120  14.915 -18.060
ATOM   3723 H1   TIP   462      -9.025  14.979 -18.365
ATOM   3724 H2   TIP   462      -7.600  14.854 -18.861
ATOM   3725 O    TIP   463      10.399  12.273 -14.540
ATOM   3726 H1   TIP   463      11.162  11.945 -15.016
ATOM   3727 H2   TIP   463      10.657  13.146 -14.245
ATOM   3728 O    TIP   464      -3.784 -30.669  -9.098
ATOM   3729 H1   TIP   464      -4.046 -31.449  -9.586
ATOM   3730 H2   TIP   464      -4.204 -30.767  -8.244
ATOM   3731 O    TIP   465     -16.661   1.510  -7.912
ATOM   3732 H1   TIP   465     -17.218   1.955  -7.273
ATOM   3733 H2   TIP   465     -17.271   1.024  -8.466
ATOM   3734 O    TIP   466     -17.967  -3.640  -9.126
ATOM   3735 H1   TIP   466     -17.817  -3.150  -9.934
ATOM   3736 H2   TIP   466     -18.863  -3.416  -8.872
ATOM   3737 O    TIP   467      18.357  22.393  30.961
ATOM   3738 H1   TIP   467      18.324  23.196  31.480
ATOM   3739 H2   TIP   467      19.161  21.956  31.242
ATOM   3740 O    TIP   468      22.415  18.764   2.159
ATOM   3741 H1   TIP   468      22.695  19.043   3.030
ATOM   3742 H2   TIP   468      22.942  19.289   1.557
ATOM   3743 O    TIP   469      -1.432  -4.579   2.270
ATOM   3744 H1   TIP   469      -0.785  -4.653   1.568
ATOM   3745 H2   TIP   469      -1.873  -3.746   2.104
ATOM   3746 O    TIP   470     -15.575   5.808  -3.857
ATOM   3747 H1   TIP   470     -16.322   5.487  -3.352
ATOM   3748 H2   TIP   470     -15.286   6.590  -3.387
ATOM   3749 O    TIP   471     -16.290  -1.599 -10.505
ATOM   3750 H1   TIP   471     -16.371  -0.675 -10.737
ATOM   3751 H2   TIP   471     -15.823  -1.597  -9.670
ATOM   3752 O    TIP   472      -8.049  26.781   3.454
ATOM   3753 H1   TIP   472      -8.770  26.223   3.162
ATOM   3754 H2   TIP   472      -8.423  27.661   3.482
ATOM   3755 O    TIP   473      -9.088 -30.735   2.580
ATOM   3756 H1   TIP   473      -8.275 -30.651   2.082
ATOM   3757 H2   TIP   473      -8.969 -31.527   3.103
ATOM   3758 O    TIP   474      25.663   4.572  -7.653
ATOM   3759 H1   TIP   474      26.438   5.051  -7.360
ATOM   3760 H2   TIP   474      24.959   4.883  -7.084
ATOM   3761 O    TIP   475       6.858  28.714   2.984
ATOM   3762 H1   TIP   475       6.067  28.360   3.391
ATOM   3763 H2   TIP   475       7.578  28.329   3.483
ATOM   3764 O    TIP   476     -22.992  17.170 -12.872
ATOM   3765 H1   TIP   476     -23.588  17.603 -12.260
ATOM   3766 H2   TIP   476     -22.271  17.789 -12.984
ATOM   3767 O    TIP   477       0.776  -5.289  11.352
ATOM   3768 H1   TIP   477       0.664  -4.704  10.603
ATOM   3769 H2   TIP   477       0.313  -4.854  12.068
ATOM   3770 O    TIP   478      -4.410 -17.207   1.020
ATOM   3771 H1   TIP   478      -4.784 -17.767   1.701
ATOM   3772 H2   TIP   478      -4.692 -17.608   0.198
ATOM   3773 O    TIP   479      18.190 -14.697  -4.054
ATOM   3774 H1   TIP   479      18.800 -14.741  -3.318
ATOM   3775 H2   TIP   479      18.688 -14.280  -4.756
ATOM   3776 O    TIP   480       2.535  18.035 -17.291
ATOM   3777 H1   TIP   480       1.774  18.245 -17.832
ATOM   3778 H2   TIP   480       2.382  17.137 -16.998
ATOM   3779 O    TIP   481      20.066   4.260 -17.462
ATOM   3780 H1   TIP   481      19.600   4.876 -18.028
ATOM   3781 H2   TIP   481      20.978   4.548 -17.493
ATOM   3782 O    TIP   482      -5.526 -23.263 -16.709
ATOM   3783 H1   TIP   482      -4.910 -22.540 -16.826
ATOM   3784 H2   TIP   482      -6.338 -22.954 -17.109
ATOM   3785 O    TIP   483      12.211  12.085 -20.219
ATOM   3786 H1   TIP   483      11.937  11.178 -20.085
ATOM   3787 H2   TIP   483      11.468  12.608 -19.919
ATOM   3788 O    TIP   484     -23.108  14.370 -11.539
ATOM   3789 H1   TIP   484     -22.850  15.291 -11.569
ATOM   3790 H2   TIP   484     -23.457  14.190 -12.411
ATOM   3791 O    TIP   485      18.983  -4.113  -2.747
ATOM   3792 H1   TIP   485      19.644  -4.455  -3.348
ATOM   3793 H2   TIP   485      18.933  -3.179  -2.949
ATOM   3794 O    TIP   486     -17.978   6.272 -18.022
ATOM   3795 H1   TIP   486     -18.683   5.725 -17.676
ATOM   3796 H2   TIP   486     -17.190   5.960 -17.578
ATOM   3797 O    TIP   487       6.862 -15.462  -7.653
ATOM   3798 H1   TIP   487       6.626 -16.389  -7.625
ATOM   3799 H2   TIP   487       6.110 -15.035  -8.063
ATOM   3800 O    TIP   488      15.039 -29.948 -12.875
ATOM   3801 H1   TIP   488      14.845 -30.547 -13.596
ATOM   3802 H2   TIP   488      14.266 -29.989 -12.313
ATOM   3803 O    TIP   489      23.874   8.165   3.757
ATOM   3804 H1   TIP   489      23.353   8.284   2.963
ATOM   3805 H2   TIP   489      23.536   7.360   4.149
ATOM   3806 O    TIP   490       0.120  23.047   6.249
ATOM   3807 H1   TIP   490       1.019  23.315   6.438
ATOM   3808 H2   TIP   490       0.151  22.716   5.351
ATOM   3809 O    TIP   491     -19.264  -2.649  -0.851
ATOM   3810 H1   TIP   491     -19.679  -3.397  -0.422
ATOM   3811 H2   TIP   491     -18.776  -3.030  -1.581
ATOM   3812 O    TIP   492      21.572  -1.361 -16.098
ATOM   3813 H1   TIP   492      21.781  -0.606 -16.647
ATOM   3814 H2   TIP   492      22.378  -1.538 -15.615
ATOM   3815 O    TIP   493      21.083  10.049  11.606
ATOM   3816 H1   TIP   493      21.842  10.599  11.415
ATOM   3817 H2   TIP   493      20.329  10.585  11.361
ATOM   3818 O    TIP   494       0.607  18.967   8.635
ATOM   3819 H1   TIP   494       0.205  18.599   9.421
ATOM   3820 H2   TIP   494       0.042  19.701   8.397
ATOM   3821 O    TIP   495      -2.452  20.855 -20.478
ATOM   3822 H1   TIP   495      -2.766  20.147 -19.916
ATOM   3823 H2   TIP   495      -1.926  20.417 -21.147
ATOM   3824 O    TIP   496      21.207  -3.802  -0.830
ATOM   3825 H1   TIP   496      21.840  -4.362  -1.278
ATOM   3826 H2   TIP   496      20.599  -3.528  -1.517
ATOM   3827 O    TIP   497       2.133  -2.014  13.398
ATOM   3828 H1   TIP   497       1.740  -1.257  12.963
ATOM   3829 H2   TIP   497       2.790  -1.640  13.984
ATOM   3830 O    TIP   498      -0.226   5.988 -22.063
ATOM   3831 H1   TIP   498      -0.212   6.919 -21.842
ATOM   3832 H2   TIP   498      -1.140   5.728 -21.949
ATOM   3833 O    TIP   499     -18.703  10.861 -12.037
ATOM   3834 H1   TIP   499     -19.081  11.635 -11.621
ATOM   3835 H2   TIP   499     -19.386  10.550 -12.632
ATOM   3836 O    TIP   500       1.641  -7.205   9.874
ATOM   3837 H1   TIP   500       2.455  -6.986   9.422
ATOM   3838 H2   TIP   500       1.468  -6.451  10.437
ATOM   3839 O    TIP   501      -8.364  -1.529   9.774
ATOM   3840 H1   TIP   501      -8.463  -0.578   9.826
ATOM   3841 H2   TIP   501      -8.519  -1.835  10.668
ATOM   3842 O    TIP   502      -2.802  -7.053 -20.297
ATOM   3843 H1   TIP   502      -3.508  -7.683 -20.438
ATOM   3844 H2   TIP   502      -2.000  -7.569 -20.378
ATOM   3845 O    TIP   503      24.116  20.920  -3.741
ATOM   3846 H1   TIP   503      24.679  20.191  -3.481
ATOM   3847 H2   TIP   503      24.696  21.682  -3.745
ATOM   3848 O    TIP   504       8.025  26.041   8.688
ATOM   3849 H1   TIP   504       7.944  25.094   8.803
ATOM   3850 H2   TIP   504       8.893  26.163   8.304
ATOM   3851 O    TIP   505       9.502   7.621  12.701
ATOM   3852 H1   TIP   505       8.870   7.807  12.006
ATOM   3853 H2   TIP   505       9.089   7.955  13.497
ATOM   3854 O    TIP   506      12.371  16.884 -20.790
ATOM   3855 H1   TIP   506      12.495  16.235 -21.483
ATOM   3856 H2   TIP   506      12.306  16.368 -19.986
ATOM   3857 O    TIP   507     -26.688  12.634   0.482
ATOM   3858 H1   TIP   507     -26.646  12.570  -0.472
ATOM   3859 H2   TIP   507     -25.780  12.538   0.769
ATOM   3860 O    TIP   508     -13.075  -4.842  -9.000
ATOM   3861 H1   TIP   508     -13.382  -4.700  -8.104
ATOM   3862 H2   TIP   508     -12.136  -4.999  -8.911
ATOM   3863 O    TIP   509     -20.500   3.338 -13.484
ATOM   3864 H1   TIP   509     -19.769   3.254 -14.096
ATOM   3865 H2   TIP   509     -21.245   2.952 -13.944
ATOM   3866 O    TIP   510       4.601  13.148  11.530
ATOM   3867 H1   TIP   510       5.239  13.301  12.226
ATOM   3868 H2   TIP   510       4.186  13.999  11.392
ATOM   3869 O    TIP   511     -13.851  26.139  -2.217
ATOM   3870 H1   TIP   511     -14.323  26.885  -1.847
ATOM   3871 H2   TIP   511     -14.242  26.011  -3.081
ATOM   3872 O    TIP   512      13.439  29.716   3.057
ATOM   3873 H1   TIP   512      13.069  30.499   2.648
ATOM   3874 H2   TIP   512      13.279  29.835   3.993
ATOM   3875 O    TIP   513      14.636 -24.449  -4.747
ATOM   3876 H1   TIP   513      13.769 -24.438  -4.342
ATOM   3877 H2   TIP   513      14.980 -23.568  -4.603
ATOM   3878 O    TIP   514      16.469  16.623 -12.216
ATOM   3879 H1   TIP   514      15.578  16.898 -11.998
ATOM   3880 H2   TIP   514      16.681  17.107 -13.014
ATOM   3881 O    TIP   515     -16.763 -10.201  -5.539
ATOM   3882 H1   TIP   515     -15.865  -9.977  -5.296
ATOM   3883 H2   TIP   515     -17.225 -10.283  -4.705
ATOM   3884 O    TIP   516     -19.805  -6.937  -0.638
ATOM   3885 H1   TIP   516     -19.409  -6.159  -0.246
ATOM   3886 H2   TIP   516     -19.082  -7.559  -0.721
ATOM   3887 O    TIP   517     -17.920   3.581   3.704
ATOM   3888 H1   TIP   517     -18.051   3.691   2.762
ATOM   3889 H2   TIP   517     -17.370   4.322   3.958
ATOM   3890 O    TIP   518      10.738  -2.237 -15.407
ATOM   3891 H1   TIP   518       9.837  -2.469 -15.186
ATOM   3892 H2   TIP   518      11.044  -1.723 -14.660
ATOM   3893 O    TIP   519       1.556  26.473   6.936
ATOM   3894 H1   TIP   519       0.769  25.982   6.699
ATOM   3895 H2   TIP   519       2.163  26.318   6.212
ATOM   3896 O    TIP   520     -20.756  14.388   0.108
ATOM   3897 H1   TIP   520     -19.847  14.154   0.297
ATOM   3898 H2   TIP   520     -20.819  15.314   0.339
ATOM   3899 O    TIP   521      -5.578  17.237 -21.677
ATOM   3900 H1   TIP   521      -5.438  17.411 -22.607
ATOM   3901 H2   TIP   521      -5.457  18.087 -21.253
ATOM   3902 O    TIP   522     -13.287  11.369   2.667
ATOM   3903 H1   TIP   522     -12.462  11.307   2.187
ATOM   3904 H2   TIP   522     -13.160  10.815   3.437
ATOM   3905 O    TIP   523      -0.998  -8.320   1.137
ATOM   3906 H1   TIP   523      -0.644  -7.844   1.888
ATOM   3907 H2   TIP   523      -0.227  -8.662   0.684
ATOM   3908 O    TIP   524      -6.715  26.261   6.001
ATOM   3909 H1   TIP   524      -6.649  27.153   6.342
ATOM   3910 H2   TIP   524      -7.381  26.314   5.316
ATOM   3911 O    TIP   525     -12.635  25.932   1.354
ATOM   3912 H1   TIP   525     -13.281  26.637   1.406
ATOM   3913 H2   TIP   525     -11.885  26.325   0.908
ATOM   3914 O    TIP   526     -19.778  -3.460   2.401
ATOM   3915 H1   TIP   526     -19.344  -4.140   1.886
ATOM   3916 H2   TIP   526     -19.132  -2.756   2.461
ATOM   3917 O    TIP   527      11.483  31.083 -14.994
ATOM   3918 H1   TIP   527      12.267  30.823 -15.477
ATOM   3919 H2   TIP   527      11.645  30.791 -14.097
ATOM   3920 O    TIP   528       3.634  21.060 -26.889
ATOM   3921 H1   TIP   528       3.951  20.322 -26.369
ATOM   3922 H2   TIP   528       3.731  21.819 -26.314
ATOM   3923 O    TIP   529      -3.949  29.085  -1.723
ATOM   3924 H1   TIP   529      -4.045  29.921  -1.267
ATOM   3925 H2   TIP   529      -4.656  29.081  -2.368
ATOM   3926 O    TIP   530       0.803 -14.114  -0.400
ATOM   3927 H1   TIP   530       1.739 -14.246  -0.548
ATOM   3928 H2   TIP   530       0.739 -13.231  -0.036
ATOM   3929 O    TIP   531      26.540  21.197  -0.142
ATOM   3930 H1   TIP   531      26.928  21.277   0.729
ATOM   3931 H2   TIP   531      27.105  20.576  -0.602
ATOM   3932 O    TIP   532      -2.517  14.902   6.519
ATOM   3933 H1   TIP   532      -3.432  14.841   6.791
ATOM   3934 H2   TIP   532      -2.477  14.413   5.697
ATOM   3935 O    TIP   533     -23.814  25.282  -5.604
ATOM   3936 H1   TIP   533     -23.518  24.390  -5.783
ATOM   3937 H2   TIP   533     -24.755  25.263  -5.773
ATOM   3938 O    TIP   534      -1.287  28.467  -1.178
ATOM   3939 H1   TIP   534      -1.122  27.584  -1.508
ATOM   3940 H2   TIP   534      -2.163  28.684  -1.496
ATOM   3941 O    TIP   535      -9.101  19.692  12.510
ATOM   3942 H1   TIP   535      -9.819  19.130  12.219
ATOM   3943 H2   TIP   535      -8.615  19.156  13.137
ATOM   3944 O    TIP   536      -3.900 -29.588 -21.399
ATOM   3945 H1   TIP   536      -4.180 -30.381 -20.942
ATOM   3946 H2   TIP   536      -3.091 -29.329 -20.959
ATOM   3947 O    TIP   537      -8.029  -8.426 -19.809
ATOM   3948 H1   TIP   537      -8.564  -7.729 -20.189
ATOM   3949 H2   TIP   537      -8.187  -9.184 -20.371
ATOM   3950 O    TIP   538      -0.979   0.270   7.656
ATOM   3951 H1   TIP   538      -0.881   1.220   7.591
ATOM   3952 H2   TIP   538      -0.107  -0.045   7.892
ATOM   3953 O    TIP   539      19.513  18.276  -5.540
ATOM   3954 H1   TIP   539      19.488  18.022  -6.462
ATOM   3955 H2   TIP   539      20.427  18.512  -5.381
ATOM   3956 O    TIP   540       9.985 -14.677  -2.609
ATOM   3957 H1   TIP   540      10.262 -15.574  -2.794
ATOM   3958 H2   TIP   540       9.156 -14.580  -3.078
ATOM   3959 O    TIP   541       4.449  12.183 -21.639
ATOM   3960 H1   TIP   541       5.227  11.704 -21.923
ATOM   3961 H2   TIP   541       4.169  12.669 -22.415
ATOM   3962 O    TIP   542      21.181  26.616  -3.185
ATOM   3963 H1   TIP   542      21.421  25.775  -2.798
ATOM   3964 H2   TIP   542      21.790  26.727  -3.915
ATOM   3965 O    TIP   543      18.180  12.861 -29.863
ATOM   3966 H1   TIP   543      17.390  12.459 -30.225
ATOM   3967 H2   TIP   543      17.876  13.681 -29.475
ATOM   3968 O    TIP   544       9.840  30.465  -0.862
ATOM   3969 H1   TIP   544       9.997  30.764   0.034
ATOM   3970 H2   TIP   544      10.095  31.206  -1.411
ATOM   3971 O    TIP   545     -18.233  -0.756   6.257
ATOM   3972 H1   TIP   545     -17.941   0.077   6.627
ATOM   3973 H2   TIP   545     -17.503  -1.045   5.710
ATOM   3974 O    TIP   546      26.127   4.891 -24.828
ATOM   3975 H1   TIP   546      25.725   5.068 -25.679
ATOM   3976 H2   TIP   546      26.504   4.016 -24.918
ATOM   3977 O    TIP   547      19.250   7.373   3.400
ATOM   3978 H1   TIP   547      20.049   6.949   3.090
ATOM   3979 H2   TIP   547      19.230   8.213   2.941
ATOM   3980 O    TIP   548     -10.161  25.567 -11.694
ATOM   3981 H1   TIP   548     -11.114  25.648 -11.714
ATOM   3982 H2   TIP   548      -9.999  24.626 -11.759
ATOM   3983 O    TIP   549     -21.024  22.172  -1.419
ATOM   3984 H1   TIP   549     -21.017  22.389  -2.351
ATOM   3985 H2   TIP   549     -21.769  22.658  -1.065
ATOM   3986 O    TIP   550      10.120  14.448 -20.759
ATOM   3987 H1   TIP   550      10.193  15.221 -21.319
ATOM   3988 H2   TIP   550      10.498  14.719 -19.923
ATOM   3989 O    TIP   551      19.019  -1.567   9.676
ATOM   3990 H1   TIP   551      18.468  -2.040  10.301
ATOM   3991 H2   TIP   551      18.841  -0.643   9.850
ATOM   3992 O    TIP   552      -2.440  10.248 -19.545
ATOM   3993 H1   TIP   552      -3.376  10.170 -19.358
ATOM   3994 H2   TIP   552      -2.244   9.496 -20.104
ATOM   3995 O    TIP   553     -23.470  11.172  -3.179
ATOM   3996 H1   TIP   553     -22.846  11.731  -3.641
ATOM   3997 H2   TIP   553     -23.033  10.952  -2.356
ATOM   3998 O    TIP   554     -22.042  20.693 -10.327
ATOM   3999 H1   TIP   554     -21.601  21.423 -10.761
ATOM   4000 H2   TIP   554     -21.338  20.211  -9.893
ATOM   4001 O    TIP   555      28.158   4.791  -2.233
ATOM   4002 H1   TIP   555      29.090   4.572  -2.243
ATOM   4003 H2   TIP   555      27.968   5.077  -3.126
ATOM   4004 O    TIP   556      21.973  -3.636   8.216
ATOM   4005 H1   TIP   556      22.859  -3.997   8.241
ATOM   4006 H2   TIP   556      21.463  -4.285   7.730
ATOM   4007 O    TIP   557       3.214  25.341   0.779
ATOM   4008 H1   TIP   557       3.116  26.229   0.435
ATOM   4009 H2   TIP   557       2.377  24.917   0.590
ATOM   4010 O    TIP   558       0.143 -24.167   0.926
ATOM   4011 H1   TIP   558      -0.258 -23.853   0.116
ATOM   4012 H2   TIP   558      -0.289 -25.004   1.100
ATOM   4013 O    TIP   559      28.397  28.524  -9.346
ATOM   4014 H1   TIP   559      27.827  29.118  -9.835
ATOM   4015 H2   TIP   559      28.682  27.878  -9.992
ATOM   4016 O    TIP   560       1.177 -20.742  -2.540
ATOM   4017 H1   TIP   560       0.941 -21.642  -2.764
ATOM   4018 H2   TIP   560       0.340 -20.281  -2.481
ATOM   4019 O    TIP   561      14.956  -9.775 -12.347
ATOM   4020 H1   TIP   561      15.429  -8.983 -12.093
ATOM   4021 H2   TIP   561      14.049  -9.607 -12.091
ATOM   4022 O    TIP   562       2.315  30.277 -11.993
ATOM   4023 H1   TIP   562       2.945  29.557 -12.008
ATOM   4024 H2   TIP   562       1.653  30.005 -11.358
ATOM   4025 O    TIP   563     -26.053  17.383   2.393
ATOM   4026 H1   TIP   563     -26.052  18.106   3.021
ATOM   4027 H2   TIP   563     -25.459  17.666   1.699
ATOM   4028 O    TIP   564      19.750  19.695   1.637
ATOM   4029 H1   TIP   564      20.491  19.100   1.527
ATOM   4030 H2   TIP   564      19.785  19.955   2.557
ATOM   4031 O    TIP   565       7.884   4.836   9.007
ATOM   4032 H1   TIP   565       8.559   4.441   8.456
ATOM   4033 H2   TIP   565       8.271   4.860   9.882
ATOM   4034 O    TIP   566     -14.602  10.307 -16.870
ATOM   4035 H1   TIP   566     -14.448  11.175 -17.242
ATOM   4036 H2   TIP   566     -14.464   9.705 -17.600
ATOM   4037 O    TIP   567      -5.889  13.884 -16.706
ATOM   4038 H1   TIP   567      -6.710  14.271 -17.007
ATOM   4039 H2   TIP   567      -6.150  13.269 -16.020
ATOM   4040 O    TIP   568     -10.340   2.003 -19.022
ATOM   4041 H1   TIP   568     -10.247   1.106 -18.701
ATOM   4042 H2   TIP   568      -9.591   2.129 -19.604
ATOM   4043 O    TIP   569       0.781  -0.403   4.507
ATOM   4044 H1   TIP   569       1.508   0.214   4.426
ATOM   4045 H2   TIP   569       0.894  -1.007   3.773
ATOM   4046 O    TIP   570     -10.156  -6.876 -10.707
ATOM   4047 H1   TIP   570     -10.373  -6.028 -10.319
ATOM   4048 H2   TIP   570      -9.298  -7.094 -10.345
ATOM   4049 O    TIP   571      20.889  10.801 -20.967
ATOM   4050 H1   TIP   571      21.725  11.095 -21.329
ATOM   4051 H2   TIP   571      20.336  11.582 -20.974
ATOM   4052 O    TIP   572      13.731  23.565 -15.216
ATOM   4053 H1   TIP   572      13.491  23.288 -14.333
ATOM   4054 H2   TIP   572      12.924  23.480 -15.724
ATOM   4055 O    TIP   573      20.470  27.669   7.111
ATOM   4056 H1   TIP   573      21.088  27.788   6.389
ATOM   4057 H2   TIP   573      20.042  28.520   7.203
ATOM   4058 O    TIP   574      -6.585  -5.418 -17.495
ATOM   4059 H1   TIP   574      -5.988  -5.483 -18.241
ATOM   4060 H2   TIP   574      -7.442  -5.254 -17.886
ATOM   4061 O    TIP   575     -10.887  17.691  12.255
ATOM   4062 H1   TIP   575     -11.281  18.109  11.490
ATOM   4063 H2   TIP   575     -11.492  16.984  12.481
ATOM   4064 O    TIP   576      19.743  28.949  -7.334
ATOM   4065 H1   TIP   576      19.544  28.290  -6.670
ATOM   4066 H2   TIP   576      19.460  28.553  -8.158
ATOM   4067 O    TIP   577       0.346 -15.261  -7.222
ATOM   4068 H1   TIP   577      -0.166 -14.798  -7.884
ATOM   4069 H2   TIP   577       1.064 -15.663  -7.710
ATOM   4070 O    TIP   578       6.559 -26.468  -9.731
ATOM   4071 H1   TIP   578       6.406 -25.524  -9.701
ATOM   4072 H2   TIP   578       6.368 -26.772  -8.844
ATOM   4073 O    TIP   579     -18.041  13.848   0.326
ATOM   4074 H1   TIP   579     -17.748  13.034  -0.082
ATOM   4075 H2   TIP   579     -17.339  14.473   0.146
ATOM   4076 O    TIP   580      20.889  15.398 -11.885
ATOM   4077 H1   TIP   580      21.183  16.272 -11.631
ATOM   4078 H2   TIP   580      20.909  14.891 -11.073
ATOM   4079 O    TIP   581      24.231 -11.273  -2.632
ATOM   4080 H1   TIP   581      23.815 -10.828  -1.894
ATOM   4081 H2   TIP   581      24.560 -12.093  -2.264
ATOM   4082 O    TIP   582      -2.720   5.083 -21.501
ATOM   4083 H1   TIP   582      -3.619   4.821 -21.700
ATOM   4084 H2   TIP   582      -2.809   5.750 -20.821
ATOM   4085 O    TIP   583      -4.961   7.896   5.011
ATOM   4086 H1   TIP   583      -4.391   7.228   4.631
ATOM   4087 H2   TIP   583      -4.369   8.607   5.255
ATOM   4088 O    TIP   584      -7.315 -11.734   5.555
ATOM   4089 H1   TIP   584      -7.450 -10.800   5.399
ATOM   4090 H2   TIP   584      -7.379 -11.831   6.505
ATOM   4091 O    TIP   585      19.018 -29.882  -4.037
ATOM   4092 H1   TIP   585      19.703 -29.242  -4.226
ATOM   4093 H2   TIP   585      19.158 -30.581  -4.676
ATOM   4094 O    TIP   586     -12.794  -2.642  -6.672
ATOM   4095 H1   TIP   586     -12.970  -2.979  -5.794
ATOM   4096 H2   TIP   586     -11.846  -2.511  -6.694
ATOM   4097 O    TIP   587       2.875  15.726  10.933
ATOM   4098 H1   TIP   587       2.619  16.647  10.881
ATOM   4099 H2   TIP   587       3.401  15.578  10.148
ATOM   4100 O    TIP   588      -4.349  -9.504   4.462
ATOM   4101 H1   TIP   588      -4.847  -8.873   3.943
ATOM   4102 H2   TIP   588      -3.704  -8.975   4.930
ATOM   4103 O    TIP   589      23.027  30.975  -4.439
ATOM   4104 H1   TIP   589      22.738  30.972  -3.527
ATOM   4105 H2   TIP   589      22.248  31.222  -4.937
ATOM   4106 O    TIP   590      17.469  -0.826 -14.585
ATOM   4107 H1   TIP   590      17.925  -1.610 -14.890
ATOM   4108 H2   TIP   590      18.162  -0.263 -14.242
ATOM   4109 O    TIP   591      17.938 -13.849 -20.170
ATOM   4110 H1   TIP   591      18.679 -13.259 -20.311
ATOM   4111 H2   TIP   591      17.651 -13.664 -19.276
ATOM   4112 O    TIP   592       9.805  21.451   4.720
ATOM   4113 H1   TIP   592       9.415  21.843   3.939
ATOM   4114 H2   TIP   592       9.274  20.674   4.890
ATOM   4115 O    TIP   593      29.387  -0.381   1.709
ATOM   4116 H1   TIP   593      28.805  -1.027   1.309
ATOM   4117 H2   TIP   593      29.146   0.449   1.298
ATOM   4118 O    TIP   594     -10.710   2.890   5.427
ATOM   4119 H1   TIP   594     -11.659   2.776   5.387
ATOM   4120 H2   TIP   594     -10.581   3.619   6.034
ATOM   4121 O    TIP   595      10.066  -3.290  10.060
ATOM   4122 H1   TIP   595      10.955  -3.427  10.388
ATOM   4123 H2   TIP   595       9.972  -2.339  10.010
ATOM   4124 O    TIP   596      26.644  -1.643 -13.022
ATOM   4125 H1   TIP   596      26.758  -1.911 -12.110
ATOM   4126 H2   TIP   596      27.395  -2.019 -13.480
ATOM   4127 O    TIP   597      24.053  28.194  -0.947
ATOM   4128 H1   TIP   597      24.947  28.052  -0.636
ATOM   4129 H2   TIP   597      23.499  27.782  -0.284
ATOM   4130 O    TIP   598       0.337  -5.073 -14.625
ATOM   4131 H1   TIP   598       1.271  -4.863 -14.649
ATOM   4132 H2   TIP   598      -0.046  -4.541 -15.322
ATOM   4133 O    TIP   599      -4.836  -4.024 -16.188
ATOM   4134 H1   TIP   599      -3.965  -4.418 -16.224
ATOM   4135 H2   TIP   599      -5.375  -4.582 -16.749
ATOM   4136 O    TIP   600      21.704  -1.761   0.988
ATOM   4137 H1   TIP   600      22.347  -2.280   1.470
ATOM   4138 H2   TIP   600      21.439  -2.322   0.259
ATOM   4139 O    TIP   601     -16.633   9.208 -15.045
ATOM   4140 H1   TIP   601     -16.394   8.298 -14.874
ATOM   4141 H2   TIP   601     -15.903   9.556 -15.556
ATOM   4142 O    TIP   602      11.148  -3.346   4.039
ATOM   4143 H1   TIP   602      11.189  -2.996   3.150
ATOM   4144 H2   TIP   602      10.312  -3.033   4.383
ATOM   4145 O    TIP   603     -10.239  16.871 -24.413
ATOM   4146 H1   TIP   603     -11.085  16.501 -24.665
ATOM   4147 H2   TIP   603     -10.075  17.559 -25.057
ATOM   4148 O    TIP   604     -16.899  -2.648  -4.437
ATOM   4149 H1   TIP   604     -16.881  -3.127  -5.265
ATOM   4150 H2   TIP   604     -17.314  -1.812  -4.651
ATOM   4151 O    TIP   605       3.408   0.634   4.192
ATOM   4152 H1   TIP   605       4.171   0.699   3.618
ATOM   4153 H2   TIP   605       3.512   1.355   4.812
ATOM   4154 O    TIP   606      -4.057  -8.254 -16.972
ATOM   4155 H1   TIP   606      -4.426  -8.981 -17.474
ATOM   4156 H2   TIP   606      -3.378  -7.890 -17.539
ATOM   4157 O    TIP   607       3.418  12.803 -17.789
ATOM   4158 H1   TIP   607       4.126  12.498 -17.221
ATOM   4159 H2   TIP   607       3.097  12.012 -18.220
ATOM   4160 O    TIP   608     -17.053   6.293 -23.344
ATOM   4161 H1   TIP   608     -17.197   6.310 -22.398
ATOM   4162 H2   TIP   608     -17.650   5.618 -23.666
ATOM   4163 O    TIP   609      24.756   7.726  -3.819
ATOM   4164 H1   TIP   609      25.713   7.728  -3.822
ATOM   4165 H2   TIP   609      24.513   8.648  -3.739
ATOM   4166 O    TIP   610      11.259   1.133 -17.438
ATOM   4167 H1   TIP   610      11.411   1.428 -16.540
ATOM   4168 H2   TIP   610      11.950   0.491 -17.600
ATOM   4169 O    TIP   611      10.937   9.911 -19.247
ATOM   4170 H1   TIP   611      10.714   9.204 -18.641
ATOM   4171 H2   TIP   611      10.125  10.088 -19.720
ATOM   4172 O    TIP   612       8.999  29.076 -12.287
ATOM   4173 H1   TIP   612       9.740  29.660 -12.450
ATOM   4174 H2   TIP   612       9.370  28.350 -11.787
ATOM   4175 O    TIP   613      22.534   6.322  -2.519
ATOM   4176 H1   TIP   613      23.219   5.679  -2.333
ATOM   4177 H2   TIP   613      23.008   7.102  -2.806
ATOM   4178 O    TIP   614      19.849  16.682 -18.480
ATOM   4179 H1   TIP   614      20.179  17.552 -18.254
ATOM   4180 H2   TIP   614      19.528  16.324 -17.653
ATOM   4181 O    TIP   615     -18.295   2.411  -5.833
ATOM   4182 H1   TIP   615     -18.578   3.228  -6.242
ATOM   4183 H2   TIP   615     -19.025   2.158  -5.268
ATOM   4184 O    TIP   616      19.754  25.007  -7.147
ATOM   4185 H1   TIP   616      19.217  24.613  -7.834
ATOM   4186 H2   TIP   616      20.585  25.207  -7.577
ATOM   4187 O    TIP   617      18.847  -6.860   0.387
ATOM   4188 H1   TIP   617      19.153  -6.136   0.932
ATOM   4189 H2   TIP   617      18.815  -7.611   0.980
ATOM   4190 O    TIP   618     -28.165   7.543  -5.541
ATOM   4191 H1   TIP   618     -27.319   7.271  -5.187
ATOM   4192 H2   TIP   618     -28.128   7.302  -6.466
ATOM   4193 O    TIP   619      18.665   0.237   3.787
ATOM   4194 H1   TIP   619      18.473   0.677   4.615
ATOM   4195 H2   TIP   619      17.887   0.384   3.250
ATOM   4196 O    TIP   620      29.776  18.018 -19.546
ATOM   4197 H1   TIP   620      30.322  18.008 -20.333
ATOM   4198 H2   TIP   620      29.823  17.123 -19.210
ATOM   4199 O    TIP   621       1.940 -28.887  -9.739
ATOM   4200 H1   TIP   621       1.602 -29.362  -8.980
ATOM   4201 H2   TIP   621       1.666 -29.411 -10.492
ATOM   4202 O    TIP   622       5.023  29.975 -10.842
ATOM   4203 H1   TIP   622       5.204  30.006  -9.902
ATOM   4204 H2   TIP   622       4.534  29.162 -10.966
ATOM   4205 O    TIP   623      24.413   0.775   2.742
ATOM   4206 H1   TIP   623      23.694   0.242   3.080
ATOM   4207 H2   TIP   623      24.626   0.381   1.896
ATOM   4208 O    TIP   624     -11.545   5.233  11.157
ATOM   4209 H1   TIP   624     -12.353   5.204  11.668
ATOM   4210 H2   TIP   624     -11.131   4.384  11.311
ATOM   4211 O    TIP   625       9.325  17.594 -19.817
ATOM   4212 H1   TIP   625       8.557  18.145 -19.963
ATOM   4213 H2   TIP   625       9.413  17.085 -20.622
ATOM   4214 O    TIP   626      22.899  12.960  -3.136
ATOM   4215 H1   TIP   626      22.138  13.268  -3.629
ATOM   4216 H2   TIP   626      23.232  13.741  -2.695
ATOM   4217 O    TIP   627      14.717   3.144 -18.356
ATOM   4218 H1   TIP   627      14.899   2.493 -19.033
ATOM   4219 H2   TIP   627      14.232   3.833 -18.808
ATOM   4220 O    TIP   628      27.841 -11.297  -1.391
ATOM   4221 H1   TIP   628      27.441 -11.052  -0.556
ATOM   4222 H2   TIP   628      28.008 -12.236  -1.312
ATOM   4223 O    TIP   629      19.217  30.790  -1.556
ATOM   4224 H1   TIP   629      19.420  31.463  -0.907
ATOM   4225 H2   TIP   629      19.282  31.241  -2.398
ATOM   4226 O    TIP   630       3.562 -16.578   4.101
ATOM   4227 H1   TIP   630       4.344 -16.790   4.612
ATOM   4228 H2   TIP   630       3.546 -15.622   4.073
ATOM   4229 O    TIP   631      16.704  16.525 -20.026
ATOM   4230 H1   TIP   631      17.235  16.376 -20.808
ATOM   4231 H2   TIP   631      16.769  15.708 -19.532
ATOM   4232 O    TIP   632      23.336  24.751  -4.757
ATOM   4233 H1   TIP   632      23.112  25.414  -5.410
ATOM   4234 H2   TIP   632      24.019  25.159  -4.225
ATOM   4235 O    TIP   633      18.561   9.624 -29.357
ATOM   4236 H1   TIP   633      17.760   9.194 -29.061
ATOM   4237 H2   TIP   633      18.423  10.551 -29.161
ATOM   4238 O    TIP   634       3.800 -11.232   0.735
ATOM   4239 H1   TIP   634       4.190 -10.386   0.513
ATOM   4240 H2   TIP   634       3.932 -11.769  -0.046
ATOM   4241 O    TIP   635     -22.079   7.504  -3.718
ATOM   4242 H1   TIP   635     -21.749   8.019  -4.454
ATOM   4243 H2   TIP   635     -22.999   7.755  -3.641
ATOM   4244 O    TIP   636      -2.805 -18.104 -13.221
ATOM   4245 H1   TIP   636      -2.927 -18.045 -14.168
ATOM   4246 H2   TIP   636      -3.691 -18.180 -12.868
ATOM   4247 O    TIP   637       5.358  17.839 -29.848
ATOM   4248 H1   TIP   637       5.259  18.706 -29.455
ATOM   4249 H2   TIP   637       6.186  17.884 -30.326
ATOM   4250 O    TIP   638      -3.833 -17.026  -7.683
ATOM   4251 H1   TIP   638      -3.383 -17.369  -8.455
ATOM   4252 H2   TIP   638      -4.233 -16.209  -7.981
ATOM   4253 O    TIP   639       0.566  16.942 -21.475
ATOM   4254 H1   TIP   639       0.109  16.493 -22.186
ATOM   4255 H2   TIP   639       0.705  17.830 -21.802
ATOM   4256 O    TIP   640      28.010   6.678 -14.512
ATOM   4257 H1   TIP   640      28.203   5.773 -14.758
ATOM   4258 H2   TIP   640      27.057   6.744 -14.569
ATOM   4259 O    TIP   641      13.990  -7.878  -8.085
ATOM   4260 H1   TIP   641      14.808  -7.510  -8.419
ATOM   4261 H2   TIP   641      14.223  -8.248  -7.234
ATOM   4262 O    TIP   642      -9.485  12.188 -19.925
ATOM   4263 H1   TIP   642     -10.180  12.307 -20.573
ATOM   4264 H2   TIP   642      -9.948  12.009 -19.106
ATOM   4265 O    TIP   643      11.862  27.512   3.431
ATOM   4266 H1   TIP   643      12.303  28.361   3.428
ATOM   4267 H2   TIP   643      10.973  27.701   3.130
ATOM   4268 O    TIP   644     -19.031   8.979   6.483
ATOM   4269 H1   TIP   644     -18.329   9.315   7.040
ATOM   4270 H2   TIP   644     -19.056   8.040   6.667
ATOM   4271 O    TIP   645      -6.790 -14.512   0.062
ATOM   4272 H1   TIP   645      -5.838 -14.478  -0.025
ATOM   4273 H2   TIP   645      -7.100 -13.714  -0.365
ATOM   4274 O    TIP   646      20.392   8.536  -1.618
ATOM   4275 H1   TIP   646      21.204   8.259  -1.193
ATOM   4276 H2   TIP   646      19.782   7.814  -1.463
ATOM   4277 O    TIP   647       5.793  18.974   8.956
ATOM   4278 H1   TIP   647       5.791  18.603   8.074
ATOM   4279 H2   TIP   647       5.015  19.530   8.984
ATOM   4280 O    TIP   648       9.608 -24.180 -13.332
ATOM   4281 H1   TIP   648      10.197 -24.912 -13.150
ATOM   4282 H2   TIP   648       8.789 -24.591 -13.606
ATOM   4283 O    TIP   649     -11.458 -28.867 -12.197
ATOM   4284 H1   TIP   649     -11.303 -27.949 -11.975
ATOM   4285 H2   TIP   649     -11.493 -29.316 -11.352
ATOM   4286 O    TIP   650      23.189 -10.084  -0.319
ATOM   4287 H1   TIP   650      23.857  -9.593   0.159
ATOM   4288 H2   TIP   650      22.526  -9.432  -0.545
ATOM   4289 O    TIP   651     -13.564  22.449  -1.570
ATOM   4290 H1   TIP   651     -12.932  21.778  -1.827
ATOM   4291 H2   TIP   651     -13.449  22.539  -0.624
ATOM   4292 O    TIP   652       3.917  28.574 -14.495
ATOM   4293 H1   TIP   652       4.746  28.796 -14.071
ATOM   4294 H2   TIP   652       3.292  28.494 -13.775
ATOM   4295 O    TIP   653     -10.839  19.267 -22.239
ATOM   4296 H1   TIP   653     -11.234  18.478 -22.609
ATOM   4297 H2   TIP   653     -10.938  19.929 -22.923
ATOM   4298 O    TIP   654      22.150  29.323  -8.632
ATOM   4299 H1   TIP   654      21.301  29.031  -8.303
ATOM   4300 H2   TIP   654      22.048  30.266  -8.759
ATOM   4301 O    TIP   655      30.463  21.248 -10.224
ATOM   4302 H1   TIP   655      31.417  21.169 -10.224
ATOM   4303 H2   TIP   655      30.292  22.090 -10.646
ATOM   4304 O    TIP   656     -14.607   0.677   1.622
ATOM   4305 H1   TIP   656     -15.301   0.623   0.964
ATOM   4306 H2   TIP   656     -14.312  -0.227   1.735
ATOM   4307 O    TIP   657      20.547  29.117 -12.527
ATOM   4308 H1   TIP   657      20.848  29.842 -11.980
ATOM   4309 H2   TIP   657      20.669  28.339 -11.983
ATOM   4310 O    TIP   658     -22.268   8.116 -19.886
ATOM   4311 H1   TIP   658     -22.544   7.751 -19.045
ATOM   4312 H2   TIP   658     -22.651   7.530 -20.539
ATOM   4313 O    TIP   659      -3.927   7.984 -21.466
ATOM   4314 H1   TIP   659      -3.173   8.128 -22.038
ATOM   4315 H2   TIP   659      -3.549   7.867 -20.595
ATOM   4316 O    TIP   660       5.059  26.536 -18.121
ATOM   4317 H1   TIP   660       4.360  26.151 -17.593
ATOM   4318 H2   TIP   660       5.833  26.012 -17.915
ATOM   4319 O    TIP   661      -5.954  23.629 -26.038
ATOM   4320 H1   TIP   661      -6.797  23.955 -25.722
ATOM   4321 H2   TIP   661      -6.143  22.750 -26.366
ATOM   4322 O    TIP   662      17.207  16.633   6.762
ATOM   4323 H1   TIP   662      17.080  17.147   5.965
ATOM   4324 H2   TIP   662      18.122  16.780   7.000
ATOM   4325 O    TIP   663      12.622  28.974 -18.184
ATOM   4326 H1   TIP   663      12.385  29.871 -18.420
ATOM   4327 H2   TIP   663      13.543  28.895 -18.435
ATOM   4328 O    TIP   664      20.726  18.548 -14.527
ATOM   4329 H1   TIP   664      21.308  19.101 -15.049
ATOM   4330 H2   TIP   664      21.204  17.725 -14.426
ATOM   4331 O    TIP   665     -15.436  -9.664 -10.305
ATOM   4332 H1   TIP   665     -15.967  -8.974 -10.701
ATOM   4333 H2   TIP   665     -15.221  -9.333  -9.434
ATOM   4334 O    TIP   666      -9.258   2.449  -3.895
ATOM   4335 H1   TIP   666      -8.336   2.557  -4.127
ATOM   4336 H2   TIP   666      -9.555   3.332  -3.672
ATOM   4337 O    TIP   667     -21.904   7.045   3.566
ATOM   4338 H1   TIP   667     -21.693   7.953   3.349
ATOM   4339 H2   TIP   667     -22.845   7.051   3.737
ATOM   4340 O    TIP   668     -24.024  -1.896  -7.242
ATOM   4341 H1   TIP   668     -24.201  -1.264  -7.938
ATOM   4342 H2   TIP   668     -23.185  -2.290  -7.483
ATOM   4343 O    TIP   669     -15.416   8.419   1.710
ATOM   4344 H1   TIP   669     -15.668   8.558   2.623
ATOM   4345 H2   TIP   669     -15.253   9.298   1.369
ATOM   4346 O    TIP   670     -14.396  -1.571  -2.003
ATOM   4347 H1   TIP   670     -14.753  -2.122  -2.699
ATOM   4348 H2   TIP   670     -15.162  -1.289  -1.503
ATOM   4349 O    TIP   671       2.303   1.144 -20.434
ATOM   4350 H1   TIP   671       2.975   0.535 -20.738
ATOM   4351 H2   TIP   671       2.672   2.012 -20.600
ATOM   4352 O    TIP   672      20.857  15.804 -20.864
ATOM   4353 H1   TIP   672      20.384  16.274 -20.178
ATOM   4354 H2   TIP   672      21.771  15.821 -20.580
ATOM   4355 O    TIP   673     -16.803   2.484  -2.779
ATOM   4356 H1   TIP   673     -17.086   3.377  -2.975
ATOM   4357 H2   TIP   673     -17.581   1.947  -2.926
ATOM   4358 O    TIP   674       7.280  -8.702 -12.955
ATOM   4359 H1   TIP   674       6.385  -8.652 -12.621
ATOM   4360 H2   TIP   674       7.180  -8.937 -13.877
ATOM   4361 O    TIP   675       3.936  30.031  15.873
ATOM   4362 H1   TIP   675       3.400  30.799  15.677
ATOM   4363 H2   TIP   675       4.409  29.854  15.060
ATOM   4364 O    TIP   676     -17.892  22.132 -10.362
ATOM   4365 H1   TIP   676     -18.445  22.570  -9.716
ATOM   4366 H2   TIP   676     -17.002  22.233 -10.025
ATOM   4367 O    TIP   677       7.619   1.359   5.133
ATOM   4368 H1   TIP   677       8.433   1.078   4.717
ATOM   4369 H2   TIP   677       6.940   1.173   4.484
ATOM   4370 O    TIP   678     -11.253  14.675 -19.299
ATOM   4371 H1   TIP   678     -11.875  15.149 -18.747
ATOM   4372 H2   TIP   678     -11.579  14.801 -20.190
ATOM   4373 O    TIP   679       9.286   7.883 -21.396
ATOM   4374 H1   TIP   679       8.492   7.635 -21.869
ATOM   4375 H2   TIP   679       9.229   8.834 -21.310
ATOM   4376 O    TIP   680      18.437  16.144 -22.137
ATOM   4377 H1   TIP   680      18.911  16.960 -21.979
ATOM   4378 H2   TIP   680      19.066  15.455 -21.926
ATOM   4379 O    TIP   681       4.915  17.699 -18.438
ATOM   4380 H1   TIP   681       4.146  17.925 -17.914
ATOM   4381 H2   TIP   681       4.658  16.908 -18.912
ATOM   4382 O    TIP   682      -4.224 -11.246 -14.392
ATOM   4383 H1   TIP   682      -3.364 -11.037 -14.758
ATOM   4384 H2   TIP   682      -4.831 -11.131 -15.122
ATOM   4385 O    TIP   683       9.649 -11.807   1.763
ATOM   4386 H1   TIP   683      10.063 -11.853   2.624
ATOM   4387 H2   TIP   683      10.304 -12.163   1.162
ATOM   4388 O    TIP   684      11.778  10.421  12.791
ATOM   4389 H1   TIP   684      12.146  11.056  12.178
ATOM   4390 H2   TIP   684      10.833  10.463  12.643
ATOM   4391 O    TIP   685      27.887  -2.474  -5.184
ATOM   4392 H1   TIP   685      28.773  -2.364  -4.838
ATOM   4393 H2   TIP   685      27.367  -1.814  -4.727
ATOM   4394 O    TIP   686     -10.818  27.389  -2.982
ATOM   4395 H1   TIP   686     -10.814  26.539  -3.421
ATOM   4396 H2   TIP   686     -11.481  27.898  -3.448
ATOM   4397 O    TIP   687      -6.596   1.789   6.371
ATOM   4398 H1   TIP   687      -7.297   1.142   6.437
ATOM   4399 H2   TIP   687      -5.955   1.517   7.028
ATOM   4400 O    TIP   688      16.193 -12.400 -11.626
ATOM   4401 H1   TIP   688      16.831 -12.003 -12.219
ATOM   4402 H2   TIP   688      15.792 -11.658 -11.174
ATOM   4403 O    TIP   689      22.038  11.492   2.985
ATOM   4404 H1   TIP   689      21.086  11.527   2.900
ATOM   4405 H2   TIP   689      22.317  10.869   2.315
ATOM   4406 O    TIP   690      11.290  -8.808 -22.164
ATOM   4407 H1   TIP   690      12.011  -9.220 -22.639
ATOM   4408 H2   TIP   690      11.713  -8.165 -21.595
ATOM   4409 O    TIP   691       5.689 -28.489  -4.571
ATOM   4410 H1   TIP   691       5.252 -28.709  -3.748
ATOM   4411 H2   TIP   691       6.234 -27.732  -4.359
ATOM   4412 O    TIP   692       1.597  24.638 -16.141
ATOM   4413 H1   TIP   692       2.274  25.313 -16.105
ATOM   4414 H2   TIP   692       0.805  25.074 -15.825
ATOM   4415 O    TIP   693      12.997  27.971 -21.200
ATOM   4416 H1   TIP   693      12.507  28.793 -21.182
ATOM   4417 H2   TIP   693      12.348  27.309 -21.438
ATOM   4418 O    TIP   694      14.930   5.125 -22.234
ATOM   4419 H1   TIP   694      14.227   5.069 -22.881
ATOM   4420 H2   TIP   694      14.584   4.678 -21.462
ATOM   4421 O    TIP   695     -10.633   5.326 -24.668
ATOM   4422 H1   TIP   695     -10.254   4.525 -25.030
ATOM   4423 H2   TIP   695     -10.719   5.150 -23.731
ATOM   4424 O    TIP   696      16.666 -26.393  -3.520
ATOM   4425 H1   TIP   696      15.920 -25.978  -3.954
ATOM   4426 H2   TIP   696      16.500 -27.332  -3.601
ATOM   4427 O    TIP   697      -5.844 -19.929 -15.388
ATOM   4428 H1   TIP   697      -5.866 -19.014 -15.669
ATOM   4429 H2   TIP   697      -5.593 -20.415 -16.173
ATOM   4430 O    TIP   698      -3.993  11.156 -26.794
ATOM   4431 H1   TIP   698      -3.718  11.202 -25.878
ATOM   4432 H2   TIP   698      -4.826  10.685 -26.772
ATOM   4433 O    TIP   699      13.712  28.441  12.690
ATOM   4434 H1   TIP   699      13.756  29.055  11.957
ATOM   4435 H2   TIP   699      14.520  27.932  12.625
ATOM   4436 O    TIP   700     -29.203  -2.935 -19.273
ATOM   4437 H1   TIP   700     -29.056  -3.591 -19.954
ATOM   4438 H2   TIP   700     -28.455  -2.343 -19.344
ATOM   4439 O    TIP   701      28.125   0.141  -2.322
ATOM   4440 H1   TIP   701      27.526   0.660  -1.786
ATOM   4441 H2   TIP   701      27.561  -0.481  -2.781
ATOM   4442 O    TIP   702      19.174  25.355   7.260
ATOM   4443 H1   TIP   702      18.599  25.192   6.513
ATOM   4444 H2   TIP   702      19.519  26.235   7.109
ATOM   4445 O    TIP   703       0.784  27.582   0.416
ATOM   4446 H1   TIP   703       0.579  26.694   0.709
ATOM   4447 H2   TIP   703      -0.064  27.962   0.189
ATOM   4448 O    TIP   704     -15.455   8.784   4.562
ATOM   4449 H1   TIP   704     -14.642   9.283   4.645
ATOM   4450 H2   TIP   704     -16.126   9.444   4.389
ATOM   4451 O    TIP   705     -23.175   3.874 -10.366
ATOM   4452 H1   TIP   705     -23.333   3.776 -11.305
ATOM   4453 H2   TIP   705     -23.955   3.509  -9.950
ATOM   4454 O    TIP   706       2.217 -13.816  -4.089
ATOM   4455 H1   TIP   706       1.438 -14.297  -3.810
ATOM   4456 H2   TIP   706       2.822 -14.494  -4.391
ATOM   4457 O    TIP   707      22.681   5.905   5.021
ATOM   4458 H1   TIP   707      22.404   6.533   5.689
ATOM   4459 H2   TIP   707      22.419   5.053   5.369
ATOM   4460 O    TIP   708      20.118   6.351 -19.123
ATOM   4461 H1   TIP   708      20.598   5.834 -19.769
ATOM   4462 H2   TIP   708      19.917   7.171 -19.572
ATOM   4463 O    TIP   709      -5.691  -9.311  10.161
ATOM   4464 H1   TIP   709      -5.691  -8.502  10.672
ATOM   4465 H2   TIP   709      -6.228  -9.111   9.395
ATOM   4466 O    TIP   710      19.484 -13.102   4.026
ATOM   4467 H1   TIP   710      19.201 -12.416   4.631
ATOM   4468 H2   TIP   710      19.127 -12.837   3.178
ATOM   4469 O    TIP   711     -11.435  24.572  -2.677
ATOM   4470 H1   TIP   711     -11.840  23.812  -2.260
ATOM   4471 H2   TIP   711     -12.097  25.260  -2.617
ATOM   4472 O    TIP   712      18.067   1.255   6.293
ATOM   4473 H1   TIP   712      17.164   1.507   6.483
ATOM   4474 H2   TIP   712      18.144   0.364   6.632
ATOM   4475 O    TIP   713      14.083   0.129 -23.448
ATOM   4476 H1   TIP   713      13.229  -0.295 -23.527
ATOM   4477 H2   TIP   713      14.380   0.241 -24.351
ATOM   4478 O    TIP   714     -13.519   5.518 -17.431
ATOM   4479 H1   TIP   714     -13.321   5.081 -18.260
ATOM   4480 H2   TIP   714     -13.045   5.009 -16.773
ATOM   4481 O    TIP   715      -1.139 -28.623  -7.749
ATOM   4482 H1   TIP   715      -0.544 -29.363  -7.868
ATOM   4483 H2   TIP   715      -1.076 -28.129  -8.566
ATOM   4484 O    TIP   716     -10.337  -3.560   3.722
ATOM   4485 H1   TIP   716     -10.055  -2.720   3.361
ATOM   4486 H2   TIP   716     -11.077  -3.822   3.175
ATOM   4487 O    TIP   717      19.911 -23.460 -16.047
ATOM   4488 H1   TIP   717      20.815 -23.292 -16.312
ATOM   4489 H2   TIP   717      19.393 -23.274 -16.830
ATOM   4490 O    TIP   718      23.488  25.919   1.442
ATOM   4491 H1   TIP   718      23.982  25.958   2.260
ATOM   4492 H2   TIP   718      22.573  26.000   1.709
ATOM   4493 O    TIP   719     -10.935  17.479   6.347
ATOM   4494 H1   TIP   719     -10.815  18.417   6.493
ATOM   4495 H2   TIP   719     -11.882  17.366   6.277
ATOM   4496 O    TIP   720       9.412 -11.886 -13.541
ATOM   4497 H1   TIP   720       8.953 -11.258 -14.099
ATOM   4498 H2   TIP   720       9.170 -11.636 -12.650
ATOM   4499 O    TIP   721      19.553  -1.428  -2.775
ATOM   4500 H1   TIP   721      20.394  -0.993  -2.917
ATOM   4501 H2   TIP   721      18.912  -0.855  -3.194
ATOM   4502 O    TIP   722      -0.688 -30.838 -16.616
ATOM   4503 H1   TIP   722      -1.633 -30.848 -16.462
ATOM   4504 H2   TIP   722      -0.304 -30.727 -15.746
ATOM   4505 O    TIP   723      -9.671  12.436   0.676
ATOM   4506 H1   TIP   723     -10.231  11.702   0.931
ATOM   4507 H2   TIP   723      -9.863  13.119   1.318
ATOM   4508 O    TIP   724      26.681  30.464 -10.326
ATOM   4509 H1   TIP   724      26.229  30.835  -9.568
ATOM   4510 H2   TIP   724      26.169  30.758 -11.079
ATOM   4511 O    TIP   725      -7.296  -8.120 -17.189
ATOM   4512 H1   TIP   725      -6.624  -7.440 -17.237
ATOM   4513 H2   TIP   725      -7.480  -8.341 -18.102
ATOM   4514 O    TIP   726      19.989 -10.184  -6.767
ATOM   4515 H1   TIP   726      20.772  -9.874  -7.221
ATOM   4516 H2   TIP   726      20.266 -10.293  -5.857
ATOM   4517 O    TIP   727      23.693   7.337 -22.566
ATOM   4518 H1   TIP   727      22.825   7.504 -22.932
ATOM   4519 H2   TIP   727      23.905   6.447 -22.847
ATOM   4520 O    TIP   728      20.908  30.308   9.385
ATOM   4521 H1   TIP   728      20.375  31.026   9.046
ATOM   4522 H2   TIP   728      20.303  29.789   9.916
ATOM   4523 O    TIP   729      24.723   8.659  -0.909
ATOM   4524 H1   TIP   729      24.632   9.333  -1.582
ATOM   4525 H2   TIP   729      25.581   8.268  -1.075
ATOM   4526 O    TIP   730     -26.002  25.149  -1.010
ATOM   4527 H1   TIP   730     -25.721  25.695  -1.744
ATOM   4528 H2   TIP   730     -26.223  25.772  -0.318
ATOM   4529 O    TIP   731       1.554  26.609 -25.305
ATOM   4530 H1   TIP   731       2.020  26.451 -26.126
ATOM   4531 H2   TIP   731       0.647  26.764 -25.569
ATOM   4532 O    TIP   732       0.677 -21.171  11.223
ATOM   4533 H1   TIP   732       0.824 -20.229  11.139
ATOM   4534 H2   TIP   732       1.541 -21.533  11.417
ATOM   4535 O    TIP   733     -20.162  -2.223 -16.303
ATOM   4536 H1   TIP   733     -20.882  -2.580 -15.783
ATOM   4537 H2   TIP   733     -20.499  -2.205 -17.198
ATOM   4538 O    TIP   734       3.721  13.190 -24.353
ATOM   4539 H1   TIP   734       2.842  13.360 -24.014
ATOM   4540 H2   TIP   734       3.580  12.915 -25.258
ATOM   4541 O    TIP   735     -22.726  16.053  -7.781
ATOM   4542 H1   TIP   735     -23.076  16.669  -7.137
ATOM   4543 H2   TIP   735     -23.412  15.984  -8.444
ATOM   4544 O    TIP   736       9.648  -2.098 -25.620
ATOM   4545 H1   TIP   736       8.793  -1.689 -25.487
ATOM   4546 H2   TIP   736       9.449  -2.942 -26.025
ATOM   4547 O    TIP   737     -12.175  -2.963 -20.678
ATOM   4548 H1   TIP   737     -11.583  -3.592 -20.266
ATOM   4549 H2   TIP   737     -11.621  -2.211 -20.884
ATOM   4550 O    TIP   738      19.426  -3.634 -12.095
ATOM   4551 H1   TIP   738      19.099  -2.992 -12.725
ATOM   4552 H2   TIP   738      20.343  -3.393 -11.960
ATOM   4553 O    TIP   739      17.810   7.921   6.815
ATOM   4554 H1   TIP   739      17.751   7.764   7.757
ATOM   4555 H2   TIP   739      17.093   8.526   6.626
ATOM   4556 O    TIP   740     -12.270  27.650 -26.052
ATOM   4557 H1   TIP   740     -11.348  27.462 -25.874
ATOM   4558 H2   TIP   740     -12.297  28.592 -26.213
ATOM   4559 O    TIP   741     -10.949 -30.003  -9.825
ATOM   4560 H1   TIP   741     -11.118 -29.493  -9.033
ATOM   4561 H2   TIP   741     -10.188 -30.540  -9.608
ATOM   4562 O    TIP   742      -3.804  -7.616   6.343
ATOM   4563 H1   TIP   742      -2.917  -7.296   6.178
ATOM   4564 H2   TIP   742      -3.865  -7.674   7.296
ATOM   4565 O    TIP   743     -25.930  12.828  -2.282
ATOM   4566 H1   TIP   743     -25.055  12.798  -1.896
ATOM   4567 H2   TIP   743     -25.941  12.106  -2.911
ATOM   4568 O    TIP   744      22.090 -10.991  -4.500
ATOM   4569 H1   TIP   744      21.475 -10.580  -3.892
ATOM   4570 H2   TIP   744      22.894 -11.098  -3.992
ATOM   4571 O    TIP   745      13.213 -26.417 -16.130
ATOM   4572 H1   TIP   745      13.723 -26.803 -15.418
ATOM   4573 H2   TIP   745      13.298 -25.472 -16.002
ATOM   4574 O    TIP   746       9.421  18.634   7.720
ATOM   4575 H1   TIP   746      10.360  18.459   7.771
ATOM   4576 H2   TIP   746       9.356  19.586   7.653
ATOM   4577 O    TIP   747      -5.467  21.524 -22.918
ATOM   4578 H1   TIP   747      -4.771  21.619 -23.568
ATOM   4579 H2   TIP   747      -5.184  22.065 -22.181
ATOM   4580 O    TIP   748     -21.955  -7.226   0.888
ATOM   4581 H1   TIP   748     -21.283  -7.285   0.209
ATOM   4582 H2   TIP   748     -21.465  -7.197   1.709
ATOM   4583 O    TIP   749      -0.412  21.679   9.214
ATOM   4584 H1   TIP   749      -1.232  21.769   9.699
ATOM   4585 H2   TIP   749      -0.058  22.567   9.173
ATOM   4586 O    TIP   750      -4.365   1.921 -20.886
ATOM   4587 H1   TIP   750      -4.055   1.018 -20.956
ATOM   4588 H2   TIP   750      -5.164   1.942 -21.412
ATOM   4589 O    TIP   751     -16.741   2.260   7.557
ATOM   4590 H1   TIP   751     -16.251   2.752   6.898
ATOM   4591 H2   TIP   751     -17.278   2.918   7.998
ATOM   4592 O    TIP   752      -0.494 -18.399  -0.545
ATOM   4593 H1   TIP   752      -0.169 -17.591  -0.942
ATOM   4594 H2   TIP   752      -0.618 -18.996  -1.283
ATOM   4595 O    TIP   753     -10.401  27.936   8.505
ATOM   4596 H1   TIP   753     -10.059  27.281   7.897
ATOM   4597 H2   TIP   753     -10.254  27.559   9.373
ATOM   4598 O    TIP   754      17.639  12.615   5.594
ATOM   4599 H1   TIP   754      18.215  11.985   6.027
ATOM   4600 H2   TIP   754      18.235  13.239   5.180
ATOM   4601 O    TIP   755      -1.008   3.012   7.574
ATOM   4602 H1   TIP   755      -0.836   2.760   6.667
ATOM   4603 H2   TIP   755      -0.766   3.937   7.617
ATOM   4604 O    TIP   756      -4.633 -12.187  -5.253
ATOM   4605 H1   TIP   756      -5.407 -11.888  -5.729
ATOM   4606 H2   TIP   756      -4.354 -11.425  -4.746
ATOM   4607 O    TIP   757     -12.741   8.574   8.375
ATOM   4608 H1   TIP   757     -12.192   8.367   9.131
ATOM   4609 H2   TIP   757     -12.153   8.497   7.623
ATOM   4610 O    TIP   758     -21.114  16.989   0.869
ATOM   4611 H1   TIP   758     -21.127  17.056   1.824
ATOM   4612 H2   TIP   758     -21.895  17.463   0.584
ATOM   4613 O    TIP   759      18.772  30.542   6.184
ATOM   4614 H1   TIP   759      18.480  30.712   7.080
ATOM   4615 H2   TIP   759      19.193  31.357   5.910
ATOM   4616 O    TIP   760       5.492 -18.914  -7.412
ATOM   4617 H1   TIP   760       4.668 -19.235  -7.778
ATOM   4618 H2   TIP   760       6.159 -19.495  -7.778
ATOM   4619 O    TIP   761      21.206  17.984 -10.439
ATOM   4620 H1   TIP   761      20.812  17.832  -9.581
ATOM   4621 H2   TIP   761      22.111  17.688 -10.344
ATOM   4622 O    TIP   762      13.096   4.482 -19.905
ATOM   4623 H1   TIP   762      12.377   5.103 -19.790
ATOM   4624 H2   TIP   762      12.667   3.652 -20.110
ATOM   4625 O    TIP   763      29.815  18.095  -3.817
ATOM   4626 H1   TIP   763      29.186  17.506  -3.401
ATOM   4627 H2   TIP   763      29.775  17.872  -4.747
ATOM   4628 O    TIP   764       3.651  -8.811 -15.195
ATOM   4629 H1   TIP   764       3.941  -7.912 -15.347
ATOM   4630 H2   TIP   764       3.900  -8.994 -14.290
ATOM   4631 O    TIP   765      -2.771 -15.432   7.627
ATOM   4632 H1   TIP   765      -1.915 -15.852   7.549
ATOM   4633 H2   TIP   765      -3.272 -15.766   6.884
ATOM   4634 O    TIP   766      25.975   7.567 -16.173
ATOM   4635 H1   TIP   766      25.106   7.824 -16.480
ATOM   4636 H2   TIP   766      26.336   7.040 -16.886
ATOM   4637 O    TIP   767     -16.181  13.912 -16.694
ATOM   4638 H1   TIP   767     -15.684  13.374 -16.078
ATOM   4639 H2   TIP   767     -16.785  13.301 -17.115
ATOM   4640 O    TIP   768     -17.392  22.554   0.346
ATOM   4641 H1   TIP   768     -16.614  22.382   0.875
ATOM   4642 H2   TIP   768     -17.785  23.332   0.742
ATOM   4643 O    TIP   769      27.767  -1.568   0.161
ATOM   4644 H1   TIP   769      28.370  -1.038  -0.360
ATOM   4645 H2   TIP   769      27.154  -1.932  -0.477
ATOM   4646 O    TIP   770      -2.115   5.228  12.308
ATOM   4647 H1   TIP   770      -1.395   5.831  12.492
ATOM   4648 H2   TIP   770      -2.699   5.719  11.732
ATOM   4649 O    TIP   771     -19.721  23.003  -8.268
ATOM   4650 H1   TIP   771     -20.246  23.754  -8.541
ATOM   4651 H2   TIP   771     -20.341  22.423  -7.826
ATOM   4652 O    TIP   772      19.570  22.596 -10.845
ATOM   4653 H1   TIP   772      19.183  23.302 -11.363
ATOM   4654 H2   TIP   772      19.367  22.826  -9.938
ATOM   4655 O    TIP   773      25.925  29.312 -14.971
ATOM   4656 H1   TIP   773      25.398  29.863 -15.549
ATOM   4657 H2   TIP   773      26.288  28.638 -15.546
ATOM   4658 O    TIP   774      11.169   0.322   1.696
ATOM   4659 H1   TIP   774      11.549  -0.214   1.000
ATOM   4660 H2   TIP   774      11.168   1.211   1.342
ATOM   4661 O    TIP   775       9.980  19.223  12.408
ATOM   4662 H1   TIP   775      10.294  19.633  13.213
ATOM   4663 H2   TIP   775      10.147  19.873  11.726
ATOM   4664 O    TIP   776      -0.427   0.953 -20.271
ATOM   4665 H1   TIP   776       0.459   0.769 -20.582
ATOM   4666 H2   TIP   776      -0.893   1.266 -21.045
ATOM   4667 O    TIP   777       4.160 -22.619  -2.588
ATOM   4668 H1   TIP   777       4.321 -22.046  -1.838
ATOM   4669 H2   TIP   777       3.260 -22.922  -2.470
ATOM   4670 O    TIP   778      22.205  14.223   3.694
ATOM   4671 H1   TIP   778      22.848  14.235   4.403
ATOM   4672 H2   TIP   778      22.151  13.304   3.432
ATOM   4673 O    TIP   779      19.007 -25.718  -2.897
ATOM   4674 H1   TIP   779      19.565 -26.174  -3.527
ATOM   4675 H2   TIP   779      18.126 -26.046  -3.075
ATOM   4676 O    TIP   780      23.361 -11.983 -11.595
ATOM   4677 H1   TIP   780      22.734 -12.278 -12.256
ATOM   4678 H2   TIP   780      23.533 -12.759 -11.063
ATOM   4679 O    TIP   781       9.160  10.948  12.452
ATOM   4680 H1   TIP   781       9.166  11.649  13.103
ATOM   4681 H2   TIP   781       8.511  11.225  11.806
ATOM   4682 O    TIP   782       2.859 -13.900   5.139
ATOM   4683 H1   TIP   782       2.096 -13.848   5.715
ATOM   4684 H2   TIP   782       2.492 -13.923   4.255
ATOM   4685 O    TIP   783       6.628 -30.738   2.596
ATOM   4686 H1   TIP   783       6.149 -30.598   3.412
ATOM   4687 H2   TIP   783       6.928 -31.645   2.645
ATOM   4688 O    TIP   784     -15.356  -3.757   0.667
ATOM   4689 H1   TIP   784     -15.279  -2.824   0.471
ATOM   4690 H2   TIP   784     -15.227  -4.192  -0.176
ATOM   4691 O    TIP   785     -12.582   3.750 -19.467
ATOM   4692 H1   TIP   785     -11.980   3.058 -19.193
ATOM   4693 H2   TIP   785     -12.930   3.448 -20.306
ATOM   4694 O    TIP   786      -8.485 -26.629 -10.899
ATOM   4695 H1   TIP   786      -8.185 -26.492 -10.001
ATOM   4696 H2   TIP   786      -9.425 -26.788 -10.816
ATOM   4697 O    TIP   787     -21.532 -15.230 -10.260
ATOM   4698 H1   TIP   787     -21.972 -14.409 -10.040
ATOM   4699 H2   TIP   787     -21.097 -15.054 -11.094
ATOM   4700 O    TIP   788      -4.390  -9.944  -3.836
ATOM   4701 H1   TIP   788      -5.245  -9.631  -4.130
ATOM   4702 H2   TIP   788      -4.383  -9.777  -2.894
ATOM   4703 O    TIP   789       0.693   5.833  15.275
ATOM   4704 H1   TIP   789       0.679   6.711  15.658
ATOM   4705 H2   TIP   789       0.614   5.243  16.025
ATOM   4706 O    TIP   790      12.041  26.374 -17.767
ATOM   4707 H1   TIP   790      11.252  26.341 -18.306
ATOM   4708 H2   TIP   790      12.273  27.302 -17.737
ATOM   4709 O    TIP   791       8.669 -25.748 -21.777
ATOM   4710 H1   TIP   791       9.130 -26.575 -21.920
ATOM   4711 H2   TIP   791       7.868 -25.996 -21.315
ATOM   4712 O    TIP   792       3.359  20.614 -18.794
ATOM   4713 H1   TIP   792       3.045  21.517 -18.808
ATOM   4714 H2   TIP   792       2.645  20.104 -19.176
ATOM   4715 O    TIP   793      21.544  27.693 -15.028
ATOM   4716 H1   TIP   793      21.714  27.672 -15.970
ATOM   4717 H2   TIP   793      20.688  28.114 -14.947
ATOM   4718 O    TIP   794       6.863  14.640  13.148
ATOM   4719 H1   TIP   794       7.348  14.901  12.366
ATOM   4720 H2   TIP   794       7.525  14.591  13.837
ATOM   4721 O    TIP   795      -0.757  -8.895 -19.369
ATOM   4722 H1   TIP   795      -0.624  -8.110 -18.837
ATOM   4723 H2   TIP   795       0.109  -9.095 -19.724
ATOM   4724 O    TIP   796      12.123  29.956  -6.257
ATOM   4725 H1   TIP   796      12.856  29.343  -6.313
ATOM   4726 H2   TIP   796      12.318  30.625  -6.913
ATOM   4727 O    TIP   797      -9.272  19.504   7.483
ATOM   4728 H1   TIP   797      -8.663  18.970   7.992
ATOM   4729 H2   TIP   797      -8.859  20.367   7.441
ATOM   4730 O    TIP   798      13.435  24.389 -18.857
ATOM   4731 H1   TIP   798      12.764  24.317 -19.536
ATOM   4732 H2   TIP   798      13.096  25.049 -18.253
ATOM   4733 O    TIP   799     -21.146  14.617  -6.005
ATOM   4734 H1   TIP   799     -21.768  15.105  -6.543
ATOM   4735 H2   TIP   799     -21.576  14.533  -5.155
ATOM   4736 O    TIP   800       8.326 -11.138  14.532
ATOM   4737 H1   TIP   800       9.022 -11.763  14.734
ATOM   4738 H2   TIP   800       7.540 -11.675  14.437
ATOM   4739 O    TIP   801      -2.631  -5.880 -13.970
ATOM   4740 H1   TIP   801      -1.759  -6.166 -13.697
ATOM   4741 H2   TIP   801      -3.012  -5.489 -13.185
ATOM   4742 O    TIP   802     -20.879  19.957   0.528
ATOM   4743 H1   TIP   802     -20.712  20.754   0.024
ATOM   4744 H2   TIP   802     -20.027  19.523   0.580
ATOM   4745 O    TIP   803       1.493  -9.342   0.372
ATOM   4746 H1   TIP   803       1.883  -8.998  -0.431
ATOM   4747 H2   TIP   803       2.210  -9.800   0.810
ATOM   4748 O    TIP   804     -19.130  -8.214 -15.628
ATOM   4749 H1   TIP   804     -19.096  -9.122 -15.326
ATOM   4750 H2   TIP   804     -19.187  -7.696 -14.825
ATOM   4751 O    TIP   805       2.273 -15.184  -9.792
ATOM   4752 H1   TIP   805       1.796 -16.003  -9.659
ATOM   4753 H2   TIP   805       1.736 -14.692 -10.413
ATOM   4754 O    TIP   806      16.477 -23.454 -22.538
ATOM   4755 H1   TIP   806      16.297 -22.547 -22.290
ATOM   4756 H2   TIP   806      16.297 -23.487 -23.478
ATOM   4757 O    TIP   807       6.611 -23.643  -5.905
ATOM   4758 H1   TIP   807       6.313 -24.023  -5.078
ATOM   4759 H2   TIP   807       5.889 -23.081  -6.185
ATOM   4760 O    TIP   808      17.711 -11.539  -3.905
ATOM   4761 H1   TIP   808      17.040 -11.296  -4.543
ATOM   4762 H2   TIP   808      17.684 -12.495  -3.879
ATOM   4763 O    TIP   809      18.859  21.819   0.190
ATOM   4764 H1   TIP   809      18.437  21.731  -0.664
ATOM   4765 H2   TIP   809      19.020  20.920   0.473
ATOM   4766 O    TIP   810     -21.875  12.802  -8.423
ATOM   4767 H1   TIP   810     -22.629  13.391  -8.409
ATOM   4768 H2   TIP   810     -21.411  12.985  -7.607
ATOM   4769 O    TIP   811      16.128  -5.600 -18.367
ATOM   4770 H1   TIP   811      16.119  -5.163 -17.515
ATOM   4771 H2   TIP   811      15.263  -6.001 -18.440
ATOM   4772 O    TIP   812      23.568   9.910   1.265
ATOM   4773 H1   TIP   812      24.022   9.401   0.594
ATOM   4774 H2   TIP   812      23.352  10.737   0.835
ATOM   4775 O    TIP   813     -12.829  16.291  13.372
ATOM   4776 H1   TIP   813     -12.173  16.119  14.048
ATOM   4777 H2   TIP   813     -13.618  15.850  13.685
ATOM   4778 O    TIP   814     -10.121  25.776 -19.722
ATOM   4779 H1   TIP   814      -9.497  26.496 -19.810
ATOM   4780 H2   TIP   814      -9.694  25.034 -20.149
ATOM   4781 O    TIP   815     -16.023  23.546  -2.616
ATOM   4782 H1   TIP   815     -15.314  23.015  -2.254
ATOM   4783 H2   TIP   815     -16.609  23.700  -1.876
ATOM   4784 O    TIP   816     -25.081 -26.702  -0.559
ATOM   4785 H1   TIP   816     -25.098 -27.200  -1.376
ATOM   4786 H2   TIP   816     -25.077 -25.786  -0.835
ATOM   4787 O    TIP   817     -18.780   3.871  -8.229
ATOM   4788 H1   TIP   817     -19.736   3.902  -8.253
ATOM   4789 H2   TIP   817     -18.520   3.757  -9.143
ATOM   4790 O    TIP   818      16.079 -20.323  -7.944
ATOM   4791 H1   TIP   818      15.251 -20.798  -7.872
ATOM   4792 H2   TIP   818      16.003 -19.828  -8.760
ATOM   4793 O    TIP   819      11.283 -21.005  -2.554
ATOM   4794 H1   TIP   819      11.755 -20.908  -3.381
ATOM   4795 H2   TIP   819      11.736 -20.419  -1.948
ATOM   4796 O    TIP   820     -15.106  15.827   4.773
ATOM   4797 H1   TIP   820     -14.583  16.227   5.468
ATOM   4798 H2   TIP   820     -15.218  16.523   4.126
ATOM   4799 O    TIP   821       3.146  12.981 -27.250
ATOM   4800 H1   TIP   821       2.269  13.206 -27.562
ATOM   4801 H2   TIP   821       3.528  12.463 -27.959
ATOM   4802 O    TIP   822      -1.124  22.922  -2.088
ATOM   4803 H1   TIP   822      -0.531  22.340  -1.613
ATOM   4804 H2   TIP   822      -0.624  23.202  -2.854
ATOM   4805 O    TIP   823     -14.764   8.180 -19.045
ATOM   4806 H1   TIP   823     -15.674   8.444 -19.177
ATOM   4807 H2   TIP   823     -14.814   7.252 -18.814
ATOM   4808 O    TIP   824      24.170  -1.849 -14.898
ATOM   4809 H1   TIP   824      24.617  -2.266 -15.635
ATOM   4810 H2   TIP   824      24.498  -2.311 -14.126
ATOM   4811 O    TIP   825      -0.009   5.811   6.641
ATOM   4812 H1   TIP   825       0.374   5.079   6.157
ATOM   4813 H2   TIP   825       0.542   5.900   7.418
ATOM   4814 O    TIP   826     -28.047   4.275  -3.312
ATOM   4815 H1   TIP   826     -28.392   5.167  -3.267
ATOM   4816 H2   TIP   826     -27.098   4.381  -3.244
ATOM   4817 O    TIP   827      -0.194 -15.240  -4.501
ATOM   4818 H1   TIP   827      -1.132 -15.408  -4.412
ATOM   4819 H2   TIP   827      -0.022 -15.327  -5.438
ATOM   4820 O    TIP   828      10.552 -10.855   4.335
ATOM   4821 H1   TIP   828      10.255 -10.523   5.182
ATOM   4822 H2   TIP   828      11.295 -10.298   4.105
ATOM   4823 O    TIP   829      22.644   4.268 -17.452
ATOM   4824 H1   TIP   829      23.188   4.126 -18.227
ATOM   4825 H2   TIP   829      22.976   3.643 -16.808
ATOM   4826 O    TIP   830      13.355   8.203  12.268
ATOM   4827 H1   TIP   830      12.795   8.959  12.446
ATOM   4828 H2   TIP   830      12.843   7.659  11.672
ATOM   4829 O    TIP   831      18.327  21.386  -7.222
ATOM   4830 H1   TIP   831      19.137  20.884  -7.312
ATOM   4831 H2   TIP   831      18.438  21.877  -6.408
ATOM   4832 O    TIP   832     -16.693   1.507  -0.169
ATOM   4833 H1   TIP   832     -16.498   2.389   0.148
ATOM   4834 H2   TIP   832     -16.586   1.562  -1.118
ATOM   4835 O    TIP   833       1.074 -25.267  -4.959
ATOM   4836 H1   TIP   833       1.906 -25.452  -5.394
ATOM   4837 H2   TIP   833       0.413 -25.404  -5.638
ATOM   4838 O    TIP   834      20.714  19.606 -17.570
ATOM   4839 H1   TIP   834      21.496  19.711 -17.029
ATOM   4840 H2   TIP   834      20.964  19.955 -18.425
ATOM   4841 O    TIP   835     -15.165 -10.125   1.549
ATOM   4842 H1   TIP   835     -14.268 -10.210   1.873
ATOM   4843 H2   TIP   835     -15.267  -9.192   1.364
ATOM   4844 O    TIP   836      15.458  -4.096 -16.208
ATOM   4845 H1   TIP   836      15.674  -3.480 -16.908
ATOM   4846 H2   TIP   836      14.507  -4.037 -16.121
ATOM   4847 O    TIP   837      -4.474  10.493   5.892
ATOM   4848 H1   TIP   837      -4.222  11.011   5.128
ATOM   4849 H2   TIP   837      -5.075  11.058   6.378
ATOM   4850 O    TIP   838      27.274  10.117 -17.934
ATOM   4851 H1   TIP   838      27.420  11.041 -18.136
ATOM   4852 H2   TIP   838      27.334  10.067 -16.980
ATOM   4853 O    TIP   839      23.715   9.506 -21.062
ATOM   4854 H1   TIP   839      23.475  10.298 -21.542
ATOM   4855 H2   TIP   839      23.754   8.822 -21.731
ATOM   4856 O    TIP   840     -19.876  -7.018 -13.235
ATOM   4857 H1   TIP   840     -19.703  -6.154 -13.610
ATOM   4858 H2   TIP   840     -19.942  -6.863 -12.293
ATOM   4859 O    TIP   841     -29.575  11.374  -4.426
ATOM   4860 H1   TIP   841     -28.652  11.300  -4.184
ATOM   4861 H2   TIP   841     -29.692  12.298  -4.648
ATOM   4862 O    TIP   842     -21.192  13.984   4.764
ATOM   4863 H1   TIP   842     -20.523  14.049   4.083
ATOM   4864 H2   TIP   842     -21.713  13.220   4.517
ATOM   4865 O    TIP   843      17.300 -23.574 -12.153
ATOM   4866 H1   TIP   843      17.181 -22.635 -12.291
ATOM   4867 H2   TIP   843      16.845 -23.756 -11.331
ATOM   4868 O    TIP   844      -1.324 -11.472  10.333
ATOM   4869 H1   TIP   844      -2.077 -11.029  10.724
ATOM   4870 H2   TIP   844      -0.621 -10.823  10.364
ATOM   4871 O    TIP   845     -29.478   6.915   7.334
ATOM   4872 H1   TIP   845     -28.683   6.907   7.867
ATOM   4873 H2   TIP   845     -30.058   6.283   7.757
ATOM   4874 O    TIP   846     -12.538  29.842   2.731
ATOM   4875 H1   TIP   846     -11.649  29.665   2.425
ATOM   4876 H2   TIP   846     -12.667  30.776   2.567
ATOM   4877 O    TIP   847      -9.095  -8.838  -6.276
ATOM   4878 H1   TIP   847      -8.591  -8.037  -6.129
ATOM   4879 H2   TIP   847      -9.957  -8.531  -6.554
ATOM   4880 O    TIP   848     -23.003   7.622   0.384
ATOM   4881 H1   TIP   848     -22.436   7.566  -0.385
ATOM   4882 H2   TIP   848     -22.463   8.044   1.051
ATOM   4883 O    TIP   849      19.693  20.905   4.258
ATOM   4884 H1   TIP   849      18.867  20.429   4.343
ATOM   4885 H2   TIP   849      20.294  20.451   4.849
ATOM   4886 O    TIP   850     -30.185  -2.315  -7.046
ATOM   4887 H1   TIP   850     -30.466  -3.215  -6.884
ATOM   4888 H2   TIP   850     -30.509  -2.116  -7.924
ATOM   4889 O    TIP   851     -30.196  -0.100   0.557
ATOM   4890 H1   TIP   851     -30.234   0.054  -0.387
ATOM   4891 H2   TIP   851     -31.111  -0.187   0.823
ATOM   4892 O    TIP   852     -18.685   0.112  10.404
ATOM   4893 H1   TIP   852     -18.351   0.896   9.969
ATOM   4894 H2   TIP   852     -19.020   0.427  11.243
ATOM   4895 O    TIP   853     -17.092 -29.135  -7.430
ATOM   4896 H1   TIP   853     -16.156 -29.032  -7.600
ATOM   4897 H2   TIP   853     -17.235 -30.081  -7.431
ATOM   4898 O    TIP   854     -12.495  29.336  11.717
ATOM   4899 H1   TIP   854     -11.603  29.252  11.379
ATOM   4900 H2   TIP   854     -12.718  28.458  12.026
ATOM   4901 O    TIP   855       7.467  -0.278  10.591
ATOM   4902 H1   TIP   855       7.921   0.518  10.317
ATOM   4903 H2   TIP   855       7.508  -0.854   9.827
ATOM   4904 O    TIP   856     -20.901  16.089 -14.613
ATOM   4905 H1   TIP   856     -21.049  16.737 -15.302
ATOM   4906 H2   TIP   856     -21.537  16.311 -13.933
ATOM   4907 O    TIP   857     -21.270  11.254  -1.308
ATOM   4908 H1   TIP   857     -20.480  11.779  -1.434
ATOM   4909 H2   TIP   857     -21.687  11.630  -0.532
ATOM   4910 O    TIP   858      27.366  13.264 -26.217
ATOM   4911 H1   TIP   858      27.964  12.901 -25.564
ATOM   4912 H2   TIP   858      26.673  12.608 -26.299
ATOM   4913 O    TIP   859       6.538 -30.478 -27.002
ATOM   4914 H1   TIP   859       6.311 -31.404 -27.088
ATOM   4915 H2   TIP   859       6.325 -30.262 -26.094
ATOM   4916 O    TIP   860     -13.149  15.874 -17.326
ATOM   4917 H1   TIP   860     -12.992  16.808 -17.182
ATOM   4918 H2   TIP   860     -13.573  15.575 -16.522
ATOM   4919 O    TIP   861      26.069  19.283  -6.853
ATOM   4920 H1   TIP   861      26.071  19.038  -5.928
ATOM   4921 H2   TIP   861      26.541  20.115  -6.882
ATOM   4922 O    TIP   862      -8.803   9.554   3.391
ATOM   4923 H1   TIP   862      -8.128   8.877   3.425
ATOM   4924 H2   TIP   862      -8.351  10.357   3.651
ATOM   4925 O    TIP   863     -17.585   9.064 -18.258
ATOM   4926 H1   TIP   863     -18.489   9.359 -18.363
ATOM   4927 H2   TIP   863     -17.658   8.131 -18.054
ATOM   4928 O    TIP   864      10.993 -29.886  -2.863
ATOM   4929 H1   TIP   864      11.779 -29.462  -2.520
ATOM   4930 H2   TIP   864      10.440 -29.163  -3.159
ATOM   4931 O    TIP   865      24.330   8.644   7.840
ATOM   4932 H1   TIP   865      24.892   8.260   8.513
ATOM   4933 H2   TIP   865      23.907   9.385   8.273
ATOM   4934 O    TIP   866      -4.073 -13.399  -0.149
ATOM   4935 H1   TIP   866      -3.443 -12.987   0.443
ATOM   4936 H2   TIP   866      -3.553 -14.017  -0.662
ATOM   4937 O    TIP   867      -1.623   1.482 -15.979
ATOM   4938 H1   TIP   867      -2.186   1.428 -16.751
ATOM   4939 H2   TIP   867      -1.025   2.205 -16.167
ATOM   4940 O    TIP   868      -5.411 -13.111 -20.412
ATOM   4941 H1   TIP   868      -5.801 -13.736 -21.022
ATOM   4942 H2   TIP   868      -5.056 -13.652 -19.707
ATOM   4943 O    TIP   869     -18.384  23.113  -4.312
ATOM   4944 H1   TIP   869     -17.676  23.091  -3.670
ATOM   4945 H2   TIP   869     -18.372  24.007  -4.653
ATOM   4946 O    TIP   870      21.006  23.343 -13.660
ATOM   4947 H1   TIP   870      21.170  22.446 -13.370
ATOM   4948 H2   TIP   870      20.056  23.446 -13.596
ATOM   4949 O    TIP   871       6.198  25.692  -1.976
ATOM   4950 H1   TIP   871       6.557  25.940  -1.124
ATOM   4951 H2   TIP   871       6.086  26.521  -2.440
ATOM   4952 O    TIP   872     -11.746  12.404   7.009
ATOM   4953 H1   TIP   872     -12.044  12.741   6.164
ATOM   4954 H2   TIP   872     -12.541  12.084   7.434
ATOM   4955 O    TIP   873      -9.832  25.959   6.834
ATOM   4956 H1   TIP   873     -10.610  25.729   6.327
ATOM   4957 H2   TIP   873      -9.484  25.119   7.134
ATOM   4958 O    TIP   874      19.752 -30.244 -11.245
ATOM   4959 H1   TIP   874      18.834 -30.200 -11.511
ATOM   4960 H2   TIP   874      20.233 -29.855 -11.976
ATOM   4961 O    TIP   875     -19.480  22.986   3.293
ATOM   4962 H1   TIP   875     -20.384  23.237   3.100
ATOM   4963 H2   TIP   875     -18.998  23.813   3.302
ATOM   4964 O    TIP   876       1.262  27.893   9.346
ATOM   4965 H1   TIP   876       1.157  27.408   8.528
ATOM   4966 H2   TIP   876       0.368  28.097   9.621
ATOM   4967 O    TIP   877       3.531  29.750 -17.023
ATOM   4968 H1   TIP   877       3.526  29.048 -16.373
ATOM   4969 H2   TIP   877       4.452  29.847 -17.264
ATOM   4970 O    TIP   878      -7.029   8.131  12.124
ATOM   4971 H1   TIP   878      -7.312   8.526  12.949
ATOM   4972 H2   TIP   878      -6.359   8.727  11.790
ATOM   4973 O    TIP   879      27.478  11.738  -2.218
ATOM   4974 H1   TIP   879      28.323  11.346  -2.439
ATOM   4975 H2   TIP   879      27.271  11.390  -1.351
ATOM   4976 O    TIP   880      23.297  29.529 -11.395
ATOM   4977 H1   TIP   880      23.225  28.589 -11.232
ATOM   4978 H2   TIP   880      23.704  29.880 -10.603
ATOM   4979 O    TIP   881     -30.869   7.046 -24.137
ATOM   4980 H1   TIP   881     -31.120   7.071 -25.060
ATOM   4981 H2   TIP   881     -31.234   6.224 -23.810
ATOM   4982 O    TIP   882      -9.434  -4.093 -22.308
ATOM   4983 H1   TIP   882      -9.939  -4.204 -21.503
ATOM   4984 H2   TIP   882      -8.615  -4.560 -22.144
ATOM   4985 O    TIP   883     -24.618  21.101  -6.487
ATOM   4986 H1   TIP   883     -25.272  21.742  -6.210
ATOM   4987 H2   TIP   883     -24.195  20.823  -5.675
ATOM   4988 O    TIP   884      11.760 -23.581 -22.337
ATOM   4989 H1   TIP   884      12.280 -23.489 -23.135
ATOM   4990 H2   TIP   884      11.001 -24.099 -22.602
ATOM   4991 O    TIP   885      -3.467 -12.946   6.419
ATOM   4992 H1   TIP   885      -3.208 -13.853   6.256
ATOM   4993 H2   TIP   885      -3.938 -12.684   5.628
ATOM   4994 O    TIP   886     -14.526  27.829   1.794
ATOM   4995 H1   TIP   886     -13.948  28.535   2.084
ATOM   4996 H2   TIP   886     -15.305  27.914   2.344
ATOM   4997 O    TIP   887      12.067   5.734 -26.451
ATOM   4998 H1   TIP   887      11.306   6.256 -26.704
ATOM   4999 H2   TIP   887      12.276   5.220 -27.231
ATOM   5000 O    TIP   888      -6.289   0.389 -22.678
ATOM   5001 H1   TIP   888      -5.655  -0.170 -22.229
ATOM   5002 H2   TIP   888      -7.098  -0.123 -22.687
ATOM   5003 O    TIP   889      25.817 -11.053   4.004
ATOM   5004 H1   TIP   889      26.291 -10.800   3.211
ATOM   5005 H2   TIP   889      25.419 -11.896   3.787
ATOM   5006 O    TIP   890      27.153  -3.238 -10.472
ATOM   5007 H1   TIP   890      27.564  -4.015 -10.093
ATOM   5008 H2   TIP   890      26.285  -3.533 -10.744
ATOM   5009 O    TIP   891      -1.759  20.214 -15.798
ATOM   5010 H1   TIP   891      -1.119  20.921 -15.887
ATOM   5011 H2   TIP   891      -1.791  20.036 -14.858
ATOM   5012 O    TIP   892      -4.768   4.720   8.171
ATOM   5013 H1   TIP   892      -4.623   5.651   8.000
ATOM   5014 H2   TIP   892      -5.693   4.661   8.408
ATOM   5015 O    TIP   893      14.566  28.438  -5.287
ATOM   5016 H1   TIP   893      14.580  28.755  -6.190
ATOM   5017 H2   TIP   893      15.478  28.491  -5.000
ATOM   5018 O    TIP   894      -9.818  -8.381 -13.141
ATOM   5019 H1   TIP   894     -10.026  -8.018 -14.001
ATOM   5020 H2   TIP   894     -10.107  -7.712 -12.521
ATOM   5021 O    TIP   895      12.083  12.493 -24.739
ATOM   5022 H1   TIP   895      11.497  12.165 -24.058
ATOM   5023 H2   TIP   895      11.550  12.499 -25.533
ATOM   5024 O    TIP   896      30.025  11.305  -3.478
ATOM   5025 H1   TIP   896      30.461  11.630  -2.690
ATOM   5026 H2   TIP   896      30.739  11.101  -4.081
ATOM   5027 O    TIP   897     -15.425  28.025  -1.078
ATOM   5028 H1   TIP   897     -15.245  28.228  -0.160
ATOM   5029 H2   TIP   897     -16.303  28.371  -1.233
ATOM   5030 O    TIP   898     -10.672  27.011  -0.329
ATOM   5031 H1   TIP   898      -9.768  26.719  -0.445
ATOM   5032 H2   TIP   898     -10.972  27.221  -1.213
ATOM   5033 O    TIP   899      -8.225 -14.589  -7.095
ATOM   5034 H1   TIP   899      -8.668 -14.637  -6.249
ATOM   5035 H2   TIP   899      -8.636 -13.848  -7.541
ATOM   5036 O    TIP   900      -6.955  18.424   9.230
ATOM   5037 H1   TIP   900      -6.227  18.404   8.609
ATOM   5038 H2   TIP   900      -6.868  17.612   9.729
ATOM   5039 O    TIP   901      15.382   1.294   7.046
ATOM   5040 H1   TIP   901      15.075   0.495   6.618
ATOM   5041 H2   TIP   901      14.957   1.286   7.903
ATOM   5042 O    TIP   902       9.508  -6.664 -13.350
ATOM   5043 H1   TIP   902       9.825  -6.315 -12.517
ATOM   5044 H2   TIP   902       8.684  -7.098 -13.132
ATOM   5045 O    TIP   903      -1.683  28.246   2.119
ATOM   5046 H1   TIP   903      -1.736  29.084   1.660
ATOM   5047 H2   TIP   903      -1.993  27.603   1.482
ATOM   5048 O    TIP   904     -12.056   7.263 -20.262
ATOM   5049 H1   TIP   904     -11.351   7.837 -19.964
ATOM   5050 H2   TIP   904     -12.730   7.339 -19.587
ATOM   5051 O    TIP   905       1.077  13.436 -23.339
ATOM   5052 H1   TIP   905       0.619  12.867 -22.721
ATOM   5053 H2   TIP   905       0.522  14.214 -23.407
ATOM   5054 O    TIP   906     -10.860 -23.903 -10.120
ATOM   5055 H1   TIP   906     -10.102 -23.699  -9.571
ATOM   5056 H2   TIP   906     -10.929 -23.161 -10.720
ATOM   5057 O    TIP   907     -11.085  -5.578  -6.018
ATOM   5058 H1   TIP   907     -11.020  -4.716  -5.608
ATOM   5059 H2   TIP   907     -10.267  -5.674  -6.507
ATOM   5060 O    TIP   908     -18.902 -18.717   6.785
ATOM   5061 H1   TIP   908     -19.103 -18.828   5.856
ATOM   5062 H2   TIP   908     -19.291 -19.482   7.208
ATOM   5063 O    TIP   909       6.291  29.160   9.626
ATOM   5064 H1   TIP   909       6.061  29.781  10.317
ATOM   5065 H2   TIP   909       6.711  28.433  10.086
ATOM   5066 O    TIP   910       3.831  10.089 -28.106
ATOM   5067 H1   TIP   910       3.027   9.737 -27.723
ATOM   5068 H2   TIP   910       4.381  10.304 -27.353
ATOM   5069 O    TIP   911      18.171   5.625   5.264
ATOM   5070 H1   TIP   911      17.686   6.264   5.786
ATOM   5071 H2   TIP   911      18.533   6.132   4.538
ATOM   5072 O    TIP   912      12.343  27.321  -3.984
ATOM   5073 H1   TIP   912      11.749  28.071  -3.974
ATOM   5074 H2   TIP   912      13.068  27.595  -4.546
ATOM   5075 O    TIP   913       8.545  13.737 -25.850
ATOM   5076 H1   TIP   913       7.703  13.717 -26.304
ATOM   5077 H2   TIP   913       8.327  13.581 -24.931
ATOM   5078 O    TIP   914       1.201  -9.036 -16.421
ATOM   5079 H1   TIP   914       1.493  -9.690 -17.056
ATOM   5080 H2   TIP   914       1.788  -9.149 -15.673
ATOM   5081 O    TIP   915     -16.593 -12.307 -21.278
ATOM   5082 H1   TIP   915     -16.250 -11.449 -21.527
ATOM   5083 H2   TIP   915     -15.936 -12.664 -20.681
ATOM   5084 O    TIP   916      11.821  -4.072 -20.434
ATOM   5085 H1   TIP   916      11.144  -3.935 -21.096
ATOM   5086 H2   TIP   916      11.409  -3.810 -19.611
ATOM   5087 O    TIP   917     -19.511 -15.392   4.916
ATOM   5088 H1   TIP   917     -20.069 -14.752   4.473
ATOM   5089 H2   TIP   917     -19.227 -15.985   4.220
ATOM   5090 O    TIP   918      11.323  16.188   9.153
ATOM   5091 H1   TIP   918      10.706  15.738   8.576
ATOM   5092 H2   TIP   918      11.437  17.052   8.757
ATOM   5093 O    TIP   919      24.430   2.146 -15.988
ATOM   5094 H1   TIP   919      24.930   1.974 -16.785
ATOM   5095 H2   TIP   919      23.870   1.378 -15.884
ATOM   5096 O    TIP   920      -4.842  -5.059 -20.057
ATOM   5097 H1   TIP   920      -4.409  -4.211 -19.959
ATOM   5098 H2   TIP   920      -4.125  -5.690 -20.109
ATOM   5099 O    TIP   921      15.940 -11.481  -6.079
ATOM   5100 H1   TIP   921      15.578 -10.607  -6.222
ATOM   5101 H2   TIP   921      15.187 -12.068  -6.149
ATOM   5102 O    TIP   922       0.672   4.226 -25.502
ATOM   5103 H1   TIP   922       0.892   4.373 -24.583
ATOM   5104 H2   TIP   922       1.312   3.580 -25.802
ATOM   5105 O    TIP   923      -9.691  12.657 -24.498
ATOM   5106 H1   TIP   923      -9.889  12.597 -25.432
ATOM   5107 H2   TIP   923      -8.875  12.169 -24.393
ATOM   5108 O    TIP   924      19.180 -17.206   1.734
ATOM   5109 H1   TIP   924      19.541 -17.913   2.269
ATOM   5110 H2   TIP   924      18.479 -17.619   1.230
ATOM   5111 O    TIP   925     -10.972  13.349   9.630
ATOM   5112 H1   TIP   925     -10.549  14.123   9.257
ATOM   5113 H2   TIP   925     -11.223  12.823   8.871
ATOM   5114 O    TIP   926      17.972  -5.153 -16.005
ATOM   5115 H1   TIP   926      18.053  -5.415 -15.088
ATOM   5116 H2   TIP   926      17.044  -4.951 -16.117
ATOM   5117 O    TIP   927     -10.485 -11.138 -13.874
ATOM   5118 H1   TIP   927     -10.002 -10.333 -13.688
ATOM   5119 H2   TIP   927     -10.998 -10.936 -14.656
ATOM   5120 O    TIP   928       5.671   1.449  11.748
ATOM   5121 H1   TIP   928       6.374   1.819  12.281
ATOM   5122 H2   TIP   928       6.085   0.731  11.269
ATOM   5123 O    TIP   929     -13.328  -1.608   2.714
ATOM   5124 H1   TIP   929     -12.533  -1.153   2.991
ATOM   5125 H2   TIP   929     -13.156  -2.530   2.902
ATOM   5126 O    TIP   930     -18.195   7.331  -4.884
ATOM   5127 H1   TIP   930     -18.316   7.836  -4.080
ATOM   5128 H2   TIP   930     -18.091   7.991  -5.569
ATOM   5129 O    TIP   931      17.197 -30.883   2.638
ATOM   5130 H1   TIP   931      17.391 -30.030   2.248
ATOM   5131 H2   TIP   931      16.965 -31.440   1.894
ATOM   5132 O    TIP   932      19.323  27.069  -5.288
ATOM   5133 H1   TIP   932      19.703  26.869  -4.432
ATOM   5134 H2   TIP   932      19.388  26.249  -5.777
ATOM   5135 O    TIP   933       7.627  17.870  12.501
ATOM   5136 H1   TIP   933       7.626  17.649  11.570
ATOM   5137 H2   TIP   933       8.462  18.316  12.641
ATOM   5138 O    TIP   934       6.390  -2.599 -18.008
ATOM   5139 H1   TIP   934       6.121  -1.768 -17.618
ATOM   5140 H2   TIP   934       5.646  -2.862 -18.551
ATOM   5141 O    TIP   935      -4.949   1.074 -24.813
ATOM   5142 H1   TIP   935      -5.566   1.760 -25.067
ATOM   5143 H2   TIP   935      -5.217   0.824 -23.929
ATOM   5144 O    TIP   936      10.293  -0.535   9.465
ATOM   5145 H1   TIP   936      10.937  -0.415  10.163
ATOM   5146 H2   TIP   936      10.288   0.298   8.995
ATOM   5147 O    TIP   937       8.015  -3.872  13.192
ATOM   5148 H1   TIP   937       8.267  -4.435  12.460
ATOM   5149 H2   TIP   937       7.081  -4.039  13.315
ATOM   5150 O    TIP   938     -15.498  24.566 -11.250
ATOM   5151 H1   TIP   938     -15.379  23.746 -10.772
ATOM   5152 H2   TIP   938     -16.398  24.528 -11.573
ATOM   5153 O    TIP   939      27.490  29.255 -18.227
ATOM   5154 H1   TIP   939      27.498  28.468 -17.683
ATOM   5155 H2   TIP   939      26.610  29.280 -18.602
ATOM   5156 O    TIP   940       4.476 -27.969   1.989
ATOM   5157 H1   TIP   940       4.739 -28.869   2.182
ATOM   5158 H2   TIP   940       3.624 -27.871   2.415
ATOM   5159 O    TIP   941      15.734  26.045   7.063
ATOM   5160 H1   TIP   941      15.793  26.973   7.289
ATOM   5161 H2   TIP   941      14.795  25.874   6.994
ATOM   5162 O    TIP   942      17.188  23.917   5.742
ATOM   5163 H1   TIP   942      16.671  24.553   6.236
ATOM   5164 H2   TIP   942      17.063  23.090   6.209
ATOM   5165 O    TIP   943      -8.713 -15.229 -21.326
ATOM   5166 H1   TIP   943      -9.094 -16.084 -21.125
ATOM   5167 H2   TIP   943      -8.530 -14.840 -20.471
ATOM   5168 O    TIP   944     -25.322   1.884  -2.035
ATOM   5169 H1   TIP   944     -25.086   2.593  -2.633
ATOM   5170 H2   TIP   944     -24.506   1.404  -1.896
ATOM   5171 O    TIP   945      24.860   5.008  -1.854
ATOM   5172 H1   TIP   945      25.427   4.239  -1.820
ATOM   5173 H2   TIP   945      25.440   5.744  -1.657
ATOM   5174 O    TIP   946      13.738   7.912 -29.265
ATOM   5175 H1   TIP   946      12.852   7.838 -28.912
ATOM   5176 H2   TIP   946      14.172   7.103 -28.996
ATOM   5177 O    TIP   947     -12.977 -13.547   0.665
ATOM   5178 H1   TIP   947     -13.281 -13.884   1.508
ATOM   5179 H2   TIP   947     -12.291 -12.919   0.891
ATOM   5180 O    TIP   948      -5.280  10.504   9.520
ATOM   5181 H1   TIP   948      -4.990  10.230  10.390
ATOM   5182 H2   TIP   948      -5.163  11.454   9.515
ATOM   5183 O    TIP   949      27.975   2.216  -5.839
ATOM   5184 H1   TIP   949      27.881   2.473  -6.756
ATOM   5185 H2   TIP   949      28.400   1.359  -5.871
ATOM   5186 O    TIP   950      11.155   6.600 -19.573
ATOM   5187 H1   TIP   950      11.082   6.985 -18.699
ATOM   5188 H2   TIP   950      10.500   7.064 -20.095
ATOM   5189 O    TIP   951      11.361  26.441  21.759
ATOM   5190 H1   TIP   951      11.667  26.832  22.577
ATOM   5191 H2   TIP   951      10.437  26.686  21.707
ATOM   5192 O    TIP   952      14.465  30.297  -2.966
ATOM   5193 H1   TIP   952      14.195  29.902  -3.795
ATOM   5194 H2   TIP   952      15.376  30.026  -2.857
ATOM   5195 O    TIP   953     -15.134  25.120   2.970
ATOM   5196 H1   TIP   953     -15.050  25.656   2.181
ATOM   5197 H2   TIP   953     -14.959  25.725   3.691
ATOM   5198 O    TIP   954      -1.857 -15.129 -12.112
ATOM   5199 H1   TIP   954      -2.585 -15.018 -11.502
ATOM   5200 H2   TIP   954      -2.206 -15.690 -12.804
ATOM   5201 O    TIP   955       6.960  -2.116   8.426
ATOM   5202 H1   TIP   955       6.822  -2.941   7.961
ATOM   5203 H2   TIP   955       6.555  -1.454   7.867
ATOM   5204 O    TIP   956      29.520  -6.761   3.218
ATOM   5205 H1   TIP   956      29.695  -5.917   2.801
ATOM   5206 H2   TIP   956      29.868  -7.409   2.605
ATOM   5207 O    TIP   957      -9.250  25.623 -15.099
ATOM   5208 H1   TIP   957      -8.383  25.636 -15.503
ATOM   5209 H2   TIP   957      -9.077  25.587 -14.159
ATOM   5210 O    TIP   958       7.901  10.689 -24.044
ATOM   5211 H1   TIP   958       8.652  11.276 -24.130
ATOM   5212 H2   TIP   958       7.592  10.822 -23.148
ATOM   5213 O    TIP   959      19.453 -12.368   1.025
ATOM   5214 H1   TIP   959      19.935 -12.031   0.270
ATOM   5215 H2   TIP   959      19.934 -13.154   1.285
ATOM   5216 O    TIP   960     -12.182  -5.155  -0.219
ATOM   5217 H1   TIP   960     -12.218  -4.722  -1.072
ATOM   5218 H2   TIP   960     -12.767  -5.908  -0.308
ATOM   5219 O    TIP   961       5.306  23.261 -20.434
ATOM   5220 H1   TIP   961       4.514  23.687 -20.759
ATOM   5221 H2   TIP   961       5.031  22.823 -19.629
ATOM   5222 O    TIP   962      -2.989  16.801   2.451
ATOM   5223 H1   TIP   962      -3.378  16.359   3.205
ATOM   5224 H2   TIP   962      -3.727  16.977   1.868
ATOM   5225 O    TIP   963      16.667   7.204 -22.380
ATOM   5226 H1   TIP   963      16.833   7.875 -21.718
ATOM   5227 H2   TIP   963      15.991   6.647 -21.996
ATOM   5228 O    TIP   964       2.190  29.891   0.129
ATOM   5229 H1   TIP   964       3.100  29.592   0.117
ATOM   5230 H2   TIP   964       1.683  29.108   0.344
ATOM   5231 O    TIP   965      26.523  14.621   8.609
ATOM   5232 H1   TIP   965      26.510  15.521   8.283
ATOM   5233 H2   TIP   965      26.684  14.087   7.832
ATOM   5234 O    TIP   966     -21.852  27.744  -2.509
ATOM   5235 H1   TIP   966     -22.407  28.500  -2.319
ATOM   5236 H2   TIP   966     -21.135  27.808  -1.878
ATOM   5237 O    TIP   967       3.802   2.696 -23.140
ATOM   5238 H1   TIP   967       4.064   2.838 -22.230
ATOM   5239 H2   TIP   967       3.098   3.326 -23.289
ATOM   5240 O    TIP   968      22.465  -3.418 -11.836
ATOM   5241 H1   TIP   968      23.315  -3.841 -11.715
ATOM   5242 H2   TIP   968      22.630  -2.491 -11.663
ATOM   5243 O    TIP   969      25.827  12.900  -0.257
ATOM   5244 H1   TIP   969      25.374  13.443   0.387
ATOM   5245 H2   TIP   969      25.610  13.295  -1.101
ATOM   5246 O    TIP   970     -23.243  18.528  -0.189
ATOM   5247 H1   TIP   970     -22.446  18.968   0.105
ATOM   5248 H2   TIP   970     -23.841  19.239  -0.418
ATOM   5249 O    TIP   971      -5.051   9.039 -23.950
ATOM   5250 H1   TIP   971      -5.470   8.500 -24.621
ATOM   5251 H2   TIP   971      -5.247   8.593 -23.127
ATOM   5252 O    TIP   972      16.149 -30.439  13.360
ATOM   5253 H1   TIP   972      15.354 -30.655  13.848
ATOM   5254 H2   TIP   972      15.833 -30.111  12.519
ATOM   5255 O    TIP   973     -27.774   6.294  -0.157
ATOM   5256 H1   TIP   973     -27.850   6.626  -1.051
ATOM   5257 H2   TIP   973     -27.739   5.343  -0.256
ATOM   5258 O    TIP   974       2.469  -5.532   2.729
ATOM   5259 H1   TIP   974       3.241  -5.589   2.167
ATOM   5260 H2   TIP   974       1.729  -5.539   2.123
ATOM   5261 O    TIP   975      30.568   9.959 -12.198
ATOM   5262 H1   TIP   975      30.122   9.151 -12.449
ATOM   5263 H2   TIP   975      29.914  10.449 -11.699
ATOM   5264 O    TIP   976     -20.903  11.811  -4.916
ATOM   5265 H1   TIP   976     -20.311  11.875  -4.167
ATOM   5266 H2   TIP   976     -20.757  12.619  -5.407
ATOM   5267 O    TIP   977      -3.221  25.862   1.109
ATOM   5268 H1   TIP   977      -4.093  25.982   1.485
ATOM   5269 H2   TIP   977      -2.854  25.118   1.586
ATOM   5270 O    TIP   978      -5.324  30.992  -6.642
ATOM   5271 H1   TIP   978      -5.545  30.141  -7.019
ATOM   5272 H2   TIP   978      -4.881  30.784  -5.820
ATOM   5273 O    TIP   979       2.305  23.016 -18.367
ATOM   5274 H1   TIP   979       1.820  23.590 -18.960
ATOM   5275 H2   TIP   979       2.091  23.338 -17.492
ATOM   5276 O    TIP   980      26.744  19.168 -14.009
ATOM   5277 H1   TIP   980      25.900  18.761 -14.203
ATOM   5278 H2   TIP   980      26.522  20.047 -13.703
ATOM   5279 O    TIP   981       7.556  -5.458   4.259
ATOM   5280 H1   TIP   981       6.761  -4.964   4.458
ATOM   5281 H2   TIP   981       7.936  -5.009   3.504
ATOM   5282 O    TIP   982       4.359  19.978  12.158
ATOM   5283 H1   TIP   982       5.274  19.828  11.922
ATOM   5284 H2   TIP   982       4.398  20.411  13.010
ATOM   5285 O    TIP   983      -2.002 -27.775  -1.293
ATOM   5286 H1   TIP   983      -2.539 -27.207  -1.844
ATOM   5287 H2   TIP   983      -1.809 -27.247  -0.519
ATOM   5288 O    TIP   984       3.026   1.312  17.068
ATOM   5289 H1   TIP   984       2.747   2.212  17.237
ATOM   5290 H2   TIP   984       2.948   1.210  16.120
ATOM   5291 O    TIP   985      18.388  11.735  11.078
ATOM   5292 H1   TIP   985      18.188  12.282  10.318
ATOM   5293 H2   TIP   985      17.662  11.113  11.124
ATOM   5294 O    TIP   986      12.916  25.672   6.779
ATOM   5295 H1   TIP   986      13.321  25.990   5.972
ATOM   5296 H2   TIP   986      12.005  25.502   6.540
ATOM   5297 O    TIP   987       4.466   8.219  10.840
ATOM   5298 H1   TIP   987       5.162   7.614  10.584
ATOM   5299 H2   TIP   987       3.833   7.674  11.308
ATOM   5300 O    TIP   988      18.415 -12.296  -7.200
ATOM   5301 H1   TIP   988      18.986 -11.528  -7.182
ATOM   5302 H2   TIP   988      17.550 -11.958  -6.971
ATOM   5303 O    TIP   989      -7.991  30.415 -21.051
ATOM   5304 H1   TIP   989      -7.944  30.998 -21.809
ATOM   5305 H2   TIP   989      -8.608  30.842 -20.457
ATOM   5306 O    TIP   990      13.234  19.758 -24.502
ATOM   5307 H1   TIP   990      12.682  19.668 -23.725
ATOM   5308 H2   TIP   990      13.727  20.565 -24.353
ATOM   5309 O    TIP   991       5.124  -6.784   8.018
ATOM   5310 H1   TIP   991       4.625  -6.352   8.712
ATOM   5311 H2   TIP   991       4.529  -7.450   7.673
ATOM   5312 O    TIP   992      24.952  19.627 -10.225
ATOM   5313 H1   TIP   992      24.500  20.470 -10.185
ATOM   5314 H2   TIP   992      25.866  19.836 -10.034
ATOM   5315 O    TIP   993       5.721  30.945  -5.733
ATOM   5316 H1   TIP   993       5.275  31.776  -5.571
ATOM   5317 H2   TIP   993       6.116  30.715  -4.893
ATOM   5318 O    TIP   994       1.234   5.178   9.210
ATOM   5319 H1   TIP   994       0.786   4.695   9.905
ATOM   5320 H2   TIP   994       1.257   6.082   9.523
ATOM   5321 O    TIP   995      24.455  14.646   1.304
ATOM   5322 H1   TIP   995      23.885  14.852   0.564
ATOM   5323 H2   TIP   995      24.564  15.479   1.763
ATOM   5324 O    TIP   996      -7.957  -9.667 -11.527
ATOM   5325 H1   TIP   996      -8.667  -9.266 -12.027
ATOM   5326 H2   TIP   996      -7.383  -8.937 -11.296
ATOM   5327 O    TIP   997      -9.827  28.500   1.920
ATOM   5328 H1   TIP   997      -8.896  28.614   1.730
ATOM   5329 H2   TIP   997     -10.126  27.854   1.280
ATOM   5330 O    TIP   998      -8.386  15.846 -22.687
ATOM   5331 H1   TIP   998      -8.904  16.307 -23.347
ATOM   5332 H2   TIP   998      -7.595  16.377 -22.589
ATOM   5333 O    TIP   999      16.545  -6.795  -8.638
ATOM   5334 H1   TIP   999      17.010  -6.065  -9.045
ATOM   5335 H2   TIP   999      17.000  -7.576  -8.951
ATOM   5336 O    TIP  1000     -20.074  -5.385  -8.009
ATOM   5337 H1   TIP  1000     -19.305  -5.803  -7.623
ATOM   5338 H2   TIP  1000     -20.491  -4.927  -7.279
ATOM   5339 O    TIP  1001     -10.879 -11.591   0.520
ATOM   5340 H1   TIP  1001     -10.705 -11.812  -0.395
ATOM   5341 H2   TIP  1001     -10.216 -12.074   1.014
ATOM   5342 O    TIP  1002      -5.188  -0.299 -27.490
ATOM   5343 H1   TIP  1002      -4.968   0.313 -26.788
ATOM   5344 H2   TIP  1002      -4.687  -1.088 -27.287
ATOM   5345 O    TIP  1003     -22.156   6.253 -13.733
ATOM   5346 H1   TIP  1003     -22.217   6.861 -14.469
ATOM   5347 H2   TIP  1003     -21.484   5.624 -13.995
ATOM   5348 O    TIP  1004      23.765  14.037   5.993
ATOM   5349 H1   TIP  1004      23.556  13.500   6.757
ATOM   5350 H2   TIP  1004      24.479  13.570   5.559
ATOM   5351 O    TIP  1005     -29.796  18.858 -11.866
ATOM   5352 H1   TIP  1005     -28.913  18.879 -12.236
ATOM   5353 H2   TIP  1005     -29.964  19.760 -11.595
ATOM   5354 O    TIP  1006     -13.560   2.053   5.704
ATOM   5355 H1   TIP  1006     -14.168   1.790   5.013
ATOM   5356 H2   TIP  1006     -13.935   2.858   6.061
ATOM   5357 O    TIP  1007      18.451  26.719 -28.794
ATOM   5358 H1   TIP  1007      18.294  25.886 -29.238
ATOM   5359 H2   TIP  1007      18.853  26.476 -27.961
ATOM   5360 O    TIP  1008      12.566  29.272  -0.927
ATOM   5361 H1   TIP  1008      13.003  29.779  -1.611
ATOM   5362 H2   TIP  1008      11.634  29.339  -1.136
ATOM   5363 O    TIP  1009      -2.294  28.799 -25.648
ATOM   5364 H1   TIP  1009      -2.432  27.899 -25.355
ATOM   5365 H2   TIP  1009      -1.633  28.730 -26.336
ATOM   5366 O    TIP  1010     -20.281   5.002   1.929
ATOM   5367 H1   TIP  1010     -20.749   5.281   2.715
ATOM   5368 H2   TIP  1010     -19.965   5.816   1.535
ATOM   5369 O    TIP  1011      -1.177 -15.086   1.468
ATOM   5370 H1   TIP  1011      -0.558 -14.549   0.972
ATOM   5371 H2   TIP  1011      -1.684 -15.547   0.800
ATOM   5372 O    TIP  1012      11.312  23.964 -16.373
ATOM   5373 H1   TIP  1012      10.777  23.560 -17.056
ATOM   5374 H2   TIP  1012      11.439  24.865 -16.669
ATOM   5375 O    TIP  1013      29.594   0.931 -20.213
ATOM   5376 H1   TIP  1013      29.703  -0.019 -20.175
ATOM   5377 H2   TIP  1013      29.570   1.206 -19.297
ATOM   5378 O    TIP  1014      -6.163  27.516  -0.463
ATOM   5379 H1   TIP  1014      -5.634  27.567   0.333
ATOM   5380 H2   TIP  1014      -5.551  27.714  -1.171
ATOM   5381 O    TIP  1015      21.120  16.317   2.137
ATOM   5382 H1   TIP  1015      21.694  17.082   2.108
ATOM   5383 H2   TIP  1015      21.485  15.768   2.831
ATOM   5384 O    TIP  1016       5.492   5.716  10.145
ATOM   5385 H1   TIP  1016       6.294   5.237   9.940
ATOM   5386 H2   TIP  1016       4.985   5.114  10.690
ATOM   5387 O    TIP  1017       4.049 -27.504  -7.819
ATOM   5388 H1   TIP  1017       4.802 -28.094  -7.846
ATOM   5389 H2   TIP  1017       3.557 -27.704  -8.615
ATOM   5390 O    TIP  1018       0.623 -30.228   1.505
ATOM   5391 H1   TIP  1018       1.231 -30.725   0.959
ATOM   5392 H2   TIP  1018      -0.233 -30.617   1.327
ATOM   5393 O    TIP  1019      23.687 -10.394  -9.167
ATOM   5394 H1   TIP  1019      23.463 -10.862  -8.363
ATOM   5395 H2   TIP  1019      23.606 -11.051  -9.858
ATOM   5396 O    TIP  1020      -6.154  26.893  13.588
ATOM   5397 H1   TIP  1020      -6.846  27.263  14.136
ATOM   5398 H2   TIP  1020      -5.522  27.605  13.485
ATOM   5399 O    TIP  1021      -5.167  -0.930  13.042
ATOM   5400 H1   TIP  1021      -6.106  -0.793  12.919
ATOM   5401 H2   TIP  1021      -4.813  -0.982  12.155
ATOM   5402 O    TIP  1022      -2.035   9.165  11.030
ATOM   5403 H1   TIP  1022      -2.355   9.747  10.341
ATOM   5404 H2   TIP  1022      -2.265   8.286  10.728
ATOM   5405 O    TIP  1023      17.235  28.555  -4.822
ATOM   5406 H1   TIP  1023      17.485  28.701  -3.910
ATOM   5407 H2   TIP  1023      17.974  28.078  -5.201
ATOM   5408 O    TIP  1024      -6.737  27.617 -16.784
ATOM   5409 H1   TIP  1024      -6.200  27.500 -17.567
ATOM   5410 H2   TIP  1024      -6.605  26.814 -16.280
ATOM   5411 O    TIP  1025      24.722 -26.582 -10.241
ATOM   5412 H1   TIP  1025      24.363 -26.141  -9.471
ATOM   5413 H2   TIP  1025      25.663 -26.632 -10.074
ATOM   5414 O    TIP  1026     -18.939   1.490 -17.844
ATOM   5415 H1   TIP  1026     -18.811   1.073 -18.696
ATOM   5416 H2   TIP  1026     -18.089   1.415 -17.410
ATOM   5417 O    TIP  1027      28.678   4.978  -7.279
ATOM   5418 H1   TIP  1027      28.324   4.351  -7.909
ATOM   5419 H2   TIP  1027      29.118   5.637  -7.817
ATOM   5420 O    TIP  1028       8.505  27.650 -30.218
ATOM   5421 H1   TIP  1028       7.992  26.913 -30.549
ATOM   5422 H2   TIP  1028       9.404  27.456 -30.484
ATOM   5423 O    TIP  1029     -12.039  20.851 -24.116
ATOM   5424 H1   TIP  1029     -12.049  21.803 -24.023
ATOM   5425 H2   TIP  1029     -11.738  20.699 -25.012
ATOM   5426 O    TIP  1030      15.278   5.740   9.216
ATOM   5427 H1   TIP  1030      15.874   5.136   9.659
ATOM   5428 H2   TIP  1030      15.729   6.584   9.242
ATOM   5429 O    TIP  1031     -16.227  17.764 -16.186
ATOM   5430 H1   TIP  1031     -15.845  18.405 -15.587
ATOM   5431 H2   TIP  1031     -16.642  17.118 -15.614
ATOM   5432 O    TIP  1032     -17.074  24.847  -8.369
ATOM   5433 H1   TIP  1032     -17.434  24.034  -8.014
ATOM   5434 H2   TIP  1032     -17.457  25.536  -7.826
ATOM   5435 O    TIP  1033       1.287   2.140 -29.007
ATOM   5436 H1   TIP  1033       2.072   2.137 -28.460
ATOM   5437 H2   TIP  1033       1.218   1.243 -29.334
ATOM   5438 O    TIP  1034      -8.156  -1.148   3.697
ATOM   5439 H1   TIP  1034      -8.349  -0.228   3.877
ATOM   5440 H2   TIP  1034      -7.493  -1.125   3.007
ATOM   5441 O    TIP  1035      -9.813   8.669 -19.409
ATOM   5442 H1   TIP  1035      -9.782   7.855 -18.907
ATOM   5443 H2   TIP  1035      -9.488   9.336 -18.805
ATOM   5444 O    TIP  1036     -11.507  30.140  -7.022
ATOM   5445 H1   TIP  1036     -11.771  29.654  -6.241
ATOM   5446 H2   TIP  1036     -10.551  30.166  -6.977
ATOM   5447 O    TIP  1037     -10.802 -29.578 -14.932
ATOM   5448 H1   TIP  1037     -11.160 -29.416 -14.060
ATOM   5449 H2   TIP  1037     -10.480 -30.478 -14.897
ATOM   5450 O    TIP  1038      -6.376  25.388 -15.426
ATOM   5451 H1   TIP  1038      -6.230  24.456 -15.588
ATOM   5452 H2   TIP  1038      -5.507  25.737 -15.231
ATOM   5453 O    TIP  1039      11.880   6.922  14.279
ATOM   5454 H1   TIP  1039      12.651   7.381  13.947
ATOM   5455 H2   TIP  1039      11.172   7.185  13.692
ATOM   5456 O    TIP  1040      23.114 -12.648   0.701
ATOM   5457 H1   TIP  1040      23.282 -11.818   0.254
ATOM   5458 H2   TIP  1040      23.091 -12.420   1.630
ATOM   5459 O    TIP  1041      18.434  21.655 -17.373
ATOM   5460 H1   TIP  1041      18.510  22.609 -17.359
ATOM   5461 H2   TIP  1041      18.755  21.375 -16.516
ATOM   5462 O    TIP  1042      -2.416  23.501   1.937
ATOM   5463 H1   TIP  1042      -1.778  22.793   2.020
ATOM   5464 H2   TIP  1042      -3.266  23.061   1.934
ATOM   5465 O    TIP  1043      23.373  -3.641   2.053
ATOM   5466 H1   TIP  1043      23.918  -3.839   1.292
ATOM   5467 H2   TIP  1043      23.980  -3.647   2.792
ATOM   5468 O    TIP  1044     -19.169  19.219 -15.371
ATOM   5469 H1   TIP  1044     -19.460  18.487 -15.915
ATOM   5470 H2   TIP  1044     -19.025  19.936 -15.989
ATOM   5471 O    TIP  1045      -7.695   4.049   7.436
ATOM   5472 H1   TIP  1045      -7.207   3.249   7.244
ATOM   5473 H2   TIP  1045      -8.523   3.743   7.807
ATOM   5474 O    TIP  1046       7.282   4.705  18.483
ATOM   5475 H1   TIP  1046       7.688   4.295  19.246
ATOM   5476 H2   TIP  1046       7.998   4.811  17.857
ATOM   5477 O    TIP  1047      17.901  -9.237  -8.791
ATOM   5478 H1   TIP  1047      18.285  -9.701  -9.534
ATOM   5479 H2   TIP  1047      18.629  -9.114  -8.182
ATOM   5480 O    TIP  1048      -8.039   7.188 -22.074
ATOM   5481 H1   TIP  1048      -8.607   7.919 -22.318
ATOM   5482 H2   TIP  1048      -8.457   6.806 -21.302
ATOM   5483 O    TIP  1049     -23.968  14.401 -17.241
ATOM   5484 H1   TIP  1049     -24.225  13.479 -17.218
ATOM   5485 H2   TIP  1049     -24.635  14.849 -16.721
ATOM   5486 O    TIP  1050     -13.845  -8.599  -8.090
ATOM   5487 H1   TIP  1050     -13.263  -8.618  -7.330
ATOM   5488 H2   TIP  1050     -13.259  -8.668  -8.843
ATOM   5489 O    TIP  1051      -0.686   9.126 -22.136
ATOM   5490 H1   TIP  1051      -1.296   9.530 -22.753
ATOM   5491 H2   TIP  1051       0.176   9.442 -22.407
ATOM   5492 O    TIP  1052      20.418  -2.862   5.574
ATOM   5493 H1   TIP  1052      20.103  -2.805   4.672
ATOM   5494 H2   TIP  1052      20.092  -3.704   5.890
ATOM   5495 O    TIP  1053     -12.812 -28.514 -25.297
ATOM   5496 H1   TIP  1053     -12.403 -28.889 -24.517
ATOM   5497 H2   TIP  1053     -12.086 -28.364 -25.902
ATOM   5498 O    TIP  1054       3.851 -10.694   3.611
ATOM   5499 H1   TIP  1054       3.604 -11.356   2.965
ATOM   5500 H2   TIP  1054       3.208  -9.995   3.497
ATOM   5501 O    TIP  1055      -6.197 -29.581   2.769
ATOM   5502 H1   TIP  1055      -5.713 -28.922   2.270
ATOM   5503 H2   TIP  1055      -7.015 -29.147   3.009
ATOM   5504 O    TIP  1056      -2.518 -16.985 -15.759
ATOM   5505 H1   TIP  1056      -1.652 -17.224 -15.431
ATOM   5506 H2   TIP  1056      -2.614 -16.059 -15.536
ATOM   5507 O    TIP  1057       9.984 -24.729 -18.745
ATOM   5508 H1   TIP  1057      10.252 -25.533 -19.189
ATOM   5509 H2   TIP  1057       9.096 -24.908 -18.438
ATOM   5510 O    TIP  1058      20.495  19.884 -23.542
ATOM   5511 H1   TIP  1058      20.723  19.613 -24.431
ATOM   5512 H2   TIP  1058      21.002  19.301 -22.976
ATOM   5513 O    TIP  1059     -16.327  21.406   5.909
ATOM   5514 H1   TIP  1059     -15.554  20.845   5.969
ATOM   5515 H2   TIP  1059     -17.054  20.800   5.768
ATOM   5516 O    TIP  1060      18.621  -1.036 -18.674
ATOM   5517 H1   TIP  1060      18.667  -0.256 -18.121
ATOM   5518 H2   TIP  1060      19.507  -1.135 -19.024
ATOM   5519 O    TIP  1061       9.705  29.452   2.414
ATOM   5520 H1   TIP  1061       9.765  30.387   2.217
ATOM   5521 H2   TIP  1061       9.462  29.415   3.339
ATOM   5522 O    TIP  1062      16.012 -25.141 -15.085
ATOM   5523 H1   TIP  1062      16.919 -25.374 -15.284
ATOM   5524 H2   TIP  1062      15.697 -25.854 -14.530
ATOM   5525 O    TIP  1063      10.207  -9.966 -19.766
ATOM   5526 H1   TIP  1063      10.206 -10.895 -19.995
ATOM   5527 H2   TIP  1063      10.360  -9.514 -20.596
ATOM   5528 O    TIP  1064       7.849   8.093  14.542
ATOM   5529 H1   TIP  1064       7.890   8.120  15.498
ATOM   5530 H2   TIP  1064       7.632   8.989  14.285
ATOM   5531 O    TIP  1065       1.662  24.419   3.745
ATOM   5532 H1   TIP  1065       2.221  24.623   2.996
ATOM   5533 H2   TIP  1065       2.125  23.723   4.210
ATOM   5534 O    TIP  1066       7.308 -17.309   2.774
ATOM   5535 H1   TIP  1066       7.222 -16.378   2.978
ATOM   5536 H2   TIP  1066       7.209 -17.357   1.823
ATOM   5537 O    TIP  1067      28.809   8.337  -6.365
ATOM   5538 H1   TIP  1067      28.427   8.649  -7.185
ATOM   5539 H2   TIP  1067      29.667   7.995  -6.613
ATOM   5540 O    TIP  1068       2.770  23.610  10.199
ATOM   5541 H1   TIP  1068       1.938  23.991   9.917
ATOM   5542 H2   TIP  1068       2.826  23.818  11.131
ATOM   5543 O    TIP  1069      18.041  -6.146  10.715
ATOM   5544 H1   TIP  1069      17.367  -6.641  10.249
ATOM   5545 H2   TIP  1069      17.784  -6.199  11.636
ATOM   5546 O    TIP  1070     -12.075 -18.983  -2.604
ATOM   5547 H1   TIP  1070     -12.639 -18.325  -3.011
ATOM   5548 H2   TIP  1070     -12.521 -19.210  -1.788
ATOM   5549 O    TIP  1071      25.393  12.234  -5.816
ATOM   5550 H1   TIP  1071      24.543  11.840  -5.622
ATOM   5551 H2   TIP  1071      25.189  12.983  -6.375
ATOM   5552 O    TIP  1072      15.913   9.041 -28.254
ATOM   5553 H1   TIP  1072      15.073   8.756 -28.611
ATOM   5554 H2   TIP  1072      15.722   9.875 -27.824
ATOM   5555 O    TIP  1073     -21.807  -2.762 -10.143
ATOM   5556 H1   TIP  1073     -21.092  -3.156 -10.644
ATOM   5557 H2   TIP  1073     -21.479  -2.723  -9.245
ATOM   5558 O    TIP  1074      13.705  -0.622 -28.675
ATOM   5559 H1   TIP  1074      13.598  -1.105 -29.495
ATOM   5560 H2   TIP  1074      12.821  -0.562 -28.314
ATOM   5561 O    TIP  1075       7.827 -14.774 -12.415
ATOM   5562 H1   TIP  1075       7.807 -13.853 -12.153
ATOM   5563 H2   TIP  1075       7.193 -14.835 -13.129
ATOM   5564 O    TIP  1076      -4.384 -30.621  -4.018
ATOM   5565 H1   TIP  1076      -3.633 -30.565  -3.427
ATOM   5566 H2   TIP  1076      -4.999 -29.965  -3.690
ATOM   5567 O    TIP  1077      -5.743 -19.443  -7.823
ATOM   5568 H1   TIP  1077      -5.295 -18.986  -8.534
ATOM   5569 H2   TIP  1077      -6.528 -18.922  -7.659
ATOM   5570 O    TIP  1078       2.440 -25.728   0.035
ATOM   5571 H1   TIP  1078       2.456 -26.511   0.585
ATOM   5572 H2   TIP  1078       1.841 -25.131   0.483
ATOM   5573 O    TIP  1079     -25.073  -5.764  -3.216
ATOM   5574 H1   TIP  1079     -25.523  -5.272  -2.529
ATOM   5575 H2   TIP  1079     -25.064  -6.667  -2.898
ATOM   5576 O    TIP  1080      -5.125  -2.615 -23.028
ATOM   5577 H1   TIP  1080      -6.032  -2.456 -22.767
ATOM   5578 H2   TIP  1080      -4.611  -2.409 -22.247
ATOM   5579 O    TIP  1081      19.365  25.624 -19.097
ATOM   5580 H1   TIP  1081      20.212  25.327 -19.429
ATOM   5581 H2   TIP  1081      19.181  25.047 -18.357
ATOM   5582 O    TIP  1082     -14.539 -29.134 -12.083
ATOM   5583 H1   TIP  1082     -13.967 -28.660 -12.686
ATOM   5584 H2   TIP  1082     -14.168 -30.015 -12.041
ATOM   5585 O    TIP  1083      -7.130 -17.473  -0.186
ATOM   5586 H1   TIP  1083      -6.981 -16.541  -0.027
ATOM   5587 H2   TIP  1083      -7.185 -17.861   0.687
ATOM   5588 O    TIP  1084     -12.880  -9.669 -15.257
ATOM   5589 H1   TIP  1084     -12.938 -10.466 -15.784
ATOM   5590 H2   TIP  1084     -13.637  -9.148 -15.524
ATOM   5591 O    TIP  1085      16.406  21.768 -21.836
ATOM   5592 H1   TIP  1085      16.703  21.415 -22.674
ATOM   5593 H2   TIP  1085      17.185  21.757 -21.280
ATOM   5594 O    TIP  1086      12.117 -30.509 -18.437
ATOM   5595 H1   TIP  1086      13.029 -30.332 -18.207
ATOM   5596 H2   TIP  1086      11.657 -29.694 -18.238
ATOM   5597 O    TIP  1087      -3.380  14.512 -22.321
ATOM   5598 H1   TIP  1087      -3.680  15.273 -22.817
ATOM   5599 H2   TIP  1087      -3.785  14.611 -21.460
ATOM   5600 O    TIP  1088      20.635 -22.914  -9.627
ATOM   5601 H1   TIP  1088      20.054 -23.674  -9.605
ATOM   5602 H2   TIP  1088      20.088 -22.184  -9.336
ATOM   5603 O    TIP  1089      23.399  18.648  -7.580
ATOM   5604 H1   TIP  1089      23.434  18.991  -8.473
ATOM   5605 H2   TIP  1089      24.283  18.778  -7.237
ATOM   5606 O    TIP  1090      11.897 -12.543   8.727
ATOM   5607 H1   TIP  1090      11.193 -11.929   8.519
ATOM   5608 H2   TIP  1090      11.613 -12.969   9.536
ATOM   5609 O    TIP  1091      15.701  -8.581 -15.263
ATOM   5610 H1   TIP  1091      15.206  -9.384 -15.422
ATOM   5611 H2   TIP  1091      16.556  -8.882 -14.954
ATOM   5612 O    TIP  1092      13.629  25.151   4.240
ATOM   5613 H1   TIP  1092      13.181  25.825   3.729
ATOM   5614 H2   TIP  1092      13.049  24.391   4.197
ATOM   5615 O    TIP  1093      27.344  22.872 -14.661
ATOM   5616 H1   TIP  1093      27.636  23.719 -14.325
ATOM   5617 H2   TIP  1093      27.045  22.396 -13.887
ATOM   5618 O    TIP  1094      17.082   7.864   9.660
ATOM   5619 H1   TIP  1094      17.867   7.969  10.198
ATOM   5620 H2   TIP  1094      16.660   8.722   9.680
ATOM   5621 O    TIP  1095      29.328   7.619 -12.147
ATOM   5622 H1   TIP  1095      28.892   7.374 -12.963
ATOM   5623 H2   TIP  1095      29.329   6.816 -11.625
ATOM   5624 O    TIP  1096      -5.235  15.179   6.762
ATOM   5625 H1   TIP  1096      -5.110  16.083   7.051
ATOM   5626 H2   TIP  1096      -5.844  15.243   6.027
ATOM   5627 O    TIP  1097      27.485 -10.513   1.544
ATOM   5628 H1   TIP  1097      28.375 -10.166   1.590
ATOM   5629 H2   TIP  1097      27.600 -11.454   1.415
ATOM   5630 O    TIP  1098      17.845  29.372 -12.985
ATOM   5631 H1   TIP  1098      18.732  29.260 -12.643
ATOM   5632 H2   TIP  1098      17.671  30.309 -12.898
ATOM   5633 O    TIP  1099     -11.872 -28.678   6.359
ATOM   5634 H1   TIP  1099     -12.731 -28.718   5.939
ATOM   5635 H2   TIP  1099     -11.253 -28.886   5.659
ATOM   5636 O    TIP  1100     -14.856  -3.802 -16.896
ATOM   5637 H1   TIP  1100     -14.123  -3.402 -16.428
ATOM   5638 H2   TIP  1100     -14.489  -4.059 -17.742
ATOM   5639 O    TIP  1101      11.915 -29.830  -7.226
ATOM   5640 H1   TIP  1101      11.053 -29.433  -7.100
ATOM   5641 H2   TIP  1101      12.527 -29.203  -6.841
ATOM   5642 O    TIP  1102     -17.411  -7.904 -11.644
ATOM   5643 H1   TIP  1102     -18.079  -7.236 -11.487
ATOM   5644 H2   TIP  1102     -16.750  -7.461 -12.176
ATOM   5645 O    TIP  1103      14.831  -3.654  16.921
ATOM   5646 H1   TIP  1103      15.373  -4.296  16.464
ATOM   5647 H2   TIP  1103      14.245  -4.179  17.466
ATOM   5648 O    TIP  1104       0.731  24.199   0.681
ATOM   5649 H1   TIP  1104       0.524  23.738  -0.132
ATOM   5650 H2   TIP  1104      -0.030  24.050   1.242
ATOM   5651 O    TIP  1105      -3.355   2.783   8.997
ATOM   5652 H1   TIP  1105      -3.901   3.528   8.747
ATOM   5653 H2   TIP  1105      -2.521   2.936   8.553
ATOM   5654 O    TIP  1106       5.239   0.626 -19.372
ATOM   5655 H1   TIP  1106       6.101   0.299 -19.626
ATOM   5656 H2   TIP  1106       5.089   1.379 -19.943
ATOM   5657 O    TIP  1107       1.007  17.360  20.359
ATOM   5658 H1   TIP  1107       0.936  17.313  19.406
ATOM   5659 H2   TIP  1107       1.692  16.730  20.581
ATOM   5660 O    TIP  1108      24.444  25.830 -16.049
ATOM   5661 H1   TIP  1108      25.010  25.203 -16.498
ATOM   5662 H2   TIP  1108      23.610  25.372 -15.947
ATOM   5663 O    TIP  1109      25.035 -28.391  -6.821
ATOM   5664 H1   TIP  1109      25.634 -28.057  -6.153
ATOM   5665 H2   TIP  1109      24.749 -27.614  -7.299
ATOM   5666 O    TIP  1110      15.472  25.794 -26.056
ATOM   5667 H1   TIP  1110      16.396  26.039 -26.023
ATOM   5668 H2   TIP  1110      15.223  25.672 -25.140
ATOM   5669 O    TIP  1111     -24.245  16.255  -0.978
ATOM   5670 H1   TIP  1111     -23.556  15.594  -1.039
ATOM   5671 H2   TIP  1111     -23.785  17.059  -0.736
ATOM   5672 O    TIP  1112     -13.222  18.951 -17.891
ATOM   5673 H1   TIP  1112     -12.595  19.230 -18.558
ATOM   5674 H2   TIP  1112     -13.776  19.718 -17.746
ATOM   5675 O    TIP  1113      24.862  16.365   3.445
ATOM   5676 H1   TIP  1113      25.006  16.847   4.259
ATOM   5677 H2   TIP  1113      24.921  15.443   3.698
ATOM   5678 O    TIP  1114      -8.917 -19.056  -1.598
ATOM   5679 H1   TIP  1114      -8.162 -18.568  -1.269
ATOM   5680 H2   TIP  1114      -9.649 -18.761  -1.057
ATOM   5681 O    TIP  1115       8.626  21.694 -23.911
ATOM   5682 H1   TIP  1115       9.386  21.941 -24.437
ATOM   5683 H2   TIP  1115       8.678  22.253 -23.136
ATOM   5684 O    TIP  1116      17.480   2.150 -20.374
ATOM   5685 H1   TIP  1116      16.610   1.947 -20.716
ATOM   5686 H2   TIP  1116      17.753   2.929 -20.858
ATOM   5687 O    TIP  1117      26.720  18.252 -23.903
ATOM   5688 H1   TIP  1117      27.388  17.567 -23.883
ATOM   5689 H2   TIP  1117      26.617  18.514 -22.988
ATOM   5690 O    TIP  1118      24.404   6.585   0.841
ATOM   5691 H1   TIP  1118      24.609   7.297   0.235
ATOM   5692 H2   TIP  1118      25.212   6.452   1.337
ATOM   5693 O    TIP  1119     -27.651  13.740   5.801
ATOM   5694 H1   TIP  1119     -28.590  13.838   5.957
ATOM   5695 H2   TIP  1119     -27.245  14.411   6.349
ATOM   5696 O    TIP  1120     -18.160  25.626   0.518
ATOM   5697 H1   TIP  1120     -18.296  25.685   1.463
ATOM   5698 H2   TIP  1120     -17.228  25.434   0.420
ATOM   5699 O    TIP  1121       6.097   5.926  13.414
ATOM   5700 H1   TIP  1121       6.797   6.260  12.854
ATOM   5701 H2   TIP  1121       5.847   6.672  13.958
ATOM   5702 O    TIP  1122      16.504  -6.220 -21.135
ATOM   5703 H1   TIP  1122      16.375  -6.187 -20.188
ATOM   5704 H2   TIP  1122      17.384  -5.871 -21.270
ATOM   5705 O    TIP  1123      -1.230  18.684   2.721
ATOM   5706 H1   TIP  1123      -0.816  18.498   3.563
ATOM   5707 H2   TIP  1123      -1.868  17.980   2.605
ATOM   5708 O    TIP  1124      19.025  16.212  21.790
ATOM   5709 H1   TIP  1124      19.810  15.777  21.457
ATOM   5710 H2   TIP  1124      18.343  15.543  21.747
ATOM   5711 O    TIP  1125       0.174 -12.310 -19.454
ATOM   5712 H1   TIP  1125      -0.476 -12.447 -18.765
ATOM   5713 H2   TIP  1125      -0.340 -12.085 -20.229
ATOM   5714 O    TIP  1126     -19.951   7.579   0.805
ATOM   5715 H1   TIP  1126     -20.352   8.146   1.463
ATOM   5716 H2   TIP  1126     -20.189   7.977  -0.032
ATOM   5717 O    TIP  1127     -21.209  10.288 -13.865
ATOM   5718 H1   TIP  1127     -21.424  11.192 -14.095
ATOM   5719 H2   TIP  1127     -21.656  10.139 -13.033
ATOM   5720 O    TIP  1128      28.873   1.502  -8.943
ATOM   5721 H1   TIP  1128      28.514   0.659  -9.218
ATOM   5722 H2   TIP  1128      28.232   2.146  -9.244
ATOM   5723 O    TIP  1129      -0.234  21.503  12.976
ATOM   5724 H1   TIP  1129      -1.067  21.807  12.616
ATOM   5725 H2   TIP  1129      -0.012  22.148  13.647
ATOM   5726 O    TIP  1130     -15.245  10.842  -3.588
ATOM   5727 H1   TIP  1130     -14.491  11.228  -4.033
ATOM   5728 H2   TIP  1130     -15.821  10.555  -4.296
ATOM   5729 O    TIP  1131      -0.541  26.241  12.140
ATOM   5730 H1   TIP  1131      -1.236  25.589  12.231
ATOM   5731 H2   TIP  1131      -0.992  27.033  11.847
ATOM   5732 O    TIP  1132      -1.227  -5.777 -22.301
ATOM   5733 H1   TIP  1132      -1.647  -6.212 -21.560
ATOM   5734 H2   TIP  1132      -1.954  -5.466 -22.840
ATOM   5735 O    TIP  1133      -3.574   0.592  10.617
ATOM   5736 H1   TIP  1133      -3.532   1.379  10.074
ATOM   5737 H2   TIP  1133      -4.299   0.086  10.250
ATOM   5738 O    TIP  1134      -5.356  21.224   7.872
ATOM   5739 H1   TIP  1134      -4.602  21.712   7.542
ATOM   5740 H2   TIP  1134      -5.726  21.784   8.554
ATOM   5741 O    TIP  1135      27.786 -19.320   1.842
ATOM   5742 H1   TIP  1135      28.684 -19.644   1.914
ATOM   5743 H2   TIP  1135      27.882 -18.408   1.567
ATOM   5744 O    TIP  1136       7.595  25.409 -25.851
ATOM   5745 H1   TIP  1136       7.175  25.730 -25.053
ATOM   5746 H2   TIP  1136       7.350  24.485 -25.898
ATOM   5747 O    TIP  1137      14.443  10.729 -21.502
ATOM   5748 H1   TIP  1137      13.771  11.281 -21.102
ATOM   5749 H2   TIP  1137      14.525  11.060 -22.396
ATOM   5750 O    TIP  1138       5.935 -21.508 -24.647
ATOM   5751 H1   TIP  1138       6.571 -21.770 -25.312
ATOM   5752 H2   TIP  1138       6.257 -21.904 -23.837
ATOM   5753 O    TIP  1139      11.783 -13.217   5.267
ATOM   5754 H1   TIP  1139      12.425 -13.402   4.581
ATOM   5755 H2   TIP  1139      11.273 -12.481   4.927
ATOM   5756 O    TIP  1140      -6.276 -10.452 -16.067
ATOM   5757 H1   TIP  1140      -6.685  -9.596 -16.195
ATOM   5758 H2   TIP  1140      -5.813 -10.622 -16.888
ATOM   5759 O    TIP  1141      21.810   0.978 -17.943
ATOM   5760 H1   TIP  1141      21.883   0.878 -18.892
ATOM   5761 H2   TIP  1141      20.878   1.126 -17.787
ATOM   5762 O    TIP  1142      21.146  11.214 -18.109
ATOM   5763 H1   TIP  1142      20.321  11.471 -17.698
ATOM   5764 H2   TIP  1142      20.885  10.748 -18.903
ATOM   5765 O    TIP  1143      -8.785   4.620 -19.544
ATOM   5766 H1   TIP  1143      -9.518   4.741 -20.147
ATOM   5767 H2   TIP  1143      -8.482   3.727 -19.710
ATOM   5768 O    TIP  1144      25.803   5.181 -20.413
ATOM   5769 H1   TIP  1144      25.766   5.972 -19.876
ATOM   5770 H2   TIP  1144      26.409   5.398 -21.121
ATOM   5771 O    TIP  1145     -26.987  -5.274 -12.524
ATOM   5772 H1   TIP  1145     -27.034  -5.419 -13.468
ATOM   5773 H2   TIP  1145     -26.994  -4.322 -12.426
ATOM   5774 O    TIP  1146     -24.473  -2.465 -10.078
ATOM   5775 H1   TIP  1146     -24.855  -3.150  -9.530
ATOM   5776 H2   TIP  1146     -23.529  -2.612 -10.024
ATOM   5777 O    TIP  1147      12.490  -9.591 -11.071
ATOM   5778 H1   TIP  1147      12.237  -9.424 -10.163
ATOM   5779 H2   TIP  1147      11.660  -9.665 -11.542
ATOM   5780 O    TIP  1148     -16.844  11.810  -1.518
ATOM   5781 H1   TIP  1148     -16.251  11.554  -2.224
ATOM   5782 H2   TIP  1148     -16.402  11.527  -0.717
ATOM   5783 O    TIP  1149     -27.353   0.132  -5.936
ATOM   5784 H1   TIP  1149     -27.224   0.274  -4.999
ATOM   5785 H2   TIP  1149     -27.321  -0.818  -6.043
ATOM   5786 O    TIP  1150     -13.454  -6.906 -20.943
ATOM   5787 H1   TIP  1150     -13.339  -5.994 -20.677
ATOM   5788 H2   TIP  1150     -14.357  -6.955 -21.254
ATOM   5789 O    TIP  1151      -2.806  -3.995   4.775
ATOM   5790 H1   TIP  1151      -2.185  -4.168   4.068
ATOM   5791 H2   TIP  1151      -2.341  -3.401   5.364
ATOM   5792 O    TIP  1152      -4.053   4.248  29.060
ATOM   5793 H1   TIP  1152      -4.439   4.945  28.530
ATOM   5794 H2   TIP  1152      -3.767   3.593  28.425
ATOM   5795 O    TIP  1153      13.759   4.044   7.584
ATOM   5796 H1   TIP  1153      14.061   3.138   7.635
ATOM   5797 H2   TIP  1153      14.409   4.542   8.079
ATOM   5798 O    TIP  1154      13.789  23.567   8.340
ATOM   5799 H1   TIP  1154      13.386  24.072   7.634
ATOM   5800 H2   TIP  1154      14.190  24.225   8.908
ATOM   5801 O    TIP  1155      10.080  13.209  10.366
ATOM   5802 H1   TIP  1155      10.572  12.399  10.498
ATOM   5803 H2   TIP  1155      10.187  13.407   9.436
ATOM   5804 O    TIP  1156      -4.303 -14.131 -10.299
ATOM   5805 H1   TIP  1156      -5.255 -14.199 -10.377
ATOM   5806 H2   TIP  1156      -4.117 -13.200 -10.420
ATOM   5807 O    TIP  1157     -30.651  13.973  -7.852
ATOM   5808 H1   TIP  1157     -30.380  14.450  -7.068
ATOM   5809 H2   TIP  1157     -30.232  14.440  -8.575
ATOM   5810 O    TIP  1158       6.955  29.240  -1.367
ATOM   5811 H1   TIP  1158       7.249  28.714  -2.110
ATOM   5812 H2   TIP  1158       7.735  29.718  -1.086
ATOM   5813 O    TIP  1159      11.581  11.282   7.731
ATOM   5814 H1   TIP  1159      11.880  10.412   7.993
ATOM   5815 H2   TIP  1159      12.386  11.777   7.576
ATOM   5816 O    TIP  1160      15.494 -24.042 -10.223
ATOM   5817 H1   TIP  1160      14.752 -23.528  -9.906
ATOM   5818 H2   TIP  1160      15.102 -24.849 -10.558
ATOM   5819 O    TIP  1161     -13.622  -6.529  10.583
ATOM   5820 H1   TIP  1161     -14.475  -6.110  10.480
ATOM   5821 H2   TIP  1161     -13.277  -6.175  11.403
ATOM   5822 O    TIP  1162      -1.329  12.749 -21.495
ATOM   5823 H1   TIP  1162      -1.951  13.388 -21.843
ATOM   5824 H2   TIP  1162      -1.673  11.901 -21.775
ATOM   5825 O    TIP  1163     -18.099  -4.310  -2.537
ATOM   5826 H1   TIP  1163     -17.649  -3.935  -3.294
ATOM   5827 H2   TIP  1163     -18.163  -5.245  -2.735
ATOM   5828 O    TIP  1164       4.354   2.376 -29.286
ATOM   5829 H1   TIP  1164       4.667   3.250 -29.054
ATOM   5830 H2   TIP  1164       3.645   2.533 -29.910
ATOM   5831 O    TIP  1165     -12.351  -5.097  -3.032
ATOM   5832 H1   TIP  1165     -12.207  -6.043  -2.995
ATOM   5833 H2   TIP  1165     -11.474  -4.718  -2.982
ATOM   5834 O    TIP  1166      -0.959 -25.603  -6.593
ATOM   5835 H1   TIP  1166      -1.875 -25.747  -6.355
ATOM   5836 H2   TIP  1166      -0.971 -25.502  -7.544
ATOM   5837 O    TIP  1167      19.905  -3.674 -27.451
ATOM   5838 H1   TIP  1167      20.293  -3.646 -28.325
ATOM   5839 H2   TIP  1167      20.029  -2.791 -27.104
ATOM   5840 O    TIP  1168      16.249 -15.952 -18.927
ATOM   5841 H1   TIP  1168      16.814 -16.377 -19.571
ATOM   5842 H2   TIP  1168      16.819 -15.325 -18.483
ATOM   5843 O    TIP  1169      12.988 -20.791 -10.120
ATOM   5844 H1   TIP  1169      12.643 -21.378 -10.792
ATOM   5845 H2   TIP  1169      13.107 -19.955 -10.568
ATOM   5846 O    TIP  1170       8.669  23.066 -21.534
ATOM   5847 H1   TIP  1170       8.103  23.835 -21.463
ATOM   5848 H2   TIP  1170       8.376  22.486 -20.831
ATOM   5849 O    TIP  1171       6.916 -23.013  -2.574
ATOM   5850 H1   TIP  1171       7.088 -22.133  -2.240
ATOM   5851 H2   TIP  1171       5.978 -23.020  -2.760
ATOM   5852 O    TIP  1172      14.740  11.885 -23.980
ATOM   5853 H1   TIP  1172      13.929  12.180 -24.392
ATOM   5854 H2   TIP  1172      15.221  12.691 -23.791
ATOM   5855 O    TIP  1173     -21.372   3.617  -8.186
ATOM   5856 H1   TIP  1173     -21.957   4.062  -7.574
ATOM   5857 H2   TIP  1173     -21.788   3.729  -9.041
ATOM   5858 O    TIP  1174     -11.733  -7.983  -5.620
ATOM   5859 H1   TIP  1174     -11.878  -8.013  -4.674
ATOM   5860 H2   TIP  1174     -11.594  -7.056  -5.813
ATOM   5861 O    TIP  1175       2.502 -17.091  -3.335
ATOM   5862 H1   TIP  1175       1.947 -17.467  -4.019
ATOM   5863 H2   TIP  1175       1.916 -16.973  -2.588
ATOM   5864 O    TIP  1176      26.310  18.415  -4.110
ATOM   5865 H1   TIP  1176      26.095  18.499  -3.182
ATOM   5866 H2   TIP  1176      26.567  17.500  -4.217
ATOM   5867 O    TIP  1177      18.450   4.451 -21.660
ATOM   5868 H1   TIP  1177      19.320   4.850 -21.652
ATOM   5869 H2   TIP  1177      17.861   5.154 -21.386
ATOM   5870 O    TIP  1178      24.859  23.572  -7.111
ATOM   5871 H1   TIP  1178      24.028  23.191  -7.394
ATOM   5872 H2   TIP  1178      24.927  24.391  -7.600
ATOM   5873 O    TIP  1179      -2.160  26.650 -20.365
ATOM   5874 H1   TIP  1179      -1.214  26.758 -20.268
ATOM   5875 H2   TIP  1179      -2.361  25.847 -19.886
ATOM   5876 O    TIP  1180     -15.185  11.019 -23.865
ATOM   5877 H1   TIP  1180     -16.126  10.845 -23.841
ATOM   5878 H2   TIP  1180     -14.797  10.311 -23.351
ATOM   5879 O    TIP  1181     -19.285  27.032   4.795
ATOM   5880 H1   TIP  1181     -19.169  27.980   4.852
ATOM   5881 H2   TIP  1181     -20.232  26.908   4.735
ATOM   5882 O    TIP  1182      -4.840  -7.564 -14.438
ATOM   5883 H1   TIP  1182      -4.730  -7.879 -15.335
ATOM   5884 H2   TIP  1182      -4.067  -7.023 -14.276
ATOM   5885 O    TIP  1183      -9.405  22.737 -18.022
ATOM   5886 H1   TIP  1183      -8.608  23.169 -17.714
ATOM   5887 H2   TIP  1183      -9.919  22.586 -17.229
ATOM   5888 O    TIP  1184     -13.339  11.426 -26.170
ATOM   5889 H1   TIP  1184     -13.716  11.344 -25.295
ATOM   5890 H2   TIP  1184     -13.538  10.594 -26.598
ATOM   5891 O    TIP  1185     -23.221  -5.462  -6.368
ATOM   5892 H1   TIP  1185     -24.049  -5.088  -6.065
ATOM   5893 H2   TIP  1185     -22.554  -4.848  -6.063
ATOM   5894 O    TIP  1186      20.045  20.509  13.578
ATOM   5895 H1   TIP  1186      20.934  20.837  13.445
ATOM   5896 H2   TIP  1186      19.703  20.376  12.694
ATOM   5897 O    TIP  1187      -1.530  28.200  10.628
ATOM   5898 H1   TIP  1187      -2.468  28.012  10.591
ATOM   5899 H2   TIP  1187      -1.474  29.155  10.584
ATOM   5900 O    TIP  1188       8.282   0.187  18.483
ATOM   5901 H1   TIP  1188       8.517   1.081  18.235
ATOM   5902 H2   TIP  1188       9.027  -0.344  18.203
ATOM   5903 O    TIP  1189      -4.608  30.809 -19.428
ATOM   5904 H1   TIP  1189      -5.245  30.254 -19.877
ATOM   5905 H2   TIP  1189      -4.180  30.226 -18.801
ATOM   5906 O    TIP  1190     -19.203  12.611  -2.609
ATOM   5907 H1   TIP  1190     -18.784  13.458  -2.756
ATOM   5908 H2   TIP  1190     -18.499  12.047  -2.289
ATOM   5909 O    TIP  1191      12.313  15.174 -23.151
ATOM   5910 H1   TIP  1191      11.595  14.562 -23.311
ATOM   5911 H2   TIP  1191      12.687  15.338 -24.016
ATOM   5912 O    TIP  1192      25.276   7.591 -19.499
ATOM   5913 H1   TIP  1192      24.590   7.862 -18.889
ATOM   5914 H2   TIP  1192      25.096   8.085 -20.299
ATOM   5915 O    TIP  1193      14.008  14.059 -21.322
ATOM   5916 H1   TIP  1193      13.448  14.514 -21.950
ATOM   5917 H2   TIP  1193      13.508  13.283 -21.071
ATOM   5918 O    TIP  1194      -6.653  26.285  10.858
ATOM   5919 H1   TIP  1194      -6.205  26.292  11.703
ATOM   5920 H2   TIP  1194      -7.424  25.736  10.998
ATOM   5921 O    TIP  1195       7.531 -14.683  11.001
ATOM   5922 H1   TIP  1195       8.392 -14.485  11.368
ATOM   5923 H2   TIP  1195       7.228 -13.851  10.637
ATOM   5924 O    TIP  1196      28.415  13.675 -10.519
ATOM   5925 H1   TIP  1196      29.290  13.941 -10.801
ATOM   5926 H2   TIP  1196      28.437  13.751  -9.565
ATOM   5927 O    TIP  1197       5.518  -3.201   5.124
ATOM   5928 H1   TIP  1197       4.730  -2.733   5.398
ATOM   5929 H2   TIP  1197       5.830  -2.721   4.358
ATOM   5930 O    TIP  1198      -2.532   2.250 -24.936
ATOM   5931 H1   TIP  1198      -3.398   1.845 -24.907
ATOM   5932 H2   TIP  1198      -2.068   1.777 -25.627
ATOM   5933 O    TIP  1199       7.302  -4.136 -22.025
ATOM   5934 H1   TIP  1199       7.759  -3.943 -21.206
ATOM   5935 H2   TIP  1199       6.504  -4.589 -21.754
ATOM   5936 O    TIP  1200      11.165  -5.891   9.733
ATOM   5937 H1   TIP  1200      10.649  -6.694   9.670
ATOM   5938 H2   TIP  1200      10.557  -5.194   9.488
ATOM   5939 O    TIP  1201     -14.041 -15.788  -6.769
ATOM   5940 H1   TIP  1201     -13.313 -15.193  -6.593
ATOM   5941 H2   TIP  1201     -14.545 -15.354  -7.457
ATOM   5942 O    TIP  1202      28.823   4.877   3.219
ATOM   5943 H1   TIP  1202      29.550   5.180   3.763
ATOM   5944 H2   TIP  1202      28.225   4.451   3.833
ATOM   5945 O    TIP  1203      25.736 -31.006 -12.845
ATOM   5946 H1   TIP  1203      24.893 -30.554 -12.818
ATOM   5947 H2   TIP  1203      25.622 -31.690 -13.505
ATOM   5948 O    TIP  1204     -26.810  10.332  -4.984
ATOM   5949 H1   TIP  1204     -27.408   9.897  -5.591
ATOM   5950 H2   TIP  1204     -25.951  10.259  -5.400
ATOM   5951 O    TIP  1205      29.743  10.326   5.661
ATOM   5952 H1   TIP  1205      29.526   9.821   6.444
ATOM   5953 H2   TIP  1205      29.355   9.830   4.939
ATOM   5954 O    TIP  1206     -25.146  22.697   7.222
ATOM   5955 H1   TIP  1206     -25.007  21.986   6.598
ATOM   5956 H2   TIP  1206     -24.933  22.315   8.073
ATOM   5957 O    TIP  1207       7.311  -4.979   7.724
ATOM   5958 H1   TIP  1207       7.525  -5.170   6.811
ATOM   5959 H2   TIP  1207       6.456  -5.388   7.860
ATOM   5960 O    TIP  1208      14.970  25.652  28.443
ATOM   5961 H1   TIP  1208      14.767  24.809  28.037
ATOM   5962 H2   TIP  1208      14.293  26.245  28.119
ATOM   5963 O    TIP  1209     -28.947  14.504   0.400
ATOM   5964 H1   TIP  1209     -28.327  13.806   0.611
ATOM   5965 H2   TIP  1209     -29.681  14.363   0.998
ATOM   5966 O    TIP  1210     -14.313  11.100   8.026
ATOM   5967 H1   TIP  1210     -14.545  11.423   8.897
ATOM   5968 H2   TIP  1210     -13.884  10.260   8.188
ATOM   5969 O    TIP  1211      26.596  10.455 -25.951
ATOM   5970 H1   TIP  1211      26.714  10.430 -26.901
ATOM   5971 H2   TIP  1211      25.729  10.076 -25.806
ATOM   5972 O    TIP  1212       5.907 -10.324   5.084
ATOM   5973 H1   TIP  1212       6.048  -9.382   5.178
ATOM   5974 H2   TIP  1212       5.163 -10.397   4.487
ATOM   5975 O    TIP  1213       3.406 -29.033 -24.928
ATOM   5976 H1   TIP  1213       3.262 -28.105 -24.745
ATOM   5977 H2   TIP  1213       4.355 -29.146 -24.871
ATOM   5978 O    TIP  1214      22.336 -27.922   7.496
ATOM   5979 H1   TIP  1214      21.627 -28.285   6.965
ATOM   5980 H2   TIP  1214      22.847 -28.684   7.767
ATOM   5981 O    TIP  1215       0.573   6.569  20.252
ATOM   5982 H1   TIP  1215       0.801   6.774  21.158
ATOM   5983 H2   TIP  1215       0.543   5.613  20.222
ATOM   5984 O    TIP  1216      15.196   2.777  13.722
ATOM   5985 H1   TIP  1216      14.319   2.583  14.052
ATOM   5986 H2   TIP  1216      15.113   2.724  12.770
ATOM   5987 O    TIP  1217       5.685 -13.162  -3.793
ATOM   5988 H1   TIP  1217       4.962 -13.766  -3.959
ATOM   5989 H2   TIP  1217       6.461 -13.721  -3.749
ATOM   5990 O    TIP  1218     -22.903   0.625  -1.466
ATOM   5991 H1   TIP  1218     -22.806   0.405  -0.539
ATOM   5992 H2   TIP  1218     -22.429  -0.066  -1.928
ATOM   5993 O    TIP  1219      22.934 -12.025  -6.939
ATOM   5994 H1   TIP  1219      23.868 -12.127  -6.757
ATOM   5995 H2   TIP  1219      22.549 -11.791  -6.094
ATOM   5996 O    TIP  1220       3.441  16.528   8.047
ATOM   5997 H1   TIP  1220       4.173  16.770   7.480
ATOM   5998 H2   TIP  1220       3.431  17.201   8.727
ATOM   5999 O    TIP  1221      -6.949   6.524 -18.646
ATOM   6000 H1   TIP  1221      -6.371   6.682 -19.392
ATOM   6001 H2   TIP  1221      -7.451   5.747 -18.891
ATOM   6002 O    TIP  1222      -0.011  18.946  11.784
ATOM   6003 H1   TIP  1222       0.103  19.893  11.869
ATOM   6004 H2   TIP  1222      -0.267  18.655  12.659
ATOM   6005 O    TIP  1223       0.724 -12.048   1.541
ATOM   6006 H1   TIP  1223       0.730 -11.212   1.076
ATOM   6007 H2   TIP  1223       0.757 -11.808   2.467
ATOM   6008 O    TIP  1224       3.144  18.566 -25.659
ATOM   6009 H1   TIP  1224       3.288  18.367 -24.734
ATOM   6010 H2   TIP  1224       3.198  17.717 -26.099
ATOM   6011 O    TIP  1225     -23.893   7.792  11.658
ATOM   6012 H1   TIP  1225     -23.469   7.126  11.117
ATOM   6013 H2   TIP  1225     -23.209   8.085  12.259
ATOM   6014 O    TIP  1226     -19.657   0.749  -2.157
ATOM   6015 H1   TIP  1226     -19.818  -0.163  -1.916
ATOM   6016 H2   TIP  1226     -20.230   0.904  -2.908
ATOM   6017 O    TIP  1227      17.745  20.584 -23.847
ATOM   6018 H1   TIP  1227      18.587  20.173 -23.650
ATOM   6019 H2   TIP  1227      17.357  20.026 -24.521
ATOM   6020 O    TIP  1228     -30.452   2.225 -12.905
ATOM   6021 H1   TIP  1228     -29.916   2.897 -13.326
ATOM   6022 H2   TIP  1228     -30.481   1.508 -13.538
ATOM   6023 O    TIP  1229       2.440  -2.735   3.262
ATOM   6024 H1   TIP  1229       2.087  -3.614   3.124
ATOM   6025 H2   TIP  1229       2.804  -2.487   2.412
ATOM   6026 O    TIP  1230     -23.541  29.881   6.764
ATOM   6027 H1   TIP  1230     -23.089  30.705   6.582
ATOM   6028 H2   TIP  1230     -24.254  30.123   7.354
ATOM   6029 O    TIP  1231      -2.871  10.774 -23.339
ATOM   6030 H1   TIP  1231      -2.937  11.627 -23.767
ATOM   6031 H2   TIP  1231      -3.428  10.198 -23.863
ATOM   6032 O    TIP  1232     -12.313  13.799  16.581
ATOM   6033 H1   TIP  1232     -13.200  14.110  16.400
ATOM   6034 H2   TIP  1232     -11.849  14.570  16.905
ATOM   6035 O    TIP  1233      -1.665  -1.339 -25.013
ATOM   6036 H1   TIP  1233      -1.022  -0.716 -25.350
ATOM   6037 H2   TIP  1233      -1.703  -1.162 -24.073
ATOM   6038 O    TIP  1234       9.235  -9.943 -11.096
ATOM   6039 H1   TIP  1234       8.559  -9.622 -11.692
ATOM   6040 H2   TIP  1234       9.491  -9.174 -10.587
ATOM   6041 O    TIP  1235     -12.157  -1.778  -0.177
ATOM   6042 H1   TIP  1235     -12.715  -1.696   0.596
ATOM   6043 H2   TIP  1235     -12.761  -1.715  -0.917
ATOM   6044 O    TIP  1236     -13.688   1.507 -25.378
ATOM   6045 H1   TIP  1236     -12.827   1.178 -25.118
ATOM   6046 H2   TIP  1236     -13.498   2.240 -25.963
ATOM   6047 O    TIP  1237     -17.323  -8.103  -6.951
ATOM   6048 H1   TIP  1237     -17.169  -8.975  -6.587
ATOM   6049 H2   TIP  1237     -18.182  -7.850  -6.612
ATOM   6050 O    TIP  1238     -25.220   4.509  -3.166
ATOM   6051 H1   TIP  1238     -24.405   4.443  -3.662
ATOM   6052 H2   TIP  1238     -24.950   4.799  -2.295
ATOM   6053 O    TIP  1239       3.385  16.337 -27.578
ATOM   6054 H1   TIP  1239       3.475  15.532 -27.069
ATOM   6055 H2   TIP  1239       4.027  16.249 -28.283
ATOM   6056 O    TIP  1240      15.371   2.198 -15.769
ATOM   6057 H1   TIP  1240      15.365   1.259 -15.953
ATOM   6058 H2   TIP  1240      15.518   2.608 -16.621
ATOM   6059 O    TIP  1241      -0.568  -9.114 -13.340
ATOM   6060 H1   TIP  1241      -0.994  -9.283 -14.180
ATOM   6061 H2   TIP  1241      -1.279  -9.147 -12.699
ATOM   6062 O    TIP  1242      30.286  -4.076   2.521
ATOM   6063 H1   TIP  1242      29.338  -4.015   2.636
ATOM   6064 H2   TIP  1242      30.411  -4.126   1.573
ATOM   6065 O    TIP  1243      -7.660  -7.333  -9.436
ATOM   6066 H1   TIP  1243      -7.839  -6.853  -8.627
ATOM   6067 H2   TIP  1243      -6.733  -7.564  -9.379
ATOM   6068 O    TIP  1244      20.864  -6.546   3.136
ATOM   6069 H1   TIP  1244      20.464  -5.877   2.580
ATOM   6070 H2   TIP  1244      21.796  -6.512   2.920
ATOM   6071 O    TIP  1245     -11.051  -3.951   6.502
ATOM   6072 H1   TIP  1245     -11.378  -4.850   6.519
ATOM   6073 H2   TIP  1245     -10.780  -3.812   5.595
ATOM   6074 O    TIP  1246       9.088 -27.679 -10.185
ATOM   6075 H1   TIP  1246       9.780 -27.126  -9.824
ATOM   6076 H2   TIP  1246       8.279 -27.199 -10.009
ATOM   6077 O    TIP  1247      -8.085   5.335  12.182
ATOM   6078 H1   TIP  1247      -7.237   5.698  12.439
ATOM   6079 H2   TIP  1247      -8.290   5.766  11.353
ATOM   6080 O    TIP  1248      11.581 -30.690   5.753
ATOM   6081 H1   TIP  1248      11.161 -29.916   6.129
ATOM   6082 H2   TIP  1248      11.681 -30.482   4.824
ATOM   6083 O    TIP  1249     -17.803  -4.907   0.849
ATOM   6084 H1   TIP  1249     -17.732  -4.999  -0.101
ATOM   6085 H2   TIP  1249     -17.033  -4.396   1.099
ATOM   6086 O    TIP  1250      14.731   3.141  11.084
ATOM   6087 H1   TIP  1250      14.709   2.439  10.435
ATOM   6088 H2   TIP  1250      13.828   3.454  11.131
ATOM   6089 O    TIP  1251      12.076 -28.778 -13.749
ATOM   6090 H1   TIP  1251      12.060 -29.195 -12.888
ATOM   6091 H2   TIP  1251      11.945 -29.498 -14.367
ATOM   6092 O    TIP  1252       3.959  -3.065 -12.686
ATOM   6093 H1   TIP  1252       3.580  -2.255 -12.346
ATOM   6094 H2   TIP  1252       4.764  -2.790 -13.124
ATOM   6095 O    TIP  1253      -5.073 -18.348 -11.757
ATOM   6096 H1   TIP  1253      -5.722 -19.028 -11.938
ATOM   6097 H2   TIP  1253      -5.531 -17.526 -11.932
ATOM   6098 O    TIP  1254      11.878   1.995 -25.975
ATOM   6099 H1   TIP  1254      11.638   2.452 -25.169
ATOM   6100 H2   TIP  1254      11.045   1.829 -26.414
ATOM   6101 O    TIP  1255      18.452  -7.005   4.148
ATOM   6102 H1   TIP  1255      18.241  -7.613   3.439
ATOM   6103 H2   TIP  1255      19.372  -6.782   4.008
ATOM   6104 O    TIP  1256      18.648  28.425  15.752
ATOM   6105 H1   TIP  1256      19.447  28.127  15.318
ATOM   6106 H2   TIP  1256      18.851  29.312  16.047
ATOM   6107 O    TIP  1257      -4.343  17.484   4.738
ATOM   6108 H1   TIP  1257      -3.571  17.477   5.304
ATOM   6109 H2   TIP  1257      -5.044  17.825   5.293
ATOM   6110 O    TIP  1258      -0.261  -1.910 -20.073
ATOM   6111 H1   TIP  1258      -0.877  -2.489 -19.624
ATOM   6112 H2   TIP  1258      -0.584  -1.028 -19.889
ATOM   6113 O    TIP  1259      19.524  13.302 -20.234
ATOM   6114 H1   TIP  1259      19.282  13.177 -19.316
ATOM   6115 H2   TIP  1259      20.027  14.116 -20.240
ATOM   6116 O    TIP  1260      13.440 -15.798 -19.480
ATOM   6117 H1   TIP  1260      12.723 -15.478 -18.933
ATOM   6118 H2   TIP  1260      14.227 -15.652 -18.956
ATOM   6119 O    TIP  1261      -8.843  18.274 -20.373
ATOM   6120 H1   TIP  1261      -9.546  18.454 -20.996
ATOM   6121 H2   TIP  1261      -8.058  18.631 -20.787
ATOM   6122 O    TIP  1262      27.467 -24.197  -2.087
ATOM   6123 H1   TIP  1262      26.656 -24.704  -2.124
ATOM   6124 H2   TIP  1262      27.520 -23.764  -2.939
ATOM   6125 O    TIP  1263     -20.928   1.483  -4.764
ATOM   6126 H1   TIP  1263     -21.719   1.931  -5.065
ATOM   6127 H2   TIP  1263     -21.004   0.597  -5.118
ATOM   6128 O    TIP  1264      -3.388  28.653 -13.084
ATOM   6129 H1   TIP  1264      -2.657  28.209 -12.654
ATOM   6130 H2   TIP  1264      -3.084  29.551 -13.210
ATOM   6131 O    TIP  1265      -3.646 -21.253 -17.596
ATOM   6132 H1   TIP  1265      -3.648 -21.498 -18.521
ATOM   6133 H2   TIP  1265      -2.904 -20.654 -17.507
ATOM   6134 O    TIP  1266     -16.311   4.577 -26.822
ATOM   6135 H1   TIP  1266     -15.716   5.319 -26.923
ATOM   6136 H2   TIP  1266     -16.358   4.186 -27.694
ATOM   6137 O    TIP  1267      -4.759  24.934 -23.033
ATOM   6138 H1   TIP  1267      -5.532  24.543 -23.439
ATOM   6139 H2   TIP  1267      -4.473  24.288 -22.388
ATOM   6140 O    TIP  1268     -18.301   1.130 -23.484
ATOM   6141 H1   TIP  1268     -17.643   1.583 -24.011
ATOM   6142 H2   TIP  1268     -18.262   1.558 -22.629
ATOM   6143 O    TIP  1269      14.901  14.448 -29.671
ATOM   6144 H1   TIP  1269      14.279  15.165 -29.551
ATOM   6145 H2   TIP  1269      14.637  13.790 -29.028
ATOM   6146 O    TIP  1270       4.418   1.906  14.497
ATOM   6147 H1   TIP  1270       5.198   1.998  15.044
ATOM   6148 H2   TIP  1270       4.402   2.701  13.965
ATOM   6149 O    TIP  1271      -2.455   7.516 -24.498
ATOM   6150 H1   TIP  1271      -2.496   6.831 -25.165
ATOM   6151 H2   TIP  1271      -3.268   8.010 -24.609
ATOM   6152 O    TIP  1272      -8.828  30.298  -9.234
ATOM   6153 H1   TIP  1272      -8.613  30.042  -8.337
ATOM   6154 H2   TIP  1272      -8.940  29.470  -9.700
ATOM   6155 O    TIP  1273      22.004  -0.637   3.549
ATOM   6156 H1   TIP  1273      21.271  -0.180   3.960
ATOM   6157 H2   TIP  1273      21.601  -1.179   2.871
ATOM   6158 O    TIP  1274      29.594   5.636   9.656
ATOM   6159 H1   TIP  1274      28.913   5.020   9.925
ATOM   6160 H2   TIP  1274      29.170   6.494   9.692
ATOM   6161 O    TIP  1275      27.455  14.714  13.784
ATOM   6162 H1   TIP  1275      26.632  14.263  13.602
ATOM   6163 H2   TIP  1275      27.196  15.606  14.013
ATOM   6164 O    TIP  1276     -20.948   0.726  -8.495
ATOM   6165 H1   TIP  1276     -20.050   0.762  -8.824
ATOM   6166 H2   TIP  1276     -21.141   1.624  -8.225
ATOM   6167 O    TIP  1277     -12.097 -30.565  13.260
ATOM   6168 H1   TIP  1277     -11.157 -30.590  13.438
ATOM   6169 H2   TIP  1277     -12.255 -31.320  12.694
ATOM   6170 O    TIP  1278     -18.963  17.138   3.216
ATOM   6171 H1   TIP  1278     -18.482  17.534   3.943
ATOM   6172 H2   TIP  1278     -18.697  17.643   2.448
ATOM   6173 O    TIP  1279       8.616 -11.033  -8.209
ATOM   6174 H1   TIP  1279       8.862 -11.952  -8.105
ATOM   6175 H2   TIP  1279       9.129 -10.728  -8.956
ATOM   6176 O    TIP  1280       4.425 -21.853  -5.843
ATOM   6177 H1   TIP  1280       3.921 -21.776  -6.653
ATOM   6178 H2   TIP  1280       3.965 -21.294  -5.218
ATOM   6179 O    TIP  1281      25.149  21.978 -30.394
ATOM   6180 H1   TIP  1281      26.054  21.942 -30.084
ATOM   6181 H2   TIP  1281      24.644  22.253 -29.629
ATOM   6182 O    TIP  1282     -20.825   2.256   6.897
ATOM   6183 H1   TIP  1282     -20.067   1.942   6.404
ATOM   6184 H2   TIP  1282     -21.262   2.867   6.304
ATOM   6185 O    TIP  1283      23.289  10.465   5.191
ATOM   6186 H1   TIP  1283      23.513   9.628   4.784
ATOM   6187 H2   TIP  1283      22.774  10.925   4.529
ATOM   6188 O    TIP  1284      19.373  27.473 -22.301
ATOM   6189 H1   TIP  1284      20.263  27.134 -22.207
ATOM   6190 H2   TIP  1284      18.812  26.770 -21.975
ATOM   6191 O    TIP  1285      26.161  11.587   7.357
ATOM   6192 H1   TIP  1285      26.443  10.859   6.804
ATOM   6193 H2   TIP  1285      26.850  11.671   8.016
ATOM   6194 O    TIP  1286       6.644 -18.210   0.090
ATOM   6195 H1   TIP  1286       6.013 -17.839  -0.527
ATOM   6196 H2   TIP  1286       6.114 -18.494   0.835
ATOM   6197 O    TIP  1287     -17.301  -6.586   6.070
ATOM   6198 H1   TIP  1287     -16.605  -6.311   6.667
ATOM   6199 H2   TIP  1287     -18.090  -6.163   6.408
ATOM   6200 O    TIP  1288      19.975   7.256 -22.540
ATOM   6201 H1   TIP  1288      19.411   7.179 -23.310
ATOM   6202 H2   TIP  1288      19.367   7.304 -21.802
ATOM   6203 O    TIP  1289      -1.702  -1.201  10.106
ATOM   6204 H1   TIP  1289      -1.693  -0.705   9.288
ATOM   6205 H2   TIP  1289      -2.536  -0.973  10.516
ATOM   6206 O    TIP  1290       7.774  23.511   8.560
ATOM   6207 H1   TIP  1290       7.050  23.216   9.111
ATOM   6208 H2   TIP  1290       8.202  22.705   8.273
ATOM   6209 O    TIP  1291     -26.776  28.209  -2.480
ATOM   6210 H1   TIP  1291     -26.859  29.007  -3.002
ATOM   6211 H2   TIP  1291     -25.956  27.813  -2.774
ATOM   6212 O    TIP  1292     -28.287   3.591   0.108
ATOM   6213 H1   TIP  1292     -28.340   2.639   0.025
ATOM   6214 H2   TIP  1292     -27.477   3.745   0.594
ATOM   6215 O    TIP  1293      -8.526   1.692   4.037
ATOM   6216 H1   TIP  1293      -7.812   2.303   4.219
ATOM   6217 H2   TIP  1293      -9.305   2.119   4.395
ATOM   6218 O    TIP  1294      -3.650   7.082  15.175
ATOM   6219 H1   TIP  1294      -3.585   6.225  15.597
ATOM   6220 H2   TIP  1294      -3.309   6.941  14.292
ATOM   6221 O    TIP  1295      -3.338 -21.749  11.807
ATOM   6222 H1   TIP  1295      -3.130 -21.116  11.120
ATOM   6223 H2   TIP  1295      -4.168 -22.139  11.532
ATOM   6224 O    TIP  1296      -9.399   2.231 -26.577
ATOM   6225 H1   TIP  1296      -8.648   1.640 -26.620
ATOM   6226 H2   TIP  1296      -9.716   2.284 -27.479
ATOM   6227 O    TIP  1297     -12.390   9.216   4.858
ATOM   6228 H1   TIP  1297     -12.536   8.314   4.575
ATOM   6229 H2   TIP  1297     -11.803   9.140   5.610
ATOM   6230 O    TIP  1298     -13.372  19.726   7.741
ATOM   6231 H1   TIP  1298     -12.816  20.415   8.104
ATOM   6232 H2   TIP  1298     -13.192  19.741   6.802
ATOM   6233 O    TIP  1299      13.708  12.793   7.807
ATOM   6234 H1   TIP  1299      14.497  13.299   7.616
ATOM   6235 H2   TIP  1299      13.286  13.267   8.523
ATOM   6236 O    TIP  1300     -16.111  -3.303 -21.616
ATOM   6237 H1   TIP  1300     -15.556  -3.327 -22.396
ATOM   6238 H2   TIP  1300     -16.622  -2.499 -21.710
ATOM   6239 O    TIP  1301      -2.611 -18.038  -3.409
ATOM   6240 H1   TIP  1301      -2.861 -17.157  -3.132
ATOM   6241 H2   TIP  1301      -2.399 -17.948  -4.338
ATOM   6242 O    TIP  1302       4.051  -2.997 -19.448
ATOM   6243 H1   TIP  1302       4.408  -2.836 -20.321
ATOM   6244 H2   TIP  1302       3.420  -2.290 -19.312
ATOM   6245 O    TIP  1303      -9.853 -30.966  -2.208
ATOM   6246 H1   TIP  1303     -10.101 -30.953  -1.284
ATOM   6247 H2   TIP  1303     -10.575 -30.528  -2.658
ATOM   6248 O    TIP  1304     -13.809  28.557  -9.423
ATOM   6249 H1   TIP  1304     -14.484  29.134  -9.779
ATOM   6250 H2   TIP  1304     -13.013  28.798  -9.896
ATOM   6251 O    TIP  1305      27.082 -27.183  -4.874
ATOM   6252 H1   TIP  1305      27.303 -27.973  -4.381
ATOM   6253 H2   TIP  1305      27.773 -26.559  -4.651
ATOM   6254 O    TIP  1306      17.703  13.063   8.811
ATOM   6255 H1   TIP  1306      18.135  12.623   8.080
ATOM   6256 H2   TIP  1306      16.888  13.401   8.441
ATOM   6257 O    TIP  1307       3.185  22.234   4.173
ATOM   6258 H1   TIP  1307       4.074  22.006   4.446
ATOM   6259 H2   TIP  1307       3.107  21.877   3.288
ATOM   6260 O    TIP  1308       9.469   2.085 -27.354
ATOM   6261 H1   TIP  1308       9.078   1.387 -27.880
ATOM   6262 H2   TIP  1308       9.452   2.854 -27.924
ATOM   6263 O    TIP  1309      -1.652 -10.955 -15.315
ATOM   6264 H1   TIP  1309      -0.821 -11.085 -14.859
ATOM   6265 H2   TIP  1309      -1.423 -10.974 -16.244
ATOM   6266 O    TIP  1310     -17.926  11.792 -16.938
ATOM   6267 H1   TIP  1310     -17.627  10.973 -16.543
ATOM   6268 H2   TIP  1310     -18.251  11.538 -17.802
ATOM   6269 O    TIP  1311     -17.178  20.693  17.513
ATOM   6270 H1   TIP  1311     -17.709  19.972  17.175
ATOM   6271 H2   TIP  1311     -17.660  21.009  18.277
ATOM   6272 O    TIP  1312     -23.729  27.268   0.559
ATOM   6273 H1   TIP  1312     -24.030  27.669  -0.256
ATOM   6274 H2   TIP  1312     -23.343  27.990   1.054
ATOM   6275 O    TIP  1313      -1.409  -8.650  12.524
ATOM   6276 H1   TIP  1313      -1.704  -7.834  12.120
ATOM   6277 H2   TIP  1313      -2.120  -9.269  12.362
ATOM   6278 O    TIP  1314     -22.849  -3.817  -3.357
ATOM   6279 H1   TIP  1314     -22.221  -4.497  -3.598
ATOM   6280 H2   TIP  1314     -23.693  -4.267  -3.329
ATOM   6281 O    TIP  1315      29.825  20.475  -1.640
ATOM   6282 H1   TIP  1315      29.891  19.523  -1.576
ATOM   6283 H2   TIP  1315      29.311  20.627  -2.432
ATOM   6284 O    TIP  1316       2.087 -25.449 -17.007
ATOM   6285 H1   TIP  1316       1.393 -25.928 -17.460
ATOM   6286 H2   TIP  1316       1.807 -24.534 -17.038
ATOM   6287 O    TIP  1317      20.990  -3.380  10.700
ATOM   6288 H1   TIP  1317      21.546  -3.367   9.921
ATOM   6289 H2   TIP  1317      20.432  -2.607  10.610
ATOM   6290 O    TIP  1318      11.348 -26.164  -9.042
ATOM   6291 H1   TIP  1318      12.066 -26.797  -9.058
ATOM   6292 H2   TIP  1318      11.583 -25.518  -9.708
ATOM   6293 O    TIP  1319      -4.132 -14.609 -18.541
ATOM   6294 H1   TIP  1319      -3.841 -15.467 -18.850
ATOM   6295 H2   TIP  1319      -4.720 -14.803 -17.812
ATOM   6296 O    TIP  1320      17.961  18.646 -17.339
ATOM   6297 H1   TIP  1320      18.861  18.931 -17.498
ATOM   6298 H2   TIP  1320      18.051  17.797 -16.907
ATOM   6299 O    TIP  1321      15.786  11.564 -26.713
ATOM   6300 H1   TIP  1321      15.104  11.907 -27.290
ATOM   6301 H2   TIP  1321      15.477  11.763 -25.829
ATOM   6302 O    TIP  1322       5.945  26.371 -23.325
ATOM   6303 H1   TIP  1322       6.076  27.238 -23.708
ATOM   6304 H2   TIP  1322       5.004  26.321 -23.160
ATOM   6305 O    TIP  1323      -4.119   6.856  11.122
ATOM   6306 H1   TIP  1323      -4.933   7.183  11.505
ATOM   6307 H2   TIP  1323      -4.167   7.112  10.201
ATOM   6308 O    TIP  1324       6.150   4.600 -29.076
ATOM   6309 H1   TIP  1324       6.669   4.012 -29.625
ATOM   6310 H2   TIP  1324       6.565   5.456 -29.181
ATOM   6311 O    TIP  1325      -1.160 -13.769   4.063
ATOM   6312 H1   TIP  1325      -1.131 -14.398   3.342
ATOM   6313 H2   TIP  1325      -0.597 -14.149   4.737
ATOM   6314 O    TIP  1326      12.016  23.198   3.866
ATOM   6315 H1   TIP  1326      11.446  22.576   4.318
ATOM   6316 H2   TIP  1326      11.496  23.506   3.125
ATOM   6317 O    TIP  1327      10.469  18.776 -28.546
ATOM   6318 H1   TIP  1327      10.766  17.884 -28.368
ATOM   6319 H2   TIP  1327      11.166  19.335 -28.204
ATOM   6320 O    TIP  1328      21.468  24.277  -2.009
ATOM   6321 H1   TIP  1328      21.240  23.525  -2.555
ATOM   6322 H2   TIP  1328      22.278  24.018  -1.569
ATOM   6323 O    TIP  1329      -2.338 -12.173 -17.944
ATOM   6324 H1   TIP  1329      -2.876 -12.949 -18.100
ATOM   6325 H2   TIP  1329      -2.625 -11.544 -18.606
ATOM   6326 O    TIP  1330     -10.935 -10.925  -5.492
ATOM   6327 H1   TIP  1330     -10.236 -10.332  -5.768
ATOM   6328 H2   TIP  1330     -10.742 -11.112  -4.574
ATOM   6329 O    TIP  1331      22.125  -5.864  -2.359
ATOM   6330 H1   TIP  1331      21.694  -5.809  -3.212
ATOM   6331 H2   TIP  1331      21.819  -6.691  -1.987
ATOM   6332 O    TIP  1332      25.700  19.945 -22.191
ATOM   6333 H1   TIP  1332      25.286  20.160 -21.355
ATOM   6334 H2   TIP  1332      26.107  20.763 -22.476
ATOM   6335 O    TIP  1333     -15.599 -12.908  30.479
ATOM   6336 H1   TIP  1333     -15.620 -12.257  31.180
ATOM   6337 H2   TIP  1333     -14.721 -12.829  30.104
ATOM   6338 O    TIP  1334      19.481  24.154 -16.717
ATOM   6339 H1   TIP  1334      18.914  24.297 -15.960
ATOM   6340 H2   TIP  1334      20.358  24.380 -16.408
ATOM   6341 O    TIP  1335     -19.078 -12.472 -13.206
ATOM   6342 H1   TIP  1335     -19.110 -11.971 -12.392
ATOM   6343 H2   TIP  1335     -18.352 -13.084 -13.084
ATOM   6344 O    TIP  1336      18.493  14.519 -12.641
ATOM   6345 H1   TIP  1336      19.356  14.874 -12.428
ATOM   6346 H2   TIP  1336      17.875  15.154 -12.280
ATOM   6347 O    TIP  1337       1.611  -5.796 -19.373
ATOM   6348 H1   TIP  1337       1.550  -5.972 -20.312
ATOM   6349 H2   TIP  1337       2.548  -5.834 -19.182
ATOM   6350 O    TIP  1338      15.747  30.283   5.643
ATOM   6351 H1   TIP  1338      15.702  31.239   5.673
ATOM   6352 H2   TIP  1338      16.640  30.094   5.355
ATOM   6353 O    TIP  1339      15.462 -14.081   9.876
ATOM   6354 H1   TIP  1339      15.010 -14.344   9.075
ATOM   6355 H2   TIP  1339      14.867 -13.460  10.296
ATOM   6356 O    TIP  1340     -23.635  23.552  -0.872
ATOM   6357 H1   TIP  1340     -24.529  23.810  -1.095
ATOM   6358 H2   TIP  1340     -23.503  23.882   0.016
ATOM   6359 O    TIP  1341     -20.196  10.373   4.559
ATOM   6360 H1   TIP  1341     -19.797   9.901   5.290
ATOM   6361 H2   TIP  1341     -21.004  10.738   4.921
ATOM   6362 O    TIP  1342     -22.982  13.479   2.406
ATOM   6363 H1   TIP  1342     -22.466  13.754   1.649
ATOM   6364 H2   TIP  1342     -23.766  14.028   2.375
ATOM   6365 O    TIP  1343       3.545 -17.815   1.615
ATOM   6366 H1   TIP  1343       3.747 -17.094   1.019
ATOM   6367 H2   TIP  1343       3.784 -17.486   2.481
ATOM   6368 O    TIP  1344      18.090  12.016 -22.306
ATOM   6369 H1   TIP  1344      18.563  12.447 -21.593
ATOM   6370 H2   TIP  1344      18.043  12.677 -22.996
ATOM   6371 O    TIP  1345     -28.780 -22.326 -19.516
ATOM   6372 H1   TIP  1345     -28.875 -21.512 -19.022
ATOM   6373 H2   TIP  1345     -29.492 -22.303 -20.155
ATOM   6374 O    TIP  1346      26.804 -10.407  -3.946
ATOM   6375 H1   TIP  1346      27.452 -10.375  -3.242
ATOM   6376 H2   TIP  1346      25.961 -10.457  -3.495
ATOM   6377 O    TIP  1347     -10.160  30.242 -14.260
ATOM   6378 H1   TIP  1347     -10.241  29.363 -13.890
ATOM   6379 H2   TIP  1347      -9.257  30.498 -14.078
ATOM   6380 O    TIP  1348      -5.839 -28.472  -6.145
ATOM   6381 H1   TIP  1348      -5.905 -29.427  -6.172
ATOM   6382 H2   TIP  1348      -4.942 -28.285  -6.420
ATOM   6383 O    TIP  1349      -3.764   5.793   3.823
ATOM   6384 H1   TIP  1349      -2.886   5.668   4.183
ATOM   6385 H2   TIP  1349      -3.999   4.939   3.460
ATOM   6386 O    TIP  1350      29.293   9.720  -0.932
ATOM   6387 H1   TIP  1350      29.423   8.972  -1.515
ATOM   6388 H2   TIP  1350      28.399   9.620  -0.608
ATOM   6389 O    TIP  1351      26.518   0.687 -14.086
ATOM   6390 H1   TIP  1351      26.639  -0.095 -13.549
ATOM   6391 H2   TIP  1351      26.040   0.379 -14.856
ATOM   6392 O    TIP  1352     -21.754 -24.009  -3.191
ATOM   6393 H1   TIP  1352     -21.172 -24.251  -3.911
ATOM   6394 H2   TIP  1352     -22.566 -24.484  -3.368
ATOM   6395 O    TIP  1353     -19.867  16.957  18.318
ATOM   6396 H1   TIP  1353     -19.522  16.168  18.737
ATOM   6397 H2   TIP  1353     -20.371  17.392  19.005
ATOM   6398 O    TIP  1354      -6.153  -6.034  14.953
ATOM   6399 H1   TIP  1354      -6.745  -6.702  15.298
ATOM   6400 H2   TIP  1354      -5.720  -5.673  15.726
ATOM   6401 O    TIP  1355      12.676 -18.509 -11.565
ATOM   6402 H1   TIP  1355      12.788 -18.217 -12.469
ATOM   6403 H2   TIP  1355      13.144 -17.857 -11.042
ATOM   6404 O    TIP  1356       9.049  16.485 -22.688
ATOM   6405 H1   TIP  1356       8.309  17.089 -22.635
ATOM   6406 H2   TIP  1356       9.549  16.784 -23.447
ATOM   6407 O    TIP  1357      -8.838  -6.224   7.499
ATOM   6408 H1   TIP  1357      -8.884  -6.309   6.547
ATOM   6409 H2   TIP  1357      -9.750  -6.260   7.788
ATOM   6410 O    TIP  1358      -3.499  22.107 -17.007
ATOM   6411 H1   TIP  1358      -2.978  21.393 -16.640
ATOM   6412 H2   TIP  1358      -4.256  22.176 -16.425
ATOM   6413 O    TIP  1359      30.362   7.428  -2.510
ATOM   6414 H1   TIP  1359      30.723   7.942  -3.233
ATOM   6415 H2   TIP  1359      30.889   6.630  -2.496
ATOM   6416 O    TIP  1360      -3.563  18.571 -19.455
ATOM   6417 H1   TIP  1360      -2.956  18.213 -18.808
ATOM   6418 H2   TIP  1360      -4.409  18.181 -19.234
ATOM   6419 O    TIP  1361       3.760  10.649  11.688
ATOM   6420 H1   TIP  1361       4.024   9.906  11.146
ATOM   6421 H2   TIP  1361       3.948  11.419  11.151
ATOM   6422 O    TIP  1362     -11.157  12.494 -17.562
ATOM   6423 H1   TIP  1362     -12.074  12.267 -17.715
ATOM   6424 H2   TIP  1362     -11.027  13.308 -18.049
ATOM   6425 O    TIP  1363       0.204  24.401   9.813
ATOM   6426 H1   TIP  1363       0.284  25.159  10.392
ATOM   6427 H2   TIP  1363      -0.732  24.341   9.624
ATOM   6428 O    TIP  1364      14.471   0.914   9.527
ATOM   6429 H1   TIP  1364      14.886   0.069   9.357
ATOM   6430 H2   TIP  1364      13.746   0.711  10.118
ATOM   6431 O    TIP  1365      17.462  -8.252 -12.255
ATOM   6432 H1   TIP  1365      17.423  -8.482 -13.183
ATOM   6433 H2   TIP  1365      18.153  -8.809 -11.898
ATOM   6434 O    TIP  1366     -27.746  13.150  -6.113
ATOM   6435 H1   TIP  1366     -26.837  13.123  -5.814
ATOM   6436 H2   TIP  1366     -28.220  13.584  -5.404
ATOM   6437 O    TIP  1367      23.622   0.976  11.936
ATOM   6438 H1   TIP  1367      23.444   1.835  11.554
ATOM   6439 H2   TIP  1367      22.787   0.512  11.886
ATOM   6440 O    TIP  1368      13.458 -26.847  -3.498
ATOM   6441 H1   TIP  1368      13.395 -27.653  -2.985
ATOM   6442 H2   TIP  1368      13.545 -26.152  -2.846
ATOM   6443 O    TIP  1369      23.407  29.745  10.670
ATOM   6444 H1   TIP  1369      23.912  29.166  10.100
ATOM   6445 H2   TIP  1369      22.531  29.758  10.285
ATOM   6446 O    TIP  1370      10.305  11.806 -22.714
ATOM   6447 H1   TIP  1370      10.289  12.645 -22.254
ATOM   6448 H2   TIP  1370       9.951  11.180 -22.083
ATOM   6449 O    TIP  1371      28.503  15.649 -26.346
ATOM   6450 H1   TIP  1371      28.008  14.847 -26.180
ATOM   6451 H2   TIP  1371      29.267  15.583 -25.773
ATOM   6452 O    TIP  1372     -17.079  -9.969  -2.754
ATOM   6453 H1   TIP  1372     -17.540  -9.439  -2.105
ATOM   6454 H2   TIP  1372     -16.163  -9.943  -2.480
ATOM   6455 O    TIP  1373      -5.516 -22.049  -7.113
ATOM   6456 H1   TIP  1373      -5.742 -21.120  -7.159
ATOM   6457 H2   TIP  1373      -4.948 -22.196  -7.869
ATOM   6458 O    TIP  1374     -15.042   7.702  -2.040
ATOM   6459 H1   TIP  1374     -14.208   8.017  -2.387
ATOM   6460 H2   TIP  1374     -15.654   8.421  -2.193
ATOM   6461 O    TIP  1375      -3.352 -28.574 -14.497
ATOM   6462 H1   TIP  1375      -2.676 -28.100 -14.014
ATOM   6463 H2   TIP  1375      -4.073 -27.950 -14.578
ATOM   6464 O    TIP  1376     -17.792   7.695  10.797
ATOM   6465 H1   TIP  1376     -18.059   7.040  11.442
ATOM   6466 H2   TIP  1376     -17.279   7.204  10.155
ATOM   6467 O    TIP  1377      16.110  13.799 -19.785
ATOM   6468 H1   TIP  1377      15.386  13.983 -20.382
ATOM   6469 H2   TIP  1377      16.634  13.138 -20.237
ATOM   6470 O    TIP  1378       5.279 -28.096 -27.942
ATOM   6471 H1   TIP  1378       5.822 -28.861 -27.752
ATOM   6472 H2   TIP  1378       4.422 -28.460 -28.166
ATOM   6473 O    TIP  1379       5.810  10.884 -26.016
ATOM   6474 H1   TIP  1379       6.063  11.560 -26.645
ATOM   6475 H2   TIP  1379       6.407  11.007 -25.278
ATOM   6476 O    TIP  1380      -6.524  14.993 -24.869
ATOM   6477 H1   TIP  1380      -6.536  15.911 -24.599
ATOM   6478 H2   TIP  1380      -6.896  14.519 -24.126
ATOM   6479 O    TIP  1381      27.299   3.631  -9.306
ATOM   6480 H1   TIP  1381      27.089   3.611 -10.240
ATOM   6481 H2   TIP  1381      26.535   4.036  -8.896
ATOM   6482 O    TIP  1382      16.459 -12.120  -1.309
ATOM   6483 H1   TIP  1382      17.121 -12.039  -1.995
ATOM   6484 H2   TIP  1382      16.559 -13.014  -0.982
ATOM   6485 O    TIP  1383     -17.050  25.248 -14.311
ATOM   6486 H1   TIP  1383     -17.256  26.182 -14.267
ATOM   6487 H2   TIP  1383     -16.154  25.184 -13.983
ATOM   6488 O    TIP  1384       8.807  24.993   4.096
ATOM   6489 H1   TIP  1384       8.972  25.623   3.395
ATOM   6490 H2   TIP  1384       8.377  24.257   3.662
ATOM   6491 O    TIP  1385      -1.105 -10.722   6.273
ATOM   6492 H1   TIP  1385      -1.896 -11.237   6.119
ATOM   6493 H2   TIP  1385      -1.114 -10.540   7.212
ATOM   6494 O    TIP  1386     -22.243  15.956 -18.485
ATOM   6495 H1   TIP  1386     -22.678  15.385 -17.853
ATOM   6496 H2   TIP  1386     -21.699  15.367 -19.007
ATOM   6497 O    TIP  1387      19.488  22.369   7.725
ATOM   6498 H1   TIP  1387      18.809  21.847   7.297
ATOM   6499 H2   TIP  1387      19.169  23.269   7.672
ATOM   6500 O    TIP  1388      -2.424  15.880  15.761
ATOM   6501 H1   TIP  1388      -1.637  15.336  15.737
ATOM   6502 H2   TIP  1388      -2.506  16.147  16.676
ATOM   6503 O    TIP  1389      15.496  28.383 -22.103
ATOM   6504 H1   TIP  1389      14.696  27.867 -22.006
ATOM   6505 H2   TIP  1389      15.197  29.231 -22.432
ATOM   6506 O    TIP  1390     -22.392   6.720 -10.951
ATOM   6507 H1   TIP  1390     -22.506   5.800 -10.716
ATOM   6508 H2   TIP  1390     -22.365   6.724 -11.907
ATOM   6509 O    TIP  1391      24.648   2.106  -0.463
ATOM   6510 H1   TIP  1391      25.565   2.371  -0.524
ATOM   6511 H2   TIP  1391      24.588   1.319  -1.004
ATOM   6512 O    TIP  1392      -8.691   0.484 -29.621
ATOM   6513 H1   TIP  1392      -9.555   0.895 -29.614
ATOM   6514 H2   TIP  1392      -8.847  -0.399 -29.957
ATOM   6515 O    TIP  1393      -4.601  -3.887   2.488
ATOM   6516 H1   TIP  1393      -4.288  -3.610   3.348
ATOM   6517 H2   TIP  1393      -5.489  -4.209   2.647
ATOM   6518 O    TIP  1394     -17.346  10.699   3.896
ATOM   6519 H1   TIP  1394     -17.184  11.085   4.756
ATOM   6520 H2   TIP  1394     -18.276  10.853   3.734
ATOM   6521 O    TIP  1395      22.543  -3.705 -21.085
ATOM   6522 H1   TIP  1395      22.044  -3.801 -21.896
ATOM   6523 H2   TIP  1395      21.914  -3.353 -20.456
ATOM   6524 O    TIP  1396      28.923  -4.730  -4.059
ATOM   6525 H1   TIP  1396      28.320  -4.130  -4.497
ATOM   6526 H2   TIP  1396      29.630  -4.170  -3.738
ATOM   6527 O    TIP  1397     -21.131  -4.025   4.724
ATOM   6528 H1   TIP  1397     -21.499  -3.172   4.950
ATOM   6529 H2   TIP  1397     -20.751  -3.901   3.854
ATOM   6530 O    TIP  1398      -3.640 -15.431  -3.310
ATOM   6531 H1   TIP  1398      -4.581 -15.495  -3.146
ATOM   6532 H2   TIP  1398      -3.571 -15.268  -4.251
ATOM   6533 O    TIP  1399      -2.997  -6.133 -26.678
ATOM   6534 H1   TIP  1399      -3.517  -5.962 -27.463
ATOM   6535 H2   TIP  1399      -2.672  -5.272 -26.413
ATOM   6536 O    TIP  1400      30.916  -1.782  -9.579
ATOM   6537 H1   TIP  1400      31.559  -1.080  -9.671
ATOM   6538 H2   TIP  1400      31.125  -2.394 -10.284
ATOM   6539 O    TIP  1401     -20.814  20.140  -6.841
ATOM   6540 H1   TIP  1401     -20.896  19.434  -7.481
ATOM   6541 H2   TIP  1401     -21.311  19.834  -6.081
ATOM   6542 O    TIP  1402       0.348  29.319   6.667
ATOM   6543 H1   TIP  1402      -0.192  29.371   5.879
ATOM   6544 H2   TIP  1402       1.141  28.862   6.386
ATOM   6545 O    TIP  1403       9.079 -14.308 -15.331
ATOM   6546 H1   TIP  1403       9.179 -13.806 -14.522
ATOM   6547 H2   TIP  1403       8.769 -13.670 -15.973
ATOM   6548 O    TIP  1404      13.252  -0.915 -18.378
ATOM   6549 H1   TIP  1404      13.947  -0.512 -17.857
ATOM   6550 H2   TIP  1404      13.702  -1.560 -18.923
ATOM   6551 O    TIP  1405      11.940 -21.658 -12.564
ATOM   6552 H1   TIP  1405      11.092 -21.283 -12.328
ATOM   6553 H2   TIP  1405      12.328 -21.020 -13.162
ATOM   6554 O    TIP  1406       0.373 -28.060  -2.884
ATOM   6555 H1   TIP  1406      -0.161 -27.778  -2.142
ATOM   6556 H2   TIP  1406      -0.124 -27.788  -3.655
ATOM   6557 O    TIP  1407      17.003   6.874 -27.156
ATOM   6558 H1   TIP  1407      16.384   6.238 -27.513
ATOM   6559 H2   TIP  1407      16.690   7.720 -27.478
ATOM   6560 O    TIP  1408       9.552  18.899  31.025
ATOM   6561 H1   TIP  1408       9.521  19.078  31.965
ATOM   6562 H2   TIP  1408      10.431  18.550  30.876
ATOM   6563 O    TIP  1409      -6.901   3.903  15.709
ATOM   6564 H1   TIP  1409      -7.700   3.770  15.200
ATOM   6565 H2   TIP  1409      -6.293   3.241  15.381
ATOM   6566 O    TIP  1410      18.473  13.921 -24.408
ATOM   6567 H1   TIP  1410      17.814  14.424 -23.929
ATOM   6568 H2   TIP  1410      19.182  14.544 -24.567
ATOM   6569 O    TIP  1411      -9.730  -8.660 -28.378
ATOM   6570 H1   TIP  1411     -10.577  -8.779 -27.950
ATOM   6571 H2   TIP  1411      -9.405  -9.549 -28.520
ATOM   6572 O    TIP  1412      12.293 -12.390 -13.521
ATOM   6573 H1   TIP  1412      11.380 -12.165 -13.701
ATOM   6574 H2   TIP  1412      12.248 -13.021 -12.803
ATOM   6575 O    TIP  1413      21.310   4.820 -21.142
ATOM   6576 H1   TIP  1413      21.805   5.317 -21.793
ATOM   6577 H2   TIP  1413      21.945   4.205 -20.775
ATOM   6578 O    TIP  1414      23.726  -8.841   3.665
ATOM   6579 H1   TIP  1414      23.209  -8.251   3.118
ATOM   6580 H2   TIP  1414      24.588  -8.862   3.250
ATOM   6581 O    TIP  1415      -9.221 -11.951  -7.696
ATOM   6582 H1   TIP  1415      -9.413 -11.796  -8.621
ATOM   6583 H2   TIP  1415      -9.994 -11.629  -7.233
ATOM   6584 O    TIP  1416       9.614  -0.780  22.792
ATOM   6585 H1   TIP  1416       9.059  -1.302  22.213
ATOM   6586 H2   TIP  1416       9.875  -1.386  23.485
ATOM   6587 O    TIP  1417     -10.195  -6.078 -25.383
ATOM   6588 H1   TIP  1417      -9.777  -5.425 -25.943
ATOM   6589 H2   TIP  1417     -10.372  -5.616 -24.564
ATOM   6590 O    TIP  1418      -7.729 -15.041   8.701
ATOM   6591 H1   TIP  1418      -7.991 -14.690   9.552
ATOM   6592 H2   TIP  1418      -8.160 -15.893   8.649
ATOM   6593 O    TIP  1419      -7.520  -0.661  26.656
ATOM   6594 H1   TIP  1419      -7.229  -1.563  26.788
ATOM   6595 H2   TIP  1419      -6.759  -0.127  26.882
ATOM   6596 O    TIP  1420     -30.588  -5.032  -6.749
ATOM   6597 H1   TIP  1420     -30.036  -5.519  -7.360
ATOM   6598 H2   TIP  1420     -31.460  -5.411  -6.859
ATOM   6599 O    TIP  1421     -22.639  -2.072 -14.990
ATOM   6600 H1   TIP  1421     -22.756  -1.665 -14.132
ATOM   6601 H2   TIP  1421     -23.030  -2.941 -14.898
ATOM   6602 O    TIP  1422     -21.152  -1.950  -7.544
ATOM   6603 H1   TIP  1422     -20.598  -1.750  -6.789
ATOM   6604 H2   TIP  1422     -21.401  -1.094  -7.893
ATOM   6605 O    TIP  1423     -12.467  -8.603  14.934
ATOM   6606 H1   TIP  1423     -12.997  -7.838  15.158
ATOM   6607 H2   TIP  1423     -12.581  -9.199  15.674
ATOM   6608 O    TIP  1424      22.939   4.340   0.242
ATOM   6609 H1   TIP  1424      23.626   3.680   0.158
ATOM   6610 H2   TIP  1424      23.392   5.175   0.133
ATOM   6611 O    TIP  1425     -15.545  -7.661   4.058
ATOM   6612 H1   TIP  1425     -15.448  -6.916   3.465
ATOM   6613 H2   TIP  1425     -16.059  -7.320   4.790
ATOM   6614 O    TIP  1426       9.566 -30.881 -22.979
ATOM   6615 H1   TIP  1426       9.396 -30.817 -23.919
ATOM   6616 H2   TIP  1426       8.877 -31.456 -22.648
ATOM   6617 O    TIP  1427       9.404 -22.080 -17.709
ATOM   6618 H1   TIP  1427       9.883 -22.825 -18.071
ATOM   6619 H2   TIP  1427       9.631 -22.077 -16.779
ATOM   6620 O    TIP  1428       1.431 -27.495 -19.362
ATOM   6621 H1   TIP  1428       0.947 -28.231 -18.989
ATOM   6622 H2   TIP  1428       2.028 -27.895 -19.994
ATOM   6623 O    TIP  1429     -18.869  25.823  -5.640
ATOM   6624 H1   TIP  1429     -19.742  26.130  -5.398
ATOM   6625 H2   TIP  1429     -18.450  26.583  -6.043
ATOM   6626 O    TIP  1430       6.515  -1.662 -23.160
ATOM   6627 H1   TIP  1430       6.911  -2.484 -22.873
ATOM   6628 H2   TIP  1430       5.622  -1.691 -22.817
ATOM   6629 O    TIP  1431      14.945 -26.863  20.389
ATOM   6630 H1   TIP  1431      14.812 -25.924  20.519
ATOM   6631 H2   TIP  1431      14.169 -27.152  19.909
ATOM   6632 O    TIP  1432     -17.356 -14.390 -15.239
ATOM   6633 H1   TIP  1432     -17.324 -14.840 -16.083
ATOM   6634 H2   TIP  1432     -18.117 -14.765 -14.796
ATOM   6635 O    TIP  1433       5.016 -24.840  -3.964
ATOM   6636 H1   TIP  1433       4.157 -24.554  -3.653
ATOM   6637 H2   TIP  1433       5.168 -25.673  -3.517
ATOM   6638 O    TIP  1434     -26.057   8.693   2.465
ATOM   6639 H1   TIP  1434     -25.871   8.626   1.528
ATOM   6640 H2   TIP  1434     -26.646   7.961   2.646
ATOM   6641 O    TIP  1435      21.000  22.662 -25.446
ATOM   6642 H1   TIP  1435      21.771  22.979 -24.975
ATOM   6643 H2   TIP  1435      20.304  22.653 -24.789
ATOM   6644 O    TIP  1436       8.177  16.568  15.168
ATOM   6645 H1   TIP  1436       7.926  16.770  14.267
ATOM   6646 H2   TIP  1436       9.043  16.961  15.271
ATOM   6647 O    TIP  1437       0.446  27.152 -19.929
ATOM   6648 H1   TIP  1437       0.715  27.807 -20.574
ATOM   6649 H2   TIP  1437       0.646  27.552 -19.083
ATOM   6650 O    TIP  1438      -5.795 -29.542 -17.570
ATOM   6651 H1   TIP  1438      -5.741 -30.342 -18.091
ATOM   6652 H2   TIP  1438      -6.667 -29.568 -17.177
ATOM   6653 O    TIP  1439      -6.078   8.730  14.888
ATOM   6654 H1   TIP  1439      -6.655   9.095  15.559
ATOM   6655 H2   TIP  1439      -5.212   8.719  15.296
ATOM   6656 O    TIP  1440      29.647 -26.349  -3.964
ATOM   6657 H1   TIP  1440      30.464 -26.847  -3.953
ATOM   6658 H2   TIP  1440      29.764 -25.679  -3.291
ATOM   6659 O    TIP  1441     -13.287  24.207  12.268
ATOM   6660 H1   TIP  1441     -12.656  23.545  12.551
ATOM   6661 H2   TIP  1441     -14.018  24.119  12.880
ATOM   6662 O    TIP  1442      -8.772 -12.878   1.470
ATOM   6663 H1   TIP  1442      -8.521 -13.693   1.905
ATOM   6664 H2   TIP  1442      -7.953 -12.393   1.377
ATOM   6665 O    TIP  1443     -14.654  15.998 -30.687
ATOM   6666 H1   TIP  1443     -15.583  16.135 -30.502
ATOM   6667 H2   TIP  1443     -14.616  15.137 -31.103
ATOM   6668 O    TIP  1444      27.632 -29.571  -2.890
ATOM   6669 H1   TIP  1444      28.049 -28.899  -2.351
ATOM   6670 H2   TIP  1444      28.126 -30.369  -2.704
ATOM   6671 O    TIP  1445      17.683  25.081   9.485
ATOM   6672 H1   TIP  1445      16.883  25.242   8.985
ATOM   6673 H2   TIP  1445      18.389  25.172   8.845
ATOM   6674 O    TIP  1446      10.062  23.503 -18.893
ATOM   6675 H1   TIP  1446       9.636  22.775 -19.345
ATOM   6676 H2   TIP  1446       9.736  24.286 -19.337
ATOM   6677 O    TIP  1447       5.729 -30.825  -0.016
ATOM   6678 H1   TIP  1447       5.953 -30.819   0.915
ATOM   6679 H2   TIP  1447       6.092 -31.646  -0.346
ATOM   6680 O    TIP  1448       3.546 -12.700  -1.591
ATOM   6681 H1   TIP  1448       4.448 -12.541  -1.867
ATOM   6682 H2   TIP  1448       3.041 -12.696  -2.404
ATOM   6683 O    TIP  1449      -4.313 -22.258 -19.911
ATOM   6684 H1   TIP  1449      -4.943 -22.892 -19.572
ATOM   6685 H2   TIP  1449      -4.620 -22.063 -20.796
ATOM   6686 O    TIP  1450       0.759 -18.532   2.053
ATOM   6687 H1   TIP  1450       0.266 -18.490   1.234
ATOM   6688 H2   TIP  1450       1.674 -18.437   1.789
ATOM   6689 O    TIP  1451      10.650 -27.178  -4.157
ATOM   6690 H1   TIP  1451      11.328 -27.155  -3.481
ATOM   6691 H2   TIP  1451      10.956 -26.565  -4.825
ATOM   6692 O    TIP  1452      15.969 -29.137  -4.143
ATOM   6693 H1   TIP  1452      15.251 -29.522  -4.645
ATOM   6694 H2   TIP  1452      16.751 -29.594  -4.453
ATOM   6695 O    TIP  1453      17.287 -13.570  -9.374
ATOM   6696 H1   TIP  1453      17.181 -13.042 -10.165
ATOM   6697 H2   TIP  1453      17.708 -12.982  -8.747
ATOM   6698 O    TIP  1454     -25.646  25.689   5.080
ATOM   6699 H1   TIP  1454     -24.816  25.568   5.542
ATOM   6700 H2   TIP  1454     -25.936  26.565   5.332
ATOM   6701 O    TIP  1455       7.976   6.621 -29.874
ATOM   6702 H1   TIP  1455       7.842   7.545 -30.086
ATOM   6703 H2   TIP  1455       8.553   6.297 -30.565
ATOM   6704 O    TIP  1456     -16.869  27.059  -3.627
ATOM   6705 H1   TIP  1456     -16.660  26.993  -2.695
ATOM   6706 H2   TIP  1456     -17.713  26.618  -3.715
ATOM   6707 O    TIP  1457     -10.023 -12.001   9.158
ATOM   6708 H1   TIP  1457      -9.135 -11.989   8.800
ATOM   6709 H2   TIP  1457     -10.288 -11.081   9.174
ATOM   6710 O    TIP  1458     -21.392 -10.521 -19.603
ATOM   6711 H1   TIP  1458     -21.119 -11.353 -19.991
ATOM   6712 H2   TIP  1458     -21.591 -10.734 -18.692
ATOM   6713 O    TIP  1459      22.388  30.223  -1.827
ATOM   6714 H1   TIP  1459      21.592  29.735  -1.616
ATOM   6715 H2   TIP  1459      23.101  29.620  -1.618
ATOM   6716 O    TIP  1460      28.769   7.735 -18.045
ATOM   6717 H1   TIP  1460      28.166   8.456 -17.864
ATOM   6718 H2   TIP  1460      28.572   7.478 -18.946
ATOM   6719 O    TIP  1461      -1.158  25.802  14.885
ATOM   6720 H1   TIP  1461      -2.059  26.050  15.091
ATOM   6721 H2   TIP  1461      -0.879  26.436  14.224
ATOM   6722 O    TIP  1462      22.003  16.298 -14.475
ATOM   6723 H1   TIP  1462      21.811  15.847 -13.654
ATOM   6724 H2   TIP  1462      22.772  15.847 -14.823
ATOM   6725 O    TIP  1463     -27.393  -9.623  -4.353
ATOM   6726 H1   TIP  1463     -27.711  -9.828  -3.474
ATOM   6727 H2   TIP  1463     -27.622 -10.390  -4.877
ATOM   6728 O    TIP  1464      -2.431  13.142  11.681
ATOM   6729 H1   TIP  1464      -3.103  13.461  11.079
ATOM   6730 H2   TIP  1464      -1.603  13.393  11.272
ATOM   6731 O    TIP  1465      10.699   1.952   8.590
ATOM   6732 H1   TIP  1465      11.119   2.555   9.203
ATOM   6733 H2   TIP  1465      11.368   1.777   7.928
ATOM   6734 O    TIP  1466      17.021   9.797 -21.124
ATOM   6735 H1   TIP  1466      17.439  10.457 -21.677
ATOM   6736 H2   TIP  1466      16.097  10.045 -21.111
ATOM   6737 O    TIP  1467      11.233 -28.239 -16.961
ATOM   6738 H1   TIP  1467      11.050 -27.959 -17.857
ATOM   6739 H2   TIP  1467      11.854 -27.591 -16.629
ATOM   6740 O    TIP  1468      15.348 -16.710  -7.411
ATOM   6741 H1   TIP  1468      15.162 -16.054  -8.083
ATOM   6742 H2   TIP  1468      16.252 -16.976  -7.579
ATOM   6743 O    TIP  1469      11.522  -5.639 -24.460
ATOM   6744 H1   TIP  1469      11.579  -5.729 -23.509
ATOM   6745 H2   TIP  1469      12.429  -5.689 -24.761
ATOM   6746 O    TIP  1470       0.772 -11.007   4.091
ATOM   6747 H1   TIP  1470       0.962 -10.069   4.095
ATOM   6748 H2   TIP  1470      -0.067 -11.084   4.544
ATOM   6749 O    TIP  1471     -11.736   7.379  14.663
ATOM   6750 H1   TIP  1471     -11.425   8.134  14.165
ATOM   6751 H2   TIP  1471     -10.941   6.902  14.901
ATOM   6752 O    TIP  1472      -0.640  18.900 -17.865
ATOM   6753 H1   TIP  1472      -0.893  17.985 -17.741
ATOM   6754 H2   TIP  1472      -0.980  19.351 -17.092
ATOM   6755 O    TIP  1473     -10.909   5.047 -21.512
ATOM   6756 H1   TIP  1473     -11.537   4.329 -21.583
ATOM   6757 H2   TIP  1473     -11.424   5.787 -21.192
ATOM   6758 O    TIP  1474       0.350 -29.644  11.901
ATOM   6759 H1   TIP  1474       0.078 -28.739  11.745
ATOM   6760 H2   TIP  1474      -0.054 -29.876  12.737
ATOM   6761 O    TIP  1475      12.808  -4.004 -15.782
ATOM   6762 H1   TIP  1475      12.094  -3.366 -15.781
ATOM   6763 H2   TIP  1475      12.371  -4.854 -15.728
ATOM   6764 O    TIP  1476      21.957  22.640  -4.153
ATOM   6765 H1   TIP  1476      22.631  21.968  -4.256
ATOM   6766 H2   TIP  1476      22.407  23.462  -4.347
ATOM   6767 O    TIP  1477      -5.915  13.819 -27.194
ATOM   6768 H1   TIP  1477      -6.154  14.212 -26.355
ATOM   6769 H2   TIP  1477      -5.416  13.036 -26.961
ATOM   6770 O    TIP  1478      21.630  25.713  -8.758
ATOM   6771 H1   TIP  1478      21.618  26.670  -8.736
ATOM   6772 H2   TIP  1478      21.938  25.496  -9.637
ATOM   6773 O    TIP  1479     -17.946  25.119   3.275
ATOM   6774 H1   TIP  1479     -18.038  25.827   3.913
ATOM   6775 H2   TIP  1479     -17.001  25.035   3.144
ATOM   6776 O    TIP  1480       2.901  27.388   4.020
ATOM   6777 H1   TIP  1480       2.241  26.995   3.448
ATOM   6778 H2   TIP  1480       3.669  26.825   3.923
ATOM   6779 O    TIP  1481      17.339 -28.568 -15.063
ATOM   6780 H1   TIP  1481      17.658 -27.756 -15.457
ATOM   6781 H2   TIP  1481      16.459 -28.356 -14.753
ATOM   6782 O    TIP  1482     -14.165  24.747  -7.538
ATOM   6783 H1   TIP  1482     -14.981  24.302  -7.765
ATOM   6784 H2   TIP  1482     -13.476  24.135  -7.796
ATOM   6785 O    TIP  1483      24.426  11.315 -18.574
ATOM   6786 H1   TIP  1483      24.217  10.965 -19.440
ATOM   6787 H2   TIP  1483      24.892  10.604 -18.133
ATOM   6788 O    TIP  1484     -31.084   4.101  -2.102
ATOM   6789 H1   TIP  1484     -31.252   3.479  -2.809
ATOM   6790 H2   TIP  1484     -30.155   3.992  -1.901
ATOM   6791 O    TIP  1485      -2.860 -14.497  -5.714
ATOM   6792 H1   TIP  1485      -3.189 -13.661  -5.383
ATOM   6793 H2   TIP  1485      -2.623 -14.318  -6.623
ATOM   6794 O    TIP  1486      -6.505  29.245 -14.726
ATOM   6795 H1   TIP  1486      -6.684  28.746 -15.523
ATOM   6796 H2   TIP  1486      -5.682  28.885 -14.397
ATOM   6797 O    TIP  1487     -20.205  -8.105 -19.357
ATOM   6798 H1   TIP  1487     -20.748  -7.613 -18.741
ATOM   6799 H2   TIP  1487     -20.594  -8.979 -19.375
ATOM   6800 O    TIP  1488      12.605   7.941 -21.933
ATOM   6801 H1   TIP  1488      12.166   7.581 -21.162
ATOM   6802 H2   TIP  1488      13.319   8.470 -21.578
ATOM   6803 O    TIP  1489      19.320  18.506  16.483
ATOM   6804 H1   TIP  1489      19.204  18.365  17.423
ATOM   6805 H2   TIP  1489      19.597  19.420  16.410
ATOM   6806 O    TIP  1490      17.578 -30.160 -12.734
ATOM   6807 H1   TIP  1490      17.828 -29.770 -13.572
ATOM   6808 H2   TIP  1490      16.627 -30.063 -12.698
ATOM   6809 O    TIP  1491      11.078 -13.518  -0.031
ATOM   6810 H1   TIP  1491      10.836 -13.820  -0.906
ATOM   6811 H2   TIP  1491      11.926 -13.089  -0.150
ATOM   6812 O    TIP  1492      -2.776 -14.436 -15.273
ATOM   6813 H1   TIP  1492      -3.370 -13.750 -15.580
ATOM   6814 H2   TIP  1492      -2.004 -13.964 -14.962
ATOM   6815 O    TIP  1493       5.999 -14.233   7.456
ATOM   6816 H1   TIP  1493       6.060 -14.116   6.508
ATOM   6817 H2   TIP  1493       6.477 -13.490   7.822
ATOM   6818 O    TIP  1494      21.694   6.765   1.381
ATOM   6819 H1   TIP  1494      21.567   5.817   1.357
ATOM   6820 H2   TIP  1494      22.634   6.885   1.247
ATOM   6821 O    TIP  1495     -27.999   4.029 -23.764
ATOM   6822 H1   TIP  1495     -28.100   3.138 -23.430
ATOM   6823 H2   TIP  1495     -28.872   4.415 -23.688
ATOM   6824 O    TIP  1496      -4.182 -26.052   9.158
ATOM   6825 H1   TIP  1496      -3.456 -26.051   9.781
ATOM   6826 H2   TIP  1496      -3.813 -26.428   8.359
ATOM   6827 O    TIP  1497     -13.439  12.484 -21.274
ATOM   6828 H1   TIP  1497     -12.782  13.163 -21.426
ATOM   6829 H2   TIP  1497     -13.046  11.686 -21.628
ATOM   6830 O    TIP  1498     -17.225  19.599 -23.010
ATOM   6831 H1   TIP  1498     -17.510  20.248 -23.653
ATOM   6832 H2   TIP  1498     -16.278  19.535 -23.137
ATOM   6833 O    TIP  1499      20.709  16.015  16.217
ATOM   6834 H1   TIP  1499      20.260  16.846  16.374
ATOM   6835 H2   TIP  1499      21.095  15.788  17.063
ATOM   6836 O    TIP  1500      23.693   0.893 -25.256
ATOM   6837 H1   TIP  1500      23.172   1.668 -25.045
ATOM   6838 H2   TIP  1500      24.249   1.168 -25.985
ATOM   6839 O    TIP  1501      27.537  17.071 -11.792
ATOM   6840 H1   TIP  1501      26.742  17.440 -12.179
ATOM   6841 H2   TIP  1501      27.322  16.955 -10.867
ATOM   6842 O    TIP  1502     -16.619  -1.378  -0.460
ATOM   6843 H1   TIP  1502     -16.767  -0.436  -0.390
ATOM   6844 H2   TIP  1502     -17.418  -1.775  -0.113
ATOM   6845 O    TIP  1503     -18.604  21.321 -17.416
ATOM   6846 H1   TIP  1503     -17.824  20.992 -17.863
ATOM   6847 H2   TIP  1503     -18.383  22.220 -17.176
ATOM   6848 O    TIP  1504       0.594   0.164 -26.517
ATOM   6849 H1   TIP  1504       1.007  -0.436 -27.138
ATOM   6850 H2   TIP  1504       1.324   0.558 -26.041
ATOM   6851 O    TIP  1505      15.503 -15.084  -3.588
ATOM   6852 H1   TIP  1505      15.011 -14.509  -4.174
ATOM   6853 H2   TIP  1505      16.394 -15.078  -3.938
ATOM   6854 O    TIP  1506       7.112  -0.656 -25.824
ATOM   6855 H1   TIP  1506       6.878  -0.805 -24.908
ATOM   6856 H2   TIP  1506       6.511   0.028 -26.117
ATOM   6857 O    TIP  1507      11.397  29.847  -3.711
ATOM   6858 H1   TIP  1507      11.335  30.734  -3.359
ATOM   6859 H2   TIP  1507      11.743  29.962  -4.596
ATOM   6860 O    TIP  1508      25.907  -8.426  -9.131
ATOM   6861 H1   TIP  1508      26.723  -8.920  -9.064
ATOM   6862 H2   TIP  1508      25.220  -9.075  -8.978
ATOM   6863 O    TIP  1509     -16.263  23.413 -19.663
ATOM   6864 H1   TIP  1509     -16.469  22.501 -19.867
ATOM   6865 H2   TIP  1509     -15.806  23.736 -20.439
ATOM   6866 O    TIP  1510       5.988 -13.880   1.216
ATOM   6867 H1   TIP  1510       6.620 -14.041   1.917
ATOM   6868 H2   TIP  1510       5.960 -12.927   1.132
ATOM   6869 O    TIP  1511      14.784   9.982   9.675
ATOM   6870 H1   TIP  1511      14.858   9.586  10.543
ATOM   6871 H2   TIP  1511      14.456  10.866   9.841
ATOM   6872 O    TIP  1512      19.279 -20.604  -3.484
ATOM   6873 H1   TIP  1512      18.583 -20.359  -4.092
ATOM   6874 H2   TIP  1512      19.509 -21.500  -3.730
ATOM   6875 O    TIP  1513      22.382 -29.445  -7.160
ATOM   6876 H1   TIP  1513      23.293 -29.377  -6.875
ATOM   6877 H2   TIP  1513      22.436 -29.709  -8.078
ATOM   6878 O    TIP  1514      -2.526  18.969 -25.034
ATOM   6879 H1   TIP  1514      -1.708  19.279 -25.425
ATOM   6880 H2   TIP  1514      -3.081  19.747 -24.991
ATOM   6881 O    TIP  1515     -20.950  -6.003  -3.321
ATOM   6882 H1   TIP  1515     -20.872  -6.081  -2.370
ATOM   6883 H2   TIP  1515     -21.285  -6.852  -3.606
ATOM   6884 O    TIP  1516     -13.565  -9.315  11.151
ATOM   6885 H1   TIP  1516     -13.631  -8.380  10.961
ATOM   6886 H2   TIP  1516     -14.155  -9.731  10.523
ATOM   6887 O    TIP  1517      15.855  25.463 -15.925
ATOM   6888 H1   TIP  1517      15.322  24.723 -15.636
ATOM   6889 H2   TIP  1517      16.709  25.318 -15.517
ATOM   6890 O    TIP  1518       0.587 -30.712  -7.944
ATOM   6891 H1   TIP  1518       0.489 -31.255  -8.726
ATOM   6892 H2   TIP  1518       0.303 -31.274  -7.224
ATOM   6893 O    TIP  1519      13.953 -11.029   1.568
ATOM   6894 H1   TIP  1519      14.888 -11.082   1.764
ATOM   6895 H2   TIP  1519      13.641 -10.286   2.084
ATOM   6896 O    TIP  1520      -2.322  -4.935 -16.424
ATOM   6897 H1   TIP  1520      -1.914  -5.640 -16.926
ATOM   6898 H2   TIP  1520      -2.466  -5.311 -15.555
ATOM   6899 O    TIP  1521       8.235   2.150   9.852
ATOM   6900 H1   TIP  1521       7.737   2.697   9.245
ATOM   6901 H2   TIP  1521       9.141   2.221   9.553
ATOM   6902 O    TIP  1522       8.634 -23.209  -7.707
ATOM   6903 H1   TIP  1522       8.225 -23.593  -8.482
ATOM   6904 H2   TIP  1522       7.931 -23.166  -7.060
ATOM   6905 O    TIP  1523      -4.946 -12.090   3.883
ATOM   6906 H1   TIP  1523      -5.757 -12.231   4.371
ATOM   6907 H2   TIP  1523      -4.730 -11.170   4.035
ATOM   6908 O    TIP  1524      -3.395  15.438 -26.581
ATOM   6909 H1   TIP  1524      -3.165  14.669 -27.102
ATOM   6910 H2   TIP  1524      -3.356  16.168 -27.199
ATOM   6911 O    TIP  1525       5.303  -5.933   2.301
ATOM   6912 H1   TIP  1525       5.931  -6.645   2.183
ATOM   6913 H2   TIP  1525       5.689  -5.192   1.835
ATOM   6914 O    TIP  1526       6.283 -28.963 -15.220
ATOM   6915 H1   TIP  1526       7.134 -28.540 -15.332
ATOM   6916 H2   TIP  1526       6.066 -28.825 -14.298
ATOM   6917 O    TIP  1527      25.746 -14.700   2.128
ATOM   6918 H1   TIP  1527      24.840 -14.401   2.052
ATOM   6919 H2   TIP  1527      25.780 -15.157   2.967
ATOM   6920 O    TIP  1528     -19.858   6.182   7.402
ATOM   6921 H1   TIP  1528     -19.349   5.534   7.887
ATOM   6922 H2   TIP  1528     -20.477   5.665   6.886
ATOM   6923 O    TIP  1529      -4.595   1.871   4.393
ATOM   6924 H1   TIP  1529      -4.081   1.925   5.198
ATOM   6925 H2   TIP  1529      -5.491   1.713   4.690
ATOM   6926 O    TIP  1530      -8.416  23.124  14.123
ATOM   6927 H1   TIP  1530      -8.013  23.792  14.678
ATOM   6928 H2   TIP  1530      -9.161  22.806  14.633
ATOM   6929 O    TIP  1531     -14.453  -0.593  -5.091
ATOM   6930 H1   TIP  1531     -13.734  -1.223  -5.105
ATOM   6931 H2   TIP  1531     -14.284  -0.051  -4.320
ATOM   6932 O    TIP  1532     -17.762 -29.686   2.300
ATOM   6933 H1   TIP  1532     -17.348 -29.516   3.146
ATOM   6934 H2   TIP  1532     -17.094 -30.149   1.795
ATOM   6935 O    TIP  1533      13.783  16.653 -24.766
ATOM   6936 H1   TIP  1533      13.928  17.400 -24.185
ATOM   6937 H2   TIP  1533      14.610  16.549 -25.236
ATOM   6938 O    TIP  1534      11.925   6.777  16.867
ATOM   6939 H1   TIP  1534      12.472   6.006  17.014
ATOM   6940 H2   TIP  1534      12.007   6.957  15.931
ATOM   6941 O    TIP  1535       3.214 -26.537  -2.362
ATOM   6942 H1   TIP  1535       2.405 -26.612  -2.869
ATOM   6943 H2   TIP  1535       2.961 -26.052  -1.577
ATOM   6944 O    TIP  1536      25.049   2.125   4.987
ATOM   6945 H1   TIP  1536      24.829   1.565   4.242
ATOM   6946 H2   TIP  1536      25.378   2.932   4.592
ATOM   6947 O    TIP  1537     -17.403  12.719  30.124
ATOM   6948 H1   TIP  1537     -17.773  11.940  30.541
ATOM   6949 H2   TIP  1537     -18.019  13.420  30.334
ATOM   6950 O    TIP  1538     -18.428  13.524 -14.275
ATOM   6951 H1   TIP  1538     -19.141  12.970 -14.593
ATOM   6952 H2   TIP  1538     -17.725  12.911 -14.062
ATOM   6953 O    TIP  1539       5.375 -13.243   4.913
ATOM   6954 H1   TIP  1539       4.465 -13.461   5.110
ATOM   6955 H2   TIP  1539       5.401 -12.286   4.923
ATOM   6956 O    TIP  1540      -1.318 -30.182  -4.578
ATOM   6957 H1   TIP  1540      -1.619 -30.939  -5.080
ATOM   6958 H2   TIP  1540      -0.653 -29.775  -5.134
ATOM   6959 O    TIP  1541     -19.499  -5.890 -10.805
ATOM   6960 H1   TIP  1541     -19.579  -5.091 -11.327
ATOM   6961 H2   TIP  1541     -19.599  -5.596  -9.900
ATOM   6962 O    TIP  1542       8.642 -27.315 -12.788
ATOM   6963 H1   TIP  1542       8.809 -27.672 -11.916
ATOM   6964 H2   TIP  1542       7.689 -27.252 -12.843
ATOM   6965 O    TIP  1543      18.256  26.186 -25.491
ATOM   6966 H1   TIP  1543      18.904  25.545 -25.782
ATOM   6967 H2   TIP  1543      18.727  26.739 -24.868
ATOM   6968 O    TIP  1544     -10.046  25.182   2.652
ATOM   6969 H1   TIP  1544     -10.908  25.501   2.388
ATOM   6970 H2   TIP  1544     -10.124  24.228   2.624
ATOM   6971 O    TIP  1545      23.967  -1.363 -24.027
ATOM   6972 H1   TIP  1545      24.807  -1.439 -24.479
ATOM   6973 H2   TIP  1545      23.538  -0.614 -24.440
ATOM   6974 O    TIP  1546       4.140 -10.676  -9.772
ATOM   6975 H1   TIP  1546       4.072 -11.383 -10.413
ATOM   6976 H2   TIP  1546       3.245 -10.550  -9.458
ATOM   6977 O    TIP  1547      29.217  -7.110  -2.684
ATOM   6978 H1   TIP  1547      29.301  -6.241  -3.077
ATOM   6979 H2   TIP  1547      29.364  -7.717  -3.410
ATOM   6980 O    TIP  1548     -25.847   3.927   1.063
ATOM   6981 H1   TIP  1548     -25.555   4.509   0.362
ATOM   6982 H2   TIP  1548     -25.692   4.421   1.868
ATOM   6983 O    TIP  1549     -14.756 -27.696 -15.057
ATOM   6984 H1   TIP  1549     -14.989 -28.475 -15.563
ATOM   6985 H2   TIP  1549     -13.880 -27.463 -15.363
ATOM   6986 O    TIP  1550      21.112  -8.161  -1.035
ATOM   6987 H1   TIP  1550      20.465  -7.857  -0.399
ATOM   6988 H2   TIP  1550      20.600  -8.630  -1.694
ATOM   6989 O    TIP  1551      -4.888   9.807  12.601
ATOM   6990 H1   TIP  1551      -5.101   9.085  13.192
ATOM   6991 H2   TIP  1551      -4.293  10.363  13.106
ATOM   6992 O    TIP  1552     -17.599   5.174 -20.802
ATOM   6993 H1   TIP  1552     -18.411   5.389 -21.260
ATOM   6994 H2   TIP  1552     -17.636   5.683 -19.993
ATOM   6995 O    TIP  1553     -14.709  19.368  -2.943
ATOM   6996 H1   TIP  1553     -14.975  19.943  -2.226
ATOM   6997 H2   TIP  1553     -14.262  19.945  -3.562
ATOM   6998 O    TIP  1554     -15.970 -19.631   6.725
ATOM   6999 H1   TIP  1554     -16.910 -19.459   6.664
ATOM   7000 H2   TIP  1554     -15.910 -20.557   6.961
ATOM   7001 O    TIP  1555     -15.394  16.655  -3.097
ATOM   7002 H1   TIP  1555     -14.987  17.520  -3.064
ATOM   7003 H2   TIP  1555     -15.231  16.347  -3.988
ATOM   7004 O    TIP  1556       4.112  29.568   5.560
ATOM   7005 H1   TIP  1556       3.692  28.938   4.975
ATOM   7006 H2   TIP  1556       3.921  29.244   6.440
ATOM   7007 O    TIP  1557      12.585  10.293  15.454
ATOM   7008 H1   TIP  1557      12.223  10.407  14.575
ATOM   7009 H2   TIP  1557      11.826  10.097  16.002
ATOM   7010 O    TIP  1558     -28.508  10.627 -10.178
ATOM   7011 H1   TIP  1558     -28.819  10.714 -11.079
ATOM   7012 H2   TIP  1558     -29.147  11.110  -9.655
ATOM   7013 O    TIP  1559      19.545  -2.602 -15.055
ATOM   7014 H1   TIP  1559      20.242  -2.066 -15.432
ATOM   7015 H2   TIP  1559      19.151  -3.048 -15.806
ATOM   7016 O    TIP  1560     -18.368   3.203 -11.649
ATOM   7017 H1   TIP  1560     -19.220   3.330 -12.065
ATOM   7018 H2   TIP  1560     -17.957   4.067 -11.672
ATOM   7019 O    TIP  1561      22.100 -30.339  -9.681
ATOM   7020 H1   TIP  1561      22.729 -29.863 -10.222
ATOM   7021 H2   TIP  1561      21.270 -30.258 -10.150
ATOM   7022 O    TIP  1562      27.634 -27.753  -0.014
ATOM   7023 H1   TIP  1562      28.115 -27.027   0.384
ATOM   7024 H2   TIP  1562      28.283 -28.449  -0.108
ATOM   7025 O    TIP  1563       7.258   7.101 -23.175
ATOM   7026 H1   TIP  1563       7.312   7.149 -24.130
ATOM   7027 H2   TIP  1563       7.203   6.164 -22.984
ATOM   7028 O    TIP  1564      -2.125 -26.664   6.610
ATOM   7029 H1   TIP  1564      -2.233 -25.808   6.196
ATOM   7030 H2   TIP  1564      -2.801 -27.211   6.211
ATOM   7031 O    TIP  1565     -20.677  -4.399  -5.590
ATOM   7032 H1   TIP  1565     -20.389  -3.533  -5.303
ATOM   7033 H2   TIP  1565     -20.480  -4.975  -4.851
ATOM   7034 O    TIP  1566      15.742  14.257   7.092
ATOM   7035 H1   TIP  1566      16.002  13.665   6.387
ATOM   7036 H2   TIP  1566      16.168  15.088   6.877
ATOM   7037 O    TIP  1567       7.610 -29.260  -1.302
ATOM   7038 H1   TIP  1567       7.573 -28.306  -1.236
ATOM   7039 H2   TIP  1567       7.037 -29.571  -0.601
ATOM   7040 O    TIP  1568      30.531   4.706 -17.283
ATOM   7041 H1   TIP  1568      29.960   4.800 -18.046
ATOM   7042 H2   TIP  1568      29.934   4.691 -16.536
ATOM   7043 O    TIP  1569     -16.556 -15.995   6.025
ATOM   7044 H1   TIP  1569     -16.627 -15.072   6.266
ATOM   7045 H2   TIP  1569     -17.461 -16.284   5.909
ATOM   7046 O    TIP  1570       8.617  -7.465   5.661
ATOM   7047 H1   TIP  1570       9.492  -7.090   5.569
ATOM   7048 H2   TIP  1570       8.059  -6.914   5.112
ATOM   7049 O    TIP  1571       6.224 -30.153 -12.104
ATOM   7050 H1   TIP  1571       5.866 -30.843 -11.545
ATOM   7051 H2   TIP  1571       7.046 -30.514 -12.435
ATOM   7052 O    TIP  1572     -15.533  -6.246  -7.878
ATOM   7053 H1   TIP  1572     -16.110  -6.802  -7.355
ATOM   7054 H2   TIP  1572     -14.887  -6.849  -8.246
ATOM   7055 O    TIP  1573      24.823 -18.561  -3.438
ATOM   7056 H1   TIP  1573      24.481 -18.623  -4.329
ATOM   7057 H2   TIP  1573      24.114 -18.886  -2.884
ATOM   7058 O    TIP  1574      19.169 -15.836  -1.706
ATOM   7059 H1   TIP  1574      19.854 -15.477  -1.143
ATOM   7060 H2   TIP  1574      19.079 -16.747  -1.424
ATOM   7061 O    TIP  1575       3.398 -19.997  -4.111
ATOM   7062 H1   TIP  1575       4.121 -20.265  -3.543
ATOM   7063 H2   TIP  1575       2.615 -20.120  -3.575
ATOM   7064 O    TIP  1576      20.417  -9.825   3.922
ATOM   7065 H1   TIP  1576      21.041 -10.484   3.618
ATOM   7066 H2   TIP  1576      20.850  -9.409   4.667
ATOM   7067 O    TIP  1577      25.241  25.703  -8.429
ATOM   7068 H1   TIP  1577      24.859  26.566  -8.270
ATOM   7069 H2   TIP  1577      26.050  25.883  -8.908
ATOM   7070 O    TIP  1578       4.352   6.495 -25.746
ATOM   7071 H1   TIP  1578       4.899   7.278 -25.806
ATOM   7072 H2   TIP  1578       3.585   6.775 -25.247
ATOM   7073 O    TIP  1579     -29.209  15.456 -10.231
ATOM   7074 H1   TIP  1579     -29.145  16.037 -10.989
ATOM   7075 H2   TIP  1579     -28.361  15.537  -9.795
ATOM   7076 O    TIP  1580     -29.130  -6.456  -8.638
ATOM   7077 H1   TIP  1580     -28.208  -6.695  -8.738
ATOM   7078 H2   TIP  1580     -29.416  -6.229  -9.522
ATOM   7079 O    TIP  1581     -18.627   0.848 -10.157
ATOM   7080 H1   TIP  1581     -18.254   1.588 -10.636
ATOM   7081 H2   TIP  1581     -18.963   0.265 -10.838
ATOM   7082 O    TIP  1582      -7.988  -8.272 -25.910
ATOM   7083 H1   TIP  1582      -8.769  -7.894 -26.313
ATOM   7084 H2   TIP  1582      -8.017  -7.975 -25.001
ATOM   7085 O    TIP  1583     -12.865  -3.136 -26.456
ATOM   7086 H1   TIP  1583     -12.473  -3.258 -25.592
ATOM   7087 H2   TIP  1583     -13.456  -2.391 -26.349
ATOM   7088 O    TIP  1584     -15.003 -11.131 -12.839
ATOM   7089 H1   TIP  1584     -14.253 -10.569 -13.031
ATOM   7090 H2   TIP  1584     -15.342 -10.803 -12.006
ATOM   7091 O    TIP  1585      21.357  -7.518   5.731
ATOM   7092 H1   TIP  1585      21.305  -7.182   4.836
ATOM   7093 H2   TIP  1585      22.268  -7.378   5.988
ATOM   7094 O    TIP  1586      29.613  11.669 -22.208
ATOM   7095 H1   TIP  1586      29.298  10.884 -21.760
ATOM   7096 H2   TIP  1586      29.130  12.388 -21.801
ATOM   7097 O    TIP  1587       6.334   8.308 -25.888
ATOM   7098 H1   TIP  1587       6.413   8.165 -26.831
ATOM   7099 H2   TIP  1587       6.117   9.237 -25.804
ATOM   7100 O    TIP  1588       3.855 -15.330   0.174
ATOM   7101 H1   TIP  1588       4.066 -15.400  -0.757
ATOM   7102 H2   TIP  1588       4.466 -14.676   0.511
ATOM   7103 O    TIP  1589      23.564  21.866 -10.420
ATOM   7104 H1   TIP  1589      23.010  22.028  -9.657
ATOM   7105 H2   TIP  1589      23.629  22.716 -10.855
ATOM   7106 O    TIP  1590      19.363 -10.336 -11.112
ATOM   7107 H1   TIP  1590      19.644 -11.247 -11.029
ATOM   7108 H2   TIP  1590      19.928  -9.971 -11.792
ATOM   7109 O    TIP  1591      29.001   9.402 -25.353
ATOM   7110 H1   TIP  1591      28.739   8.561 -24.979
ATOM   7111 H2   TIP  1591      28.222   9.952 -25.277
ATOM   7112 O    TIP  1592       7.126  18.163 -21.556
ATOM   7113 H1   TIP  1592       6.691  18.969 -21.279
ATOM   7114 H2   TIP  1592       6.513  17.466 -21.320
ATOM   7115 O    TIP  1593       2.498  11.746  13.812
ATOM   7116 H1   TIP  1593       2.940  11.389  13.042
ATOM   7117 H2   TIP  1593       2.122  12.573  13.512
ATOM   7118 O    TIP  1594      18.841   3.881   6.986
ATOM   7119 H1   TIP  1594      18.538   4.349   6.208
ATOM   7120 H2   TIP  1594      18.946   2.975   6.696
ATOM   7121 O    TIP  1595      14.282  30.706 -14.869
ATOM   7122 H1   TIP  1595      14.179  31.244 -15.654
ATOM   7123 H2   TIP  1595      14.473  29.830 -15.201
ATOM   7124 O    TIP  1596       3.422 -14.766   8.469
ATOM   7125 H1   TIP  1596       3.215 -14.012   9.021
ATOM   7126 H2   TIP  1596       4.103 -14.452   7.876
ATOM   7127 O    TIP  1597      20.098  -9.401  -3.540
ATOM   7128 H1   TIP  1597      19.643  -8.636  -3.890
ATOM   7129 H2   TIP  1597      19.400 -10.014  -3.312
ATOM   7130 O    TIP  1598      24.857 -29.276  -3.075
ATOM   7131 H1   TIP  1598      24.272 -29.935  -3.449
ATOM   7132 H2   TIP  1598      25.728 -29.526  -3.383
ATOM   7133 O    TIP  1599      20.797  26.541   2.275
ATOM   7134 H1   TIP  1599      20.569  27.239   1.661
ATOM   7135 H2   TIP  1599      20.559  25.733   1.819
ATOM   7136 O    TIP  1600      19.334 -29.390  11.342
ATOM   7137 H1   TIP  1600      18.842 -29.921  11.968
ATOM   7138 H2   TIP  1600      19.077 -28.489  11.537
ATOM   7139 O    TIP  1601     -20.089  17.722   9.598
ATOM   7140 H1   TIP  1601     -19.965  18.668   9.674
ATOM   7141 H2   TIP  1601     -19.265  17.345   9.905
ATOM   7142 O    TIP  1602       5.765  19.792 -19.919
ATOM   7143 H1   TIP  1602       5.569  19.088 -19.301
ATOM   7144 H2   TIP  1602       5.054  20.421 -19.799
ATOM   7145 O    TIP  1603      -1.269 -25.015  -3.560
ATOM   7146 H1   TIP  1603      -2.096 -25.122  -4.029
ATOM   7147 H2   TIP  1603      -0.595 -25.176  -4.220
ATOM   7148 O    TIP  1604      -6.634 -12.076  -1.735
ATOM   7149 H1   TIP  1604      -6.306 -11.185  -1.623
ATOM   7150 H2   TIP  1604      -5.996 -12.498  -2.309
ATOM   7151 O    TIP  1605       7.807 -26.741  -3.930
ATOM   7152 H1   TIP  1605       7.714 -25.949  -3.401
ATOM   7153 H2   TIP  1605       8.748 -26.917  -3.936
ATOM   7154 O    TIP  1606      18.753 -11.446   5.916
ATOM   7155 H1   TIP  1606      19.506 -10.915   6.176
ATOM   7156 H2   TIP  1606      18.488 -11.897   6.718
ATOM   7157 O    TIP  1607       4.362  -3.142  18.494
ATOM   7158 H1   TIP  1607       4.303  -3.630  17.673
ATOM   7159 H2   TIP  1607       4.858  -2.355  18.271
ATOM   7160 O    TIP  1608      17.553  24.082 -28.968
ATOM   7161 H1   TIP  1608      17.701  23.708 -28.100
ATOM   7162 H2   TIP  1608      16.658  24.418 -28.937
ATOM   7163 O    TIP  1609      -4.328  -2.500  15.063
ATOM   7164 H1   TIP  1609      -4.601  -1.893  14.375
ATOM   7165 H2   TIP  1609      -5.143  -2.892  15.374
ATOM   7166 O    TIP  1610     -10.552   2.671   8.793
ATOM   7167 H1   TIP  1610     -11.210   2.251   8.239
ATOM   7168 H2   TIP  1610     -10.619   3.602   8.583
ATOM   7169 O    TIP  1611      25.333  18.110  -1.659
ATOM   7170 H1   TIP  1611      25.498  18.199  -0.720
ATOM   7171 H2   TIP  1611      24.383  18.016  -1.728
ATOM   7172 O    TIP  1612      19.276  16.019 -16.053
ATOM   7173 H1   TIP  1612      18.894  15.245 -15.640
ATOM   7174 H2   TIP  1612      19.692  16.495 -15.334
ATOM   7175 O    TIP  1613      -7.069 -18.485   8.303
ATOM   7176 H1   TIP  1613      -7.124 -18.959   9.133
ATOM   7177 H2   TIP  1613      -7.959 -18.172   8.145
ATOM   7178 O    TIP  1614     -14.976   8.512  10.306
ATOM   7179 H1   TIP  1614     -14.332   8.543   9.599
ATOM   7180 H2   TIP  1614     -14.480   8.221  11.070
ATOM   7181 O    TIP  1615      -0.587 -30.351 -24.269
ATOM   7182 H1   TIP  1615      -1.491 -30.048 -24.188
ATOM   7183 H2   TIP  1615      -0.610 -31.260 -23.972
ATOM   7184 O    TIP  1616      -0.136 -30.568   4.229
ATOM   7185 H1   TIP  1616       0.218 -30.617   3.342
ATOM   7186 H2   TIP  1616       0.434 -29.947   4.682
ATOM   7187 O    TIP  1617     -15.603  -5.394 -23.600
ATOM   7188 H1   TIP  1617     -16.294  -5.117 -24.201
ATOM   7189 H2   TIP  1617     -15.026  -4.633 -23.529
ATOM   7190 O    TIP  1618       6.519  19.287  14.630
ATOM   7191 H1   TIP  1618       6.798  18.888  15.454
ATOM   7192 H2   TIP  1618       6.843  18.693  13.954
ATOM   7193 O    TIP  1619       6.146 -22.565 -14.331
ATOM   7194 H1   TIP  1619       6.400 -23.438 -14.033
ATOM   7195 H2   TIP  1619       5.225 -22.652 -14.574
ATOM   7196 O    TIP  1620      14.558 -11.159 -14.507
ATOM   7197 H1   TIP  1620      13.877 -11.742 -14.172
ATOM   7198 H2   TIP  1620      14.921 -10.740 -13.728
ATOM   7199 O    TIP  1621     -19.260  17.400  -5.822
ATOM   7200 H1   TIP  1621     -20.211  17.495  -5.772
ATOM   7201 H2   TIP  1621     -19.090  16.510  -5.512
ATOM   7202 O    TIP  1622      17.822 -27.565 -11.417
ATOM   7203 H1   TIP  1622      17.481 -28.387 -11.769
ATOM   7204 H2   TIP  1622      17.800 -27.682 -10.467
ATOM   7205 O    TIP  1623     -14.509  19.701 -23.934
ATOM   7206 H1   TIP  1623     -14.779  19.252 -24.735
ATOM   7207 H2   TIP  1623     -13.589  19.923 -24.081
ATOM   7208 O    TIP  1624      17.285   6.556  16.699
ATOM   7209 H1   TIP  1624      17.700   6.547  15.836
ATOM   7210 H2   TIP  1624      17.097   7.480  16.866
ATOM   7211 O    TIP  1625      19.615  17.600   4.618
ATOM   7212 H1   TIP  1625      20.223  17.855   5.311
ATOM   7213 H2   TIP  1625      20.160  17.529   3.834
ATOM   7214 O    TIP  1626       1.277   9.513 -26.683
ATOM   7215 H1   TIP  1626       0.864  10.373 -26.606
ATOM   7216 H2   TIP  1626       0.657   8.993 -27.194
ATOM   7217 O    TIP  1627      17.455  19.166   4.552
ATOM   7218 H1   TIP  1627      18.057  18.427   4.468
ATOM   7219 H2   TIP  1627      16.593  18.799   4.357
ATOM   7220 O    TIP  1628       1.204  19.024 -19.683
ATOM   7221 H1   TIP  1628       0.473  19.283 -19.122
ATOM   7222 H2   TIP  1628       0.983  18.138 -19.972
ATOM   7223 O    TIP  1629     -13.382   5.645  27.081
ATOM   7224 H1   TIP  1629     -13.866   6.151  26.429
ATOM   7225 H2   TIP  1629     -12.504   5.552  26.711
ATOM   7226 O    TIP  1630     -14.823   6.678 -30.256
ATOM   7227 H1   TIP  1630     -14.844   6.766 -29.303
ATOM   7228 H2   TIP  1630     -14.580   5.764 -30.407
ATOM   7229 O    TIP  1631      -1.949 -21.593 -11.143
ATOM   7230 H1   TIP  1631      -1.816 -22.540 -11.184
ATOM   7231 H2   TIP  1631      -1.909 -21.305 -12.055
ATOM   7232 O    TIP  1632     -15.013  -7.873 -16.339
ATOM   7233 H1   TIP  1632     -14.330  -7.399 -16.812
ATOM   7234 H2   TIP  1632     -15.511  -8.322 -17.022
ATOM   7235 O    TIP  1633      21.881  30.667   4.861
ATOM   7236 H1   TIP  1633      21.812  30.334   3.967
ATOM   7237 H2   TIP  1633      22.699  30.297   5.194
ATOM   7238 O    TIP  1634      29.691 -29.371 -11.409
ATOM   7239 H1   TIP  1634      29.764 -30.312 -11.568
ATOM   7240 H2   TIP  1634      30.102 -29.239 -10.554
ATOM   7241 O    TIP  1635       4.359 -19.492   8.641
ATOM   7242 H1   TIP  1635       4.852 -18.746   8.299
ATOM   7243 H2   TIP  1635       3.758 -19.727   7.935
ATOM   7244 O    TIP  1636      -6.411 -14.604 -22.584
ATOM   7245 H1   TIP  1636      -7.188 -14.805 -22.062
ATOM   7246 H2   TIP  1636      -6.756 -14.325 -23.432
ATOM   7247 O    TIP  1637      -6.548  -3.074  16.402
ATOM   7248 H1   TIP  1637      -6.594  -3.749  17.078
ATOM   7249 H2   TIP  1637      -7.033  -2.334  16.766
ATOM   7250 O    TIP  1638      24.734  21.535 -20.338
ATOM   7251 H1   TIP  1638      25.434  21.898 -19.796
ATOM   7252 H2   TIP  1638      24.137  22.269 -20.483
ATOM   7253 O    TIP  1639      23.645  -3.741  -8.316
ATOM   7254 H1   TIP  1639      24.354  -3.146  -8.559
ATOM   7255 H2   TIP  1639      23.504  -3.577  -7.383
ATOM   7256 O    TIP  1640      16.432  -2.467 -17.993
ATOM   7257 H1   TIP  1640      17.183  -1.932 -18.248
ATOM   7258 H2   TIP  1640      16.106  -2.831 -18.816
ATOM   7259 O    TIP  1641      11.051   5.447   8.357
ATOM   7260 H1   TIP  1641      11.619   4.917   7.798
ATOM   7261 H2   TIP  1641      10.553   5.991   7.748
ATOM   7262 O    TIP  1642      22.923 -23.970  -9.559
ATOM   7263 H1   TIP  1642      23.522 -23.237  -9.700
ATOM   7264 H2   TIP  1642      22.052 -23.574  -9.567
ATOM   7265 O    TIP  1643       3.933  25.835 -15.417
ATOM   7266 H1   TIP  1643       3.665  26.637 -14.970
ATOM   7267 H2   TIP  1643       4.467  25.368 -14.774
ATOM   7268 O    TIP  1644      17.514 -18.771   0.426
ATOM   7269 H1   TIP  1644      16.608 -18.711   0.125
ATOM   7270 H2   TIP  1644      18.001 -19.086  -0.335
[truncated: 941,330 more chars]
