# Supplementary material for: Virtual Double-System Single-Box: A Nonequilibrium Alchemical Technique for Absolute Binding Free Energy Calculations: Application to Ligands of the SARS-CoV-2 Main Protease
Source: J Chem Theory Comput. 2020 Oct 22;16(11):7160–72. doi: 10.1021/acs.jctc.0c00634 (PMC8015232; doi:10.1021/acs.jctc.0c00634)
Supplement: Supplementary file 1 — ct0c00634_si_001.zip [file ct0c00634_si_001.zip › data/NPT_struct/co39.pdb]

REMARK   Time:         8999.10 CO matrix:   59.16922   0.00000   0.00000   0.00000  59.16922   0.00000   0.00000   0.00000  59.16922
ATOM      1 C01  LIG     1      -1.186  -0.664  -1.832
ATOM      2 H01  LIG     1      -0.270  -1.267  -1.871
ATOM      3 C02  LIG     1      -2.095  -1.275  -2.930
ATOM      4 H02  LIG     1      -2.359  -2.299  -2.640
ATOM      5 C03  LIG     1      -1.549  -1.261  -4.362
ATOM      6 H03  LIG     1      -1.602  -0.238  -4.755
ATOM      7 H04  LIG     1      -2.154  -1.934  -4.982
ATOM      8 H05  LIG     1      -0.485  -1.523  -4.301
ATOM      9 C04  LIG     1      -3.542  -0.603  -2.961
ATOM     10 H06  LIG     1      -3.533   0.313  -3.564
ATOM     11 H07  LIG     1      -3.835  -0.233  -1.971
ATOM     12 C05  LIG     1      -4.690  -1.424  -3.561
ATOM     13 H08  LIG     1      -4.604  -1.529  -4.649
ATOM     14 H09  LIG     1      -5.648  -0.949  -3.317
ATOM     15 H10  LIG     1      -4.794  -2.419  -3.110
ATOM     16 N06  LIG     1      -1.512  -0.562   2.675
ATOM     17 H11  LIG     1      -1.950   0.313   2.390
ATOM     18 C07  LIG     1       1.906  -1.000   4.694
ATOM     19 H12  LIG     1       1.876  -0.793   5.763
ATOM     20 C08  LIG     1       3.119  -1.355   4.093
ATOM     21 H13  LIG     1       4.005  -1.466   4.711
ATOM     22 C09  LIG     1       3.120  -1.545   2.656
ATOM     23 H14  LIG     1       4.092  -1.643   2.182
ATOM     24 C10  LIG     1       1.962  -1.360   1.856
ATOM     25 H15  LIG     1       2.067  -1.272   0.777
ATOM     26 N11  LIG     1      -0.792   0.763  -2.192
ATOM     27 H16  LIG     1      -0.690   0.706  -3.205
ATOM     28 C12  LIG     1       2.773   2.967  -3.760
ATOM     29 H17  LIG     1       2.152   3.705  -4.282
ATOM     30 H18  LIG     1       2.849   2.086  -4.410
ATOM     31 H19  LIG     1       3.800   3.333  -3.638
ATOM     32 C13  LIG     1       3.008   1.271  -1.805
ATOM     33 H20  LIG     1       2.638   0.322  -2.213
ATOM     34 H21  LIG     1       2.969   1.157  -0.715
ATOM     35 H22  LIG     1       4.065   1.357  -2.083
ATOM     36 C14  LIG     1       2.325   3.691  -1.369
ATOM     37 H23  LIG     1       3.304   4.183  -1.329
ATOM     38 H24  LIG     1       2.116   3.458  -0.318
ATOM     39 H25  LIG     1       1.606   4.454  -1.692
ATOM     40 C15  LIG     1      -1.544  -0.862  -0.330
ATOM     41 O16  LIG     1      -2.641  -0.960   0.095
ATOM     42 N17  LIG     1      -0.413  -0.982   0.512
ATOM     43 C18  LIG     1      -0.430  -0.835   1.776
ATOM     44 C19  LIG     1       0.816  -1.065   2.482
ATOM     45 S20  LIG     1      -0.906  -0.513   4.302
ATOM     46 C21  LIG     1       0.765  -0.960   3.884
ATOM     47 C22  LIG     1       0.149   1.529  -1.515
ATOM     48 O23  LIG     1       0.279   1.749  -0.333
ATOM     49 O24  LIG     1       0.852   2.109  -2.527
ATOM     50 C25  LIG     1       2.220   2.515  -2.347
ATOM     51 N    PHE     2     -19.084  18.751   0.534
ATOM     52 H1   PHE     2     -18.662  17.835   0.584
ATOM     53 H2   PHE     2     -19.601  18.831  -0.330
ATOM     54 H3   PHE     2     -19.817  18.911   1.209
ATOM     55 CA   PHE     2     -18.066  19.835   0.645
ATOM     56 HA   PHE     2     -18.662  20.741   0.540
ATOM     57 CB   PHE     2     -17.335  19.880   2.011
ATOM     58 HB1  PHE     2     -16.577  20.660   2.085
ATOM     59 HB2  PHE     2     -16.818  18.957   2.277
ATOM     60 CG   PHE     2     -18.348  20.091   3.077
ATOM     61 CD1  PHE     2     -18.824  21.406   3.296
ATOM     62 HD1  PHE     2     -18.455  22.219   2.688
ATOM     63 CE1  PHE     2     -19.852  21.652   4.236
ATOM     64 HE1  PHE     2     -20.232  22.659   4.156
ATOM     65 CZ   PHE     2     -20.469  20.597   4.937
ATOM     66 HZ   PHE     2     -21.356  20.743   5.536
ATOM     67 CE2  PHE     2     -20.029  19.254   4.744
ATOM     68 HE2  PHE     2     -20.409  18.441   5.346
ATOM     69 CD2  PHE     2     -18.964  19.045   3.774
ATOM     70 HD2  PHE     2     -18.544  18.070   3.576
ATOM     71 C    PHE     2     -17.052  19.737  -0.465
ATOM     72 O    PHE     2     -16.529  18.652  -0.676
ATOM     73 N    PRO     3     -16.737  20.854  -1.123
ATOM     74 CD   PRO     3     -17.509  22.066  -1.158
ATOM     75 HD1  PRO     3     -18.006  22.358  -0.233
ATOM     76 HD2  PRO     3     -18.326  21.935  -1.867
ATOM     77 CG   PRO     3     -16.429  23.051  -1.590
ATOM     78 HG1  PRO     3     -15.794  23.334  -0.750
ATOM     79 HG2  PRO     3     -16.900  23.987  -1.889
ATOM     80 CB   PRO     3     -15.660  22.272  -2.706
ATOM     81 HB1  PRO     3     -14.707  22.752  -2.928
ATOM     82 HB2  PRO     3     -16.148  22.197  -3.678
ATOM     83 CA   PRO     3     -15.557  20.902  -2.021
ATOM     84 HA   PRO     3     -15.715  20.152  -2.796
ATOM     85 C    PRO     3     -14.262  20.758  -1.204
ATOM     86 O    PRO     3     -14.255  20.947  -0.002
ATOM     87 N    SER     4     -13.153  20.366  -1.831
ATOM     88 H    SER     4     -13.204  20.314  -2.839
ATOM     89 CA   SER     4     -11.858  20.048  -1.128
ATOM     90 HA   SER     4     -12.022  19.901  -0.060
ATOM     91 CB   SER     4     -11.383  18.744  -1.647
ATOM     92 HB1  SER     4     -11.896  17.874  -1.237
ATOM     93 HB2  SER     4     -10.335  18.726  -1.347
ATOM     94 OG   SER     4     -11.398  18.726  -3.110
ATOM     95 HG   SER     4     -10.745  19.268  -3.557
ATOM     96 C    SER     4     -10.798  21.163  -1.227
ATOM     97 O    SER     4      -9.767  21.153  -0.556
ATOM     98 N    GLY     5     -11.117  22.334  -1.875
ATOM     99 H    GLY     5     -12.045  22.290  -2.270
ATOM    100 CA   GLY     5     -10.151  23.427  -2.164
ATOM    101 HA1  GLY     5     -10.770  24.160  -2.680
ATOM    102 HA2  GLY     5      -9.458  23.118  -2.946
ATOM    103 C    GLY     5      -9.369  23.978  -1.007
ATOM    104 O    GLY     5      -8.195  24.283  -1.033
ATOM    105 N    LYS     6      -9.998  24.004   0.154
ATOM    106 H    LYS     6     -10.943  23.654   0.209
ATOM    107 CA   LYS     6      -9.472  24.428   1.494
ATOM    108 HA   LYS     6      -9.032  25.415   1.355
ATOM    109 CB   LYS     6     -10.618  24.555   2.481
ATOM    110 HB1  LYS     6     -10.270  24.422   3.505
ATOM    111 HB2  LYS     6     -11.229  23.704   2.181
ATOM    112 CG   LYS     6     -11.365  25.974   2.488
ATOM    113 HG1  LYS     6     -11.749  26.209   1.495
ATOM    114 HG2  LYS     6     -10.643  26.723   2.812
ATOM    115 CD   LYS     6     -12.524  26.238   3.461
ATOM    116 HD1  LYS     6     -12.231  26.266   4.510
ATOM    117 HD2  LYS     6     -13.288  25.484   3.271
ATOM    118 CE   LYS     6     -13.146  27.587   3.085
ATOM    119 HE1  LYS     6     -14.219  27.549   3.274
ATOM    120 HE2  LYS     6     -12.916  27.754   2.033
ATOM    121 NZ   LYS     6     -12.459  28.720   3.802
ATOM    122 HZ1  LYS     6     -11.459  28.651   3.925
ATOM    123 HZ2  LYS     6     -12.652  29.603   3.351
ATOM    124 HZ3  LYS     6     -12.979  28.759   4.668
ATOM    125 C    LYS     6      -8.338  23.588   2.039
ATOM    126 O    LYS     6      -7.613  23.997   2.915
ATOM    127 N    VAL     7      -8.147  22.432   1.332
ATOM    128 H    VAL     7      -8.831  22.143   0.647
ATOM    129 CA   VAL     7      -7.097  21.468   1.616
ATOM    130 HA   VAL     7      -6.459  21.867   2.405
ATOM    131 CB   VAL     7      -7.776  20.246   2.207
ATOM    132 HB   VAL     7      -8.443  19.803   1.467
ATOM    133 CG1  VAL     7      -6.836  19.123   2.576
ATOM    134 HG11 VAL     7      -6.297  18.809   1.682
ATOM    135 HG12 VAL     7      -6.100  19.503   3.284
ATOM    136 HG13 VAL     7      -7.372  18.255   2.961
ATOM    137 CG2  VAL     7      -8.549  20.621   3.533
ATOM    138 HG21 VAL     7      -7.984  21.156   4.296
ATOM    139 HG22 VAL     7      -9.440  21.197   3.283
ATOM    140 HG23 VAL     7      -8.998  19.704   3.914
ATOM    141 C    VAL     7      -6.242  21.127   0.395
ATOM    142 O    VAL     7      -5.178  20.555   0.518
ATOM    143 N    GLU     8      -6.726  21.445  -0.794
ATOM    144 H    GLU     8      -7.697  21.721  -0.844
ATOM    145 CA   GLU     8      -5.985  21.093  -2.057
ATOM    146 HA   GLU     8      -5.804  20.019  -2.032
ATOM    147 CB   GLU     8      -6.832  21.413  -3.305
ATOM    148 HB1  GLU     8      -6.197  21.242  -4.174
ATOM    149 HB2  GLU     8      -7.247  22.421  -3.330
ATOM    150 CG   GLU     8      -7.975  20.434  -3.493
ATOM    151 HG1  GLU     8      -8.582  20.581  -2.599
ATOM    152 HG2  GLU     8      -7.619  19.414  -3.636
ATOM    153 CD   GLU     8      -8.896  20.872  -4.631
ATOM    154 OE1  GLU     8      -8.647  21.737  -5.475
ATOM    155 OE2  GLU     8     -10.012  20.329  -4.648
ATOM    156 C    GLU     8      -4.629  21.835  -2.091
ATOM    157 O    GLU     8      -3.614  21.282  -2.623
ATOM    158 N    GLY     9      -4.566  23.080  -1.588
ATOM    159 H    GLY     9      -5.366  23.383  -1.052
ATOM    160 CA   GLY     9      -3.364  23.863  -1.346
ATOM    161 HA1  GLY     9      -3.616  24.841  -0.935
ATOM    162 HA2  GLY     9      -2.750  23.951  -2.243
ATOM    163 C    GLY     9      -2.486  23.307  -0.226
ATOM    164 O    GLY     9      -1.493  23.885   0.134
ATOM    165 N    CYS    10      -2.896  22.262   0.458
ATOM    166 H    CYS    10      -3.690  21.771   0.074
ATOM    167 CA   CYS    10      -2.263  21.724   1.661
ATOM    168 HA   CYS    10      -1.392  22.300   1.973
ATOM    169 CB   CYS    10      -3.255  21.821   2.832
ATOM    170 HB1  CYS    10      -2.751  21.476   3.735
ATOM    171 HB2  CYS    10      -4.115  21.201   2.575
ATOM    172 SG   CYS    10      -3.680  23.567   3.079
ATOM    173 HG   CYS    10      -4.666  23.764   2.199
ATOM    174 C    CYS    10      -1.807  20.219   1.468
ATOM    175 O    CYS    10      -1.410  19.575   2.440
ATOM    176 N    MET    11      -1.772  19.689   0.284
ATOM    177 H    MET    11      -2.112  20.270  -0.469
ATOM    178 CA   MET    11      -1.213  18.361  -0.049
ATOM    179 HA   MET    11      -1.308  17.838   0.903
ATOM    180 CB   MET    11      -2.176  17.615  -0.993
ATOM    181 HB1  MET    11      -1.779  16.601  -1.034
ATOM    182 HB2  MET    11      -2.155  18.144  -1.946
ATOM    183 CG   MET    11      -3.628  17.419  -0.508
ATOM    184 HG1  MET    11      -4.006  16.668  -1.202
ATOM    185 HG2  MET    11      -4.187  18.325  -0.741
ATOM    186 SD   MET    11      -3.935  16.805   1.140
ATOM    187 CE   MET    11      -3.455  15.055   1.027
ATOM    188 HE1  MET    11      -3.402  14.596   2.014
ATOM    189 HE2  MET    11      -4.174  14.567   0.370
ATOM    190 HE3  MET    11      -2.474  14.924   0.572
ATOM    191 C    MET    11       0.207  18.444  -0.685
ATOM    192 O    MET    11       0.476  19.358  -1.454
ATOM    193 N    VAL    12       1.017  17.454  -0.336
ATOM    194 H    VAL    12       0.682  16.746   0.301
ATOM    195 CA   VAL    12       2.411  17.292  -0.790
ATOM    196 HA   VAL    12       2.489  17.733  -1.784
ATOM    197 CB   VAL    12       3.476  17.938   0.140
ATOM    198 HB   VAL    12       4.479  17.712  -0.221
ATOM    199 CG1  VAL    12       3.392  19.451   0.212
ATOM    200 HG11 VAL    12       4.246  19.844   0.763
ATOM    201 HG12 VAL    12       3.349  19.870  -0.794
ATOM    202 HG13 VAL    12       2.551  19.830   0.793
ATOM    203 CG2  VAL    12       3.400  17.451   1.586
ATOM    204 HG21 VAL    12       4.212  17.974   2.091
ATOM    205 HG22 VAL    12       2.507  17.820   2.090
ATOM    206 HG23 VAL    12       3.538  16.393   1.810
ATOM    207 C    VAL    12       2.750  15.810  -1.042
ATOM    208 O    VAL    12       2.126  14.913  -0.565
ATOM    209 N    GLN    13       3.691  15.570  -1.972
ATOM    210 H    GLN    13       4.205  16.367  -2.320
ATOM    211 CA   GLN    13       4.349  14.276  -2.176
ATOM    212 HA   GLN    13       3.578  13.506  -2.157
ATOM    213 CB   GLN    13       5.154  14.344  -3.440
ATOM    214 HB1  GLN    13       6.119  14.829  -3.297
ATOM    215 HB2  GLN    13       4.578  14.840  -4.221
ATOM    216 CG   GLN    13       5.427  12.998  -4.020
ATOM    217 HG1  GLN    13       4.470  12.518  -4.227
ATOM    218 HG2  GLN    13       5.964  12.415  -3.272
ATOM    219 CD   GLN    13       6.277  12.985  -5.319
ATOM    220 OE1  GLN    13       6.644  13.970  -5.965
ATOM    221 NE2  GLN    13       6.583  11.791  -5.732
ATOM    222 HE21 GLN    13       6.327  10.996  -5.164
ATOM    223 HE22 GLN    13       7.124  11.706  -6.581
ATOM    224 C    GLN    13       5.211  14.039  -0.922
ATOM    225 O    GLN    13       5.826  14.973  -0.397
ATOM    226 N    VAL    14       5.372  12.785  -0.483
ATOM    227 H    VAL    14       4.703  12.108  -0.822
ATOM    228 CA   VAL    14       6.547  12.227   0.262
ATOM    229 HA   VAL    14       7.406  12.897   0.252
ATOM    230 CB   VAL    14       6.080  11.812   1.689
ATOM    231 HB   VAL    14       5.335  11.016   1.706
ATOM    232 CG1  VAL    14       7.249  11.379   2.625
ATOM    233 HG11 VAL    14       8.027  12.128   2.480
ATOM    234 HG12 VAL    14       7.028  11.430   3.691
ATOM    235 HG13 VAL    14       7.504  10.365   2.317
ATOM    236 CG2  VAL    14       5.447  13.032   2.384
ATOM    237 HG21 VAL    14       5.215  12.672   3.386
ATOM    238 HG22 VAL    14       6.112  13.897   2.394
ATOM    239 HG23 VAL    14       4.567  13.276   1.789
ATOM    240 C    VAL    14       7.063  10.908  -0.316
ATOM    241 O    VAL    14       6.325   9.891  -0.386
ATOM    242 N    THR    15       8.232  10.901  -0.955
ATOM    243 H    THR    15       8.690  11.792  -1.085
ATOM    244 CA   THR    15       8.969   9.742  -1.357
ATOM    245 HA   THR    15       8.318   8.908  -1.621
ATOM    246 CB   THR    15       9.745  10.029  -2.698
ATOM    247 HB   THR    15      10.489  10.779  -2.428
ATOM    248 CG2  THR    15      10.337   8.732  -3.257
ATOM    249 HG21 THR    15       9.537   7.996  -3.345
ATOM    250 HG22 THR    15      10.650   8.932  -4.281
ATOM    251 HG23 THR    15      11.191   8.294  -2.740
ATOM    252 OG1  THR    15       8.737  10.463  -3.578
ATOM    253 HG1  THR    15       9.237  11.017  -4.183
ATOM    254 C    THR    15       9.887   9.340  -0.195
ATOM    255 O    THR    15      10.558  10.205   0.319
ATOM    256 N    CYS    16      10.046   8.045   0.013
ATOM    257 H    CYS    16       9.477   7.394  -0.509
ATOM    258 CA   CYS    16      11.208   7.464   0.687
ATOM    259 HA   CYS    16      11.990   8.212   0.560
ATOM    260 CB   CYS    16      10.959   7.414   2.170
ATOM    261 HB1  CYS    16      10.238   6.626   2.390
ATOM    262 HB2  CYS    16      10.628   8.375   2.564
ATOM    263 SG   CYS    16      12.522   6.936   2.963
ATOM    264 HG   CYS    16      13.199   8.086   3.032
ATOM    265 C    CYS    16      11.659   6.233   0.046
ATOM    266 O    CYS    16      10.814   5.398  -0.263
ATOM    267 N    GLY    17      12.974   6.149  -0.222
ATOM    268 H    GLY    17      13.496   6.973   0.041
ATOM    269 CA   GLY    17      13.719   5.145  -0.976
ATOM    270 HA1  GLY    17      13.452   4.180  -0.544
ATOM    271 HA2  GLY    17      14.804   5.248  -0.954
ATOM    272 C    GLY    17      13.150   5.259  -2.368
ATOM    273 O    GLY    17      13.541   6.196  -3.095
ATOM    274 N    THR    18      12.211   4.396  -2.695
ATOM    275 H    THR    18      12.135   3.643  -2.027
ATOM    276 CA   THR    18      11.560   4.201  -4.040
ATOM    277 HA   THR    18      11.910   5.015  -4.675
ATOM    278 CB   THR    18      12.258   2.992  -4.731
ATOM    279 HB   THR    18      11.778   2.819  -5.694
ATOM    280 CG2  THR    18      13.797   3.132  -4.878
ATOM    281 HG21 THR    18      14.263   3.108  -3.893
ATOM    282 HG22 THR    18      14.226   2.368  -5.526
ATOM    283 HG23 THR    18      13.964   4.163  -5.192
ATOM    284 OG1  THR    18      11.898   1.872  -3.900
ATOM    285 HG1  THR    18      12.663   1.312  -4.053
ATOM    286 C    THR    18      10.074   4.099  -4.000
ATOM    287 O    THR    18       9.394   3.836  -5.015
ATOM    288 N    THR    19       9.457   4.136  -2.834
ATOM    289 H    THR    19      10.026   4.309  -2.019
ATOM    290 CA   THR    19       8.013   4.243  -2.639
ATOM    291 HA   THR    19       7.479   3.832  -3.495
ATOM    292 CB   THR    19       7.615   3.484  -1.380
ATOM    293 HB   THR    19       8.155   3.896  -0.528
ATOM    294 CG2  THR    19       6.086   3.698  -1.159
ATOM    295 HG21 THR    19       5.766   3.106  -0.302
ATOM    296 HG22 THR    19       5.761   4.721  -0.970
ATOM    297 HG23 THR    19       5.658   3.319  -2.087
ATOM    298 OG1  THR    19       8.003   2.104  -1.647
ATOM    299 HG1  THR    19       8.112   1.632  -0.819
ATOM    300 C    THR    19       7.668   5.733  -2.514
ATOM    301 O    THR    19       8.265   6.497  -1.711
ATOM    302 N    THR    20       6.603   6.202  -3.179
ATOM    303 H    THR    20       5.934   5.599  -3.636
ATOM    304 CA   THR    20       6.009   7.509  -2.962
ATOM    305 HA   THR    20       6.510   8.101  -2.197
ATOM    306 CB   THR    20       6.249   8.444  -4.215
ATOM    307 HB   THR    20       7.191   8.216  -4.712
ATOM    308 CG2  THR    20       5.177   8.235  -5.228
ATOM    309 HG21 THR    20       5.074   7.173  -5.448
ATOM    310 HG22 THR    20       4.217   8.639  -4.905
ATOM    311 HG23 THR    20       5.431   8.732  -6.164
ATOM    312 OG1  THR    20       6.029   9.844  -3.841
ATOM    313 HG1  THR    20       6.936  10.124  -3.693
ATOM    314 C    THR    20       4.535   7.502  -2.573
ATOM    315 O    THR    20       3.846   6.552  -2.964
ATOM    316 N    LEU    21       4.141   8.522  -1.787
ATOM    317 H    LEU    21       4.872   9.147  -1.478
ATOM    318 CA   LEU    21       2.785   8.677  -1.311
ATOM    319 HA   LEU    21       2.152   8.423  -2.161
ATOM    320 CB   LEU    21       2.440   7.716  -0.159
ATOM    321 HB1  LEU    21       2.594   6.760  -0.660
ATOM    322 HB2  LEU    21       1.465   7.873   0.302
ATOM    323 CG   LEU    21       3.383   7.518   1.089
ATOM    324 HG   LEU    21       4.422   7.417   0.774
ATOM    325 CD1  LEU    21       3.127   8.658   2.089
ATOM    326 HD11 LEU    21       3.583   9.553   1.665
ATOM    327 HD12 LEU    21       2.040   8.714   2.148
ATOM    328 HD13 LEU    21       3.664   8.394   3.000
ATOM    329 CD2  LEU    21       2.873   6.248   1.719
ATOM    330 HD21 LEU    21       1.795   6.398   1.769
ATOM    331 HD22 LEU    21       3.227   5.423   1.102
ATOM    332 HD23 LEU    21       3.286   6.036   2.705
ATOM    333 C    LEU    21       2.402  10.113  -1.033
ATOM    334 O    LEU    21       3.294  10.941  -0.872
ATOM    335 N    ASN    22       1.072  10.321  -0.995
ATOM    336 H    ASN    22       0.469   9.547  -1.235
ATOM    337 CA   ASN    22       0.512  11.590  -0.459
ATOM    338 HA   ASN    22       0.965  12.384  -1.053
ATOM    339 CB   ASN    22      -1.014  11.682  -0.777
ATOM    340 HB1  ASN    22      -1.378  12.667  -0.488
ATOM    341 HB2  ASN    22      -1.503  11.050  -0.035
ATOM    342 CG   ASN    22      -1.518  11.269  -2.185
ATOM    343 OD1  ASN    22      -1.447  12.175  -3.036
ATOM    344 ND2  ASN    22      -1.969  10.058  -2.307
ATOM    345 HD21 ASN    22      -1.849   9.477  -1.489
ATOM    346 HD22 ASN    22      -2.478   9.895  -3.164
ATOM    347 C    ASN    22       0.839  11.913   0.992
ATOM    348 O    ASN    22       1.030  11.026   1.799
ATOM    349 N    GLY    23       0.814  13.231   1.334
ATOM    350 H    GLY    23       0.805  13.945   0.621
ATOM    351 CA   GLY    23       0.591  13.670   2.679
ATOM    352 HA1  GLY    23       1.515  13.658   3.256
ATOM    353 HA2  GLY    23      -0.134  12.962   3.080
ATOM    354 C    GLY    23      -0.068  15.035   2.759
ATOM    355 O    GLY    23      -0.393  15.745   1.748
ATOM    356 N    LEU    24      -0.233  15.507   3.965
ATOM    357 H    LEU    24       0.204  14.911   4.653
ATOM    358 CA   LEU    24      -1.010  16.652   4.412
ATOM    359 HA   LEU    24      -1.531  17.184   3.616
ATOM    360 CB   LEU    24      -2.131  16.251   5.333
ATOM    361 HB1  LEU    24      -1.816  15.463   6.016
ATOM    362 HB2  LEU    24      -2.804  15.648   4.724
ATOM    363 CG   LEU    24      -2.990  17.382   5.986
ATOM    364 HG   LEU    24      -2.364  17.907   6.709
ATOM    365 CD1  LEU    24      -3.488  18.413   4.968
ATOM    366 HD11 LEU    24      -2.650  19.074   4.749
ATOM    367 HD12 LEU    24      -3.869  17.916   4.075
ATOM    368 HD13 LEU    24      -4.278  19.037   5.385
ATOM    369 CD2  LEU    24      -4.172  16.734   6.761
ATOM    370 HD21 LEU    24      -4.646  17.532   7.331
ATOM    371 HD22 LEU    24      -5.003  16.447   6.118
ATOM    372 HD23 LEU    24      -3.978  15.828   7.334
ATOM    373 C    LEU    24      -0.092  17.596   5.071
ATOM    374 O    LEU    24       0.521  17.217   6.124
ATOM    375 N    TRP    25       0.091  18.793   4.540
ATOM    376 H    TRP    25      -0.565  19.030   3.809
ATOM    377 CA   TRP    25       0.983  19.891   4.946
ATOM    378 HA   TRP    25       1.790  19.622   5.628
ATOM    379 CB   TRP    25       1.715  20.413   3.673
ATOM    380 HB1  TRP    25       1.038  20.849   2.939
ATOM    381 HB2  TRP    25       2.141  19.501   3.256
ATOM    382 CG   TRP    25       2.885  21.419   3.763
ATOM    383 CD1  TRP    25       3.643  21.788   4.787
ATOM    384 HD1  TRP    25       3.557  21.388   5.787
ATOM    385 NE1  TRP    25       4.522  22.788   4.486
ATOM    386 HE1  TRP    25       5.080  23.322   5.137
ATOM    387 CE2  TRP    25       4.372  23.220   3.168
ATOM    388 CZ2  TRP    25       4.947  24.259   2.451
ATOM    389 HZ2  TRP    25       5.728  24.836   2.923
ATOM    390 CH2  TRP    25       4.431  24.548   1.179
ATOM    391 HH2  TRP    25       4.941  25.366   0.692
ATOM    392 CZ3  TRP    25       3.473  23.650   0.639
ATOM    393 HZ3  TRP    25       3.108  23.816  -0.364
ATOM    394 CE3  TRP    25       2.898  22.626   1.419
ATOM    395 HE3  TRP    25       2.184  21.934   0.998
ATOM    396 CD2  TRP    25       3.294  22.426   2.712
ATOM    397 C    TRP    25       0.231  21.046   5.718
ATOM    398 O    TRP    25      -0.468  21.850   5.087
ATOM    399 N    LEU    26       0.542  21.215   7.026
ATOM    400 H    LEU    26       1.270  20.678   7.475
ATOM    401 CA   LEU    26      -0.217  22.130   7.836
ATOM    402 HA   LEU    26      -0.756  22.916   7.306
ATOM    403 CB   LEU    26      -1.248  21.408   8.799
ATOM    404 HB1  LEU    26      -1.809  22.065   9.464
ATOM    405 HB2  LEU    26      -0.624  20.764   9.419
ATOM    406 CG   LEU    26      -2.329  20.637   8.077
ATOM    407 HG   LEU    26      -1.782  19.984   7.397
ATOM    408 CD1  LEU    26      -2.983  19.803   9.180
ATOM    409 HD11 LEU    26      -3.641  19.143   8.616
ATOM    410 HD12 LEU    26      -2.219  19.153   9.605
ATOM    411 HD13 LEU    26      -3.419  20.488   9.908
ATOM    412 CD2  LEU    26      -3.355  21.553   7.295
ATOM    413 HD21 LEU    26      -3.871  22.244   7.961
ATOM    414 HD22 LEU    26      -2.839  22.082   6.493
ATOM    415 HD23 LEU    26      -4.058  20.952   6.719
ATOM    416 C    LEU    26       0.711  23.052   8.611
ATOM    417 O    LEU    26       1.303  22.618   9.607
ATOM    418 N    ASP    27       0.905  24.262   8.117
ATOM    419 H    ASP    27       0.298  24.537   7.358
ATOM    420 CA   ASP    27       2.040  25.132   8.472
ATOM    421 HA   ASP    27       1.943  25.970   7.782
ATOM    422 CB   ASP    27       1.897  25.799   9.837
ATOM    423 HB1  ASP    27       2.708  26.515   9.977
ATOM    424 HB2  ASP    27       1.935  25.029  10.608
ATOM    425 CG   ASP    27       0.585  26.602  10.021
ATOM    426 OD1  ASP    27       0.018  27.140   9.008
ATOM    427 OD2  ASP    27       0.150  26.719  11.162
ATOM    428 C    ASP    27       3.389  24.438   8.204
ATOM    429 O    ASP    27       3.618  23.914   7.149
ATOM    430 N    ASP    28       4.317  24.396   9.172
ATOM    431 H    ASP    28       4.136  24.856  10.052
ATOM    432 CA   ASP    28       5.617  23.747   8.945
ATOM    433 HA   ASP    28       5.848  23.667   7.882
ATOM    434 CB   ASP    28       6.720  24.614   9.575
ATOM    435 HB1  ASP    28       6.660  25.623   9.166
ATOM    436 HB2  ASP    28       7.679  24.207   9.254
ATOM    437 CG   ASP    28       6.682  24.805  11.082
ATOM    438 OD1  ASP    28       5.791  24.291  11.778
ATOM    439 OD2  ASP    28       7.604  25.495  11.582
ATOM    440 C    ASP    28       5.703  22.282   9.409
ATOM    441 O    ASP    28       6.829  21.718   9.531
ATOM    442 N    VAL    29       4.571  21.596   9.461
ATOM    443 H    VAL    29       3.672  22.046   9.360
ATOM    444 CA   VAL    29       4.476  20.129   9.713
ATOM    445 HA   VAL    29       5.468  19.679   9.694
ATOM    446 CB   VAL    29       4.028  19.831  11.155
ATOM    447 HB   VAL    29       3.814  18.763  11.157
ATOM    448 CG1  VAL    29       5.124  20.126  12.256
ATOM    449 HG11 VAL    29       4.725  20.024  13.265
ATOM    450 HG12 VAL    29       5.875  19.337  12.226
ATOM    451 HG13 VAL    29       5.549  21.127  12.182
ATOM    452 CG2  VAL    29       2.673  20.343  11.546
ATOM    453 HG21 VAL    29       2.673  21.410  11.772
ATOM    454 HG22 VAL    29       1.937  20.022  10.810
ATOM    455 HG23 VAL    29       2.540  19.886  12.527
ATOM    456 C    VAL    29       3.706  19.329   8.682
ATOM    457 O    VAL    29       2.704  19.742   8.121
ATOM    458 N    VAL    30       4.054  18.044   8.606
ATOM    459 H    VAL    30       4.771  17.748   9.253
ATOM    460 CA   VAL    30       3.601  17.090   7.514
ATOM    461 HA   VAL    30       2.721  17.545   7.058
ATOM    462 CB   VAL    30       4.594  16.847   6.386
ATOM    463 HB   VAL    30       5.550  16.501   6.780
ATOM    464 CG1  VAL    30       4.081  15.810   5.333
ATOM    465 HG11 VAL    30       3.038  16.038   5.115
ATOM    466 HG12 VAL    30       4.558  15.969   4.366
ATOM    467 HG13 VAL    30       4.168  14.762   5.620
ATOM    468 CG2  VAL    30       4.792  18.160   5.568
ATOM    469 HG21 VAL    30       5.267  18.877   6.238
ATOM    470 HG22 VAL    30       5.504  18.032   4.753
ATOM    471 HG23 VAL    30       3.812  18.449   5.190
ATOM    472 C    VAL    30       3.069  15.894   8.147
ATOM    473 O    VAL    30       3.549  15.394   9.185
ATOM    474 N    TYR    31       2.031  15.320   7.579
ATOM    475 H    TYR    31       1.536  15.804   6.844
ATOM    476 CA   TYR    31       1.417  14.047   8.015
ATOM    477 HA   TYR    31       2.044  13.576   8.771
ATOM    478 CB   TYR    31       0.057  14.332   8.703
ATOM    479 HB1  TYR    31      -0.261  13.311   8.912
ATOM    480 HB2  TYR    31      -0.604  14.795   7.971
ATOM    481 CG   TYR    31       0.093  15.232   9.898
ATOM    482 CD1  TYR    31       0.105  16.642   9.782
ATOM    483 HD1  TYR    31       0.158  17.068   8.791
ATOM    484 CE1  TYR    31       0.004  17.421  10.982
ATOM    485 HE1  TYR    31       0.082  18.496  11.057
ATOM    486 CZ   TYR    31      -0.095  16.780  12.238
ATOM    487 OH   TYR    31      -0.259  17.516  13.405
ATOM    488 HH   TYR    31      -0.311  17.011  14.219
ATOM    489 CE2  TYR    31       0.037  15.365  12.337
ATOM    490 HE2  TYR    31      -0.110  14.792  13.241
ATOM    491 CD2  TYR    31       0.062  14.600  11.181
ATOM    492 HD2  TYR    31       0.124  13.526  11.268
ATOM    493 C    TYR    31       1.263  13.087   6.819
ATOM    494 O    TYR    31       0.681  13.465   5.781
ATOM    495 N    CYS    32       1.726  11.835   6.993
ATOM    496 H    CYS    32       2.169  11.610   7.872
ATOM    497 CA   CYS    32       1.722  10.792   5.978
ATOM    498 HA   CYS    32       0.828  10.924   5.369
ATOM    499 CB   CYS    32       2.869  11.008   4.943
ATOM    500 HB1  CYS    32       2.917  12.038   4.589
ATOM    501 HB2  CYS    32       2.719  10.375   4.069
ATOM    502 SG   CYS    32       4.469  10.546   5.682
ATOM    503 HG   CYS    32       3.920   9.529   6.354
ATOM    504 C    CYS    32       1.673   9.351   6.622
ATOM    505 O    CYS    32       2.091   9.071   7.737
ATOM    506 N    PRO    33       1.153   8.323   5.893
ATOM    507 CD   PRO    33       0.519   8.402   4.602
ATOM    508 HD1  PRO    33       1.370   8.386   3.921
ATOM    509 HD2  PRO    33      -0.143   9.267   4.549
ATOM    510 CG   PRO    33      -0.238   7.106   4.381
ATOM    511 HG1  PRO    33      -0.249   6.826   3.327
ATOM    512 HG2  PRO    33      -1.241   7.253   4.781
ATOM    513 CB   PRO    33       0.608   6.117   5.119
ATOM    514 HB1  PRO    33       1.437   5.727   4.529
ATOM    515 HB2  PRO    33      -0.012   5.309   5.507
ATOM    516 CA   PRO    33       1.232   6.915   6.292
ATOM    517 HA   PRO    33       0.532   6.856   7.125
ATOM    518 C    PRO    33       2.632   6.476   6.667
ATOM    519 O    PRO    33       3.572   6.897   6.003
ATOM    520 N    ARG    34       2.850   5.645   7.677
ATOM    521 H    ARG    34       2.083   5.403   8.288
ATOM    522 CA   ARG    34       4.224   5.137   7.947
ATOM    523 HA   ARG    34       4.845   6.031   7.900
ATOM    524 CB   ARG    34       4.258   4.587   9.385
ATOM    525 HB1  ARG    34       3.792   5.274  10.091
ATOM    526 HB2  ARG    34       5.321   4.518   9.616
ATOM    527 CG   ARG    34       3.511   3.230   9.540
ATOM    528 HG1  ARG    34       3.771   2.505   8.768
ATOM    529 HG2  ARG    34       2.474   3.565   9.542
ATOM    530 CD   ARG    34       3.909   2.521  10.882
ATOM    531 HD1  ARG    34       4.035   3.205  11.721
ATOM    532 HD2  ARG    34       4.819   1.942  10.721
ATOM    533 NE   ARG    34       2.823   1.635  11.223
ATOM    534 HE   ARG    34       2.127   1.528  10.499
ATOM    535 CZ   ARG    34       2.471   1.190  12.415
ATOM    536 NH1  ARG    34       3.201   1.280  13.476
ATOM    537 HH11 ARG    34       4.113   1.713  13.460
ATOM    538 HH12 ARG    34       2.975   0.706  14.276
ATOM    539 NH2  ARG    34       1.363   0.528  12.443
ATOM    540 HH21 ARG    34       0.787   0.446  11.617
ATOM    541 HH22 ARG    34       1.132  -0.005  13.270
ATOM    542 C    ARG    34       4.827   4.270   6.897
ATOM    543 O    ARG    34       6.047   4.248   6.833
ATOM    544 N    HSP    35       4.044   3.485   6.130
ATOM    545 H    HSP    35       3.052   3.557   6.307
ATOM    546 CA   HSP    35       4.511   2.627   5.145
ATOM    547 HA   HSP    35       5.343   2.040   5.535
ATOM    548 CB   HSP    35       3.330   1.749   4.824
ATOM    549 HB1  HSP    35       2.991   1.409   5.802
ATOM    550 HB2  HSP    35       3.772   0.908   4.289
ATOM    551 CG   HSP    35       2.205   2.329   4.036
ATOM    552 ND1  HSP    35       0.956   2.688   4.496
ATOM    553 HD1  HSP    35       0.758   3.018   5.430
ATOM    554 CE1  HSP    35       0.126   2.905   3.469
ATOM    555 HE1  HSP    35      -0.928   3.115   3.572
ATOM    556 NE2  HSP    35       0.752   2.571   2.297
ATOM    557 HE2  HSP    35       0.257   2.194   1.502
ATOM    558 CD2  HSP    35       2.047   2.165   2.689
ATOM    559 HD2  HSP    35       2.768   1.734   2.011
ATOM    560 C    HSP    35       5.117   3.268   3.944
ATOM    561 O    HSP    35       5.229   2.558   2.940
ATOM    562 N    VAL    36       5.535   4.490   4.020
ATOM    563 H    VAL    36       5.335   5.010   4.863
ATOM    564 CA   VAL    36       6.400   5.084   3.000
ATOM    565 HA   VAL    36       6.078   4.819   1.993
ATOM    566 CB   VAL    36       6.459   6.550   3.059
ATOM    567 HB   VAL    36       5.450   6.944   3.177
ATOM    568 CG1  VAL    36       7.234   7.249   4.195
ATOM    569 HG11 VAL    36       6.826   6.922   5.151
ATOM    570 HG12 VAL    36       8.292   6.988   4.162
ATOM    571 HG13 VAL    36       7.050   8.316   4.073
ATOM    572 CG2  VAL    36       6.925   7.122   1.718
ATOM    573 HG21 VAL    36       6.663   8.180   1.728
ATOM    574 HG22 VAL    36       7.997   6.923   1.739
ATOM    575 HG23 VAL    36       6.481   6.779   0.784
ATOM    576 C    VAL    36       7.773   4.455   3.075
ATOM    577 O    VAL    36       8.371   4.177   2.048
ATOM    578 N    ILE    37       8.277   4.089   4.265
ATOM    579 H    ILE    37       7.714   4.255   5.087
ATOM    580 CA   ILE    37       9.699   3.618   4.567
ATOM    581 HA   ILE    37      10.436   4.218   4.033
ATOM    582 CB   ILE    37      10.096   3.852   6.083
ATOM    583 HB   ILE    37      11.122   3.502   6.203
ATOM    584 CG2  ILE    37      10.067   5.327   6.410
ATOM    585 HG21 ILE    37       9.006   5.557   6.502
ATOM    586 HG22 ILE    37      10.634   5.710   7.258
ATOM    587 HG23 ILE    37      10.450   5.841   5.528
ATOM    588 CG1  ILE    37       9.240   3.128   7.122
ATOM    589 HG11 ILE    37       9.222   2.050   6.963
ATOM    590 HG12 ILE    37       8.175   3.269   6.935
ATOM    591 CD1  ILE    37       9.462   3.435   8.599
ATOM    592 HD11 ILE    37      10.525   3.605   8.768
ATOM    593 HD12 ILE    37       9.022   4.410   8.808
ATOM    594 HD13 ILE    37       9.042   2.679   9.262
ATOM    595 C    ILE    37      10.082   2.240   4.080
ATOM    596 O    ILE    37      11.266   1.895   4.277
ATOM    597 N    CYS    38       9.183   1.562   3.419
ATOM    598 H    CYS    38       8.302   2.017   3.228
ATOM    599 CA   CYS    38       9.276   0.259   2.759
ATOM    600 HA   CYS    38      10.307  -0.096   2.749
ATOM    601 CB   CYS    38       8.339  -0.737   3.531
ATOM    602 HB1  CYS    38       8.868  -1.040   4.435
ATOM    603 HB2  CYS    38       8.178  -1.615   2.907
ATOM    604 SG   CYS    38       6.662  -0.099   3.897
ATOM    605 HG   CYS    38       6.398   0.163   2.613
ATOM    606 C    CYS    38       8.857   0.224   1.275
ATOM    607 O    CYS    38       8.057   1.058   0.845
ATOM    608 N    THR    39       9.424  -0.745   0.593
ATOM    609 H    THR    39      10.144  -1.263   1.077
ATOM    610 CA   THR    39       9.223  -1.042  -0.844
ATOM    611 HA   THR    39       8.327  -0.585  -1.263
ATOM    612 CB   THR    39      10.267  -0.214  -1.516
ATOM    613 HB   THR    39      10.207   0.755  -1.021
ATOM    614 CG2  THR    39      11.788  -0.529  -1.373
ATOM    615 HG21 THR    39      11.968  -1.292  -2.131
ATOM    616 HG22 THR    39      12.445   0.327  -1.527
ATOM    617 HG23 THR    39      12.005  -1.032  -0.431
ATOM    618 OG1  THR    39      10.064  -0.216  -2.863
ATOM    619 HG1  THR    39      10.468   0.611  -3.137
ATOM    620 C    THR    39       9.341  -2.544  -1.137
ATOM    621 O    THR    39      10.055  -3.307  -0.456
ATOM    622 N    SER    40       8.857  -2.986  -2.294
ATOM    623 H    SER    40       8.376  -2.232  -2.763
ATOM    624 CA   SER    40       8.979  -4.258  -2.998
ATOM    625 HA   SER    40       8.070  -4.460  -3.565
ATOM    626 CB   SER    40      10.136  -4.192  -4.000
ATOM    627 HB1  SER    40      10.253  -5.150  -4.507
ATOM    628 HB2  SER    40      11.084  -3.935  -3.527
ATOM    629 OG   SER    40       9.824  -3.257  -5.004
ATOM    630 HG   SER    40      10.448  -2.533  -4.908
ATOM    631 C    SER    40       9.063  -5.550  -2.166
ATOM    632 O    SER    40       8.094  -6.270  -2.029
ATOM    633 N    GLU    41      10.245  -5.878  -1.601
ATOM    634 H    GLU    41      10.989  -5.199  -1.673
ATOM    635 CA   GLU    41      10.490  -7.011  -0.724
ATOM    636 HA   GLU    41      10.022  -7.888  -1.170
ATOM    637 CB   GLU    41      11.975  -7.150  -0.953
ATOM    638 HB1  GLU    41      12.460  -7.573  -0.074
ATOM    639 HB2  GLU    41      12.426  -6.161  -1.032
ATOM    640 CG   GLU    41      12.354  -7.852  -2.255
ATOM    641 HG1  GLU    41      12.265  -7.148  -3.083
ATOM    642 HG2  GLU    41      11.703  -8.720  -2.363
ATOM    643 CD   GLU    41      13.845  -8.379  -2.070
ATOM    644 OE1  GLU    41      14.003  -9.626  -2.084
ATOM    645 OE2  GLU    41      14.733  -7.564  -1.821
ATOM    646 C    GLU    41      10.089  -6.846   0.706
ATOM    647 O    GLU    41       9.912  -7.864   1.384
ATOM    648 N    ASP    42       9.727  -5.667   1.249
ATOM    649 H    ASP    42       9.758  -4.861   0.641
ATOM    650 CA   ASP    42       9.366  -5.403   2.672
ATOM    651 HA   ASP    42       9.663  -6.310   3.199
ATOM    652 CB   ASP    42      10.290  -4.362   3.260
ATOM    653 HB1  ASP    42       9.995  -4.132   4.284
ATOM    654 HB2  ASP    42      10.134  -3.486   2.630
ATOM    655 CG   ASP    42      11.758  -4.775   3.302
ATOM    656 OD1  ASP    42      12.108  -5.587   4.080
ATOM    657 OD2  ASP    42      12.580  -4.160   2.549
ATOM    658 C    ASP    42       7.898  -5.067   2.941
ATOM    659 O    ASP    42       7.465  -4.469   3.924
ATOM    660 N    MET    43       7.019  -5.317   1.962
ATOM    661 H    MET    43       7.311  -5.790   1.119
ATOM    662 CA   MET    43       5.616  -4.797   1.946
ATOM    663 HA   MET    43       5.578  -3.824   2.436
ATOM    664 CB   MET    43       5.236  -4.630   0.443
ATOM    665 HB1  MET    43       4.233  -4.229   0.294
ATOM    666 HB2  MET    43       5.126  -5.638   0.042
ATOM    667 CG   MET    43       6.207  -3.750  -0.303
ATOM    668 HG1  MET    43       5.907  -3.838  -1.347
ATOM    669 HG2  MET    43       7.234  -4.115  -0.313
ATOM    670 SD   MET    43       6.356  -2.078   0.321
ATOM    671 CE   MET    43       5.075  -1.123  -0.485
ATOM    672 HE1  MET    43       4.592  -0.453   0.225
ATOM    673 HE2  MET    43       5.503  -0.525  -1.290
ATOM    674 HE3  MET    43       4.361  -1.683  -1.089
ATOM    675 C    MET    43       4.666  -5.787   2.618
ATOM    676 O    MET    43       3.631  -5.390   3.127
ATOM    677 N    LEU    44       5.008  -7.065   2.685
ATOM    678 H    LEU    44       5.990  -7.271   2.571
ATOM    679 CA   LEU    44       4.194  -8.181   3.183
ATOM    680 HA   LEU    44       3.192  -8.125   2.758
ATOM    681 CB   LEU    44       4.785  -9.513   2.581
ATOM    682 HB1  LEU    44       5.859  -9.542   2.770
ATOM    683 HB2  LEU    44       4.675  -9.409   1.501
ATOM    684 CG   LEU    44       4.163 -10.820   2.969
ATOM    685 HG   LEU    44       4.126 -10.856   4.058
ATOM    686 CD1  LEU    44       2.727 -10.963   2.415
ATOM    687 HD11 LEU    44       2.191 -10.082   2.768
ATOM    688 HD12 LEU    44       2.727 -10.948   1.325
ATOM    689 HD13 LEU    44       2.312 -11.881   2.831
ATOM    690 CD2  LEU    44       4.877 -12.084   2.448
ATOM    691 HD21 LEU    44       5.731 -12.327   3.081
ATOM    692 HD22 LEU    44       4.169 -12.911   2.392
ATOM    693 HD23 LEU    44       5.180 -11.829   1.432
ATOM    694 C    LEU    44       3.985  -8.097   4.689
ATOM    695 O    LEU    44       2.892  -8.046   5.094
ATOM    696 N    ASN    45       5.020  -8.203   5.497
ATOM    697 H    ASN    45       5.942  -8.143   5.089
ATOM    698 CA   ASN    45       4.897  -8.189   6.921
ATOM    699 HA   ASN    45       3.958  -7.682   7.142
ATOM    700 CB   ASN    45       4.760  -9.695   7.348
ATOM    701 HB1  ASN    45       5.709 -10.184   7.127
ATOM    702 HB2  ASN    45       4.050 -10.244   6.730
ATOM    703 CG   ASN    45       4.421  -9.817   8.818
ATOM    704 OD1  ASN    45       3.732  -8.996   9.377
ATOM    705 ND2  ASN    45       4.969 -10.761   9.507
ATOM    706 HD21 ASN    45       5.488 -11.447   8.977
ATOM    707 HD22 ASN    45       4.708 -11.008  10.451
ATOM    708 C    ASN    45       6.069  -7.392   7.648
ATOM    709 O    ASN    45       6.955  -8.058   8.217
ATOM    710 N    PRO    46       6.054  -6.030   7.605
ATOM    711 CD   PRO    46       5.014  -5.174   7.102
ATOM    712 HD1  PRO    46       4.103  -5.393   7.658
ATOM    713 HD2  PRO    46       4.842  -5.453   6.062
ATOM    714 CG   PRO    46       5.426  -3.696   7.378
ATOM    715 HG1  PRO    46       5.082  -3.365   8.358
ATOM    716 HG2  PRO    46       5.127  -2.993   6.600
ATOM    717 CB   PRO    46       6.906  -3.841   7.320
ATOM    718 HB1  PRO    46       7.349  -2.961   7.785
ATOM    719 HB2  PRO    46       7.312  -3.960   6.315
ATOM    720 CA   PRO    46       7.162  -5.167   8.007
ATOM    721 HA   PRO    46       8.083  -5.560   7.575
ATOM    722 C    PRO    46       7.353  -4.955   9.530
ATOM    723 O    PRO    46       6.403  -5.064  10.288
ATOM    724 N    ASN    47       8.658  -4.803   9.974
ATOM    725 H    ASN    47       9.376  -4.912   9.272
ATOM    726 CA   ASN    47       9.087  -4.383  11.365
ATOM    727 HA   ASN    47       8.270  -4.405  12.085
ATOM    728 CB   ASN    47      10.233  -5.335  11.876
ATOM    729 HB1  ASN    47      11.151  -5.289  11.291
ATOM    730 HB2  ASN    47       9.783  -6.324  11.955
ATOM    731 CG   ASN    47      10.652  -4.945  13.252
ATOM    732 OD1  ASN    47      11.591  -4.107  13.368
ATOM    733 ND2  ASN    47      10.189  -5.502  14.335
ATOM    734 HD21 ASN    47       9.456  -6.197  14.360
ATOM    735 HD22 ASN    47      10.669  -5.299  15.201
ATOM    736 C    ASN    47       9.577  -2.876  11.233
ATOM    737 O    ASN    47      10.670  -2.669  10.781
ATOM    738 N    TYR    48       8.723  -1.891  11.547
ATOM    739 H    TYR    48       7.773  -2.068  11.842
ATOM    740 CA   TYR    48       9.122  -0.502  11.304
ATOM    741 HA   TYR    48       9.352  -0.541  10.239
ATOM    742 CB   TYR    48       7.879   0.402  11.399
ATOM    743 HB1  TYR    48       8.196   1.436  11.264
ATOM    744 HB2  TYR    48       7.450   0.368  12.401
ATOM    745 CG   TYR    48       6.762   0.061  10.407
ATOM    746 CD1  TYR    48       6.908   0.375   9.044
ATOM    747 HD1  TYR    48       7.849   0.718   8.639
ATOM    748 CE1  TYR    48       5.923   0.011   8.139
ATOM    749 HE1  TYR    48       6.051   0.128   7.073
ATOM    750 CZ   TYR    48       4.679  -0.562   8.554
ATOM    751 OH   TYR    48       3.747  -0.734   7.593
ATOM    752 HH   TYR    48       3.035  -1.307   7.885
ATOM    753 CE2  TYR    48       4.524  -0.922   9.926
ATOM    754 HE2  TYR    48       3.607  -1.323  10.332
ATOM    755 CD2  TYR    48       5.564  -0.572  10.859
ATOM    756 HD2  TYR    48       5.525  -0.821  11.909
ATOM    757 C    TYR    48      10.272   0.072  12.163
ATOM    758 O    TYR    48      10.916   0.907  11.578
ATOM    759 N    GLU    49      10.481  -0.359  13.407
ATOM    760 H    GLU    49       9.901  -1.048  13.863
ATOM    761 CA   GLU    49      11.522   0.048  14.271
ATOM    762 HA   GLU    49      11.477   1.126  14.425
ATOM    763 CB   GLU    49      11.340  -0.861  15.489
ATOM    764 HB1  GLU    49      11.574  -1.856  15.110
ATOM    765 HB2  GLU    49      10.300  -0.799  15.808
ATOM    766 CG   GLU    49      12.270  -0.589  16.599
ATOM    767 HG1  GLU    49      12.313   0.469  16.856
ATOM    768 HG2  GLU    49      13.282  -0.814  16.263
ATOM    769 CD   GLU    49      11.941  -1.269  17.916
ATOM    770 OE1  GLU    49      12.064  -2.502  17.955
ATOM    771 OE2  GLU    49      11.649  -0.549  18.919
ATOM    772 C    GLU    49      12.993  -0.123  13.682
ATOM    773 O    GLU    49      13.753   0.878  13.700
ATOM    774 N    ASP    50      13.183  -1.150  12.825
ATOM    775 H    ASP    50      12.436  -1.820  12.710
ATOM    776 CA   ASP    50      14.395  -1.379  11.983
ATOM    777 HA   ASP    50      15.243  -0.968  12.529
ATOM    778 CB   ASP    50      14.605  -2.886  12.021
ATOM    779 HB1  ASP    50      13.732  -3.363  11.575
ATOM    780 HB2  ASP    50      14.782  -3.266  13.027
ATOM    781 CG   ASP    50      15.876  -3.341  11.331
ATOM    782 OD1  ASP    50      17.005  -3.297  11.914
ATOM    783 OD2  ASP    50      15.740  -3.864  10.212
ATOM    784 C    ASP    50      14.327  -0.654  10.587
ATOM    785 O    ASP    50      15.365  -0.429   9.979
ATOM    786 N    LEU    51      13.161  -0.194  10.168
ATOM    787 H    LEU    51      12.331  -0.288  10.736
ATOM    788 CA   LEU    51      13.075   0.612   8.924
ATOM    789 HA   LEU    51      13.898   0.273   8.295
ATOM    790 CB   LEU    51      11.699   0.286   8.219
ATOM    791 HB1  LEU    51      11.763   0.949   7.356
ATOM    792 HB2  LEU    51      10.909   0.488   8.943
ATOM    793 CG   LEU    51      11.668  -1.140   7.650
ATOM    794 HG   LEU    51      12.251  -1.762   8.330
ATOM    795 CD1  LEU    51      10.252  -1.678   7.349
ATOM    796 HD11 LEU    51      10.211  -2.478   6.610
ATOM    797 HD12 LEU    51       9.749  -2.014   8.256
ATOM    798 HD13 LEU    51       9.642  -0.867   6.952
ATOM    799 CD2  LEU    51      12.503  -1.195   6.352
ATOM    800 HD21 LEU    51      12.042  -0.592   5.570
ATOM    801 HD22 LEU    51      13.478  -0.720   6.461
ATOM    802 HD23 LEU    51      12.647  -2.230   6.042
ATOM    803 C    LEU    51      13.324   2.091   9.247
ATOM    804 O    LEU    51      13.962   2.815   8.505
ATOM    805 N    LEU    52      12.761   2.639  10.384
ATOM    806 H    LEU    52      12.259   1.970  10.949
ATOM    807 CA   LEU    52      12.855   4.083  10.716
ATOM    808 HA   LEU    52      12.568   4.552   9.775
ATOM    809 CB   LEU    52      11.825   4.450  11.811
ATOM    810 HB1  LEU    52      11.890   3.934  12.769
ATOM    811 HB2  LEU    52      10.871   4.049  11.469
ATOM    812 CG   LEU    52      11.642   5.929  12.118
ATOM    813 HG   LEU    52      12.558   6.396  12.479
ATOM    814 CD1  LEU    52      11.102   6.635  10.893
ATOM    815 HD11 LEU    52      11.136   7.724  10.926
ATOM    816 HD12 LEU    52      11.875   6.482  10.140
ATOM    817 HD13 LEU    52      10.125   6.291  10.555
ATOM    818 CD2  LEU    52      10.584   6.154  13.201
ATOM    819 HD21 LEU    52      10.818   5.439  13.989
ATOM    820 HD22 LEU    52      10.702   7.168  13.583
ATOM    821 HD23 LEU    52       9.538   6.094  12.898
ATOM    822 C    LEU    52      14.257   4.544  11.040
ATOM    823 O    LEU    52      14.679   5.593  10.494
ATOM    824 N    ILE    53      14.985   3.707  11.823
ATOM    825 H    ILE    53      14.469   2.929  12.210
ATOM    826 CA   ILE    53      16.358   3.899  12.147
ATOM    827 HA   ILE    53      16.399   4.887  12.604
ATOM    828 CB   ILE    53      16.899   2.854  13.190
ATOM    829 HB   ILE    53      16.171   2.853  14.001
ATOM    830 CG2  ILE    53      16.972   1.439  12.516
ATOM    831 HG21 ILE    53      17.876   1.503  11.910
ATOM    832 HG22 ILE    53      17.275   0.663  13.219
ATOM    833 HG23 ILE    53      16.026   1.135  12.069
ATOM    834 CG1  ILE    53      18.286   3.047  13.842
ATOM    835 HG11 ILE    53      18.989   3.123  13.013
ATOM    836 HG12 ILE    53      18.373   2.218  14.545
ATOM    837 CD1  ILE    53      18.327   4.305  14.724
ATOM    838 HD11 ILE    53      18.074   5.197  14.151
ATOM    839 HD12 ILE    53      17.595   4.162  15.519
ATOM    840 HD13 ILE    53      19.345   4.341  15.112
ATOM    841 C    ILE    53      17.305   3.979  10.933
ATOM    842 O    ILE    53      18.344   4.619  10.889
ATOM    843 N    ARG    54      16.997   3.254   9.863
ATOM    844 H    ARG    54      16.146   2.720   9.965
ATOM    845 CA   ARG    54      17.738   3.312   8.588
ATOM    846 HA   ARG    54      18.789   3.326   8.876
ATOM    847 CB   ARG    54      17.434   2.032   7.799
ATOM    848 HB1  ARG    54      17.839   2.192   6.800
ATOM    849 HB2  ARG    54      16.347   1.968   7.741
ATOM    850 CG   ARG    54      18.092   0.800   8.469
ATOM    851 HG1  ARG    54      17.711   0.524   9.452
ATOM    852 HG2  ARG    54      19.163   0.977   8.569
ATOM    853 CD   ARG    54      18.059  -0.477   7.632
ATOM    854 HD1  ARG    54      18.854  -1.170   7.908
ATOM    855 HD2  ARG    54      18.223  -0.247   6.579
ATOM    856 NE   ARG    54      16.796  -1.136   7.715
ATOM    857 HE   ARG    54      16.272  -1.184   8.577
ATOM    858 CZ   ARG    54      16.420  -2.003   6.828
ATOM    859 NH1  ARG    54      16.852  -2.112   5.619
ATOM    860 HH11 ARG    54      17.657  -1.571   5.337
ATOM    861 HH12 ARG    54      16.700  -2.926   5.041
ATOM    862 NH2  ARG    54      15.511  -2.738   7.290
ATOM    863 HH21 ARG    54      15.349  -2.825   8.283
ATOM    864 HH22 ARG    54      15.064  -3.381   6.653
ATOM    865 C    ARG    54      17.600   4.612   7.808
ATOM    866 O    ARG    54      18.325   4.954   6.909
ATOM    867 N    LYS    55      16.559   5.436   8.073
ATOM    868 H    LYS    55      15.960   5.097   8.812
ATOM    869 CA   LYS    55      16.184   6.772   7.437
ATOM    870 HA   LYS    55      16.736   6.762   6.497
ATOM    871 CB   LYS    55      14.680   6.780   7.086
ATOM    872 HB1  LYS    55      14.373   7.823   7.005
ATOM    873 HB2  LYS    55      13.964   6.503   7.860
ATOM    874 CG   LYS    55      14.199   6.132   5.786
ATOM    875 HG1  LYS    55      14.894   6.326   4.969
ATOM    876 HG2  LYS    55      13.250   6.561   5.463
ATOM    877 CD   LYS    55      13.999   4.624   5.944
ATOM    878 HD1  LYS    55      13.170   4.449   6.629
ATOM    879 HD2  LYS    55      14.899   4.152   6.337
ATOM    880 CE   LYS    55      13.653   3.873   4.701
ATOM    881 HE1  LYS    55      12.790   4.293   4.185
ATOM    882 HE2  LYS    55      13.373   2.868   5.017
ATOM    883 NZ   LYS    55      14.758   3.825   3.745
ATOM    884 HZ1  LYS    55      14.926   4.723   3.314
ATOM    885 HZ2  LYS    55      15.654   3.572   4.138
ATOM    886 HZ3  LYS    55      14.528   3.202   2.984
ATOM    887 C    LYS    55      16.557   8.006   8.288
ATOM    888 O    LYS    55      16.747   7.870   9.530
ATOM    889 N    SER    56      16.743   9.142   7.610
ATOM    890 H    SER    56      16.406   9.167   6.658
ATOM    891 CA   SER    56      17.121  10.422   8.169
ATOM    892 HA   SER    56      16.942  10.585   9.232
ATOM    893 CB   SER    56      18.628  10.686   8.060
ATOM    894 HB1  SER    56      18.870  11.676   8.447
ATOM    895 HB2  SER    56      18.917  10.662   7.009
ATOM    896 OG   SER    56      19.418   9.727   8.848
ATOM    897 HG   SER    56      19.581   9.011   8.230
ATOM    898 C    SER    56      16.393  11.603   7.484
ATOM    899 O    SER    56      15.612  11.265   6.577
ATOM    900 N    ASN    57      16.488  12.846   7.955
ATOM    901 H    ASN    57      17.100  13.022   8.739
ATOM    902 CA   ASN    57      15.689  13.967   7.433
ATOM    903 HA   ASN    57      14.629  13.866   7.664
ATOM    904 CB   ASN    57      16.186  15.236   8.036
ATOM    905 HB1  ASN    57      15.632  16.029   7.533
ATOM    906 HB2  ASN    57      17.248  15.335   7.811
ATOM    907 CG   ASN    57      15.859  15.282   9.575
ATOM    908 OD1  ASN    57      14.949  14.599   9.935
ATOM    909 ND2  ASN    57      16.568  16.147  10.325
ATOM    910 HD21 ASN    57      17.402  16.584   9.959
ATOM    911 HD22 ASN    57      16.413  16.240  11.319
ATOM    912 C    ASN    57      15.893  14.044   5.853
ATOM    913 O    ASN    57      14.970  14.017   5.120
ATOM    914 N    HSE    58      17.115  14.009   5.387
ATOM    915 H    HSE    58      17.849  13.895   6.072
ATOM    916 CA   HSE    58      17.520  14.163   4.055
ATOM    917 HA   HSE    58      16.880  14.951   3.658
ATOM    918 CB   HSE    58      19.022  14.509   4.034
ATOM    919 HB1  HSE    58      19.247  15.332   4.712
ATOM    920 HB2  HSE    58      19.411  14.702   3.034
ATOM    921 CG   HSE    58      19.838  13.459   4.675
ATOM    922 ND1  HSE    58      20.069  13.369   6.034
ATOM    923 CE1  HSE    58      20.957  12.406   6.256
ATOM    924 HE1  HSE    58      21.296  12.188   7.257
ATOM    925 NE2  HSE    58      21.218  11.728   5.126
ATOM    926 HE2  HSE    58      21.905  11.003   4.973
ATOM    927 CD2  HSE    58      20.458  12.350   4.114
ATOM    928 HD2  HSE    58      20.406  12.058   3.076
ATOM    929 C    HSE    58      17.283  12.918   3.147
ATOM    930 O    HSE    58      17.597  12.982   1.954
ATOM    931 N    ASN    59      16.740  11.845   3.752
ATOM    932 H    ASN    59      16.511  12.010   4.722
ATOM    933 CA   ASN    59      16.158  10.696   2.929
ATOM    934 HA   ASN    59      16.725  10.609   2.002
ATOM    935 CB   ASN    59      16.371   9.410   3.798
ATOM    936 HB1  ASN    59      15.862   8.606   3.268
ATOM    937 HB2  ASN    59      15.877   9.493   4.766
ATOM    938 CG   ASN    59      17.857   8.970   3.996
ATOM    939 OD1  ASN    59      18.296   8.920   5.166
ATOM    940 ND2  ASN    59      18.659   8.687   2.972
ATOM    941 HD21 ASN    59      18.241   8.532   2.066
ATOM    942 HD22 ASN    59      19.607   8.420   3.195
ATOM    943 C    ASN    59      14.697  10.859   2.630
ATOM    944 O    ASN    59      14.179  10.282   1.681
ATOM    945 N    PHE    60      13.915  11.578   3.490
ATOM    946 H    PHE    60      14.313  12.036   4.297
ATOM    947 CA   PHE    60      12.515  11.796   3.134
ATOM    948 HA   PHE    60      12.085  10.878   2.734
ATOM    949 CB   PHE    60      11.740  12.181   4.376
ATOM    950 HB1  PHE    60      10.716  12.405   4.076
ATOM    951 HB2  PHE    60      12.138  13.104   4.798
ATOM    952 CG   PHE    60      11.641  11.030   5.420
ATOM    953 CD1  PHE    60      10.590  10.050   5.329
ATOM    954 HD1  PHE    60       9.817  10.189   4.587
ATOM    955 CE1  PHE    60      10.510   9.050   6.385
ATOM    956 HE1  PHE    60       9.701   8.336   6.408
ATOM    957 CZ   PHE    60      11.374   9.138   7.462
ATOM    958 HZ   PHE    60      11.250   8.411   8.251
ATOM    959 CE2  PHE    60      12.450  10.078   7.510
ATOM    960 HE2  PHE    60      13.124  10.092   8.353
ATOM    961 CD2  PHE    60      12.551  11.027   6.488
ATOM    962 HD2  PHE    60      13.331  11.774   6.493
ATOM    963 C    PHE    60      12.370  12.872   2.035
ATOM    964 O    PHE    60      12.377  14.063   2.312
ATOM    965 N    LEU    61      12.185  12.562   0.762
ATOM    966 H    LEU    61      12.196  11.589   0.492
ATOM    967 CA   LEU    61      11.968  13.557  -0.345
ATOM    968 HA   LEU    61      12.561  14.464  -0.226
ATOM    969 CB   LEU    61      12.409  12.906  -1.657
ATOM    970 HB1  LEU    61      11.847  11.994  -1.860
ATOM    971 HB2  LEU    61      13.470  12.761  -1.457
ATOM    972 CG   LEU    61      12.188  13.736  -2.963
ATOM    973 HG   LEU    61      11.174  13.563  -3.326
ATOM    974 CD1  LEU    61      12.450  15.176  -2.742
ATOM    975 HD11 LEU    61      13.421  15.405  -2.303
ATOM    976 HD12 LEU    61      12.390  15.719  -3.685
ATOM    977 HD13 LEU    61      11.667  15.633  -2.137
ATOM    978 CD2  LEU    61      13.142  13.275  -4.027
ATOM    979 HD21 LEU    61      13.148  12.187  -4.088
ATOM    980 HD22 LEU    61      12.892  13.633  -5.026
ATOM    981 HD23 LEU    61      14.160  13.524  -3.728
ATOM    982 C    LEU    61      10.499  14.011  -0.390
ATOM    983 O    LEU    61       9.603  13.352  -0.840
ATOM    984 N    VAL    62      10.242  15.175   0.216
ATOM    985 H    VAL    62      10.959  15.617   0.774
ATOM    986 CA   VAL    62       8.922  15.804   0.245
ATOM    987 HA   VAL    62       8.159  15.037   0.112
ATOM    988 CB   VAL    62       8.683  16.584   1.601
ATOM    989 HB   VAL    62       9.354  17.443   1.630
ATOM    990 CG1  VAL    62       7.318  17.293   1.750
ATOM    991 HG11 VAL    62       7.055  17.503   2.787
ATOM    992 HG12 VAL    62       7.250  18.102   1.023
ATOM    993 HG13 VAL    62       6.538  16.581   1.481
ATOM    994 CG2  VAL    62       8.931  15.644   2.827
ATOM    995 HG21 VAL    62       8.399  14.694   2.762
ATOM    996 HG22 VAL    62      10.005  15.459   2.812
ATOM    997 HG23 VAL    62       8.772  16.094   3.807
ATOM    998 C    VAL    62       8.925  16.737  -0.923
ATOM    999 O    VAL    62       9.914  17.488  -1.049
ATOM   1000 N    GLN    63       7.836  16.878  -1.713
ATOM   1001 H    GLN    63       7.053  16.285  -1.480
ATOM   1002 CA   GLN    63       7.721  17.899  -2.814
ATOM   1003 HA   GLN    63       8.458  18.679  -2.624
ATOM   1004 CB   GLN    63       8.082  17.310  -4.176
ATOM   1005 HB1  GLN    63       8.196  18.192  -4.807
ATOM   1006 HB2  GLN    63       7.292  16.719  -4.639
ATOM   1007 CG   GLN    63       9.380  16.483  -4.351
ATOM   1008 HG1  GLN    63       9.171  15.521  -3.883
ATOM   1009 HG2  GLN    63      10.226  16.922  -3.822
ATOM   1010 CD   GLN    63       9.775  16.302  -5.804
ATOM   1011 OE1  GLN    63      10.689  16.930  -6.274
ATOM   1012 NE2  GLN    63       9.037  15.506  -6.590
ATOM   1013 HE21 GLN    63       8.295  14.942  -6.199
ATOM   1014 HE22 GLN    63       9.178  15.439  -7.588
ATOM   1015 C    GLN    63       6.312  18.592  -2.774
ATOM   1016 O    GLN    63       5.341  17.863  -2.573
ATOM   1017 N    ALA    64       6.357  19.887  -3.019
ATOM   1018 H    ALA    64       7.216  20.334  -3.306
ATOM   1019 CA   ALA    64       5.122  20.664  -3.286
ATOM   1020 HA   ALA    64       4.303  19.991  -3.028
ATOM   1021 CB   ALA    64       4.979  21.859  -2.288
ATOM   1022 HB1  ALA    64       5.760  22.600  -2.465
ATOM   1023 HB2  ALA    64       4.016  22.306  -2.536
ATOM   1024 HB3  ALA    64       4.931  21.487  -1.265
ATOM   1025 C    ALA    64       4.920  21.046  -4.778
ATOM   1026 O    ALA    64       5.566  21.952  -5.303
ATOM   1027 N    GLY    65       3.977  20.318  -5.444
ATOM   1028 H    GLY    65       3.348  19.723  -4.923
ATOM   1029 CA   GLY    65       4.090  20.065  -6.869
ATOM   1030 HA1  GLY    65       4.062  21.036  -7.363
ATOM   1031 HA2  GLY    65       3.233  19.472  -7.189
ATOM   1032 C    GLY    65       5.319  19.227  -7.260
ATOM   1033 O    GLY    65       5.344  18.113  -6.782
ATOM   1034 N    ASN    66       6.309  19.851  -7.945
ATOM   1035 H    ASN    66       6.233  20.803  -8.273
ATOM   1036 CA   ASN    66       7.512  19.168  -8.407
ATOM   1037 HA   ASN    66       7.467  18.119  -8.115
ATOM   1038 CB   ASN    66       7.611  19.241  -9.932
ATOM   1039 HB1  ASN    66       8.504  18.696 -10.238
ATOM   1040 HB2  ASN    66       7.785  20.214 -10.393
ATOM   1041 CG   ASN    66       6.418  18.461 -10.505
ATOM   1042 OD1  ASN    66       6.540  17.255 -10.414
ATOM   1043 ND2  ASN    66       5.326  19.033 -10.965
ATOM   1044 HD21 ASN    66       5.328  20.034 -11.098
ATOM   1045 HD22 ASN    66       4.514  18.456 -11.132
ATOM   1046 C    ASN    66       8.790  19.739  -7.805
ATOM   1047 O    ASN    66       9.887  19.688  -8.359
ATOM   1048 N    VAL    67       8.710  20.274  -6.589
ATOM   1049 H    VAL    67       7.786  20.304  -6.184
ATOM   1050 CA   VAL    67       9.739  21.086  -5.913
ATOM   1051 HA   VAL    67      10.651  21.042  -6.508
ATOM   1052 CB   VAL    67       9.314  22.624  -5.845
ATOM   1053 HB   VAL    67       8.329  22.729  -5.391
ATOM   1054 CG1  VAL    67      10.468  23.515  -5.179
ATOM   1055 HG11 VAL    67      10.100  24.522  -4.985
ATOM   1056 HG12 VAL    67      10.847  23.103  -4.244
ATOM   1057 HG13 VAL    67      11.303  23.543  -5.880
ATOM   1058 CG2  VAL    67       9.189  23.095  -7.313
ATOM   1059 HG21 VAL    67       8.193  22.805  -7.651
ATOM   1060 HG22 VAL    67       9.195  24.183  -7.374
ATOM   1061 HG23 VAL    67       9.988  22.734  -7.961
ATOM   1062 C    VAL    67       9.901  20.607  -4.459
ATOM   1063 O    VAL    67       8.926  20.554  -3.759
ATOM   1064 N    GLN    68      11.098  20.339  -4.021
ATOM   1065 H    GLN    68      11.785  20.397  -4.759
ATOM   1066 CA   GLN    68      11.413  19.734  -2.798
ATOM   1067 HA   GLN    68      10.670  18.956  -2.626
ATOM   1068 CB   GLN    68      12.795  19.116  -3.045
ATOM   1069 HB1  GLN    68      13.505  19.852  -3.424
ATOM   1070 HB2  GLN    68      12.606  18.290  -3.730
ATOM   1071 CG   GLN    68      13.432  18.618  -1.783
ATOM   1072 HG1  GLN    68      12.751  17.903  -1.320
ATOM   1073 HG2  GLN    68      13.704  19.464  -1.152
ATOM   1074 CD   GLN    68      14.742  17.915  -1.951
ATOM   1075 OE1  GLN    68      15.321  17.825  -3.018
ATOM   1076 NE2  GLN    68      15.260  17.298  -0.935
ATOM   1077 HE21 GLN    68      14.790  17.017  -0.086
ATOM   1078 HE22 GLN    68      16.222  17.028  -1.082
ATOM   1079 C    GLN    68      11.343  20.717  -1.601
ATOM   1080 O    GLN    68      11.624  21.906  -1.758
ATOM   1081 N    LEU    69      11.121  20.166  -0.388
ATOM   1082 H    LEU    69      10.810  19.206  -0.420
ATOM   1083 CA   LEU    69      11.279  20.828   0.881
ATOM   1084 HA   LEU    69      11.605  21.861   0.756
ATOM   1085 CB   LEU    69       9.919  20.827   1.597
ATOM   1086 HB1  LEU    69       9.996  20.838   2.684
ATOM   1087 HB2  LEU    69       9.440  19.865   1.415
ATOM   1088 CG   LEU    69       8.973  21.887   1.015
ATOM   1089 HG   LEU    69       9.544  22.689   0.546
ATOM   1090 CD1  LEU    69       8.083  21.233  -0.010
ATOM   1091 HD11 LEU    69       7.259  21.898  -0.270
ATOM   1092 HD12 LEU    69       8.582  21.072  -0.965
ATOM   1093 HD13 LEU    69       7.606  20.328   0.367
ATOM   1094 CD2  LEU    69       8.239  22.511   2.143
ATOM   1095 HD21 LEU    69       7.893  21.848   2.936
ATOM   1096 HD22 LEU    69       8.943  23.140   2.686
ATOM   1097 HD23 LEU    69       7.419  23.087   1.714
ATOM   1098 C    LEU    69      12.339  20.270   1.826
ATOM   1099 O    LEU    69      12.634  19.054   1.883
ATOM   1100 N    ARG    70      12.927  21.196   2.579
ATOM   1101 H    ARG    70      12.587  22.144   2.505
ATOM   1102 CA   ARG    70      13.953  20.874   3.536
ATOM   1103 HA   ARG    70      14.668  20.217   3.041
ATOM   1104 CB   ARG    70      14.820  22.101   3.792
ATOM   1105 HB1  ARG    70      14.238  22.966   4.110
ATOM   1106 HB2  ARG    70      15.423  22.334   2.914
ATOM   1107 CG   ARG    70      15.840  21.816   4.889
ATOM   1108 HG1  ARG    70      16.517  21.068   4.477
ATOM   1109 HG2  ARG    70      15.253  21.513   5.756
ATOM   1110 CD   ARG    70      16.704  23.024   5.294
ATOM   1111 HD1  ARG    70      15.955  23.730   5.653
ATOM   1112 HD2  ARG    70      17.246  23.493   4.473
ATOM   1113 NE   ARG    70      17.616  22.607   6.345
ATOM   1114 HE   ARG    70      18.235  21.852   6.087
ATOM   1115 CZ   ARG    70      17.893  23.158   7.490
ATOM   1116 NH1  ARG    70      17.279  24.223   7.884
ATOM   1117 HH11 ARG    70      16.468  24.531   7.366
ATOM   1118 HH12 ARG    70      17.431  24.606   8.805
ATOM   1119 NH2  ARG    70      18.877  22.684   8.176
ATOM   1120 HH21 ARG    70      19.365  21.861   7.854
ATOM   1121 HH22 ARG    70      19.250  23.248   8.926
ATOM   1122 C    ARG    70      13.235  20.260   4.738
ATOM   1123 O    ARG    70      12.422  20.912   5.355
ATOM   1124 N    VAL    71      13.620  19.020   5.045
ATOM   1125 H    VAL    71      14.301  18.569   4.451
ATOM   1126 CA   VAL    71      13.199  18.398   6.268
ATOM   1127 HA   VAL    71      12.217  18.834   6.454
ATOM   1128 CB   VAL    71      12.928  16.843   6.019
ATOM   1129 HB   VAL    71      13.886  16.400   5.744
ATOM   1130 CG1  VAL    71      12.340  16.159   7.285
ATOM   1131 HG11 VAL    71      11.345  16.508   7.560
ATOM   1132 HG12 VAL    71      12.362  15.086   7.096
ATOM   1133 HG13 VAL    71      13.066  16.331   8.080
ATOM   1134 CG2  VAL    71      11.884  16.566   4.917
ATOM   1135 HG21 VAL    71      10.928  16.917   5.305
ATOM   1136 HG22 VAL    71      12.083  17.133   4.008
ATOM   1137 HG23 VAL    71      11.872  15.484   4.782
ATOM   1138 C    VAL    71      14.175  18.693   7.380
ATOM   1139 O    VAL    71      15.358  18.623   7.187
ATOM   1140 N    ILE    72      13.716  18.825   8.645
ATOM   1141 H    ILE    72      12.715  18.796   8.771
ATOM   1142 CA   ILE    72      14.557  19.072   9.785
ATOM   1143 HA   ILE    72      15.584  18.849   9.496
ATOM   1144 CB   ILE    72      14.601  20.596  10.144
ATOM   1145 HB   ILE    72      15.095  20.691  11.111
ATOM   1146 CG2  ILE    72      15.412  21.381   9.082
ATOM   1147 HG21 ILE    72      16.478  21.158   9.117
ATOM   1148 HG22 ILE    72      15.040  21.121   8.091
ATOM   1149 HG23 ILE    72      15.195  22.438   9.238
ATOM   1150 CG1  ILE    72      13.153  21.155  10.384
ATOM   1151 HG11 ILE    72      12.658  20.452  11.054
ATOM   1152 HG12 ILE    72      12.544  21.101   9.482
ATOM   1153 CD1  ILE    72      12.944  22.601  10.821
ATOM   1154 HD11 ILE    72      11.894  22.813  11.022
ATOM   1155 HD12 ILE    72      13.508  22.707  11.748
ATOM   1156 HD13 ILE    72      13.363  23.317  10.114
ATOM   1157 C    ILE    72      14.281  18.185  10.984
ATOM   1158 O    ILE    72      14.923  18.287  12.049
ATOM   1159 N    GLY    73      13.300  17.233  10.871
ATOM   1160 H    GLY    73      12.843  17.168   9.973
ATOM   1161 CA   GLY    73      13.044  16.230  11.910
ATOM   1162 HA1  GLY    73      12.696  16.770  12.791
ATOM   1163 HA2  GLY    73      13.986  15.704  12.059
ATOM   1164 C    GLY    73      11.946  15.252  11.508
ATOM   1165 O    GLY    73      11.241  15.508  10.561
ATOM   1166 N    HSD    74      11.871  14.177  12.212
ATOM   1167 H    HSD    74      12.543  14.107  12.962
ATOM   1168 CA   HSD    74      10.874  13.122  12.001
ATOM   1169 HA   HSD    74       9.977  13.591  11.596
ATOM   1170 CB   HSD    74      11.367  12.061  10.972
ATOM   1171 HB1  HSD    74      11.558  12.527  10.005
ATOM   1172 HB2  HSD    74      10.619  11.320  10.692
ATOM   1173 CG   HSD    74      12.680  11.493  11.426
ATOM   1174 ND1  HSD    74      13.925  12.059  11.285
ATOM   1175 HD1  HSD    74      14.151  13.003  11.007
ATOM   1176 CE1  HSD    74      14.878  11.206  11.616
ATOM   1177 HE1  HSD    74      15.875  11.538  11.866
ATOM   1178 NE2  HSD    74      14.296  10.060  11.963
ATOM   1179 CD2  HSD    74      12.912  10.210  11.737
ATOM   1180 HD2  HSD    74      12.149   9.451  11.836
ATOM   1181 C    HSD    74      10.458  12.513  13.336
ATOM   1182 O    HSD    74      11.262  12.233  14.244
ATOM   1183 N    SER    75       9.205  12.122  13.329
ATOM   1184 H    SER    75       8.609  12.259  12.525
ATOM   1185 CA   SER    75       8.582  11.500  14.530
ATOM   1186 HA   SER    75       9.314  10.979  15.147
ATOM   1187 CB   SER    75       8.009  12.622  15.429
ATOM   1188 HB1  SER    75       7.368  12.201  16.204
ATOM   1189 HB2  SER    75       7.416  13.328  14.847
ATOM   1190 OG   SER    75       9.073  13.227  16.137
ATOM   1191 HG   SER    75       9.469  13.743  15.432
ATOM   1192 C    SER    75       7.443  10.484  14.162
ATOM   1193 O    SER    75       6.732  10.832  13.261
ATOM   1194 N    MET    76       7.311   9.338  14.878
ATOM   1195 H    MET    76       7.916   9.251  15.683
ATOM   1196 CA   MET    76       6.384   8.179  14.700
ATOM   1197 HA   MET    76       6.033   8.228  13.670
ATOM   1198 CB   MET    76       7.135   6.852  14.967
ATOM   1199 HB1  MET    76       7.512   7.073  15.966
ATOM   1200 HB2  MET    76       7.954   6.818  14.248
ATOM   1201 CG   MET    76       6.174   5.673  15.029
ATOM   1202 HG1  MET    76       5.424   5.763  15.815
ATOM   1203 HG2  MET    76       6.697   4.736  15.217
ATOM   1204 SD   MET    76       5.321   5.577  13.425
ATOM   1205 CE   MET    76       3.699   4.916  13.890
ATOM   1206 HE1  MET    76       2.924   5.277  13.214
ATOM   1207 HE2  MET    76       3.614   3.833  13.975
ATOM   1208 HE3  MET    76       3.482   5.270  14.898
ATOM   1209 C    MET    76       5.133   8.384  15.649
ATOM   1210 O    MET    76       5.327   8.871  16.744
ATOM   1211 N    GLN    77       3.990   8.152  15.056
ATOM   1212 H    GLN    77       3.924   8.170  14.048
ATOM   1213 CA   GLN    77       2.726   8.283  15.809
ATOM   1214 HA   GLN    77       2.962   8.110  16.859
ATOM   1215 CB   GLN    77       2.282   9.763  15.552
ATOM   1216 HB1  GLN    77       2.159   9.922  14.481
ATOM   1217 HB2  GLN    77       3.051  10.438  15.928
ATOM   1218 CG   GLN    77       0.891  10.144  16.206
ATOM   1219 HG1  GLN    77       0.914   9.950  17.278
ATOM   1220 HG2  GLN    77       0.126   9.510  15.759
ATOM   1221 CD   GLN    77       0.560  11.641  16.199
ATOM   1222 OE1  GLN    77       1.284  12.467  16.704
ATOM   1223 NE2  GLN    77      -0.686  11.900  15.840
ATOM   1224 HE21 GLN    77      -1.210  11.178  15.366
ATOM   1225 HE22 GLN    77      -0.968  12.863  15.720
ATOM   1226 C    GLN    77       1.614   7.259  15.354
ATOM   1227 O    GLN    77       1.108   7.445  14.264
ATOM   1228 N    ASN    78       1.191   6.278  16.176
ATOM   1229 H    ASN    78       1.600   6.218  17.097
ATOM   1230 CA   ASN    78       0.200   5.294  15.803
ATOM   1231 HA   ASN    78       0.129   4.556  16.602
ATOM   1232 CB   ASN    78      -1.146   6.056  15.786
ATOM   1233 HB1  ASN    78      -1.966   5.398  15.496
ATOM   1234 HB2  ASN    78      -1.105   6.819  15.009
ATOM   1235 CG   ASN    78      -1.551   6.695  17.080
ATOM   1236 OD1  ASN    78      -1.625   6.043  18.171
ATOM   1237 ND2  ASN    78      -1.719   7.968  17.205
ATOM   1238 HD21 ASN    78      -1.918   8.563  16.413
ATOM   1239 HD22 ASN    78      -1.736   8.343  18.142
ATOM   1240 C    ASN    78       0.358   4.494  14.496
ATOM   1241 O    ASN    78       0.903   3.392  14.581
ATOM   1242 N    CYS    79       0.018   5.031  13.350
ATOM   1243 H    CYS    79      -0.445   5.927  13.307
ATOM   1244 CA   CYS    79       0.277   4.462  12.001
ATOM   1245 HA   CYS    79       1.049   3.705  12.141
ATOM   1246 CB   CYS    79      -1.116   3.761  11.540
ATOM   1247 HB1  CYS    79      -0.816   3.247  10.627
ATOM   1248 HB2  CYS    79      -1.911   4.500  11.439
ATOM   1249 SG   CYS    79      -1.862   2.603  12.755
ATOM   1250 HG   CYS    79      -1.961   3.457  13.779
ATOM   1251 C    CYS    79       0.744   5.574  11.071
ATOM   1252 O    CYS    79       0.709   5.327   9.891
ATOM   1253 N    VAL    80       1.103   6.809  11.533
ATOM   1254 H    VAL    80       1.111   6.919  12.537
ATOM   1255 CA   VAL    80       1.516   7.918  10.706
ATOM   1256 HA   VAL    80       1.634   7.503   9.705
ATOM   1257 CB   VAL    80       0.386   9.025  10.482
ATOM   1258 HB   VAL    80       0.798   9.819   9.858
ATOM   1259 CG1  VAL    80      -0.795   8.507   9.628
ATOM   1260 HG11 VAL    80      -0.453   8.191   8.642
ATOM   1261 HG12 VAL    80      -1.225   7.706  10.229
ATOM   1262 HG13 VAL    80      -1.508   9.327   9.540
ATOM   1263 CG2  VAL    80      -0.068   9.513  11.858
ATOM   1264 HG21 VAL    80       0.798   9.465  12.518
ATOM   1265 HG22 VAL    80      -0.254  10.583  11.770
ATOM   1266 HG23 VAL    80      -0.994   9.044  12.190
ATOM   1267 C    VAL    80       2.896   8.543  11.096
ATOM   1268 O    VAL    80       3.333   8.486  12.250
ATOM   1269 N    LEU    81       3.625   8.965  10.107
ATOM   1270 H    LEU    81       3.268   8.929   9.163
ATOM   1271 CA   LEU    81       4.902   9.649  10.269
ATOM   1272 HA   LEU    81       5.348   9.369  11.223
ATOM   1273 CB   LEU    81       5.855   9.035   9.223
ATOM   1274 HB1  LEU    81       6.665   9.724   8.983
ATOM   1275 HB2  LEU    81       5.350   8.959   8.260
ATOM   1276 CG   LEU    81       6.573   7.689   9.475
ATOM   1277 HG   LEU    81       5.828   6.903   9.593
ATOM   1278 CD1  LEU    81       7.520   7.362   8.289
ATOM   1279 HD11 LEU    81       8.326   6.720   8.645
ATOM   1280 HD12 LEU    81       6.951   6.869   7.501
ATOM   1281 HD13 LEU    81       7.849   8.287   7.817
ATOM   1282 CD2  LEU    81       7.330   7.888  10.821
ATOM   1283 HD21 LEU    81       8.033   7.076  11.007
ATOM   1284 HD22 LEU    81       7.906   8.813  10.850
ATOM   1285 HD23 LEU    81       6.577   7.851  11.608
ATOM   1286 C    LEU    81       4.761  11.130  10.187
ATOM   1287 O    LEU    81       4.127  11.656   9.294
ATOM   1288 N    LYS    82       5.368  11.882  11.073
ATOM   1289 H    LYS    82       5.983  11.478  11.765
ATOM   1290 CA   LYS    82       5.250  13.274  11.156
ATOM   1291 HA   LYS    82       4.594  13.762  10.436
ATOM   1292 CB   LYS    82       4.850  13.710  12.581
ATOM   1293 HB1  LYS    82       5.192  14.705  12.866
ATOM   1294 HB2  LYS    82       5.444  13.082  13.245
ATOM   1295 CG   LYS    82       3.324  13.582  12.886
ATOM   1296 HG1  LYS    82       2.984  12.549  12.819
ATOM   1297 HG2  LYS    82       2.813  14.219  12.164
ATOM   1298 CD   LYS    82       3.098  14.051  14.275
ATOM   1299 HD1  LYS    82       3.888  13.722  14.950
ATOM   1300 HD2  LYS    82       2.080  13.780  14.554
ATOM   1301 CE   LYS    82       3.198  15.580  14.366
ATOM   1302 HE1  LYS    82       2.562  15.998  13.586
ATOM   1303 HE2  LYS    82       4.193  16.016  14.273
ATOM   1304 NZ   LYS    82       2.737  16.007  15.688
ATOM   1305 HZ1  LYS    82       1.754  15.854  15.863
ATOM   1306 HZ2  LYS    82       3.285  15.597  16.431
ATOM   1307 HZ3  LYS    82       2.864  16.995  15.849
ATOM   1308 C    LYS    82       6.592  13.920  10.878
ATOM   1309 O    LYS    82       7.558  13.681  11.585
ATOM   1310 N    LEU    83       6.749  14.594   9.757
ATOM   1311 H    LEU    83       6.086  14.420   9.015
ATOM   1312 CA   LEU    83       7.976  15.260   9.393
ATOM   1313 HA   LEU    83       8.805  14.902  10.002
ATOM   1314 CB   LEU    83       8.249  14.974   7.889
ATOM   1315 HB1  LEU    83       9.124  15.539   7.565
ATOM   1316 HB2  LEU    83       7.460  15.435   7.295
ATOM   1317 CG   LEU    83       8.357  13.475   7.499
ATOM   1318 HG   LEU    83       7.421  12.973   7.744
ATOM   1319 CD1  LEU    83       8.635  13.419   5.998
ATOM   1320 HD11 LEU    83       8.771  12.366   5.747
ATOM   1321 HD12 LEU    83       7.894  14.020   5.471
ATOM   1322 HD13 LEU    83       9.588  13.880   5.740
ATOM   1323 CD2  LEU    83       9.545  12.772   8.160
ATOM   1324 HD21 LEU    83       9.524  11.723   7.863
ATOM   1325 HD22 LEU    83      10.470  13.208   7.783
ATOM   1326 HD23 LEU    83       9.562  12.809   9.249
ATOM   1327 C    LEU    83       7.922  16.776   9.656
ATOM   1328 O    LEU    83       6.835  17.386   9.609
ATOM   1329 N    LYS    84       9.026  17.291  10.066
ATOM   1330 H    LYS    84       9.778  16.638  10.237
ATOM   1331 CA   LYS    84       9.143  18.696  10.330
ATOM   1332 HA   LYS    84       8.192  19.225  10.276
ATOM   1333 CB   LYS    84       9.832  19.023  11.665
ATOM   1334 HB1  LYS    84      10.857  18.671  11.549
ATOM   1335 HB2  LYS    84       9.284  18.552  12.481
ATOM   1336 CG   LYS    84       9.868  20.498  12.022
ATOM   1337 HG1  LYS    84      10.333  21.102  11.243
ATOM   1338 HG2  LYS    84      10.553  20.615  12.863
ATOM   1339 CD   LYS    84       8.577  21.167  12.475
ATOM   1340 HD1  LYS    84       8.117  20.631  13.304
ATOM   1341 HD2  LYS    84       7.850  21.200  11.663
ATOM   1342 CE   LYS    84       8.812  22.653  12.842
ATOM   1343 HE1  LYS    84       7.876  23.202  12.733
ATOM   1344 HE2  LYS    84       9.460  23.008  12.041
ATOM   1345 NZ   LYS    84       9.364  22.963  14.197
ATOM   1346 HZ1  LYS    84      10.345  22.724  14.219
ATOM   1347 HZ2  LYS    84       9.438  23.944  14.426
ATOM   1348 HZ3  LYS    84       8.950  22.370  14.902
ATOM   1349 C    LYS    84       9.941  19.318   9.140
ATOM   1350 O    LYS    84      11.027  18.816   8.824
ATOM   1351 N    VAL    85       9.414  20.358   8.539
ATOM   1352 H    VAL    85       8.642  20.875   8.935
ATOM   1353 CA   VAL    85       9.995  21.035   7.328
ATOM   1354 HA   VAL    85      10.942  20.566   7.062
ATOM   1355 CB   VAL    85       9.161  20.918   5.920
ATOM   1356 HB   VAL    85       9.687  21.472   5.143
ATOM   1357 CG1  VAL    85       9.164  19.458   5.463
ATOM   1358 HG11 VAL    85       8.784  18.790   6.236
ATOM   1359 HG12 VAL    85       8.419  19.345   4.676
ATOM   1360 HG13 VAL    85      10.182  19.200   5.173
ATOM   1361 CG2  VAL    85       7.673  21.464   6.027
ATOM   1362 HG21 VAL    85       7.708  22.541   6.187
ATOM   1363 HG22 VAL    85       7.097  21.322   5.113
ATOM   1364 HG23 VAL    85       7.229  20.878   6.832
ATOM   1365 C    VAL    85      10.196  22.447   7.655
ATOM   1366 O    VAL    85       9.693  23.126   8.562
ATOM   1367 N    ASP    86      11.148  22.938   6.914
ATOM   1368 H    ASP    86      11.567  22.297   6.255
ATOM   1369 CA   ASP    86      11.759  24.230   7.290
ATOM   1370 HA   ASP    86      11.699  24.280   8.377
ATOM   1371 CB   ASP    86      13.299  24.080   6.870
ATOM   1372 HB1  ASP    86      13.387  24.377   5.825
ATOM   1373 HB2  ASP    86      13.655  23.076   7.104
ATOM   1374 CG   ASP    86      14.168  25.137   7.623
ATOM   1375 OD1  ASP    86      13.941  25.438   8.854
ATOM   1376 OD2  ASP    86      15.137  25.674   7.066
ATOM   1377 C    ASP    86      11.054  25.520   6.736
ATOM   1378 O    ASP    86      11.575  26.636   6.849
ATOM   1379 N    THR    87       9.877  25.308   6.150
ATOM   1380 H    THR    87       9.593  24.342   6.074
ATOM   1381 CA   THR    87       9.104  26.263   5.464
ATOM   1382 HA   THR    87       9.229  27.247   5.917
ATOM   1383 CB   THR    87       9.328  26.249   3.938
ATOM   1384 HB   THR    87       9.161  25.189   3.749
ATOM   1385 CG2  THR    87       8.442  27.216   3.139
ATOM   1386 HG21 THR    87       8.491  28.200   3.605
ATOM   1387 HG22 THR    87       8.857  27.266   2.133
ATOM   1388 HG23 THR    87       7.423  26.827   3.133
ATOM   1389 OG1  THR    87      10.680  26.527   3.611
ATOM   1390 HG1  THR    87      10.759  27.318   3.072
ATOM   1391 C    THR    87       7.605  25.984   5.798
ATOM   1392 O    THR    87       7.089  24.934   5.445
ATOM   1393 N    ALA    88       6.915  27.015   6.332
ATOM   1394 H    ALA    88       7.331  27.935   6.358
ATOM   1395 CA   ALA    88       5.537  26.873   6.615
ATOM   1396 HA   ALA    88       5.304  25.885   7.012
ATOM   1397 CB   ALA    88       5.224  27.906   7.601
ATOM   1398 HB1  ALA    88       5.972  27.904   8.394
ATOM   1399 HB2  ALA    88       5.235  28.901   7.155
ATOM   1400 HB3  ALA    88       4.225  27.701   7.984
ATOM   1401 C    ALA    88       4.615  26.969   5.390
ATOM   1402 O    ALA    88       4.839  27.707   4.478
ATOM   1403 N    ASN    89       3.493  26.196   5.318
ATOM   1404 H    ASN    89       3.439  25.439   5.985
ATOM   1405 CA   ASN    89       2.518  26.231   4.233
ATOM   1406 HA   ASN    89       3.026  25.953   3.310
ATOM   1407 CB   ASN    89       1.337  25.282   4.540
ATOM   1408 HB1  ASN    89       0.764  25.696   5.370
ATOM   1409 HB2  ASN    89       1.719  24.280   4.733
ATOM   1410 CG   ASN    89       0.256  25.151   3.450
ATOM   1411 OD1  ASN    89       0.039  26.035   2.645
ATOM   1412 ND2  ASN    89      -0.509  24.095   3.462
ATOM   1413 HD21 ASN    89      -0.508  23.430   4.222
ATOM   1414 HD22 ASN    89      -1.334  24.063   2.880
ATOM   1415 C    ASN    89       1.996  27.683   4.025
ATOM   1416 O    ASN    89       1.519  28.218   4.998
ATOM   1417 N    PRO    90       1.987  28.277   2.822
ATOM   1418 CD   PRO    90       2.832  27.959   1.726
ATOM   1419 HD1  PRO    90       2.418  27.253   1.006
ATOM   1420 HD2  PRO    90       3.763  27.542   2.110
ATOM   1421 CG   PRO    90       3.134  29.260   0.980
ATOM   1422 HG1  PRO    90       3.370  29.114  -0.074
ATOM   1423 HG2  PRO    90       3.865  29.856   1.527
ATOM   1424 CB   PRO    90       1.784  30.001   1.169
ATOM   1425 HB1  PRO    90       1.013  29.673   0.472
ATOM   1426 HB2  PRO    90       1.847  31.089   1.133
ATOM   1427 CA   PRO    90       1.445  29.650   2.634
ATOM   1428 HA   PRO    90       1.889  30.297   3.391
ATOM   1429 C    PRO    90      -0.067  29.804   2.836
ATOM   1430 O    PRO    90      -0.544  30.890   3.192
ATOM   1431 N    LYS    91      -0.725  28.727   2.658
ATOM   1432 H    LYS    91      -0.257  27.846   2.499
ATOM   1433 CA   LYS    91      -2.231  28.620   2.546
ATOM   1434 HA   LYS    91      -2.607  29.531   3.013
ATOM   1435 CB   LYS    91      -2.560  28.752   1.085
ATOM   1436 HB1  LYS    91      -2.411  27.756   0.670
ATOM   1437 HB2  LYS    91      -1.856  29.420   0.588
ATOM   1438 CG   LYS    91      -3.918  29.340   0.799
ATOM   1439 HG1  LYS    91      -3.926  30.381   1.121
ATOM   1440 HG2  LYS    91      -4.636  28.697   1.309
ATOM   1441 CD   LYS    91      -4.291  29.218  -0.650
ATOM   1442 HD1  LYS    91      -3.601  29.827  -1.234
ATOM   1443 HD2  LYS    91      -5.305  29.605  -0.752
ATOM   1444 CE   LYS    91      -4.325  27.849  -1.315
ATOM   1445 HE1  LYS    91      -5.140  27.259  -0.897
ATOM   1446 HE2  LYS    91      -3.316  27.459  -1.178
ATOM   1447 NZ   LYS    91      -4.771  27.998  -2.720
ATOM   1448 HZ1  LYS    91      -3.914  28.085  -3.249
ATOM   1449 HZ2  LYS    91      -5.206  27.134  -3.012
ATOM   1450 HZ3  LYS    91      -5.373  28.793  -2.881
ATOM   1451 C    LYS    91      -2.928  27.467   3.406
ATOM   1452 O    LYS    91      -3.772  26.718   2.958
ATOM   1453 N    THR    92      -2.636  27.277   4.680
ATOM   1454 H    THR    92      -1.812  27.753   5.018
ATOM   1455 CA   THR    92      -3.347  26.428   5.665
ATOM   1456 HA   THR    92      -3.400  25.433   5.224
ATOM   1457 CB   THR    92      -2.596  26.322   7.027
ATOM   1458 HB   THR    92      -2.806  27.173   7.674
ATOM   1459 CG2  THR    92      -2.873  25.100   7.844
ATOM   1460 HG21 THR    92      -3.928  24.968   8.081
ATOM   1461 HG22 THR    92      -2.546  24.293   7.188
ATOM   1462 HG23 THR    92      -2.226  25.048   8.720
ATOM   1463 OG1  THR    92      -1.192  26.363   6.806
ATOM   1464 HG1  THR    92      -0.691  26.533   7.606
ATOM   1465 C    THR    92      -4.761  26.967   5.911
ATOM   1466 O    THR    92      -4.880  28.178   6.067
ATOM   1467 N    PRO    93      -5.848  26.214   5.971
ATOM   1468 CD   PRO    93      -5.960  24.867   5.484
ATOM   1469 HD1  PRO    93      -5.189  24.192   5.856
ATOM   1470 HD2  PRO    93      -5.970  24.892   4.394
ATOM   1471 CG   PRO    93      -7.391  24.396   5.920
ATOM   1472 HG1  PRO    93      -7.375  24.173   6.987
ATOM   1473 HG2  PRO    93      -7.797  23.610   5.285
ATOM   1474 CB   PRO    93      -8.190  25.657   5.811
ATOM   1475 HB1  PRO    93      -9.095  25.708   6.417
ATOM   1476 HB2  PRO    93      -8.438  25.937   4.787
ATOM   1477 CA   PRO    93      -7.186  26.691   6.354
ATOM   1478 HA   PRO    93      -7.333  27.710   5.997
ATOM   1479 C    PRO    93      -7.294  26.894   7.850
ATOM   1480 O    PRO    93      -6.312  26.750   8.613
ATOM   1481 N    LYS    94      -8.527  27.147   8.321
ATOM   1482 H    LYS    94      -9.252  27.293   7.633
ATOM   1483 CA   LYS    94      -8.950  27.003   9.749
ATOM   1484 HA   LYS    94      -8.156  27.162  10.478
ATOM   1485 CB   LYS    94     -10.014  28.114   9.941
ATOM   1486 HB1  LYS    94     -10.916  27.798   9.417
ATOM   1487 HB2  LYS    94      -9.670  29.010   9.424
ATOM   1488 CG   LYS    94     -10.347  28.447  11.432
ATOM   1489 HG1  LYS    94      -9.542  29.041  11.864
ATOM   1490 HG2  LYS    94     -10.502  27.546  12.024
ATOM   1491 CD   LYS    94     -11.633  29.395  11.553
ATOM   1492 HD1  LYS    94     -12.492  28.774  11.296
ATOM   1493 HD2  LYS    94     -11.635  30.300  10.946
ATOM   1494 CE   LYS    94     -11.830  29.883  13.030
ATOM   1495 HE1  LYS    94     -10.959  30.493  13.270
ATOM   1496 HE2  LYS    94     -11.895  29.014  13.684
ATOM   1497 NZ   LYS    94     -13.088  30.727  13.231
ATOM   1498 HZ1  LYS    94     -13.216  31.297  12.407
ATOM   1499 HZ2  LYS    94     -13.864  30.099  13.382
ATOM   1500 HZ3  LYS    94     -13.026  31.258  14.089
ATOM   1501 C    LYS    94      -9.606  25.569   9.991
ATOM   1502 O    LYS    94     -10.575  25.130   9.260
ATOM   1503 N    TYR    95      -9.064  24.900  10.990
ATOM   1504 H    TYR    95      -8.248  25.297  11.433
ATOM   1505 CA   TYR    95      -9.398  23.452  11.184
ATOM   1506 HA   TYR    95     -10.386  23.234  10.779
ATOM   1507 CB   TYR    95      -8.358  22.663  10.360
ATOM   1508 HB1  TYR    95      -8.380  22.932   9.304
ATOM   1509 HB2  TYR    95      -8.677  21.632  10.205
ATOM   1510 CG   TYR    95      -6.925  22.726  10.805
ATOM   1511 CD1  TYR    95      -6.052  23.785  10.477
ATOM   1512 HD1  TYR    95      -6.352  24.725  10.036
ATOM   1513 CE1  TYR    95      -4.682  23.724  10.808
ATOM   1514 HE1  TYR    95      -4.028  24.540  10.536
ATOM   1515 CZ   TYR    95      -4.209  22.562  11.477
ATOM   1516 OH   TYR    95      -2.914  22.515  11.874
ATOM   1517 HH   TYR    95      -2.617  21.618  12.043
ATOM   1518 CE2  TYR    95      -5.056  21.467  11.785
ATOM   1519 HE2  TYR    95      -4.589  20.611  12.249
ATOM   1520 CD2  TYR    95      -6.440  21.564  11.524
ATOM   1521 HD2  TYR    95      -7.117  20.747  11.724
ATOM   1522 C    TYR    95      -9.425  22.914  12.629
ATOM   1523 O    TYR    95      -8.956  23.585  13.559
ATOM   1524 N    LYS    96      -9.942  21.674  12.726
ATOM   1525 H    LYS    96     -10.495  21.319  11.959
ATOM   1526 CA   LYS    96      -9.810  20.801  13.882
ATOM   1527 HA   LYS    96      -8.887  21.000  14.427
ATOM   1528 CB   LYS    96     -10.948  21.033  14.838
ATOM   1529 HB1  LYS    96     -10.771  22.038  15.223
ATOM   1530 HB2  LYS    96     -10.815  20.377  15.698
ATOM   1531 CG   LYS    96     -12.388  20.933  14.236
ATOM   1532 HG1  LYS    96     -12.642  19.913  13.946
ATOM   1533 HG2  LYS    96     -12.573  21.543  13.352
ATOM   1534 CD   LYS    96     -13.398  21.325  15.318
ATOM   1535 HD1  LYS    96     -13.469  22.412  15.345
ATOM   1536 HD2  LYS    96     -13.118  20.968  16.310
ATOM   1537 CE   LYS    96     -14.872  20.929  14.946
ATOM   1538 HE1  LYS    96     -14.957  19.843  14.919
ATOM   1539 HE2  LYS    96     -15.179  21.312  13.973
ATOM   1540 NZ   LYS    96     -15.752  21.581  15.957
ATOM   1541 HZ1  LYS    96     -15.642  21.187  16.880
ATOM   1542 HZ2  LYS    96     -15.549  22.570  15.949
ATOM   1543 HZ3  LYS    96     -16.705  21.466  15.642
ATOM   1544 C    LYS    96      -9.730  19.322  13.400
ATOM   1545 O    LYS    96     -10.074  19.028  12.234
ATOM   1546 N    PHE    97      -9.324  18.403  14.283
ATOM   1547 H    PHE    97      -8.980  18.695  15.186
ATOM   1548 CA   PHE    97      -9.411  16.963  14.026
ATOM   1549 HA   PHE    97      -9.633  16.812  12.970
ATOM   1550 CB   PHE    97      -8.114  16.263  14.372
ATOM   1551 HB1  PHE    97      -8.176  15.255  13.961
ATOM   1552 HB2  PHE    97      -7.960  16.241  15.451
ATOM   1553 CG   PHE    97      -6.854  16.783  13.793
ATOM   1554 CD1  PHE    97      -6.877  17.243  12.471
ATOM   1555 HD1  PHE    97      -7.760  17.180  11.853
ATOM   1556 CE1  PHE    97      -5.668  17.684  11.879
ATOM   1557 HE1  PHE    97      -5.657  17.976  10.839
ATOM   1558 CZ   PHE    97      -4.422  17.679  12.576
ATOM   1559 HZ   PHE    97      -3.513  17.915  12.044
ATOM   1560 CE2  PHE    97      -4.436  17.254  13.849
ATOM   1561 HE2  PHE    97      -3.477  17.305  14.344
ATOM   1562 CD2  PHE    97      -5.633  16.782  14.511
ATOM   1563 HD2  PHE    97      -5.501  16.613  15.570
ATOM   1564 C    PHE    97     -10.553  16.319  14.797
ATOM   1565 O    PHE    97     -10.999  16.855  15.823
ATOM   1566 N    VAL    98     -11.126  15.195  14.223
ATOM   1567 H    VAL    98     -10.666  14.790  13.421
ATOM   1568 CA   VAL    98     -12.243  14.398  14.823
ATOM   1569 HA   VAL    98     -12.271  14.516  15.907
ATOM   1570 CB   VAL    98     -13.635  14.813  14.406
ATOM   1571 HB   VAL    98     -14.346  14.373  15.106
ATOM   1572 CG1  VAL    98     -13.912  16.291  14.492
ATOM   1573 HG11 VAL    98     -14.975  16.526  14.428
ATOM   1574 HG12 VAL    98     -13.744  16.715  15.482
ATOM   1575 HG13 VAL    98     -13.271  16.874  13.831
ATOM   1576 CG2  VAL    98     -14.081  14.350  12.988
ATOM   1577 HG21 VAL    98     -15.154  14.510  12.881
ATOM   1578 HG22 VAL    98     -13.550  14.945  12.244
ATOM   1579 HG23 VAL    98     -13.922  13.314  12.690
ATOM   1580 C    VAL    98     -12.083  12.898  14.547
ATOM   1581 O    VAL    98     -11.350  12.531  13.639
ATOM   1582 N    ARG    99     -12.806  12.044  15.250
ATOM   1583 H    ARG    99     -13.344  12.472  15.990
ATOM   1584 CA   ARG    99     -13.063  10.665  14.908
ATOM   1585 HA   ARG    99     -12.597  10.418  13.954
ATOM   1586 CB   ARG    99     -12.454   9.693  15.940
ATOM   1587 HB1  ARG    99     -13.144   9.666  16.784
ATOM   1588 HB2  ARG    99     -11.430   9.961  16.203
ATOM   1589 CG   ARG    99     -12.313   8.235  15.440
ATOM   1590 HG1  ARG    99     -11.652   8.149  14.578
ATOM   1591 HG2  ARG    99     -13.347   8.026  15.166
ATOM   1592 CD   ARG    99     -11.826   7.280  16.501
ATOM   1593 HD1  ARG    99     -12.529   7.302  17.334
ATOM   1594 HD2  ARG    99     -10.828   7.613  16.785
ATOM   1595 NE   ARG    99     -11.801   5.826  16.108
ATOM   1596 HE   ARG    99     -12.517   5.211  16.466
ATOM   1597 CZ   ARG    99     -10.877   5.202  15.430
ATOM   1598 NH1  ARG    99      -9.834   5.679  14.831
ATOM   1599 HH11 ARG    99      -9.501   6.596  15.093
ATOM   1600 HH12 ARG    99      -9.338   5.143  14.134
ATOM   1601 NH2  ARG    99     -10.951   3.878  15.392
ATOM   1602 HH21 ARG    99     -11.759   3.519  15.881
ATOM   1603 HH22 ARG    99     -10.257   3.321  14.914
ATOM   1604 C    ARG    99     -14.570  10.445  14.733
ATOM   1605 O    ARG    99     -15.374  11.123  15.384
ATOM   1606 N    ILE   100     -14.955   9.519  13.809
ATOM   1607 H    ILE   100     -14.313   8.948  13.277
ATOM   1608 CA   ILE   100     -16.402   9.336  13.427
ATOM   1609 HA   ILE   100     -16.953  10.172  13.857
ATOM   1610 CB   ILE   100     -16.480   9.587  11.922
ATOM   1611 HB   ILE   100     -17.510   9.764  11.612
ATOM   1612 CG2  ILE   100     -15.884  10.955  11.525
ATOM   1613 HG21 ILE   100     -15.905  11.252  10.477
ATOM   1614 HG22 ILE   100     -16.502  11.753  11.937
ATOM   1615 HG23 ILE   100     -14.838  11.035  11.821
ATOM   1616 CG1  ILE   100     -15.958   8.494  10.952
ATOM   1617 HG11 ILE   100     -16.331   7.488  11.144
ATOM   1618 HG12 ILE   100     -14.869   8.534  10.996
ATOM   1619 CD1  ILE   100     -16.376   8.792   9.462
ATOM   1620 HD11 ILE   100     -17.438   9.028   9.394
ATOM   1621 HD12 ILE   100     -15.884   9.696   9.101
ATOM   1622 HD13 ILE   100     -16.207   7.985   8.749
ATOM   1623 C    ILE   100     -17.019   8.029  13.822
ATOM   1624 O    ILE   100     -16.269   7.106  13.892
ATOM   1625 N    GLN   101     -18.326   7.970  13.845
ATOM   1626 H    GLN   101     -18.862   8.805  13.656
ATOM   1627 CA   GLN   101     -19.027   6.768  14.226
ATOM   1628 HA   GLN   101     -18.304   5.977  14.427
ATOM   1629 CB   GLN   101     -19.818   7.108  15.497
ATOM   1630 HB1  GLN   101     -20.504   6.291  15.720
ATOM   1631 HB2  GLN   101     -20.487   7.953  15.332
ATOM   1632 CG   GLN   101     -18.854   7.384  16.617
ATOM   1633 HG1  GLN   101     -19.431   7.714  17.481
ATOM   1634 HG2  GLN   101     -18.113   8.157  16.412
ATOM   1635 CD   GLN   101     -17.996   6.115  17.087
ATOM   1636 OE1  GLN   101     -16.832   6.050  16.792
ATOM   1637 NE2  GLN   101     -18.602   5.222  17.783
ATOM   1638 HE21 GLN   101     -19.601   5.339  17.877
ATOM   1639 HE22 GLN   101     -17.969   4.647  18.321
ATOM   1640 C    GLN   101     -19.974   6.362  13.057
ATOM   1641 O    GLN   101     -20.429   7.187  12.275
ATOM   1642 N    PRO   102     -20.515   5.138  13.116
ATOM   1643 CD   PRO   102     -20.308   4.122  14.122
ATOM   1644 HD1  PRO   102     -20.825   4.293  15.067
ATOM   1645 HD2  PRO   102     -19.255   4.154  14.402
ATOM   1646 CG   PRO   102     -20.714   2.816  13.474
ATOM   1647 HG1  PRO   102     -21.108   2.114  14.210
ATOM   1648 HG2  PRO   102     -19.860   2.470  12.893
ATOM   1649 CB   PRO   102     -21.885   3.220  12.553
ATOM   1650 HB1  PRO   102     -22.803   3.276  13.138
ATOM   1651 HB2  PRO   102     -21.973   2.536  11.709
ATOM   1652 CA   PRO   102     -21.385   4.570  12.089
ATOM   1653 HA   PRO   102     -20.835   4.405  11.163
ATOM   1654 C    PRO   102     -22.631   5.477  11.871
ATOM   1655 O    PRO   102     -23.229   6.048  12.836
ATOM   1656 N    GLY   103     -23.078   5.548  10.616
ATOM   1657 H    GLY   103     -22.434   5.144   9.951
ATOM   1658 CA   GLY   103     -24.161   6.483  10.168
ATOM   1659 HA1  GLY   103     -24.885   6.558  10.979
ATOM   1660 HA2  GLY   103     -24.629   6.011   9.304
ATOM   1661 C    GLY   103     -23.744   7.905   9.716
ATOM   1662 O    GLY   103     -24.527   8.531   9.006
ATOM   1663 N    GLN   104     -22.527   8.347   9.968
ATOM   1664 H    GLN   104     -21.858   7.779  10.467
ATOM   1665 CA   GLN   104     -22.047   9.691   9.631
ATOM   1666 HA   GLN   104     -22.820  10.405   9.916
ATOM   1667 CB   GLN   104     -20.875  10.131  10.599
ATOM   1668 HB1  GLN   104     -20.618  11.147  10.302
ATOM   1669 HB2  GLN   104     -20.010   9.473  10.511
ATOM   1670 CG   GLN   104     -21.376  10.142  12.085
ATOM   1671 HG1  GLN   104     -21.854   9.205  12.370
ATOM   1672 HG2  GLN   104     -22.174  10.852  12.301
ATOM   1673 CD   GLN   104     -20.217  10.597  13.046
ATOM   1674 OE1  GLN   104     -19.291  11.273  12.818
ATOM   1675 NE2  GLN   104     -20.409  10.280  14.257
ATOM   1676 HE21 GLN   104     -21.267   9.817  14.518
ATOM   1677 HE22 GLN   104     -19.724  10.591  14.931
ATOM   1678 C    GLN   104     -21.723   9.827   8.187
ATOM   1679 O    GLN   104     -21.301   8.951   7.480
ATOM   1680 N    THR   105     -21.822  11.056   7.664
ATOM   1681 H    THR   105     -22.392  11.714   8.177
ATOM   1682 CA   THR   105     -21.510  11.404   6.218
ATOM   1683 HA   THR   105     -21.334  10.486   5.659
ATOM   1684 CB   THR   105     -22.707  12.058   5.481
ATOM   1685 HB   THR   105     -22.463  12.343   4.457
ATOM   1686 CG2  THR   105     -23.935  11.093   5.584
ATOM   1687 HG21 THR   105     -23.732  10.056   5.316
ATOM   1688 HG22 THR   105     -24.357  11.178   6.585
ATOM   1689 HG23 THR   105     -24.714  11.408   4.889
ATOM   1690 OG1  THR   105     -23.028  13.205   6.197
ATOM   1691 HG1  THR   105     -22.413  13.941   6.154
ATOM   1692 C    THR   105     -20.256  12.266   6.079
ATOM   1693 O    THR   105     -20.102  13.244   6.840
ATOM   1694 N    PHE   106     -19.369  12.057   5.093
ATOM   1695 H    PHE   106     -19.756  11.495   4.349
ATOM   1696 CA   PHE   106     -18.233  12.985   4.901
ATOM   1697 HA   PHE   106     -18.543  14.013   5.088
ATOM   1698 CB   PHE   106     -17.087  12.577   5.908
ATOM   1699 HB1  PHE   106     -17.459  12.495   6.929
ATOM   1700 HB2  PHE   106     -16.308  13.338   5.960
ATOM   1701 CG   PHE   106     -16.384  11.226   5.658
ATOM   1702 CD1  PHE   106     -17.084  10.022   5.837
ATOM   1703 HD1  PHE   106     -18.130  10.059   6.106
ATOM   1704 CE1  PHE   106     -16.450   8.816   5.562
ATOM   1705 HE1  PHE   106     -16.984   7.897   5.751
ATOM   1706 CZ   PHE   106     -15.107   8.767   5.140
ATOM   1707 HZ   PHE   106     -14.519   7.878   4.967
ATOM   1708 CE2  PHE   106     -14.418   9.936   4.971
ATOM   1709 HE2  PHE   106     -13.389   9.989   4.644
ATOM   1710 CD2  PHE   106     -15.026  11.145   5.267
ATOM   1711 HD2  PHE   106     -14.561  12.080   4.990
ATOM   1712 C    PHE   106     -17.697  13.104   3.457
ATOM   1713 O    PHE   106     -17.955  12.283   2.598
ATOM   1714 N    SER   107     -16.904  14.159   3.242
ATOM   1715 H    SER   107     -16.676  14.829   3.962
ATOM   1716 CA   SER   107     -16.386  14.422   1.916
ATOM   1717 HA   SER   107     -16.787  13.772   1.139
ATOM   1718 CB   SER   107     -16.519  15.882   1.486
ATOM   1719 HB1  SER   107     -16.202  15.893   0.443
ATOM   1720 HB2  SER   107     -15.892  16.621   1.985
ATOM   1721 OG   SER   107     -17.876  16.267   1.424
ATOM   1722 HG   SER   107     -18.352  15.497   1.104
ATOM   1723 C    SER   107     -14.887  14.086   1.825
ATOM   1724 O    SER   107     -14.138  14.318   2.757
ATOM   1725 N    VAL   108     -14.434  13.447   0.714
ATOM   1726 H    VAL   108     -15.092  13.189  -0.007
ATOM   1727 CA   VAL   108     -13.088  12.934   0.525
ATOM   1728 HA   VAL   108     -12.393  13.152   1.336
ATOM   1729 CB   VAL   108     -13.159  11.353   0.456
ATOM   1730 HB   VAL   108     -13.713  11.122  -0.454
ATOM   1731 CG1  VAL   108     -11.772  10.730   0.368
ATOM   1732 HG11 VAL   108     -11.117  11.079   1.167
ATOM   1733 HG12 VAL   108     -11.812   9.644   0.281
ATOM   1734 HG13 VAL   108     -11.360  11.006  -0.602
ATOM   1735 CG2  VAL   108     -13.819  10.753   1.658
ATOM   1736 HG21 VAL   108     -14.876  10.999   1.554
ATOM   1737 HG22 VAL   108     -13.712   9.671   1.736
ATOM   1738 HG23 VAL   108     -13.375  11.187   2.554
ATOM   1739 C    VAL   108     -12.464  13.533  -0.754
ATOM   1740 O    VAL   108     -13.009  13.504  -1.851
ATOM   1741 N    LEU   109     -11.201  13.796  -0.548
ATOM   1742 H    LEU   109     -10.829  13.764   0.390
ATOM   1743 CA   LEU   109     -10.300  14.316  -1.608
ATOM   1744 HA   LEU   109     -10.979  14.803  -2.309
ATOM   1745 CB   LEU   109      -9.330  15.366  -1.021
ATOM   1746 HB1  LEU   109      -9.005  15.040  -0.033
ATOM   1747 HB2  LEU   109      -9.960  16.248  -0.910
ATOM   1748 CG   LEU   109      -8.042  15.777  -1.807
ATOM   1749 HG   LEU   109      -7.407  14.911  -1.992
ATOM   1750 CD1  LEU   109      -8.514  16.436  -3.076
ATOM   1751 HD11 LEU   109      -8.842  17.404  -2.698
ATOM   1752 HD12 LEU   109      -7.638  16.582  -3.708
ATOM   1753 HD13 LEU   109      -9.176  15.800  -3.664
ATOM   1754 CD2  LEU   109      -7.204  16.744  -1.013
ATOM   1755 HD21 LEU   109      -6.420  17.120  -1.670
ATOM   1756 HD22 LEU   109      -7.889  17.472  -0.577
ATOM   1757 HD23 LEU   109      -6.683  16.158  -0.256
ATOM   1758 C    LEU   109      -9.745  13.072  -2.377
ATOM   1759 O    LEU   109      -9.295  12.063  -1.802
ATOM   1760 N    ALA   110      -9.776  13.030  -3.727
ATOM   1761 H    ALA   110     -10.349  13.743  -4.155
ATOM   1762 CA   ALA   110      -8.934  12.152  -4.558
ATOM   1763 HA   ALA   110      -8.749  11.229  -4.008
ATOM   1764 CB   ALA   110      -9.659  11.738  -5.856
ATOM   1765 HB1  ALA   110      -8.991  11.134  -6.470
ATOM   1766 HB2  ALA   110     -10.468  11.033  -5.666
ATOM   1767 HB3  ALA   110      -9.976  12.634  -6.390
ATOM   1768 C    ALA   110      -7.590  12.865  -4.751
ATOM   1769 O    ALA   110      -7.612  14.091  -5.030
ATOM   1770 N    CYS   111      -6.447  12.173  -4.721
ATOM   1771 H    CYS   111      -6.374  11.167  -4.678
ATOM   1772 CA   CYS   111      -5.135  12.845  -4.787
ATOM   1773 HA   CYS   111      -5.121  13.522  -5.641
ATOM   1774 CB   CYS   111      -5.001  13.685  -3.509
ATOM   1775 HB1  CYS   111      -5.196  13.076  -2.626
ATOM   1776 HB2  CYS   111      -5.733  14.492  -3.549
ATOM   1777 SG   CYS   111      -3.331  14.486  -3.365
ATOM   1778 HG   CYS   111      -2.595  13.395  -3.596
ATOM   1779 C    CYS   111      -3.937  11.863  -4.989
ATOM   1780 O    CYS   111      -3.969  10.707  -4.584
ATOM   1781 N    TYR   112      -2.934  12.273  -5.816
ATOM   1782 H    TYR   112      -2.977  13.222  -6.158
ATOM   1783 CA   TYR   112      -1.954  11.449  -6.410
ATOM   1784 HA   TYR   112      -1.787  10.638  -5.701
ATOM   1785 CB   TYR   112      -2.349  10.894  -7.769
ATOM   1786 HB1  TYR   112      -1.562  10.291  -8.221
ATOM   1787 HB2  TYR   112      -2.330  11.726  -8.474
ATOM   1788 CG   TYR   112      -3.609  10.066  -7.711
ATOM   1789 CD1  TYR   112      -4.836  10.626  -7.964
ATOM   1790 HD1  TYR   112      -5.000  11.678  -8.146
ATOM   1791 CE1  TYR   112      -6.031   9.932  -7.755
ATOM   1792 HE1  TYR   112      -6.922  10.538  -7.682
ATOM   1793 CZ   TYR   112      -5.959   8.604  -7.385
ATOM   1794 OH   TYR   112      -7.083   7.861  -7.119
ATOM   1795 HH   TYR   112      -6.837   7.243  -6.427
ATOM   1796 CE2  TYR   112      -4.681   8.014  -7.211
ATOM   1797 HE2  TYR   112      -4.626   6.982  -6.895
ATOM   1798 CD2  TYR   112      -3.531   8.700  -7.354
ATOM   1799 HD2  TYR   112      -2.571   8.210  -7.282
ATOM   1800 C    TYR   112      -0.588  12.189  -6.537
ATOM   1801 O    TYR   112      -0.444  13.262  -7.111
ATOM   1802 N    ASN   113       0.459  11.555  -6.119
ATOM   1803 H    ASN   113       0.435  10.579  -5.860
ATOM   1804 CA   ASN   113       1.769  12.229  -5.902
ATOM   1805 HA   ASN   113       2.347  11.604  -5.222
ATOM   1806 CB   ASN   113       2.513  12.242  -7.307
ATOM   1807 HB1  ASN   113       3.558  12.454  -7.084
ATOM   1808 HB2  ASN   113       2.136  13.069  -7.909
ATOM   1809 CG   ASN   113       2.672  10.903  -7.965
ATOM   1810 OD1  ASN   113       3.511  10.121  -7.625
ATOM   1811 ND2  ASN   113       1.777  10.572  -8.847
ATOM   1812 HD21 ASN   113       1.014  11.184  -9.096
ATOM   1813 HD22 ASN   113       1.904   9.731  -9.393
ATOM   1814 C    ASN   113       1.703  13.527  -5.125
ATOM   1815 O    ASN   113       2.487  14.403  -5.366
ATOM   1816 N    GLY   114       0.715  13.557  -4.197
ATOM   1817 H    GLY   114       0.049  12.802  -4.279
ATOM   1818 CA   GLY   114       0.412  14.793  -3.458
ATOM   1819 HA1  GLY   114       1.341  15.219  -3.080
ATOM   1820 HA2  GLY   114      -0.266  14.548  -2.640
ATOM   1821 C    GLY   114      -0.331  15.852  -4.286
ATOM   1822 O    GLY   114      -0.551  16.955  -3.835
ATOM   1823 N    SER   115      -0.594  15.682  -5.572
ATOM   1824 H    SER   115      -0.302  14.774  -5.904
ATOM   1825 CA   SER   115      -1.335  16.512  -6.490
ATOM   1826 HA   SER   115      -1.104  17.506  -6.105
ATOM   1827 CB   SER   115      -0.661  16.616  -7.850
ATOM   1828 HB1  SER   115      -0.967  15.724  -8.396
ATOM   1829 HB2  SER   115       0.428  16.580  -7.833
ATOM   1830 OG   SER   115      -1.138  17.697  -8.503
ATOM   1831 HG   SER   115      -0.480  17.890  -9.176
ATOM   1832 C    SER   115      -2.806  16.065  -6.555
ATOM   1833 O    SER   115      -3.111  14.969  -7.050
ATOM   1834 N    PRO   116      -3.782  16.912  -6.234
ATOM   1835 CD   PRO   116      -3.531  18.259  -5.671
ATOM   1836 HD1  PRO   116      -3.501  18.940  -6.521
ATOM   1837 HD2  PRO   116      -2.621  18.247  -5.071
ATOM   1838 CG   PRO   116      -4.710  18.639  -4.788
ATOM   1839 HG1  PRO   116      -4.761  19.715  -4.627
ATOM   1840 HG2  PRO   116      -4.592  18.115  -3.839
ATOM   1841 CB   PRO   116      -5.809  17.988  -5.685
ATOM   1842 HB1  PRO   116      -5.984  18.666  -6.520
ATOM   1843 HB2  PRO   116      -6.693  17.818  -5.070
ATOM   1844 CA   PRO   116      -5.207  16.671  -6.247
ATOM   1845 HA   PRO   116      -5.414  15.782  -5.652
ATOM   1846 C    PRO   116      -5.785  16.345  -7.625
ATOM   1847 O    PRO   116      -5.186  16.698  -8.632
ATOM   1848 N    SER   117      -6.975  15.728  -7.647
ATOM   1849 H    SER   117      -7.466  15.704  -6.765
ATOM   1850 CA   SER   117      -7.687  15.434  -8.919
ATOM   1851 HA   SER   117      -7.487  16.266  -9.594
ATOM   1852 CB   SER   117      -7.106  14.148  -9.581
ATOM   1853 HB1  SER   117      -6.016  14.126  -9.566
ATOM   1854 HB2  SER   117      -7.543  14.019 -10.571
ATOM   1855 OG   SER   117      -7.560  13.055  -8.697
ATOM   1856 HG   SER   117      -8.385  12.728  -9.063
ATOM   1857 C    SER   117      -9.219  15.317  -8.954
ATOM   1858 O    SER   117      -9.748  15.061 -10.042
ATOM   1859 N    GLY   118      -9.870  15.427  -7.811
ATOM   1860 H    GLY   118      -9.347  15.362  -6.950
ATOM   1861 CA   GLY   118     -11.342  15.296  -7.715
ATOM   1862 HA1  GLY   118     -11.647  14.422  -8.291
ATOM   1863 HA2  GLY   118     -11.824  16.171  -8.151
ATOM   1864 C    GLY   118     -11.790  15.126  -6.289
ATOM   1865 O    GLY   118     -10.985  15.071  -5.349
ATOM   1866 N    VAL   119     -13.107  15.090  -6.101
ATOM   1867 H    VAL   119     -13.751  15.217  -6.868
ATOM   1868 CA   VAL   119     -13.737  15.133  -4.768
ATOM   1869 HA   VAL   119     -13.061  14.585  -4.112
ATOM   1870 CB   VAL   119     -13.870  16.547  -4.176
ATOM   1871 HB   VAL   119     -12.919  17.070  -4.079
ATOM   1872 CG1  VAL   119     -14.812  17.482  -4.948
ATOM   1873 HG11 VAL   119     -14.890  18.465  -4.485
ATOM   1874 HG12 VAL   119     -14.637  17.514  -6.023
ATOM   1875 HG13 VAL   119     -15.810  17.054  -4.853
ATOM   1876 CG2  VAL   119     -14.361  16.608  -2.725
ATOM   1877 HG21 VAL   119     -13.652  16.127  -2.051
ATOM   1878 HG22 VAL   119     -14.440  17.626  -2.344
ATOM   1879 HG23 VAL   119     -15.261  16.006  -2.603
ATOM   1880 C    VAL   119     -15.094  14.482  -4.885
ATOM   1881 O    VAL   119     -15.813  14.713  -5.861
ATOM   1882 N    TYR   120     -15.415  13.735  -3.839
ATOM   1883 H    TYR   120     -14.784  13.688  -3.052
ATOM   1884 CA   TYR   120     -16.570  12.832  -3.754
ATOM   1885 HA   TYR   120     -17.409  13.264  -4.300
ATOM   1886 CB   TYR   120     -16.211  11.468  -4.477
ATOM   1887 HB1  TYR   120     -15.925  11.799  -5.475
ATOM   1888 HB2  TYR   120     -17.154  10.928  -4.573
ATOM   1889 CG   TYR   120     -15.124  10.571  -3.786
ATOM   1890 CD1  TYR   120     -15.429   9.593  -2.815
ATOM   1891 HD1  TYR   120     -16.438   9.406  -2.478
ATOM   1892 CE1  TYR   120     -14.464   8.782  -2.261
ATOM   1893 HE1  TYR   120     -14.656   8.052  -1.488
ATOM   1894 CZ   TYR   120     -13.146   8.947  -2.642
ATOM   1895 OH   TYR   120     -12.221   8.106  -2.219
ATOM   1896 HH   TYR   120     -11.334   8.333  -2.507
ATOM   1897 CE2  TYR   120     -12.785  10.007  -3.546
ATOM   1898 HE2  TYR   120     -11.762  10.230  -3.810
ATOM   1899 CD2  TYR   120     -13.782  10.822  -4.102
ATOM   1900 HD2  TYR   120     -13.567  11.630  -4.786
ATOM   1901 C    TYR   120     -16.998  12.549  -2.321
ATOM   1902 O    TYR   120     -16.551  13.173  -1.392
ATOM   1903 N    GLN   121     -18.024  11.747  -2.138
ATOM   1904 H    GLN   121     -18.359  11.305  -2.982
ATOM   1905 CA   GLN   121     -18.768  11.610  -0.825
ATOM   1906 HA   GLN   121     -18.395  12.274  -0.045
ATOM   1907 CB   GLN   121     -20.208  12.125  -1.064
ATOM   1908 HB1  GLN   121     -20.841  11.370  -1.530
ATOM   1909 HB2  GLN   121     -20.238  13.072  -1.604
ATOM   1910 CG   GLN   121     -20.994  12.402   0.248
ATOM   1911 HG1  GLN   121     -20.940  11.555   0.932
ATOM   1912 HG2  GLN   121     -22.062  12.548   0.084
ATOM   1913 CD   GLN   121     -20.512  13.648   1.058
ATOM   1914 OE1  GLN   121     -19.600  14.379   0.676
ATOM   1915 NE2  GLN   121     -21.266  14.081   2.015
ATOM   1916 HE21 GLN   121     -22.141  13.635   2.253
ATOM   1917 HE22 GLN   121     -20.893  14.874   2.517
ATOM   1918 C    GLN   121     -18.768  10.177  -0.360
ATOM   1919 O    GLN   121     -19.008   9.223  -1.112
ATOM   1920 N    CYS   122     -18.537  10.070   0.951
ATOM   1921 H    CYS   122     -18.463  10.883   1.545
ATOM   1922 CA   CYS   122     -18.518   8.820   1.753
ATOM   1923 HA   CYS   122     -18.951   7.958   1.244
ATOM   1924 CB   CYS   122     -17.048   8.425   2.115
ATOM   1925 HB1  CYS   122     -17.009   7.588   2.811
ATOM   1926 HB2  CYS   122     -16.497   9.251   2.566
ATOM   1927 SG   CYS   122     -16.199   7.864   0.601
ATOM   1928 HG   CYS   122     -17.095   6.995   0.125
ATOM   1929 C    CYS   122     -19.430   8.935   2.991
ATOM   1930 O    CYS   122     -19.881   9.993   3.452
ATOM   1931 N    ALA   123     -19.683   7.721   3.454
ATOM   1932 H    ALA   123     -19.437   6.937   2.866
ATOM   1933 CA   ALA   123     -20.348   7.518   4.790
ATOM   1934 HA   ALA   123     -20.136   8.441   5.330
ATOM   1935 CB   ALA   123     -21.820   7.357   4.557
ATOM   1936 HB1  ALA   123     -22.208   8.189   3.969
ATOM   1937 HB2  ALA   123     -22.004   6.443   3.992
ATOM   1938 HB3  ALA   123     -22.374   7.302   5.494
ATOM   1939 C    ALA   123     -19.721   6.297   5.515
ATOM   1940 O    ALA   123     -19.218   5.321   4.847
ATOM   1941 N    MET   124     -19.656   6.336   6.852
ATOM   1942 H    MET   124     -19.996   7.152   7.341
ATOM   1943 CA   MET   124     -19.119   5.290   7.641
ATOM   1944 HA   MET   124     -18.543   4.604   7.019
ATOM   1945 CB   MET   124     -18.269   5.815   8.731
ATOM   1946 HB1  MET   124     -18.810   6.378   9.491
ATOM   1947 HB2  MET   124     -17.474   6.356   8.217
ATOM   1948 CG   MET   124     -17.483   4.701   9.481
ATOM   1949 HG1  MET   124     -18.269   4.051   9.865
ATOM   1950 HG2  MET   124     -17.064   5.273  10.309
ATOM   1951 SD   MET   124     -16.333   3.782   8.510
ATOM   1952 CE   MET   124     -14.836   4.816   8.278
ATOM   1953 HE1  MET   124     -14.006   4.176   7.977
ATOM   1954 HE2  MET   124     -15.091   5.531   7.496
ATOM   1955 HE3  MET   124     -14.521   5.316   9.193
ATOM   1956 C    MET   124     -20.203   4.368   8.203
ATOM   1957 O    MET   124     -21.307   4.785   8.568
ATOM   1958 N    ARG   125     -19.839   3.101   8.197
ATOM   1959 H    ARG   125     -18.881   2.874   7.969
ATOM   1960 CA   ARG   125     -20.698   1.890   8.367
ATOM   1961 HA   ARG   125     -21.733   2.180   8.545
ATOM   1962 CB   ARG   125     -20.842   1.122   7.092
ATOM   1963 HB1  ARG   125     -21.336   0.161   7.233
ATOM   1964 HB2  ARG   125     -19.864   0.801   6.732
ATOM   1965 CG   ARG   125     -21.516   1.867   5.935
ATOM   1966 HG1  ARG   125     -21.718   1.100   5.187
ATOM   1967 HG2  ARG   125     -20.843   2.580   5.459
ATOM   1968 CD   ARG   125     -22.868   2.582   6.250
ATOM   1969 HD1  ARG   125     -23.197   3.080   5.339
ATOM   1970 HD2  ARG   125     -22.667   3.409   6.931
ATOM   1971 NE   ARG   125     -23.818   1.634   6.847
ATOM   1972 HE   ARG   125     -23.777   0.667   6.556
ATOM   1973 CZ   ARG   125     -24.674   1.898   7.761
ATOM   1974 NH1  ARG   125     -25.045   3.085   8.105
ATOM   1975 HH11 ARG   125     -24.888   3.921   7.560
ATOM   1976 HH12 ARG   125     -25.500   3.105   9.007
ATOM   1977 NH2  ARG   125     -25.138   0.966   8.458
ATOM   1978 HH21 ARG   125     -24.822   0.016   8.328
ATOM   1979 HH22 ARG   125     -25.852   1.150   9.149
ATOM   1980 C    ARG   125     -20.136   1.048   9.569
ATOM   1981 O    ARG   125     -18.931   1.130   9.881
ATOM   1982 N    PRO   126     -20.970   0.179  10.152
ATOM   1983 CD   PRO   126     -22.418   0.205  10.012
ATOM   1984 HD1  PRO   126     -22.802  -0.288   9.119
ATOM   1985 HD2  PRO   126     -22.803   1.216  10.143
ATOM   1986 CG   PRO   126     -22.932  -0.597  11.167
ATOM   1987 HG1  PRO   126     -23.756  -1.235  10.846
ATOM   1988 HG2  PRO   126     -23.350   0.047  11.941
ATOM   1989 CB   PRO   126     -21.788  -1.464  11.759
ATOM   1990 HB1  PRO   126     -21.750  -2.426  11.249
ATOM   1991 HB2  PRO   126     -21.811  -1.699  12.823
ATOM   1992 CA   PRO   126     -20.565  -0.682  11.292
ATOM   1993 HA   PRO   126     -20.264   0.033  12.058
ATOM   1994 C    PRO   126     -19.371  -1.595  11.199
ATOM   1995 O    PRO   126     -18.762  -1.876  12.217
ATOM   1996 N    ASN   127     -19.005  -1.985   9.975
ATOM   1997 H    ASN   127     -19.542  -1.772   9.147
ATOM   1998 CA   ASN   127     -17.815  -2.763   9.588
ATOM   1999 HA   ASN   127     -17.756  -3.563  10.326
ATOM   2000 CB   ASN   127     -18.115  -3.419   8.199
ATOM   2001 HB1  ASN   127     -18.973  -4.088   8.261
ATOM   2002 HB2  ASN   127     -17.197  -3.823   7.770
ATOM   2003 CG   ASN   127     -18.424  -2.419   7.164
ATOM   2004 OD1  ASN   127     -18.726  -1.248   7.357
ATOM   2005 ND2  ASN   127     -18.467  -2.878   5.931
ATOM   2006 HD21 ASN   127     -18.340  -3.875   5.832
ATOM   2007 HD22 ASN   127     -18.969  -2.311   5.263
ATOM   2008 C    ASN   127     -16.541  -1.863   9.577
ATOM   2009 O    ASN   127     -15.447  -2.384   9.375
ATOM   2010 N    PHE   128     -16.646  -0.569   9.750
ATOM   2011 H    PHE   128     -17.550  -0.133   9.863
ATOM   2012 CA   PHE   128     -15.578   0.379   9.828
ATOM   2013 HA   PHE   128     -16.099   1.336   9.842
ATOM   2014 CB   PHE   128     -14.926   0.396  11.197
ATOM   2015 HB1  PHE   128     -14.070   1.070  11.160
ATOM   2016 HB2  PHE   128     -14.634  -0.596  11.541
ATOM   2017 CG   PHE   128     -15.686   0.988  12.365
ATOM   2018 CD1  PHE   128     -15.904   2.396  12.331
ATOM   2019 HD1  PHE   128     -15.552   2.951  11.474
ATOM   2020 CE1  PHE   128     -16.623   3.060  13.370
ATOM   2021 HE1  PHE   128     -16.728   4.135  13.366
ATOM   2022 CZ   PHE   128     -17.115   2.308  14.361
ATOM   2023 HZ   PHE   128     -17.739   2.800  15.092
ATOM   2024 CE2  PHE   128     -16.862   0.921  14.416
ATOM   2025 HE2  PHE   128     -17.234   0.351  15.255
ATOM   2026 CD2  PHE   128     -16.164   0.215  13.449
ATOM   2027 HD2  PHE   128     -16.051  -0.853  13.560
ATOM   2028 C    PHE   128     -14.656   0.556   8.610
ATOM   2029 O    PHE   128     -13.484   0.987   8.746
ATOM   2030 N    THR   129     -15.163   0.196   7.467
ATOM   2031 H    THR   129     -15.960  -0.424   7.504
ATOM   2032 CA   THR   129     -14.663   0.411   6.095
ATOM   2033 HA   THR   129     -13.843   1.129   6.074
ATOM   2034 CB   THR   129     -14.217  -0.969   5.488
ATOM   2035 HB   THR   129     -13.932  -0.897   4.438
ATOM   2036 CG2  THR   129     -12.934  -1.580   6.158
ATOM   2037 HG21 THR   129     -13.050  -1.539   7.241
ATOM   2038 HG22 THR   129     -12.680  -2.601   5.873
ATOM   2039 HG23 THR   129     -12.156  -0.849   5.938
ATOM   2040 OG1  THR   129     -15.127  -1.969   5.611
ATOM   2041 HG1  THR   129     -15.850  -1.846   4.992
ATOM   2042 C    THR   129     -15.630   1.167   5.194
ATOM   2043 O    THR   129     -16.821   1.461   5.536
ATOM   2044 N    ILE   130     -15.084   1.603   4.008
ATOM   2045 H    ILE   130     -14.110   1.387   3.846
ATOM   2046 CA   ILE   130     -15.815   2.501   3.093
ATOM   2047 HA   ILE   130     -16.864   2.401   3.372
ATOM   2048 CB   ILE   130     -15.325   4.021   3.233
ATOM   2049 HB   ILE   130     -16.040   4.603   2.652
ATOM   2050 CG2  ILE   130     -15.304   4.347   4.731
ATOM   2051 HG21 ILE   130     -14.510   3.811   5.253
ATOM   2052 HG22 ILE   130     -15.068   5.398   4.897
ATOM   2053 HG23 ILE   130     -16.282   4.123   5.157
ATOM   2054 CG1  ILE   130     -13.878   4.260   2.636
ATOM   2055 HG11 ILE   130     -13.785   3.682   1.717
ATOM   2056 HG12 ILE   130     -13.150   3.891   3.359
ATOM   2057 CD1  ILE   130     -13.580   5.749   2.309
ATOM   2058 HD11 ILE   130     -12.571   5.806   1.900
ATOM   2059 HD12 ILE   130     -14.119   6.244   1.501
ATOM   2060 HD13 ILE   130     -13.619   6.449   3.144
ATOM   2061 C    ILE   130     -15.840   2.038   1.626
ATOM   2062 O    ILE   130     -14.940   1.348   1.277
ATOM   2063 N    LYS   131     -16.878   2.316   0.882
ATOM   2064 H    LYS   131     -17.570   2.893   1.338
ATOM   2065 CA   LYS   131     -16.903   2.226  -0.646
ATOM   2066 HA   LYS   131     -16.500   1.314  -1.087
ATOM   2067 CB   LYS   131     -18.412   2.166  -1.047
ATOM   2068 HB1  LYS   131     -18.576   2.228  -2.123
ATOM   2069 HB2  LYS   131     -18.939   3.025  -0.632
ATOM   2070 CG   LYS   131     -19.115   0.891  -0.633
ATOM   2071 HG1  LYS   131     -19.030   0.722   0.441
ATOM   2072 HG2  LYS   131     -18.583   0.103  -1.166
ATOM   2073 CD   LYS   131     -20.599   0.748  -1.068
ATOM   2074 HD1  LYS   131     -21.177   1.442  -0.459
ATOM   2075 HD2  LYS   131     -20.987  -0.234  -0.798
ATOM   2076 CE   LYS   131     -20.879   0.941  -2.590
ATOM   2077 HE1  LYS   131     -20.705  -0.031  -3.051
ATOM   2078 HE2  LYS   131     -20.087   1.506  -3.081
ATOM   2079 NZ   LYS   131     -22.280   1.388  -2.889
ATOM   2080 HZ1  LYS   131     -22.909   0.920  -2.252
ATOM   2081 HZ2  LYS   131     -22.244   2.372  -2.664
ATOM   2082 HZ3  LYS   131     -22.529   1.307  -3.864
ATOM   2083 C    LYS   131     -16.167   3.314  -1.309
ATOM   2084 O    LYS   131     -16.661   4.205  -1.994
ATOM   2085 N    GLY   132     -14.874   3.374  -1.012
ATOM   2086 H    GLY   132     -14.561   2.681  -0.347
ATOM   2087 CA   GLY   132     -14.003   4.490  -1.528
ATOM   2088 HA1  GLY   132     -13.078   4.503  -0.951
ATOM   2089 HA2  GLY   132     -14.406   5.469  -1.266
ATOM   2090 C    GLY   132     -13.771   4.455  -3.064
ATOM   2091 O    GLY   132     -14.215   3.531  -3.773
ATOM   2092 N    SER   133     -13.203   5.526  -3.644
ATOM   2093 H    SER   133     -12.850   6.244  -3.027
ATOM   2094 CA   SER   133     -12.937   5.697  -5.071
ATOM   2095 HA   SER   133     -13.105   4.765  -5.610
ATOM   2096 CB   SER   133     -13.896   6.765  -5.613
ATOM   2097 HB1  SER   133     -13.566   7.126  -6.587
ATOM   2098 HB2  SER   133     -13.882   7.693  -5.042
ATOM   2099 OG   SER   133     -15.241   6.269  -5.773
ATOM   2100 HG   SER   133     -15.692   6.616  -6.547
ATOM   2101 C    SER   133     -11.523   6.063  -5.421
ATOM   2102 O    SER   133     -11.135   7.302  -5.391
ATOM   2103 N    PHE   134     -10.645   5.060  -5.715
ATOM   2104 H    PHE   134     -11.016   4.126  -5.618
ATOM   2105 CA   PHE   134      -9.186   5.147  -5.681
ATOM   2106 HA   PHE   134      -8.896   6.191  -5.795
ATOM   2107 CB   PHE   134      -8.714   4.724  -4.270
ATOM   2108 HB1  PHE   134      -7.628   4.661  -4.341
ATOM   2109 HB2  PHE   134      -9.106   3.714  -4.154
ATOM   2110 CG   PHE   134      -9.150   5.648  -3.161
ATOM   2111 CD1  PHE   134      -8.926   7.045  -3.248
ATOM   2112 HD1  PHE   134      -8.425   7.503  -4.088
ATOM   2113 CE1  PHE   134      -9.173   7.861  -2.106
ATOM   2114 HE1  PHE   134      -8.962   8.920  -2.134
ATOM   2115 CZ   PHE   134      -9.687   7.273  -0.924
ATOM   2116 HZ   PHE   134      -9.816   7.910  -0.062
ATOM   2117 CE2  PHE   134      -9.936   5.902  -0.825
ATOM   2118 HE2  PHE   134     -10.262   5.407   0.078
ATOM   2119 CD2  PHE   134      -9.644   5.085  -1.966
ATOM   2120 HD2  PHE   134      -9.759   4.019  -1.836
ATOM   2121 C    PHE   134      -8.550   4.359  -6.854
ATOM   2122 O    PHE   134      -8.805   3.142  -6.939
ATOM   2123 N    LEU   135      -7.700   5.008  -7.646
ATOM   2124 H    LEU   135      -7.629   6.014  -7.689
ATOM   2125 CA   LEU   135      -6.781   4.316  -8.508
ATOM   2126 HA   LEU   135      -7.137   3.368  -8.912
ATOM   2127 CB   LEU   135      -6.475   5.234  -9.776
ATOM   2128 HB1  LEU   135      -5.585   4.846 -10.270
ATOM   2129 HB2  LEU   135      -6.342   6.248  -9.398
ATOM   2130 CG   LEU   135      -7.689   5.208 -10.738
ATOM   2131 HG   LEU   135      -8.603   5.429 -10.188
ATOM   2132 CD1  LEU   135      -7.543   6.313 -11.888
ATOM   2133 HD11 LEU   135      -8.271   6.306 -12.699
ATOM   2134 HD12 LEU   135      -7.632   7.301 -11.437
ATOM   2135 HD13 LEU   135      -6.535   6.247 -12.299
ATOM   2136 CD2  LEU   135      -7.864   3.805 -11.356
ATOM   2137 HD21 LEU   135      -6.903   3.332 -11.560
ATOM   2138 HD22 LEU   135      -8.339   3.221 -10.567
ATOM   2139 HD23 LEU   135      -8.425   3.921 -12.283
ATOM   2140 C    LEU   135      -5.476   4.064  -7.659
ATOM   2141 O    LEU   135      -5.377   4.421  -6.474
ATOM   2142 N    ASN   136      -4.525   3.510  -8.318
ATOM   2143 H    ASN   136      -4.721   3.354  -9.297
ATOM   2144 CA   ASN   136      -3.193   3.262  -7.704
ATOM   2145 HA   ASN   136      -3.266   2.771  -6.733
ATOM   2146 CB   ASN   136      -2.383   2.328  -8.563
ATOM   2147 HB1  ASN   136      -1.304   2.372  -8.414
ATOM   2148 HB2  ASN   136      -2.401   2.583  -9.623
ATOM   2149 CG   ASN   136      -2.931   0.915  -8.414
ATOM   2150 OD1  ASN   136      -2.687   0.369  -7.334
ATOM   2151 ND2  ASN   136      -3.843   0.428  -9.253
ATOM   2152 HD21 ASN   136      -4.039   0.961 -10.088
ATOM   2153 HD22 ASN   136      -3.867  -0.581  -9.213
ATOM   2154 C    ASN   136      -2.468   4.634  -7.377
ATOM   2155 O    ASN   136      -2.368   5.503  -8.292
ATOM   2156 N    GLY   137      -1.895   4.709  -6.165
ATOM   2157 H    GLY   137      -1.742   3.887  -5.598
ATOM   2158 CA   GLY   137      -1.230   5.879  -5.586
ATOM   2159 HA1  GLY   137      -0.879   6.464  -6.436
ATOM   2160 HA2  GLY   137      -0.391   5.477  -5.018
ATOM   2161 C    GLY   137      -1.992   6.753  -4.592
ATOM   2162 O    GLY   137      -1.633   7.883  -4.404
ATOM   2163 N    SER   138      -3.090   6.239  -4.043
ATOM   2164 H    SER   138      -3.297   5.269  -4.233
ATOM   2165 CA   SER   138      -4.062   7.089  -3.292
ATOM   2166 HA   SER   138      -3.950   8.108  -3.661
ATOM   2167 CB   SER   138      -5.438   6.489  -3.458
ATOM   2168 HB1  SER   138      -6.168   7.100  -2.927
ATOM   2169 HB2  SER   138      -5.496   5.468  -3.079
ATOM   2170 OG   SER   138      -5.922   6.523  -4.794
ATOM   2171 HG   SER   138      -5.463   5.767  -5.168
ATOM   2172 C    SER   138      -3.713   7.173  -1.780
ATOM   2173 O    SER   138      -4.239   8.103  -1.181
ATOM   2174 N    CYS   139      -2.831   6.295  -1.176
ATOM   2175 H    CYS   139      -2.396   5.475  -1.574
ATOM   2176 CA   CYS   139      -2.751   6.342   0.274
ATOM   2177 HA   CYS   139      -3.751   6.207   0.686
ATOM   2178 CB   CYS   139      -1.771   5.297   0.773
ATOM   2179 HB1  CYS   139      -1.860   5.340   1.859
ATOM   2180 HB2  CYS   139      -0.751   5.571   0.506
ATOM   2181 SG   CYS   139      -2.193   3.606   0.307
ATOM   2182 HG   CYS   139      -2.712   3.828  -0.904
ATOM   2183 C    CYS   139      -2.237   7.697   0.702
ATOM   2184 O    CYS   139      -1.241   8.250   0.144
ATOM   2185 N    GLY   140      -2.873   8.248   1.740
ATOM   2186 H    GLY   140      -3.455   7.661   2.322
ATOM   2187 CA   GLY   140      -2.667   9.656   2.178
ATOM   2188 HA1  GLY   140      -1.669   9.964   1.866
ATOM   2189 HA2  GLY   140      -2.777   9.656   3.263
ATOM   2190 C    GLY   140      -3.653  10.694   1.714
ATOM   2191 O    GLY   140      -3.634  11.807   2.182
ATOM   2192 N    SER   141      -4.622  10.281   0.904
ATOM   2193 H    SER   141      -4.597   9.339   0.541
ATOM   2194 CA   SER   141      -5.830  11.076   0.617
ATOM   2195 HA   SER   141      -5.422  12.062   0.394
ATOM   2196 CB   SER   141      -6.570  10.485  -0.580
ATOM   2197 HB1  SER   141      -7.491  11.041  -0.754
ATOM   2198 HB2  SER   141      -6.793   9.441  -0.356
ATOM   2199 OG   SER   141      -5.748  10.381  -1.704
ATOM   2200 HG   SER   141      -5.293   9.555  -1.521
ATOM   2201 C    SER   141      -6.729  11.189   1.796
ATOM   2202 O    SER   141      -6.992  10.165   2.431
ATOM   2203 N    VAL   142      -7.279  12.371   2.095
ATOM   2204 H    VAL   142      -7.233  13.128   1.428
ATOM   2205 CA   VAL   142      -7.962  12.692   3.353
ATOM   2206 HA   VAL   142      -7.854  11.850   4.037
ATOM   2207 CB   VAL   142      -7.230  13.836   4.021
ATOM   2208 HB   VAL   142      -7.930  14.307   4.712
ATOM   2209 CG1  VAL   142      -5.959  13.399   4.798
ATOM   2210 HG11 VAL   142      -5.453  14.283   5.185
ATOM   2211 HG12 VAL   142      -6.236  12.753   5.631
ATOM   2212 HG13 VAL   142      -5.266  12.861   4.151
ATOM   2213 CG2  VAL   142      -6.820  14.962   3.039
ATOM   2214 HG21 VAL   142      -6.823  15.916   3.566
ATOM   2215 HG22 VAL   142      -5.812  14.774   2.670
ATOM   2216 HG23 VAL   142      -7.490  14.989   2.179
ATOM   2217 C    VAL   142      -9.416  13.068   3.144
ATOM   2218 O    VAL   142      -9.739  13.634   2.146
ATOM   2219 N    GLY   143     -10.242  12.947   4.176
ATOM   2220 H    GLY   143      -9.899  12.655   5.079
ATOM   2221 CA   GLY   143     -11.615  13.408   4.237
ATOM   2222 HA1  GLY   143     -12.267  12.535   4.285
ATOM   2223 HA2  GLY   143     -11.779  14.036   3.361
ATOM   2224 C    GLY   143     -11.962  14.297   5.404
ATOM   2225 O    GLY   143     -11.297  14.198   6.469
ATOM   2226 N    PHE   144     -12.961  15.122   5.217
ATOM   2227 H    PHE   144     -13.422  15.121   4.319
ATOM   2228 CA   PHE   144     -13.487  16.069   6.180
ATOM   2229 HA   PHE   144     -13.332  15.704   7.196
ATOM   2230 CB   PHE   144     -12.701  17.445   6.128
ATOM   2231 HB1  PHE   144     -11.691  17.236   6.480
ATOM   2232 HB2  PHE   144     -12.975  18.074   6.975
ATOM   2233 CG   PHE   144     -12.658  18.262   4.851
ATOM   2234 CD1  PHE   144     -11.514  18.184   4.027
ATOM   2235 HD1  PHE   144     -10.734  17.478   4.273
ATOM   2236 CE1  PHE   144     -11.386  18.998   2.907
ATOM   2237 HE1  PHE   144     -10.510  18.843   2.295
ATOM   2238 CZ   PHE   144     -12.410  19.944   2.598
ATOM   2239 HZ   PHE   144     -12.249  20.742   1.888
ATOM   2240 CE2  PHE   144     -13.589  19.899   3.354
ATOM   2241 HE2  PHE   144     -14.313  20.666   3.121
ATOM   2242 CD2  PHE   144     -13.722  19.014   4.407
ATOM   2243 HD2  PHE   144     -14.580  19.162   5.047
ATOM   2244 C    PHE   144     -14.957  16.359   6.076
ATOM   2245 O    PHE   144     -15.582  16.035   5.064
ATOM   2246 N    ASN   145     -15.422  17.178   6.990
ATOM   2247 H    ASN   145     -14.839  17.365   7.794
ATOM   2248 CA   ASN   145     -16.517  18.092   6.777
ATOM   2249 HA   ASN   145     -16.859  18.113   5.742
ATOM   2250 CB   ASN   145     -17.708  17.596   7.529
ATOM   2251 HB1  ASN   145     -18.507  18.332   7.439
ATOM   2252 HB2  ASN   145     -17.455  17.488   8.583
ATOM   2253 CG   ASN   145     -18.270  16.361   6.910
ATOM   2254 OD1  ASN   145     -18.813  16.408   5.876
ATOM   2255 ND2  ASN   145     -18.098  15.282   7.578
ATOM   2256 HD21 ASN   145     -17.442  15.241   8.345
ATOM   2257 HD22 ASN   145     -18.541  14.460   7.192
ATOM   2258 C    ASN   145     -16.011  19.518   7.118
ATOM   2259 O    ASN   145     -14.898  19.679   7.658
ATOM   2260 N    ILE   146     -16.810  20.604   7.025
ATOM   2261 H    ILE   146     -17.724  20.508   6.607
ATOM   2262 CA   ILE   146     -16.610  21.912   7.561
ATOM   2263 HA   ILE   146     -15.655  22.006   8.079
ATOM   2264 CB   ILE   146     -16.424  22.964   6.463
ATOM   2265 HB   ILE   146     -17.423  23.231   6.118
ATOM   2266 CG2  ILE   146     -16.022  24.354   6.914
ATOM   2267 HG21 ILE   146     -16.286  24.996   6.074
ATOM   2268 HG22 ILE   146     -16.580  24.669   7.796
ATOM   2269 HG23 ILE   146     -14.964  24.519   7.117
ATOM   2270 CG1  ILE   146     -15.715  22.435   5.188
ATOM   2271 HG11 ILE   146     -16.343  21.679   4.718
ATOM   2272 HG12 ILE   146     -14.873  21.852   5.563
ATOM   2273 CD1  ILE   146     -15.421  23.431   4.096
ATOM   2274 HD11 ILE   146     -14.826  24.241   4.518
ATOM   2275 HD12 ILE   146     -14.858  22.963   3.289
ATOM   2276 HD13 ILE   146     -16.297  23.991   3.768
ATOM   2277 C    ILE   146     -17.772  22.284   8.558
ATOM   2278 O    ILE   146     -18.937  21.960   8.271
ATOM   2279 N    ASP   147     -17.424  22.916   9.654
ATOM   2280 H    ASP   147     -16.457  23.200   9.713
ATOM   2281 CA   ASP   147     -18.438  23.500  10.495
ATOM   2282 HA   ASP   147     -19.317  22.857  10.553
ATOM   2283 CB   ASP   147     -17.822  23.501  11.976
ATOM   2284 HB1  ASP   147     -16.898  24.068  11.863
ATOM   2285 HB2  ASP   147     -17.594  22.467  12.235
ATOM   2286 CG   ASP   147     -18.788  24.017  13.106
ATOM   2287 OD1  ASP   147     -20.041  24.022  12.984
ATOM   2288 OD2  ASP   147     -18.283  24.475  14.179
ATOM   2289 C    ASP   147     -18.912  24.853   9.810
ATOM   2290 O    ASP   147     -18.797  25.090   8.586
ATOM   2291 N    TYR   148     -19.472  25.757  10.645
ATOM   2292 H    TYR   148     -19.910  25.284  11.422
ATOM   2293 CA   TYR   148     -19.753  27.164  10.377
ATOM   2294 HA   TYR   148     -20.595  27.253   9.690
ATOM   2295 CB   TYR   148     -20.338  27.781  11.676
ATOM   2296 HB1  TYR   148     -19.717  27.530  12.537
ATOM   2297 HB2  TYR   148     -21.239  27.224  11.930
ATOM   2298 CG   TYR   148     -20.520  29.271  11.673
ATOM   2299 CD1  TYR   148     -21.417  29.929  10.767
ATOM   2300 HD1  TYR   148     -22.103  29.382  10.138
ATOM   2301 CE1  TYR   148     -21.660  31.288  10.935
ATOM   2302 HE1  TYR   148     -22.482  31.699  10.368
ATOM   2303 CZ   TYR   148     -20.875  32.077  11.813
ATOM   2304 OH   TYR   148     -21.139  33.363  12.060
ATOM   2305 HH   TYR   148     -20.435  33.714  12.610
ATOM   2306 CE2  TYR   148     -19.882  31.423  12.562
ATOM   2307 HE2  TYR   148     -19.184  32.004  13.147
ATOM   2308 CD2  TYR   148     -19.640  30.033  12.493
ATOM   2309 HD2  TYR   148     -18.781  29.641  13.018
ATOM   2310 C    TYR   148     -18.517  27.909   9.836
ATOM   2311 O    TYR   148     -18.607  28.764   8.973
ATOM   2312 N    ASP   149     -17.376  27.403  10.259
ATOM   2313 H    ASP   149     -17.430  26.513  10.733
ATOM   2314 CA   ASP   149     -16.067  27.918  10.041
ATOM   2315 HA   ASP   149     -16.053  28.366   9.047
ATOM   2316 CB   ASP   149     -15.643  28.947  11.104
ATOM   2317 HB1  ASP   149     -16.295  29.797  10.904
ATOM   2318 HB2  ASP   149     -14.637  29.238  10.803
ATOM   2319 CG   ASP   149     -15.691  28.589  12.581
ATOM   2320 OD1  ASP   149     -15.319  29.431  13.387
ATOM   2321 OD2  ASP   149     -16.027  27.461  12.987
ATOM   2322 C    ASP   149     -14.891  26.892   9.822
ATOM   2323 O    ASP   149     -14.120  27.037   8.855
ATOM   2324 N    CYS   150     -14.693  25.945  10.772
ATOM   2325 H    CYS   150     -15.379  25.926  11.514
ATOM   2326 CA   CYS   150     -13.580  25.006  10.815
ATOM   2327 HA   CYS   150     -12.672  25.528  10.512
ATOM   2328 CB   CYS   150     -13.285  24.584  12.279
ATOM   2329 HB1  CYS   150     -12.511  23.823  12.378
ATOM   2330 HB2  CYS   150     -14.170  24.335  12.865
ATOM   2331 SG   CYS   150     -12.797  26.113  13.117
ATOM   2332 HG   CYS   150     -14.063  26.372  13.459
ATOM   2333 C    CYS   150     -13.776  23.690  10.062
ATOM   2334 O    CYS   150     -14.766  22.948  10.163
ATOM   2335 N    VAL   151     -12.731  23.357   9.266
ATOM   2336 H    VAL   151     -11.973  24.019   9.180
ATOM   2337 CA   VAL   151     -12.582  22.076   8.512
ATOM   2338 HA   VAL   151     -13.539  21.889   8.025
ATOM   2339 CB   VAL   151     -11.351  22.234   7.560
ATOM   2340 HB   VAL   151     -10.482  22.592   8.111
ATOM   2341 CG1  VAL   151     -11.078  20.893   6.826
ATOM   2342 HG11 VAL   151     -10.462  21.050   5.941
ATOM   2343 HG12 VAL   151     -10.598  20.157   7.471
ATOM   2344 HG13 VAL   151     -12.077  20.621   6.483
ATOM   2345 CG2  VAL   151     -11.745  23.272   6.510
ATOM   2346 HG21 VAL   151     -11.915  24.245   6.971
ATOM   2347 HG22 VAL   151     -10.999  23.391   5.725
ATOM   2348 HG23 VAL   151     -12.697  23.006   6.050
ATOM   2349 C    VAL   151     -12.263  20.955   9.509
ATOM   2350 O    VAL   151     -11.168  20.916  10.004
ATOM   2351 N    SER   152     -13.204  20.106   9.926
ATOM   2352 H    SER   152     -14.062  20.153   9.396
ATOM   2353 CA   SER   152     -13.047  18.809  10.688
ATOM   2354 HA   SER   152     -12.325  18.998  11.483
ATOM   2355 CB   SER   152     -14.395  18.429  11.299
ATOM   2356 HB1  SER   152     -14.253  17.535  11.906
ATOM   2357 HB2  SER   152     -15.135  18.075  10.582
ATOM   2358 OG   SER   152     -14.902  19.464  12.143
ATOM   2359 HG   SER   152     -15.525  18.987  12.695
ATOM   2360 C    SER   152     -12.529  17.674   9.850
ATOM   2361 O    SER   152     -13.356  17.047   9.154
ATOM   2362 N    PHE   153     -11.224  17.513   9.803
ATOM   2363 H    PHE   153     -10.581  18.182  10.203
ATOM   2364 CA   PHE   153     -10.703  16.262   9.224
ATOM   2365 HA   PHE   153     -11.135  16.120   8.233
ATOM   2366 CB   PHE   153      -9.202  16.442   9.058
ATOM   2367 HB1  PHE   153      -8.768  15.497   8.732
ATOM   2368 HB2  PHE   153      -8.866  16.489  10.094
ATOM   2369 CG   PHE   153      -8.638  17.484   8.106
ATOM   2370 CD1  PHE   153      -8.192  17.148   6.836
ATOM   2371 HD1  PHE   153      -8.412  16.197   6.374
ATOM   2372 CE1  PHE   153      -7.428  18.102   6.110
ATOM   2373 HE1  PHE   153      -7.167  17.940   5.075
ATOM   2374 CZ   PHE   153      -7.126  19.358   6.617
ATOM   2375 HZ   PHE   153      -6.568  20.051   6.004
ATOM   2376 CE2  PHE   153      -7.553  19.660   7.903
ATOM   2377 HE2  PHE   153      -7.210  20.601   8.307
ATOM   2378 CD2  PHE   153      -8.431  18.785   8.596
ATOM   2379 HD2  PHE   153      -8.920  19.038   9.525
ATOM   2380 C    PHE   153     -11.114  15.043  10.045
ATOM   2381 O    PHE   153     -11.210  15.068  11.280
ATOM   2382 N    CYS   154     -11.315  13.930   9.331
ATOM   2383 H    CYS   154     -11.300  13.933   8.321
ATOM   2384 CA   CYS   154     -11.714  12.641   9.953
ATOM   2385 HA   CYS   154     -11.668  12.709  11.040
ATOM   2386 CB   CYS   154     -13.197  12.532   9.684
ATOM   2387 HB1  CYS   154     -13.797  13.373  10.032
ATOM   2388 HB2  CYS   154     -13.530  11.655  10.239
ATOM   2389 SG   CYS   154     -13.542  12.354   7.891
ATOM   2390 HG   CYS   154     -14.828  12.362   8.252
ATOM   2391 C    CYS   154     -11.156  11.309   9.461
ATOM   2392 O    CYS   154     -11.257  10.283  10.116
ATOM   2393 N    TYR   155     -10.364  11.336   8.395
ATOM   2394 H    TYR   155     -10.282  12.259   7.993
ATOM   2395 CA   TYR   155      -9.990  10.141   7.646
ATOM   2396 HA   TYR   155      -9.782   9.356   8.373
ATOM   2397 CB   TYR   155     -11.017   9.735   6.613
ATOM   2398 HB1  TYR   155     -11.479  10.614   6.165
ATOM   2399 HB2  TYR   155     -11.929   9.413   7.117
ATOM   2400 CG   TYR   155     -10.592   8.738   5.581
ATOM   2401 CD1  TYR   155     -10.735   7.363   5.855
ATOM   2402 HD1  TYR   155     -10.999   6.985   6.832
ATOM   2403 CE1  TYR   155     -10.400   6.443   4.891
ATOM   2404 HE1  TYR   155     -10.413   5.396   5.153
ATOM   2405 CZ   TYR   155      -9.936   6.827   3.569
ATOM   2406 OH   TYR   155      -9.681   5.881   2.610
ATOM   2407 HH   TYR   155      -9.610   6.289   1.744
ATOM   2408 CE2  TYR   155      -9.959   8.165   3.270
ATOM   2409 HE2  TYR   155      -9.561   8.443   2.306
ATOM   2410 CD2  TYR   155     -10.286   9.177   4.249
ATOM   2411 HD2  TYR   155     -10.262  10.220   3.972
ATOM   2412 C    TYR   155      -8.674  10.445   6.907
ATOM   2413 O    TYR   155      -8.537  11.514   6.282
ATOM   2414 N    MET   156      -7.812   9.418   6.771
ATOM   2415 H    MET   156      -7.925   8.667   7.437
ATOM   2416 CA   MET   156      -6.682   9.328   5.814
ATOM   2417 HA   MET   156      -6.977   9.960   4.977
ATOM   2418 CB   MET   156      -5.348   9.703   6.457
ATOM   2419 HB1  MET   156      -5.179   9.148   7.380
ATOM   2420 HB2  MET   156      -5.573  10.733   6.733
ATOM   2421 CG   MET   156      -4.185   9.628   5.488
ATOM   2422 HG1  MET   156      -4.328  10.277   4.624
ATOM   2423 HG2  MET   156      -4.032   8.591   5.190
ATOM   2424 SD   MET   156      -2.558  10.085   6.142
ATOM   2425 CE   MET   156      -2.899  11.818   6.703
ATOM   2426 HE1  MET   156      -1.945  12.345   6.722
ATOM   2427 HE2  MET   156      -3.462  12.345   5.933
ATOM   2428 HE3  MET   156      -3.397  11.790   7.672
ATOM   2429 C    MET   156      -6.684   7.858   5.345
ATOM   2430 O    MET   156      -6.629   6.893   6.170
ATOM   2431 N    HSE   157      -6.629   7.688   3.984
ATOM   2432 H    HSE   157      -6.752   8.511   3.412
ATOM   2433 CA   HSE   157      -6.586   6.371   3.317
ATOM   2434 HA   HSE   157      -7.423   5.797   3.714
ATOM   2435 CB   HSE   157      -6.699   6.700   1.780
ATOM   2436 HB1  HSE   157      -5.759   7.202   1.554
ATOM   2437 HB2  HSE   157      -7.502   7.384   1.506
ATOM   2438 CG   HSE   157      -6.833   5.380   1.030
ATOM   2439 ND1  HSE   157      -6.272   5.054  -0.224
ATOM   2440 CE1  HSE   157      -6.494   3.790  -0.423
ATOM   2441 HE1  HSE   157      -5.937   3.194  -1.131
ATOM   2442 NE2  HSE   157      -7.182   3.183   0.588
ATOM   2443 HE2  HSE   157      -7.295   2.192   0.748
ATOM   2444 CD2  HSE   157      -7.444   4.202   1.529
ATOM   2445 HD2  HSE   157      -7.967   4.079   2.466
ATOM   2446 C    HSE   157      -5.293   5.621   3.542
ATOM   2447 O    HSE   157      -4.209   6.130   3.306
ATOM   2448 N    HSD   158      -5.417   4.388   3.968
ATOM   2449 H    HSD   158      -6.302   3.938   4.155
ATOM   2450 CA   HSD   158      -4.234   3.487   4.084
ATOM   2451 HA   HSD   158      -3.305   3.997   3.831
ATOM   2452 CB   HSD   158      -4.097   3.126   5.592
ATOM   2453 HB1  HSD   158      -3.699   2.116   5.691
ATOM   2454 HB2  HSD   158      -5.072   3.060   6.076
ATOM   2455 CG   HSD   158      -3.238   4.095   6.367
ATOM   2456 ND1  HSD   158      -3.618   5.322   6.953
ATOM   2457 HD1  HSD   158      -4.465   5.870   6.906
ATOM   2458 CE1  HSD   158      -2.531   5.742   7.675
ATOM   2459 HE1  HSD   158      -2.354   6.686   8.170
ATOM   2460 NE2  HSD   158      -1.549   4.831   7.596
ATOM   2461 CD2  HSD   158      -2.010   3.764   6.845
ATOM   2462 HD2  HSD   158      -1.485   2.828   6.727
ATOM   2463 C    HSD   158      -4.197   2.177   3.231
ATOM   2464 O    HSD   158      -3.038   1.798   2.908
ATOM   2465 N    MET   159      -5.314   1.495   2.869
ATOM   2466 H    MET   159      -6.190   1.907   3.157
ATOM   2467 CA   MET   159      -5.288   0.153   2.240
ATOM   2468 HA   MET   159      -4.500   0.120   1.488
ATOM   2469 CB   MET   159      -4.816  -0.888   3.271
ATOM   2470 HB1  MET   159      -4.003  -0.467   3.862
ATOM   2471 HB2  MET   159      -4.665  -1.817   2.722
ATOM   2472 CG   MET   159      -5.899  -1.313   4.211
ATOM   2473 HG1  MET   159      -6.766  -1.816   3.784
ATOM   2474 HG2  MET   159      -6.375  -0.454   4.684
ATOM   2475 SD   MET   159      -5.377  -2.318   5.576
ATOM   2476 CE   MET   159      -4.922  -3.819   4.737
ATOM   2477 HE1  MET   159      -5.442  -3.961   3.789
ATOM   2478 HE2  MET   159      -3.866  -3.776   4.468
ATOM   2479 HE3  MET   159      -5.031  -4.673   5.405
ATOM   2480 C    MET   159      -6.625  -0.158   1.568
ATOM   2481 O    MET   159      -7.568   0.547   1.814
ATOM   2482 N    GLU   160      -6.671  -1.192   0.711
ATOM   2483 H    GLU   160      -5.850  -1.779   0.748
ATOM   2484 CA   GLU   160      -7.915  -1.771   0.120
ATOM   2485 HA   GLU   160      -8.831  -1.269   0.433
ATOM   2486 CB   GLU   160      -7.759  -1.699  -1.382
ATOM   2487 HB1  GLU   160      -6.932  -2.358  -1.645
ATOM   2488 HB2  GLU   160      -7.519  -0.666  -1.636
ATOM   2489 CG   GLU   160      -8.970  -2.109  -2.203
ATOM   2490 HG1  GLU   160      -9.820  -1.498  -1.898
ATOM   2491 HG2  GLU   160      -9.288  -3.121  -1.951
ATOM   2492 CD   GLU   160      -8.734  -1.879  -3.661
ATOM   2493 OE1  GLU   160      -8.794  -2.862  -4.469
ATOM   2494 OE2  GLU   160      -8.575  -0.687  -4.004
ATOM   2495 C    GLU   160      -8.065  -3.241   0.554
ATOM   2496 O    GLU   160      -7.092  -3.898   0.740
ATOM   2497 N    LEU   161      -9.272  -3.789   0.602
ATOM   2498 H    LEU   161     -10.068  -3.197   0.409
ATOM   2499 CA   LEU   161      -9.564  -5.139   1.053
ATOM   2500 HA   LEU   161      -8.629  -5.676   1.208
ATOM   2501 CB   LEU   161     -10.473  -5.061   2.356
ATOM   2502 HB1  LEU   161     -10.745  -6.072   2.660
ATOM   2503 HB2  LEU   161     -11.400  -4.587   2.033
ATOM   2504 CG   LEU   161      -9.763  -4.344   3.537
ATOM   2505 HG   LEU   161      -9.233  -3.465   3.171
ATOM   2506 CD1  LEU   161     -10.741  -3.718   4.510
ATOM   2507 HD11 LEU   161     -11.306  -2.961   3.965
ATOM   2508 HD12 LEU   161     -11.450  -4.439   4.917
ATOM   2509 HD13 LEU   161     -10.240  -3.346   5.404
ATOM   2510 CD2  LEU   161      -8.744  -5.249   4.317
ATOM   2511 HD21 LEU   161      -9.256  -5.999   4.919
ATOM   2512 HD22 LEU   161      -8.127  -5.756   3.575
ATOM   2513 HD23 LEU   161      -8.115  -4.698   5.017
ATOM   2514 C    LEU   161     -10.238  -5.873  -0.073
ATOM   2515 O    LEU   161     -10.660  -5.174  -0.993
ATOM   2516 N    PRO   162     -10.232  -7.258  -0.119
ATOM   2517 CD   PRO   162      -9.724  -8.177   0.828
ATOM   2518 HD1  PRO   162     -10.175  -7.972   1.799
ATOM   2519 HD2  PRO   162      -8.635  -8.143   0.817
ATOM   2520 CG   PRO   162      -9.954  -9.608   0.220
ATOM   2521 HG1  PRO   162     -10.994  -9.919   0.330
ATOM   2522 HG2  PRO   162      -9.304 -10.392   0.609
ATOM   2523 CB   PRO   162      -9.742  -9.422  -1.259
ATOM   2524 HB1  PRO   162     -10.293 -10.188  -1.805
ATOM   2525 HB2  PRO   162      -8.680  -9.341  -1.490
ATOM   2526 CA   PRO   162     -10.225  -7.916  -1.430
ATOM   2527 HA   PRO   162      -9.586  -7.341  -2.100
ATOM   2528 C    PRO   162     -11.564  -7.862  -2.151
ATOM   2529 O    PRO   162     -11.669  -8.245  -3.325
ATOM   2530 N    THR   163     -12.605  -7.447  -1.420
ATOM   2531 H    THR   163     -12.456  -7.171  -0.460
ATOM   2532 CA   THR   163     -13.877  -7.090  -1.945
ATOM   2533 HA   THR   163     -14.028  -7.691  -2.841
ATOM   2534 CB   THR   163     -15.048  -7.610  -1.049
ATOM   2535 HB   THR   163     -16.059  -7.477  -1.436
ATOM   2536 CG2  THR   163     -14.861  -9.107  -0.863
ATOM   2537 HG21 THR   163     -14.040  -9.331  -0.183
ATOM   2538 HG22 THR   163     -15.721  -9.601  -0.411
ATOM   2539 HG23 THR   163     -14.484  -9.611  -1.753
ATOM   2540 OG1  THR   163     -14.978  -7.011   0.214
ATOM   2541 HG1  THR   163     -15.886  -6.999   0.526
ATOM   2542 C    THR   163     -13.979  -5.603  -2.340
ATOM   2543 O    THR   163     -15.038  -5.029  -2.340
ATOM   2544 N    GLY   164     -12.827  -4.952  -2.571
ATOM   2545 H    GLY   164     -11.988  -5.409  -2.245
ATOM   2546 CA   GLY   164     -12.677  -3.624  -3.298
ATOM   2547 HA1  GLY   164     -13.365  -3.612  -4.144
ATOM   2548 HA2  GLY   164     -11.644  -3.491  -3.619
ATOM   2549 C    GLY   164     -13.046  -2.470  -2.413
ATOM   2550 O    GLY   164     -12.968  -1.341  -2.924
ATOM   2551 N    VAL   165     -13.431  -2.693  -1.104
ATOM   2552 H    VAL   165     -13.478  -3.670  -0.853
ATOM   2553 CA   VAL   165     -13.712  -1.682  -0.081
ATOM   2554 HA   VAL   165     -14.026  -0.772  -0.592
ATOM   2555 CB   VAL   165     -14.909  -2.061   0.832
ATOM   2556 HB   VAL   165     -14.963  -1.216   1.519
ATOM   2557 CG1  VAL   165     -16.169  -2.175   0.005
ATOM   2558 HG11 VAL   165     -17.080  -2.430   0.547
ATOM   2559 HG12 VAL   165     -16.340  -1.230  -0.511
ATOM   2560 HG13 VAL   165     -16.032  -2.896  -0.801
ATOM   2561 CG2  VAL   165     -14.565  -3.378   1.665
ATOM   2562 HG21 VAL   165     -14.158  -4.193   1.066
ATOM   2563 HG22 VAL   165     -13.894  -3.082   2.471
ATOM   2564 HG23 VAL   165     -15.477  -3.900   1.957
ATOM   2565 C    VAL   165     -12.389  -1.239   0.636
ATOM   2566 O    VAL   165     -11.338  -1.936   0.508
ATOM   2567 N    HSE   166     -12.387  -0.036   1.201
ATOM   2568 H    HSE   166     -13.246   0.442   1.434
ATOM   2569 CA   HSE   166     -11.143   0.579   1.632
ATOM   2570 HA   HSE   166     -10.328  -0.119   1.441
ATOM   2571 CB   HSE   166     -10.862   1.903   0.877
ATOM   2572 HB1  HSE   166      -9.958   2.353   1.285
ATOM   2573 HB2  HSE   166     -11.696   2.548   1.155
ATOM   2574 CG   HSE   166     -10.797   1.869  -0.626
ATOM   2575 ND1  HSE   166     -11.846   2.109  -1.483
ATOM   2576 CE1  HSE   166     -11.374   1.820  -2.718
ATOM   2577 HE1  HSE   166     -11.921   1.849  -3.649
ATOM   2578 NE2  HSE   166     -10.069   1.522  -2.656
ATOM   2579 HE2  HSE   166      -9.590   1.078  -3.426
ATOM   2580 CD2  HSE   166      -9.773   1.408  -1.332
ATOM   2581 HD2  HSE   166      -8.803   1.155  -0.932
ATOM   2582 C    HSE   166     -11.122   0.776   3.174
ATOM   2583 O    HSE   166     -12.143   0.950   3.840
ATOM   2584 N    ALA   167      -9.867   0.804   3.706
ATOM   2585 H    ALA   167      -9.096   0.828   3.054
ATOM   2586 CA   ALA   167      -9.579   1.040   5.118
ATOM   2587 HA   ALA   167     -10.451   1.379   5.676
ATOM   2588 CB   ALA   167      -9.058  -0.208   5.792
ATOM   2589 HB1  ALA   167      -9.869  -0.930   5.702
ATOM   2590 HB2  ALA   167      -8.264  -0.717   5.246
ATOM   2591 HB3  ALA   167      -8.931  -0.182   6.875
ATOM   2592 C    ALA   167      -8.542   2.225   5.349
ATOM   2593 O    ALA   167      -7.871   2.715   4.425
ATOM   2594 N    GLY   168      -8.481   2.741   6.616
ATOM   2595 H    GLY   168      -9.031   2.293   7.335
ATOM   2596 CA   GLY   168      -7.896   4.031   6.857
ATOM   2597 HA1  GLY   168      -8.582   4.784   6.470
ATOM   2598 HA2  GLY   168      -6.931   4.192   6.377
ATOM   2599 C    GLY   168      -7.782   4.330   8.352
ATOM   2600 O    GLY   168      -8.209   3.554   9.187
ATOM   2601 N    THR   169      -7.342   5.588   8.645
ATOM   2602 H    THR   169      -6.970   6.185   7.921
ATOM   2603 CA   THR   169      -7.007   6.054   9.971
ATOM   2604 HA   THR   169      -7.156   5.274  10.718
ATOM   2605 CB   THR   169      -5.534   6.297  10.135
ATOM   2606 HB   THR   169      -5.388   6.776  11.103
ATOM   2607 CG2  THR   169      -4.828   4.942  10.071
ATOM   2608 HG21 THR   169      -3.761   5.072  10.248
ATOM   2609 HG22 THR   169      -5.207   4.252  10.826
ATOM   2610 HG23 THR   169      -4.976   4.524   9.076
ATOM   2611 OG1  THR   169      -5.021   7.051   9.013
ATOM   2612 HG1  THR   169      -4.785   7.932   9.311
ATOM   2613 C    THR   169      -7.778   7.355  10.294
ATOM   2614 O    THR   169      -8.170   8.101   9.372
ATOM   2615 N    ASP   170      -7.975   7.648  11.582
ATOM   2616 H    ASP   170      -7.625   6.984  12.258
ATOM   2617 CA   ASP   170      -8.284   9.054  12.056
ATOM   2618 HA   ASP   170      -8.940   9.458  11.285
ATOM   2619 CB   ASP   170      -8.984   8.938  13.415
ATOM   2620 HB1  ASP   170      -9.779   8.193  13.389
ATOM   2621 HB2  ASP   170      -9.421   9.901  13.679
ATOM   2622 CG   ASP   170      -8.074   8.476  14.569
ATOM   2623 OD1  ASP   170      -6.832   8.587  14.646
ATOM   2624 OD2  ASP   170      -8.666   8.164  15.636
ATOM   2625 C    ASP   170      -6.999   9.835  12.027
ATOM   2626 O    ASP   170      -5.928   9.484  11.588
ATOM   2627 N    LEU   171      -7.172  11.084  12.546
ATOM   2628 H    LEU   171      -8.073  11.347  12.919
ATOM   2629 CA   LEU   171      -6.188  12.183  12.432
ATOM   2630 HA   LEU   171      -5.573  12.020  11.547
ATOM   2631 CB   LEU   171      -6.816  13.504  12.109
ATOM   2632 HB1  LEU   171      -6.180  14.306  12.485
ATOM   2633 HB2  LEU   171      -7.702  13.535  12.743
ATOM   2634 CG   LEU   171      -7.234  13.834  10.744
ATOM   2635 HG   LEU   171      -7.698  14.818  10.807
ATOM   2636 CD1  LEU   171      -6.085  13.939   9.710
ATOM   2637 HD11 LEU   171      -6.346  14.569   8.859
ATOM   2638 HD12 LEU   171      -5.172  14.352  10.139
ATOM   2639 HD13 LEU   171      -5.886  12.935   9.336
ATOM   2640 CD2  LEU   171      -8.283  12.941  10.175
ATOM   2641 HD21 LEU   171      -8.560  13.201   9.153
ATOM   2642 HD22 LEU   171      -7.866  11.934  10.187
ATOM   2643 HD23 LEU   171      -9.115  12.892  10.877
ATOM   2644 C    LEU   171      -5.196  12.274  13.608
ATOM   2645 O    LEU   171      -4.185  12.955  13.565
ATOM   2646 N    GLU   172      -5.418  11.534  14.646
ATOM   2647 H    GLU   172      -6.346  11.173  14.813
ATOM   2648 CA   GLU   172      -4.364  11.089  15.530
ATOM   2649 HA   GLU   172      -3.682  11.907  15.762
ATOM   2650 CB   GLU   172      -5.041  10.741  16.851
ATOM   2651 HB1  GLU   172      -5.775   9.943  16.739
ATOM   2652 HB2  GLU   172      -5.680  11.563  17.173
ATOM   2653 CG   GLU   172      -4.144  10.283  18.002
ATOM   2654 HG1  GLU   172      -3.353  11.022  18.128
ATOM   2655 HG2  GLU   172      -3.662   9.341  17.740
ATOM   2656 CD   GLU   172      -4.799  10.041  19.368
ATOM   2657 OE1  GLU   172      -4.265  10.516  20.357
ATOM   2658 OE2  GLU   172      -5.806   9.340  19.463
ATOM   2659 C    GLU   172      -3.593   9.898  14.926
ATOM   2660 O    GLU   172      -2.403   9.732  15.184
ATOM   2661 N    GLY   173      -4.125   9.094  13.950
ATOM   2662 H    GLY   173      -5.121   9.137  13.786
ATOM   2663 CA   GLY   173      -3.453   8.026  13.245
ATOM   2664 HA1  GLY   173      -2.393   7.973  13.492
ATOM   2665 HA2  GLY   173      -3.700   8.037  12.183
ATOM   2666 C    GLY   173      -3.894   6.619  13.681
ATOM   2667 O    GLY   173      -3.181   5.635  13.396
ATOM   2668 N    ASN   174      -5.066   6.538  14.319
ATOM   2669 H    ASN   174      -5.704   7.316  14.405
ATOM   2670 CA   ASN   174      -5.535   5.259  14.737
ATOM   2671 HA   ASN   174      -4.685   4.613  14.956
ATOM   2672 CB   ASN   174      -6.386   5.431  16.012
ATOM   2673 HB1  ASN   174      -6.636   4.492  16.505
ATOM   2674 HB2  ASN   174      -7.259   5.977  15.656
ATOM   2675 CG   ASN   174      -5.716   6.252  17.063
ATOM   2676 OD1  ASN   174      -4.830   5.749  17.753
ATOM   2677 ND2  ASN   174      -6.163   7.479  17.283
ATOM   2678 HD21 ASN   174      -6.535   8.011  16.510
ATOM   2679 HD22 ASN   174      -5.770   7.773  18.166
ATOM   2680 C    ASN   174      -6.378   4.653  13.552
ATOM   2681 O    ASN   174      -7.324   5.273  13.192
ATOM   2682 N    PHE   175      -6.249   3.359  13.220
ATOM   2683 H    PHE   175      -5.392   2.908  13.508
ATOM   2684 CA   PHE   175      -7.182   2.652  12.306
ATOM   2685 HA   PHE   175      -7.208   3.199  11.364
ATOM   2686 CB   PHE   175      -6.651   1.221  11.976
ATOM   2687 HB1  PHE   175      -7.572   0.665  11.799
ATOM   2688 HB2  PHE   175      -6.222   0.675  12.816
ATOM   2689 CG   PHE   175      -5.742   1.023  10.717
ATOM   2690 CD1  PHE   175      -6.341   1.037   9.450
ATOM   2691 HD1  PHE   175      -7.395   1.258   9.371
ATOM   2692 CE1  PHE   175      -5.518   0.697   8.319
ATOM   2693 HE1  PHE   175      -5.935   0.559   7.333
ATOM   2694 CZ   PHE   175      -4.128   0.626   8.518
ATOM   2695 HZ   PHE   175      -3.427   0.515   7.704
ATOM   2696 CE2  PHE   175      -3.574   0.695   9.828
ATOM   2697 HE2  PHE   175      -2.497   0.646   9.904
ATOM   2698 CD2  PHE   175      -4.403   0.788  10.973
ATOM   2699 HD2  PHE   175      -3.994   0.795  11.972
ATOM   2700 C    PHE   175      -8.601   2.563  12.809
ATOM   2701 O    PHE   175      -8.916   2.279  13.992
ATOM   2702 N    TYR   176      -9.497   2.713  11.825
ATOM   2703 H    TYR   176      -9.201   2.929  10.884
ATOM   2704 CA   TYR   176     -10.864   2.370  11.951
ATOM   2705 HA   TYR   176     -11.206   2.522  12.975
ATOM   2706 CB   TYR   176     -11.795   3.208  11.102
ATOM   2707 HB1  TYR   176     -12.800   2.875  11.361
ATOM   2708 HB2  TYR   176     -11.663   3.015  10.037
ATOM   2709 CG   TYR   176     -11.888   4.718  11.325
ATOM   2710 CD1  TYR   176     -12.875   5.075  12.264
ATOM   2711 HD1  TYR   176     -13.477   4.350  12.792
ATOM   2712 CE1  TYR   176     -13.126   6.476  12.475
ATOM   2713 HE1  TYR   176     -13.844   6.884  13.170
ATOM   2714 CZ   TYR   176     -12.393   7.441  11.807
ATOM   2715 OH   TYR   176     -12.529   8.780  12.027
ATOM   2716 HH   TYR   176     -12.025   9.293  11.392
ATOM   2717 CE2  TYR   176     -11.441   7.062  10.796
ATOM   2718 HE2  TYR   176     -10.838   7.854  10.377
ATOM   2719 CD2  TYR   176     -11.208   5.676  10.537
ATOM   2720 HD2  TYR   176     -10.431   5.344   9.865
ATOM   2721 C    TYR   176     -11.074   0.859  11.670
ATOM   2722 O    TYR   176     -10.780   0.321  10.594
ATOM   2723 N    GLY   177     -11.742   0.253  12.665
ATOM   2724 H    GLY   177     -12.025   0.795  13.469
ATOM   2725 CA   GLY   177     -11.939  -1.210  12.622
ATOM   2726 HA1  GLY   177     -12.478  -1.536  11.732
ATOM   2727 HA2  GLY   177     -12.573  -1.403  13.488
ATOM   2728 C    GLY   177     -10.712  -2.023  12.968
ATOM   2729 O    GLY   177      -9.652  -1.505  13.379
ATOM   2730 N    PRO   178     -10.758  -3.372  12.920
ATOM   2731 CD   PRO   178     -11.875  -4.129  12.320
ATOM   2732 HD1  PRO   178     -12.158  -3.701  11.358
ATOM   2733 HD2  PRO   178     -12.715  -4.188  13.011
ATOM   2734 CG   PRO   178     -11.341  -5.523  12.086
ATOM   2735 HG1  PRO   178     -10.901  -5.572  11.090
ATOM   2736 HG2  PRO   178     -12.134  -6.263  12.194
ATOM   2737 CB   PRO   178     -10.313  -5.669  13.247
ATOM   2738 HB1  PRO   178      -9.602  -6.467  13.031
ATOM   2739 HB2  PRO   178     -10.787  -5.777  14.222
ATOM   2740 CA   PRO   178      -9.676  -4.301  13.293
ATOM   2741 HA   PRO   178      -9.357  -4.090  14.314
ATOM   2742 C    PRO   178      -8.364  -4.312  12.398
ATOM   2743 O    PRO   178      -7.551  -5.224  12.511
ATOM   2744 N    PHE   179      -8.176  -3.305  11.546
ATOM   2745 H    PHE   179      -8.820  -2.529  11.478
ATOM   2746 CA   PHE   179      -7.040  -3.382  10.610
ATOM   2747 HA   PHE   179      -6.815  -4.438  10.461
ATOM   2748 CB   PHE   179      -7.483  -2.932   9.187
ATOM   2749 HB1  PHE   179      -6.830  -3.398   8.448
ATOM   2750 HB2  PHE   179      -7.639  -1.856   9.110
ATOM   2751 CG   PHE   179      -8.801  -3.544   8.802
ATOM   2752 CD1  PHE   179      -8.783  -4.809   8.222
ATOM   2753 HD1  PHE   179      -7.842  -5.328   8.117
ATOM   2754 CE1  PHE   179      -9.985  -5.394   7.952
ATOM   2755 HE1  PHE   179      -9.971  -6.401   7.560
ATOM   2756 CZ   PHE   179     -11.206  -4.749   8.179
ATOM   2757 HZ   PHE   179     -12.122  -5.300   8.029
ATOM   2758 CE2  PHE   179     -11.240  -3.411   8.616
ATOM   2759 HE2  PHE   179     -12.171  -2.878   8.737
ATOM   2760 CD2  PHE   179      -9.988  -2.783   8.919
ATOM   2761 HD2  PHE   179      -9.986  -1.840   9.447
ATOM   2762 C    PHE   179      -5.696  -2.743  11.032
ATOM   2763 O    PHE   179      -5.721  -1.857  11.937
ATOM   2764 N    VAL   180      -4.597  -3.173  10.456
ATOM   2765 H    VAL   180      -4.769  -3.859   9.735
ATOM   2766 CA   VAL   180      -3.249  -2.627  10.486
ATOM   2767 HA   VAL   180      -3.347  -1.617  10.884
ATOM   2768 CB   VAL   180      -2.316  -3.416  11.435
ATOM   2769 HB   VAL   180      -1.330  -2.957  11.515
ATOM   2770 CG1  VAL   180      -2.921  -3.424  12.868
ATOM   2771 HG11 VAL   180      -2.177  -3.769  13.585
ATOM   2772 HG12 VAL   180      -3.246  -2.431  13.179
ATOM   2773 HG13 VAL   180      -3.813  -4.049  12.914
ATOM   2774 CG2  VAL   180      -2.159  -4.915  10.938
ATOM   2775 HG21 VAL   180      -1.692  -4.876   9.954
ATOM   2776 HG22 VAL   180      -1.570  -5.550  11.600
ATOM   2777 HG23 VAL   180      -3.092  -5.451  10.765
ATOM   2778 C    VAL   180      -2.620  -2.585   9.092
ATOM   2779 O    VAL   180      -3.029  -3.261   8.169
ATOM   2780 N    ASP   181      -1.556  -1.824   8.964
ATOM   2781 H    ASP   181      -1.228  -1.473   9.853
ATOM   2782 CA   ASP   181      -0.820  -1.424   7.699
ATOM   2783 HA   ASP   181      -1.535  -1.497   6.879
ATOM   2784 CB   ASP   181      -0.272  -0.016   7.793
ATOM   2785 HB1  ASP   181      -1.087   0.694   7.654
ATOM   2786 HB2  ASP   181       0.305   0.179   6.889
ATOM   2787 CG   ASP   181       0.483   0.391   8.975
ATOM   2788 OD1  ASP   181       0.411  -0.298  10.013
ATOM   2789 OD2  ASP   181       1.129   1.487   8.918
ATOM   2790 C    ASP   181       0.282  -2.439   7.276
ATOM   2791 O    ASP   181       1.436  -2.251   7.625
ATOM   2792 N    ARG   182      -0.039  -3.502   6.542
ATOM   2793 H    ARG   182      -1.041  -3.494   6.419
ATOM   2794 CA   ARG   182       0.868  -4.493   5.948
ATOM   2795 HA   ARG   182       1.570  -3.939   5.324
ATOM   2796 CB   ARG   182       1.507  -5.406   7.030
ATOM   2797 HB1  ARG   182       2.136  -4.696   7.566
ATOM   2798 HB2  ARG   182       2.287  -5.990   6.541
ATOM   2799 CG   ARG   182       0.533  -6.236   7.902
ATOM   2800 HG1  ARG   182      -0.065  -6.955   7.342
ATOM   2801 HG2  ARG   182      -0.226  -5.494   8.150
ATOM   2802 CD   ARG   182       1.317  -6.830   9.097
ATOM   2803 HD1  ARG   182       2.130  -7.473   8.761
ATOM   2804 HD2  ARG   182       0.631  -7.429   9.696
ATOM   2805 NE   ARG   182       1.855  -5.724   9.950
ATOM   2806 HE   ARG   182       1.304  -4.879  10.003
ATOM   2807 CZ   ARG   182       3.070  -5.606  10.465
ATOM   2808 NH1  ARG   182       3.911  -6.591  10.494
ATOM   2809 HH11 ARG   182       3.601  -7.520  10.247
ATOM   2810 HH12 ARG   182       4.749  -6.482  11.047
ATOM   2811 NH2  ARG   182       3.520  -4.477  10.980
ATOM   2812 HH21 ARG   182       2.900  -3.684  11.054
ATOM   2813 HH22 ARG   182       4.457  -4.548  11.351
ATOM   2814 C    ARG   182       0.089  -5.385   4.978
ATOM   2815 O    ARG   182      -1.063  -5.638   5.254
ATOM   2816 N    GLN   183       0.713  -5.897   3.938
ATOM   2817 H    GLN   183       1.694  -5.716   3.776
ATOM   2818 CA   GLN   183      -0.015  -6.399   2.784
ATOM   2819 HA   GLN   183      -1.026  -5.995   2.841
ATOM   2820 CB   GLN   183       0.656  -6.024   1.432
ATOM   2821 HB1  GLN   183       0.090  -6.536   0.654
ATOM   2822 HB2  GLN   183       1.669  -6.408   1.313
ATOM   2823 CG   GLN   183       0.681  -4.528   1.236
ATOM   2824 HG1  GLN   183       1.496  -4.096   1.817
ATOM   2825 HG2  GLN   183      -0.264  -4.082   1.548
ATOM   2826 CD   GLN   183       0.776  -4.218  -0.262
ATOM   2827 OE1  GLN   183       1.846  -3.808  -0.718
ATOM   2828 NE2  GLN   183      -0.181  -4.423  -1.094
ATOM   2829 HE21 GLN   183      -1.031  -4.836  -0.738
ATOM   2830 HE22 GLN   183      -0.054  -4.134  -2.053
ATOM   2831 C    GLN   183      -0.259  -7.927   2.819
ATOM   2832 O    GLN   183      -0.197  -8.677   1.870
ATOM   2833 N    THR   184      -0.397  -8.497   4.018
ATOM   2834 H    THR   184      -0.293  -7.871   4.803
ATOM   2835 CA   THR   184      -0.878  -9.878   4.282
ATOM   2836 HA   THR   184      -0.345 -10.505   3.567
ATOM   2837 CB   THR   184      -0.534 -10.329   5.689
ATOM   2838 HB   THR   184      -0.890 -11.352   5.805
ATOM   2839 CG2  THR   184       0.997 -10.405   5.992
ATOM   2840 HG21 THR   184       1.128 -11.115   6.808
ATOM   2841 HG22 THR   184       1.547 -10.669   5.089
ATOM   2842 HG23 THR   184       1.251  -9.390   6.299
ATOM   2843 OG1  THR   184      -1.101  -9.404   6.582
ATOM   2844 HG1  THR   184      -0.779  -9.620   7.460
ATOM   2845 C    THR   184      -2.404  -9.919   4.079
ATOM   2846 O    THR   184      -3.070  -8.866   3.939
ATOM   2847 N    ALA   185      -2.983 -11.127   3.908
ATOM   2848 H    ALA   185      -2.343 -11.908   3.921
ATOM   2849 CA   ALA   185      -4.437 -11.365   3.680
ATOM   2850 HA   ALA   185      -4.718 -10.919   2.726
ATOM   2851 CB   ALA   185      -4.579 -12.851   3.454
ATOM   2852 HB1  ALA   185      -3.955 -13.167   2.619
ATOM   2853 HB2  ALA   185      -4.340 -13.450   4.333
ATOM   2854 HB3  ALA   185      -5.649 -12.976   3.286
ATOM   2855 C    ALA   185      -5.338 -10.775   4.819
ATOM   2856 O    ALA   185      -5.687 -11.320   5.888
ATOM   2857 N    GLN   186      -5.853  -9.571   4.548
ATOM   2858 H    GLN   186      -5.501  -9.083   3.737
ATOM   2859 CA   GLN   186      -6.825  -8.868   5.345
ATOM   2860 HA   GLN   186      -7.077  -9.457   6.227
ATOM   2861 CB   GLN   186      -6.236  -7.488   5.793
ATOM   2862 HB1  GLN   186      -6.988  -6.800   6.180
ATOM   2863 HB2  GLN   186      -5.750  -7.025   4.934
ATOM   2864 CG   GLN   186      -5.191  -7.617   6.980
ATOM   2865 HG1  GLN   186      -4.300  -8.160   6.664
ATOM   2866 HG2  GLN   186      -5.600  -8.161   7.832
ATOM   2867 CD   GLN   186      -4.736  -6.240   7.417
ATOM   2868 OE1  GLN   186      -5.393  -5.537   8.151
ATOM   2869 NE2  GLN   186      -3.565  -5.768   7.044
ATOM   2870 HE21 GLN   186      -2.958  -6.266   6.409
ATOM   2871 HE22 GLN   186      -3.219  -4.903   7.434
ATOM   2872 C    GLN   186      -8.219  -8.700   4.668
ATOM   2873 O    GLN   186      -8.105  -8.291   3.490
ATOM   2874 N    ALA   187      -9.398  -8.941   5.304
ATOM   2875 H    ALA   187      -9.405  -9.359   6.223
ATOM   2876 CA   ALA   187     -10.632  -8.799   4.595
ATOM   2877 HA   ALA   187     -10.382  -8.130   3.772
ATOM   2878 CB   ALA   187     -11.044 -10.078   3.855
ATOM   2879 HB1  ALA   187     -10.277 -10.376   3.141
ATOM   2880 HB2  ALA   187     -11.200 -10.861   4.596
ATOM   2881 HB3  ALA   187     -11.993  -9.900   3.348
ATOM   2882 C    ALA   187     -11.662  -8.037   5.422
ATOM   2883 O    ALA   187     -11.660  -8.067   6.636
ATOM   2884 N    ALA   188     -12.639  -7.386   4.792
ATOM   2885 H    ALA   188     -12.698  -7.489   3.789
ATOM   2886 CA   ALA   188     -13.639  -6.458   5.423
ATOM   2887 HA   ALA   188     -13.210  -5.800   6.178
ATOM   2888 CB   ALA   188     -14.216  -5.591   4.352
ATOM   2889 HB1  ALA   188     -15.029  -6.127   3.863
ATOM   2890 HB2  ALA   188     -14.568  -4.645   4.764
ATOM   2891 HB3  ALA   188     -13.511  -5.438   3.534
ATOM   2892 C    ALA   188     -14.689  -7.249   6.211
ATOM   2893 O    ALA   188     -14.984  -8.426   5.938
ATOM   2894 N    GLY   189     -15.330  -6.635   7.179
ATOM   2895 H    GLY   189     -14.963  -5.716   7.382
ATOM   2896 CA   GLY   189     -16.647  -7.096   7.730
ATOM   2897 HA1  GLY   189     -16.850  -6.567   8.661
ATOM   2898 HA2  GLY   189     -16.597  -8.178   7.852
ATOM   2899 C    GLY   189     -17.753  -6.587   6.806
ATOM   2900 O    GLY   189     -17.629  -5.702   5.987
ATOM   2901 N    THR   190     -18.903  -7.196   7.063
ATOM   2902 H    THR   190     -18.915  -7.996   7.679
ATOM   2903 CA   THR   190     -20.107  -7.051   6.231
ATOM   2904 HA   THR   190     -19.932  -6.527   5.291
ATOM   2905 CB   THR   190     -20.602  -8.456   5.767
ATOM   2906 HB   THR   190     -21.678  -8.425   5.596
ATOM   2907 CG2  THR   190     -19.906  -8.724   4.392
ATOM   2908 HG21 THR   190     -18.842  -8.544   4.549
ATOM   2909 HG22 THR   190     -20.021  -9.746   4.031
ATOM   2910 HG23 THR   190     -20.382  -8.071   3.661
ATOM   2911 OG1  THR   190     -20.331  -9.485   6.703
ATOM   2912 HG1  THR   190     -20.557 -10.352   6.358
ATOM   2913 C    THR   190     -21.216  -6.344   6.923
ATOM   2914 O    THR   190     -21.859  -6.886   7.862
ATOM   2915 N    ASP   191     -21.605  -5.167   6.399
ATOM   2916 H    ASP   191     -21.009  -4.676   5.747
ATOM   2917 CA   ASP   191     -22.828  -4.416   6.629
ATOM   2918 HA   ASP   191     -23.445  -4.961   7.343
ATOM   2919 CB   ASP   191     -22.454  -3.032   7.244
ATOM   2920 HB1  ASP   191     -21.677  -2.525   6.671
ATOM   2921 HB2  ASP   191     -22.025  -3.226   8.227
ATOM   2922 CG   ASP   191     -23.618  -2.050   7.381
ATOM   2923 OD1  ASP   191     -24.336  -2.055   8.411
ATOM   2924 OD2  ASP   191     -23.621  -1.084   6.561
ATOM   2925 C    ASP   191     -23.762  -4.491   5.427
ATOM   2926 OT1  ASP   191     -24.855  -5.117   5.537
ATOM   2927 OT2  ASP   191     -23.472  -3.755   4.456
ATOM   2928 O    TIP   192      -1.128   4.176  -2.958
ATOM   2929 H1   TIP   192      -0.197   3.978  -2.859
ATOM   2930 H2   TIP   192      -1.540   3.326  -3.114
ATOM   2931 O    TIP   193       0.190  -0.094  15.014
ATOM   2932 H1   TIP   193       0.817   0.437  15.505
ATOM   2933 H2   TIP   193      -0.651   0.346  15.143
ATOM   2934 O    TIP   194      14.735  -2.858   2.918
ATOM   2935 H1   TIP   194      13.943  -3.311   2.632
ATOM   2936 H2   TIP   194      15.299  -3.552   3.260
ATOM   2937 O    TIP   195       0.120  21.392  -5.516
ATOM   2938 H1   TIP   195       0.708  22.127  -5.691
ATOM   2939 H2   TIP   195       0.700  20.678  -5.250
ATOM   2940 O    TIP   196      13.638  -3.793  15.102
ATOM   2941 H1   TIP   196      12.921  -3.756  14.470
ATOM   2942 H2   TIP   196      13.440  -4.554  15.648
ATOM   2943 O    TIP   197      12.730   3.343  22.082
ATOM   2944 H1   TIP   197      12.862   2.429  21.832
ATOM   2945 H2   TIP   197      12.533   3.311  23.018
ATOM   2946 O    TIP   198       7.551  13.425  18.663
ATOM   2947 H1   TIP   198       7.023  12.652  18.460
ATOM   2948 H2   TIP   198       8.329  13.335  18.112
ATOM   2949 O    TIP   199      -3.511  15.584  17.764
ATOM   2950 H1   TIP   199      -4.411  15.485  18.074
ATOM   2951 H2   TIP   199      -2.970  15.378  18.525
ATOM   2952 O    TIP   200      14.677  18.542  20.273
ATOM   2953 H1   TIP   200      15.133  19.010  19.574
ATOM   2954 H2   TIP   200      14.344  19.232  20.847
ATOM   2955 O    TIP   201     -15.466 -22.488  12.544
ATOM   2956 H1   TIP   201     -14.700 -22.219  13.050
ATOM   2957 H2   TIP   201     -15.728 -21.701  12.066
ATOM   2958 O    TIP   202     -19.012  13.856  11.288
ATOM   2959 H1   TIP   202     -19.021  13.117  11.896
ATOM   2960 H2   TIP   202     -19.823  13.765  10.787
ATOM   2961 O    TIP   203      15.982  -2.427  15.967
ATOM   2962 H1   TIP   203      15.371  -2.967  15.465
ATOM   2963 H2   TIP   203      16.760  -2.365  15.413
ATOM   2964 O    TIP   204       9.809  15.247  14.248
ATOM   2965 H1   TIP   204       9.230  15.606  13.576
ATOM   2966 H2   TIP   204       9.645  15.786  15.021
ATOM   2967 O    TIP   205     -19.495  -2.394   0.883
ATOM   2968 H1   TIP   205     -19.111  -3.199   0.535
ATOM   2969 H2   TIP   205     -20.074  -2.083   0.188
ATOM   2970 O    TIP   206       1.979   1.915  23.659
ATOM   2971 H1   TIP   206       1.052   1.948  23.421
ATOM   2972 H2   TIP   206       2.005   1.378  24.451
ATOM   2973 O    TIP   207      11.980 -10.099   4.346
ATOM   2974 H1   TIP   207      11.085 -10.427   4.255
ATOM   2975 H2   TIP   207      12.532 -10.873   4.242
ATOM   2976 O    TIP   208     -12.739  23.493   0.187
ATOM   2977 H1   TIP   208     -13.070  24.167  -0.406
ATOM   2978 H2   TIP   208     -13.363  22.772   0.104
ATOM   2979 O    TIP   209      -2.796  11.823  11.546
ATOM   2980 H1   TIP   209      -2.952  12.630  12.036
ATOM   2981 H2   TIP   209      -2.508  11.193  12.205
ATOM   2982 O    TIP   210     -21.760   9.301   0.032
ATOM   2983 H1   TIP   210     -21.248   9.045  -0.734
ATOM   2984 H2   TIP   210     -21.950   8.477   0.481
ATOM   2985 O    TIP   211      12.223  -1.601   2.043
ATOM   2986 H1   TIP   211      12.857  -1.043   2.493
ATOM   2987 H2   TIP   211      12.317  -2.457   2.460
ATOM   2988 O    TIP   212     -23.055 -28.695  -1.937
ATOM   2989 H1   TIP   212     -22.716 -28.169  -2.661
ATOM   2990 H2   TIP   212     -22.810 -28.209  -1.150
ATOM   2991 O    TIP   213      14.759 -25.197 -13.445
ATOM   2992 H1   TIP   213      13.919 -25.415 -13.041
ATOM   2993 H2   TIP   213      14.534 -24.929 -14.336
ATOM   2994 O    TIP   214      -2.048   1.123  16.565
ATOM   2995 H1   TIP   214      -2.168   2.028  16.852
ATOM   2996 H2   TIP   214      -1.390   0.767  17.163
ATOM   2997 O    TIP   215      -2.910   3.539  17.471
ATOM   2998 H1   TIP   215      -2.419   3.434  18.286
ATOM   2999 H2   TIP   215      -3.124   4.472  17.438
ATOM   3000 O    TIP   216       4.906 -14.841  11.655
ATOM   3001 H1   TIP   216       5.293 -15.415  10.994
ATOM   3002 H2   TIP   216       3.985 -14.772  11.403
ATOM   3003 O    TIP   217     -14.045  17.792   0.400
ATOM   3004 H1   TIP   217     -14.875  18.185   0.129
ATOM   3005 H2   TIP   217     -13.626  18.462   0.939
ATOM   3006 O    TIP   218      -9.825  16.281   2.333
ATOM   3007 H1   TIP   218     -10.760  16.381   2.153
ATOM   3008 H2   TIP   218      -9.621  15.389   2.052
ATOM   3009 O    TIP   219       0.729   9.025  -4.870
ATOM   3010 H1   TIP   219      -0.087   8.620  -4.578
ATOM   3011 H2   TIP   219       1.300   8.287  -5.084
ATOM   3012 O    TIP   220       7.582  10.059   5.815
ATOM   3013 H1   TIP   220       7.050  10.852   5.749
ATOM   3014 H2   TIP   220       7.951  10.089   6.698
ATOM   3015 O    TIP   221     -16.583   4.796  23.425
ATOM   3016 H1   TIP   221     -15.965   4.152  23.079
ATOM   3017 H2   TIP   221     -16.748   4.511  24.324
ATOM   3018 O    TIP   222      11.296  18.295  17.946
ATOM   3019 H1   TIP   222      11.962  18.535  17.303
ATOM   3020 H2   TIP   222      11.687  17.575  18.441
ATOM   3021 O    TIP   223      13.786  13.773  14.243
ATOM   3022 H1   TIP   223      14.655  13.426  14.443
ATOM   3023 H2   TIP   223      13.189  13.049  14.427
ATOM   3024 O    TIP   224     -10.710  26.965  16.691
ATOM   3025 H1   TIP   224     -11.364  26.268  16.747
ATOM   3026 H2   TIP   224     -10.111  26.678  16.002
ATOM   3027 O    TIP   225      11.928  24.040   3.609
ATOM   3028 H1   TIP   225      11.618  24.861   3.989
ATOM   3029 H2   TIP   225      12.339  24.297   2.783
ATOM   3030 O    TIP   226      -8.797  12.769  14.909
ATOM   3031 H1   TIP   226      -9.008  12.441  15.783
ATOM   3032 H2   TIP   226      -9.568  12.561  14.381
ATOM   3033 O    TIP   227       8.064 -29.031   6.435
ATOM   3034 H1   TIP   227       8.540 -29.364   7.196
ATOM   3035 H2   TIP   227       8.633 -29.228   5.691
ATOM   3036 O    TIP   228       9.960  28.924  20.275
ATOM   3037 H1   TIP   228       9.453  28.601  19.530
ATOM   3038 H2   TIP   228       9.646  29.818  20.410
ATOM   3039 O    TIP   229       5.215  -5.504  18.280
ATOM   3040 H1   TIP   229       5.917  -5.431  17.633
ATOM   3041 H2   TIP   229       5.112  -4.617  18.624
ATOM   3042 O    TIP   230      -5.115  25.679   0.898
ATOM   3043 H1   TIP   230      -4.403  25.880   1.504
ATOM   3044 H2   TIP   230      -5.882  26.110   1.275
ATOM   3045 O    TIP   231       4.904  16.655  11.220
ATOM   3046 H1   TIP   231       5.629  16.800  10.612
ATOM   3047 H2   TIP   231       4.163  16.422  10.660
ATOM   3048 O    TIP   232      18.098  12.564 -11.695
ATOM   3049 H1   TIP   232      19.020  12.818 -11.729
ATOM   3050 H2   TIP   232      17.730  13.090 -10.986
ATOM   3051 O    TIP   233      12.880  15.398  16.675
ATOM   3052 H1   TIP   233      13.008  14.845  15.905
ATOM   3053 H2   TIP   233      11.935  15.542  16.714
ATOM   3054 O    TIP   234     -11.967 -17.068   9.825
ATOM   3055 H1   TIP   234     -11.583 -16.946  10.693
ATOM   3056 H2   TIP   234     -12.909 -16.971   9.963
ATOM   3057 O    TIP   235     -15.277   8.355  17.634
ATOM   3058 H1   TIP   235     -15.671   7.559  17.277
ATOM   3059 H2   TIP   235     -14.758   8.054  18.378
ATOM   3060 O    TIP   236      17.943  12.468  11.161
ATOM   3061 H1   TIP   236      18.604  11.924  11.589
ATOM   3062 H2   TIP   236      18.440  13.019  10.556
ATOM   3063 O    TIP   237       6.542  27.964  11.338
ATOM   3064 H1   TIP   237       7.181  28.649  11.537
ATOM   3065 H2   TIP   237       7.060  27.161  11.283
ATOM   3066 O    TIP   238     -16.337 -19.700   1.756
ATOM   3067 H1   TIP   238     -17.038 -19.373   1.193
ATOM   3068 H2   TIP   238     -16.592 -19.431   2.638
ATOM   3069 O    TIP   239      15.336   6.042   2.216
ATOM   3070 H1   TIP   239      15.741   5.288   1.787
ATOM   3071 H2   TIP   239      15.294   6.712   1.534
ATOM   3072 O    TIP   240       7.118  19.964  21.711
ATOM   3073 H1   TIP   240       8.054  19.774  21.770
ATOM   3074 H2   TIP   240       7.068  20.920  21.686
ATOM   3075 O    TIP   241      15.370 -18.744   8.710
ATOM   3076 H1   TIP   241      15.664 -18.220   7.964
ATOM   3077 H2   TIP   241      16.166 -18.909   9.216
ATOM   3078 O    TIP   242       8.329   3.271  13.256
ATOM   3079 H1   TIP   242       8.864   3.164  14.042
ATOM   3080 H2   TIP   242       8.958   3.276  12.535
ATOM   3081 O    TIP   243      17.804   8.142  13.707
ATOM   3082 H1   TIP   243      18.468   7.909  13.059
ATOM   3083 H2   TIP   243      16.972   7.911  13.294
ATOM   3084 O    TIP   244     -14.503  -3.965   7.547
ATOM   3085 H1   TIP   244     -14.556  -3.421   6.762
ATOM   3086 H2   TIP   244     -14.626  -3.354   8.273
ATOM   3087 O    TIP   245       7.507   8.198 -15.268
ATOM   3088 H1   TIP   245       8.213   7.561 -15.378
ATOM   3089 H2   TIP   245       7.740   8.918 -15.854
ATOM   3090 O    TIP   246     -19.821   8.488  20.181
ATOM   3091 H1   TIP   246     -19.333   7.728  20.498
ATOM   3092 H2   TIP   246     -20.388   8.732  20.911
ATOM   3093 O    TIP   247     -17.921  16.385  11.226
ATOM   3094 H1   TIP   247     -17.450  16.729  11.984
ATOM   3095 H2   TIP   247     -18.447  15.666  11.575
ATOM   3096 O    TIP   248      -3.942 -10.943   8.249
ATOM   3097 H1   TIP   248      -3.727 -10.414   7.481
ATOM   3098 H2   TIP   248      -4.892 -11.046   8.211
ATOM   3099 O    TIP   249      10.338   2.923   0.716
ATOM   3100 H1   TIP   249      10.453   3.765   0.275
ATOM   3101 H2   TIP   249       9.520   3.017   1.204
ATOM   3102 O    TIP   250      -2.220 -14.068  12.092
ATOM   3103 H1   TIP   250      -1.901 -14.649  11.402
ATOM   3104 H2   TIP   250      -1.899 -14.459  12.904
ATOM   3105 O    TIP   251      -0.193  16.165  15.909
ATOM   3106 H1   TIP   251      -0.377  16.783  16.616
ATOM   3107 H2   TIP   251      -0.954  15.585  15.892
ATOM   3108 O    TIP   252       7.411 -14.316   3.732
ATOM   3109 H1   TIP   252       8.132 -13.819   3.346
ATOM   3110 H2   TIP   252       6.909 -13.668   4.225
ATOM   3111 O    TIP   253      -4.200   9.725   9.645
ATOM   3112 H1   TIP   253      -4.762   9.590  10.408
ATOM   3113 H2   TIP   253      -3.844  10.606   9.761
ATOM   3114 O    TIP   254       8.218   8.287  -7.936
ATOM   3115 H1   TIP   254       8.907   8.786  -7.496
ATOM   3116 H2   TIP   254       8.167   7.466  -7.448
ATOM   3117 O    TIP   255     -14.443   1.091  18.390
ATOM   3118 H1   TIP   255     -14.027   0.504  19.022
ATOM   3119 H2   TIP   255     -15.015   0.522  17.875
ATOM   3120 O    TIP   256     -14.859 -10.546   7.683
ATOM   3121 H1   TIP   256     -14.630  -9.789   7.145
ATOM   3122 H2   TIP   256     -14.072 -10.721   8.199
ATOM   3123 O    TIP   257     -23.978  10.836  -1.620
ATOM   3124 H1   TIP   257     -24.708  10.578  -1.058
ATOM   3125 H2   TIP   257     -23.203  10.480  -1.186
ATOM   3126 O    TIP   258      11.246 -11.703  23.829
ATOM   3127 H1   TIP   258      12.126 -11.485  23.522
ATOM   3128 H2   TIP   258      11.061 -11.056  24.509
ATOM   3129 O    TIP   259      -5.323  28.910   9.958
ATOM   3130 H1   TIP   259      -5.750  28.185   9.502
ATOM   3131 H2   TIP   259      -4.554  29.110   9.425
ATOM   3132 O    TIP   260      11.304  24.411  -1.227
ATOM   3133 H1   TIP   260      11.939  24.421  -0.511
ATOM   3134 H2   TIP   260      11.301  23.505  -1.534
ATOM   3135 O    TIP   261     -22.537  -1.343   4.104
ATOM   3136 H1   TIP   261     -22.811  -0.906   4.911
ATOM   3137 H2   TIP   261     -23.010  -2.175   4.109
ATOM   3138 O    TIP   262     -15.074  29.548  16.008
ATOM   3139 H1   TIP   262     -14.123  29.503  16.105
ATOM   3140 H2   TIP   262     -15.217  29.599  15.063
ATOM   3141 O    TIP   263     -17.143  13.284  15.401
ATOM   3142 H1   TIP   263     -16.489  12.640  15.129
ATOM   3143 H2   TIP   263     -17.970  12.802  15.400
ATOM   3144 O    TIP   264     -27.042  22.629  13.037
ATOM   3145 H1   TIP   264     -27.323  22.037  12.339
ATOM   3146 H2   TIP   264     -27.055  22.091  13.828
ATOM   3147 O    TIP   265      -3.950  -6.054  15.873
ATOM   3148 H1   TIP   265      -3.183  -6.560  15.606
ATOM   3149 H2   TIP   265      -3.608  -5.400  16.482
ATOM   3150 O    TIP   266      18.661  26.743   6.286
ATOM   3151 H1   TIP   266      18.186  27.164   7.002
ATOM   3152 H2   TIP   266      18.976  25.919   6.657
ATOM   3153 O    TIP   267      22.219  14.833   2.672
ATOM   3154 H1   TIP   267      21.623  15.320   2.103
ATOM   3155 H2   TIP   267      22.128  13.922   2.393
ATOM   3156 O    TIP   268      -4.867  -0.915  14.503
ATOM   3157 H1   TIP   268      -5.579  -1.199  15.076
ATOM   3158 H2   TIP   268      -5.114  -1.235  13.635
ATOM   3159 O    TIP   269      24.477  15.394   0.517
ATOM   3160 H1   TIP   269      25.134  15.420   1.213
ATOM   3161 H2   TIP   269      23.705  15.008   0.929
ATOM   3162 O    TIP   270       7.214 -28.741   1.528
ATOM   3163 H1   TIP   270       7.032 -27.875   1.162
ATOM   3164 H2   TIP   270       6.537 -28.870   2.191
ATOM   3165 O    TIP   271     -23.191  -5.903   9.923
ATOM   3166 H1   TIP   271     -22.508  -6.341   9.414
ATOM   3167 H2   TIP   271     -23.996  -6.059   9.430
ATOM   3168 O    TIP   272      23.151  16.602  10.215
ATOM   3169 H1   TIP   272      23.687  15.810  10.201
ATOM   3170 H2   TIP   272      23.380  17.034  11.038
ATOM   3171 O    TIP   273     -19.379  26.293  -2.385
ATOM   3172 H1   TIP   273     -19.376  27.233  -2.209
ATOM   3173 H2   TIP   273     -20.268  26.011  -2.171
ATOM   3174 O    TIP   274       3.495  -9.239  12.781
ATOM   3175 H1   TIP   274       3.938  -9.636  13.530
ATOM   3176 H2   TIP   274       3.139  -8.417  13.119
ATOM   3177 O    TIP   275      18.237  18.929   4.114
ATOM   3178 H1   TIP   275      17.550  18.736   3.476
ATOM   3179 H2   TIP   275      19.054  18.781   3.640
ATOM   3180 O    TIP   276      -6.847   9.406  -4.101
ATOM   3181 H1   TIP   276      -6.442   8.539  -4.121
ATOM   3182 H2   TIP   276      -6.425   9.851  -3.366
ATOM   3183 O    TIP   277       1.992   6.483  -5.160
ATOM   3184 H1   TIP   277       2.363   5.926  -5.844
ATOM   3185 H2   TIP   277       2.509   6.283  -4.380
ATOM   3186 O    TIP   278      12.332  26.037  10.813
ATOM   3187 H1   TIP   278      11.436  25.700  10.830
ATOM   3188 H2   TIP   278      12.719  25.651  10.027
ATOM   3189 O    TIP   279       0.162  21.734  -2.686
ATOM   3190 H1   TIP   279       0.116  21.499  -3.613
ATOM   3191 H2   TIP   279       0.590  20.986  -2.269
ATOM   3192 O    TIP   280      -2.769  -8.463   9.741
ATOM   3193 H1   TIP   280      -3.375  -9.175   9.538
ATOM   3194 H2   TIP   280      -1.927  -8.755   9.392
ATOM   3195 O    TIP   281     -13.870 -23.102  16.493
ATOM   3196 H1   TIP   281     -13.822 -22.567  17.285
ATOM   3197 H2   TIP   281     -14.008 -23.994  16.813
ATOM   3198 O    TIP   282     -22.679  11.841 -12.834
ATOM   3199 H1   TIP   282     -23.305  11.787 -12.112
ATOM   3200 H2   TIP   282     -22.170  12.630 -12.651
ATOM   3201 O    TIP   283      -8.643  18.483  -7.963
ATOM   3202 H1   TIP   283      -9.050  18.182  -7.151
ATOM   3203 H2   TIP   283      -8.732  19.436  -7.938
ATOM   3204 O    TIP   284      -7.629  -1.401  15.525
ATOM   3205 H1   TIP   284      -8.164  -1.253  16.305
ATOM   3206 H2   TIP   284      -8.249  -1.359  14.797
ATOM   3207 O    TIP   285      17.891  17.630   6.590
ATOM   3208 H1   TIP   285      17.056  18.025   6.840
ATOM   3209 H2   TIP   285      18.135  18.076   5.779
ATOM   3210 O    TIP   286     -18.036  27.154   6.683
ATOM   3211 H1   TIP   286     -18.091  27.917   7.258
ATOM   3212 H2   TIP   286     -18.038  26.404   7.278
ATOM   3213 O    TIP   287     -18.490  -6.288  10.928
ATOM   3214 H1   TIP   287     -19.284  -5.764  10.822
ATOM   3215 H2   TIP   287     -18.808  -7.165  11.142
ATOM   3216 O    TIP   288     -11.271  -9.444  13.015
ATOM   3217 H1   TIP   288     -11.914  -8.956  13.530
ATOM   3218 H2   TIP   288     -10.474  -9.422  13.544
ATOM   3219 O    TIP   289       6.182  17.198  15.593
ATOM   3220 H1   TIP   289       5.905  18.046  15.938
ATOM   3221 H2   TIP   289       6.274  16.642  16.367
ATOM   3222 O    TIP   290      16.067  10.404  -4.346
ATOM   3223 H1   TIP   290      16.892   9.998  -4.611
ATOM   3224 H2   TIP   290      16.306  11.299  -4.103
ATOM   3225 O    TIP   291     -27.573   4.884  11.577
ATOM   3226 H1   TIP   291     -28.504   4.691  11.468
ATOM   3227 H2   TIP   291     -27.266   5.098  10.697
ATOM   3228 O    TIP   292      24.695  15.176  16.430
ATOM   3229 H1   TIP   292      25.298  15.696  15.898
ATOM   3230 H2   TIP   292      24.580  14.363  15.938
ATOM   3231 O    TIP   293       0.792   3.549   7.179
ATOM   3232 H1   TIP   293       0.106   4.061   7.607
ATOM   3233 H2   TIP   293       0.989   2.846   7.798
ATOM   3234 O    TIP   294      -8.557 -11.421   7.244
ATOM   3235 H1   TIP   294      -7.784 -11.921   7.504
ATOM   3236 H2   TIP   294      -8.488 -10.600   7.731
ATOM   3237 O    TIP   295     -24.741  -3.709  10.554
ATOM   3238 H1   TIP   295     -24.609  -3.187   9.762
ATOM   3239 H2   TIP   295     -24.425  -4.582  10.322
ATOM   3240 O    TIP   296       2.294 -28.418   5.988
ATOM   3241 H1   TIP   296       1.637 -28.737   5.369
ATOM   3242 H2   TIP   296       2.204 -28.990   6.750
ATOM   3243 O    TIP   297     -16.316 -28.902  18.306
ATOM   3244 H1   TIP   297     -16.010 -29.073  17.415
ATOM   3245 H2   TIP   297     -17.251 -28.723  18.209
ATOM   3246 O    TIP   298     -21.310  15.000   8.465
ATOM   3247 H1   TIP   298     -21.021  14.386   7.790
ATOM   3248 H2   TIP   298     -21.389  14.467   9.256
ATOM   3249 O    TIP   299     -18.853   0.883   3.869
ATOM   3250 H1   TIP   299     -18.971  -0.065   3.918
ATOM   3251 H2   TIP   299     -18.284   1.094   4.609
ATOM   3252 O    TIP   300      -6.910   0.137  -8.365
ATOM   3253 H1   TIP   300      -7.011   0.150  -9.317
ATOM   3254 H2   TIP   300      -7.679   0.603  -8.036
ATOM   3255 O    TIP   301      22.043   5.843   7.987
ATOM   3256 H1   TIP   301      21.721   5.807   8.887
ATOM   3257 H2   TIP   301      21.706   6.670   7.643
ATOM   3258 O    TIP   302      12.835 -13.919   7.913
ATOM   3259 H1   TIP   302      12.980 -13.212   7.285
ATOM   3260 H2   TIP   302      13.422 -14.619   7.627
ATOM   3261 O    TIP   303      28.126  12.262   6.131
ATOM   3262 H1   TIP   303      28.493  11.381   6.050
ATOM   3263 H2   TIP   303      28.199  12.634   5.253
ATOM   3264 O    TIP   304     -19.070  -8.450  -4.846
ATOM   3265 H1   TIP   304     -20.006  -8.362  -5.026
ATOM   3266 H2   TIP   304     -18.966  -9.353  -4.546
ATOM   3267 O    TIP   305       4.341 -10.598  15.081
ATOM   3268 H1   TIP   305       4.820 -11.349  15.432
ATOM   3269 H2   TIP   305       4.224 -10.015  15.830
ATOM   3270 O    TIP   306     -19.792  -1.661   3.561
ATOM   3271 H1   TIP   306     -20.659  -1.758   3.954
ATOM   3272 H2   TIP   306     -19.837  -2.169   2.751
ATOM   3273 O    TIP   307     -19.491  -2.608  18.051
ATOM   3274 H1   TIP   307     -19.514  -2.542  17.097
ATOM   3275 H2   TIP   307     -20.410  -2.669  18.311
ATOM   3276 O    TIP   308     -12.456   3.125 -14.032
ATOM   3277 H1   TIP   308     -12.421   3.396 -13.115
ATOM   3278 H2   TIP   308     -12.158   2.215 -14.025
ATOM   3279 O    TIP   309      -9.819  11.986  -9.858
ATOM   3280 H1   TIP   309      -9.555  11.204 -10.343
ATOM   3281 H2   TIP   309     -10.292  12.518 -10.497
ATOM   3282 O    TIP   310      -0.354  18.640 -14.246
ATOM   3283 H1   TIP   310      -0.939  18.230 -14.882
ATOM   3284 H2   TIP   310      -0.715  19.517 -14.117
ATOM   3285 O    TIP   311      -3.570   6.325 -10.477
ATOM   3286 H1   TIP   311      -3.633   7.278 -10.408
ATOM   3287 H2   TIP   311      -3.126   6.055  -9.673
ATOM   3288 O    TIP   312       3.550  13.529  17.676
ATOM   3289 H1   TIP   312       2.727  13.139  17.381
ATOM   3290 H2   TIP   312       3.510  13.482  18.631
ATOM   3291 O    TIP   313     -17.383 -24.815   6.667
ATOM   3292 H1   TIP   313     -18.277 -24.964   6.360
ATOM   3293 H2   TIP   313     -17.489 -24.412   7.529
ATOM   3294 O    TIP   314      -1.858  19.860  13.242
ATOM   3295 H1   TIP   314      -1.195  19.177  13.339
ATOM   3296 H2   TIP   314      -1.361  20.678  13.231
ATOM   3297 O    TIP   315     -16.925  29.400  -0.459
ATOM   3298 H1   TIP   315     -16.931  29.975  -1.224
ATOM   3299 H2   TIP   315     -17.309  29.927   0.242
ATOM   3300 O    TIP   316      -7.020  25.153  -7.704
ATOM   3301 H1   TIP   316      -7.254  25.056  -6.782
ATOM   3302 H2   TIP   316      -6.065  25.083  -7.719
ATOM   3303 O    TIP   317       1.973   1.472  16.318
ATOM   3304 H1   TIP   317       1.346   1.416  17.038
ATOM   3305 H2   TIP   317       1.667   2.207  15.787
ATOM   3306 O    TIP   318      14.204  -2.971  23.389
ATOM   3307 H1   TIP   318      14.468  -3.143  22.485
ATOM   3308 H2   TIP   318      13.328  -2.592  23.315
ATOM   3309 O    TIP   319     -10.303  24.150  18.834
ATOM   3310 H1   TIP   319      -9.727  24.363  18.100
ATOM   3311 H2   TIP   319      -9.983  23.306  19.153
ATOM   3312 O    TIP   320     -23.402 -28.282  19.566
ATOM   3313 H1   TIP   320     -22.520 -28.236  19.198
ATOM   3314 H2   TIP   320     -23.287 -28.071  20.493
ATOM   3315 O    TIP   321       8.892 -10.600   7.678
ATOM   3316 H1   TIP   321       8.465  -9.746   7.747
ATOM   3317 H2   TIP   321       9.801 -10.436   7.929
ATOM   3318 O    TIP   322     -22.626  -1.250   1.248
ATOM   3319 H1   TIP   322     -21.764  -1.665   1.233
ATOM   3320 H2   TIP   322     -22.733  -0.950   2.150
ATOM   3321 O    TIP   323       3.932 -27.206   4.100
ATOM   3322 H1   TIP   323       4.831 -27.530   4.146
ATOM   3323 H2   TIP   323       3.459 -27.714   4.759
ATOM   3324 O    TIP   324       5.839  -1.723  -3.994
ATOM   3325 H1   TIP   324       6.197  -1.894  -4.865
ATOM   3326 H2   TIP   324       5.826  -0.769  -3.922
ATOM   3327 O    TIP   325     -13.175 -11.562   1.339
ATOM   3328 H1   TIP   325     -12.332 -11.755   0.930
ATOM   3329 H2   TIP   325     -13.825 -11.876   0.710
ATOM   3330 O    TIP   326      -9.258  14.951  17.602
ATOM   3331 H1   TIP   326      -9.668  14.960  16.738
ATOM   3332 H2   TIP   326      -9.106  14.024  17.787
ATOM   3333 O    TIP   327      13.448   9.970  14.822
ATOM   3334 H1   TIP   327      13.722  10.173  13.928
ATOM   3335 H2   TIP   327      12.600  10.403  14.917
ATOM   3336 O    TIP   328      -3.454  21.534  -7.456
ATOM   3337 H1   TIP   328      -3.897  20.702  -7.621
ATOM   3338 H2   TIP   328      -3.258  21.521  -6.520
ATOM   3339 O    TIP   329       2.366 -24.149   8.417
ATOM   3340 H1   TIP   329       2.803 -24.871   8.868
ATOM   3341 H2   TIP   329       1.433 -24.346   8.495
ATOM   3342 O    TIP   330       0.591  21.003  14.267
ATOM   3343 H1   TIP   330       1.504  21.235  14.435
ATOM   3344 H2   TIP   330       0.438  21.268  13.360
ATOM   3345 O    TIP   331       7.147  -0.256  16.649
ATOM   3346 H1   TIP   331       7.359   0.671  16.757
ATOM   3347 H2   TIP   331       6.191  -0.284  16.631
ATOM   3348 O    TIP   332       2.987  17.302  -5.397
ATOM   3349 H1   TIP   332       3.876  17.484  -5.702
ATOM   3350 H2   TIP   332       2.986  16.365  -5.205
ATOM   3351 O    TIP   333      -0.891 -26.121   0.639
ATOM   3352 H1   TIP   333      -0.572 -26.373  -0.228
ATOM   3353 H2   TIP   333      -0.413 -26.688   1.245
ATOM   3354 O    TIP   334      27.302  27.863   3.005
ATOM   3355 H1   TIP   334      27.774  28.401   3.641
ATOM   3356 H2   TIP   334      26.378  27.993   3.218
ATOM   3357 O    TIP   335      -4.443   1.550  15.496
ATOM   3358 H1   TIP   335      -3.562   1.514  15.868
ATOM   3359 H2   TIP   335      -4.619   0.656  15.205
ATOM   3360 O    TIP   336     -13.719   2.302  14.691
ATOM   3361 H1   TIP   336     -14.367   1.884  14.124
ATOM   3362 H2   TIP   336     -14.126   3.128  14.953
ATOM   3363 O    TIP   337      -6.237  -8.580   1.614
ATOM   3364 H1   TIP   337      -6.877  -8.339   2.283
ATOM   3365 H2   TIP   337      -6.527  -9.435   1.299
ATOM   3366 O    TIP   338       6.097 -29.224   4.333
ATOM   3367 H1   TIP   338       6.586 -28.914   5.095
ATOM   3368 H2   TIP   338       5.740 -30.069   4.604
ATOM   3369 O    TIP   339     -10.990   1.569   8.023
ATOM   3370 H1   TIP   339     -10.567   0.992   8.659
ATOM   3371 H2   TIP   339     -11.919   1.345   8.076
ATOM   3372 O    TIP   340     -10.595  28.630   6.469
ATOM   3373 H1   TIP   340     -10.607  29.349   7.101
ATOM   3374 H2   TIP   340     -11.431  28.183   6.597
ATOM   3375 O    TIP   341     -12.448  15.963   1.297
ATOM   3376 H1   TIP   341     -13.070  16.537   0.851
ATOM   3377 H2   TIP   341     -12.992  15.408   1.856
ATOM   3378 O    TIP   342       5.080  13.475   7.708
ATOM   3379 H1   TIP   342       4.855  13.256   6.803
ATOM   3380 H2   TIP   342       4.617  12.824   8.235
ATOM   3381 O    TIP   343      -4.955  -4.271  -6.390
ATOM   3382 H1   TIP   343      -5.108  -4.913  -7.083
ATOM   3383 H2   TIP   343      -5.009  -3.423  -6.831
ATOM   3384 O    TIP   344     -22.833  27.551   1.660
ATOM   3385 H1   TIP   344     -22.195  27.903   1.039
ATOM   3386 H2   TIP   344     -23.414  28.287   1.850
ATOM   3387 O    TIP   345      20.836  10.440  -0.372
ATOM   3388 H1   TIP   345      21.152  11.253  -0.764
ATOM   3389 H2   TIP   345      21.414  10.293   0.376
ATOM   3390 O    TIP   346      11.406 -10.031   8.594
ATOM   3391 H1   TIP   346      11.891 -10.384   9.339
ATOM   3392 H2   TIP   346      12.081  -9.679   8.013
ATOM   3393 O    TIP   347     -20.407  -9.372  -0.152
ATOM   3394 H1   TIP   347     -20.649  -9.540  -1.063
ATOM   3395 H2   TIP   347     -19.903  -8.559  -0.184
ATOM   3396 O    TIP   348      -6.423  27.660  17.377
ATOM   3397 H1   TIP   348      -7.155  27.581  17.987
ATOM   3398 H2   TIP   348      -6.833  27.841  16.531
ATOM   3399 O    TIP   349     -19.913 -25.169  17.797
ATOM   3400 H1   TIP   349     -19.479 -25.832  18.333
ATOM   3401 H2   TIP   349     -20.842 -25.261  18.006
ATOM   3402 O    TIP   350      14.526   2.567  15.681
ATOM   3403 H1   TIP   350      15.392   2.393  16.049
ATOM   3404 H2   TIP   350      14.435   1.933  14.970
ATOM   3405 O    TIP   351     -11.719   2.280  -6.032
ATOM   3406 H1   TIP   351     -11.404   1.552  -6.566
ATOM   3407 H2   TIP   351     -12.605   2.024  -5.775
ATOM   3408 O    TIP   352       4.516   1.889 -26.655
ATOM   3409 H1   TIP   352       4.211   2.758 -26.916
ATOM   3410 H2   TIP   352       3.784   1.307 -26.858
ATOM   3411 O    TIP   353      25.715   5.430   1.837
ATOM   3412 H1   TIP   353      25.428   4.659   2.327
ATOM   3413 H2   TIP   353      24.914   5.784   1.453
ATOM   3414 O    TIP   354      -9.569  11.557 -19.590
ATOM   3415 H1   TIP   354      -8.947  11.095 -19.029
ATOM   3416 H2   TIP   354      -9.511  12.471 -19.311
ATOM   3417 O    TIP   355     -17.250 -19.677  10.892
ATOM   3418 H1   TIP   355     -16.615 -19.476  11.579
ATOM   3419 H2   TIP   355     -17.117 -18.994  10.235
ATOM   3420 O    TIP   356      10.136   1.771  18.928
ATOM   3421 H1   TIP   356      10.650   0.964  18.910
ATOM   3422 H2   TIP   356      10.726   2.440  18.581
ATOM   3423 O    TIP   357     -21.967   2.921  16.957
ATOM   3424 H1   TIP   357     -22.914   2.903  16.820
ATOM   3425 H2   TIP   357     -21.729   3.843  16.869
ATOM   3426 O    TIP   358      19.640   7.395   7.123
ATOM   3427 H1   TIP   358      19.203   6.556   6.977
ATOM   3428 H2   TIP   358      19.338   7.950   6.404
ATOM   3429 O    TIP   359      12.190  28.066   0.627
ATOM   3430 H1   TIP   359      11.570  27.339   0.676
ATOM   3431 H2   TIP   359      11.921  28.561  -0.146
ATOM   3432 O    TIP   360       9.738  27.028  12.835
ATOM   3433 H1   TIP   360       9.090  26.342  12.674
ATOM   3434 H2   TIP   360      10.380  26.622  13.417
ATOM   3435 O    TIP   361     -29.438   9.820  16.629
ATOM   3436 H1   TIP   361     -29.352   9.626  17.562
ATOM   3437 H2   TIP   361     -29.206  10.746  16.553
ATOM   3438 O    TIP   362      15.094   8.089   0.336
ATOM   3439 H1   TIP   362      15.686   8.176  -0.411
ATOM   3440 H2   TIP   362      14.887   8.990   0.586
ATOM   3441 O    TIP   363      -4.459   3.198  -4.318
ATOM   3442 H1   TIP   363      -4.876   3.167  -5.178
ATOM   3443 H2   TIP   363      -4.649   2.345  -3.927
ATOM   3444 O    TIP   364      -0.910  -7.018  -5.136
ATOM   3445 H1   TIP   364      -1.333  -6.159  -5.121
ATOM   3446 H2   TIP   364      -0.632  -7.165  -4.233
ATOM   3447 O    TIP   365      18.037  -1.881  14.107
ATOM   3448 H1   TIP   365      17.649  -2.318  13.349
ATOM   3449 H2   TIP   365      18.945  -2.182  14.119
ATOM   3450 O    TIP   366      -9.580  12.229  17.555
ATOM   3451 H1   TIP   366      -8.980  11.568  17.901
ATOM   3452 H2   TIP   366     -10.428  12.009  17.938
ATOM   3453 O    TIP   367     -17.835   3.292  19.801
ATOM   3454 H1   TIP   367     -18.189   3.394  20.684
ATOM   3455 H2   TIP   367     -18.046   2.390  19.560
ATOM   3456 O    TIP   368      24.276  13.202   6.773
ATOM   3457 H1   TIP   368      24.385  13.307   5.828
ATOM   3458 H2   TIP   368      24.510  12.290   6.943
ATOM   3459 O    TIP   369       4.683  -8.948  -1.407
ATOM   3460 H1   TIP   369       4.104  -8.257  -1.728
ATOM   3461 H2   TIP   369       4.105  -9.696  -1.258
ATOM   3462 O    TIP   370      13.513  28.160   8.485
ATOM   3463 H1   TIP   370      13.655  28.015   7.550
ATOM   3464 H2   TIP   370      13.479  27.281   8.862
ATOM   3465 O    TIP   371     -10.793  22.806  -7.606
ATOM   3466 H1   TIP   371     -10.063  22.191  -7.668
ATOM   3467 H2   TIP   371     -10.791  23.090  -6.692
ATOM   3468 O    TIP   372     -21.628 -24.799  15.235
ATOM   3469 H1   TIP   372     -21.655 -24.070  14.615
ATOM   3470 H2   TIP   372     -20.769 -24.728  15.652
ATOM   3471 O    TIP   373     -14.273  21.064  20.588
ATOM   3472 H1   TIP   373     -13.752  21.747  20.167
ATOM   3473 H2   TIP   373     -15.140  21.454  20.696
ATOM   3474 O    TIP   374       8.801  29.511  23.170
ATOM   3475 H1   TIP   374       8.750  29.408  24.120
ATOM   3476 H2   TIP   374       8.201  28.851  22.824
ATOM   3477 O    TIP   375     -14.560   6.811 -10.456
ATOM   3478 H1   TIP   375     -15.126   7.580 -10.392
ATOM   3479 H2   TIP   375     -13.672   7.167 -10.478
ATOM   3480 O    TIP   376     -18.654  18.643  -4.418
ATOM   3481 H1   TIP   376     -18.217  17.792  -4.422
ATOM   3482 H2   TIP   376     -18.165  19.167  -5.053
ATOM   3483 O    TIP   377      11.840  12.363  17.180
ATOM   3484 H1   TIP   377      11.584  12.721  16.330
ATOM   3485 H2   TIP   377      11.537  13.011  17.816
ATOM   3486 O    TIP   378     -21.920  13.558  10.709
ATOM   3487 H1   TIP   378     -22.703  13.042  10.517
ATOM   3488 H2   TIP   378     -21.965  13.722  11.651
ATOM   3489 O    TIP   379      -4.919  -4.176  -1.044
ATOM   3490 H1   TIP   379      -5.248  -4.016  -1.928
ATOM   3491 H2   TIP   379      -5.543  -3.732  -0.471
ATOM   3492 O    TIP   380      15.565  -2.361  -0.066
ATOM   3493 H1   TIP   380      14.687  -2.720  -0.190
ATOM   3494 H2   TIP   380      15.957  -2.913   0.611
ATOM   3495 O    TIP   381      -8.773 -28.798 -11.428
ATOM   3496 H1   TIP   381      -8.831 -27.844 -11.369
ATOM   3497 H2   TIP   381      -9.643 -29.074 -11.714
ATOM   3498 O    TIP   382       4.791   0.760  -6.025
ATOM   3499 H1   TIP   382       5.608   0.996  -5.587
ATOM   3500 H2   TIP   382       4.754   1.334  -6.790
ATOM   3501 O    TIP   383      15.419   7.646  12.465
ATOM   3502 H1   TIP   383      15.357   6.946  11.815
ATOM   3503 H2   TIP   383      15.022   8.406  12.039
ATOM   3504 O    TIP   384     -23.156   4.411  19.745
ATOM   3505 H1   TIP   384     -23.806   5.024  19.404
ATOM   3506 H2   TIP   384     -23.648   3.607  19.914
ATOM   3507 O    TIP   385      -7.394   1.889  16.104
ATOM   3508 H1   TIP   385      -7.591   1.995  15.173
ATOM   3509 H2   TIP   385      -6.498   1.553  16.123
ATOM   3510 O    TIP   386       1.643  13.742 -11.204
ATOM   3511 H1   TIP   386       2.287  13.042 -11.305
ATOM   3512 H2   TIP   386       0.809  13.286 -11.089
ATOM   3513 O    TIP   387     -20.546  15.556   4.183
ATOM   3514 H1   TIP   387     -21.176  15.779   4.868
ATOM   3515 H2   TIP   387     -19.693  15.771   4.560
ATOM   3516 O    TIP   388      12.993  24.221   0.947
ATOM   3517 H1   TIP   388      13.355  23.392   0.635
ATOM   3518 H2   TIP   388      13.722  24.838   0.892
ATOM   3519 O    TIP   389      18.257   4.674  22.821
ATOM   3520 H1   TIP   389      18.686   5.513  22.653
ATOM   3521 H2   TIP   389      18.876   4.195  23.372
ATOM   3522 O    TIP   390      -2.702   9.806 -13.966
ATOM   3523 H1   TIP   390      -3.414   9.321 -14.382
ATOM   3524 H2   TIP   390      -2.065   9.947 -14.666
ATOM   3525 O    TIP   391      -7.286  -7.346  10.004
ATOM   3526 H1   TIP   391      -7.746  -6.841  10.674
ATOM   3527 H2   TIP   391      -6.841  -6.688   9.470
ATOM   3528 O    TIP   392     -16.485  24.441  -9.767
ATOM   3529 H1   TIP   392     -15.862  23.720  -9.844
ATOM   3530 H2   TIP   392     -16.187  25.086 -10.408
ATOM   3531 O    TIP   393      -5.837   3.497  19.265
ATOM   3532 H1   TIP   393      -5.128   3.480  18.623
ATOM   3533 H2   TIP   393      -6.509   4.052  18.868
ATOM   3534 O    TIP   394      20.485  -3.320  13.946
ATOM   3535 H1   TIP   394      21.149  -2.786  13.511
ATOM   3536 H2   TIP   394      20.980  -4.013  14.381
ATOM   3537 O    TIP   395     -21.760  18.146  10.589
ATOM   3538 H1   TIP   395     -21.400  17.543   9.938
ATOM   3539 H2   TIP   395     -22.569  18.471  10.195
ATOM   3540 O    TIP   396     -13.567  12.862  17.938
ATOM   3541 H1   TIP   396     -12.904  12.378  18.430
ATOM   3542 H2   TIP   396     -14.258  13.041  18.576
ATOM   3543 O    TIP   397     -18.854  19.840  10.299
ATOM   3544 H1   TIP   397     -19.223  20.563   9.793
ATOM   3545 H2   TIP   397     -18.405  19.297   9.652
ATOM   3546 O    TIP   398     -16.094  16.050  18.361
ATOM   3547 H1   TIP   398     -15.994  16.180  17.418
ATOM   3548 H2   TIP   398     -16.894  15.533  18.450
ATOM   3549 O    TIP   399      -9.441   7.244  19.009
ATOM   3550 H1   TIP   399      -8.869   8.006  18.924
ATOM   3551 H2   TIP   399     -10.265   7.598  19.344
ATOM   3552 O    TIP   400       9.996  24.965  10.450
ATOM   3553 H1   TIP   400       9.115  25.239  10.704
ATOM   3554 H2   TIP   400       9.860  24.383   9.702
ATOM   3555 O    TIP   401       9.009   1.107  -6.526
ATOM   3556 H1   TIP   401       9.398   1.971  -6.666
ATOM   3557 H2   TIP   401       9.749   0.502  -6.562
ATOM   3558 O    TIP   402      -6.117  24.119  14.070
ATOM   3559 H1   TIP   402      -5.456  23.718  14.634
ATOM   3560 H2   TIP   402      -6.702  23.399  13.834
ATOM   3561 O    TIP   403      -6.186  15.127  18.720
ATOM   3562 H1   TIP   403      -7.091  15.423  18.814
ATOM   3563 H2   TIP   403      -6.097  14.421  19.359
ATOM   3564 O    TIP   404     -17.047  -1.964   3.220
ATOM   3565 H1   TIP   404     -17.840  -1.539   2.892
ATOM   3566 H2   TIP   404     -17.272  -2.894   3.259
ATOM   3567 O    TIP   405       5.004  14.842  -8.239
ATOM   3568 H1   TIP   405       5.501  14.319  -7.610
ATOM   3569 H2   TIP   405       5.136  15.747  -7.957
ATOM   3570 O    TIP   406     -25.055  20.135  -7.055
ATOM   3571 H1   TIP   406     -24.941  20.038  -6.109
ATOM   3572 H2   TIP   406     -24.789  21.037  -7.237
ATOM   3573 O    TIP   407      18.879  16.898   8.904
ATOM   3574 H1   TIP   407      18.536  17.173   8.053
ATOM   3575 H2   TIP   407      19.812  17.105   8.866
ATOM   3576 O    TIP   408      -3.487  -9.703 -10.381
ATOM   3577 H1   TIP   408      -3.609  -8.962  -9.788
ATOM   3578 H2   TIP   408      -3.833  -9.399 -11.220
ATOM   3579 O    TIP   409      13.313 -28.172   8.639
ATOM   3580 H1   TIP   409      12.961 -29.041   8.446
ATOM   3581 H2   TIP   409      14.036 -28.063   8.021
ATOM   3582 O    TIP   410     -16.732  -3.575  -3.889
ATOM   3583 H1   TIP   410     -16.357  -3.914  -3.077
ATOM   3584 H2   TIP   410     -16.476  -2.653  -3.907
ATOM   3585 O    TIP   411      10.528   4.286  -8.891
ATOM   3586 H1   TIP   411      10.959   3.716  -8.254
ATOM   3587 H2   TIP   411      10.929   5.144  -8.755
ATOM   3588 O    TIP   412      16.195   3.894   0.900
ATOM   3589 H1   TIP   412      15.833   3.478   0.118
ATOM   3590 H2   TIP   412      17.131   3.977   0.716
ATOM   3591 O    TIP   413      17.784  18.536   1.272
ATOM   3592 H1   TIP   413      17.773  18.064   0.439
ATOM   3593 H2   TIP   413      18.705  18.546   1.531
ATOM   3594 O    TIP   414       5.986  15.878 -16.260
ATOM   3595 H1   TIP   414       6.438  16.511 -15.703
ATOM   3596 H2   TIP   414       6.424  15.949 -17.108
ATOM   3597 O    TIP   415       5.414  22.002 -12.279
ATOM   3598 H1   TIP   415       5.444  22.923 -12.537
ATOM   3599 H2   TIP   415       4.515  21.864 -11.984
ATOM   3600 O    TIP   416       9.944  28.903   7.977
ATOM   3601 H1   TIP   416      10.534  28.312   7.510
ATOM   3602 H2   TIP   416      10.222  28.849   8.891
ATOM   3603 O    TIP   417     -14.436  -8.442  11.784
ATOM   3604 H1   TIP   417     -14.428  -7.530  11.495
ATOM   3605 H2   TIP   417     -14.004  -8.428  12.638
ATOM   3606 O    TIP   418      25.783  -6.291  -6.511
ATOM   3607 H1   TIP   418      24.935  -6.659  -6.262
ATOM   3608 H2   TIP   418      26.409  -6.994  -6.344
ATOM   3609 O    TIP   419      16.116   9.726  15.739
ATOM   3610 H1   TIP   419      16.628   9.432  14.986
ATOM   3611 H2   TIP   419      15.224   9.816  15.404
ATOM   3612 O    TIP   420     -22.131  16.815  -1.889
ATOM   3613 H1   TIP   420     -22.488  16.437  -1.085
ATOM   3614 H2   TIP   420     -21.218  17.010  -1.679
ATOM   3615 O    TIP   421     -12.691  17.732  17.726
ATOM   3616 H1   TIP   421     -12.078  17.371  17.086
ATOM   3617 H2   TIP   421     -12.396  18.633  17.859
ATOM   3618 O    TIP   422       0.191 -24.786   4.748
ATOM   3619 H1   TIP   422       0.534 -24.051   5.257
ATOM   3620 H2   TIP   422      -0.551 -25.107   5.259
ATOM   3621 O    TIP   423     -28.451  17.394   8.135
ATOM   3622 H1   TIP   423     -29.096  17.049   8.752
ATOM   3623 H2   TIP   423     -28.397  16.730   7.448
ATOM   3624 O    TIP   424     -24.114   1.223   1.293
ATOM   3625 H1   TIP   424     -24.385   1.768   0.554
ATOM   3626 H2   TIP   424     -23.762   0.430   0.890
ATOM   3627 O    TIP   425     -18.895   6.537  -7.722
ATOM   3628 H1   TIP   425     -19.337   7.070  -8.382
ATOM   3629 H2   TIP   425     -17.969   6.763  -7.811
ATOM   3630 O    TIP   426      15.631   0.932   1.933
ATOM   3631 H1   TIP   426      14.707   0.913   2.182
ATOM   3632 H2   TIP   426      15.655   0.538   1.061
ATOM   3633 O    TIP   427      21.936  -1.331   6.590
ATOM   3634 H1   TIP   427      21.898  -1.739   7.454
ATOM   3635 H2   TIP   427      21.212  -1.726   6.104
ATOM   3636 O    TIP   428      -2.553  11.031  22.254
ATOM   3637 H1   TIP   428      -2.599  11.983  22.161
ATOM   3638 H2   TIP   428      -3.201  10.697  21.634
ATOM   3639 O    TIP   429      23.396 -13.463  22.309
ATOM   3640 H1   TIP   429      23.302 -13.467  21.356
ATOM   3641 H2   TIP   429      23.484 -14.386  22.546
ATOM   3642 O    TIP   430       5.043  22.995  14.047
ATOM   3643 H1   TIP   430       5.444  23.504  13.342
ATOM   3644 H2   TIP   430       4.126  23.270  14.051
ATOM   3645 O    TIP   431     -20.896  -5.538   0.840
ATOM   3646 H1   TIP   431     -21.809  -5.779   0.683
ATOM   3647 H2   TIP   431     -20.391  -6.142   0.296
ATOM   3648 O    TIP   432     -14.883   5.123  15.025
ATOM   3649 H1   TIP   432     -15.216   5.896  14.569
ATOM   3650 H2   TIP   432     -15.458   5.026  15.784
ATOM   3651 O    TIP   433      11.442  -4.385   8.716
ATOM   3652 H1   TIP   433      11.353  -3.868   9.517
ATOM   3653 H2   TIP   433      12.386  -4.480   8.595
ATOM   3654 O    TIP   434     -15.077  26.691  15.610
ATOM   3655 H1   TIP   434     -15.499  27.033  16.398
ATOM   3656 H2   TIP   434     -15.434  27.220  14.897
ATOM   3657 O    TIP   435       0.432 -14.351   7.793
ATOM   3658 H1   TIP   435       0.846 -14.126   6.960
ATOM   3659 H2   TIP   435      -0.381 -14.791   7.546
ATOM   3660 O    TIP   436      -1.489   9.618  19.662
ATOM   3661 H1   TIP   436      -0.798  10.271  19.774
ATOM   3662 H2   TIP   436      -2.293  10.076  19.905
ATOM   3663 O    TIP   437     -17.765  -1.704  -7.553
ATOM   3664 H1   TIP   437     -17.770  -2.608  -7.239
ATOM   3665 H2   TIP   437     -18.663  -1.400  -7.422
ATOM   3666 O    TIP   438     -22.936 -20.567   9.499
ATOM   3667 H1   TIP   438     -22.132 -20.893   9.905
ATOM   3668 H2   TIP   438     -22.758 -20.593   8.559
ATOM   3669 O    TIP   439     -15.754  24.122  14.791
ATOM   3670 H1   TIP   439     -15.359  24.959  15.036
ATOM   3671 H2   TIP   439     -16.678  24.326  14.648
ATOM   3672 O    TIP   440       7.030  -3.149  17.166
ATOM   3673 H1   TIP   440       7.559  -3.384  17.928
ATOM   3674 H2   TIP   440       7.044  -2.192  17.149
ATOM   3675 O    TIP   441     -23.402  18.974  22.197
ATOM   3676 H1   TIP   441     -23.631  19.296  21.326
ATOM   3677 H2   TIP   441     -24.063  18.309  22.389
ATOM   3678 O    TIP   442     -21.269 -14.391   7.210
ATOM   3679 H1   TIP   442     -21.059 -15.188   6.725
ATOM   3680 H2   TIP   442     -21.741 -13.844   6.582
ATOM   3681 O    TIP   443      17.799  -2.455  -3.152
ATOM   3682 H1   TIP   443      17.692  -2.216  -2.231
ATOM   3683 H2   TIP   443      18.437  -1.828  -3.491
ATOM   3684 O    TIP   444     -17.606  23.435  18.027
ATOM   3685 H1   TIP   444     -18.028  23.294  18.874
ATOM   3686 H2   TIP   444     -18.323  23.669  17.437
ATOM   3687 O    TIP   445       5.669   2.357  14.014
ATOM   3688 H1   TIP   445       6.364   2.953  13.735
ATOM   3689 H2   TIP   445       5.566   2.530  14.950
ATOM   3690 O    TIP   446      -2.717  -5.599  -0.149
ATOM   3691 H1   TIP   446      -3.453  -5.030  -0.373
ATOM   3692 H2   TIP   446      -3.075  -6.215   0.491
ATOM   3693 O    TIP   447     -12.507  19.376  -6.730
ATOM   3694 H1   TIP   447     -12.612  20.029  -6.039
ATOM   3695 H2   TIP   447     -11.669  18.956  -6.540
ATOM   3696 O    TIP   448       5.465  28.222  14.703
ATOM   3697 H1   TIP   448       6.223  28.793  14.822
ATOM   3698 H2   TIP   448       4.771  28.805  14.396
ATOM   3699 O    TIP   449      25.425  19.711  16.997
ATOM   3700 H1   TIP   449      25.576  20.484  16.453
ATOM   3701 H2   TIP   449      25.828  19.926  17.838
ATOM   3702 O    TIP   450       8.492  -2.213  14.683
ATOM   3703 H1   TIP   450       8.128  -1.629  15.347
ATOM   3704 H2   TIP   450       9.234  -2.635  15.114
ATOM   3705 O    TIP   451     -13.832   1.913  24.857
ATOM   3706 H1   TIP   451     -14.180   1.025  24.936
ATOM   3707 H2   TIP   451     -14.242   2.263  24.066
ATOM   3708 O    TIP   452      21.004  25.079   9.283
ATOM   3709 H1   TIP   452      21.601  25.775   9.556
ATOM   3710 H2   TIP   452      20.132  25.466   9.358
ATOM   3711 O    TIP   453     -26.068  10.346  -3.797
ATOM   3712 H1   TIP   453     -25.690   9.469  -3.738
ATOM   3713 H2   TIP   453     -26.913  10.274  -3.354
ATOM   3714 O    TIP   454      -6.826 -11.010   0.560
ATOM   3715 H1   TIP   454      -5.893 -11.199   0.467
ATOM   3716 H2   TIP   454      -7.250 -11.554  -0.103
ATOM   3717 O    TIP   455     -12.179 -28.924   1.093
ATOM   3718 H1   TIP   455     -12.769 -29.015   0.345
ATOM   3719 H2   TIP   455     -11.301 -28.961   0.713
ATOM   3720 O    TIP   456      -1.242  23.029  -7.377
ATOM   3721 H1   TIP   456      -1.994  22.452  -7.505
ATOM   3722 H2   TIP   456      -0.669  22.548  -6.780
ATOM   3723 O    TIP   457     -20.801  16.467  -6.776
ATOM   3724 H1   TIP   457     -19.933  16.071  -6.705
ATOM   3725 H2   TIP   457     -21.294  15.868  -7.335
ATOM   3726 O    TIP   458      -7.035 -14.408  18.134
ATOM   3727 H1   TIP   458      -6.921 -13.601  18.636
ATOM   3728 H2   TIP   458      -6.268 -14.446  17.563
ATOM   3729 O    TIP   459      -1.615   1.715 -12.336
ATOM   3730 H1   TIP   459      -1.542   0.768 -12.451
ATOM   3731 H2   TIP   459      -0.714   2.011 -12.205
ATOM   3732 O    TIP   460      26.612  12.229   1.015
ATOM   3733 H1   TIP   460      26.412  12.545   1.896
ATOM   3734 H2   TIP   460      25.770  11.931   0.670
ATOM   3735 O    TIP   461       1.104 -13.760   5.098
ATOM   3736 H1   TIP   461       0.441 -13.664   4.414
ATOM   3737 H2   TIP   461       1.767 -14.332   4.712
ATOM   3738 O    TIP   462      -9.306 -10.669 -11.011
ATOM   3739 H1   TIP   462      -9.853 -10.940 -10.275
ATOM   3740 H2   TIP   462      -9.719  -9.870 -11.337
ATOM   3741 O    TIP   463     -11.349  25.855  20.612
ATOM   3742 H1   TIP   463     -12.172  25.436  20.861
ATOM   3743 H2   TIP   463     -10.926  25.226  20.027
ATOM   3744 O    TIP   464     -13.132  -8.136   1.895
ATOM   3745 H1   TIP   464     -13.931  -7.657   1.676
ATOM   3746 H2   TIP   464     -13.337  -9.050   1.699
ATOM   3747 O    TIP   465      18.662   5.668   1.740
ATOM   3748 H1   TIP   465      19.523   5.385   1.430
ATOM   3749 H2   TIP   465      18.818   5.975   2.633
ATOM   3750 O    TIP   466     -12.724  23.201  19.548
ATOM   3751 H1   TIP   466     -13.388  23.692  19.065
ATOM   3752 H2   TIP   466     -11.897  23.624  19.318
ATOM   3753 O    TIP   467      -3.676  -7.268   1.904
ATOM   3754 H1   TIP   467      -4.570  -7.484   1.640
ATOM   3755 H2   TIP   467      -3.454  -7.925   2.564
ATOM   3756 O    TIP   468     -16.198 -10.282  10.231
ATOM   3757 H1   TIP   468     -15.676  -9.585  10.628
ATOM   3758 H2   TIP   468     -15.743 -10.488   9.414
ATOM   3759 O    TIP   469     -18.761   5.477   1.130
ATOM   3760 H1   TIP   469     -19.205   5.464   0.282
ATOM   3761 H2   TIP   469     -18.992   4.642   1.536
ATOM   3762 O    TIP   470      -6.201 -21.995   4.494
ATOM   3763 H1   TIP   470      -5.945 -21.672   3.630
ATOM   3764 H2   TIP   470      -7.019 -21.539   4.689
ATOM   3765 O    TIP   471     -13.857 -11.992   4.192
ATOM   3766 H1   TIP   471     -13.039 -12.067   4.682
ATOM   3767 H2   TIP   471     -13.599 -11.626   3.347
ATOM   3768 O    TIP   472       4.930  -5.654  13.451
ATOM   3769 H1   TIP   472       5.441  -6.086  14.135
ATOM   3770 H2   TIP   472       4.044  -6.000  13.559
ATOM   3771 O    TIP   473      14.021   6.589  14.757
ATOM   3772 H1   TIP   473      14.642   6.641  14.031
ATOM   3773 H2   TIP   473      14.508   6.913  15.515
ATOM   3774 O    TIP   474       3.709 -17.992   8.642
ATOM   3775 H1   TIP   474       3.777 -18.796   8.126
ATOM   3776 H2   TIP   474       3.957 -17.295   8.035
ATOM   3777 O    TIP   475     -11.008  28.464  -3.233
ATOM   3778 H1   TIP   475     -10.425  27.929  -3.773
ATOM   3779 H2   TIP   475     -10.802  29.366  -3.478
ATOM   3780 O    TIP   476      -6.401  -0.140 -11.190
ATOM   3781 H1   TIP   476      -6.853  -0.864 -11.623
ATOM   3782 H2   TIP   476      -5.493  -0.215 -11.480
ATOM   3783 O    TIP   477      17.340   3.247   4.510
ATOM   3784 H1   TIP   477      18.101   3.654   4.924
ATOM   3785 H2   TIP   477      17.705   2.724   3.797
ATOM   3786 O    TIP   478      13.146  -3.368  -0.193
ATOM   3787 H1   TIP   478      13.156  -4.098   0.426
ATOM   3788 H2   TIP   478      12.243  -3.052  -0.177
ATOM   3789 O    TIP   479     -20.547  23.594   6.769
ATOM   3790 H1   TIP   479     -20.353  23.998   7.615
ATOM   3791 H2   TIP   479     -20.335  22.669   6.890
ATOM   3792 O    TIP   480       7.652   4.691  -9.184
ATOM   3793 H1   TIP   480       8.580   4.580  -8.978
ATOM   3794 H2   TIP   480       7.215   3.981  -8.713
ATOM   3795 O    TIP   481       7.558 -23.013  17.232
ATOM   3796 H1   TIP   481       7.287 -23.842  16.838
ATOM   3797 H2   TIP   481       8.256 -23.252  17.841
ATOM   3798 O    TIP   482     -27.322 -10.529   9.751
ATOM   3799 H1   TIP   482     -27.937  -9.827   9.962
ATOM   3800 H2   TIP   482     -26.540 -10.077   9.435
ATOM   3801 O    TIP   483      25.500  20.038  12.839
ATOM   3802 H1   TIP   483      25.958  19.411  13.398
ATOM   3803 H2   TIP   483      24.674  19.607  12.621
ATOM   3804 O    TIP   484     -14.811  28.975  -3.934
ATOM   3805 H1   TIP   484     -14.437  29.629  -3.344
ATOM   3806 H2   TIP   484     -14.446  29.189  -4.793
ATOM   3807 O    TIP   485      -6.466 -28.972  -3.882
ATOM   3808 H1   TIP   485      -7.235 -29.204  -4.402
ATOM   3809 H2   TIP   485      -6.048 -28.264  -4.372
ATOM   3810 O    TIP   486      18.365   9.171   0.335
ATOM   3811 H1   TIP   486      17.924   9.147  -0.514
ATOM   3812 H2   TIP   486      19.150   9.697   0.184
ATOM   3813 O    TIP   487      -6.591 -12.055   8.995
ATOM   3814 H1   TIP   487      -6.859 -11.616   9.803
ATOM   3815 H2   TIP   487      -6.469 -12.970   9.248
ATOM   3816 O    TIP   488      20.141  14.209  12.890
ATOM   3817 H1   TIP   488      20.733  13.569  13.285
ATOM   3818 H2   TIP   488      20.107  13.968  11.965
ATOM   3819 O    TIP   489      11.527  29.505  -1.484
ATOM   3820 H1   TIP   489      10.961  29.027  -2.089
ATOM   3821 H2   TIP   489      11.397  30.426  -1.710
ATOM   3822 O    TIP   490      -7.998  -2.802  -6.928
ATOM   3823 H1   TIP   490      -7.768  -1.902  -7.159
ATOM   3824 H2   TIP   490      -8.339  -2.742  -6.036
ATOM   3825 O    TIP   491       4.846 -25.928  12.844
ATOM   3826 H1   TIP   491       5.205 -26.443  12.122
ATOM   3827 H2   TIP   491       5.025 -25.019  12.604
ATOM   3828 O    TIP   492      15.188  17.837 -10.447
ATOM   3829 H1   TIP   492      15.370  18.721 -10.767
ATOM   3830 H2   TIP   492      15.855  17.289 -10.861
ATOM   3831 O    TIP   493     -13.051  25.414  16.693
ATOM   3832 H1   TIP   493     -13.668  26.066  16.361
ATOM   3833 H2   TIP   493     -13.594  24.797  17.184
ATOM   3834 O    TIP   494       9.809 -29.359  16.369
ATOM   3835 H1   TIP   494      10.376 -30.124  16.462
ATOM   3836 H2   TIP   494       9.148 -29.626  15.730
ATOM   3837 O    TIP   495     -25.337  17.022  -5.230
ATOM   3838 H1   TIP   495     -26.181  16.869  -5.653
ATOM   3839 H2   TIP   495     -25.179  16.232  -4.714
ATOM   3840 O    TIP   496      15.761  17.118   2.939
ATOM   3841 H1   TIP   496      16.400  17.417   2.292
ATOM   3842 H2   TIP   496      15.353  16.351   2.538
ATOM   3843 O    TIP   497     -16.527  12.487  -7.880
ATOM   3844 H1   TIP   497     -17.363  12.691  -8.297
ATOM   3845 H2   TIP   497     -16.449  13.126  -7.171
ATOM   3846 O    TIP   498      -6.962   7.223  25.065
ATOM   3847 H1   TIP   498      -7.096   7.753  25.851
ATOM   3848 H2   TIP   498      -6.044   7.363  24.835
ATOM   3849 O    TIP   499      -6.125  22.037  -9.901
ATOM   3850 H1   TIP   499      -5.350  22.493 -10.229
ATOM   3851 H2   TIP   499      -5.776  21.310  -9.385
ATOM   3852 O    TIP   500       1.144  -2.880  10.818
ATOM   3853 H1   TIP   500       0.834  -2.027  10.516
ATOM   3854 H2   TIP   500       1.111  -2.824  11.773
ATOM   3855 O    TIP   501     -16.783  18.280  13.643
ATOM   3856 H1   TIP   501     -17.082  17.390  13.828
ATOM   3857 H2   TIP   501     -17.568  18.743  13.353
ATOM   3858 O    TIP   502       0.092  -7.831  12.462
ATOM   3859 H1   TIP   502       0.473  -8.650  12.147
ATOM   3860 H2   TIP   502      -0.828  -8.040  12.625
ATOM   3861 O    TIP   503      16.059 -10.407  19.368
ATOM   3862 H1   TIP   503      16.548 -10.390  20.190
ATOM   3863 H2   TIP   503      16.638  -9.983  18.735
ATOM   3864 O    TIP   504       4.478 -20.249   6.901
ATOM   3865 H1   TIP   504       3.655 -20.485   6.472
ATOM   3866 H2   TIP   504       5.010 -19.862   6.206
ATOM   3867 O    TIP   505      12.456  16.800  20.034
ATOM   3868 H1   TIP   505      12.177  16.970  20.933
ATOM   3869 H2   TIP   505      13.161  17.429  19.878
ATOM   3870 O    TIP   506      -7.052  -0.722  20.167
ATOM   3871 H1   TIP   506      -6.948  -0.715  21.118
ATOM   3872 H2   TIP   506      -7.796  -0.144  20.002
ATOM   3873 O    TIP   507      -9.490 -29.227   4.083
ATOM   3874 H1   TIP   507      -9.559 -29.670   4.929
ATOM   3875 H2   TIP   507      -9.614 -28.300   4.287
ATOM   3876 O    TIP   508     -18.557 -11.918  15.014
ATOM   3877 H1   TIP   508     -19.195 -12.067  14.316
ATOM   3878 H2   TIP   508     -18.962 -11.254  15.572
ATOM   3879 O    TIP   509     -13.303  27.788   6.551
ATOM   3880 H1   TIP   509     -14.092  27.503   6.089
ATOM   3881 H2   TIP   509     -13.345  27.342   7.396
ATOM   3882 O    TIP   510      21.382  16.976   7.931
ATOM   3883 H1   TIP   510      22.157  16.679   8.408
ATOM   3884 H2   TIP   510      21.488  16.614   7.051
ATOM   3885 O    TIP   511      -3.559  11.784 -10.994
ATOM   3886 H1   TIP   511      -3.357  12.345 -10.246
ATOM   3887 H2   TIP   511      -3.880  12.386 -11.666
ATOM   3888 O    TIP   512      -2.278  14.410  15.490
ATOM   3889 H1   TIP   512      -2.911  14.287  14.783
ATOM   3890 H2   TIP   512      -2.807  14.674  16.242
ATOM   3891 O    TIP   513      -9.915  18.921 -10.412
ATOM   3892 H1   TIP   513     -10.735  18.475 -10.620
ATOM   3893 H2   TIP   513      -9.793  18.776  -9.474
ATOM   3894 O    TIP   514      -0.857 -20.726   2.631
ATOM   3895 H1   TIP   514      -0.620 -21.169   1.817
ATOM   3896 H2   TIP   514      -0.020 -20.533   3.052
ATOM   3897 O    TIP   515     -15.778  -8.945  -4.330
ATOM   3898 H1   TIP   515     -16.011  -8.037  -4.526
ATOM   3899 H2   TIP   515     -15.562  -9.327  -5.181
ATOM   3900 O    TIP   516      -4.076  20.307  21.580
ATOM   3901 H1   TIP   516      -3.888  21.077  22.116
ATOM   3902 H2   TIP   516      -4.255  20.658  20.709
ATOM   3903 O    TIP   517     -22.866  -7.482   3.084
ATOM   3904 H1   TIP   517     -22.554  -6.581   3.169
ATOM   3905 H2   TIP   517     -23.136  -7.558   2.169
ATOM   3906 O    TIP   518      16.971   8.982  -2.020
ATOM   3907 H1   TIP   518      16.622   9.343  -2.835
ATOM   3908 H2   TIP   518      17.227   8.087  -2.243
ATOM   3909 O    TIP   519      22.800  -4.168   9.827
ATOM   3910 H1   TIP   519      22.011  -4.352  10.338
ATOM   3911 H2   TIP   519      23.502  -4.613  10.300
ATOM   3912 O    TIP   520      -7.865  -5.394  22.594
ATOM   3913 H1   TIP   520      -8.635  -4.827  22.551
ATOM   3914 H2   TIP   520      -7.921  -5.810  23.454
ATOM   3915 O    TIP   521      -5.005  26.922  -6.784
ATOM   3916 H1   TIP   521      -4.381  27.501  -6.346
ATOM   3917 H2   TIP   521      -4.530  26.099  -6.898
ATOM   3918 O    TIP   522     -13.598  24.469  21.970
ATOM   3919 H1   TIP   522     -14.112  24.925  22.636
ATOM   3920 H2   TIP   522     -14.247  24.143  21.346
ATOM   3921 O    TIP   523      16.070  23.021  -5.313
ATOM   3922 H1   TIP   523      15.401  22.983  -4.629
ATOM   3923 H2   TIP   523      16.321  23.943  -5.353
ATOM   3924 O    TIP   524     -12.170 -25.913   5.198
ATOM   3925 H1   TIP   524     -12.584 -25.974   4.337
ATOM   3926 H2   TIP   524     -11.442 -25.304   5.072
ATOM   3927 O    TIP   525     -20.970 -27.890  15.641
ATOM   3928 H1   TIP   525     -21.844 -27.648  15.948
ATOM   3929 H2   TIP   525     -20.795 -27.289  14.917
ATOM   3930 O    TIP   526       9.617   8.449  16.507
ATOM   3931 H1   TIP   526      10.561   8.354  16.378
ATOM   3932 H2   TIP   526       9.535   9.073  17.228
ATOM   3933 O    TIP   527     -22.712  13.574  13.409
ATOM   3934 H1   TIP   527     -23.126  14.311  13.859
ATOM   3935 H2   TIP   527     -23.424  13.158  12.925
ATOM   3936 O    TIP   528      -2.550  21.505  -5.006
ATOM   3937 H1   TIP   528      -1.595  21.519  -4.944
ATOM   3938 H2   TIP   528      -2.848  21.370  -4.106
ATOM   3939 O    TIP   529      16.624  27.658   7.811
ATOM   3940 H1   TIP   529      16.148  28.109   8.508
ATOM   3941 H2   TIP   529      15.999  27.021   7.467
ATOM   3942 O    TIP   530       6.209  -2.764  13.413
ATOM   3943 H1   TIP   530       5.889  -3.658  13.527
ATOM   3944 H2   TIP   530       7.033  -2.740  13.900
ATOM   3945 O    TIP   531      13.848   9.950 -13.913
ATOM   3946 H1   TIP   531      14.154   9.576 -14.740
ATOM   3947 H2   TIP   531      14.327  10.773 -13.829
ATOM   3948 O    TIP   532     -18.113  27.216  14.530
ATOM   3949 H1   TIP   532     -17.309  27.334  14.025
ATOM   3950 H2   TIP   532     -18.335  26.292  14.418
ATOM   3951 O    TIP   533      -8.593  27.142  -3.792
ATOM   3952 H1   TIP   533      -8.802  26.215  -3.910
ATOM   3953 H2   TIP   533      -8.115  27.177  -2.964
ATOM   3954 O    TIP   534      -9.923  -3.617  22.231
ATOM   3955 H1   TIP   534      -9.769  -2.974  21.538
ATOM   3956 H2   TIP   534     -10.314  -3.113  22.944
ATOM   3957 O    TIP   535      -2.419  -2.216 -10.372
ATOM   3958 H1   TIP   535      -2.649  -2.693 -11.169
ATOM   3959 H2   TIP   535      -1.611  -1.752 -10.593
ATOM   3960 O    TIP   536      -7.416  26.925  -1.451
ATOM   3961 H1   TIP   536      -7.197  26.035  -1.178
ATOM   3962 H2   TIP   536      -7.827  27.318  -0.681
ATOM   3963 O    TIP   537     -24.378  21.921  11.712
ATOM   3964 H1   TIP   537     -23.531  22.356  11.613
ATOM   3965 H2   TIP   537     -24.926  22.304  11.028
ATOM   3966 O    TIP   538     -27.478  13.163   6.446
ATOM   3967 H1   TIP   538     -27.510  12.370   5.911
ATOM   3968 H2   TIP   538     -27.826  12.895   7.296
ATOM   3969 O    TIP   539       6.806  -7.532  -4.463
ATOM   3970 H1   TIP   539       6.967  -8.467  -4.338
ATOM   3971 H2   TIP   539       7.112  -7.126  -3.652
ATOM   3972 O    TIP   540     -20.016  29.413   1.452
ATOM   3973 H1   TIP   540     -20.689  29.966   1.848
ATOM   3974 H2   TIP   540     -19.277  29.461   2.058
ATOM   3975 O    TIP   541      11.864  -6.935  -7.974
ATOM   3976 H1   TIP   541      12.194  -7.160  -7.104
ATOM   3977 H2   TIP   541      10.949  -7.216  -7.964
ATOM   3978 O    TIP   542      -2.435 -25.362   2.702
ATOM   3979 H1   TIP   542      -3.144 -24.774   2.441
ATOM   3980 H2   TIP   542      -1.871 -25.416   1.931
ATOM   3981 O    TIP   543     -18.898  -6.582  -6.893
ATOM   3982 H1   TIP   543     -19.749  -6.144  -6.865
ATOM   3983 H2   TIP   543     -18.935  -7.223  -6.183
ATOM   3984 O    TIP   544      -1.014  24.692  12.355
ATOM   3985 H1   TIP   544      -0.641  25.442  11.892
ATOM   3986 H2   TIP   544      -1.933  24.677  12.088
ATOM   3987 O    TIP   545     -10.706 -24.925  19.622
ATOM   3988 H1   TIP   545     -10.051 -24.415  20.099
ATOM   3989 H2   TIP   545     -10.265 -25.188  18.814
ATOM   3990 O    TIP   546       6.739 -12.299   5.439
ATOM   3991 H1   TIP   546       5.782 -12.320   5.442
ATOM   3992 H2   TIP   546       6.984 -12.420   6.356
ATOM   3993 O    TIP   547       2.844  15.713  -9.698
ATOM   3994 H1   TIP   547       3.586  15.310  -9.247
ATOM   3995 H2   TIP   547       2.392  14.982 -10.119
ATOM   3996 O    TIP   548      -7.915  24.594  -4.940
ATOM   3997 H1   TIP   548      -8.778  24.922  -5.194
ATOM   3998 H2   TIP   548      -7.994  23.642  -4.999
ATOM   3999 O    TIP   549     -19.689   3.304   2.785
ATOM   4000 H1   TIP   549     -19.697   3.873   3.554
ATOM   4001 H2   TIP   549     -19.570   2.423   3.139
ATOM   4002 O    TIP   550     -20.543  19.597  23.719
ATOM   4003 H1   TIP   550     -20.159  18.876  24.217
ATOM   4004 H2   TIP   550     -21.198  19.182  23.159
ATOM   4005 O    TIP   551      13.725  16.215   1.538
ATOM   4006 H1   TIP   551      13.472  17.018   1.994
ATOM   4007 H2   TIP   551      13.104  15.556   1.849
ATOM   4008 O    TIP   552     -24.197  -3.526   1.854
ATOM   4009 H1   TIP   552     -24.063  -3.543   2.801
ATOM   4010 H2   TIP   552     -23.915  -2.652   1.586
ATOM   4011 O    TIP   553     -16.651  26.692  -0.547
ATOM   4012 H1   TIP   553     -17.491  26.537  -0.116
ATOM   4013 H2   TIP   553     -16.486  27.627  -0.425
ATOM   4014 O    TIP   554     -20.280   6.165  24.202
ATOM   4015 H1   TIP   554     -20.629   6.147  25.093
ATOM   4016 H2   TIP   554     -19.568   6.803  24.236
ATOM   4017 O    TIP   555     -17.878   1.233  25.603
ATOM   4018 H1   TIP   555     -18.604   1.752  25.256
ATOM   4019 H2   TIP   555     -17.873   0.440  25.068
ATOM   4020 O    TIP   556     -28.186   2.952  17.919
ATOM   4021 H1   TIP   556     -27.810   3.667  17.406
ATOM   4022 H2   TIP   556     -28.013   3.192  18.829
ATOM   4023 O    TIP   557     -18.390  -4.505  13.018
ATOM   4024 H1   TIP   557     -18.835  -5.171  12.495
ATOM   4025 H2   TIP   557     -18.471  -3.702  12.505
ATOM   4026 O    TIP   558     -20.187  28.986  -7.305
ATOM   4027 H1   TIP   558     -19.304  28.680  -7.515
ATOM   4028 H2   TIP   558     -20.350  28.660  -6.421
ATOM   4029 O    TIP   559     -24.110  13.325   2.658
ATOM   4030 H1   TIP   559     -24.764  13.139   1.985
ATOM   4031 H2   TIP   559     -24.489  12.977   3.465
ATOM   4032 O    TIP   560       8.303  21.389  16.313
ATOM   4033 H1   TIP   560       7.479  21.846  16.479
ATOM   4034 H2   TIP   560       8.632  21.164  17.184
ATOM   4035 O    TIP   561      -6.945  19.084 -11.278
ATOM   4036 H1   TIP   561      -7.886  18.940 -11.176
ATOM   4037 H2   TIP   561      -6.862  19.544 -12.113
ATOM   4038 O    TIP   562      -3.427   6.462  20.054
ATOM   4039 H1   TIP   562      -2.561   6.251  19.705
ATOM   4040 H2   TIP   562      -4.037   6.155  19.384
ATOM   4041 O    TIP   563      11.136  -4.800  17.035
ATOM   4042 H1   TIP   563      10.493  -4.988  17.718
ATOM   4043 H2   TIP   563      11.542  -3.977  17.306
ATOM   4044 O    TIP   564     -13.546 -11.511  12.772
ATOM   4045 H1   TIP   564     -14.476 -11.516  12.546
ATOM   4046 H2   TIP   564     -13.238 -10.645  12.505
ATOM   4047 O    TIP   565      14.980  -7.004  -9.194
ATOM   4048 H1   TIP   565      15.008  -6.079  -8.948
ATOM   4049 H2   TIP   565      14.308  -7.052  -9.874
ATOM   4050 O    TIP   566      -8.850   8.515  -9.162
ATOM   4051 H1   TIP   566      -9.666   8.355  -8.688
ATOM   4052 H2   TIP   566      -8.170   8.132  -8.608
ATOM   4053 O    TIP   567      15.961   2.906  -1.590
ATOM   4054 H1   TIP   567      15.849   1.956  -1.563
ATOM   4055 H2   TIP   567      16.874   3.034  -1.846
ATOM   4056 O    TIP   568       0.038  22.077  11.855
ATOM   4057 H1   TIP   568       0.719  22.226  11.199
ATOM   4058 H2   TIP   568      -0.505  22.864  11.821
ATOM   4059 O    TIP   569      -3.823   5.086 -12.848
ATOM   4060 H1   TIP   569      -3.626   5.639 -12.093
ATOM   4061 H2   TIP   569      -3.891   5.697 -13.582
ATOM   4062 O    TIP   570      19.812   1.604  17.959
ATOM   4063 H1   TIP   570      19.228   2.150  18.485
ATOM   4064 H2   TIP   570      19.226   1.102  17.393
ATOM   4065 O    TIP   571     -24.827   5.624   6.931
ATOM   4066 H1   TIP   571     -23.935   5.937   6.779
ATOM   4067 H2   TIP   571     -25.374   6.174   6.370
ATOM   4068 O    TIP   572      17.083  12.913  -4.164
ATOM   4069 H1   TIP   572      16.705  13.771  -4.354
ATOM   4070 H2   TIP   572      17.991  13.097  -3.926
ATOM   4071 O    TIP   573      17.325  17.071  17.326
ATOM   4072 H1   TIP   573      16.978  16.669  16.531
ATOM   4073 H2   TIP   573      17.815  17.833  17.017
ATOM   4074 O    TIP   574      -1.326 -16.199  10.439
ATOM   4075 H1   TIP   574      -2.177 -16.348  10.028
ATOM   4076 H2   TIP   574      -0.818 -16.983  10.231
ATOM   4077 O    TIP   575       1.227 -17.404  -0.135
ATOM   4078 H1   TIP   575       2.085 -17.813  -0.247
ATOM   4079 H2   TIP   575       0.611 -18.136  -0.127
ATOM   4080 O    TIP   576      14.889  -3.319  20.835
ATOM   4081 H1   TIP   576      14.780  -2.678  20.133
ATOM   4082 H2   TIP   576      14.313  -4.043  20.591
ATOM   4083 O    TIP   577     -28.855  -5.753  10.656
ATOM   4084 H1   TIP   577     -29.705  -5.314  10.650
ATOM   4085 H2   TIP   577     -28.313  -5.221  11.238
ATOM   4086 O    TIP   578     -19.598  23.986  16.354
ATOM   4087 H1   TIP   578     -19.192  24.132  15.499
ATOM   4088 H2   TIP   578     -20.183  24.734  16.472
ATOM   4089 O    TIP   579     -21.799  16.235  17.182
ATOM   4090 H1   TIP   579     -20.982  16.626  16.871
ATOM   4091 H2   TIP   579     -22.075  16.799  17.904
ATOM   4092 O    TIP   580     -16.699   8.534 -10.578
ATOM   4093 H1   TIP   580     -16.374   9.380 -10.886
ATOM   4094 H2   TIP   580     -17.610   8.505 -10.869
ATOM   4095 O    TIP   581      -9.177  16.009  19.804
ATOM   4096 H1   TIP   581     -10.032  16.426  19.906
ATOM   4097 H2   TIP   581      -9.210  15.602  18.938
ATOM   4098 O    TIP   582       5.126 -26.522  -3.483
ATOM   4099 H1   TIP   582       5.484 -27.048  -2.768
ATOM   4100 H2   TIP   582       5.861 -25.984  -3.777
ATOM   4101 O    TIP   583     -15.807  -5.860  11.713
ATOM   4102 H1   TIP   583     -16.756  -5.774  11.626
ATOM   4103 H2   TIP   583     -15.682  -6.318  12.544
ATOM   4104 O    TIP   584      10.254  16.143  16.770
ATOM   4105 H1   TIP   584       9.848  15.593  17.440
ATOM   4106 H2   TIP   584      10.050  17.039  17.038
ATOM   4107 O    TIP   585     -18.461  11.046  16.269
ATOM   4108 H1   TIP   585     -17.696  11.186  16.826
ATOM   4109 H2   TIP   585     -19.065  10.540  16.813
ATOM   4110 O    TIP   586      -9.056  19.031  17.075
ATOM   4111 H1   TIP   586      -9.497  18.376  17.615
ATOM   4112 H2   TIP   586      -8.365  19.381  17.638
ATOM   4113 O    TIP   587       5.849  22.655  16.785
ATOM   4114 H1   TIP   587       5.620  23.042  15.940
ATOM   4115 H2   TIP   587       5.569  23.303  17.431
ATOM   4116 O    TIP   588     -15.396 -20.112  18.837
ATOM   4117 H1   TIP   588     -14.771 -19.541  18.390
ATOM   4118 H2   TIP   588     -15.949 -19.516  19.341
ATOM   4119 O    TIP   589     -22.393  16.208   6.065
ATOM   4120 H1   TIP   589     -22.073  15.920   6.920
ATOM   4121 H2   TIP   589     -22.926  16.979   6.255
ATOM   4122 O    TIP   590       1.770  23.355  -5.862
ATOM   4123 H1   TIP   590       2.506  23.677  -6.381
ATOM   4124 H2   TIP   590       1.526  24.093  -5.305
ATOM   4125 O    TIP   591     -10.404  17.898  -5.760
ATOM   4126 H1   TIP   591     -10.384  18.639  -5.155
ATOM   4127 H2   TIP   591     -10.421  17.126  -5.195
ATOM   4128 O    TIP   592     -16.817 -27.823  13.814
ATOM   4129 H1   TIP   592     -16.684 -27.459  12.939
ATOM   4130 H2   TIP   592     -16.264 -28.603  13.837
ATOM   4131 O    TIP   593     -12.370  29.207  16.257
ATOM   4132 H1   TIP   593     -11.921  28.366  16.335
ATOM   4133 H2   TIP   593     -12.431  29.532  17.155
ATOM   4134 O    TIP   594     -15.682  27.441   5.350
ATOM   4135 H1   TIP   594     -16.115  27.545   4.503
ATOM   4136 H2   TIP   594     -16.366  27.109   5.931
ATOM   4137 O    TIP   595     -12.202  -2.284  -9.381
ATOM   4138 H1   TIP   595     -11.874  -1.510  -8.923
ATOM   4139 H2   TIP   595     -13.135  -2.311  -9.169
ATOM   4140 O    TIP   596       4.508 -16.252   6.523
ATOM   4141 H1   TIP   596       4.049 -16.216   5.684
ATOM   4142 H2   TIP   596       5.371 -16.608   6.310
ATOM   4143 O    TIP   597     -13.861 -26.909  15.429
ATOM   4144 H1   TIP   597     -13.591 -26.565  16.280
ATOM   4145 H2   TIP   597     -14.067 -26.131  14.910
ATOM   4146 O    TIP   598     -17.579  23.846  28.061
ATOM   4147 H1   TIP   598     -16.721  24.121  28.383
ATOM   4148 H2   TIP   598     -17.391  23.370  27.252
ATOM   4149 O    TIP   599       3.810  -1.372  -7.957
ATOM   4150 H1   TIP   599       4.666  -1.332  -8.383
ATOM   4151 H2   TIP   599       3.947  -0.963  -7.103
ATOM   4152 O    TIP   600      12.563   4.133  15.372
ATOM   4153 H1   TIP   600      12.948   4.898  14.944
ATOM   4154 H2   TIP   600      13.304   3.548  15.531
ATOM   4155 O    TIP   601       3.262  -6.118  -1.944
ATOM   4156 H1   TIP   601       2.933  -5.363  -1.456
ATOM   4157 H2   TIP   601       4.040  -5.792  -2.396
ATOM   4158 O    TIP   602     -18.548  15.533  -4.005
ATOM   4159 H1   TIP   602     -19.303  14.958  -3.878
ATOM   4160 H2   TIP   602     -18.410  15.543  -4.952
ATOM   4161 O    TIP   603     -22.640   3.742   2.702
ATOM   4162 H1   TIP   603     -21.745   3.466   2.507
ATOM   4163 H2   TIP   603     -23.193   3.077   2.292
ATOM   4164 O    TIP   604     -18.248   0.725  19.023
ATOM   4165 H1   TIP   604     -17.675   0.316  18.375
ATOM   4166 H2   TIP   604     -19.119   0.696  18.627
ATOM   4167 O    TIP   605     -17.920   0.769  -4.528
ATOM   4168 H1   TIP   605     -17.097   0.282  -4.490
ATOM   4169 H2   TIP   605     -18.530   0.177  -4.967
ATOM   4170 O    TIP   606      14.556  25.461  13.911
ATOM   4171 H1   TIP   606      14.826  24.549  13.811
ATOM   4172 H2   TIP   606      15.059  25.935  13.249
ATOM   4173 O    TIP   607      -1.750 -26.130  -2.395
ATOM   4174 H1   TIP   607      -2.283 -26.823  -2.785
ATOM   4175 H2   TIP   607      -2.385 -25.515  -2.028
ATOM   4176 O    TIP   608     -25.298  -6.528   8.081
ATOM   4177 H1   TIP   608     -26.056  -6.059   8.428
ATOM   4178 H2   TIP   608     -25.147  -6.138   7.220
ATOM   4179 O    TIP   609     -23.596  16.214   3.400
ATOM   4180 H1   TIP   609     -24.114  15.411   3.348
ATOM   4181 H2   TIP   609     -23.115  16.138   4.224
ATOM   4182 O    TIP   610       5.640   7.860  19.578
ATOM   4183 H1   TIP   610       6.156   8.561  19.975
ATOM   4184 H2   TIP   610       5.639   8.061  18.642
ATOM   4185 O    TIP   611      10.446  -6.785   7.811
ATOM   4186 H1   TIP   611      10.962  -5.985   7.907
ATOM   4187 H2   TIP   611      10.682  -7.120   6.946
ATOM   4188 O    TIP   612      25.955   1.836   7.520
ATOM   4189 H1   TIP   612      25.832   1.538   8.421
ATOM   4190 H2   TIP   612      25.099   2.175   7.260
ATOM   4191 O    TIP   613      -6.211   4.544 -14.321
ATOM   4192 H1   TIP   613      -6.333   3.604 -14.455
ATOM   4193 H2   TIP   613      -5.803   4.612 -13.458
ATOM   4194 O    TIP   614       3.687  13.667  20.243
ATOM   4195 H1   TIP   614       4.084  13.193  20.972
ATOM   4196 H2   TIP   614       4.053  14.550  20.301
ATOM   4197 O    TIP   615       3.516 -25.213  -5.107
ATOM   4198 H1   TIP   615       4.046 -25.876  -4.665
ATOM   4199 H2   TIP   615       3.388 -24.530  -4.449
ATOM   4200 O    TIP   616      -1.467  25.934  -9.872
ATOM   4201 H1   TIP   616      -1.813  26.306 -10.683
ATOM   4202 H2   TIP   616      -2.235  25.821  -9.313
ATOM   4203 O    TIP   617      12.422  19.242  -6.438
ATOM   4204 H1   TIP   617      11.905  18.582  -5.978
ATOM   4205 H2   TIP   617      12.721  18.803  -7.234
ATOM   4206 O    TIP   618       7.957  -8.123   4.854
ATOM   4207 H1   TIP   618       8.299  -8.775   4.243
ATOM   4208 H2   TIP   618       8.691  -7.530   5.009
ATOM   4209 O    TIP   619      13.747  -7.196  -5.492
ATOM   4210 H1   TIP   619      14.502  -7.671  -5.839
ATOM   4211 H2   TIP   619      13.028  -7.826  -5.534
ATOM   4212 O    TIP   620      20.107  21.610  11.135
ATOM   4213 H1   TIP   620      19.514  22.361  11.172
ATOM   4214 H2   TIP   620      19.989  21.170  11.977
ATOM   4215 O    TIP   621     -19.901   5.789  -1.729
ATOM   4216 H1   TIP   621     -20.138   6.711  -1.825
ATOM   4217 H2   TIP   621     -19.002   5.736  -2.053
ATOM   4218 O    TIP   622       5.126  28.015  20.361
ATOM   4219 H1   TIP   622       5.766  28.021  19.649
ATOM   4220 H2   TIP   622       5.502  27.429  21.017
ATOM   4221 O    TIP   623     -21.618  -6.418  -5.120
ATOM   4222 H1   TIP   623     -21.664  -6.132  -4.207
ATOM   4223 H2   TIP   623     -21.775  -5.623  -5.629
ATOM   4224 O    TIP   624     -14.071 -14.183   2.370
ATOM   4225 H1   TIP   624     -14.450 -14.409   3.219
ATOM   4226 H2   TIP   624     -14.021 -13.227   2.376
ATOM   4227 O    TIP   625      -4.552 -13.828  17.094
ATOM   4228 H1   TIP   625      -3.747 -14.206  16.742
ATOM   4229 H2   TIP   625      -4.555 -12.926  16.773
ATOM   4230 O    TIP   626     -15.588 -19.366  13.108
ATOM   4231 H1   TIP   626     -14.958 -19.849  13.643
ATOM   4232 H2   TIP   626     -15.564 -18.474  13.456
ATOM   4233 O    TIP   627       8.283 -26.233  11.379
ATOM   4234 H1   TIP   627       7.424 -26.621  11.212
ATOM   4235 H2   TIP   627       8.520 -25.808  10.555
ATOM   4236 O    TIP   628      -0.039  26.394  -0.069
ATOM   4237 H1   TIP   628      -0.645  25.656  -0.126
ATOM   4238 H2   TIP   628       0.275  26.379   0.834
ATOM   4239 O    TIP   629     -25.144  -9.071   8.767
ATOM   4240 H1   TIP   629     -25.290  -8.203   8.392
ATOM   4241 H2   TIP   629     -24.722  -9.568   8.067
ATOM   4242 O    TIP   630     -25.139  12.381  12.282
ATOM   4243 H1   TIP   630     -25.740  11.954  12.892
ATOM   4244 H2   TIP   630     -25.401  12.057  11.420
ATOM   4245 O    TIP   631     -13.368 -19.666   4.961
ATOM   4246 H1   TIP   631     -12.449 -19.418   5.055
ATOM   4247 H2   TIP   631     -13.652 -19.237   4.154
ATOM   4248 O    TIP   632     -16.213   8.832 -15.052
ATOM   4249 H1   TIP   632     -15.849   9.268 -15.822
ATOM   4250 H2   TIP   632     -15.523   8.896 -14.391
ATOM   4251 O    TIP   633     -15.811  15.019   9.699
ATOM   4252 H1   TIP   633     -15.070  15.474  10.101
ATOM   4253 H2   TIP   633     -16.560  15.249  10.248
ATOM   4254 O    TIP   634      -3.612   8.971 -10.362
ATOM   4255 H1   TIP   634      -3.533   9.892 -10.609
ATOM   4256 H2   TIP   634      -3.996   8.989  -9.486
ATOM   4257 O    TIP   635      -2.247  15.341 -12.215
ATOM   4258 H1   TIP   635      -2.537  15.229 -13.120
ATOM   4259 H2   TIP   635      -1.302  15.474 -12.280
ATOM   4260 O    TIP   636      -6.729 -29.256   7.338
ATOM   4261 H1   TIP   636      -6.018 -29.785   6.978
ATOM   4262 H2   TIP   636      -6.431 -28.352   7.237
ATOM   4263 O    TIP   637     -14.339  15.322  -9.112
ATOM   4264 H1   TIP   637     -13.655  15.658  -9.691
ATOM   4265 H2   TIP   637     -15.001  16.013  -9.097
ATOM   4266 O    TIP   638       6.026   6.947  -8.989
ATOM   4267 H1   TIP   638       6.588   7.674  -8.722
ATOM   4268 H2   TIP   638       6.617   6.198  -9.057
ATOM   4269 O    TIP   639      12.238   7.703  16.791
ATOM   4270 H1   TIP   639      12.482   7.289  17.618
ATOM   4271 H2   TIP   639      12.916   7.427  16.175
ATOM   4272 O    TIP   640     -18.098  14.887  21.861
ATOM   4273 H1   TIP   640     -17.874  14.082  22.328
ATOM   4274 H2   TIP   640     -19.005  15.065  22.109
ATOM   4275 O    TIP   641       1.628 -29.406  -2.792
ATOM   4276 H1   TIP   641       2.472 -29.439  -3.243
ATOM   4277 H2   TIP   641       1.288 -28.532  -2.983
ATOM   4278 O    TIP   642      -8.713  -9.174   8.546
ATOM   4279 H1   TIP   642      -8.099  -8.478   8.778
ATOM   4280 H2   TIP   642      -9.570  -8.833   8.801
ATOM   4281 O    TIP   643     -17.794  15.800 -29.403
ATOM   4282 H1   TIP   643     -17.953  16.168 -28.534
ATOM   4283 H2   TIP   643     -17.708  14.858 -29.253
ATOM   4284 O    TIP   644      12.942   1.849   2.264
ATOM   4285 H1   TIP   644      12.297   1.843   2.971
ATOM   4286 H2   TIP   644      12.436   1.659   1.475
ATOM   4287 O    TIP   645     -23.564  14.798  -3.041
ATOM   4288 H1   TIP   645     -24.163  14.653  -2.309
ATOM   4289 H2   TIP   645     -22.908  15.405  -2.699
ATOM   4290 O    TIP   646      -8.569  -3.402  28.960
ATOM   4291 H1   TIP   646      -8.721  -4.125  29.567
ATOM   4292 H2   TIP   646      -7.715  -3.052  29.211
ATOM   4293 O    TIP   647       1.795  11.678 -21.664
ATOM   4294 H1   TIP   647       2.184  10.809 -21.569
ATOM   4295 H2   TIP   647       2.309  12.237 -21.081
ATOM   4296 O    TIP   648     -14.078  25.372  -1.296
ATOM   4297 H1   TIP   648     -14.938  25.603  -0.945
ATOM   4298 H2   TIP   648     -14.227  25.247  -2.233
ATOM   4299 O    TIP   649      -2.068  28.356  10.254
ATOM   4300 H1   TIP   649      -1.305  27.865   9.952
ATOM   4301 H2   TIP   649      -2.430  28.750   9.460
ATOM   4302 O    TIP   650      -4.619 -28.948   4.253
ATOM   4303 H1   TIP   650      -3.919 -28.417   4.634
ATOM   4304 H2   TIP   650      -4.504 -29.814   4.645
ATOM   4305 O    TIP   651     -27.827   3.142   6.359
ATOM   4306 H1   TIP   651     -28.330   2.388   6.666
ATOM   4307 H2   TIP   651     -27.124   2.764   5.830
ATOM   4308 O    TIP   652     -14.235   4.929  27.403
ATOM   4309 H1   TIP   652     -13.801   4.081  27.315
ATOM   4310 H2   TIP   652     -13.534   5.534  27.645
ATOM   4311 O    TIP   653       4.961  -4.506  -3.469
ATOM   4312 H1   TIP   653       5.345  -3.699  -3.126
ATOM   4313 H2   TIP   653       5.064  -4.437  -4.418
ATOM   4314 O    TIP   654       0.644  -7.342  -2.735
ATOM   4315 H1   TIP   654       1.477  -6.995  -2.416
ATOM   4316 H2   TIP   654       0.839  -8.246  -2.981
ATOM   4317 O    TIP   655      19.558  -2.417  17.309
ATOM   4318 H1   TIP   655      19.975  -3.151  16.859
ATOM   4319 H2   TIP   655      19.694  -2.595  18.239
ATOM   4320 O    TIP   656      10.402  23.233  19.681
ATOM   4321 H1   TIP   656      10.237  23.364  20.615
ATOM   4322 H2   TIP   656       9.818  22.517  19.432
ATOM   4323 O    TIP   657       6.784   5.932 -12.089
ATOM   4324 H1   TIP   657       5.859   5.687 -12.128
ATOM   4325 H2   TIP   657       7.046   5.740 -11.189
ATOM   4326 O    TIP   658      18.817  26.677   9.514
ATOM   4327 H1   TIP   658      18.192  27.234   9.049
ATOM   4328 H2   TIP   658      18.439  26.570  10.387
ATOM   4329 O    TIP   659     -22.415  25.740   4.792
ATOM   4330 H1   TIP   659     -23.109  25.488   4.183
ATOM   4331 H2   TIP   659     -21.957  24.922   4.986
ATOM   4332 O    TIP   660     -11.437  -1.184  -5.319
ATOM   4333 H1   TIP   660     -10.488  -1.172  -5.194
ATOM   4334 H2   TIP   660     -11.797  -1.058  -4.441
ATOM   4335 O    TIP   661       2.143  27.311  -1.554
ATOM   4336 H1   TIP   661       1.722  28.041  -2.008
ATOM   4337 H2   TIP   661       1.420  26.830  -1.150
ATOM   4338 O    TIP   662      -5.632  25.653  -3.962
ATOM   4339 H1   TIP   662      -4.951  25.140  -4.397
ATOM   4340 H2   TIP   662      -6.453  25.304  -4.308
ATOM   4341 O    TIP   663     -21.200   8.432  -2.691
ATOM   4342 H1   TIP   663     -21.763   8.838  -3.350
ATOM   4343 H2   TIP   663     -20.315   8.514  -3.047
ATOM   4344 O    TIP   664     -11.626  -4.395  -7.256
ATOM   4345 H1   TIP   664     -11.008  -3.729  -6.955
ATOM   4346 H2   TIP   664     -11.913  -4.087  -8.115
ATOM   4347 O    TIP   665      14.660  -2.617  -3.241
ATOM   4348 H1   TIP   665      14.484  -2.517  -2.305
ATOM   4349 H2   TIP   665      15.588  -2.848  -3.287
ATOM   4350 O    TIP   666     -20.168   4.359  -6.779
ATOM   4351 H1   TIP   666     -19.496   3.949  -6.236
ATOM   4352 H2   TIP   666     -19.724   5.097  -7.196
ATOM   4353 O    TIP   667     -20.690  19.229  -6.682
ATOM   4354 H1   TIP   667     -20.418  18.345  -6.435
ATOM   4355 H2   TIP   667     -21.098  19.584  -5.893
ATOM   4356 O    TIP   668       0.764 -14.044  -2.716
ATOM   4357 H1   TIP   668       1.353 -13.539  -3.276
ATOM   4358 H2   TIP   668      -0.110 -13.721  -2.934
ATOM   4359 O    TIP   669       2.185 -29.366 -12.219
ATOM   4360 H1   TIP   669       2.645 -30.140 -11.895
ATOM   4361 H2   TIP   669       1.372 -29.341 -11.713
ATOM   4362 O    TIP   670      -6.910  16.579  23.644
ATOM   4363 H1   TIP   670      -6.330  17.325  23.492
ATOM   4364 H2   TIP   670      -7.282  16.737  24.512
ATOM   4365 O    TIP   671      15.827 -29.462   5.039
ATOM   4366 H1   TIP   671      16.570 -30.062   5.099
ATOM   4367 H2   TIP   671      15.105 -29.930   5.457
ATOM   4368 O    TIP   672      -6.837  -9.420  16.161
ATOM   4369 H1   TIP   672      -6.193 -10.125  16.102
ATOM   4370 H2   TIP   672      -7.113  -9.423  17.078
ATOM   4371 O    TIP   673     -19.229  10.507  -9.229
ATOM   4372 H1   TIP   673     -19.180  11.002  -8.411
ATOM   4373 H2   TIP   673     -19.526  11.144  -9.878
ATOM   4374 O    TIP   674      19.802  20.145   7.235
ATOM   4375 H1   TIP   674      19.573  19.245   7.007
ATOM   4376 H2   TIP   674      20.741  20.208   7.057
ATOM   4377 O    TIP   675      16.269  29.307  -4.601
ATOM   4378 H1   TIP   675      16.542  30.208  -4.770
ATOM   4379 H2   TIP   675      16.886  28.987  -3.943
ATOM   4380 O    TIP   676      19.141  -2.895   2.930
ATOM   4381 H1   TIP   676      18.250  -2.551   2.971
ATOM   4382 H2   TIP   676      19.528  -2.474   2.163
ATOM   4383 O    TIP   677      -1.943  26.934  22.160
ATOM   4384 H1   TIP   677      -2.726  27.282  21.734
ATOM   4385 H2   TIP   677      -2.278  26.344  22.835
ATOM   4386 O    TIP   678     -21.079 -12.246   5.349
ATOM   4387 H1   TIP   678     -20.188 -12.217   5.000
ATOM   4388 H2   TIP   678     -21.637 -12.037   4.600
ATOM   4389 O    TIP   679      -1.161 -21.930   9.989
ATOM   4390 H1   TIP   679      -1.503 -21.040  10.069
ATOM   4391 H2   TIP   679      -0.225 -21.845  10.172
ATOM   4392 O    TIP   680     -16.178  -8.257   3.452
ATOM   4393 H1   TIP   680     -16.139  -8.886   2.731
ATOM   4394 H2   TIP   680     -15.734  -8.695   4.178
ATOM   4395 O    TIP   681      18.937  -6.967  11.723
ATOM   4396 H1   TIP   681      18.615  -6.277  12.303
ATOM   4397 H2   TIP   681      18.295  -7.671  11.806
ATOM   4398 O    TIP   682      18.365  26.818  -1.718
ATOM   4399 H1   TIP   682      18.904  26.182  -1.247
ATOM   4400 H2   TIP   682      17.758  27.154  -1.059
ATOM   4401 O    TIP   683       3.178  18.735  16.085
ATOM   4402 H1   TIP   683       2.664  19.475  15.762
ATOM   4403 H2   TIP   683       4.049  19.099  16.244
ATOM   4404 O    TIP   684     -13.647 -28.979   8.528
ATOM   4405 H1   TIP   684     -13.638 -29.165   7.590
ATOM   4406 H2   TIP   684     -13.669 -29.840   8.944
ATOM   4407 O    TIP   685       9.929  11.727  -5.854
ATOM   4408 H1   TIP   685      10.682  11.447  -6.374
ATOM   4409 H2   TIP   685       9.174  11.574  -6.421
ATOM   4410 O    TIP   686      10.036  -6.605  19.018
ATOM   4411 H1   TIP   686       9.494  -7.389  19.095
ATOM   4412 H2   TIP   686       9.502  -5.905  19.393
ATOM   4413 O    TIP   687      -5.246 -29.515  12.516
ATOM   4414 H1   TIP   687      -4.482 -30.059  12.705
ATOM   4415 H2   TIP   687      -5.294 -29.492  11.561
ATOM   4416 O    TIP   688      20.653   8.081  -2.026
ATOM   4417 H1   TIP   688      20.746   8.959  -1.656
ATOM   4418 H2   TIP   688      20.945   7.494  -1.330
ATOM   4419 O    TIP   689     -11.686   4.472  19.453
ATOM   4420 H1   TIP   689     -11.681   4.316  20.397
ATOM   4421 H2   TIP   689     -10.806   4.792  19.257
ATOM   4422 O    TIP   690      21.707  -2.588  -1.928
ATOM   4423 H1   TIP   690      21.590  -3.080  -2.741
ATOM   4424 H2   TIP   690      21.529  -3.223  -1.235
ATOM   4425 O    TIP   691      18.258  23.742  10.939
ATOM   4426 H1   TIP   691      18.176  23.705  11.891
ATOM   4427 H2   TIP   691      17.451  24.162  10.644
ATOM   4428 O    TIP   692      -0.593  12.741  -9.933
ATOM   4429 H1   TIP   692      -1.274  13.285 -10.329
ATOM   4430 H2   TIP   692      -0.357  13.200  -9.127
ATOM   4431 O    TIP   693      12.303 -26.237 -12.964
ATOM   4432 H1   TIP   693      11.815 -25.767 -12.288
ATOM   4433 H2   TIP   693      12.050 -27.153 -12.851
ATOM   4434 O    TIP   694       6.676  24.708 -12.154
ATOM   4435 H1   TIP   694       6.985  24.432 -13.017
ATOM   4436 H2   TIP   694       6.536  25.651 -12.239
ATOM   4437 O    TIP   695      18.479   3.839  -2.798
ATOM   4438 H1   TIP   695      18.294   3.622  -3.711
ATOM   4439 H2   TIP   695      19.300   3.388  -2.605
ATOM   4440 O    TIP   696      -5.775  -4.569  20.663
ATOM   4441 H1   TIP   696      -6.469  -4.730  21.303
ATOM   4442 H2   TIP   696      -6.226  -4.184  19.912
ATOM   4443 O    TIP   697       4.604 -29.192  10.213
ATOM   4444 H1   TIP   697       5.031 -29.893  10.705
ATOM   4445 H2   TIP   697       3.694 -29.212  10.509
ATOM   4446 O    TIP   698     -18.581 -27.695   9.808
ATOM   4447 H1   TIP   698     -19.434 -27.311   9.607
ATOM   4448 H2   TIP   698     -18.785 -28.544  10.200
ATOM   4449 O    TIP   699      19.265  14.214   9.369
ATOM   4450 H1   TIP   699      20.036  14.101   8.814
ATOM   4451 H2   TIP   699      19.096  15.156   9.358
ATOM   4452 O    TIP   700       8.319  29.057  14.279
ATOM   4453 H1   TIP   700       8.552  28.277  13.776
ATOM   4454 H2   TIP   700       8.233  29.749  13.624
ATOM   4455 O    TIP   701      19.272  26.998  -5.832
ATOM   4456 H1   TIP   701      19.365  27.648  -5.136
ATOM   4457 H2   TIP   701      20.148  26.626  -5.933
ATOM   4458 O    TIP   702      -6.156 -26.430   2.848
ATOM   4459 H1   TIP   702      -5.426 -27.031   2.998
ATOM   4460 H2   TIP   702      -5.748 -25.566   2.790
ATOM   4461 O    TIP   703     -25.334   1.857  -3.794
ATOM   4462 H1   TIP   703     -26.286   1.942  -3.833
ATOM   4463 H2   TIP   703     -25.179   0.916  -3.708
ATOM   4464 O    TIP   704      -4.423  -2.374  21.572
ATOM   4465 H1   TIP   704      -4.560  -3.293  21.804
ATOM   4466 H2   TIP   704      -3.785  -2.399  20.858
ATOM   4467 O    TIP   705     -24.704  23.803  16.726
ATOM   4468 H1   TIP   705     -24.219  23.975  15.919
ATOM   4469 H2   TIP   705     -25.596  24.096  16.538
ATOM   4470 O    TIP   706     -18.951  18.892  17.782
ATOM   4471 H1   TIP   706     -18.919  19.615  17.156
ATOM   4472 H2   TIP   706     -19.128  18.118  17.248
ATOM   4473 O    TIP   707       3.700  -1.571  13.893
ATOM   4474 H1   TIP   707       2.897  -2.018  13.626
ATOM   4475 H2   TIP   707       4.405  -2.154  13.609
ATOM   4476 O    TIP   708     -21.923  25.463  -1.669
ATOM   4477 H1   TIP   708     -22.513  26.213  -1.590
ATOM   4478 H2   TIP   708     -22.292  24.804  -1.080
ATOM   4479 O    TIP   709      -3.084  11.379 -16.440
ATOM   4480 H1   TIP   709      -3.810  11.836 -16.015
ATOM   4481 H2   TIP   709      -2.795  11.975 -17.130
ATOM   4482 O    TIP   710      -6.179 -23.557  19.874
ATOM   4483 H1   TIP   710      -6.822 -23.160  19.287
ATOM   4484 H2   TIP   710      -6.255 -24.497  19.713
ATOM   4485 O    TIP   711     -22.035  24.752  14.466
ATOM   4486 H1   TIP   711     -21.873  25.305  15.231
ATOM   4487 H2   TIP   711     -21.193  24.713  14.014
ATOM   4488 O    TIP   712      -9.620  -5.196  -3.506
ATOM   4489 H1   TIP   712      -9.718  -5.085  -2.560
ATOM   4490 H2   TIP   712      -9.220  -4.380  -3.805
ATOM   4491 O    TIP   713      10.462  16.939 -11.503
ATOM   4492 H1   TIP   713      10.621  16.429 -12.297
ATOM   4493 H2   TIP   713      11.319  17.003 -11.083
ATOM   4494 O    TIP   714     -19.704  -3.496 -11.475
ATOM   4495 H1   TIP   714     -19.551  -2.634 -11.860
ATOM   4496 H2   TIP   714     -20.556  -3.765 -11.817
ATOM   4497 O    TIP   715     -17.694  25.252  21.442
ATOM   4498 H1   TIP   715     -18.326  25.357  22.153
ATOM   4499 H2   TIP   715     -17.244  26.095  21.394
ATOM   4500 O    TIP   716      12.638  29.431   2.888
ATOM   4501 H1   TIP   716      12.840  29.055   2.032
ATOM   4502 H2   TIP   716      11.760  29.799   2.789
ATOM   4503 O    TIP   717       5.156   2.863  16.561
ATOM   4504 H1   TIP   717       4.753   3.646  16.936
ATOM   4505 H2   TIP   717       5.990   2.778  17.022
ATOM   4506 O    TIP   718      11.398  18.225  14.823
ATOM   4507 H1   TIP   718      11.248  17.294  14.983
ATOM   4508 H2   TIP   718      10.530  18.623  14.887
ATOM   4509 O    TIP   719      29.476  -7.629  -4.851
ATOM   4510 H1   TIP   719      30.405  -7.497  -4.665
ATOM   4511 H2   TIP   719      29.043  -6.869  -4.463
ATOM   4512 O    TIP   720      25.131  -0.217   3.083
ATOM   4513 H1   TIP   720      25.495  -0.332   3.961
ATOM   4514 H2   TIP   720      24.930   0.717   3.027
ATOM   4515 O    TIP   721     -10.063 -10.959  11.115
ATOM   4516 H1   TIP   721     -10.609 -10.494  11.747
ATOM   4517 H2   TIP   721      -9.965 -10.348  10.385
ATOM   4518 O    TIP   722     -20.032  12.630  19.106
ATOM   4519 H1   TIP   722     -19.997  11.764  18.699
ATOM   4520 H2   TIP   722     -20.896  12.970  18.872
ATOM   4521 O    TIP   723      -5.065  -8.951  -4.691
ATOM   4522 H1   TIP   723      -5.315  -8.209  -4.141
ATOM   4523 H2   TIP   723      -4.427  -9.435  -4.166
ATOM   4524 O    TIP   724      -7.026  27.424   1.811
ATOM   4525 H1   TIP   724      -7.898  27.641   1.482
ATOM   4526 H2   TIP   724      -6.867  28.059   2.509
ATOM   4527 O    TIP   725       4.905  -5.740  -8.539
ATOM   4528 H1   TIP   725       5.661  -5.250  -8.863
ATOM   4529 H2   TIP   725       4.674  -5.309  -7.717
ATOM   4530 O    TIP   726     -11.783  10.974  -8.360
ATOM   4531 H1   TIP   726     -11.016  11.391  -8.752
ATOM   4532 H2   TIP   726     -12.374  11.699  -8.157
ATOM   4533 O    TIP   727     -11.458   6.735 -13.179
ATOM   4534 H1   TIP   727     -10.699   6.386 -13.645
ATOM   4535 H2   TIP   727     -12.135   6.068 -13.288
ATOM   4536 O    TIP   728      -0.801   7.702  21.541
ATOM   4537 H1   TIP   728      -0.995   8.381  20.894
ATOM   4538 H2   TIP   728      -0.678   8.180  22.361
ATOM   4539 O    TIP   729      -1.710   0.336  21.069
ATOM   4540 H1   TIP   729      -1.575   0.265  20.124
ATOM   4541 H2   TIP   729      -2.026   1.229  21.201
ATOM   4542 O    TIP   730       1.419  19.019  -4.311
ATOM   4543 H1   TIP   730       0.673  18.596  -3.886
ATOM   4544 H2   TIP   730       1.948  18.294  -4.645
ATOM   4545 O    TIP   731     -19.859  19.576  -2.125
ATOM   4546 H1   TIP   731     -19.241  19.327  -2.811
ATOM   4547 H2   TIP   731     -20.488  20.149  -2.564
ATOM   4548 O    TIP   732     -13.876 -27.068  10.703
ATOM   4549 H1   TIP   732     -14.726 -26.648  10.837
ATOM   4550 H2   TIP   732     -13.977 -27.562   9.890
ATOM   4551 O    TIP   733      15.001  -6.277  13.605
ATOM   4552 H1   TIP   733      15.867  -5.882  13.711
ATOM   4553 H2   TIP   733      14.433  -5.769  14.184
ATOM   4554 O    TIP   734      18.906 -24.825  -1.219
ATOM   4555 H1   TIP   734      18.899 -25.086  -0.298
ATOM   4556 H2   TIP   734      19.391 -24.000  -1.231
ATOM   4557 O    TIP   735     -25.199   2.571  -0.845
ATOM   4558 H1   TIP   735     -25.121   2.548  -1.799
ATOM   4559 H2   TIP   735     -25.862   3.240  -0.674
ATOM   4560 O    TIP   736      -0.016  12.001  19.561
ATOM   4561 H1   TIP   736       0.138  12.460  18.736
ATOM   4562 H2   TIP   736       0.850  11.702  19.836
ATOM   4563 O    TIP   737       2.653  -3.100  -9.611
ATOM   4564 H1   TIP   737       2.974  -2.576  -8.877
ATOM   4565 H2   TIP   737       1.737  -3.276  -9.399
ATOM   4566 O    TIP   738      24.949   8.600   1.162
ATOM   4567 H1   TIP   738      24.410   7.866   1.455
ATOM   4568 H2   TIP   738      24.904   8.566   0.207
ATOM   4569 O    TIP   739       0.219  23.988 -10.656
ATOM   4570 H1   TIP   739      -0.300  24.674 -10.237
ATOM   4571 H2   TIP   739      -0.268  23.181 -10.490
ATOM   4572 O    TIP   740      -7.234  12.766 -13.215
ATOM   4573 H1   TIP   740      -6.337  12.467 -13.363
ATOM   4574 H2   TIP   740      -7.382  12.630 -12.280
ATOM   4575 O    TIP   741       1.245  25.428  -4.282
ATOM   4576 H1   TIP   741       1.301  24.966  -3.446
ATOM   4577 H2   TIP   741       1.063  26.336  -4.043
ATOM   4578 O    TIP   742      10.220 -19.301  12.666
ATOM   4579 H1   TIP   742       9.897 -19.060  13.534
ATOM   4580 H2   TIP   742      10.372 -18.465  12.225
ATOM   4581 O    TIP   743       7.643  25.400  -0.674
ATOM   4582 H1   TIP   743       7.628  25.307  -1.627
ATOM   4583 H2   TIP   743       7.003  24.762  -0.360
ATOM   4584 O    TIP   744     -21.447   5.528  17.880
ATOM   4585 H1   TIP   744     -21.874   5.075  18.607
ATOM   4586 H2   TIP   744     -22.165   5.925  17.389
ATOM   4587 O    TIP   745       3.406 -26.850   8.640
ATOM   4588 H1   TIP   745       3.547 -27.758   8.909
ATOM   4589 H2   TIP   745       3.012 -26.916   7.770
ATOM   4590 O    TIP   746     -23.177   6.321  15.613
ATOM   4591 H1   TIP   746     -23.255   6.156  14.673
ATOM   4592 H2   TIP   746     -22.956   7.250  15.676
ATOM   4593 O    TIP   747      -1.804 -12.934  -5.724
ATOM   4594 H1   TIP   747      -1.060 -12.332  -5.750
ATOM   4595 H2   TIP   747      -2.453 -12.539  -6.305
ATOM   4596 O    TIP   748     -10.499  11.511 -13.862
ATOM   4597 H1   TIP   748     -10.653  11.777 -14.768
ATOM   4598 H2   TIP   748      -9.615  11.144 -13.866
ATOM   4599 O    TIP   749       2.414 -14.601  10.112
ATOM   4600 H1   TIP   749       3.004 -14.297   9.422
ATOM   4601 H2   TIP   749       1.548 -14.298   9.839
ATOM   4602 O    TIP   750     -15.453  -1.111  17.310
ATOM   4603 H1   TIP   750     -15.286  -1.829  17.920
ATOM   4604 H2   TIP   750     -15.272  -1.481  16.447
ATOM   4605 O    TIP   751      13.947  -6.777   2.601
ATOM   4606 H1   TIP   751      13.919  -6.340   1.749
ATOM   4607 H2   TIP   751      13.419  -6.220   3.173
ATOM   4608 O    TIP   752     -19.493  25.232   4.836
ATOM   4609 H1   TIP   752     -19.032  25.967   5.242
ATOM   4610 H2   TIP   752     -19.604  24.597   5.544
ATOM   4611 O    TIP   753     -16.056  11.027 -10.405
ATOM   4612 H1   TIP   753     -15.114  10.937 -10.259
ATOM   4613 H2   TIP   753     -16.349  11.630  -9.722
ATOM   4614 O    TIP   754      -1.786 -12.080  -2.070
ATOM   4615 H1   TIP   754      -1.519 -11.401  -1.451
ATOM   4616 H2   TIP   754      -2.183 -12.760  -1.525
ATOM   4617 O    TIP   755      16.553  -6.880  -3.586
ATOM   4618 H1   TIP   755      16.039  -7.112  -4.359
ATOM   4619 H2   TIP   755      16.045  -7.217  -2.848
ATOM   4620 O    TIP   756      10.539  -9.174  21.410
ATOM   4621 H1   TIP   756      10.069  -9.105  20.579
ATOM   4622 H2   TIP   756       9.918  -8.859  22.066
ATOM   4623 O    TIP   757     -20.001 -22.594  19.367
ATOM   4624 H1   TIP   757     -20.014 -23.425  18.892
ATOM   4625 H2   TIP   757     -19.118 -22.537  19.730
ATOM   4626 O    TIP   758       2.925   7.790  21.222
ATOM   4627 H1   TIP   758       3.802   7.751  21.603
ATOM   4628 H2   TIP   758       2.359   8.051  21.949
ATOM   4629 O    TIP   759     -18.510   1.217 -10.596
ATOM   4630 H1   TIP   759     -18.461   1.927 -11.236
ATOM   4631 H2   TIP   759     -19.164   1.511  -9.961
ATOM   4632 O    TIP   760     -10.043 -22.452  11.091
ATOM   4633 H1   TIP   760      -9.270 -22.113  10.639
ATOM   4634 H2   TIP   760     -10.420 -23.086  10.481
ATOM   4635 O    TIP   761      27.735  -4.331  10.494
ATOM   4636 H1   TIP   761      27.645  -4.994   9.810
ATOM   4637 H2   TIP   761      27.247  -3.577  10.163
ATOM   4638 O    TIP   762      -5.115   7.865  21.671
ATOM   4639 H1   TIP   762      -4.381   7.377  21.298
ATOM   4640 H2   TIP   762      -5.330   8.521  21.009
ATOM   4641 O    TIP   763     -13.941 -23.736   9.441
ATOM   4642 H1   TIP   763     -13.774 -24.537   8.945
ATOM   4643 H2   TIP   763     -14.068 -23.062   8.774
ATOM   4644 O    TIP   764       1.881 -17.595   2.698
ATOM   4645 H1   TIP   764       1.557 -17.460   1.808
ATOM   4646 H2   TIP   764       1.286 -18.242   3.076
ATOM   4647 O    TIP   765      16.963  21.257   0.787
ATOM   4648 H1   TIP   765      17.812  21.225   0.346
ATOM   4649 H2   TIP   765      16.838  20.373   1.132
ATOM   4650 O    TIP   766      -6.304   1.812 -13.670
ATOM   4651 H1   TIP   766      -5.682   1.418 -13.059
ATOM   4652 H2   TIP   766      -7.136   1.817 -13.197
ATOM   4653 O    TIP   767       7.871 -10.141  -4.077
ATOM   4654 H1   TIP   767       7.529 -10.803  -4.678
ATOM   4655 H2   TIP   767       8.817 -10.149  -4.224
ATOM   4656 O    TIP   768     -22.246  21.718  24.681
ATOM   4657 H1   TIP   768     -21.737  21.001  24.304
ATOM   4658 H2   TIP   768     -22.873  21.953  23.997
ATOM   4659 O    TIP   769       4.746 -10.577  -4.016
ATOM   4660 H1   TIP   769       5.325 -11.012  -4.640
ATOM   4661 H2   TIP   769       5.303 -10.390  -3.260
ATOM   4662 O    TIP   770       8.106   2.480  17.093
ATOM   4663 H1   TIP   770       8.687   2.729  16.375
ATOM   4664 H2   TIP   770       8.696   2.255  17.812
ATOM   4665 O    TIP   771      12.843  -9.273   1.538
ATOM   4666 H1   TIP   771      13.348  -8.540   1.890
ATOM   4667 H2   TIP   771      11.942  -9.098   1.811
ATOM   4668 O    TIP   772       3.959  12.026 -11.756
ATOM   4669 H1   TIP   772       4.665  12.516 -11.334
ATOM   4670 H2   TIP   772       4.385  11.243 -12.104
ATOM   4671 O    TIP   773     -11.024 -23.050   6.954
ATOM   4672 H1   TIP   773     -10.690 -23.127   6.060
ATOM   4673 H2   TIP   773     -10.885 -22.132   7.185
ATOM   4674 O    TIP   774       1.459   9.086 -11.505
ATOM   4675 H1   TIP   774       1.466   8.811 -12.422
ATOM   4676 H2   TIP   774       0.635   9.562 -11.403
ATOM   4677 O    TIP   775      -5.669  12.856  20.672
ATOM   4678 H1   TIP   775      -5.001  12.256  20.341
ATOM   4679 H2   TIP   775      -6.462  12.323  20.735
ATOM   4680 O    TIP   776     -18.271   6.617  21.201
ATOM   4681 H1   TIP   776     -18.103   5.874  21.779
ATOM   4682 H2   TIP   776     -17.453   7.114  21.205
ATOM   4683 O    TIP   777       1.822 -16.619  -3.090
ATOM   4684 H1   TIP   777       1.004 -16.888  -2.672
ATOM   4685 H2   TIP   777       1.913 -15.693  -2.866
ATOM   4686 O    TIP   778      16.458   1.367  17.033
ATOM   4687 H1   TIP   778      16.795   0.936  17.819
ATOM   4688 H2   TIP   778      17.000   1.026  16.321
ATOM   4689 O    TIP   779     -17.937  -6.841  -3.008
ATOM   4690 H1   TIP   779     -17.308  -6.330  -3.517
ATOM   4691 H2   TIP   779     -18.286  -7.479  -3.630
ATOM   4692 O    TIP   780       8.574 -29.112  11.586
ATOM   4693 H1   TIP   780       9.280 -29.622  11.188
ATOM   4694 H2   TIP   780       8.788 -28.202  11.379
ATOM   4695 O    TIP   781     -12.278  23.200  25.417
ATOM   4696 H1   TIP   781     -12.301  22.832  24.534
ATOM   4697 H2   TIP   781     -12.593  22.494  25.981
ATOM   4698 O    TIP   782       7.957  15.861  20.362
ATOM   4699 H1   TIP   782       8.105  16.657  19.852
ATOM   4700 H2   TIP   782       8.485  15.193  19.924
ATOM   4701 O    TIP   783      -0.221   5.802  24.958
ATOM   4702 H1   TIP   783      -0.617   4.967  25.209
ATOM   4703 H2   TIP   783      -0.853   6.462  25.243
ATOM   4704 O    TIP   784      29.034  -2.383  13.583
ATOM   4705 H1   TIP   784      28.621  -2.469  12.724
ATOM   4706 H2   TIP   784      28.377  -1.944  14.123
ATOM   4707 O    TIP   785      12.697 -11.108  10.934
ATOM   4708 H1   TIP   785      13.538 -11.451  11.239
ATOM   4709 H2   TIP   785      12.405 -10.529  11.638
ATOM   4710 O    TIP   786      28.992  14.496  10.968
ATOM   4711 H1   TIP   786      28.193  14.267  10.494
ATOM   4712 H2   TIP   786      29.130  15.423  10.773
ATOM   4713 O    TIP   787     -19.026  16.306  16.802
ATOM   4714 H1   TIP   787     -19.099  15.601  16.158
ATOM   4715 H2   TIP   787     -19.162  15.877  17.646
ATOM   4716 O    TIP   788      13.207  28.215   5.397
ATOM   4717 H1   TIP   788      12.347  27.813   5.512
ATOM   4718 H2   TIP   788      13.102  28.798   4.644
ATOM   4719 O    TIP   789     -14.396  22.662 -10.063
ATOM   4720 H1   TIP   789     -13.629  22.213  -9.708
ATOM   4721 H2   TIP   789     -14.110  22.989 -10.915
ATOM   4722 O    TIP   790      11.188 -14.513  22.820
ATOM   4723 H1   TIP   790      11.344 -14.518  23.764
ATOM   4724 H2   TIP   790      11.248 -13.591  22.571
ATOM   4725 O    TIP   791      13.864  22.566  -3.648
ATOM   4726 H1   TIP   791      13.916  23.464  -3.323
ATOM   4727 H2   TIP   791      13.109  22.190  -3.196
ATOM   4728 O    TIP   792       5.597  11.393  18.098
ATOM   4729 H1   TIP   792       4.753  11.838  18.026
ATOM   4730 H2   TIP   792       5.397  10.471  17.943
ATOM   4731 O    TIP   793     -23.740   5.126  -3.031
ATOM   4732 H1   TIP   793     -22.860   4.829  -3.263
ATOM   4733 H2   TIP   793     -24.253   5.003  -3.830
ATOM   4734 O    TIP   794     -20.221  19.492  19.968
ATOM   4735 H1   TIP   794     -19.759  19.248  19.166
ATOM   4736 H2   TIP   794     -19.802  20.306  20.249
ATOM   4737 O    TIP   795     -18.785  20.350  -8.145
ATOM   4738 H1   TIP   795     -18.233  20.416  -7.366
ATOM   4739 H2   TIP   795     -19.641  20.082  -7.811
ATOM   4740 O    TIP   796      -8.637 -21.457  -4.482
ATOM   4741 H1   TIP   796      -9.035 -21.090  -3.693
ATOM   4742 H2   TIP   796      -7.862 -20.917  -4.634
ATOM   4743 O    TIP   797      24.769  -0.944  11.506
ATOM   4744 H1   TIP   797      25.230  -1.463  10.847
ATOM   4745 H2   TIP   797      25.397  -0.851  12.222
ATOM   4746 O    TIP   798      16.684  -0.240  26.055
ATOM   4747 H1   TIP   798      16.157  -1.015  26.248
ATOM   4748 H2   TIP   798      16.044   0.452  25.890
ATOM   4749 O    TIP   799      -7.363 -10.900  11.331
ATOM   4750 H1   TIP   799      -7.416 -10.014  11.691
ATOM   4751 H2   TIP   799      -8.273 -11.188  11.267
ATOM   4752 O    TIP   800      28.941   1.290   9.597
ATOM   4753 H1   TIP   800      29.402   1.393   8.764
ATOM   4754 H2   TIP   800      29.098   0.380   9.848
ATOM   4755 O    TIP   801      -4.484 -14.920   7.716
ATOM   4756 H1   TIP   801      -4.149 -15.715   8.129
ATOM   4757 H2   TIP   801      -5.232 -14.664   8.256
ATOM   4758 O    TIP   802      19.416   9.115  -7.880
ATOM   4759 H1   TIP   802      20.301   8.947  -7.556
ATOM   4760 H2   TIP   802      19.388   8.685  -8.735
ATOM   4761 O    TIP   803       5.744  15.241  17.412
ATOM   4762 H1   TIP   803       6.297  14.756  18.024
ATOM   4763 H2   TIP   803       4.879  14.841  17.501
ATOM   4764 O    TIP   804       0.706   2.188 -10.788
ATOM   4765 H1   TIP   804       1.507   2.188 -10.263
ATOM   4766 H2   TIP   804       0.273   3.012 -10.565
ATOM   4767 O    TIP   805       5.973  13.483 -10.783
ATOM   4768 H1   TIP   805       5.896  14.116 -10.069
ATOM   4769 H2   TIP   805       6.496  13.932 -11.447
ATOM   4770 O    TIP   806      -8.161 -16.259   6.337
ATOM   4771 H1   TIP   806      -8.678 -16.377   5.540
ATOM   4772 H2   TIP   806      -7.706 -15.427   6.207
ATOM   4773 O    TIP   807       7.316  16.371  13.262
ATOM   4774 H1   TIP   807       6.812  16.512  14.064
ATOM   4775 H2   TIP   807       6.708  16.587  12.555
ATOM   4776 O    TIP   808      -3.502  20.069  16.242
ATOM   4777 H1   TIP   808      -2.628  20.197  15.872
ATOM   4778 H2   TIP   808      -3.991  19.621  15.553
ATOM   4779 O    TIP   809       2.038 -29.076  10.898
ATOM   4780 H1   TIP   809       1.879 -28.176  10.616
ATOM   4781 H2   TIP   809       1.272 -29.302  11.424
ATOM   4782 O    TIP   810       4.387  -3.918  -6.363
ATOM   4783 H1   TIP   810       5.166  -3.389  -6.190
ATOM   4784 H2   TIP   810       3.773  -3.313  -6.779
ATOM   4785 O    TIP   811      14.626  11.700  26.467
ATOM   4786 H1   TIP   811      15.168  12.129  25.805
ATOM   4787 H2   TIP   811      14.267  12.419  26.987
ATOM   4788 O    TIP   812      11.341  -7.327  24.884
ATOM   4789 H1   TIP   812      11.991  -7.134  24.208
ATOM   4790 H2   TIP   812      11.339  -6.551  25.444
ATOM   4791 O    TIP   813      14.297  -4.819   5.944
ATOM   4792 H1   TIP   813      13.981  -5.223   6.752
ATOM   4793 H2   TIP   813      13.547  -4.852   5.350
ATOM   4794 O    TIP   814      -6.896   1.342  -3.663
ATOM   4795 H1   TIP   814      -7.647   0.761  -3.539
ATOM   4796 H2   TIP   814      -6.430   0.976  -4.415
ATOM   4797 O    TIP   815     -17.747 -11.350  -9.285
ATOM   4798 H1   TIP   815     -17.897 -10.407  -9.230
ATOM   4799 H2   TIP   815     -16.807 -11.453  -9.137
ATOM   4800 O    TIP   816       0.120   0.957  18.206
ATOM   4801 H1   TIP   816       0.680   0.314  18.641
ATOM   4802 H2   TIP   816       0.064   1.686  18.824
ATOM   4803 O    TIP   817       1.037  -8.518  23.813
ATOM   4804 H1   TIP   817       1.355  -8.900  22.995
ATOM   4805 H2   TIP   817       1.466  -7.664  23.862
ATOM   4806 O    TIP   818      -8.949  28.010  18.590
ATOM   4807 H1   TIP   818      -9.500  27.716  17.865
ATOM   4808 H2   TIP   818      -8.575  27.206  18.949
ATOM   4809 O    TIP   819       8.822 -10.935  -0.967
ATOM   4810 H1   TIP   819       9.761 -10.754  -0.945
ATOM   4811 H2   TIP   819       8.478 -10.518  -0.177
ATOM   4812 O    TIP   820      28.686  16.441   0.071
ATOM   4813 H1   TIP   820      27.855  16.724  -0.309
ATOM   4814 H2   TIP   820      29.125  17.254   0.322
ATOM   4815 O    TIP   821      21.541   5.247  10.921
ATOM   4816 H1   TIP   821      20.680   5.088  11.308
ATOM   4817 H2   TIP   821      22.119   4.618  11.352
ATOM   4818 O    TIP   822     -13.150   3.458  17.390
ATOM   4819 H1   TIP   822     -12.878   3.846  18.222
ATOM   4820 H2   TIP   822     -13.485   2.593  17.625
ATOM   4821 O    TIP   823     -15.642   7.611  21.662
ATOM   4822 H1   TIP   823     -15.826   8.502  21.365
ATOM   4823 H2   TIP   823     -14.991   7.719  22.356
ATOM   4824 O    TIP   824       1.350  -7.864  -9.462
ATOM   4825 H1   TIP   824       1.937  -7.295  -9.959
ATOM   4826 H2   TIP   824       0.988  -7.299  -8.779
ATOM   4827 O    TIP   825      20.620  -6.794  19.372
ATOM   4828 H1   TIP   825      21.281  -7.313  19.830
ATOM   4829 H2   TIP   825      20.065  -6.442  20.067
ATOM   4830 O    TIP   826     -19.728 -28.828   6.839
ATOM   4831 H1   TIP   826     -19.161 -29.157   7.536
ATOM   4832 H2   TIP   826     -20.557 -28.633   7.275
ATOM   4833 O    TIP   827      -4.550 -11.125  16.141
ATOM   4834 H1   TIP   827      -3.817 -10.781  16.651
ATOM   4835 H2   TIP   827      -4.292 -10.990  15.229
ATOM   4836 O    TIP   828     -17.324   5.985  -3.914
ATOM   4837 H1   TIP   828     -17.095   5.507  -3.117
ATOM   4838 H2   TIP   828     -16.493   6.094  -4.376
ATOM   4839 O    TIP   829      -5.100  29.286  -8.244
ATOM   4840 H1   TIP   829      -4.988  28.894  -9.110
ATOM   4841 H2   TIP   829      -5.195  28.540  -7.652
ATOM   4842 O    TIP   830      20.794   3.668   0.584
ATOM   4843 H1   TIP   830      21.219   3.138   1.257
ATOM   4844 H2   TIP   830      20.371   3.031   0.008
ATOM   4845 O    TIP   831      -6.964 -14.588   1.453
ATOM   4846 H1   TIP   831      -7.339 -15.094   0.733
ATOM   4847 H2   TIP   831      -7.710 -14.130   1.840
ATOM   4848 O    TIP   832      11.125  -7.631   5.162
ATOM   4849 H1   TIP   832      11.668  -7.009   4.678
ATOM   4850 H2   TIP   832      11.396  -8.490   4.838
ATOM   4851 O    TIP   833     -21.327 -24.680   8.237
ATOM   4852 H1   TIP   833     -21.923 -24.023   7.878
ATOM   4853 H2   TIP   833     -20.907 -24.244   8.979
ATOM   4854 O    TIP   834      -2.350 -26.986  10.822
ATOM   4855 H1   TIP   834      -2.625 -26.107  10.564
ATOM   4856 H2   TIP   834      -1.483 -26.863  11.210
ATOM   4857 O    TIP   835     -26.626 -22.566   9.823
ATOM   4858 H1   TIP   835     -26.952 -21.681   9.663
ATOM   4859 H2   TIP   835     -26.404 -22.902   8.955
ATOM   4860 O    TIP   836      -2.845  18.241  20.125
ATOM   4861 H1   TIP   836      -2.954  19.110  20.512
ATOM   4862 H2   TIP   836      -3.257  17.647  20.752
ATOM   4863 O    TIP   837       0.991  15.008  19.276
ATOM   4864 H1   TIP   837       1.859  14.615  19.365
ATOM   4865 H2   TIP   837       1.162  15.937  19.125
ATOM   4866 O    TIP   838      -5.319  -2.567 -15.064
ATOM   4867 H1   TIP   838      -5.995  -3.230 -15.206
ATOM   4868 H2   TIP   838      -4.773  -2.609 -15.848
ATOM   4869 O    TIP   839      -6.087  -7.003  -3.179
ATOM   4870 H1   TIP   839      -6.070  -7.061  -2.224
ATOM   4871 H2   TIP   839      -6.361  -6.105  -3.361
ATOM   4872 O    TIP   840       8.071 -14.697  20.909
ATOM   4873 H1   TIP   840       7.820 -15.604  20.734
ATOM   4874 H2   TIP   840       8.722 -14.493  20.239
ATOM   4875 O    TIP   841       0.149  -3.498  -8.520
ATOM   4876 H1   TIP   841       0.038  -4.449  -8.524
ATOM   4877 H2   TIP   841      -0.635  -3.166  -8.083
ATOM   4878 O    TIP   842      -3.053  18.475 -10.497
ATOM   4879 H1   TIP   842      -2.524  17.922 -11.072
ATOM   4880 H2   TIP   842      -2.945  18.090  -9.627
ATOM   4881 O    TIP   843     -17.725  15.189 -13.027
ATOM   4882 H1   TIP   843     -18.020  15.897 -12.455
ATOM   4883 H2   TIP   843     -18.526  14.721 -13.264
ATOM   4884 O    TIP   844     -16.382  10.890  18.281
ATOM   4885 H1   TIP   844     -16.130  10.156  17.721
ATOM   4886 H2   TIP   844     -15.580  11.404  18.379
ATOM   4887 O    TIP   845     -17.471  28.648  -5.095
ATOM   4888 H1   TIP   845     -16.673  29.097  -4.818
ATOM   4889 H2   TIP   845     -18.180  29.144  -4.686
ATOM   4890 O    TIP   846     -18.053 -21.339   6.857
ATOM   4891 H1   TIP   846     -17.944 -22.063   7.472
ATOM   4892 H2   TIP   846     -17.364 -21.471   6.205
ATOM   4893 O    TIP   847      11.937  21.413  18.137
ATOM   4894 H1   TIP   847      12.865  21.203  18.032
ATOM   4895 H2   TIP   847      11.920  22.091  18.813
ATOM   4896 O    TIP   848      12.799  16.744  -8.035
ATOM   4897 H1   TIP   848      12.765  16.216  -8.832
ATOM   4898 H2   TIP   848      11.909  16.709  -7.684
ATOM   4899 O    TIP   849     -29.073  14.803  13.723
ATOM   4900 H1   TIP   849     -29.069  15.742  13.907
ATOM   4901 H2   TIP   849     -29.397  14.735  12.826
ATOM   4902 O    TIP   850       5.252 -12.365  12.376
ATOM   4903 H1   TIP   850       4.905 -13.233  12.168
ATOM   4904 H2   TIP   850       4.695 -12.047  13.086
ATOM   4905 O    TIP   851      18.801   1.617  -0.201
ATOM   4906 H1   TIP   851      19.118   0.770   0.111
ATOM   4907 H2   TIP   851      18.573   1.465  -1.118
ATOM   4908 O    TIP   852       2.351  10.286  19.551
ATOM   4909 H1   TIP   852       2.390   9.357  19.322
ATOM   4910 H2   TIP   852       2.999  10.389  20.248
ATOM   4911 O    TIP   853      18.434  -4.073   8.903
ATOM   4912 H1   TIP   853      18.272  -4.658   8.162
ATOM   4913 H2   TIP   853      17.576  -3.958   9.310
ATOM   4914 O    TIP   854       5.683 -15.856   2.584
ATOM   4915 H1   TIP   854       5.766 -15.698   1.644
ATOM   4916 H2   TIP   854       6.398 -15.354   2.976
ATOM   4917 O    TIP   855      21.383   2.213   2.819
ATOM   4918 H1   TIP   855      22.097   2.163   3.455
ATOM   4919 H2   TIP   855      21.022   1.327   2.794
ATOM   4920 O    TIP   856     -27.662 -23.613  12.105
ATOM   4921 H1   TIP   856     -27.273 -23.375  11.264
ATOM   4922 H2   TIP   856     -28.585 -23.771  11.908
ATOM   4923 O    TIP   857      11.998  -2.631 -10.507
ATOM   4924 H1   TIP   857      12.839  -2.358 -10.874
ATOM   4925 H2   TIP   857      12.141  -3.533 -10.223
ATOM   4926 O    TIP   858      22.317  -0.359  14.709
ATOM   4927 H1   TIP   858      22.333   0.066  15.566
ATOM   4928 H2   TIP   858      21.516  -0.037  14.296
ATOM   4929 O    TIP   859       6.812  -2.570  -6.293
ATOM   4930 H1   TIP   859       7.654  -2.785  -5.893
ATOM   4931 H2   TIP   859       7.019  -2.399  -7.212
ATOM   4932 O    TIP   860      18.350   9.870  17.427
ATOM   4933 H1   TIP   860      17.912   9.588  18.230
ATOM   4934 H2   TIP   860      17.727  10.465  17.010
ATOM   4935 O    TIP   861      13.837  -4.071  -5.569
ATOM   4936 H1   TIP   861      13.719  -4.993  -5.341
ATOM   4937 H2   TIP   861      14.191  -3.671  -4.776
ATOM   4938 O    TIP   862     -24.058 -10.172   6.572
ATOM   4939 H1   TIP   862     -24.095  -9.350   6.083
ATOM   4940 H2   TIP   862     -24.419 -10.825   5.973
ATOM   4941 O    TIP   863     -20.384  10.230  18.027
ATOM   4942 H1   TIP   863     -20.268   9.751  18.847
ATOM   4943 H2   TIP   863     -21.233   9.940  17.697
ATOM   4944 O    TIP   864      17.995  12.025  25.362
ATOM   4945 H1   TIP   864      17.446  12.767  25.108
ATOM   4946 H2   TIP   864      17.562  11.263  24.978
ATOM   4947 O    TIP   865     -13.924  18.541  -8.806
ATOM   4948 H1   TIP   865     -13.457  18.777  -8.005
ATOM   4949 H2   TIP   865     -14.604  19.209  -8.894
ATOM   4950 O    TIP   866      15.382  25.816  21.586
ATOM   4951 H1   TIP   866      16.234  25.385  21.518
ATOM   4952 H2   TIP   866      15.442  26.344  22.382
ATOM   4953 O    TIP   867      10.635  11.121  20.337
ATOM   4954 H1   TIP   867      10.045  11.418  21.029
ATOM   4955 H2   TIP   867      11.494  11.458  20.592
ATOM   4956 O    TIP   868      14.938  -2.122  18.359
ATOM   4957 H1   TIP   868      14.062  -2.488  18.242
ATOM   4958 H2   TIP   868      15.267  -1.993  17.470
ATOM   4959 O    TIP   869      23.286   3.558   4.701
ATOM   4960 H1   TIP   869      23.261   2.780   5.258
ATOM   4961 H2   TIP   869      22.977   4.267   5.265
ATOM   4962 O    TIP   870      -6.374 -26.293   7.077
ATOM   4963 H1   TIP   870      -5.983 -25.511   6.687
ATOM   4964 H2   TIP   870      -6.184 -26.217   8.012
ATOM   4965 O    TIP   871       3.100  14.407 -14.410
ATOM   4966 H1   TIP   871       3.430  14.640 -13.543
ATOM   4967 H2   TIP   871       3.026  15.241 -14.872
ATOM   4968 O    TIP   872     -19.657  22.238  -4.328
ATOM   4969 H1   TIP   872     -19.134  22.887  -4.799
ATOM   4970 H2   TIP   872     -20.461  22.700  -4.094
ATOM   4971 O    TIP   873      17.175  26.678   2.104
ATOM   4972 H1   TIP   873      16.987  26.054   1.403
ATOM   4973 H2   TIP   873      16.559  26.451   2.800
ATOM   4974 O    TIP   874      21.912  15.754   5.465
ATOM   4975 H1   TIP   874      21.342  15.022   5.703
ATOM   4976 H2   TIP   874      21.964  15.718   4.510
ATOM   4977 O    TIP   875       5.929  10.466  -8.824
ATOM   4978 H1   TIP   875       5.827  10.061  -9.685
ATOM   4979 H2   TIP   875       5.044  10.490  -8.463
ATOM   4980 O    TIP   876     -13.320  24.234  -5.132
ATOM   4981 H1   TIP   876     -13.965  24.153  -5.834
ATOM   4982 H2   TIP   876     -13.525  25.070  -4.712
ATOM   4983 O    TIP   877       6.788  -3.192 -11.663
ATOM   4984 H1   TIP   877       6.293  -2.472 -12.053
ATOM   4985 H2   TIP   877       6.752  -3.890 -12.317
ATOM   4986 O    TIP   878      28.927  26.680   9.372
ATOM   4987 H1   TIP   878      29.736  27.173   9.506
ATOM   4988 H2   TIP   878      28.526  27.080   8.600
ATOM   4989 O    TIP   879     -10.935 -14.284   8.662
ATOM   4990 H1   TIP   879     -10.113 -13.969   9.037
ATOM   4991 H2   TIP   879     -10.760 -15.195   8.430
ATOM   4992 O    TIP   880      24.075  24.564   5.184
ATOM   4993 H1   TIP   880      24.552  25.205   5.711
ATOM   4994 H2   TIP   880      23.153  24.723   5.388
ATOM   4995 O    TIP   881     -13.646  -8.472  18.608
ATOM   4996 H1   TIP   881     -14.370  -8.123  18.089
ATOM   4997 H2   TIP   881     -12.870  -8.027  18.268
ATOM   4998 O    TIP   882      -7.117  26.149  12.819
ATOM   4999 H1   TIP   882      -6.968  25.333  13.297
ATOM   5000 H2   TIP   882      -6.301  26.638  12.918
ATOM   5001 O    TIP   883       6.801  -5.635  15.636
ATOM   5002 H1   TIP   883       7.366  -4.924  15.940
ATOM   5003 H2   TIP   883       7.269  -6.013  14.892
ATOM   5004 O    TIP   884      -5.173 -23.996   6.204
ATOM   5005 H1   TIP   884      -5.627 -23.458   5.557
ATOM   5006 H2   TIP   884      -5.307 -23.539   7.034
ATOM   5007 O    TIP   885      -4.460   0.156  23.075
ATOM   5008 H1   TIP   885      -5.402   0.044  22.951
ATOM   5009 H2   TIP   885      -4.067  -0.589  22.620
ATOM   5010 O    TIP   886       8.531  24.166 -10.374
ATOM   5011 H1   TIP   886       7.909  24.288 -11.091
ATOM   5012 H2   TIP   886       8.137  24.625  -9.633
ATOM   5013 O    TIP   887     -21.228  -2.698  -1.177
ATOM   5014 H1   TIP   887     -22.049  -3.157  -0.997
ATOM   5015 H2   TIP   887     -21.083  -2.824  -2.115
ATOM   5016 O    TIP   888      -6.606   2.422  26.988
ATOM   5017 H1   TIP   888      -6.495   2.338  26.041
ATOM   5018 H2   TIP   888      -6.386   1.557  27.334
ATOM   5019 O    TIP   889       4.948   2.484  20.820
ATOM   5020 H1   TIP   889       4.907   3.432  20.695
ATOM   5021 H2   TIP   889       5.862   2.258  20.646
ATOM   5022 O    TIP   890       3.793   8.087 -13.892
ATOM   5023 H1   TIP   890       4.241   8.930 -13.962
ATOM   5024 H2   TIP   890       2.924   8.246 -14.260
ATOM   5025 O    TIP   891      16.836  -9.037  23.439
ATOM   5026 H1   TIP   891      17.146  -9.523  22.676
ATOM   5027 H2   TIP   891      17.558  -8.449  23.660
ATOM   5028 O    TIP   892      22.541  20.913   5.113
ATOM   5029 H1   TIP   892      22.140  20.692   4.273
ATOM   5030 H2   TIP   892      23.470  20.713   4.997
ATOM   5031 O    TIP   893     -24.019  12.458   9.055
ATOM   5032 H1   TIP   893     -24.182  13.067   8.334
ATOM   5033 H2   TIP   893     -24.793  11.896   9.075
ATOM   5034 O    TIP   894      15.793  18.942  -5.564
ATOM   5035 H1   TIP   894      15.647  18.305  -6.264
ATOM   5036 H2   TIP   894      15.562  18.475  -4.762
ATOM   5037 O    TIP   895       3.074  26.510  -7.316
ATOM   5038 H1   TIP   895       2.999  25.622  -7.663
ATOM   5039 H2   TIP   895       2.204  26.889  -7.433
ATOM   5040 O    TIP   896      -2.554 -24.384  10.502
ATOM   5041 H1   TIP   896      -3.382 -23.950  10.294
ATOM   5042 H2   TIP   896      -1.910 -23.677  10.518
ATOM   5043 O    TIP   897     -20.874  26.005  -8.704
ATOM   5044 H1   TIP   897     -21.438  26.771  -8.811
ATOM   5045 H2   TIP   897     -20.029  26.276  -9.064
ATOM   5046 O    TIP   898     -19.948 -19.667  15.341
ATOM   5047 H1   TIP   898     -20.124 -19.175  14.539
ATOM   5048 H2   TIP   898     -20.787 -20.072  15.563
ATOM   5049 O    TIP   899     -16.897  -1.190  27.298
ATOM   5050 H1   TIP   899     -16.588  -1.920  26.762
ATOM   5051 H2   TIP   899     -17.823  -1.103  27.075
ATOM   5052 O    TIP   900       4.107  26.316  12.337
ATOM   5053 H1   TIP   900       4.662  25.564  12.133
ATOM   5054 H2   TIP   900       4.664  27.077  12.174
ATOM   5055 O    TIP   901      23.543   2.153  13.645
ATOM   5056 H1   TIP   901      23.252   1.311  13.994
ATOM   5057 H2   TIP   901      24.373   2.324  14.089
ATOM   5058 O    TIP   902     -26.506   3.822  14.185
ATOM   5059 H1   TIP   902     -27.287   4.102  14.662
ATOM   5060 H2   TIP   902     -26.594   4.226  13.322
ATOM   5061 O    TIP   903     -26.623   0.038  11.183
ATOM   5062 H1   TIP   903     -27.519   0.226  11.463
ATOM   5063 H2   TIP   903     -26.235  -0.436  11.919
ATOM   5064 O    TIP   904      29.315  11.650   1.752
ATOM   5065 H1   TIP   904      28.553  11.799   1.193
ATOM   5066 H2   TIP   904      30.059  11.945   1.228
ATOM   5067 O    TIP   905       1.978 -22.641  10.621
ATOM   5068 H1   TIP   905       2.323 -22.740   9.734
ATOM   5069 H2   TIP   905       2.215 -23.455  11.064
ATOM   5070 O    TIP   906     -11.146  -3.399  16.702
ATOM   5071 H1   TIP   906     -11.090  -2.707  17.361
ATOM   5072 H2   TIP   906     -10.237  -3.646  16.535
ATOM   5073 O    TIP   907       6.934  27.292  22.789
ATOM   5074 H1   TIP   907       7.486  26.950  23.492
ATOM   5075 H2   TIP   907       6.042  27.219  23.127
ATOM   5076 O    TIP   908       5.047   9.208 -11.187
ATOM   5077 H1   TIP   908       5.590   8.425 -11.273
ATOM   5078 H2   TIP   908       4.155   8.901 -11.347
ATOM   5079 O    TIP   909     -18.994  26.648   0.931
ATOM   5080 H1   TIP   909     -19.465  27.428   0.636
ATOM   5081 H2   TIP   909     -19.683  26.030   1.175
ATOM   5082 O    TIP   910      -0.714  13.842 -15.925
ATOM   5083 H1   TIP   910      -1.552  13.737 -15.475
ATOM   5084 H2   TIP   910      -0.168  13.133 -15.585
ATOM   5085 O    TIP   911       4.163   5.803 -12.424
ATOM   5086 H1   TIP   911       3.357   5.299 -12.536
ATOM   5087 H2   TIP   911       3.979   6.647 -12.835
ATOM   5088 O    TIP   912     -17.977  -4.733   3.378
ATOM   5089 H1   TIP   912     -17.728  -5.174   4.190
ATOM   5090 H2   TIP   912     -18.931  -4.798   3.350
ATOM   5091 O    TIP   913      -4.648 -19.014   2.812
ATOM   5092 H1   TIP   913      -5.236 -18.491   3.356
ATOM   5093 H2   TIP   913      -3.994 -18.391   2.497
ATOM   5094 O    TIP   914      -4.587  -0.435 -13.302
ATOM   5095 H1   TIP   914      -5.265  -0.850 -13.834
ATOM   5096 H2   TIP   914      -3.771  -0.617 -13.767
ATOM   5097 O    TIP   915     -28.345  20.044   7.542
ATOM   5098 H1   TIP   915     -28.951  20.317   8.230
ATOM   5099 H2   TIP   915     -28.127  19.137   7.758
ATOM   5100 O    TIP   916      -8.436  21.389  -8.048
ATOM   5101 H1   TIP   916      -8.359  21.446  -7.096
ATOM   5102 H2   TIP   916      -7.655  21.833  -8.379
ATOM   5103 O    TIP   917      20.142   4.259   4.306
ATOM   5104 H1   TIP   917      20.482   3.512   3.814
ATOM   5105 H2   TIP   917      20.374   4.073   5.215
ATOM   5106 O    TIP   918     -14.835  -6.842  21.449
ATOM   5107 H1   TIP   918     -14.184  -7.193  22.056
ATOM   5108 H2   TIP   918     -15.078  -5.993  21.820
ATOM   5109 O    TIP   919      24.815   8.887  -7.829
ATOM   5110 H1   TIP   919      24.923   8.097  -7.301
ATOM   5111 H2   TIP   919      24.443   9.531  -7.227
ATOM   5112 O    TIP   920      28.641  13.407   3.485
ATOM   5113 H1   TIP   920      28.777  12.557   3.067
ATOM   5114 H2   TIP   920      29.272  13.988   3.061
ATOM   5115 O    TIP   921      11.547  25.241  13.837
ATOM   5116 H1   TIP   921      12.171  25.055  13.136
ATOM   5117 H2   TIP   921      12.081  25.276  14.631
ATOM   5118 O    TIP   922       9.145 -10.653   4.382
ATOM   5119 H1   TIP   922       9.176 -10.475   5.322
ATOM   5120 H2   TIP   922       8.398 -11.241   4.272
ATOM   5121 O    TIP   923     -23.893  29.034   6.118
ATOM   5122 H1   TIP   923     -23.134  29.128   5.542
ATOM   5123 H2   TIP   923     -24.555  29.611   5.739
ATOM   5124 O    TIP   924     -23.982  26.240  13.232
ATOM   5125 H1   TIP   924     -24.431  26.499  14.037
ATOM   5126 H2   TIP   924     -23.167  25.838  13.530
ATOM   5127 O    TIP   925     -14.435   1.007  -2.819
ATOM   5128 H1   TIP   925     -13.706   0.789  -2.238
ATOM   5129 H2   TIP   925     -14.270   1.912  -3.083
ATOM   5130 O    TIP   926      19.406  17.470  11.785
ATOM   5131 H1   TIP   926      19.074  17.354  10.895
ATOM   5132 H2   TIP   926      20.224  17.956  11.675
ATOM   5133 O    TIP   927     -19.422  16.354  -1.251
ATOM   5134 H1   TIP   927     -18.867  15.922  -1.900
ATOM   5135 H2   TIP   927     -19.781  15.638  -0.728
ATOM   5136 O    TIP   928     -20.916   0.786  18.078
ATOM   5137 H1   TIP   928     -21.156   0.265  17.312
ATOM   5138 H2   TIP   928     -21.315   1.641  17.921
ATOM   5139 O    TIP   929     -12.214 -12.894  -1.925
ATOM   5140 H1   TIP   929     -11.580 -12.644  -1.253
ATOM   5141 H2   TIP   929     -12.328 -12.105  -2.454
ATOM   5142 O    TIP   930       9.225  10.538  18.129
ATOM   5143 H1   TIP   930       9.535  11.125  17.440
ATOM   5144 H2   TIP   930       9.733  10.785  18.901
ATOM   5145 O    TIP   931     -23.497   6.654  -9.094
ATOM   5146 H1   TIP   931     -22.684   7.141  -9.223
ATOM   5147 H2   TIP   931     -24.124   7.072  -9.684
ATOM   5148 O    TIP   932      22.510   4.825 -11.898
ATOM   5149 H1   TIP   932      21.892   5.232 -12.505
ATOM   5150 H2   TIP   932      23.048   5.550 -11.580
ATOM   5151 O    TIP   933     -28.111 -20.408   9.010
ATOM   5152 H1   TIP   933     -28.906 -20.029   9.385
ATOM   5153 H2   TIP   933     -28.425 -21.113   8.444
ATOM   5154 O    TIP   934      25.513  10.507   3.252
ATOM   5155 H1   TIP   934      25.358   9.880   2.546
ATOM   5156 H2   TIP   934      26.190  10.099   3.792
ATOM   5157 O    TIP   935       7.330 -15.714  -3.338
ATOM   5158 H1   TIP   935       7.160 -14.886  -2.888
ATOM   5159 H2   TIP   935       7.157 -15.526  -4.260
ATOM   5160 O    TIP   936     -14.985   3.630  19.767
ATOM   5161 H1   TIP   936     -14.766   2.819  19.310
ATOM   5162 H2   TIP   936     -15.942   3.650  19.776
ATOM   5163 O    TIP   937      -0.011 -27.505  -4.080
ATOM   5164 H1   TIP   937      -0.516 -26.969  -3.469
ATOM   5165 H2   TIP   937       0.022 -26.986  -4.884
ATOM   5166 O    TIP   938      -3.582 -29.247   8.046
ATOM   5167 H1   TIP   938      -2.782 -28.788   7.791
ATOM   5168 H2   TIP   938      -3.734 -29.877   7.342
ATOM   5169 O    TIP   939       8.100   5.909  -6.326
ATOM   5170 H1   TIP   939       8.630   5.302  -5.810
ATOM   5171 H2   TIP   939       7.197   5.633  -6.169
ATOM   5172 O    TIP   940      -8.965  -9.862  -4.460
ATOM   5173 H1   TIP   940      -8.108  -9.491  -4.251
ATOM   5174 H2   TIP   940      -9.484  -9.114  -4.757
ATOM   5175 O    TIP   941     -29.361   8.219  14.495
ATOM   5176 H1   TIP   941     -29.191   7.349  14.857
ATOM   5177 H2   TIP   941     -29.468   8.782  15.261
ATOM   5178 O    TIP   942      20.081  15.897  15.449
ATOM   5179 H1   TIP   942      20.165  15.356  14.664
ATOM   5180 H2   TIP   942      19.504  16.614  15.186
ATOM   5181 O    TIP   943      15.886  13.656  24.020
ATOM   5182 H1   TIP   943      15.528  13.137  23.301
ATOM   5183 H2   TIP   943      16.124  14.492  23.618
ATOM   5184 O    TIP   944       6.104  22.601  -9.468
ATOM   5185 H1   TIP   944       6.427  23.484  -9.291
ATOM   5186 H2   TIP   944       6.058  22.548 -10.423
ATOM   5187 O    TIP   945     -11.407   4.957  -8.948
ATOM   5188 H1   TIP   945     -12.213   4.550  -8.630
ATOM   5189 H2   TIP   945     -11.704   5.664  -9.520
ATOM   5190 O    TIP   946      11.969  21.044  -8.988
ATOM   5191 H1   TIP   946      11.245  20.462  -8.757
ATOM   5192 H2   TIP   946      12.278  21.388  -8.150
ATOM   5193 O    TIP   947     -24.690  -4.224  -6.829
ATOM   5194 H1   TIP   947     -24.666  -3.950  -5.913
ATOM   5195 H2   TIP   947     -25.065  -5.104  -6.807
ATOM   5196 O    TIP   948     -23.436  -7.047   0.444
ATOM   5197 H1   TIP   948     -23.375  -7.745  -0.207
ATOM   5198 H2   TIP   948     -24.333  -6.723   0.367
ATOM   5199 O    TIP   949     -18.263 -23.880  15.819
ATOM   5200 H1   TIP   949     -18.770 -23.953  16.628
ATOM   5201 H2   TIP   949     -17.823 -23.033  15.887
ATOM   5202 O    TIP   950      -2.185 -22.169  -1.833
ATOM   5203 H1   TIP   950      -2.757 -21.517  -1.428
ATOM   5204 H2   TIP   950      -1.576 -22.418  -1.139
ATOM   5205 O    TIP   951      21.033  24.387   6.328
ATOM   5206 H1   TIP   951      20.659  23.636   5.869
ATOM   5207 H2   TIP   951      20.672  24.333   7.213
ATOM   5208 O    TIP   952       2.287 -17.163  10.960
ATOM   5209 H1   TIP   952       3.019 -17.416  10.398
ATOM   5210 H2   TIP   952       2.208 -16.217  10.841
ATOM   5211 O    TIP   953     -21.789  -6.746  14.369
ATOM   5212 H1   TIP   953     -21.414  -7.111  13.567
ATOM   5213 H2   TIP   953     -22.672  -6.474  14.120
ATOM   5214 O    TIP   954      21.301  15.983  19.091
ATOM   5215 H1   TIP   954      21.830  16.509  18.491
ATOM   5216 H2   TIP   954      21.463  15.078  18.826
ATOM   5217 O    TIP   955     -20.270  14.986  14.537
ATOM   5218 H1   TIP   955     -20.473  15.714  13.951
ATOM   5219 H2   TIP   955     -20.973  14.354  14.389
ATOM   5220 O    TIP   956     -15.142  -3.003  15.168
ATOM   5221 H1   TIP   956     -14.618  -3.638  15.656
ATOM   5222 H2   TIP   956     -15.041  -3.260  14.252
ATOM   5223 O    TIP   957       3.989  16.472 -12.158
ATOM   5224 H1   TIP   957       3.905  16.139 -11.265
ATOM   5225 H2   TIP   957       3.299  17.131 -12.235
ATOM   5226 O    TIP   958     -25.583 -12.697   7.122
ATOM   5227 H1   TIP   958     -25.362 -13.609   7.312
ATOM   5228 H2   TIP   958     -25.408 -12.232   7.939
ATOM   5229 O    TIP   959       3.372  23.802  -8.417
ATOM   5230 H1   TIP   959       2.757  23.070  -8.392
ATOM   5231 H2   TIP   959       4.224  23.395  -8.571
ATOM   5232 O    TIP   960      -1.095  29.279   5.876
ATOM   5233 H1   TIP   960      -0.279  28.835   5.647
ATOM   5234 H2   TIP   960      -0.892  29.755   6.681
ATOM   5235 O    TIP   961      15.371  12.362 -13.054
ATOM   5236 H1   TIP   961      15.843  11.968 -12.320
ATOM   5237 H2   TIP   961      14.655  12.849 -12.646
ATOM   5238 O    TIP   962     -29.490  12.695  15.624
ATOM   5239 H1   TIP   962     -29.899  13.193  16.331
ATOM   5240 H2   TIP   962     -29.481  13.297  14.880
ATOM   5241 O    TIP   963     -21.708  28.688   4.708
ATOM   5242 H1   TIP   963     -20.792  28.966   4.686
ATOM   5243 H2   TIP   963     -21.669  27.732   4.694
ATOM   5244 O    TIP   964       6.185  -9.832  20.181
ATOM   5245 H1   TIP   964       5.579  -9.093  20.219
ATOM   5246 H2   TIP   964       6.302 -10.094  21.094
ATOM   5247 O    TIP   965      12.444 -18.073   6.742
ATOM   5248 H1   TIP   965      12.943 -18.867   6.552
ATOM   5249 H2   TIP   965      11.623 -18.389   7.119
ATOM   5250 O    TIP   966       6.295 -18.565   2.252
ATOM   5251 H1   TIP   966       5.905 -17.692   2.301
ATOM   5252 H2   TIP   966       6.715 -18.593   1.393
ATOM   5253 O    TIP   967      25.923   3.315  19.367
ATOM   5254 H1   TIP   967      25.130   3.478  18.857
ATOM   5255 H2   TIP   967      26.390   2.639  18.875
ATOM   5256 O    TIP   968     -28.885  14.814   1.585
ATOM   5257 H1   TIP   968     -28.521  15.522   2.115
ATOM   5258 H2   TIP   968     -29.748  15.132   1.318
ATOM   5259 O    TIP   969      23.546  17.119  -1.463
ATOM   5260 H1   TIP   969      23.800  16.402  -0.882
ATOM   5261 H2   TIP   969      24.374  17.506  -1.745
ATOM   5262 O    TIP   970     -22.838  22.271  -5.677
ATOM   5263 H1   TIP   970     -22.405  22.937  -5.144
ATOM   5264 H2   TIP   970     -22.673  21.449  -5.216
ATOM   5265 O    TIP   971     -14.961   2.197  -6.525
ATOM   5266 H1   TIP   971     -15.882   2.287  -6.279
ATOM   5267 H2   TIP   971     -14.788   1.257  -6.468
ATOM   5268 O    TIP   972       1.476  -9.947  11.035
ATOM   5269 H1   TIP   972       1.986  -9.646  10.284
ATOM   5270 H2   TIP   972       2.109  -9.997  11.752
ATOM   5271 O    TIP   973      26.681  -0.563  13.590
ATOM   5272 H1   TIP   973      27.278   0.151  13.812
ATOM   5273 H2   TIP   973      26.171  -0.708  14.387
ATOM   5274 O    TIP   974     -17.418  15.780  14.197
ATOM   5275 H1   TIP   974     -17.211  14.970  14.662
ATOM   5276 H2   TIP   974     -18.364  15.744  14.060
ATOM   5277 O    TIP   975     -19.398  27.954 -11.799
ATOM   5278 H1   TIP   975     -18.755  27.457 -11.295
ATOM   5279 H2   TIP   975     -19.496  28.778 -11.321
ATOM   5280 O    TIP   976     -15.453 -24.750   4.751
ATOM   5281 H1   TIP   976     -14.837 -24.111   5.110
ATOM   5282 H2   TIP   976     -16.129 -24.836   5.423
ATOM   5283 O    TIP   977     -20.851  -5.710  16.657
ATOM   5284 H1   TIP   977     -19.933  -5.440  16.644
ATOM   5285 H2   TIP   977     -20.996  -6.112  15.801
ATOM   5286 O    TIP   978      -4.640 -16.036   1.985
ATOM   5287 H1   TIP   978      -3.818 -15.553   2.061
ATOM   5288 H2   TIP   978      -5.320 -15.380   2.141
ATOM   5289 O    TIP   979      16.103  -6.583 -24.305
ATOM   5290 H1   TIP   979      16.839  -7.178 -24.453
ATOM   5291 H2   TIP   979      16.294  -6.168 -23.464
ATOM   5292 O    TIP   980     -28.809 -12.009   8.008
ATOM   5293 H1   TIP   980     -28.822 -11.322   7.342
ATOM   5294 H2   TIP   980     -28.138 -11.728   8.630
ATOM   5295 O    TIP   981      19.577   8.071  16.175
ATOM   5296 H1   TIP   981      19.118   8.067  15.336
ATOM   5297 H2   TIP   981      19.024   8.599  16.751
ATOM   5298 O    TIP   982       6.591 -25.901   1.280
ATOM   5299 H1   TIP   982       6.894 -25.895   2.188
ATOM   5300 H2   TIP   982       5.762 -25.423   1.301
ATOM   5301 O    TIP   983     -22.050  23.664  11.359
ATOM   5302 H1   TIP   983     -21.567  23.833  12.168
ATOM   5303 H2   TIP   983     -22.314  24.530  11.051
ATOM   5304 O    TIP   984     -27.866  -3.592  12.074
ATOM   5305 H1   TIP   984     -27.114  -3.315  12.598
ATOM   5306 H2   TIP   984     -28.607  -3.112  12.444
ATOM   5307 O    TIP   985       0.452  27.830 -13.658
ATOM   5308 H1   TIP   985      -0.086  28.026 -14.425
ATOM   5309 H2   TIP   985       1.128  28.506 -13.658
ATOM   5310 O    TIP   986      10.167 -28.171   2.543
ATOM   5311 H1   TIP   986       9.292 -28.268   2.166
ATOM   5312 H2   TIP   986      10.275 -27.227   2.659
ATOM   5313 O    TIP   987     -23.466   8.508  -5.557
ATOM   5314 H1   TIP   987     -24.358   8.258  -5.800
ATOM   5315 H2   TIP   987     -22.978   7.684  -5.554
ATOM   5316 O    TIP   988       8.306 -10.027   1.478
ATOM   5317 H1   TIP   988       7.512  -9.509   1.346
ATOM   5318 H2   TIP   988       9.015  -9.383   1.485
ATOM   5319 O    TIP   989     -27.305   5.718  18.736
ATOM   5320 H1   TIP   989     -27.347   6.268  19.518
ATOM   5321 H2   TIP   989     -26.371   5.556  18.605
ATOM   5322 O    TIP   990      -9.365 -22.934  21.277
ATOM   5323 H1   TIP   990      -9.981 -22.208  21.183
ATOM   5324 H2   TIP   990      -8.658 -22.582  21.818
ATOM   5325 O    TIP   991      26.848   7.349  11.690
ATOM   5326 H1   TIP   991      27.601   7.904  11.487
ATOM   5327 H2   TIP   991      26.886   6.646  11.043
ATOM   5328 O    TIP   992      -1.049 -21.218   5.923
ATOM   5329 H1   TIP   992      -0.557 -22.025   6.069
ATOM   5330 H2   TIP   992      -1.361 -21.286   5.021
ATOM   5331 O    TIP   993       4.193 -19.798  -2.236
ATOM   5332 H1   TIP   993       4.637 -19.314  -2.932
ATOM   5333 H2   TIP   993       4.674 -20.623  -2.173
ATOM   5334 O    TIP   994     -26.210  -4.868   3.353
ATOM   5335 H1   TIP   994     -25.570  -4.951   4.059
ATOM   5336 H2   TIP   994     -25.986  -4.044   2.921
ATOM   5337 O    TIP   995      11.589  -4.077  19.986
ATOM   5338 H1   TIP   995      11.492  -3.563  19.185
ATOM   5339 H2   TIP   995      12.265  -4.721  19.779
ATOM   5340 O    TIP   996      10.080 -25.003   2.535
ATOM   5341 H1   TIP   996       9.180 -24.980   2.860
ATOM   5342 H2   TIP   996      10.606 -24.662   3.258
ATOM   5343 O    TIP   997      -6.482  -2.905  18.528
ATOM   5344 H1   TIP   997      -6.503  -2.024  18.901
ATOM   5345 H2   TIP   997      -5.612  -2.980  18.137
ATOM   5346 O    TIP   998      24.395   4.482  11.672
ATOM   5347 H1   TIP   998      24.367   5.135  12.371
ATOM   5348 H2   TIP   998      24.829   3.725  12.066
ATOM   5349 O    TIP   999       4.002  12.211 -25.830
ATOM   5350 H1   TIP   999       3.345  11.885 -25.215
ATOM   5351 H2   TIP   999       4.589  12.744 -25.295
ATOM   5352 O    TIP  1000      12.390   6.500  -8.603
ATOM   5353 H1   TIP  1000      13.104   7.057  -8.292
ATOM   5354 H2   TIP  1000      12.252   6.769  -9.511
ATOM   5355 O    TIP  1001       0.916  11.804 -15.640
ATOM   5356 H1   TIP  1001       1.601  12.468 -15.573
ATOM   5357 H2   TIP  1001       1.033  11.426 -16.512
ATOM   5358 O    TIP  1002      13.028  -8.388  21.159
ATOM   5359 H1   TIP  1002      12.102  -8.627  21.141
ATOM   5360 H2   TIP  1002      13.488  -9.217  21.290
ATOM   5361 O    TIP  1003      15.269  17.008  -7.151
ATOM   5362 H1   TIP  1003      14.449  17.002  -7.645
ATOM   5363 H2   TIP  1003      15.904  17.410  -7.744
ATOM   5364 O    TIP  1004      -5.087 -19.937  -3.642
ATOM   5365 H1   TIP  1004      -5.589 -20.641  -3.233
ATOM   5366 H2   TIP  1004      -5.735 -19.261  -3.838
ATOM   5367 O    TIP  1005     -10.765   1.233  22.678
ATOM   5368 H1   TIP  1005     -10.046   1.864  22.699
ATOM   5369 H2   TIP  1005     -10.888   0.979  23.593
ATOM   5370 O    TIP  1006      -0.635  -3.072  19.513
ATOM   5371 H1   TIP  1006      -1.483  -2.630  19.471
ATOM   5372 H2   TIP  1006      -0.007  -2.372  19.692
ATOM   5373 O    TIP  1007     -19.412 -26.730  -2.449
ATOM   5374 H1   TIP  1007     -20.285 -26.850  -2.822
ATOM   5375 H2   TIP  1007     -19.156 -25.846  -2.714
ATOM   5376 O    TIP  1008     -14.383   6.350  24.814
ATOM   5377 H1   TIP  1008     -14.622   6.575  25.713
ATOM   5378 H2   TIP  1008     -15.186   5.994  24.434
ATOM   5379 O    TIP  1009      -2.244 -18.361   1.751
ATOM   5380 H1   TIP  1009      -2.597 -18.279   0.865
ATOM   5381 H2   TIP  1009      -1.734 -19.170   1.733
ATOM   5382 O    TIP  1010      -7.801  28.011  -7.661
ATOM   5383 H1   TIP  1010      -7.756  27.729  -8.574
ATOM   5384 H2   TIP  1010      -7.141  27.482  -7.213
ATOM   5385 O    TIP  1011     -19.637  21.267  16.433
ATOM   5386 H1   TIP  1011     -20.123  21.021  15.646
ATOM   5387 H2   TIP  1011     -19.459  22.201  16.323
ATOM   5388 O    TIP  1012     -15.949  20.329  -9.219
ATOM   5389 H1   TIP  1012     -16.875  20.425  -9.001
ATOM   5390 H2   TIP  1012     -15.633  21.226  -9.329
ATOM   5391 O    TIP  1013      -3.584  24.158  -5.177
ATOM   5392 H1   TIP  1013      -2.765  24.562  -5.467
ATOM   5393 H2   TIP  1013      -3.359  23.240  -5.027
ATOM   5394 O    TIP  1014       3.074  21.364  15.480
ATOM   5395 H1   TIP  1014       2.925  21.728  16.353
ATOM   5396 H2   TIP  1014       3.925  21.713  15.216
ATOM   5397 O    TIP  1015      -0.605  28.893  16.897
ATOM   5398 H1   TIP  1015       0.051  29.279  17.477
ATOM   5399 H2   TIP  1015      -1.441  29.222  17.228
ATOM   5400 O    TIP  1016     -10.816  -8.074 -10.844
ATOM   5401 H1   TIP  1016     -10.987  -7.212 -11.224
ATOM   5402 H2   TIP  1016     -10.833  -7.928  -9.899
ATOM   5403 O    TIP  1017     -20.946  13.571  -4.348
ATOM   5404 H1   TIP  1017     -21.627  14.242  -4.373
ATOM   5405 H2   TIP  1017     -21.408  12.768  -4.110
ATOM   5406 O    TIP  1018      20.972  19.379  10.045
ATOM   5407 H1   TIP  1018      20.480  20.200  10.038
ATOM   5408 H2   TIP  1018      21.324  19.302   9.158
ATOM   5409 O    TIP  1019       8.784  28.342  -1.325
ATOM   5410 H1   TIP  1019       9.284  27.762  -0.751
ATOM   5411 H2   TIP  1019       8.922  27.989  -2.204
ATOM   5412 O    TIP  1020      24.754 -27.128  15.198
ATOM   5413 H1   TIP  1020      24.161 -27.700  14.711
ATOM   5414 H2   TIP  1020      25.593 -27.209  14.745
ATOM   5415 O    TIP  1021      -8.447 -12.439  -1.455
ATOM   5416 H1   TIP  1021      -8.007 -12.175  -2.263
ATOM   5417 H2   TIP  1021      -8.218 -13.362  -1.346
ATOM   5418 O    TIP  1022     -28.670   1.589  -1.762
ATOM   5419 H1   TIP  1022     -28.370   2.309  -2.317
ATOM   5420 H2   TIP  1022     -28.928   0.903  -2.377
ATOM   5421 O    TIP  1023      15.830  26.991  -6.297
ATOM   5422 H1   TIP  1023      16.106  27.777  -5.826
ATOM   5423 H2   TIP  1023      14.963  26.792  -5.945
ATOM   5424 O    TIP  1024      11.751   3.752  18.163
ATOM   5425 H1   TIP  1024      12.086   3.980  17.296
ATOM   5426 H2   TIP  1024      11.735   4.581  18.641
ATOM   5427 O    TIP  1025       2.313  -0.937  -5.435
ATOM   5428 H1   TIP  1025       2.162  -1.319  -4.570
ATOM   5429 H2   TIP  1025       3.145  -0.472  -5.350
ATOM   5430 O    TIP  1026       2.068  -4.966  17.199
ATOM   5431 H1   TIP  1026       1.735  -4.663  16.354
ATOM   5432 H2   TIP  1026       2.535  -4.213  17.558
ATOM   5433 O    TIP  1027       0.180  -4.236  -3.952
ATOM   5434 H1   TIP  1027       0.743  -4.965  -4.213
ATOM   5435 H2   TIP  1027      -0.506  -4.212  -4.619
ATOM   5436 O    TIP  1028      28.752  19.150   6.211
ATOM   5437 H1   TIP  1028      27.952  19.325   6.707
ATOM   5438 H2   TIP  1028      29.450  19.173   6.865
ATOM   5439 O    TIP  1029       5.765  19.704  16.662
ATOM   5440 H1   TIP  1029       5.841  19.483  17.591
ATOM   5441 H2   TIP  1029       5.632  20.651  16.650
ATOM   5442 O    TIP  1030      23.691   2.866  -0.007
ATOM   5443 H1   TIP  1030      22.743   2.979  -0.061
ATOM   5444 H2   TIP  1030      24.049   3.589  -0.521
ATOM   5445 O    TIP  1031      11.853   7.066 -11.316
ATOM   5446 H1   TIP  1031      11.095   6.848 -11.859
ATOM   5447 H2   TIP  1031      12.609   6.848 -11.861
ATOM   5448 O    TIP  1032      17.281  13.814  18.067
ATOM   5449 H1   TIP  1032      16.840  13.016  18.356
ATOM   5450 H2   TIP  1032      16.628  14.505  18.181
ATOM   5451 O    TIP  1033       0.328 -18.892   6.885
ATOM   5452 H1   TIP  1033      -0.025 -19.585   6.327
ATOM   5453 H2   TIP  1033      -0.331 -18.199   6.854
ATOM   5454 O    TIP  1034      21.102   7.336   3.678
ATOM   5455 H1   TIP  1034      20.859   6.448   3.940
ATOM   5456 H2   TIP  1034      21.819   7.573   4.266
ATOM   5457 O    TIP  1035       0.560  15.748 -13.112
ATOM   5458 H1   TIP  1035       1.177  15.300 -12.534
ATOM   5459 H2   TIP  1035       0.856  15.530 -13.995
ATOM   5460 O    TIP  1036     -17.780 -27.977   1.737
ATOM   5461 H1   TIP  1036     -17.314 -27.213   2.075
ATOM   5462 H2   TIP  1036     -18.616 -27.630   1.425
ATOM   5463 O    TIP  1037       9.000  18.467  27.968
ATOM   5464 H1   TIP  1037       8.332  18.385  28.649
ATOM   5465 H2   TIP  1037       8.992  17.621  27.521
ATOM   5466 O    TIP  1038     -12.044  17.644 -17.113
ATOM   5467 H1   TIP  1038     -12.371  18.241 -16.440
ATOM   5468 H2   TIP  1038     -12.832  17.277 -17.513
ATOM   5469 O    TIP  1039       5.572 -13.218  21.346
ATOM   5470 H1   TIP  1039       6.448 -13.581  21.217
ATOM   5471 H2   TIP  1039       5.698 -12.503  21.969
ATOM   5472 O    TIP  1040      -4.290  21.511  18.793
ATOM   5473 H1   TIP  1040      -3.785  20.942  18.212
ATOM   5474 H2   TIP  1040      -3.655  22.151  19.114
ATOM   5475 O    TIP  1041      -2.983  28.115  -5.115
ATOM   5476 H1   TIP  1041      -2.359  28.642  -5.613
ATOM   5477 H2   TIP  1041      -2.592  27.242  -5.086
ATOM   5478 O    TIP  1042      -9.730  -7.396  -5.473
ATOM   5479 H1   TIP  1042      -9.141  -6.745  -5.854
ATOM   5480 H2   TIP  1042     -10.104  -6.962  -4.706
ATOM   5481 O    TIP  1043       1.389  18.168  -9.837
ATOM   5482 H1   TIP  1043       1.773  17.388  -9.436
ATOM   5483 H2   TIP  1043       1.498  18.033 -10.778
ATOM   5484 O    TIP  1044       5.262 -24.869   4.465
ATOM   5485 H1   TIP  1044       5.198 -24.660   5.397
ATOM   5486 H2   TIP  1044       4.650 -25.593   4.339
ATOM   5487 O    TIP  1045     -29.547   1.107   2.529
ATOM   5488 H1   TIP  1045     -28.781   1.444   2.064
ATOM   5489 H2   TIP  1045     -30.292   1.378   1.992
ATOM   5490 O    TIP  1046      -0.472   2.056  -5.799
ATOM   5491 H1   TIP  1046       0.454   2.239  -5.958
ATOM   5492 H2   TIP  1046      -0.647   1.256  -6.293
ATOM   5493 O    TIP  1047     -18.836 -14.303   3.387
ATOM   5494 H1   TIP  1047     -18.622 -13.541   3.925
ATOM   5495 H2   TIP  1047     -19.581 -14.021   2.856
ATOM   5496 O    TIP  1048       9.513  12.657 -14.033
ATOM   5497 H1   TIP  1048       9.158  12.486 -13.161
ATOM   5498 H2   TIP  1048       9.048  13.439 -14.333
ATOM   5499 O    TIP  1049      -8.570  -4.000  17.290
ATOM   5500 H1   TIP  1049      -7.841  -3.558  17.724
ATOM   5501 H2   TIP  1049      -8.155  -4.661  16.736
ATOM   5502 O    TIP  1050      22.816  18.174  -4.376
ATOM   5503 H1   TIP  1050      23.366  18.799  -4.848
ATOM   5504 H2   TIP  1050      23.365  17.395  -4.280
ATOM   5505 O    TIP  1051      21.818  22.765  14.740
ATOM   5506 H1   TIP  1051      22.653  22.321  14.592
ATOM   5507 H2   TIP  1051      21.905  23.157  15.609
ATOM   5508 O    TIP  1052     -28.915  12.628   8.662
ATOM   5509 H1   TIP  1052     -29.708  12.758   8.142
ATOM   5510 H2   TIP  1052     -29.201  12.104   9.410
ATOM   5511 O    TIP  1053     -15.612  -1.214  22.260
ATOM   5512 H1   TIP  1053     -15.406  -1.310  21.330
ATOM   5513 H2   TIP  1053     -16.453  -0.758  22.274
ATOM   5514 O    TIP  1054      10.544  26.832  -6.615
ATOM   5515 H1   TIP  1054       9.626  26.720  -6.369
ATOM   5516 H2   TIP  1054      10.562  26.677  -7.559
ATOM   5517 O    TIP  1055      -6.877  13.002  24.034
ATOM   5518 H1   TIP  1055      -7.434  12.225  24.072
ATOM   5519 H2   TIP  1055      -7.228  13.514  23.305
ATOM   5520 O    TIP  1056     -22.446 -20.980  15.786
ATOM   5521 H1   TIP  1056     -23.165 -21.547  16.062
ATOM   5522 H2   TIP  1056     -22.820 -20.099  15.786
ATOM   5523 O    TIP  1057      26.647  18.439  14.750
ATOM   5524 H1   TIP  1057      26.538  17.542  14.436
ATOM   5525 H2   TIP  1057      26.237  18.442  15.615
ATOM   5526 O    TIP  1058     -25.794  -0.785   1.808
ATOM   5527 H1   TIP  1058     -25.306   0.005   2.039
ATOM   5528 H2   TIP  1058     -26.013  -1.187   2.648
ATOM   5529 O    TIP  1059      14.565   7.599  -7.436
ATOM   5530 H1   TIP  1059      14.179   8.001  -6.658
ATOM   5531 H2   TIP  1059      14.986   6.803  -7.112
ATOM   5532 O    TIP  1060      -8.797  21.857 -10.950
ATOM   5533 H1   TIP  1060      -9.088  21.105 -10.435
ATOM   5534 H2   TIP  1060      -7.890  21.998 -10.680
ATOM   5535 O    TIP  1061      21.604  25.945  14.754
ATOM   5536 H1   TIP  1061      21.164  25.098  14.828
ATOM   5537 H2   TIP  1061      22.448  25.743  14.351
ATOM   5538 O    TIP  1062     -28.430  18.181  -6.017
ATOM   5539 H1   TIP  1062     -27.999  18.707  -6.692
ATOM   5540 H2   TIP  1062     -29.097  17.684  -6.490
ATOM   5541 O    TIP  1063       5.320 -13.096  -1.585
ATOM   5542 H1   TIP  1063       6.089 -13.253  -2.134
ATOM   5543 H2   TIP  1063       4.812 -13.904  -1.646
ATOM   5544 O    TIP  1064      -2.672 -27.189   4.623
ATOM   5545 H1   TIP  1064      -2.715 -26.474   3.989
ATOM   5546 H2   TIP  1064      -1.895 -27.688   4.371
ATOM   5547 O    TIP  1065      28.966  -1.411  16.358
ATOM   5548 H1   TIP  1065      29.725  -1.077  16.836
ATOM   5549 H2   TIP  1065      28.342  -0.685  16.359
ATOM   5550 O    TIP  1066      19.009   7.235  -4.078
ATOM   5551 H1   TIP  1066      19.559   7.391  -3.310
ATOM   5552 H2   TIP  1066      18.519   6.441  -3.866
ATOM   5553 O    TIP  1067     -20.960  26.339  16.384
ATOM   5554 H1   TIP  1067     -20.919  26.697  17.270
ATOM   5555 H2   TIP  1067     -20.843  27.098  15.813
ATOM   5556 O    TIP  1068      17.684   0.842  -2.816
ATOM   5557 H1   TIP  1068      17.583   1.272  -3.665
ATOM   5558 H2   TIP  1068      18.557   0.451  -2.847
ATOM   5559 O    TIP  1069     -22.660   9.147  16.173
ATOM   5560 H1   TIP  1069     -23.138   9.954  15.984
ATOM   5561 H2   TIP  1069     -22.967   8.883  17.040
ATOM   5562 O    TIP  1070     -27.353  -7.275  13.210
ATOM   5563 H1   TIP  1070     -27.343  -6.947  12.311
ATOM   5564 H2   TIP  1070     -26.885  -8.109  13.167
ATOM   5565 O    TIP  1071       2.787 -26.382  19.531
ATOM   5566 H1   TIP  1071       3.515 -26.998  19.449
ATOM   5567 H2   TIP  1071       2.715 -25.979  18.666
ATOM   5568 O    TIP  1072     -10.201  -1.507  20.066
ATOM   5569 H1   TIP  1072     -10.613  -0.643  20.086
ATOM   5570 H2   TIP  1072      -9.823  -1.573  19.190
ATOM   5571 O    TIP  1073      -9.514  27.758   0.517
ATOM   5572 H1   TIP  1073      -9.381  28.701   0.614
ATOM   5573 H2   TIP  1073     -10.461  27.658   0.419
ATOM   5574 O    TIP  1074     -21.280  14.427 -12.286
ATOM   5575 H1   TIP  1074     -21.550  14.907 -13.069
ATOM   5576 H2   TIP  1074     -21.923  14.673 -11.621
ATOM   5577 O    TIP  1075      23.243   6.685   1.691
ATOM   5578 H1   TIP  1075      22.505   6.803   2.289
ATOM   5579 H2   TIP  1075      22.850   6.343   0.889
ATOM   5580 O    TIP  1076      -2.213  -4.481  -5.755
ATOM   5581 H1   TIP  1076      -3.156  -4.641  -5.781
ATOM   5582 H2   TIP  1076      -2.090  -3.678  -6.261
ATOM   5583 O    TIP  1077      15.726   5.297  -6.674
ATOM   5584 H1   TIP  1077      15.945   5.119  -5.759
ATOM   5585 H2   TIP  1077      16.533   5.647  -7.050
ATOM   5586 O    TIP  1078     -11.223   8.356  -7.830
ATOM   5587 H1   TIP  1078     -11.147   8.114  -6.907
ATOM   5588 H2   TIP  1078     -11.460   9.283  -7.817
ATOM   5589 O    TIP  1079      22.301  12.907  20.779
ATOM   5590 H1   TIP  1079      22.319  13.614  21.423
ATOM   5591 H2   TIP  1079      22.909  13.188  20.096
ATOM   5592 O    TIP  1080     -10.686  -7.378  -8.066
ATOM   5593 H1   TIP  1080     -10.183  -7.734  -7.334
ATOM   5594 H2   TIP  1080     -10.924  -6.494  -7.788
ATOM   5595 O    TIP  1081       0.566 -13.310  15.598
ATOM   5596 H1   TIP  1081       1.392 -13.286  16.081
ATOM   5597 H2   TIP  1081       0.821 -13.495  14.694
ATOM   5598 O    TIP  1082     -22.041   6.866   1.078
ATOM   5599 H1   TIP  1082     -21.529   6.112   1.370
ATOM   5600 H2   TIP  1082     -22.802   6.486   0.639
ATOM   5601 O    TIP  1083     -10.533  24.923  -5.638
ATOM   5602 H1   TIP  1083     -11.463  24.812  -5.441
ATOM   5603 H2   TIP  1083     -10.503  25.656  -6.253
ATOM   5604 O    TIP  1084       0.542   5.825  29.019
ATOM   5605 H1   TIP  1084      -0.050   5.096  28.835
ATOM   5606 H2   TIP  1084       1.328   5.630  28.509
ATOM   5607 O    TIP  1085      14.981  28.184  -0.441
ATOM   5608 H1   TIP  1085      14.233  28.159   0.156
ATOM   5609 H2   TIP  1085      14.781  28.898  -1.047
ATOM   5610 O    TIP  1086      -9.651 -12.812   5.314
ATOM   5611 H1   TIP  1086      -9.284 -12.275   6.016
ATOM   5612 H2   TIP  1086     -10.590 -12.834   5.494
ATOM   5613 O    TIP  1087      18.204   1.911   2.490
ATOM   5614 H1   TIP  1087      18.672   1.978   1.658
ATOM   5615 H2   TIP  1087      17.279   1.891   2.244
ATOM   5616 O    TIP  1088     -19.721 -25.727   1.221
ATOM   5617 H1   TIP  1088     -19.283 -24.926   0.932
ATOM   5618 H2   TIP  1088     -19.930 -25.568   2.141
ATOM   5619 O    TIP  1089      -6.467 -18.606  10.574
ATOM   5620 H1   TIP  1089      -7.285 -18.929  10.952
ATOM   5621 H2   TIP  1089      -6.122 -18.001  11.229
ATOM   5622 O    TIP  1090      -3.936   2.679 -11.245
ATOM   5623 H1   TIP  1090      -3.884   3.555 -11.627
ATOM   5624 H2   TIP  1090      -3.174   2.218 -11.596
ATOM   5625 O    TIP  1091      -0.678  20.667  16.666
ATOM   5626 H1   TIP  1091      -0.601  21.591  16.904
ATOM   5627 H2   TIP  1091      -0.526  20.649  15.722
ATOM   5628 O    TIP  1092      -6.409  20.043  27.057
ATOM   5629 H1   TIP  1092      -7.354  20.194  27.085
ATOM   5630 H2   TIP  1092      -6.307  19.116  27.273
ATOM   5631 O    TIP  1093      -8.184   9.909  17.900
ATOM   5632 H1   TIP  1093      -7.318   9.831  18.301
ATOM   5633 H2   TIP  1093      -8.161   9.304  17.159
ATOM   5634 O    TIP  1094     -18.737  -8.207  18.886
ATOM   5635 H1   TIP  1094     -18.831  -7.255  18.869
ATOM   5636 H2   TIP  1094     -18.357  -8.397  19.744
ATOM   5637 O    TIP  1095      18.134  -5.173   0.672
ATOM   5638 H1   TIP  1095      17.917  -5.763   1.393
ATOM   5639 H2   TIP  1095      19.005  -5.450   0.388
ATOM   5640 O    TIP  1096     -21.507 -13.147  -6.621
ATOM   5641 H1   TIP  1096     -21.849 -13.928  -7.056
ATOM   5642 H2   TIP  1096     -21.716 -13.276  -5.696
ATOM   5643 O    TIP  1097      23.832  -2.271   0.020
ATOM   5644 H1   TIP  1097      23.321  -2.788   0.641
ATOM   5645 H2   TIP  1097      23.340  -2.323  -0.799
ATOM   5646 O    TIP  1098       2.899   4.927  -7.024
ATOM   5647 H1   TIP  1098       2.452   4.135  -7.322
ATOM   5648 H2   TIP  1098       2.808   5.542  -7.751
ATOM   5649 O    TIP  1099     -26.593  17.019   5.413
ATOM   5650 H1   TIP  1099     -27.519  16.777   5.408
ATOM   5651 H2   TIP  1099     -26.145  16.263   5.034
ATOM   5652 O    TIP  1100       6.732  25.106  -8.536
ATOM   5653 H1   TIP  1100       6.771  24.775  -7.639
ATOM   5654 H2   TIP  1100       6.389  25.995  -8.450
ATOM   5655 O    TIP  1101     -28.953   8.358   9.246
ATOM   5656 H1   TIP  1101     -29.006   8.512  10.189
ATOM   5657 H2   TIP  1101     -29.844   8.501   8.928
ATOM   5658 O    TIP  1102       0.257  28.126  -4.296
ATOM   5659 H1   TIP  1102       0.565  28.856  -3.759
ATOM   5660 H2   TIP  1102       0.494  28.369  -5.191
ATOM   5661 O    TIP  1103     -11.130  -0.336  -8.115
ATOM   5662 H1   TIP  1103     -10.580  -0.530  -7.357
ATOM   5663 H2   TIP  1103     -10.694   0.398  -8.548
ATOM   5664 O    TIP  1104       0.410 -11.029  17.399
ATOM   5665 H1   TIP  1104       1.288 -10.873  17.747
ATOM   5666 H2   TIP  1104       0.559 -11.422  16.539
ATOM   5667 O    TIP  1105     -21.164  17.383   1.806
ATOM   5668 H1   TIP  1105     -22.004  17.125   1.425
ATOM   5669 H2   TIP  1105     -21.127  16.921   2.643
ATOM   5670 O    TIP  1106       8.638 -10.133  14.785
ATOM   5671 H1   TIP  1106       8.655 -10.115  13.829
ATOM   5672 H2   TIP  1106       9.560 -10.136  15.042
ATOM   5673 O    TIP  1107       4.096  22.201  19.613
ATOM   5674 H1   TIP  1107       3.692  22.822  19.006
ATOM   5675 H2   TIP  1107       4.724  22.725  20.109
ATOM   5676 O    TIP  1108       7.988  -7.271  13.594
ATOM   5677 H1   TIP  1108       7.756  -8.095  14.021
ATOM   5678 H2   TIP  1108       7.534  -7.300  12.752
ATOM   5679 O    TIP  1109      15.572   7.336  16.876
ATOM   5680 H1   TIP  1109      16.140   6.966  17.551
ATOM   5681 H2   TIP  1109      16.041   8.111  16.566
ATOM   5682 O    TIP  1110     -19.855 -20.027  22.905
ATOM   5683 H1   TIP  1110     -19.055 -20.514  23.099
ATOM   5684 H2   TIP  1110     -19.761 -19.764  21.989
ATOM   5685 O    TIP  1111       5.604   2.551  -8.037
ATOM   5686 H1   TIP  1111       4.907   2.781  -8.651
ATOM   5687 H2   TIP  1111       6.214   2.023  -8.552
ATOM   5688 O    TIP  1112      -3.952  24.431  -7.981
ATOM   5689 H1   TIP  1112      -3.739  24.030  -8.823
ATOM   5690 H2   TIP  1112      -4.113  23.692  -7.395
ATOM   5691 O    TIP  1113       5.362 -28.771 -10.900
ATOM   5692 H1   TIP  1113       4.775 -29.372 -11.359
ATOM   5693 H2   TIP  1113       6.209 -29.216 -10.898
ATOM   5694 O    TIP  1114       1.936  17.540 -28.784
ATOM   5695 H1   TIP  1114       2.224  18.446 -28.671
ATOM   5696 H2   TIP  1114       2.703  17.014 -28.558
ATOM   5697 O    TIP  1115      19.953  11.893  21.697
ATOM   5698 H1   TIP  1115      20.860  12.069  21.446
ATOM   5699 H2   TIP  1115      19.462  12.646  21.369
ATOM   5700 O    TIP  1116      10.252  11.930  24.831
ATOM   5701 H1   TIP  1116       9.858  11.781  25.690
ATOM   5702 H2   TIP  1116      10.996  11.329  24.800
ATOM   5703 O    TIP  1117     -19.579  15.246  27.553
ATOM   5704 H1   TIP  1117     -18.999  15.407  28.297
ATOM   5705 H2   TIP  1117     -20.151  14.536  27.844
ATOM   5706 O    TIP  1118     -22.022  21.155  -2.902
ATOM   5707 H1   TIP  1118     -22.503  20.343  -3.062
ATOM   5708 H2   TIP  1118     -22.662  21.737  -2.492
ATOM   5709 O    TIP  1119       1.095  -2.592  13.706
ATOM   5710 H1   TIP  1119       0.866  -3.408  14.151
ATOM   5711 H2   TIP  1119       0.499  -1.941  14.077
ATOM   5712 O    TIP  1120      -5.230  -5.804  -8.719
ATOM   5713 H1   TIP  1120      -6.105  -6.121  -8.942
ATOM   5714 H2   TIP  1120      -5.133  -4.993  -9.218
ATOM   5715 O    TIP  1121      14.990  -7.773 -28.015
ATOM   5716 H1   TIP  1121      14.617  -8.177 -27.231
ATOM   5717 H2   TIP  1121      15.174  -8.508 -28.599
ATOM   5718 O    TIP  1122      -2.278 -26.302  14.714
ATOM   5719 H1   TIP  1122      -3.026 -26.012  14.193
ATOM   5720 H2   TIP  1122      -2.661 -26.839  15.407
ATOM   5721 O    TIP  1123     -27.555  29.385   6.023
ATOM   5722 H1   TIP  1123     -27.281  28.546   6.394
ATOM   5723 H2   TIP  1123     -26.745  29.779   5.698
ATOM   5724 O    TIP  1124     -23.323  20.441   7.064
ATOM   5725 H1   TIP  1124     -23.263  20.169   7.979
ATOM   5726 H2   TIP  1124     -23.321  19.622   6.569
ATOM   5727 O    TIP  1125      -8.631  29.264  -5.425
ATOM   5728 H1   TIP  1125      -8.308  29.132  -6.316
ATOM   5729 H2   TIP  1125      -8.346  28.485  -4.948
ATOM   5730 O    TIP  1126       5.839 -26.879  10.498
ATOM   5731 H1   TIP  1126       5.255 -27.637  10.521
ATOM   5732 H2   TIP  1126       5.832 -26.598   9.584
ATOM   5733 O    TIP  1127      18.458  10.930  14.064
ATOM   5734 H1   TIP  1127      18.371  10.232  13.416
ATOM   5735 H2   TIP  1127      19.396  10.972  14.249
ATOM   5736 O    TIP  1128       8.821  -8.897  19.252
ATOM   5737 H1   TIP  1128       8.632  -9.310  18.410
ATOM   5738 H2   TIP  1128       7.963  -8.763  19.653
ATOM   5739 O    TIP  1129      22.716  20.524   7.694
ATOM   5740 H1   TIP  1129      22.997  21.325   8.136
ATOM   5741 H2   TIP  1129      22.676  20.762   6.768
ATOM   5742 O    TIP  1130     -15.798  -0.949  -4.127
ATOM   5743 H1   TIP  1130     -15.219  -1.120  -4.869
ATOM   5744 H2   TIP  1130     -15.331  -0.300  -3.601
ATOM   5745 O    TIP  1131      -6.374 -26.864  13.940
ATOM   5746 H1   TIP  1131      -5.527 -27.065  14.337
ATOM   5747 H2   TIP  1131      -6.924 -27.618  14.150
ATOM   5748 O    TIP  1132      -7.968  10.215 -11.276
ATOM   5749 H1   TIP  1132      -8.263   9.728 -12.045
ATOM   5750 H2   TIP  1132      -8.162   9.639 -10.536
ATOM   5751 O    TIP  1133       9.373  -9.735  12.057
ATOM   5752 H1   TIP  1133       8.945 -10.587  11.978
ATOM   5753 H2   TIP  1133       9.095  -9.253  11.278
ATOM   5754 O    TIP  1134      25.733  16.272  11.503
ATOM   5755 H1   TIP  1134      25.457  15.508  10.998
ATOM   5756 H2   TIP  1134      26.161  16.841  10.864
ATOM   5757 O    TIP  1135      16.314  21.069  -7.277
ATOM   5758 H1   TIP  1135      16.112  20.251  -6.825
ATOM   5759 H2   TIP  1135      16.053  21.755  -6.662
ATOM   5760 O    TIP  1136       6.594  18.589  25.646
ATOM   5761 H1   TIP  1136       6.675  17.946  26.350
ATOM   5762 H2   TIP  1136       6.224  18.097  24.913
ATOM   5763 O    TIP  1137      12.940  -4.068 -27.755
ATOM   5764 H1   TIP  1137      13.676  -4.369 -27.223
ATOM   5765 H2   TIP  1137      13.268  -4.091 -28.654
ATOM   5766 O    TIP  1138       4.140 -13.062   5.401
ATOM   5767 H1   TIP  1138       3.293 -13.039   5.845
ATOM   5768 H2   TIP  1138       4.218 -13.959   5.077
ATOM   5769 O    TIP  1139     -21.959  -5.503  -2.336
ATOM   5770 H1   TIP  1139     -21.101  -5.525  -1.913
ATOM   5771 H2   TIP  1139     -22.493  -4.947  -1.769
ATOM   5772 O    TIP  1140     -10.692 -28.339   8.056
ATOM   5773 H1   TIP  1140     -11.534 -28.152   7.641
ATOM   5774 H2   TIP  1140     -10.780 -27.994   8.944
ATOM   5775 O    TIP  1141      18.913  -9.174  14.507
ATOM   5776 H1   TIP  1141      18.545  -8.373  14.880
ATOM   5777 H2   TIP  1141      18.530  -9.230  13.632
ATOM   5778 O    TIP  1142      25.700  19.539  -9.227
ATOM   5779 H1   TIP  1142      24.772  19.405  -9.032
ATOM   5780 H2   TIP  1142      25.875  20.439  -8.952
ATOM   5781 O    TIP  1143      10.436 -19.955  -6.033
ATOM   5782 H1   TIP  1143      10.272 -19.451  -6.830
ATOM   5783 H2   TIP  1143       9.579 -20.027  -5.613
ATOM   5784 O    TIP  1144     -12.974  -0.522  26.126
ATOM   5785 H1   TIP  1144     -13.062  -0.711  27.060
ATOM   5786 H2   TIP  1144     -13.566  -1.140  25.698
ATOM   5787 O    TIP  1145     -18.006  15.874  -6.704
ATOM   5788 H1   TIP  1145     -17.132  15.612  -6.415
ATOM   5789 H2   TIP  1145     -17.850  16.426  -7.470
ATOM   5790 O    TIP  1146      18.742  -0.092   4.465
ATOM   5791 H1   TIP  1146      18.244  -0.078   3.648
ATOM   5792 H2   TIP  1146      19.640   0.111   4.203
ATOM   5793 O    TIP  1147      17.444  15.131  13.321
ATOM   5794 H1   TIP  1147      18.314  15.148  12.923
ATOM   5795 H2   TIP  1147      17.241  14.200  13.416
ATOM   5796 O    TIP  1148     -27.732  -8.766   1.297
ATOM   5797 H1   TIP  1148     -27.052  -9.303   1.703
ATOM   5798 H2   TIP  1148     -28.066  -9.303   0.579
ATOM   5799 O    TIP  1149     -20.922  -5.287  11.603
ATOM   5800 H1   TIP  1149     -21.357  -5.234  12.454
ATOM   5801 H2   TIP  1149     -21.637  -5.349  10.971
ATOM   5802 O    TIP  1150      -5.678   8.936 -12.109
ATOM   5803 H1   TIP  1150      -5.012   8.642 -11.487
ATOM   5804 H2   TIP  1150      -6.175   9.601 -11.634
ATOM   5805 O    TIP  1151     -26.223  17.134  13.707
ATOM   5806 H1   TIP  1151     -25.799  17.841  13.220
ATOM   5807 H2   TIP  1151     -26.000  16.340  13.222
ATOM   5808 O    TIP  1152     -10.243   2.279  -8.914
ATOM   5809 H1   TIP  1152      -9.594   2.533  -8.258
ATOM   5810 H2   TIP  1152     -10.872   3.001  -8.922
ATOM   5811 O    TIP  1153      13.222 -11.577  -3.695
ATOM   5812 H1   TIP  1153      12.612 -11.261  -4.361
ATOM   5813 H2   TIP  1153      13.429 -10.804  -3.171
ATOM   5814 O    TIP  1154      15.132  -7.830   8.859
ATOM   5815 H1   TIP  1154      16.066  -7.646   8.768
ATOM   5816 H2   TIP  1154      15.045  -8.207   9.734
ATOM   5817 O    TIP  1155      14.994  24.277  17.547
ATOM   5818 H1   TIP  1155      14.534  24.467  16.730
ATOM   5819 H2   TIP  1155      14.941  25.091  18.048
ATOM   5820 O    TIP  1156       0.805  24.264  -1.807
ATOM   5821 H1   TIP  1156       0.706  23.329  -1.985
ATOM   5822 H2   TIP  1156       0.190  24.440  -1.095
ATOM   5823 O    TIP  1157      27.566   3.812   6.505
ATOM   5824 H1   TIP  1157      28.202   3.984   7.200
ATOM   5825 H2   TIP  1157      27.234   2.935   6.695
ATOM   5826 O    TIP  1158     -15.783  -5.935  -4.862
ATOM   5827 H1   TIP  1158     -15.794  -5.049  -4.500
ATOM   5828 H2   TIP  1158     -14.952  -5.992  -5.334
ATOM   5829 O    TIP  1159      14.190   2.173  18.610
ATOM   5830 H1   TIP  1159      13.376   2.473  18.206
ATOM   5831 H2   TIP  1159      14.644   1.699  17.913
ATOM   5832 O    TIP  1160      14.365 -28.220  -7.026
ATOM   5833 H1   TIP  1160      13.743 -28.230  -6.299
ATOM   5834 H2   TIP  1160      14.592 -29.139  -7.161
ATOM   5835 O    TIP  1161       3.420 -14.273  17.356
ATOM   5836 H1   TIP  1161       3.688 -13.864  16.534
ATOM   5837 H2   TIP  1161       3.798 -15.152  17.323
ATOM   5838 O    TIP  1162     -13.923   3.916  -8.505
ATOM   5839 H1   TIP  1162     -14.280   3.370  -9.204
ATOM   5840 H2   TIP  1162     -14.299   3.557  -7.702
ATOM   5841 O    TIP  1163      -3.505  14.852 -20.785
ATOM   5842 H1   TIP  1163      -4.009  14.597 -20.013
ATOM   5843 H2   TIP  1163      -3.616  14.124 -21.396
ATOM   5844 O    TIP  1164      23.146  -2.262  19.386
ATOM   5845 H1   TIP  1164      23.075  -2.437  18.448
ATOM   5846 H2   TIP  1164      22.280  -2.472  19.737
ATOM   5847 O    TIP  1165      -2.644  -8.925  -6.255
ATOM   5848 H1   TIP  1165      -1.984  -8.265  -6.045
ATOM   5849 H2   TIP  1165      -3.274  -8.872  -5.536
ATOM   5850 O    TIP  1166      16.543   1.759  -8.641
ATOM   5851 H1   TIP  1166      17.133   2.512  -8.606
ATOM   5852 H2   TIP  1166      15.716   2.117  -8.963
ATOM   5853 O    TIP  1167      18.525  23.237  24.274
ATOM   5854 H1   TIP  1167      18.258  23.748  23.510
ATOM   5855 H2   TIP  1167      19.188  22.633  23.939
ATOM   5856 O    TIP  1168      29.271  -3.358  -2.419
ATOM   5857 H1   TIP  1168      28.608  -2.714  -2.171
ATOM   5858 H2   TIP  1168      29.447  -3.844  -1.614
ATOM   5859 O    TIP  1169     -16.407 -18.958   4.471
ATOM   5860 H1   TIP  1169     -16.060 -19.763   4.855
ATOM   5861 H2   TIP  1169     -15.954 -18.254   4.935
ATOM   5862 O    TIP  1170     -16.198 -10.426  16.033
ATOM   5863 H1   TIP  1170     -16.433 -10.492  15.108
ATOM   5864 H2   TIP  1170     -16.726 -11.098  16.464
ATOM   5865 O    TIP  1171      24.678  -2.104   6.675
ATOM   5866 H1   TIP  1171      23.852  -1.621   6.664
ATOM   5867 H2   TIP  1171      25.291  -1.544   6.199
ATOM   5868 O    TIP  1172     -11.108  13.638 -15.943
ATOM   5869 H1   TIP  1172     -11.977  14.037 -15.912
ATOM   5870 H2   TIP  1172     -10.575  14.176 -15.358
ATOM   5871 O    TIP  1173      -9.876  12.001  22.070
ATOM   5872 H1   TIP  1173      -9.137  11.528  21.687
ATOM   5873 H2   TIP  1173      -9.655  12.925  21.955
ATOM   5874 O    TIP  1174     -18.254  14.517  19.175
ATOM   5875 H1   TIP  1174     -18.264  14.734  20.107
ATOM   5876 H2   TIP  1174     -18.949  13.867  19.071
ATOM   5877 O    TIP  1175     -26.046 -13.286   1.879
ATOM   5878 H1   TIP  1175     -25.764 -12.491   1.427
ATOM   5879 H2   TIP  1175     -26.963 -13.394   1.625
ATOM   5880 O    TIP  1176     -25.975   9.769  -0.036
ATOM   5881 H1   TIP  1176     -26.726  10.230  -0.407
ATOM   5882 H2   TIP  1176     -26.101   9.825   0.911
ATOM   5883 O    TIP  1177     -12.076   0.939  19.990
ATOM   5884 H1   TIP  1177     -11.808   1.065  20.900
ATOM   5885 H2   TIP  1177     -11.725   1.700  19.528
ATOM   5886 O    TIP  1178      12.176  -3.138  -7.534
ATOM   5887 H1   TIP  1178      11.646  -2.588  -6.957
ATOM   5888 H2   TIP  1178      12.614  -3.752  -6.946
ATOM   5889 O    TIP  1179      19.963  22.172   4.780
ATOM   5890 H1   TIP  1179      19.530  22.619   4.052
ATOM   5891 H2   TIP  1179      20.724  21.749   4.384
ATOM   5892 O    TIP  1180       5.733   4.392  -5.572
ATOM   5893 H1   TIP  1180       4.869   4.685  -5.859
ATOM   5894 H2   TIP  1180       5.717   3.443  -5.692
ATOM   5895 O    TIP  1181     -27.554   1.700   0.562
ATOM   5896 H1   TIP  1181     -28.111   1.721  -0.215
ATOM   5897 H2   TIP  1181     -26.662   1.746   0.220
ATOM   5898 O    TIP  1182     -10.382 -21.284  13.570
ATOM   5899 H1   TIP  1182     -10.695 -21.848  14.276
ATOM   5900 H2   TIP  1182     -10.378 -21.847  12.796
ATOM   5901 O    TIP  1183     -12.750 -10.597  -3.968
ATOM   5902 H1   TIP  1183     -12.270  -9.807  -3.718
ATOM   5903 H2   TIP  1183     -13.540 -10.272  -4.399
ATOM   5904 O    TIP  1184     -12.421 -26.375  -7.726
ATOM   5905 H1   TIP  1184     -11.796 -27.055  -7.977
ATOM   5906 H2   TIP  1184     -12.226 -25.642  -8.310
ATOM   5907 O    TIP  1185      -3.019  -7.520  -8.601
ATOM   5908 H1   TIP  1185      -3.675  -6.829  -8.691
ATOM   5909 H2   TIP  1185      -3.217  -7.932  -7.760
ATOM   5910 O    TIP  1186      23.124  -2.450  16.765
ATOM   5911 H1   TIP  1186      23.835  -3.057  16.564
ATOM   5912 H2   TIP  1186      22.707  -2.278  15.921
ATOM   5913 O    TIP  1187     -13.706 -14.221   9.664
ATOM   5914 H1   TIP  1187     -12.782 -14.406   9.496
ATOM   5915 H2   TIP  1187     -14.024 -14.991  10.134
ATOM   5916 O    TIP  1188       6.233 -18.921   5.057
ATOM   5917 H1   TIP  1188       6.639 -18.958   4.192
ATOM   5918 H2   TIP  1188       6.627 -18.155   5.475
ATOM   5919 O    TIP  1189     -18.348 -11.917   4.677
ATOM   5920 H1   TIP  1189     -17.472 -11.954   5.059
ATOM   5921 H2   TIP  1189     -18.209 -11.607   3.783
ATOM   5922 O    TIP  1190     -20.322  29.205  -1.415
ATOM   5923 H1   TIP  1190     -21.146  29.689  -1.457
ATOM   5924 H2   TIP  1190     -19.966  29.409  -0.551
ATOM   5925 O    TIP  1191       6.668 -12.030  -5.679
ATOM   5926 H1   TIP  1191       6.666 -12.907  -5.294
ATOM   5927 H2   TIP  1191       6.102 -12.104  -6.448
ATOM   5928 O    TIP  1192       9.413  -8.357   9.818
ATOM   5929 H1   TIP  1192      10.039  -8.968   9.431
ATOM   5930 H2   TIP  1192       9.412  -7.606   9.225
ATOM   5931 O    TIP  1193     -10.410 -27.583  17.019
ATOM   5932 H1   TIP  1193      -9.903 -27.380  17.805
ATOM   5933 H2   TIP  1193     -11.317 -27.406  17.266
ATOM   5934 O    TIP  1194       4.222  26.932  16.753
ATOM   5935 H1   TIP  1194       3.304  26.709  16.599
ATOM   5936 H2   TIP  1194       4.558  27.176  15.891
ATOM   5937 O    TIP  1195      -4.809  22.529  15.676
ATOM   5938 H1   TIP  1195      -4.286  21.843  16.090
ATOM   5939 H2   TIP  1195      -5.096  23.084  16.401
ATOM   5940 O    TIP  1196      10.891 -14.132   5.585
ATOM   5941 H1   TIP  1196      10.375 -14.937   5.635
ATOM   5942 H2   TIP  1196      11.194 -13.985   6.480
ATOM   5943 O    TIP  1197     -26.527  -5.340  -1.701
ATOM   5944 H1   TIP  1197     -27.377  -5.051  -1.369
ATOM   5945 H2   TIP  1197     -26.273  -6.057  -1.121
ATOM   5946 O    TIP  1198     -15.088  24.296  18.265
ATOM   5947 H1   TIP  1198     -15.143  25.252  18.243
ATOM   5948 H2   TIP  1198     -15.982  24.000  18.101
ATOM   5949 O    TIP  1199      16.944 -21.185   4.371
ATOM   5950 H1   TIP  1199      17.187 -21.047   5.286
ATOM   5951 H2   TIP  1199      16.921 -20.307   3.993
ATOM   5952 O    TIP  1200      13.195 -10.750  18.784
ATOM   5953 H1   TIP  1200      14.099 -10.603  19.061
ATOM   5954 H2   TIP  1200      13.244 -10.827  17.831
ATOM   5955 O    TIP  1201     -10.271 -20.671  -2.239
ATOM   5956 H1   TIP  1201     -10.388 -21.477  -1.736
ATOM   5957 H2   TIP  1201     -11.057 -20.157  -2.057
ATOM   5958 O    TIP  1202       6.596  24.950  -3.278
ATOM   5959 H1   TIP  1202       5.863  25.406  -2.866
ATOM   5960 H2   TIP  1202       6.319  24.818  -4.184
ATOM   5961 O    TIP  1203       7.584 -12.863  -2.883
ATOM   5962 H1   TIP  1203       8.196 -12.775  -3.614
ATOM   5963 H2   TIP  1203       7.927 -12.276  -2.210
ATOM   5964 O    TIP  1204      -5.724  -0.562  27.334
ATOM   5965 H1   TIP  1204      -6.028  -1.178  28.001
ATOM   5966 H2   TIP  1204      -5.496  -1.112  26.585
ATOM   5967 O    TIP  1205     -23.406 -17.068  18.600
ATOM   5968 H1   TIP  1205     -24.029 -16.601  19.157
ATOM   5969 H2   TIP  1205     -23.006 -17.716  19.179
ATOM   5970 O    TIP  1206     -23.245  24.155   0.201
ATOM   5971 H1   TIP  1206     -24.180  24.290   0.354
ATOM   5972 H2   TIP  1206     -22.985  23.511   0.859
ATOM   5973 O    TIP  1207     -28.724 -12.770   1.877
ATOM   5974 H1   TIP  1207     -29.234 -12.584   2.666
ATOM   5975 H2   TIP  1207     -29.197 -12.326   1.174
ATOM   5976 O    TIP  1208     -20.756 -28.478  18.549
ATOM   5977 H1   TIP  1208     -20.736 -28.555  17.595
ATOM   5978 H2   TIP  1208     -19.864 -28.229  18.789
ATOM   5979 O    TIP  1209     -12.702  12.891 -19.025
ATOM   5980 H1   TIP  1209     -13.196  13.021 -18.216
ATOM   5981 H2   TIP  1209     -12.636  13.765 -19.410
ATOM   5982 O    TIP  1210     -14.184   6.548  19.359
ATOM   5983 H1   TIP  1210     -13.969   5.618  19.287
ATOM   5984 H2   TIP  1210     -14.766   6.601  20.117
ATOM   5985 O    TIP  1211       7.079   1.440  -4.186
ATOM   5986 H1   TIP  1211       7.517   1.697  -3.375
ATOM   5987 H2   TIP  1211       7.773   1.438  -4.845
ATOM   5988 O    TIP  1212     -26.958  -6.128  -6.203
ATOM   5989 H1   TIP  1212     -27.244  -6.632  -6.963
ATOM   5990 H2   TIP  1212     -26.277  -6.666  -5.799
ATOM   5991 O    TIP  1213      17.820  23.873  16.139
ATOM   5992 H1   TIP  1213      17.066  24.044  16.704
ATOM   5993 H2   TIP  1213      18.491  24.484  16.443
ATOM   5994 O    TIP  1214      23.153  19.827  15.264
ATOM   5995 H1   TIP  1214      23.690  19.781  16.056
ATOM   5996 H2   TIP  1214      22.447  19.199  15.415
ATOM   5997 O    TIP  1215       1.395  29.349   8.165
ATOM   5998 H1   TIP  1215       0.766  30.001   8.474
ATOM   5999 H2   TIP  1215       0.965  28.508   8.320
ATOM   6000 O    TIP  1216       7.348  25.262  14.080
ATOM   6001 H1   TIP  1216       7.451  25.121  13.139
ATOM   6002 H2   TIP  1216       6.409  25.406  14.200
ATOM   6003 O    TIP  1217      -7.237 -11.663  22.141
ATOM   6004 H1   TIP  1217      -7.649 -10.827  21.921
ATOM   6005 H2   TIP  1217      -6.434 -11.421  22.601
ATOM   6006 O    TIP  1218     -17.862 -16.736  15.953
ATOM   6007 H1   TIP  1218     -18.612 -16.958  15.402
ATOM   6008 H2   TIP  1218     -18.004 -17.227  16.762
ATOM   6009 O    TIP  1219      20.108  -4.440  10.850
ATOM   6010 H1   TIP  1219      19.683  -4.285  10.008
ATOM   6011 H2   TIP  1219      19.679  -5.223  11.196
ATOM   6012 O    TIP  1220     -18.851 -13.072  -6.677
ATOM   6013 H1   TIP  1220     -19.797 -12.930  -6.684
ATOM   6014 H2   TIP  1220     -18.696 -13.700  -7.382
ATOM   6015 O    TIP  1221     -21.650   4.482 -28.323
ATOM   6016 H1   TIP  1221     -21.763   5.432 -28.336
ATOM   6017 H2   TIP  1221     -20.767   4.339 -28.663
ATOM   6018 O    TIP  1222       6.797  -7.885  -0.228
ATOM   6019 H1   TIP  1222       7.243  -7.466  -0.964
ATOM   6020 H2   TIP  1222       6.102  -8.404  -0.632
ATOM   6021 O    TIP  1223     -17.234   9.969  20.666
ATOM   6022 H1   TIP  1223     -18.173   9.935  20.481
ATOM   6023 H2   TIP  1223     -16.847  10.348  19.878
ATOM   6024 O    TIP  1224       9.764  -7.241 -10.484
ATOM   6025 H1   TIP  1224      10.604  -7.687 -10.590
ATOM   6026 H2   TIP  1224       9.373  -7.647  -9.710
ATOM   6027 O    TIP  1225     -23.232  11.210  18.509
ATOM   6028 H1   TIP  1225     -22.697  11.925  18.164
ATOM   6029 H2   TIP  1225     -24.132  11.460  18.299
ATOM   6030 O    TIP  1226       1.819  17.593  18.266
ATOM   6031 H1   TIP  1226       2.223  18.308  17.774
ATOM   6032 H2   TIP  1226       0.981  17.948  18.561
ATOM   6033 O    TIP  1227       2.922  -5.984 -10.384
ATOM   6034 H1   TIP  1227       3.736  -5.815  -9.910
ATOM   6035 H2   TIP  1227       2.440  -5.159 -10.335
ATOM   6036 O    TIP  1228     -22.211  18.456  18.542
ATOM   6037 H1   TIP  1228     -22.782  18.997  17.995
ATOM   6038 H2   TIP  1228     -21.810  19.073  19.154
ATOM   6039 O    TIP  1229      -1.946  14.423  19.840
ATOM   6040 H1   TIP  1229      -1.206  15.004  19.666
ATOM   6041 H2   TIP  1229      -1.674  13.575  19.491
ATOM   6042 O    TIP  1230     -18.908  19.588  12.873
ATOM   6043 H1   TIP  1230     -19.587  20.213  13.127
ATOM   6044 H2   TIP  1230     -18.794  19.726  11.933
ATOM   6045 O    TIP  1231     -13.202 -25.808   7.904
ATOM   6046 H1   TIP  1231     -13.826 -26.534   7.884
ATOM   6047 H2   TIP  1231     -12.826 -25.790   7.024
ATOM   6048 O    TIP  1232      23.873  27.942  10.184
ATOM   6049 H1   TIP  1232      24.657  27.785  10.711
ATOM   6050 H2   TIP  1232      23.725  27.117   9.721
ATOM   6051 O    TIP  1233       9.661  19.513 -12.467
ATOM   6052 H1   TIP  1233       9.758  18.838 -11.796
ATOM   6053 H2   TIP  1233       9.707  19.037 -13.296
ATOM   6054 O    TIP  1234     -15.394  -3.130  12.383
ATOM   6055 H1   TIP  1234     -15.394  -4.086  12.426
ATOM   6056 H2   TIP  1234     -15.541  -2.931  11.458
ATOM   6057 O    TIP  1235     -13.044 -27.540  -3.372
ATOM   6058 H1   TIP  1235     -13.419 -27.829  -2.540
ATOM   6059 H2   TIP  1235     -12.111 -27.740  -3.298
ATOM   6060 O    TIP  1236       8.154 -17.755  10.537
ATOM   6061 H1   TIP  1236       8.714 -17.325  11.183
ATOM   6062 H2   TIP  1236       8.733 -18.371  10.088
ATOM   6063 O    TIP  1237      14.097  -0.029  -4.514
ATOM   6064 H1   TIP  1237      14.451  -0.788  -4.051
ATOM   6065 H2   TIP  1237      14.862   0.393  -4.905
ATOM   6066 O    TIP  1238     -14.714 -16.868  11.206
ATOM   6067 H1   TIP  1238     -15.637 -16.617  11.198
ATOM   6068 H2   TIP  1238     -14.709 -17.779  10.915
ATOM   6069 O    TIP  1239      14.418  17.484  16.514
ATOM   6070 H1   TIP  1239      14.939  17.431  15.713
ATOM   6071 H2   TIP  1239      13.870  16.699  16.496
ATOM   6072 O    TIP  1240      -2.758   1.634  24.428
ATOM   6073 H1   TIP  1240      -3.508   1.209  24.012
ATOM   6074 H2   TIP  1240      -1.994   1.237  24.010
ATOM   6075 O    TIP  1241      19.733  24.760  -0.114
ATOM   6076 H1   TIP  1241      19.861  23.968  -0.634
ATOM   6077 H2   TIP  1241      20.618  25.053   0.101
ATOM   6078 O    TIP  1242     -15.372  19.002  22.414
ATOM   6079 H1   TIP  1242     -15.581  18.189  21.954
ATOM   6080 H2   TIP  1242     -15.125  19.614  21.721
ATOM   6081 O    TIP  1243      24.582   9.271  22.962
ATOM   6082 H1   TIP  1243      24.346   8.630  23.632
ATOM   6083 H2   TIP  1243      23.819   9.845  22.897
ATOM   6084 O    TIP  1244      27.648  13.827  -4.975
ATOM   6085 H1   TIP  1244      28.465  13.358  -5.145
ATOM   6086 H2   TIP  1244      27.924  14.711  -4.734
ATOM   6087 O    TIP  1245     -12.535  18.021 -11.069
ATOM   6088 H1   TIP  1245     -13.008  18.167 -10.250
ATOM   6089 H2   TIP  1245     -12.981  17.279 -11.476
ATOM   6090 O    TIP  1246     -27.622  21.307  10.765
ATOM   6091 H1   TIP  1246     -28.132  22.106  10.639
ATOM   6092 H2   TIP  1246     -27.267  21.110   9.898
ATOM   6093 O    TIP  1247     -27.124 -24.387  15.510
ATOM   6094 H1   TIP  1247     -27.146 -23.585  14.988
ATOM   6095 H2   TIP  1247     -26.227 -24.709  15.418
ATOM   6096 O    TIP  1248      -5.179  14.978  22.626
ATOM   6097 H1   TIP  1248      -5.893  15.535  22.934
ATOM   6098 H2   TIP  1248      -5.575  14.432  21.947
ATOM   6099 O    TIP  1249      17.976  -6.374   7.071
ATOM   6100 H1   TIP  1249      18.337  -6.790   6.288
ATOM   6101 H2   TIP  1249      17.862  -7.093   7.693
ATOM   6102 O    TIP  1250     -22.639  10.350   2.546
ATOM   6103 H1   TIP  1250     -22.498   9.995   1.669
ATOM   6104 H2   TIP  1250     -21.935   9.973   3.074
ATOM   6105 O    TIP  1251      -5.133  22.216  25.794
ATOM   6106 H1   TIP  1251      -4.648  21.579  25.270
ATOM   6107 H2   TIP  1251      -5.670  21.685  26.382
ATOM   6108 O    TIP  1252     -24.100  -0.141  -1.131
ATOM   6109 H1   TIP  1252     -23.443  -0.675  -0.685
ATOM   6110 H2   TIP  1252     -24.553  -0.753  -1.711
ATOM   6111 O    TIP  1253       8.537 -10.626  -7.294
ATOM   6112 H1   TIP  1253       9.364 -11.056  -7.077
ATOM   6113 H2   TIP  1253       7.898 -11.020  -6.699
ATOM   6114 O    TIP  1254      14.666   4.677  20.644
ATOM   6115 H1   TIP  1254      14.523   4.418  19.734
ATOM   6116 H2   TIP  1254      13.949   4.265  21.126
ATOM   6117 O    TIP  1255      -0.576   4.497 -10.279
ATOM   6118 H1   TIP  1255      -1.274   4.864  -9.737
ATOM   6119 H2   TIP  1255       0.174   5.072 -10.128
ATOM   6120 O    TIP  1256     -26.072  12.370  16.089
ATOM   6121 H1   TIP  1256     -25.530  13.047  15.685
ATOM   6122 H2   TIP  1256     -25.648  11.547  15.849
ATOM   6123 O    TIP  1257      15.791  25.549  -0.183
ATOM   6124 H1   TIP  1257      15.324  26.349  -0.425
ATOM   6125 H2   TIP  1257      15.957  25.106  -1.015
ATOM   6126 O    TIP  1258     -17.005   4.866 -10.486
ATOM   6127 H1   TIP  1258     -16.536   5.644 -10.183
ATOM   6128 H2   TIP  1258     -16.446   4.133 -10.230
ATOM   6129 O    TIP  1259      19.206  13.964  -0.111
ATOM   6130 H1   TIP  1259      18.636  13.829  -0.868
ATOM   6131 H2   TIP  1259      18.807  13.444   0.586
ATOM   6132 O    TIP  1260     -16.493 -25.784  18.762
ATOM   6133 H1   TIP  1260     -16.690 -25.788  17.826
ATOM   6134 H2   TIP  1260     -16.334 -26.703  18.978
ATOM   6135 O    TIP  1261      17.074   6.505  18.884
ATOM   6136 H1   TIP  1261      16.901   6.925  19.726
ATOM   6137 H2   TIP  1261      18.027   6.439  18.838
ATOM   6138 O    TIP  1262      -9.463  21.536  19.542
ATOM   6139 H1   TIP  1262      -9.394  21.127  20.404
ATOM   6140 H2   TIP  1262      -8.640  21.315  19.105
ATOM   6141 O    TIP  1263     -17.272 -26.605  16.412
ATOM   6142 H1   TIP  1263     -17.688 -25.768  16.202
ATOM   6143 H2   TIP  1263     -17.162 -27.037  15.565
ATOM   6144 O    TIP  1264       9.367   3.664 -12.895
ATOM   6145 H1   TIP  1264      10.009   4.121 -12.352
ATOM   6146 H2   TIP  1264       9.859   2.948 -13.298
ATOM   6147 O    TIP  1265      21.178   3.322   6.689
ATOM   6148 H1   TIP  1265      21.128   2.612   7.329
ATOM   6149 H2   TIP  1265      21.464   4.082   7.195
ATOM   6150 O    TIP  1266     -14.443  -6.288  25.261
ATOM   6151 H1   TIP  1266     -14.283  -6.994  24.635
ATOM   6152 H2   TIP  1266     -13.887  -6.501  26.011
ATOM   6153 O    TIP  1267     -11.724  11.671  19.649
ATOM   6154 H1   TIP  1267     -11.026  11.780  20.295
ATOM   6155 H2   TIP  1267     -12.215  10.908  19.953
ATOM   6156 O    TIP  1268      27.608  10.238  -1.967
ATOM   6157 H1   TIP  1268      27.201  11.103  -1.921
ATOM   6158 H2   TIP  1268      27.634   9.936  -1.059
ATOM   6159 O    TIP  1269      19.321  -6.793  -3.486
ATOM   6160 H1   TIP  1269      18.367  -6.761  -3.559
ATOM   6161 H2   TIP  1269      19.488  -6.845  -2.545
ATOM   6162 O    TIP  1270      -2.128  -9.479  -0.232
ATOM   6163 H1   TIP  1270      -1.987  -8.727  -0.807
ATOM   6164 H2   TIP  1270      -1.813  -9.189   0.624
ATOM   6165 O    TIP  1271      22.501  -8.937  14.420
ATOM   6166 H1   TIP  1271      21.721  -9.469  14.577
ATOM   6167 H2   TIP  1271      22.390  -8.604  13.530
ATOM   6168 O    TIP  1272      -1.836 -15.730   6.701
ATOM   6169 H1   TIP  1272      -2.586 -15.136   6.670
ATOM   6170 H2   TIP  1272      -2.009 -16.371   6.012
ATOM   6171 O    TIP  1273       1.504  -8.587  16.141
ATOM   6172 H1   TIP  1273       2.395  -8.378  16.422
ATOM   6173 H2   TIP  1273       1.288  -9.395  16.607
ATOM   6174 O    TIP  1274      -5.957  -3.902 -22.438
ATOM   6175 H1   TIP  1274      -6.454  -3.619 -23.205
ATOM   6176 H2   TIP  1274      -5.228  -3.285 -22.383
ATOM   6177 O    TIP  1275     -26.076  23.081  -5.646
ATOM   6178 H1   TIP  1275     -26.709  22.838  -6.322
ATOM   6179 H2   TIP  1275     -26.256  22.483  -4.921
ATOM   6180 O    TIP  1276     -27.163   3.203   2.949
ATOM   6181 H1   TIP  1276     -27.019   2.778   2.104
ATOM   6182 H2   TIP  1276     -27.756   3.928   2.756
ATOM   6183 O    TIP  1277     -18.209 -23.234   8.765
ATOM   6184 H1   TIP  1277     -17.596 -23.542   9.433
ATOM   6185 H2   TIP  1277     -19.066 -23.274   9.188
ATOM   6186 O    TIP  1278     -13.485  21.954 -19.258
ATOM   6187 H1   TIP  1278     -12.905  21.297 -19.642
ATOM   6188 H2   TIP  1278     -13.447  22.693 -19.865
ATOM   6189 O    TIP  1279      27.688 -26.672  10.315
ATOM   6190 H1   TIP  1279      27.229 -26.459   9.502
ATOM   6191 H2   TIP  1279      27.315 -27.510  10.589
ATOM   6192 O    TIP  1280      20.297  18.261   2.502
ATOM   6193 H1   TIP  1280      20.491  17.501   1.953
ATOM   6194 H2   TIP  1280      21.134  18.481   2.912
ATOM   6195 O    TIP  1281      -2.089   3.176  21.085
ATOM   6196 H1   TIP  1281      -1.326   3.645  21.421
ATOM   6197 H2   TIP  1281      -2.840   3.658  21.430
ATOM   6198 O    TIP  1282     -15.931  16.722  20.972
ATOM   6199 H1   TIP  1282     -16.715  16.345  21.372
ATOM   6200 H2   TIP  1282     -16.092  16.669  20.030
ATOM   6201 O    TIP  1283       2.520   6.085  24.941
ATOM   6202 H1   TIP  1283       1.602   5.835  25.044
ATOM   6203 H2   TIP  1283       2.496   6.879  24.408
ATOM   6204 O    TIP  1284      16.175 -13.378   2.554
ATOM   6205 H1   TIP  1284      15.853 -13.840   3.328
ATOM   6206 H2   TIP  1284      15.507 -12.718   2.372
ATOM   6207 O    TIP  1285      14.150 -25.646  -0.825
ATOM   6208 H1   TIP  1285      13.966 -25.346   0.065
ATOM   6209 H2   TIP  1285      14.445 -24.862  -1.287
ATOM   6210 O    TIP  1286      -3.812  20.757 -11.946
ATOM   6211 H1   TIP  1286      -3.647  20.089 -11.282
ATOM   6212 H2   TIP  1286      -4.714  20.602 -12.226
ATOM   6213 O    TIP  1287     -17.937  24.838 -12.820
ATOM   6214 H1   TIP  1287     -17.516  25.659 -12.568
ATOM   6215 H2   TIP  1287     -18.045  24.360 -11.998
ATOM   6216 O    TIP  1288     -13.746  -2.280 -15.735
ATOM   6217 H1   TIP  1288     -14.618  -2.377 -15.353
ATOM   6218 H2   TIP  1288     -13.901  -2.232 -16.678
ATOM   6219 O    TIP  1289       7.437 -16.544   5.702
ATOM   6220 H1   TIP  1289       8.217 -16.459   6.250
ATOM   6221 H2   TIP  1289       7.594 -15.954   4.966
ATOM   6222 O    TIP  1290     -20.587  17.319  12.907
ATOM   6223 H1   TIP  1290     -19.928  17.993  13.073
ATOM   6224 H2   TIP  1290     -20.958  17.550  12.056
ATOM   6225 O    TIP  1291     -22.383   5.980  -6.181
ATOM   6226 H1   TIP  1291     -23.225   5.563  -6.361
ATOM   6227 H2   TIP  1291     -21.746   5.455  -6.665
ATOM   6228 O    TIP  1292     -27.958 -20.948  15.729
ATOM   6229 H1   TIP  1292     -27.269 -20.559  16.268
ATOM   6230 H2   TIP  1292     -27.489 -21.414  15.038
ATOM   6231 O    TIP  1293     -18.871  22.972  20.400
ATOM   6232 H1   TIP  1293     -18.291  23.641  20.763
ATOM   6233 H2   TIP  1293     -19.222  22.516  21.164
ATOM   6234 O    TIP  1294      18.573  16.378  19.834
ATOM   6235 H1   TIP  1294      18.031  16.559  19.066
ATOM   6236 H2   TIP  1294      19.397  16.049  19.475
ATOM   6237 O    TIP  1295     -19.278 -14.292  16.421
ATOM   6238 H1   TIP  1295     -18.868 -15.069  16.042
ATOM   6239 H2   TIP  1295     -18.893 -13.559  15.940
ATOM   6240 O    TIP  1296      -8.902  14.661 -14.720
ATOM   6241 H1   TIP  1296      -9.300  15.338 -14.174
ATOM   6242 H2   TIP  1296      -8.260  14.238 -14.150
ATOM   6243 O    TIP  1297      11.342 -26.989  12.207
ATOM   6244 H1   TIP  1297      11.193 -27.888  12.499
ATOM   6245 H2   TIP  1297      10.477 -26.581  12.231
ATOM   6246 O    TIP  1298      -7.618 -28.971   2.355
ATOM   6247 H1   TIP  1298      -8.257 -29.140   3.047
ATOM   6248 H2   TIP  1298      -6.817 -28.730   2.821
ATOM   6249 O    TIP  1299      12.696  18.656 -10.660
ATOM   6250 H1   TIP  1299      13.510  18.222 -10.403
ATOM   6251 H2   TIP  1299      12.493  19.238  -9.928
ATOM   6252 O    TIP  1300     -23.180  -2.990  15.592
ATOM   6253 H1   TIP  1300     -24.075  -3.228  15.833
ATOM   6254 H2   TIP  1300     -23.092  -3.275  14.682
ATOM   6255 O    TIP  1301     -18.379 -17.180  22.608
ATOM   6256 H1   TIP  1301     -18.674 -17.175  21.698
ATOM   6257 H2   TIP  1301     -18.309 -18.107  22.833
ATOM   6258 O    TIP  1302      13.904 -10.986  15.952
ATOM   6259 H1   TIP  1302      13.967 -11.518  15.159
ATOM   6260 H2   TIP  1302      14.515 -10.264  15.806
ATOM   6261 O    TIP  1303      28.178  -6.747  -2.004
ATOM   6262 H1   TIP  1303      27.716  -7.585  -1.984
ATOM   6263 H2   TIP  1303      27.517  -6.114  -2.284
ATOM   6264 O    TIP  1304      -3.455  13.780 -14.546
ATOM   6265 H1   TIP  1304      -4.222  13.248 -14.334
ATOM   6266 H2   TIP  1304      -3.794  14.672 -14.620
ATOM   6267 O    TIP  1305      -2.339 -25.037   6.500
ATOM   6268 H1   TIP  1305      -2.542 -25.819   5.987
ATOM   6269 H2   TIP  1305      -3.166 -24.557   6.545
ATOM   6270 O    TIP  1306      23.508  22.951   8.459
ATOM   6271 H1   TIP  1306      22.914  23.701   8.471
ATOM   6272 H2   TIP  1306      23.864  22.912   9.347
ATOM   6273 O    TIP  1307      -9.636 -24.905  -7.315
ATOM   6274 H1   TIP  1307      -9.161 -24.704  -8.121
ATOM   6275 H2   TIP  1307     -10.516 -24.559  -7.461
ATOM   6276 O    TIP  1308       2.224  -5.433  -5.303
ATOM   6277 H1   TIP  1308       2.613  -6.227  -4.937
ATOM   6278 H2   TIP  1308       2.937  -4.795  -5.304
ATOM   6279 O    TIP  1309     -20.513  -3.800  23.796
ATOM   6280 H1   TIP  1309     -19.862  -4.258  23.264
ATOM   6281 H2   TIP  1309     -20.285  -2.875  23.710
ATOM   6282 O    TIP  1310       3.433  -7.816 -12.631
ATOM   6283 H1   TIP  1310       3.951  -8.569 -12.350
ATOM   6284 H2   TIP  1310       3.684  -7.113 -12.032
ATOM   6285 O    TIP  1311      -8.069 -28.439  -1.733
ATOM   6286 H1   TIP  1311      -7.573 -28.755  -2.488
ATOM   6287 H2   TIP  1311      -7.470 -27.844  -1.283
ATOM   6288 O    TIP  1312      27.445   5.669  -8.913
ATOM   6289 H1   TIP  1312      27.790   4.792  -9.082
ATOM   6290 H2   TIP  1312      27.843   6.218  -9.588
ATOM   6291 O    TIP  1313     -13.421  10.080 -10.127
ATOM   6292 H1   TIP  1313     -12.877   9.508 -10.668
ATOM   6293 H2   TIP  1313     -12.860  10.317  -9.389
ATOM   6294 O    TIP  1314       8.367 -21.014  15.536
ATOM   6295 H1   TIP  1314       9.203 -21.318  15.184
ATOM   6296 H2   TIP  1314       8.166 -21.627  16.243
ATOM   6297 O    TIP  1315       7.229 -14.839  -0.338
ATOM   6298 H1   TIP  1315       6.992 -13.980   0.010
ATOM   6299 H2   TIP  1315       8.184 -14.821  -0.393
ATOM   6300 O    TIP  1316     -11.600  -3.440  26.297
ATOM   6301 H1   TIP  1316     -12.409  -3.027  25.995
ATOM   6302 H2   TIP  1316     -11.510  -3.155  27.206
ATOM   6303 O    TIP  1317     -25.876  16.724   1.632
ATOM   6304 H1   TIP  1317     -25.516  17.545   1.967
ATOM   6305 H2   TIP  1317     -26.776  16.705   1.958
ATOM   6306 O    TIP  1318     -24.596   8.406  12.946
ATOM   6307 H1   TIP  1318     -25.462   8.037  12.771
ATOM   6308 H2   TIP  1318     -24.009   7.651  12.947
ATOM   6309 O    TIP  1319      12.848  22.654 -11.183
ATOM   6310 H1   TIP  1319      12.190  22.117 -10.742
ATOM   6311 H2   TIP  1319      13.678  22.395 -10.783
ATOM   6312 O    TIP  1320     -24.170  26.047 -11.033
ATOM   6313 H1   TIP  1320     -24.247  25.216 -11.502
ATOM   6314 H2   TIP  1320     -23.352  26.428 -11.352
ATOM   6315 O    TIP  1321     -20.728  -4.434   3.569
ATOM   6316 H1   TIP  1321     -21.539  -4.169   4.001
ATOM   6317 H2   TIP  1321     -20.986  -4.627   2.668
ATOM   6318 O    TIP  1322      22.009  23.520  11.884
ATOM   6319 H1   TIP  1322      21.554  23.812  11.095
ATOM   6320 H2   TIP  1322      21.725  22.614  12.005
ATOM   6321 O    TIP  1323     -24.536  -7.659   5.233
ATOM   6322 H1   TIP  1323     -24.755  -6.744   5.410
ATOM   6323 H2   TIP  1323     -24.078  -7.638   4.393
ATOM   6324 O    TIP  1324      -2.122  -1.702  23.263
ATOM   6325 H1   TIP  1324      -1.475  -1.691  22.558
ATOM   6326 H2   TIP  1324      -2.907  -2.077  22.865
ATOM   6327 O    TIP  1325     -19.626  10.342  -4.534
ATOM   6328 H1   TIP  1325     -20.564  10.363  -4.346
ATOM   6329 H2   TIP  1325     -19.450   9.435  -4.782
ATOM   6330 O    TIP  1326      -1.864  -7.495  -2.062
ATOM   6331 H1   TIP  1326      -0.974  -7.391  -2.397
ATOM   6332 H2   TIP  1326      -2.020  -6.706  -1.543
ATOM   6333 O    TIP  1327      -8.765 -16.072  16.742
ATOM   6334 H1   TIP  1327      -8.235 -16.691  16.238
ATOM   6335 H2   TIP  1327      -8.126 -15.520  17.193
ATOM   6336 O    TIP  1328      -6.690   9.541  23.329
ATOM   6337 H1   TIP  1328      -7.529   9.083  23.364
ATOM   6338 H2   TIP  1328      -6.056   8.863  23.095
ATOM   6339 O    TIP  1329       0.458 -25.098  -5.580
ATOM   6340 H1   TIP  1329       1.368 -25.145  -5.872
ATOM   6341 H2   TIP  1329       0.474 -24.493  -4.839
ATOM   6342 O    TIP  1330       9.187  26.056  21.083
ATOM   6343 H1   TIP  1330       8.449  25.873  20.501
ATOM   6344 H2   TIP  1330       9.590  26.845  20.720
ATOM   6345 O    TIP  1331      -4.692   9.269  26.966
ATOM   6346 H1   TIP  1331      -5.359   9.758  27.447
ATOM   6347 H2   TIP  1331      -4.468   9.832  26.225
ATOM   6348 O    TIP  1332      11.732  22.269  15.301
ATOM   6349 H1   TIP  1332      11.826  22.080  16.234
ATOM   6350 H2   TIP  1332      12.600  22.105  14.933
ATOM   6351 O    TIP  1333      17.763  20.972  -4.634
ATOM   6352 H1   TIP  1333      17.117  20.286  -4.803
ATOM   6353 H2   TIP  1333      17.330  21.781  -4.907
ATOM   6354 O    TIP  1334     -18.180  -2.071 -25.298
ATOM   6355 H1   TIP  1334     -18.608  -1.345 -25.752
ATOM   6356 H2   TIP  1334     -18.833  -2.771 -25.297
ATOM   6357 O    TIP  1335     -22.337  21.249  18.176
ATOM   6358 H1   TIP  1335     -22.574  22.118  18.500
ATOM   6359 H2   TIP  1335     -21.471  21.366  17.787
ATOM   6360 O    TIP  1336      -0.898  10.307 -11.756
ATOM   6361 H1   TIP  1336      -0.928  11.051 -11.155
ATOM   6362 H2   TIP  1336      -1.788  10.241 -12.101
ATOM   6363 O    TIP  1337      11.779  25.377  18.260
ATOM   6364 H1   TIP  1337      12.562  25.649  18.738
ATOM   6365 H2   TIP  1337      11.336  24.768  18.851
ATOM   6366 O    TIP  1338     -17.016  27.366   2.924
ATOM   6367 H1   TIP  1338     -17.788  26.963   2.527
ATOM   6368 H2   TIP  1338     -16.862  28.154   2.403
ATOM   6369 O    TIP  1339     -15.007  15.816 -14.058
ATOM   6370 H1   TIP  1339     -15.900  15.729 -13.725
ATOM   6371 H2   TIP  1339     -14.832  16.757 -14.035
ATOM   6372 O    TIP  1340     -22.258  13.677  17.967
ATOM   6373 H1   TIP  1340     -22.840  13.662  18.726
ATOM   6374 H2   TIP  1340     -22.089  14.607  17.812
ATOM   6375 O    TIP  1341     -19.760 -11.537  12.510
ATOM   6376 H1   TIP  1341     -20.090 -10.640  12.456
ATOM   6377 H2   TIP  1341     -19.329 -11.686  11.668
ATOM   6378 O    TIP  1342      -3.728 -26.501   0.078
ATOM   6379 H1   TIP  1342      -3.789 -25.730  -0.487
ATOM   6380 H2   TIP  1342      -2.875 -26.421   0.503
ATOM   6381 O    TIP  1343       1.632   7.411  18.940
ATOM   6382 H1   TIP  1343       0.746   7.190  19.226
ATOM   6383 H2   TIP  1343       2.158   7.374  19.738
ATOM   6384 O    TIP  1344      15.584   8.803 -11.989
ATOM   6385 H1   TIP  1344      15.273   8.824 -11.084
ATOM   6386 H2   TIP  1344      14.791   8.702 -12.514
ATOM   6387 O    TIP  1345      26.754  11.601  11.376
ATOM   6388 H1   TIP  1345      27.044  11.487  10.471
ATOM   6389 H2   TIP  1345      25.823  11.381  11.360
ATOM   6390 O    TIP  1346      -3.870   6.679  27.928
ATOM   6391 H1   TIP  1346      -2.957   6.966  27.954
ATOM   6392 H2   TIP  1346      -4.335   7.393  27.494
ATOM   6393 O    TIP  1347       2.234  22.864  17.634
ATOM   6394 H1   TIP  1347       1.746  22.642  18.427
ATOM   6395 H2   TIP  1347       1.621  23.379  17.110
ATOM   6396 O    TIP  1348      11.904 -20.954   8.396
ATOM   6397 H1   TIP  1348      12.476 -21.049   9.157
ATOM   6398 H2   TIP  1348      12.132 -21.692   7.830
ATOM   6399 O    TIP  1349      -8.699 -13.273 -12.422
ATOM   6400 H1   TIP  1349      -8.385 -13.412 -11.529
ATOM   6401 H2   TIP  1349      -8.897 -12.338 -12.465
ATOM   6402 O    TIP  1350      27.547  -7.376  25.170
ATOM   6403 H1   TIP  1350      28.179  -8.052  25.412
ATOM   6404 H2   TIP  1350      27.843  -6.593  25.634
ATOM   6405 O    TIP  1351      18.334  -3.674  -5.333
ATOM   6406 H1   TIP  1351      18.001  -3.420  -4.473
ATOM   6407 H2   TIP  1351      17.672  -3.361  -5.949
ATOM   6408 O    TIP  1352     -29.370  19.290  11.770
ATOM   6409 H1   TIP  1352     -30.022  19.989  11.717
ATOM   6410 H2   TIP  1352     -28.529  19.745  11.755
ATOM   6411 O    TIP  1353      -8.950 -28.153  14.515
ATOM   6412 H1   TIP  1353      -9.289 -27.271  14.363
ATOM   6413 H2   TIP  1353      -9.514 -28.513  15.200
ATOM   6414 O    TIP  1354      -4.345 -10.598  13.344
ATOM   6415 H1   TIP  1354      -3.976 -10.826  12.491
ATOM   6416 H2   TIP  1354      -4.140  -9.670  13.454
ATOM   6417 O    TIP  1355      27.331  -9.069   9.905
ATOM   6418 H1   TIP  1355      27.465  -9.874   9.405
ATOM   6419 H2   TIP  1355      28.152  -8.939  10.378
ATOM   6420 O    TIP  1356     -12.996   7.152 -16.751
ATOM   6421 H1   TIP  1356     -12.483   6.859 -17.504
ATOM   6422 H2   TIP  1356     -12.791   6.523 -16.060
ATOM   6423 O    TIP  1357      -4.730 -22.737   9.676
ATOM   6424 H1   TIP  1357      -4.609 -22.234   8.872
ATOM   6425 H2   TIP  1357      -4.379 -22.175  10.367
ATOM   6426 O    TIP  1358       9.318 -21.513   3.188
ATOM   6427 H1   TIP  1358       9.213 -20.625   3.530
ATOM   6428 H2   TIP  1358       8.912 -21.487   2.322
ATOM   6429 O    TIP  1359      -3.863  10.794  24.589
ATOM   6430 H1   TIP  1359      -4.793  10.870  24.378
ATOM   6431 H2   TIP  1359      -3.439  10.626  23.748
ATOM   6432 O    TIP  1360      -6.199   0.460 -18.818
ATOM   6433 H1   TIP  1360      -5.831   0.469 -17.934
ATOM   6434 H2   TIP  1360      -7.070   0.844 -18.719
ATOM   6435 O    TIP  1361      14.550  -4.684  -8.302
ATOM   6436 H1   TIP  1361      14.414  -4.351  -7.415
ATOM   6437 H2   TIP  1361      13.732  -4.493  -8.759
ATOM   6438 O    TIP  1362     -27.292  24.409  15.675
ATOM   6439 H1   TIP  1362     -27.324  23.801  14.936
ATOM   6440 H2   TIP  1362     -28.035  24.159  16.224
ATOM   6441 O    TIP  1363      19.484  21.582  -0.445
ATOM   6442 H1   TIP  1363      19.411  21.892  -1.348
ATOM   6443 H2   TIP  1363      20.316  21.109  -0.419
ATOM   6444 O    TIP  1364     -24.601  19.163  12.400
ATOM   6445 H1   TIP  1364     -24.175  19.203  11.544
ATOM   6446 H2   TIP  1364     -24.707  20.078  12.659
ATOM   6447 O    TIP  1365      15.322 -28.682  12.689
ATOM   6448 H1   TIP  1365      14.649 -28.047  12.936
ATOM   6449 H2   TIP  1365      14.877 -29.284  12.093
ATOM   6450 O    TIP  1366      27.653  21.132  11.458
ATOM   6451 H1   TIP  1366      26.813  20.978  11.890
ATOM   6452 H2   TIP  1366      27.791  22.076  11.529
ATOM   6453 O    TIP  1367     -28.816  22.548  -4.055
ATOM   6454 H1   TIP  1367     -28.978  22.739  -3.132
ATOM   6455 H2   TIP  1367     -28.513  21.640  -4.063
ATOM   6456 O    TIP  1368     -13.036  12.488 -11.487
ATOM   6457 H1   TIP  1368     -13.139  11.765 -10.868
ATOM   6458 H2   TIP  1368     -13.308  12.124 -12.329
ATOM   6459 O    TIP  1369     -20.505   3.654  28.000
ATOM   6460 H1   TIP  1369     -21.043   2.863  28.040
ATOM   6461 H2   TIP  1369     -19.835   3.523  28.670
ATOM   6462 O    TIP  1370     -22.727 -16.970   2.409
ATOM   6463 H1   TIP  1370     -23.122 -16.392   1.756
ATOM   6464 H2   TIP  1370     -23.350 -16.975   3.135
ATOM   6465 O    TIP  1371     -11.650  -9.939  -8.027
ATOM   6466 H1   TIP  1371     -11.371  -9.033  -8.152
ATOM   6467 H2   TIP  1371     -10.864 -10.393  -7.722
ATOM   6468 O    TIP  1372     -12.555   2.835  27.007
ATOM   6469 H1   TIP  1372     -13.023   2.244  26.417
ATOM   6470 H2   TIP  1372     -11.849   3.198  26.473
ATOM   6471 O    TIP  1373     -16.128   7.219  -8.182
ATOM   6472 H1   TIP  1373     -15.494   6.837  -8.788
ATOM   6473 H2   TIP  1373     -16.398   8.036  -8.600
ATOM   6474 O    TIP  1374     -19.364  26.462  26.682
ATOM   6475 H1   TIP  1374     -18.812  25.992  27.307
ATOM   6476 H2   TIP  1374     -20.169  26.647  27.165
ATOM   6477 O    TIP  1375       8.878  12.987 -10.111
ATOM   6478 H1   TIP  1375       8.046  12.732 -10.511
ATOM   6479 H2   TIP  1375       8.715  13.858  -9.750
ATOM   6480 O    TIP  1376     -14.344  26.345  -3.906
ATOM   6481 H1   TIP  1376     -14.194  27.290  -3.887
ATOM   6482 H2   TIP  1376     -15.293  26.255  -3.989
ATOM   6483 O    TIP  1377      13.704  19.707 -16.048
ATOM   6484 H1   TIP  1377      14.051  19.307 -15.251
ATOM   6485 H2   TIP  1377      14.062  20.594 -16.047
ATOM   6486 O    TIP  1378     -19.892  -1.089  -5.613
ATOM   6487 H1   TIP  1378     -20.118  -1.830  -5.051
ATOM   6488 H2   TIP  1378     -20.577  -1.076  -6.281
ATOM   6489 O    TIP  1379     -11.687  20.167  18.483
ATOM   6490 H1   TIP  1379     -12.389  20.654  18.913
ATOM   6491 H2   TIP  1379     -10.881  20.539  18.842
ATOM   6492 O    TIP  1380     -21.201  -9.997  -2.541
ATOM   6493 H1   TIP  1380     -20.647 -10.349  -3.237
ATOM   6494 H2   TIP  1380     -22.095 -10.193  -2.823
ATOM   6495 O    TIP  1381     -10.975  18.090 -21.053
ATOM   6496 H1   TIP  1381     -11.458  18.909 -21.163
ATOM   6497 H2   TIP  1381     -10.144  18.352 -20.657
ATOM   6498 O    TIP  1382      -8.163  24.911  17.147
ATOM   6499 H1   TIP  1382      -8.169  25.513  16.403
ATOM   6500 H2   TIP  1382      -7.590  24.195  16.872
ATOM   6501 O    TIP  1383     -13.887 -20.998  14.500
ATOM   6502 H1   TIP  1383     -14.094 -21.681  15.137
ATOM   6503 H2   TIP  1383     -13.050 -20.639  14.795
ATOM   6504 O    TIP  1384      -0.128 -28.816 -10.792
ATOM   6505 H1   TIP  1384      -0.162 -28.572  -9.868
ATOM   6506 H2   TIP  1384      -0.615 -28.125 -11.241
ATOM   6507 O    TIP  1385       3.194  19.338 -15.295
ATOM   6508 H1   TIP  1385       2.870  19.566 -16.167
ATOM   6509 H2   TIP  1385       4.075  19.711 -15.261
ATOM   6510 O    TIP  1386      11.967 -12.730   3.446
ATOM   6511 H1   TIP  1386      12.001 -13.376   4.152
ATOM   6512 H2   TIP  1386      11.068 -12.776   3.121
ATOM   6513 O    TIP  1387     -14.536 -19.363   9.789
ATOM   6514 H1   TIP  1387     -14.056 -19.702   9.033
ATOM   6515 H2   TIP  1387     -14.039 -19.671  10.547
ATOM   6516 O    TIP  1388       0.455  23.649  19.962
ATOM   6517 H1   TIP  1388      -0.106  23.225  19.312
ATOM   6518 H2   TIP  1388      -0.087  23.704  20.748
ATOM   6519 O    TIP  1389      -5.343  16.518 -11.474
ATOM   6520 H1   TIP  1389      -5.111  16.251 -10.585
ATOM   6521 H2   TIP  1389      -5.716  17.393 -11.373
ATOM   6522 O    TIP  1390     -10.521   3.985 -16.604
ATOM   6523 H1   TIP  1390     -10.142   4.727 -16.134
ATOM   6524 H2   TIP  1390     -10.483   3.259 -15.981
ATOM   6525 O    TIP  1391      13.006  13.534 -12.601
ATOM   6526 H1   TIP  1391      12.608  12.881 -12.026
ATOM   6527 H2   TIP  1391      12.271  14.060 -12.914
ATOM   6528 O    TIP  1392       0.350  18.898  20.877
ATOM   6529 H1   TIP  1392      -0.049  18.676  21.718
ATOM   6530 H2   TIP  1392      -0.372  18.855  20.250
ATOM   6531 O    TIP  1393      11.962   9.417  -9.972
ATOM   6532 H1   TIP  1393      11.883   8.740 -10.644
ATOM   6533 H2   TIP  1393      12.903   9.487  -9.811
ATOM   6534 O    TIP  1394      15.375  17.848 -13.747
ATOM   6535 H1   TIP  1394      15.769  17.454 -12.969
ATOM   6536 H2   TIP  1394      14.501  18.117 -13.464
ATOM   6537 O    TIP  1395       9.827  -4.501  -8.620
ATOM   6538 H1   TIP  1395       9.952  -5.040  -7.839
ATOM   6539 H2   TIP  1395      10.545  -3.869  -8.595
ATOM   6540 O    TIP  1396      20.427 -24.882   5.984
ATOM   6541 H1   TIP  1396      19.753 -25.183   6.593
ATOM   6542 H2   TIP  1396      21.133 -24.563   6.546
ATOM   6543 O    TIP  1397     -12.019 -17.399  14.797
ATOM   6544 H1   TIP  1397     -12.315 -16.822  15.502
ATOM   6545 H2   TIP  1397     -12.052 -18.277  15.176
ATOM   6546 O    TIP  1398       1.397   6.306 -10.332
ATOM   6547 H1   TIP  1398       2.077   6.571  -9.712
ATOM   6548 H2   TIP  1398       1.331   7.038 -10.945
ATOM   6549 O    TIP  1399     -24.070  19.335   9.676
ATOM   6550 H1   TIP  1399     -24.401  20.233   9.673
ATOM   6551 H2   TIP  1399     -24.851  18.790   9.571
ATOM   6552 O    TIP  1400      -8.865 -25.433  17.165
ATOM   6553 H1   TIP  1400      -9.617 -25.969  16.911
ATOM   6554 H2   TIP  1400      -8.520 -25.096  16.338
ATOM   6555 O    TIP  1401     -17.615  -4.137  -6.382
ATOM   6556 H1   TIP  1401     -18.248  -4.845  -6.260
ATOM   6557 H2   TIP  1401     -17.418  -3.836  -5.495
ATOM   6558 O    TIP  1402      12.503 -18.670  -2.284
ATOM   6559 H1   TIP  1402      13.167 -19.287  -1.976
ATOM   6560 H2   TIP  1402      12.961 -18.119  -2.918
ATOM   6561 O    TIP  1403      20.321  10.634  24.234
ATOM   6562 H1   TIP  1403      19.759  11.258  24.693
ATOM   6563 H2   TIP  1403      19.871  10.471  23.405
ATOM   6564 O    TIP  1404      17.839   8.636 -15.787
ATOM   6565 H1   TIP  1404      18.382   9.409 -15.638
ATOM   6566 H2   TIP  1404      17.014   8.983 -16.125
ATOM   6567 O    TIP  1405      15.066  -5.833   0.175
ATOM   6568 H1   TIP  1405      15.989  -5.608   0.066
ATOM   6569 H2   TIP  1405      14.846  -6.337  -0.608
ATOM   6570 O    TIP  1406      24.341   2.265  -3.557
ATOM   6571 H1   TIP  1406      24.231   3.206  -3.425
ATOM   6572 H2   TIP  1406      23.500   1.971  -3.904
ATOM   6573 O    TIP  1407      -3.655 -24.479  -1.754
ATOM   6574 H1   TIP  1407      -4.346 -24.478  -2.416
ATOM   6575 H2   TIP  1407      -3.280 -23.599  -1.796
ATOM   6576 O    TIP  1408      29.495  -1.422   1.189
ATOM   6577 H1   TIP  1408      28.926  -2.047   1.638
ATOM   6578 H2   TIP  1408      29.615  -0.711   1.818
ATOM   6579 O    TIP  1409     -12.711  20.262 -21.466
ATOM   6580 H1   TIP  1409     -13.562  20.054 -21.851
ATOM   6581 H2   TIP  1409     -12.310  20.872 -22.085
ATOM   6582 O    TIP  1410      10.509  -4.974  22.381
ATOM   6583 H1   TIP  1410      11.308  -5.395  22.696
ATOM   6584 H2   TIP  1410      10.777  -4.508  21.590
ATOM   6585 O    TIP  1411     -24.850  -3.111  19.716
ATOM   6586 H1   TIP  1411     -25.636  -3.373  20.195
ATOM   6587 H2   TIP  1411     -24.147  -3.630  20.105
ATOM   6588 O    TIP  1412      -5.195  -2.131  -8.147
ATOM   6589 H1   TIP  1412      -5.788  -1.394  -8.291
ATOM   6590 H2   TIP  1412      -5.132  -2.559  -9.001
ATOM   6591 O    TIP  1413       1.589  21.197  -8.950
ATOM   6592 H1   TIP  1413       1.531  20.252  -9.092
ATOM   6593 H2   TIP  1413       0.698  21.461  -8.722
ATOM   6594 O    TIP  1414     -15.797 -21.619   5.268
ATOM   6595 H1   TIP  1414     -16.336 -22.096   4.638
ATOM   6596 H2   TIP  1414     -15.204 -22.280   5.626
ATOM   6597 O    TIP  1415      -9.028 -26.496   6.481
ATOM   6598 H1   TIP  1415      -9.594 -26.917   7.128
ATOM   6599 H2   TIP  1415      -8.176 -26.434   6.913
ATOM   6600 O    TIP  1416       2.841  21.933 -11.478
ATOM   6601 H1   TIP  1416       2.314  21.835 -10.686
ATOM   6602 H2   TIP  1416       2.212  22.173 -12.158
ATOM   6603 O    TIP  1417       3.105 -26.692 -11.567
ATOM   6604 H1   TIP  1417       2.665 -27.435 -11.981
ATOM   6605 H2   TIP  1417       3.795 -27.088 -11.035
ATOM   6606 O    TIP  1418      -0.495  27.920  14.301
ATOM   6607 H1   TIP  1418       0.406  27.772  14.014
ATOM   6608 H2   TIP  1418      -0.428  28.056  15.246
ATOM   6609 O    TIP  1419      -2.639  -8.340  12.382
ATOM   6610 H1   TIP  1419      -3.442  -7.960  12.737
ATOM   6611 H2   TIP  1419      -2.779  -8.357  11.436
ATOM   6612 O    TIP  1420      -3.399  23.076 -27.873
ATOM   6613 H1   TIP  1420      -4.157  22.758 -28.363
ATOM   6614 H2   TIP  1420      -3.586  22.844 -26.964
ATOM   6615 O    TIP  1421     -19.334  -4.737  26.737
ATOM   6616 H1   TIP  1421     -18.966  -4.952  25.880
ATOM   6617 H2   TIP  1421     -19.630  -3.831  26.651
ATOM   6618 O    TIP  1422      10.198  26.427  -0.095
ATOM   6619 H1   TIP  1422      10.567  25.730  -0.637
ATOM   6620 H2   TIP  1422       9.330  26.107   0.149
ATOM   6621 O    TIP  1423      13.230  26.234  -5.604
ATOM   6622 H1   TIP  1423      13.125  25.789  -4.763
ATOM   6623 H2   TIP  1423      12.355  26.559  -5.814
ATOM   6624 O    TIP  1424      24.595  19.462   9.593
ATOM   6625 H1   TIP  1424      23.940  19.775   8.970
ATOM   6626 H2   TIP  1424      24.089  19.182  10.355
ATOM   6627 O    TIP  1425     -20.699  12.472  21.957
ATOM   6628 H1   TIP  1425     -20.324  11.724  22.421
ATOM   6629 H2   TIP  1425     -20.217  12.508  21.130
ATOM   6630 O    TIP  1426       1.632  17.132 -15.667
ATOM   6631 H1   TIP  1426       0.958  17.516 -15.107
ATOM   6632 H2   TIP  1426       2.392  17.703 -15.554
ATOM   6633 O    TIP  1427     -20.352  -1.464  22.162
ATOM   6634 H1   TIP  1427     -20.830  -1.298  21.350
ATOM   6635 H2   TIP  1427     -19.495  -1.060  22.024
ATOM   6636 O    TIP  1428       2.089  18.472 -12.578
ATOM   6637 H1   TIP  1428       1.267  18.238 -13.008
ATOM   6638 H2   TIP  1428       2.591  18.930 -13.251
ATOM   6639 O    TIP  1429      27.257  12.852  13.897
ATOM   6640 H1   TIP  1429      27.166  12.249  13.160
ATOM   6641 H2   TIP  1429      27.600  12.312  14.609
ATOM   6642 O    TIP  1430      20.867  16.127   0.646
ATOM   6643 H1   TIP  1430      20.146  15.563   0.367
ATOM   6644 H2   TIP  1430      20.986  16.740  -0.079
ATOM   6645 O    TIP  1431      19.683   3.780  -6.840
ATOM   6646 H1   TIP  1431      20.568   3.571  -7.136
ATOM   6647 H2   TIP  1431      19.151   3.756  -7.635
ATOM   6648 O    TIP  1432      29.159 -28.577  21.342
ATOM   6649 H1   TIP  1432      28.428 -29.054  20.949
ATOM   6650 H2   TIP  1432      29.468 -29.146  22.046
ATOM   6651 O    TIP  1433      -5.126 -27.768  -9.859
ATOM   6652 H1   TIP  1433      -4.434 -27.189  -9.540
ATOM   6653 H2   TIP  1433      -5.184 -28.460  -9.199
ATOM   6654 O    TIP  1434      -5.206   0.619  -5.938
ATOM   6655 H1   TIP  1434      -4.424   0.291  -6.383
ATOM   6656 H2   TIP  1434      -5.835   0.777  -6.642
ATOM   6657 O    TIP  1435      10.348 -22.776  14.342
ATOM   6658 H1   TIP  1435      10.078 -23.693  14.368
ATOM   6659 H2   TIP  1435      10.231 -22.516  13.429
ATOM   6660 O    TIP  1436     -22.515  19.952   0.323
ATOM   6661 H1   TIP  1436     -22.011  20.722   0.585
ATOM   6662 H2   TIP  1436     -22.801  19.558   1.147
ATOM   6663 O    TIP  1437      -9.581 -28.719   0.606
ATOM   6664 H1   TIP  1437      -9.182 -28.563  -0.250
ATOM   6665 H2   TIP  1437      -8.857 -28.644   1.227
ATOM   6666 O    TIP  1438      22.778   6.085  -8.266
ATOM   6667 H1   TIP  1438      21.991   5.725  -8.675
ATOM   6668 H2   TIP  1438      23.492   5.821  -8.846
ATOM   6669 O    TIP  1439      -9.125  -0.449  17.423
ATOM   6670 H1   TIP  1439      -8.525   0.290  17.515
ATOM   6671 H2   TIP  1439      -9.783  -0.150  16.796
ATOM   6672 O    TIP  1440      -7.689   6.928  21.788
ATOM   6673 H1   TIP  1440      -7.334   6.040  21.798
ATOM   6674 H2   TIP  1440      -6.920   7.495  21.843
ATOM   6675 O    TIP  1441      21.723   9.988   2.167
ATOM   6676 H1   TIP  1441      22.412   9.921   2.829
ATOM   6677 H2   TIP  1441      21.169   9.223   2.320
ATOM   6678 O    TIP  1442      19.343 -25.700   8.547
ATOM   6679 H1   TIP  1442      20.032 -26.363   8.512
ATOM   6680 H2   TIP  1442      19.646 -25.072   9.203
ATOM   6681 O    TIP  1443      14.798   9.391  -9.295
ATOM   6682 H1   TIP  1443      14.817   8.732  -8.601
ATOM   6683 H2   TIP  1443      15.053  10.205  -8.861
ATOM   6684 O    TIP  1444      -6.857 -17.689   3.526
ATOM   6685 H1   TIP  1444      -6.906 -17.585   2.576
ATOM   6686 H2   TIP  1444      -7.705 -17.381   3.845
ATOM   6687 O    TIP  1445      14.273  26.478  18.995
ATOM   6688 H1   TIP  1445      14.150  27.315  18.548
ATOM   6689 H2   TIP  1445      14.756  26.699  19.791
ATOM   6690 O    TIP  1446     -20.549  28.517  14.965
ATOM   6691 H1   TIP  1446     -19.747  28.345  14.471
ATOM   6692 H2   TIP  1446     -20.481  29.437  15.221
ATOM   6693 O    TIP  1447       4.226 -29.125  -4.242
ATOM   6694 H1   TIP  1447       4.694 -28.302  -4.105
ATOM   6695 H2   TIP  1447       4.877 -29.804  -4.066
ATOM   6696 O    TIP  1448     -20.529  20.455 -12.351
ATOM   6697 H1   TIP  1448     -20.911  19.620 -12.082
ATOM   6698 H2   TIP  1448     -21.281  21.003 -12.574
ATOM   6699 O    TIP  1449      26.436  15.602   2.786
ATOM   6700 H1   TIP  1449      27.115  16.252   2.965
ATOM   6701 H2   TIP  1449      26.744  14.807   3.220
ATOM   6702 O    TIP  1450     -12.439   0.582 -29.115
ATOM   6703 H1   TIP  1450     -13.302   0.286 -29.404
ATOM   6704 H2   TIP  1450     -12.202  -0.020 -28.410
ATOM   6705 O    TIP  1451     -21.747 -14.191  15.337
ATOM   6706 H1   TIP  1451     -22.295 -13.699  15.948
ATOM   6707 H2   TIP  1451     -20.901 -14.264  15.779
ATOM   6708 O    TIP  1452      -4.830  11.611 -13.970
ATOM   6709 H1   TIP  1452      -3.990  11.290 -13.644
ATOM   6710 H2   TIP  1452      -5.315  10.821 -14.207
ATOM   6711 O    TIP  1453     -13.783  12.700  -8.256
ATOM   6712 H1   TIP  1453     -13.944  13.491  -8.771
ATOM   6713 H2   TIP  1453     -14.644  12.292  -8.166
ATOM   6714 O    TIP  1454      12.846  -6.426  22.863
ATOM   6715 H1   TIP  1454      13.747  -6.115  22.949
ATOM   6716 H2   TIP  1454      12.914  -7.214  22.323
ATOM   6717 O    TIP  1455      28.505  16.318  -3.719
ATOM   6718 H1   TIP  1455      29.195  15.719  -4.003
ATOM   6719 H2   TIP  1455      28.947  17.161  -3.616
ATOM   6720 O    TIP  1456      25.051  -0.410  15.859
ATOM   6721 H1   TIP  1456      25.247  -1.336  16.001
ATOM   6722 H2   TIP  1456      24.258  -0.251  16.370
ATOM   6723 O    TIP  1457     -28.439   5.292  15.193
ATOM   6724 H1   TIP  1457     -28.766   5.749  15.967
ATOM   6725 H2   TIP  1457     -29.210   4.860  14.825
ATOM   6726 O    TIP  1458      25.402   5.798   5.686
ATOM   6727 H1   TIP  1458      25.811   5.048   6.117
ATOM   6728 H2   TIP  1458      26.091   6.158   5.126
ATOM   6729 O    TIP  1459      -0.334   3.053  27.999
ATOM   6730 H1   TIP  1459      -0.812   3.383  27.238
ATOM   6731 H2   TIP  1459      -0.756   2.219  28.205
ATOM   6732 O    TIP  1460      17.959  -8.570   8.775
ATOM   6733 H1   TIP  1460      18.021  -9.412   9.225
ATOM   6734 H2   TIP  1460      18.856  -8.237   8.761
ATOM   6735 O    TIP  1461     -15.349 -29.245  20.680
ATOM   6736 H1   TIP  1461     -15.368 -29.145  19.729
ATOM   6737 H2   TIP  1461     -16.271 -29.260  20.939
ATOM   6738 O    TIP  1462       1.097 -10.066  -2.679
ATOM   6739 H1   TIP  1462       1.841 -10.465  -2.228
ATOM   6740 H2   TIP  1462       0.999 -10.577  -3.481
ATOM   6741 O    TIP  1463       0.016  -1.430 -10.918
ATOM   6742 H1   TIP  1463       0.177  -2.186 -10.353
ATOM   6743 H2   TIP  1463       0.819  -0.913 -10.863
ATOM   6744 O    TIP  1464     -10.402   6.432  21.908
ATOM   6745 H1   TIP  1464      -9.502   6.746  21.993
ATOM   6746 H2   TIP  1464     -10.665   6.692  21.025
ATOM   6747 O    TIP  1465     -11.728 -23.814  22.719
ATOM   6748 H1   TIP  1465     -11.101 -24.379  23.169
ATOM   6749 H2   TIP  1465     -11.630 -24.034  21.793
ATOM   6750 O    TIP  1466      18.821  14.539  -7.544
ATOM   6751 H1   TIP  1466      18.192  14.556  -8.265
ATOM   6752 H2   TIP  1466      18.805  13.634  -7.232
ATOM   6753 O    TIP  1467       5.049 -21.541   9.208
ATOM   6754 H1   TIP  1467       5.929 -21.719   8.879
ATOM   6755 H2   TIP  1467       4.647 -20.992   8.535
ATOM   6756 O    TIP  1468       0.033  10.331  23.107
ATOM   6757 H1   TIP  1468      -0.761  10.452  22.585
ATOM   6758 H2   TIP  1468       0.553  11.117  22.938
ATOM   6759 O    TIP  1469     -23.169  22.269  22.036
ATOM   6760 H1   TIP  1469     -23.862  21.669  22.311
ATOM   6761 H2   TIP  1469     -23.433  22.558  21.164
ATOM   6762 O    TIP  1470      29.195  17.025  10.448
ATOM   6763 H1   TIP  1470      29.521  17.881  10.723
ATOM   6764 H2   TIP  1470      28.409  17.219   9.938
ATOM   6765 O    TIP  1471      -7.905 -21.982   9.601
ATOM   6766 H1   TIP  1471      -7.683 -22.876   9.860
ATOM   6767 H2   TIP  1471      -7.168 -21.697   9.061
ATOM   6768 O    TIP  1472      18.823   1.170 -11.716
ATOM   6769 H1   TIP  1472      18.596   1.693 -12.485
ATOM   6770 H2   TIP  1472      19.124   1.809 -11.070
ATOM   6771 O    TIP  1473      -3.670 -11.510  10.848
ATOM   6772 H1   TIP  1473      -3.856 -11.435   9.913
ATOM   6773 H2   TIP  1473      -2.883 -12.052  10.895
ATOM   6774 O    TIP  1474      24.341 -12.428  -2.058
ATOM   6775 H1   TIP  1474      24.340 -11.598  -2.536
ATOM   6776 H2   TIP  1474      25.215 -12.788  -2.202
ATOM   6777 O    TIP  1475     -25.646  20.833  23.776
ATOM   6778 H1   TIP  1475     -25.376  19.952  23.518
ATOM   6779 H2   TIP  1475     -26.546  20.728  24.085
ATOM   6780 O    TIP  1476      -3.201 -25.891 -13.660
ATOM   6781 H1   TIP  1476      -3.515 -25.149 -13.143
ATOM   6782 H2   TIP  1476      -3.477 -25.695 -14.555
ATOM   6783 O    TIP  1477     -21.727  -4.262  -6.558
ATOM   6784 H1   TIP  1477     -21.339  -4.574  -7.375
ATOM   6785 H2   TIP  1477     -22.550  -3.852  -6.824
ATOM   6786 O    TIP  1478      -9.063  26.525  14.495
ATOM   6787 H1   TIP  1478      -9.231  25.606  14.287
ATOM   6788 H2   TIP  1478      -8.370  26.786  13.889
ATOM   6789 O    TIP  1479      -6.259 -25.191 -12.578
ATOM   6790 H1   TIP  1479      -5.867 -26.048 -12.411
ATOM   6791 H2   TIP  1479      -5.684 -24.572 -12.128
ATOM   6792 O    TIP  1480      21.898  21.235   2.523
ATOM   6793 H1   TIP  1480      21.986  20.655   1.768
ATOM   6794 H2   TIP  1480      21.259  21.893   2.249
ATOM   6795 O    TIP  1481     -24.044  -1.338  -4.492
ATOM   6796 H1   TIP  1481     -24.303  -0.601  -5.045
ATOM   6797 H2   TIP  1481     -24.839  -1.571  -4.012
ATOM   6798 O    TIP  1482      16.657  -6.566  20.003
ATOM   6799 H1   TIP  1482      16.645  -5.844  19.375
ATOM   6800 H2   TIP  1482      17.334  -7.158  19.676
ATOM   6801 O    TIP  1483      21.031  -0.397   2.781
ATOM   6802 H1   TIP  1483      21.909  -0.775   2.733
ATOM   6803 H2   TIP  1483      20.646  -0.576   1.923
ATOM   6804 O    TIP  1484      10.735  14.258  18.987
ATOM   6805 H1   TIP  1484      11.378  14.918  19.245
ATOM   6806 H2   TIP  1484      10.876  13.534  19.597
ATOM   6807 O    TIP  1485     -21.229  24.225  22.741
ATOM   6808 H1   TIP  1485     -20.414  23.745  22.599
ATOM   6809 H2   TIP  1485     -21.919  23.597  22.523
ATOM   6810 O    TIP  1486      16.131  25.066  10.482
ATOM   6811 H1   TIP  1486      16.080  25.692  11.204
ATOM   6812 H2   TIP  1486      15.278  25.125  10.052
ATOM   6813 O    TIP  1487     -20.378  -8.139  22.313
ATOM   6814 H1   TIP  1487     -20.061  -7.731  21.508
ATOM   6815 H2   TIP  1487     -19.611  -8.579  22.678
ATOM   6816 O    TIP  1488     -24.650 -27.436   9.165
ATOM   6817 H1   TIP  1488     -24.883 -27.766  10.032
ATOM   6818 H2   TIP  1488     -25.486 -27.361   8.703
ATOM   6819 O    TIP  1489       8.822  -5.193 -14.049
ATOM   6820 H1   TIP  1489       9.088  -6.111 -14.086
ATOM   6821 H2   TIP  1489       9.304  -4.833 -13.305
ATOM   6822 O    TIP  1490     -14.272   8.623 -13.046
ATOM   6823 H1   TIP  1490     -13.881   9.492 -13.132
ATOM   6824 H2   TIP  1490     -13.550   8.061 -12.763
ATOM   6825 O    TIP  1491      -0.432 -11.581   1.294
ATOM   6826 H1   TIP  1491       0.270 -11.938   0.751
ATOM   6827 H2   TIP  1491      -0.177 -10.671   1.450
ATOM   6828 O    TIP  1492       8.504   9.350 -10.515
ATOM   6829 H1   TIP  1492       9.327   8.899 -10.328
ATOM   6830 H2   TIP  1492       8.070   9.422  -9.665
ATOM   6831 O    TIP  1493       3.934 -10.308  28.114
ATOM   6832 H1   TIP  1493       3.498 -10.177  27.272
ATOM   6833 H2   TIP  1493       4.007  -9.430  28.487
ATOM   6834 O    TIP  1494     -27.045  18.719  18.839
ATOM   6835 H1   TIP  1494     -27.765  18.169  19.146
ATOM   6836 H2   TIP  1494     -27.023  18.581  17.892
ATOM   6837 O    TIP  1495       2.908 -10.476  17.976
ATOM   6838 H1   TIP  1495       3.599  -9.826  17.854
ATOM   6839 H2   TIP  1495       3.320 -11.173  18.485
ATOM   6840 O    TIP  1496      12.757 -16.439  -7.870
ATOM   6841 H1   TIP  1496      13.216 -15.810  -8.426
ATOM   6842 H2   TIP  1496      13.386 -17.149  -7.741
ATOM   6843 O    TIP  1497      -6.040  19.271 -26.132
ATOM   6844 H1   TIP  1497      -6.107  18.375 -25.801
ATOM   6845 H2   TIP  1497      -5.625  19.759 -25.422
ATOM   6846 O    TIP  1498      20.364  18.519  -5.585
ATOM   6847 H1   TIP  1498      20.571  19.256  -6.159
ATOM   6848 H2   TIP  1498      21.137  18.423  -5.029
ATOM   6849 O    TIP  1499     -22.202 -27.352   7.775
ATOM   6850 H1   TIP  1499     -22.997 -27.318   8.307
ATOM   6851 H2   TIP  1499     -21.779 -26.506   7.921
ATOM   6852 O    TIP  1500      -8.989   0.468  -6.241
ATOM   6853 H1   TIP  1500      -8.592   0.096  -5.454
ATOM   6854 H2   TIP  1500      -8.970   1.414  -6.097
ATOM   6855 O    TIP  1501       5.135  -2.263 -16.932
ATOM   6856 H1   TIP  1501       5.444  -1.361 -16.853
ATOM   6857 H2   TIP  1501       5.070  -2.414 -17.875
ATOM   6858 O    TIP  1502     -17.683  12.231  23.139
ATOM   6859 H1   TIP  1502     -17.640  12.465  24.066
ATOM   6860 H2   TIP  1502     -17.719  11.275  23.134
ATOM   6861 O    TIP  1503     -18.920 -24.611  13.348
ATOM   6862 H1   TIP  1503     -18.721 -24.620  14.284
ATOM   6863 H2   TIP  1503     -18.727 -23.716  13.070
ATOM   6864 O    TIP  1504      -7.375 -27.410  11.335
ATOM   6865 H1   TIP  1504      -6.998 -27.930  10.626
ATOM   6866 H2   TIP  1504      -6.770 -27.530  12.068
ATOM   6867 O    TIP  1505       3.399 -15.821   4.123
ATOM   6868 H1   TIP  1505       2.722 -16.318   3.664
ATOM   6869 H2   TIP  1505       4.106 -15.730   3.485
ATOM   6870 O    TIP  1506      25.427  -8.926  23.282
ATOM   6871 H1   TIP  1506      25.099  -8.449  24.044
ATOM   6872 H2   TIP  1506      25.088  -8.441  22.530
ATOM   6873 O    TIP  1507     -26.214   9.314  18.511
ATOM   6874 H1   TIP  1507     -25.726   8.593  18.909
ATOM   6875 H2   TIP  1507     -26.482   8.979  17.656
ATOM   6876 O    TIP  1508      -6.495 -16.805  -0.686
ATOM   6877 H1   TIP  1508      -7.035 -17.580  -0.838
ATOM   6878 H2   TIP  1508      -5.835 -17.091  -0.055
ATOM   6879 O    TIP  1509      -4.062 -21.736  12.085
ATOM   6880 H1   TIP  1509      -3.527 -22.176  12.746
ATOM   6881 H2   TIP  1509      -3.626 -20.896  11.942
ATOM   6882 O    TIP  1510      10.412  25.432 -14.722
ATOM   6883 H1   TIP  1510       9.994  26.284 -14.599
ATOM   6884 H2   TIP  1510       9.858  24.981 -15.359
ATOM   6885 O    TIP  1511     -13.602  -0.213  -6.638
ATOM   6886 H1   TIP  1511     -12.776  -0.473  -6.232
ATOM   6887 H2   TIP  1511     -13.960  -1.025  -6.996
ATOM   6888 O    TIP  1512      -7.235 -22.335   1.510
ATOM   6889 H1   TIP  1512      -7.142 -22.766   0.660
ATOM   6890 H2   TIP  1512      -8.168 -22.402   1.713
ATOM   6891 O    TIP  1513       2.795  24.173  13.158
ATOM   6892 H1   TIP  1513       3.019  24.995  12.721
ATOM   6893 H2   TIP  1513       1.902  24.304  13.474
ATOM   6894 O    TIP  1514      29.291  19.012   1.154
ATOM   6895 H1   TIP  1514      29.598  19.622   0.484
ATOM   6896 H2   TIP  1514      28.456  19.377   1.448
ATOM   6897 O    TIP  1515     -26.461   1.311   4.700
ATOM   6898 H1   TIP  1515     -26.503   1.816   3.889
ATOM   6899 H2   TIP  1515     -26.239   0.423   4.419
ATOM   6900 O    TIP  1516      17.340  -9.796  12.287
ATOM   6901 H1   TIP  1516      17.493 -10.232  11.448
ATOM   6902 H2   TIP  1516      16.419  -9.968  12.482
ATOM   6903 O    TIP  1517     -23.992 -12.763 -10.182
ATOM   6904 H1   TIP  1517     -23.236 -12.539  -9.640
ATOM   6905 H2   TIP  1517     -24.098 -13.707 -10.068
ATOM   6906 O    TIP  1518     -16.710 -26.461  11.243
ATOM   6907 H1   TIP  1518     -16.778 -25.510  11.166
ATOM   6908 H2   TIP  1518     -17.407 -26.799  10.682
ATOM   6909 O    TIP  1519      27.760   8.900   8.284
ATOM   6910 H1   TIP  1519      26.876   8.644   8.543
ATOM   6911 H2   TIP  1519      27.655   9.283   7.414
ATOM   6912 O    TIP  1520      15.059   4.814  -9.180
ATOM   6913 H1   TIP  1520      15.064   4.732  -8.226
ATOM   6914 H2   TIP  1520      14.484   5.560  -9.354
ATOM   6915 O    TIP  1521     -15.127  15.237  23.357
ATOM   6916 H1   TIP  1521     -14.296  14.868  23.060
ATOM   6917 H2   TIP  1521     -15.537  15.578  22.563
ATOM   6918 O    TIP  1522       2.849 -10.970  21.553
ATOM   6919 H1   TIP  1522       2.572 -11.630  22.187
ATOM   6920 H2   TIP  1522       3.378 -11.453  20.919
ATOM   6921 O    TIP  1523       4.341   3.389 -10.564
ATOM   6922 H1   TIP  1523       5.084   3.151 -11.118
ATOM   6923 H2   TIP  1523       3.863   4.044 -11.071
ATOM   6924 O    TIP  1524       3.130 -29.350  14.645
ATOM   6925 H1   TIP  1524       2.795 -29.163  15.521
ATOM   6926 H2   TIP  1524       2.623 -30.106  14.349
ATOM   6927 O    TIP  1525      10.418 -29.064   4.935
ATOM   6928 H1   TIP  1525      10.155 -28.862   4.038
ATOM   6929 H2   TIP  1525      10.999 -28.344   5.183
ATOM   6930 O    TIP  1526      23.101  -8.638  29.343
ATOM   6931 H1   TIP  1526      23.784  -8.163  29.815
ATOM   6932 H2   TIP  1526      22.284  -8.352  29.749
ATOM   6933 O    TIP  1527      26.315   2.976 -11.094
ATOM   6934 H1   TIP  1527      26.115   2.573 -11.939
ATOM   6935 H2   TIP  1527      27.142   2.576 -10.827
ATOM   6936 O    TIP  1528      -4.092 -25.894  18.174
ATOM   6937 H1   TIP  1528      -4.970 -26.155  18.453
ATOM   6938 H2   TIP  1528      -3.899 -26.461  17.428
ATOM   6939 O    TIP  1529      11.782  10.403  -7.460
ATOM   6940 H1   TIP  1529      11.958  10.070  -8.340
ATOM   6941 H2   TIP  1529      12.178   9.757  -6.875
ATOM   6942 O    TIP  1530      27.352   4.502  -4.093
ATOM   6943 H1   TIP  1530      27.867   4.856  -3.369
ATOM   6944 H2   TIP  1530      27.320   3.560  -3.928
ATOM   6945 O    TIP  1531      20.585  -5.163   2.896
ATOM   6946 H1   TIP  1531      20.022  -4.390   2.871
ATOM   6947 H2   TIP  1531      20.091  -5.804   3.408
ATOM   6948 O    TIP  1532       7.548   4.830  18.418
ATOM   6949 H1   TIP  1532       8.159   5.308  17.858
ATOM   6950 H2   TIP  1532       7.530   3.945  18.055
ATOM   6951 O    TIP  1533     -24.451 -21.872  11.532
ATOM   6952 H1   TIP  1533     -23.947 -21.414  10.860
ATOM   6953 H2   TIP  1533     -25.162 -22.297  11.051
ATOM   6954 O    TIP  1534      19.526  19.513  -2.917
ATOM   6955 H1   TIP  1534      19.419  19.617  -3.862
ATOM   6956 H2   TIP  1534      18.637  19.557  -2.567
ATOM   6957 O    TIP  1535     -25.471   9.998  15.043
ATOM   6958 H1   TIP  1535     -25.762   9.428  15.755
ATOM   6959 H2   TIP  1535     -25.088   9.402  14.400
ATOM   6960 O    TIP  1536      -5.081  25.127  17.033
ATOM   6961 H1   TIP  1536      -4.388  25.517  16.501
ATOM   6962 H2   TIP  1536      -5.796  25.761  17.000
ATOM   6963 O    TIP  1537      -8.964 -14.652  11.323
ATOM   6964 H1   TIP  1537      -9.513 -14.186  11.953
ATOM   6965 H2   TIP  1537      -9.290 -15.552  11.338
ATOM   6966 O    TIP  1538     -23.171  15.897   0.519
ATOM   6967 H1   TIP  1538     -22.921  15.041   0.867
ATOM   6968 H2   TIP  1538     -24.004  16.096   0.946
ATOM   6969 O    TIP  1539       1.533 -13.357  -0.048
ATOM   6970 H1   TIP  1539       1.590 -13.670  -0.950
ATOM   6971 H2   TIP  1539       1.595 -14.150   0.486
ATOM   6972 O    TIP  1540       2.654  21.674  23.468
ATOM   6973 H1   TIP  1540       2.596  21.212  22.632
ATOM   6974 H2   TIP  1540       3.177  21.097  24.025
ATOM   6975 O    TIP  1541     -11.494 -28.097 -11.289
ATOM   6976 H1   TIP  1541     -12.289 -27.632 -11.027
ATOM   6977 H2   TIP  1541     -11.548 -28.147 -12.243
ATOM   6978 O    TIP  1542     -18.136  13.280  25.617
ATOM   6979 H1   TIP  1542     -18.841  13.771  26.037
ATOM   6980 H2   TIP  1542     -17.855  12.648  26.278
ATOM   6981 O    TIP  1543      17.887 -23.914 -12.402
ATOM   6982 H1   TIP  1543      17.742 -24.096 -11.474
ATOM   6983 H2   TIP  1543      17.114 -24.271 -12.840
ATOM   6984 O    TIP  1544     -17.692 -22.838   3.274
ATOM   6985 H1   TIP  1544     -17.885 -22.202   2.585
ATOM   6986 H2   TIP  1544     -18.550 -23.103   3.603
ATOM   6987 O    TIP  1545       4.484 -22.094  -6.753
ATOM   6988 H1   TIP  1545       4.583 -22.783  -7.409
ATOM   6989 H2   TIP  1545       5.061 -22.359  -6.037
ATOM   6990 O    TIP  1546      -6.318 -12.487  19.850
ATOM   6991 H1   TIP  1546      -5.380 -12.381  20.009
ATOM   6992 H2   TIP  1546      -6.706 -12.532  20.723
ATOM   6993 O    TIP  1547      12.853  20.071  25.112
ATOM   6994 H1   TIP  1547      12.898  19.116  25.066
ATOM   6995 H2   TIP  1547      12.291  20.249  25.866
ATOM   6996 O    TIP  1548       1.875  -2.187  -3.008
ATOM   6997 H1   TIP  1548       2.099  -2.518  -2.139
ATOM   6998 H2   TIP  1548       1.278  -2.841  -3.369
ATOM   6999 O    TIP  1549      -9.321  24.944  -9.107
ATOM   7000 H1   TIP  1549      -8.394  24.936  -8.871
ATOM   7001 H2   TIP  1549      -9.708  24.240  -8.587
ATOM   7002 O    TIP  1550      22.304   7.081  -4.008
ATOM   7003 H1   TIP  1550      21.666   7.453  -3.399
ATOM   7004 H2   TIP  1550      21.864   6.317  -4.380
ATOM   7005 O    TIP  1551      -9.259 -18.373  -5.899
ATOM   7006 H1   TIP  1551      -9.280 -18.758  -6.774
ATOM   7007 H2   TIP  1551     -10.048 -17.833  -5.855
ATOM   7008 O    TIP  1552      14.745  12.447  21.614
ATOM   7009 H1   TIP  1552      14.706  11.635  22.120
ATOM   7010 H2   TIP  1552      15.285  12.231  20.854
ATOM   7011 O    TIP  1553     -11.732  -6.140  21.699
ATOM   7012 H1   TIP  1553     -11.645  -6.267  20.754
ATOM   7013 H2   TIP  1553     -10.971  -5.614  21.942
ATOM   7014 O    TIP  1554      16.075  17.048  14.341
ATOM   7015 H1   TIP  1554      15.611  17.482  13.625
ATOM   7016 H2   TIP  1554      16.355  16.210  13.973
ATOM   7017 O    TIP  1555     -25.771  17.223   8.824
ATOM   7018 H1   TIP  1555     -26.022  16.324   9.038
ATOM   7019 H2   TIP  1555     -26.593  17.651   8.584
ATOM   7020 O    TIP  1556       7.729 -25.778   3.672
ATOM   7021 H1   TIP  1556       7.149 -25.139   4.085
ATOM   7022 H2   TIP  1556       8.311 -26.066   4.375
ATOM   7023 O    TIP  1557     -13.557 -27.207   2.924
ATOM   7024 H1   TIP  1557     -12.980 -27.712   2.351
ATOM   7025 H2   TIP  1557     -13.799 -26.439   2.406
ATOM   7026 O    TIP  1558      -4.854 -29.391  19.071
ATOM   7027 H1   TIP  1558      -5.252 -28.555  18.830
ATOM   7028 H2   TIP  1558      -5.408 -30.050  18.654
ATOM   7029 O    TIP  1559      -9.123 -19.797  16.407
ATOM   7030 H1   TIP  1559      -8.775 -19.008  15.992
ATOM   7031 H2   TIP  1559      -8.595 -20.510  16.049
ATOM   7032 O    TIP  1560       1.722   3.373  21.091
ATOM   7033 H1   TIP  1560       2.143   2.891  21.803
ATOM   7034 H2   TIP  1560       1.440   4.195  21.490
ATOM   7035 O    TIP  1561      15.176  22.596  14.189
ATOM   7036 H1   TIP  1561      14.555  21.870  14.139
ATOM   7037 H2   TIP  1561      15.901  22.257  14.714
ATOM   7038 O    TIP  1562      29.381  -6.152  14.144
ATOM   7039 H1   TIP  1562      29.439  -6.134  15.099
ATOM   7040 H2   TIP  1562      30.291  -6.152  13.848
ATOM   7041 O    TIP  1563      24.800 -23.612   9.909
ATOM   7042 H1   TIP  1563      24.082 -23.973  10.430
ATOM   7043 H2   TIP  1563      24.514 -23.715   9.002
ATOM   7044 O    TIP  1564      25.718  18.406   6.109
ATOM   7045 H1   TIP  1564      25.170  17.698   6.446
ATOM   7046 H2   TIP  1564      25.504  18.453   5.177
ATOM   7047 O    TIP  1565     -25.680  -1.515   4.466
ATOM   7048 H1   TIP  1565     -24.981  -1.381   5.107
ATOM   7049 H2   TIP  1565     -26.353  -2.000   4.943
ATOM   7050 O    TIP  1566     -12.468  25.019  -8.205
ATOM   7051 H1   TIP  1566     -11.626  25.472  -8.161
ATOM   7052 H2   TIP  1566     -12.255  24.099  -8.049
ATOM   7053 O    TIP  1567       5.100 -24.874   7.110
ATOM   7054 H1   TIP  1567       5.642 -25.661   7.166
ATOM   7055 H2   TIP  1567       4.296 -25.103   7.576
ATOM   7056 O    TIP  1568      23.401  25.842   8.516
ATOM   7057 H1   TIP  1568      24.132  25.384   8.103
ATOM   7058 H2   TIP  1568      23.058  26.415   7.830
ATOM   7059 O    TIP  1569     -13.209   9.949  21.204
ATOM   7060 H1   TIP  1569     -13.250   9.540  22.068
ATOM   7061 H2   TIP  1569     -13.972  10.525  21.173
ATOM   7062 O    TIP  1570      20.054  -2.906   5.742
ATOM   7063 H1   TIP  1570      19.672  -3.732   6.037
ATOM   7064 H2   TIP  1570      19.839  -2.861   4.810
ATOM   7065 O    TIP  1571      17.526  -0.757  -9.214
ATOM   7066 H1   TIP  1571      17.111   0.099  -9.111
ATOM   7067 H2   TIP  1571      17.682  -0.837 -10.155
ATOM   7068 O    TIP  1572      15.096  15.552  18.397
ATOM   7069 H1   TIP  1572      15.507  16.307  17.976
ATOM   7070 H2   TIP  1572      14.262  15.447  17.940
ATOM   7071 O    TIP  1573      20.454   0.705  12.750
ATOM   7072 H1   TIP  1573      19.947  -0.026  12.396
ATOM   7073 H2   TIP  1573      20.822   1.138  11.980
ATOM   7074 O    TIP  1574     -24.388 -28.712  -6.554
ATOM   7075 H1   TIP  1574     -23.970 -29.567  -6.659
ATOM   7076 H2   TIP  1574     -24.616 -28.445  -7.444
ATOM   7077 O    TIP  1575       9.919 -13.622  19.053
ATOM   7078 H1   TIP  1575      10.284 -13.818  18.190
ATOM   7079 H2   TIP  1575      10.663 -13.298  19.561
ATOM   7080 O    TIP  1576      10.916  24.008 -18.789
ATOM   7081 H1   TIP  1576      10.621  24.127 -19.691
ATOM   7082 H2   TIP  1576      11.379  24.819 -18.578
ATOM   7083 O    TIP  1577      -4.026 -13.191  -3.852
ATOM   7084 H1   TIP  1577      -3.264 -12.779  -4.259
ATOM   7085 H2   TIP  1577      -3.835 -13.178  -2.915
ATOM   7086 O    TIP  1578      13.105 -23.851  -3.885
ATOM   7087 H1   TIP  1578      13.594 -23.664  -3.084
ATOM   7088 H2   TIP  1578      13.732 -23.697  -4.591
ATOM   7089 O    TIP  1579      16.098   5.684  -3.976
ATOM   7090 H1   TIP  1579      15.201   5.943  -3.767
ATOM   7091 H2   TIP  1579      16.507   5.525  -3.125
ATOM   7092 O    TIP  1580     -20.915  21.313  14.000
ATOM   7093 H1   TIP  1580     -20.513  22.146  13.756
ATOM   7094 H2   TIP  1580     -21.831  21.402  13.736
ATOM   7095 O    TIP  1581     -28.301 -10.348   5.854
ATOM   7096 H1   TIP  1581     -27.464 -10.776   6.033
ATOM   7097 H2   TIP  1581     -28.067  -9.547   5.385
ATOM   7098 O    TIP  1582     -27.599  -0.276  22.217
ATOM   7099 H1   TIP  1582     -27.775  -0.104  23.142
ATOM   7100 H2   TIP  1582     -26.782  -0.774  22.216
ATOM   7101 O    TIP  1583       9.270   7.104 -12.403
ATOM   7102 H1   TIP  1583       8.448   6.617 -12.445
ATOM   7103 H2   TIP  1583       9.023   7.964 -12.061
ATOM   7104 O    TIP  1584      20.527 -29.132   7.181
ATOM   7105 H1   TIP  1584      19.747 -29.549   7.546
ATOM   7106 H2   TIP  1584      20.672 -28.366   7.736
ATOM   7107 O    TIP  1585      27.965 -11.352   8.958
ATOM   7108 H1   TIP  1585      28.863 -11.553   8.697
ATOM   7109 H2   TIP  1585      27.503 -12.188   8.892
ATOM   7110 O    TIP  1586     -24.143 -22.628  17.038
ATOM   7111 H1   TIP  1586     -23.970 -23.569  17.019
ATOM   7112 H2   TIP  1586     -24.930 -22.539  17.575
ATOM   7113 O    TIP  1587     -20.835  22.060   0.813
ATOM   7114 H1   TIP  1587     -20.411  22.788   0.361
ATOM   7115 H2   TIP  1587     -21.283  22.466   1.555
ATOM   7116 O    TIP  1588      17.841  -5.087  13.470
ATOM   7117 H1   TIP  1588      18.416  -4.622  14.078
ATOM   7118 H2   TIP  1588      17.491  -4.403  12.900
ATOM   7119 O    TIP  1589     -27.235  10.454   4.928
ATOM   7120 H1   TIP  1589     -26.765  10.079   5.673
ATOM   7121 H2   TIP  1589     -26.680  10.262   4.172
ATOM   7122 O    TIP  1590      -2.959  -5.556 -14.776
ATOM   7123 H1   TIP  1590      -3.695  -5.684 -15.375
ATOM   7124 H2   TIP  1590      -2.186  -5.561 -15.341
ATOM   7125 O    TIP  1591       7.501  -2.021  24.853
ATOM   7126 H1   TIP  1591       7.760  -1.197  25.264
ATOM   7127 H2   TIP  1591       6.774  -1.785  24.277
ATOM   7128 O    TIP  1592     -19.439   9.958  27.320
ATOM   7129 H1   TIP  1592     -19.815  10.377  28.094
ATOM   7130 H2   TIP  1592     -19.278   9.054  27.590
ATOM   7131 O    TIP  1593      22.904   7.607  11.192
ATOM   7132 H1   TIP  1593      22.046   8.019  11.293
ATOM   7133 H2   TIP  1593      22.713   6.675  11.090
ATOM   7134 O    TIP  1594       6.479  -7.792  11.357
ATOM   7135 H1   TIP  1594       5.696  -8.317  11.523
ATOM   7136 H2   TIP  1594       6.919  -8.240  10.634
ATOM   7137 O    TIP  1595      25.284  10.697   7.284
ATOM   7138 H1   TIP  1595      25.297   9.856   7.741
ATOM   7139 H2   TIP  1595      26.202  10.873   7.078
ATOM   7140 O    TIP  1596      -8.298 -20.132   4.090
ATOM   7141 H1   TIP  1596      -7.788 -19.343   3.910
ATOM   7142 H2   TIP  1596      -9.013 -20.106   3.454
ATOM   7143 O    TIP  1597     -28.019  -3.419  -6.907
ATOM   7144 H1   TIP  1597     -27.635  -4.228  -6.570
ATOM   7145 H2   TIP  1597     -27.743  -3.384  -7.823
ATOM   7146 O    TIP  1598     -17.550  20.748  -5.777
ATOM   7147 H1   TIP  1598     -16.791  21.322  -5.880
ATOM   7148 H2   TIP  1598     -18.243  21.321  -5.451
ATOM   7149 O    TIP  1599       6.030   5.042 -18.062
ATOM   7150 H1   TIP  1599       5.730   5.587 -17.335
ATOM   7151 H2   TIP  1599       6.781   5.513 -18.422
ATOM   7152 O    TIP  1600      12.576 -29.022  24.535
ATOM   7153 H1   TIP  1600      12.518 -29.965  24.382
ATOM   7154 H2   TIP  1600      12.300 -28.908  25.444
ATOM   7155 O    TIP  1601       0.611  25.049  14.806
ATOM   7156 H1   TIP  1601       0.689  25.675  15.525
ATOM   7157 H2   TIP  1601      -0.010  25.453  14.200
ATOM   7158 O    TIP  1602      11.375  -9.898  14.898
ATOM   7159 H1   TIP  1602      11.934 -10.674  14.908
ATOM   7160 H2   TIP  1602      11.657  -9.388  15.657
ATOM   7161 O    TIP  1603      13.742 -27.359  16.796
ATOM   7162 H1   TIP  1603      14.434 -26.922  16.299
ATOM   7163 H2   TIP  1603      12.928 -27.028  16.417
ATOM   7164 O    TIP  1604     -18.913  13.714  -8.478
ATOM   7165 H1   TIP  1604     -19.205  12.984  -7.933
ATOM   7166 H2   TIP  1604     -18.866  14.459  -7.878
ATOM   7167 O    TIP  1605      25.186  -0.017   0.224
ATOM   7168 H1   TIP  1605      24.609  -0.761   0.050
ATOM   7169 H2   TIP  1605      25.418  -0.104   1.148
ATOM   7170 O    TIP  1606      20.068  12.077  -5.606
ATOM   7171 H1   TIP  1606      19.966  12.752  -4.935
ATOM   7172 H2   TIP  1606      19.385  11.437  -5.410
ATOM   7173 O    TIP  1607      -9.182 -19.775  -8.473
ATOM   7174 H1   TIP  1607      -8.330 -20.209  -8.491
ATOM   7175 H2   TIP  1607      -9.713 -20.312  -7.885
ATOM   7176 O    TIP  1608      -8.055  12.940 -17.009
ATOM   7177 H1   TIP  1608      -8.137  13.272 -16.115
ATOM   7178 H2   TIP  1608      -8.632  13.501 -17.527
ATOM   7179 O    TIP  1609       7.365  11.105 -12.424
ATOM   7180 H1   TIP  1609       7.780  10.405 -11.920
ATOM   7181 H2   TIP  1609       6.603  10.691 -12.829
ATOM   7182 O    TIP  1610      29.150  26.300  -5.680
ATOM   7183 H1   TIP  1610      29.679  26.060  -6.440
ATOM   7184 H2   TIP  1610      28.247  26.264  -5.995
ATOM   7185 O    TIP  1611      -9.402  12.618 -23.984
ATOM   7186 H1   TIP  1611      -9.394  13.355 -23.374
ATOM   7187 H2   TIP  1611      -9.681  11.871 -23.454
ATOM   7188 O    TIP  1612     -24.530  22.380  -1.868
ATOM   7189 H1   TIP  1612     -24.569  23.306  -1.631
ATOM   7190 H2   TIP  1612     -24.886  21.922  -1.107
ATOM   7191 O    TIP  1613      24.525  22.082  10.825
ATOM   7192 H1   TIP  1613      24.713  21.185  10.549
ATOM   7193 H2   TIP  1613      24.854  22.132  11.722
ATOM   7194 O    TIP  1614      19.846   2.808  24.460
ATOM   7195 H1   TIP  1614      20.239   3.320  25.167
ATOM   7196 H2   TIP  1614      19.357   2.117  24.906
ATOM   7197 O    TIP  1615     -25.992  17.729  22.552
ATOM   7198 H1   TIP  1615     -26.242  17.313  21.727
ATOM   7199 H2   TIP  1615     -26.036  17.025  23.199
ATOM   7200 O    TIP  1616      -3.436 -21.525   3.310
ATOM   7201 H1   TIP  1616      -3.935 -20.709   3.308
ATOM   7202 H2   TIP  1616      -2.548 -21.266   3.065
ATOM   7203 O    TIP  1617      12.276  25.153 -11.971
ATOM   7204 H1   TIP  1617      12.549  24.289 -11.665
ATOM   7205 H2   TIP  1617      11.772  24.980 -12.766
ATOM   7206 O    TIP  1618     -28.295   0.069  17.941
ATOM   7207 H1   TIP  1618     -28.304   1.023  17.867
ATOM   7208 H2   TIP  1618     -27.391  -0.179  17.746
ATOM   7209 O    TIP  1619      25.584  -2.738   9.594
ATOM   7210 H1   TIP  1619      25.269  -2.430   8.745
ATOM   7211 H2   TIP  1619      24.916  -3.357   9.889
ATOM   7212 O    TIP  1620     -14.516 -17.902  -1.963
ATOM   7213 H1   TIP  1620     -14.291 -17.384  -1.190
ATOM   7214 H2   TIP  1620     -15.290 -18.400  -1.702
ATOM   7215 O    TIP  1621      29.550  -5.808  -8.725
ATOM   7216 H1   TIP  1621      28.906  -6.366  -8.288
ATOM   7217 H2   TIP  1621      29.209  -4.920  -8.622
ATOM   7218 O    TIP  1622     -10.076 -26.247  11.465
ATOM   7219 H1   TIP  1622      -9.257 -26.670  11.208
ATOM   7220 H2   TIP  1622     -10.285 -25.666  10.734
ATOM   7221 O    TIP  1623      27.879   5.038  15.193
ATOM   7222 H1   TIP  1623      27.158   5.531  15.584
ATOM   7223 H2   TIP  1623      28.266   4.558  15.925
ATOM   7224 O    TIP  1624      -2.940  -9.736  -3.238
ATOM   7225 H1   TIP  1624      -2.529  -8.920  -2.953
ATOM   7226 H2   TIP  1624      -2.289 -10.411  -3.051
ATOM   7227 O    TIP  1625     -20.060 -20.509   4.769
ATOM   7228 H1   TIP  1625     -19.768 -19.696   4.356
ATOM   7229 H2   TIP  1625     -19.291 -20.829   5.240
ATOM   7230 O    TIP  1626       6.133  28.192   0.313
ATOM   7231 H1   TIP  1626       6.983  27.937  -0.045
ATOM   7232 H2   TIP  1626       6.317  28.973   0.835
ATOM   7233 O    TIP  1627      -6.642  -8.258  -7.247
ATOM   7234 H1   TIP  1627      -7.017  -7.402  -7.039
ATOM   7235 H2   TIP  1627      -6.012  -8.421  -6.546
ATOM   7236 O    TIP  1628      11.334 -13.433  11.498
ATOM   7237 H1   TIP  1628      11.624 -12.551  11.267
ATOM   7238 H2   TIP  1628      11.422 -13.935  10.689
ATOM   7239 O    TIP  1629     -18.688  -7.957  14.813
ATOM   7240 H1   TIP  1629     -18.553  -8.664  15.443
ATOM   7241 H2   TIP  1629     -19.343  -8.298  14.204
ATOM   7242 O    TIP  1630      13.216   1.573 -20.071
ATOM   7243 H1   TIP  1630      13.130   2.348 -20.627
ATOM   7244 H2   TIP  1630      12.852   1.840 -19.228
ATOM   7245 O    TIP  1631      20.772  -9.310  24.470
ATOM   7246 H1   TIP  1631      21.373  -8.661  24.834
ATOM   7247 H2   TIP  1631      21.187  -9.591  23.655
ATOM   7248 O    TIP  1632       5.801  -1.671  22.343
ATOM   7249 H1   TIP  1632       5.064  -1.150  22.023
ATOM   7250 H2   TIP  1632       6.575  -1.243  21.978
ATOM   7251 O    TIP  1633      -1.324 -14.245 -10.580
ATOM   7252 H1   TIP  1633      -0.783 -14.381 -11.357
ATOM   7253 H2   TIP  1633      -1.626 -13.340 -10.652
ATOM   7254 O    TIP  1634     -22.027   6.300  21.836
ATOM   7255 H1   TIP  1634     -21.962   5.446  21.408
ATOM   7256 H2   TIP  1634     -21.320   6.300  22.481
ATOM   7257 O    TIP  1635      23.193  -2.341   2.736
ATOM   7258 H1   TIP  1635      23.224  -2.956   3.469
ATOM   7259 H2   TIP  1635      23.898  -1.719   2.914
ATOM   7260 O    TIP  1636      21.660  12.750  -1.347
ATOM   7261 H1   TIP  1636      20.782  12.939  -1.015
ATOM   7262 H2   TIP  1636      21.927  13.554  -1.792
ATOM   7263 O    TIP  1637     -26.428  11.307   9.922
ATOM   7264 H1   TIP  1637     -26.897  10.537  10.242
ATOM   7265 H2   TIP  1637     -27.112  11.958   9.765
ATOM   7266 O    TIP  1638      -0.956  16.645 -16.415
ATOM   7267 H1   TIP  1638      -0.044  16.921 -16.497
ATOM   7268 H2   TIP  1638      -0.919  15.689 -16.411
ATOM   7269 O    TIP  1639     -19.603  -3.813  -8.776
ATOM   7270 H1   TIP  1639     -19.730  -3.764  -9.724
[truncated: 754,440 more chars]
