# Supplementary material for: Virtual Double-System Single-Box: A Nonequilibrium Alchemical Technique for Absolute Binding Free Energy Calculations: Application to Ligands of the SARS-CoV-2 Main Protease
Source: J Chem Theory Comput. 2020 Oct 22;16(11):7160–72. doi: 10.1021/acs.jctc.0c00634 (PMC8015232; doi:10.1021/acs.jctc.0c00634)
Supplement: Supplementary file 1 — ct0c00634_si_001.zip [file ct0c00634_si_001.zip › data/NPT_struct/pari.pdb]

REMARK   Time:         8999.10 CO matrix:   60.26372   0.00000   0.00000   0.00000  61.10323   0.00000   0.00000   0.00000  43.56885
ATOM      1 C01  TES     1       0.105  -0.065  -3.753
ATOM      2 H01  TES     1      -0.572  -0.927  -3.714
ATOM      3 C02  TES     1      -0.052   0.584  -5.169
ATOM      4 H02  TES     1       0.351  -0.099  -5.926
ATOM      5 H03  TES     1       0.559   1.495  -5.200
ATOM      6 C03  TES     1      -1.546   0.748  -5.507
ATOM      7 H04  TES     1      -1.950  -0.259  -5.346
ATOM      8 H05  TES     1      -1.474   0.935  -6.586
ATOM      9 C04  TES     1      -2.323   1.795  -4.755
ATOM     10 H06  TES     1      -1.826   2.770  -4.831
ATOM     11 H07  TES     1      -2.396   1.487  -3.704
ATOM     12 C05  TES     1      -3.661   2.038  -5.426
ATOM     13 H08  TES     1      -4.056   1.072  -5.764
ATOM     14 H09  TES     1      -3.379   2.524  -6.368
ATOM     15 C06  TES     1      -4.702   2.920  -4.645
ATOM     16 H10  TES     1      -5.532   3.102  -5.338
ATOM     17 H11  TES     1      -4.282   3.909  -4.424
ATOM     18 C07  TES     1      -5.173   2.399  -3.297
ATOM     19 H12  TES     1      -6.030   1.733  -3.352
ATOM     20 C08  TES     1      -4.532   2.626  -2.094
ATOM     21 H13  TES     1      -3.653   3.265  -2.086
ATOM     22 C09  TES     1      -4.830   2.114  -0.670
ATOM     23 H14  TES     1      -5.867   1.802  -0.754
ATOM     24 C10  TES     1      -4.185   2.869   0.446
ATOM     25 H15  TES     1      -4.838   3.242   1.231
ATOM     26 H16  TES     1      -3.418   3.578   0.143
ATOM     27 N11  TES     1      -2.568   1.056  -0.232
ATOM     28 H17  TES     1      -1.700   1.351   0.199
ATOM     29 C12  TES     1      -0.875  -0.614  -0.894
ATOM     30 H18  TES     1      -0.895  -1.539  -1.484
ATOM     31 C13  TES     1      -0.359  -0.972   0.485
ATOM     32 H19  TES     1      -0.351  -2.050   0.687
ATOM     33 H20  TES     1      -1.027  -0.571   1.257
ATOM     34 C14  TES     1       1.076  -0.406   0.601
ATOM     35 H21  TES     1       1.793  -1.209   0.389
ATOM     36 C15  TES     1       1.139   0.639  -0.497
ATOM     37 H22  TES     1       2.057   0.442  -1.065
ATOM     38 H23  TES     1       1.147   1.679  -0.150
ATOM     39 C16  TES     1       5.877   0.988   0.845
ATOM     40 H24  TES     1       5.745   0.596  -0.159
ATOM     41 C17  TES     1       6.338   1.846   3.432
ATOM     42 H25  TES     1       6.478   2.275   4.420
ATOM     43 C18  TES     1       7.417   1.693   2.483
ATOM     44 H26  TES     1       8.396   1.938   2.884
ATOM     45 C19  TES     1       7.196   1.244   1.239
ATOM     46 H27  TES     1       8.024   1.087   0.555
ATOM     47 C20  TES     1       4.080   1.906   5.415
ATOM     48 H28  TES     1       5.043   2.285   5.745
ATOM     49 C21  TES     1       1.645   1.104   4.594
ATOM     50 H29  TES     1       0.714   0.728   4.173
ATOM     51 C22  TES     1       1.804   1.297   5.981
ATOM     52 H30  TES     1       0.979   1.089   6.657
ATOM     53 C23  TES     1       3.113   1.719   6.406
ATOM     54 H31  TES     1       3.448   1.805   7.435
ATOM     55 N24  TES     1       1.508  -0.533  -3.574
ATOM     56 H32  TES     1       2.265   0.102  -3.351
ATOM     57 C25  TES     1       4.270  -1.398  -2.772
ATOM     58 H33  TES     1       4.304  -0.752  -3.646
ATOM     59 C26  TES     1       6.725  -2.630  -0.356
ATOM     60 H34  TES     1       7.106  -1.623  -0.151
ATOM     61 H35  TES     1       6.469  -3.185   0.555
ATOM     62 H36  TES     1       7.447  -3.189  -0.964
ATOM     63 C27  TES     1       4.299  -3.316  -0.802
ATOM     64 H37  TES     1       4.406  -4.164  -0.132
ATOM     65 N28  TES     1      -4.882  -0.599   0.797
ATOM     66 H38  TES     1      -4.908  -0.678  -0.213
ATOM     67 C29  TES     1      -5.362  -2.671   2.764
ATOM     68 H39  TES     1      -5.338  -3.662   2.361
ATOM     69 C30  TES     1      -4.909  -2.035   4.026
ATOM     70 H40  TES     1      -4.123  -1.296   3.882
ATOM     71 H41  TES     1      -4.971  -2.554   4.981
ATOM     72 C31  TES     1      -6.274  -1.676   3.397
ATOM     73 H42  TES     1      -7.205  -2.166   3.678
ATOM     74 H43  TES     1      -6.412  -0.720   2.894
ATOM     75 C32  TES     1      -3.846   1.432   0.288
ATOM     76 C33  TES     1      -4.409   0.539   1.337
ATOM     77 O34  TES     1      -4.306   0.634   2.552
ATOM     78 C35  TES     1      -2.413  -0.129  -0.932
ATOM     79 O36  TES     1      -3.340  -0.649  -1.491
ATOM     80 N37  TES     1      -0.009   0.362  -1.373
ATOM     81 C38  TES     1      -0.099   0.901  -2.635
ATOM     82 O39  TES     1       0.029   2.139  -2.750
ATOM     83 O40  TES     1       1.280   0.124   1.982
ATOM     84 C41  TES     1       2.524   0.715   2.304
ATOM     85 N42  TES     1       3.517   0.663   1.409
ATOM     86 C43  TES     1       4.749   1.021   1.797
ATOM     87 C44  TES     1       5.002   1.484   3.092
ATOM     88 C45  TES     1       3.931   1.540   4.061
ATOM     89 C46  TES     1       2.648   1.136   3.642
ATOM     90 C47  TES     1       1.741  -1.881  -3.184
ATOM     91 O48  TES     1       0.860  -2.693  -3.244
ATOM     92 C49  TES     1       3.080  -2.188  -2.493
ATOM     93 N50  TES     1       5.396  -1.560  -2.082
ATOM     94 C51  TES     1       5.416  -2.465  -1.076
ATOM     95 N52  TES     1       3.183  -3.181  -1.575
ATOM     96 S53  TES     1      -4.641  -2.216   1.259
ATOM     97 O54  TES     1      -3.216  -2.386   1.495
ATOM     98 O55  TES     1      -5.278  -3.043   0.272
ATOM     99 N    PHE     2     -12.528 -24.398  -2.403
ATOM    100 H1   PHE     2     -12.772 -24.667  -1.461
ATOM    101 H2   PHE     2     -12.139 -23.470  -2.501
ATOM    102 H3   PHE     2     -13.362 -24.526  -2.957
ATOM    103 CA   PHE     2     -11.349 -25.207  -2.840
ATOM    104 HA   PHE     2     -11.716 -26.232  -2.881
ATOM    105 CB   PHE     2     -10.744 -24.795  -4.185
ATOM    106 HB1  PHE     2      -9.888 -25.443  -4.371
ATOM    107 HB2  PHE     2     -10.387 -23.768  -4.113
ATOM    108 CG   PHE     2     -11.746 -24.949  -5.332
ATOM    109 CD1  PHE     2     -11.798 -26.140  -6.140
ATOM    110 HD1  PHE     2     -11.110 -26.959  -5.989
ATOM    111 CE1  PHE     2     -12.622 -26.174  -7.294
ATOM    112 HE1  PHE     2     -12.615 -27.094  -7.859
ATOM    113 CZ   PHE     2     -13.487 -25.117  -7.607
ATOM    114 HZ   PHE     2     -14.184 -25.228  -8.425
ATOM    115 CE2  PHE     2     -13.509 -23.966  -6.751
ATOM    116 HE2  PHE     2     -14.145 -23.120  -6.966
ATOM    117 CD2  PHE     2     -12.636 -23.904  -5.663
ATOM    118 HD2  PHE     2     -12.546 -22.964  -5.138
ATOM    119 C    PHE     2     -10.259 -25.208  -1.722
ATOM    120 O    PHE     2     -10.300 -24.283  -0.871
ATOM    121 N    PRO     3      -9.391 -26.263  -1.695
ATOM    122 CD   PRO     3      -9.624 -27.567  -2.335
ATOM    123 HD1  PRO     3      -9.938 -27.426  -3.370
ATOM    124 HD2  PRO     3     -10.371 -28.050  -1.705
ATOM    125 CG   PRO     3      -8.241 -28.231  -2.177
ATOM    126 HG1  PRO     3      -7.695 -27.754  -2.991
ATOM    127 HG2  PRO     3      -8.264 -29.317  -2.267
ATOM    128 CB   PRO     3      -7.741 -27.718  -0.824
ATOM    129 HB1  PRO     3      -6.660 -27.821  -0.741
ATOM    130 HB2  PRO     3      -8.192 -28.169   0.060
ATOM    131 CA   PRO     3      -8.198 -26.320  -0.877
ATOM    132 HA   PRO     3      -8.464 -26.176   0.170
ATOM    133 C    PRO     3      -7.143 -25.427  -1.398
ATOM    134 O    PRO     3      -6.983 -25.239  -2.624
ATOM    135 N    SER     4      -6.160 -25.103  -0.519
ATOM    136 H    SER     4      -6.304 -25.390   0.438
ATOM    137 CA   SER     4      -5.102 -24.085  -0.801
ATOM    138 HA   SER     4      -5.269 -23.695  -1.805
ATOM    139 CB   SER     4      -5.299 -22.878   0.154
ATOM    140 HB1  SER     4      -6.275 -22.416   0.007
ATOM    141 HB2  SER     4      -4.519 -22.122   0.062
ATOM    142 OG   SER     4      -5.367 -23.285   1.480
ATOM    143 HG   SER     4      -4.524 -23.406   1.923
ATOM    144 C    SER     4      -3.696 -24.703  -0.747
ATOM    145 O    SER     4      -2.671 -24.045  -0.983
ATOM    146 N    GLY     5      -3.578 -26.019  -0.532
ATOM    147 H    GLY     5      -4.390 -26.620  -0.507
ATOM    148 CA   GLY     5      -2.294 -26.633  -0.313
ATOM    149 HA1  GLY     5      -2.424 -27.714  -0.264
ATOM    150 HA2  GLY     5      -1.789 -26.280   0.586
ATOM    151 C    GLY     5      -1.247 -26.404  -1.494
ATOM    152 O    GLY     5      -0.064 -26.182  -1.288
ATOM    153 N    LYS     6      -1.763 -26.395  -2.665
ATOM    154 H    LYS     6      -2.742 -26.583  -2.827
ATOM    155 CA   LYS     6      -0.913 -26.107  -3.939
ATOM    156 HA   LYS     6       0.038 -26.610  -3.763
ATOM    157 CB   LYS     6      -1.579 -26.403  -5.252
ATOM    158 HB1  LYS     6      -0.819 -26.310  -6.028
ATOM    159 HB2  LYS     6      -2.457 -25.774  -5.398
ATOM    160 CG   LYS     6      -2.001 -27.895  -5.314
ATOM    161 HG1  LYS     6      -2.509 -27.874  -4.350
ATOM    162 HG2  LYS     6      -1.191 -28.624  -5.312
ATOM    163 CD   LYS     6      -3.013 -28.188  -6.450
ATOM    164 HD1  LYS     6      -2.451 -28.113  -7.381
ATOM    165 HD2  LYS     6      -3.777 -27.411  -6.445
ATOM    166 CE   LYS     6      -3.827 -29.471  -6.374
ATOM    167 HE1  LYS     6      -4.874 -29.304  -6.628
ATOM    168 HE2  LYS     6      -3.854 -29.832  -5.345
ATOM    169 NZ   LYS     6      -3.241 -30.579  -7.133
ATOM    170 HZ1  LYS     6      -3.418 -30.306  -8.089
ATOM    171 HZ2  LYS     6      -2.292 -30.820  -6.887
ATOM    172 HZ3  LYS     6      -3.802 -31.411  -7.022
ATOM    173 C    LYS     6      -0.464 -24.671  -3.924
ATOM    174 O    LYS     6       0.679 -24.394  -4.167
ATOM    175 N    VAL     7      -1.371 -23.706  -3.633
ATOM    176 H    VAL     7      -2.300 -24.016  -3.385
ATOM    177 CA   VAL     7      -1.111 -22.243  -3.617
ATOM    178 HA   VAL     7      -0.650 -21.887  -4.538
ATOM    179 CB   VAL     7      -2.439 -21.524  -3.619
ATOM    180 HB   VAL     7      -2.717 -21.628  -2.571
ATOM    181 CG1  VAL     7      -2.333 -20.061  -3.938
ATOM    182 HG11 VAL     7      -3.263 -19.549  -3.690
ATOM    183 HG12 VAL     7      -1.469 -19.651  -3.414
ATOM    184 HG13 VAL     7      -2.188 -19.916  -5.008
ATOM    185 CG2  VAL     7      -3.534 -22.241  -4.428
ATOM    186 HG21 VAL     7      -4.315 -21.481  -4.443
ATOM    187 HG22 VAL     7      -3.196 -22.415  -5.449
ATOM    188 HG23 VAL     7      -3.878 -23.118  -3.878
ATOM    189 C    VAL     7      -0.206 -21.852  -2.472
ATOM    190 O    VAL     7       0.892 -21.465  -2.772
ATOM    191 N    GLU     8      -0.541 -22.217  -1.230
ATOM    192 H    GLU     8      -1.456 -22.643  -1.187
ATOM    193 CA   GLU     8       0.408 -22.013  -0.024
ATOM    194 HA   GLU     8       0.453 -20.941   0.172
ATOM    195 CB   GLU     8      -0.253 -22.772   1.140
ATOM    196 HB1  GLU     8       0.522 -22.801   1.906
ATOM    197 HB2  GLU     8      -0.518 -23.793   0.867
ATOM    198 CG   GLU     8      -1.479 -22.051   1.656
ATOM    199 HG1  GLU     8      -2.266 -21.995   0.904
ATOM    200 HG2  GLU     8      -1.178 -21.012   1.790
ATOM    201 CD   GLU     8      -2.035 -22.637   2.938
ATOM    202 OE1  GLU     8      -3.062 -23.396   2.766
ATOM    203 OE2  GLU     8      -1.698 -22.259   4.065
ATOM    204 C    GLU     8       1.858 -22.581  -0.262
ATOM    205 O    GLU     8       2.861 -22.011   0.152
ATOM    206 N    GLY     9       1.862 -23.727  -0.883
ATOM    207 H    GLY     9       0.948 -24.118  -1.061
ATOM    208 CA   GLY     9       2.991 -24.456  -1.371
ATOM    209 HA1  GLY     9       2.571 -25.330  -1.868
ATOM    210 HA2  GLY     9       3.617 -24.680  -0.507
ATOM    211 C    GLY     9       3.904 -23.787  -2.478
ATOM    212 O    GLY     9       4.916 -24.368  -2.838
ATOM    213 N    CYS    10       3.463 -22.651  -2.956
ATOM    214 H    CYS    10       2.566 -22.320  -2.631
ATOM    215 CA   CYS    10       4.067 -21.994  -4.130
ATOM    216 HA   CYS    10       5.090 -22.351  -4.251
ATOM    217 CB   CYS    10       3.160 -22.250  -5.370
ATOM    218 HB1  CYS    10       3.524 -21.629  -6.189
ATOM    219 HB2  CYS    10       2.154 -21.886  -5.163
ATOM    220 SG   CYS    10       3.245 -23.943  -5.880
ATOM    221 HG   CYS    10       1.973 -24.201  -5.563
ATOM    222 C    CYS    10       4.235 -20.504  -3.873
ATOM    223 O    CYS    10       4.807 -19.753  -4.681
ATOM    224 N    MET    11       3.929 -19.937  -2.706
ATOM    225 H    MET    11       3.569 -20.462  -1.921
ATOM    226 CA   MET    11       4.154 -18.478  -2.427
ATOM    227 HA   MET    11       4.033 -17.874  -3.326
ATOM    228 CB   MET    11       3.233 -17.998  -1.332
ATOM    229 HB1  MET    11       3.473 -16.982  -1.020
ATOM    230 HB2  MET    11       3.431 -18.534  -0.404
ATOM    231 CG   MET    11       1.766 -18.093  -1.869
ATOM    232 HG1  MET    11       1.013 -17.849  -1.120
ATOM    233 HG2  MET    11       1.551 -19.099  -2.226
ATOM    234 SD   MET    11       1.293 -17.075  -3.291
ATOM    235 CE   MET    11       1.483 -15.325  -2.663
ATOM    236 HE1  MET    11       0.707 -15.048  -1.950
ATOM    237 HE2  MET    11       2.466 -15.170  -2.218
ATOM    238 HE3  MET    11       1.205 -14.662  -3.482
ATOM    239 C    MET    11       5.588 -18.220  -1.944
ATOM    240 O    MET    11       6.246 -19.021  -1.237
ATOM    241 N    VAL    12       6.064 -17.024  -2.182
ATOM    242 H    VAL    12       5.551 -16.412  -2.801
ATOM    243 CA   VAL    12       7.399 -16.494  -1.938
ATOM    244 HA   VAL    12       7.862 -17.038  -1.115
ATOM    245 CB   VAL    12       8.369 -16.679  -3.147
ATOM    246 HB   VAL    12       9.288 -16.094  -3.169
ATOM    247 CG1  VAL    12       8.791 -18.181  -3.369
ATOM    248 HG11 VAL    12       9.529 -18.201  -4.171
ATOM    249 HG12 VAL    12       9.184 -18.541  -2.418
ATOM    250 HG13 VAL    12       7.923 -18.816  -3.549
ATOM    251 CG2  VAL    12       7.708 -16.325  -4.443
ATOM    252 HG21 VAL    12       8.436 -16.412  -5.250
ATOM    253 HG22 VAL    12       6.863 -16.951  -4.728
ATOM    254 HG23 VAL    12       7.331 -15.305  -4.374
ATOM    255 C    VAL    12       7.425 -15.017  -1.487
ATOM    256 O    VAL    12       6.528 -14.226  -1.833
ATOM    257 N    GLN    13       8.456 -14.495  -0.789
ATOM    258 H    GLN    13       9.163 -15.196  -0.621
ATOM    259 CA   GLN    13       8.825 -13.053  -0.641
ATOM    260 HA   GLN    13       7.897 -12.493  -0.527
ATOM    261 CB   GLN    13       9.663 -13.008   0.612
ATOM    262 HB1  GLN    13      10.625 -13.509   0.504
ATOM    263 HB2  GLN    13       9.123 -13.507   1.416
ATOM    264 CG   GLN    13       9.880 -11.517   1.105
ATOM    265 HG1  GLN    13       8.893 -11.058   1.065
ATOM    266 HG2  GLN    13      10.527 -11.001   0.395
ATOM    267 CD   GLN    13      10.417 -11.377   2.472
ATOM    268 OE1  GLN    13      10.848 -12.334   3.137
ATOM    269 NE2  GLN    13      10.398 -10.150   3.028
ATOM    270 HE21 GLN    13      10.063  -9.370   2.481
ATOM    271 HE22 GLN    13      10.891 -10.038   3.902
ATOM    272 C    GLN    13       9.541 -12.512  -1.875
ATOM    273 O    GLN    13      10.419 -13.233  -2.400
ATOM    274 N    VAL    14       9.232 -11.289  -2.359
ATOM    275 H    VAL    14       8.437 -10.796  -1.977
ATOM    276 CA   VAL    14      10.102 -10.478  -3.282
ATOM    277 HA   VAL    14      11.014 -11.065  -3.389
ATOM    278 CB   VAL    14       9.557 -10.310  -4.712
ATOM    279 HB   VAL    14       8.582  -9.823  -4.688
ATOM    280 CG1  VAL    14      10.474  -9.509  -5.655
ATOM    281 HG11 VAL    14      10.207  -9.583  -6.709
ATOM    282 HG12 VAL    14      10.491  -8.457  -5.370
ATOM    283 HG13 VAL    14      11.532  -9.617  -5.416
ATOM    284 CG2  VAL    14       9.360 -11.739  -5.312
ATOM    285 HG21 VAL    14       9.375 -11.784  -6.401
ATOM    286 HG22 VAL    14      10.253 -12.287  -5.011
ATOM    287 HG23 VAL    14       8.502 -12.257  -4.884
ATOM    288 C    VAL    14      10.362  -9.086  -2.672
ATOM    289 O    VAL    14       9.413  -8.419  -2.253
ATOM    290 N    THR    15      11.634  -8.623  -2.684
ATOM    291 H    THR    15      12.343  -9.313  -2.888
ATOM    292 CA   THR    15      12.127  -7.387  -2.161
ATOM    293 HA   THR    15      11.249  -6.762  -1.994
ATOM    294 CB   THR    15      12.936  -7.700  -0.887
ATOM    295 HB   THR    15      13.748  -8.340  -1.232
ATOM    296 CG2  THR    15      13.647  -6.539  -0.134
ATOM    297 HG21 THR    15      14.032  -6.908   0.816
ATOM    298 HG22 THR    15      14.512  -6.173  -0.687
ATOM    299 HG23 THR    15      12.889  -5.772   0.027
ATOM    300 OG1  THR    15      12.131  -8.474   0.021
ATOM    301 HG1  THR    15      12.625  -9.226   0.355
ATOM    302 C    THR    15      13.043  -6.652  -3.146
ATOM    303 O    THR    15      13.739  -7.324  -3.932
ATOM    304 N    CYS    16      12.958  -5.314  -3.292
ATOM    305 H    CYS    16      12.314  -4.795  -2.711
ATOM    306 CA   CYS    16      13.923  -4.563  -4.092
ATOM    307 HA   CYS    16      14.798  -5.201  -4.217
ATOM    308 CB   CYS    16      13.213  -4.230  -5.400
ATOM    309 HB1  CYS    16      12.575  -3.355  -5.278
ATOM    310 HB2  CYS    16      12.620  -5.101  -5.679
ATOM    311 SG   CYS    16      14.472  -3.800  -6.618
ATOM    312 HG   CYS    16      14.781  -5.052  -6.966
ATOM    313 C    CYS    16      14.527  -3.327  -3.446
ATOM    314 O    CYS    16      13.821  -2.514  -2.927
ATOM    315 N    GLY    17      15.853  -3.248  -3.460
ATOM    316 H    GLY    17      16.383  -4.046  -3.779
ATOM    317 CA   GLY    17      16.687  -2.353  -2.642
ATOM    318 HA1  GLY    17      16.347  -1.318  -2.695
ATOM    319 HA2  GLY    17      17.746  -2.304  -2.897
ATOM    320 C    GLY    17      16.473  -2.905  -1.264
ATOM    321 O    GLY    17      17.128  -3.900  -0.782
ATOM    322 N    THR    18      15.488  -2.385  -0.534
ATOM    323 H    THR    18      15.095  -1.488  -0.780
ATOM    324 CA   THR    18      14.970  -2.940   0.758
ATOM    325 HA   THR    18      15.242  -3.995   0.729
ATOM    326 CB   THR    18      15.731  -2.460   1.989
ATOM    327 HB   THR    18      15.293  -2.910   2.880
ATOM    328 CG2  THR    18      17.319  -2.453   2.028
ATOM    329 HG21 THR    18      17.769  -2.205   2.990
ATOM    330 HG22 THR    18      17.635  -3.470   1.796
ATOM    331 HG23 THR    18      17.759  -1.728   1.344
ATOM    332 OG1  THR    18      15.320  -1.113   2.125
ATOM    333 HG1  THR    18      16.119  -0.610   2.297
ATOM    334 C    THR    18      13.422  -3.006   1.008
ATOM    335 O    THR    18      12.986  -3.242   2.109
ATOM    336 N    THR    19      12.616  -2.805   0.001
ATOM    337 H    THR    19      13.000  -2.708  -0.928
ATOM    338 CA   THR    19      11.120  -2.784   0.083
ATOM    339 HA   THR    19      10.820  -2.651   1.123
ATOM    340 CB   THR    19      10.559  -1.573  -0.680
ATOM    341 HB   THR    19       9.525  -1.804  -0.937
ATOM    342 CG2  THR    19      10.543  -0.200   0.092
ATOM    343 HG21 THR    19      11.548   0.192   0.248
ATOM    344 HG22 THR    19      10.187   0.559  -0.605
ATOM    345 HG23 THR    19       9.957  -0.215   1.011
ATOM    346 OG1  THR    19      11.240  -1.493  -1.907
ATOM    347 HG1  THR    19      10.691  -1.924  -2.566
ATOM    348 C    THR    19      10.483  -4.100  -0.415
ATOM    349 O    THR    19      10.962  -4.592  -1.395
ATOM    350 N    THR    20       9.527  -4.696   0.266
ATOM    351 H    THR    20       9.091  -4.230   1.049
ATOM    352 CA   THR    20       9.032  -6.131   0.125
ATOM    353 HA   THR    20       9.479  -6.532  -0.785
ATOM    354 CB   THR    20       9.539  -6.967   1.355
ATOM    355 HB   THR    20      10.581  -6.667   1.470
ATOM    356 CG2  THR    20       8.894  -6.712   2.682
ATOM    357 HG21 THR    20       7.816  -6.848   2.589
ATOM    358 HG22 THR    20       9.279  -7.372   3.459
ATOM    359 HG23 THR    20       9.185  -5.710   2.999
ATOM    360 OG1  THR    20       9.440  -8.360   1.003
ATOM    361 HG1  THR    20      10.292  -8.507   0.587
ATOM    362 C    THR    20       7.524  -6.388   0.058
ATOM    363 O    THR    20       6.708  -5.616   0.595
ATOM    364 N    LEU    21       7.084  -7.403  -0.615
ATOM    365 H    LEU    21       7.795  -7.926  -1.105
ATOM    366 CA   LEU    21       5.748  -7.909  -0.658
ATOM    367 HA   LEU    21       5.355  -7.790   0.352
ATOM    368 CB   LEU    21       4.860  -7.025  -1.613
ATOM    369 HB1  LEU    21       4.953  -6.013  -1.217
ATOM    370 HB2  LEU    21       3.844  -7.420  -1.626
ATOM    371 CG   LEU    21       5.312  -6.723  -3.107
ATOM    372 HG   LEU    21       6.195  -6.084  -3.115
ATOM    373 CD1  LEU    21       5.518  -8.030  -3.924
ATOM    374 HD11 LEU    21       5.778  -7.889  -4.973
ATOM    375 HD12 LEU    21       6.285  -8.702  -3.540
ATOM    376 HD13 LEU    21       4.550  -8.533  -3.946
ATOM    377 CD2  LEU    21       4.155  -5.982  -3.780
ATOM    378 HD21 LEU    21       4.407  -5.565  -4.755
ATOM    379 HD22 LEU    21       3.323  -6.647  -4.009
ATOM    380 HD23 LEU    21       3.643  -5.224  -3.187
ATOM    381 C    LEU    21       5.612  -9.411  -1.012
ATOM    382 O    LEU    21       6.615 -10.136  -0.825
ATOM    383 N    ASN    22       4.427  -9.946  -1.387
ATOM    384 H    ASN    22       3.770  -9.251  -1.713
ATOM    385 CA   ASN    22       4.217 -11.428  -1.769
ATOM    386 HA   ASN    22       4.964 -12.032  -1.253
ATOM    387 CB   ASN    22       2.931 -11.963  -1.276
ATOM    388 HB1  ASN    22       3.048 -13.029  -1.084
ATOM    389 HB2  ASN    22       2.143 -11.795  -2.010
ATOM    390 CG   ASN    22       2.428 -11.436   0.111
ATOM    391 OD1  ASN    22       2.598 -12.085   1.072
ATOM    392 ND2  ASN    22       1.686 -10.334   0.243
ATOM    393 HD21 ASN    22       1.691  -9.671  -0.519
ATOM    394 HD22 ASN    22       1.434 -10.177   1.208
ATOM    395 C    ASN    22       4.458 -11.747  -3.315
ATOM    396 O    ASN    22       4.250 -10.877  -4.172
ATOM    397 N    GLY    23       4.756 -13.012  -3.553
ATOM    398 H    GLY    23       5.006 -13.649  -2.809
ATOM    399 CA   GLY    23       4.690 -13.486  -4.922
ATOM    400 HA1  GLY    23       5.657 -13.340  -5.403
ATOM    401 HA2  GLY    23       3.978 -12.910  -5.513
ATOM    402 C    GLY    23       4.297 -14.958  -5.013
ATOM    403 O    GLY    23       4.369 -15.725  -4.072
ATOM    404 N    LEU    24       3.930 -15.310  -6.226
ATOM    405 H    LEU    24       3.885 -14.552  -6.891
ATOM    406 CA   LEU    24       3.653 -16.694  -6.632
ATOM    407 HA   LEU    24       3.563 -17.226  -5.684
ATOM    408 CB   LEU    24       2.325 -16.774  -7.391
ATOM    409 HB1  LEU    24       2.342 -16.351  -8.396
ATOM    410 HB2  LEU    24       1.501 -16.321  -6.840
ATOM    411 CG   LEU    24       1.824 -18.216  -7.681
ATOM    412 HG   LEU    24       2.636 -18.615  -8.290
ATOM    413 CD1  LEU    24       1.542 -19.082  -6.507
ATOM    414 HD11 LEU    24       1.424 -20.104  -6.867
ATOM    415 HD12 LEU    24       2.410 -19.055  -5.850
ATOM    416 HD13 LEU    24       0.562 -18.810  -6.114
ATOM    417 CD2  LEU    24       0.576 -18.252  -8.540
ATOM    418 HD21 LEU    24       0.325 -19.284  -8.784
ATOM    419 HD22 LEU    24      -0.245 -17.779  -8.001
ATOM    420 HD23 LEU    24       0.710 -17.651  -9.439
ATOM    421 C    LEU    24       4.767 -17.274  -7.585
ATOM    422 O    LEU    24       5.003 -16.718  -8.656
ATOM    423 N    TRP    25       5.345 -18.362  -7.136
ATOM    424 H    TRP    25       4.971 -18.795  -6.304
ATOM    425 CA   TRP    25       6.515 -19.048  -7.763
ATOM    426 HA   TRP    25       6.940 -18.375  -8.508
ATOM    427 CB   TRP    25       7.586 -19.377  -6.704
ATOM    428 HB1  TRP    25       7.115 -19.987  -5.933
ATOM    429 HB2  TRP    25       7.928 -18.415  -6.324
ATOM    430 CG   TRP    25       8.839 -19.957  -7.136
ATOM    431 CD1  TRP    25       9.483 -19.851  -8.305
ATOM    432 HD1  TRP    25       9.231 -19.244  -9.162
ATOM    433 NE1  TRP    25      10.698 -20.528  -8.285
ATOM    434 HE1  TRP    25      11.363 -20.543  -9.046
ATOM    435 CE2  TRP    25      10.898 -21.170  -7.067
ATOM    436 CZ2  TRP    25      11.875 -22.050  -6.586
ATOM    437 HZ2  TRP    25      12.741 -22.287  -7.186
ATOM    438 CH2  TRP    25      11.776 -22.464  -5.282
ATOM    439 HH2  TRP    25      12.563 -23.064  -4.850
ATOM    440 CZ3  TRP    25      10.595 -22.134  -4.494
ATOM    441 HZ3  TRP    25      10.485 -22.439  -3.464
ATOM    442 CE3  TRP    25       9.568 -21.367  -5.025
ATOM    443 HE3  TRP    25       8.674 -21.264  -4.427
ATOM    444 CD2  TRP    25       9.749 -20.783  -6.349
ATOM    445 C    TRP    25       6.132 -20.342  -8.466
ATOM    446 O    TRP    25       5.614 -21.297  -7.829
ATOM    447 N    LEU    26       6.382 -20.403  -9.742
ATOM    448 H    LEU    26       6.988 -19.683 -10.107
ATOM    449 CA   LEU    26       5.965 -21.523 -10.630
ATOM    450 HA   LEU    26       5.729 -22.419 -10.056
ATOM    451 CB   LEU    26       4.772 -20.963 -11.424
ATOM    452 HB1  LEU    26       4.582 -21.725 -12.179
ATOM    453 HB2  LEU    26       5.089 -20.020 -11.870
ATOM    454 CG   LEU    26       3.484 -20.647 -10.655
ATOM    455 HG   LEU    26       3.750 -19.936  -9.873
ATOM    456 CD1  LEU    26       2.378 -20.058 -11.541
ATOM    457 HD11 LEU    26       1.535 -19.677 -10.965
ATOM    458 HD12 LEU    26       2.700 -19.167 -12.080
ATOM    459 HD13 LEU    26       1.983 -20.810 -12.224
ATOM    460 CD2  LEU    26       2.863 -21.799  -9.914
ATOM    461 HD21 LEU    26       2.348 -22.410 -10.655
ATOM    462 HD22 LEU    26       3.607 -22.353  -9.342
ATOM    463 HD23 LEU    26       2.097 -21.479  -9.207
ATOM    464 C    LEU    26       7.123 -21.793 -11.571
ATOM    465 O    LEU    26       7.675 -20.831 -12.162
ATOM    466 N    ASP    27       7.565 -23.057 -11.713
ATOM    467 H    ASP    27       7.077 -23.751 -11.165
ATOM    468 CA   ASP    27       8.895 -23.394 -12.368
ATOM    469 HA   ASP    27       9.167 -24.404 -12.062
ATOM    470 CB   ASP    27       8.739 -23.554 -13.887
ATOM    471 HB1  ASP    27       9.643 -24.010 -14.291
ATOM    472 HB2  ASP    27       8.670 -22.553 -14.312
ATOM    473 CG   ASP    27       7.443 -24.366 -14.227
ATOM    474 OD1  ASP    27       7.369 -25.592 -14.005
ATOM    475 OD2  ASP    27       6.536 -23.791 -14.846
ATOM    476 C    ASP    27      10.038 -22.510 -11.886
ATOM    477 O    ASP    27      10.335 -22.388 -10.723
ATOM    478 N    ASP    28      10.708 -21.816 -12.781
ATOM    479 H    ASP    28      10.577 -22.031 -13.759
ATOM    480 CA   ASP    28      11.716 -20.823 -12.492
ATOM    481 HA   ASP    28      11.921 -21.003 -11.436
ATOM    482 CB   ASP    28      12.979 -21.317 -13.174
ATOM    483 HB1  ASP    28      13.237 -22.294 -12.766
ATOM    484 HB2  ASP    28      13.755 -20.630 -12.839
ATOM    485 CG   ASP    28      12.968 -21.434 -14.675
ATOM    486 OD1  ASP    28      11.913 -21.499 -15.287
ATOM    487 OD2  ASP    28      14.048 -21.450 -15.311
ATOM    488 C    ASP    28      11.297 -19.363 -12.709
ATOM    489 O    ASP    28      12.196 -18.609 -13.076
ATOM    490 N    VAL    29       9.997 -19.066 -12.605
ATOM    491 H    VAL    29       9.368 -19.837 -12.432
ATOM    492 CA   VAL    29       9.389 -17.715 -12.706
ATOM    493 HA   VAL    29      10.167 -16.960 -12.816
ATOM    494 CB   VAL    29       8.525 -17.638 -13.978
ATOM    495 HB   VAL    29       7.662 -18.296 -13.874
ATOM    496 CG1  VAL    29       8.040 -16.193 -14.172
ATOM    497 HG11 VAL    29       7.290 -16.162 -14.961
ATOM    498 HG12 VAL    29       7.512 -15.708 -13.352
ATOM    499 HG13 VAL    29       8.849 -15.587 -14.580
ATOM    500 CG2  VAL    29       9.261 -18.000 -15.217
ATOM    501 HG21 VAL    29       8.598 -17.879 -16.074
ATOM    502 HG22 VAL    29      10.110 -17.333 -15.366
ATOM    503 HG23 VAL    29       9.489 -19.062 -15.130
ATOM    504 C    VAL    29       8.579 -17.331 -11.513
ATOM    505 O    VAL    29       7.752 -18.100 -10.968
ATOM    506 N    VAL    30       8.822 -16.159 -10.988
ATOM    507 H    VAL    30       9.587 -15.675 -11.436
ATOM    508 CA   VAL    30       8.028 -15.542  -9.899
ATOM    509 HA   VAL    30       7.293 -16.238  -9.495
ATOM    510 CB   VAL    30       8.894 -15.130  -8.638
ATOM    511 HB   VAL    30       9.524 -14.343  -9.053
ATOM    512 CG1  VAL    30       8.006 -14.526  -7.470
ATOM    513 HG11 VAL    30       8.663 -14.316  -6.626
ATOM    514 HG12 VAL    30       7.363 -13.675  -7.691
ATOM    515 HG13 VAL    30       7.356 -15.335  -7.137
ATOM    516 CG2  VAL    30       9.779 -16.234  -8.036
ATOM    517 HG21 VAL    30      10.387 -15.854  -7.215
ATOM    518 HG22 VAL    30       9.210 -17.140  -7.826
ATOM    519 HG23 VAL    30      10.557 -16.521  -8.745
ATOM    520 C    VAL    30       7.157 -14.389 -10.398
ATOM    521 O    VAL    30       7.662 -13.495 -11.012
ATOM    522 N    TYR    31       5.855 -14.393 -10.092
ATOM    523 H    TYR    31       5.633 -15.190  -9.513
ATOM    524 CA   TYR    31       4.928 -13.377 -10.369
ATOM    525 HA   TYR    31       5.299 -12.730 -11.164
ATOM    526 CB   TYR    31       3.587 -13.956 -10.857
ATOM    527 HB1  TYR    31       2.880 -13.134 -10.967
ATOM    528 HB2  TYR    31       3.140 -14.595 -10.095
ATOM    529 CG   TYR    31       3.778 -14.706 -12.154
ATOM    530 CD1  TYR    31       4.381 -15.944 -12.266
ATOM    531 HD1  TYR    31       4.786 -16.484 -11.423
ATOM    532 CE1  TYR    31       4.604 -16.566 -13.490
ATOM    533 HE1  TYR    31       5.189 -17.471 -13.559
ATOM    534 CZ   TYR    31       4.063 -16.032 -14.622
ATOM    535 OH   TYR    31       4.036 -16.664 -15.858
ATOM    536 HH   TYR    31       3.603 -16.126 -16.525
ATOM    537 CE2  TYR    31       3.219 -14.951 -14.468
ATOM    538 HE2  TYR    31       2.669 -14.603 -15.330
ATOM    539 CD2  TYR    31       3.067 -14.234 -13.247
ATOM    540 HD2  TYR    31       2.480 -13.332 -13.153
ATOM    541 C    TYR    31       4.693 -12.610  -9.105
ATOM    542 O    TYR    31       3.957 -13.060  -8.267
ATOM    543 N    CYS    32       5.258 -11.419  -9.026
ATOM    544 H    CYS    32       5.861 -11.128  -9.782
ATOM    545 CA   CYS    32       4.942 -10.484  -7.944
ATOM    546 HA   CYS    32       4.129 -10.936  -7.376
ATOM    547 CB   CYS    32       6.154 -10.427  -7.013
ATOM    548 HB1  CYS    32       6.492 -11.442  -6.804
ATOM    549 HB2  CYS    32       5.802  -9.997  -6.075
ATOM    550 SG   CYS    32       7.442  -9.434  -7.808
ATOM    551 HG   CYS    32       6.981  -9.423  -9.062
ATOM    552 C    CYS    32       4.451  -9.110  -8.563
ATOM    553 O    CYS    32       4.815  -8.913  -9.742
ATOM    554 N    PRO    33       3.564  -8.342  -7.858
ATOM    555 CD   PRO    33       2.748  -8.716  -6.724
ATOM    556 HD1  PRO    33       3.325  -8.546  -5.815
ATOM    557 HD2  PRO    33       2.429  -9.753  -6.617
ATOM    558 CG   PRO    33       1.476  -7.832  -6.756
ATOM    559 HG1  PRO    33       1.127  -7.534  -5.767
ATOM    560 HG2  PRO    33       0.677  -8.268  -7.355
ATOM    561 CB   PRO    33       2.043  -6.566  -7.494
ATOM    562 HB1  PRO    33       2.553  -5.975  -6.734
ATOM    563 HB2  PRO    33       1.303  -5.940  -7.994
ATOM    564 CA   PRO    33       3.092  -7.098  -8.490
ATOM    565 HA   PRO    33       2.656  -7.319  -9.465
ATOM    566 C    PRO    33       4.264  -6.093  -8.642
ATOM    567 O    PRO    33       5.217  -6.242  -7.863
ATOM    568 N    ARG    34       4.146  -5.141  -9.577
ATOM    569 H    ARG    34       3.415  -5.118 -10.273
ATOM    570 CA   ARG    34       5.206  -4.206  -9.975
ATOM    571 HA   ARG    34       6.090  -4.843  -9.996
ATOM    572 CB   ARG    34       5.010  -3.621 -11.408
ATOM    573 HB1  ARG    34       4.808  -4.479 -12.050
ATOM    574 HB2  ARG    34       5.916  -3.116 -11.743
ATOM    575 CG   ARG    34       3.832  -2.623 -11.524
ATOM    576 HG1  ARG    34       3.977  -1.805 -10.818
ATOM    577 HG2  ARG    34       2.864  -3.012 -11.209
ATOM    578 CD   ARG    34       3.691  -2.006 -12.923
ATOM    579 HD1  ARG    34       3.549  -2.871 -13.570
ATOM    580 HD2  ARG    34       4.661  -1.553 -13.130
ATOM    581 NE   ARG    34       2.544  -1.102 -12.950
ATOM    582 HE   ARG    34       1.908  -1.091 -12.165
ATOM    583 CZ   ARG    34       2.324  -0.158 -13.790
ATOM    584 NH1  ARG    34       2.946   0.010 -14.903
ATOM    585 HH11 ARG    34       3.735  -0.569 -15.151
ATOM    586 HH12 ARG    34       2.839   0.848 -15.456
ATOM    587 NH2  ARG    34       1.407   0.663 -13.517
ATOM    588 HH21 ARG    34       0.997   0.502 -12.608
ATOM    589 HH22 ARG    34       1.049   1.381 -14.131
ATOM    590 C    ARG    34       5.647  -3.076  -9.021
ATOM    591 O    ARG    34       6.400  -2.172  -9.406
ATOM    592 N    HSE    35       5.244  -3.261  -7.766
ATOM    593 H    HSE    35       4.550  -3.980  -7.628
ATOM    594 CA   HSE    35       5.160  -2.131  -6.788
ATOM    595 HA   HSE    35       5.329  -1.227  -7.371
ATOM    596 CB   HSE    35       3.782  -2.183  -6.181
ATOM    597 HB1  HSE    35       3.615  -1.258  -5.631
ATOM    598 HB2  HSE    35       3.762  -3.052  -5.523
ATOM    599 CG   HSE    35       2.600  -2.262  -7.101
ATOM    600 ND1  HSE    35       2.233  -3.426  -7.778
ATOM    601 CE1  HSE    35       1.611  -3.037  -8.902
ATOM    602 HE1  HSE    35       0.938  -3.631  -9.503
ATOM    603 NE2  HSE    35       1.467  -1.756  -8.903
ATOM    604 HE2  HSE    35       0.890  -1.182  -9.501
ATOM    605 CD2  HSE    35       2.092  -1.199  -7.829
ATOM    606 HD2  HSE    35       2.116  -0.134  -7.646
ATOM    607 C    HSE    35       6.281  -2.236  -5.739
ATOM    608 O    HSE    35       6.611  -1.289  -4.994
ATOM    609 N    VAL    36       7.001  -3.368  -5.763
ATOM    610 H    VAL    36       6.578  -4.097  -6.319
ATOM    611 CA   VAL    36       8.189  -3.687  -4.937
ATOM    612 HA   VAL    36       7.971  -3.622  -3.872
ATOM    613 CB   VAL    36       8.564  -5.143  -5.178
ATOM    614 HB   VAL    36       7.724  -5.787  -4.915
ATOM    615 CG1  VAL    36       8.801  -5.445  -6.628
ATOM    616 HG11 VAL    36       9.145  -6.469  -6.774
ATOM    617 HG12 VAL    36       7.839  -5.358  -7.134
ATOM    618 HG13 VAL    36       9.406  -4.678  -7.114
ATOM    619 CG2  VAL    36       9.712  -5.678  -4.319
ATOM    620 HG21 VAL    36       9.510  -5.426  -3.278
ATOM    621 HG22 VAL    36      10.697  -5.328  -4.630
ATOM    622 HG23 VAL    36       9.740  -6.753  -4.497
ATOM    623 C    VAL    36       9.384  -2.735  -5.080
ATOM    624 O    VAL    36      10.227  -2.634  -4.158
ATOM    625 N    ILE    37       9.543  -2.042  -6.228
ATOM    626 H    ILE    37       8.835  -2.204  -6.930
ATOM    627 CA   ILE    37      10.532  -0.924  -6.519
ATOM    628 HA   ILE    37      11.508  -1.145  -6.087
ATOM    629 CB   ILE    37      10.720  -0.868  -8.080
ATOM    630 HB   ILE    37      11.290  -0.013  -8.445
ATOM    631 CG2  ILE    37      11.438  -2.072  -8.557
ATOM    632 HG21 ILE    37      10.753  -2.914  -8.656
ATOM    633 HG22 ILE    37      11.817  -1.928  -9.569
ATOM    634 HG23 ILE    37      12.281  -2.337  -7.919
ATOM    635 CG1  ILE    37       9.368  -0.855  -8.823
ATOM    636 HG11 ILE    37       8.839   0.059  -8.553
ATOM    637 HG12 ILE    37       8.824  -1.781  -8.635
ATOM    638 CD1  ILE    37       9.458  -0.784 -10.330
ATOM    639 HD11 ILE    37      10.109   0.002 -10.713
ATOM    640 HD12 ILE    37       9.773  -1.776 -10.654
ATOM    641 HD13 ILE    37       8.476  -0.486 -10.698
ATOM    642 C    ILE    37      10.122   0.480  -5.972
ATOM    643 O    ILE    37      10.761   1.451  -6.319
ATOM    644 N    CYS    38       9.099   0.593  -5.143
ATOM    645 H    CYS    38       8.509  -0.222  -5.045
ATOM    646 CA   CYS    38       8.537   1.913  -4.746
ATOM    647 HA   CYS    38       8.985   2.740  -5.295
ATOM    648 CB   CYS    38       7.141   1.958  -5.355
ATOM    649 HB1  CYS    38       6.699   2.900  -5.029
ATOM    650 HB2  CYS    38       6.439   1.230  -4.947
ATOM    651 SG   CYS    38       7.004   1.954  -7.150
ATOM    652 HG   CYS    38       7.847   2.957  -7.413
ATOM    653 C    CYS    38       8.574   2.278  -3.257
ATOM    654 O    CYS    38       9.013   1.515  -2.426
ATOM    655 N    THR    39       8.063   3.466  -2.857
ATOM    656 H    THR    39       7.869   4.120  -3.602
ATOM    657 CA   THR    39       7.943   3.934  -1.428
ATOM    658 HA   THR    39       7.718   3.081  -0.788
ATOM    659 CB   THR    39       9.189   4.680  -0.988
ATOM    660 HB   THR    39      10.058   4.023  -0.952
ATOM    661 CG2  THR    39       9.385   6.032  -1.750
ATOM    662 HG21 THR    39      10.352   6.505  -1.576
ATOM    663 HG22 THR    39       9.340   5.900  -2.831
ATOM    664 HG23 THR    39       8.578   6.719  -1.499
ATOM    665 OG1  THR    39       9.001   5.086   0.344
ATOM    666 HG1  THR    39       9.690   4.704   0.893
ATOM    667 C    THR    39       6.674   4.757  -1.257
ATOM    668 O    THR    39       6.185   5.300  -2.205
ATOM    669 N    SER    40       6.173   4.935  -0.028
ATOM    670 H    SER    40       6.654   4.538   0.766
ATOM    671 CA   SER    40       5.036   5.800   0.206
ATOM    672 HA   SER    40       4.175   5.404  -0.333
ATOM    673 CB   SER    40       4.740   5.991   1.685
ATOM    674 HB1  SER    40       3.890   6.662   1.809
ATOM    675 HB2  SER    40       5.634   6.415   2.143
ATOM    676 OG   SER    40       4.449   4.642   2.151
ATOM    677 HG   SER    40       4.665   4.654   3.086
ATOM    678 C    SER    40       5.119   7.247  -0.375
ATOM    679 O    SER    40       4.125   7.763  -0.835
ATOM    680 N    GLU    41       6.342   7.722  -0.684
ATOM    681 H    GLU    41       7.149   7.146  -0.494
ATOM    682 CA   GLU    41       6.544   8.911  -1.547
ATOM    683 HA   GLU    41       5.764   9.615  -1.256
ATOM    684 CB   GLU    41       7.916   9.583  -1.135
ATOM    685 HB1  GLU    41       8.052  10.470  -1.752
ATOM    686 HB2  GLU    41       8.753   8.895  -1.260
ATOM    687 CG   GLU    41       7.893  10.126   0.260
ATOM    688 HG1  GLU    41       7.775   9.225   0.862
ATOM    689 HG2  GLU    41       7.036  10.786   0.395
ATOM    690 CD   GLU    41       9.126  10.854   0.737
ATOM    691 OE1  GLU    41       9.108  12.118   0.750
ATOM    692 OE2  GLU    41      10.100  10.210   1.256
ATOM    693 C    GLU    41       6.590   8.816  -3.054
ATOM    694 O    GLU    41       6.472   9.802  -3.771
ATOM    695 N    ASP    42       6.590   7.598  -3.610
ATOM    696 H    ASP    42       6.738   6.783  -3.033
ATOM    697 CA   ASP    42       6.507   7.437  -5.074
ATOM    698 HA   ASP    42       6.924   8.307  -5.581
ATOM    699 CB   ASP    42       7.322   6.218  -5.635
ATOM    700 HB1  ASP    42       7.270   6.360  -6.714
ATOM    701 HB2  ASP    42       6.856   5.287  -5.312
ATOM    702 CG   ASP    42       8.831   6.140  -5.236
ATOM    703 OD1  ASP    42       9.529   7.117  -5.141
ATOM    704 OD2  ASP    42       9.291   5.004  -5.047
ATOM    705 C    ASP    42       5.026   7.252  -5.489
ATOM    706 O    ASP    42       4.676   7.770  -6.524
ATOM    707 N    MET    43       4.258   6.505  -4.695
ATOM    708 H    MET    43       4.711   6.183  -3.851
ATOM    709 CA   MET    43       3.022   5.808  -5.076
ATOM    710 HA   MET    43       3.176   5.453  -6.095
ATOM    711 CB   MET    43       2.772   4.611  -4.122
ATOM    712 HB1  MET    43       1.810   4.098  -4.141
ATOM    713 HB2  MET    43       2.806   5.008  -3.108
ATOM    714 CG   MET    43       3.898   3.562  -4.455
ATOM    715 HG1  MET    43       4.877   3.916  -4.133
ATOM    716 HG2  MET    43       3.775   3.392  -5.525
ATOM    717 SD   MET    43       3.647   1.911  -3.664
ATOM    718 CE   MET    43       3.899   2.328  -1.894
ATOM    719 HE1  MET    43       3.043   2.957  -1.650
ATOM    720 HE2  MET    43       3.990   1.449  -1.255
ATOM    721 HE3  MET    43       4.829   2.892  -1.828
ATOM    722 C    MET    43       1.845   6.768  -5.214
ATOM    723 O    MET    43       0.785   6.270  -5.486
ATOM    724 N    LEU    44       1.958   8.100  -5.131
ATOM    725 H    LEU    44       2.813   8.483  -4.752
ATOM    726 CA   LEU    44       1.013   9.164  -5.484
ATOM    727 HA   LEU    44       0.018   8.719  -5.474
ATOM    728 CB   LEU    44       1.112  10.186  -4.352
ATOM    729 HB1  LEU    44       2.067  10.684  -4.190
ATOM    730 HB2  LEU    44       0.781   9.654  -3.460
ATOM    731 CG   LEU    44       0.182  11.476  -4.506
ATOM    732 HG   LEU    44       0.468  12.209  -5.259
ATOM    733 CD1  LEU    44      -1.278  11.080  -4.735
ATOM    734 HD11 LEU    44      -1.853  11.999  -4.852
ATOM    735 HD12 LEU    44      -1.329  10.488  -5.648
ATOM    736 HD13 LEU    44      -1.659  10.569  -3.851
ATOM    737 CD2  LEU    44       0.221  12.221  -3.188
ATOM    738 HD21 LEU    44      -0.616  12.920  -3.172
ATOM    739 HD22 LEU    44       0.094  11.491  -2.389
ATOM    740 HD23 LEU    44       1.177  12.740  -3.257
ATOM    741 C    LEU    44       1.301   9.575  -6.938
ATOM    742 O    LEU    44       0.343   9.689  -7.783
ATOM    743 N    ASN    45       2.547   9.709  -7.366
ATOM    744 H    ASN    45       3.321   9.481  -6.759
ATOM    745 CA   ASN    45       2.898   9.953  -8.783
ATOM    746 HA   ASN    45       2.007   9.741  -9.374
ATOM    747 CB   ASN    45       3.323  11.462  -9.026
ATOM    748 HB1  ASN    45       4.316  11.690  -8.640
ATOM    749 HB2  ASN    45       2.663  12.125  -8.466
ATOM    750 CG   ASN    45       3.188  11.854 -10.489
ATOM    751 OD1  ASN    45       2.959  11.019 -11.375
ATOM    752 ND2  ASN    45       3.547  13.125 -10.724
ATOM    753 HD21 ASN    45       3.354  13.761  -9.964
ATOM    754 HD22 ASN    45       3.521  13.475 -11.671
ATOM    755 C    ASN    45       4.037   8.984  -9.248
ATOM    756 O    ASN    45       5.195   9.423  -9.517
ATOM    757 N    PRO    46       3.836   7.645  -9.268
ATOM    758 CD   PRO    46       2.539   7.065  -8.890
ATOM    759 HD1  PRO    46       1.731   7.513  -9.468
ATOM    760 HD2  PRO    46       2.280   7.258  -7.849
ATOM    761 CG   PRO    46       2.729   5.549  -9.155
ATOM    762 HG1  PRO    46       2.185   5.186 -10.026
ATOM    763 HG2  PRO    46       2.231   4.965  -8.381
ATOM    764 CB   PRO    46       4.270   5.303  -9.109
ATOM    765 HB1  PRO    46       4.488   4.525  -9.841
ATOM    766 HB2  PRO    46       4.562   5.058  -8.088
ATOM    767 CA   PRO    46       4.855   6.606  -9.528
ATOM    768 HA   PRO    46       5.802   6.794  -9.022
ATOM    769 C    PRO    46       5.111   6.530 -11.031
ATOM    770 O    PRO    46       4.208   6.164 -11.813
ATOM    771 N    ASN    47       6.367   6.534 -11.510
ATOM    772 H    ASN    47       7.129   6.765 -10.889
ATOM    773 CA   ASN    47       6.738   5.988 -12.878
ATOM    774 HA   ASN    47       5.924   5.843 -13.588
ATOM    775 CB   ASN    47       7.525   7.078 -13.650
ATOM    776 HB1  ASN    47       8.520   7.234 -13.234
ATOM    777 HB2  ASN    47       7.003   8.023 -13.497
ATOM    778 CG   ASN    47       7.801   6.706 -15.095
ATOM    779 OD1  ASN    47       8.234   5.584 -15.346
ATOM    780 ND2  ASN    47       7.599   7.626 -16.063
ATOM    781 HD21 ASN    47       7.156   8.484 -15.770
ATOM    782 HD22 ASN    47       8.046   7.508 -16.961
ATOM    783 C    ASN    47       7.543   4.724 -12.725
ATOM    784 O    ASN    47       8.714   4.747 -12.272
ATOM    785 N    TYR    48       6.956   3.568 -12.997
ATOM    786 H    TYR    48       6.019   3.556 -13.375
ATOM    787 CA   TYR    48       7.486   2.208 -12.708
ATOM    788 HA   TYR    48       7.820   2.146 -11.673
ATOM    789 CB   TYR    48       6.365   1.141 -12.942
ATOM    790 HB1  TYR    48       6.826   0.181 -12.713
ATOM    791 HB2  TYR    48       6.044   1.127 -13.984
ATOM    792 CG   TYR    48       5.267   1.417 -11.931
ATOM    793 CD1  TYR    48       5.349   0.993 -10.550
ATOM    794 HD1  TYR    48       6.190   0.404 -10.217
ATOM    795 CE1  TYR    48       4.296   1.272  -9.634
ATOM    796 HE1  TYR    48       4.478   0.905  -8.634
ATOM    797 CZ   TYR    48       3.140   1.926 -10.026
ATOM    798 OH   TYR    48       2.134   2.190  -9.173
ATOM    799 HH   TYR    48       1.316   2.562  -9.511
ATOM    800 CE2  TYR    48       3.061   2.397 -11.356
ATOM    801 HE2  TYR    48       2.174   2.949 -11.629
ATOM    802 CD2  TYR    48       4.155   2.214 -12.268
ATOM    803 HD2  TYR    48       4.037   2.606 -13.268
ATOM    804 C    TYR    48       8.704   1.854 -13.564
ATOM    805 O    TYR    48       9.652   1.188 -13.070
ATOM    806 N    GLU    49       8.851   2.455 -14.761
ATOM    807 H    GLU    49       8.176   3.162 -15.015
ATOM    808 CA   GLU    49       9.984   2.325 -15.705
ATOM    809 HA   GLU    49      10.320   1.290 -15.650
ATOM    810 CB   GLU    49       9.580   2.770 -17.125
ATOM    811 HB1  GLU    49      10.409   2.861 -17.827
ATOM    812 HB2  GLU    49       9.088   3.741 -17.077
ATOM    813 CG   GLU    49       8.610   1.743 -17.873
ATOM    814 HG1  GLU    49       8.223   2.279 -18.739
ATOM    815 HG2  GLU    49       7.640   1.572 -17.406
ATOM    816 CD   GLU    49       9.291   0.443 -18.343
ATOM    817 OE1  GLU    49       8.911   0.054 -19.476
ATOM    818 OE2  GLU    49      10.364   0.119 -17.836
ATOM    819 C    GLU    49      11.155   3.121 -15.215
ATOM    820 O    GLU    49      12.285   2.655 -15.334
ATOM    821 N    ASP    50      10.905   4.301 -14.613
ATOM    822 H    ASP    50       9.997   4.722 -14.746
ATOM    823 CA   ASP    50      11.994   5.145 -14.087
ATOM    824 HA   ASP    50      12.829   5.027 -14.778
ATOM    825 CB   ASP    50      11.556   6.626 -14.065
ATOM    826 HB1  ASP    50      10.969   6.703 -13.149
ATOM    827 HB2  ASP    50      10.994   6.727 -14.993
ATOM    828 CG   ASP    50      12.719   7.548 -13.957
ATOM    829 OD1  ASP    50      13.330   7.800 -15.003
ATOM    830 OD2  ASP    50      12.895   8.235 -12.895
ATOM    831 C    ASP    50      12.596   4.683 -12.720
ATOM    832 O    ASP    50      13.696   5.119 -12.422
ATOM    833 N    LEU    51      11.929   3.811 -12.024
ATOM    834 H    LEU    51      10.986   3.637 -12.340
ATOM    835 CA   LEU    51      12.435   3.249 -10.711
ATOM    836 HA   LEU    51      13.131   3.965 -10.274
ATOM    837 CB   LEU    51      11.243   3.185  -9.738
ATOM    838 HB1  LEU    51      11.655   2.650  -8.883
ATOM    839 HB2  LEU    51      10.459   2.579 -10.192
ATOM    840 CG   LEU    51      10.580   4.553  -9.229
ATOM    841 HG   LEU    51      10.294   5.111 -10.121
ATOM    842 CD1  LEU    51       9.315   4.270  -8.465
ATOM    843 HD11 LEU    51       8.791   5.124  -8.035
ATOM    844 HD12 LEU    51       8.549   3.802  -9.083
ATOM    845 HD13 LEU    51       9.447   3.596  -7.618
ATOM    846 CD2  LEU    51      11.397   5.534  -8.372
ATOM    847 HD21 LEU    51      10.963   6.533  -8.361
ATOM    848 HD22 LEU    51      11.610   5.156  -7.372
ATOM    849 HD23 LEU    51      12.350   5.633  -8.892
ATOM    850 C    LEU    51      13.161   1.943 -11.022
ATOM    851 O    LEU    51      14.252   1.668 -10.496
ATOM    852 N    LEU    52      12.563   1.138 -11.910
ATOM    853 H    LEU    52      11.630   1.302 -12.260
ATOM    854 CA   LEU    52      13.160  -0.167 -12.300
ATOM    855 HA   LEU    52      13.226  -0.811 -11.423
ATOM    856 CB   LEU    52      12.118  -0.938 -13.177
ATOM    857 HB1  LEU    52      11.878  -0.436 -14.114
ATOM    858 HB2  LEU    52      11.134  -0.997 -12.711
ATOM    859 CG   LEU    52      12.650  -2.364 -13.515
ATOM    860 HG   LEU    52      13.572  -2.300 -14.093
ATOM    861 CD1  LEU    52      13.149  -3.266 -12.371
ATOM    862 HD11 LEU    52      12.726  -4.270 -12.397
ATOM    863 HD12 LEU    52      14.231  -3.299 -12.242
ATOM    864 HD13 LEU    52      12.897  -2.838 -11.401
ATOM    865 CD2  LEU    52      11.530  -3.093 -14.331
ATOM    866 HD21 LEU    52      11.758  -4.153 -14.438
ATOM    867 HD22 LEU    52      10.553  -3.028 -13.853
ATOM    868 HD23 LEU    52      11.497  -2.623 -15.314
ATOM    869 C    LEU    52      14.510  -0.095 -13.101
ATOM    870 O    LEU    52      15.368  -0.965 -13.124
ATOM    871 N    ILE    53      14.747   0.993 -13.816
ATOM    872 H    ILE    53      14.037   1.711 -13.819
ATOM    873 CA   ILE    53      16.024   1.289 -14.554
ATOM    874 HA   ILE    53      16.392   0.379 -15.028
ATOM    875 CB   ILE    53      15.737   2.227 -15.742
ATOM    876 HB   ILE    53      14.852   1.808 -16.220
ATOM    877 CG2  ILE    53      15.379   3.660 -15.359
ATOM    878 HG21 ILE    53      15.028   4.264 -16.195
ATOM    879 HG22 ILE    53      14.500   3.513 -14.732
ATOM    880 HG23 ILE    53      16.262   4.169 -14.971
ATOM    881 CG1  ILE    53      16.744   2.328 -16.886
ATOM    882 HG11 ILE    53      17.631   2.914 -16.642
ATOM    883 HG12 ILE    53      16.304   2.886 -17.713
ATOM    884 CD1  ILE    53      17.163   1.012 -17.438
ATOM    885 HD11 ILE    53      17.701   1.159 -18.375
ATOM    886 HD12 ILE    53      17.759   0.550 -16.651
ATOM    887 HD13 ILE    53      16.349   0.328 -17.678
ATOM    888 C    ILE    53      17.110   1.805 -13.618
ATOM    889 O    ILE    53      18.183   2.181 -14.102
ATOM    890 N    ARG    54      16.903   1.737 -12.292
ATOM    891 H    ARG    54      16.005   1.426 -11.950
ATOM    892 CA   ARG    54      17.885   1.899 -11.245
ATOM    893 HA   ARG    54      18.838   2.152 -11.711
ATOM    894 CB   ARG    54      17.394   3.058 -10.250
ATOM    895 HB1  ARG    54      18.260   3.393  -9.679
ATOM    896 HB2  ARG    54      16.803   2.554  -9.485
ATOM    897 CG   ARG    54      16.531   4.168 -10.836
ATOM    898 HG1  ARG    54      15.648   3.724 -11.295
ATOM    899 HG2  ARG    54      17.067   4.643 -11.658
ATOM    900 CD   ARG    54      16.251   5.220  -9.772
ATOM    901 HD1  ARG    54      17.196   5.695  -9.510
ATOM    902 HD2  ARG    54      15.854   4.769  -8.862
ATOM    903 NE   ARG    54      15.338   6.226 -10.360
ATOM    904 HE   ARG    54      14.713   6.057 -11.135
ATOM    905 CZ   ARG    54      15.125   7.437  -9.872
ATOM    906 NH1  ARG    54      15.918   7.932  -8.921
ATOM    907 HH11 ARG    54      16.544   7.332  -8.404
ATOM    908 HH12 ARG    54      16.001   8.926  -8.761
ATOM    909 NH2  ARG    54      14.248   8.240 -10.314
ATOM    910 HH21 ARG    54      13.774   7.924 -11.149
ATOM    911 HH22 ARG    54      13.998   9.150  -9.956
ATOM    912 C    ARG    54      18.226   0.595 -10.525
ATOM    913 O    ARG    54      19.002   0.649  -9.509
ATOM    914 N    LYS    55      17.827  -0.566 -11.045
ATOM    915 H    LYS    55      17.243  -0.523 -11.868
ATOM    916 CA   LYS    55      17.925  -1.895 -10.391
ATOM    917 HA   LYS    55      18.408  -1.770  -9.422
ATOM    918 CB   LYS    55      16.506  -2.499 -10.060
ATOM    919 HB1  LYS    55      16.545  -3.428  -9.493
ATOM    920 HB2  LYS    55      16.024  -2.775 -10.998
ATOM    921 CG   LYS    55      15.535  -1.535  -9.304
ATOM    922 HG1  LYS    55      14.643  -2.129  -9.104
ATOM    923 HG2  LYS    55      15.322  -0.786 -10.067
ATOM    924 CD   LYS    55      16.086  -0.811  -8.019
ATOM    925 HD1  LYS    55      17.069  -0.395  -8.237
ATOM    926 HD2  LYS    55      16.215  -1.555  -7.233
ATOM    927 CE   LYS    55      15.135   0.300  -7.555
ATOM    928 HE1  LYS    55      14.225  -0.190  -7.208
ATOM    929 HE2  LYS    55      14.872   0.981  -8.364
ATOM    930 NZ   LYS    55      15.719   1.025  -6.422
ATOM    931 HZ1  LYS    55      16.711   1.078  -6.603
ATOM    932 HZ2  LYS    55      15.300   1.924  -6.234
ATOM    933 HZ3  LYS    55      15.658   0.432  -5.607
ATOM    934 C    LYS    55      18.779  -2.795 -11.276
ATOM    935 O    LYS    55      18.608  -2.892 -12.481
ATOM    936 N    SER    56      19.566  -3.644 -10.627
ATOM    937 H    SER    56      19.537  -3.546  -9.622
ATOM    938 CA   SER    56      20.104  -4.845 -11.246
ATOM    939 HA   SER    56      20.133  -4.860 -12.336
ATOM    940 CB   SER    56      21.540  -5.021 -10.889
ATOM    941 HB1  SER    56      22.086  -4.255 -11.440
ATOM    942 HB2  SER    56      21.958  -5.922 -11.339
ATOM    943 OG   SER    56      21.640  -5.069  -9.467
ATOM    944 HG   SER    56      22.561  -5.140  -9.206
ATOM    945 C    SER    56      19.337  -6.104 -10.796
ATOM    946 O    SER    56      18.648  -6.026  -9.791
ATOM    947 N    ASN    57      19.537  -7.326 -11.380
ATOM    948 H    ASN    57      20.251  -7.218 -12.087
ATOM    949 CA   ASN    57      19.168  -8.616 -10.832
ATOM    950 HA   ASN    57      18.081  -8.678 -10.888
ATOM    951 CB   ASN    57      19.780  -9.771 -11.680
ATOM    952 HB1  ASN    57      19.608 -10.793 -11.342
ATOM    953 HB2  ASN    57      20.846  -9.626 -11.505
ATOM    954 CG   ASN    57      19.389  -9.812 -13.173
ATOM    955 OD1  ASN    57      18.365  -9.268 -13.558
ATOM    956 ND2  ASN    57      20.093 -10.404 -14.062
ATOM    957 HD21 ASN    57      21.033 -10.713 -13.862
ATOM    958 HD22 ASN    57      19.867 -10.370 -15.046
ATOM    959 C    ASN    57      19.588  -8.716  -9.360
ATOM    960 O    ASN    57      18.664  -8.900  -8.488
ATOM    961 N    HSE    58      20.835  -8.378  -8.923
ATOM    962 H    HSE    58      21.518  -8.194  -9.644
ATOM    963 CA   HSE    58      21.294  -8.408  -7.540
ATOM    964 HA   HSE    58      20.971  -9.335  -7.067
ATOM    965 CB   HSE    58      22.827  -8.367  -7.500
ATOM    966 HB1  HSE    58      23.283  -9.149  -8.106
ATOM    967 HB2  HSE    58      23.120  -8.650  -6.489
ATOM    968 CG   HSE    58      23.498  -7.103  -7.696
ATOM    969 ND1  HSE    58      24.158  -6.746  -8.879
ATOM    970 CE1  HSE    58      24.706  -5.562  -8.641
ATOM    971 HE1  HSE    58      25.326  -4.950  -9.280
ATOM    972 NE2  HSE    58      24.419  -5.242  -7.396
ATOM    973 HE2  HSE    58      24.639  -4.353  -6.971
ATOM    974 CD2  HSE    58      23.635  -6.156  -6.767
ATOM    975 HD2  HSE    58      23.264  -6.002  -5.765
ATOM    976 C    HSE    58      20.577  -7.403  -6.570
ATOM    977 O    HSE    58      20.488  -7.762  -5.362
ATOM    978 N    ASN    59      19.886  -6.398  -7.091
ATOM    979 H    ASN    59      19.965  -6.373  -8.097
ATOM    980 CA   ASN    59      18.985  -5.467  -6.336
ATOM    981 HA   ASN    59      19.398  -5.315  -5.339
ATOM    982 CB   ASN    59      18.952  -3.980  -6.847
ATOM    983 HB1  ASN    59      18.477  -3.390  -6.063
ATOM    984 HB2  ASN    59      18.346  -4.010  -7.752
ATOM    985 CG   ASN    59      20.247  -3.201  -7.121
ATOM    986 OD1  ASN    59      20.229  -2.396  -8.007
ATOM    987 ND2  ASN    59      21.340  -3.261  -6.389
ATOM    988 HD21 ASN    59      21.463  -3.967  -5.677
ATOM    989 HD22 ASN    59      22.080  -2.656  -6.715
ATOM    990 C    ASN    59      17.632  -6.078  -5.908
ATOM    991 O    ASN    59      17.044  -5.458  -5.004
ATOM    992 N    PHE    60      17.263  -7.213  -6.485
ATOM    993 H    PHE    60      17.793  -7.645  -7.228
ATOM    994 CA   PHE    60      16.121  -8.040  -6.108
ATOM    995 HA   PHE    60      15.310  -7.434  -5.705
ATOM    996 CB   PHE    60      15.432  -8.476  -7.345
ATOM    997 HB1  PHE    60      14.591  -9.135  -7.129
ATOM    998 HB2  PHE    60      16.055  -9.058  -8.024
ATOM    999 CG   PHE    60      14.767  -7.295  -8.127
ATOM   1000 CD1  PHE    60      13.482  -6.899  -7.680
ATOM   1001 HD1  PHE    60      13.079  -7.328  -6.774
ATOM   1002 CE1  PHE    60      12.758  -6.016  -8.478
ATOM   1003 HE1  PHE    60      11.733  -5.736  -8.282
ATOM   1004 CZ   PHE    60      13.308  -5.491  -9.674
ATOM   1005 HZ   PHE    60      12.690  -4.778 -10.199
ATOM   1006 CE2  PHE    60      14.597  -5.878 -10.141
ATOM   1007 HE2  PHE    60      15.017  -5.418 -11.023
ATOM   1008 CD2  PHE    60      15.282  -6.800  -9.350
ATOM   1009 HD2  PHE    60      16.241  -7.166  -9.683
ATOM   1010 C    PHE    60      16.481  -9.270  -5.232
ATOM   1011 O    PHE    60      17.299 -10.116  -5.590
ATOM   1012 N    LEU    61      15.763  -9.432  -4.067
ATOM   1013 H    LEU    61      15.005  -8.775  -3.947
ATOM   1014 CA   LEU    61      15.847 -10.494  -3.178
ATOM   1015 HA   LEU    61      16.618 -11.199  -3.487
ATOM   1016 CB   LEU    61      16.217  -9.991  -1.756
ATOM   1017 HB1  LEU    61      15.639  -9.099  -1.516
ATOM   1018 HB2  LEU    61      17.215  -9.582  -1.916
ATOM   1019 CG   LEU    61      16.151 -10.956  -0.494
ATOM   1020 HG   LEU    61      15.111 -11.204  -0.282
ATOM   1021 CD1  LEU    61      17.007 -12.213  -0.745
ATOM   1022 HD11 LEU    61      16.990 -12.865   0.128
ATOM   1023 HD12 LEU    61      16.620 -12.860  -1.531
ATOM   1024 HD13 LEU    61      18.021 -11.899  -0.993
ATOM   1025 CD2  LEU    61      16.596 -10.341   0.855
ATOM   1026 HD21 LEU    61      16.489 -11.158   1.568
ATOM   1027 HD22 LEU    61      17.638 -10.023   0.833
ATOM   1028 HD23 LEU    61      16.000  -9.474   1.137
ATOM   1029 C    LEU    61      14.515 -11.229  -3.256
ATOM   1030 O    LEU    61      13.433 -10.674  -3.380
ATOM   1031 N    VAL    62      14.539 -12.593  -3.301
ATOM   1032 H    VAL    62      15.443 -12.984  -3.075
ATOM   1033 CA   VAL    62      13.503 -13.499  -3.637
ATOM   1034 HA   VAL    62      12.530 -13.045  -3.448
ATOM   1035 CB   VAL    62      13.464 -13.964  -5.120
ATOM   1036 HB   VAL    62      14.324 -14.618  -5.269
ATOM   1037 CG1  VAL    62      12.260 -14.809  -5.394
ATOM   1038 HG11 VAL    62      12.032 -14.943  -6.451
ATOM   1039 HG12 VAL    62      12.324 -15.750  -4.847
ATOM   1040 HG13 VAL    62      11.407 -14.223  -5.053
ATOM   1041 CG2  VAL    62      13.443 -12.832  -6.128
ATOM   1042 HG21 VAL    62      13.100 -13.064  -7.136
ATOM   1043 HG22 VAL    62      12.852 -12.013  -5.719
ATOM   1044 HG23 VAL    62      14.478 -12.491  -6.115
ATOM   1045 C    VAL    62      13.650 -14.773  -2.761
ATOM   1046 O    VAL    62      14.564 -15.574  -2.931
ATOM   1047 N    GLN    63      12.752 -15.051  -1.727
ATOM   1048 H    GLN    63      11.905 -14.506  -1.650
ATOM   1049 CA   GLN    63      12.845 -16.092  -0.728
ATOM   1050 HA   GLN    63      13.653 -16.755  -1.038
ATOM   1051 CB   GLN    63      13.228 -15.516   0.612
ATOM   1052 HB1  GLN    63      13.081 -16.306   1.350
ATOM   1053 HB2  GLN    63      12.508 -14.731   0.840
ATOM   1054 CG   GLN    63      14.686 -15.029   0.825
ATOM   1055 HG1  GLN    63      15.025 -14.313   0.076
ATOM   1056 HG2  GLN    63      15.367 -15.880   0.857
ATOM   1057 CD   GLN    63      14.855 -14.303   2.208
ATOM   1058 OE1  GLN    63      14.564 -13.097   2.385
ATOM   1059 NE2  GLN    63      15.250 -14.965   3.271
ATOM   1060 HE21 GLN    63      15.429 -15.959   3.271
ATOM   1061 HE22 GLN    63      15.341 -14.424   4.119
ATOM   1062 C    GLN    63      11.632 -16.960  -0.590
ATOM   1063 O    GLN    63      10.520 -16.439  -0.641
ATOM   1064 N    ALA    64      11.893 -18.282  -0.487
ATOM   1065 H    ALA    64      12.846 -18.602  -0.396
ATOM   1066 CA   ALA    64      10.856 -19.262  -0.216
ATOM   1067 HA   ALA    64       9.851 -18.848  -0.293
ATOM   1068 CB   ALA    64      10.850 -20.425  -1.212
ATOM   1069 HB1  ALA    64       9.937 -20.973  -0.979
ATOM   1070 HB2  ALA    64      10.807 -20.116  -2.257
ATOM   1071 HB3  ALA    64      11.756 -21.025  -1.129
ATOM   1072 C    ALA    64      10.937 -19.795   1.233
ATOM   1073 O    ALA    64      11.755 -20.654   1.473
ATOM   1074 N    GLY    65      10.285 -19.176   2.163
ATOM   1075 H    GLY    65       9.560 -18.549   1.846
ATOM   1076 CA   GLY    65      10.388 -19.355   3.633
ATOM   1077 HA1  GLY    65      10.265 -20.418   3.837
ATOM   1078 HA2  GLY    65       9.629 -18.788   4.172
ATOM   1079 C    GLY    65      11.800 -18.838   4.059
ATOM   1080 O    GLY    65      11.955 -17.680   4.367
ATOM   1081 N    ASN    66      12.848 -19.681   4.114
ATOM   1082 H    ASN    66      12.731 -20.601   3.714
ATOM   1083 CA   ASN    66      14.243 -19.364   4.342
ATOM   1084 HA   ASN    66      14.376 -18.305   4.563
ATOM   1085 CB   ASN    66      14.820 -20.082   5.585
ATOM   1086 HB1  ASN    66      15.872 -19.878   5.787
ATOM   1087 HB2  ASN    66      14.655 -21.153   5.470
ATOM   1088 CG   ASN    66      14.058 -19.716   6.889
ATOM   1089 OD1  ASN    66      13.317 -20.547   7.433
ATOM   1090 ND2  ASN    66      14.151 -18.509   7.256
ATOM   1091 HD21 ASN    66      14.759 -17.853   6.787
ATOM   1092 HD22 ASN    66      13.876 -18.381   8.219
ATOM   1093 C    ASN    66      15.186 -19.592   3.106
ATOM   1094 O    ASN    66      16.220 -18.896   2.980
ATOM   1095 N    VAL    67      14.847 -20.408   2.114
ATOM   1096 H    VAL    67      14.032 -20.993   2.233
ATOM   1097 CA   VAL    67      15.575 -20.577   0.819
ATOM   1098 HA   VAL    67      16.565 -20.973   1.044
ATOM   1099 CB   VAL    67      14.727 -21.562  -0.058
ATOM   1100 HB   VAL    67      13.847 -20.971  -0.311
ATOM   1101 CG1  VAL    67      15.328 -22.008  -1.376
ATOM   1102 HG11 VAL    67      14.908 -22.911  -1.821
ATOM   1103 HG12 VAL    67      15.257 -21.188  -2.090
ATOM   1104 HG13 VAL    67      16.375 -22.260  -1.207
ATOM   1105 CG2  VAL    67      14.277 -22.841   0.615
ATOM   1106 HG21 VAL    67      15.220 -23.215   1.014
ATOM   1107 HG22 VAL    67      13.528 -22.654   1.384
ATOM   1108 HG23 VAL    67      13.740 -23.507  -0.061
ATOM   1109 C    VAL    67      15.665 -19.244   0.072
ATOM   1110 O    VAL    67      14.728 -18.459   0.085
ATOM   1111 N    GLN    68      16.796 -19.014  -0.638
ATOM   1112 H    GLN    68      17.561 -19.659  -0.502
ATOM   1113 CA   GLN    68      17.138 -17.814  -1.480
ATOM   1114 HA   GLN    68      16.225 -17.219  -1.514
ATOM   1115 CB   GLN    68      18.291 -17.042  -0.897
ATOM   1116 HB1  GLN    68      19.153 -17.702  -0.807
ATOM   1117 HB2  GLN    68      17.858 -16.792   0.071
ATOM   1118 CG   GLN    68      18.615 -15.684  -1.609
ATOM   1119 HG1  GLN    68      17.656 -15.169  -1.672
ATOM   1120 HG2  GLN    68      18.943 -15.886  -2.629
ATOM   1121 CD   GLN    68      19.656 -14.895  -0.961
ATOM   1122 OE1  GLN    68      20.011 -15.010   0.191
ATOM   1123 NE2  GLN    68      20.246 -13.935  -1.657
ATOM   1124 HE21 GLN    68      19.995 -13.881  -2.634
ATOM   1125 HE22 GLN    68      20.996 -13.367  -1.290
ATOM   1126 C    GLN    68      17.372 -18.349  -2.914
ATOM   1127 O    GLN    68      17.932 -19.442  -3.107
ATOM   1128 N    LEU    69      16.766 -17.570  -3.847
ATOM   1129 H    LEU    69      16.146 -16.857  -3.490
ATOM   1130 CA   LEU    69      16.594 -17.875  -5.307
ATOM   1131 HA   LEU    69      17.122 -18.761  -5.661
ATOM   1132 CB   LEU    69      15.090 -17.856  -5.588
ATOM   1133 HB1  LEU    69      14.940 -18.180  -6.618
ATOM   1134 HB2  LEU    69      14.753 -16.822  -5.513
ATOM   1135 CG   LEU    69      14.299 -18.763  -4.606
ATOM   1136 HG   LEU    69      14.498 -18.344  -3.620
ATOM   1137 CD1  LEU    69      12.752 -18.840  -4.914
ATOM   1138 HD11 LEU    69      12.265 -19.632  -4.346
ATOM   1139 HD12 LEU    69      12.315 -17.923  -4.521
ATOM   1140 HD13 LEU    69      12.637 -18.951  -5.992
ATOM   1141 CD2  LEU    69      14.777 -20.198  -4.737
ATOM   1142 HD21 LEU    69      14.260 -20.855  -4.039
ATOM   1143 HD22 LEU    69      14.605 -20.603  -5.734
ATOM   1144 HD23 LEU    69      15.852 -20.315  -4.597
ATOM   1145 C    LEU    69      17.315 -16.732  -6.101
ATOM   1146 O    LEU    69      16.862 -15.572  -6.123
ATOM   1147 N    ARG    70      18.476 -17.031  -6.782
ATOM   1148 H    ARG    70      18.622 -18.012  -6.972
ATOM   1149 CA   ARG    70      19.427 -16.075  -7.341
ATOM   1150 HA   ARG    70      19.568 -15.348  -6.541
ATOM   1151 CB   ARG    70      20.679 -16.872  -7.812
ATOM   1152 HB1  ARG    70      20.430 -17.572  -8.609
ATOM   1153 HB2  ARG    70      21.015 -17.488  -6.978
ATOM   1154 CG   ARG    70      21.834 -15.975  -8.289
ATOM   1155 HG1  ARG    70      21.980 -15.232  -7.505
ATOM   1156 HG2  ARG    70      21.462 -15.441  -9.163
ATOM   1157 CD   ARG    70      23.094 -16.767  -8.663
ATOM   1158 HD1  ARG    70      23.369 -17.429  -7.841
ATOM   1159 HD2  ARG    70      23.881 -16.013  -8.675
ATOM   1160 NE   ARG    70      22.973 -17.585  -9.867
ATOM   1161 HE   ARG    70      22.582 -18.505  -9.725
ATOM   1162 CZ   ARG    70      23.317 -17.235 -11.088
ATOM   1163 NH1  ARG    70      23.806 -16.084 -11.386
ATOM   1164 HH11 ARG    70      23.900 -15.381 -10.667
ATOM   1165 HH12 ARG    70      24.070 -16.013 -12.358
ATOM   1166 NH2  ARG    70      23.073 -18.047 -12.027
ATOM   1167 HH21 ARG    70      22.507 -18.843 -11.771
ATOM   1168 HH22 ARG    70      23.294 -17.796 -12.980
ATOM   1169 C    ARG    70      18.641 -15.554  -8.586
ATOM   1170 O    ARG    70      18.262 -16.308  -9.543
ATOM   1171 N    VAL    71      18.340 -14.253  -8.575
ATOM   1172 H    VAL    71      18.853 -13.716  -7.891
ATOM   1173 CA   VAL    71      17.705 -13.638  -9.752
ATOM   1174 HA   VAL    71      16.905 -14.295 -10.092
ATOM   1175 CB   VAL    71      17.016 -12.320  -9.412
ATOM   1176 HB   VAL    71      17.738 -11.676  -8.910
ATOM   1177 CG1  VAL    71      16.470 -11.514 -10.565
ATOM   1178 HG11 VAL    71      15.919 -10.625 -10.257
ATOM   1179 HG12 VAL    71      17.288 -11.109 -11.161
ATOM   1180 HG13 VAL    71      15.877 -12.165 -11.208
ATOM   1181 CG2  VAL    71      15.799 -12.592  -8.459
ATOM   1182 HG21 VAL    71      15.522 -11.659  -7.967
ATOM   1183 HG22 VAL    71      14.949 -12.923  -9.055
ATOM   1184 HG23 VAL    71      16.025 -13.304  -7.665
ATOM   1185 C    VAL    71      18.745 -13.620 -10.923
ATOM   1186 O    VAL    71      19.908 -13.248 -10.770
ATOM   1187 N    ILE    72      18.209 -13.950 -12.106
ATOM   1188 H    ILE    72      17.232 -14.193 -12.025
ATOM   1189 CA   ILE    72      18.921 -14.062 -13.390
ATOM   1190 HA   ILE    72      19.884 -13.566 -13.267
ATOM   1191 CB   ILE    72      19.260 -15.494 -13.669
ATOM   1192 HB   ILE    72      19.779 -15.497 -14.628
ATOM   1193 CG2  ILE    72      20.160 -16.212 -12.664
ATOM   1194 HG21 ILE    72      20.232 -17.265 -12.935
ATOM   1195 HG22 ILE    72      21.169 -15.802 -12.619
ATOM   1196 HG23 ILE    72      19.740 -16.212 -11.658
ATOM   1197 CG1  ILE    72      17.939 -16.271 -13.863
ATOM   1198 HG11 ILE    72      17.274 -15.561 -14.356
ATOM   1199 HG12 ILE    72      17.564 -16.439 -12.854
ATOM   1200 CD1  ILE    72      18.008 -17.530 -14.694
ATOM   1201 HD11 ILE    72      18.655 -18.218 -14.150
ATOM   1202 HD12 ILE    72      17.058 -18.062 -14.741
ATOM   1203 HD13 ILE    72      18.363 -17.283 -15.694
ATOM   1204 C    ILE    72      18.227 -13.285 -14.522
ATOM   1205 O    ILE    72      18.724 -13.340 -15.614
ATOM   1206 N    GLY    73      17.091 -12.567 -14.367
ATOM   1207 H    GLY    73      16.623 -12.649 -13.475
ATOM   1208 CA   GLY    73      16.632 -11.541 -15.249
ATOM   1209 HA1  GLY    73      16.536 -11.823 -16.298
ATOM   1210 HA2  GLY    73      17.364 -10.735 -15.228
ATOM   1211 C    GLY    73      15.210 -11.102 -14.797
ATOM   1212 O    GLY    73      14.498 -11.729 -13.993
ATOM   1213 N    HSD    74      14.862  -9.896 -15.238
ATOM   1214 H    HSD    74      15.533  -9.405 -15.812
ATOM   1215 CA   HSD    74      13.685  -9.216 -14.676
ATOM   1216 HA   HSD    74      12.962  -9.973 -14.373
ATOM   1217 CB   HSD    74      14.138  -8.422 -13.403
ATOM   1218 HB1  HSD    74      14.618  -9.130 -12.727
ATOM   1219 HB2  HSD    74      13.244  -7.973 -12.969
ATOM   1220 CG   HSD    74      15.026  -7.233 -13.589
ATOM   1221 ND1  HSD    74      16.374  -7.307 -13.486
ATOM   1222 HD1  HSD    74      16.923  -8.137 -13.311
ATOM   1223 CE1  HSD    74      16.852  -6.073 -13.719
ATOM   1224 HE1  HSD    74      17.869  -5.710 -13.672
ATOM   1225 NE2  HSD    74      15.842  -5.244 -14.020
ATOM   1226 CD2  HSD    74      14.622  -6.001 -13.919
ATOM   1227 HD2  HSD    74      13.582  -5.710 -13.956
ATOM   1228 C    HSD    74      12.951  -8.357 -15.638
ATOM   1229 O    HSD    74      13.522  -7.445 -16.254
ATOM   1230 N    SER    75      11.643  -8.591 -15.768
ATOM   1231 H    SER    75      11.194  -9.209 -15.107
ATOM   1232 CA   SER    75      10.822  -7.931 -16.860
ATOM   1233 HA   SER    75      11.358  -7.014 -17.105
ATOM   1234 CB   SER    75      10.752  -8.825 -18.124
ATOM   1235 HB1  SER    75      10.035  -9.607 -17.872
ATOM   1236 HB2  SER    75      11.681  -9.368 -18.302
ATOM   1237 OG   SER    75      10.360  -7.892 -19.150
ATOM   1238 HG   SER    75      11.195  -7.507 -19.427
ATOM   1239 C    SER    75       9.427  -7.609 -16.287
ATOM   1240 O    SER    75       8.914  -8.388 -15.516
ATOM   1241 N    MET    76       8.785  -6.553 -16.771
ATOM   1242 H    MET    76       9.192  -6.039 -17.540
ATOM   1243 CA   MET    76       7.392  -6.141 -16.348
ATOM   1244 HA   MET    76       7.084  -6.642 -15.430
ATOM   1245 CB   MET    76       7.283  -4.578 -16.159
ATOM   1246 HB1  MET    76       6.216  -4.357 -16.134
ATOM   1247 HB2  MET    76       7.778  -4.128 -17.020
ATOM   1248 CG   MET    76       8.027  -4.055 -14.893
ATOM   1249 HG1  MET    76       9.094  -4.224 -15.037
ATOM   1250 HG2  MET    76       7.685  -4.688 -14.075
ATOM   1251 SD   MET    76       7.745  -2.305 -14.325
ATOM   1252 CE   MET    76       8.500  -1.453 -15.721
ATOM   1253 HE1  MET    76       8.790  -0.448 -15.415
ATOM   1254 HE2  MET    76       9.358  -1.982 -16.134
ATOM   1255 HE3  MET    76       7.709  -1.477 -16.471
ATOM   1256 C    MET    76       6.472  -6.633 -17.489
ATOM   1257 O    MET    76       6.705  -6.396 -18.698
ATOM   1258 N    GLN    77       5.323  -7.167 -17.110
ATOM   1259 H    GLN    77       5.134  -7.222 -16.120
ATOM   1260 CA   GLN    77       4.148  -7.398 -17.955
ATOM   1261 HA   GLN    77       4.362  -6.883 -18.892
ATOM   1262 CB   GLN    77       4.058  -8.910 -18.214
ATOM   1263 HB1  GLN    77       3.934  -9.380 -17.239
ATOM   1264 HB2  GLN    77       5.013  -9.221 -18.637
ATOM   1265 CG   GLN    77       2.978  -9.368 -19.170
ATOM   1266 HG1  GLN    77       3.458  -9.342 -20.148
ATOM   1267 HG2  GLN    77       2.122  -8.697 -19.106
ATOM   1268 CD   GLN    77       2.576 -10.854 -19.034
ATOM   1269 OE1  GLN    77       3.211 -11.799 -19.485
ATOM   1270 NE2  GLN    77       1.509 -11.295 -18.356
ATOM   1271 HE21 GLN    77       0.791 -10.598 -18.218
ATOM   1272 HE22 GLN    77       1.268 -12.274 -18.424
ATOM   1273 C    GLN    77       2.839  -6.772 -17.444
ATOM   1274 O    GLN    77       2.340  -7.212 -16.405
ATOM   1275 N    ASN    78       2.281  -5.742 -18.093
ATOM   1276 H    ASN    78       2.736  -5.398 -18.927
ATOM   1277 CA   ASN    78       1.254  -4.965 -17.420
ATOM   1278 HA   ASN    78       1.210  -3.980 -17.883
ATOM   1279 CB   ASN    78      -0.125  -5.663 -17.677
ATOM   1280 HB1  ASN    78      -0.905  -4.936 -17.449
ATOM   1281 HB2  ASN    78      -0.207  -6.523 -17.012
ATOM   1282 CG   ASN    78      -0.308  -6.083 -19.152
ATOM   1283 OD1  ASN    78      -0.818  -5.296 -19.916
ATOM   1284 ND2  ASN    78      -0.244  -7.340 -19.499
ATOM   1285 HD21 ASN    78       0.169  -7.999 -18.855
ATOM   1286 HD22 ASN    78      -0.628  -7.544 -20.411
ATOM   1287 C    ASN    78       1.586  -4.577 -15.904
ATOM   1288 O    ASN    78       2.648  -4.070 -15.532
ATOM   1289 N    CYS    79       0.728  -4.925 -14.929
ATOM   1290 H    CYS    79      -0.108  -5.418 -15.207
ATOM   1291 CA   CYS    79       0.879  -4.718 -13.438
ATOM   1292 HA   CYS    79       1.277  -3.715 -13.288
ATOM   1293 CB   CYS    79      -0.538  -4.556 -12.757
ATOM   1294 HB1  CYS    79      -0.449  -4.606 -11.672
ATOM   1295 HB2  CYS    79      -1.225  -5.354 -13.039
ATOM   1296 SG   CYS    79      -1.129  -3.016 -13.354
ATOM   1297 HG   CYS    79      -0.652  -2.406 -12.266
ATOM   1298 C    CYS    79       1.864  -5.563 -12.692
ATOM   1299 O    CYS    79       1.852  -5.511 -11.454
ATOM   1300 N    VAL    80       2.442  -6.604 -13.312
ATOM   1301 H    VAL    80       2.344  -6.644 -14.317
ATOM   1302 CA   VAL    80       3.297  -7.564 -12.614
ATOM   1303 HA   VAL    80       3.368  -7.153 -11.607
ATOM   1304 CB   VAL    80       2.745  -8.977 -12.519
ATOM   1305 HB   VAL    80       3.452  -9.519 -11.891
ATOM   1306 CG1  VAL    80       1.454  -9.029 -11.689
ATOM   1307 HG11 VAL    80       1.148 -10.061 -11.518
ATOM   1308 HG12 VAL    80       1.562  -8.476 -10.756
ATOM   1309 HG13 VAL    80       0.600  -8.580 -12.196
ATOM   1310 CG2  VAL    80       2.532  -9.831 -13.756
ATOM   1311 HG21 VAL    80       2.344 -10.879 -13.521
ATOM   1312 HG22 VAL    80       1.700  -9.459 -14.354
ATOM   1313 HG23 VAL    80       3.455  -9.898 -14.331
ATOM   1314 C    VAL    80       4.770  -7.478 -12.997
ATOM   1315 O    VAL    80       5.058  -7.194 -14.148
ATOM   1316 N    LEU    81       5.599  -7.675 -12.017
ATOM   1317 H    LEU    81       5.214  -7.915 -11.115
ATOM   1318 CA   LEU    81       6.976  -8.070 -12.182
ATOM   1319 HA   LEU    81       7.271  -7.625 -13.133
ATOM   1320 CB   LEU    81       7.926  -7.525 -11.098
ATOM   1321 HB1  LEU    81       8.727  -8.260 -11.021
ATOM   1322 HB2  LEU    81       7.376  -7.393 -10.166
ATOM   1323 CG   LEU    81       8.501  -6.159 -11.455
ATOM   1324 HG   LEU    81       7.768  -5.511 -11.936
ATOM   1325 CD1  LEU    81       9.140  -5.359 -10.334
ATOM   1326 HD11 LEU    81      10.204  -5.586 -10.270
ATOM   1327 HD12 LEU    81       8.932  -4.298 -10.473
ATOM   1328 HD13 LEU    81       8.608  -5.580  -9.408
ATOM   1329 CD2  LEU    81       9.684  -6.294 -12.434
ATOM   1330 HD21 LEU    81       9.989  -5.280 -12.695
ATOM   1331 HD22 LEU    81      10.558  -6.813 -12.043
ATOM   1332 HD23 LEU    81       9.362  -6.905 -13.278
ATOM   1333 C    LEU    81       7.119  -9.648 -12.411
ATOM   1334 O    LEU    81       6.766 -10.438 -11.519
ATOM   1335 N    LYS    82       7.774 -10.083 -13.510
ATOM   1336 H    LYS    82       8.026  -9.348 -14.155
ATOM   1337 CA   LYS    82       8.110 -11.449 -13.825
ATOM   1338 HA   LYS    82       7.585 -12.128 -13.154
ATOM   1339 CB   LYS    82       7.635 -11.607 -15.285
ATOM   1340 HB1  LYS    82       7.877 -12.641 -15.532
ATOM   1341 HB2  LYS    82       8.064 -10.848 -15.939
ATOM   1342 CG   LYS    82       6.076 -11.741 -15.442
ATOM   1343 HG1  LYS    82       5.531 -10.832 -15.190
ATOM   1344 HG2  LYS    82       5.715 -12.579 -14.846
ATOM   1345 CD   LYS    82       5.659 -12.025 -16.895
ATOM   1346 HD1  LYS    82       5.967 -11.103 -17.387
ATOM   1347 HD2  LYS    82       4.580 -12.123 -17.012
ATOM   1348 CE   LYS    82       6.325 -13.299 -17.424
ATOM   1349 HE1  LYS    82       6.003 -14.164 -16.845
ATOM   1350 HE2  LYS    82       7.407 -13.170 -17.395
ATOM   1351 NZ   LYS    82       5.815 -13.418 -18.846
ATOM   1352 HZ1  LYS    82       5.873 -14.340 -19.255
ATOM   1353 HZ2  LYS    82       4.817 -13.269 -18.805
ATOM   1354 HZ3  LYS    82       6.123 -12.737 -19.525
ATOM   1355 C    LYS    82       9.617 -11.680 -13.541
ATOM   1356 O    LYS    82      10.450 -11.180 -14.278
ATOM   1357 N    LEU    83       9.949 -12.504 -12.589
ATOM   1358 H    LEU    83       9.257 -12.965 -12.015
ATOM   1359 CA   LEU    83      11.358 -12.646 -12.165
ATOM   1360 HA   LEU    83      12.013 -11.909 -12.630
ATOM   1361 CB   LEU    83      11.573 -12.312 -10.678
ATOM   1362 HB1  LEU    83      12.629 -12.429 -10.435
ATOM   1363 HB2  LEU    83      11.016 -12.995 -10.036
ATOM   1364 CG   LEU    83      11.195 -10.921 -10.220
ATOM   1365 HG   LEU    83      10.110 -10.816 -10.224
ATOM   1366 CD1  LEU    83      11.709 -10.533  -8.835
ATOM   1367 HD11 LEU    83      11.380  -9.541  -8.526
ATOM   1368 HD12 LEU    83      11.195 -11.206  -8.148
ATOM   1369 HD13 LEU    83      12.798 -10.528  -8.776
ATOM   1370 CD2  LEU    83      11.668  -9.770 -11.115
ATOM   1371 HD21 LEU    83      11.499  -8.788 -10.675
ATOM   1372 HD22 LEU    83      12.733  -9.882 -11.319
ATOM   1373 HD23 LEU    83      11.125  -9.800 -12.060
ATOM   1374 C    LEU    83      11.842 -14.060 -12.445
ATOM   1375 O    LEU    83      11.360 -15.031 -11.759
ATOM   1376 N    LYS    84      12.692 -14.148 -13.420
ATOM   1377 H    LYS    84      13.118 -13.318 -13.808
ATOM   1378 CA   LYS    84      13.283 -15.494 -13.665
ATOM   1379 HA   LYS    84      12.518 -16.259 -13.532
ATOM   1380 CB   LYS    84      13.817 -15.710 -15.094
ATOM   1381 HB1  LYS    84      14.742 -15.144 -15.199
ATOM   1382 HB2  LYS    84      13.034 -15.268 -15.710
ATOM   1383 CG   LYS    84      14.145 -17.167 -15.415
ATOM   1384 HG1  LYS    84      13.242 -17.779 -15.416
ATOM   1385 HG2  LYS    84      14.757 -17.583 -14.614
ATOM   1386 CD   LYS    84      14.803 -17.145 -16.789
ATOM   1387 HD1  LYS    84      15.686 -16.510 -16.859
ATOM   1388 HD2  LYS    84      14.040 -16.937 -17.539
ATOM   1389 CE   LYS    84      15.200 -18.652 -17.062
ATOM   1390 HE1  LYS    84      14.564 -19.314 -16.475
ATOM   1391 HE2  LYS    84      16.207 -18.922 -16.745
ATOM   1392 NZ   LYS    84      15.114 -19.044 -18.548
ATOM   1393 HZ1  LYS    84      15.260 -20.041 -18.626
ATOM   1394 HZ2  LYS    84      14.192 -18.868 -18.919
ATOM   1395 HZ3  LYS    84      15.772 -18.552 -19.135
ATOM   1396 C    LYS    84      14.447 -15.722 -12.676
ATOM   1397 O    LYS    84      15.244 -14.812 -12.407
ATOM   1398 N    VAL    85      14.462 -16.947 -12.119
ATOM   1399 H    VAL    85      13.845 -17.637 -12.522
ATOM   1400 CA   VAL    85      15.352 -17.363 -11.046
ATOM   1401 HA   VAL    85      16.053 -16.557 -10.826
ATOM   1402 CB   VAL    85      14.572 -17.666  -9.717
ATOM   1403 HB   VAL    85      15.304 -18.257  -9.167
ATOM   1404 CG1  VAL    85      14.265 -16.337  -8.934
ATOM   1405 HG11 VAL    85      13.698 -16.552  -8.028
ATOM   1406 HG12 VAL    85      15.161 -15.742  -8.760
ATOM   1407 HG13 VAL    85      13.604 -15.653  -9.466
ATOM   1408 CG2  VAL    85      13.253 -18.373 -10.006
ATOM   1409 HG21 VAL    85      12.929 -18.748  -9.035
ATOM   1410 HG22 VAL    85      12.428 -17.766 -10.379
ATOM   1411 HG23 VAL    85      13.405 -19.281 -10.590
ATOM   1412 C    VAL    85      16.219 -18.577 -11.444
ATOM   1413 O    VAL    85      15.930 -19.363 -12.315
ATOM   1414 N    ASP    86      17.407 -18.766 -10.840
ATOM   1415 H    ASP    86      17.791 -18.067 -10.220
ATOM   1416 CA   ASP    86      18.294 -19.881 -11.123
ATOM   1417 HA   ASP    86      18.269 -20.003 -12.205
ATOM   1418 CB   ASP    86      19.783 -19.447 -10.758
ATOM   1419 HB1  ASP    86      19.853 -19.504  -9.672
ATOM   1420 HB2  ASP    86      19.977 -18.432 -11.105
ATOM   1421 CG   ASP    86      20.818 -20.359 -11.508
ATOM   1422 OD1  ASP    86      20.491 -20.979 -12.550
ATOM   1423 OD2  ASP    86      22.026 -20.314 -11.200
ATOM   1424 C    ASP    86      17.932 -21.293 -10.573
ATOM   1425 O    ASP    86      18.555 -22.329 -10.813
ATOM   1426 N    THR    87      16.864 -21.297  -9.830
ATOM   1427 H    THR    87      16.319 -20.447  -9.852
ATOM   1428 CA   THR    87      16.283 -22.484  -9.127
ATOM   1429 HA   THR    87      16.663 -23.443  -9.480
ATOM   1430 CB   THR    87      16.480 -22.428  -7.647
ATOM   1431 HB   THR    87      16.225 -21.483  -7.168
ATOM   1432 CG2  THR    87      15.708 -23.500  -6.857
ATOM   1433 HG21 THR    87      15.689 -24.447  -7.395
ATOM   1434 HG22 THR    87      16.081 -23.589  -5.837
ATOM   1435 HG23 THR    87      14.669 -23.199  -6.720
ATOM   1436 OG1  THR    87      17.838 -22.696  -7.466
ATOM   1437 HG1  THR    87      18.151 -21.812  -7.262
ATOM   1438 C    THR    87      14.776 -22.584  -9.420
ATOM   1439 O    THR    87      14.026 -21.593  -9.457
ATOM   1440 N    ALA    88      14.404 -23.775  -9.871
ATOM   1441 H    ALA    88      14.976 -24.608  -9.857
ATOM   1442 CA   ALA    88      12.975 -24.039 -10.107
ATOM   1443 HA   ALA    88      12.496 -23.120 -10.443
ATOM   1444 CB   ALA    88      12.761 -25.031 -11.254
ATOM   1445 HB1  ALA    88      11.718 -25.325 -11.375
ATOM   1446 HB2  ALA    88      13.077 -24.571 -12.190
ATOM   1447 HB3  ALA    88      13.375 -25.924 -11.133
ATOM   1448 C    ALA    88      12.317 -24.504  -8.796
ATOM   1449 O    ALA    88      12.920 -25.322  -8.096
ATOM   1450 N    ASN    89      11.012 -24.239  -8.638
ATOM   1451 H    ASN    89      10.634 -23.618  -9.340
ATOM   1452 CA   ASN    89      10.087 -24.683  -7.610
ATOM   1453 HA   ASN    89      10.474 -24.362  -6.643
ATOM   1454 CB   ASN    89       8.657 -23.947  -7.710
ATOM   1455 HB1  ASN    89       8.224 -24.137  -8.692
ATOM   1456 HB2  ASN    89       8.889 -22.885  -7.625
ATOM   1457 CG   ASN    89       7.577 -24.432  -6.772
ATOM   1458 OD1  ASN    89       7.796 -25.235  -5.852
ATOM   1459 ND2  ASN    89       6.485 -23.683  -6.779
ATOM   1460 HD21 ASN    89       6.404 -22.798  -7.259
ATOM   1461 HD22 ASN    89       5.721 -23.901  -6.155
ATOM   1462 C    ASN    89       9.880 -26.225  -7.705
ATOM   1463 O    ASN    89       9.373 -26.679  -8.712
ATOM   1464 N    PRO    90      10.192 -26.988  -6.636
ATOM   1465 CD   PRO    90      11.058 -26.646  -5.507
ATOM   1466 HD1  PRO    90      10.536 -25.934  -4.867
ATOM   1467 HD2  PRO    90      12.011 -26.257  -5.864
ATOM   1468 CG   PRO    90      11.209 -27.875  -4.698
ATOM   1469 HG1  PRO    90      10.417 -28.032  -3.965
ATOM   1470 HG2  PRO    90      12.170 -27.907  -4.185
ATOM   1471 CB   PRO    90      11.093 -29.040  -5.689
ATOM   1472 HB1  PRO    90      10.791 -29.925  -5.129
ATOM   1473 HB2  PRO    90      11.968 -29.335  -6.268
ATOM   1474 CA   PRO    90      10.010 -28.467  -6.636
ATOM   1475 HA   PRO    90      10.294 -28.680  -7.667
ATOM   1476 C    PRO    90       8.613 -29.021  -6.410
ATOM   1477 O    PRO    90       8.416 -30.235  -6.205
ATOM   1478 N    LYS    91       7.605 -28.123  -6.372
ATOM   1479 H    LYS    91       7.886 -27.194  -6.651
ATOM   1480 CA   LYS    91       6.251 -28.364  -5.879
ATOM   1481 HA   LYS    91       6.101 -29.430  -5.706
ATOM   1482 CB   LYS    91       6.038 -27.746  -4.479
ATOM   1483 HB1  LYS    91       5.027 -28.045  -4.201
ATOM   1484 HB2  LYS    91       5.980 -26.662  -4.582
ATOM   1485 CG   LYS    91       7.002 -28.131  -3.344
ATOM   1486 HG1  LYS    91       7.988 -27.673  -3.424
ATOM   1487 HG2  LYS    91       7.073 -29.214  -3.437
ATOM   1488 CD   LYS    91       6.274 -27.835  -1.992
ATOM   1489 HD1  LYS    91       5.350 -28.411  -2.035
ATOM   1490 HD2  LYS    91       6.114 -26.762  -1.883
ATOM   1491 CE   LYS    91       7.167 -28.479  -0.906
ATOM   1492 HE1  LYS    91       8.200 -28.139  -0.982
ATOM   1493 HE2  LYS    91       7.213 -29.558  -1.047
ATOM   1494 NZ   LYS    91       6.707 -28.163   0.465
ATOM   1495 HZ1  LYS    91       5.730 -28.416   0.508
ATOM   1496 HZ2  LYS    91       7.128 -28.737   1.182
ATOM   1497 HZ3  LYS    91       6.824 -27.209   0.775
ATOM   1498 C    LYS    91       5.160 -27.818  -6.832
ATOM   1499 O    LYS    91       3.972 -27.759  -6.429
ATOM   1500 N    THR    92       5.478 -27.427  -8.073
ATOM   1501 H    THR    92       6.320 -27.769  -8.514
ATOM   1502 CA   THR    92       4.534 -26.703  -8.952
ATOM   1503 HA   THR    92       4.264 -25.753  -8.490
ATOM   1504 CB   THR    92       5.293 -26.320 -10.287
ATOM   1505 HB   THR    92       5.522 -27.177 -10.920
ATOM   1506 CG2  THR    92       4.601 -25.241 -11.058
ATOM   1507 HG21 THR    92       4.543 -24.286 -10.535
ATOM   1508 HG22 THR    92       5.192 -24.983 -11.936
ATOM   1509 HG23 THR    92       3.649 -25.678 -11.357
ATOM   1510 OG1  THR    92       6.566 -25.793  -9.900
ATOM   1511 HG1  THR    92       7.172 -26.191 -10.529
ATOM   1512 C    THR    92       3.253 -27.465  -9.363
ATOM   1513 O    THR    92       3.338 -28.624  -9.834
ATOM   1514 N    PRO    93       2.041 -26.950  -9.172
ATOM   1515 CD   PRO    93       1.759 -25.690  -8.583
ATOM   1516 HD1  PRO    93       2.320 -24.896  -9.076
ATOM   1517 HD2  PRO    93       2.039 -25.636  -7.532
ATOM   1518 CG   PRO    93       0.251 -25.446  -8.739
ATOM   1519 HG1  PRO    93      -0.014 -24.738  -9.525
ATOM   1520 HG2  PRO    93      -0.171 -25.102  -7.795
ATOM   1521 CB   PRO    93      -0.361 -26.824  -9.005
ATOM   1522 HB1  PRO    93      -1.292 -26.906  -9.566
ATOM   1523 HB2  PRO    93      -0.555 -27.159  -7.986
ATOM   1524 CA   PRO    93       0.786 -27.570  -9.716
ATOM   1525 HA   PRO    93       0.778 -28.655  -9.612
ATOM   1526 C    PRO    93       0.690 -27.274 -11.181
ATOM   1527 O    PRO    93       1.187 -26.211 -11.655
ATOM   1528 N    LYS    94      -0.078 -28.091 -11.895
ATOM   1529 H    LYS    94      -0.301 -28.967 -11.446
ATOM   1530 CA   LYS    94      -0.660 -27.787 -13.236
ATOM   1531 HA   LYS    94       0.030 -27.656 -14.070
ATOM   1532 CB   LYS    94      -1.580 -28.962 -13.584
ATOM   1533 HB1  LYS    94      -2.411 -29.069 -12.887
ATOM   1534 HB2  LYS    94      -0.931 -29.838 -13.574
ATOM   1535 CG   LYS    94      -2.023 -28.811 -15.050
ATOM   1536 HG1  LYS    94      -1.171 -28.508 -15.659
ATOM   1537 HG2  LYS    94      -2.726 -27.979 -15.055
ATOM   1538 CD   LYS    94      -2.704 -30.082 -15.587
ATOM   1539 HD1  LYS    94      -3.551 -30.316 -14.941
ATOM   1540 HD2  LYS    94      -1.988 -30.901 -15.531
ATOM   1541 CE   LYS    94      -3.405 -29.970 -16.972
ATOM   1542 HE1  LYS    94      -2.890 -29.202 -17.550
ATOM   1543 HE2  LYS    94      -4.424 -29.586 -16.929
ATOM   1544 NZ   LYS    94      -3.393 -31.209 -17.722
ATOM   1545 HZ1  LYS    94      -3.786 -31.038 -18.636
ATOM   1546 HZ2  LYS    94      -2.479 -31.582 -17.933
ATOM   1547 HZ3  LYS    94      -3.909 -31.918 -17.220
ATOM   1548 C    LYS    94      -1.521 -26.509 -13.119
ATOM   1549 O    LYS    94      -2.405 -26.361 -12.270
ATOM   1550 N    TYR    95      -1.225 -25.521 -13.951
ATOM   1551 H    TYR    95      -0.447 -25.662 -14.580
ATOM   1552 CA   TYR    95      -1.800 -24.190 -13.853
ATOM   1553 HA   TYR    95      -2.700 -24.242 -13.239
ATOM   1554 CB   TYR    95      -0.898 -23.279 -13.103
ATOM   1555 HB1  TYR    95      -0.540 -23.775 -12.201
ATOM   1556 HB2  TYR    95      -1.505 -22.438 -12.767
ATOM   1557 CG   TYR    95       0.316 -22.700 -13.855
ATOM   1558 CD1  TYR    95       1.600 -23.203 -13.562
ATOM   1559 HD1  TYR    95       1.790 -23.980 -12.837
ATOM   1560 CE1  TYR    95       2.759 -22.778 -14.273
ATOM   1561 HE1  TYR    95       3.691 -23.302 -14.122
ATOM   1562 CZ   TYR    95       2.653 -21.772 -15.190
ATOM   1563 OH   TYR    95       3.795 -21.266 -15.760
ATOM   1564 HH   TYR    95       3.524 -20.775 -16.540
ATOM   1565 CE2  TYR    95       1.408 -21.244 -15.547
ATOM   1566 HE2  TYR    95       1.301 -20.424 -16.242
ATOM   1567 CD2  TYR    95       0.222 -21.693 -14.893
ATOM   1568 HD2  TYR    95      -0.698 -21.185 -15.142
ATOM   1569 C    TYR    95      -2.288 -23.458 -15.139
ATOM   1570 O    TYR    95      -1.804 -23.782 -16.243
ATOM   1571 N    LYS    96      -3.258 -22.580 -14.993
ATOM   1572 H    LYS    96      -3.617 -22.533 -14.050
ATOM   1573 CA   LYS    96      -3.847 -21.675 -15.971
ATOM   1574 HA   LYS    96      -3.162 -21.686 -16.819
ATOM   1575 CB   LYS    96      -5.270 -22.099 -16.431
ATOM   1576 HB1  LYS    96      -5.662 -21.237 -16.972
ATOM   1577 HB2  LYS    96      -5.932 -22.370 -15.609
ATOM   1578 CG   LYS    96      -5.258 -23.269 -17.446
ATOM   1579 HG1  LYS    96      -4.939 -24.159 -16.904
ATOM   1580 HG2  LYS    96      -4.555 -23.059 -18.252
ATOM   1581 CD   LYS    96      -6.538 -23.735 -18.166
ATOM   1582 HD1  LYS    96      -6.273 -24.504 -18.891
ATOM   1583 HD2  LYS    96      -6.985 -22.974 -18.805
ATOM   1584 CE   LYS    96      -7.619 -24.289 -17.268
ATOM   1585 HE1  LYS    96      -8.154 -23.481 -16.768
ATOM   1586 HE2  LYS    96      -7.131 -24.792 -16.434
ATOM   1587 NZ   LYS    96      -8.527 -25.215 -17.926
ATOM   1588 HZ1  LYS    96      -9.268 -24.810 -18.480
ATOM   1589 HZ2  LYS    96      -8.009 -25.820 -18.548
ATOM   1590 HZ3  LYS    96      -8.927 -25.806 -17.212
ATOM   1591 C    LYS    96      -3.912 -20.246 -15.464
ATOM   1592 O    LYS    96      -3.995 -19.999 -14.294
ATOM   1593 N    PHE    97      -3.864 -19.319 -16.409
ATOM   1594 H    PHE    97      -3.688 -19.701 -17.328
ATOM   1595 CA   PHE    97      -4.059 -17.877 -16.180
ATOM   1596 HA   PHE    97      -4.250 -17.554 -15.157
ATOM   1597 CB   PHE    97      -2.750 -17.155 -16.724
ATOM   1598 HB1  PHE    97      -2.905 -16.077 -16.762
ATOM   1599 HB2  PHE    97      -2.619 -17.479 -17.757
ATOM   1600 CG   PHE    97      -1.522 -17.537 -15.909
ATOM   1601 CD1  PHE    97      -1.584 -17.625 -14.547
ATOM   1602 HD1  PHE    97      -2.502 -17.506 -13.991
ATOM   1603 CE1  PHE    97      -0.400 -17.754 -13.793
ATOM   1604 HE1  PHE    97      -0.544 -17.796 -12.723
ATOM   1605 CZ   PHE    97       0.879 -17.793 -14.391
ATOM   1606 HZ   PHE    97       1.786 -17.919 -13.818
ATOM   1607 CE2  PHE    97       0.917 -17.705 -15.783
ATOM   1608 HE2  PHE    97       1.894 -17.723 -16.243
ATOM   1609 CD2  PHE    97      -0.245 -17.568 -16.535
ATOM   1610 HD2  PHE    97      -0.100 -17.405 -17.592
ATOM   1611 C    PHE    97      -5.404 -17.467 -16.845
ATOM   1612 O    PHE    97      -5.268 -17.014 -17.979
ATOM   1613 N    VAL    98      -6.551 -17.368 -16.125
ATOM   1614 H    VAL    98      -6.478 -17.352 -15.118
ATOM   1615 CA   VAL    98      -7.830 -16.872 -16.658
ATOM   1616 HA   VAL    98      -7.730 -16.686 -17.728
ATOM   1617 CB   VAL    98      -8.898 -17.966 -16.426
ATOM   1618 HB   VAL    98      -9.767 -17.868 -17.077
ATOM   1619 CG1  VAL    98      -8.423 -19.364 -16.851
ATOM   1620 HG11 VAL    98      -9.232 -20.091 -16.781
ATOM   1621 HG12 VAL    98      -7.993 -19.233 -17.844
ATOM   1622 HG13 VAL    98      -7.537 -19.687 -16.305
ATOM   1623 CG2  VAL    98      -9.334 -18.029 -15.030
ATOM   1624 HG21 VAL    98      -9.758 -19.021 -14.874
ATOM   1625 HG22 VAL    98      -8.460 -17.879 -14.396
ATOM   1626 HG23 VAL    98     -10.041 -17.212 -14.885
ATOM   1627 C    VAL    98      -8.293 -15.498 -16.127
ATOM   1628 O    VAL    98      -8.132 -15.191 -14.936
ATOM   1629 N    ARG    99      -8.894 -14.646 -16.993
ATOM   1630 H    ARG    99      -9.067 -14.884 -17.959
ATOM   1631 CA   ARG    99      -9.670 -13.453 -16.563
ATOM   1632 HA   ARG    99      -9.226 -13.084 -15.638
ATOM   1633 CB   ARG    99      -9.523 -12.385 -17.703
ATOM   1634 HB1  ARG    99      -9.979 -12.733 -18.630
ATOM   1635 HB2  ARG    99      -8.441 -12.369 -17.833
ATOM   1636 CG   ARG    99     -10.145 -10.999 -17.356
ATOM   1637 HG1  ARG    99      -9.906 -10.724 -16.329
ATOM   1638 HG2  ARG    99     -11.223 -11.081 -17.501
ATOM   1639 CD   ARG    99      -9.618  -9.935 -18.316
ATOM   1640 HD1  ARG    99      -9.961 -10.102 -19.337
ATOM   1641 HD2  ARG    99      -8.534 -10.031 -18.265
ATOM   1642 NE   ARG    99      -9.973  -8.629 -17.824
ATOM   1643 HE   ARG    99     -10.948  -8.387 -17.935
ATOM   1644 CZ   ARG    99      -9.327  -8.009 -16.850
ATOM   1645 NH1  ARG    99      -8.229  -8.427 -16.272
ATOM   1646 HH11 ARG    99      -7.833  -9.314 -16.548
ATOM   1647 HH12 ARG    99      -7.830  -7.803 -15.586
ATOM   1648 NH2  ARG    99      -9.781  -6.893 -16.426
ATOM   1649 HH21 ARG    99     -10.588  -6.611 -16.964
ATOM   1650 HH22 ARG    99      -9.196  -6.287 -15.869
ATOM   1651 C    ARG    99     -11.178 -13.706 -16.324
ATOM   1652 O    ARG    99     -11.786 -14.343 -17.158
ATOM   1653 N    ILE   100     -11.773 -13.156 -15.241
ATOM   1654 H    ILE   100     -11.145 -12.654 -14.629
ATOM   1655 CA   ILE   100     -13.154 -13.588 -14.758
ATOM   1656 HA   ILE   100     -13.597 -14.221 -15.527
ATOM   1657 CB   ILE   100     -13.143 -14.243 -13.398
ATOM   1658 HB   ILE   100     -14.193 -14.405 -13.156
ATOM   1659 CG2  ILE   100     -12.536 -15.643 -13.636
ATOM   1660 HG21 ILE   100     -12.739 -16.250 -12.754
ATOM   1661 HG22 ILE   100     -13.068 -16.165 -14.432
ATOM   1662 HG23 ILE   100     -11.462 -15.595 -13.818
ATOM   1663 CG1  ILE   100     -12.433 -13.466 -12.259
ATOM   1664 HG11 ILE   100     -12.599 -12.395 -12.374
ATOM   1665 HG12 ILE   100     -11.380 -13.694 -12.090
ATOM   1666 CD1  ILE   100     -13.079 -13.854 -10.887
ATOM   1667 HD11 ILE   100     -12.649 -13.241 -10.095
ATOM   1668 HD12 ILE   100     -14.161 -13.735 -10.940
ATOM   1669 HD13 ILE   100     -12.915 -14.918 -10.714
ATOM   1670 C    ILE   100     -14.155 -12.362 -14.819
ATOM   1671 O    ILE   100     -13.694 -11.249 -14.421
ATOM   1672 N    GLN   101     -15.481 -12.645 -15.163
ATOM   1673 H    GLN   101     -15.714 -13.595 -15.415
ATOM   1674 CA   GLN   101     -16.545 -11.622 -15.099
ATOM   1675 HA   GLN   101     -16.121 -10.654 -15.365
ATOM   1676 CB   GLN   101     -17.610 -11.958 -16.097
ATOM   1677 HB1  GLN   101     -18.417 -11.232 -15.991
ATOM   1678 HB2  GLN   101     -18.025 -12.961 -15.991
ATOM   1679 CG   GLN   101     -17.174 -11.896 -17.522
ATOM   1680 HG1  GLN   101     -18.087 -12.053 -18.097
ATOM   1681 HG2  GLN   101     -16.570 -12.761 -17.797
ATOM   1682 CD   GLN   101     -16.557 -10.588 -17.941
ATOM   1683 OE1  GLN   101     -16.586  -9.583 -17.266
ATOM   1684 NE2  GLN   101     -15.886 -10.590 -19.088
ATOM   1685 HE21 GLN   101     -15.683 -11.408 -19.646
ATOM   1686 HE22 GLN   101     -15.378  -9.747 -19.315
ATOM   1687 C    GLN   101     -17.174 -11.512 -13.643
ATOM   1688 O    GLN   101     -16.890 -12.425 -12.835
ATOM   1689 N    PRO   102     -17.986 -10.476 -13.392
ATOM   1690 CD   PRO   102     -17.921  -9.155 -14.037
ATOM   1691 HD1  PRO   102     -18.593  -9.022 -14.884
ATOM   1692 HD2  PRO   102     -16.896  -8.933 -14.335
ATOM   1693 CG   PRO   102     -18.450  -8.296 -12.936
ATOM   1694 HG1  PRO   102     -18.944  -7.425 -13.368
ATOM   1695 HG2  PRO   102     -17.621  -7.938 -12.325
ATOM   1696 CB   PRO   102     -19.493  -9.129 -12.215
ATOM   1697 HB1  PRO   102     -20.384  -9.221 -12.836
ATOM   1698 HB2  PRO   102     -19.586  -8.847 -11.166
ATOM   1699 CA   PRO   102     -18.729 -10.439 -12.141
ATOM   1700 HA   PRO   102     -17.952 -10.366 -11.380
ATOM   1701 C    PRO   102     -19.662 -11.672 -11.913
ATOM   1702 O    PRO   102     -20.181 -12.234 -12.849
ATOM   1703 N    GLY   103     -19.839 -12.042 -10.648
ATOM   1704 H    GLY   103     -19.413 -11.492  -9.916
ATOM   1705 CA   GLY   103     -20.644 -13.196 -10.131
ATOM   1706 HA1  GLY   103     -21.425 -13.414 -10.859
ATOM   1707 HA2  GLY   103     -20.991 -12.911  -9.138
ATOM   1708 C    GLY   103     -19.784 -14.431  -9.845
ATOM   1709 O    GLY   103     -19.967 -15.100  -8.843
ATOM   1710 N    GLN   104     -18.773 -14.701 -10.677
ATOM   1711 H    GLN   104     -18.538 -13.984 -11.348
ATOM   1712 CA   GLN   104     -17.882 -15.843 -10.589
ATOM   1713 HA   GLN   104     -18.396 -16.764 -10.862
ATOM   1714 CB   GLN   104     -16.701 -15.665 -11.548
ATOM   1715 HB1  GLN   104     -15.893 -16.388 -11.434
ATOM   1716 HB2  GLN   104     -16.246 -14.685 -11.406
ATOM   1717 CG   GLN   104     -17.210 -15.690 -13.003
ATOM   1718 HG1  GLN   104     -16.450 -15.157 -13.574
ATOM   1719 HG2  GLN   104     -18.081 -15.063 -13.193
ATOM   1720 CD   GLN   104     -17.430 -17.070 -13.512
ATOM   1721 OE1  GLN   104     -17.171 -18.069 -12.884
ATOM   1722 NE2  GLN   104     -17.980 -17.119 -14.698
ATOM   1723 HE21 GLN   104     -18.239 -16.227 -15.093
ATOM   1724 HE22 GLN   104     -18.340 -18.010 -15.010
ATOM   1725 C    GLN   104     -17.242 -15.917  -9.220
ATOM   1726 O    GLN   104     -16.673 -14.876  -8.787
ATOM   1727 N    THR   105     -17.281 -17.074  -8.550
ATOM   1728 H    THR   105     -17.824 -17.819  -8.962
ATOM   1729 CA   THR   105     -16.831 -17.348  -7.197
ATOM   1730 HA   THR   105     -16.842 -16.406  -6.649
ATOM   1731 CB   THR   105     -17.883 -18.227  -6.523
ATOM   1732 HB   THR   105     -17.631 -18.392  -5.476
ATOM   1733 CG2  THR   105     -19.333 -17.727  -6.596
ATOM   1734 HG21 THR   105     -19.831 -18.222  -5.762
ATOM   1735 HG22 THR   105     -19.422 -16.698  -6.247
ATOM   1736 HG23 THR   105     -19.731 -17.816  -7.606
ATOM   1737 OG1  THR   105     -17.923 -19.446  -7.234
ATOM   1738 HG1  THR   105     -18.733 -19.909  -7.007
ATOM   1739 C    THR   105     -15.401 -18.003  -7.197
ATOM   1740 O    THR   105     -15.160 -18.753  -8.149
ATOM   1741 N    PHE   106     -14.591 -17.794  -6.171
ATOM   1742 H    PHE   106     -14.955 -17.200  -5.439
ATOM   1743 CA   PHE   106     -13.227 -18.220  -6.120
ATOM   1744 HA   PHE   106     -13.238 -19.250  -6.476
ATOM   1745 CB   PHE   106     -12.385 -17.380  -7.032
ATOM   1746 HB1  PHE   106     -12.714 -17.537  -8.059
ATOM   1747 HB2  PHE   106     -11.324 -17.622  -6.973
ATOM   1748 CG   PHE   106     -12.521 -15.886  -6.764
ATOM   1749 CD1  PHE   106     -13.537 -15.149  -7.437
ATOM   1750 HD1  PHE   106     -14.242 -15.592  -8.125
ATOM   1751 CE1  PHE   106     -13.473 -13.728  -7.350
ATOM   1752 HE1  PHE   106     -14.140 -13.146  -7.968
ATOM   1753 CZ   PHE   106     -12.449 -13.070  -6.605
ATOM   1754 HZ   PHE   106     -12.325 -12.000  -6.673
ATOM   1755 CE2  PHE   106     -11.419 -13.817  -6.094
ATOM   1756 HE2  PHE   106     -10.569 -13.357  -5.614
ATOM   1757 CD2  PHE   106     -11.438 -15.228  -6.178
ATOM   1758 HD2  PHE   106     -10.562 -15.795  -5.898
ATOM   1759 C    PHE   106     -12.733 -18.366  -4.690
ATOM   1760 O    PHE   106     -13.230 -17.703  -3.780
ATOM   1761 N    SER   107     -11.672 -19.154  -4.482
ATOM   1762 H    SER   107     -11.331 -19.691  -5.267
ATOM   1763 CA   SER   107     -10.967 -19.263  -3.209
ATOM   1764 HA   SER   107     -11.633 -19.106  -2.361
ATOM   1765 CB   SER   107     -10.442 -20.698  -3.095
ATOM   1766 HB1  SER   107      -9.874 -20.668  -2.166
ATOM   1767 HB2  SER   107      -9.828 -20.886  -3.976
ATOM   1768 OG   SER   107     -11.398 -21.641  -2.964
ATOM   1769 HG   SER   107     -12.176 -21.202  -2.611
ATOM   1770 C    SER   107      -9.799 -18.251  -3.135
ATOM   1771 O    SER   107      -8.998 -18.137  -4.076
ATOM   1772 N    VAL   108      -9.699 -17.563  -2.006
ATOM   1773 H    VAL   108     -10.271 -17.686  -1.183
ATOM   1774 CA   VAL   108      -8.769 -16.388  -1.802
ATOM   1775 HA   VAL   108      -8.172 -16.341  -2.712
ATOM   1776 CB   VAL   108      -9.436 -14.993  -1.555
ATOM   1777 HB   VAL   108     -10.140 -15.087  -0.729
ATOM   1778 CG1  VAL   108      -8.362 -13.968  -1.258
ATOM   1779 HG11 VAL   108      -8.738 -12.960  -1.431
ATOM   1780 HG12 VAL   108      -8.006 -13.974  -0.227
ATOM   1781 HG13 VAL   108      -7.550 -14.076  -1.977
ATOM   1782 CG2  VAL   108     -10.214 -14.479  -2.744
ATOM   1783 HG21 VAL   108     -10.932 -15.198  -3.141
ATOM   1784 HG22 VAL   108     -10.783 -13.567  -2.565
ATOM   1785 HG23 VAL   108      -9.573 -14.306  -3.609
ATOM   1786 C    VAL   108      -7.840 -16.684  -0.663
ATOM   1787 O    VAL   108      -8.313 -16.696   0.501
ATOM   1788 N    LEU   109      -6.577 -16.877  -0.975
ATOM   1789 H    LEU   109      -6.292 -16.769  -1.938
ATOM   1790 CA   LEU   109      -5.497 -16.930  -0.044
ATOM   1791 HA   LEU   109      -5.928 -17.286   0.892
ATOM   1792 CB   LEU   109      -4.507 -17.987  -0.518
ATOM   1793 HB1  LEU   109      -4.229 -17.675  -1.525
ATOM   1794 HB2  LEU   109      -5.035 -18.931  -0.647
ATOM   1795 CG   LEU   109      -3.247 -18.208   0.354
ATOM   1796 HG   LEU   109      -2.993 -17.238   0.782
ATOM   1797 CD1  LEU   109      -3.514 -19.113   1.518
ATOM   1798 HD11 LEU   109      -2.759 -19.062   2.303
ATOM   1799 HD12 LEU   109      -4.538 -18.914   1.833
ATOM   1800 HD13 LEU   109      -3.638 -20.145   1.191
ATOM   1801 CD2  LEU   109      -2.037 -18.773  -0.412
ATOM   1802 HD21 LEU   109      -1.183 -18.801   0.264
ATOM   1803 HD22 LEU   109      -2.135 -19.767  -0.850
ATOM   1804 HD23 LEU   109      -1.734 -18.140  -1.246
ATOM   1805 C    LEU   109      -4.801 -15.625   0.208
ATOM   1806 O    LEU   109      -4.079 -15.122  -0.681
ATOM   1807 N    ALA   110      -4.841 -15.173   1.433
ATOM   1808 H    ALA   110      -5.253 -15.828   2.081
ATOM   1809 CA   ALA   110      -4.193 -13.981   1.979
ATOM   1810 HA   ALA   110      -4.038 -13.254   1.182
ATOM   1811 CB   ALA   110      -5.148 -13.468   3.102
ATOM   1812 HB1  ALA   110      -4.656 -12.584   3.507
ATOM   1813 HB2  ALA   110      -6.064 -13.185   2.584
ATOM   1814 HB3  ALA   110      -5.392 -14.196   3.876
ATOM   1815 C    ALA   110      -2.804 -14.285   2.501
ATOM   1816 O    ALA   110      -2.530 -15.322   3.109
ATOM   1817 N    CYS   111      -1.839 -13.391   2.269
ATOM   1818 H    CYS   111      -2.103 -12.601   1.697
ATOM   1819 CA   CYS   111      -0.449 -13.561   2.586
ATOM   1820 HA   CYS   111      -0.352 -14.447   3.214
ATOM   1821 CB   CYS   111       0.410 -13.956   1.360
ATOM   1822 HB1  CYS   111       1.437 -14.178   1.651
ATOM   1823 HB2  CYS   111       0.306 -13.231   0.553
ATOM   1824 SG   CYS   111      -0.286 -15.489   0.692
ATOM   1825 HG   CYS   111      -1.352 -14.968   0.078
ATOM   1826 C    CYS   111       0.212 -12.375   3.340
ATOM   1827 O    CYS   111      -0.105 -11.238   3.069
ATOM   1828 N    TYR   112       1.150 -12.729   4.220
ATOM   1829 H    TYR   112       1.411 -13.699   4.324
ATOM   1830 CA   TYR   112       2.000 -11.773   4.919
ATOM   1831 HA   TYR   112       1.839 -10.746   4.590
ATOM   1832 CB   TYR   112       1.791 -11.839   6.504
ATOM   1833 HB1  TYR   112       2.550 -11.195   6.948
ATOM   1834 HB2  TYR   112       1.871 -12.907   6.703
ATOM   1835 CG   TYR   112       0.460 -11.332   7.005
ATOM   1836 CD1  TYR   112      -0.240 -12.001   8.053
ATOM   1837 HD1  TYR   112       0.195 -12.898   8.468
ATOM   1838 CE1  TYR   112      -1.557 -11.527   8.385
ATOM   1839 HE1  TYR   112      -2.014 -11.992   9.246
ATOM   1840 CZ   TYR   112      -2.134 -10.442   7.688
ATOM   1841 OH   TYR   112      -3.415 -10.055   7.940
ATOM   1842 HH   TYR   112      -3.757  -9.388   7.339
ATOM   1843 CE2  TYR   112      -1.366  -9.702   6.773
ATOM   1844 HE2  TYR   112      -1.758  -8.810   6.307
ATOM   1845 CD2  TYR   112      -0.096 -10.182   6.408
ATOM   1846 HD2  TYR   112       0.385  -9.738   5.549
ATOM   1847 C    TYR   112       3.467 -12.017   4.603
ATOM   1848 O    TYR   112       3.900 -13.178   4.619
ATOM   1849 N    ASN   113       4.204 -10.960   4.248
ATOM   1850 H    ASN   113       3.788 -10.040   4.227
ATOM   1851 CA   ASN   113       5.658 -11.013   4.060
ATOM   1852 HA   ASN   113       5.879 -10.074   3.552
ATOM   1853 CB   ASN   113       6.412 -11.100   5.437
ATOM   1854 HB1  ASN   113       6.547 -12.131   5.764
ATOM   1855 HB2  ASN   113       5.779 -10.620   6.184
ATOM   1856 CG   ASN   113       7.726 -10.389   5.342
ATOM   1857 OD1  ASN   113       7.795  -9.248   5.018
ATOM   1858 ND2  ASN   113       8.845 -11.090   5.583
ATOM   1859 HD21 ASN   113       8.875 -12.053   5.889
ATOM   1860 HD22 ASN   113       9.694 -10.619   5.306
ATOM   1861 C    ASN   113       6.124 -12.099   3.076
ATOM   1862 O    ASN   113       7.227 -12.645   3.188
ATOM   1863 N    GLY   114       5.278 -12.488   2.105
ATOM   1864 H    GLY   114       4.401 -11.987   2.082
ATOM   1865 CA   GLY   114       5.603 -13.530   1.181
ATOM   1866 HA1  GLY   114       6.580 -13.314   0.748
ATOM   1867 HA2  GLY   114       4.828 -13.443   0.419
ATOM   1868 C    GLY   114       5.428 -14.954   1.735
ATOM   1869 O    GLY   114       6.112 -15.862   1.282
ATOM   1870 N    SER   115       4.454 -15.168   2.610
ATOM   1871 H    SER   115       4.115 -14.346   3.088
ATOM   1872 CA   SER   115       4.304 -16.460   3.336
ATOM   1873 HA   SER   115       4.581 -17.348   2.769
ATOM   1874 CB   SER   115       5.206 -16.545   4.596
ATOM   1875 HB1  SER   115       4.851 -17.235   5.362
ATOM   1876 HB2  SER   115       5.400 -15.559   5.019
ATOM   1877 OG   SER   115       6.464 -17.054   4.224
ATOM   1878 HG   SER   115       6.973 -16.319   3.874
ATOM   1879 C    SER   115       2.794 -16.533   3.777
ATOM   1880 O    SER   115       2.207 -15.476   4.123
ATOM   1881 N    PRO   116       2.098 -17.676   3.821
ATOM   1882 CD   PRO   116       2.548 -19.020   3.579
ATOM   1883 HD1  PRO   116       2.844 -19.524   4.499
ATOM   1884 HD2  PRO   116       3.396 -19.075   2.896
ATOM   1885 CG   PRO   116       1.351 -19.734   2.992
ATOM   1886 HG1  PRO   116       1.466 -20.818   3.011
ATOM   1887 HG2  PRO   116       1.199 -19.347   1.984
ATOM   1888 CB   PRO   116       0.284 -19.277   3.976
ATOM   1889 HB1  PRO   116       0.466 -19.668   4.977
ATOM   1890 HB2  PRO   116      -0.748 -19.462   3.677
ATOM   1891 CA   PRO   116       0.604 -17.755   4.081
ATOM   1892 HA   PRO   116       0.052 -17.263   3.280
ATOM   1893 C    PRO   116       0.176 -17.149   5.364
ATOM   1894 O    PRO   116       0.839 -17.410   6.343
ATOM   1895 N    SER   117      -0.967 -16.598   5.458
ATOM   1896 H    SER   117      -1.449 -16.446   4.584
ATOM   1897 CA   SER   117      -1.724 -16.126   6.624
ATOM   1898 HA   SER   117      -1.223 -16.642   7.443
ATOM   1899 CB   SER   117      -1.591 -14.656   6.820
ATOM   1900 HB1  SER   117      -0.535 -14.399   6.904
ATOM   1901 HB2  SER   117      -2.020 -14.319   7.763
ATOM   1902 OG   SER   117      -2.161 -13.952   5.778
ATOM   1903 HG   SER   117      -3.059 -13.675   5.975
ATOM   1904 C    SER   117      -3.204 -16.544   6.765
ATOM   1905 O    SER   117      -3.717 -16.522   7.895
ATOM   1906 N    GLY   118      -3.830 -17.027   5.695
ATOM   1907 H    GLY   118      -3.431 -16.867   4.781
ATOM   1908 CA   GLY   118      -5.101 -17.780   5.720
ATOM   1909 HA1  GLY   118      -5.707 -17.260   6.462
ATOM   1910 HA2  GLY   118      -4.992 -18.836   5.968
ATOM   1911 C    GLY   118      -5.902 -17.861   4.391
ATOM   1912 O    GLY   118      -5.439 -17.260   3.431
ATOM   1913 N    VAL   119      -7.099 -18.438   4.394
ATOM   1914 H    VAL   119      -7.482 -18.596   5.315
ATOM   1915 CA   VAL   119      -7.898 -18.646   3.159
ATOM   1916 HA   VAL   119      -7.560 -17.906   2.434
ATOM   1917 CB   VAL   119      -7.656 -19.978   2.569
ATOM   1918 HB   VAL   119      -6.589 -20.099   2.383
ATOM   1919 CG1  VAL   119      -8.096 -21.134   3.450
ATOM   1920 HG11 VAL   119      -7.488 -21.977   3.123
ATOM   1921 HG12 VAL   119      -7.822 -20.966   4.492
ATOM   1922 HG13 VAL   119      -9.172 -21.303   3.441
ATOM   1923 CG2  VAL   119      -8.213 -20.281   1.165
ATOM   1924 HG21 VAL   119      -7.888 -21.283   0.885
ATOM   1925 HG22 VAL   119      -9.302 -20.308   1.150
ATOM   1926 HG23 VAL   119      -7.863 -19.518   0.470
ATOM   1927 C    VAL   119      -9.424 -18.400   3.386
ATOM   1928 O    VAL   119      -9.959 -18.774   4.439
ATOM   1929 N    TYR   120     -10.164 -17.869   2.426
ATOM   1930 H    TYR   120      -9.735 -17.621   1.546
ATOM   1931 CA   TYR   120     -11.615 -17.744   2.441
ATOM   1932 HA   TYR   120     -12.051 -18.581   2.985
ATOM   1933 CB   TYR   120     -11.919 -16.517   3.178
ATOM   1934 HB1  TYR   120     -11.553 -16.595   4.202
ATOM   1935 HB2  TYR   120     -13.008 -16.475   3.202
ATOM   1936 CG   TYR   120     -11.333 -15.172   2.675
ATOM   1937 CD1  TYR   120     -12.010 -14.447   1.702
ATOM   1938 HD1  TYR   120     -12.901 -14.844   1.239
ATOM   1939 CE1  TYR   120     -11.389 -13.266   1.223
ATOM   1940 HE1  TYR   120     -11.847 -12.626   0.484
ATOM   1941 CZ   TYR   120     -10.255 -12.787   1.836
ATOM   1942 OH   TYR   120      -9.680 -11.643   1.311
ATOM   1943 HH   TYR   120      -8.851 -11.468   1.762
ATOM   1944 CE2  TYR   120      -9.588 -13.522   2.808
ATOM   1945 HE2  TYR   120      -8.561 -13.331   3.082
ATOM   1946 CD2  TYR   120     -10.072 -14.753   3.199
ATOM   1947 HD2  TYR   120      -9.500 -15.362   3.883
ATOM   1948 C    TYR   120     -12.238 -17.666   1.061
ATOM   1949 O    TYR   120     -11.569 -17.228   0.165
ATOM   1950 N    GLN   121     -13.493 -18.000   0.892
ATOM   1951 H    GLN   121     -14.018 -18.285   1.705
ATOM   1952 CA   GLN   121     -14.247 -17.836  -0.378
ATOM   1953 HA   GLN   121     -13.530 -18.091  -1.159
ATOM   1954 CB   GLN   121     -15.417 -18.796  -0.383
ATOM   1955 HB1  GLN   121     -16.260 -18.260   0.053
ATOM   1956 HB2  GLN   121     -15.356 -19.679   0.253
ATOM   1957 CG   GLN   121     -15.853 -19.407  -1.799
ATOM   1958 HG1  GLN   121     -16.213 -18.613  -2.454
ATOM   1959 HG2  GLN   121     -16.823 -19.903  -1.760
ATOM   1960 CD   GLN   121     -14.936 -20.334  -2.511
ATOM   1961 OE1  GLN   121     -13.818 -20.694  -2.045
ATOM   1962 NE2  GLN   121     -15.313 -20.799  -3.700
ATOM   1963 HE21 GLN   121     -16.204 -20.597  -4.131
ATOM   1964 HE22 GLN   121     -14.936 -21.683  -4.009
ATOM   1965 C    GLN   121     -14.720 -16.373  -0.675
ATOM   1966 O    GLN   121     -15.182 -15.658   0.182
ATOM   1967 N    CYS   122     -14.678 -16.023  -1.959
ATOM   1968 H    CYS   122     -14.204 -16.638  -2.604
ATOM   1969 CA   CYS   122     -14.992 -14.714  -2.415
ATOM   1970 HA   CYS   122     -15.743 -14.191  -1.822
ATOM   1971 CB   CYS   122     -13.718 -13.856  -2.463
ATOM   1972 HB1  CYS   122     -13.324 -13.730  -3.472
ATOM   1973 HB2  CYS   122     -12.876 -14.365  -1.994
ATOM   1974 SG   CYS   122     -13.958 -12.115  -1.947
ATOM   1975 HG   CYS   122     -14.962 -12.299  -1.085
ATOM   1976 C    CYS   122     -15.567 -14.767  -3.842
ATOM   1977 O    CYS   122     -15.561 -15.833  -4.434
ATOM   1978 N    ALA   123     -16.270 -13.689  -4.240
ATOM   1979 H    ALA   123     -16.157 -12.806  -3.762
ATOM   1980 CA   ALA   123     -16.942 -13.614  -5.569
ATOM   1981 HA   ALA   123     -16.505 -14.351  -6.243
ATOM   1982 CB   ALA   123     -18.421 -13.889  -5.386
ATOM   1983 HB1  ALA   123     -18.894 -14.252  -6.297
ATOM   1984 HB2  ALA   123     -18.590 -14.712  -4.692
ATOM   1985 HB3  ALA   123     -18.959 -12.968  -5.162
ATOM   1986 C    ALA   123     -16.675 -12.231  -6.165
ATOM   1987 O    ALA   123     -16.498 -11.355  -5.339
ATOM   1988 N    MET   124     -16.660 -12.017  -7.462
ATOM   1989 H    MET   124     -16.914 -12.758  -8.099
ATOM   1990 CA   MET   124     -16.489 -10.670  -8.062
ATOM   1991 HA   MET   124     -15.716 -10.148  -7.498
ATOM   1992 CB   MET   124     -15.900 -10.856  -9.450
ATOM   1993 HB1  MET   124     -16.594 -11.428 -10.066
ATOM   1994 HB2  MET   124     -14.978 -11.424  -9.327
ATOM   1995 CG   MET   124     -15.565  -9.604 -10.215
ATOM   1996 HG1  MET   124     -16.453  -8.974 -10.164
ATOM   1997 HG2  MET   124     -15.430  -9.927 -11.247
ATOM   1998 SD   MET   124     -14.077  -8.695  -9.780
ATOM   1999 CE   MET   124     -12.924  -9.729 -10.576
ATOM   2000 HE1  MET   124     -12.938 -10.711 -10.103
ATOM   2001 HE2  MET   124     -13.256  -9.813 -11.611
ATOM   2002 HE3  MET   124     -11.904  -9.368 -10.447
ATOM   2003 C    MET   124     -17.901  -9.954  -8.072
ATOM   2004 O    MET   124     -18.895 -10.478  -8.595
ATOM   2005 N    ARG   125     -17.931  -8.727  -7.547
ATOM   2006 H    ARG   125     -17.019  -8.395  -7.268
ATOM   2007 CA   ARG   125     -19.048  -7.809  -7.566
ATOM   2008 HA   ARG   125     -19.942  -8.387  -7.333
ATOM   2009 CB   ARG   125     -18.740  -6.773  -6.525
ATOM   2010 HB1  ARG   125     -19.555  -6.054  -6.444
ATOM   2011 HB2  ARG   125     -17.899  -6.180  -6.886
ATOM   2012 CG   ARG   125     -18.445  -7.195  -5.106
ATOM   2013 HG1  ARG   125     -18.257  -6.267  -4.567
ATOM   2014 HG2  ARG   125     -17.499  -7.736  -5.082
ATOM   2015 CD   ARG   125     -19.612  -8.051  -4.545
ATOM   2016 HD1  ARG   125     -19.399  -8.368  -3.524
ATOM   2017 HD2  ARG   125     -19.793  -8.950  -5.133
ATOM   2018 NE   ARG   125     -20.904  -7.327  -4.524
ATOM   2019 HE   ARG   125     -20.930  -6.346  -4.763
ATOM   2020 CZ   ARG   125     -21.985  -7.822  -3.912
ATOM   2021 NH1  ARG   125     -22.033  -9.031  -3.492
ATOM   2022 HH11 ARG   125     -21.229  -9.602  -3.711
ATOM   2023 HH12 ARG   125     -22.897  -9.423  -3.146
ATOM   2024 NH2  ARG   125     -23.047  -7.123  -3.755
ATOM   2025 HH21 ARG   125     -23.113  -6.244  -4.247
ATOM   2026 HH22 ARG   125     -23.868  -7.490  -3.295
ATOM   2027 C    ARG   125     -19.257  -7.182  -8.945
ATOM   2028 O    ARG   125     -18.220  -6.889  -9.619
ATOM   2029 N    PRO   126     -20.500  -6.733  -9.305
ATOM   2030 CD   PRO   126     -21.729  -6.758  -8.589
ATOM   2031 HD1  PRO   126     -21.738  -5.910  -7.904
ATOM   2032 HD2  PRO   126     -21.760  -7.693  -8.031
ATOM   2033 CG   PRO   126     -22.899  -6.608  -9.498
ATOM   2034 HG1  PRO   126     -23.581  -6.131  -8.794
ATOM   2035 HG2  PRO   126     -23.227  -7.575  -9.880
ATOM   2036 CB   PRO   126     -22.300  -5.720 -10.568
ATOM   2037 HB1  PRO   126     -22.414  -4.677 -10.275
ATOM   2038 HB2  PRO   126     -22.693  -5.822 -11.580
ATOM   2039 CA   PRO   126     -20.847  -6.074 -10.627
ATOM   2040 HA   PRO   126     -20.924  -6.867 -11.371
ATOM   2041 C    PRO   126     -19.957  -4.903 -11.049
ATOM   2042 O    PRO   126     -19.828  -4.636 -12.275
ATOM   2043 N    ASN   127     -19.418  -4.168 -10.055
ATOM   2044 H    ASN   127     -19.423  -4.573  -9.129
ATOM   2045 CA   ASN   127     -18.551  -3.004 -10.217
ATOM   2046 HA   ASN   127     -18.827  -2.501 -11.144
ATOM   2047 CB   ASN   127     -18.994  -2.009  -9.192
ATOM   2048 HB1  ASN   127     -20.050  -1.891  -9.432
ATOM   2049 HB2  ASN   127     -18.577  -1.019  -9.379
ATOM   2050 CG   ASN   127     -18.863  -2.416  -7.714
ATOM   2051 OD1  ASN   127     -18.291  -3.454  -7.405
ATOM   2052 ND2  ASN   127     -19.267  -1.609  -6.751
ATOM   2053 HD21 ASN   127     -19.880  -0.831  -6.952
ATOM   2054 HD22 ASN   127     -19.013  -1.769  -5.787
ATOM   2055 C    ASN   127     -17.069  -3.273 -10.241
ATOM   2056 O    ASN   127     -16.287  -2.347 -10.108
ATOM   2057 N    PHE   128     -16.710  -4.494 -10.522
ATOM   2058 H    PHE   128     -17.466  -5.129 -10.734
ATOM   2059 CA   PHE   128     -15.387  -5.117 -10.573
ATOM   2060 HA   PHE   128     -15.418  -6.205 -10.619
ATOM   2061 CB   PHE   128     -14.795  -4.581 -11.896
ATOM   2062 HB1  PHE   128     -13.707  -4.637 -11.851
ATOM   2063 HB2  PHE   128     -15.172  -3.568 -12.043
ATOM   2064 CG   PHE   128     -15.275  -5.395 -13.103
ATOM   2065 CD1  PHE   128     -14.558  -6.568 -13.367
ATOM   2066 HD1  PHE   128     -13.807  -6.978 -12.707
ATOM   2067 CE1  PHE   128     -14.822  -7.286 -14.555
ATOM   2068 HE1  PHE   128     -14.237  -8.165 -14.779
ATOM   2069 CZ   PHE   128     -15.781  -6.820 -15.450
ATOM   2070 HZ   PHE   128     -15.895  -7.247 -16.435
ATOM   2071 CE2  PHE   128     -16.563  -5.741 -15.080
ATOM   2072 HE2  PHE   128     -17.302  -5.362 -15.772
ATOM   2073 CD2  PHE   128     -16.368  -5.010 -13.922
ATOM   2074 HD2  PHE   128     -16.964  -4.206 -13.518
ATOM   2075 C    PHE   128     -14.516  -4.889  -9.370
ATOM   2076 O    PHE   128     -13.357  -4.486  -9.371
ATOM   2077 N    THR   129     -15.060  -5.204  -8.217
ATOM   2078 H    THR   129     -15.972  -5.618  -8.350
ATOM   2079 CA   THR   129     -14.425  -5.244  -6.913
ATOM   2080 HA   THR   129     -13.340  -5.206  -7.002
ATOM   2081 CB   THR   129     -14.788  -3.982  -6.136
ATOM   2082 HB   THR   129     -14.229  -4.016  -5.201
ATOM   2083 CG2  THR   129     -14.562  -2.613  -6.769
ATOM   2084 HG21 THR   129     -14.886  -1.778  -6.147
ATOM   2085 HG22 THR   129     -13.476  -2.526  -6.789
ATOM   2086 HG23 THR   129     -15.003  -2.601  -7.766
ATOM   2087 OG1  THR   129     -16.149  -3.951  -5.842
ATOM   2088 HG1  THR   129     -16.574  -3.703  -6.666
ATOM   2089 C    THR   129     -14.756  -6.520  -6.178
ATOM   2090 O    THR   129     -15.504  -7.390  -6.653
ATOM   2091 N    ILE   130     -14.178  -6.684  -4.991
ATOM   2092 H    ILE   130     -13.504  -5.987  -4.710
ATOM   2093 CA   ILE   130     -14.407  -7.821  -4.134
ATOM   2094 HA   ILE   130     -15.355  -8.267  -4.435
ATOM   2095 CB   ILE   130     -13.270  -8.853  -4.281
ATOM   2096 HB   ILE   130     -13.630  -9.830  -3.960
ATOM   2097 CG2  ILE   130     -12.941  -9.068  -5.806
ATOM   2098 HG21 ILE   130     -12.217  -9.881  -5.863
ATOM   2099 HG22 ILE   130     -13.814  -9.427  -6.351
ATOM   2100 HG23 ILE   130     -12.381  -8.224  -6.209
ATOM   2101 CG1  ILE   130     -11.979  -8.551  -3.527
ATOM   2102 HG11 ILE   130     -12.196  -8.312  -2.486
ATOM   2103 HG12 ILE   130     -11.528  -7.621  -3.873
ATOM   2104 CD1  ILE   130     -10.832  -9.587  -3.551
ATOM   2105 HD11 ILE   130     -10.033  -9.357  -2.846
ATOM   2106 HD12 ILE   130     -11.272 -10.571  -3.390
ATOM   2107 HD13 ILE   130     -10.256  -9.599  -4.476
ATOM   2108 C    ILE   130     -14.645  -7.391  -2.666
ATOM   2109 O    ILE   130     -14.041  -6.438  -2.168
ATOM   2110 N    LYS   131     -15.487  -8.069  -1.891
ATOM   2111 H    LYS   131     -15.978  -8.852  -2.300
ATOM   2112 CA   LYS   131     -15.687  -7.907  -0.444
ATOM   2113 HA   LYS   131     -15.678  -6.867  -0.119
ATOM   2114 CB   LYS   131     -17.155  -8.335  -0.090
ATOM   2115 HB1  LYS   131     -17.305  -8.253   0.986
ATOM   2116 HB2  LYS   131     -17.393  -9.383  -0.267
ATOM   2117 CG   LYS   131     -18.218  -7.481  -0.820
ATOM   2118 HG1  LYS   131     -18.249  -7.754  -1.875
ATOM   2119 HG2  LYS   131     -17.859  -6.475  -0.607
ATOM   2120 CD   LYS   131     -19.599  -7.618  -0.146
ATOM   2121 HD1  LYS   131     -19.546  -7.323   0.902
ATOM   2122 HD2  LYS   131     -19.745  -8.697  -0.202
ATOM   2123 CE   LYS   131     -20.672  -6.765  -0.889
ATOM   2124 HE1  LYS   131     -20.646  -6.863  -1.974
ATOM   2125 HE2  LYS   131     -20.514  -5.700  -0.721
ATOM   2126 NZ   LYS   131     -22.042  -7.102  -0.497
ATOM   2127 HZ1  LYS   131     -22.237  -6.879   0.469
ATOM   2128 HZ2  LYS   131     -22.652  -6.587  -1.115
ATOM   2129 HZ3  LYS   131     -22.207  -8.097  -0.446
ATOM   2130 C    LYS   131     -14.697  -8.715   0.347
ATOM   2131 O    LYS   131     -15.106  -9.679   1.033
ATOM   2132 N    GLY   132     -13.474  -8.289   0.212
ATOM   2133 H    GLY   132     -13.249  -7.502  -0.380
ATOM   2134 CA   GLY   132     -12.365  -9.029   0.818
ATOM   2135 HA1  GLY   132     -11.525  -8.933   0.131
ATOM   2136 HA2  GLY   132     -12.579 -10.098   0.796
ATOM   2137 C    GLY   132     -11.963  -8.680   2.192
ATOM   2138 O    GLY   132     -12.592  -7.844   2.826
ATOM   2139 N    SER   133     -10.962  -9.334   2.730
ATOM   2140 H    SER   133     -10.430  -9.902   2.087
ATOM   2141 CA   SER   133     -10.464  -8.951   4.017
ATOM   2142 HA   SER   133     -10.720  -7.923   4.274
ATOM   2143 CB   SER   133     -11.194  -9.756   5.092
ATOM   2144 HB1  SER   133     -10.821 -10.780   5.054
ATOM   2145 HB2  SER   133     -12.254  -9.684   4.848
ATOM   2146 OG   SER   133     -10.906  -9.253   6.346
ATOM   2147 HG   SER   133     -11.390  -9.827   6.944
ATOM   2148 C    SER   133      -8.947  -9.073   4.017
ATOM   2149 O    SER   133      -8.365 -10.173   3.945
ATOM   2150 N    PHE   134      -8.310  -7.898   4.091
ATOM   2151 H    PHE   134      -8.874  -7.066   4.194
ATOM   2152 CA   PHE   134      -6.839  -7.706   4.050
ATOM   2153 HA   PHE   134      -6.383  -8.602   4.471
ATOM   2154 CB   PHE   134      -6.226  -7.522   2.649
ATOM   2155 HB1  PHE   134      -5.154  -7.519   2.848
ATOM   2156 HB2  PHE   134      -6.527  -6.524   2.329
ATOM   2157 CG   PHE   134      -6.558  -8.618   1.652
ATOM   2158 CD1  PHE   134      -5.769  -9.766   1.557
ATOM   2159 HD1  PHE   134      -4.912  -9.835   2.210
ATOM   2160 CE1  PHE   134      -6.006 -10.699   0.548
ATOM   2161 HE1  PHE   134      -5.367 -11.569   0.492
ATOM   2162 CZ   PHE   134      -7.100 -10.582  -0.327
ATOM   2163 HZ   PHE   134      -7.276 -11.352  -1.063
ATOM   2164 CE2  PHE   134      -7.906  -9.485  -0.211
ATOM   2165 HE2  PHE   134      -8.698  -9.393  -0.940
ATOM   2166 CD2  PHE   134      -7.602  -8.475   0.700
ATOM   2167 HD2  PHE   134      -8.212  -7.583   0.694
ATOM   2168 C    PHE   134      -6.511  -6.505   4.942
ATOM   2169 O    PHE   134      -7.309  -5.577   5.133
ATOM   2170 N    LEU   135      -5.348  -6.500   5.526
ATOM   2171 H    LEU   135      -4.731  -7.273   5.320
ATOM   2172 CA   LEU   135      -4.629  -5.348   6.053
ATOM   2173 HA   LEU   135      -5.212  -4.441   5.894
ATOM   2174 CB   LEU   135      -4.360  -5.510   7.534
ATOM   2175 HB1  LEU   135      -3.510  -4.910   7.861
ATOM   2176 HB2  LEU   135      -4.281  -6.542   7.876
ATOM   2177 CG   LEU   135      -5.410  -4.984   8.424
ATOM   2178 HG   LEU   135      -5.731  -3.971   8.179
ATOM   2179 CD1  LEU   135      -6.628  -5.908   8.511
ATOM   2180 HD11 LEU   135      -7.288  -5.584   9.316
ATOM   2181 HD12 LEU   135      -7.167  -5.873   7.565
ATOM   2182 HD13 LEU   135      -6.309  -6.926   8.734
ATOM   2183 CD2  LEU   135      -4.953  -4.841   9.838
ATOM   2184 HD21 LEU   135      -5.582  -4.210  10.466
ATOM   2185 HD22 LEU   135      -4.875  -5.788  10.372
ATOM   2186 HD23 LEU   135      -3.945  -4.428   9.881
ATOM   2187 C    LEU   135      -3.312  -5.135   5.236
ATOM   2188 O    LEU   135      -3.022  -5.862   4.290
ATOM   2189 N    ASN   136      -2.490  -4.184   5.595
ATOM   2190 H    ASN   136      -2.703  -3.728   6.471
ATOM   2191 CA   ASN   136      -1.198  -3.893   4.907
ATOM   2192 HA   ASN   136      -1.410  -3.634   3.870
ATOM   2193 CB   ASN   136      -0.434  -2.817   5.621
ATOM   2194 HB1  ASN   136       0.545  -2.664   5.168
ATOM   2195 HB2  ASN   136      -0.188  -3.195   6.614
ATOM   2196 CG   ASN   136      -1.090  -1.453   5.706
ATOM   2197 OD1  ASN   136      -0.968  -0.693   6.689
ATOM   2198 ND2  ASN   136      -1.742  -0.973   4.654
ATOM   2199 HD21 ASN   136      -1.733  -1.472   3.776
ATOM   2200 HD22 ASN   136      -1.976   0.004   4.751
ATOM   2201 C    ASN   136      -0.343  -5.148   4.826
ATOM   2202 O    ASN   136      -0.518  -6.110   5.557
ATOM   2203 N    GLY   137       0.591  -5.121   3.917
ATOM   2204 H    GLY   137       0.763  -4.216   3.502
ATOM   2205 CA   GLY   137       1.615  -6.152   3.629
ATOM   2206 HA1  GLY   137       2.124  -6.514   4.522
ATOM   2207 HA2  GLY   137       2.223  -5.629   2.890
ATOM   2208 C    GLY   137       1.048  -7.336   2.916
ATOM   2209 O    GLY   137       1.812  -8.242   2.805
ATOM   2210 N    SER   138      -0.195  -7.260   2.434
ATOM   2211 H    SER   138      -0.590  -6.344   2.591
ATOM   2212 CA   SER   138      -0.955  -8.292   1.693
ATOM   2213 HA   SER   138      -0.525  -9.265   1.930
ATOM   2214 CB   SER   138      -2.446  -8.220   2.057
ATOM   2215 HB1  SER   138      -2.564  -8.410   3.124
ATOM   2216 HB2  SER   138      -3.002  -8.982   1.510
ATOM   2217 OG   SER   138      -2.909  -6.951   1.783
ATOM   2218 HG   SER   138      -2.976  -6.541   2.649
ATOM   2219 C    SER   138      -0.768  -8.243   0.209
ATOM   2220 O    SER   138      -1.294  -9.178  -0.460
ATOM   2221 N    CYS   139      -0.091  -7.217  -0.375
ATOM   2222 H    CYS   139       0.313  -6.473   0.176
ATOM   2223 CA   CYS   139      -0.020  -6.934  -1.785
ATOM   2224 HA   CYS   139      -1.071  -6.964  -2.071
ATOM   2225 CB   CYS   139       0.566  -5.560  -2.069
ATOM   2226 HB1  CYS   139       0.198  -5.279  -3.055
ATOM   2227 HB2  CYS   139       1.642  -5.432  -1.949
ATOM   2228 SG   CYS   139      -0.306  -4.428  -0.859
ATOM   2229 HG   CYS   139      -0.705  -3.540  -1.774
ATOM   2230 C    CYS   139       0.740  -8.046  -2.546
ATOM   2231 O    CYS   139       1.777  -8.508  -2.105
ATOM   2232 N    GLY   140       0.126  -8.629  -3.591
ATOM   2233 H    GLY   140      -0.770  -8.233  -3.835
ATOM   2234 CA   GLY   140       0.432  -9.954  -4.117
ATOM   2235 HA1  GLY   140       1.489 -10.073  -3.877
ATOM   2236 HA2  GLY   140       0.242  -9.958  -5.190
ATOM   2237 C    GLY   140      -0.341 -11.194  -3.578
ATOM   2238 O    GLY   140       0.024 -12.254  -4.013
ATOM   2239 N    SER   141      -1.288 -11.091  -2.659
ATOM   2240 H    SER   141      -1.545 -10.185  -2.292
ATOM   2241 CA   SER   141      -2.226 -12.151  -2.346
ATOM   2242 HA   SER   141      -1.681 -13.035  -2.014
ATOM   2243 CB   SER   141      -3.161 -11.896  -1.202
ATOM   2244 HB1  SER   141      -3.761 -12.747  -0.881
ATOM   2245 HB2  SER   141      -3.933 -11.159  -1.422
ATOM   2246 OG   SER   141      -2.369 -11.550  -0.122
ATOM   2247 HG   SER   141      -2.011 -10.675  -0.290
ATOM   2248 C    SER   141      -3.007 -12.686  -3.485
ATOM   2249 O    SER   141      -3.248 -11.918  -4.412
ATOM   2250 N    VAL   142      -3.460 -13.951  -3.421
ATOM   2251 H    VAL   142      -3.319 -14.499  -2.584
ATOM   2252 CA   VAL   142      -4.019 -14.638  -4.670
ATOM   2253 HA   VAL   142      -4.136 -13.833  -5.396
ATOM   2254 CB   VAL   142      -2.943 -15.604  -5.250
ATOM   2255 HB   VAL   142      -3.527 -16.204  -5.948
ATOM   2256 CG1  VAL   142      -1.783 -14.856  -5.888
ATOM   2257 HG11 VAL   142      -1.287 -15.546  -6.571
ATOM   2258 HG12 VAL   142      -2.124 -14.025  -6.507
ATOM   2259 HG13 VAL   142      -0.975 -14.478  -5.262
ATOM   2260 CG2  VAL   142      -2.304 -16.550  -4.186
ATOM   2261 HG21 VAL   142      -1.562 -17.245  -4.581
ATOM   2262 HG22 VAL   142      -1.815 -15.871  -3.488
ATOM   2263 HG23 VAL   142      -3.093 -17.043  -3.619
ATOM   2264 C    VAL   142      -5.363 -15.334  -4.527
ATOM   2265 O    VAL   142      -5.694 -15.810  -3.440
ATOM   2266 N    GLY   143      -6.127 -15.289  -5.632
ATOM   2267 H    GLY   143      -5.749 -14.697  -6.358
ATOM   2268 CA   GLY   143      -7.447 -15.801  -5.843
ATOM   2269 HA1  GLY   143      -8.017 -14.935  -6.180
ATOM   2270 HA2  GLY   143      -7.867 -16.285  -4.961
ATOM   2271 C    GLY   143      -7.471 -16.846  -6.987
ATOM   2272 O    GLY   143      -6.989 -16.524  -8.055
ATOM   2273 N    PHE   144      -7.973 -18.068  -6.745
ATOM   2274 H    PHE   144      -8.458 -18.206  -5.870
ATOM   2275 CA   PHE   144      -7.953 -19.252  -7.656
ATOM   2276 HA   PHE   144      -7.849 -18.866  -8.671
ATOM   2277 CB   PHE   144      -6.744 -20.081  -7.327
ATOM   2278 HB1  PHE   144      -5.911 -19.394  -7.473
ATOM   2279 HB2  PHE   144      -6.574 -20.837  -8.093
ATOM   2280 CG   PHE   144      -6.773 -20.749  -5.952
ATOM   2281 CD1  PHE   144      -6.664 -19.988  -4.745
ATOM   2282 HD1  PHE   144      -6.518 -18.918  -4.769
ATOM   2283 CE1  PHE   144      -6.538 -20.644  -3.518
ATOM   2284 HE1  PHE   144      -6.409 -20.118  -2.584
ATOM   2285 CZ   PHE   144      -6.664 -22.045  -3.519
ATOM   2286 HZ   PHE   144      -6.589 -22.599  -2.595
ATOM   2287 CE2  PHE   144      -6.872 -22.794  -4.631
ATOM   2288 HE2  PHE   144      -6.945 -23.867  -4.527
ATOM   2289 CD2  PHE   144      -6.983 -22.138  -5.869
ATOM   2290 HD2  PHE   144      -7.047 -22.697  -6.791
ATOM   2291 C    PHE   144      -9.242 -20.103  -7.621
ATOM   2292 O    PHE   144      -9.834 -20.162  -6.519
ATOM   2293 N    ASN   145      -9.638 -20.812  -8.677
ATOM   2294 H    ASN   145      -9.237 -20.598  -9.579
ATOM   2295 CA   ASN   145     -10.464 -22.021  -8.645
ATOM   2296 HA   ASN   145     -10.770 -22.152  -7.607
ATOM   2297 CB   ASN   145     -11.654 -21.956  -9.650
ATOM   2298 HB1  ASN   145     -12.152 -22.915  -9.788
ATOM   2299 HB2  ASN   145     -11.334 -21.606 -10.631
ATOM   2300 CG   ASN   145     -12.745 -21.066  -9.107
ATOM   2301 OD1  ASN   145     -13.135 -21.276  -7.969
ATOM   2302 ND2  ASN   145     -13.104 -19.938  -9.666
ATOM   2303 HD21 ASN   145     -12.529 -19.593 -10.421
ATOM   2304 HD22 ASN   145     -13.751 -19.380  -9.127
ATOM   2305 C    ASN   145      -9.663 -23.234  -9.079
ATOM   2306 O    ASN   145      -8.589 -23.010  -9.730
ATOM   2307 N    ILE   146     -10.132 -24.465  -8.895
ATOM   2308 H    ILE   146     -10.903 -24.515  -8.245
ATOM   2309 CA   ILE   146      -9.481 -25.687  -9.407
ATOM   2310 HA   ILE   146      -8.631 -25.360 -10.007
ATOM   2311 CB   ILE   146      -8.933 -26.680  -8.335
ATOM   2312 HB   ILE   146      -9.831 -27.072  -7.856
ATOM   2313 CG2  ILE   146      -8.054 -27.719  -9.032
ATOM   2314 HG21 ILE   146      -7.672 -28.461  -8.330
ATOM   2315 HG22 ILE   146      -8.613 -28.202  -9.833
ATOM   2316 HG23 ILE   146      -7.110 -27.273  -9.347
ATOM   2317 CG1  ILE   146      -8.106 -25.879  -7.354
ATOM   2318 HG11 ILE   146      -8.708 -25.078  -6.926
ATOM   2319 HG12 ILE   146      -7.260 -25.499  -7.927
ATOM   2320 CD1  ILE   146      -7.649 -26.713  -6.134
ATOM   2321 HD11 ILE   146      -7.125 -27.614  -6.452
ATOM   2322 HD12 ILE   146      -7.097 -26.045  -5.472
ATOM   2323 HD13 ILE   146      -8.558 -27.099  -5.671
ATOM   2324 C    ILE   146     -10.448 -26.377 -10.345
ATOM   2325 O    ILE   146     -11.608 -26.712 -10.058
ATOM   2326 N    ASP   147      -9.896 -26.757 -11.515
ATOM   2327 H    ASP   147      -8.925 -26.488 -11.592
ATOM   2328 CA   ASP   147     -10.483 -27.480 -12.636
ATOM   2329 HA   ASP   147     -11.536 -27.201 -12.693
ATOM   2330 CB   ASP   147      -9.682 -27.024 -13.870
ATOM   2331 HB1  ASP   147      -8.685 -27.454 -13.782
ATOM   2332 HB2  ASP   147      -9.634 -25.936 -13.930
ATOM   2333 CG   ASP   147     -10.132 -27.529 -15.226
ATOM   2334 OD1  ASP   147     -11.140 -28.326 -15.342
ATOM   2335 OD2  ASP   147      -9.460 -27.171 -16.237
ATOM   2336 C    ASP   147     -10.381 -29.001 -12.317
ATOM   2337 O    ASP   147     -10.169 -29.403 -11.150
ATOM   2338 N    TYR   148     -10.424 -29.872 -13.300
ATOM   2339 H    TYR   148     -10.589 -29.521 -14.233
ATOM   2340 CA   TYR   148     -10.404 -31.326 -13.044
ATOM   2341 HA   TYR   148     -11.210 -31.574 -12.354
ATOM   2342 CB   TYR   148     -10.704 -32.075 -14.340
ATOM   2343 HB1  TYR   148      -9.954 -31.756 -15.063
ATOM   2344 HB2  TYR   148     -11.632 -31.693 -14.764
ATOM   2345 CG   TYR   148     -10.823 -33.588 -14.340
ATOM   2346 CD1  TYR   148     -12.059 -34.266 -14.072
ATOM   2347 HD1  TYR   148     -12.973 -33.716 -13.902
ATOM   2348 CE1  TYR   148     -12.112 -35.676 -14.143
ATOM   2349 HE1  TYR   148     -12.962 -36.243 -13.795
ATOM   2350 CZ   TYR   148     -10.929 -36.456 -14.326
ATOM   2351 OH   TYR   148     -10.963 -37.773 -14.091
ATOM   2352 HH   TYR   148     -10.088 -38.067 -13.827
ATOM   2353 CE2  TYR   148      -9.677 -35.788 -14.493
ATOM   2354 HE2  TYR   148      -8.761 -36.332 -14.671
ATOM   2355 CD2  TYR   148      -9.649 -34.333 -14.563
ATOM   2356 HD2  TYR   148      -8.705 -33.809 -14.586
ATOM   2357 C    TYR   148      -9.065 -31.821 -12.402
ATOM   2358 O    TYR   148      -9.163 -32.806 -11.597
ATOM   2359 N    ASP   149      -7.934 -31.167 -12.736
ATOM   2360 H    ASP   149      -8.073 -30.372 -13.343
ATOM   2361 CA   ASP   149      -6.761 -30.997 -11.790
ATOM   2362 HA   ASP   149      -7.124 -31.151 -10.774
ATOM   2363 CB   ASP   149      -5.642 -31.988 -12.108
ATOM   2364 HB1  ASP   149      -6.055 -32.931 -11.749
ATOM   2365 HB2  ASP   149      -4.734 -31.831 -11.526
ATOM   2366 CG   ASP   149      -5.206 -32.297 -13.583
ATOM   2367 OD1  ASP   149      -5.703 -31.641 -14.557
ATOM   2368 OD2  ASP   149      -4.385 -33.236 -13.764
ATOM   2369 C    ASP   149      -6.144 -29.616 -11.669
ATOM   2370 O    ASP   149      -5.404 -29.481 -10.759
ATOM   2371 N    CYS   150      -6.304 -28.681 -12.623
ATOM   2372 H    CYS   150      -6.797 -29.031 -13.432
ATOM   2373 CA   CYS   150      -5.511 -27.461 -12.848
ATOM   2374 HA   CYS   150      -4.446 -27.663 -12.729
ATOM   2375 CB   CYS   150      -5.710 -27.034 -14.288
ATOM   2376 HB1  CYS   150      -6.766 -27.118 -14.543
ATOM   2377 HB2  CYS   150      -5.101 -27.706 -14.894
ATOM   2378 SG   CYS   150      -5.199 -25.353 -14.416
ATOM   2379 HG   CYS   150      -6.226 -24.628 -13.964
ATOM   2380 C    CYS   150      -5.888 -26.371 -11.900
ATOM   2381 O    CYS   150      -7.080 -26.064 -11.766
ATOM   2382 N    VAL   151      -4.916 -25.662 -11.267
ATOM   2383 H    VAL   151      -3.995 -25.772 -11.666
ATOM   2384 CA   VAL   151      -5.266 -24.433 -10.511
ATOM   2385 HA   VAL   151      -6.135 -24.594  -9.873
ATOM   2386 CB   VAL   151      -4.154 -24.046  -9.509
ATOM   2387 HB   VAL   151      -3.220 -23.811 -10.019
ATOM   2388 CG1  VAL   151      -4.620 -22.799  -8.692
ATOM   2389 HG11 VAL   151      -3.967 -22.671  -7.829
ATOM   2390 HG12 VAL   151      -4.558 -21.861  -9.243
ATOM   2391 HG13 VAL   151      -5.613 -22.983  -8.282
ATOM   2392 CG2  VAL   151      -3.795 -25.172  -8.555
ATOM   2393 HG21 VAL   151      -3.063 -24.854  -7.813
ATOM   2394 HG22 VAL   151      -4.698 -25.514  -8.049
ATOM   2395 HG23 VAL   151      -3.448 -25.989  -9.188
ATOM   2396 C    VAL   151      -5.437 -23.232 -11.496
ATOM   2397 O    VAL   151      -4.485 -22.685 -12.035
ATOM   2398 N    SER   152      -6.658 -22.788 -11.694
ATOM   2399 H    SER   152      -7.371 -23.140 -11.071
ATOM   2400 CA   SER   152      -6.946 -21.598 -12.532
ATOM   2401 HA   SER   152      -6.173 -21.489 -13.292
ATOM   2402 CB   SER   152      -8.215 -21.760 -13.201
ATOM   2403 HB1  SER   152      -8.485 -20.867 -13.766
ATOM   2404 HB2  SER   152      -9.027 -21.926 -12.493
ATOM   2405 OG   SER   152      -8.293 -22.851 -14.087
ATOM   2406 HG   SER   152      -9.217 -23.004 -14.297
ATOM   2407 C    SER   152      -6.822 -20.328 -11.661
ATOM   2408 O    SER   152      -7.811 -19.804 -11.084
ATOM   2409 N    PHE   153      -5.583 -19.789 -11.549
ATOM   2410 H    PHE   153      -4.919 -20.363 -12.049
ATOM   2411 CA   PHE   153      -5.230 -18.505 -10.931
ATOM   2412 HA   PHE   153      -5.442 -18.439  -9.864
ATOM   2413 CB   PHE   153      -3.718 -18.244 -10.937
ATOM   2414 HB1  PHE   153      -3.532 -17.286 -10.451
ATOM   2415 HB2  PHE   153      -3.400 -18.175 -11.977
ATOM   2416 CG   PHE   153      -2.830 -19.374 -10.292
ATOM   2417 CD1  PHE   153      -2.859 -19.518  -8.899
ATOM   2418 HD1  PHE   153      -3.475 -18.961  -8.208
ATOM   2419 CE1  PHE   153      -1.998 -20.492  -8.356
ATOM   2420 HE1  PHE   153      -2.124 -20.830  -7.338
ATOM   2421 CZ   PHE   153      -1.230 -21.328  -9.222
ATOM   2422 HZ   PHE   153      -0.600 -22.081  -8.773
ATOM   2423 CE2  PHE   153      -1.160 -21.070 -10.588
ATOM   2424 HE2  PHE   153      -0.393 -21.503 -11.213
ATOM   2425 CD2  PHE   153      -1.939 -20.096 -11.131
ATOM   2426 HD2  PHE   153      -1.862 -19.943 -12.197
ATOM   2427 C    PHE   153      -6.060 -17.394 -11.687
ATOM   2428 O    PHE   153      -5.814 -17.129 -12.854
ATOM   2429 N    CYS   154      -6.962 -16.593 -11.015
ATOM   2430 H    CYS   154      -7.012 -16.723 -10.015
ATOM   2431 CA   CYS   154      -7.912 -15.609 -11.627
ATOM   2432 HA   CYS   154      -7.662 -15.428 -12.673
ATOM   2433 CB   CYS   154      -9.374 -16.092 -11.549
ATOM   2434 HB1  CYS   154      -9.572 -16.976 -12.155
ATOM   2435 HB2  CYS   154     -10.023 -15.232 -11.714
ATOM   2436 SG   CYS   154      -9.727 -16.398  -9.802
ATOM   2437 HG   CYS   154     -10.902 -16.938 -10.138
ATOM   2438 C    CYS   154      -7.771 -14.178 -11.038
ATOM   2439 O    CYS   154      -7.868 -13.160 -11.796
ATOM   2440 N    TYR   155      -7.266 -14.051  -9.783
ATOM   2441 H    TYR   155      -7.245 -14.832  -9.143
ATOM   2442 CA   TYR   155      -7.085 -12.722  -9.162
ATOM   2443 HA   TYR   155      -7.047 -11.982  -9.961
ATOM   2444 CB   TYR   155      -8.296 -12.440  -8.293
ATOM   2445 HB1  TYR   155      -8.399 -13.300  -7.631
ATOM   2446 HB2  TYR   155      -9.204 -12.407  -8.895
ATOM   2447 CG   TYR   155      -8.236 -11.189  -7.487
ATOM   2448 CD1  TYR   155      -8.737 -10.003  -7.988
ATOM   2449 HD1  TYR   155      -9.287 -10.047  -8.917
ATOM   2450 CE1  TYR   155      -8.584  -8.767  -7.248
ATOM   2451 HE1  TYR   155      -9.118  -7.885  -7.571
ATOM   2452 CZ   TYR   155      -8.071  -8.844  -5.971
ATOM   2453 OH   TYR   155      -8.019  -7.756  -5.102
ATOM   2454 HH   TYR   155      -7.359  -7.917  -4.423
ATOM   2455 CE2  TYR   155      -7.625 -10.108  -5.389
ATOM   2456 HE2  TYR   155      -7.324 -10.269  -4.364
ATOM   2457 CD2  TYR   155      -7.620 -11.275  -6.234
ATOM   2458 HD2  TYR   155      -7.247 -12.216  -5.858
ATOM   2459 C    TYR   155      -5.716 -12.619  -8.386
ATOM   2460 O    TYR   155      -5.424 -13.524  -7.618
ATOM   2461 N    MET   156      -5.032 -11.502  -8.665
ATOM   2462 H    MET   156      -5.446 -10.871  -9.336
ATOM   2463 CA   MET   156      -4.016 -10.943  -7.730
ATOM   2464 HA   MET   156      -3.798 -11.682  -6.960
ATOM   2465 CB   MET   156      -2.716 -10.915  -8.450
ATOM   2466 HB1  MET   156      -2.807 -10.475  -9.443
ATOM   2467 HB2  MET   156      -2.540 -11.981  -8.589
ATOM   2468 CG   MET   156      -1.555 -10.424  -7.563
ATOM   2469 HG1  MET   156      -1.665 -11.033  -6.666
ATOM   2470 HG2  MET   156      -1.676  -9.363  -7.343
ATOM   2471 SD   MET   156       0.094 -10.843  -8.242
ATOM   2472 CE   MET   156       0.403 -12.555  -7.876
ATOM   2473 HE1  MET   156       0.328 -12.758  -6.808
ATOM   2474 HE2  MET   156      -0.421 -13.207  -8.164
ATOM   2475 HE3  MET   156       1.323 -12.851  -8.380
ATOM   2476 C    MET   156      -4.354  -9.598  -7.037
ATOM   2477 O    MET   156      -4.442  -8.508  -7.603
ATOM   2478 N    HSE   157      -4.348  -9.591  -5.693
ATOM   2479 H    HSE   157      -3.977 -10.417  -5.246
ATOM   2480 CA   HSE   157      -4.518  -8.495  -4.733
ATOM   2481 HA   HSE   157      -5.497  -8.078  -4.971
ATOM   2482 CB   HSE   157      -4.500  -8.914  -3.226
ATOM   2483 HB1  HSE   157      -3.513  -9.257  -2.918
ATOM   2484 HB2  HSE   157      -5.155  -9.783  -3.161
ATOM   2485 CG   HSE   157      -4.959  -7.710  -2.446
ATOM   2486 ND1  HSE   157      -5.998  -6.865  -2.901
ATOM   2487 CE1  HSE   157      -6.099  -5.866  -1.969
ATOM   2488 HE1  HSE   157      -6.663  -4.946  -1.992
ATOM   2489 NE2  HSE   157      -5.066  -5.988  -1.053
ATOM   2490 HE2  HSE   157      -4.749  -5.231  -0.464
ATOM   2491 CD2  HSE   157      -4.333  -7.126  -1.346
ATOM   2492 HD2  HSE   157      -3.529  -7.465  -0.711
ATOM   2493 C    HSE   157      -3.500  -7.371  -4.955
ATOM   2494 O    HSE   157      -2.333  -7.656  -5.105
ATOM   2495 N    HSD   158      -4.027  -6.145  -5.036
ATOM   2496 H    HSD   158      -5.030  -6.039  -4.978
ATOM   2497 CA   HSD   158      -3.250  -4.882  -5.244
ATOM   2498 HA   HSD   158      -2.208  -5.072  -4.987
ATOM   2499 CB   HSD   158      -3.270  -4.322  -6.639
ATOM   2500 HB1  HSD   158      -2.838  -3.323  -6.589
ATOM   2501 HB2  HSD   158      -4.326  -4.315  -6.910
ATOM   2502 CG   HSD   158      -2.448  -5.103  -7.602
ATOM   2503 ND1  HSD   158      -2.405  -6.472  -7.715
ATOM   2504 HD1  HSD   158      -2.663  -7.105  -6.972
ATOM   2505 CE1  HSD   158      -1.551  -6.739  -8.739
ATOM   2506 HE1  HSD   158      -1.154  -7.729  -8.912
ATOM   2507 NE2  HSD   158      -1.158  -5.588  -9.330
ATOM   2508 CD2  HSD   158      -1.701  -4.554  -8.602
ATOM   2509 HD2  HSD   158      -1.474  -3.502  -8.697
ATOM   2510 C    HSD   158      -3.684  -3.697  -4.327
ATOM   2511 O    HSD   158      -2.756  -2.998  -3.918
ATOM   2512 N    MET   159      -4.979  -3.464  -4.162
ATOM   2513 H    MET   159      -5.701  -4.060  -4.541
ATOM   2514 CA   MET   159      -5.440  -2.235  -3.601
ATOM   2515 HA   MET   159      -4.719  -1.897  -2.856
ATOM   2516 CB   MET   159      -5.544  -1.229  -4.767
ATOM   2517 HB1  MET   159      -4.596  -1.377  -5.284
ATOM   2518 HB2  MET   159      -5.556  -0.185  -4.454
ATOM   2519 CG   MET   159      -6.605  -1.489  -5.821
ATOM   2520 HG1  MET   159      -7.553  -1.642  -5.304
ATOM   2521 HG2  MET   159      -6.257  -2.399  -6.309
ATOM   2522 SD   MET   159      -6.691  -0.168  -7.068
ATOM   2523 CE   MET   159      -7.579   1.125  -6.137
ATOM   2524 HE1  MET   159      -8.466   0.680  -5.687
ATOM   2525 HE2  MET   159      -6.993   1.577  -5.337
ATOM   2526 HE3  MET   159      -7.871   1.890  -6.857
ATOM   2527 C    MET   159      -6.799  -2.298  -2.895
ATOM   2528 O    MET   159      -7.626  -3.177  -3.094
ATOM   2529 N    GLU   160      -7.046  -1.291  -2.072
ATOM   2530 H    GLU   160      -6.500  -0.442  -2.119
ATOM   2531 CA   GLU   160      -8.422  -1.058  -1.520
ATOM   2532 HA   GLU   160      -9.134  -1.810  -1.859
ATOM   2533 CB   GLU   160      -8.304  -1.210  -0.046
ATOM   2534 HB1  GLU   160      -7.646  -0.414   0.303
ATOM   2535 HB2  GLU   160      -7.733  -2.103   0.211
ATOM   2536 CG   GLU   160      -9.542  -1.262   0.820
ATOM   2537 HG1  GLU   160     -10.337  -1.954   0.542
ATOM   2538 HG2  GLU   160     -10.126  -0.363   0.620
ATOM   2539 CD   GLU   160      -9.358  -1.340   2.385
ATOM   2540 OE1  GLU   160      -9.282  -0.271   3.065
ATOM   2541 OE2  GLU   160      -9.389  -2.490   2.937
ATOM   2542 C    GLU   160      -9.077   0.318  -1.920
ATOM   2543 O    GLU   160      -8.347   1.219  -2.327
ATOM   2544 N    LEU   161     -10.405   0.409  -1.992
ATOM   2545 H    LEU   161     -10.955  -0.426  -1.847
ATOM   2546 CA   LEU   161     -11.149   1.660  -2.243
ATOM   2547 HA   LEU   161     -10.520   2.436  -2.679
ATOM   2548 CB   LEU   161     -12.202   1.379  -3.340
ATOM   2549 HB1  LEU   161     -12.964   2.159  -3.323
ATOM   2550 HB2  LEU   161     -12.722   0.470  -3.041
ATOM   2551 CG   LEU   161     -11.525   1.268  -4.714
ATOM   2552 HG   LEU   161     -10.589   0.710  -4.711
ATOM   2553 CD1  LEU   161     -12.541   0.578  -5.653
ATOM   2554 HD11 LEU   161     -12.140   0.343  -6.639
ATOM   2555 HD12 LEU   161     -12.838  -0.392  -5.253
ATOM   2556 HD13 LEU   161     -13.356   1.255  -5.910
ATOM   2557 CD2  LEU   161     -11.117   2.580  -5.403
ATOM   2558 HD21 LEU   161     -11.022   2.395  -6.473
ATOM   2559 HD22 LEU   161     -11.884   3.334  -5.223
ATOM   2560 HD23 LEU   161     -10.096   2.814  -5.098
ATOM   2561 C    LEU   161     -11.742   2.322  -0.942
ATOM   2562 O    LEU   161     -11.948   1.540   0.009
ATOM   2563 N    PRO   162     -12.151   3.629  -0.922
ATOM   2564 CD   PRO   162     -11.967   4.664  -1.944
ATOM   2565 HD1  PRO   162     -12.672   4.534  -2.765
ATOM   2566 HD2  PRO   162     -10.963   4.750  -2.358
ATOM   2567 CG   PRO   162     -12.238   6.016  -1.264
ATOM   2568 HG1  PRO   162     -12.679   6.778  -1.907
ATOM   2569 HG2  PRO   162     -11.339   6.372  -0.761
ATOM   2570 CB   PRO   162     -13.164   5.644  -0.121
ATOM   2571 HB1  PRO   162     -14.182   5.585  -0.506
ATOM   2572 HB2  PRO   162     -13.208   6.384   0.678
ATOM   2573 CA   PRO   162     -12.694   4.241   0.277
ATOM   2574 HA   PRO   162     -11.972   4.583   1.019
ATOM   2575 C    PRO   162     -13.836   3.446   0.970
ATOM   2576 O    PRO   162     -14.122   3.619   2.141
ATOM   2577 N    THR   163     -14.582   2.603   0.264
ATOM   2578 H    THR   163     -14.215   2.186  -0.579
ATOM   2579 CA   THR   163     -15.810   1.854   0.645
ATOM   2580 HA   THR   163     -16.365   2.491   1.333
ATOM   2581 CB   THR   163     -16.775   1.776  -0.572
ATOM   2582 HB   THR   163     -17.522   0.995  -0.429
ATOM   2583 CG2  THR   163     -17.555   3.030  -0.774
ATOM   2584 HG21 THR   163     -17.420   3.824  -0.039
ATOM   2585 HG22 THR   163     -17.248   3.551  -1.681
ATOM   2586 HG23 THR   163     -18.593   2.739  -0.933
ATOM   2587 OG1  THR   163     -16.055   1.440  -1.709
ATOM   2588 HG1  THR   163     -16.606   0.871  -2.252
ATOM   2589 C    THR   163     -15.419   0.557   1.438
ATOM   2590 O    THR   163     -16.221  -0.048   2.141
ATOM   2591 N    GLY   164     -14.130   0.186   1.375
ATOM   2592 H    GLY   164     -13.500   0.861   0.965
ATOM   2593 CA   GLY   164     -13.640  -0.969   2.111
ATOM   2594 HA1  GLY   164     -14.275  -1.212   2.963
ATOM   2595 HA2  GLY   164     -12.594  -0.819   2.379
ATOM   2596 C    GLY   164     -13.595  -2.236   1.182
ATOM   2597 O    GLY   164     -13.435  -3.311   1.685
ATOM   2598 N    VAL   165     -13.820  -2.098  -0.121
ATOM   2599 H    VAL   165     -13.957  -1.174  -0.504
ATOM   2600 CA   VAL   165     -13.631  -3.218  -1.080
ATOM   2601 HA   VAL   165     -13.736  -4.187  -0.593
ATOM   2602 CB   VAL   165     -14.799  -3.237  -2.092
ATOM   2603 HB   VAL   165     -14.622  -4.067  -2.776
ATOM   2604 CG1  VAL   165     -16.144  -3.549  -1.462
ATOM   2605 HG11 VAL   165     -16.930  -3.655  -2.210
ATOM   2606 HG12 VAL   165     -16.074  -4.463  -0.872
ATOM   2607 HG13 VAL   165     -16.374  -2.782  -0.722
ATOM   2608 CG2  VAL   165     -14.880  -1.867  -2.787
ATOM   2609 HG21 VAL   165     -15.555  -1.941  -3.640
ATOM   2610 HG22 VAL   165     -15.277  -1.116  -2.104
ATOM   2611 HG23 VAL   165     -13.908  -1.512  -3.131
ATOM   2612 C    VAL   165     -12.246  -3.163  -1.760
ATOM   2613 O    VAL   165     -11.647  -2.119  -1.833
ATOM   2614 N    HSE   166     -11.835  -4.287  -2.352
ATOM   2615 H    HSE   166     -12.494  -5.052  -2.372
ATOM   2616 CA   HSE   166     -10.501  -4.460  -2.901
ATOM   2617 HA   HSE   166      -9.914  -3.567  -2.687
ATOM   2618 CB   HSE   166      -9.700  -5.520  -2.169
ATOM   2619 HB1  HSE   166      -8.637  -5.414  -2.387
ATOM   2620 HB2  HSE   166     -10.033  -6.495  -2.524
ATOM   2621 CG   HSE   166      -9.862  -5.453  -0.668
ATOM   2622 ND1  HSE   166     -10.847  -6.059   0.106
ATOM   2623 CE1  HSE   166     -10.624  -5.728   1.386
ATOM   2624 HE1  HSE   166     -11.191  -5.924   2.284
ATOM   2625 NE2  HSE   166      -9.553  -4.886   1.392
ATOM   2626 HE2  HSE   166      -9.272  -4.302   2.166
ATOM   2627 CD2  HSE   166      -9.051  -4.774   0.105
ATOM   2628 HD2  HSE   166      -8.301  -4.109  -0.296
ATOM   2629 C    HSE   166     -10.556  -4.601  -4.420
ATOM   2630 O    HSE   166     -11.530  -5.140  -4.995
ATOM   2631 N    ALA   167      -9.482  -4.128  -5.044
ATOM   2632 H    ALA   167      -8.736  -3.771  -4.464
ATOM   2633 CA   ALA   167      -9.195  -4.211  -6.477
ATOM   2634 HA   ALA   167      -9.909  -4.965  -6.807
ATOM   2635 CB   ALA   167      -9.506  -2.864  -7.053
ATOM   2636 HB1  ALA   167      -9.582  -2.894  -8.140
ATOM   2637 HB2  ALA   167     -10.503  -2.526  -6.769
ATOM   2638 HB3  ALA   167      -8.876  -2.038  -6.721
ATOM   2639 C    ALA   167      -7.785  -4.801  -6.873
ATOM   2640 O    ALA   167      -6.784  -4.618  -6.066
ATOM   2641 N    GLY   168      -7.729  -5.419  -8.056
ATOM   2642 H    GLY   168      -8.529  -5.605  -8.643
ATOM   2643 CA   GLY   168      -6.455  -5.916  -8.579
ATOM   2644 HA1  GLY   168      -5.924  -6.631  -7.951
ATOM   2645 HA2  GLY   168      -5.788  -5.062  -8.699
ATOM   2646 C    GLY   168      -6.602  -6.569  -9.945
ATOM   2647 O    GLY   168      -7.526  -6.242 -10.609
ATOM   2648 N    THR   169      -5.654  -7.418 -10.272
ATOM   2649 H    THR   169      -4.938  -7.573  -9.577
ATOM   2650 CA   THR   169      -5.445  -7.873 -11.665
ATOM   2651 HA   THR   169      -6.061  -7.252 -12.316
ATOM   2652 CB   THR   169      -3.926  -7.697 -11.951
ATOM   2653 HB   THR   169      -3.638  -8.029 -12.949
ATOM   2654 CG2  THR   169      -3.489  -6.291 -11.856
ATOM   2655 HG21 THR   169      -3.702  -5.880 -10.869
ATOM   2656 HG22 THR   169      -2.400  -6.280 -11.823
ATOM   2657 HG23 THR   169      -3.895  -5.655 -12.642
ATOM   2658 OG1  THR   169      -3.091  -8.450 -11.097
ATOM   2659 HG1  THR   169      -2.684  -9.229 -11.482
ATOM   2660 C    THR   169      -5.843  -9.318 -11.909
ATOM   2661 O    THR   169      -6.149 -10.079 -10.980
ATOM   2662 N    ASP   170      -5.748  -9.746 -13.167
ATOM   2663 H    ASP   170      -5.569  -9.067 -13.893
ATOM   2664 CA   ASP   170      -5.516 -11.157 -13.453
ATOM   2665 HA   ASP   170      -6.043 -11.822 -12.768
ATOM   2666 CB   ASP   170      -6.238 -11.483 -14.789
ATOM   2667 HB1  ASP   170      -7.312 -11.305 -14.738
ATOM   2668 HB2  ASP   170      -6.164 -12.557 -14.957
ATOM   2669 CG   ASP   170      -5.717 -10.719 -16.088
ATOM   2670 OD1  ASP   170      -4.625 -10.094 -16.033
ATOM   2671 OD2  ASP   170      -6.569 -10.595 -17.035
ATOM   2672 C    ASP   170      -3.977 -11.577 -13.419
ATOM   2673 O    ASP   170      -3.081 -10.680 -13.254
ATOM   2674 N    LEU   171      -3.607 -12.837 -13.762
ATOM   2675 H    LEU   171      -4.397 -13.460 -13.851
ATOM   2676 CA   LEU   171      -2.192 -13.286 -13.803
ATOM   2677 HA   LEU   171      -1.599 -12.616 -13.180
ATOM   2678 CB   LEU   171      -2.082 -14.677 -13.301
ATOM   2679 HB1  LEU   171      -1.136 -14.973 -13.753
ATOM   2680 HB2  LEU   171      -2.870 -15.304 -13.717
ATOM   2681 CG   LEU   171      -1.907 -14.880 -11.797
ATOM   2682 HG   LEU   171      -1.834 -15.958 -11.649
ATOM   2683 CD1  LEU   171      -0.695 -14.214 -11.094
ATOM   2684 HD11 LEU   171      -0.724 -14.374 -10.017
ATOM   2685 HD12 LEU   171       0.194 -14.562 -11.621
ATOM   2686 HD13 LEU   171      -0.669 -13.125 -11.137
ATOM   2687 CD2  LEU   171      -3.133 -14.437 -10.959
ATOM   2688 HD21 LEU   171      -3.030 -14.768  -9.926
ATOM   2689 HD22 LEU   171      -3.255 -13.355 -10.925
ATOM   2690 HD23 LEU   171      -3.947 -15.046 -11.354
ATOM   2691 C    LEU   171      -1.465 -12.907 -15.143
ATOM   2692 O    LEU   171      -0.296 -13.049 -15.287
ATOM   2693 N    GLU   172      -2.293 -12.427 -16.062
ATOM   2694 H    GLU   172      -3.235 -12.270 -15.734
ATOM   2695 CA   GLU   172      -1.799 -11.688 -17.249
ATOM   2696 HA   GLU   172      -0.849 -12.117 -17.569
ATOM   2697 CB   GLU   172      -2.780 -11.747 -18.364
ATOM   2698 HB1  GLU   172      -2.407 -11.256 -19.264
ATOM   2699 HB2  GLU   172      -3.678 -11.213 -18.054
ATOM   2700 CG   GLU   172      -3.160 -13.182 -18.742
ATOM   2701 HG1  GLU   172      -4.028 -13.061 -19.390
ATOM   2702 HG2  GLU   172      -3.489 -13.759 -17.878
ATOM   2703 CD   GLU   172      -2.117 -14.047 -19.517
ATOM   2704 OE1  GLU   172      -2.468 -15.067 -20.087
ATOM   2705 OE2  GLU   172      -0.881 -13.806 -19.366
ATOM   2706 C    GLU   172      -1.446 -10.223 -16.920
ATOM   2707 O    GLU   172      -0.709  -9.553 -17.599
ATOM   2708 N    GLY   173      -1.825  -9.703 -15.742
ATOM   2709 H    GLY   173      -2.421 -10.289 -15.174
ATOM   2710 CA   GLY   173      -1.405  -8.452 -15.122
ATOM   2711 HA1  GLY   173      -0.391  -8.145 -15.380
ATOM   2712 HA2  GLY   173      -1.485  -8.560 -14.040
ATOM   2713 C    GLY   173      -2.298  -7.242 -15.504
ATOM   2714 O    GLY   173      -1.832  -6.066 -15.547
ATOM   2715 N    ASN   174      -3.543  -7.511 -15.899
ATOM   2716 H    ASN   174      -3.768  -8.492 -15.982
ATOM   2717 CA   ASN   174      -4.509  -6.534 -16.256
ATOM   2718 HA   ASN   174      -4.050  -5.606 -16.595
ATOM   2719 CB   ASN   174      -5.231  -6.971 -17.473
ATOM   2720 HB1  ASN   174      -5.963  -6.236 -17.807
ATOM   2721 HB2  ASN   174      -5.859  -7.799 -17.146
ATOM   2722 CG   ASN   174      -4.388  -7.309 -18.689
ATOM   2723 OD1  ASN   174      -4.284  -6.423 -19.538
ATOM   2724 ND2  ASN   174      -3.813  -8.490 -18.753
ATOM   2725 HD21 ASN   174      -4.148  -9.164 -18.080
ATOM   2726 HD22 ASN   174      -3.256  -8.811 -19.532
ATOM   2727 C    ASN   174      -5.545  -6.226 -15.178
ATOM   2728 O    ASN   174      -6.166  -7.158 -14.704
ATOM   2729 N    PHE   175      -5.682  -5.027 -14.743
ATOM   2730 H    PHE   175      -5.191  -4.215 -15.089
ATOM   2731 CA   PHE   175      -6.554  -4.668 -13.693
ATOM   2732 HA   PHE   175      -6.182  -5.181 -12.805
ATOM   2733 CB   PHE   175      -6.463  -3.156 -13.451
ATOM   2734 HB1  PHE   175      -7.410  -2.638 -13.603
ATOM   2735 HB2  PHE   175      -5.783  -2.819 -14.233
ATOM   2736 CG   PHE   175      -5.833  -2.910 -12.124
ATOM   2737 CD1  PHE   175      -6.648  -2.821 -10.986
ATOM   2738 HD1  PHE   175      -7.725  -2.759 -11.045
ATOM   2739 CE1  PHE   175      -5.988  -2.734  -9.713
ATOM   2740 HE1  PHE   175      -6.519  -2.489  -8.805
ATOM   2741 CZ   PHE   175      -4.564  -2.775  -9.632
ATOM   2742 HZ   PHE   175      -4.075  -2.689  -8.673
ATOM   2743 CE2  PHE   175      -3.785  -2.772 -10.769
ATOM   2744 HE2  PHE   175      -2.706  -2.746 -10.713
ATOM   2745 CD2  PHE   175      -4.414  -2.853 -12.041
ATOM   2746 HD2  PHE   175      -3.790  -2.914 -12.921
ATOM   2747 C    PHE   175      -8.056  -5.006 -14.001
ATOM   2748 O    PHE   175      -8.527  -4.794 -15.153
ATOM   2749 N    TYR   176      -8.799  -5.455 -13.008
ATOM   2750 H    TYR   176      -8.428  -5.754 -12.118
ATOM   2751 CA   TYR   176     -10.254  -5.614 -13.036
ATOM   2752 HA   TYR   176     -10.571  -5.914 -14.035
ATOM   2753 CB   TYR   176     -10.631  -6.599 -11.978
ATOM   2754 HB1  TYR   176     -11.706  -6.612 -11.802
ATOM   2755 HB2  TYR   176     -10.194  -6.375 -11.005
ATOM   2756 CG   TYR   176     -10.360  -8.006 -12.368
ATOM   2757 CD1  TYR   176     -11.144  -8.572 -13.441
ATOM   2758 HD1  TYR   176     -11.871  -7.980 -13.977
ATOM   2759 CE1  TYR   176     -10.885  -9.882 -13.834
ATOM   2760 HE1  TYR   176     -11.296 -10.317 -14.733
ATOM   2761 CZ   TYR   176      -9.984 -10.688 -13.126
ATOM   2762 OH   TYR   176      -9.730 -11.954 -13.547
ATOM   2763 HH   TYR   176      -9.148 -12.382 -12.914
ATOM   2764 CE2  TYR   176      -9.192 -10.124 -12.108
ATOM   2765 HE2  TYR   176      -8.445 -10.755 -11.650
ATOM   2766 CD2  TYR   176      -9.346  -8.776 -11.763
ATOM   2767 HD2  TYR   176      -8.775  -8.327 -10.964
ATOM   2768 C    TYR   176     -10.784  -4.212 -12.755
ATOM   2769 O    TYR   176     -10.289  -3.565 -11.808
ATOM   2770 N    GLY   177     -11.850  -3.762 -13.411
ATOM   2771 H    GLY   177     -12.288  -4.428 -14.032
ATOM   2772 CA   GLY   177     -12.308  -2.356 -13.350
ATOM   2773 HA1  GLY   177     -12.542  -2.091 -12.319
ATOM   2774 HA2  GLY   177     -13.227  -2.264 -13.929
ATOM   2775 C    GLY   177     -11.189  -1.338 -13.725
ATOM   2776 O    GLY   177     -10.062  -1.716 -14.084
ATOM   2777 N    PRO   178     -11.477  -0.066 -13.655
ATOM   2778 CD   PRO   178     -12.814   0.544 -13.319
ATOM   2779 HD1  PRO   178     -12.968   0.500 -12.241
ATOM   2780 HD2  PRO   178     -13.576   0.095 -13.956
ATOM   2781 CG   PRO   178     -12.593   1.962 -13.672
ATOM   2782 HG1  PRO   178     -12.169   2.398 -12.768
ATOM   2783 HG2  PRO   178     -13.526   2.457 -13.944
ATOM   2784 CB   PRO   178     -11.638   2.009 -14.843
ATOM   2785 HB1  PRO   178     -11.172   2.980 -15.010
ATOM   2786 HB2  PRO   178     -12.161   1.638 -15.724
ATOM   2787 CA   PRO   178     -10.645   0.912 -14.349
ATOM   2788 HA   PRO   178     -10.145   0.411 -15.178
ATOM   2789 C    PRO   178      -9.591   1.508 -13.398
ATOM   2790 O    PRO   178      -9.066   2.625 -13.669
ATOM   2791 N    PHE   179      -9.297   0.833 -12.285
ATOM   2792 H    PHE   179      -9.673  -0.100 -12.187
ATOM   2793 CA   PHE   179      -8.528   1.295 -11.154
ATOM   2794 HA   PHE   179      -8.847   2.228 -10.688
ATOM   2795 CB   PHE   179      -8.971   0.304 -10.032
ATOM   2796 HB1  PHE   179      -8.588   0.745  -9.112
ATOM   2797 HB2  PHE   179      -8.525  -0.672 -10.223
ATOM   2798 CG   PHE   179     -10.483   0.231  -9.766
ATOM   2799 CD1  PHE   179     -11.258   1.400  -9.488
ATOM   2800 HD1  PHE   179     -10.769   2.360  -9.571
ATOM   2801 CE1  PHE   179     -12.662   1.298  -9.318
ATOM   2802 HE1  PHE   179     -13.176   2.241  -9.201
ATOM   2803 CZ   PHE   179     -13.272   0.036  -9.339
ATOM   2804 HZ   PHE   179     -14.338  -0.030  -9.177
ATOM   2805 CE2  PHE   179     -12.520  -1.117  -9.540
ATOM   2806 HE2  PHE   179     -13.022  -2.073  -9.563
ATOM   2807 CD2  PHE   179     -11.128  -1.038  -9.757
ATOM   2808 HD2  PHE   179     -10.586  -1.968  -9.843
ATOM   2809 C    PHE   179      -7.053   1.354 -11.444
ATOM   2810 O    PHE   179      -6.453   0.328 -11.759
ATOM   2811 N    VAL   180      -6.508   2.536 -11.367
ATOM   2812 H    VAL   180      -6.993   3.306 -10.929
ATOM   2813 CA   VAL   180      -5.081   2.787 -11.544
ATOM   2814 HA   VAL   180      -4.714   2.118 -12.322
ATOM   2815 CB   VAL   180      -4.736   4.174 -12.126
ATOM   2816 HB   VAL   180      -3.664   4.303 -11.973
ATOM   2817 CG1  VAL   180      -4.989   4.341 -13.567
ATOM   2818 HG11 VAL   180      -4.659   5.297 -13.973
ATOM   2819 HG12 VAL   180      -4.439   3.567 -14.101
ATOM   2820 HG13 VAL   180      -6.035   4.118 -13.780
ATOM   2821 CG2  VAL   180      -5.487   5.328 -11.416
ATOM   2822 HG21 VAL   180      -5.421   6.288 -11.927
ATOM   2823 HG22 VAL   180      -6.545   5.124 -11.248
ATOM   2824 HG23 VAL   180      -5.091   5.648 -10.452
ATOM   2825 C    VAL   180      -4.310   2.580 -10.311
ATOM   2826 O    VAL   180      -4.765   2.855  -9.247
ATOM   2827 N    ASP   181      -3.057   2.119 -10.387
ATOM   2828 H    ASP   181      -2.582   2.093 -11.278
ATOM   2829 CA   ASP   181      -2.192   1.724  -9.239
ATOM   2830 HA   ASP   181      -2.843   1.283  -8.484
ATOM   2831 CB   ASP   181      -1.231   0.557  -9.547
ATOM   2832 HB1  ASP   181      -1.783  -0.382  -9.536
ATOM   2833 HB2  ASP   181      -0.448   0.468  -8.793
ATOM   2834 CG   ASP   181      -0.541   0.521 -10.887
ATOM   2835 OD1  ASP   181      -0.674   1.506 -11.707
ATOM   2836 OD2  ASP   181       0.220  -0.422 -11.090
ATOM   2837 C    ASP   181      -1.520   2.981  -8.653
ATOM   2838 O    ASP   181      -0.301   3.236  -8.892
ATOM   2839 N    ARG   182      -2.332   3.860  -8.083
ATOM   2840 H    ARG   182      -3.317   3.636  -8.094
ATOM   2841 CA   ARG   182      -1.909   5.076  -7.386
ATOM   2842 HA   ARG   182      -1.118   4.897  -6.658
ATOM   2843 CB   ARG   182      -1.342   6.158  -8.394
ATOM   2844 HB1  ARG   182      -0.448   5.807  -8.910
ATOM   2845 HB2  ARG   182      -1.015   7.024  -7.819
ATOM   2846 CG   ARG   182      -2.363   6.746  -9.352
ATOM   2847 HG1  ARG   182      -2.793   7.645  -8.910
ATOM   2848 HG2  ARG   182      -3.075   5.985  -9.672
ATOM   2849 CD   ARG   182      -1.562   7.302 -10.548
ATOM   2850 HD1  ARG   182      -0.920   6.519 -10.952
ATOM   2851 HD2  ARG   182      -1.013   8.192 -10.241
ATOM   2852 NE   ARG   182      -2.451   7.677 -11.636
ATOM   2853 HE   ARG   182      -3.175   8.345 -11.413
ATOM   2854 CZ   ARG   182      -2.563   7.248 -12.888
ATOM   2855 NH1  ARG   182      -1.917   6.153 -13.283
ATOM   2856 HH11 ARG   182      -1.319   5.759 -12.571
ATOM   2857 HH12 ARG   182      -1.983   5.640 -14.151
ATOM   2858 NH2  ARG   182      -3.400   7.758 -13.749
ATOM   2859 HH21 ARG   182      -3.932   8.545 -13.406
ATOM   2860 HH22 ARG   182      -3.606   7.475 -14.696
ATOM   2861 C    ARG   182      -2.927   5.633  -6.462
ATOM   2862 O    ARG   182      -4.152   5.550  -6.727
ATOM   2863 N    GLN   183      -2.377   6.437  -5.528
ATOM   2864 H    GLN   183      -1.388   6.635  -5.483
ATOM   2865 CA   GLN   183      -3.118   6.787  -4.341
ATOM   2866 HA   GLN   183      -3.788   5.949  -4.148
ATOM   2867 CB   GLN   183      -2.160   6.928  -3.176
ATOM   2868 HB1  GLN   183      -2.701   7.028  -2.235
ATOM   2869 HB2  GLN   183      -1.442   7.729  -3.354
ATOM   2870 CG   GLN   183      -1.380   5.626  -2.984
ATOM   2871 HG1  GLN   183      -0.956   5.158  -3.873
ATOM   2872 HG2  GLN   183      -2.068   4.891  -2.566
ATOM   2873 CD   GLN   183      -0.259   5.736  -1.904
ATOM   2874 OE1  GLN   183      -0.020   6.821  -1.358
ATOM   2875 NE2  GLN   183       0.597   4.762  -1.673
ATOM   2876 HE21 GLN   183       0.384   3.848  -2.047
ATOM   2877 HE22 GLN   183       1.052   4.751  -0.771
ATOM   2878 C    GLN   183      -4.031   8.054  -4.512
ATOM   2879 O    GLN   183      -4.397   8.639  -3.506
ATOM   2880 N    THR   184      -4.461   8.377  -5.713
ATOM   2881 H    THR   184      -4.244   7.725  -6.454
ATOM   2882 CA   THR   184      -5.539   9.343  -6.001
ATOM   2883 HA   THR   184      -5.288  10.309  -5.564
ATOM   2884 CB   THR   184      -5.625   9.476  -7.519
ATOM   2885 HB   THR   184      -6.570   9.937  -7.808
ATOM   2886 CG2  THR   184      -4.526  10.299  -8.269
ATOM   2887 HG21 THR   184      -4.757  10.144  -9.322
ATOM   2888 HG22 THR   184      -4.368  11.345  -8.005
ATOM   2889 HG23 THR   184      -3.549   9.822  -8.187
ATOM   2890 OG1  THR   184      -5.712   8.194  -8.139
ATOM   2891 HG1  THR   184      -5.955   8.281  -9.063
ATOM   2892 C    THR   184      -6.926   8.911  -5.467
ATOM   2893 O    THR   184      -7.217   7.772  -5.123
ATOM   2894 N    ALA   185      -7.834   9.875  -5.376
ATOM   2895 H    ALA   185      -7.593  10.844  -5.531
ATOM   2896 CA   ALA   185      -9.179   9.684  -4.953
ATOM   2897 HA   ALA   185      -9.173   9.173  -3.990
ATOM   2898 CB   ALA   185      -9.907  11.034  -4.671
ATOM   2899 HB1  ALA   185     -10.847  10.810  -4.166
ATOM   2900 HB2  ALA   185      -9.264  11.714  -4.111
ATOM   2901 HB3  ALA   185     -10.105  11.507  -5.632
ATOM   2902 C    ALA   185     -10.030   8.844  -6.009
ATOM   2903 O    ALA   185     -10.354   9.331  -7.043
ATOM   2904 N    GLN   186     -10.235   7.572  -5.704
ATOM   2905 H    GLN   186      -9.833   7.190  -4.860
ATOM   2906 CA   GLN   186     -10.888   6.597  -6.646
ATOM   2907 HA   GLN   186     -11.314   7.115  -7.506
ATOM   2908 CB   GLN   186      -9.842   5.592  -7.056
ATOM   2909 HB1  GLN   186     -10.334   4.772  -7.580
ATOM   2910 HB2  GLN   186      -9.272   5.163  -6.232
ATOM   2911 CG   GLN   186      -8.870   6.086  -8.103
ATOM   2912 HG1  GLN   186      -8.117   6.702  -7.612
ATOM   2913 HG2  GLN   186      -9.389   6.711  -8.829
ATOM   2914 CD   GLN   186      -8.047   5.016  -8.792
ATOM   2915 OE1  GLN   186      -8.498   4.125  -9.560
ATOM   2916 NE2  GLN   186      -6.759   4.889  -8.388
ATOM   2917 HE21 GLN   186      -6.305   5.427  -7.664
ATOM   2918 HE22 GLN   186      -6.200   4.181  -8.841
ATOM   2919 C    GLN   186     -12.100   5.952  -5.961
ATOM   2920 O    GLN   186     -12.244   5.927  -4.718
ATOM   2921 N    ALA   187     -13.014   5.516  -6.786
ATOM   2922 H    ALA   187     -12.941   5.516  -7.793
ATOM   2923 CA   ALA   187     -14.336   5.021  -6.318
ATOM   2924 HA   ALA   187     -14.109   4.347  -5.493
ATOM   2925 CB   ALA   187     -15.423   6.074  -6.072
ATOM   2926 HB1  ALA   187     -16.092   5.634  -5.332
ATOM   2927 HB2  ALA   187     -14.991   6.989  -5.667
ATOM   2928 HB3  ALA   187     -15.839   6.397  -7.026
ATOM   2929 C    ALA   187     -14.879   4.067  -7.367
ATOM   2930 O    ALA   187     -14.596   4.223  -8.559
ATOM   2931 N    ALA   188     -15.556   3.056  -6.887
ATOM   2932 H    ALA   188     -15.615   3.009  -5.880
ATOM   2933 CA   ALA   188     -16.252   2.009  -7.696
ATOM   2934 HA   ALA   188     -15.599   1.655  -8.494
ATOM   2935 CB   ALA   188     -16.518   0.902  -6.657
ATOM   2936 HB1  ALA   188     -16.624   0.003  -7.265
ATOM   2937 HB2  ALA   188     -15.633   0.691  -6.057
ATOM   2938 HB3  ALA   188     -17.407   1.049  -6.044
ATOM   2939 C    ALA   188     -17.619   2.414  -8.356
ATOM   2940 O    ALA   188     -18.223   3.382  -7.856
ATOM   2941 N    GLY   189     -18.163   1.681  -9.335
ATOM   2942 H    GLY   189     -17.615   0.992  -9.829
ATOM   2943 CA   GLY   189     -19.523   1.860  -9.903
ATOM   2944 HA1  GLY   189     -19.619   1.218 -10.779
ATOM   2945 HA2  GLY   189     -19.692   2.907 -10.157
ATOM   2946 C    GLY   189     -20.551   1.353  -8.914
ATOM   2947 O    GLY   189     -20.348   1.016  -7.760
ATOM   2948 N    THR   190     -21.768   1.351  -9.472
ATOM   2949 H    THR   190     -21.811   1.646 -10.437
ATOM   2950 CA   THR   190     -22.971   0.990  -8.775
ATOM   2951 HA   THR   190     -22.905   1.303  -7.733
ATOM   2952 CB   THR   190     -24.214   1.705  -9.349
ATOM   2953 HB   THR   190     -25.064   1.100  -9.033
ATOM   2954 CG2  THR   190     -24.435   3.031  -8.769
ATOM   2955 HG21 THR   190     -24.700   2.840  -7.729
ATOM   2956 HG22 THR   190     -23.557   3.677  -8.805
ATOM   2957 HG23 THR   190     -25.271   3.538  -9.250
ATOM   2958 OG1  THR   190     -24.069   1.721 -10.753
ATOM   2959 HG1  THR   190     -23.804   2.629 -10.915
ATOM   2960 C    THR   190     -23.020  -0.551  -8.780
ATOM   2961 O    THR   190     -22.613  -1.253  -9.653
ATOM   2962 N    ASP   191     -23.467  -1.104  -7.673
ATOM   2963 H    ASP   191     -23.829  -0.462  -6.982
ATOM   2964 CA   ASP   191     -23.669  -2.575  -7.313
ATOM   2965 HA   ASP   191     -23.232  -3.188  -8.102
ATOM   2966 CB   ASP   191     -22.988  -2.742  -5.979
ATOM   2967 HB1  ASP   191     -23.348  -2.048  -5.220
ATOM   2968 HB2  ASP   191     -21.953  -2.496  -6.216
ATOM   2969 CG   ASP   191     -23.070  -4.167  -5.402
ATOM   2970 OD1  ASP   191     -21.965  -4.786  -5.459
ATOM   2971 OD2  ASP   191     -24.136  -4.611  -4.869
ATOM   2972 C    ASP   191     -25.152  -3.118  -7.248
ATOM   2973 OT1  ASP   191     -25.354  -4.218  -7.747
ATOM   2974 OT2  ASP   191     -26.003  -2.390  -6.709
ATOM   2975 O    TIP   192      21.129  -8.128   5.785
ATOM   2976 H1   TIP   192      20.923  -8.579   6.603
ATOM   2977 H2   TIP   192      20.946  -8.773   5.102
ATOM   2978 O    TIP   193     -19.010 -28.060  -7.084
ATOM   2979 H1   TIP   193     -18.350 -28.510  -7.611
ATOM   2980 H2   TIP   193     -18.513 -27.427  -6.565
ATOM   2981 O    TIP   194      13.623 -15.329   9.919
ATOM   2982 H1   TIP   194      13.301 -14.629  10.486
ATOM   2983 H2   TIP   194      13.216 -16.124  10.263
ATOM   2984 O    TIP   195      25.695  -0.980  -4.503
ATOM   2985 H1   TIP   195      25.703  -0.997  -3.546
ATOM   2986 H2   TIP   195      26.383  -0.358  -4.739
ATOM   2987 O    TIP   196      23.632  -6.107  -3.059
ATOM   2988 H1   TIP   196      24.055  -5.455  -2.501
ATOM   2989 H2   TIP   196      24.349  -6.496  -3.560
ATOM   2990 O    TIP   197     -16.928 -10.251  -3.051
ATOM   2991 H1   TIP   197     -16.898 -11.065  -2.549
ATOM   2992 H2   TIP   197     -16.938 -10.532  -3.966
ATOM   2993 O    TIP   198     -10.832 -19.017 -11.423
ATOM   2994 H1   TIP   198     -11.202 -18.993 -12.306
ATOM   2995 H2   TIP   198      -9.921 -19.280 -11.551
ATOM   2996 O    TIP   199      10.875  28.271  -0.151
ATOM   2997 H1   TIP   199      10.750  29.044  -0.700
ATOM   2998 H2   TIP   199      11.821  28.217  -0.021
ATOM   2999 O    TIP   200       5.878  -6.974  10.812
ATOM   3000 H1   TIP   200       5.224  -6.300  10.998
ATOM   3001 H2   TIP   200       6.706  -6.497  10.761
ATOM   3002 O    TIP   201      -0.465   4.017   7.153
ATOM   3003 H1   TIP   201      -1.312   3.586   7.263
ATOM   3004 H2   TIP   201      -0.474   4.339   6.252
ATOM   3005 O    TIP   202       7.361  13.775  -9.897
ATOM   3006 H1   TIP   202       8.180  14.023  -9.468
ATOM   3007 H2   TIP   202       6.951  14.607 -10.131
ATOM   3008 O    TIP   203     -12.559 -10.545   8.152
ATOM   3009 H1   TIP   203     -13.471 -10.792   8.305
ATOM   3010 H2   TIP   203     -12.219 -10.332   9.020
ATOM   3011 O    TIP   204     -23.116 -13.914   4.090
ATOM   3012 H1   TIP   204     -22.379 -14.045   3.494
ATOM   3013 H2   TIP   204     -22.873 -13.146   4.608
ATOM   3014 O    TIP   205      -2.150   6.045  13.913
ATOM   3015 H1   TIP   205      -1.262   6.336  13.705
ATOM   3016 H2   TIP   205      -2.650   6.854  14.019
ATOM   3017 O    TIP   206      -2.580 -11.449   4.502
ATOM   3018 H1   TIP   206      -2.393 -12.321   4.848
ATOM   3019 H2   TIP   206      -1.735 -11.127   4.190
ATOM   3020 O    TIP   207      -6.211  30.403  -8.100
ATOM   3021 H1   TIP   207      -5.608  29.692  -8.317
ATOM   3022 H2   TIP   207      -6.255  30.933  -8.895
ATOM   3023 O    TIP   208       3.650   6.060  12.896
ATOM   3024 H1   TIP   208       4.306   5.630  13.443
ATOM   3025 H2   TIP   208       3.358   6.810  13.414
ATOM   3026 O    TIP   209       1.740   8.921   3.455
ATOM   3027 H1   TIP   209       1.365   8.663   4.297
ATOM   3028 H2   TIP   209       1.338   8.329   2.820
ATOM   3029 O    TIP   210      -9.163  29.161  -2.287
ATOM   3030 H1   TIP   210      -9.745  29.499  -2.967
ATOM   3031 H2   TIP   210      -9.449  29.600  -1.486
ATOM   3032 O    TIP   211     -18.344   2.369  -4.013
ATOM   3033 H1   TIP   211     -18.273   1.449  -3.762
ATOM   3034 H2   TIP   211     -19.156   2.419  -4.516
ATOM   3035 O    TIP   212      20.538 -29.620  -2.715
ATOM   3036 H1   TIP   212      20.881 -30.464  -3.005
ATOM   3037 H2   TIP   212      19.587 -29.714  -2.773
ATOM   3038 O    TIP   213     -19.838 -10.915  -3.605
ATOM   3039 H1   TIP   213     -19.108 -10.475  -3.169
ATOM   3040 H2   TIP   213     -19.983 -11.708  -3.090
ATOM   3041 O    TIP   214       5.577  -5.491   3.175
ATOM   3042 H1   TIP   214       5.902  -5.395   2.280
ATOM   3043 H2   TIP   214       5.095  -4.681   3.344
ATOM   3044 O    TIP   215     -20.032  -4.276  -3.586
ATOM   3045 H1   TIP   215     -20.378  -3.794  -2.835
ATOM   3046 H2   TIP   215     -20.733  -4.244  -4.236
ATOM   3047 O    TIP   216       9.732 -14.612   8.107
ATOM   3048 H1   TIP   216      10.390 -14.909   7.478
ATOM   3049 H2   TIP   216       9.935 -15.090   8.911
ATOM   3050 O    TIP   217      -3.234 -20.554   5.639
ATOM   3051 H1   TIP   217      -4.006 -21.031   5.336
ATOM   3052 H2   TIP   217      -2.519 -20.882   5.094
ATOM   3053 O    TIP   218      14.893  10.580   0.959
ATOM   3054 H1   TIP   218      14.150  10.784   1.527
ATOM   3055 H2   TIP   218      14.496  10.324   0.127
ATOM   3056 O    TIP   219     -19.556  -9.464   2.811
ATOM   3057 H1   TIP   219     -20.030 -10.266   3.029
ATOM   3058 H2   TIP   219     -18.633  -9.719   2.822
ATOM   3059 O    TIP   220      13.440 -28.397  -8.427
ATOM   3060 H1   TIP   220      13.012 -27.544  -8.502
ATOM   3061 H2   TIP   220      13.542 -28.696  -9.330
ATOM   3062 O    TIP   221      14.554  -0.255  -4.381
ATOM   3063 H1   TIP   221      14.369  -1.186  -4.254
ATOM   3064 H2   TIP   221      14.291   0.157  -3.559
ATOM   3065 O    TIP   222     -20.316 -18.419 -10.893
ATOM   3066 H1   TIP   222     -20.022 -19.010 -11.586
ATOM   3067 H2   TIP   222     -20.845 -18.969 -10.316
ATOM   3068 O    TIP   223       7.104 -15.794 -19.550
ATOM   3069 H1   TIP   223       6.772 -16.614 -19.183
ATOM   3070 H2   TIP   223       7.724 -16.067 -20.226
ATOM   3071 O    TIP   224     -21.251 -16.454  -0.936
ATOM   3072 H1   TIP   224     -20.816 -16.779  -0.148
ATOM   3073 H2   TIP   224     -22.185 -16.567  -0.760
ATOM   3074 O    TIP   225      19.611   8.265 -10.748
ATOM   3075 H1   TIP   225      20.258   7.935 -10.125
ATOM   3076 H2   TIP   225      18.781   7.888 -10.456
ATOM   3077 O    TIP   226      10.403  10.938  -9.846
ATOM   3078 H1   TIP   226       9.571  10.604  -9.511
ATOM   3079 H2   TIP   226      10.627  10.350 -10.567
ATOM   3080 O    TIP   227       8.306  -8.215  14.146
ATOM   3081 H1   TIP   227       8.311  -7.334  13.771
ATOM   3082 H2   TIP   227       7.757  -8.726  13.552
ATOM   3083 O    TIP   228      -4.573 -25.509  -3.961
ATOM   3084 H1   TIP   228      -5.407 -25.217  -3.594
ATOM   3085 H2   TIP   228      -4.566 -26.455  -3.819
ATOM   3086 O    TIP   229     -14.206   6.091 -10.630
ATOM   3087 H1   TIP   229     -14.480   5.283 -10.196
ATOM   3088 H2   TIP   229     -14.448   6.786 -10.018
ATOM   3089 O    TIP   230      18.115   3.018  -6.803
ATOM   3090 H1   TIP   230      18.984   2.645  -6.660
ATOM   3091 H2   TIP   230      18.253   3.709  -7.451
ATOM   3092 O    TIP   231      10.547 -28.447   6.877
ATOM   3093 H1   TIP   231      11.481 -28.254   6.791
ATOM   3094 H2   TIP   231      10.329 -28.187   7.772
ATOM   3095 O    TIP   232       3.410  -1.394   5.518
ATOM   3096 H1   TIP   232       4.014  -1.357   6.260
ATOM   3097 H2   TIP   232       3.092  -0.497   5.423
ATOM   3098 O    TIP   233       0.378 -15.140  10.102
ATOM   3099 H1   TIP   233       0.398 -14.198  10.267
ATOM   3100 H2   TIP   233       0.971 -15.267   9.362
ATOM   3101 O    TIP   234     -20.528 -27.177  -3.261
ATOM   3102 H1   TIP   234     -19.616 -27.439  -3.385
ATOM   3103 H2   TIP   234     -20.963 -27.967  -2.942
ATOM   3104 O    TIP   235       9.662 -30.530  17.727
ATOM   3105 H1   TIP   235      10.033 -30.244  16.893
ATOM   3106 H2   TIP   235       9.870 -29.823  18.338
ATOM   3107 O    TIP   236      23.183  -8.253 -13.479
ATOM   3108 H1   TIP   236      23.931  -7.865 -13.026
ATOM   3109 H2   TIP   236      22.675  -7.504 -13.790
ATOM   3110 O    TIP   237      11.601   7.481 -17.391
ATOM   3111 H1   TIP   237      12.048   7.228 -18.199
ATOM   3112 H2   TIP   237      12.301   7.779 -16.812
ATOM   3113 O    TIP   238      14.466  -8.940   3.437
ATOM   3114 H1   TIP   238      14.168  -9.116   4.330
ATOM   3115 H2   TIP   238      14.276  -8.013   3.299
ATOM   3116 O    TIP   239     -10.719  -4.364   7.579
ATOM   3117 H1   TIP   239     -10.004  -4.223   6.959
ATOM   3118 H2   TIP   239     -10.330  -4.191   8.437
ATOM   3119 O    TIP   240       8.927 -11.969   8.876
ATOM   3120 H1   TIP   240       7.993 -11.757   8.859
ATOM   3121 H2   TIP   240       8.987 -12.827   8.457
ATOM   3122 O    TIP   241       5.158 -25.648   3.456
ATOM   3123 H1   TIP   241       5.612 -25.528   2.622
ATOM   3124 H2   TIP   241       5.443 -24.910   3.994
ATOM   3125 O    TIP   242      17.067  -6.263   0.605
ATOM   3126 H1   TIP   242      17.001  -6.730  -0.227
ATOM   3127 H2   TIP   242      17.071  -5.337   0.362
ATOM   3128 O    TIP   243      18.793 -12.292  -6.283
ATOM   3129 H1   TIP   243      18.182 -11.574  -6.119
ATOM   3130 H2   TIP   243      19.612 -11.860  -6.524
ATOM   3131 O    TIP   244      -0.987   2.905   1.457
ATOM   3132 H1   TIP   244      -1.748   3.380   1.790
ATOM   3133 H2   TIP   244      -0.279   3.549   1.463
ATOM   3134 O    TIP   245       7.820 -24.904  -3.099
ATOM   3135 H1   TIP   245       7.824 -25.193  -4.012
ATOM   3136 H2   TIP   245       6.928 -24.591  -2.950
ATOM   3137 O    TIP   246      10.624 -15.794   2.703
ATOM   3138 H1   TIP   246      10.571 -16.277   1.878
ATOM   3139 H2   TIP   246      11.296 -16.251   3.207
ATOM   3140 O    TIP   247       0.285  -6.451  17.510
ATOM   3141 H1   TIP   247       1.210  -6.690  17.449
ATOM   3142 H2   TIP   247       0.125  -5.912  16.735
ATOM   3143 O    TIP   248      13.601 -29.931   3.329
ATOM   3144 H1   TIP   248      14.480 -30.233   3.101
ATOM   3145 H2   TIP   248      13.016 -30.479   2.807
ATOM   3146 O    TIP   249       2.348   4.787   5.855
ATOM   3147 H1   TIP   249       2.272   3.950   6.313
ATOM   3148 H2   TIP   249       1.548   4.848   5.333
ATOM   3149 O    TIP   250      -4.449 -27.888   5.987
ATOM   3150 H1   TIP   250      -5.069 -27.177   5.820
ATOM   3151 H2   TIP   250      -4.078 -27.685   6.845
ATOM   3152 O    TIP   251      -6.860   0.394   7.296
ATOM   3153 H1   TIP   251      -5.959   0.132   7.105
ATOM   3154 H2   TIP   251      -7.283  -0.406   7.605
ATOM   3155 O    TIP   252      17.681   3.365  -3.879
ATOM   3156 H1   TIP   252      17.140   3.465  -4.663
ATOM   3157 H2   TIP   252      17.214   2.722  -3.346
ATOM   3158 O    TIP   253      18.440 -14.664 -20.226
ATOM   3159 H1   TIP   253      18.186 -14.640 -19.303
ATOM   3160 H2   TIP   253      18.311 -13.767 -20.533
ATOM   3161 O    TIP   254     -17.857  -0.313  -2.780
ATOM   3162 H1   TIP   254     -17.853  -1.124  -3.288
ATOM   3163 H2   TIP   254     -18.642  -0.374  -2.236
ATOM   3164 O    TIP   255      -7.603 -13.946   6.347
ATOM   3165 H1   TIP   255      -7.553 -12.997   6.461
ATOM   3166 H2   TIP   255      -6.885 -14.154   5.750
ATOM   3167 O    TIP   256      -4.487  23.670  -8.578
ATOM   3168 H1   TIP   256      -4.853  23.936  -7.734
ATOM   3169 H2   TIP   256      -3.626  24.086  -8.608
ATOM   3170 O    TIP   257     -16.903 -10.282   2.897
ATOM   3171 H1   TIP   257     -16.113 -10.290   2.357
ATOM   3172 H2   TIP   257     -16.594 -10.046   3.772
ATOM   3173 O    TIP   258     -10.641  -4.611  -9.225
ATOM   3174 H1   TIP   258     -11.544  -4.296  -9.194
ATOM   3175 H2   TIP   258     -10.256  -4.167  -9.980
ATOM   3176 O    TIP   259      -8.149 -10.196  16.159
ATOM   3177 H1   TIP   259      -7.476 -10.834  16.394
ATOM   3178 H2   TIP   259      -7.661  -9.411  15.909
ATOM   3179 O    TIP   260       8.700  -2.786   2.361
ATOM   3180 H1   TIP   260       7.917  -2.419   2.772
ATOM   3181 H2   TIP   260       9.430  -2.364   2.812
ATOM   3182 O    TIP   261     -15.393 -28.451  -5.069
ATOM   3183 H1   TIP   261     -14.724 -28.889  -5.596
ATOM   3184 H2   TIP   261     -15.724 -27.752  -5.633
ATOM   3185 O    TIP   262      20.410 -12.185   2.167
ATOM   3186 H1   TIP   262      20.860 -12.944   1.794
ATOM   3187 H2   TIP   262      19.493 -12.452   2.220
ATOM   3188 O    TIP   263     -17.479  -5.875   2.401
ATOM   3189 H1   TIP   263     -17.192  -5.164   2.973
ATOM   3190 H2   TIP   263     -16.698  -6.414   2.276
ATOM   3191 O    TIP   264      10.738   9.156 -11.816
ATOM   3192 H1   TIP   264      11.474   8.845 -12.344
ATOM   3193 H2   TIP   264      10.061   9.380 -12.455
ATOM   3194 O    TIP   265     -18.719 -22.555  -8.836
ATOM   3195 H1   TIP   265     -19.485 -22.849  -8.342
ATOM   3196 H2   TIP   265     -18.099 -23.281  -8.773
ATOM   3197 O    TIP   266      10.765 -23.250   0.790
ATOM   3198 H1   TIP   266      10.236 -23.428   0.013
ATOM   3199 H2   TIP   266      11.289 -22.484   0.555
ATOM   3200 O    TIP   267       0.941 -14.544 -17.624
ATOM   3201 H1   TIP   267       0.610 -14.476 -16.729
ATOM   3202 H2   TIP   267       0.245 -14.173 -18.166
ATOM   3203 O    TIP   268     -14.748  -6.159   2.767
ATOM   3204 H1   TIP   268     -14.574  -5.219   2.819
ATOM   3205 H2   TIP   268     -13.985  -6.520   2.317
ATOM   3206 O    TIP   269      -8.614 -19.212  10.224
ATOM   3207 H1   TIP   269      -8.636 -20.091  10.602
ATOM   3208 H2   TIP   269      -7.734 -19.130   9.857
ATOM   3209 O    TIP   270     -10.159   8.669  -1.784
ATOM   3210 H1   TIP   270      -9.781   7.923  -2.250
ATOM   3211 H2   TIP   270      -9.402   9.163  -1.467
ATOM   3212 O    TIP   271       4.131  10.492  11.119
ATOM   3213 H1   TIP   271       3.901  10.068  10.292
ATOM   3214 H2   TIP   271       3.426  10.249  11.718
ATOM   3215 O    TIP   272       6.521 -20.775 -14.749
ATOM   3216 H1   TIP   272       7.090 -20.758 -13.980
ATOM   3217 H2   TIP   272       6.025 -21.590 -14.663
ATOM   3218 O    TIP   273       4.210   9.986   6.980
ATOM   3219 H1   TIP   273       4.558   9.230   7.453
ATOM   3220 H2   TIP   273       3.262   9.928   7.098
ATOM   3221 O    TIP   274      11.250 -30.315  -1.735
ATOM   3222 H1   TIP   274      10.500 -30.477  -2.306
ATOM   3223 H2   TIP   274      10.868 -29.977  -0.926
ATOM   3224 O    TIP   275     -19.217 -29.110   1.295
ATOM   3225 H1   TIP   275     -19.024 -29.874   1.839
ATOM   3226 H2   TIP   275     -20.128 -29.230   1.027
ATOM   3227 O    TIP   276      -3.487  16.170  -1.622
ATOM   3228 H1   TIP   276      -2.819  16.633  -1.117
ATOM   3229 H2   TIP   276      -3.316  15.243  -1.455
ATOM   3230 O    TIP   277     -15.085 -21.997   7.325
ATOM   3231 H1   TIP   277     -15.572 -21.342   7.826
ATOM   3232 H2   TIP   277     -14.438 -21.491   6.833
ATOM   3233 O    TIP   278       1.686   3.639   9.075
ATOM   3234 H1   TIP   278       1.464   4.272   9.758
ATOM   3235 H2   TIP   278       0.862   3.484   8.614
ATOM   3236 O    TIP   279     -13.708 -24.921   0.690
ATOM   3237 H1   TIP   279     -13.801 -25.328   1.551
ATOM   3238 H2   TIP   279     -14.483 -24.368   0.600
ATOM   3239 O    TIP   280      22.378 -23.102  20.275
ATOM   3240 H1   TIP   280      22.980 -23.526  20.886
ATOM   3241 H2   TIP   280      21.536 -23.098  20.730
ATOM   3242 O    TIP   281      13.392 -10.462   1.389
ATOM   3243 H1   TIP   281      13.821 -11.298   1.570
ATOM   3244 H2   TIP   281      13.711  -9.874   2.074
ATOM   3245 O    TIP   282     -13.558 -28.663 -10.058
ATOM   3246 H1   TIP   282     -13.026 -29.416 -10.315
ATOM   3247 H2   TIP   282     -12.940 -27.933 -10.022
ATOM   3248 O    TIP   283      -0.567 -29.395  -1.255
ATOM   3249 H1   TIP   283       0.039 -29.169  -0.550
ATOM   3250 H2   TIP   283      -1.235 -29.936  -0.834
ATOM   3251 O    TIP   284      11.760 -11.370 -16.622
ATOM   3252 H1   TIP   284      11.168 -11.848 -17.202
ATOM   3253 H2   TIP   284      11.413 -11.526 -15.743
ATOM   3254 O    TIP   285      -4.451  -0.389 -13.711
ATOM   3255 H1   TIP   285      -4.738  -0.655 -12.838
ATOM   3256 H2   TIP   285      -5.261  -0.284 -14.209
ATOM   3257 O    TIP   286     -16.188   2.812 -12.402
ATOM   3258 H1   TIP   286     -16.227   2.015 -11.874
ATOM   3259 H2   TIP   286     -16.895   2.713 -13.040
ATOM   3260 O    TIP   287       3.308  26.603  -3.241
ATOM   3261 H1   TIP   287       3.467  25.828  -2.703
ATOM   3262 H2   TIP   287       3.033  27.276  -2.618
ATOM   3263 O    TIP   288     -15.789   3.280  -3.855
ATOM   3264 H1   TIP   288     -15.569   2.671  -3.150
ATOM   3265 H2   TIP   288     -16.731   3.169  -3.983
ATOM   3266 O    TIP   289      18.237   6.546 -14.814
ATOM   3267 H1   TIP   289      18.357   6.011 -15.598
ATOM   3268 H2   TIP   289      17.297   6.724 -14.786
ATOM   3269 O    TIP   290      -1.212  25.795 -17.614
ATOM   3270 H1   TIP   290      -1.773  25.803 -18.389
ATOM   3271 H2   TIP   290      -0.365  26.110 -17.926
ATOM   3272 O    TIP   291       7.604  -8.932 -19.774
ATOM   3273 H1   TIP   291       6.921  -8.504 -20.291
ATOM   3274 H2   TIP   291       7.881  -8.267 -19.144
ATOM   3275 O    TIP   292      -3.253 -10.060 -21.352
ATOM   3276 H1   TIP   292      -4.071 -10.306 -20.920
ATOM   3277 H2   TIP   292      -3.485  -9.982 -22.278
ATOM   3278 O    TIP   293      -6.683 -29.699  -4.612
ATOM   3279 H1   TIP   293      -7.216 -30.020  -5.339
ATOM   3280 H2   TIP   293      -6.656 -30.428  -3.993
ATOM   3281 O    TIP   294     -22.166  29.190 -15.098
ATOM   3282 H1   TIP   294     -22.047  29.431 -14.179
ATOM   3283 H2   TIP   294     -21.350  28.750 -15.338
ATOM   3284 O    TIP   295      -9.767 -17.740  12.230
ATOM   3285 H1   TIP   295      -9.529 -18.354  11.536
ATOM   3286 H2   TIP   295      -8.934 -17.506  12.640
ATOM   3287 O    TIP   296       9.521 -23.712  -1.499
ATOM   3288 H1   TIP   296      10.380 -23.944  -1.853
ATOM   3289 H2   TIP   296       8.898 -24.174  -2.059
ATOM   3290 O    TIP   297      11.166  -2.500 -17.920
ATOM   3291 H1   TIP   297      12.085  -2.252 -18.019
ATOM   3292 H2   TIP   297      10.691  -1.670 -17.930
ATOM   3293 O    TIP   298      -0.395  30.417  -6.803
ATOM   3294 H1   TIP   298       0.431  30.848  -6.583
ATOM   3295 H2   TIP   298      -0.161  29.780  -7.478
ATOM   3296 O    TIP   299       5.850  13.078 -14.705
ATOM   3297 H1   TIP   299       6.257  13.162 -13.843
ATOM   3298 H2   TIP   299       4.955  13.393 -14.581
ATOM   3299 O    TIP   300      -2.391   1.493 -14.058
ATOM   3300 H1   TIP   300      -1.719   1.517 -13.377
ATOM   3301 H2   TIP   300      -2.926   0.730 -13.840
ATOM   3302 O    TIP   301      13.748 -11.469   9.586
ATOM   3303 H1   TIP   301      13.446 -12.308   9.933
ATOM   3304 H2   TIP   301      13.702 -11.572   8.635
ATOM   3305 O    TIP   302      -6.608   8.858 -10.811
ATOM   3306 H1   TIP   302      -7.260   9.531 -10.617
ATOM   3307 H2   TIP   302      -7.067   8.232 -11.371
ATOM   3308 O    TIP   303     -25.516   0.250  -5.784
ATOM   3309 H1   TIP   303     -25.613  -0.637  -6.131
ATOM   3310 H2   TIP   303     -26.400   0.501  -5.517
ATOM   3311 O    TIP   304      -1.852   9.953   0.469
ATOM   3312 H1   TIP   304      -2.508   9.840  -0.218
ATOM   3313 H2   TIP   304      -1.013   9.873   0.015
ATOM   3314 O    TIP   305     -11.141 -26.767 -18.953
ATOM   3315 H1   TIP   305     -10.475 -26.946 -19.616
ATOM   3316 H2   TIP   305     -11.044 -27.475 -18.316
ATOM   3317 O    TIP   306      -8.842   8.452   3.591
ATOM   3318 H1   TIP   306      -9.078   7.771   4.221
ATOM   3319 H2   TIP   306      -9.654   8.936   3.445
ATOM   3320 O    TIP   307      -4.555 -12.680   9.287
ATOM   3321 H1   TIP   307      -3.997 -11.904   9.227
ATOM   3322 H2   TIP   307      -4.014 -13.331   9.733
ATOM   3323 O    TIP   308      13.477 -23.694  16.749
ATOM   3324 H1   TIP   308      13.122 -23.832  17.626
ATOM   3325 H2   TIP   308      14.116 -22.989  16.856
ATOM   3326 O    TIP   309      23.031  -6.161   0.150
ATOM   3327 H1   TIP   309      23.888  -5.895  -0.181
ATOM   3328 H2   TIP   309      22.518  -5.353   0.166
ATOM   3329 O    TIP   310     -25.418  -6.399   0.933
ATOM   3330 H1   TIP   310     -24.823  -7.145   0.862
ATOM   3331 H2   TIP   310     -26.007  -6.629   1.652
ATOM   3332 O    TIP   311     -20.611   2.081  -5.328
ATOM   3333 H1   TIP   311     -21.500   1.823  -5.084
ATOM   3334 H2   TIP   311     -20.403   1.538  -6.087
ATOM   3335 O    TIP   312       1.309   7.049 -14.192
ATOM   3336 H1   TIP   312       1.134   6.407 -13.504
ATOM   3337 H2   TIP   312       2.201   7.349 -14.019
ATOM   3338 O    TIP   313     -13.694   5.234   5.646
ATOM   3339 H1   TIP   313     -14.124   5.547   6.442
ATOM   3340 H2   TIP   313     -13.449   6.031   5.176
ATOM   3341 O    TIP   314     -25.371 -14.952  -9.528
ATOM   3342 H1   TIP   314     -25.248 -15.900  -9.556
ATOM   3343 H2   TIP   314     -24.487 -14.597  -9.440
ATOM   3344 O    TIP   315       4.278 -12.961   9.853
ATOM   3345 H1   TIP   315       3.958 -13.417   9.075
ATOM   3346 H2   TIP   315       4.144 -13.583  10.568
ATOM   3347 O    TIP   316       3.945 -28.070   1.135
ATOM   3348 H1   TIP   316       3.911 -27.830   2.061
ATOM   3349 H2   TIP   316       3.067 -27.880   0.805
ATOM   3350 O    TIP   317       4.368  12.109  -3.003
ATOM   3351 H1   TIP   317       4.958  12.859  -3.076
ATOM   3352 H2   TIP   317       4.654  11.510  -3.692
ATOM   3353 O    TIP   318     -19.974 -19.593   8.697
ATOM   3354 H1   TIP   318     -19.688 -18.990   9.383
ATOM   3355 H2   TIP   318     -19.355 -20.321   8.745
ATOM   3356 O    TIP   319      13.990   3.341  -6.714
ATOM   3357 H1   TIP   319      14.319   4.230  -6.845
ATOM   3358 H2   TIP   319      13.131   3.459  -6.308
ATOM   3359 O    TIP   320       4.993   6.321  17.012
ATOM   3360 H1   TIP   320       5.310   6.441  17.907
ATOM   3361 H2   TIP   320       5.286   7.105  16.547
ATOM   3362 O    TIP   321      21.973 -10.632  -3.453
ATOM   3363 H1   TIP   321      21.068 -10.458  -3.708
ATOM   3364 H2   TIP   321      22.353  -9.766  -3.308
ATOM   3365 O    TIP   322      11.986   2.449  -1.490
ATOM   3366 H1   TIP   322      11.505   2.283  -0.680
ATOM   3367 H2   TIP   322      11.338   2.330  -2.184
ATOM   3368 O    TIP   323       6.465 -23.631   4.787
ATOM   3369 H1   TIP   323       6.134 -22.934   5.353
ATOM   3370 H2   TIP   323       7.244 -23.258   4.376
ATOM   3371 O    TIP   324       3.426 -19.211 -17.681
ATOM   3372 H1   TIP   324       4.267 -19.079 -17.244
ATOM   3373 H2   TIP   324       3.324 -18.444 -18.244
ATOM   3374 O    TIP   325       3.605   6.134 -20.225
ATOM   3375 H1   TIP   325       4.185   5.808 -19.537
ATOM   3376 H2   TIP   325       2.725   6.045 -19.860
ATOM   3377 O    TIP   326     -28.957   1.211  -8.697
ATOM   3378 H1   TIP   326     -28.491   0.469  -9.082
ATOM   3379 H2   TIP   326     -29.691   0.815  -8.227
ATOM   3380 O    TIP   327     -17.493  -0.155 -21.414
ATOM   3381 H1   TIP   327     -17.024  -0.368 -22.220
ATOM   3382 H2   TIP   327     -16.893   0.412 -20.929
ATOM   3383 O    TIP   328      13.020 -27.450   4.536
ATOM   3384 H1   TIP   328      12.267 -27.397   3.946
ATOM   3385 H2   TIP   328      13.347 -28.343   4.428
ATOM   3386 O    TIP   329     -21.919  25.644  -8.764
ATOM   3387 H1   TIP   329     -21.255  26.080  -8.230
ATOM   3388 H2   TIP   329     -21.863  26.075  -9.617
ATOM   3389 O    TIP   330       6.511  -6.847   5.256
ATOM   3390 H1   TIP   330       6.298  -6.152   4.634
ATOM   3391 H2   TIP   330       6.774  -7.587   4.709
ATOM   3392 O    TIP   331     -17.005 -23.626  -5.510
ATOM   3393 H1   TIP   331     -17.299 -23.063  -4.793
ATOM   3394 H2   TIP   331     -17.073 -23.077  -6.290
ATOM   3395 O    TIP   332     -25.284   4.814 -13.136
ATOM   3396 H1   TIP   332     -25.100   4.360 -12.314
ATOM   3397 H2   TIP   332     -26.237   4.908 -13.150
ATOM   3398 O    TIP   333      -0.734   4.152 -11.451
ATOM   3399 H1   TIP   333      -0.749   3.275 -11.833
ATOM   3400 H2   TIP   333      -0.316   4.036 -10.598
ATOM   3401 O    TIP   334      19.341 -20.302   0.429
ATOM   3402 H1   TIP   334      20.065 -20.923   0.351
ATOM   3403 H2   TIP   334      19.439 -19.927   1.304
ATOM   3404 O    TIP   335       6.434 -29.342   3.065
ATOM   3405 H1   TIP   335       6.888 -29.470   3.898
ATOM   3406 H2   TIP   335       6.341 -30.223   2.704
ATOM   3407 O    TIP   336     -20.414   0.222   2.220
ATOM   3408 H1   TIP   336     -20.794   0.978   2.667
ATOM   3409 H2   TIP   336     -20.543  -0.507   2.827
ATOM   3410 O    TIP   337       1.789  -3.023   2.438
ATOM   3411 H1   TIP   337       2.727  -3.213   2.428
ATOM   3412 H2   TIP   337       1.738  -2.068   2.478
ATOM   3413 O    TIP   338     -22.570   1.212 -17.424
ATOM   3414 H1   TIP   338     -23.460   1.016 -17.129
ATOM   3415 H2   TIP   338     -22.543   0.901 -18.329
ATOM   3416 O    TIP   339     -13.470  -9.942 -17.034
ATOM   3417 H1   TIP   339     -13.465 -10.745 -17.554
ATOM   3418 H2   TIP   339     -13.338 -10.237 -16.133
ATOM   3419 O    TIP   340      27.462  -9.261  -4.898
ATOM   3420 H1   TIP   340      28.407  -9.171  -5.016
ATOM   3421 H2   TIP   340      27.154  -9.652  -5.715
ATOM   3422 O    TIP   341     -20.381  -0.456  -1.738
ATOM   3423 H1   TIP   341     -21.049   0.019  -1.245
ATOM   3424 H2   TIP   341     -20.872  -1.093  -2.257
ATOM   3425 O    TIP   342       0.632 -19.048   8.504
ATOM   3426 H1   TIP   342       1.159 -19.770   8.164
ATOM   3427 H2   TIP   342       0.717 -18.357   7.846
ATOM   3428 O    TIP   343      27.220  -4.077  -2.986
ATOM   3429 H1   TIP   343      27.644  -3.672  -3.742
ATOM   3430 H2   TIP   343      27.898  -4.629  -2.597
ATOM   3431 O    TIP   344     -12.123 -18.807  12.856
ATOM   3432 H1   TIP   344     -11.380 -18.214  12.747
ATOM   3433 H2   TIP   344     -11.805 -19.652  12.538
ATOM   3434 O    TIP   345     -12.768   5.453 -15.737
ATOM   3435 H1   TIP   345     -12.115   5.385 -16.433
ATOM   3436 H2   TIP   345     -12.262   5.661 -14.952
ATOM   3437 O    TIP   346      -7.780   4.130  -2.328
ATOM   3438 H1   TIP   346      -7.973   4.139  -1.391
ATOM   3439 H2   TIP   346      -8.103   3.282  -2.632
ATOM   3440 O    TIP   347      13.739  14.566 -11.102
ATOM   3441 H1   TIP   347      14.143  13.701 -11.043
ATOM   3442 H2   TIP   347      12.805  14.405 -10.971
ATOM   3443 O    TIP   348     -10.658 -16.282  19.191
ATOM   3444 H1   TIP   348     -11.410 -16.464  19.754
ATOM   3445 H2   TIP   348     -11.000 -16.365  18.300
ATOM   3446 O    TIP   349     -11.113  28.168  -9.891
ATOM   3447 H1   TIP   349     -10.291  28.314 -10.359
ATOM   3448 H2   TIP   349     -11.114  27.232  -9.693
ATOM   3449 O    TIP   350      11.379  29.798 -10.904
ATOM   3450 H1   TIP   350      11.817  29.099 -10.418
ATOM   3451 H2   TIP   350      11.981  30.540 -10.852
ATOM   3452 O    TIP   351      21.216 -18.440  -2.107
ATOM   3453 H1   TIP   351      21.611 -18.216  -1.265
ATOM   3454 H2   TIP   351      20.464 -18.988  -1.882
ATOM   3455 O    TIP   352      11.506   3.699  -5.428
ATOM   3456 H1   TIP   352      10.709   4.201  -5.260
ATOM   3457 H2   TIP   352      11.198   2.811  -5.608
ATOM   3458 O    TIP   353      14.121   8.030   2.746
ATOM   3459 H1   TIP   353      14.688   7.889   3.504
ATOM   3460 H2   TIP   353      13.669   8.852   2.934
ATOM   3461 O    TIP   354      21.049  -6.593 -13.954
ATOM   3462 H1   TIP   354      20.431  -6.123 -14.513
ATOM   3463 H2   TIP   354      21.228  -7.407 -14.424
ATOM   3464 O    TIP   355       6.616  10.263 -15.071
ATOM   3465 H1   TIP   355       6.558  11.218 -15.098
ATOM   3466 H2   TIP   355       6.014  10.005 -14.373
ATOM   3467 O    TIP   356      12.572 -18.030 -20.045
ATOM   3468 H1   TIP   356      12.120 -17.586 -19.328
ATOM   3469 H2   TIP   356      12.777 -17.333 -20.668
ATOM   3470 O    TIP   357       1.543   0.436   9.854
ATOM   3471 H1   TIP   357       1.611   1.390   9.877
ATOM   3472 H2   TIP   357       0.752   0.238  10.356
ATOM   3473 O    TIP   358       1.982  -6.585   6.974
ATOM   3474 H1   TIP   358       2.251  -5.707   6.705
ATOM   3475 H2   TIP   358       1.028  -6.578   6.896
ATOM   3476 O    TIP   359      -2.158  -2.575  11.001
ATOM   3477 H1   TIP   359      -1.361  -3.079  11.166
ATOM   3478 H2   TIP   359      -2.824  -2.992  11.547
ATOM   3479 O    TIP   360      21.336   4.407 -19.819
ATOM   3480 H1   TIP   360      21.079   5.327 -19.761
ATOM   3481 H2   TIP   360      21.136   4.157 -20.721
ATOM   3482 O    TIP   361      18.237 -23.551  -4.148
ATOM   3483 H1   TIP   361      18.326 -23.667  -3.202
ATOM   3484 H2   TIP   361      18.590 -22.678  -4.317
ATOM   3485 O    TIP   362      -8.970  20.622 -10.601
ATOM   3486 H1   TIP   362      -8.762  20.939  -9.722
ATOM   3487 H2   TIP   362      -9.915  20.469 -10.583
ATOM   3488 O    TIP   363      -1.799  11.329 -11.175
ATOM   3489 H1   TIP   363      -1.238  11.146 -11.929
ATOM   3490 H2   TIP   363      -2.639  10.928 -11.397
ATOM   3491 O    TIP   364      15.987  -2.697 -15.151
ATOM   3492 H1   TIP   364      15.883  -3.513 -14.663
ATOM   3493 H2   TIP   364      15.897  -2.009 -14.491
ATOM   3494 O    TIP   365       4.561  -4.424   9.413
ATOM   3495 H1   TIP   365       4.998  -4.377   8.563
ATOM   3496 H2   TIP   365       3.867  -5.072   9.291
ATOM   3497 O    TIP   366      -2.668 -26.292 -16.984
ATOM   3498 H1   TIP   366      -2.563 -25.341 -16.972
ATOM   3499 H2   TIP   366      -3.608 -26.429 -17.100
ATOM   3500 O    TIP   367       7.650 -17.989   2.047
ATOM   3501 H1   TIP   367       7.504 -17.923   2.991
ATOM   3502 H2   TIP   367       7.078 -17.322   1.668
ATOM   3503 O    TIP   368      -1.850  28.337 -13.128
ATOM   3504 H1   TIP   368      -2.641  28.155 -13.636
ATOM   3505 H2   TIP   368      -1.157  27.858 -13.582
ATOM   3506 O    TIP   369     -23.704  -5.203   6.266
ATOM   3507 H1   TIP   369     -22.909  -5.340   5.752
ATOM   3508 H2   TIP   369     -24.382  -5.021   5.615
ATOM   3509 O    TIP   370      24.795  -9.171 -18.785
ATOM   3510 H1   TIP   370      24.447  -9.738 -18.098
ATOM   3511 H2   TIP   370      25.634  -9.566 -19.022
ATOM   3512 O    TIP   371     -20.348 -11.959   0.953
ATOM   3513 H1   TIP   371     -20.668 -12.789   1.307
ATOM   3514 H2   TIP   371     -19.435 -11.913   1.236
ATOM   3515 O    TIP   372      16.441   5.719   5.917
ATOM   3516 H1   TIP   372      16.830   4.921   5.559
ATOM   3517 H2   TIP   372      16.272   5.512   6.836
ATOM   3518 O    TIP   373     -11.174 -23.307   1.749
ATOM   3519 H1   TIP   373     -11.049 -22.642   1.072
ATOM   3520 H2   TIP   373     -11.789 -23.931   1.362
ATOM   3521 O    TIP   374      24.971 -21.638  -5.504
ATOM   3522 H1   TIP   374      24.779 -20.807  -5.069
ATOM   3523 H2   TIP   374      24.127 -22.086  -5.551
ATOM   3524 O    TIP   375     -14.810  -6.540  20.303
ATOM   3525 H1   TIP   375     -15.564  -6.363  19.741
ATOM   3526 H2   TIP   375     -14.088  -6.061  19.895
ATOM   3527 O    TIP   376     -21.734 -11.230 -15.440
ATOM   3528 H1   TIP   376     -21.126 -11.557 -14.777
ATOM   3529 H2   TIP   376     -21.821 -11.952 -16.063
ATOM   3530 O    TIP   377       0.375  14.352  -7.574
ATOM   3531 H1   TIP   377       0.416  13.523  -8.052
ATOM   3532 H2   TIP   377       0.200  15.009  -8.247
ATOM   3533 O    TIP   378      14.885 -24.761   7.057
ATOM   3534 H1   TIP   378      15.210 -24.232   6.329
ATOM   3535 H2   TIP   378      14.403 -24.143   7.607
ATOM   3536 O    TIP   379     -14.619   2.604   4.817
ATOM   3537 H1   TIP   379     -14.516   2.951   3.931
ATOM   3538 H2   TIP   379     -14.062   3.162   5.360
ATOM   3539 O    TIP   380      -8.065   1.541   5.041
ATOM   3540 H1   TIP   380      -8.494   0.912   4.460
ATOM   3541 H2   TIP   380      -7.908   1.052   5.849
ATOM   3542 O    TIP   381     -27.007  -2.560 -19.466
ATOM   3543 H1   TIP   381     -26.285  -3.062 -19.089
ATOM   3544 H2   TIP   381     -26.675  -2.260 -20.312
ATOM   3545 O    TIP   382       3.611  -4.506 -20.415
ATOM   3546 H1   TIP   382       3.701  -3.603 -20.719
ATOM   3547 H2   TIP   382       4.283  -4.990 -20.896
ATOM   3548 O    TIP   383      -2.734 -25.900   3.080
ATOM   3549 H1   TIP   383      -2.962 -24.984   2.923
ATOM   3550 H2   TIP   383      -1.781 -25.928   2.993
ATOM   3551 O    TIP   384     -12.062 -21.325  -0.063
ATOM   3552 H1   TIP   384     -12.647 -21.189   0.682
ATOM   3553 H2   TIP   384     -12.624 -21.231  -0.831
ATOM   3554 O    TIP   385      17.125  12.104 -10.609
ATOM   3555 H1   TIP   385      16.232  12.032 -10.945
ATOM   3556 H2   TIP   385      17.045  12.653  -9.829
ATOM   3557 O    TIP   386      23.765  -2.600 -10.267
ATOM   3558 H1   TIP   386      23.696  -2.395 -11.199
ATOM   3559 H2   TIP   386      24.661  -2.357 -10.032
ATOM   3560 O    TIP   387      17.620   0.507   2.312
ATOM   3561 H1   TIP   387      18.539   0.241   2.356
ATOM   3562 H2   TIP   387      17.650   1.459   2.213
ATOM   3563 O    TIP   388      14.448  -1.763 -17.450
ATOM   3564 H1   TIP   388      13.939  -1.159 -16.910
ATOM   3565 H2   TIP   388      15.329  -1.737 -17.076
ATOM   3566 O    TIP   389      11.996 -22.666 -21.647
ATOM   3567 H1   TIP   389      12.516 -23.102 -20.972
ATOM   3568 H2   TIP   389      11.522 -23.375 -22.081
ATOM   3569 O    TIP   390      19.252  -9.530 -16.762
ATOM   3570 H1   TIP   390      20.146  -9.229 -16.600
ATOM   3571 H2   TIP   390      18.753  -8.729 -16.922
ATOM   3572 O    TIP   391      -9.731 -24.503   3.912
ATOM   3573 H1   TIP   391      -8.902 -24.751   3.503
ATOM   3574 H2   TIP   391     -10.222 -24.069   3.215
ATOM   3575 O    TIP   392      -6.205   8.692   3.901
ATOM   3576 H1   TIP   392      -7.162   8.725   3.893
ATOM   3577 H2   TIP   392      -5.991   7.831   3.541
ATOM   3578 O    TIP   393      -7.514  -0.347 -18.069
ATOM   3579 H1   TIP   393      -6.994  -1.024 -18.502
ATOM   3580 H2   TIP   393      -8.200  -0.828 -17.607
ATOM   3581 O    TIP   394      11.268  -9.900  21.079
ATOM   3582 H1   TIP   394      10.438  -9.747  21.529
ATOM   3583 H2   TIP   394      11.128  -9.563  20.195
ATOM   3584 O    TIP   395       6.649 -22.448 -17.156
ATOM   3585 H1   TIP   395       6.642 -22.919 -16.323
ATOM   3586 H2   TIP   395       7.281 -21.741 -17.027
ATOM   3587 O    TIP   396     -15.478   8.520  -1.564
ATOM   3588 H1   TIP   396     -14.566   8.758  -1.401
ATOM   3589 H2   TIP   396     -15.429   7.682  -2.025
ATOM   3590 O    TIP   397      15.465 -14.185  13.933
ATOM   3591 H1   TIP   397      15.814 -13.388  13.534
ATOM   3592 H2   TIP   397      14.526 -14.152  13.755
ATOM   3593 O    TIP   398      26.620  -3.522   7.851
ATOM   3594 H1   TIP   398      26.449  -3.829   6.961
ATOM   3595 H2   TIP   398      26.700  -2.572   7.766
ATOM   3596 O    TIP   399       6.637   7.352 -19.855
ATOM   3597 H1   TIP   399       5.806   7.653 -19.488
ATOM   3598 H2   TIP   399       7.102   6.965 -19.113
ATOM   3599 O    TIP   400      -9.077  -3.549   5.467
ATOM   3600 H1   TIP   400      -9.017  -3.206   4.575
ATOM   3601 H2   TIP   400      -8.512  -4.322   5.466
ATOM   3602 O    TIP   401      12.669 -22.575   3.616
ATOM   3603 H1   TIP   401      12.299 -23.146   2.943
ATOM   3604 H2   TIP   401      13.486 -23.002   3.872
ATOM   3605 O    TIP   402     -18.474   4.923 -17.451
ATOM   3606 H1   TIP   402     -17.922   4.870 -16.671
ATOM   3607 H2   TIP   402     -19.368   4.948 -17.111
ATOM   3608 O    TIP   403     -17.600 -12.186   1.300
ATOM   3609 H1   TIP   403     -17.429 -11.453   1.891
ATOM   3610 H2   TIP   403     -17.085 -12.909   1.658
ATOM   3611 O    TIP   404      -5.255  22.049 -10.878
ATOM   3612 H1   TIP   404      -4.356  22.306 -11.082
ATOM   3613 H2   TIP   404      -5.273  21.975  -9.924
ATOM   3614 O    TIP   405       6.078 -20.096   1.170
ATOM   3615 H1   TIP   405       6.162 -19.764   0.276
ATOM   3616 H2   TIP   405       6.498 -19.430   1.715
ATOM   3617 O    TIP   406      -1.274  -8.832  17.315
ATOM   3618 H1   TIP   406      -0.568  -8.213  17.503
ATOM   3619 H2   TIP   406      -1.254  -9.449  18.047
ATOM   3620 O    TIP   407      22.616 -15.244  -2.509
ATOM   3621 H1   TIP   407      22.232 -14.721  -1.805
ATOM   3622 H2   TIP   407      23.519 -14.935  -2.575
ATOM   3623 O    TIP   408       0.441 -22.760   5.641
ATOM   3624 H1   TIP   408       0.914 -23.411   5.123
ATOM   3625 H2   TIP   408      -0.371 -22.610   5.157
ATOM   3626 O    TIP   409      -2.821 -15.106  20.770
ATOM   3627 H1   TIP   409      -2.684 -15.040  21.715
ATOM   3628 H2   TIP   409      -2.203 -14.481  20.393
ATOM   3629 O    TIP   410       7.645 -20.591  12.842
ATOM   3630 H1   TIP   410       7.820 -21.021  13.679
ATOM   3631 H2   TIP   410       6.950 -21.113  12.443
ATOM   3632 O    TIP   411      -3.979 -28.440   3.332
ATOM   3633 H1   TIP   411      -3.853 -28.614   4.265
ATOM   3634 H2   TIP   411      -3.484 -27.637   3.168
ATOM   3635 O    TIP   412      17.281  -6.597  -2.234
ATOM   3636 H1   TIP   412      16.887  -6.576  -3.106
ATOM   3637 H2   TIP   412      18.172  -6.916  -2.380
ATOM   3638 O    TIP   413      -6.540  29.396 -17.057
ATOM   3639 H1   TIP   413      -6.940  28.528 -17.115
ATOM   3640 H2   TIP   413      -6.035  29.374 -16.245
ATOM   3641 O    TIP   414     -14.896 -24.196 -11.341
ATOM   3642 H1   TIP   414     -13.951 -24.127 -11.206
ATOM   3643 H2   TIP   414     -14.987 -24.634 -12.187
ATOM   3644 O    TIP   415      -4.095  10.863   3.428
ATOM   3645 H1   TIP   415      -4.799  10.454   3.931
ATOM   3646 H2   TIP   415      -3.438  11.101   4.082
ATOM   3647 O    TIP   416     -25.481  -6.573  -6.227
ATOM   3648 H1   TIP   416     -25.568  -6.128  -7.070
ATOM   3649 H2   TIP   416     -24.869  -6.031  -5.730
ATOM   3650 O    TIP   417       8.295 -15.068   4.065
ATOM   3651 H1   TIP   417       9.114 -15.272   3.614
ATOM   3652 H2   TIP   417       8.051 -14.202   3.741
ATOM   3653 O    TIP   418      16.610   6.814  -4.504
ATOM   3654 H1   TIP   418      17.442   6.342  -4.498
ATOM   3655 H2   TIP   418      16.164   6.526  -3.708
ATOM   3656 O    TIP   419      -7.163   2.926 -15.597
ATOM   3657 H1   TIP   419      -7.582   2.861 -14.739
ATOM   3658 H2   TIP   419      -7.749   3.483 -16.109
ATOM   3659 O    TIP   420     -11.804  -3.730   3.620
ATOM   3660 H1   TIP   420     -12.297  -3.650   2.803
ATOM   3661 H2   TIP   420     -10.929  -3.407   3.406
ATOM   3662 O    TIP   421      -7.345  -4.529 -20.257
ATOM   3663 H1   TIP   421      -8.123  -4.605 -19.705
ATOM   3664 H2   TIP   421      -7.650  -4.752 -21.136
ATOM   3665 O    TIP   422     -12.832 -22.903   3.818
ATOM   3666 H1   TIP   422     -12.049 -22.972   3.272
ATOM   3667 H2   TIP   422     -12.560 -22.367   4.562
ATOM   3668 O    TIP   423       1.800  -9.501   9.769
ATOM   3669 H1   TIP   423       1.519  -9.153  10.615
ATOM   3670 H2   TIP   423       1.085  -9.286   9.171
ATOM   3671 O    TIP   424      -9.550 -10.557   9.193
ATOM   3672 H1   TIP   424     -10.075 -10.475   9.989
ATOM   3673 H2   TIP   424      -8.651 -10.652   9.506
ATOM   3674 O    TIP   425      20.646   0.950 -19.453
ATOM   3675 H1   TIP   425      21.377   0.717 -20.025
ATOM   3676 H2   TIP   425      19.865   0.702 -19.948
ATOM   3677 O    TIP   426      18.908 -20.012  -7.158
ATOM   3678 H1   TIP   426      19.055 -20.318  -6.264
ATOM   3679 H2   TIP   426      19.786 -19.898  -7.522
ATOM   3680 O    TIP   427       8.061 -19.855   6.558
ATOM   3681 H1   TIP   427       8.293 -20.742   6.285
ATOM   3682 H2   TIP   427       7.161 -19.737   6.254
ATOM   3683 O    TIP   428      25.703  -8.965  -1.108
ATOM   3684 H1   TIP   428      25.570  -8.088  -1.467
ATOM   3685 H2   TIP   428      24.819  -9.315  -0.994
ATOM   3686 O    TIP   429     -19.322 -20.090 -12.809
ATOM   3687 H1   TIP   429     -18.522 -19.651 -12.522
ATOM   3688 H2   TIP   429     -19.233 -20.154 -13.760
ATOM   3689 O    TIP   430      12.116 -19.279 -17.121
ATOM   3690 H1   TIP   430      12.220 -19.900 -16.401
ATOM   3691 H2   TIP   430      12.236 -19.805 -17.912
ATOM   3692 O    TIP   431      -6.098   6.258  -2.866
ATOM   3693 H1   TIP   431      -6.348   5.336  -2.814
ATOM   3694 H2   TIP   431      -6.099   6.455  -3.803
ATOM   3695 O    TIP   432       0.298 -23.700 -18.107
ATOM   3696 H1   TIP   432       0.501 -22.808 -18.388
ATOM   3697 H2   TIP   432      -0.597 -23.648 -17.770
ATOM   3698 O    TIP   433      14.545   2.215 -19.297
ATOM   3699 H1   TIP   433      14.146   2.034 -18.446
ATOM   3700 H2   TIP   433      14.738   3.152 -19.278
ATOM   3701 O    TIP   434      -5.097 -15.587 -20.360
ATOM   3702 H1   TIP   434      -5.375 -15.990 -19.538
ATOM   3703 H2   TIP   434      -4.171 -15.385 -20.228
ATOM   3704 O    TIP   435       1.469   4.447   1.193
ATOM   3705 H1   TIP   435       1.271   5.355   1.418
ATOM   3706 H2   TIP   435       2.328   4.284   1.584
ATOM   3707 O    TIP   436      19.519   5.541  -3.377
ATOM   3708 H1   TIP   436      20.111   5.622  -4.125
ATOM   3709 H2   TIP   436      19.183   4.647  -3.433
ATOM   3710 O    TIP   437      -1.581  10.205 -15.638
ATOM   3711 H1   TIP   437      -1.201  10.771 -16.310
ATOM   3712 H2   TIP   437      -1.864   9.424 -16.113
ATOM   3713 O    TIP   438     -13.498  -4.675 -15.578
ATOM   3714 H1   TIP   438     -14.177  -5.328 -15.409
ATOM   3715 H2   TIP   438     -13.924  -4.023 -16.135
ATOM   3716 O    TIP   439      21.953 -17.606 -16.528
ATOM   3717 H1   TIP   439      22.114 -18.285 -17.183
ATOM   3718 H2   TIP   439      21.405 -18.032 -15.869
ATOM   3719 O    TIP   440     -12.665  -7.564 -17.537
ATOM   3720 H1   TIP   440     -13.166  -6.895 -18.004
ATOM   3721 H2   TIP   440     -13.285  -8.282 -17.407
ATOM   3722 O    TIP   441      -2.836  -2.663   8.191
ATOM   3723 H1   TIP   441      -2.161  -1.997   8.066
ATOM   3724 H2   TIP   441      -2.883  -2.784   9.139
ATOM   3725 O    TIP   442      -6.518 -11.029   5.856
ATOM   3726 H1   TIP   442      -7.060 -10.913   5.076
ATOM   3727 H2   TIP   442      -6.829 -10.362   6.467
ATOM   3728 O    TIP   443       7.174 -22.140  15.707
ATOM   3729 H1   TIP   443       6.356 -21.693  15.921
ATOM   3730 H2   TIP   443       7.860 -21.549  16.018
ATOM   3731 O    TIP   444      25.118   2.168 -11.109
ATOM   3732 H1   TIP   444      24.934   1.548 -11.815
ATOM   3733 H2   TIP   444      24.657   2.966 -11.364
ATOM   3734 O    TIP   445      19.604 -20.855  -4.846
ATOM   3735 H1   TIP   445      19.047 -20.277  -4.324
ATOM   3736 H2   TIP   445      20.386 -20.985  -4.309
ATOM   3737 O    TIP   446       5.771 -24.328   8.425
ATOM   3738 H1   TIP   446       5.781 -25.101   8.988
ATOM   3739 H2   TIP   446       6.637 -24.315   8.018
ATOM   3740 O    TIP   447      11.174  13.564 -10.514
ATOM   3741 H1   TIP   447      11.005  12.694 -10.153
ATOM   3742 H2   TIP   447      11.133  14.150  -9.758
ATOM   3743 O    TIP   448      -7.690   2.184   1.582
ATOM   3744 H1   TIP   448      -7.070   2.731   2.064
ATOM   3745 H2   TIP   448      -8.076   1.614   2.247
ATOM   3746 O    TIP   449      12.863  -6.832 -19.571
ATOM   3747 H1   TIP   449      12.602  -5.912 -19.557
ATOM   3748 H2   TIP   449      13.549  -6.898 -18.907
ATOM   3749 O    TIP   450     -15.678 -14.024   2.227
ATOM   3750 H1   TIP   450     -15.860 -14.772   2.797
ATOM   3751 H2   TIP   450     -15.233 -14.403   1.469
ATOM   3752 O    TIP   451       4.388  11.840   0.880
ATOM   3753 H1   TIP   451       3.930  11.213   0.322
ATOM   3754 H2   TIP   451       4.422  11.418   1.739
ATOM   3755 O    TIP   452      18.718   8.592  -3.951
ATOM   3756 H1   TIP   452      17.878   8.279  -4.286
ATOM   3757 H2   TIP   452      19.187   8.901  -4.727
ATOM   3758 O    TIP   453      20.416  23.476  17.885
ATOM   3759 H1   TIP   453      20.608  22.737  18.463
ATOM   3760 H2   TIP   453      19.539  23.761  18.141
ATOM   3761 O    TIP   454      21.379 -23.489 -11.454
ATOM   3762 H1   TIP   454      21.817 -23.802 -12.245
ATOM   3763 H2   TIP   454      20.922 -22.695 -11.730
ATOM   3764 O    TIP   455       9.188 -27.194 -15.331
ATOM   3765 H1   TIP   455       8.777 -27.887 -15.848
ATOM   3766 H2   TIP   455       8.454 -26.694 -14.974
ATOM   3767 O    TIP   456     -15.577   5.936  -2.869
ATOM   3768 H1   TIP   456     -16.529   6.018  -2.910
ATOM   3769 H2   TIP   456     -15.404   5.021  -3.089
ATOM   3770 O    TIP   457      -5.142  27.730 -20.465
ATOM   3771 H1   TIP   457      -5.810  27.051 -20.369
ATOM   3772 H2   TIP   457      -4.319  27.249 -20.548
ATOM   3773 O    TIP   458      -4.663   1.756  11.152
ATOM   3774 H1   TIP   458      -3.749   2.034  11.091
ATOM   3775 H2   TIP   458      -4.711   1.264  11.971
ATOM   3776 O    TIP   459     -13.479  30.220 -18.785
ATOM   3777 H1   TIP   459     -14.090  29.486 -18.854
ATOM   3778 H2   TIP   459     -13.517  30.479 -17.865
ATOM   3779 O    TIP   460       4.582 -18.144 -21.488
ATOM   3780 H1   TIP   460       4.271 -18.772 -22.140
ATOM   3781 H2   TIP   460       5.033 -17.472 -21.999
ATOM   3782 O    TIP   461      19.673  -4.827 -15.688
ATOM   3783 H1   TIP   461      20.582  -4.549 -15.577
ATOM   3784 H2   TIP   461      19.232  -4.063 -16.059
ATOM   3785 O    TIP   462     -22.216   9.349  -7.363
ATOM   3786 H1   TIP   462     -22.978   9.165  -6.813
ATOM   3787 H2   TIP   462     -22.388  10.217  -7.729
ATOM   3788 O    TIP   463      -1.922  13.913 -12.184
ATOM   3789 H1   TIP   463      -2.339  13.413 -12.885
ATOM   3790 H2   TIP   463      -1.743  13.266 -11.501
ATOM   3791 O    TIP   464      -4.833 -28.051  -3.355
ATOM   3792 H1   TIP   464      -4.815 -28.574  -2.554
ATOM   3793 H2   TIP   464      -5.577 -28.393  -3.850
ATOM   3794 O    TIP   465     -27.759  -9.296   1.344
ATOM   3795 H1   TIP   465     -28.587  -9.734   1.539
ATOM   3796 H2   TIP   465     -27.558  -8.798   2.136
ATOM   3797 O    TIP   466       2.870 -26.642 -19.655
ATOM   3798 H1   TIP   466       2.674 -25.854 -19.149
ATOM   3799 H2   TIP   466       3.793 -26.820 -19.477
ATOM   3800 O    TIP   467      29.258 -23.686  -7.452
ATOM   3801 H1   TIP   467      28.326 -23.665  -7.239
ATOM   3802 H2   TIP   467      29.579 -22.816  -7.214
ATOM   3803 O    TIP   468     -15.743  18.371  -5.008
ATOM   3804 H1   TIP   468     -16.160  18.966  -4.385
ATOM   3805 H2   TIP   468     -15.868  17.501  -4.630
ATOM   3806 O    TIP   469      10.237 -12.875 -18.951
ATOM   3807 H1   TIP   469       9.801 -13.564 -18.449
ATOM   3808 H2   TIP   469      10.823 -13.344 -19.544
ATOM   3809 O    TIP   470     -25.462   2.333  -2.082
ATOM   3810 H1   TIP   470     -25.127   1.491  -2.390
ATOM   3811 H2   TIP   470     -24.928   2.539  -1.316
ATOM   3812 O    TIP   471      13.083 -13.031   4.539
ATOM   3813 H1   TIP   471      12.195 -12.889   4.211
ATOM   3814 H2   TIP   471      13.624 -13.092   3.752
ATOM   3815 O    TIP   472      -3.093  13.348  -1.080
ATOM   3816 H1   TIP   472      -3.333  12.528  -0.649
ATOM   3817 H2   TIP   472      -2.258  13.593  -0.682
ATOM   3818 O    TIP   473      13.808   3.951   2.656
ATOM   3819 H1   TIP   473      13.564   3.181   2.143
ATOM   3820 H2   TIP   473      14.362   3.607   3.356
ATOM   3821 O    TIP   474     -15.789 -21.183  -6.636
ATOM   3822 H1   TIP   474     -16.493 -20.632  -6.976
ATOM   3823 H2   TIP   474     -15.099 -21.128  -7.297
ATOM   3824 O    TIP   475     -14.409 -11.692   4.040
ATOM   3825 H1   TIP   475     -13.487 -11.947   4.027
ATOM   3826 H2   TIP   475     -14.860 -12.398   3.578
ATOM   3827 O    TIP   476       8.033   9.605  -9.261
ATOM   3828 H1   TIP   476       7.162   9.594  -9.657
ATOM   3829 H2   TIP   476       8.445   8.795  -9.561
ATOM   3830 O    TIP   477      12.108   7.205  -5.565
ATOM   3831 H1   TIP   477      11.178   7.361  -5.404
ATOM   3832 H2   TIP   477      12.389   6.652  -4.836
ATOM   3833 O    TIP   478      23.989 -29.608   5.543
ATOM   3834 H1   TIP   478      23.127 -29.304   5.828
ATOM   3835 H2   TIP   478      24.180 -29.090   4.762
ATOM   3836 O    TIP   479     -13.387  29.673 -10.816
ATOM   3837 H1   TIP   479     -13.666  29.443 -11.702
ATOM   3838 H2   TIP   479     -12.685  29.053 -10.617
ATOM   3839 O    TIP   480     -20.227   1.825 -16.175
ATOM   3840 H1   TIP   480     -20.197   2.775 -16.285
ATOM   3841 H2   TIP   480     -21.025   1.555 -16.629
ATOM   3842 O    TIP   481      -1.627 -28.564   6.239
ATOM   3843 H1   TIP   481      -2.364 -28.415   6.831
ATOM   3844 H2   TIP   481      -0.854 -28.516   6.800
ATOM   3845 O    TIP   482     -15.477  29.996  -9.311
ATOM   3846 H1   TIP   482     -14.710  30.019  -9.882
ATOM   3847 H2   TIP   482     -15.272  29.328  -8.658
ATOM   3848 O    TIP   483       0.331   6.291  15.683
ATOM   3849 H1   TIP   483      -0.134   5.676  15.115
ATOM   3850 H2   TIP   483       0.957   5.749  16.163
ATOM   3851 O    TIP   484      22.996   4.409 -15.740
ATOM   3852 H1   TIP   484      23.269   4.088 -16.599
ATOM   3853 H2   TIP   484      22.303   3.808 -15.467
ATOM   3854 O    TIP   485      -9.189  -5.022  21.174
ATOM   3855 H1   TIP   485      -9.032  -5.596  20.425
ATOM   3856 H2   TIP   485     -10.047  -5.287  21.504
ATOM   3857 O    TIP   486      -7.531 -28.330 -17.512
ATOM   3858 H1   TIP   486      -8.246 -27.900 -17.044
ATOM   3859 H2   TIP   486      -7.962 -28.826 -18.207
ATOM   3860 O    TIP   487       0.783 -15.844 -20.239
ATOM   3861 H1   TIP   487       0.265 -16.042 -21.018
ATOM   3862 H2   TIP   487       0.217 -15.282 -19.709
ATOM   3863 O    TIP   488     -23.358 -22.634  -7.798
ATOM   3864 H1   TIP   488     -24.129 -22.473  -8.343
ATOM   3865 H2   TIP   488     -23.651 -23.275  -7.150
ATOM   3866 O    TIP   489     -10.182 -30.533  -0.096
ATOM   3867 H1   TIP   489     -10.655 -31.361  -0.014
ATOM   3868 H2   TIP   489     -10.832 -29.863   0.112
ATOM   3869 O    TIP   490     -10.660   6.034 -17.336
ATOM   3870 H1   TIP   490      -9.754   5.728 -17.293
ATOM   3871 H2   TIP   490     -10.626   6.931 -17.004
ATOM   3872 O    TIP   491     -18.154  -2.620  -4.281
ATOM   3873 H1   TIP   491     -18.745  -3.335  -4.047
ATOM   3874 H2   TIP   491     -17.427  -3.047  -4.734
ATOM   3875 O    TIP   492     -20.707 -19.105  -3.192
ATOM   3876 H1   TIP   492     -21.003 -18.199  -3.284
ATOM   3877 H2   TIP   492     -21.497 -19.630  -3.321
ATOM   3878 O    TIP   493     -11.980 -12.696   4.922
ATOM   3879 H1   TIP   493     -11.548 -13.270   4.291
ATOM   3880 H2   TIP   493     -11.357 -12.619   5.644
ATOM   3881 O    TIP   494     -22.281 -16.321  -7.738
ATOM   3882 H1   TIP   494     -22.122 -15.819  -6.939
ATOM   3883 H2   TIP   494     -21.435 -16.339  -8.184
ATOM   3884 O    TIP   495      21.353 -11.787  -7.041
ATOM   3885 H1   TIP   495      21.454 -11.874  -7.989
ATOM   3886 H2   TIP   495      22.247 -11.800  -6.701
ATOM   3887 O    TIP   496       3.350 -26.507  21.022
ATOM   3888 H1   TIP   496       3.549 -26.766  21.922
ATOM   3889 H2   TIP   496       4.180 -26.599  20.556
ATOM   3890 O    TIP   497      -4.205  -9.483  10.768
ATOM   3891 H1   TIP   497      -3.665 -10.174  11.151
ATOM   3892 H2   TIP   497      -3.594  -8.961  10.248
ATOM   3893 O    TIP   498      -1.127   0.190  10.700
ATOM   3894 H1   TIP   498      -1.530  -0.674  10.781
ATOM   3895 H2   TIP   498      -1.068   0.513  11.599
ATOM   3896 O    TIP   499      -5.723 -20.716 -19.663
ATOM   3897 H1   TIP   499      -4.823 -20.830 -19.969
ATOM   3898 H2   TIP   499      -5.869 -19.771 -19.692
ATOM   3899 O    TIP   500     -22.945   0.993  -4.608
ATOM   3900 H1   TIP   500     -23.773   0.868  -5.070
ATOM   3901 H2   TIP   500     -23.042   0.492  -3.798
ATOM   3902 O    TIP   501       2.864  27.503   2.519
ATOM   3903 H1   TIP   501       3.389  27.817   1.784
ATOM   3904 H2   TIP   501       1.967  27.757   2.300
ATOM   3905 O    TIP   502     -18.685  20.908  -9.441
ATOM   3906 H1   TIP   502     -17.844  21.361  -9.392
ATOM   3907 H2   TIP   502     -18.740  20.413  -8.623
ATOM   3908 O    TIP   503      -0.077 -26.094   2.355
ATOM   3909 H1   TIP   503       0.665 -25.569   2.654
ATOM   3910 H2   TIP   503      -0.080 -26.857   2.934
ATOM   3911 O    TIP   504      20.198   1.007  -7.076
ATOM   3912 H1   TIP   504      19.782   0.902  -7.932
ATOM   3913 H2   TIP   504      20.827   0.288  -7.025
ATOM   3914 O    TIP   505      19.315 -10.603  -3.681
ATOM   3915 H1   TIP   505      18.659 -10.609  -4.377
ATOM   3916 H2   TIP   505      19.556 -11.522  -3.568
ATOM   3917 O    TIP   506      14.232   5.859  -6.921
ATOM   3918 H1   TIP   506      14.992   6.338  -6.591
ATOM   3919 H2   TIP   506      13.480   6.388  -6.655
ATOM   3920 O    TIP   507       9.950   1.711 -21.339
ATOM   3921 H1   TIP   507       9.479   1.300 -20.615
ATOM   3922 H2   TIP   507      10.627   2.240 -20.917
ATOM   3923 O    TIP   508      21.218  -1.295 -10.196
ATOM   3924 H1   TIP   508      20.987  -1.731  -9.377
ATOM   3925 H2   TIP   508      22.096  -1.615 -10.401
ATOM   3926 O    TIP   509       9.849 -17.765   7.573
ATOM   3927 H1   TIP   509       9.561 -18.230   6.788
ATOM   3928 H2   TIP   509      10.625 -17.279   7.295
ATOM   3929 O    TIP   510       2.670 -28.300  -2.342
ATOM   3930 H1   TIP   510       1.896 -28.091  -1.819
ATOM   3931 H2   TIP   510       2.608 -27.724  -3.104
ATOM   3932 O    TIP   511      -2.540   1.650   4.235
ATOM   3933 H1   TIP   511      -3.315   1.393   3.736
ATOM   3934 H2   TIP   511      -2.375   2.556   3.976
ATOM   3935 O    TIP   512      29.252  -7.357  -9.967
ATOM   3936 H1   TIP   512      28.488  -7.924 -10.074
ATOM   3937 H2   TIP   512      29.141  -6.676 -10.630
ATOM   3938 O    TIP   513      11.681  15.078 -15.700
ATOM   3939 H1   TIP   513      12.399  15.582 -15.317
ATOM   3940 H2   TIP   513      11.884  14.168 -15.484
ATOM   3941 O    TIP   514       0.833  11.517   4.804
ATOM   3942 H1   TIP   514       0.781  10.745   4.241
ATOM   3943 H2   TIP   514       1.672  11.921   4.581
ATOM   3944 O    TIP   515       9.529 -23.376 -18.122
ATOM   3945 H1   TIP   515      10.369 -23.646 -17.752
ATOM   3946 H2   TIP   515       9.181 -22.745 -17.491
ATOM   3947 O    TIP   516      13.471  27.677   1.124
ATOM   3948 H1   TIP   516      13.574  27.552   2.067
ATOM   3949 H2   TIP   516      13.615  28.614   0.988
ATOM   3950 O    TIP   517      12.161   1.456   5.201
ATOM   3951 H1   TIP   517      12.941   1.428   4.646
ATOM   3952 H2   TIP   517      12.466   1.833   6.026
ATOM   3953 O    TIP   518      -9.295   3.907   5.877
ATOM   3954 H1   TIP   518     -10.085   3.576   5.450
ATOM   3955 H2   TIP   518      -8.614   3.278   5.644
ATOM   3956 O    TIP   519      10.342 -15.417  10.752
ATOM   3957 H1   TIP   519       9.925 -14.678  11.196
ATOM   3958 H2   TIP   519      10.705 -15.949  11.460
ATOM   3959 O    TIP   520     -12.449  -7.192  13.082
ATOM   3960 H1   TIP   520     -12.533  -6.973  12.154
ATOM   3961 H2   TIP   520     -11.610  -7.647  13.148
ATOM   3962 O    TIP   521     -10.750 -23.125 -15.576
ATOM   3963 H1   TIP   521     -11.251 -23.937 -15.502
ATOM   3964 H2   TIP   521     -11.193 -22.631 -16.265
ATOM   3965 O    TIP   522      -7.986 -16.187   7.824
ATOM   3966 H1   TIP   522      -7.864 -15.568   7.105
ATOM   3967 H2   TIP   522      -7.344 -15.922   8.482
ATOM   3968 O    TIP   523      22.715  -5.396 -20.802
ATOM   3969 H1   TIP   523      22.675  -5.828 -21.655
ATOM   3970 H2   TIP   523      22.783  -4.464 -21.007
ATOM   3971 O    TIP   524      14.493  14.096  -5.199
ATOM   3972 H1   TIP   524      13.727  13.701  -5.615
ATOM   3973 H2   TIP   524      14.476  13.764  -4.301
ATOM   3974 O    TIP   525       0.942 -29.693 -17.414
ATOM   3975 H1   TIP   525       0.303 -28.983 -17.472
ATOM   3976 H2   TIP   525       1.730 -29.279 -17.064
ATOM   3977 O    TIP   526      -2.512  29.376  -2.304
ATOM   3978 H1   TIP   526      -2.906  29.192  -1.452
ATOM   3979 H2   TIP   526      -2.751  30.284  -2.489
ATOM   3980 O    TIP   527      -1.281  -6.217   8.155
ATOM   3981 H1   TIP   527      -0.752  -5.533   8.566
ATOM   3982 H2   TIP   527      -1.057  -6.169   7.226
ATOM   3983 O    TIP   528      12.649  10.866 -19.091
ATOM   3984 H1   TIP   528      12.631  10.484 -18.213
ATOM   3985 H2   TIP   528      12.929  10.148 -19.659
ATOM   3986 O    TIP   529      16.340  10.451 -14.366
ATOM   3987 H1   TIP   529      17.112  10.183 -13.869
ATOM   3988 H2   TIP   529      16.102   9.678 -14.878
ATOM   3989 O    TIP   530      -3.334 -29.937 -20.303
ATOM   3990 H1   TIP   530      -2.467 -29.587 -20.506
ATOM   3991 H2   TIP   530      -3.546 -30.500 -21.048
ATOM   3992 O    TIP   531      -7.638  13.084  -5.838
ATOM   3993 H1   TIP   531      -7.763  13.479  -4.975
ATOM   3994 H2   TIP   531      -6.725  13.270  -6.057
ATOM   3995 O    TIP   532      -9.427 -21.272  18.652
ATOM   3996 H1   TIP   532      -9.061 -20.400  18.799
ATOM   3997 H2   TIP   532      -8.736 -21.750  18.194
ATOM   3998 O    TIP   533      16.633 -20.912 -14.609
ATOM   3999 H1   TIP   533      16.458 -20.209 -13.983
ATOM   4000 H2   TIP   533      15.770 -21.264 -14.822
ATOM   4001 O    TIP   534     -11.071   6.161 -13.546
ATOM   4002 H1   TIP   534     -10.436   5.577 -13.131
ATOM   4003 H2   TIP   534     -11.667   6.409 -12.839
ATOM   4004 O    TIP   535       4.765 -21.119   3.546
ATOM   4005 H1   TIP   535       4.249 -21.889   3.305
ATOM   4006 H2   TIP   535       5.195 -20.855   2.733
ATOM   4007 O    TIP   536     -28.221  -1.129  -5.758
ATOM   4008 H1   TIP   536     -27.700  -1.748  -6.269
ATOM   4009 H2   TIP   536     -28.552  -1.644  -5.022
ATOM   4010 O    TIP   537      29.582  -8.407  -2.209
ATOM   4011 H1   TIP   537      29.980  -9.119  -2.709
ATOM   4012 H2   TIP   537      28.641  -8.564  -2.274
ATOM   4013 O    TIP   538      -9.274  -2.374  21.743
ATOM   4014 H1   TIP   538      -8.463  -2.071  21.335
ATOM   4015 H2   TIP   538      -9.293  -3.315  21.569
ATOM   4016 O    TIP   539      19.499  -7.935   1.097
ATOM   4017 H1   TIP   539      18.648  -7.585   0.835
ATOM   4018 H2   TIP   539      19.923  -7.215   1.562
ATOM   4019 O    TIP   540       4.671 -27.911 -13.469
ATOM   4020 H1   TIP   540       3.786 -27.552 -13.521
ATOM   4021 H2   TIP   540       5.245 -27.149 -13.552
ATOM   4022 O    TIP   541      28.603   4.979 -19.466
ATOM   4023 H1   TIP   541      27.798   4.619 -19.095
ATOM   4024 H2   TIP   541      28.796   5.745 -18.925
ATOM   4025 O    TIP   542     -27.210  -7.444 -20.075
ATOM   4026 H1   TIP   542     -26.993  -7.184 -20.970
ATOM   4027 H2   TIP   542     -27.764  -6.737 -19.746
ATOM   4028 O    TIP   543      18.007   4.107 -19.904
ATOM   4029 H1   TIP   543      18.007   3.163 -19.742
ATOM   4030 H2   TIP   543      17.882   4.188 -20.849
ATOM   4031 O    TIP   544       5.144   2.438 -17.815
ATOM   4032 H1   TIP   544       5.950   1.941 -17.953
ATOM   4033 H2   TIP   544       4.632   2.291 -18.610
ATOM   4034 O    TIP   545      -6.648   3.590   3.751
ATOM   4035 H1   TIP   545      -5.894   3.820   4.294
ATOM   4036 H2   TIP   545      -7.148   2.972   4.284
ATOM   4037 O    TIP   546       1.972   1.332 -19.007
ATOM   4038 H1   TIP   546       2.451   0.507 -19.068
ATOM   4039 H2   TIP   546       2.596   1.996 -19.299
ATOM   4040 O    TIP   547     -19.794   9.394   0.715
ATOM   4041 H1   TIP   547     -20.709   9.195   0.913
ATOM   4042 H2   TIP   547     -19.305   8.650   1.067
ATOM   4043 O    TIP   548      -6.402  19.336 -21.240
ATOM   4044 H1   TIP   548      -5.673  19.956 -21.210
ATOM   4045 H2   TIP   548      -6.538  19.170 -22.172
ATOM   4046 O    TIP   549       1.202   6.435 -18.836
ATOM   4047 H1   TIP   549       1.339   7.251 -18.356
ATOM   4048 H2   TIP   549       0.561   6.657 -19.510
ATOM   4049 O    TIP   550      11.501 -25.583   7.136
ATOM   4050 H1   TIP   550      12.088 -26.254   7.483
ATOM   4051 H2   TIP   550      12.084 -24.904   6.797
ATOM   4052 O    TIP   551       3.783   8.104 -13.495
ATOM   4053 H1   TIP   551       4.530   8.701 -13.527
ATOM   4054 H2   TIP   551       3.988   7.500 -12.782
ATOM   4055 O    TIP   552     -25.815   1.578   3.965
ATOM   4056 H1   TIP   552     -26.363   1.304   3.230
ATOM   4057 H2   TIP   552     -26.437   1.835   4.646
ATOM   4058 O    TIP   553     -18.457 -20.697  -4.489
ATOM   4059 H1   TIP   553     -18.950 -19.998  -4.059
ATOM   4060 H2   TIP   553     -18.870 -20.789  -5.348
ATOM   4061 O    TIP   554      -0.652 -28.364   3.785
ATOM   4062 H1   TIP   554      -1.096 -28.426   4.631
ATOM   4063 H2   TIP   554      -1.285 -28.710   3.155
ATOM   4064 O    TIP   555     -12.442  -1.984   6.857
ATOM   4065 H1   TIP   555     -11.970  -2.434   7.557
ATOM   4066 H2   TIP   555     -11.757  -1.692   6.255
ATOM   4067 O    TIP   556     -19.532 -22.422   1.263
ATOM   4068 H1   TIP   556     -19.949 -21.776   0.693
ATOM   4069 H2   TIP   556     -18.690 -22.030   1.495
ATOM   4070 O    TIP   557     -13.352 -30.131 -16.165
ATOM   4071 H1   TIP   557     -12.605 -29.692 -15.758
ATOM   4072 H2   TIP   557     -14.073 -29.997 -15.550
ATOM   4073 O    TIP   558     -18.805 -14.531  -1.799
ATOM   4074 H1   TIP   558     -18.896 -15.426  -2.125
ATOM   4075 H2   TIP   558     -18.685 -14.630  -0.855
ATOM   4076 O    TIP   559       3.320 -23.592   7.838
ATOM   4077 H1   TIP   559       2.906 -24.277   7.314
ATOM   4078 H2   TIP   559       4.211 -23.908   7.988
ATOM   4079 O    TIP   560       4.690  -2.810   3.604
ATOM   4080 H1   TIP   560       4.235  -2.574   4.412
ATOM   4081 H2   TIP   560       5.484  -2.276   3.610
ATOM   4082 O    TIP   561      21.978  -5.528   4.813
ATOM   4083 H1   TIP   561      21.459  -5.662   4.020
ATOM   4084 H2   TIP   561      21.857  -6.332   5.318
ATOM   4085 O    TIP   562      -9.091 -25.363  20.704
ATOM   4086 H1   TIP   562      -8.789 -24.480  20.915
ATOM   4087 H2   TIP   562      -8.501 -25.660  20.011
ATOM   4088 O    TIP   563      -2.773  23.913  -6.268
ATOM   4089 H1   TIP   563      -3.125  23.218  -5.713
ATOM   4090 H2   TIP   563      -3.110  24.722  -5.883
ATOM   4091 O    TIP   564      21.515 -20.794  -8.363
ATOM   4092 H1   TIP   564      21.627 -21.688  -8.040
ATOM   4093 H2   TIP   564      21.963 -20.786  -9.209
ATOM   4094 O    TIP   565       9.121   7.379 -10.555
ATOM   4095 H1   TIP   565       9.207   6.619 -11.130
ATOM   4096 H2   TIP   565       9.775   8.000 -10.877
ATOM   4097 O    TIP   566      23.787 -14.143 -21.746
ATOM   4098 H1   TIP   566      23.808 -14.857 -22.383
ATOM   4099 H2   TIP   566      24.555 -14.290 -21.194
ATOM   4100 O    TIP   567     -10.545  28.132 -17.435
ATOM   4101 H1   TIP   567     -11.153  27.904 -18.138
ATOM   4102 H2   TIP   567     -11.063  28.055 -16.634
ATOM   4103 O    TIP   568      -0.536  12.144  -8.721
ATOM   4104 H1   TIP   568      -0.447  11.351  -8.193
ATOM   4105 H2   TIP   568      -0.936  11.846  -9.538
ATOM   4106 O    TIP   569      -2.971 -20.594 -18.958
ATOM   4107 H1   TIP   569      -3.003 -21.238 -19.666
ATOM   4108 H2   TIP   569      -2.201 -20.061 -19.153
ATOM   4109 O    TIP   570      22.558  -0.709  -7.911
ATOM   4110 H1   TIP   570      22.082  -0.740  -8.741
ATOM   4111 H2   TIP   570      23.116   0.065  -7.983
ATOM   4112 O    TIP   571      12.693 -13.295  11.517
ATOM   4113 H1   TIP   571      12.713 -12.865  12.372
ATOM   4114 H2   TIP   571      11.762 -13.425  11.335
ATOM   4115 O    TIP   572     -22.768 -19.801 -20.095
ATOM   4116 H1   TIP   572     -23.339 -19.552 -19.368
ATOM   4117 H2   TIP   572     -21.889 -19.559 -19.804
ATOM   4118 O    TIP   573      -5.400 -26.829 -17.628
ATOM   4119 H1   TIP   573      -6.179 -27.216 -17.228
ATOM   4120 H2   TIP   573      -5.371 -27.201 -18.509
ATOM   4121 O    TIP   574     -21.926 -11.971  -5.636
ATOM   4122 H1   TIP   574     -21.144 -11.566  -5.262
ATOM   4123 H2   TIP   574     -22.020 -11.563  -6.497
ATOM   4124 O    TIP   575      -6.539  -8.952 -20.898
ATOM   4125 H1   TIP   575      -6.542  -9.879 -20.661
ATOM   4126 H2   TIP   575      -7.445  -8.669 -20.773
ATOM   4127 O    TIP   576     -17.003   9.889 -10.676
ATOM   4128 H1   TIP   576     -17.186   9.760 -11.606
ATOM   4129 H2   TIP   576     -17.195  10.813 -10.518
ATOM   4130 O    TIP   577       9.573   9.552  -4.333
ATOM   4131 H1   TIP   577       9.709   8.684  -4.713
ATOM   4132 H2   TIP   577       8.703   9.813  -4.634
ATOM   4133 O    TIP   578       9.343  12.260 -16.856
ATOM   4134 H1   TIP   578       8.934  11.421 -17.068
ATOM   4135 H2   TIP   578       8.756  12.916 -17.233
ATOM   4136 O    TIP   579       7.839  23.129   0.528
ATOM   4137 H1   TIP   579       7.338  23.390   1.300
ATOM   4138 H2   TIP   579       8.483  22.503   0.859
ATOM   4139 O    TIP   580     -15.666   6.232   2.612
ATOM   4140 H1   TIP   580     -14.992   5.594   2.378
ATOM   4141 H2   TIP   580     -16.346   5.716   3.043
ATOM   4142 O    TIP   581     -15.544   5.926   7.913
ATOM   4143 H1   TIP   581     -15.125   5.666   8.733
ATOM   4144 H2   TIP   581     -16.013   5.144   7.623
ATOM   4145 O    TIP   582      -9.938  -5.518 -19.409
ATOM   4146 H1   TIP   582     -10.402  -5.742 -20.215
ATOM   4147 H2   TIP   582     -10.522  -4.911 -18.956
ATOM   4148 O    TIP   583       4.647  -2.088 -15.922
ATOM   4149 H1   TIP   583       4.412  -2.999 -15.748
ATOM   4150 H2   TIP   583       5.227  -2.131 -16.682
ATOM   4151 O    TIP   584      15.948 -25.532 -15.598
ATOM   4152 H1   TIP   584      16.563 -24.899 -15.230
ATOM   4153 H2   TIP   584      15.384 -25.014 -16.172
ATOM   4154 O    TIP   585       5.405 -17.558  14.399
ATOM   4155 H1   TIP   585       5.215 -16.638  14.215
ATOM   4156 H2   TIP   585       4.964 -18.039  13.699
ATOM   4157 O    TIP   586      -2.087   6.193  18.735
ATOM   4158 H1   TIP   586      -2.379   5.529  19.359
ATOM   4159 H2   TIP   586      -2.573   6.000  17.933
ATOM   4160 O    TIP   587      10.709   3.259   9.711
ATOM   4161 H1   TIP   587      10.489   3.185   8.783
ATOM   4162 H2   TIP   587      10.736   4.201   9.877
ATOM   4163 O    TIP   588     -13.053 -18.815 -14.044
ATOM   4164 H1   TIP   588     -13.802 -19.082 -14.576
ATOM   4165 H2   TIP   588     -13.431 -18.571 -13.200
ATOM   4166 O    TIP   589      21.401   7.458 -16.053
ATOM   4167 H1   TIP   589      21.801   7.031 -15.295
ATOM   4168 H2   TIP   589      21.520   6.835 -16.770
ATOM   4169 O    TIP   590     -22.823  -6.927 -17.379
ATOM   4170 H1   TIP   590     -22.072  -7.487 -17.180
ATOM   4171 H2   TIP   590     -23.084  -7.181 -18.264
ATOM   4172 O    TIP   591      17.373  12.551   6.778
ATOM   4173 H1   TIP   591      17.336  11.853   7.431
ATOM   4174 H2   TIP   591      17.606  12.107   5.963
ATOM   4175 O    TIP   592      21.131   3.659  20.903
ATOM   4176 H1   TIP   592      22.027   3.690  20.569
ATOM   4177 H2   TIP   592      20.589   3.525  20.125
ATOM   4178 O    TIP   593      -2.965 -24.021   5.875
ATOM   4179 H1   TIP   593      -3.010 -24.726   5.230
ATOM   4180 H2   TIP   593      -2.524 -23.304   5.419
ATOM   4181 O    TIP   594       9.773 -23.774  13.534
ATOM   4182 H1   TIP   594      10.399 -23.058  13.431
ATOM   4183 H2   TIP   594      10.227 -24.414  14.081
ATOM   4184 O    TIP   595     -17.126   3.633   7.398
ATOM   4185 H1   TIP   595     -16.626   3.002   7.915
ATOM   4186 H2   TIP   595     -17.885   3.142   7.086
ATOM   4187 O    TIP   596       0.455 -22.395  11.512
ATOM   4188 H1   TIP   596       0.670 -22.356  12.444
ATOM   4189 H2   TIP   596       1.301 -22.343  11.068
ATOM   4190 O    TIP   597       5.032   5.330   5.029
ATOM   4191 H1   TIP   597       4.113   5.261   5.286
ATOM   4192 H2   TIP   597       5.224   6.267   5.070
ATOM   4193 O    TIP   598      22.326 -23.514  -2.070
ATOM   4194 H1   TIP   598      22.996 -24.188  -1.955
ATOM   4195 H2   TIP   598      21.623 -23.953  -2.549
ATOM   4196 O    TIP   599      -6.036 -11.320 -19.502
ATOM   4197 H1   TIP   599      -5.978 -11.219 -18.552
ATOM   4198 H2   TIP   599      -6.253 -12.243 -19.633
ATOM   4199 O    TIP   600      -8.726   4.451   0.284
ATOM   4200 H1   TIP   600      -8.560   3.656   0.790
ATOM   4201 H2   TIP   600      -9.291   4.981   0.847
ATOM   4202 O    TIP   601      -8.788  -2.414 -16.707
ATOM   4203 H1   TIP   601      -8.021  -2.971 -16.840
ATOM   4204 H2   TIP   601      -8.839  -2.298 -15.758
ATOM   4205 O    TIP   602     -15.290  -7.728   9.219
ATOM   4206 H1   TIP   602     -15.486  -7.751   8.282
ATOM   4207 H2   TIP   602     -15.707  -8.514   9.571
ATOM   4208 O    TIP   603      12.760  -4.016  11.258
ATOM   4209 H1   TIP   603      12.110  -3.618  11.837
ATOM   4210 H2   TIP   603      12.292  -4.162  10.436
ATOM   4211 O    TIP   604      23.226  28.028 -11.202
ATOM   4212 H1   TIP   604      22.692  27.778 -10.449
ATOM   4213 H2   TIP   604      22.938  27.447 -11.906
ATOM   4214 O    TIP   605      -6.914 -12.197  19.411
ATOM   4215 H1   TIP   605      -7.316 -12.145  20.278
ATOM   4216 H2   TIP   605      -6.486 -13.052  19.395
ATOM   4217 O    TIP   606       0.405   6.877  12.726
ATOM   4218 H1   TIP   606       0.064   7.589  13.267
ATOM   4219 H2   TIP   606       1.214   6.611  13.161
ATOM   4220 O    TIP   607      -0.412 -17.558  10.751
ATOM   4221 H1   TIP   607       0.187 -18.145  10.290
ATOM   4222 H2   TIP   607      -0.039 -16.686  10.626
ATOM   4223 O    TIP   608      -4.322 -21.865  20.228
ATOM   4224 H1   TIP   608      -3.836 -22.025  21.037
ATOM   4225 H2   TIP   608      -3.674 -21.974  19.532
ATOM   4226 O    TIP   609      26.570 -29.622  -5.617
ATOM   4227 H1   TIP   609      27.380 -29.151  -5.809
ATOM   4228 H2   TIP   609      26.767 -30.535  -5.823
ATOM   4229 O    TIP   610      21.150   2.622 -15.081
ATOM   4230 H1   TIP   610      20.384   2.247 -14.648
ATOM   4231 H2   TIP   610      20.865   2.781 -15.981
ATOM   4232 O    TIP   611      -6.917   0.312  10.447
ATOM   4233 H1   TIP   611      -7.568   1.011  10.493
ATOM   4234 H2   TIP   611      -6.077   0.757  10.557
ATOM   4235 O    TIP   612      -2.620  27.688 -10.084
ATOM   4236 H1   TIP   612      -2.686  26.775 -10.365
ATOM   4237 H2   TIP   612      -2.528  28.184 -10.897
ATOM   4238 O    TIP   613     -23.297   7.862 -10.392
ATOM   4239 H1   TIP   613     -23.117   7.129  -9.803
ATOM   4240 H2   TIP   613     -22.856   8.609  -9.987
ATOM   4241 O    TIP   614      -0.711  25.755   1.027
ATOM   4242 H1   TIP   614      -1.559  25.440   0.714
ATOM   4243 H2   TIP   614      -0.891  26.101   1.901
ATOM   4244 O    TIP   615      21.761   9.529  -4.127
ATOM   4245 H1   TIP   615      21.566   8.646  -4.440
ATOM   4246 H2   TIP   615      21.942   9.418  -3.193
ATOM   4247 O    TIP   616     -17.160 -20.656  -9.729
ATOM   4248 H1   TIP   616     -17.678 -21.444  -9.569
ATOM   4249 H2   TIP   616     -17.189 -20.177  -8.901
ATOM   4250 O    TIP   617     -21.897  -2.240 -11.995
ATOM   4251 H1   TIP   617     -21.360  -1.563 -12.404
ATOM   4252 H2   TIP   617     -22.109  -1.889 -11.130
ATOM   4253 O    TIP   618      13.454  25.144   7.837
ATOM   4254 H1   TIP   618      14.044  24.391   7.832
ATOM   4255 H2   TIP   618      13.570  25.546   6.976
ATOM   4256 O    TIP   619      28.722   0.255  19.996
ATOM   4257 H1   TIP   619      28.010   0.581  20.546
ATOM   4258 H2   TIP   619      29.519   0.571  20.422
ATOM   4259 O    TIP   620     -18.989   5.427 -13.015
ATOM   4260 H1   TIP   620     -19.489   6.063 -12.504
ATOM   4261 H2   TIP   620     -18.073   5.664 -12.865
ATOM   4262 O    TIP   621      20.568  -7.690 -21.815
ATOM   4263 H1   TIP   621      19.872  -8.076 -21.284
ATOM   4264 H2   TIP   621      21.348  -8.199 -21.598
ATOM   4265 O    TIP   622      -1.178  13.074 -16.642
ATOM   4266 H1   TIP   622      -0.750  12.361 -17.115
ATOM   4267 H2   TIP   622      -2.110  12.964 -16.834
ATOM   4268 O    TIP   623       7.151  -5.021  19.400
ATOM   4269 H1   TIP   623       8.083  -4.831  19.506
ATOM   4270 H2   TIP   623       7.122  -5.940  19.135
ATOM   4271 O    TIP   624      21.122  -6.057 -18.440
ATOM   4272 H1   TIP   624      21.673  -5.594 -17.810
ATOM   4273 H2   TIP   624      21.651  -6.098 -19.237
ATOM   4274 O    TIP   625     -23.486   3.419   4.231
ATOM   4275 H1   TIP   625     -23.068   3.315   3.377
ATOM   4276 H2   TIP   625     -24.144   2.724   4.263
ATOM   4277 O    TIP   626     -11.243  14.814  -7.001
ATOM   4278 H1   TIP   626     -11.820  15.577  -6.986
ATOM   4279 H2   TIP   626     -10.959  14.710  -6.093
ATOM   4280 O    TIP   627       5.108  -1.651   7.820
ATOM   4281 H1   TIP   627       5.471  -0.867   8.231
ATOM   4282 H2   TIP   627       5.870  -2.124   7.487
ATOM   4283 O    TIP   628      11.856  16.965  -9.632
ATOM   4284 H1   TIP   628      11.982  16.545  -8.781
ATOM   4285 H2   TIP   628      12.726  17.281  -9.875
ATOM   4286 O    TIP   629     -13.279 -20.697  10.072
ATOM   4287 H1   TIP   629     -13.742 -19.875  10.230
ATOM   4288 H2   TIP   629     -12.451 -20.434   9.671
ATOM   4289 O    TIP   630      24.771  -7.234 -11.769
ATOM   4290 H1   TIP   630      25.238  -6.426 -11.980
ATOM   4291 H2   TIP   630      24.735  -7.248 -10.813
ATOM   4292 O    TIP   631      22.207 -12.214  -9.735
ATOM   4293 H1   TIP   631      22.586 -11.478 -10.216
ATOM   4294 H2   TIP   631      21.482 -12.512 -10.283
ATOM   4295 O    TIP   632      -3.423  -2.089 -15.464
ATOM   4296 H1   TIP   632      -3.553  -1.412 -14.800
ATOM   4297 H2   TIP   632      -3.773  -1.707 -16.268
ATOM   4298 O    TIP   633     -12.851 -20.913   5.643
ATOM   4299 H1   TIP   633     -12.363 -20.102   5.784
ATOM   4300 H2   TIP   633     -13.568 -20.664   5.061
ATOM   4301 O    TIP   634     -16.867  -4.039   4.448
ATOM   4302 H1   TIP   634     -17.482  -3.361   4.168
ATOM   4303 H2   TIP   634     -16.136  -3.555   4.833
ATOM   4304 O    TIP   635      14.654  -7.316  17.842
ATOM   4305 H1   TIP   635      15.280  -6.793  17.342
ATOM   4306 H2   TIP   635      13.916  -6.726  17.995
ATOM   4307 O    TIP   636     -18.919  29.818 -20.802
ATOM   4308 H1   TIP   636     -18.580  30.346 -20.080
ATOM   4309 H2   TIP   636     -19.163  28.986 -20.398
ATOM   4310 O    TIP   637     -20.984 -12.908  -2.148
ATOM   4311 H1   TIP   637     -20.558 -13.693  -1.803
ATOM   4312 H2   TIP   637     -21.430 -12.526  -1.392
ATOM   4313 O    TIP   638     -22.045 -23.384  -1.321
ATOM   4314 H1   TIP   638     -22.629 -23.812  -0.695
ATOM   4315 H2   TIP   638     -21.171 -23.696  -1.086
ATOM   4316 O    TIP   639      18.158  -7.022   7.447
ATOM   4317 H1   TIP   639      18.352  -6.115   7.684
ATOM   4318 H2   TIP   639      18.657  -7.546   8.073
ATOM   4319 O    TIP   640      -7.138 -24.294   8.426
ATOM   4320 H1   TIP   640      -6.726 -23.479   8.711
ATOM   4321 H2   TIP   640      -7.850 -24.016   7.850
ATOM   4322 O    TIP   641      24.944  -2.408  -6.922
ATOM   4323 H1   TIP   641      24.538  -1.984  -7.677
ATOM   4324 H2   TIP   641      24.736  -1.835  -6.184
ATOM   4325 O    TIP   642       8.444  20.079 -10.357
ATOM   4326 H1   TIP   642       8.811  19.195 -10.382
ATOM   4327 H2   TIP   642       8.640  20.396  -9.475
ATOM   4328 O    TIP   643      21.173   0.966   0.267
ATOM   4329 H1   TIP   643      21.137   0.625   1.161
ATOM   4330 H2   TIP   643      21.182   1.917   0.372
ATOM   4331 O    TIP   644      18.103 -26.625  -0.246
ATOM   4332 H1   TIP   644      18.617 -26.628   0.562
ATOM   4333 H2   TIP   644      18.217 -27.504  -0.606
ATOM   4334 O    TIP   645      23.008  -3.354  20.592
ATOM   4335 H1   TIP   645      23.851  -3.014  20.293
ATOM   4336 H2   TIP   645      22.754  -3.990  19.924
ATOM   4337 O    TIP   646      -7.772  27.031 -17.323
ATOM   4338 H1   TIP   646      -8.642  27.415 -17.211
ATOM   4339 H2   TIP   646      -7.763  26.717 -18.227
ATOM   4340 O    TIP   647      18.569   9.045 -13.447
ATOM   4341 H1   TIP   647      18.570   8.323 -14.075
ATOM   4342 H2   TIP   647      18.723   8.628 -12.600
ATOM   4343 O    TIP   648      29.974 -13.288 -17.769
ATOM   4344 H1   TIP   648      29.671 -12.636 -18.402
ATOM   4345 H2   TIP   648      30.929 -13.231 -17.804
ATOM   4346 O    TIP   649      10.149   9.954   8.944
ATOM   4347 H1   TIP   649       9.270  10.043   8.576
ATOM   4348 H2   TIP   649      10.703   9.735   8.195
ATOM   4349 O    TIP   650       4.638 -25.723 -15.668
ATOM   4350 H1   TIP   650       5.144 -25.003 -15.290
ATOM   4351 H2   TIP   650       3.858 -25.783 -15.117
ATOM   4352 O    TIP   651      -7.377 -25.149   2.829
ATOM   4353 H1   TIP   651      -6.767 -24.436   2.637
ATOM   4354 H2   TIP   651      -6.918 -25.940   2.545
ATOM   4355 O    TIP   652       7.780 -18.778 -18.806
ATOM   4356 H1   TIP   652       7.118 -18.917 -18.128
ATOM   4357 H2   TIP   652       7.711 -19.548 -19.370
ATOM   4358 O    TIP   653       2.362 -26.679  -4.436
ATOM   4359 H1   TIP   653       2.222 -25.734  -4.368
ATOM   4360 H2   TIP   653       3.032 -26.775  -5.113
ATOM   4361 O    TIP   654      17.108 -29.935 -17.352
ATOM   4362 H1   TIP   654      17.814 -29.793 -16.721
ATOM   4363 H2   TIP   654      16.691 -29.078 -17.444
ATOM   4364 O    TIP   655     -17.032 -19.981  15.297
ATOM   4365 H1   TIP   655     -17.711 -20.235  15.922
ATOM   4366 H2   TIP   655     -16.290 -20.549  15.505
ATOM   4367 O    TIP   656       5.551   4.882   9.701
ATOM   4368 H1   TIP   656       6.158   5.001  10.432
ATOM   4369 H2   TIP   656       5.061   4.090   9.923
ATOM   4370 O    TIP   657     -14.348 -27.065   5.470
ATOM   4371 H1   TIP   657     -14.555 -27.713   6.143
ATOM   4372 H2   TIP   657     -14.166 -26.262   5.958
ATOM   4373 O    TIP   658      -6.482  29.343  -2.568
ATOM   4374 H1   TIP   658      -6.146  28.511  -2.902
ATOM   4375 H2   TIP   658      -7.431  29.225  -2.538
ATOM   4376 O    TIP   659      10.983  11.480  -3.201
ATOM   4377 H1   TIP   659      11.316  11.079  -2.398
ATOM   4378 H2   TIP   659      10.584  10.757  -3.684
ATOM   4379 O    TIP   660     -19.600  -7.095   3.932
ATOM   4380 H1   TIP   660     -18.826  -6.714   3.517
ATOM   4381 H2   TIP   660     -19.755  -7.908   3.452
ATOM   4382 O    TIP   661      19.868  11.554 -20.310
ATOM   4383 H1   TIP   661      19.887  12.148 -21.060
ATOM   4384 H2   TIP   661      20.319  10.767 -20.616
ATOM   4385 O    TIP   662       6.205  -4.891 -21.420
ATOM   4386 H1   TIP   662       6.841  -4.972 -22.130
ATOM   4387 H2   TIP   662       6.712  -5.048 -20.623
ATOM   4388 O    TIP   663       8.062 -26.956 -11.807
ATOM   4389 H1   TIP   663       7.756 -26.397 -12.520
ATOM   4390 H2   TIP   663       8.976 -27.143 -12.023
ATOM   4391 O    TIP   664      21.787 -20.603   4.257
ATOM   4392 H1   TIP   664      21.253 -20.386   5.021
ATOM   4393 H2   TIP   664      21.514 -19.976   3.587
ATOM   4394 O    TIP   665      -0.169  -9.867  13.998
ATOM   4395 H1   TIP   665       0.593  -9.291  13.944
ATOM   4396 H2   TIP   665       0.198 -10.738  14.148
ATOM   4397 O    TIP   666     -20.012   7.255 -14.821
ATOM   4398 H1   TIP   666     -20.268   6.333 -14.863
ATOM   4399 H2   TIP   666     -19.095   7.238 -14.548
ATOM   4400 O    TIP   667      -6.782  10.718 -17.365
ATOM   4401 H1   TIP   667      -6.314  11.222 -18.031
ATOM   4402 H2   TIP   667      -7.680  11.046 -17.403
ATOM   4403 O    TIP   668     -24.320  -9.528  -8.466
ATOM   4404 H1   TIP   668     -25.016  -8.949  -8.775
ATOM   4405 H2   TIP   668     -24.546 -10.388  -8.819
ATOM   4406 O    TIP   669       0.904  -0.663 -17.273
ATOM   4407 H1   TIP   669       1.493  -0.623 -18.026
ATOM   4408 H2   TIP   669       1.445  -0.398 -16.530
ATOM   4409 O    TIP   670       1.059   8.719 -17.093
ATOM   4410 H1   TIP   670       1.554   9.311 -16.528
ATOM   4411 H2   TIP   670       0.387   8.348 -16.521
ATOM   4412 O    TIP   671      -0.476 -27.286 -18.224
ATOM   4413 H1   TIP   671      -1.219 -27.019 -17.682
ATOM   4414 H2   TIP   671      -0.829 -27.328 -19.112
ATOM   4415 O    TIP   672      22.077 -20.897   8.018
ATOM   4416 H1   TIP   672      21.211 -20.897   8.426
ATOM   4417 H2   TIP   672      22.547 -21.609   8.453
ATOM   4418 O    TIP   673       4.508 -10.556  11.518
ATOM   4419 H1   TIP   673       4.361 -10.137  10.670
ATOM   4420 H2   TIP   673       4.180 -11.448  11.405
ATOM   4421 O    TIP   674      25.512 -14.605  -7.118
ATOM   4422 H1   TIP   674      25.237 -14.348  -7.998
ATOM   4423 H2   TIP   674      25.113 -13.954  -6.541
ATOM   4424 O    TIP   675       9.567  12.264 -12.433
ATOM   4425 H1   TIP   675       9.306  13.009 -12.973
ATOM   4426 H2   TIP   675      10.021  12.655 -11.687
ATOM   4427 O    TIP   676     -21.369   9.621  -4.472
ATOM   4428 H1   TIP   676     -22.017  10.321  -4.550
ATOM   4429 H2   TIP   676     -20.752   9.783  -5.185
ATOM   4430 O    TIP   677       7.054  -7.927   7.842
ATOM   4431 H1   TIP   677       6.178  -8.019   8.214
ATOM   4432 H2   TIP   677       6.918  -7.954   6.895
ATOM   4433 O    TIP   678       6.721   4.805   7.232
ATOM   4434 H1   TIP   678       6.074   5.117   6.600
ATOM   4435 H2   TIP   678       6.264   4.824   8.073
ATOM   4436 O    TIP   679       9.172 -23.308   3.036
ATOM   4437 H1   TIP   679       9.326 -23.033   2.133
ATOM   4438 H2   TIP   679       9.483 -24.212   3.070
ATOM   4439 O    TIP   680      29.167 -28.349  -9.438
ATOM   4440 H1   TIP   680      29.150 -27.490  -9.017
ATOM   4441 H2   TIP   680      28.618 -28.247 -10.215
ATOM   4442 O    TIP   681      -9.657 -15.616 -19.556
ATOM   4443 H1   TIP   681      -9.313 -15.949 -20.385
ATOM   4444 H2   TIP   681     -10.572 -15.405 -19.743
ATOM   4445 O    TIP   682       5.362  -1.869 -21.592
ATOM   4446 H1   TIP   682       6.142  -2.350 -21.314
ATOM   4447 H2   TIP   682       5.454  -1.007 -21.186
ATOM   4448 O    TIP   683      -8.894   6.199  -3.619
ATOM   4449 H1   TIP   683      -8.392   5.529  -3.156
ATOM   4450 H2   TIP   683      -8.233   6.745  -4.044
ATOM   4451 O    TIP   684      -1.995   1.359   8.230
ATOM   4452 H1   TIP   684      -1.515   0.716   7.708
ATOM   4453 H2   TIP   684      -1.861   1.081   9.136
ATOM   4454 O    TIP   685     -11.161  -8.867  21.330
ATOM   4455 H1   TIP   685     -11.259  -9.574  20.694
ATOM   4456 H2   TIP   685     -11.142  -9.308  22.179
ATOM   4457 O    TIP   686     -17.245   8.043   1.021
ATOM   4458 H1   TIP   686     -16.712   7.470   1.571
ATOM   4459 H2   TIP   686     -16.736   8.148   0.218
ATOM   4460 O    TIP   687      19.243 -22.043 -14.507
ATOM   4461 H1   TIP   687      18.383 -21.794 -14.170
ATOM   4462 H2   TIP   687      19.860 -21.736 -13.842
ATOM   4463 O    TIP   688     -24.908  -4.231 -18.450
ATOM   4464 H1   TIP   688     -24.205  -4.685 -18.914
ATOM   4465 H2   TIP   688     -24.519  -3.976 -17.613
ATOM   4466 O    TIP   689      -1.925  19.002  -6.084
ATOM   4467 H1   TIP   689      -1.127  18.861  -6.593
ATOM   4468 H2   TIP   689      -2.554  19.350  -6.715
ATOM   4469 O    TIP   690      15.333  23.863   3.867
ATOM   4470 H1   TIP   690      14.893  23.092   4.225
ATOM   4471 H2   TIP   690      14.664  24.299   3.340
ATOM   4472 O    TIP   691      -7.447  25.962 -11.139
ATOM   4473 H1   TIP   691      -6.628  26.001 -11.633
ATOM   4474 H2   TIP   691      -7.960  26.702 -11.464
ATOM   4475 O    TIP   692      15.540   6.062  -2.249
ATOM   4476 H1   TIP   692      15.050   5.241  -2.282
ATOM   4477 H2   TIP   692      15.936   6.072  -1.378
ATOM   4478 O    TIP   693      21.198 -10.071   0.541
ATOM   4479 H1   TIP   693      20.736 -10.601   1.190
ATOM   4480 H2   TIP   693      20.737  -9.232   0.543
ATOM   4481 O    TIP   694     -18.549   5.726  14.839
ATOM   4482 H1   TIP   694     -18.017   4.936  14.931
ATOM   4483 H2   TIP   694     -18.181   6.340  15.475
ATOM   4484 O    TIP   695      -4.211  -9.569   4.973
ATOM   4485 H1   TIP   695      -5.034 -10.038   5.108
ATOM   4486 H2   TIP   695      -3.543 -10.254   4.951
ATOM   4487 O    TIP   696     -16.151 -15.117 -16.449
ATOM   4488 H1   TIP   696     -16.912 -15.150 -17.029
ATOM   4489 H2   TIP   696     -15.475 -15.613 -16.911
ATOM   4490 O    TIP   697     -11.816   7.091 -20.305
ATOM   4491 H1   TIP   697     -11.356   6.984 -21.137
ATOM   4492 H2   TIP   697     -12.169   6.223 -20.111
ATOM   4493 O    TIP   698       5.295  11.022  -5.711
ATOM   4494 H1   TIP   698       5.925  11.114  -6.426
ATOM   4495 H2   TIP   698       5.807  10.671  -4.983
ATOM   4496 O    TIP   699       9.125  29.519  -2.905
ATOM   4497 H1   TIP   699       9.054  28.587  -3.112
ATOM   4498 H2   TIP   699       8.227  29.846  -2.957
ATOM   4499 O    TIP   700      -5.392 -22.340   4.764
ATOM   4500 H1   TIP   700      -4.681 -22.693   4.229
ATOM   4501 H2   TIP   700      -6.112 -22.960   4.647
ATOM   4502 O    TIP   701       4.813   8.688 -17.900
ATOM   4503 H1   TIP   701       4.204   8.937 -18.596
ATOM   4504 H2   TIP   701       4.428   9.049 -17.102
ATOM   4505 O    TIP   702       4.535 -27.556   7.628
ATOM   4506 H1   TIP   702       5.256 -27.190   7.117
ATOM   4507 H2   TIP   702       4.589 -27.110   8.473
ATOM   4508 O    TIP   703     -15.299 -24.188  -2.735
ATOM   4509 H1   TIP   703     -15.950 -24.043  -2.049
ATOM   4510 H2   TIP   703     -15.796 -24.145  -3.552
ATOM   4511 O    TIP   704       9.132 -22.047   5.543
ATOM   4512 H1   TIP   704      10.061 -22.122   5.760
ATOM   4513 H2   TIP   704       9.062 -22.404   4.658
ATOM   4514 O    TIP   705     -19.687   0.881  10.940
ATOM   4515 H1   TIP   705     -20.444   1.351  10.591
ATOM   4516 H2   TIP   705     -19.423   1.387  11.708
ATOM   4517 O    TIP   706      22.730 -18.590   0.602
ATOM   4518 H1   TIP   706      23.486 -18.011   0.700
ATOM   4519 H2   TIP   706      22.313 -18.589   1.463
ATOM   4520 O    TIP   707      21.196 -13.190 -16.684
ATOM   4521 H1   TIP   707      20.265 -13.326 -16.513
ATOM   4522 H2   TIP   707      21.435 -13.892 -17.288
ATOM   4523 O    TIP   708       4.337 -28.209   3.993
ATOM   4524 H1   TIP   708       5.193 -28.588   3.796
ATOM   4525 H2   TIP   708       4.513 -27.280   4.141
ATOM   4526 O    TIP   709     -26.802 -21.074  -7.366
ATOM   4527 H1   TIP   709     -26.478 -21.642  -8.065
ATOM   4528 H2   TIP   709     -26.904 -20.218  -7.780
ATOM   4529 O    TIP   710      -4.958  13.632  -5.952
ATOM   4530 H1   TIP   710      -4.499  13.535  -6.786
ATOM   4531 H2   TIP   710      -4.546  14.391  -5.538
ATOM   4532 O    TIP   711     -18.041 -28.106  -3.787
ATOM   4533 H1   TIP   711     -17.307 -27.861  -4.350
ATOM   4534 H2   TIP   711     -17.633 -28.496  -3.015
ATOM   4535 O    TIP   712      20.654 -16.655  -4.472
ATOM   4536 H1   TIP   712      20.781 -15.831  -4.002
ATOM   4537 H2   TIP   712      20.973 -17.327  -3.871
ATOM   4538 O    TIP   713     -21.480 -22.741 -10.481
ATOM   4539 H1   TIP   713     -21.468 -23.630 -10.127
ATOM   4540 H2   TIP   713     -20.568 -22.454 -10.443
ATOM   4541 O    TIP   714      12.381 -24.980   2.142
ATOM   4542 H1   TIP   714      11.746 -24.554   1.567
ATOM   4543 H2   TIP   714      12.956 -25.464   1.550
ATOM   4544 O    TIP   715      -0.314 -22.123  19.902
ATOM   4545 H1   TIP   715      -0.086 -22.760  20.578
ATOM   4546 H2   TIP   715      -0.422 -21.298  20.375
ATOM   4547 O    TIP   716      16.455   5.925  16.858
ATOM   4548 H1   TIP   716      15.838   5.837  17.584
ATOM   4549 H2   TIP   716      16.791   5.040  16.720
ATOM   4550 O    TIP   717      -3.564  22.256  -4.304
ATOM   4551 H1   TIP   717      -3.128  21.417  -4.161
ATOM   4552 H2   TIP   717      -3.214  22.829  -3.622
ATOM   4553 O    TIP   718      24.064  -7.590   2.540
ATOM   4554 H1   TIP   718      23.459  -7.255   1.878
ATOM   4555 H2   TIP   718      24.925  -7.544   2.124
ATOM   4556 O    TIP   719     -24.173  -5.450 -14.451
ATOM   4557 H1   TIP   719     -23.968  -5.844 -15.299
ATOM   4558 H2   TIP   719     -23.325  -5.177 -14.102
ATOM   4559 O    TIP   720      13.899 -20.399  20.830
ATOM   4560 H1   TIP   720      13.808 -21.336  20.655
ATOM   4561 H2   TIP   720      14.798 -20.193  20.576
ATOM   4562 O    TIP   721       1.468  -7.224  11.981
ATOM   4563 H1   TIP   721       1.828  -7.665  12.750
ATOM   4564 H2   TIP   721       0.519  -7.295  12.085
ATOM   4565 O    TIP   722     -17.862   8.923  -8.315
ATOM   4566 H1   TIP   722     -17.217   9.383  -7.778
ATOM   4567 H2   TIP   722     -17.712   9.249  -9.203
ATOM   4568 O    TIP   723      15.543 -16.492  15.340
ATOM   4569 H1   TIP   723      14.691 -16.908  15.209
ATOM   4570 H2   TIP   723      15.596 -15.830  14.651
ATOM   4571 O    TIP   724      25.197  -6.095 -15.704
ATOM   4572 H1   TIP   724      25.714  -6.891 -15.583
ATOM   4573 H2   TIP   724      25.649  -5.620 -16.402
ATOM   4574 O    TIP   725     -12.357 -18.681 -16.649
ATOM   4575 H1   TIP   725     -13.023 -18.060 -16.944
ATOM   4576 H2   TIP   725     -12.380 -18.622 -15.694
ATOM   4577 O    TIP   726      15.857   7.935   4.836
ATOM   4578 H1   TIP   726      16.097   7.114   5.266
ATOM   4579 H2   TIP   726      15.578   8.508   5.549
ATOM   4580 O    TIP   727     -26.889 -14.840  -4.933
ATOM   4581 H1   TIP   727     -26.437 -14.181  -5.459
ATOM   4582 H2   TIP   727     -26.346 -14.939  -4.152
ATOM   4583 O    TIP   728      -4.610 -13.172   6.554
ATOM   4584 H1   TIP   728      -4.927 -12.350   6.180
ATOM   4585 H2   TIP   728      -4.848 -13.123   7.479
ATOM   4586 O    TIP   729      18.758   5.213 -17.181
ATOM   4587 H1   TIP   729      19.309   4.492 -17.484
ATOM   4588 H2   TIP   729      17.869   4.955 -17.423
ATOM   4589 O    TIP   730      15.458  -0.660   6.754
ATOM   4590 H1   TIP   730      15.623  -1.584   6.936
ATOM   4591 H2   TIP   730      16.315  -0.304   6.519
ATOM   4592 O    TIP   731      -9.223   4.702 -11.934
ATOM   4593 H1   TIP   731      -8.792   4.281 -11.190
ATOM   4594 H2   TIP   731      -9.242   4.028 -12.613
ATOM   4595 O    TIP   732     -19.667   4.425  -2.839
ATOM   4596 H1   TIP   732     -19.246   3.633  -3.174
ATOM   4597 H2   TIP   732     -19.059   5.131  -3.058
ATOM   4598 O    TIP   733      10.246 -17.590 -18.293
ATOM   4599 H1   TIP   733      10.919 -17.946 -17.713
ATOM   4600 H2   TIP   733       9.569 -18.266 -18.320
ATOM   4601 O    TIP   734     -24.940  -3.515 -12.279
ATOM   4602 H1   TIP   734     -24.799  -2.587 -12.469
ATOM   4603 H2   TIP   734     -24.747  -3.961 -13.103
ATOM   4604 O    TIP   735       5.923  22.995   2.881
ATOM   4605 H1   TIP   735       5.943  22.098   2.547
ATOM   4606 H2   TIP   735       5.135  23.378   2.497
ATOM   4607 O    TIP   736     -12.414 -15.683   7.169
ATOM   4608 H1   TIP   736     -11.698 -15.121   7.465
ATOM   4609 H2   TIP   736     -12.037 -16.562   7.149
ATOM   4610 O    TIP   737     -19.842   7.373 -11.391
ATOM   4611 H1   TIP   737     -20.028   7.528 -10.466
ATOM   4612 H2   TIP   737     -19.927   8.234 -11.801
ATOM   4613 O    TIP   738       3.306 -14.334 -20.674
ATOM   4614 H1   TIP   738       3.180 -13.438 -20.362
ATOM   4615 H2   TIP   738       2.587 -14.829 -20.282
ATOM   4616 O    TIP   739     -17.107 -14.454 -20.487
ATOM   4617 H1   TIP   739     -17.868 -14.371 -21.062
ATOM   4618 H2   TIP   739     -17.467 -14.753 -19.653
ATOM   4619 O    TIP   740      19.373 -26.192 -16.438
ATOM   4620 H1   TIP   740      19.973 -25.620 -16.917
ATOM   4621 H2   TIP   740      19.060 -25.655 -15.710
ATOM   4622 O    TIP   741      -8.162 -11.584 -21.761
ATOM   4623 H1   TIP   741      -7.650 -12.300 -21.385
ATOM   4624 H2   TIP   741      -9.071 -11.810 -21.567
ATOM   4625 O    TIP   742      11.679 -21.448   9.602
ATOM   4626 H1   TIP   742      10.800 -21.289   9.259
ATOM   4627 H2   TIP   742      12.265 -21.064   8.950
ATOM   4628 O    TIP   743      12.831   0.318 -16.494
ATOM   4629 H1   TIP   743      12.693   1.109 -15.974
ATOM   4630 H2   TIP   743      11.996   0.173 -16.939
ATOM   4631 O    TIP   744       4.775   9.945   3.292
ATOM   4632 H1   TIP   744       5.404   9.227   3.365
ATOM   4633 H2   TIP   744       3.926   9.541   3.469
ATOM   4634 O    TIP   745      14.551  10.293  -3.914
ATOM   4635 H1   TIP   745      15.471  10.551  -3.861
ATOM   4636 H2   TIP   745      14.090  10.934  -3.373
ATOM   4637 O    TIP   746     -19.174 -19.708   3.084
ATOM   4638 H1   TIP   746     -20.079 -20.016   3.132
ATOM   4639 H2   TIP   746     -18.905 -19.606   3.997
ATOM   4640 O    TIP   747      11.126  -2.707   4.290
ATOM   4641 H1   TIP   747      10.652  -3.522   4.452
ATOM   4642 H2   TIP   747      11.932  -2.979   3.851
ATOM   4643 O    TIP   748      14.216 -12.231   6.976
ATOM   4644 H1   TIP   748      14.772 -13.005   7.069
ATOM   4645 H2   TIP   748      13.698 -12.400   6.189
ATOM   4646 O    TIP   749     -14.555  29.300 -13.389
ATOM   4647 H1   TIP   749     -15.087  28.526 -13.573
ATOM   4648 H2   TIP   749     -14.865  29.959 -14.009
ATOM   4649 O    TIP   750     -22.695  -4.024 -16.624
ATOM   4650 H1   TIP   750     -22.587  -4.918 -16.949
ATOM   4651 H2   TIP   750     -22.191  -4.002 -15.811
ATOM   4652 O    TIP   751      17.383 -13.691  -4.019
ATOM   4653 H1   TIP   751      18.069 -13.340  -4.587
ATOM   4654 H2   TIP   751      17.116 -14.507  -4.442
ATOM   4655 O    TIP   752      -4.022  29.491   7.679
ATOM   4656 H1   TIP   752      -4.597  30.044   7.149
ATOM   4657 H2   TIP   752      -4.556  29.243   8.434
ATOM   4658 O    TIP   753      18.031 -13.641   2.913
ATOM   4659 H1   TIP   753      17.199 -14.057   2.687
ATOM   4660 H2   TIP   753      18.061 -13.665   3.869
ATOM   4661 O    TIP   754      24.467 -25.128   8.254
ATOM   4662 H1   TIP   754      24.046 -25.445   7.455
ATOM   4663 H2   TIP   754      25.387 -25.018   8.015
ATOM   4664 O    TIP   755      26.081  -7.290  -3.645
ATOM   4665 H1   TIP   755      26.599  -7.985  -4.051
ATOM   4666 H2   TIP   755      26.610  -6.500  -3.756
ATOM   4667 O    TIP   756      18.562 -24.827 -11.836
ATOM   4668 H1   TIP   756      19.449 -25.113 -12.051
ATOM   4669 H2   TIP   756      18.676 -23.958 -11.451
ATOM   4670 O    TIP   757      -7.205   8.847  -2.072
ATOM   4671 H1   TIP   757      -6.634   8.280  -2.589
ATOM   4672 H2   TIP   757      -7.458   8.313  -1.320
ATOM   4673 O    TIP   758      11.236   5.028   2.053
ATOM   4674 H1   TIP   758      11.110   5.976   2.064
ATOM   4675 H2   TIP   758      12.168   4.907   2.234
ATOM   4676 O    TIP   759     -29.341 -14.240  -7.881
ATOM   4677 H1   TIP   759     -28.970 -14.777  -7.181
ATOM   4678 H2   TIP   759     -29.916 -14.835  -8.361
ATOM   4679 O    TIP   760      21.636  -3.530  -0.461
ATOM   4680 H1   TIP   760      22.093  -3.125  -1.197
ATOM   4681 H2   TIP   760      20.945  -4.055  -0.866
ATOM   4682 O    TIP   761      -5.228  -0.012  21.461
ATOM   4683 H1   TIP   761      -4.346  -0.206  21.779
ATOM   4684 H2   TIP   761      -5.494  -0.804  20.994
ATOM   4685 O    TIP   762     -26.834  -6.849   3.256
ATOM   4686 H1   TIP   762     -26.594  -7.653   3.716
ATOM   4687 H2   TIP   762     -26.738  -6.158   3.911
ATOM   4688 O    TIP   763      13.018  -7.527   9.660
ATOM   4689 H1   TIP   763      13.800  -7.466   9.112
ATOM   4690 H2   TIP   763      13.317  -7.961  10.459
ATOM   4691 O    TIP   764      -8.398   7.488 -19.528
ATOM   4692 H1   TIP   764      -8.747   8.350 -19.755
ATOM   4693 H2   TIP   764      -8.874   6.879 -20.092
ATOM   4694 O    TIP   765       1.169  -2.695  13.322
ATOM   4695 H1   TIP   765       1.793  -2.620  12.600
ATOM   4696 H2   TIP   765       1.549  -2.167  14.024
ATOM   4697 O    TIP   766      25.306  10.384  -8.346
ATOM   4698 H1   TIP   766      25.329   9.710  -9.025
ATOM   4699 H2   TIP   766      25.788  11.121  -8.722
ATOM   4700 O    TIP   767     -17.301 -12.283  -1.513
ATOM   4701 H1   TIP   767     -17.523 -12.176  -0.589
ATOM   4702 H2   TIP   767     -17.795 -13.053  -1.792
ATOM   4703 O    TIP   768      -1.783  21.980 -11.430
ATOM   4704 H1   TIP   768      -1.627  22.177 -12.354
ATOM   4705 H2   TIP   768      -2.189  21.114 -11.434
ATOM   4706 O    TIP   769       2.269  20.836  -8.235
ATOM   4707 H1   TIP   769       2.981  20.881  -8.873
ATOM   4708 H2   TIP   769       1.532  21.270  -8.665
ATOM   4709 O    TIP   770     -24.339 -12.719 -12.202
ATOM   4710 H1   TIP   770     -24.629 -13.628 -12.279
ATOM   4711 H2   TIP   770     -24.552 -12.326 -13.048
ATOM   4712 O    TIP   771      -7.883  23.416  -7.700
ATOM   4713 H1   TIP   771      -8.500  22.685  -7.707
ATOM   4714 H2   TIP   771      -7.841  23.705  -8.611
ATOM   4715 O    TIP   772      -6.657  30.205 -19.657
ATOM   4716 H1   TIP   772      -6.512  29.278 -19.845
ATOM   4717 H2   TIP   772      -6.551  30.278 -18.709
ATOM   4718 O    TIP   773      18.499 -16.825   4.668
ATOM   4719 H1   TIP   773      19.027 -16.966   5.454
ATOM   4720 H2   TIP   773      18.532 -17.660   4.202
ATOM   4721 O    TIP   774     -20.216  14.343   1.244
ATOM   4722 H1   TIP   774     -19.562  13.763   0.854
ATOM   4723 H2   TIP   774     -20.303  14.035   2.146
ATOM   4724 O    TIP   775      16.519   7.644  19.707
ATOM   4725 H1   TIP   775      16.002   6.869  19.489
ATOM   4726 H2   TIP   775      15.996   8.379  19.388
ATOM   4727 O    TIP   776      20.795  -1.443  -3.878
ATOM   4728 H1   TIP   776      21.035  -2.370  -3.866
ATOM   4729 H2   TIP   776      21.621  -0.983  -4.030
ATOM   4730 O    TIP   777       0.364  -4.181   9.124
ATOM   4731 H1   TIP   777       0.637  -4.391  10.017
ATOM   4732 H2   TIP   777       0.926  -3.450   8.867
ATOM   4733 O    TIP   778       4.976   3.703 -15.325
ATOM   4734 H1   TIP   778       4.171   4.152 -15.581
ATOM   4735 H2   TIP   778       5.194   3.153 -16.078
ATOM   4736 O    TIP   779      26.600   2.145  -1.779
ATOM   4737 H1   TIP   779      26.216   1.270  -1.728
ATOM   4738 H2   TIP   779      27.495   2.034  -1.458
ATOM   4739 O    TIP   780     -15.753  10.486  -7.599
ATOM   4740 H1   TIP   780     -14.915  10.252  -7.202
ATOM   4741 H2   TIP   780     -15.628  11.381  -7.914
ATOM   4742 O    TIP   781     -19.292  -3.949   6.740
ATOM   4743 H1   TIP   781     -19.776  -3.180   7.040
ATOM   4744 H2   TIP   781     -18.394  -3.639   6.625
ATOM   4745 O    TIP   782     -19.833  -2.236 -17.334
ATOM   4746 H1   TIP   782     -19.025  -2.386 -17.826
ATOM   4747 H2   TIP   782     -20.528  -2.298 -17.989
ATOM   4748 O    TIP   783       9.769  -4.762 -18.857
ATOM   4749 H1   TIP   783       9.895  -3.972 -18.332
ATOM   4750 H2   TIP   783      10.233  -4.584 -19.675
ATOM   4751 O    TIP   784     -24.987   4.588 -18.754
ATOM   4752 H1   TIP   784     -25.413   3.791 -18.440
ATOM   4753 H2   TIP   784     -24.086   4.323 -18.939
ATOM   4754 O    TIP   785      24.739 -24.812   0.370
ATOM   4755 H1   TIP   785      24.160 -25.527   0.634
ATOM   4756 H2   TIP   785      24.627 -24.750  -0.579
ATOM   4757 O    TIP   786      -0.361  15.758 -16.274
ATOM   4758 H1   TIP   786      -0.303  14.861 -16.603
ATOM   4759 H2   TIP   786       0.533  16.094 -16.333
ATOM   4760 O    TIP   787      18.566  -2.489 -16.724
ATOM   4761 H1   TIP   787      17.789  -2.752 -16.231
ATOM   4762 H2   TIP   787      18.241  -2.299 -17.604
ATOM   4763 O    TIP   788      -2.741  -9.569  14.911
ATOM   4764 H1   TIP   788      -1.890  -9.495  14.479
ATOM   4765 H2   TIP   788      -2.533  -9.627  15.843
ATOM   4766 O    TIP   789     -23.686 -11.605  -1.717
ATOM   4767 H1   TIP   789     -24.262 -12.240  -1.290
ATOM   4768 H2   TIP   789     -24.048 -11.506  -2.597
ATOM   4769 O    TIP   790      -0.394  -4.536  11.984
ATOM   4770 H1   TIP   790       0.195  -4.116  12.610
ATOM   4771 H2   TIP   790      -0.744  -5.293  12.454
ATOM   4772 O    TIP   791      -1.501  -7.888  10.503
ATOM   4773 H1   TIP   791      -1.594  -7.427   9.670
ATOM   4774 H2   TIP   791      -1.792  -7.257  11.161
ATOM   4775 O    TIP   792      16.548 -19.726  20.238
ATOM   4776 H1   TIP   792      17.183 -19.518  20.923
ATOM   4777 H2   TIP   792      17.078 -20.053  19.511
ATOM   4778 O    TIP   793      -6.502  -3.854 -17.513
ATOM   4779 H1   TIP   793      -6.783  -4.414 -18.236
ATOM   4780 H2   TIP   793      -5.578  -3.681 -17.687
ATOM   4781 O    TIP   794      -2.003 -17.625 -20.802
ATOM   4782 H1   TIP   794      -1.893 -16.772 -20.382
ATOM   4783 H2   TIP   794      -2.650 -17.471 -21.491
ATOM   4784 O    TIP   795     -22.128   4.405 -11.472
ATOM   4785 H1   TIP   795     -21.857   4.734 -10.615
ATOM   4786 H2   TIP   795     -22.226   5.190 -12.011
ATOM   4787 O    TIP   796       0.506   9.372  -0.668
ATOM   4788 H1   TIP   796       0.630   8.438  -0.838
ATOM   4789 H2   TIP   796       1.273   9.791  -1.059
ATOM   4790 O    TIP   797     -10.010 -23.741   9.436
ATOM   4791 H1   TIP   797      -9.578 -24.495   9.036
ATOM   4792 H2   TIP   797     -10.067 -23.095   8.733
ATOM   4793 O    TIP   798     -25.138  -0.828 -11.372
ATOM   4794 H1   TIP   798     -24.437  -1.371 -11.014
ATOM   4795 H2   TIP   798     -24.759   0.049 -11.427
ATOM   4796 O    TIP   799      -0.250   4.655   4.578
ATOM   4797 H1   TIP   799      -0.436   4.243   3.735
ATOM   4798 H2   TIP   799      -0.623   5.533   4.505
ATOM   4799 O    TIP   800      -0.282  19.769 -16.770
ATOM   4800 H1   TIP   800       0.094  19.699 -15.893
ATOM   4801 H2   TIP   800      -0.997  20.398 -16.676
ATOM   4802 O    TIP   801      -2.555 -14.190  10.725
ATOM   4803 H1   TIP   801      -2.166 -15.062  10.784
ATOM   4804 H2   TIP   801      -2.293 -13.753  11.535
ATOM   4805 O    TIP   802      -9.969 -23.230 -19.140
ATOM   4806 H1   TIP   802     -10.527 -22.737 -18.539
ATOM   4807 H2   TIP   802      -9.436 -22.565 -19.575
ATOM   4808 O    TIP   803     -16.673 -26.284  -6.555
ATOM   4809 H1   TIP   803     -16.482 -26.147  -7.483
ATOM   4810 H2   TIP   803     -16.691 -25.404  -6.181
ATOM   4811 O    TIP   804     -17.126  -0.524 -13.917
ATOM   4812 H1   TIP   804     -16.732   0.174 -14.440
ATOM   4813 H2   TIP   804     -17.979  -0.676 -14.322
ATOM   4814 O    TIP   805      23.293 -10.064 -11.150
ATOM   4815 H1   TIP   805      23.479  -9.169 -11.432
ATOM   4816 H2   TIP   805      24.044 -10.573 -11.454
ATOM   4817 O    TIP   806       9.533  -7.108  21.221
ATOM   4818 H1   TIP   806       9.451  -7.264  22.162
ATOM   4819 H2   TIP   806       8.686  -7.368  20.860
ATOM   4820 O    TIP   807     -22.172 -16.774  -4.164
ATOM   4821 H1   TIP   807     -22.221 -16.046  -3.544
ATOM   4822 H2   TIP   807     -22.823 -16.564  -4.833
ATOM   4823 O    TIP   808      13.613  13.868   6.780
ATOM   4824 H1   TIP   808      14.450  13.459   7.001
ATOM   4825 H2   TIP   808      13.289  14.215   7.611
ATOM   4826 O    TIP   809       0.741  16.669  -3.823
ATOM   4827 H1   TIP   809       1.286  17.396  -4.123
ATOM   4828 H2   TIP   809       0.325  16.995  -3.025
ATOM   4829 O    TIP   810     -26.208  -3.097  -4.185
ATOM   4830 H1   TIP   810     -25.519  -3.743  -4.339
ATOM   4831 H2   TIP   810     -26.138  -2.492  -4.924
ATOM   4832 O    TIP   811     -14.510   8.583  -9.390
ATOM   4833 H1   TIP   811     -15.197   8.804  -8.761
ATOM   4834 H2   TIP   811     -14.681   9.148 -10.142
ATOM   4835 O    TIP   812      -3.148  24.851  -0.036
ATOM   4836 H1   TIP   812      -2.866  24.805  -0.950
ATOM   4837 H2   TIP   812      -4.084  25.046  -0.083
ATOM   4838 O    TIP   813     -12.024 -14.445 -20.427
ATOM   4839 H1   TIP   813     -12.943 -14.181 -20.471
ATOM   4840 H2   TIP   813     -11.534 -13.628 -20.518
ATOM   4841 O    TIP   814     -14.869 -18.975 -11.837
ATOM   4842 H1   TIP   814     -15.749 -18.714 -12.107
ATOM   4843 H2   TIP   814     -15.006 -19.520 -11.062
ATOM   4844 O    TIP   815       1.604 -10.394  18.281
ATOM   4845 H1   TIP   815       1.859 -10.979  18.993
ATOM   4846 H2   TIP   815       1.207 -10.970  17.627
ATOM   4847 O    TIP   816      26.359  -2.218  -9.620
ATOM   4848 H1   TIP   816      27.081  -2.180  -8.993
ATOM   4849 H2   TIP   816      26.300  -1.330  -9.974
ATOM   4850 O    TIP   817      22.918  -8.764  -1.089
ATOM   4851 H1   TIP   817      22.746  -7.823  -1.086
ATOM   4852 H2   TIP   817      22.240  -9.134  -0.524
ATOM   4853 O    TIP   818      -4.386 -11.392  14.084
ATOM   4854 H1   TIP   818      -3.813 -10.691  14.394
ATOM   4855 H2   TIP   818      -3.793 -12.114  13.878
ATOM   4856 O    TIP   819       4.564 -30.142 -11.849
ATOM   4857 H1   TIP   819       4.765 -29.407 -12.427
ATOM   4858 H2   TIP   819       4.715 -29.803 -10.967
ATOM   4859 O    TIP   820      -6.822 -21.248   6.865
ATOM   4860 H1   TIP   820      -6.193 -21.217   7.585
ATOM   4861 H2   TIP   820      -6.291 -21.424   6.088
ATOM   4862 O    TIP   821      22.803  -4.980 -16.532
ATOM   4863 H1   TIP   821      23.542  -5.402 -16.094
ATOM   4864 H2   TIP   821      23.032  -4.051 -16.551
ATOM   4865 O    TIP   822      10.818 -27.184  14.157
ATOM   4866 H1   TIP   822      11.082 -26.314  14.457
ATOM   4867 H2   TIP   822      11.225 -27.275  13.295
ATOM   4868 O    TIP   823     -24.144  -1.676 -15.026
ATOM   4869 H1   TIP   823     -23.617  -1.085 -14.489
ATOM   4870 H2   TIP   823     -23.531  -2.355 -15.308
ATOM   4871 O    TIP   824     -13.655  18.111  20.997
ATOM   4872 H1   TIP   824     -14.249  17.625  21.568
ATOM   4873 H2   TIP   824     -13.789  17.729  20.130
ATOM   4874 O    TIP   825       3.539 -14.916 -17.768
ATOM   4875 H1   TIP   825       2.615 -14.670 -17.814
ATOM   4876 H2   TIP   825       3.630 -15.628 -18.402
ATOM   4877 O    TIP   826     -10.641 -15.585  14.191
ATOM   4878 H1   TIP   826     -10.275 -16.010  14.967
ATOM   4879 H2   TIP   826     -10.438 -16.183  13.472
ATOM   4880 O    TIP   827      12.785 -18.074  15.257
ATOM   4881 H1   TIP   827      11.983 -18.351  14.815
ATOM   4882 H2   TIP   827      12.889 -18.696  15.978
ATOM   4883 O    TIP   828     -17.275  24.085   5.275
ATOM   4884 H1   TIP   828     -16.617  24.514   4.727
ATOM   4885 H2   TIP   828     -17.872  23.669   4.653
ATOM   4886 O    TIP   829      21.393 -19.584 -14.740
ATOM   4887 H1   TIP   829      22.201 -20.071 -14.581
ATOM   4888 H2   TIP   829      20.804 -19.860 -14.038
ATOM   4889 O    TIP   830       9.016  -3.281  13.694
ATOM   4890 H1   TIP   830       8.511  -2.524  13.398
ATOM   4891 H2   TIP   830       9.929  -3.029  13.557
ATOM   4892 O    TIP   831      11.658 -22.324   6.128
ATOM   4893 H1   TIP   831      12.217 -21.756   6.657
ATOM   4894 H2   TIP   831      12.135 -22.435   5.306
ATOM   4895 O    TIP   832     -21.522 -25.280  -9.616
ATOM   4896 H1   TIP   832     -20.817 -25.889  -9.835
ATOM   4897 H2   TIP   832     -22.050 -25.747  -8.969
ATOM   4898 O    TIP   833     -20.432 -19.996  -0.122
ATOM   4899 H1   TIP   833     -19.976 -19.860  -0.953
ATOM   4900 H2   TIP   833     -21.360 -19.937  -0.345
ATOM   4901 O    TIP   834     -27.195  -9.031 -13.902
ATOM   4902 H1   TIP   834     -26.297  -9.338 -13.781
ATOM   4903 H2   TIP   834     -27.166  -8.104 -13.665
ATOM   4904 O    TIP   835      -4.385  -1.133 -17.977
ATOM   4905 H1   TIP   835      -5.123  -1.039 -18.580
ATOM   4906 H2   TIP   835      -3.959  -1.947 -18.245
ATOM   4907 O    TIP   836     -13.371 -26.706 -15.395
ATOM   4908 H1   TIP   836     -12.843 -26.140 -15.958
ATOM   4909 H2   TIP   836     -12.852 -27.505 -15.303
ATOM   4910 O    TIP   837     -20.352   7.739  -8.402
ATOM   4911 H1   TIP   837     -19.475   8.118  -8.343
ATOM   4912 H2   TIP   837     -20.935   8.434  -8.098
ATOM   4913 O    TIP   838     -13.523 -27.570  19.444
ATOM   4914 H1   TIP   838     -12.611 -27.281  19.485
ATOM   4915 H2   TIP   838     -13.486 -28.510  19.618
ATOM   4916 O    TIP   839     -15.159  27.839  -7.070
ATOM   4917 H1   TIP   839     -14.336  27.831  -6.583
ATOM   4918 H2   TIP   839     -15.203  26.977  -7.484
ATOM   4919 O    TIP   840     -13.386   0.182 -19.233
ATOM   4920 H1   TIP   840     -13.985  -0.527 -19.005
ATOM   4921 H2   TIP   840     -12.527  -0.126 -18.946
ATOM   4922 O    TIP   841      26.074 -11.822  -4.328
ATOM   4923 H1   TIP   841      26.606 -11.258  -3.768
ATOM   4924 H2   TIP   841      26.582 -12.629  -4.410
ATOM   4925 O    TIP   842     -15.775 -23.603   3.379
ATOM   4926 H1   TIP   842     -14.820 -23.600   3.434
ATOM   4927 H2   TIP   842     -16.068 -23.680   4.287
ATOM   4928 O    TIP   843     -23.401 -19.586  -0.697
ATOM   4929 H1   TIP   843     -23.222 -18.956  -1.395
ATOM   4930 H2   TIP   843     -24.310 -19.851  -0.839
ATOM   4931 O    TIP   844     -14.669  -4.668   8.913
ATOM   4932 H1   TIP   844     -13.778  -4.541   9.237
ATOM   4933 H2   TIP   844     -14.841  -5.601   9.040
ATOM   4934 O    TIP   845     -19.121   5.515   6.899
ATOM   4935 H1   TIP   845     -18.946   6.198   7.546
ATOM   4936 H2   TIP   845     -18.305   5.017   6.848
ATOM   4937 O    TIP   846      17.786 -24.415 -18.489
ATOM   4938 H1   TIP   846      17.439 -24.385 -19.380
ATOM   4939 H2   TIP   846      17.504 -25.263 -18.149
ATOM   4940 O    TIP   847       0.882  30.237  -2.906
ATOM   4941 H1   TIP   847       0.515  30.945  -2.376
ATOM   4942 H2   TIP   847       1.406  30.682  -3.572
ATOM   4943 O    TIP   848     -21.376   5.254  -8.995
ATOM   4944 H1   TIP   848     -21.152   4.921  -8.126
ATOM   4945 H2   TIP   848     -20.939   6.104  -9.047
ATOM   4946 O    TIP   849      23.099 -11.198 -13.910
ATOM   4947 H1   TIP   849      23.324 -11.306 -14.834
ATOM   4948 H2   TIP   849      23.092 -10.251 -13.773
ATOM   4949 O    TIP   850     -18.839   5.243  10.725
ATOM   4950 H1   TIP   850     -18.504   5.728   9.972
ATOM   4951 H2   TIP   850     -19.344   4.525  10.343
ATOM   4952 O    TIP   851      -4.352  29.459  21.097
ATOM   4953 H1   TIP   851      -3.486  29.096  20.914
ATOM   4954 H2   TIP   851      -4.759  28.824  21.687
ATOM   4955 O    TIP   852      -7.366  -8.812   7.216
ATOM   4956 H1   TIP   852      -8.038  -9.224   7.759
ATOM   4957 H2   TIP   852      -7.482  -7.873   7.361
ATOM   4958 O    TIP   853       1.469   2.488 -15.560
ATOM   4959 H1   TIP   853       0.872   2.581 -16.303
ATOM   4960 H2   TIP   853       2.015   3.274 -15.591
ATOM   4961 O    TIP   854     -10.774 -10.632  16.353
ATOM   4962 H1   TIP   854     -10.964 -11.546  16.141
ATOM   4963 H2   TIP   854      -9.832 -10.543  16.212
ATOM   4964 O    TIP   855     -13.365 -17.151  14.641
ATOM   4965 H1   TIP   855     -13.014 -17.903  14.165
ATOM   4966 H2   TIP   855     -14.210 -17.451  14.975
ATOM   4967 O    TIP   856     -24.737 -17.639  -3.300
ATOM   4968 H1   TIP   856     -23.805 -17.816  -3.423
ATOM   4969 H2   TIP   856     -24.780 -16.704  -3.097
ATOM   4970 O    TIP   857     -17.168 -21.334   2.116
ATOM   4971 H1   TIP   857     -16.798 -21.530   2.977
ATOM   4972 H2   TIP   857     -17.834 -20.668   2.287
ATOM   4973 O    TIP   858      17.953  16.213 -13.085
ATOM   4974 H1   TIP   858      17.556  15.520 -13.612
ATOM   4975 H2   TIP   858      18.896  16.067 -13.167
ATOM   4976 O    TIP   859       7.216 -22.663   0.619
ATOM   4977 H1   TIP   859       7.716 -22.602  -0.195
ATOM   4978 H2   TIP   859       7.038 -21.754   0.861
ATOM   4979 O    TIP   860      14.934 -23.456 -16.961
ATOM   4980 H1   TIP   860      14.742 -22.801 -16.290
ATOM   4981 H2   TIP   860      14.950 -22.963 -17.781
ATOM   4982 O    TIP   861       9.830 -23.202  17.120
ATOM   4983 H1   TIP   861       8.973 -22.807  16.959
ATOM   4984 H2   TIP   861      10.428 -22.721  16.549
ATOM   4985 O    TIP   862      28.416  -4.576  -8.868
ATOM   4986 H1   TIP   862      29.266  -4.165  -9.023
ATOM   4987 H2   TIP   862      28.520  -5.037  -8.036
ATOM   4988 O    TIP   863     -27.163   5.534  -9.714
ATOM   4989 H1   TIP   863     -27.082   4.664 -10.103
ATOM   4990 H2   TIP   863     -28.098   5.734  -9.764
ATOM   4991 O    TIP   864      -8.760 -26.714 -20.316
ATOM   4992 H1   TIP   864      -8.419 -27.576 -20.555
ATOM   4993 H2   TIP   864      -8.831 -26.244 -21.146
ATOM   4994 O    TIP   865     -21.530 -17.226   2.293
ATOM   4995 H1   TIP   865     -20.917 -17.958   2.360
ATOM   4996 H2   TIP   865     -22.347 -17.561   2.661
ATOM   4997 O    TIP   866      12.909   5.217  -3.494
ATOM   4998 H1   TIP   866      12.480   4.750  -4.211
ATOM   4999 H2   TIP   866      13.432   4.549  -3.051
ATOM   5000 O    TIP   867     -17.389 -27.276   2.851
ATOM   5001 H1   TIP   867     -18.011 -27.083   3.553
ATOM   5002 H2   TIP   867     -17.698 -28.100   2.476
ATOM   5003 O    TIP   868     -20.684 -23.096 -16.318
ATOM   5004 H1   TIP   868     -20.026 -23.419 -15.703
ATOM   5005 H2   TIP   868     -21.213 -22.485 -15.806
ATOM   5006 O    TIP   869      18.058  -8.316 -20.370
ATOM   5007 H1   TIP   869      17.564  -8.771 -19.688
ATOM   5008 H2   TIP   869      17.510  -7.567 -20.604
ATOM   5009 O    TIP   870       0.744 -25.731 -15.927
ATOM   5010 H1   TIP   870       0.358 -26.403 -16.489
ATOM   5011 H2   TIP   870       0.310 -24.920 -16.188
ATOM   5012 O    TIP   871      12.951  -7.812  21.455
ATOM   5013 H1   TIP   871      12.946  -7.610  22.390
ATOM   5014 H2   TIP   871      12.282  -8.488  21.351
ATOM   5015 O    TIP   872      25.837 -19.012  -3.341
ATOM   5016 H1   TIP   872      25.105 -19.339  -2.818
ATOM   5017 H2   TIP   872      26.140 -18.235  -2.872
ATOM   5018 O    TIP   873      -4.676  12.425  -3.454
ATOM   5019 H1   TIP   873      -4.085  12.817  -2.811
ATOM   5020 H2   TIP   873      -4.532  12.931  -4.253
ATOM   5021 O    TIP   874     -24.451   7.276  -5.803
ATOM   5022 H1   TIP   874     -23.496   7.228  -5.828
ATOM   5023 H2   TIP   874     -24.739   6.364  -5.826
ATOM   5024 O    TIP   875      -9.460   7.906  15.380
ATOM   5025 H1   TIP   875      -8.961   7.752  14.578
ATOM   5026 H2   TIP   875      -8.901   8.479  15.905
ATOM   5027 O    TIP   876      21.716  -1.425 -17.960
ATOM   5028 H1   TIP   876      21.457  -2.172 -18.500
ATOM   5029 H2   TIP   876      21.319  -0.668 -18.390
ATOM   5030 O    TIP   877     -20.641   8.048   3.064
ATOM   5031 H1   TIP   877     -21.504   7.826   2.714
ATOM   5032 H2   TIP   877     -20.334   7.241   3.476
ATOM   5033 O    TIP   878      -7.457  -0.604  17.123
ATOM   5034 H1   TIP   878      -6.979  -1.214  16.561
ATOM   5035 H2   TIP   878      -7.322   0.252  16.717
ATOM   5036 O    TIP   879      -3.946 -20.477   8.334
ATOM   5037 H1   TIP   879      -3.711 -20.354   7.414
ATOM   5038 H2   TIP   879      -3.121 -20.699   8.765
ATOM   5039 O    TIP   880      -7.530 -29.576 -15.157
ATOM   5040 H1   TIP   880      -7.018 -30.383 -15.209
ATOM   5041 H2   TIP   880      -7.570 -29.258 -16.059
ATOM   5042 O    TIP   881     -16.624   0.191 -11.242
ATOM   5043 H1   TIP   881     -16.659   0.044 -12.187
ATOM   5044 H2   TIP   881     -16.317  -0.641 -10.881
ATOM   5045 O    TIP   882     -26.128 -15.691   4.753
ATOM   5046 H1   TIP   882     -25.913 -14.921   4.227
ATOM   5047 H2   TIP   882     -26.127 -15.373   5.656
ATOM   5048 O    TIP   883     -18.617  28.201   5.188
ATOM   5049 H1   TIP   883     -19.521  28.479   5.040
ATOM   5050 H2   TIP   883     -18.565  28.042   6.130
ATOM   5051 O    TIP   884     -19.088  -1.753   0.396
ATOM   5052 H1   TIP   884     -19.329  -1.269  -0.394
ATOM   5053 H2   TIP   884     -19.402  -1.209   1.117
ATOM   5054 O    TIP   885       5.391   7.909   5.254
ATOM   5055 H1   TIP   885       6.246   8.044   5.662
ATOM   5056 H2   TIP   885       4.830   8.579   5.643
ATOM   5057 O    TIP   886      20.774 -27.121  -8.490
ATOM   5058 H1   TIP   886      20.152 -27.811  -8.262
ATOM   5059 H2   TIP   886      20.242 -26.449  -8.915
ATOM   5060 O    TIP   887      12.954  21.932  16.672
ATOM   5061 H1   TIP   887      12.700  21.054  16.389
ATOM   5062 H2   TIP   887      13.895  21.869  16.837
ATOM   5063 O    TIP   888      -2.988   4.146   3.304
ATOM   5064 H1   TIP   888      -3.059   4.940   2.775
ATOM   5065 H2   TIP   888      -3.391   4.377   4.140
ATOM   5066 O    TIP   889     -23.766 -10.034 -21.470
ATOM   5067 H1   TIP   889     -24.320 -10.074 -22.249
ATOM   5068 H2   TIP   889     -23.356 -10.897 -21.422
ATOM   5069 O    TIP   890       0.003  16.178  -9.465
ATOM   5070 H1   TIP   890       0.703  16.715  -9.836
ATOM   5071 H2   TIP   890      -0.775  16.416  -9.968
ATOM   5072 O    TIP   891     -15.578  -9.586   5.101
ATOM   5073 H1   TIP   891     -15.065  -8.779   5.139
ATOM   5074 H2   TIP   891     -14.970 -10.242   4.762
ATOM   5075 O    TIP   892      -4.550   9.915 -12.273
ATOM   5076 H1   TIP   892      -4.977  10.576 -12.818
ATOM   5077 H2   TIP   892      -5.177   9.741 -11.571
ATOM   5078 O    TIP   893     -20.890  -2.480  20.179
ATOM   5079 H1   TIP   893     -20.540  -2.121  19.363
ATOM   5080 H2   TIP   893     -21.339  -1.743  20.592
ATOM   5081 O    TIP   894       5.299   0.017  13.141
ATOM   5082 H1   TIP   894       4.460  -0.260  12.772
ATOM   5083 H2   TIP   894       5.195   0.955  13.298
ATOM   5084 O    TIP   895      15.439 -26.473   4.009
ATOM   5085 H1   TIP   895      15.732 -27.106   3.354
ATOM   5086 H2   TIP   895      14.570 -26.779   4.267
ATOM   5087 O    TIP   896      29.074  -6.392   2.329
ATOM   5088 H1   TIP   896      29.443  -6.118   1.489
ATOM   5089 H2   TIP   896      28.269  -6.854   2.099
ATOM   5090 O    TIP   897     -10.905   1.774   2.681
ATOM   5091 H1   TIP   897     -11.297   1.801   1.808
ATOM   5092 H2   TIP   897     -10.495   0.911   2.733
ATOM   5093 O    TIP   898       8.879 -20.881   8.887
ATOM   5094 H1   TIP   898       8.009 -21.074   9.236
ATOM   5095 H2   TIP   898       8.719 -20.280   8.160
ATOM   5096 O    TIP   899      28.463 -14.547 -13.511
ATOM   5097 H1   TIP   899      28.683 -13.618 -13.572
ATOM   5098 H2   TIP   899      28.603 -14.887 -14.395
ATOM   5099 O    TIP   900      14.655  11.901  16.523
ATOM   5100 H1   TIP   900      14.876  12.767  16.866
ATOM   5101 H2   TIP   900      15.340  11.714  15.882
ATOM   5102 O    TIP   901      20.577  -1.868 -14.348
ATOM   5103 H1   TIP   901      20.132  -1.892 -15.195
ATOM   5104 H2   TIP   901      19.919  -2.169 -13.722
ATOM   5105 O    TIP   902      -6.716  26.662  -8.295
ATOM   5106 H1   TIP   902      -6.602  26.355  -9.194
ATOM   5107 H2   TIP   902      -6.911  25.870  -7.793
ATOM   5108 O    TIP   903      16.416 -27.082  -6.674
ATOM   5109 H1   TIP   903      16.968 -27.629  -7.232
ATOM   5110 H2   TIP   903      15.614 -26.953  -7.180
ATOM   5111 O    TIP   904     -21.402  -7.591  20.084
ATOM   5112 H1   TIP   904     -20.955  -8.370  20.415
ATOM   5113 H2   TIP   904     -21.014  -6.865  20.573
ATOM   5114 O    TIP   905      20.110   5.893  -6.948
ATOM   5115 H1   TIP   905      20.367   5.933  -7.869
ATOM   5116 H2   TIP   905      20.732   5.285  -6.550
ATOM   5117 O    TIP   906      -5.501  25.746 -13.229
ATOM   5118 H1   TIP   906      -5.695  25.319 -14.064
ATOM   5119 H2   TIP   906      -4.973  26.508 -13.466
ATOM   5120 O    TIP   907       5.321  13.698  -6.908
ATOM   5121 H1   TIP   907       5.306  13.013  -6.240
ATOM   5122 H2   TIP   907       5.989  13.413  -7.530
ATOM   5123 O    TIP   908      -0.493   4.481 -17.399
ATOM   5124 H1   TIP   908      -0.616   3.666 -17.885
ATOM   5125 H2   TIP   908      -0.115   5.087 -18.036
ATOM   5126 O    TIP   909       9.587 -19.387  11.524
ATOM   5127 H1   TIP   909       9.407 -19.823  10.692
ATOM   5128 H2   TIP   909       8.878 -19.669  12.102
ATOM   5129 O    TIP   910      20.771 -26.225   5.836
ATOM   5130 H1   TIP   910      20.198 -26.103   5.079
ATOM   5131 H2   TIP   910      20.276 -25.866   6.572
ATOM   5132 O    TIP   911       2.468 -26.301 -13.873
ATOM   5133 H1   TIP   911       2.131 -26.192 -12.984
ATOM   5134 H2   TIP   911       1.775 -25.959 -14.437
ATOM   5135 O    TIP   912      13.559 -24.084  12.113
ATOM   5136 H1   TIP   912      14.418 -24.350  12.439
ATOM   5137 H2   TIP   912      13.467 -24.541  11.277
ATOM   5138 O    TIP   913       9.375  15.028  -8.287
ATOM   5139 H1   TIP   913       9.131  15.825  -8.757
ATOM   5140 H2   TIP   913       9.813  15.340  -7.495
ATOM   5141 O    TIP   914       4.236 -14.450   6.984
ATOM   5142 H1   TIP   914       4.043 -14.027   6.147
ATOM   5143 H2   TIP   914       5.166 -14.673   6.931
ATOM   5144 O    TIP   915      14.321  -4.148   8.258
ATOM   5145 H1   TIP   915      15.224  -4.421   8.095
ATOM   5146 H2   TIP   915      14.228  -4.178   9.210
ATOM   5147 O    TIP   916      -3.908   3.324   7.854
ATOM   5148 H1   TIP   916      -3.402   2.518   7.947
ATOM   5149 H2   TIP   916      -4.653   3.211   8.443
ATOM   5150 O    TIP   917     -11.599 -29.678  -6.153
ATOM   5151 H1   TIP   917     -12.534 -29.675  -6.356
ATOM   5152 H2   TIP   917     -11.176 -29.946  -6.969
ATOM   5153 O    TIP   918       0.324  12.357  20.868
ATOM   5154 H1   TIP   918      -0.552  12.242  20.499
ATOM   5155 H2   TIP   918       0.252  13.133  21.422
ATOM   5156 O    TIP   919       9.854  19.284   7.834
ATOM   5157 H1   TIP   919       9.571  19.861   8.543
ATOM   5158 H2   TIP   919      10.386  18.615   8.266
ATOM   5159 O    TIP   920     -15.845  -8.747  13.195
ATOM   5160 H1   TIP   920     -15.505  -7.902  13.487
ATOM   5161 H2   TIP   920     -16.166  -9.167  13.993
ATOM   5162 O    TIP   921      23.127  -0.075  -4.260
ATOM   5163 H1   TIP   921      23.971  -0.502  -4.404
ATOM   5164 H2   TIP   921      23.125   0.145  -3.329
ATOM   5165 O    TIP   922      14.047  29.522  -5.418
ATOM   5166 H1   TIP   922      13.287  28.947  -5.327
ATOM   5167 H2   TIP   922      14.082  29.729  -6.351
ATOM   5168 O    TIP   923     -23.511 -23.716 -16.693
ATOM   5169 H1   TIP   923     -22.729 -24.196 -16.964
ATOM   5170 H2   TIP   923     -23.808 -23.270 -17.486
ATOM   5171 O    TIP   924      24.739 -17.524  -5.253
ATOM   5172 H1   TIP   924      23.911 -17.190  -4.907
ATOM   5173 H2   TIP   924      25.212 -17.838  -4.483
ATOM   5174 O    TIP   925      -9.486   2.771   9.291
ATOM   5175 H1   TIP   925      -9.894   1.948   9.021
ATOM   5176 H2   TIP   925      -9.195   2.613  10.188
ATOM   5177 O    TIP   926      23.788 -11.314  -5.577
ATOM   5178 H1   TIP   926      24.704 -11.452  -5.338
ATOM   5179 H2   TIP   926      23.401 -10.885  -4.814
ATOM   5180 O    TIP   927      14.818   3.262  18.333
ATOM   5181 H1   TIP   927      14.690   2.941  17.441
ATOM   5182 H2   TIP   927      14.145   2.817  18.848
ATOM   5183 O    TIP   928      -2.426  27.449  19.759
ATOM   5184 H1   TIP   928      -3.070  27.334  19.060
ATOM   5185 H2   TIP   928      -2.322  26.576  20.137
ATOM   5186 O    TIP   929      19.525 -13.621  17.985
ATOM   5187 H1   TIP   929      20.457 -13.833  18.011
ATOM   5188 H2   TIP   929      19.345 -13.439  17.063
ATOM   5189 O    TIP   930      -3.117  16.066  -8.316
ATOM   5190 H1   TIP   930      -2.417  16.699  -8.151
ATOM   5191 H2   TIP   930      -3.925  16.559  -8.174
ATOM   5192 O    TIP   931      16.107  -9.366 -18.809
ATOM   5193 H1   TIP   931      16.302  -8.736 -18.116
ATOM   5194 H2   TIP   931      15.473  -9.966 -18.417
ATOM   5195 O    TIP   932      11.225 -28.872   0.651
ATOM   5196 H1   TIP   932      11.910 -28.363   0.218
ATOM   5197 H2   TIP   932      11.260 -28.595   1.566
ATOM   5198 O    TIP   933      -2.868 -29.588  -9.645
ATOM   5199 H1   TIP   933      -2.432 -30.347 -10.032
ATOM   5200 H2   TIP   933      -3.670 -29.486 -10.156
ATOM   5201 O    TIP   934     -18.279   6.653  -3.132
ATOM   5202 H1   TIP   934     -18.850   7.172  -2.567
ATOM   5203 H2   TIP   934     -18.146   7.199  -3.907
ATOM   5204 O    TIP   935     -14.647 -13.128 -20.600
ATOM   5205 H1   TIP   935     -14.756 -12.497 -21.311
ATOM   5206 H2   TIP   935     -15.425 -13.683 -20.650
ATOM   5207 O    TIP   936      -6.381   0.286 -15.637
ATOM   5208 H1   TIP   936      -6.676   1.181 -15.468
ATOM   5209 H2   TIP   936      -6.484   0.172 -16.581
ATOM   5210 O    TIP   937       3.865 -30.533  -2.287
ATOM   5211 H1   TIP   937       3.245 -29.825  -2.109
ATOM   5212 H2   TIP   937       3.844 -30.638  -3.238
ATOM   5213 O    TIP   938      -8.304 -22.809  20.715
ATOM   5214 H1   TIP   938      -8.795 -22.366  21.407
ATOM   5215 H2   TIP   938      -8.620 -22.413  19.903
ATOM   5216 O    TIP   939     -15.493  -9.184  16.054
ATOM   5217 H1   TIP   939     -14.990  -9.185  16.867
ATOM   5218 H2   TIP   939     -15.095  -8.492  15.525
ATOM   5219 O    TIP   940      11.313  13.210   1.414
ATOM   5220 H1   TIP   940      10.498  12.745   1.227
ATOM   5221 H2   TIP   940      11.323  13.304   2.366
ATOM   5222 O    TIP   941       9.208  17.291 -10.493
ATOM   5223 H1   TIP   941      10.071  17.250 -10.081
ATOM   5224 H2   TIP   941       9.319  16.841 -11.331
ATOM   5225 O    TIP   942      -8.828  25.818  -5.477
ATOM   5226 H1   TIP   942      -8.870  25.289  -4.680
ATOM   5227 H2   TIP   942      -8.832  25.179  -6.190
ATOM   5228 O    TIP   943       2.879 -17.804  16.327
ATOM   5229 H1   TIP   943       3.432 -18.307  16.924
ATOM   5230 H2   TIP   943       3.455 -17.584  15.595
ATOM   5231 O    TIP   944       6.593  28.772  -9.146
ATOM   5232 H1   TIP   944       5.856  29.372  -9.258
ATOM   5233 H2   TIP   944       7.363  29.339  -9.127
ATOM   5234 O    TIP   945      11.129  -9.414   5.866
ATOM   5235 H1   TIP   945      12.000  -9.022   5.818
ATOM   5236 H2   TIP   945      11.113  -9.864   6.711
ATOM   5237 O    TIP   946     -15.283 -12.759  12.023
ATOM   5238 H1   TIP   946     -14.655 -13.435  12.278
ATOM   5239 H2   TIP   946     -14.745 -11.993  11.824
ATOM   5240 O    TIP   947       9.303   7.229   8.530
ATOM   5241 H1   TIP   947       9.533   7.331   9.453
ATOM   5242 H2   TIP   947      10.044   6.759   8.148
ATOM   5243 O    TIP   948       2.577   4.955 -15.937
ATOM   5244 H1   TIP   948       3.213   5.352 -16.532
ATOM   5245 H2   TIP   948       1.915   5.633 -15.806
ATOM   5246 O    TIP   949       6.570 -30.120 -20.986
ATOM   5247 H1   TIP   949       5.972 -30.662 -21.501
ATOM   5248 H2   TIP   949       7.098 -29.659 -21.637
ATOM   5249 O    TIP   950      26.630   4.074  -7.146
ATOM   5250 H1   TIP   950      27.217   4.462  -6.498
ATOM   5251 H2   TIP   950      26.039   3.521  -6.635
ATOM   5252 O    TIP   951      -0.991  -7.240  21.086
ATOM   5253 H1   TIP   951      -1.419  -6.686  20.434
ATOM   5254 H2   TIP   951      -0.949  -8.105  20.678
ATOM   5255 O    TIP   952       9.660  -7.338   6.477
ATOM   5256 H1   TIP   952      10.059  -8.188   6.295
ATOM   5257 H2   TIP   952       8.738  -7.534   6.639
ATOM   5258 O    TIP   953       2.805  -4.105   6.062
ATOM   5259 H1   TIP   953       3.711  -4.403   6.141
ATOM   5260 H2   TIP   953       2.876  -3.205   5.744
ATOM   5261 O    TIP   954     -18.396  -7.414 -17.668
ATOM   5262 H1   TIP   954     -17.646  -8.005 -17.593
ATOM   5263 H2   TIP   954     -19.142  -7.934 -17.371
ATOM   5264 O    TIP   955      16.491 -25.800 -10.457
ATOM   5265 H1   TIP   955      17.117 -25.185 -10.839
ATOM   5266 H2   TIP   955      16.498 -26.551 -11.051
ATOM   5267 O    TIP   956      10.957  22.245  -4.623
ATOM   5268 H1   TIP   956      10.980  23.202  -4.628
ATOM   5269 H2   TIP   956      10.072  22.027  -4.334
ATOM   5270 O    TIP   957      23.080 -13.679 -14.495
ATOM   5271 H1   TIP   957      22.955 -12.827 -14.078
ATOM   5272 H2   TIP   957      22.515 -13.654 -15.267
ATOM   5273 O    TIP   958      17.393  18.803 -13.639
ATOM   5274 H1   TIP   958      17.385  17.881 -13.384
ATOM   5275 H2   TIP   958      16.663  18.889 -14.252
ATOM   5276 O    TIP   959      26.553  -8.307  -7.854
ATOM   5277 H1   TIP   959      26.421  -8.357  -8.800
ATOM   5278 H2   TIP   959      25.703  -8.035  -7.507
ATOM   5279 O    TIP   960      18.502  -0.695  -5.557
ATOM   5280 H1   TIP   960      19.112  -0.325  -6.195
ATOM   5281 H2   TIP   960      19.057  -0.986  -4.834
ATOM   5282 O    TIP   961      -2.394 -26.708 -20.385
ATOM   5283 H1   TIP   961      -2.398 -26.715 -21.342
ATOM   5284 H2   TIP   961      -3.270 -27.004 -20.139
ATOM   5285 O    TIP   962      -1.335  -2.332 -17.354
ATOM   5286 H1   TIP   962      -0.628  -1.713 -17.175
ATOM   5287 H2   TIP   962      -1.792  -2.423 -16.518
ATOM   5288 O    TIP   963      21.563 -29.055   6.720
ATOM   5289 H1   TIP   963      21.400 -28.680   5.855
ATOM   5290 H2   TIP   963      21.232 -28.399   7.333
ATOM   5291 O    TIP   964      17.111  -3.137   7.528
ATOM   5292 H1   TIP   964      17.102  -2.860   8.444
ATOM   5293 H2   TIP   964      17.866  -3.721   7.460
ATOM   5294 O    TIP   965      18.758  19.062  -7.895
ATOM   5295 H1   TIP   965      19.214  18.951  -7.061
ATOM   5296 H2   TIP   965      17.830  18.978  -7.675
ATOM   5297 O    TIP   966     -16.153 -29.132 -11.575
ATOM   5298 H1   TIP   966     -15.732 -29.794 -11.027
ATOM   5299 H2   TIP   966     -15.880 -28.297 -11.196
ATOM   5300 O    TIP   967      15.551   5.673 -18.842
ATOM   5301 H1   TIP   967      15.865   6.531 -18.560
ATOM   5302 H2   TIP   967      16.331   5.229 -19.176
ATOM   5303 O    TIP   968     -30.063  -4.412  -2.533
ATOM   5304 H1   TIP   968     -29.558  -4.878  -3.199
ATOM   5305 H2   TIP   968     -29.435  -3.810  -2.133
ATOM   5306 O    TIP   969      14.284  18.102 -11.668
ATOM   5307 H1   TIP   969      14.058  18.425 -12.541
ATOM   5308 H2   TIP   969      14.158  18.857 -11.093
ATOM   5309 O    TIP   970       9.363  13.150  -1.859
ATOM   5310 H1   TIP   970       9.810  12.467  -2.358
ATOM   5311 H2   TIP   970       9.240  12.772  -0.989
ATOM   5312 O    TIP   971      15.794 -17.165  20.432
ATOM   5313 H1   TIP   971      15.879 -18.083  20.177
ATOM   5314 H2   TIP   971      16.153 -16.676  19.692
ATOM   5315 O    TIP   972      13.562   9.661  -6.505
ATOM   5316 H1   TIP   972      13.934   9.651  -5.623
ATOM   5317 H2   TIP   972      12.817   9.062  -6.459
ATOM   5318 O    TIP   973      22.544 -12.368  14.818
ATOM   5319 H1   TIP   973      22.685 -11.536  14.367
ATOM   5320 H2   TIP   973      21.894 -12.170  15.492
ATOM   5321 O    TIP   974       5.436  10.166 -12.653
ATOM   5322 H1   TIP   974       4.890  10.171 -11.866
ATOM   5323 H2   TIP   974       5.997  10.936 -12.561
ATOM   5324 O    TIP   975       8.902 -30.519   1.213
ATOM   5325 H1   TIP   975       9.714 -30.020   1.300
ATOM   5326 H2   TIP   975       8.868 -31.062   2.000
ATOM   5327 O    TIP   976      19.743  -2.121   5.030
ATOM   5328 H1   TIP   976      20.541  -2.276   5.535
ATOM   5329 H2   TIP   976      19.450  -2.994   4.770
ATOM   5330 O    TIP   977      23.454  -2.095 -16.062
ATOM   5331 H1   TIP   977      22.756  -1.773 -16.632
ATOM   5332 H2   TIP   977      23.376  -1.568 -15.267
ATOM   5333 O    TIP   978      14.611  -3.661  16.561
ATOM   5334 H1   TIP   978      15.466  -3.432  16.199
ATOM   5335 H2   TIP   978      14.678  -3.450  17.492
ATOM   5336 O    TIP   979      -0.555 -13.553  21.262
ATOM   5337 H1   TIP   979      -0.712 -13.557  22.206
ATOM   5338 H2   TIP   979      -0.044 -14.346  21.100
ATOM   5339 O    TIP   980      19.757  -7.612  -2.750
ATOM   5340 H1   TIP   980      19.317  -8.444  -2.579
ATOM   5341 H2   TIP   980      20.168  -7.729  -3.607
ATOM   5342 O    TIP   981      -6.938 -10.765  10.174
ATOM   5343 H1   TIP   981      -6.239 -10.112  10.143
ATOM   5344 H2   TIP   981      -6.484 -11.606  10.122
ATOM   5345 O    TIP   982      15.851   7.679 -15.236
ATOM   5346 H1   TIP   982      14.933   7.609 -14.975
ATOM   5347 H2   TIP   982      15.822   7.814 -16.183
ATOM   5348 O    TIP   983      -0.458  27.194 -15.430
ATOM   5349 H1   TIP   983      -0.312  26.256 -15.547
ATOM   5350 H2   TIP   983      -0.801  27.491 -16.273
ATOM   5351 O    TIP   984      15.008   1.709   4.884
ATOM   5352 H1   TIP   984      15.946   1.903   4.882
ATOM   5353 H2   TIP   984      14.953   0.793   5.154
ATOM   5354 O    TIP   985      -1.311  15.233  -5.520
ATOM   5355 H1   TIP   985      -0.655  15.679  -4.986
ATOM   5356 H2   TIP   985      -0.811  14.831  -6.230
ATOM   5357 O    TIP   986       3.053 -24.510 -18.015
ATOM   5358 H1   TIP   986       3.302 -25.208 -17.410
ATOM   5359 H2   TIP   986       2.118 -24.379 -17.860
ATOM   5360 O    TIP   987       2.907  -1.189 -19.531
ATOM   5361 H1   TIP   987       2.782  -1.488 -20.432
ATOM   5362 H2   TIP   987       3.856  -1.203 -19.403
ATOM   5363 O    TIP   988       7.061 -13.569  14.257
ATOM   5364 H1   TIP   988       7.636 -14.331  14.317
ATOM   5365 H2   TIP   988       6.190 -13.935  14.107
ATOM   5366 O    TIP   989      -7.986  21.961  -3.754
ATOM   5367 H1   TIP   989      -8.098  21.166  -4.275
ATOM   5368 H2   TIP   989      -8.813  22.432  -3.853
ATOM   5369 O    TIP   990       1.647 -21.407 -18.771
ATOM   5370 H1   TIP   990       1.176 -20.639 -18.448
ATOM   5371 H2   TIP   990       2.568 -21.148 -18.757
ATOM   5372 O    TIP   991      -8.055  -6.518  18.920
ATOM   5373 H1   TIP   991      -7.959  -7.469  18.889
ATOM   5374 H2   TIP   991      -7.172  -6.193  19.100
ATOM   5375 O    TIP   992       7.232  11.882  -7.843
ATOM   5376 H1   TIP   992       7.529  12.446  -8.557
ATOM   5377 H2   TIP   992       7.620  11.028  -8.033
ATOM   5378 O    TIP   993      23.808   3.202  20.296
ATOM   5379 H1   TIP   993      23.321   2.379  20.245
ATOM   5380 H2   TIP   993      24.250   3.273  19.451
ATOM   5381 O    TIP   994      -9.482 -21.661   7.680
ATOM   5382 H1   TIP   994      -9.501 -22.416   7.092
ATOM   5383 H2   TIP   994      -8.689 -21.185   7.435
ATOM   5384 O    TIP   995       6.919  13.144   8.487
ATOM   5385 H1   TIP   995       6.257  13.311   9.158
ATOM   5386 H2   TIP   995       6.888  12.198   8.350
ATOM   5387 O    TIP   996       8.435 -28.743   5.414
ATOM   5388 H1   TIP   996       7.734 -28.256   5.847
ATOM   5389 H2   TIP   996       9.187 -28.653   5.999
ATOM   5390 O    TIP   997     -18.824  25.901 -17.040
ATOM   5391 H1   TIP   997     -19.142  25.099 -16.625
ATOM   5392 H2   TIP   997     -17.907  25.718 -17.244
ATOM   5393 O    TIP   998       2.266  -3.363  17.761
ATOM   5394 H1   TIP   998       2.937  -3.908  17.349
ATOM   5395 H2   TIP   998       2.691  -3.007  18.540
ATOM   5396 O    TIP   999      -1.658   2.593 -19.976
ATOM   5397 H1   TIP   999      -0.941   2.153 -20.432
ATOM   5398 H2   TIP   999      -1.573   2.310 -19.065
ATOM   5399 O    TIP  1000     -27.944   5.563 -13.840
ATOM   5400 H1   TIP  1000     -28.190   5.908 -14.697
ATOM   5401 H2   TIP  1000     -28.767   5.514 -13.354
ATOM   5402 O    TIP  1001      23.756   7.937  10.929
ATOM   5403 H1   TIP  1001      23.268   7.253  11.387
ATOM   5404 H2   TIP  1001      24.358   7.462  10.357
ATOM   5405 O    TIP  1002     -21.906 -10.749  -7.901
ATOM   5406 H1   TIP  1002     -21.184 -10.570  -8.502
ATOM   5407 H2   TIP  1002     -22.643 -10.252  -8.256
ATOM   5408 O    TIP  1003      -6.432  21.689 -16.149
ATOM   5409 H1   TIP  1003      -6.453  21.750 -15.195
ATOM   5410 H2   TIP  1003      -6.003  20.852 -16.327
ATOM   5411 O    TIP  1004     -16.714  10.578   2.755
ATOM   5412 H1   TIP  1004     -17.117   9.812   3.163
ATOM   5413 H2   TIP  1004     -17.450  11.149   2.534
ATOM   5414 O    TIP  1005      18.836 -25.015  -8.410
ATOM   5415 H1   TIP  1005      18.037 -25.542  -8.394
ATOM   5416 H2   TIP  1005      18.535 -24.118  -8.265
ATOM   5417 O    TIP  1006     -14.134  -7.218   5.269
ATOM   5418 H1   TIP  1006     -13.419  -6.681   5.610
ATOM   5419 H2   TIP  1006     -14.007  -7.213   4.320
ATOM   5420 O    TIP  1007     -22.301  30.439 -10.284
ATOM   5421 H1   TIP  1007     -22.131  30.576  -9.352
ATOM   5422 H2   TIP  1007     -23.249  30.321 -10.341
ATOM   5423 O    TIP  1008      29.866   3.469  -9.061
ATOM   5424 H1   TIP  1008      28.939   3.347  -9.262
ATOM   5425 H2   TIP  1008      30.199   2.585  -8.909
ATOM   5426 O    TIP  1009      18.973 -25.536  -5.751
ATOM   5427 H1   TIP  1009      18.531 -24.713  -5.545
ATOM   5428 H2   TIP  1009      19.040 -25.541  -6.706
ATOM   5429 O    TIP  1010      27.342  -8.098 -15.750
ATOM   5430 H1   TIP  1010      27.400  -9.052 -15.807
ATOM   5431 H2   TIP  1010      27.874  -7.780 -16.479
ATOM   5432 O    TIP  1011       4.013   2.831  10.489
ATOM   5433 H1   TIP  1011       3.478   2.972   9.708
ATOM   5434 H2   TIP  1011       3.391   2.869  11.216
ATOM   5435 O    TIP  1012     -20.163 -20.878  -6.629
ATOM   5436 H1   TIP  1012     -20.886 -20.320  -6.912
ATOM   5437 H2   TIP  1012     -20.431 -21.763  -6.875
ATOM   5438 O    TIP  1013      16.684 -13.354   5.487
ATOM   5439 H1   TIP  1013      16.753 -13.379   6.441
ATOM   5440 H2   TIP  1013      16.554 -12.429   5.280
ATOM   5441 O    TIP  1014       0.559   6.958   1.626
ATOM   5442 H1   TIP  1014       0.426   6.889   0.681
ATOM   5443 H2   TIP  1014      -0.324   6.980   1.992
ATOM   5444 O    TIP  1015       8.018 -17.994  15.497
ATOM   5445 H1   TIP  1015       8.079 -18.795  16.018
ATOM   5446 H2   TIP  1015       7.129 -18.005  15.143
ATOM   5447 O    TIP  1016      21.726   3.382  -6.558
ATOM   5448 H1   TIP  1016      21.486   3.223  -5.645
ATOM   5449 H2   TIP  1016      21.386   2.623  -7.031
ATOM   5450 O    TIP  1017      18.587  -0.984 -21.511
ATOM   5451 H1   TIP  1017      17.798  -0.445 -21.572
ATOM   5452 H2   TIP  1017      18.732  -1.299 -22.403
ATOM   5453 O    TIP  1018     -16.435   2.532  11.766
ATOM   5454 H1   TIP  1018     -16.229   2.459  10.834
ATOM   5455 H2   TIP  1018     -15.829   1.926  12.194
ATOM   5456 O    TIP  1019      -4.067   0.481   6.637
ATOM   5457 H1   TIP  1019      -3.181   0.489   6.998
ATOM   5458 H2   TIP  1019      -3.982   0.900   5.781
ATOM   5459 O    TIP  1020      20.277  27.136  21.418
ATOM   5460 H1   TIP  1020      20.475  26.468  20.763
ATOM   5461 H2   TIP  1020      19.321  27.162  21.453
ATOM   5462 O    TIP  1021       5.947 -18.866 -16.605
ATOM   5463 H1   TIP  1021       6.252 -19.557 -16.018
ATOM   5464 H2   TIP  1021       5.607 -18.187 -16.022
ATOM   5465 O    TIP  1022     -18.655  -2.584 -20.168
ATOM   5466 H1   TIP  1022     -18.990  -3.313 -20.690
ATOM   5467 H2   TIP  1022     -18.376  -1.935 -20.813
ATOM   5468 O    TIP  1023      28.849   0.356  -7.794
ATOM   5469 H1   TIP  1023      28.714  -0.584  -7.677
ATOM   5470 H2   TIP  1023      28.239   0.602  -8.489
ATOM   5471 O    TIP  1024       1.885  26.802 -10.406
ATOM   5472 H1   TIP  1024       2.758  26.566 -10.718
ATOM   5473 H2   TIP  1024       1.292  26.240 -10.904
ATOM   5474 O    TIP  1025       5.652  -2.656  11.056
ATOM   5475 H1   TIP  1025       5.179  -3.052  10.324
ATOM   5476 H2   TIP  1025       6.570  -2.675  10.788
ATOM   5477 O    TIP  1026     -11.195   4.853   7.474
ATOM   5478 H1   TIP  1026     -10.384   4.359   7.593
ATOM   5479 H2   TIP  1026     -11.496   4.612   6.598
ATOM   5480 O    TIP  1027      -1.995   4.201 -15.323
ATOM   5481 H1   TIP  1027      -2.182   3.273 -15.181
ATOM   5482 H2   TIP  1027      -1.241   4.207 -15.912
ATOM   5483 O    TIP  1028      -0.479  26.646  -6.539
ATOM   5484 H1   TIP  1028      -0.646  26.510  -7.471
ATOM   5485 H2   TIP  1028       0.003  27.472  -6.499
ATOM   5486 O    TIP  1029     -11.290 -23.774  16.831
ATOM   5487 H1   TIP  1029     -10.754 -23.285  16.207
ATOM   5488 H2   TIP  1029     -10.673 -24.357  17.273
ATOM   5489 O    TIP  1030      12.099  22.644  -9.610
ATOM   5490 H1   TIP  1030      12.640  21.859  -9.524
ATOM   5491 H2   TIP  1030      11.497  22.443 -10.327
ATOM   5492 O    TIP  1031      15.282  -7.994  14.114
ATOM   5493 H1   TIP  1031      14.627  -8.684  14.009
ATOM   5494 H2   TIP  1031      14.855  -7.204  13.785
ATOM   5495 O    TIP  1032     -21.956 -10.051  -0.280
ATOM   5496 H1   TIP  1032     -22.354 -10.708  -0.851
ATOM   5497 H2   TIP  1032     -21.223 -10.505   0.135
ATOM   5498 O    TIP  1033     -24.411  -3.672   1.600
ATOM   5499 H1   TIP  1033     -23.671  -4.238   1.382
ATOM   5500 H2   TIP  1033     -25.184  -4.209   1.425
ATOM   5501 O    TIP  1034     -11.625 -18.377   6.751
ATOM   5502 H1   TIP  1034     -10.767 -18.574   6.376
ATOM   5503 H2   TIP  1034     -11.531 -18.572   7.683
ATOM   5504 O    TIP  1035     -12.542   8.672  -4.104
ATOM   5505 H1   TIP  1035     -12.461   8.986  -3.204
ATOM   5506 H2   TIP  1035     -12.424   7.724  -4.040
ATOM   5507 O    TIP  1036      11.154  -1.150 -20.415
ATOM   5508 H1   TIP  1036      11.859  -0.702 -19.947
ATOM   5509 H2   TIP  1036      10.354  -0.723 -20.109
ATOM   5510 O    TIP  1037       8.433  -6.017   9.673
ATOM   5511 H1   TIP  1037       8.035  -6.629   9.055
ATOM   5512 H2   TIP  1037       9.375  -6.154   9.575
ATOM   5513 O    TIP  1038      -6.858 -17.491  12.068
ATOM   5514 H1   TIP  1038      -6.543 -16.591  12.140
ATOM   5515 H2   TIP  1038      -6.846 -17.676  11.129
ATOM   5516 O    TIP  1039       0.800 -19.308  15.157
ATOM   5517 H1   TIP  1039       0.626 -19.927  15.865
ATOM   5518 H2   TIP  1039       1.523 -18.770  15.479
ATOM   5519 O    TIP  1040       0.518   0.406  17.247
ATOM   5520 H1   TIP  1040       0.153  -0.466  17.399
ATOM   5521 H2   TIP  1040       0.605   0.786  18.121
ATOM   5522 O    TIP  1041       1.127   8.311   9.708
ATOM   5523 H1   TIP  1041       0.545   7.669   9.301
ATOM   5524 H2   TIP  1041       1.931   7.825   9.891
ATOM   5525 O    TIP  1042      14.065 -24.716  -3.829
ATOM   5526 H1   TIP  1042      14.175 -24.544  -4.764
ATOM   5527 H2   TIP  1042      14.364 -25.618  -3.714
ATOM   5528 O    TIP  1043     -11.406  -7.807  16.252
ATOM   5529 H1   TIP  1043     -11.552  -7.766  15.307
ATOM   5530 H2   TIP  1043     -11.593  -8.717  16.485
ATOM   5531 O    TIP  1044      27.679   0.809  17.303
ATOM   5532 H1   TIP  1044      28.164   0.297  17.950
ATOM   5533 H2   TIP  1044      27.987   1.706  17.427
ATOM   5534 O    TIP  1045     -26.868  -5.230 -16.529
ATOM   5535 H1   TIP  1045     -26.077  -5.297 -17.063
ATOM   5536 H2   TIP  1045     -26.856  -4.334 -16.192
ATOM   5537 O    TIP  1046      16.583  -5.437 -19.655
ATOM   5538 H1   TIP  1046      17.509  -5.195 -19.633
ATOM   5539 H2   TIP  1046      16.355  -5.599 -18.740
ATOM   5540 O    TIP  1047     -14.170 -28.403  16.681
ATOM   5541 H1   TIP  1047     -14.076 -28.201  17.611
ATOM   5542 H2   TIP  1047     -14.749 -29.164  16.658
ATOM   5543 O    TIP  1048     -18.763  -8.136   6.323
ATOM   5544 H1   TIP  1048     -17.996  -7.597   6.516
ATOM   5545 H2   TIP  1048     -19.026  -7.873   5.441
ATOM   5546 O    TIP  1049      12.995  10.449  -9.021
ATOM   5547 H1   TIP  1049      12.066  10.614  -9.187
ATOM   5548 H2   TIP  1049      13.020  10.084  -8.137
ATOM   5549 O    TIP  1050     -15.704   1.070 -15.601
ATOM   5550 H1   TIP  1050     -14.963   0.507 -15.824
ATOM   5551 H2   TIP  1050     -15.334   1.951 -15.562
ATOM   5552 O    TIP  1051       9.029 -21.254 -16.613
ATOM   5553 H1   TIP  1051       9.322 -20.549 -17.190
ATOM   5554 H2   TIP  1051       9.572 -21.165 -15.830
ATOM   5555 O    TIP  1052      -2.727 -26.365  11.164
ATOM   5556 H1   TIP  1052      -3.522 -25.992  10.784
ATOM   5557 H2   TIP  1052      -2.126 -25.624  11.239
ATOM   5558 O    TIP  1053       7.216  15.955  -3.711
ATOM   5559 H1   TIP  1053       6.801  15.118  -3.504
ATOM   5560 H2   TIP  1053       6.485  16.556  -3.858
ATOM   5561 O    TIP  1054      -6.706  16.033 -13.007
ATOM   5562 H1   TIP  1054      -7.187  16.531 -12.347
ATOM   5563 H2   TIP  1054      -7.384  15.592 -13.518
ATOM   5564 O    TIP  1055       2.460  27.712  -5.930
ATOM   5565 H1   TIP  1055       2.455  27.116  -5.181
ATOM   5566 H2   TIP  1055       2.452  27.138  -6.695
ATOM   5567 O    TIP  1056      17.695   3.557  20.514
ATOM   5568 H1   TIP  1056      17.092   2.862  20.255
ATOM   5569 H2   TIP  1056      18.397   3.522  19.864
ATOM   5570 O    TIP  1057     -11.937 -13.206  10.717
ATOM   5571 H1   TIP  1057     -11.258 -13.653  10.212
ATOM   5572 H2   TIP  1057     -12.729 -13.296  10.187
ATOM   5573 O    TIP  1058      19.146   0.366  -1.956
ATOM   5574 H1   TIP  1058      19.549   0.621  -1.126
ATOM   5575 H2   TIP  1058      19.649  -0.395  -2.245
ATOM   5576 O    TIP  1059      23.877   1.462  -8.671
ATOM   5577 H1   TIP  1059      24.202   2.250  -8.234
ATOM   5578 H2   TIP  1059      24.087   1.595  -9.595
ATOM   5579 O    TIP  1060      15.777 -29.668  -8.178
ATOM   5580 H1   TIP  1060      14.974 -29.148  -8.174
ATOM   5581 H2   TIP  1060      15.476 -30.576  -8.150
ATOM   5582 O    TIP  1061      -9.404   5.791 -21.508
ATOM   5583 H1   TIP  1061      -9.377   5.761 -22.465
ATOM   5584 H2   TIP  1061      -8.630   5.301 -21.231
ATOM   5585 O    TIP  1062      19.898  10.385   3.056
ATOM   5586 H1   TIP  1062      20.467   9.627   2.923
ATOM   5587 H2   TIP  1062      19.194  10.273   2.417
ATOM   5588 O    TIP  1063     -21.025 -14.793 -13.399
ATOM   5589 H1   TIP  1063     -21.177 -15.259 -12.577
ATOM   5590 H2   TIP  1063     -20.623 -13.965 -13.136
ATOM   5591 O    TIP  1064      -6.603  -9.563  13.378
ATOM   5592 H1   TIP  1064      -5.771  -9.991  13.579
ATOM   5593 H2   TIP  1064      -7.257 -10.256  13.471
ATOM   5594 O    TIP  1065       4.436 -26.499  10.038
ATOM   5595 H1   TIP  1065       5.137 -26.584  10.684
ATOM   5596 H2   TIP  1065       3.723 -27.034  10.384
ATOM   5597 O    TIP  1066      -0.754 -24.367 -21.016
ATOM   5598 H1   TIP  1066      -0.941 -25.086 -20.413
ATOM   5599 H2   TIP  1066      -0.255 -24.772 -21.725
ATOM   5600 O    TIP  1067     -13.496 -30.288  19.455
ATOM   5601 H1   TIP  1067     -12.908 -30.501  18.730
ATOM   5602 H2   TIP  1067     -13.243 -30.889  20.155
ATOM   5603 O    TIP  1068       7.301 -14.527   6.823
ATOM   5604 H1   TIP  1068       7.643 -14.994   6.062
ATOM   5605 H2   TIP  1068       8.080 -14.247   7.304
ATOM   5606 O    TIP  1069      20.209 -23.500 -21.548
ATOM   5607 H1   TIP  1069      20.632 -23.311 -20.710
ATOM   5608 H2   TIP  1069      19.789 -24.349 -21.419
ATOM   5609 O    TIP  1070      -5.941 -15.666   9.436
ATOM   5610 H1   TIP  1070      -5.089 -15.769   9.014
ATOM   5611 H2   TIP  1070      -5.735 -15.434  10.341
ATOM   5612 O    TIP  1071       6.195 -22.956  12.281
ATOM   5613 H1   TIP  1071       5.340 -22.688  12.618
ATOM   5614 H2   TIP  1071       6.226 -23.901  12.427
ATOM   5615 O    TIP  1072     -20.736 -30.148  -7.587
ATOM   5616 H1   TIP  1072     -21.467 -29.978  -6.993
ATOM   5617 H2   TIP  1072     -20.082 -29.488  -7.359
ATOM   5618 O    TIP  1073      15.644 -16.358   5.796
ATOM   5619 H1   TIP  1073      15.529 -15.668   6.450
ATOM   5620 H2   TIP  1073      16.575 -16.330   5.578
ATOM   5621 O    TIP  1074      21.005 -14.807   5.225
ATOM   5622 H1   TIP  1074      21.934 -15.031   5.282
ATOM   5623 H2   TIP  1074      20.816 -14.801   4.286
ATOM   5624 O    TIP  1075     -19.801  -4.219   1.130
ATOM   5625 H1   TIP  1075     -19.031  -4.506   1.621
ATOM   5626 H2   TIP  1075     -19.555  -3.365   0.775
ATOM   5627 O    TIP  1076      17.929  10.182 -17.222
ATOM   5628 H1   TIP  1076      17.630  11.086 -17.316
ATOM   5629 H2   TIP  1076      18.883  10.238 -17.266
ATOM   5630 O    TIP  1077     -19.884  11.983  -8.496
ATOM   5631 H1   TIP  1077     -20.354  11.242  -8.879
ATOM   5632 H2   TIP  1077     -20.261  12.753  -8.922
ATOM   5633 O    TIP  1078     -27.489 -19.454 -17.079
ATOM   5634 H1   TIP  1078     -26.884 -19.038 -17.693
ATOM   5635 H2   TIP  1078     -26.928 -19.970 -16.501
ATOM   5636 O    TIP  1079     -10.265  -5.745  17.801
ATOM   5637 H1   TIP  1079      -9.364  -5.899  18.084
ATOM   5638 H2   TIP  1079     -10.472  -6.493  17.240
ATOM   5639 O    TIP  1080     -16.411  25.313 -18.325
ATOM   5640 H1   TIP  1080     -16.812  24.561 -18.761
ATOM   5641 H2   TIP  1080     -15.639  24.954 -17.889
ATOM   5642 O    TIP  1081     -20.502  22.676  -2.597
ATOM   5643 H1   TIP  1081     -20.628  21.748  -2.397
ATOM   5644 H2   TIP  1081     -19.598  22.735  -2.906
ATOM   5645 O    TIP  1082      18.410 -19.915   5.799
ATOM   5646 H1   TIP  1082      17.965 -19.489   6.531
ATOM   5647 H2   TIP  1082      19.255 -20.188   6.157
ATOM   5648 O    TIP  1083      27.841  13.320  21.313
ATOM   5649 H1   TIP  1083      27.522  14.161  21.640
ATOM   5650 H2   TIP  1083      27.580  13.304  20.393
ATOM   5651 O    TIP  1084      18.573 -14.097   9.022
ATOM   5652 H1   TIP  1084      19.388 -13.781   8.630
ATOM   5653 H2   TIP  1084      18.842 -14.826   9.580
ATOM   5654 O    TIP  1085       5.535  -2.554 -18.514
ATOM   5655 H1   TIP  1085       6.257  -2.310 -19.093
ATOM   5656 H2   TIP  1085       5.149  -3.328 -18.925
ATOM   5657 O    TIP  1086      -1.288   9.670   9.120
ATOM   5658 H1   TIP  1086      -0.558   9.197   9.520
ATOM   5659 H2   TIP  1086      -0.875  10.266   8.496
ATOM   5660 O    TIP  1087     -16.797 -24.334  -9.393
ATOM   5661 H1   TIP  1087     -15.919 -24.189  -9.747
ATOM   5662 H2   TIP  1087     -17.346 -24.479 -10.163
ATOM   5663 O    TIP  1088      22.395  12.891 -18.056
ATOM   5664 H1   TIP  1088      22.741  13.527 -17.430
ATOM   5665 H2   TIP  1088      21.863  13.411 -18.658
ATOM   5666 O    TIP  1089      -2.133 -18.425  18.183
ATOM   5667 H1   TIP  1089      -2.572 -19.106  17.674
ATOM   5668 H2   TIP  1089      -1.226 -18.444  17.878
ATOM   5669 O    TIP  1090      12.331 -23.840  -1.837
ATOM   5670 H1   TIP  1090      12.846 -24.312  -2.490
ATOM   5671 H2   TIP  1090      12.903 -23.129  -1.548
ATOM   5672 O    TIP  1091       3.651  -5.237  12.237
ATOM   5673 H1   TIP  1091       3.046  -4.524  12.031
ATOM   5674 H2   TIP  1091       3.304  -5.992  11.761
ATOM   5675 O    TIP  1092      21.831  -8.236 -16.224
ATOM   5676 H1   TIP  1092      22.314  -9.052 -16.358
ATOM   5677 H2   TIP  1092      22.226  -7.619 -16.840
ATOM   5678 O    TIP  1093       2.721  -2.811  11.302
ATOM   5679 H1   TIP  1093       2.476  -2.484  10.437
ATOM   5680 H2   TIP  1093       3.630  -3.093  11.204
ATOM   5681 O    TIP  1094      23.209 -22.663 -20.145
ATOM   5682 H1   TIP  1094      23.073 -23.581 -20.379
ATOM   5683 H2   TIP  1094      22.616 -22.512 -19.410
ATOM   5684 O    TIP  1095     -15.884 -15.397  12.932
ATOM   5685 H1   TIP  1095     -14.973 -15.161  13.107
ATOM   5686 H2   TIP  1095     -16.387 -14.626  13.191
ATOM   5687 O    TIP  1096       7.905 -11.665 -19.737
ATOM   5688 H1   TIP  1096       7.949 -10.711 -19.800
ATOM   5689 H2   TIP  1096       8.664 -11.907 -19.208
ATOM   5690 O    TIP  1097     -29.040  -5.290 -14.882
ATOM   5691 H1   TIP  1097     -28.406  -5.560 -15.547
ATOM   5692 H2   TIP  1097     -29.272  -4.393 -15.121
ATOM   5693 O    TIP  1098      -3.745   1.402 -16.959
ATOM   5694 H1   TIP  1098      -3.507   1.351 -16.034
ATOM   5695 H2   TIP  1098      -4.061   0.524 -17.175
ATOM   5696 O    TIP  1099      25.246  26.446 -14.157
ATOM   5697 H1   TIP  1099      25.542  27.064 -13.489
ATOM   5698 H2   TIP  1099      24.298  26.396 -14.035
ATOM   5699 O    TIP  1100      10.229  -3.829   7.101
ATOM   5700 H1   TIP  1100      11.060  -3.659   6.659
ATOM   5701 H2   TIP  1100      10.421  -4.543   7.709
ATOM   5702 O    TIP  1101     -18.074 -22.968  -2.897
ATOM   5703 H1   TIP  1101     -18.721 -23.359  -2.309
ATOM   5704 H2   TIP  1101     -18.405 -22.086  -3.066
ATOM   5705 O    TIP  1102      29.681 -17.445  -5.142
ATOM   5706 H1   TIP  1102      28.804 -17.093  -5.296
ATOM   5707 H2   TIP  1102      29.920 -17.864  -5.969
ATOM   5708 O    TIP  1103     -14.447  16.212 -10.942
ATOM   5709 H1   TIP  1103     -15.315  16.348 -10.563
ATOM   5710 H2   TIP  1103     -14.552  16.430 -11.868
ATOM   5711 O    TIP  1104     -16.772  21.875  -7.559
ATOM   5712 H1   TIP  1104     -17.639  22.252  -7.415
ATOM   5713 H2   TIP  1104     -16.364  22.449  -8.207
ATOM   5714 O    TIP  1105      -6.818  11.477  14.864
ATOM   5715 H1   TIP  1105      -7.655  11.093  15.126
ATOM   5716 H2   TIP  1105      -6.718  11.231  13.945
ATOM   5717 O    TIP  1106      14.578  -3.383  19.084
ATOM   5718 H1   TIP  1106      13.853  -3.908  19.424
ATOM   5719 H2   TIP  1106      14.720  -2.710  19.748
ATOM   5720 O    TIP  1107     -22.549 -10.333 -11.370
ATOM   5721 H1   TIP  1107     -23.005 -11.174 -11.376
ATOM   5722 H2   TIP  1107     -23.248  -9.680 -11.334
ATOM   5723 O    TIP  1108     -22.103  -4.291 -13.615
ATOM   5724 H1   TIP  1108     -22.260  -3.612 -12.959
ATOM   5725 H2   TIP  1108     -21.171  -4.494 -13.533
ATOM   5726 O    TIP  1109       2.528 -26.308  16.492
ATOM   5727 H1   TIP  1109       2.825 -26.167  15.593
ATOM   5728 H2   TIP  1109       3.278 -26.706  16.934
ATOM   5729 O    TIP  1110      -3.914 -11.322  18.645
ATOM   5730 H1   TIP  1110      -3.967 -10.371  18.738
ATOM   5731 H2   TIP  1110      -4.821 -11.621  18.703
ATOM   5732 O    TIP  1111     -22.084 -13.139 -17.448
ATOM   5733 H1   TIP  1111     -21.610 -13.175 -18.279
ATOM   5734 H2   TIP  1111     -22.994 -12.982 -17.698
ATOM   5735 O    TIP  1112     -16.819  -9.649  10.714
ATOM   5736 H1   TIP  1112     -16.549  -9.250  11.541
ATOM   5737 H2   TIP  1112     -17.263 -10.457  10.970
ATOM   5738 O    TIP  1113       3.070 -12.982  15.642
ATOM   5739 H1   TIP  1113       3.308 -13.069  16.565
ATOM   5740 H2   TIP  1113       3.490 -12.169  15.361
ATOM   5741 O    TIP  1114       2.193  12.722  12.941
ATOM   5742 H1   TIP  1114       1.896  13.238  12.192
ATOM   5743 H2   TIP  1114       1.798  11.860  12.811
ATOM   5744 O    TIP  1115     -26.682 -20.004   3.175
ATOM   5745 H1   TIP  1115     -26.233 -20.605   2.581
ATOM   5746 H2   TIP  1115     -27.610 -20.218   3.079
ATOM   5747 O    TIP  1116     -25.205 -14.968 -16.253
ATOM   5748 H1   TIP  1116     -24.429 -14.413 -16.181
ATOM   5749 H2   TIP  1116     -25.939 -14.354 -16.280
ATOM   5750 O    TIP  1117      22.301   0.901  19.047
ATOM   5751 H1   TIP  1117      21.629   0.318  18.694
ATOM   5752 H2   TIP  1117      23.116   0.601  18.644
ATOM   5753 O    TIP  1118      -2.660   5.124   9.645
ATOM   5754 H1   TIP  1118      -3.009   4.921   8.778
ATOM   5755 H2   TIP  1118      -3.399   4.992  10.239
ATOM   5756 O    TIP  1119      15.545  12.118 -17.044
ATOM   5757 H1   TIP  1119      14.886  11.437 -17.172
ATOM   5758 H2   TIP  1119      16.030  11.840 -16.267
ATOM   5759 O    TIP  1120      17.540 -30.011  -0.148
ATOM   5760 H1   TIP  1120      17.442 -29.793  -1.075
ATOM   5761 H2   TIP  1120      18.101 -30.786  -0.142
ATOM   5762 O    TIP  1121     -29.437  -3.441  -9.521
ATOM   5763 H1   TIP  1121     -29.479  -3.415 -10.477
ATOM   5764 H2   TIP  1121     -28.925  -2.669  -9.282
ATOM   5765 O    TIP  1122      18.840 -13.611  15.367
ATOM   5766 H1   TIP  1122      17.981 -14.030  15.335
ATOM   5767 H2   TIP  1122      19.174 -13.679  14.472
ATOM   5768 O    TIP  1123     -23.624  -0.188  -2.290
ATOM   5769 H1   TIP  1123     -23.233  -0.067  -1.425
ATOM   5770 H2   TIP  1123     -24.261  -0.892  -2.169
ATOM   5771 O    TIP  1124     -10.354 -12.022   7.069
ATOM   5772 H1   TIP  1124     -11.120 -12.045   7.642
ATOM   5773 H2   TIP  1124      -9.905 -11.209   7.302
ATOM   5774 O    TIP  1125      29.904 -11.156  -3.392
ATOM   5775 H1   TIP  1125      29.791 -11.569  -4.248
ATOM   5776 H2   TIP  1125      29.027 -11.153  -3.009
ATOM   5777 O    TIP  1126     -21.195 -30.547 -12.950
ATOM   5778 H1   TIP  1126     -21.474 -30.699 -12.047
ATOM   5779 H2   TIP  1126     -20.298 -30.223 -12.873
ATOM   5780 O    TIP  1127      13.786 -10.963 -18.303
ATOM   5781 H1   TIP  1127      13.108 -11.024 -17.630
ATOM   5782 H2   TIP  1127      13.350 -11.237 -19.109
ATOM   5783 O    TIP  1128      22.766  15.597  -0.665
ATOM   5784 H1   TIP  1128      22.101  14.989  -0.986
ATOM   5785 H2   TIP  1128      23.131  15.993  -1.456
ATOM   5786 O    TIP  1129     -17.638   3.736 -14.645
ATOM   5787 H1   TIP  1129     -16.687   3.843 -14.608
ATOM   5788 H2   TIP  1129     -17.985   4.521 -14.221
ATOM   5789 O    TIP  1130      -7.405 -13.762 -20.167
ATOM   5790 H1   TIP  1130      -8.261 -14.180 -20.072
ATOM   5791 H2   TIP  1130      -6.775 -14.469 -20.031
ATOM   5792 O    TIP  1131      -2.731  13.317  -7.713
ATOM   5793 H1   TIP  1131      -2.739  14.260  -7.878
ATOM   5794 H2   TIP  1131      -1.962  12.998  -8.185
ATOM   5795 O    TIP  1132      -5.891 -27.531   1.486
ATOM   5796 H1   TIP  1132      -5.162 -27.795   2.047
ATOM   5797 H2   TIP  1132      -6.323 -28.352   1.250
ATOM   5798 O    TIP  1133       2.552  -6.441   9.658
ATOM   5799 H1   TIP  1133       2.121  -6.649   8.829
ATOM   5800 H2   TIP  1133       2.016  -6.873  10.323
ATOM   5801 O    TIP  1134      17.321 -12.048 -20.625
ATOM   5802 H1   TIP  1134      17.992 -11.608 -20.104
ATOM   5803 H2   TIP  1134      16.665 -11.372 -20.793
ATOM   5804 O    TIP  1135     -30.068 -20.221  -4.234
ATOM   5805 H1   TIP  1135     -30.340 -19.313  -4.364
ATOM   5806 H2   TIP  1135     -30.834 -20.650  -3.853
ATOM   5807 O    TIP  1136      13.578   0.192  -1.802
ATOM   5808 H1   TIP  1136      12.797  -0.333  -1.977
ATOM   5809 H2   TIP  1136      13.241   1.066  -1.603
ATOM   5810 O    TIP  1137       6.769  29.090   0.166
ATOM   5811 H1   TIP  1137       7.046  29.136  -0.749
ATOM   5812 H2   TIP  1137       7.396  29.639   0.635
ATOM   5813 O    TIP  1138       7.404  -0.357  11.398
ATOM   5814 H1   TIP  1138       6.875  -0.050  12.135
ATOM   5815 H2   TIP  1138       7.504  -1.296  11.549
ATOM   5816 O    TIP  1139       2.367  -2.140   8.688
ATOM   5817 H1   TIP  1139       2.039  -1.261   8.875
ATOM   5818 H2   TIP  1139       3.242  -1.999   8.327
ATOM   5819 O    TIP  1140      -6.109  13.696   1.308
ATOM   5820 H1   TIP  1140      -5.402  14.258   1.623
ATOM   5821 H2   TIP  1140      -6.789  13.767   1.978
ATOM   5822 O    TIP  1141     -21.080  -9.686   7.059
ATOM   5823 H1   TIP  1141     -20.822 -10.576   7.300
ATOM   5824 H2   TIP  1141     -20.265  -9.184   7.086
ATOM   5825 O    TIP  1142       3.457 -15.220  20.432
ATOM   5826 H1   TIP  1142       4.361 -15.312  20.130
ATOM   5827 H2   TIP  1142       3.534 -14.842  21.308
ATOM   5828 O    TIP  1143      11.259 -10.438   8.458
ATOM   5829 H1   TIP  1143      10.546 -11.075   8.504
ATOM   5830 H2   TIP  1143      11.856 -10.694   9.161
ATOM   5831 O    TIP  1144      28.354  -6.709  -6.408
ATOM   5832 H1   TIP  1144      28.988  -7.337  -6.063
ATOM   5833 H2   TIP  1144      27.825  -7.215  -7.024
ATOM   5834 O    TIP  1145     -24.731 -22.798  -4.517
ATOM   5835 H1   TIP  1145     -25.675 -22.828  -4.359
ATOM   5836 H2   TIP  1145     -24.551 -23.578  -5.043
ATOM   5837 O    TIP  1146     -19.064 -24.397   4.235
ATOM   5838 H1   TIP  1146     -19.755 -23.824   3.903
ATOM   5839 H2   TIP  1146     -18.440 -24.464   3.512
ATOM   5840 O    TIP  1147       1.974  14.242   1.901
ATOM   5841 H1   TIP  1147       2.840  14.236   2.309
ATOM   5842 H2   TIP  1147       1.982  13.489   1.310
ATOM   5843 O    TIP  1148      -7.032  23.713  -1.604
ATOM   5844 H1   TIP  1148      -7.115  23.090  -0.882
ATOM   5845 H2   TIP  1148      -7.405  23.257  -2.359
ATOM   5846 O    TIP  1149      18.265 -10.236  11.048
ATOM   5847 H1   TIP  1149      18.926  -9.621  11.364
ATOM   5848 H2   TIP  1149      18.737 -10.807  10.442
ATOM   5849 O    TIP  1150       8.955 -25.865   5.997
ATOM   5850 H1   TIP  1150       9.843 -26.221   6.031
ATOM   5851 H2   TIP  1150       8.926 -25.225   6.707
ATOM   5852 O    TIP  1151       9.488 -12.727  11.726
ATOM   5853 H1   TIP  1151       9.269 -12.571  10.807
ATOM   5854 H2   TIP  1151       8.641 -12.833  12.160
ATOM   5855 O    TIP  1152      10.084 -17.567  21.597
ATOM   5856 H1   TIP  1152       9.749 -18.364  21.186
ATOM   5857 H2   TIP  1152      10.657 -17.880  22.297
ATOM   5858 O    TIP  1153       3.571 -19.822  20.327
ATOM   5859 H1   TIP  1153       3.801 -19.703  19.405
ATOM   5860 H2   TIP  1153       3.715 -20.753  20.493
ATOM   5861 O    TIP  1154       0.089   0.904 -20.812
ATOM   5862 H1   TIP  1154      -0.317   0.091 -20.510
ATOM   5863 H2   TIP  1154       0.694   1.144 -20.110
ATOM   5864 O    TIP  1155     -29.192 -10.598  -7.366
ATOM   5865 H1   TIP  1155     -29.145  -9.661  -7.553
ATOM   5866 H2   TIP  1155     -29.415 -11.000  -8.206
ATOM   5867 O    TIP  1156     -15.614 -19.226 -15.398
ATOM   5868 H1   TIP  1156     -16.191 -18.580 -14.991
ATOM   5869 H2   TIP  1156     -15.529 -18.935 -16.306
ATOM   5870 O    TIP  1157     -21.149  -5.349   5.287
ATOM   5871 H1   TIP  1157     -20.565  -4.829   5.839
ATOM   5872 H2   TIP  1157     -20.584  -6.019   4.904
ATOM   5873 O    TIP  1158     -12.049 -27.025  -0.171
ATOM   5874 H1   TIP  1158     -12.635 -26.283  -0.021
ATOM   5875 H2   TIP  1158     -11.383 -26.947   0.512
ATOM   5876 O    TIP  1159      -0.218  -2.304  17.060
ATOM   5877 H1   TIP  1159       0.659  -2.660  17.199
ATOM   5878 H2   TIP  1159      -0.191  -1.936  16.176
ATOM   5879 O    TIP  1160      -2.411 -21.922  18.296
ATOM   5880 H1   TIP  1160      -1.634 -22.073  18.835
ATOM   5881 H2   TIP  1160      -2.432 -22.662  17.691
ATOM   5882 O    TIP  1161     -12.399 -24.780 -17.240
ATOM   5883 H1   TIP  1161     -13.147 -24.189 -17.318
ATOM   5884 H2   TIP  1161     -12.118 -24.933 -18.142
ATOM   5885 O    TIP  1162      17.124 -30.430  12.054
ATOM   5886 H1   TIP  1162      18.017 -30.571  11.741
ATOM   5887 H2   TIP  1162      17.164 -29.603  12.534
ATOM   5888 O    TIP  1163     -15.278 -20.164   4.218
ATOM   5889 H1   TIP  1163     -15.010 -19.297   4.521
ATOM   5890 H2   TIP  1163     -16.128 -20.311   4.633
ATOM   5891 O    TIP  1164      20.339   6.999 -20.291
ATOM   5892 H1   TIP  1164      19.595   7.229 -19.735
ATOM   5893 H2   TIP  1164      19.949   6.799 -21.142
ATOM   5894 O    TIP  1165       7.859 -17.483   9.472
ATOM   5895 H1   TIP  1165       8.387 -17.672  10.248
ATOM   5896 H2   TIP  1165       8.459 -17.609   8.737
ATOM   5897 O    TIP  1166      -8.743 -22.086  11.242
ATOM   5898 H1   TIP  1166      -9.063 -22.771  10.656
ATOM   5899 H2   TIP  1166      -8.024 -22.496  11.723
ATOM   5900 O    TIP  1167      15.375  26.845 -16.169
ATOM   5901 H1   TIP  1167      15.244  27.790 -16.095
ATOM   5902 H2   TIP  1167      14.599  26.531 -16.633
ATOM   5903 O    TIP  1168     -18.414 -17.305  17.564
ATOM   5904 H1   TIP  1168     -19.253 -17.573  17.192
ATOM   5905 H2   TIP  1168     -17.760 -17.628  16.944
ATOM   5906 O    TIP  1169      25.272   6.327 -11.932
ATOM   5907 H1   TIP  1169      25.400   6.828 -12.738
ATOM   5908 H2   TIP  1169      25.302   5.412 -12.211
ATOM   5909 O    TIP  1170      -8.066  26.405   1.576
ATOM   5910 H1   TIP  1170      -8.243  27.327   1.760
ATOM   5911 H2   TIP  1170      -8.756  26.145   0.965
ATOM   5912 O    TIP  1171       1.464  -5.514  19.845
ATOM   5913 H1   TIP  1171       0.827  -5.688  19.153
ATOM   5914 H2   TIP  1171       2.064  -4.873  19.464
ATOM   5915 O    TIP  1172     -21.685 -20.989 -14.625
ATOM   5916 H1   TIP  1172     -22.184 -20.816 -13.827
ATOM   5917 H2   TIP  1172     -21.516 -20.123 -14.995
ATOM   5918 O    TIP  1173      13.768  10.569 -13.187
ATOM   5919 H1   TIP  1173      14.622  10.512 -13.614
ATOM   5920 H2   TIP  1173      13.553   9.664 -12.959
ATOM   5921 O    TIP  1174     -14.655 -23.125 -16.747
ATOM   5922 H1   TIP  1174     -15.280 -23.841 -16.855
ATOM   5923 H2   TIP  1174     -14.894 -22.720 -15.914
ATOM   5924 O    TIP  1175     -16.683  20.764 -13.393
ATOM   5925 H1   TIP  1175     -16.778  20.560 -14.323
ATOM   5926 H2   TIP  1175     -15.937  21.362 -13.353
ATOM   5927 O    TIP  1176      27.106   3.237  -9.622
ATOM   5928 H1   TIP  1176      26.276   3.096 -10.078
ATOM   5929 H2   TIP  1176      26.865   3.700  -8.821
ATOM   5930 O    TIP  1177       2.758   0.616  20.613
ATOM   5931 H1   TIP  1177       2.465  -0.187  21.043
ATOM   5932 H2   TIP  1177       3.155   0.321  19.794
ATOM   5933 O    TIP  1178      16.069 -26.786  21.388
ATOM   5934 H1   TIP  1178      16.365 -27.420  22.041
ATOM   5935 H2   TIP  1178      15.560 -27.302  20.764
ATOM   5936 O    TIP  1179      -7.913  16.970  -2.707
ATOM   5937 H1   TIP  1179      -7.313  16.313  -2.354
ATOM   5938 H2   TIP  1179      -8.354  16.529  -3.432
ATOM   5939 O    TIP  1180       7.961  -2.381 -20.010
ATOM   5940 H1   TIP  1180       8.288  -1.481 -20.001
ATOM   5941 H2   TIP  1180       8.665  -2.888 -20.413
ATOM   5942 O    TIP  1181     -13.541  26.621 -17.439
ATOM   5943 H1   TIP  1181     -12.947  26.631 -18.190
ATOM   5944 H2   TIP  1181     -14.406  26.782 -17.815
ATOM   5945 O    TIP  1182       1.184  19.245 -19.220
ATOM   5946 H1   TIP  1182       1.207  20.072 -19.702
ATOM   5947 H2   TIP  1182       0.814  19.473 -18.368
ATOM   5948 O    TIP  1183      20.580   3.938   0.391
ATOM   5949 H1   TIP  1183      21.032   4.115   1.215
ATOM   5950 H2   TIP  1183      20.739   4.717  -0.142
ATOM   5951 O    TIP  1184      10.690  -6.247  18.516
ATOM   5952 H1   TIP  1184      10.230  -6.717  19.211
ATOM   5953 H2   TIP  1184      10.303  -6.577  17.705
ATOM   5954 O    TIP  1185      23.312  -2.319  -2.181
ATOM   5955 H1   TIP  1185      24.208  -2.654  -2.177
ATOM   5956 H2   TIP  1185      23.331  -1.573  -1.582
ATOM   5957 O    TIP  1186      22.937   7.051  -9.373
ATOM   5958 H1   TIP  1186      23.591   6.955 -10.066
ATOM   5959 H2   TIP  1186      23.134   6.346  -8.758
ATOM   5960 O    TIP  1187     -21.773 -26.853  -7.266
ATOM   5961 H1   TIP  1187     -20.865 -26.763  -6.977
ATOM   5962 H2   TIP  1187     -22.071 -27.672  -6.870
ATOM   5963 O    TIP  1188     -28.848  -1.452  -2.152
ATOM   5964 H1   TIP  1188     -29.545  -1.518  -2.804
ATOM   5965 H2   TIP  1188     -28.451  -0.595  -2.310
ATOM   5966 O    TIP  1189       4.747  17.236  -4.300
ATOM   5967 H1   TIP  1189       4.103  16.595  -4.598
ATOM   5968 H2   TIP  1189       4.234  18.018  -4.097
ATOM   5969 O    TIP  1190     -13.710  -0.874 -16.346
ATOM   5970 H1   TIP  1190     -12.947  -0.848 -16.923
ATOM   5971 H2   TIP  1190     -14.122  -1.718 -16.530
ATOM   5972 O    TIP  1191      -5.263  13.661  -9.297
ATOM   5973 H1   TIP  1191      -4.996  13.661 -10.217
ATOM   5974 H2   TIP  1191      -4.477  13.924  -8.819
ATOM   5975 O    TIP  1192       7.248 -25.867  10.479
ATOM   5976 H1   TIP  1192       7.643 -25.008  10.331
ATOM   5977 H2   TIP  1192       7.988 -26.443  10.669
ATOM   5978 O    TIP  1193      17.122  -6.261  16.877
ATOM   5979 H1   TIP  1193      17.856  -6.798  17.173
ATOM   5980 H2   TIP  1193      17.143  -5.491  17.444
ATOM   5981 O    TIP  1194       6.569  16.179  -6.576
ATOM   5982 H1   TIP  1194       6.051  15.413  -6.822
ATOM   5983 H2   TIP  1194       6.743  16.063  -5.642
ATOM   5984 O    TIP  1195      10.668   7.815 -20.810
ATOM   5985 H1   TIP  1195      10.825   8.445 -21.513
ATOM   5986 H2   TIP  1195      11.542   7.554 -20.522
ATOM   5987 O    TIP  1196     -29.193 -19.366 -11.053
ATOM   5988 H1   TIP  1196     -28.505 -18.930 -10.550
ATOM   5989 H2   TIP  1196     -29.809 -18.668 -11.275
ATOM   5990 O    TIP  1197     -19.601  -9.629  20.778
ATOM   5991 H1   TIP  1197     -19.969 -10.245  20.145
ATOM   5992 H2   TIP  1197     -18.660  -9.639  20.603
ATOM   5993 O    TIP  1198      18.335  21.604   0.208
ATOM   5994 H1   TIP  1198      18.918  22.155  -0.314
ATOM   5995 H2   TIP  1198      18.908  20.935   0.583
ATOM   5996 O    TIP  1199       5.972  -4.735  13.658
ATOM   5997 H1   TIP  1199       6.677  -5.114  13.134
ATOM   5998 H2   TIP  1199       5.203  -4.775  13.091
ATOM   5999 O    TIP  1200       8.822  -6.889  16.491
ATOM   6000 H1   TIP  1200       8.611  -7.502  15.787
ATOM   6001 H2   TIP  1200       8.241  -6.144  16.343
ATOM   6002 O    TIP  1201      10.218 -28.231 -13.043
ATOM   6003 H1   TIP  1201       9.973 -29.149 -13.152
ATOM   6004 H2   TIP  1201       9.899 -27.801 -13.837
ATOM   6005 O    TIP  1202     -10.017   2.686 -19.717
ATOM   6006 H1   TIP  1202     -10.288   1.802 -19.966
ATOM   6007 H2   TIP  1202      -9.213   2.557 -19.213
ATOM   6008 O    TIP  1203     -16.972  -3.809  17.305
ATOM   6009 H1   TIP  1203     -16.139  -3.614  17.734
ATOM   6010 H2   TIP  1203     -16.736  -3.992  16.395
ATOM   6011 O    TIP  1204      23.954  10.875 -16.889
ATOM   6012 H1   TIP  1204      23.484  10.368 -16.227
ATOM   6013 H2   TIP  1204      23.283  11.426 -17.291
ATOM   6014 O    TIP  1205       3.122 -21.332  10.900
ATOM   6015 H1   TIP  1205       4.003 -21.225  10.541
ATOM   6016 H2   TIP  1205       2.581 -20.727  10.393
ATOM   6017 O    TIP  1206     -11.402  -1.084 -17.803
ATOM   6018 H1   TIP  1206     -10.819  -0.485 -18.270
ATOM   6019 H2   TIP  1206     -10.816  -1.715 -17.387
ATOM   6020 O    TIP  1207      12.097  -6.677   4.955
ATOM   6021 H1   TIP  1207      11.238  -6.748   5.371
ATOM   6022 H2   TIP  1207      12.510  -5.928   5.383
ATOM   6023 O    TIP  1208      22.177 -21.079  -3.483
ATOM   6024 H1   TIP  1208      22.437 -21.584  -2.712
ATOM   6025 H2   TIP  1208      22.331 -20.168  -3.237
ATOM   6026 O    TIP  1209       5.296  25.768  -5.308
ATOM   6027 H1   TIP  1209       4.437  25.942  -4.924
ATOM   6028 H2   TIP  1209       5.837  26.507  -5.032
ATOM   6029 O    TIP  1210     -20.340 -17.499  19.931
ATOM   6030 H1   TIP  1210     -20.346 -16.895  19.188
ATOM   6031 H2   TIP  1210     -20.053 -18.333  19.561
ATOM   6032 O    TIP  1211     -14.173 -13.929   6.292
ATOM   6033 H1   TIP  1211     -13.645 -14.709   6.462
ATOM   6034 H2   TIP  1211     -13.545 -13.274   5.990
ATOM   6035 O    TIP  1212      -0.203   4.801  11.194
ATOM   6036 H1   TIP  1212      -0.869   5.060  10.558
ATOM   6037 H2   TIP  1212      -0.059   5.584  11.725
ATOM   6038 O    TIP  1213     -14.869  -1.282   8.889
ATOM   6039 H1   TIP  1213     -14.579  -0.798   8.115
ATOM   6040 H2   TIP  1213     -14.943  -2.189   8.592
ATOM   6041 O    TIP  1214      16.110 -24.147 -21.211
ATOM   6042 H1   TIP  1214      15.685 -23.576 -21.850
ATOM   6043 H2   TIP  1214      16.078 -25.017 -21.608
ATOM   6044 O    TIP  1215     -29.207 -17.783  -1.106
ATOM   6045 H1   TIP  1215     -29.021 -17.383  -1.955
ATOM   6046 H2   TIP  1215     -28.781 -18.639  -1.145
ATOM   6047 O    TIP  1216     -15.534  10.406 -18.406
ATOM   6048 H1   TIP  1216     -15.777  10.014 -19.245
ATOM   6049 H2   TIP  1216     -14.645  10.092 -18.242
ATOM   6050 O    TIP  1217      -9.368  16.229  -9.091
ATOM   6051 H1   TIP  1217      -8.581  16.115  -8.559
ATOM   6052 H2   TIP  1217      -9.848  15.408  -8.990
ATOM   6053 O    TIP  1218      15.650 -13.553  20.462
ATOM   6054 H1   TIP  1218      15.655 -13.599  19.506
ATOM   6055 H2   TIP  1218      15.496 -12.629  20.657
ATOM   6056 O    TIP  1219      -7.109 -15.966  18.573
ATOM   6057 H1   TIP  1219      -6.466 -15.307  18.836
ATOM   6058 H2   TIP  1219      -6.957 -16.091  17.637
ATOM   6059 O    TIP  1220      13.789 -27.667   0.729
ATOM   6060 H1   TIP  1220      14.515 -27.833   1.329
ATOM   6061 H2   TIP  1220      14.073 -26.914   0.210
ATOM   6062 O    TIP  1221      18.482   0.208   6.353
ATOM   6063 H1   TIP  1221      18.428  -0.102   7.256
ATOM   6064 H2   TIP  1221      18.853  -0.530   5.867
ATOM   6065 O    TIP  1222       3.163  10.288  -1.248
ATOM   6066 H1   TIP  1222       3.537  10.721  -2.016
ATOM   6067 H2   TIP  1222       3.528   9.403  -1.270
ATOM   6068 O    TIP  1223     -29.495 -10.031 -15.507
ATOM   6069 H1   TIP  1223     -29.170  -9.322 -16.061
ATOM   6070 H2   TIP  1223     -28.841 -10.115 -14.814
ATOM   6071 O    TIP  1224      18.978  16.496  -9.255
ATOM   6072 H1   TIP  1224      19.068  17.349  -8.830
ATOM   6073 H2   TIP  1224      18.126  16.531  -9.689
ATOM   6074 O    TIP  1225      17.146  24.213 -13.129
ATOM   6075 H1   TIP  1225      17.226  23.276 -12.951
ATOM   6076 H2   TIP  1225      17.711  24.631 -12.480
ATOM   6077 O    TIP  1226      23.526  12.502  -1.361
ATOM   6078 H1   TIP  1226      23.866  13.161  -0.756
ATOM   6079 H2   TIP  1226      23.654  12.884  -2.229
ATOM   6080 O    TIP  1227      18.688  -6.756 -17.253
ATOM   6081 H1   TIP  1227      18.910  -6.202 -16.505
ATOM   6082 H2   TIP  1227      19.394  -6.605 -17.882
ATOM   6083 O    TIP  1228      -5.004 -22.768  14.777
ATOM   6084 H1   TIP  1228      -4.051 -22.829  14.836
ATOM   6085 H2   TIP  1228      -5.321 -23.155  15.594
ATOM   6086 O    TIP  1229     -21.787 -29.552  -2.407
ATOM   6087 H1   TIP  1229     -21.662 -30.427  -2.774
ATOM   6088 H2   TIP  1229     -22.735 -29.467  -2.309
ATOM   6089 O    TIP  1230      11.741   3.485 -20.389
ATOM   6090 H1   TIP  1230      12.166   4.046 -19.741
ATOM   6091 H2   TIP  1230      12.259   3.602 -21.185
ATOM   6092 O    TIP  1231      -7.884  12.867 -12.057
ATOM   6093 H1   TIP  1231      -7.305  13.414 -11.526
ATOM   6094 H2   TIP  1231      -8.516  13.480 -12.432
ATOM   6095 O    TIP  1232     -16.467 -21.515 -18.679
ATOM   6096 H1   TIP  1232     -15.866 -22.259 -18.716
ATOM   6097 H2   TIP  1232     -17.315 -21.902 -18.463
ATOM   6098 O    TIP  1233      -0.429   5.002  21.185
ATOM   6099 H1   TIP  1233      -0.350   5.916  21.456
ATOM   6100 H2   TIP  1233       0.437   4.627  21.347
ATOM   6101 O    TIP  1234     -20.700 -23.411  -7.277
ATOM   6102 H1   TIP  1234     -21.593 -23.471  -7.614
ATOM   6103 H2   TIP  1234     -20.667 -24.051  -6.566
ATOM   6104 O    TIP  1235      -4.381 -25.803  18.901
ATOM   6105 H1   TIP  1235      -3.709 -26.026  19.546
ATOM   6106 H2   TIP  1235      -4.945 -25.175  19.351
ATOM   6107 O    TIP  1236     -16.870   9.661 -15.880
ATOM   6108 H1   TIP  1236     -17.710  10.117 -15.850
ATOM   6109 H2   TIP  1236     -16.547   9.809 -16.769
ATOM   6110 O    TIP  1237      -8.515  30.518  -6.566
ATOM   6111 H1   TIP  1237      -9.155  30.934  -7.143
ATOM   6112 H2   TIP  1237      -7.817  30.225  -7.152
ATOM   6113 O    TIP  1238      17.265  10.793  -3.444
ATOM   6114 H1   TIP  1238      17.543  11.286  -2.673
ATOM   6115 H2   TIP  1238      17.994  10.200  -3.626
ATOM   6116 O    TIP  1239      -8.595  10.897 -10.451
ATOM   6117 H1   TIP  1239      -8.466  11.434  -9.670
ATOM   6118 H2   TIP  1239      -8.765  11.528 -11.151
ATOM   6119 O    TIP  1240      23.532 -19.625 -18.056
ATOM   6120 H1   TIP  1240      22.767 -19.539 -18.626
ATOM   6121 H2   TIP  1240      23.460 -20.506 -17.690
ATOM   6122 O    TIP  1241     -22.038 -20.114  -9.521
ATOM   6123 H1   TIP  1241     -21.911 -21.049  -9.679
ATOM   6124 H2   TIP  1241     -22.954 -20.037  -9.255
ATOM   6125 O    TIP  1242      -4.710 -29.989  -1.460
ATOM   6126 H1   TIP  1242      -5.426 -30.509  -1.825
ATOM   6127 H2   TIP  1242      -4.532 -30.389  -0.609
ATOM   6128 O    TIP  1243      13.266 -27.810   7.807
ATOM   6129 H1   TIP  1243      13.578 -28.704   7.949
ATOM   6130 H2   TIP  1243      13.912 -27.421   7.218
ATOM   6131 O    TIP  1244      21.210  10.628  -0.812
ATOM   6132 H1   TIP  1244      21.636  11.485  -0.834
ATOM   6133 H2   TIP  1244      21.931  10.000  -0.854
ATOM   6134 O    TIP  1245     -28.119  -4.961  -7.714
ATOM   6135 H1   TIP  1245     -27.192  -4.741  -7.803
ATOM   6136 H2   TIP  1245     -28.547  -4.497  -8.434
ATOM   6137 O    TIP  1246      23.545 -22.138 -16.705
ATOM   6138 H1   TIP  1246      24.301 -22.713 -16.822
ATOM   6139 H2   TIP  1246      22.787 -22.717 -16.790
ATOM   6140 O    TIP  1247      -1.383  29.428  17.679
ATOM   6141 H1   TIP  1247      -1.658  29.122  18.543
ATOM   6142 H2   TIP  1247      -2.201  29.589  17.209
ATOM   6143 O    TIP  1248      -4.428   2.852 -19.511
ATOM   6144 H1   TIP  1248      -3.535   2.933 -19.844
ATOM   6145 H2   TIP  1248      -4.373   2.174 -18.837
ATOM   6146 O    TIP  1249      -5.723  -5.418  19.621
ATOM   6147 H1   TIP  1249      -5.063  -5.570  18.945
ATOM   6148 H2   TIP  1249      -5.324  -5.749  20.425
ATOM   6149 O    TIP  1250     -23.572  -1.793   3.279
ATOM   6150 H1   TIP  1250     -23.966  -2.451   2.707
ATOM   6151 H2   TIP  1250     -22.658  -2.066   3.366
ATOM   6152 O    TIP  1251      18.921 -16.519  21.397
ATOM   6153 H1   TIP  1251      18.716 -15.936  22.128
ATOM   6154 H2   TIP  1251      18.797 -17.400  21.750
ATOM   6155 O    TIP  1252      12.737 -18.433  10.977
ATOM   6156 H1   TIP  1252      12.326 -17.930  11.679
ATOM   6157 H2   TIP  1252      12.194 -19.216  10.891
ATOM   6158 O    TIP  1253     -25.909  -0.653   7.525
ATOM   6159 H1   TIP  1253     -25.114  -0.221   7.212
ATOM   6160 H2   TIP  1253     -25.595  -1.432   7.983
ATOM   6161 O    TIP  1254     -16.552 -22.279 -11.984
ATOM   6162 H1   TIP  1254     -16.536 -21.593 -11.317
ATOM   6163 H2   TIP  1254     -15.978 -22.963 -11.640
ATOM   6164 O    TIP  1255      -8.807  12.351  -0.034
ATOM   6165 H1   TIP  1255      -8.386  11.815  -0.706
ATOM   6166 H2   TIP  1255      -8.098  12.593   0.561
ATOM   6167 O    TIP  1256       0.496  13.517 -13.924
ATOM   6168 H1   TIP  1256       0.157  13.543 -14.818
ATOM   6169 H2   TIP  1256      -0.215  13.867 -13.387
ATOM   6170 O    TIP  1257     -22.248  13.802 -13.681
ATOM   6171 H1   TIP  1257     -21.890  14.588 -14.091
ATOM   6172 H2   TIP  1257     -22.400  13.198 -14.408
ATOM   6173 O    TIP  1258     -12.213  -5.455   5.560
ATOM   6174 H1   TIP  1258     -11.973  -4.853   4.855
ATOM   6175 H2   TIP  1258     -11.724  -5.141   6.320
ATOM   6176 O    TIP  1259      23.198  -4.411  10.775
ATOM   6177 H1   TIP  1259      22.335  -4.038  10.599
ATOM   6178 H2   TIP  1259      23.771  -3.652  10.881
ATOM   6179 O    TIP  1260     -20.038   8.434  -2.032
ATOM   6180 H1   TIP  1260     -19.947   9.175  -1.434
ATOM   6181 H2   TIP  1260     -20.175   8.833  -2.891
ATOM   6182 O    TIP  1261       9.455   4.056   6.815
ATOM   6183 H1   TIP  1261       9.532   3.745   5.914
ATOM   6184 H2   TIP  1261       8.516   4.193   6.943
ATOM   6185 O    TIP  1262     -14.620   0.239   6.502
ATOM   6186 H1   TIP  1262     -13.700   0.024   6.653
ATOM   6187 H2   TIP  1262     -14.598   1.026   5.959
ATOM   6188 O    TIP  1263      -5.247   6.411   0.075
ATOM   6189 H1   TIP  1263      -5.568   6.071  -0.760
ATOM   6190 H2   TIP  1263      -5.028   7.325  -0.106
ATOM   6191 O    TIP  1264      23.362   1.085 -15.254
ATOM   6192 H1   TIP  1264      23.517   1.054 -16.198
ATOM   6193 H2   TIP  1264      22.462   1.399 -15.168
ATOM   6194 O    TIP  1265     -14.728   8.734 -21.322
ATOM   6195 H1   TIP  1265     -15.376   8.272 -21.853
ATOM   6196 H2   TIP  1265     -14.553   8.144 -20.588
ATOM   6197 O    TIP  1266       7.631  -0.229   5.800
ATOM   6198 H1   TIP  1266       8.502  -0.019   5.464
ATOM   6199 H2   TIP  1266       7.437   0.471   6.422
ATOM   6200 O    TIP  1267       3.543   9.585 -15.688
ATOM   6201 H1   TIP  1267       3.210  10.317 -15.170
ATOM   6202 H2   TIP  1267       3.722   8.898 -15.046
ATOM   6203 O    TIP  1268     -18.433 -13.498   5.725
ATOM   6204 H1   TIP  1268     -19.190 -12.937   5.892
ATOM   6205 H2   TIP  1268     -17.702 -12.889   5.618
ATOM   6206 O    TIP  1269     -11.005  30.254  -3.776
ATOM   6207 H1   TIP  1269     -11.081  30.719  -4.608
ATOM   6208 H2   TIP  1269     -11.695  30.628  -3.228
ATOM   6209 O    TIP  1270     -14.444   4.078  21.512
ATOM   6210 H1   TIP  1270     -14.489   4.282  20.578
ATOM   6211 H2   TIP  1270     -13.531   4.238  21.749
ATOM   6212 O    TIP  1271       4.139  15.456  17.638
ATOM   6213 H1   TIP  1271       4.722  14.985  18.234
ATOM   6214 H2   TIP  1271       4.195  14.971  16.815
ATOM   6215 O    TIP  1272      -0.409  14.347   7.079
ATOM   6216 H1   TIP  1272       0.498  14.500   7.345
ATOM   6217 H2   TIP  1272      -0.519  14.871   6.286
ATOM   6218 O    TIP  1273       6.768  -1.061   3.313
ATOM   6219 H1   TIP  1273       7.047  -0.747   4.172
ATOM   6220 H2   TIP  1273       6.818  -0.290   2.747
ATOM   6221 O    TIP  1274      29.044   0.937  -1.257
ATOM   6222 H1   TIP  1274      29.356   0.186  -0.753
ATOM   6223 H2   TIP  1274      29.201   0.696  -2.170
ATOM   6224 O    TIP  1275     -14.420 -16.125   9.737
ATOM   6225 H1   TIP  1275     -14.212 -16.516   8.889
ATOM   6226 H2   TIP  1275     -14.511 -15.190   9.556
ATOM   6227 O    TIP  1276      14.524  27.658   3.742
ATOM   6228 H1   TIP  1276      13.888  27.199   4.290
ATOM   6229 H2   TIP  1276      15.314  27.119   3.789
ATOM   6230 O    TIP  1277       0.622 -21.189  17.170
ATOM   6231 H1   TIP  1277       0.289 -21.327  18.056
ATOM   6232 H2   TIP  1277       1.200 -21.935  17.011
ATOM   6233 O    TIP  1278       9.979  -0.308   4.267
ATOM   6234 H1   TIP  1278      10.536   0.415   4.555
ATOM   6235 H2   TIP  1278      10.504  -1.093   4.421
ATOM   6236 O    TIP  1279      -0.588  -9.663  19.962
ATOM   6237 H1   TIP  1279       0.312  -9.505  19.677
ATOM   6238 H2   TIP  1279      -0.499 -10.090  20.814
ATOM   6239 O    TIP  1280     -12.312  18.251 -11.377
ATOM   6240 H1   TIP  1280     -11.669  17.563 -11.544
ATOM   6241 H2   TIP  1280     -13.076  17.788 -11.034
ATOM   6242 O    TIP  1281      -7.270  21.902   0.882
ATOM   6243 H1   TIP  1281      -6.433  22.061   1.317
ATOM   6244 H2   TIP  1281      -7.285  20.958   0.728
ATOM   6245 O    TIP  1282      -8.094  17.842 -11.058
ATOM   6246 H1   TIP  1282      -8.144  18.777 -11.254
ATOM   6247 H2   TIP  1282      -8.737  17.707 -10.362
ATOM   6248 O    TIP  1283      17.338  -9.136  20.724
ATOM   6249 H1   TIP  1283      16.809  -8.354  20.570
ATOM   6250 H2   TIP  1283      17.854  -8.927  21.503
ATOM   6251 O    TIP  1284      22.492 -11.977  -1.218
ATOM   6252 H1   TIP  1284      22.191 -11.225  -0.708
ATOM   6253 H2   TIP  1284      22.520 -11.660  -2.120
ATOM   6254 O    TIP  1285      18.192 -24.400 -14.517
ATOM   6255 H1   TIP  1285      18.082 -24.618 -13.592
ATOM   6256 H2   TIP  1285      18.611 -23.540 -14.514
ATOM   6257 O    TIP  1286      17.939   7.945   3.000
ATOM   6258 H1   TIP  1286      17.895   8.536   2.249
ATOM   6259 H2   TIP  1286      17.040   7.901   3.325
ATOM   6260 O    TIP  1287      17.703 -14.471 -17.799
ATOM   6261 H1   TIP  1287      18.061 -14.132 -16.979
ATOM   6262 H2   TIP  1287      16.783 -14.208 -17.788
ATOM   6263 O    TIP  1288      15.295 -14.642 -20.496
ATOM   6264 H1   TIP  1288      14.837 -15.343 -20.960
ATOM   6265 H2   TIP  1288      15.770 -14.171 -21.180
ATOM   6266 O    TIP  1289     -17.801 -13.284   8.546
ATOM   6267 H1   TIP  1289     -17.723 -14.236   8.595
ATOM   6268 H2   TIP  1289     -17.503 -13.063   7.664
ATOM   6269 O    TIP  1290     -24.229  25.712  19.743
ATOM   6270 H1   TIP  1290     -23.430  25.521  19.252
ATOM   6271 H2   TIP  1290     -24.914  25.765  19.076
ATOM   6272 O    TIP  1291      13.426 -29.379 -10.973
ATOM   6273 H1   TIP  1291      13.465 -29.147 -11.900
ATOM   6274 H2   TIP  1291      14.254 -29.828 -10.802
ATOM   6275 O    TIP  1292      -3.873  -4.013 -18.321
ATOM   6276 H1   TIP  1292      -2.917  -4.049 -18.303
ATOM   6277 H2   TIP  1292      -4.129  -4.698 -18.938
ATOM   6278 O    TIP  1293       3.412  15.018  -8.588
ATOM   6279 H1   TIP  1293       3.939  14.513  -7.969
ATOM   6280 H2   TIP  1293       2.766  15.468  -8.044
ATOM   6281 O    TIP  1294      -5.996  24.206  -6.026
ATOM   6282 H1   TIP  1294      -6.760  23.813  -6.448
ATOM   6283 H2   TIP  1294      -5.878  23.700  -5.222
ATOM   6284 O    TIP  1295      16.616 -15.833  17.811
ATOM   6285 H1   TIP  1295      17.552 -15.918  17.988
ATOM   6286 H2   TIP  1295      16.497 -16.232  16.949
ATOM   6287 O    TIP  1296       2.297  30.359   0.952
ATOM   6288 H1   TIP  1296       2.060  30.616   1.843
ATOM   6289 H2   TIP  1296       2.972  30.986   0.693
ATOM   6290 O    TIP  1297      13.140   5.681   4.987
ATOM   6291 H1   TIP  1297      13.537   6.551   4.953
ATOM   6292 H2   TIP  1297      13.422   5.256   4.178
ATOM   6293 O    TIP  1298      24.880   0.322 -13.053
ATOM   6294 H1   TIP  1298      24.451   0.615 -13.857
ATOM   6295 H2   TIP  1298      24.432  -0.493 -12.825
ATOM   6296 O    TIP  1299      25.821 -11.379 -11.570
ATOM   6297 H1   TIP  1299      25.844 -11.701 -12.471
ATOM   6298 H2   TIP  1299      26.458 -11.920 -11.104
ATOM   6299 O    TIP  1300      23.153  22.400   7.027
ATOM   6300 H1   TIP  1300      22.419  22.358   7.639
ATOM   6301 H2   TIP  1300      22.752  22.616   6.185
ATOM   6302 O    TIP  1301     -16.313   1.419 -19.799
ATOM   6303 H1   TIP  1301     -16.896   1.639 -19.073
ATOM   6304 H2   TIP  1301     -15.435   1.447 -19.420
ATOM   6305 O    TIP  1302       4.629  -9.148   9.231
ATOM   6306 H1   TIP  1302       4.636  -8.279   9.632
ATOM   6307 H2   TIP  1302       3.701  -9.349   9.108
ATOM   6308 O    TIP  1303      19.708   3.566  18.387
ATOM   6309 H1   TIP  1303      19.100   3.648  17.652
ATOM   6310 H2   TIP  1303      20.573   3.523  17.979
ATOM   6311 O    TIP  1304      -1.680 -23.973  11.019
ATOM   6312 H1   TIP  1304      -0.885 -23.444  11.079
ATOM   6313 H2   TIP  1304      -2.040 -23.769  10.156
ATOM   6314 O    TIP  1305      12.345  27.671  -4.201
ATOM   6315 H1   TIP  1305      12.508  28.240  -3.449
ATOM   6316 H2   TIP  1305      11.638  27.093  -3.915
ATOM   6317 O    TIP  1306       0.565  20.876  -5.347
ATOM   6318 H1   TIP  1306       0.939  21.650  -5.768
ATOM   6319 H2   TIP  1306      -0.380  20.966  -5.474
ATOM   6320 O    TIP  1307     -25.468 -19.990 -15.114
ATOM   6321 H1   TIP  1307     -25.588 -19.047 -15.002
ATOM   6322 H2   TIP  1307     -25.047 -20.276 -14.304
ATOM   6323 O    TIP  1308      27.470   1.210 -13.490
ATOM   6324 H1   TIP  1308      26.893   0.456 -13.611
ATOM   6325 H2   TIP  1308      27.825   1.384 -14.362
ATOM   6326 O    TIP  1309       3.828  -8.095   5.648
ATOM   6327 H1   TIP  1309       4.665  -7.667   5.828
ATOM   6328 H2   TIP  1309       3.176  -7.535   6.068
ATOM   6329 O    TIP  1310      -5.929 -23.972  20.039
ATOM   6330 H1   TIP  1310      -5.431 -23.157  20.113
ATOM   6331 H2   TIP  1310      -6.829 -23.724  20.248
ATOM   6332 O    TIP  1311      10.787   7.705   1.595
ATOM   6333 H1   TIP  1311      10.806   8.640   1.393
ATOM   6334 H2   TIP  1311       9.925   7.412   1.301
ATOM   6335 O    TIP  1312      -8.259  26.503  21.564
ATOM   6336 H1   TIP  1312      -8.856  25.808  21.288
ATOM   6337 H2   TIP  1312      -8.829  27.179  21.929
ATOM   6338 O    TIP  1313       9.321  -4.442  21.184
ATOM   6339 H1   TIP  1313       9.507  -5.380  21.168
ATOM   6340 H2   TIP  1313      10.159  -4.034  21.400
ATOM   6341 O    TIP  1314       8.670 -11.791  19.089
ATOM   6342 H1   TIP  1314       8.486 -12.492  18.464
ATOM   6343 H2   TIP  1314       9.205 -12.207  19.765
ATOM   6344 O    TIP  1315      -0.712  14.348  -0.323
ATOM   6345 H1   TIP  1315      -0.046  13.712  -0.060
ATOM   6346 H2   TIP  1315      -0.308  15.200  -0.161
ATOM   6347 O    TIP  1316     -15.341 -27.600 -16.795
ATOM   6348 H1   TIP  1316     -14.619 -27.280 -16.253
ATOM   6349 H2   TIP  1316     -14.934 -27.821 -17.632
ATOM   6350 O    TIP  1317     -10.219 -29.974 -17.431
ATOM   6351 H1   TIP  1317     -10.250 -30.898 -17.181
ATOM   6352 H2   TIP  1317     -10.526 -29.504 -16.656
ATOM   6353 O    TIP  1318      -7.832   7.276 -12.635
ATOM   6354 H1   TIP  1318      -8.498   6.670 -12.311
ATOM   6355 H2   TIP  1318      -7.327   6.763 -13.266
ATOM   6356 O    TIP  1319      -2.144  28.554  -5.249
ATOM   6357 H1   TIP  1319      -1.916  29.021  -4.446
ATOM   6358 H2   TIP  1319      -1.644  27.739  -5.203
ATOM   6359 O    TIP  1320     -23.129  -0.953   5.929
ATOM   6360 H1   TIP  1320     -22.296  -0.710   5.524
ATOM   6361 H2   TIP  1320     -23.731  -1.061   5.193
ATOM   6362 O    TIP  1321      13.932  12.735  -2.578
ATOM   6363 H1   TIP  1321      13.014  12.482  -2.478
ATOM   6364 H2   TIP  1321      14.200  13.019  -1.704
ATOM   6365 O    TIP  1322      -9.093  -7.704 -20.785
ATOM   6366 H1   TIP  1322      -9.971  -7.751 -21.163
ATOM   6367 H2   TIP  1322      -9.124  -6.948 -20.200
ATOM   6368 O    TIP  1323      -5.465 -14.960 -14.367
ATOM   6369 H1   TIP  1323      -6.391 -14.779 -14.525
ATOM   6370 H2   TIP  1323      -5.462 -15.732 -13.802
ATOM   6371 O    TIP  1324     -24.216  -9.039  -5.767
ATOM   6372 H1   TIP  1324     -24.478  -8.121  -5.841
ATOM   6373 H2   TIP  1324     -24.348  -9.398  -6.644
ATOM   6374 O    TIP  1325     -12.159   9.707  13.763
ATOM   6375 H1   TIP  1325     -12.914   9.373  13.279
ATOM   6376 H2   TIP  1325     -11.541   8.977  13.780
ATOM   6377 O    TIP  1326      13.008  27.118   9.916
ATOM   6378 H1   TIP  1326      13.923  27.283  10.144
ATOM   6379 H2   TIP  1326      13.051  26.570   9.133
ATOM   6380 O    TIP  1327     -11.181 -10.917  11.470
ATOM   6381 H1   TIP  1327     -11.448 -11.832  11.375
ATOM   6382 H2   TIP  1327     -11.861 -10.523  12.016
ATOM   6383 O    TIP  1328     -21.048  12.049  -2.357
ATOM   6384 H1   TIP  1328     -20.893  11.584  -3.179
ATOM   6385 H2   TIP  1328     -21.497  11.413  -1.802
ATOM   6386 O    TIP  1329      -4.696  -7.383  21.465
ATOM   6387 H1   TIP  1329      -5.339  -7.853  21.995
ATOM   6388 H2   TIP  1329      -4.351  -6.707  22.048
ATOM   6389 O    TIP  1330      19.181  26.627   2.309
ATOM   6390 H1   TIP  1330      18.778  25.859   1.904
ATOM   6391 H2   TIP  1330      20.120  26.506   2.172
ATOM   6392 O    TIP  1331       6.616 -30.189 -14.873
ATOM   6393 H1   TIP  1331       6.033 -29.467 -14.641
ATOM   6394 H2   TIP  1331       6.171 -30.636 -15.593
ATOM   6395 O    TIP  1332       8.413 -23.675   7.789
ATOM   6396 H1   TIP  1332       8.539 -23.159   8.585
ATOM   6397 H2   TIP  1332       8.289 -23.025   7.098
ATOM   6398 O    TIP  1333      10.644   7.255   4.657
ATOM   6399 H1   TIP  1333      11.159   6.472   4.850
ATOM   6400 H2   TIP  1333      10.825   7.441   3.736
ATOM   6401 O    TIP  1334      20.683  -2.409 -20.488
ATOM   6402 H1   TIP  1334      21.463  -2.060 -20.918
ATOM   6403 H2   TIP  1334      19.970  -1.843 -20.785
ATOM   6404 O    TIP  1335      -2.407   2.731  12.076
ATOM   6405 H1   TIP  1335      -2.863   3.113  12.826
ATOM   6406 H2   TIP  1335      -1.922   3.461  11.693
ATOM   6407 O    TIP  1336      -2.620 -22.219 -21.384
ATOM   6408 H1   TIP  1336      -2.159 -23.044 -21.230
ATOM   6409 H2   TIP  1336      -1.924 -21.580 -21.535
ATOM   6410 O    TIP  1337     -23.763  20.068  -5.408
ATOM   6411 H1   TIP  1337     -23.458  19.203  -5.683
ATOM   6412 H2   TIP  1337     -23.786  20.022  -4.453
ATOM   6413 O    TIP  1338      -8.623 -18.737  19.300
ATOM   6414 H1   TIP  1338      -8.848 -17.935  18.829
ATOM   6415 H2   TIP  1338      -7.741 -18.579  19.637
ATOM   6416 O    TIP  1339      -4.498  28.249  -8.305
ATOM   6417 H1   TIP  1339      -3.871  27.766  -8.843
ATOM   6418 H2   TIP  1339      -5.260  27.673  -8.249
ATOM   6419 O    TIP  1340      20.418  17.564 -15.999
ATOM   6420 H1   TIP  1340      19.598  17.439 -16.476
ATOM   6421 H2   TIP  1340      20.403  16.895 -15.315
ATOM   6422 O    TIP  1341      -3.539  28.321  -0.141
ATOM   6423 H1   TIP  1341      -4.071  27.530  -0.059
ATOM   6424 H2   TIP  1341      -3.299  28.544   0.758
ATOM   6425 O    TIP  1342     -22.775   4.021 -14.251
ATOM   6426 H1   TIP  1342     -22.297   3.844 -13.441
ATOM   6427 H2   TIP  1342     -23.503   4.581 -13.983
ATOM   6428 O    TIP  1343      19.162   0.345  17.429
ATOM   6429 H1   TIP  1343      18.592   0.764  18.074
ATOM   6430 H2   TIP  1343      19.633  -0.325  17.924
ATOM   6431 O    TIP  1344     -19.358 -16.213   5.767
ATOM   6432 H1   TIP  1344     -18.636 -15.604   5.926
ATOM   6433 H2   TIP  1344     -19.890 -16.167   6.561
ATOM   6434 O    TIP  1345      10.983 -24.852   9.840
ATOM   6435 H1   TIP  1345      10.904 -24.805   8.887
ATOM   6436 H2   TIP  1345      11.377 -24.016  10.090
ATOM   6437 O    TIP  1346     -13.446 -14.685  13.593
ATOM   6438 H1   TIP  1346     -13.246 -15.598  13.799
ATOM   6439 H2   TIP  1346     -12.743 -14.412  13.003
ATOM   6440 O    TIP  1347     -25.105 -11.846  -9.742
ATOM   6441 H1   TIP  1347     -24.810 -12.139 -10.604
ATOM   6442 H2   TIP  1347     -26.023 -12.112  -9.699
ATOM   6443 O    TIP  1348      11.858  10.574  -0.950
ATOM   6444 H1   TIP  1348      11.389  10.362  -0.143
ATOM   6445 H2   TIP  1348      12.534   9.900  -1.019
ATOM   6446 O    TIP  1349       9.164  23.444 -17.544
ATOM   6447 H1   TIP  1349       9.980  23.894 -17.762
ATOM   6448 H2   TIP  1349       9.181  23.366 -16.590
ATOM   6449 O    TIP  1350      -4.103  12.040   7.335
ATOM   6450 H1   TIP  1350      -5.018  12.200   7.103
ATOM   6451 H2   TIP  1350      -4.145  11.439   8.078
ATOM   6452 O    TIP  1351       3.574  -8.542  18.575
ATOM   6453 H1   TIP  1351       4.436  -8.946  18.479
ATOM   6454 H2   TIP  1351       2.957  -9.223  18.306
ATOM   6455 O    TIP  1352      17.316 -29.484  -2.790
ATOM   6456 H1   TIP  1352      16.735 -30.007  -3.342
ATOM   6457 H2   TIP  1352      17.319 -28.617  -3.197
ATOM   6458 O    TIP  1353       3.924  29.656  -5.049
ATOM   6459 H1   TIP  1353       4.760  29.309  -5.360
ATOM   6460 H2   TIP  1353       3.281  28.992  -5.296
ATOM   6461 O    TIP  1354      -2.641 -29.030  18.439
ATOM   6462 H1   TIP  1354      -2.530 -29.610  17.686
ATOM   6463 H2   TIP  1354      -3.493 -29.270  18.803
ATOM   6464 O    TIP  1355      21.865  -3.296   2.281
ATOM   6465 H1   TIP  1355      21.822  -3.319   1.326
ATOM   6466 H2   TIP  1355      22.753  -2.998   2.475
ATOM   6467 O    TIP  1356      -2.400 -30.045   1.522
ATOM   6468 H1   TIP  1356      -2.420 -30.946   1.845
ATOM   6469 H2   TIP  1356      -3.018 -29.575   2.081
ATOM   6470 O    TIP  1357      29.698   6.106   3.745
ATOM   6471 H1   TIP  1357      30.318   6.819   3.593
ATOM   6472 H2   TIP  1357      28.893   6.390   3.312
ATOM   6473 O    TIP  1358       0.412 -16.823  17.855
ATOM   6474 H1   TIP  1358       0.149 -16.110  17.274
ATOM   6475 H2   TIP  1358       1.134 -17.252  17.397
ATOM   6476 O    TIP  1359       1.740  26.905   5.546
ATOM   6477 H1   TIP  1359       2.050  27.345   4.754
ATOM   6478 H2   TIP  1359       2.501  26.420   5.865
ATOM   6479 O    TIP  1360     -19.534 -27.256  -9.835
ATOM   6480 H1   TIP  1360     -20.228 -27.855 -10.110
ATOM   6481 H2   TIP  1360     -19.206 -27.628  -9.017
ATOM   6482 O    TIP  1361     -22.446 -16.087   6.618
ATOM   6483 H1   TIP  1361     -23.091 -16.768   6.429
ATOM   6484 H2   TIP  1361     -22.523 -15.473   5.888
ATOM   6485 O    TIP  1362     -12.230 -21.883 -17.426
ATOM   6486 H1   TIP  1362     -13.086 -22.306 -17.359
ATOM   6487 H2   TIP  1362     -12.389 -20.975 -17.168
ATOM   6488 O    TIP  1363     -10.679   2.518  19.878
ATOM   6489 H1   TIP  1363     -10.829   1.607  19.626
ATOM   6490 H2   TIP  1363     -10.122   2.870  19.185
ATOM   6491 O    TIP  1364       4.650  13.963 -19.948
ATOM   6492 H1   TIP  1364       5.334  13.899 -19.281
ATOM   6493 H2   TIP  1364       3.983  13.336 -19.669
ATOM   6494 O    TIP  1365     -10.148   6.358   2.091
ATOM   6495 H1   TIP  1365      -9.964   6.747   2.946
ATOM   6496 H2   TIP  1365     -10.571   7.057   1.593
ATOM   6497 O    TIP  1366       2.011 -29.549   3.552
ATOM   6498 H1   TIP  1366       2.818 -29.259   3.978
ATOM   6499 H2   TIP  1366       1.382 -28.849   3.726
ATOM   6500 O    TIP  1367      15.790 -28.585   9.718
ATOM   6501 H1   TIP  1367      16.612 -28.881  10.108
ATOM   6502 H2   TIP  1367      15.177 -29.303   9.874
ATOM   6503 O    TIP  1368      -5.605 -14.366  20.686
ATOM   6504 H1   TIP  1368      -4.762 -14.613  20.308
ATOM   6505 H2   TIP  1368      -5.582 -14.714  21.577
ATOM   6506 O    TIP  1369      12.656  28.295  20.220
ATOM   6507 H1   TIP  1369      11.864  27.988  19.779
ATOM   6508 H2   TIP  1369      12.714  29.222  19.993
ATOM   6509 O    TIP  1370      -4.306  27.270 -16.524
ATOM   6510 H1   TIP  1370      -4.176  27.485 -15.600
ATOM   6511 H2   TIP  1370      -4.882  26.505 -16.514
ATOM   6512 O    TIP  1371      -3.126  23.970 -16.559
ATOM   6513 H1   TIP  1371      -2.442  24.554 -16.886
ATOM   6514 H2   TIP  1371      -3.593  24.489 -15.904
ATOM   6515 O    TIP  1372     -14.945  13.152  -8.357
ATOM   6516 H1   TIP  1372     -15.344  13.934  -7.976
ATOM   6517 H2   TIP  1372     -14.152  13.010  -7.840
ATOM   6518 O    TIP  1373      29.278 -15.833  -9.624
ATOM   6519 H1   TIP  1373      29.649 -16.353 -10.336
ATOM   6520 H2   TIP  1373      28.439 -16.251  -9.432
ATOM   6521 O    TIP  1374      28.992  -2.717 -16.003
ATOM   6522 H1   TIP  1374      28.072  -2.455 -15.977
ATOM   6523 H2   TIP  1374      29.132  -3.016 -16.901
ATOM   6524 O    TIP  1375     -18.571  24.359 -13.438
ATOM   6525 H1   TIP  1375     -17.640  24.410 -13.655
ATOM   6526 H2   TIP  1375     -18.960  23.868 -14.161
ATOM   6527 O    TIP  1376      -8.718  28.971   2.589
ATOM   6528 H1   TIP  1376      -8.870  29.915   2.582
ATOM   6529 H2   TIP  1376      -8.203  28.816   3.380
ATOM   6530 O    TIP  1377     -19.835 -10.343 -19.601
ATOM   6531 H1   TIP  1377     -20.253  -9.768 -20.243
ATOM   6532 H2   TIP  1377     -19.258 -10.902 -20.120
ATOM   6533 O    TIP  1378     -23.817  -8.738   1.235
ATOM   6534 H1   TIP  1378     -23.680  -9.338   1.968
ATOM   6535 H2   TIP  1378     -23.437  -9.189   0.481
ATOM   6536 O    TIP  1379      -4.368   9.102  -0.685
ATOM   6537 H1   TIP  1379      -4.551   9.192  -1.620
ATOM   6538 H2   TIP  1379      -4.565   9.964  -0.318
ATOM   6539 O    TIP  1380       5.291 -27.808 -17.336
ATOM   6540 H1   TIP  1380       5.659 -27.482 -18.157
ATOM   6541 H2   TIP  1380       5.433 -27.098 -16.710
ATOM   6542 O    TIP  1381      -0.833  10.912 -18.272
ATOM   6543 H1   TIP  1381      -1.048   9.984 -18.364
ATOM   6544 H2   TIP  1381      -0.917  11.268 -19.156
ATOM   6545 O    TIP  1382      18.956 -12.618  20.412
ATOM   6546 H1   TIP  1382      18.915 -13.142  19.612
ATOM   6547 H2   TIP  1382      18.218 -12.924  20.938
ATOM   6548 O    TIP  1383     -18.337 -16.200   3.314
ATOM   6549 H1   TIP  1383     -18.921 -16.260   4.070
ATOM   6550 H2   TIP  1383     -17.457 -16.192   3.690
ATOM   6551 O    TIP  1384       3.722  23.468  -8.216
ATOM   6552 H1   TIP  1384       3.426  22.913  -7.495
ATOM   6553 H2   TIP  1384       4.648  23.629  -8.031
ATOM   6554 O    TIP  1385       4.201  18.728   6.108
ATOM   6555 H1   TIP  1385       4.784  18.013   5.853
ATOM   6556 H2   TIP  1385       4.767  19.499   6.143
ATOM   6557 O    TIP  1386      13.869  -5.685   2.992
ATOM   6558 H1   TIP  1386      13.105  -6.035   3.449
ATOM   6559 H2   TIP  1386      13.640  -4.776   2.801
ATOM   6560 O    TIP  1387     -14.415  24.481   7.070
ATOM   6561 H1   TIP  1387     -14.336  25.210   7.685
ATOM   6562 H2   TIP  1387     -14.663  23.734   7.614
ATOM   6563 O    TIP  1388     -11.069 -19.362  16.775
ATOM   6564 H1   TIP  1388     -11.980 -19.192  17.014
ATOM   6565 H2   TIP  1388     -10.775 -20.024  17.400
ATOM   6566 O    TIP  1389      -2.147   8.284 -17.557
ATOM   6567 H1   TIP  1389      -2.629   8.261 -18.384
ATOM   6568 H2   TIP  1389      -2.431   7.497 -17.091
ATOM   6569 O    TIP  1390      15.607 -21.533   9.462
ATOM   6570 H1   TIP  1390      15.941 -21.734  10.336
ATOM   6571 H2   TIP  1390      15.348 -20.613   9.510
ATOM   6572 O    TIP  1391      26.659  -7.587   1.503
ATOM   6573 H1   TIP  1391      26.637  -7.895   0.597
ATOM   6574 H2   TIP  1391      26.649  -8.387   2.029
ATOM   6575 O    TIP  1392     -11.015 -20.023   8.997
ATOM   6576 H1   TIP  1392     -10.405 -19.386   9.368
ATOM   6577 H2   TIP  1392     -10.473 -20.575   8.433
ATOM   6578 O    TIP  1393     -21.334 -22.417   4.684
ATOM   6579 H1   TIP  1393     -21.772 -22.594   3.852
ATOM   6580 H2   TIP  1393     -21.771 -21.636   5.024
ATOM   6581 O    TIP  1394     -18.137  13.271  -5.492
ATOM   6582 H1   TIP  1394     -17.827  14.033  -5.003
ATOM   6583 H2   TIP  1394     -18.514  13.637  -6.292
ATOM   6584 O    TIP  1395       3.843  27.447  16.025
ATOM   6585 H1   TIP  1395       3.464  28.241  16.401
ATOM   6586 H2   TIP  1395       3.159  27.103  15.449
ATOM   6587 O    TIP  1396       1.085  17.677 -12.587
ATOM   6588 H1   TIP  1396       1.629  16.898 -12.471
ATOM   6589 H2   TIP  1396       0.941  18.003 -11.699
ATOM   6590 O    TIP  1397      18.614 -21.993  20.158
ATOM   6591 H1   TIP  1397      18.998 -22.372  20.948
ATOM   6592 H2   TIP  1397      18.335 -22.749  19.640
ATOM   6593 O    TIP  1398      16.768   0.935  19.229
ATOM   6594 H1   TIP  1398      16.165   1.193  18.532
ATOM   6595 H2   TIP  1398      16.330   0.207  19.669
ATOM   6596 O    TIP  1399     -22.640   0.930 -14.252
ATOM   6597 H1   TIP  1399     -21.889   0.759 -13.683
ATOM   6598 H2   TIP  1399     -22.299   1.510 -14.932
ATOM   6599 O    TIP  1400       7.968  -7.946  19.076
ATOM   6600 H1   TIP  1400       7.435  -8.740  19.077
ATOM   6601 H2   TIP  1400       8.467  -7.993  18.260
ATOM   6602 O    TIP  1401     -12.837  17.425  -5.584
ATOM   6603 H1   TIP  1401     -12.681  17.400  -4.640
ATOM   6604 H2   TIP  1401     -13.750  17.695  -5.670
ATOM   6605 O    TIP  1402      16.939  11.782  20.532
ATOM   6606 H1   TIP  1402      17.120  11.572  19.616
ATOM   6607 H2   TIP  1402      17.306  11.049  21.025
ATOM   6608 O    TIP  1403      15.315  -5.135 -17.053
ATOM   6609 H1   TIP  1403      14.737  -5.720 -16.564
ATOM   6610 H2   TIP  1403      15.384  -4.352 -16.506
ATOM   6611 O    TIP  1404     -16.999  28.978   1.173
ATOM   6612 H1   TIP  1404     -16.915  28.656   0.276
ATOM   6613 H2   TIP  1404     -17.254  28.209   1.682
ATOM   6614 O    TIP  1405      16.478 -10.493   4.390
ATOM   6615 H1   TIP  1405      17.021  -9.716   4.518
ATOM   6616 H2   TIP  1405      15.781 -10.205   3.801
ATOM   6617 O    TIP  1406      15.764 -25.414  12.950
ATOM   6618 H1   TIP  1406      16.630 -25.507  13.346
ATOM   6619 H2   TIP  1406      15.667 -26.190  12.399
ATOM   6620 O    TIP  1407      29.282  -5.820 -12.647
ATOM   6621 H1   TIP  1407      30.050  -5.885 -13.215
ATOM   6622 H2   TIP  1407      28.737  -6.567 -12.895
ATOM   6623 O    TIP  1408      -1.193  21.128   2.057
ATOM   6624 H1   TIP  1408      -1.630  20.382   2.467
ATOM   6625 H2   TIP  1408      -1.314  21.848   2.676
ATOM   6626 O    TIP  1409      21.661 -28.350   3.595
ATOM   6627 H1   TIP  1409      21.543 -27.571   3.053
ATOM   6628 H2   TIP  1409      21.018 -28.975   3.263
ATOM   6629 O    TIP  1410       9.141  21.350   2.401
ATOM   6630 H1   TIP  1410       9.921  21.600   2.896
ATOM   6631 H2   TIP  1410       8.428  21.396   3.037
ATOM   6632 O    TIP  1411       0.459  24.622 -15.021
ATOM   6633 H1   TIP  1411       0.541  24.049 -15.784
ATOM   6634 H2   TIP  1411       1.215  24.405 -14.476
ATOM   6635 O    TIP  1412      24.241 -25.517  -2.544
ATOM   6636 H1   TIP  1412      24.616 -25.454  -3.422
ATOM   6637 H2   TIP  1412      23.710 -26.313  -2.565
ATOM   6638 O    TIP  1413     -28.489 -15.674 -18.386
ATOM   6639 H1   TIP  1413     -28.550 -14.989 -19.052
ATOM   6640 H2   TIP  1413     -28.074 -16.410 -18.836
ATOM   6641 O    TIP  1414      27.065  13.586  -3.757
ATOM   6642 H1   TIP  1414      27.370  14.442  -4.059
ATOM   6643 H2   TIP  1414      27.297  13.563  -2.829
ATOM   6644 O    TIP  1415     -22.531  -0.107 -19.874
ATOM   6645 H1   TIP  1415     -22.647  -1.000 -19.550
ATOM   6646 H2   TIP  1415     -21.582   0.020 -19.897
ATOM   6647 O    TIP  1416      21.048 -23.491 -16.011
ATOM   6648 H1   TIP  1416      20.471 -22.857 -15.586
ATOM   6649 H2   TIP  1416      21.436 -23.984 -15.289
ATOM   6650 O    TIP  1417      -8.291 -21.454 -20.450
ATOM   6651 H1   TIP  1417      -7.453 -21.611 -20.013
ATOM   6652 H2   TIP  1417      -8.348 -20.502 -20.525
ATOM   6653 O    TIP  1418      -8.950 -16.347  21.422
ATOM   6654 H1   TIP  1418      -9.532 -16.431  20.668
ATOM   6655 H2   TIP  1418      -8.128 -16.021  21.057
ATOM   6656 O    TIP  1419     -14.098 -29.716  -7.295
ATOM   6657 H1   TIP  1419     -14.175 -29.426  -8.203
ATOM   6658 H2   TIP  1419     -13.653 -30.562  -7.349
ATOM   6659 O    TIP  1420     -24.870  -7.636  14.651
ATOM   6660 H1   TIP  1420     -25.476  -7.297  13.993
ATOM   6661 H2   TIP  1420     -24.242  -8.159  14.154
ATOM   6662 O    TIP  1421      19.062  23.751  -3.591
ATOM   6663 H1   TIP  1421      18.918  22.914  -4.031
ATOM   6664 H2   TIP  1421      18.206  23.986  -3.234
ATOM   6665 O    TIP  1422     -19.011 -27.805 -18.560
ATOM   6666 H1   TIP  1422     -19.458 -27.650 -19.392
ATOM   6667 H2   TIP  1422     -19.272 -27.068 -18.007
ATOM   6668 O    TIP  1423     -13.823 -23.776  17.348
ATOM   6669 H1   TIP  1423     -13.708 -23.696  18.294
ATOM   6670 H2   TIP  1423     -12.939 -23.693  16.991
ATOM   6671 O    TIP  1424     -16.156   5.616 -12.602
ATOM   6672 H1   TIP  1424     -16.015   4.672 -12.525
ATOM   6673 H2   TIP  1424     -15.780   5.982 -11.802
ATOM   6674 O    TIP  1425      28.960  -1.492  -3.801
ATOM   6675 H1   TIP  1425      28.697  -0.616  -4.085
ATOM   6676 H2   TIP  1425      28.972  -2.012  -4.604
ATOM   6677 O    TIP  1426     -25.898  -4.112  20.682
ATOM   6678 H1   TIP  1426     -25.423  -3.888  19.882
ATOM   6679 H2   TIP  1426     -26.220  -3.274  21.013
ATOM   6680 O    TIP  1427      -3.145 -17.288  10.351
ATOM   6681 H1   TIP  1427      -3.314 -17.210   9.412
ATOM   6682 H2   TIP  1427      -2.241 -16.990  10.458
ATOM   6683 O    TIP  1428      19.055  -4.174 -19.226
ATOM   6684 H1   TIP  1428      19.766  -4.575 -18.727
ATOM   6685 H2   TIP  1428      19.470  -3.864 -20.030
ATOM   6686 O    TIP  1429     -12.436   4.382 -18.857
ATOM   6687 H1   TIP  1429     -12.062   3.551 -19.149
ATOM   6688 H2   TIP  1429     -11.682   4.902 -18.581
ATOM   6689 O    TIP  1430      20.217 -26.378   1.473
ATOM   6690 H1   TIP  1430      20.339 -25.482   1.789
ATOM   6691 H2   TIP  1430      20.820 -26.456   0.734
ATOM   6692 O    TIP  1431     -24.334  -5.393  -1.400
ATOM   6693 H1   TIP  1431     -24.691  -5.940  -0.701
ATOM   6694 H2   TIP  1431     -24.906  -5.558  -2.150
ATOM   6695 O    TIP  1432      13.486   0.820  19.405
ATOM   6696 H1   TIP  1432      12.598   0.655  19.721
ATOM   6697 H2   TIP  1432      13.605   0.199  18.687
ATOM   6698 O    TIP  1433     -17.330  -7.904 -20.618
ATOM   6699 H1   TIP  1433     -17.692  -8.195 -19.782
ATOM   6700 H2   TIP  1433     -17.335  -6.949 -20.563
ATOM   6701 O    TIP  1434      -0.277  10.200 -12.961
ATOM   6702 H1   TIP  1434       0.627   9.909 -13.080
ATOM   6703 H2   TIP  1434      -0.646  10.208 -13.844
ATOM   6704 O    TIP  1435     -16.071  20.659 -21.322
ATOM   6705 H1   TIP  1435     -16.055  20.512 -22.267
ATOM   6706 H2   TIP  1435     -16.565  19.919 -20.971
ATOM   6707 O    TIP  1436     -27.942   1.067  -3.032
ATOM   6708 H1   TIP  1436     -27.424   1.765  -2.632
ATOM   6709 H2   TIP  1436     -28.128   1.383  -3.917
ATOM   6710 O    TIP  1437      -0.767   9.529  13.400
ATOM   6711 H1   TIP  1437      -1.529  10.098  13.296
ATOM   6712 H2   TIP  1437      -0.287   9.616  12.577
ATOM   6713 O    TIP  1438       9.098  14.330 -14.183
ATOM   6714 H1   TIP  1438       8.961  14.228 -15.125
ATOM   6715 H2   TIP  1438       9.360  15.244 -14.076
ATOM   6716 O    TIP  1439     -23.255 -12.656 -21.376
ATOM   6717 H1   TIP  1439     -22.337 -12.773 -21.132
ATOM   6718 H2   TIP  1439     -23.293 -12.904 -22.299
ATOM   6719 O    TIP  1440      28.323   4.077 -12.595
ATOM   6720 H1   TIP  1440      27.915   3.432 -12.017
ATOM   6721 H2   TIP  1440      28.955   3.574 -13.109
ATOM   6722 O    TIP  1441     -22.336 -13.998  -4.055
ATOM   6723 H1   TIP  1441     -21.681 -13.764  -3.397
ATOM   6724 H2   TIP  1441     -22.373 -13.240  -4.638
ATOM   6725 O    TIP  1442      -4.363  11.528   0.769
ATOM   6726 H1   TIP  1442      -4.217  11.181   1.648
ATOM   6727 H2   TIP  1442      -5.022  12.212   0.886
ATOM   6728 O    TIP  1443      28.588  -4.588  15.478
ATOM   6729 H1   TIP  1443      28.779  -4.005  16.213
ATOM   6730 H2   TIP  1443      28.026  -5.267  15.850
ATOM   6731 O    TIP  1444      26.785  18.404 -17.248
ATOM   6732 H1   TIP  1444      26.825  17.573 -17.722
ATOM   6733 H2   TIP  1444      27.559  18.885 -17.541
ATOM   6734 O    TIP  1445       3.578   8.411  14.732
ATOM   6735 H1   TIP  1445       4.425   8.760  15.013
ATOM   6736 H2   TIP  1445       2.933   8.986  15.143
ATOM   6737 O    TIP  1446      24.140 -14.485   3.042
ATOM   6738 H1   TIP  1446      24.179 -13.532   3.122
ATOM   6739 H2   TIP  1446      23.460 -14.751   3.661
ATOM   6740 O    TIP  1447       8.668  19.204   1.071
ATOM   6741 H1   TIP  1447       8.883  20.015   1.531
ATOM   6742 H2   TIP  1447       8.655  19.448   0.146
ATOM   6743 O    TIP  1448      27.705  11.022  13.903
ATOM   6744 H1   TIP  1448      27.967  11.405  13.066
ATOM   6745 H2   TIP  1448      28.043  11.629  14.561
ATOM   6746 O    TIP  1449       4.370  -3.538  20.113
ATOM   6747 H1   TIP  1449       4.765  -2.959  20.765
ATOM   6748 H2   TIP  1449       5.112  -3.986  19.708
ATOM   6749 O    TIP  1450     -16.696   7.311   5.625
ATOM   6750 H1   TIP  1450     -16.471   6.383   5.697
ATOM   6751 H2   TIP  1450     -16.205   7.733   6.329
ATOM   6752 O    TIP  1451      -2.504 -23.750   8.519
ATOM   6753 H1   TIP  1451      -2.204 -22.843   8.555
ATOM   6754 H2   TIP  1451      -2.833 -23.859   7.626
ATOM   6755 O    TIP  1452     -27.465  -7.974  -5.084
ATOM   6756 H1   TIP  1452     -27.204  -8.890  -5.175
ATOM   6757 H2   TIP  1452     -26.846  -7.492  -5.633
ATOM   6758 O    TIP  1453     -17.891  -1.442  12.508
ATOM   6759 H1   TIP  1453     -17.904  -1.628  11.570
ATOM   6760 H2   TIP  1453     -18.193  -2.252  12.918
ATOM   6761 O    TIP  1454     -15.436 -11.810  20.852
ATOM   6762 H1   TIP  1454     -14.909 -12.105  20.110
ATOM   6763 H2   TIP  1454     -15.668 -10.906  20.638
ATOM   6764 O    TIP  1455      15.229 -18.501  10.100
ATOM   6765 H1   TIP  1455      14.344 -18.396  10.451
ATOM   6766 H2   TIP  1455      15.766 -17.901  10.617
ATOM   6767 O    TIP  1456      21.190   1.171 -11.765
ATOM   6768 H1   TIP  1456      20.974   0.448 -11.177
ATOM   6769 H2   TIP  1456      21.366   0.751 -12.607
ATOM   6770 O    TIP  1457      27.446  -7.778 -12.738
ATOM   6771 H1   TIP  1457      27.240  -7.952 -13.656
ATOM   6772 H2   TIP  1457      26.666  -8.059 -12.260
ATOM   6773 O    TIP  1458      21.388 -19.032 -19.475
ATOM   6774 H1   TIP  1458      20.492 -19.107 -19.147
ATOM   6775 H2   TIP  1458      21.320 -18.449 -20.231
ATOM   6776 O    TIP  1459     -22.605 -11.705   5.814
ATOM   6777 H1   TIP  1459     -22.264 -10.951   6.294
ATOM   6778 H2   TIP  1459     -23.551 -11.562   5.783
ATOM   6779 O    TIP  1460      18.238  28.397 -17.606
ATOM   6780 H1   TIP  1460      18.378  27.978 -16.757
ATOM   6781 H2   TIP  1460      18.339  29.333 -17.432
ATOM   6782 O    TIP  1461     -29.891 -22.028 -11.443
ATOM   6783 H1   TIP  1461     -29.433 -22.565 -10.796
ATOM   6784 H2   TIP  1461     -29.718 -21.126 -11.174
ATOM   6785 O    TIP  1462      24.169 -13.336  18.675
ATOM   6786 H1   TIP  1462      24.414 -13.546  19.576
ATOM   6787 H2   TIP  1462      24.454 -12.431  18.553
ATOM   6788 O    TIP  1463     -13.243 -10.289  13.026
ATOM   6789 H1   TIP  1463     -13.313 -10.542  13.947
ATOM   6790 H2   TIP  1463     -14.012  -9.741  12.868
ATOM   6791 O    TIP  1464      26.004  13.281 -15.764
ATOM   6792 H1   TIP  1464      25.200  13.787 -15.878
ATOM   6793 H2   TIP  1464      26.705  13.889 -15.996
ATOM   6794 O    TIP  1465     -15.763  11.284   0.323
ATOM   6795 H1   TIP  1465     -16.179  11.031   1.148
ATOM   6796 H2   TIP  1465     -16.212  10.762  -0.342
ATOM   6797 O    TIP  1466       4.628  28.346 -12.566
ATOM   6798 H1   TIP  1466       4.625  29.269 -12.312
ATOM   6799 H2   TIP  1466       3.854  28.247 -13.121
ATOM   6800 O    TIP  1467      29.955 -11.501   0.429
ATOM   6801 H1   TIP  1467      29.002 -11.434   0.373
ATOM   6802 H2   TIP  1467      30.187 -10.991   1.205
ATOM   6803 O    TIP  1468     -15.257  28.822  -2.706
ATOM   6804 H1   TIP  1468     -16.024  28.938  -2.146
ATOM   6805 H2   TIP  1468     -15.492  29.250  -3.529
ATOM   6806 O    TIP  1469      20.383  14.271  -1.161
ATOM   6807 H1   TIP  1469      19.709  13.960  -0.557
ATOM   6808 H2   TIP  1469      20.023  14.098  -2.031
ATOM   6809 O    TIP  1470       3.926 -23.200  18.103
ATOM   6810 H1   TIP  1470       4.476 -23.984  18.104
ATOM   6811 H2   TIP  1470       3.879 -22.939  19.022
ATOM   6812 O    TIP  1471       5.420  -4.778   6.827
ATOM   6813 H1   TIP  1471       6.269  -4.337   6.842
ATOM   6814 H2   TIP  1471       5.613  -5.662   6.516
ATOM   6815 O    TIP  1472      -6.065 -18.850   9.222
ATOM   6816 H1   TIP  1472      -5.328 -19.455   9.142
ATOM   6817 H2   TIP  1472      -5.661 -18.005   9.421
ATOM   6818 O    TIP  1473      24.597   7.352  -5.456
ATOM   6819 H1   TIP  1473      25.078   6.940  -6.173
ATOM   6820 H2   TIP  1473      25.017   8.205  -5.344
ATOM   6821 O    TIP  1474      26.849 -12.152  15.920
ATOM   6822 H1   TIP  1474      26.003 -12.581  16.044
ATOM   6823 H2   TIP  1474      26.801 -11.775  15.041
ATOM   6824 O    TIP  1475      13.809  -9.588  11.494
ATOM   6825 H1   TIP  1475      13.781 -10.329  10.889
ATOM   6826 H2   TIP  1475      12.983  -9.638  11.975
ATOM   6827 O    TIP  1476     -14.315 -13.337   9.085
ATOM   6828 H1   TIP  1476     -14.236 -13.691   8.199
ATOM   6829 H2   TIP  1476     -14.948 -12.624   9.003
ATOM   6830 O    TIP  1477       8.850 -26.455   3.215
ATOM   6831 H1   TIP  1477       8.656 -26.188   4.113
ATOM   6832 H2   TIP  1477       9.450 -27.195   3.308
ATOM   6833 O    TIP  1478     -10.241  28.081 -21.369
ATOM   6834 H1   TIP  1478      -9.864  28.954 -21.476
ATOM   6835 H2   TIP  1478     -10.932  28.034 -22.030
ATOM   6836 O    TIP  1479       6.268  19.969  -1.491
ATOM   6837 H1   TIP  1479       7.200  19.884  -1.690
ATOM   6838 H2   TIP  1479       5.917  20.499  -2.207
ATOM   6839 O    TIP  1480     -29.991 -10.261   2.825
ATOM   6840 H1   TIP  1480     -29.980 -11.056   3.358
ATOM   6841 H2   TIP  1480     -30.170  -9.556   3.448
ATOM   6842 O    TIP  1481       8.278   7.558  16.492
ATOM   6843 H1   TIP  1481       7.585   8.141  16.800
ATOM   6844 H2   TIP  1481       7.907   6.680  16.572
ATOM   6845 O    TIP  1482       9.276  19.069  -6.684
ATOM   6846 H1   TIP  1482       9.429  18.156  -6.443
ATOM   6847 H2   TIP  1482      10.143  19.408  -6.907
ATOM   6848 O    TIP  1483      28.476 -10.287  10.165
ATOM   6849 H1   TIP  1483      29.423 -10.152  10.125
ATOM   6850 H2   TIP  1483      28.105  -9.406  10.131
ATOM   6851 O    TIP  1484      -5.505 -24.605  16.800
ATOM   6852 H1   TIP  1484      -4.859 -25.052  17.347
ATOM   6853 H2   TIP  1484      -6.007 -25.312  16.394
ATOM   6854 O    TIP  1485     -14.433  -6.008 -19.051
ATOM   6855 H1   TIP  1485     -14.167  -5.125 -19.305
ATOM   6856 H2   TIP  1485     -15.373  -5.939 -18.889
ATOM   6857 O    TIP  1486      -0.725  29.285 -17.856
ATOM   6858 H1   TIP  1486      -0.175  30.065 -17.787
ATOM   6859 H2   TIP  1486      -0.373  28.809 -18.608
ATOM   6860 O    TIP  1487      11.332 -15.409   6.219
ATOM   6861 H1   TIP  1487      11.332 -15.723   5.315
ATOM   6862 H2   TIP  1487      12.247 -15.194   6.400
ATOM   6863 O    TIP  1488       0.170 -29.801  16.081
ATOM   6864 H1   TIP  1488      -0.311 -30.456  16.586
ATOM   6865 H2   TIP  1488      -0.040 -28.969  16.505
ATOM   6866 O    TIP  1489     -13.127  22.718 -10.409
ATOM   6867 H1   TIP  1489     -12.794  21.847 -10.193
ATOM   6868 H2   TIP  1489     -12.345  23.267 -10.461
ATOM   6869 O    TIP  1490      -3.162   6.181   1.738
ATOM   6870 H1   TIP  1490      -3.076   7.092   2.017
ATOM   6871 H2   TIP  1490      -3.741   6.216   0.977
ATOM   6872 O    TIP  1491     -10.785 -29.066  20.883
ATOM   6873 H1   TIP  1491      -9.899 -29.331  21.130
ATOM   6874 H2   TIP  1491     -11.321 -29.283  21.645
ATOM   6875 O    TIP  1492     -17.935  28.628  -1.350
ATOM   6876 H1   TIP  1492     -18.168  28.723  -2.273
ATOM   6877 H2   TIP  1492     -18.767  28.458  -0.908
ATOM   6878 O    TIP  1493      22.305 -22.667  -5.568
ATOM   6879 H1   TIP  1493      22.142 -21.982  -4.921
ATOM   6880 H2   TIP  1493      21.786 -23.412  -5.266
ATOM   6881 O    TIP  1494      23.947   9.724  -1.172
ATOM   6882 H1   TIP  1494      23.923  10.681  -1.155
ATOM   6883 H2   TIP  1494      24.577   9.511  -1.861
ATOM   6884 O    TIP  1495      -7.083  -7.069  11.841
ATOM   6885 H1   TIP  1495      -7.977  -7.077  11.501
ATOM   6886 H2   TIP  1495      -7.037  -7.831  12.418
ATOM   6887 O    TIP  1496     -15.111  -3.205 -17.227
ATOM   6888 H1   TIP  1496     -15.637  -3.925 -17.573
ATOM   6889 H2   TIP  1496     -15.724  -2.473 -17.153
ATOM   6890 O    TIP  1497     -11.257  17.369   2.694
ATOM   6891 H1   TIP  1497     -11.938  16.791   2.349
ATOM   6892 H2   TIP  1497     -11.190  18.072   2.048
ATOM   6893 O    TIP  1498      24.357  14.022  -3.685
ATOM   6894 H1   TIP  1498      24.103  14.063  -4.607
ATOM   6895 H2   TIP  1498      25.287  13.795  -3.702
ATOM   6896 O    TIP  1499       0.069  11.530   7.414
ATOM   6897 H1   TIP  1499       0.424  11.415   6.533
ATOM   6898 H2   TIP  1499       0.093  12.476   7.561
ATOM   6899 O    TIP  1500      20.199   5.065 -13.033
ATOM   6900 H1   TIP  1500      19.595   5.331 -13.727
ATOM   6901 H2   TIP  1500      20.839   5.774 -12.988
ATOM   6902 O    TIP  1501      -2.618  11.357 -20.403
ATOM   6903 H1   TIP  1501      -2.598  10.404 -20.323
ATOM   6904 H2   TIP  1501      -2.654  11.518 -21.346
ATOM   6905 O    TIP  1502      18.917  -0.782   8.951
ATOM   6906 H1   TIP  1502      19.701  -1.330   9.000
ATOM   6907 H2   TIP  1502      18.281  -1.221   9.516
ATOM   6908 O    TIP  1503      17.791 -22.512   4.881
ATOM   6909 H1   TIP  1503      17.557 -22.360   5.797
ATOM   6910 H2   TIP  1503      18.274 -21.727   4.623
ATOM   6911 O    TIP  1504      -4.282  -0.419  13.674
ATOM   6912 H1   TIP  1504      -4.045   0.245  14.321
ATOM   6913 H2   TIP  1504      -3.450  -0.819  13.424
ATOM   6914 O    TIP  1505      13.397  28.537  -1.745
ATOM   6915 H1   TIP  1505      14.243  28.242  -2.082
ATOM   6916 H2   TIP  1505      13.612  29.256  -1.152
ATOM   6917 O    TIP  1506      19.821 -16.362  16.004
ATOM   6918 H1   TIP  1506      19.643 -16.589  16.917
ATOM   6919 H2   TIP  1506      19.485 -15.471  15.908
ATOM   6920 O    TIP  1507      29.777  -6.237  -0.334
ATOM   6921 H1   TIP  1507      29.820  -5.510  -0.954
ATOM   6922 H2   TIP  1507      29.689  -7.016  -0.882
ATOM   6923 O    TIP  1508      23.243 -27.245  -9.981
ATOM   6924 H1   TIP  1508      23.493 -27.315  -9.060
ATOM   6925 H2   TIP  1508      22.393 -26.807  -9.967
ATOM   6926 O    TIP  1509      28.846   0.768 -17.006
ATOM   6927 H1   TIP  1509      28.436   1.486 -16.524
ATOM   6928 H2   TIP  1509      29.677   0.618 -16.555
ATOM   6929 O    TIP  1510       3.136 -17.142 -19.394
ATOM   6930 H1   TIP  1510       2.292 -16.729 -19.576
ATOM   6931 H2   TIP  1510       3.455 -17.424 -20.250
ATOM   6932 O    TIP  1511      21.634 -11.941  20.424
ATOM   6933 H1   TIP  1511      20.728 -12.203  20.590
ATOM   6934 H2   TIP  1511      22.157 -12.689  20.711
ATOM   6935 O    TIP  1512     -22.609  24.733  17.523
ATOM   6936 H1   TIP  1512     -22.878  25.215  16.741
ATOM   6937 H2   TIP  1512     -22.153  23.962  17.186
ATOM   6938 O    TIP  1513       2.749 -29.684   7.421
ATOM   6939 H1   TIP  1513       3.445 -29.042   7.560
ATOM   6940 H2   TIP  1513       1.949 -29.162   7.361
ATOM   6941 O    TIP  1514       9.807  -8.643  10.581
ATOM   6942 H1   TIP  1514       8.911  -8.964  10.687
ATOM   6943 H2   TIP  1514      10.195  -9.226   9.929
ATOM   6944 O    TIP  1515      -0.540 -14.529  16.696
ATOM   6945 H1   TIP  1515      -1.000 -14.046  17.382
ATOM   6946 H2   TIP  1515      -0.294 -13.861  16.056
ATOM   6947 O    TIP  1516     -11.637  -5.808 -21.470
ATOM   6948 H1   TIP  1516     -12.412  -5.504 -20.997
ATOM   6949 H2   TIP  1516     -11.947  -5.969 -22.361
ATOM   6950 O    TIP  1517      18.966  15.906  21.633
ATOM   6951 H1   TIP  1517      19.364  16.238  20.829
ATOM   6952 H2   TIP  1517      19.405  16.385  22.336
ATOM   6953 O    TIP  1518      10.362  -9.758  15.618
ATOM   6954 H1   TIP  1518       9.912  -9.568  14.795
ATOM   6955 H2   TIP  1518      11.234  -9.379  15.508
ATOM   6956 O    TIP  1519      22.334   6.780 -12.949
ATOM   6957 H1   TIP  1519      22.669   7.595 -13.322
ATOM   6958 H2   TIP  1519      22.852   6.650 -12.154
ATOM   6959 O    TIP  1520     -25.943  -4.962 -10.223
ATOM   6960 H1   TIP  1520     -25.536  -4.377 -10.862
ATOM   6961 H2   TIP  1520     -25.726  -4.578  -9.373
ATOM   6962 O    TIP  1521      13.151  17.056 -17.357
ATOM   6963 H1   TIP  1521      12.418  17.429 -16.867
ATOM   6964 H2   TIP  1521      12.841  16.194 -17.634
ATOM   6965 O    TIP  1522       5.607  23.389 -14.358
ATOM   6966 H1   TIP  1522       5.684  22.463 -14.587
ATOM   6967 H2   TIP  1522       4.897  23.715 -14.910
ATOM   6968 O    TIP  1523      12.195  -5.131  15.421
ATOM   6969 H1   TIP  1523      12.749  -4.560  15.952
ATOM   6970 H2   TIP  1523      11.326  -5.058  15.816
ATOM   6971 O    TIP  1524     -11.687 -28.222   4.487
ATOM   6972 H1   TIP  1524     -12.161 -28.970   4.124
ATOM   6973 H2   TIP  1524     -12.359 -27.556   4.628
ATOM   6974 O    TIP  1525     -13.129   9.726  -6.664
ATOM   6975 H1   TIP  1525     -12.274   9.581  -7.068
ATOM   6976 H2   TIP  1525     -13.005   9.486  -5.746
ATOM   6977 O    TIP  1526      11.337 -21.798  15.403
ATOM   6978 H1   TIP  1526      11.630 -21.771  14.493
ATOM   6979 H2   TIP  1526      11.902 -21.173  15.856
ATOM   6980 O    TIP  1527      19.607 -10.843 -19.467
ATOM   6981 H1   TIP  1527      20.253 -10.196 -19.748
ATOM   6982 H2   TIP  1527      19.358 -10.568 -18.585
ATOM   6983 O    TIP  1528      10.960  -6.094   8.627
ATOM   6984 H1   TIP  1528      11.685  -6.588   9.009
ATOM   6985 H2   TIP  1528      10.588  -6.682   7.970
ATOM   6986 O    TIP  1529       6.554 -26.530   6.347
ATOM   6987 H1   TIP  1529       6.164 -25.656   6.352
ATOM   6988 H2   TIP  1529       7.473 -26.382   6.123
ATOM   6989 O    TIP  1530     -13.901  25.702  -8.625
ATOM   6990 H1   TIP  1530     -12.984  25.765  -8.892
ATOM   6991 H2   TIP  1530     -13.907  25.036  -7.938
ATOM   6992 O    TIP  1531     -19.538  30.007 -17.647
ATOM   6993 H1   TIP  1531     -19.761  30.505 -16.861
ATOM   6994 H2   TIP  1531     -20.376  29.670 -17.964
ATOM   6995 O    TIP  1532      -4.052   4.193  13.790
ATOM   6996 H1   TIP  1532      -4.839   4.732  13.871
ATOM   6997 H2   TIP  1532      -3.332   4.822  13.763
ATOM   6998 O    TIP  1533     -14.519 -17.015  18.603
ATOM   6999 H1   TIP  1533     -14.326 -17.918  18.854
ATOM   7000 H2   TIP  1533     -13.899 -16.824  17.899
ATOM   7001 O    TIP  1534      13.830 -29.699  -2.995
ATOM   7002 H1   TIP  1534      13.868 -30.406  -3.638
ATOM   7003 H2   TIP  1534      13.015 -29.852  -2.517
ATOM   7004 O    TIP  1535      12.416  22.386 -20.897
ATOM   7005 H1   TIP  1535      11.567  22.073 -20.587
ATOM   7006 H2   TIP  1535      12.203  23.082 -21.518
ATOM   7007 O    TIP  1536       0.478 -28.301   7.938
ATOM   7008 H1   TIP  1536       0.229 -27.381   8.018
ATOM   7009 H2   TIP  1536       0.117 -28.717   8.721
ATOM   7010 O    TIP  1537      20.403 -13.667  -4.486
ATOM   7011 H1   TIP  1537      21.340 -13.533  -4.347
ATOM   7012 H2   TIP  1537      20.214 -13.215  -5.308
ATOM   7013 O    TIP  1538      24.653 -13.455  -0.275
ATOM   7014 H1   TIP  1538      23.928 -12.849  -0.425
ATOM   7015 H2   TIP  1538      25.244 -12.983   0.311
ATOM   7016 O    TIP  1539     -17.769   1.045 -17.222
ATOM   7017 H1   TIP  1539     -18.566   1.105 -16.695
ATOM   7018 H2   TIP  1539     -17.060   1.004 -16.581
ATOM   7019 O    TIP  1540     -27.473  14.130  -6.465
ATOM   7020 H1   TIP  1540     -26.848  13.655  -7.011
ATOM   7021 H2   TIP  1540     -27.667  14.927  -6.958
ATOM   7022 O    TIP  1541     -22.011 -16.299 -11.086
ATOM   7023 H1   TIP  1541     -22.550 -16.455 -10.311
ATOM   7024 H2   TIP  1541     -21.443 -17.068 -11.143
ATOM   7025 O    TIP  1542      -3.179 -27.576   8.351
ATOM   7026 H1   TIP  1542      -3.677 -26.814   8.648
ATOM   7027 H2   TIP  1542      -2.972 -28.056   9.153
ATOM   7028 O    TIP  1543     -10.999  11.859   1.880
ATOM   7029 H1   TIP  1543     -11.874  12.185   1.669
ATOM   7030 H2   TIP  1543     -10.436  12.225   1.199
ATOM   7031 O    TIP  1544       8.786 -15.275  21.160
ATOM   7032 H1   TIP  1544       9.175 -16.149  21.169
ATOM   7033 H2   TIP  1544       9.509 -14.689  21.385
ATOM   7034 O    TIP  1545      18.689 -24.243   2.975
ATOM   7035 H1   TIP  1545      19.616 -24.007   2.932
ATOM   7036 H2   TIP  1545      18.303 -23.595   3.563
ATOM   7037 O    TIP  1546      -0.855 -17.782  13.693
ATOM   7038 H1   TIP  1546      -0.368 -17.665  12.877
ATOM   7039 H2   TIP  1546      -0.286 -18.325  14.238
ATOM   7040 O    TIP  1547      -0.286   1.335  13.194
ATOM   7041 H1   TIP  1547       0.149   1.745  13.941
ATOM   7042 H2   TIP  1547      -0.609   2.069  12.671
ATOM   7043 O    TIP  1548     -14.298  23.805 -16.729
ATOM   7044 H1   TIP  1548     -13.615  24.474 -16.670
ATOM   7045 H2   TIP  1548     -13.823  22.975 -16.708
ATOM   7046 O    TIP  1549      25.165 -23.500 -10.344
ATOM   7047 H1   TIP  1549      24.873 -22.719 -10.813
ATOM   7048 H2   TIP  1549      24.870 -23.365  -9.444
ATOM   7049 O    TIP  1550     -25.269 -22.396 -12.359
ATOM   7050 H1   TIP  1550     -24.388 -22.211 -12.032
ATOM   7051 H2   TIP  1550     -25.147 -23.103 -12.992
ATOM   7052 O    TIP  1551      -8.261  19.498  -4.669
ATOM   7053 H1   TIP  1551      -8.156  18.819  -5.335
ATOM   7054 H2   TIP  1551      -7.893  19.114  -3.873
ATOM   7055 O    TIP  1552      29.852  -8.161   4.710
ATOM   7056 H1   TIP  1552      29.519  -7.518   4.084
ATOM   7057 H2   TIP  1552      29.436  -7.927   5.539
ATOM   7058 O    TIP  1553      -1.267 -21.307   9.188
ATOM   7059 H1   TIP  1553      -0.656 -21.469   9.906
ATOM   7060 H2   TIP  1553      -0.924 -20.528   8.752
ATOM   7061 O    TIP  1554      22.739 -13.802 -18.961
ATOM   7062 H1   TIP  1554      23.568 -14.054 -18.555
ATOM   7063 H2   TIP  1554      22.905 -13.857 -19.901
ATOM   7064 O    TIP  1555     -25.733   9.306  -7.259
ATOM   7065 H1   TIP  1555     -25.438   8.578  -6.711
ATOM   7066 H2   TIP  1555     -25.967   8.900  -8.093
ATOM   7067 O    TIP  1556     -10.053   9.643  11.612
ATOM   7068 H1   TIP  1556     -10.568  10.192  12.203
ATOM   7069 H2   TIP  1556     -10.661   9.406  10.912
ATOM   7070 O    TIP  1557     -25.262   1.936 -13.988
ATOM   7071 H1   TIP  1557     -25.259   2.887 -13.884
ATOM   7072 H2   TIP  1557     -24.354   1.714 -14.193
ATOM   7073 O    TIP  1558     -25.432   5.020  -3.197
ATOM   7074 H1   TIP  1558     -24.781   5.087  -3.895
ATOM   7075 H2   TIP  1558     -25.450   4.090  -2.973
ATOM   7076 O    TIP  1559     -16.128   6.771 -15.580
ATOM   7077 H1   TIP  1559     -16.260   7.718 -15.628
ATOM   7078 H2   TIP  1559     -15.199   6.668 -15.374
ATOM   7079 O    TIP  1560      -3.933   5.493  16.718
ATOM   7080 H1   TIP  1560      -3.618   5.406  15.818
ATOM   7081 H2   TIP  1560      -4.875   5.334  16.659
ATOM   7082 O    TIP  1561     -12.956  29.431   0.202
ATOM   7083 H1   TIP  1561     -13.816  29.850   0.167
ATOM   7084 H2   TIP  1561     -13.040  28.767   0.886
ATOM   7085 O    TIP  1562      -9.658  -3.857  10.215
ATOM   7086 H1   TIP  1562      -9.155  -4.537  10.662
ATOM   7087 H2   TIP  1562      -9.309  -3.034  10.558
ATOM   7088 O    TIP  1563      27.444 -10.897  -1.815
ATOM   7089 H1   TIP  1563      26.741 -10.274  -1.635
ATOM   7090 H2   TIP  1563      27.406 -11.518  -1.088
ATOM   7091 O    TIP  1564     -24.741  -8.409 -11.641
ATOM   7092 H1   TIP  1564     -25.273  -8.226 -10.867
ATOM   7093 H2   TIP  1564     -24.893  -7.661 -12.219
ATOM   7094 O    TIP  1565      22.401   5.879  -4.355
ATOM   7095 H1   TIP  1565      23.223   6.318  -4.573
ATOM   7096 H2   TIP  1565      22.629   4.951  -4.303
ATOM   7097 O    TIP  1566     -15.182 -10.783   8.626
ATOM   7098 H1   TIP  1566     -15.617 -10.360   9.366
ATOM   7099 H2   TIP  1566     -15.827 -10.757   7.920
ATOM   7100 O    TIP  1567     -15.829 -17.499   7.700
ATOM   7101 H1   TIP  1567     -16.087 -18.290   8.172
ATOM   7102 H2   TIP  1567     -16.487 -16.848   7.943
ATOM   7103 O    TIP  1568      -2.330  20.021  -3.634
ATOM   7104 H1   TIP  1568      -3.132  19.545  -3.421
ATOM   7105 H2   TIP  1568      -1.945  19.531  -4.361
ATOM   7106 O    TIP  1569     -29.329  -9.882   6.331
ATOM   7107 H1   TIP  1569     -29.404  -9.274   5.595
ATOM   7108 H2   TIP  1569     -28.815  -9.408   6.983
ATOM   7109 O    TIP  1570      -0.865 -10.415  11.499
ATOM   7110 H1   TIP  1570      -1.179  -9.584  11.143
ATOM   7111 H2   TIP  1570      -0.781 -10.258  12.439
ATOM   7112 O    TIP  1571      -8.456 -29.679  10.987
ATOM   7113 H1   TIP  1571      -8.520 -30.044  11.869
ATOM   7114 H2   TIP  1571      -7.860 -28.935  11.077
ATOM   7115 O    TIP  1572     -11.662  10.379 -16.701
ATOM   7116 H1   TIP  1572     -11.257   9.670 -16.202
ATOM   7117 H2   TIP  1572     -12.542  10.460 -16.333
ATOM   7118 O    TIP  1573      23.214  -7.198  20.585
ATOM   7119 H1   TIP  1573      22.313  -7.348  20.301
ATOM   7120 H2   TIP  1573      23.623  -8.063  20.554
ATOM   7121 O    TIP  1574     -23.757 -16.205   0.153
ATOM   7122 H1   TIP  1574     -24.561 -15.847   0.528
ATOM   7123 H2   TIP  1574     -23.393 -16.756   0.845
ATOM   7124 O    TIP  1575      -7.448  11.395  -2.413
ATOM   7125 H1   TIP  1575      -7.305  10.462  -2.252
ATOM   7126 H2   TIP  1575      -6.626  11.702  -2.795
ATOM   7127 O    TIP  1576      20.095   8.511  -6.508
ATOM   7128 H1   TIP  1576      20.165   7.557  -6.472
ATOM   7129 H2   TIP  1576      20.848   8.787  -7.031
ATOM   7130 O    TIP  1577      -2.087 -13.378  13.493
ATOM   7131 H1   TIP  1577      -1.195 -13.294  13.828
ATOM   7132 H2   TIP  1577      -2.358 -14.260  13.748
ATOM   7133 O    TIP  1578      11.128 -10.507  12.437
ATOM   7134 H1   TIP  1578      10.290 -10.894  12.183
ATOM   7135 H2   TIP  1578      11.350 -10.937  13.263
ATOM   7136 O    TIP  1579      23.273 -26.726 -16.488
ATOM   7137 H1   TIP  1579      22.393 -26.522 -16.172
ATOM   7138 H2   TIP  1579      23.558 -27.461 -15.945
ATOM   7139 O    TIP  1580     -10.728 -13.207  15.647
ATOM   7140 H1   TIP  1580     -10.562 -13.679  14.831
ATOM   7141 H2   TIP  1580     -10.069 -13.541  16.255
ATOM   7142 O    TIP  1581     -23.121   4.705  -4.666
ATOM   7143 H1   TIP  1581     -22.850   3.907  -4.214
ATOM   7144 H2   TIP  1581     -22.356   5.278  -4.621
ATOM   7145 O    TIP  1582     -26.478  -6.420 -12.943
ATOM   7146 H1   TIP  1582     -26.413  -5.963 -12.105
ATOM   7147 H2   TIP  1582     -25.875  -5.951 -13.520
ATOM   7148 O    TIP  1583      -5.076  -2.645  20.077
ATOM   7149 H1   TIP  1583      -4.531  -3.161  20.671
ATOM   7150 H2   TIP  1583      -4.480  -2.375  19.378
ATOM   7151 O    TIP  1584      -7.625  10.955  12.321
ATOM   7152 H1   TIP  1584      -7.511  11.885  12.127
ATOM   7153 H2   TIP  1584      -8.517  10.757  12.037
ATOM   7154 O    TIP  1585       7.694   4.826  16.670
ATOM   7155 H1   TIP  1585       7.040   4.558  17.316
ATOM   7156 H2   TIP  1585       8.271   4.067  16.584
ATOM   7157 O    TIP  1586       9.792 -24.171  19.770
ATOM   7158 H1   TIP  1586       8.924 -23.943  20.104
ATOM   7159 H2   TIP  1586       9.736 -24.013  18.828
ATOM   7160 O    TIP  1587      -6.900 -28.022  21.021
ATOM   7161 H1   TIP  1587      -6.549 -28.699  20.443
ATOM   7162 H2   TIP  1587      -7.201 -27.332  20.430
ATOM   7163 O    TIP  1588     -20.469  27.498 -11.526
ATOM   7164 H1   TIP  1588     -20.379  26.563 -11.346
ATOM   7165 H2   TIP  1588     -19.584  27.849 -11.426
ATOM   7166 O    TIP  1589      -8.229  -5.045  15.385
ATOM   7167 H1   TIP  1589      -7.961  -5.953  15.250
ATOM   7168 H2   TIP  1589      -7.776  -4.777  16.184
ATOM   7169 O    TIP  1590       2.774  -6.872  16.431
ATOM   7170 H1   TIP  1590       3.270  -7.263  17.150
ATOM   7171 H2   TIP  1590       3.277  -6.096  16.186
ATOM   7172 O    TIP  1591     -15.345  30.270  16.942
ATOM   7173 H1   TIP  1591     -14.630  29.920  16.410
ATOM   7174 H2   TIP  1591     -15.791  29.495  17.284
ATOM   7175 O    TIP  1592      -5.895   4.069  10.170
ATOM   7176 H1   TIP  1592      -5.657   3.305  10.695
ATOM   7177 H2   TIP  1592      -6.566   3.749   9.569
ATOM   7178 O    TIP  1593     -12.535  21.670  -6.467
ATOM   7179 H1   TIP  1593     -13.250  21.465  -5.865
ATOM   7180 H2   TIP  1593     -12.726  21.156  -7.251
ATOM   7181 O    TIP  1594      -3.566   8.627 -20.825
ATOM   7182 H1   TIP  1594      -3.887   8.683 -21.725
ATOM   7183 H2   TIP  1594      -4.274   8.202 -20.343
ATOM   7184 O    TIP  1595      -5.546 -22.546   9.677
ATOM   7185 H1   TIP  1595      -5.570 -22.655  10.628
ATOM   7186 H2   TIP  1595      -5.044 -21.743   9.540
ATOM   7187 O    TIP  1596      -3.029  -4.512  21.767
ATOM   7188 H1   TIP  1596      -2.858  -4.964  20.941
ATOM   7189 H2   TIP  1596      -2.967  -5.196  22.433
ATOM   7190 O    TIP  1597      21.715 -21.927   0.111
ATOM   7191 H1   TIP  1597      21.939 -22.524  -0.603
ATOM   7192 H2   TIP  1597      22.416 -21.275   0.109
ATOM   7193 O    TIP  1598     -21.486 -24.519 -13.421
ATOM   7194 H1   TIP  1598     -20.766 -24.104 -12.946
ATOM   7195 H2   TIP  1598     -22.269 -24.284 -12.924
ATOM   7196 O    TIP  1599      17.262 -12.346  12.683
ATOM   7197 H1   TIP  1599      18.167 -12.622  12.827
ATOM   7198 H2   TIP  1599      17.330 -11.612  12.072
ATOM   7199 O    TIP  1600     -25.769 -21.129   1.045
ATOM   7200 H1   TIP  1600     -26.330 -21.606   0.434
ATOM   7201 H2   TIP  1600     -25.676 -20.259   0.656
ATOM   7202 O    TIP  1601      -2.409  26.738 -20.702
ATOM   7203 H1   TIP  1601      -1.958  26.011 -21.131
ATOM   7204 H2   TIP  1601      -1.864  27.503 -20.887
ATOM   7205 O    TIP  1602     -27.898 -18.385  -8.701
ATOM   7206 H1   TIP  1602     -27.345 -17.875  -8.109
ATOM   7207 H2   TIP  1602     -28.778 -18.313  -8.331
ATOM   7208 O    TIP  1603      -9.609  -6.987  10.659
ATOM   7209 H1   TIP  1603     -10.498  -6.650  10.550
ATOM   7210 H2   TIP  1603      -9.555  -7.724  10.051
ATOM   7211 O    TIP  1604       9.883 -26.898 -18.422
ATOM   7212 H1   TIP  1604       9.003 -26.548 -18.284
ATOM   7213 H2   TIP  1604       9.983 -27.570 -17.747
ATOM   7214 O    TIP  1605      16.935 -22.390   7.399
ATOM   7215 H1   TIP  1605      16.866 -23.277   7.751
ATOM   7216 H2   TIP  1605      16.496 -21.839   8.047
ATOM   7217 O    TIP  1606      24.117  26.403   6.814
ATOM   7218 H1   TIP  1606      23.787  25.878   7.543
ATOM   7219 H2   TIP  1606      24.510  25.767   6.218
ATOM   7220 O    TIP  1607      -4.451   4.342   5.537
ATOM   7221 H1   TIP  1607      -4.675   5.171   5.959
ATOM   7222 H2   TIP  1607      -4.403   3.711   6.255
ATOM   7223 O    TIP  1608      18.948   7.703 -18.203
ATOM   7224 H1   TIP  1608      18.906   8.523 -17.711
ATOM   7225 H2   TIP  1608      19.015   7.023 -17.532
ATOM   7226 O    TIP  1609     -12.393   7.918 -11.817
ATOM   7227 H1   TIP  1609     -11.742   8.043 -11.126
ATOM   7228 H2   TIP  1609     -13.071   7.376 -11.413
ATOM   7229 O    TIP  1610       2.843  16.483  -1.122
ATOM   7230 H1   TIP  1610       2.658  15.544  -1.121
ATOM   7231 H2   TIP  1610       3.774  16.545  -0.910
ATOM   7232 O    TIP  1611      15.279   6.535  13.236
ATOM   7233 H1   TIP  1611      15.604   5.807  12.707
ATOM   7234 H2   TIP  1611      14.832   6.118  13.972
ATOM   7235 O    TIP  1612     -28.621 -16.491   4.220
ATOM   7236 H1   TIP  1612     -28.531 -16.782   3.313
ATOM   7237 H2   TIP  1612     -27.849 -15.947   4.376
ATOM   7238 O    TIP  1613     -18.752  11.867   1.537
ATOM   7239 H1   TIP  1613     -18.507  12.227   0.685
ATOM   7240 H2   TIP  1613     -19.130  11.011   1.338
ATOM   7241 O    TIP  1614      -6.943 -16.041  15.905
ATOM   7242 H1   TIP  1614      -7.704 -16.454  15.497
ATOM   7243 H2   TIP  1614      -6.227 -16.658  15.760
ATOM   7244 O    TIP  1615     -26.083  -6.209  -3.390
ATOM   7245 H1   TIP  1615     -25.800  -5.515  -3.985
ATOM   7246 H2   TIP  1615     -26.584  -6.810  -3.942
ATOM   7247 O    TIP  1616     -22.401   0.250   0.193
ATOM   7248 H1   TIP  1616     -22.982   0.541   0.896
ATOM   7249 H2   TIP  1616     -21.651  -0.136   0.645
ATOM   7250 O    TIP  1617      19.907  18.253  -5.537
ATOM   7251 H1   TIP  1617      20.656  17.899  -6.016
ATOM   7252 H2   TIP  1617      20.289  18.668  -4.764
ATOM   7253 O    TIP  1618       3.665   2.186  14.164
ATOM   7254 H1   TIP  1618       4.208   2.969  14.073
ATOM   7255 H2   TIP  1618       2.784   2.475  13.929
ATOM   7256 O    TIP  1619      21.316  -4.890  -3.783
ATOM   7257 H1   TIP  1619      22.056  -5.310  -3.345
ATOM   7258 H2   TIP  1619      20.694  -4.705  -3.080
ATOM   7259 O    TIP  1620     -21.396  29.134  -3.791
ATOM   7260 H1   TIP  1620     -20.464  28.977  -3.940
ATOM   7261 H2   TIP  1620     -21.679  28.402  -3.243
ATOM   7262 O    TIP  1621      -7.433  26.758  18.959
ATOM   7263 H1   TIP  1621      -7.452  26.847  19.912
ATOM   7264 H2   TIP  1621      -8.228  27.199  18.661
ATOM   7265 O    TIP  1622      29.787 -18.880  -7.418
ATOM   7266 H1   TIP  1622      29.028 -18.375  -7.711
ATOM   7267 H2   TIP  1622      29.474 -19.783  -7.375
ATOM   7268 O    TIP  1623      -4.270  20.111 -14.644
ATOM   7269 H1   TIP  1623      -3.646  20.413 -15.304
ATOM   7270 H2   TIP  1623      -3.861  19.334 -14.264
[truncated: 498,305 more chars]
