# Supplementary material for: Virtual Double-System Single-Box: A Nonequilibrium Alchemical Technique for Absolute Binding Free Energy Calculations: Application to Ligands of the SARS-CoV-2 Main Protease
Source: J Chem Theory Comput. 2020 Oct 22;16(11):7160–72. doi: 10.1021/acs.jctc.0c00634 (PMC8015232; doi:10.1021/acs.jctc.0c00634)
Supplement: Supplementary file 1 — ct0c00634_si_001.zip [file ct0c00634_si_001.zip › data/NPT_struct/co19.pdb]

REMARK   Time:         8999.10 CO matrix:   62.04999   0.00000   0.00000   0.00000  62.04999   0.00000   0.00000   0.00000  62.04999
ATOM      1 N01  LIG     1       2.103   0.394  -1.260
ATOM      2 H01  LIG     1       2.633  -0.477  -1.258
ATOM      3 N02  LIG     1      -0.964   0.714  -3.449
ATOM      4 H02  LIG     1      -1.432   1.605  -3.376
ATOM      5 C03  LIG     1       3.818   2.425   1.322
ATOM      6 H03  LIG     1       4.350   3.169   0.733
ATOM      7 C04  LIG     1       3.946   2.538   2.713
ATOM      8 H04  LIG     1       4.617   3.275   3.145
ATOM      9 C05  LIG     1       1.986   0.876   1.681
ATOM     10 H05  LIG     1       1.250   0.227   1.211
ATOM     11 C06  LIG     1       2.125  -1.023   4.839
ATOM     12 H06  LIG     1       2.538  -0.476   5.695
ATOM     13 H07  LIG     1       2.921  -1.460   4.222
ATOM     14 C07  LIG     1       1.262  -2.116   5.375
ATOM     15 H08  LIG     1       0.800  -2.598   4.505
ATOM     16 H09  LIG     1       0.423  -1.790   6.002
ATOM     17 H10  LIG     1       1.867  -2.841   5.934
ATOM     18 C08  LIG     1      -2.561  -1.808  -1.051
ATOM     19 H11  LIG     1      -1.803  -1.934  -0.280
ATOM     20 C09  LIG     1      -3.687  -2.649  -1.109
ATOM     21 H12  LIG     1      -3.855  -3.395  -0.338
ATOM     22 C10  LIG     1      -4.697  -1.322  -2.863
ATOM     23 H13  LIG     1      -5.408  -1.325  -3.684
ATOM     24 C11  LIG     1      -3.499  -0.600  -2.958
ATOM     25 H14  LIG     1      -3.354   0.077  -3.794
ATOM     26 C12  LIG     1      -7.084  -2.955  -2.665
ATOM     27 H15  LIG     1      -7.417  -1.912  -2.605
ATOM     28 H16  LIG     1      -7.924  -3.590  -2.359
ATOM     29 H17  LIG     1      -6.893  -3.193  -3.719
ATOM     30 C13  LIG     1       2.681   1.508  -0.718
ATOM     31 O14  LIG     1       3.183   2.362  -1.452
ATOM     32 C15  LIG     1       2.820   1.596   0.756
ATOM     33 C16  LIG     1       0.946   0.380  -1.980
ATOM     34 N17  LIG     1      -0.064  -0.351  -1.453
ATOM     35 S18  LIG     1       0.699   1.078  -3.536
ATOM     36 C19  LIG     1      -1.162  -0.125  -2.335
ATOM     37 C20  LIG     1      -2.461  -0.820  -2.068
ATOM     38 C21  LIG     1       3.174   1.707   3.636
ATOM     39 C22  LIG     1       2.230   0.832   3.070
ATOM     40 F01  LIG     1       3.402   1.783   4.952
ATOM     41 C23  LIG     1       1.304  -0.066   3.853
ATOM     42 O24  LIG     1       0.065  -0.142   3.615
ATOM     43 C25  LIG     1      -4.770  -2.323  -1.914
ATOM     44 O26  LIG     1      -5.855  -3.151  -1.890
ATOM     45 N    PHE     2      14.078 -22.960   4.556
ATOM     46 H1   PHE     2      13.485 -22.145   4.615
ATOM     47 H2   PHE     2      14.109 -23.165   3.568
ATOM     48 H3   PHE     2      14.903 -22.647   5.048
ATOM     49 CA   PHE     2      13.332 -24.119   5.174
ATOM     50 HA   PHE     2      14.094 -24.875   5.364
ATOM     51 CB   PHE     2      12.804 -23.713   6.563
ATOM     52 HB1  PHE     2      11.936 -24.339   6.767
ATOM     53 HB2  PHE     2      12.386 -22.707   6.591
ATOM     54 CG   PHE     2      13.762 -23.910   7.785
ATOM     55 CD1  PHE     2      14.009 -25.196   8.198
ATOM     56 HD1  PHE     2      13.538 -26.044   7.724
ATOM     57 CE1  PHE     2      14.973 -25.473   9.136
ATOM     58 HE1  PHE     2      15.151 -26.494   9.440
ATOM     59 CZ   PHE     2      15.610 -24.410   9.799
ATOM     60 HZ   PHE     2      16.295 -24.537  10.625
ATOM     61 CE2  PHE     2      15.425 -23.085   9.353
ATOM     62 HE2  PHE     2      16.003 -22.274   9.773
ATOM     63 CD2  PHE     2      14.548 -22.887   8.279
ATOM     64 HD2  PHE     2      14.351 -21.875   7.959
ATOM     65 C    PHE     2      12.300 -24.641   4.119
ATOM     66 O    PHE     2      11.939 -23.879   3.221
ATOM     67 N    PRO     3      11.929 -25.957   4.205
ATOM     68 CD   PRO     3      12.546 -26.988   4.942
ATOM     69 HD1  PRO     3      12.358 -26.968   6.016
ATOM     70 HD2  PRO     3      13.611 -26.981   4.711
ATOM     71 CG   PRO     3      11.857 -28.302   4.563
ATOM     72 HG1  PRO     3      11.894 -28.932   5.452
ATOM     73 HG2  PRO     3      12.398 -28.721   3.715
ATOM     74 CB   PRO     3      10.423 -27.861   4.251
ATOM     75 HB1  PRO     3       9.822 -27.734   5.151
ATOM     76 HB2  PRO     3       9.926 -28.512   3.532
ATOM     77 CA   PRO     3      10.690 -26.498   3.610
ATOM     78 HA   PRO     3      10.831 -26.756   2.560
ATOM     79 C    PRO     3       9.512 -25.523   3.852
ATOM     80 O    PRO     3       9.215 -25.151   4.997
ATOM     81 N    SER     4       8.760 -25.141   2.822
ATOM     82 H    SER     4       9.049 -25.340   1.875
ATOM     83 CA   SER     4       7.600 -24.170   3.024
ATOM     84 HA   SER     4       7.745 -23.499   3.871
ATOM     85 CB   SER     4       7.434 -23.326   1.763
ATOM     86 HB1  SER     4       8.234 -22.586   1.714
ATOM     87 HB2  SER     4       6.512 -22.760   1.632
ATOM     88 OG   SER     4       7.522 -24.167   0.671
ATOM     89 HG   SER     4       6.653 -24.538   0.502
ATOM     90 C    SER     4       6.300 -24.835   3.333
ATOM     91 O    SER     4       5.376 -24.169   3.816
ATOM     92 N    GLY     5       6.100 -26.093   2.995
ATOM     93 H    GLY     5       6.863 -26.663   2.659
ATOM     94 CA   GLY     5       4.772 -26.812   2.966
ATOM     95 HA1  GLY     5       4.919 -27.859   2.698
ATOM     96 HA2  GLY     5       4.184 -26.425   2.134
ATOM     97 C    GLY     5       3.937 -26.739   4.264
ATOM     98 O    GLY     5       2.674 -26.661   4.240
ATOM     99 N    LYS     6       4.578 -26.561   5.424
ATOM    100 H    LYS     6       5.586 -26.626   5.397
ATOM    101 CA   LYS     6       3.858 -26.345   6.697
ATOM    102 HA   LYS     6       2.987 -27.001   6.678
ATOM    103 CB   LYS     6       4.715 -26.548   7.979
ATOM    104 HB1  LYS     6       4.212 -26.080   8.825
ATOM    105 HB2  LYS     6       5.551 -25.852   7.915
ATOM    106 CG   LYS     6       5.106 -27.975   8.243
ATOM    107 HG1  LYS     6       5.808 -28.192   7.438
ATOM    108 HG2  LYS     6       4.252 -28.639   8.113
ATOM    109 CD   LYS     6       5.694 -28.132   9.605
ATOM    110 HD1  LYS     6       5.097 -27.640  10.372
ATOM    111 HD2  LYS     6       6.681 -27.678   9.702
ATOM    112 CE   LYS     6       5.834 -29.590  10.075
ATOM    113 HE1  LYS     6       4.914 -30.158   9.935
ATOM    114 HE2  LYS     6       6.016 -29.648  11.148
ATOM    115 NZ   LYS     6       6.990 -30.237   9.452
ATOM    116 HZ1  LYS     6       7.004 -31.127   9.930
ATOM    117 HZ2  LYS     6       6.636 -30.464   8.534
ATOM    118 HZ3  LYS     6       7.892 -29.799   9.333
ATOM    119 C    LYS     6       3.142 -24.964   6.865
ATOM    120 O    LYS     6       2.232 -24.753   7.685
ATOM    121 N    VAL     7       3.431 -24.080   5.959
ATOM    122 H    VAL     7       4.128 -24.351   5.280
ATOM    123 CA   VAL     7       3.008 -22.668   5.920
ATOM    124 HA   VAL     7       2.353 -22.435   6.760
ATOM    125 CB   VAL     7       4.325 -21.827   6.092
ATOM    126 HB   VAL     7       4.983 -22.079   5.260
ATOM    127 CG1  VAL     7       3.982 -20.335   5.968
ATOM    128 HG11 VAL     7       3.093 -20.217   6.587
ATOM    129 HG12 VAL     7       4.779 -19.700   6.355
ATOM    130 HG13 VAL     7       3.825 -20.020   4.936
ATOM    131 CG2  VAL     7       5.045 -22.121   7.430
ATOM    132 HG21 VAL     7       5.960 -21.557   7.610
ATOM    133 HG22 VAL     7       4.469 -21.903   8.329
ATOM    134 HG23 VAL     7       5.242 -23.189   7.527
ATOM    135 C    VAL     7       2.170 -22.357   4.643
ATOM    136 O    VAL     7       1.182 -21.596   4.699
ATOM    137 N    GLU     8       2.446 -23.049   3.528
ATOM    138 H    GLU     8       3.204 -23.714   3.480
ATOM    139 CA   GLU     8       1.576 -22.849   2.328
ATOM    140 HA   GLU     8       1.719 -21.821   1.995
ATOM    141 CB   GLU     8       2.122 -23.849   1.310
ATOM    142 HB1  GLU     8       1.307 -23.935   0.591
ATOM    143 HB2  GLU     8       2.340 -24.805   1.785
ATOM    144 CG   GLU     8       3.433 -23.378   0.621
ATOM    145 HG1  GLU     8       4.239 -23.186   1.330
ATOM    146 HG2  GLU     8       3.140 -22.400   0.237
ATOM    147 CD   GLU     8       3.930 -24.256  -0.524
ATOM    148 OE1  GLU     8       3.711 -23.879  -1.711
ATOM    149 OE2  GLU     8       4.604 -25.276  -0.232
ATOM    150 C    GLU     8       0.111 -23.078   2.621
ATOM    151 O    GLU     8      -0.734 -22.395   2.030
ATOM    152 N    GLY     9      -0.279 -23.918   3.525
ATOM    153 H    GLY     9       0.504 -24.406   3.936
ATOM    154 CA   GLY     9      -1.600 -24.132   4.088
ATOM    155 HA1  GLY     9      -1.508 -25.113   4.556
ATOM    156 HA2  GLY     9      -2.350 -24.234   3.304
ATOM    157 C    GLY     9      -2.134 -23.231   5.189
ATOM    158 O    GLY     9      -3.170 -23.492   5.712
ATOM    159 N    CYS    10      -1.317 -22.249   5.600
ATOM    160 H    CYS    10      -0.469 -22.042   5.093
ATOM    161 CA   CYS    10      -1.691 -21.316   6.619
ATOM    162 HA   CYS    10      -2.684 -21.631   6.940
ATOM    163 CB   CYS    10      -0.646 -21.387   7.801
ATOM    164 HB1  CYS    10      -0.900 -20.714   8.619
ATOM    165 HB2  CYS    10       0.309 -20.938   7.529
ATOM    166 SG   CYS    10      -0.419 -22.992   8.568
ATOM    167 HG   CYS    10       0.288 -23.681   7.667
ATOM    168 C    CYS    10      -1.807 -19.880   6.133
ATOM    169 O    CYS    10      -1.820 -18.935   6.932
ATOM    170 N    MET    11      -1.982 -19.619   4.817
ATOM    171 H    MET    11      -2.167 -20.386   4.187
ATOM    172 CA   MET    11      -1.998 -18.227   4.287
ATOM    173 HA   MET    11      -1.670 -17.525   5.054
ATOM    174 CB   MET    11      -1.013 -18.076   3.128
ATOM    175 HB1  MET    11      -1.244 -17.130   2.638
ATOM    176 HB2  MET    11      -1.011 -18.910   2.427
ATOM    177 CG   MET    11       0.364 -18.122   3.803
ATOM    178 HG1  MET    11       0.696 -19.156   3.711
ATOM    179 HG2  MET    11       0.353 -17.791   4.841
ATOM    180 SD   MET    11       1.560 -17.053   2.940
ATOM    181 CE   MET    11       1.189 -15.469   3.573
ATOM    182 HE1  MET    11       0.108 -15.399   3.454
ATOM    183 HE2  MET    11       1.584 -15.455   4.589
ATOM    184 HE3  MET    11       1.581 -14.757   2.847
ATOM    185 C    MET    11      -3.376 -17.912   3.823
ATOM    186 O    MET    11      -4.129 -18.792   3.398
ATOM    187 N    VAL    12      -3.721 -16.637   3.930
ATOM    188 H    VAL    12      -3.089 -16.008   4.403
ATOM    189 CA   VAL    12      -5.049 -16.095   3.614
ATOM    190 HA   VAL    12      -5.508 -16.692   2.826
ATOM    191 CB   VAL    12      -5.942 -16.000   4.893
ATOM    192 HB   VAL    12      -6.873 -15.491   4.646
ATOM    193 CG1  VAL    12      -6.598 -17.328   5.325
ATOM    194 HG11 VAL    12      -7.121 -17.278   6.280
ATOM    195 HG12 VAL    12      -7.287 -17.751   4.595
ATOM    196 HG13 VAL    12      -5.768 -18.022   5.460
ATOM    197 CG2  VAL    12      -5.236 -15.442   6.096
ATOM    198 HG21 VAL    12      -5.940 -15.318   6.919
ATOM    199 HG22 VAL    12      -4.364 -16.018   6.404
ATOM    200 HG23 VAL    12      -4.956 -14.407   5.903
ATOM    201 C    VAL    12      -4.899 -14.696   2.966
ATOM    202 O    VAL    12      -3.891 -14.028   3.144
ATOM    203 N    GLN    13      -5.947 -14.314   2.292
ATOM    204 H    GLN    13      -6.635 -15.025   2.091
ATOM    205 CA   GLN    13      -6.234 -12.965   1.793
ATOM    206 HA   GLN    13      -5.367 -12.305   1.812
ATOM    207 CB   GLN    13      -6.515 -13.030   0.295
ATOM    208 HB1  GLN    13      -7.518 -13.442   0.186
ATOM    209 HB2  GLN    13      -5.817 -13.681  -0.230
ATOM    210 CG   GLN    13      -6.431 -11.605  -0.333
ATOM    211 HG1  GLN    13      -5.373 -11.344  -0.323
ATOM    212 HG2  GLN    13      -7.048 -10.961   0.294
ATOM    213 CD   GLN    13      -7.025 -11.576  -1.694
ATOM    214 OE1  GLN    13      -7.394 -12.658  -2.228
ATOM    215 NE2  GLN    13      -7.144 -10.465  -2.376
ATOM    216 HE21 GLN    13      -6.709  -9.665  -1.941
ATOM    217 HE22 GLN    13      -7.553 -10.485  -3.300
ATOM    218 C    GLN    13      -7.342 -12.333   2.600
ATOM    219 O    GLN    13      -8.452 -12.827   2.645
ATOM    220 N    VAL    14      -7.108 -11.131   3.118
ATOM    221 H    VAL    14      -6.245 -10.631   2.954
ATOM    222 CA   VAL    14      -8.026 -10.378   3.931
ATOM    223 HA   VAL    14      -8.942 -10.934   4.127
ATOM    224 CB   VAL    14      -7.437 -10.035   5.319
ATOM    225 HB   VAL    14      -6.717  -9.218   5.280
ATOM    226 CG1  VAL    14      -8.544  -9.533   6.221
ATOM    227 HG11 VAL    14      -8.928  -8.588   5.837
ATOM    228 HG12 VAL    14      -9.346 -10.269   6.163
ATOM    229 HG13 VAL    14      -8.237  -9.388   7.257
ATOM    230 CG2  VAL    14      -6.774 -11.304   5.972
ATOM    231 HG21 VAL    14      -7.472 -12.030   6.391
ATOM    232 HG22 VAL    14      -6.179 -11.903   5.283
ATOM    233 HG23 VAL    14      -6.184 -10.818   6.749
ATOM    234 C    VAL    14      -8.514  -9.120   3.233
ATOM    235 O    VAL    14      -7.658  -8.232   3.087
ATOM    236 N    THR    15      -9.801  -8.915   2.992
ATOM    237 H    THR    15     -10.454  -9.663   3.175
ATOM    238 CA   THR    15     -10.396  -7.615   2.692
ATOM    239 HA   THR    15      -9.539  -7.015   2.386
ATOM    240 CB   THR    15     -11.457  -7.635   1.694
ATOM    241 HB   THR    15     -12.283  -8.220   2.098
ATOM    242 CG2  THR    15     -11.991  -6.275   1.171
ATOM    243 HG21 THR    15     -11.220  -5.914   0.490
ATOM    244 HG22 THR    15     -12.871  -6.443   0.549
ATOM    245 HG23 THR    15     -12.116  -5.556   1.981
ATOM    246 OG1  THR    15     -10.939  -8.109   0.528
ATOM    247 HG1  THR    15     -10.490  -8.931   0.737
ATOM    248 C    THR    15     -10.928  -6.916   3.961
ATOM    249 O    THR    15     -11.572  -7.545   4.779
ATOM    250 N    CYS    16     -10.769  -5.611   4.065
ATOM    251 H    CYS    16     -10.184  -5.115   3.409
ATOM    252 CA   CYS    16     -11.668  -4.714   4.870
ATOM    253 HA   CYS    16     -12.555  -5.300   5.111
ATOM    254 CB   CYS    16     -10.829  -4.196   6.057
ATOM    255 HB1  CYS    16     -10.113  -3.485   5.645
ATOM    256 HB2  CYS    16     -10.376  -5.062   6.540
ATOM    257 SG   CYS    16     -11.852  -3.376   7.236
ATOM    258 HG   CYS    16     -12.644  -4.423   7.486
ATOM    259 C    CYS    16     -12.287  -3.627   4.009
ATOM    260 O    CYS    16     -11.516  -2.869   3.407
ATOM    261 N    GLY    17     -13.630  -3.603   3.760
ATOM    262 H    GLY    17     -14.147  -4.305   4.270
ATOM    263 CA   GLY    17     -14.317  -2.690   2.948
ATOM    264 HA1  GLY    17     -14.190  -1.663   3.292
ATOM    265 HA2  GLY    17     -15.393  -2.848   3.027
ATOM    266 C    GLY    17     -13.992  -2.929   1.404
ATOM    267 O    GLY    17     -14.616  -3.815   0.806
ATOM    268 N    THR    18     -12.986  -2.187   0.814
ATOM    269 H    THR    18     -12.465  -1.499   1.339
ATOM    270 CA   THR    18     -12.448  -2.514  -0.522
ATOM    271 HA   THR    18     -12.895  -3.461  -0.826
ATOM    272 CB   THR    18     -12.820  -1.444  -1.561
ATOM    273 HB   THR    18     -12.425  -1.681  -2.549
ATOM    274 CG2  THR    18     -14.338  -1.369  -1.789
ATOM    275 HG21 THR    18     -14.655  -2.412  -1.760
ATOM    276 HG22 THR    18     -14.777  -0.793  -0.975
ATOM    277 HG23 THR    18     -14.551  -0.919  -2.759
ATOM    278 OG1  THR    18     -12.357  -0.156  -1.186
ATOM    279 HG1  THR    18     -12.659   0.457  -1.861
ATOM    280 C    THR    18     -10.916  -2.586  -0.555
ATOM    281 O    THR    18     -10.303  -2.758  -1.603
ATOM    282 N    THR    19     -10.299  -2.713   0.631
ATOM    283 H    THR    19     -10.800  -2.979   1.467
ATOM    284 CA   THR    19      -8.756  -2.710   0.748
ATOM    285 HA   THR    19      -8.273  -2.450  -0.193
ATOM    286 CB   THR    19      -8.257  -1.751   1.786
ATOM    287 HB   THR    19      -8.374  -2.269   2.738
ATOM    288 CG2  THR    19      -6.783  -1.407   1.749
ATOM    289 HG21 THR    19      -6.622  -0.676   0.956
ATOM    290 HG22 THR    19      -6.338  -0.960   2.637
ATOM    291 HG23 THR    19      -6.250  -2.341   1.567
ATOM    292 OG1  THR    19      -8.979  -0.582   1.854
ATOM    293 HG1  THR    19      -8.582  -0.097   2.581
ATOM    294 C    THR    19      -8.325  -4.070   1.147
ATOM    295 O    THR    19      -8.934  -4.735   1.923
ATOM    296 N    THR    20      -7.366  -4.715   0.440
ATOM    297 H    THR    20      -7.024  -4.129  -0.309
ATOM    298 CA   THR    20      -7.073  -6.168   0.449
ATOM    299 HA   THR    20      -7.410  -6.547   1.414
ATOM    300 CB   THR    20      -7.798  -6.861  -0.743
ATOM    301 HB   THR    20      -8.774  -6.396  -0.882
ATOM    302 CG2  THR    20      -7.140  -6.759  -2.083
ATOM    303 HG21 THR    20      -6.502  -5.888  -2.229
ATOM    304 HG22 THR    20      -6.716  -7.694  -2.449
ATOM    305 HG23 THR    20      -7.985  -6.612  -2.754
ATOM    306 OG1  THR    20      -7.984  -8.189  -0.531
ATOM    307 HG1  THR    20      -8.704  -8.501  -1.084
ATOM    308 C    THR    20      -5.552  -6.472   0.447
ATOM    309 O    THR    20      -4.787  -5.707  -0.152
ATOM    310 N    LEU    21      -5.182  -7.563   1.128
ATOM    311 H    LEU    21      -5.941  -8.130   1.478
ATOM    312 CA   LEU    21      -3.820  -8.072   1.361
ATOM    313 HA   LEU    21      -3.343  -8.224   0.394
ATOM    314 CB   LEU    21      -2.985  -7.012   2.236
ATOM    315 HB1  LEU    21      -2.811  -6.100   1.666
ATOM    316 HB2  LEU    21      -2.004  -7.443   2.434
ATOM    317 CG   LEU    21      -3.490  -6.345   3.497
ATOM    318 HG   LEU    21      -4.342  -5.786   3.111
ATOM    319 CD1  LEU    21      -4.079  -7.232   4.573
ATOM    320 HD11 LEU    21      -3.345  -7.995   4.831
ATOM    321 HD12 LEU    21      -4.304  -6.665   5.477
ATOM    322 HD13 LEU    21      -4.856  -7.895   4.193
ATOM    323 CD2  LEU    21      -2.477  -5.536   4.309
ATOM    324 HD21 LEU    21      -2.094  -4.651   3.801
ATOM    325 HD22 LEU    21      -2.854  -5.177   5.267
ATOM    326 HD23 LEU    21      -1.682  -6.206   4.638
ATOM    327 C    LEU    21      -3.632  -9.478   1.913
ATOM    328 O    LEU    21      -4.554 -10.122   2.410
ATOM    329 N    ASN    22      -2.382  -9.994   1.862
ATOM    330 H    ASN    22      -1.699  -9.327   1.530
ATOM    331 CA   ASN    22      -1.991 -11.295   2.416
ATOM    332 HA   ASN    22      -2.781 -11.977   2.103
ATOM    333 CB   ASN    22      -0.687 -11.791   1.851
ATOM    334 HB1  ASN    22      -0.495 -12.782   2.262
ATOM    335 HB2  ASN    22       0.160 -11.241   2.262
ATOM    336 CG   ASN    22      -0.501 -11.742   0.330
ATOM    337 OD1  ASN    22      -0.774 -12.751  -0.330
ATOM    338 ND2  ASN    22       0.136 -10.738  -0.187
ATOM    339 HD21 ASN    22       0.521 -10.096   0.490
ATOM    340 HD22 ASN    22       0.655 -10.975  -1.021
ATOM    341 C    ASN    22      -1.913 -11.246   3.964
ATOM    342 O    ASN    22      -1.793 -10.190   4.607
ATOM    343 N    GLY    23      -2.075 -12.432   4.612
ATOM    344 H    GLY    23      -2.160 -13.244   4.017
ATOM    345 CA   GLY    23      -2.122 -12.734   6.018
ATOM    346 HA1  GLY    23      -3.113 -12.616   6.457
ATOM    347 HA2  GLY    23      -1.527 -11.991   6.549
ATOM    348 C    GLY    23      -1.667 -14.155   6.236
ATOM    349 O    GLY    23      -1.637 -14.961   5.309
ATOM    350 N    LEU    24      -1.653 -14.419   7.550
ATOM    351 H    LEU    24      -1.842 -13.610   8.125
ATOM    352 CA   LEU    24      -1.510 -15.720   8.258
ATOM    353 HA   LEU    24      -1.358 -16.455   7.467
ATOM    354 CB   LEU    24      -0.159 -15.617   9.091
ATOM    355 HB1  LEU    24      -0.481 -14.809   9.748
ATOM    356 HB2  LEU    24       0.597 -15.108   8.493
ATOM    357 CG   LEU    24       0.421 -16.792   9.807
ATOM    358 HG   LEU    24      -0.366 -17.272  10.388
ATOM    359 CD1  LEU    24       0.914 -17.828   8.877
ATOM    360 HD11 LEU    24       1.873 -17.489   8.485
ATOM    361 HD12 LEU    24       0.990 -18.843   9.268
ATOM    362 HD13 LEU    24       0.295 -17.855   7.980
ATOM    363 CD2  LEU    24       1.608 -16.475  10.798
ATOM    364 HD21 LEU    24       1.213 -15.725  11.483
ATOM    365 HD22 LEU    24       2.022 -17.299  11.378
ATOM    366 HD23 LEU    24       2.501 -16.119  10.283
ATOM    367 C    LEU    24      -2.678 -16.143   9.099
ATOM    368 O    LEU    24      -3.364 -15.293   9.610
ATOM    369 N    TRP    25      -3.061 -17.424   9.056
ATOM    370 H    TRP    25      -2.506 -18.069   8.511
ATOM    371 CA   TRP    25      -4.174 -17.982   9.802
ATOM    372 HA   TRP    25      -4.440 -17.381  10.672
ATOM    373 CB   TRP    25      -5.430 -18.032   8.897
ATOM    374 HB1  TRP    25      -5.233 -18.437   7.905
ATOM    375 HB2  TRP    25      -5.856 -17.037   8.765
ATOM    376 CG   TRP    25      -6.601 -18.887   9.193
ATOM    377 CD1  TRP    25      -7.280 -18.888  10.371
ATOM    378 HD1  TRP    25      -7.119 -18.322  11.276
ATOM    379 NE1  TRP    25      -8.300 -19.853  10.359
ATOM    380 HE1  TRP    25      -8.972 -19.966  11.104
ATOM    381 CE2  TRP    25      -8.218 -20.608   9.226
ATOM    382 CZ2  TRP    25      -8.969 -21.706   8.760
ATOM    383 HZ2  TRP    25      -9.771 -22.175   9.311
ATOM    384 CH2  TRP    25      -8.697 -22.150   7.493
ATOM    385 HH2  TRP    25      -9.318 -22.949   7.116
ATOM    386 CZ3  TRP    25      -7.782 -21.548   6.642
ATOM    387 HZ3  TRP    25      -7.550 -21.993   5.686
ATOM    388 CE3  TRP    25      -7.030 -20.482   7.103
ATOM    389 HE3  TRP    25      -6.383 -19.974   6.403
ATOM    390 CD2  TRP    25      -7.224 -19.947   8.400
ATOM    391 C    TRP    25      -3.771 -19.360  10.371
ATOM    392 O    TRP    25      -3.464 -20.332   9.684
ATOM    393 N    LEU    26      -3.989 -19.457  11.719
ATOM    394 H    LEU    26      -4.482 -18.681  12.139
ATOM    395 CA   LEU    26      -3.444 -20.508  12.586
ATOM    396 HA   LEU    26      -3.414 -21.421  11.991
ATOM    397 CB   LEU    26      -2.156 -20.128  13.208
ATOM    398 HB1  LEU    26      -1.867 -20.909  13.912
ATOM    399 HB2  LEU    26      -2.279 -19.187  13.744
ATOM    400 CG   LEU    26      -0.915 -19.966  12.261
ATOM    401 HG   LEU    26      -1.134 -19.152  11.571
ATOM    402 CD1  LEU    26       0.283 -19.482  13.103
ATOM    403 HD11 LEU    26       0.067 -18.463  13.426
ATOM    404 HD12 LEU    26       0.417 -20.153  13.951
ATOM    405 HD13 LEU    26       1.195 -19.455  12.507
ATOM    406 CD2  LEU    26      -0.440 -21.144  11.462
ATOM    407 HD21 LEU    26      -1.290 -21.470  10.863
ATOM    408 HD22 LEU    26       0.383 -20.787  10.842
ATOM    409 HD23 LEU    26      -0.052 -21.891  12.155
ATOM    410 C    LEU    26      -4.554 -20.863  13.591
ATOM    411 O    LEU    26      -4.754 -20.090  14.512
ATOM    412 N    ASP    27      -5.184 -22.008  13.542
ATOM    413 H    ASP    27      -4.886 -22.674  12.844
ATOM    414 CA   ASP    27      -6.460 -22.283  14.253
ATOM    415 HA   ASP    27      -6.806 -23.210  13.796
ATOM    416 CB   ASP    27      -6.306 -22.741  15.731
ATOM    417 HB1  ASP    27      -7.247 -23.081  16.163
ATOM    418 HB2  ASP    27      -6.040 -21.877  16.339
ATOM    419 CG   ASP    27      -5.311 -23.926  15.890
ATOM    420 OD1  ASP    27      -5.003 -24.646  14.923
ATOM    421 OD2  ASP    27      -4.834 -24.188  16.997
ATOM    422 C    ASP    27      -7.588 -21.281  13.977
ATOM    423 O    ASP    27      -7.894 -21.018  12.826
ATOM    424 N    ASP    28      -8.235 -20.668  14.990
ATOM    425 H    ASP    28      -7.832 -20.825  15.902
ATOM    426 CA   ASP    28      -9.194 -19.536  14.829
ATOM    427 HA   ASP    28      -9.558 -19.534  13.802
ATOM    428 CB   ASP    28     -10.360 -19.735  15.809
ATOM    429 HB1  ASP    28     -10.949 -20.602  15.511
ATOM    430 HB2  ASP    28     -11.048 -18.900  15.674
ATOM    431 CG   ASP    28      -9.943 -19.820  17.264
ATOM    432 OD1  ASP    28     -10.899 -19.920  18.097
ATOM    433 OD2  ASP    28      -8.787 -19.537  17.719
ATOM    434 C    ASP    28      -8.641 -18.123  14.964
ATOM    435 O    ASP    28      -9.392 -17.144  14.985
ATOM    436 N    VAL    29      -7.283 -18.021  14.996
ATOM    437 H    VAL    29      -6.698 -18.791  14.703
ATOM    438 CA   VAL    29      -6.536 -16.738  15.024
ATOM    439 HA   VAL    29      -7.234 -15.917  15.193
ATOM    440 CB   VAL    29      -5.481 -16.688  16.134
ATOM    441 HB   VAL    29      -4.852 -17.493  15.753
ATOM    442 CG1  VAL    29      -4.633 -15.434  16.309
ATOM    443 HG11 VAL    29      -5.363 -14.642  16.136
ATOM    444 HG12 VAL    29      -4.152 -15.372  17.285
ATOM    445 HG13 VAL    29      -3.975 -15.325  15.447
ATOM    446 CG2  VAL    29      -5.927 -17.090  17.469
ATOM    447 HG21 VAL    29      -5.166 -16.962  18.238
ATOM    448 HG22 VAL    29      -6.775 -16.444  17.695
ATOM    449 HG23 VAL    29      -6.297 -18.115  17.438
ATOM    450 C    VAL    29      -5.914 -16.388  13.657
ATOM    451 O    VAL    29      -5.607 -17.272  12.857
ATOM    452 N    VAL    30      -5.803 -15.093  13.361
ATOM    453 H    VAL    30      -6.221 -14.433  14.001
ATOM    454 CA   VAL    30      -5.326 -14.552  12.042
ATOM    455 HA   VAL    30      -4.717 -15.333  11.585
ATOM    456 CB   VAL    30      -6.546 -14.215  11.243
ATOM    457 HB   VAL    30      -6.766 -13.236  11.669
ATOM    458 CG1  VAL    30      -6.218 -14.061   9.792
ATOM    459 HG11 VAL    30      -5.391 -13.367   9.640
ATOM    460 HG12 VAL    30      -5.778 -15.002   9.462
ATOM    461 HG13 VAL    30      -7.161 -13.899   9.270
ATOM    462 CG2  VAL    30      -7.762 -15.133  11.398
ATOM    463 HG21 VAL    30      -7.561 -16.137  11.025
ATOM    464 HG22 VAL    30      -8.201 -15.155  12.396
ATOM    465 HG23 VAL    30      -8.565 -14.650  10.841
ATOM    466 C    VAL    30      -4.429 -13.318  12.298
ATOM    467 O    VAL    30      -4.703 -12.613  13.279
ATOM    468 N    TYR    31      -3.406 -13.108  11.505
ATOM    469 H    TYR    31      -3.332 -13.829  10.802
ATOM    470 CA   TYR    31      -2.535 -11.883  11.442
ATOM    471 HA   TYR    31      -2.862 -11.159  12.188
ATOM    472 CB   TYR    31      -1.112 -12.244  11.937
ATOM    473 HB1  TYR    31      -0.435 -11.390  11.934
ATOM    474 HB2  TYR    31      -0.767 -12.999  11.230
ATOM    475 CG   TYR    31      -1.183 -12.781  13.377
ATOM    476 CD1  TYR    31      -1.313 -14.172  13.620
ATOM    477 HD1  TYR    31      -1.384 -14.866  12.796
ATOM    478 CE1  TYR    31      -1.365 -14.610  14.971
ATOM    479 HE1  TYR    31      -1.500 -15.668  15.138
ATOM    480 CZ   TYR    31      -1.310 -13.667  16.043
ATOM    481 OH   TYR    31      -1.483 -14.117  17.328
ATOM    482 HH   TYR    31      -1.333 -13.427  17.978
ATOM    483 CE2  TYR    31      -1.155 -12.264  15.776
ATOM    484 HE2  TYR    31      -0.814 -11.542  16.502
ATOM    485 CD2  TYR    31      -1.008 -11.840  14.470
ATOM    486 HD2  TYR    31      -0.805 -10.793  14.295
ATOM    487 C    TYR    31      -2.476 -11.280  10.051
ATOM    488 O    TYR    31      -2.178 -11.973   9.070
ATOM    489 N    CYS    32      -2.668  -9.955   9.920
ATOM    490 H    CYS    32      -2.915  -9.462  10.767
ATOM    491 CA   CYS    32      -2.820  -9.251   8.598
ATOM    492 HA   CYS    32      -2.100  -9.673   7.898
ATOM    493 CB   CYS    32      -4.202  -9.510   7.959
ATOM    494 HB1  CYS    32      -4.387 -10.579   7.857
ATOM    495 HB2  CYS    32      -4.176  -9.158   6.928
ATOM    496 SG   CYS    32      -5.527  -8.777   8.872
ATOM    497 HG   CYS    32      -4.817  -7.785   9.416
ATOM    498 C    CYS    32      -2.490  -7.778   8.845
ATOM    499 O    CYS    32      -3.003  -7.258   9.840
ATOM    500 N    PRO    33      -1.645  -7.092   7.962
ATOM    501 CD   PRO    33      -0.950  -7.695   6.828
ATOM    502 HD1  PRO    33      -1.614  -7.732   5.965
ATOM    503 HD2  PRO    33      -0.584  -8.692   7.073
ATOM    504 CG   PRO    33       0.288  -6.816   6.596
ATOM    505 HG1  PRO    33       0.592  -6.887   5.552
ATOM    506 HG2  PRO    33       1.077  -7.136   7.277
ATOM    507 CB   PRO    33      -0.145  -5.456   7.116
ATOM    508 HB1  PRO    33      -0.613  -4.905   6.301
ATOM    509 HB2  PRO    33       0.690  -4.860   7.486
ATOM    510 CA   PRO    33      -1.120  -5.769   8.255
ATOM    511 HA   PRO    33      -0.534  -5.780   9.174
ATOM    512 C    PRO    33      -2.143  -4.613   8.340
ATOM    513 O    PRO    33      -3.098  -4.471   7.574
ATOM    514 N    ARG    34      -1.977  -3.800   9.405
ATOM    515 H    ARG    34      -1.115  -3.739   9.927
ATOM    516 CA   ARG    34      -3.133  -2.995   9.991
ATOM    517 HA   ARG    34      -3.876  -3.759  10.221
ATOM    518 CB   ARG    34      -2.844  -2.459  11.423
ATOM    519 HB1  ARG    34      -2.277  -3.260  11.897
ATOM    520 HB2  ARG    34      -3.828  -2.279  11.856
ATOM    521 CG   ARG    34      -2.091  -1.108  11.480
ATOM    522 HG1  ARG    34      -2.378  -0.403  10.700
ATOM    523 HG2  ARG    34      -1.047  -1.337  11.267
ATOM    524 CD   ARG    34      -2.162  -0.511  12.833
ATOM    525 HD1  ARG    34      -1.802  -1.288  13.506
ATOM    526 HD2  ARG    34      -3.126  -0.047  13.045
ATOM    527 NE   ARG    34      -1.216   0.598  12.952
ATOM    528 HE   ARG    34      -0.878   1.040  12.109
ATOM    529 CZ   ARG    34      -0.598   1.065  14.038
ATOM    530 NH1  ARG    34      -0.864   0.633  15.234
ATOM    531 HH11 ARG    34      -1.546  -0.103  15.352
ATOM    532 HH12 ARG    34      -0.455   1.075  16.045
ATOM    533 NH2  ARG    34       0.400   1.888  13.899
ATOM    534 HH21 ARG    34       0.618   2.040  12.924
ATOM    535 HH22 ARG    34       0.954   2.239  14.667
ATOM    536 C    ARG    34      -3.730  -1.970   9.070
ATOM    537 O    ARG    34      -4.800  -1.312   9.326
ATOM    538 N    HSP    35      -2.949  -1.617   8.079
ATOM    539 H    HSP    35      -2.065  -2.089   7.954
ATOM    540 CA   HSP    35      -3.277  -0.600   7.077
ATOM    541 HA   HSP    35      -3.773   0.256   7.532
ATOM    542 CB   HSP    35      -2.018  -0.110   6.364
ATOM    543 HB1  HSP    35      -1.564  -0.834   5.687
ATOM    544 HB2  HSP    35      -1.227   0.089   7.087
ATOM    545 CG   HSP    35      -2.283   1.131   5.618
ATOM    546 ND1  HSP    35      -2.056   2.403   6.107
ATOM    547 HD1  HSP    35      -1.731   2.652   7.030
ATOM    548 CE1  HSP    35      -2.195   3.225   5.119
ATOM    549 HE1  HSP    35      -1.855   4.249   5.061
ATOM    550 NE2  HSP    35      -2.844   2.664   4.090
ATOM    551 HE2  HSP    35      -3.175   3.068   3.226
ATOM    552 CD2  HSP    35      -2.803   1.311   4.345
ATOM    553 HD2  HSP    35      -3.109   0.484   3.721
ATOM    554 C    HSP    35      -4.319  -1.123   6.126
ATOM    555 O    HSP    35      -4.854  -0.303   5.315
ATOM    556 N    VAL    36      -4.877  -2.296   6.335
ATOM    557 H    VAL    36      -4.322  -2.809   7.005
ATOM    558 CA   VAL    36      -6.059  -2.828   5.668
ATOM    559 HA   VAL    36      -5.961  -2.668   4.595
ATOM    560 CB   VAL    36      -6.237  -4.328   6.004
ATOM    561 HB   VAL    36      -5.220  -4.683   6.172
ATOM    562 CG1  VAL    36      -7.015  -4.630   7.329
ATOM    563 HG11 VAL    36      -6.394  -4.132   8.074
ATOM    564 HG12 VAL    36      -8.049  -4.319   7.177
ATOM    565 HG13 VAL    36      -7.005  -5.718   7.393
ATOM    566 CG2  VAL    36      -6.765  -5.181   4.852
ATOM    567 HG21 VAL    36      -6.334  -4.782   3.934
ATOM    568 HG22 VAL    36      -6.558  -6.247   4.945
ATOM    569 HG23 VAL    36      -7.831  -4.955   4.833
ATOM    570 C    VAL    36      -7.340  -2.023   6.036
ATOM    571 O    VAL    36      -8.254  -1.822   5.159
ATOM    572 N    ILE    37      -7.418  -1.352   7.173
ATOM    573 H    ILE    37      -6.629  -1.423   7.799
ATOM    574 CA   ILE    37      -8.655  -0.621   7.575
ATOM    575 HA   ILE    37      -9.494  -1.153   7.125
ATOM    576 CB   ILE    37      -8.742  -0.614   9.155
ATOM    577 HB   ILE    37      -9.681  -0.240   9.563
ATOM    578 CG2  ILE    37      -8.626  -1.956   9.713
ATOM    579 HG21 ILE    37      -7.580  -2.261   9.738
ATOM    580 HG22 ILE    37      -8.918  -2.067  10.757
ATOM    581 HG23 ILE    37      -9.333  -2.650   9.258
ATOM    582 CG1  ILE    37      -7.543   0.257   9.691
ATOM    583 HG11 ILE    37      -7.752   1.317   9.542
ATOM    584 HG12 ILE    37      -6.673   0.010   9.084
ATOM    585 CD1  ILE    37      -7.233   0.244  11.191
ATOM    586 HD11 ILE    37      -6.585  -0.591  11.459
ATOM    587 HD12 ILE    37      -6.708   1.165  11.442
ATOM    588 HD13 ILE    37      -8.160   0.208  11.762
ATOM    589 C    ILE    37      -8.728   0.875   7.088
ATOM    590 O    ILE    37      -9.560   1.664   7.508
ATOM    591 N    CYS    38      -7.921   1.239   6.100
ATOM    592 H    CYS    38      -7.240   0.546   5.826
ATOM    593 CA   CYS    38      -7.945   2.499   5.436
ATOM    594 HA   CYS    38      -8.603   3.217   5.924
ATOM    595 CB   CYS    38      -6.442   3.070   5.335
ATOM    596 HB1  CYS    38      -6.451   4.103   4.989
ATOM    597 HB2  CYS    38      -5.970   2.424   4.595
ATOM    598 SG   CYS    38      -5.500   2.986   6.925
ATOM    599 HG   CYS    38      -6.394   3.702   7.612
ATOM    600 C    CYS    38      -8.502   2.346   4.008
ATOM    601 O    CYS    38      -8.236   1.315   3.383
ATOM    602 N    THR    39      -9.016   3.388   3.413
ATOM    603 H    THR    39      -9.314   4.099   4.065
ATOM    604 CA   THR    39      -9.240   3.620   1.992
ATOM    605 HA   THR    39      -9.828   2.775   1.634
ATOM    606 CB   THR    39     -10.134   4.855   1.758
ATOM    607 HB   THR    39     -10.946   4.859   2.485
ATOM    608 CG2  THR    39      -9.320   6.161   2.031
ATOM    609 HG21 THR    39      -8.876   6.083   3.023
ATOM    610 HG22 THR    39      -8.579   6.288   1.242
ATOM    611 HG23 THR    39      -9.981   7.028   2.027
ATOM    612 OG1  THR    39     -10.554   4.848   0.372
ATOM    613 HG1  THR    39     -11.347   5.389   0.354
ATOM    614 C    THR    39      -7.900   3.541   1.272
ATOM    615 O    THR    39      -6.835   3.872   1.883
ATOM    616 N    SER    40      -7.979   3.387  -0.006
ATOM    617 H    SER    40      -8.892   3.125  -0.351
ATOM    618 CA   SER    40      -6.658   3.376  -0.808
ATOM    619 HA   SER    40      -5.943   2.696  -0.345
ATOM    620 CB   SER    40      -6.903   2.998  -2.268
ATOM    621 HB1  SER    40      -5.941   3.085  -2.773
ATOM    622 HB2  SER    40      -7.625   3.724  -2.641
ATOM    623 OG   SER    40      -7.464   1.730  -2.448
ATOM    624 HG   SER    40      -8.259   1.737  -1.909
ATOM    625 C    SER    40      -5.960   4.773  -0.698
ATOM    626 O    SER    40      -4.732   4.823  -0.738
ATOM    627 N    GLU    41      -6.753   5.839  -0.457
ATOM    628 H    GLU    41      -7.753   5.705  -0.513
ATOM    629 CA   GLU    41      -6.177   7.184  -0.453
ATOM    630 HA   GLU    41      -5.290   7.131  -1.084
ATOM    631 CB   GLU    41      -7.090   8.139  -1.176
ATOM    632 HB1  GLU    41      -6.667   9.143  -1.160
ATOM    633 HB2  GLU    41      -8.084   8.106  -0.730
ATOM    634 CG   GLU    41      -7.484   7.719  -2.613
ATOM    635 HG1  GLU    41      -7.803   6.679  -2.682
ATOM    636 HG2  GLU    41      -6.584   7.772  -3.226
ATOM    637 CD   GLU    41      -8.589   8.490  -3.337
ATOM    638 OE1  GLU    41      -8.918   9.592  -2.865
ATOM    639 OE2  GLU    41      -9.124   8.012  -4.339
ATOM    640 C    GLU    41      -5.673   7.720   0.872
ATOM    641 O    GLU    41      -4.810   8.613   0.840
ATOM    642 N    ASP    42      -6.032   7.137   2.009
ATOM    643 H    ASP    42      -6.772   6.454   1.926
ATOM    644 CA   ASP    42      -5.447   7.313   3.345
ATOM    645 HA   ASP    42      -5.102   8.346   3.399
ATOM    646 CB   ASP    42      -6.525   7.260   4.428
ATOM    647 HB1  ASP    42      -6.003   7.236   5.384
ATOM    648 HB2  ASP    42      -6.988   6.274   4.443
ATOM    649 CG   ASP    42      -7.569   8.355   4.420
ATOM    650 OD1  ASP    42      -7.356   9.514   3.942
ATOM    651 OD2  ASP    42      -8.736   8.086   4.930
ATOM    652 C    ASP    42      -4.164   6.529   3.564
ATOM    653 O    ASP    42      -3.993   5.889   4.618
ATOM    654 N    MET    43      -3.228   6.595   2.561
ATOM    655 H    MET    43      -3.505   7.112   1.738
ATOM    656 CA   MET    43      -1.876   6.094   2.625
ATOM    657 HA   MET    43      -2.047   5.149   3.141
ATOM    658 CB   MET    43      -1.292   5.846   1.278
ATOM    659 HB1  MET    43      -0.942   6.771   0.821
ATOM    660 HB2  MET    43      -1.957   5.491   0.491
ATOM    661 CG   MET    43      -0.105   4.843   1.359
ATOM    662 HG1  MET    43       0.685   5.290   1.961
ATOM    663 HG2  MET    43       0.327   4.887   0.359
ATOM    664 SD   MET    43      -0.526   3.178   1.993
ATOM    665 CE   MET    43      -0.970   2.299   0.465
ATOM    666 HE1  MET    43      -0.120   2.439  -0.202
ATOM    667 HE2  MET    43      -1.093   1.233   0.654
ATOM    668 HE3  MET    43      -1.852   2.782   0.043
ATOM    669 C    MET    43      -0.820   6.935   3.383
ATOM    670 O    MET    43       0.082   6.378   4.090
ATOM    671 N    LEU    44      -1.017   8.275   3.367
ATOM    672 H    LEU    44      -1.818   8.634   2.867
ATOM    673 CA   LEU    44       0.037   9.177   3.841
ATOM    674 HA   LEU    44       0.975   8.638   3.704
ATOM    675 CB   LEU    44      -0.029  10.507   2.992
ATOM    676 HB1  LEU    44       0.781  11.187   3.256
ATOM    677 HB2  LEU    44      -0.884  11.039   3.408
ATOM    678 CG   LEU    44      -0.164  10.484   1.481
ATOM    679 HG   LEU    44      -1.174  10.117   1.297
ATOM    680 CD1  LEU    44       0.059  11.894   0.878
ATOM    681 HD11 LEU    44       1.068  12.295   0.782
ATOM    682 HD12 LEU    44      -0.324  11.826  -0.140
ATOM    683 HD13 LEU    44      -0.506  12.604   1.481
ATOM    684 CD2  LEU    44       0.827   9.585   0.755
ATOM    685 HD21 LEU    44       0.487   8.584   1.020
ATOM    686 HD22 LEU    44       0.767   9.716  -0.325
ATOM    687 HD23 LEU    44       1.873   9.839   0.929
ATOM    688 C    LEU    44       0.040   9.491   5.411
ATOM    689 O    LEU    44       1.089   9.646   6.017
ATOM    690 N    ASN    45      -1.191   9.625   5.897
ATOM    691 H    ASN    45      -1.898   9.667   5.177
ATOM    692 CA   ASN    45      -1.483  10.136   7.200
ATOM    693 HA   ASN    45      -0.628   9.966   7.855
ATOM    694 CB   ASN    45      -1.643  11.651   6.998
ATOM    695 HB1  ASN    45      -2.542  11.939   6.453
ATOM    696 HB2  ASN    45      -0.865  11.946   6.294
ATOM    697 CG   ASN    45      -1.562  12.495   8.216
ATOM    698 OD1  ASN    45      -0.524  12.661   8.750
ATOM    699 ND2  ASN    45      -2.613  13.014   8.820
ATOM    700 HD21 ASN    45      -3.520  13.006   8.376
ATOM    701 HD22 ASN    45      -2.438  13.543   9.662
ATOM    702 C    ASN    45      -2.685   9.392   7.849
ATOM    703 O    ASN    45      -3.682  10.077   8.115
ATOM    704 N    PRO    46      -2.640   8.067   7.971
ATOM    705 CD   PRO    46      -1.662   7.127   7.441
ATOM    706 HD1  PRO    46      -0.649   7.527   7.490
ATOM    707 HD2  PRO    46      -1.787   7.014   6.364
ATOM    708 CG   PRO    46      -1.879   5.781   8.143
ATOM    709 HG1  PRO    46      -1.370   5.826   9.106
ATOM    710 HG2  PRO    46      -1.501   4.976   7.512
ATOM    711 CB   PRO    46      -3.424   5.786   8.234
ATOM    712 HB1  PRO    46      -3.684   5.121   9.059
ATOM    713 HB2  PRO    46      -4.013   5.667   7.324
ATOM    714 CA   PRO    46      -3.755   7.251   8.547
ATOM    715 HA   PRO    46      -4.702   7.485   8.060
ATOM    716 C    PRO    46      -3.823   7.459  10.101
ATOM    717 O    PRO    46      -2.832   7.239  10.802
ATOM    718 N    ASN    47      -4.950   7.872  10.728
ATOM    719 H    ASN    47      -5.811   7.995  10.213
ATOM    720 CA   ASN    47      -5.076   7.741  12.220
ATOM    721 HA   ASN    47      -4.197   7.976  12.822
ATOM    722 CB   ASN    47      -6.227   8.672  12.732
ATOM    723 HB1  ASN    47      -7.189   8.360  12.324
ATOM    724 HB2  ASN    47      -6.078   9.674  12.330
ATOM    725 CG   ASN    47      -6.114   8.744  14.256
ATOM    726 OD1  ASN    47      -6.184   7.782  14.937
ATOM    727 ND2  ASN    47      -5.738   9.910  14.726
ATOM    728 HD21 ASN    47      -5.622  10.734  14.152
ATOM    729 HD22 ASN    47      -5.540   9.939  15.715
ATOM    730 C    ASN    47      -5.337   6.254  12.481
ATOM    731 O    ASN    47      -6.320   5.674  12.061
ATOM    732 N    TYR    48      -4.460   5.584  13.199
ATOM    733 H    TYR    48      -3.590   6.060  13.392
ATOM    734 CA   TYR    48      -4.501   4.143  13.472
ATOM    735 HA   TYR    48      -4.623   3.624  12.521
ATOM    736 CB   TYR    48      -3.113   3.829  14.072
ATOM    737 HB1  TYR    48      -3.067   2.747  14.192
ATOM    738 HB2  TYR    48      -2.929   4.365  15.003
ATOM    739 CG   TYR    48      -1.884   4.239  13.221
ATOM    740 CD1  TYR    48      -1.770   3.720  11.954
ATOM    741 HD1  TYR    48      -2.484   2.964  11.662
ATOM    742 CE1  TYR    48      -0.644   3.973  11.096
ATOM    743 HE1  TYR    48      -0.514   3.559  10.107
ATOM    744 CZ   TYR    48       0.332   4.893  11.582
ATOM    745 OH   TYR    48       1.350   5.193  10.703
ATOM    746 HH   TYR    48       1.877   5.898  11.085
ATOM    747 CE2  TYR    48       0.170   5.516  12.869
ATOM    748 HE2  TYR    48       0.869   6.282  13.171
ATOM    749 CD2  TYR    48      -0.952   5.202  13.673
ATOM    750 HD2  TYR    48      -1.024   5.629  14.663
ATOM    751 C    TYR    48      -5.659   3.761  14.431
ATOM    752 O    TYR    48      -6.059   2.621  14.326
ATOM    753 N    GLU    49      -6.113   4.649  15.235
ATOM    754 H    GLU    49      -5.799   5.609  15.220
ATOM    755 CA   GLU    49      -7.085   4.318  16.243
ATOM    756 HA   GLU    49      -7.098   3.261  16.508
ATOM    757 CB   GLU    49      -6.918   5.117  17.514
ATOM    758 HB1  GLU    49      -7.593   4.747  18.286
ATOM    759 HB2  GLU    49      -7.088   6.184  17.377
ATOM    760 CG   GLU    49      -5.548   4.940  18.154
ATOM    761 HG1  GLU    49      -4.723   5.296  17.538
ATOM    762 HG2  GLU    49      -5.340   3.872  18.221
ATOM    763 CD   GLU    49      -5.556   5.559  19.535
ATOM    764 OE1  GLU    49      -5.453   6.776  19.615
ATOM    765 OE2  GLU    49      -5.789   4.823  20.536
ATOM    766 C    GLU    49      -8.498   4.596  15.677
ATOM    767 O    GLU    49      -9.306   3.712  15.564
ATOM    768 N    ASP    50      -8.681   5.837  15.167
ATOM    769 H    ASP    50      -7.957   6.540  15.207
ATOM    770 CA   ASP    50      -9.905   6.311  14.489
ATOM    771 HA   ASP    50     -10.555   6.383  15.361
ATOM    772 CB   ASP    50      -9.686   7.637  13.775
ATOM    773 HB1  ASP    50      -9.077   7.388  12.906
ATOM    774 HB2  ASP    50      -9.096   8.275  14.432
ATOM    775 CG   ASP    50     -10.903   8.226  13.132
ATOM    776 OD1  ASP    50     -11.865   8.503  13.802
ATOM    777 OD2  ASP    50     -10.892   8.595  11.938
ATOM    778 C    ASP    50     -10.424   5.294  13.425
ATOM    779 O    ASP    50     -11.567   4.870  13.588
ATOM    780 N    LEU    51      -9.617   4.829  12.460
ATOM    781 H    LEU    51      -8.672   5.182  12.470
ATOM    782 CA   LEU    51     -10.111   3.923  11.402
ATOM    783 HA   LEU    51     -11.068   4.220  10.973
ATOM    784 CB   LEU    51      -9.114   3.972  10.272
ATOM    785 HB1  LEU    51      -9.404   3.345   9.428
ATOM    786 HB2  LEU    51      -8.142   3.760  10.717
ATOM    787 CG   LEU    51      -8.891   5.415   9.743
ATOM    788 HG   LEU    51      -8.403   6.016  10.510
ATOM    789 CD1  LEU    51      -7.958   5.275   8.468
ATOM    790 HD11 LEU    51      -8.294   4.457   7.830
ATOM    791 HD12 LEU    51      -7.866   6.219   7.930
ATOM    792 HD13 LEU    51      -6.951   4.989   8.772
ATOM    793 CD2  LEU    51     -10.183   6.088   9.260
ATOM    794 HD21 LEU    51     -10.506   5.681   8.302
ATOM    795 HD22 LEU    51     -10.958   6.116  10.027
ATOM    796 HD23 LEU    51     -10.027   7.153   9.088
ATOM    797 C    LEU    51     -10.303   2.463  11.877
ATOM    798 O    LEU    51     -10.838   1.708  11.070
ATOM    799 N    LEU    52      -9.861   2.030  13.060
ATOM    800 H    LEU    52      -9.283   2.635  13.626
ATOM    801 CA   LEU    52     -10.244   0.671  13.608
ATOM    802 HA   LEU    52     -10.448   0.046  12.739
ATOM    803 CB   LEU    52      -9.101   0.035  14.473
ATOM    804 HB1  LEU    52      -8.878   0.761  15.254
ATOM    805 HB2  LEU    52      -8.170  -0.075  13.916
ATOM    806 CG   LEU    52      -9.476  -1.367  14.988
ATOM    807 HG   LEU    52     -10.431  -1.346  15.514
ATOM    808 CD1  LEU    52      -9.456  -2.344  13.776
ATOM    809 HD11 LEU    52     -10.353  -2.204  13.173
ATOM    810 HD12 LEU    52      -8.570  -2.379  13.143
ATOM    811 HD13 LEU    52      -9.567  -3.359  14.158
ATOM    812 CD2  LEU    52      -8.412  -1.750  16.083
ATOM    813 HD21 LEU    52      -7.450  -1.760  15.571
ATOM    814 HD22 LEU    52      -8.416  -1.187  17.016
ATOM    815 HD23 LEU    52      -8.620  -2.776  16.386
ATOM    816 C    LEU    52     -11.498   0.797  14.409
ATOM    817 O    LEU    52     -12.373  -0.005  14.141
ATOM    818 N    ILE    53     -11.730   1.868  15.205
ATOM    819 H    ILE    53     -10.973   2.492  15.444
ATOM    820 CA   ILE    53     -13.068   2.251  15.740
ATOM    821 HA   ILE    53     -13.324   1.482  16.469
ATOM    822 CB   ILE    53     -12.901   3.502  16.635
ATOM    823 HB   ILE    53     -12.268   4.209  16.099
ATOM    824 CG2  ILE    53     -14.235   4.202  16.992
ATOM    825 HG21 ILE    53     -15.016   3.592  17.446
ATOM    826 HG22 ILE    53     -13.971   5.039  17.637
ATOM    827 HG23 ILE    53     -14.757   4.675  16.160
ATOM    828 CG1  ILE    53     -12.192   3.263  18.000
ATOM    829 HG11 ILE    53     -11.508   2.422  17.884
ATOM    830 HG12 ILE    53     -12.966   2.933  18.693
ATOM    831 CD1  ILE    53     -11.383   4.445  18.554
ATOM    832 HD11 ILE    53     -10.710   4.848  17.797
ATOM    833 HD12 ILE    53     -12.081   5.221  18.867
ATOM    834 HD13 ILE    53     -10.804   4.181  19.439
ATOM    835 C    ILE    53     -14.205   2.250  14.685
ATOM    836 O    ILE    53     -15.241   1.776  15.072
ATOM    837 N    ARG    54     -13.966   2.758  13.440
ATOM    838 H    ARG    54     -13.043   3.156  13.337
ATOM    839 CA   ARG    54     -14.973   2.745  12.406
ATOM    840 HA   ARG    54     -15.893   2.858  12.981
ATOM    841 CB   ARG    54     -14.717   3.868  11.392
ATOM    842 HB1  ARG    54     -15.513   3.877  10.647
ATOM    843 HB2  ARG    54     -13.901   3.467  10.791
ATOM    844 CG   ARG    54     -14.570   5.291  11.850
ATOM    845 HG1  ARG    54     -13.903   5.301  12.712
ATOM    846 HG2  ARG    54     -15.484   5.741  12.240
ATOM    847 CD   ARG    54     -14.047   6.196  10.753
ATOM    848 HD1  ARG    54     -14.820   6.273   9.988
ATOM    849 HD2  ARG    54     -13.121   5.794  10.341
ATOM    850 NE   ARG    54     -13.717   7.526  11.369
ATOM    851 HE   ARG    54     -12.991   7.619  12.066
ATOM    852 CZ   ARG    54     -14.223   8.679  11.049
ATOM    853 NH1  ARG    54     -15.263   8.818  10.283
ATOM    854 HH11 ARG    54     -15.692   8.067   9.762
ATOM    855 HH12 ARG    54     -15.499   9.768  10.034
ATOM    856 NH2  ARG    54     -13.581   9.714  11.437
ATOM    857 HH21 ARG    54     -12.763   9.462  11.975
ATOM    858 HH22 ARG    54     -13.908  10.637  11.192
ATOM    859 C    ARG    54     -15.322   1.391  11.656
ATOM    860 O    ARG    54     -15.819   1.563  10.534
ATOM    861 N    LYS    55     -15.029   0.258  12.329
ATOM    862 H    LYS    55     -14.511   0.278  13.196
ATOM    863 CA   LYS    55     -15.369  -1.076  11.724
ATOM    864 HA   LYS    55     -16.109  -0.953  10.933
ATOM    865 CB   LYS    55     -14.061  -1.708  11.146
ATOM    866 HB1  LYS    55     -14.226  -2.632  10.592
ATOM    867 HB2  LYS    55     -13.511  -1.788  12.084
ATOM    868 CG   LYS    55     -13.143  -0.865  10.242
ATOM    869 HG1  LYS    55     -12.196  -1.404  10.221
ATOM    870 HG2  LYS    55     -12.876   0.015  10.826
ATOM    871 CD   LYS    55     -13.637  -0.654   8.753
ATOM    872 HD1  LYS    55     -14.482   0.034   8.760
ATOM    873 HD2  LYS    55     -14.108  -1.514   8.276
ATOM    874 CE   LYS    55     -12.516  -0.110   7.850
ATOM    875 HE1  LYS    55     -12.750  -0.247   6.794
ATOM    876 HE2  LYS    55     -11.592  -0.660   8.029
ATOM    877 NZ   LYS    55     -12.255   1.281   8.120
ATOM    878 HZ1  LYS    55     -13.136   1.765   8.026
ATOM    879 HZ2  LYS    55     -11.935   1.404   9.070
ATOM    880 HZ3  LYS    55     -11.556   1.612   7.470
ATOM    881 C    LYS    55     -16.045  -2.007  12.742
ATOM    882 O    LYS    55     -15.864  -1.776  13.960
ATOM    883 N    SER    56     -16.663  -3.096  12.253
ATOM    884 H    SER    56     -16.809  -3.101  11.254
ATOM    885 CA   SER    56     -17.153  -4.228  12.957
ATOM    886 HA   SER    56     -16.525  -4.422  13.827
ATOM    887 CB   SER    56     -18.542  -3.948  13.380
ATOM    888 HB1  SER    56     -19.223  -4.094  12.541
ATOM    889 HB2  SER    56     -18.609  -2.906  13.691
ATOM    890 OG   SER    56     -19.008  -4.754  14.464
ATOM    891 HG   SER    56     -19.857  -4.367  14.691
ATOM    892 C    SER    56     -17.122  -5.431  11.987
ATOM    893 O    SER    56     -16.786  -5.298  10.794
ATOM    894 N    ASN    57     -17.614  -6.619  12.493
ATOM    895 H    ASN    57     -18.063  -6.606  13.397
ATOM    896 CA   ASN    57     -17.377  -7.873  11.797
ATOM    897 HA   ASN    57     -16.301  -8.025  11.713
ATOM    898 CB   ASN    57     -17.943  -9.081  12.575
ATOM    899 HB1  ASN    57     -17.873  -9.948  11.918
ATOM    900 HB2  ASN    57     -18.986  -8.828  12.765
ATOM    901 CG   ASN    57     -17.270  -9.365  13.931
ATOM    902 OD1  ASN    57     -16.085  -9.043  14.139
ATOM    903 ND2  ASN    57     -18.007 -10.108  14.770
ATOM    904 HD21 ASN    57     -18.959 -10.294  14.491
ATOM    905 HD22 ASN    57     -17.688 -10.377  15.689
ATOM    906 C    ASN    57     -17.841  -7.933  10.332
ATOM    907 O    ASN    57     -17.240  -8.642   9.541
ATOM    908 N    HSE    58     -18.907  -7.213   9.881
ATOM    909 H    HSE    58     -19.613  -6.808  10.479
ATOM    910 CA   HSE    58     -19.322  -7.279   8.536
ATOM    911 HA   HSE    58     -19.379  -8.310   8.186
ATOM    912 CB   HSE    58     -20.749  -6.794   8.585
ATOM    913 HB1  HSE    58     -21.355  -7.513   9.135
ATOM    914 HB2  HSE    58     -21.272  -6.716   7.632
ATOM    915 CG   HSE    58     -21.002  -5.379   9.191
ATOM    916 ND1  HSE    58     -20.868  -5.042  10.527
ATOM    917 CE1  HSE    58     -20.939  -3.724  10.575
ATOM    918 HE1  HSE    58     -20.741  -3.185  11.490
ATOM    919 NE2  HSE    58     -21.302  -3.222   9.363
ATOM    920 HE2  HSE    58     -21.368  -2.251   9.092
ATOM    921 CD2  HSE    58     -21.266  -4.254   8.486
ATOM    922 HD2  HSE    58     -21.282  -4.093   7.418
ATOM    923 C    HSE    58     -18.466  -6.532   7.544
ATOM    924 O    HSE    58     -18.646  -6.697   6.317
ATOM    925 N    ASN    59     -17.492  -5.747   8.037
ATOM    926 H    ASN    59     -17.358  -5.672   9.035
ATOM    927 CA   ASN    59     -16.628  -4.918   7.144
ATOM    928 HA   ASN    59     -17.212  -4.647   6.265
ATOM    929 CB   ASN    59     -16.176  -3.656   7.860
ATOM    930 HB1  ASN    59     -15.486  -3.115   7.212
ATOM    931 HB2  ASN    59     -15.601  -3.975   8.729
ATOM    932 CG   ASN    59     -17.302  -2.780   8.384
ATOM    933 OD1  ASN    59     -17.414  -2.481   9.513
ATOM    934 ND2  ASN    59     -18.152  -2.271   7.534
ATOM    935 HD21 ASN    59     -18.380  -2.633   6.619
ATOM    936 HD22 ASN    59     -19.008  -1.915   7.934
ATOM    937 C    ASN    59     -15.392  -5.742   6.683
ATOM    938 O    ASN    59     -14.665  -5.119   5.905
ATOM    939 N    PHE    60     -15.266  -7.031   7.018
ATOM    940 H    PHE    60     -15.995  -7.530   7.506
ATOM    941 CA   PHE    60     -14.052  -7.791   6.835
ATOM    942 HA   PHE    60     -13.376  -7.229   6.190
ATOM    943 CB   PHE    60     -13.350  -8.024   8.175
ATOM    944 HB1  PHE    60     -12.669  -8.870   8.080
ATOM    945 HB2  PHE    60     -14.105  -8.406   8.862
ATOM    946 CG   PHE    60     -12.551  -6.908   8.737
ATOM    947 CD1  PHE    60     -11.132  -6.879   8.563
ATOM    948 HD1  PHE    60     -10.698  -7.606   7.892
ATOM    949 CE1  PHE    60     -10.375  -5.887   9.207
ATOM    950 HE1  PHE    60      -9.307  -5.919   9.048
ATOM    951 CZ   PHE    60     -10.958  -4.952  10.038
ATOM    952 HZ   PHE    60     -10.343  -4.279  10.616
ATOM    953 CE2  PHE    60     -12.343  -5.038  10.280
ATOM    954 HE2  PHE    60     -12.789  -4.356  10.989
ATOM    955 CD2  PHE    60     -13.112  -5.990   9.596
ATOM    956 HD2  PHE    60     -14.156  -6.093   9.855
ATOM    957 C    PHE    60     -14.467  -9.111   6.133
ATOM    958 O    PHE    60     -15.499  -9.758   6.440
ATOM    959 N    LEU    61     -13.608  -9.580   5.243
ATOM    960 H    LEU    61     -12.896  -8.913   4.981
ATOM    961 CA   LEU    61     -13.632 -10.943   4.694
ATOM    962 HA   LEU    61     -14.393 -11.581   5.143
ATOM    963 CB   LEU    61     -14.140 -10.950   3.232
ATOM    964 HB1  LEU    61     -13.521 -10.382   2.537
ATOM    965 HB2  LEU    61     -15.055 -10.359   3.190
ATOM    966 CG   LEU    61     -14.493 -12.353   2.693
ATOM    967 HG   LEU    61     -14.694 -13.118   3.443
ATOM    968 CD1  LEU    61     -15.798 -12.363   1.892
ATOM    969 HD11 LEU    61     -15.749 -11.568   1.148
ATOM    970 HD12 LEU    61     -16.055 -13.366   1.551
ATOM    971 HD13 LEU    61     -16.632 -12.105   2.545
ATOM    972 CD2  LEU    61     -13.387 -12.852   1.780
ATOM    973 HD21 LEU    61     -12.409 -12.855   2.263
ATOM    974 HD22 LEU    61     -13.567 -13.915   1.623
ATOM    975 HD23 LEU    61     -13.408 -12.325   0.826
ATOM    976 C    LEU    61     -12.280 -11.556   4.821
ATOM    977 O    LEU    61     -11.367 -10.980   4.225
ATOM    978 N    VAL    62     -12.259 -12.853   5.161
ATOM    979 H    VAL    62     -13.109 -13.318   5.448
ATOM    980 CA   VAL    62     -10.946 -13.611   5.191
ATOM    981 HA   VAL    62     -10.109 -13.001   4.850
ATOM    982 CB   VAL    62     -10.634 -13.952   6.686
ATOM    983 HB   VAL    62     -11.435 -14.591   7.056
ATOM    984 CG1  VAL    62      -9.419 -14.885   6.872
ATOM    985 HG11 VAL    62      -9.245 -14.965   7.945
ATOM    986 HG12 VAL    62      -9.661 -15.867   6.466
ATOM    987 HG13 VAL    62      -8.488 -14.531   6.428
ATOM    988 CG2  VAL    62     -10.295 -12.720   7.590
ATOM    989 HG21 VAL    62     -10.196 -12.951   8.651
ATOM    990 HG22 VAL    62      -9.393 -12.200   7.268
ATOM    991 HG23 VAL    62     -11.145 -12.038   7.560
ATOM    992 C    VAL    62     -11.149 -14.907   4.360
ATOM    993 O    VAL    62     -12.003 -15.688   4.650
ATOM    994 N    GLN    63     -10.283 -15.141   3.381
ATOM    995 H    GLN    63      -9.508 -14.510   3.239
ATOM    996 CA   GLN    63     -10.307 -16.311   2.457
ATOM    997 HA   GLN    63     -10.969 -17.034   2.932
ATOM    998 CB   GLN    63     -11.038 -16.050   1.103
ATOM    999 HB1  GLN    63     -11.921 -15.449   1.320
ATOM   1000 HB2  GLN    63     -11.336 -17.051   0.790
ATOM   1001 CG   GLN    63     -10.121 -15.278   0.097
ATOM   1002 HG1  GLN    63      -9.423 -15.999  -0.329
ATOM   1003 HG2  GLN    63      -9.600 -14.501   0.657
ATOM   1004 CD   GLN    63     -10.976 -14.639  -0.947
ATOM   1005 OE1  GLN    63     -11.681 -13.695  -0.767
ATOM   1006 NE2  GLN    63     -10.965 -15.083  -2.192
ATOM   1007 HE21 GLN    63     -10.386 -15.868  -2.451
ATOM   1008 HE22 GLN    63     -11.418 -14.546  -2.918
ATOM   1009 C    GLN    63      -8.967 -16.976   2.232
ATOM   1010 O    GLN    63      -7.976 -16.282   2.227
ATOM   1011 N    ALA    64      -8.957 -18.310   2.214
ATOM   1012 H    ALA    64      -9.820 -18.814   2.354
ATOM   1013 CA   ALA    64      -7.820 -19.256   2.143
ATOM   1014 HA   ALA    64      -6.905 -18.705   2.358
ATOM   1015 CB   ALA    64      -7.884 -20.338   3.272
ATOM   1016 HB1  ALA    64      -8.777 -20.920   3.045
ATOM   1017 HB2  ALA    64      -7.004 -20.977   3.196
ATOM   1018 HB3  ALA    64      -8.025 -19.858   4.241
ATOM   1019 C    ALA    64      -7.639 -19.782   0.748
ATOM   1020 O    ALA    64      -6.614 -20.278   0.410
ATOM   1021 N    GLY    65      -8.725 -19.838   0.011
ATOM   1022 H    GLY    65      -9.553 -19.652   0.557
ATOM   1023 CA   GLY    65      -8.931 -20.414  -1.339
ATOM   1024 HA1  GLY    65      -8.547 -21.432  -1.283
ATOM   1025 HA2  GLY    65      -8.351 -19.770  -2.000
ATOM   1026 C    GLY    65     -10.390 -20.382  -1.691
ATOM   1027 O    GLY    65     -11.087 -19.383  -1.438
ATOM   1028 N    ASN    66     -10.976 -21.532  -2.142
ATOM   1029 H    ASN    66     -10.369 -22.324  -2.298
ATOM   1030 CA   ASN    66     -12.470 -21.715  -2.202
ATOM   1031 HA   ASN    66     -12.789 -20.898  -2.850
ATOM   1032 CB   ASN    66     -12.732 -23.051  -2.794
ATOM   1033 HB1  ASN    66     -12.433 -23.744  -2.007
ATOM   1034 HB2  ASN    66     -12.159 -23.199  -3.709
ATOM   1035 CG   ASN    66     -14.190 -23.078  -3.189
ATOM   1036 OD1  ASN    66     -14.529 -22.489  -4.234
ATOM   1037 ND2  ASN    66     -15.046 -23.766  -2.514
ATOM   1038 HD21 ASN    66     -14.798 -24.255  -1.666
ATOM   1039 HD22 ASN    66     -15.999 -23.713  -2.845
ATOM   1040 C    ASN    66     -13.147 -21.494  -0.862
ATOM   1041 O    ASN    66     -14.270 -20.980  -0.849
ATOM   1042 N    VAL    67     -12.519 -21.900   0.247
ATOM   1043 H    VAL    67     -11.584 -22.265   0.130
ATOM   1044 CA   VAL    67     -13.089 -21.738   1.624
ATOM   1045 HA   VAL    67     -14.151 -21.973   1.691
ATOM   1046 CB   VAL    67     -12.185 -22.499   2.642
ATOM   1047 HB   VAL    67     -11.260 -21.940   2.780
ATOM   1048 CG1  VAL    67     -12.705 -22.681   4.065
ATOM   1049 HG11 VAL    67     -12.969 -21.736   4.539
ATOM   1050 HG12 VAL    67     -13.519 -23.397   4.179
ATOM   1051 HG13 VAL    67     -11.888 -22.957   4.731
ATOM   1052 CG2  VAL    67     -11.864 -23.984   2.233
ATOM   1053 HG21 VAL    67     -10.982 -24.309   2.785
ATOM   1054 HG22 VAL    67     -12.781 -24.571   2.289
ATOM   1055 HG23 VAL    67     -11.444 -24.043   1.229
ATOM   1056 C    VAL    67     -12.904 -20.246   1.987
ATOM   1057 O    VAL    67     -11.775 -19.724   1.845
ATOM   1058 N    GLN    68     -13.923 -19.703   2.703
ATOM   1059 H    GLN    68     -14.747 -20.260   2.876
ATOM   1060 CA   GLN    68     -13.848 -18.402   3.393
ATOM   1061 HA   GLN    68     -12.815 -18.063   3.475
ATOM   1062 CB   GLN    68     -14.643 -17.399   2.613
ATOM   1063 HB1  GLN    68     -14.169 -17.337   1.634
ATOM   1064 HB2  GLN    68     -14.530 -16.439   3.117
ATOM   1065 CG   GLN    68     -16.122 -17.680   2.357
ATOM   1066 HG1  GLN    68     -16.352 -18.722   2.136
ATOM   1067 HG2  GLN    68     -16.430 -17.296   1.385
ATOM   1068 CD   GLN    68     -17.091 -17.200   3.349
ATOM   1069 OE1  GLN    68     -16.975 -17.191   4.557
ATOM   1070 NE2  GLN    68     -18.299 -16.783   2.972
ATOM   1071 HE21 GLN    68     -18.456 -16.765   1.974
ATOM   1072 HE22 GLN    68     -19.047 -16.703   3.645
ATOM   1073 C    GLN    68     -14.347 -18.504   4.812
ATOM   1074 O    GLN    68     -15.042 -19.472   5.149
ATOM   1075 N    LEU    69     -13.894 -17.581   5.663
ATOM   1076 H    LEU    69     -13.224 -16.929   5.281
ATOM   1077 CA   LEU    69     -13.905 -17.690   7.153
ATOM   1078 HA   LEU    69     -14.338 -18.638   7.469
ATOM   1079 CB   LEU    69     -12.463 -17.560   7.647
ATOM   1080 HB1  LEU    69     -12.505 -17.403   8.725
ATOM   1081 HB2  LEU    69     -11.929 -16.810   7.064
ATOM   1082 CG   LEU    69     -11.743 -18.812   7.245
ATOM   1083 HG   LEU    69     -11.930 -18.994   6.187
ATOM   1084 CD1  LEU    69     -10.275 -18.681   7.517
ATOM   1085 HD11 LEU    69     -10.201 -18.765   8.601
ATOM   1086 HD12 LEU    69      -9.747 -19.525   7.072
ATOM   1087 HD13 LEU    69      -9.696 -17.855   7.105
ATOM   1088 CD2  LEU    69     -12.165 -19.973   8.080
ATOM   1089 HD21 LEU    69     -12.309 -19.537   9.068
ATOM   1090 HD22 LEU    69     -13.112 -20.394   7.743
ATOM   1091 HD23 LEU    69     -11.441 -20.786   8.136
ATOM   1092 C    LEU    69     -14.744 -16.565   7.672
ATOM   1093 O    LEU    69     -14.596 -15.417   7.299
ATOM   1094 N    ARG    70     -15.627 -16.853   8.667
ATOM   1095 H    ARG    70     -15.821 -17.814   8.908
ATOM   1096 CA   ARG    70     -16.463 -15.752   9.190
ATOM   1097 HA   ARG    70     -16.679 -14.960   8.472
ATOM   1098 CB   ARG    70     -17.790 -16.370   9.716
ATOM   1099 HB1  ARG    70     -17.536 -17.201  10.374
ATOM   1100 HB2  ARG    70     -18.235 -16.674   8.768
ATOM   1101 CG   ARG    70     -18.709 -15.293  10.411
ATOM   1102 HG1  ARG    70     -18.937 -14.510   9.688
ATOM   1103 HG2  ARG    70     -18.243 -15.077  11.373
ATOM   1104 CD   ARG    70     -20.106 -15.879  10.624
ATOM   1105 HD1  ARG    70     -20.600 -16.108   9.680
ATOM   1106 HD2  ARG    70     -20.651 -15.079  11.125
ATOM   1107 NE   ARG    70     -19.994 -17.038  11.493
ATOM   1108 HE   ARG    70     -19.539 -17.895  11.210
ATOM   1109 CZ   ARG    70     -20.081 -17.020  12.824
ATOM   1110 NH1  ARG    70     -20.295 -15.978  13.573
ATOM   1111 HH11 ARG    70     -20.333 -15.077  13.118
ATOM   1112 HH12 ARG    70     -20.385 -16.078  14.574
ATOM   1113 NH2  ARG    70     -20.095 -18.152  13.410
ATOM   1114 HH21 ARG    70     -20.074 -18.987  12.843
ATOM   1115 HH22 ARG    70     -20.050 -18.319  14.405
ATOM   1116 C    ARG    70     -15.771 -15.165  10.379
ATOM   1117 O    ARG    70     -15.517 -15.900  11.324
ATOM   1118 N    VAL    71     -15.371 -13.942  10.318
ATOM   1119 H    VAL    71     -15.600 -13.428   9.478
ATOM   1120 CA   VAL    71     -14.622 -13.240  11.407
ATOM   1121 HA   VAL    71     -13.879 -13.948  11.775
ATOM   1122 CB   VAL    71     -14.072 -11.885  10.931
ATOM   1123 HB   VAL    71     -14.864 -11.264  10.513
ATOM   1124 CG1  VAL    71     -13.294 -11.160  12.081
ATOM   1125 HG11 VAL    71     -13.934 -11.006  12.950
ATOM   1126 HG12 VAL    71     -12.396 -11.742  12.290
ATOM   1127 HG13 VAL    71     -12.803 -10.239  11.765
ATOM   1128 CG2  VAL    71     -13.114 -12.086   9.797
ATOM   1129 HG21 VAL    71     -13.660 -12.320   8.883
ATOM   1130 HG22 VAL    71     -12.612 -11.134   9.625
ATOM   1131 HG23 VAL    71     -12.399 -12.888   9.981
ATOM   1132 C    VAL    71     -15.656 -13.030  12.488
ATOM   1133 O    VAL    71     -16.833 -12.790  12.241
ATOM   1134 N    ILE    72     -15.222 -13.200  13.735
ATOM   1135 H    ILE    72     -14.264 -13.516  13.800
ATOM   1136 CA   ILE    72     -16.015 -13.011  14.903
ATOM   1137 HA   ILE    72     -16.996 -12.628  14.621
ATOM   1138 CB   ILE    72     -16.391 -14.323  15.634
ATOM   1139 HB   ILE    72     -17.183 -14.097  16.348
ATOM   1140 CG2  ILE    72     -17.070 -15.281  14.601
ATOM   1141 HG21 ILE    72     -17.526 -16.133  15.107
ATOM   1142 HG22 ILE    72     -17.879 -14.783  14.068
ATOM   1143 HG23 ILE    72     -16.417 -15.702  13.837
ATOM   1144 CG1  ILE    72     -15.234 -15.080  16.365
ATOM   1145 HG11 ILE    72     -14.608 -14.420  16.966
ATOM   1146 HG12 ILE    72     -14.530 -15.515  15.656
ATOM   1147 CD1  ILE    72     -15.713 -16.141  17.362
ATOM   1148 HD11 ILE    72     -16.223 -16.971  16.873
ATOM   1149 HD12 ILE    72     -14.802 -16.536  17.811
ATOM   1150 HD13 ILE    72     -16.279 -15.705  18.185
ATOM   1151 C    ILE    72     -15.420 -12.014  15.913
ATOM   1152 O    ILE    72     -15.881 -11.884  17.081
ATOM   1153 N    GLY    73     -14.294 -11.425  15.593
ATOM   1154 H    GLY    73     -13.904 -11.698  14.703
ATOM   1155 CA   GLY    73     -13.616 -10.256  16.194
ATOM   1156 HA1  GLY    73     -13.409 -10.375  17.257
ATOM   1157 HA2  GLY    73     -14.193  -9.331  16.221
ATOM   1158 C    GLY    73     -12.311  -9.756  15.559
ATOM   1159 O    GLY    73     -11.633 -10.487  14.844
ATOM   1160 N    HSD    74     -11.901  -8.542  15.991
ATOM   1161 H    HSD    74     -12.579  -7.898  16.373
ATOM   1162 CA   HSD    74     -10.660  -8.001  15.474
ATOM   1163 HA   HSD    74      -9.944  -8.792  15.252
ATOM   1164 CB   HSD    74     -10.954  -7.167  14.147
ATOM   1165 HB1  HSD    74     -10.902  -7.818  13.274
ATOM   1166 HB2  HSD    74     -10.136  -6.464  13.990
ATOM   1167 CG   HSD    74     -12.261  -6.312  14.043
ATOM   1168 ND1  HSD    74     -12.453  -5.161  14.754
ATOM   1169 HD1  HSD    74     -11.933  -4.851  15.562
ATOM   1170 CE1  HSD    74     -13.492  -4.497  14.231
ATOM   1171 HE1  HSD    74     -13.833  -3.551  14.625
ATOM   1172 NE2  HSD    74     -14.079  -5.218  13.295
ATOM   1173 CD2  HSD    74     -13.268  -6.354  13.118
ATOM   1174 HD2  HSD    74     -13.326  -7.097  12.337
ATOM   1175 C    HSD    74     -10.034  -7.053  16.504
ATOM   1176 O    HSD    74     -10.767  -6.182  17.001
ATOM   1177 N    SER    75      -8.758  -7.240  16.854
ATOM   1178 H    SER    75      -8.307  -8.105  16.593
ATOM   1179 CA   SER    75      -7.986  -6.374  17.728
ATOM   1180 HA   SER    75      -8.698  -5.604  18.024
ATOM   1181 CB   SER    75      -7.462  -6.949  19.113
ATOM   1182 HB1  SER    75      -7.082  -6.159  19.761
ATOM   1183 HB2  SER    75      -6.698  -7.672  18.827
ATOM   1184 OG   SER    75      -8.573  -7.555  19.745
ATOM   1185 HG   SER    75      -8.856  -6.955  20.439
ATOM   1186 C    SER    75      -6.759  -5.690  17.078
ATOM   1187 O    SER    75      -6.175  -6.253  16.208
ATOM   1188 N    MET    76      -6.410  -4.491  17.546
ATOM   1189 H    MET    76      -7.054  -4.033  18.175
ATOM   1190 CA   MET    76      -5.154  -3.913  17.289
ATOM   1191 HA   MET    76      -4.915  -3.851  16.227
ATOM   1192 CB   MET    76      -5.095  -2.429  17.782
ATOM   1193 HB1  MET    76      -5.199  -2.458  18.866
ATOM   1194 HB2  MET    76      -5.927  -1.831  17.412
ATOM   1195 CG   MET    76      -3.743  -1.699  17.368
ATOM   1196 HG1  MET    76      -3.666  -1.755  16.282
ATOM   1197 HG2  MET    76      -2.868  -2.251  17.712
ATOM   1198 SD   MET    76      -3.688  -0.067  17.989
ATOM   1199 CE   MET    76      -4.892   0.746  16.978
ATOM   1200 HE1  MET    76      -4.840   1.791  17.281
ATOM   1201 HE2  MET    76      -4.610   0.631  15.931
ATOM   1202 HE3  MET    76      -5.880   0.335  17.187
ATOM   1203 C    MET    76      -4.101  -4.834  17.992
ATOM   1204 O    MET    76      -4.153  -5.124  19.160
ATOM   1205 N    GLN    77      -3.064  -5.113  17.241
ATOM   1206 H    GLN    77      -3.253  -4.801  16.299
ATOM   1207 CA   GLN    77      -1.867  -5.881  17.532
ATOM   1208 HA   GLN    77      -1.722  -6.009  18.605
ATOM   1209 CB   GLN    77      -1.957  -7.285  16.984
ATOM   1210 HB1  GLN    77      -2.318  -7.242  15.957
ATOM   1211 HB2  GLN    77      -2.773  -7.740  17.546
ATOM   1212 CG   GLN    77      -0.853  -8.274  17.161
ATOM   1213 HG1  GLN    77       0.048  -7.974  16.626
ATOM   1214 HG2  GLN    77      -1.214  -9.187  16.688
ATOM   1215 CD   GLN    77      -0.693  -8.622  18.635
ATOM   1216 OE1  GLN    77      -1.486  -9.341  19.165
ATOM   1217 NE2  GLN    77       0.310  -8.144  19.330
ATOM   1218 HE21 GLN    77       0.881  -7.369  19.024
ATOM   1219 HE22 GLN    77       0.433  -8.435  20.289
ATOM   1220 C    GLN    77      -0.634  -5.155  16.961
ATOM   1221 O    GLN    77       0.041  -5.651  16.114
ATOM   1222 N    ASN    78      -0.204  -4.126  17.682
ATOM   1223 H    ASN    78      -0.744  -3.904  18.506
ATOM   1224 CA   ASN    78       0.580  -3.020  17.172
ATOM   1225 HA   ASN    78       0.345  -2.060  17.631
ATOM   1226 CB   ASN    78       2.063  -3.335  17.542
ATOM   1227 HB1  ASN    78       2.627  -2.477  17.176
ATOM   1228 HB2  ASN    78       2.394  -4.195  16.959
ATOM   1229 CG   ASN    78       2.452  -3.534  19.014
ATOM   1230 OD1  ASN    78       2.465  -2.605  19.799
ATOM   1231 ND2  ASN    78       2.752  -4.760  19.342
ATOM   1232 HD21 ASN    78       2.671  -5.456  18.614
ATOM   1233 HD22 ASN    78       3.173  -4.911  20.248
ATOM   1234 C    ASN    78       0.346  -2.793  15.650
ATOM   1235 O    ASN    78      -0.791  -2.498  15.393
ATOM   1236 N    CYS    79       1.324  -2.982  14.786
ATOM   1237 H    CYS    79       2.258  -3.215  15.090
ATOM   1238 CA   CYS    79       1.158  -2.681  13.340
ATOM   1239 HA   CYS    79       0.434  -1.870  13.266
ATOM   1240 CB   CYS    79       2.462  -2.134  12.678
ATOM   1241 HB1  CYS    79       2.251  -2.195  11.611
ATOM   1242 HB2  CYS    79       3.219  -2.896  12.865
ATOM   1243 SG   CYS    79       3.008  -0.492  13.292
ATOM   1244 HG   CYS    79       2.221   0.164  12.434
ATOM   1245 C    CYS    79       0.509  -3.807  12.496
ATOM   1246 O    CYS    79       0.164  -3.501  11.354
ATOM   1247 N    VAL    80       0.325  -5.068  13.019
ATOM   1248 H    VAL    80       0.402  -5.228  14.013
ATOM   1249 CA   VAL    80      -0.638  -5.950  12.377
ATOM   1250 HA   VAL    80      -0.892  -5.612  11.372
ATOM   1251 CB   VAL    80      -0.061  -7.395  12.129
ATOM   1252 HB   VAL    80      -0.782  -7.994  11.571
ATOM   1253 CG1  VAL    80       1.286  -7.348  11.365
ATOM   1254 HG11 VAL    80       1.713  -8.351  11.377
ATOM   1255 HG12 VAL    80       1.236  -7.122  10.300
ATOM   1256 HG13 VAL    80       1.987  -6.649  11.820
ATOM   1257 CG2  VAL    80       0.223  -8.226  13.435
ATOM   1258 HG21 VAL    80       1.035  -7.795  14.020
ATOM   1259 HG22 VAL    80      -0.694  -8.069  14.004
ATOM   1260 HG23 VAL    80       0.320  -9.285  13.194
ATOM   1261 C    VAL    80      -2.009  -5.864  13.092
ATOM   1262 O    VAL    80      -2.191  -5.113  14.042
ATOM   1263 N    LEU    81      -3.016  -6.619  12.617
ATOM   1264 H    LEU    81      -2.701  -7.215  11.864
ATOM   1265 CA   LEU    81      -4.325  -6.914  13.296
ATOM   1266 HA   LEU    81      -4.473  -6.261  14.156
ATOM   1267 CB   LEU    81      -5.508  -6.798  12.330
ATOM   1268 HB1  LEU    81      -6.372  -7.089  12.926
ATOM   1269 HB2  LEU    81      -5.471  -7.551  11.543
ATOM   1270 CG   LEU    81      -5.702  -5.360  11.742
ATOM   1271 HG   LEU    81      -4.797  -5.004  11.250
ATOM   1272 CD1  LEU    81      -6.845  -5.466  10.701
ATOM   1273 HD11 LEU    81      -7.832  -5.714  11.090
ATOM   1274 HD12 LEU    81      -7.015  -4.498  10.230
ATOM   1275 HD13 LEU    81      -6.613  -6.107   9.851
ATOM   1276 CD2  LEU    81      -6.049  -4.344  12.751
ATOM   1277 HD21 LEU    81      -5.181  -4.255  13.405
ATOM   1278 HD22 LEU    81      -6.183  -3.429  12.174
ATOM   1279 HD23 LEU    81      -6.956  -4.590  13.303
ATOM   1280 C    LEU    81      -4.296  -8.358  13.720
ATOM   1281 O    LEU    81      -3.705  -9.209  13.065
ATOM   1282 N    LYS    82      -4.828  -8.563  14.914
ATOM   1283 H    LYS    82      -5.228  -7.802  15.444
ATOM   1284 CA   LYS    82      -5.095  -9.930  15.426
ATOM   1285 HA   LYS    82      -4.634 -10.610  14.709
ATOM   1286 CB   LYS    82      -4.529 -10.056  16.854
ATOM   1287 HB1  LYS    82      -5.088  -9.373  17.494
ATOM   1288 HB2  LYS    82      -3.494  -9.722  16.777
ATOM   1289 CG   LYS    82      -4.372 -11.465  17.445
ATOM   1290 HG1  LYS    82      -3.855 -12.059  16.692
ATOM   1291 HG2  LYS    82      -5.409 -11.803  17.449
ATOM   1292 CD   LYS    82      -3.836 -11.628  18.823
ATOM   1293 HD1  LYS    82      -4.339 -11.020  19.575
ATOM   1294 HD2  LYS    82      -2.816 -11.260  18.934
ATOM   1295 CE   LYS    82      -3.921 -13.085  19.175
ATOM   1296 HE1  LYS    82      -3.309 -13.454  19.999
ATOM   1297 HE2  LYS    82      -3.549 -13.711  18.364
ATOM   1298 NZ   LYS    82      -5.343 -13.418  19.502
ATOM   1299 HZ1  LYS    82      -5.976 -13.386  18.716
ATOM   1300 HZ2  LYS    82      -5.463 -14.349  19.874
ATOM   1301 HZ3  LYS    82      -5.661 -12.728  20.168
ATOM   1302 C    LYS    82      -6.624 -10.207  15.369
ATOM   1303 O    LYS    82      -7.330  -9.717  16.296
ATOM   1304 N    LEU    83      -7.009 -10.957  14.326
ATOM   1305 H    LEU    83      -6.279 -11.416  13.801
ATOM   1306 CA   LEU    83      -8.435 -11.355  13.998
ATOM   1307 HA   LEU    83      -9.105 -10.648  14.487
ATOM   1308 CB   LEU    83      -8.667 -11.358  12.451
ATOM   1309 HB1  LEU    83      -9.358 -12.174  12.236
ATOM   1310 HB2  LEU    83      -7.742 -11.579  11.918
ATOM   1311 CG   LEU    83      -9.275 -10.049  11.967
ATOM   1312 HG   LEU    83     -10.213  -9.849  12.485
ATOM   1313 CD1  LEU    83      -8.449  -8.766  12.160
ATOM   1314 HD11 LEU    83      -9.021  -7.920  11.779
ATOM   1315 HD12 LEU    83      -8.154  -8.725  13.208
ATOM   1316 HD13 LEU    83      -7.564  -8.900  11.537
ATOM   1317 CD2  LEU    83      -9.698 -10.221  10.446
ATOM   1318 HD21 LEU    83     -10.160  -9.295  10.102
ATOM   1319 HD22 LEU    83      -8.840 -10.361   9.789
ATOM   1320 HD23 LEU    83     -10.377 -11.067  10.342
ATOM   1321 C    LEU    83      -8.758 -12.707  14.639
ATOM   1322 O    LEU    83      -7.885 -13.530  14.771
ATOM   1323 N    LYS    84     -10.025 -12.924  14.936
ATOM   1324 H    LYS    84     -10.650 -12.131  14.906
ATOM   1325 CA   LYS    84     -10.522 -14.174  15.484
ATOM   1326 HA   LYS    84      -9.751 -14.945  15.518
ATOM   1327 CB   LYS    84     -10.964 -13.784  16.919
ATOM   1328 HB1  LYS    84     -11.741 -13.028  16.804
ATOM   1329 HB2  LYS    84     -10.099 -13.388  17.452
ATOM   1330 CG   LYS    84     -11.626 -14.969  17.737
ATOM   1331 HG1  LYS    84     -12.522 -15.327  17.231
ATOM   1332 HG2  LYS    84     -11.979 -14.668  18.724
ATOM   1333 CD   LYS    84     -10.801 -16.211  17.925
ATOM   1334 HD1  LYS    84     -10.480 -16.671  16.990
ATOM   1335 HD2  LYS    84     -11.416 -16.955  18.430
ATOM   1336 CE   LYS    84      -9.479 -15.957  18.696
ATOM   1337 HE1  LYS    84      -9.634 -15.100  19.352
ATOM   1338 HE2  LYS    84      -8.704 -15.623  18.006
ATOM   1339 NZ   LYS    84      -8.940 -17.166  19.372
ATOM   1340 HZ1  LYS    84      -9.534 -17.481  20.125
ATOM   1341 HZ2  LYS    84      -8.804 -17.943  18.742
ATOM   1342 HZ3  LYS    84      -8.025 -17.013  19.771
ATOM   1343 C    LYS    84     -11.669 -14.639  14.577
ATOM   1344 O    LYS    84     -12.523 -13.801  14.357
ATOM   1345 N    VAL    85     -11.756 -15.920  14.149
ATOM   1346 H    VAL    85     -11.121 -16.623  14.500
ATOM   1347 CA   VAL    85     -12.832 -16.491  13.210
ATOM   1348 HA   VAL    85     -13.538 -15.691  12.989
ATOM   1349 CB   VAL    85     -12.253 -16.965  11.878
ATOM   1350 HB   VAL    85     -13.079 -17.299  11.250
ATOM   1351 CG1  VAL    85     -11.688 -15.799  11.043
ATOM   1352 HG11 VAL    85     -10.947 -15.255  11.630
ATOM   1353 HG12 VAL    85     -11.090 -16.094  10.181
ATOM   1354 HG13 VAL    85     -12.508 -15.180  10.680
ATOM   1355 CG2  VAL    85     -11.236 -18.176  11.966
ATOM   1356 HG21 VAL    85     -11.251 -18.670  10.994
ATOM   1357 HG22 VAL    85     -10.234 -17.825  12.215
ATOM   1358 HG23 VAL    85     -11.640 -18.976  12.586
ATOM   1359 C    VAL    85     -13.629 -17.614  13.900
ATOM   1360 O    VAL    85     -13.242 -18.077  14.997
ATOM   1361 N    ASP    86     -14.729 -18.167  13.290
ATOM   1362 H    ASP    86     -15.022 -17.747  12.419
ATOM   1363 CA   ASP    86     -15.578 -19.198  13.913
ATOM   1364 HA   ASP    86     -15.727 -18.936  14.960
ATOM   1365 CB   ASP    86     -16.954 -19.136  13.268
ATOM   1366 HB1  ASP    86     -17.230 -18.103  13.482
ATOM   1367 HB2  ASP    86     -17.630 -19.800  13.807
ATOM   1368 CG   ASP    86     -17.008 -19.369  11.761
ATOM   1369 OD1  ASP    86     -18.113 -19.317  11.144
ATOM   1370 OD2  ASP    86     -15.988 -19.720  11.097
ATOM   1371 C    ASP    86     -15.055 -20.693  13.798
ATOM   1372 O    ASP    86     -15.589 -21.538  14.486
ATOM   1373 N    THR    87     -14.019 -20.925  13.047
ATOM   1374 H    THR    87     -13.848 -20.198  12.368
ATOM   1375 CA   THR    87     -13.670 -22.282  12.516
ATOM   1376 HA   THR    87     -13.986 -23.076  13.192
ATOM   1377 CB   THR    87     -14.343 -22.483  11.120
ATOM   1378 HB   THR    87     -13.938 -21.725  10.449
ATOM   1379 CG2  THR    87     -14.068 -23.828  10.476
ATOM   1380 HG21 THR    87     -13.301 -23.773   9.703
ATOM   1381 HG22 THR    87     -13.677 -24.554  11.189
ATOM   1382 HG23 THR    87     -14.917 -24.182   9.892
ATOM   1383 OG1  THR    87     -15.789 -22.276  11.228
ATOM   1384 HG1  THR    87     -15.812 -21.321  11.321
ATOM   1385 C    THR    87     -12.156 -22.287  12.375
ATOM   1386 O    THR    87     -11.468 -21.425  11.849
ATOM   1387 N    ALA    88     -11.488 -23.299  12.944
ATOM   1388 H    ALA    88     -12.037 -23.994  13.430
ATOM   1389 CA   ALA    88     -10.022 -23.351  12.949
ATOM   1390 HA   ALA    88      -9.724 -22.312  13.088
ATOM   1391 CB   ALA    88      -9.588 -24.111  14.268
ATOM   1392 HB1  ALA    88      -8.530 -24.331  14.127
ATOM   1393 HB2  ALA    88      -9.792 -23.482  15.134
ATOM   1394 HB3  ALA    88     -10.154 -25.037  14.373
ATOM   1395 C    ALA    88      -9.393 -23.929  11.682
ATOM   1396 O    ALA    88      -9.942 -24.862  11.016
ATOM   1397 N    ASN    89      -8.106 -23.573  11.515
ATOM   1398 H    ASN    89      -7.836 -22.701  11.947
ATOM   1399 CA   ASN    89      -7.317 -24.040  10.346
ATOM   1400 HA   ASN    89      -7.852 -23.848   9.416
ATOM   1401 CB   ASN    89      -6.051 -23.239  10.174
ATOM   1402 HB1  ASN    89      -5.446 -23.467  11.052
ATOM   1403 HB2  ASN    89      -6.320 -22.221   9.891
ATOM   1404 CG   ASN    89      -5.213 -23.604   8.937
ATOM   1405 OD1  ASN    89      -5.467 -24.616   8.282
ATOM   1406 ND2  ASN    89      -4.135 -22.897   8.594
ATOM   1407 HD21 ASN    89      -3.855 -22.010   8.987
ATOM   1408 HD22 ASN    89      -3.497 -23.277   7.910
ATOM   1409 C    ASN    89      -7.046 -25.522  10.573
ATOM   1410 O    ASN    89      -6.313 -25.938  11.468
ATOM   1411 N    PRO    90      -7.443 -26.428   9.658
ATOM   1412 CD   PRO    90      -8.355 -26.290   8.498
ATOM   1413 HD1  PRO    90      -8.000 -25.561   7.770
ATOM   1414 HD2  PRO    90      -9.384 -26.065   8.779
ATOM   1415 CG   PRO    90      -8.269 -27.626   7.789
ATOM   1416 HG1  PRO    90      -7.386 -27.603   7.150
ATOM   1417 HG2  PRO    90      -9.137 -27.783   7.148
ATOM   1418 CB   PRO    90      -8.075 -28.647   8.898
ATOM   1419 HB1  PRO    90      -7.567 -29.553   8.569
ATOM   1420 HB2  PRO    90      -9.047 -28.854   9.348
ATOM   1421 CA   PRO    90      -7.132 -27.864   9.848
ATOM   1422 HA   PRO    90      -7.439 -28.026  10.882
ATOM   1423 C    PRO    90      -5.688 -28.293   9.711
ATOM   1424 O    PRO    90      -5.338 -29.461  10.036
ATOM   1425 N    LYS    91      -4.827 -27.463   9.046
ATOM   1426 H    LYS    91      -5.233 -26.627   8.650
ATOM   1427 CA   LYS    91      -3.452 -27.780   8.652
ATOM   1428 HA   LYS    91      -3.414 -28.869   8.696
ATOM   1429 CB   LYS    91      -3.180 -27.267   7.189
ATOM   1430 HB1  LYS    91      -2.165 -27.421   6.822
ATOM   1431 HB2  LYS    91      -3.428 -26.208   7.112
ATOM   1432 CG   LYS    91      -4.102 -28.049   6.279
ATOM   1433 HG1  LYS    91      -5.148 -27.802   6.464
ATOM   1434 HG2  LYS    91      -3.980 -29.112   6.484
ATOM   1435 CD   LYS    91      -3.785 -27.755   4.793
ATOM   1436 HD1  LYS    91      -2.720 -27.780   4.560
ATOM   1437 HD2  LYS    91      -4.338 -26.840   4.579
ATOM   1438 CE   LYS    91      -4.371 -28.910   4.014
ATOM   1439 HE1  LYS    91      -5.400 -29.159   4.276
ATOM   1440 HE2  LYS    91      -3.758 -29.801   4.153
ATOM   1441 NZ   LYS    91      -4.346 -28.528   2.607
ATOM   1442 HZ1  LYS    91      -3.442 -28.157   2.351
ATOM   1443 HZ2  LYS    91      -4.626 -29.286   2.002
ATOM   1444 HZ3  LYS    91      -5.012 -27.770   2.559
ATOM   1445 C    LYS    91      -2.428 -27.097   9.562
ATOM   1446 O    LYS    91      -1.202 -27.327   9.385
ATOM   1447 N    THR    92      -2.798 -26.271  10.588
ATOM   1448 H    THR    92      -3.786 -26.090  10.695
ATOM   1449 CA   THR    92      -1.948 -25.600  11.580
ATOM   1450 HA   THR    92      -1.610 -24.682  11.098
ATOM   1451 CB   THR    92      -2.658 -25.213  12.865
ATOM   1452 HB   THR    92      -2.868 -26.021  13.566
ATOM   1453 CG2  THR    92      -1.915 -24.125  13.692
ATOM   1454 HG21 THR    92      -1.893 -23.213  13.097
ATOM   1455 HG22 THR    92      -2.411 -24.078  14.661
ATOM   1456 HG23 THR    92      -0.895 -24.493  13.800
ATOM   1457 OG1  THR    92      -3.837 -24.506  12.612
ATOM   1458 HG1  THR    92      -4.248 -24.537  13.478
ATOM   1459 C    THR    92      -0.749 -26.488  12.052
ATOM   1460 O    THR    92      -1.080 -27.665  12.341
ATOM   1461 N    PRO    93       0.519 -26.082  11.976
ATOM   1462 CD   PRO    93       0.999 -24.851  11.266
ATOM   1463 HD1  PRO    93       0.615 -23.952  11.750
ATOM   1464 HD2  PRO    93       0.602 -24.872  10.251
ATOM   1465 CG   PRO    93       2.503 -24.895  11.211
ATOM   1466 HG1  PRO    93       2.904 -24.250  11.993
ATOM   1467 HG2  PRO    93       2.962 -24.646  10.255
ATOM   1468 CB   PRO    93       2.804 -26.357  11.540
ATOM   1469 HB1  PRO    93       3.742 -26.465  12.085
ATOM   1470 HB2  PRO    93       2.869 -26.953  10.630
ATOM   1471 CA   PRO    93       1.683 -26.768  12.501
ATOM   1472 HA   PRO    93       1.526 -27.844  12.579
ATOM   1473 C    PRO    93       1.954 -26.334  13.955
ATOM   1474 O    PRO    93       1.277 -25.496  14.503
ATOM   1475 N    LYS    94       2.944 -26.958  14.524
ATOM   1476 H    LYS    94       3.473 -27.693  14.078
ATOM   1477 CA   LYS    94       3.563 -26.307  15.686
ATOM   1478 HA   LYS    94       2.758 -26.074  16.383
ATOM   1479 CB   LYS    94       4.568 -27.176  16.368
ATOM   1480 HB1  LYS    94       5.105 -26.579  17.106
ATOM   1481 HB2  LYS    94       5.264 -27.534  15.610
ATOM   1482 CG   LYS    94       3.967 -28.515  16.972
ATOM   1483 HG1  LYS    94       4.779 -29.096  17.409
ATOM   1484 HG2  LYS    94       3.541 -29.167  16.209
ATOM   1485 CD   LYS    94       2.851 -28.375  18.049
ATOM   1486 HD1  LYS    94       1.954 -27.973  17.578
ATOM   1487 HD2  LYS    94       3.249 -27.661  18.771
ATOM   1488 CE   LYS    94       2.465 -29.628  18.892
ATOM   1489 HE1  LYS    94       3.345 -30.069  19.358
ATOM   1490 HE2  LYS    94       2.067 -30.277  18.111
ATOM   1491 NZ   LYS    94       1.475 -29.329  20.001
ATOM   1492 HZ1  LYS    94       1.873 -28.714  20.696
ATOM   1493 HZ2  LYS    94       0.731 -28.713  19.707
ATOM   1494 HZ3  LYS    94       0.918 -30.120  20.292
ATOM   1495 C    LYS    94       4.247 -25.010  15.304
ATOM   1496 O    LYS    94       5.003 -24.932  14.285
ATOM   1497 N    TYR    95       3.922 -24.014  16.077
ATOM   1498 H    TYR    95       3.329 -24.312  16.839
ATOM   1499 CA   TYR    95       4.468 -22.659  15.810
ATOM   1500 HA   TYR    95       5.376 -22.835  15.233
ATOM   1501 CB   TYR    95       3.551 -21.906  14.848
ATOM   1502 HB1  TYR    95       3.226 -22.534  14.018
ATOM   1503 HB2  TYR    95       4.172 -21.153  14.363
ATOM   1504 CG   TYR    95       2.320 -21.302  15.467
ATOM   1505 CD1  TYR    95       1.156 -22.136  15.481
ATOM   1506 HD1  TYR    95       1.163 -23.163  15.146
ATOM   1507 CE1  TYR    95      -0.041 -21.660  16.076
ATOM   1508 HE1  TYR    95      -0.897 -22.299  15.919
ATOM   1509 CZ   TYR    95      -0.034 -20.398  16.732
ATOM   1510 OH   TYR    95      -1.158 -19.915  17.347
ATOM   1511 HH   TYR    95      -1.076 -19.011  17.661
ATOM   1512 CE2  TYR    95       1.115 -19.648  16.712
ATOM   1513 HE2  TYR    95       1.059 -18.780  17.352
ATOM   1514 CD2  TYR    95       2.326 -20.044  16.118
ATOM   1515 HD2  TYR    95       3.238 -19.478  16.241
ATOM   1516 C    TYR    95       4.863 -21.894  17.120
ATOM   1517 O    TYR    95       4.234 -22.053  18.146
ATOM   1518 N    LYS    96       5.825 -20.970  16.987
ATOM   1519 H    LYS    96       6.328 -20.937  16.111
ATOM   1520 CA   LYS    96       6.148 -19.995  18.082
ATOM   1521 HA   LYS    96       5.311 -19.898  18.773
ATOM   1522 CB   LYS    96       7.374 -20.540  18.802
ATOM   1523 HB1  LYS    96       7.095 -21.492  19.253
ATOM   1524 HB2  LYS    96       7.549 -19.965  19.712
ATOM   1525 CG   LYS    96       8.661 -20.764  18.037
ATOM   1526 HG1  LYS    96       8.951 -19.832  17.552
ATOM   1527 HG2  LYS    96       8.454 -21.484  17.246
ATOM   1528 CD   LYS    96       9.729 -21.267  19.031
ATOM   1529 HD1  LYS    96       9.197 -21.529  19.946
ATOM   1530 HD2  LYS    96      10.596 -20.629  19.204
ATOM   1531 CE   LYS    96      10.388 -22.542  18.400
ATOM   1532 HE1  LYS    96      10.426 -22.263  17.347
ATOM   1533 HE2  LYS    96       9.697 -23.385  18.406
ATOM   1534 NZ   LYS    96      11.722 -22.859  18.978
ATOM   1535 HZ1  LYS    96      12.040 -23.742  18.606
ATOM   1536 HZ2  LYS    96      12.402 -22.160  18.712
ATOM   1537 HZ3  LYS    96      11.665 -22.846  19.986
ATOM   1538 C    LYS    96       6.424 -18.673  17.452
ATOM   1539 O    LYS    96       6.889 -18.631  16.304
ATOM   1540 N    PHE    97       6.221 -17.556  18.158
ATOM   1541 H    PHE    97       5.905 -17.706  19.105
ATOM   1542 CA   PHE    97       6.615 -16.196  17.770
ATOM   1543 HA   PHE    97       6.609 -16.080  16.687
ATOM   1544 CB   PHE    97       5.546 -15.222  18.352
ATOM   1545 HB1  PHE    97       5.650 -14.138  18.298
ATOM   1546 HB2  PHE    97       5.598 -15.441  19.419
ATOM   1547 CG   PHE    97       4.127 -15.548  17.858
ATOM   1548 CD1  PHE    97       3.758 -15.911  16.496
ATOM   1549 HD1  PHE    97       4.431 -16.113  15.675
ATOM   1550 CE1  PHE    97       2.438 -16.115  16.148
ATOM   1551 HE1  PHE    97       2.267 -16.298  15.097
ATOM   1552 CZ   PHE    97       1.409 -16.009  17.132
ATOM   1553 HZ   PHE    97       0.406 -16.018  16.731
ATOM   1554 CE2  PHE    97       1.718 -15.520  18.405
ATOM   1555 HE2  PHE    97       0.940 -15.295  19.119
ATOM   1556 CD2  PHE    97       3.062 -15.347  18.741
ATOM   1557 HD2  PHE    97       3.276 -15.002  19.742
ATOM   1558 C    PHE    97       7.986 -15.812  18.330
ATOM   1559 O    PHE    97       8.119 -15.665  19.544
ATOM   1560 N    VAL    98       8.965 -15.481  17.470
ATOM   1561 H    VAL    98       8.803 -15.702  16.498
ATOM   1562 CA   VAL    98      10.342 -15.017  17.865
ATOM   1563 HA   VAL    98      10.389 -14.946  18.952
ATOM   1564 CB   VAL    98      11.378 -16.067  17.485
ATOM   1565 HB   VAL    98      12.389 -15.731  17.717
ATOM   1566 CG1  VAL    98      11.191 -17.417  18.167
ATOM   1567 HG11 VAL    98      10.995 -17.346  19.237
ATOM   1568 HG12 VAL    98      10.456 -18.019  17.632
ATOM   1569 HG13 VAL    98      12.100 -17.992  17.991
ATOM   1570 CG2  VAL    98      11.529 -16.330  15.973
ATOM   1571 HG21 VAL    98      10.633 -16.548  15.391
ATOM   1572 HG22 VAL    98      11.866 -15.389  15.538
ATOM   1573 HG23 VAL    98      12.253 -17.080  15.656
ATOM   1574 C    VAL    98      10.636 -13.593  17.230
ATOM   1575 O    VAL    98      10.132 -13.329  16.188
ATOM   1576 N    ARG    99      11.564 -12.869  17.888
ATOM   1577 H    ARG    99      11.826 -13.143  18.824
ATOM   1578 CA   ARG    99      11.993 -11.608  17.347
ATOM   1579 HA   ARG    99      11.557 -11.353  16.381
ATOM   1580 CB   ARG    99      11.645 -10.421  18.343
ATOM   1581 HB1  ARG    99      12.251 -10.605  19.230
ATOM   1582 HB2  ARG    99      10.577 -10.470  18.553
ATOM   1583 CG   ARG    99      11.895  -9.092  17.651
ATOM   1584 HG1  ARG    99      11.423  -8.983  16.674
ATOM   1585 HG2  ARG    99      12.980  -9.053  17.564
ATOM   1586 CD   ARG    99      11.399  -7.993  18.580
ATOM   1587 HD1  ARG    99      11.933  -8.057  19.528
ATOM   1588 HD2  ARG    99      10.329  -8.099  18.759
ATOM   1589 NE   ARG    99      11.795  -6.672  17.973
ATOM   1590 HE   ARG    99      12.725  -6.352  18.204
ATOM   1591 CZ   ARG    99      11.139  -5.937  17.094
ATOM   1592 NH1  ARG    99       9.951  -6.270  16.607
ATOM   1593 HH11 ARG    99       9.442  -7.058  16.981
ATOM   1594 HH12 ARG    99       9.547  -5.703  15.875
ATOM   1595 NH2  ARG    99      11.691  -4.796  16.761
ATOM   1596 HH21 ARG    99      12.472  -4.480  17.318
ATOM   1597 HH22 ARG    99      11.217  -4.199  16.098
ATOM   1598 C    ARG    99      13.486 -11.625  17.131
ATOM   1599 O    ARG    99      14.192 -11.875  18.108
ATOM   1600 N    ILE   100      13.912 -11.432  15.872
ATOM   1601 H    ILE   100      13.228 -11.160  15.181
ATOM   1602 CA   ILE   100      15.311 -11.671  15.485
ATOM   1603 HA   ILE   100      15.774 -12.472  16.062
ATOM   1604 CB   ILE   100      15.306 -12.093  14.006
ATOM   1605 HB   ILE   100      16.332 -12.108  13.640
ATOM   1606 CG2  ILE   100      14.665 -13.485  13.884
ATOM   1607 HG21 ILE   100      14.721 -13.867  12.865
ATOM   1608 HG22 ILE   100      15.033 -14.156  14.660
ATOM   1609 HG23 ILE   100      13.590 -13.442  14.063
ATOM   1610 CG1  ILE   100      14.762 -11.152  12.932
ATOM   1611 HG11 ILE   100      15.072 -10.140  13.192
ATOM   1612 HG12 ILE   100      13.672 -11.171  12.946
ATOM   1613 CD1  ILE   100      15.279 -11.421  11.482
ATOM   1614 HD11 ILE   100      14.925 -10.660  10.786
ATOM   1615 HD12 ILE   100      16.368 -11.392  11.511
ATOM   1616 HD13 ILE   100      14.951 -12.379  11.080
ATOM   1617 C    ILE   100      16.285 -10.475  15.610
ATOM   1618 O    ILE   100      15.901  -9.360  15.880
ATOM   1619 N    GLN   101      17.608 -10.722  15.384
ATOM   1620 H    GLN   101      17.757 -11.645  15.001
ATOM   1621 CA   GLN   101      18.702  -9.823  15.452
ATOM   1622 HA   GLN   101      18.420  -8.842  15.837
ATOM   1623 CB   GLN   101      19.698 -10.177  16.579
ATOM   1624 HB1  GLN   101      20.497  -9.436  16.573
ATOM   1625 HB2  GLN   101      20.198 -11.110  16.318
ATOM   1626 CG   GLN   101      19.104 -10.323  17.980
ATOM   1627 HG1  GLN   101      18.309 -11.069  17.942
ATOM   1628 HG2  GLN   101      18.781  -9.342  18.329
ATOM   1629 CD   GLN   101      20.224 -10.760  18.954
ATOM   1630 OE1  GLN   101      21.000 -11.681  18.824
ATOM   1631 NE2  GLN   101      20.592 -10.010  20.001
ATOM   1632 HE21 GLN   101      20.078  -9.182  20.270
ATOM   1633 HE22 GLN   101      21.396 -10.248  20.564
ATOM   1634 C    GLN   101      19.425  -9.614  14.080
ATOM   1635 O    GLN   101      19.586 -10.566  13.347
ATOM   1636 N    PRO   102      19.936  -8.384  13.791
ATOM   1637 CD   PRO   102      19.567  -7.036  14.361
ATOM   1638 HD1  PRO   102      19.943  -6.986  15.383
ATOM   1639 HD2  PRO   102      18.478  -7.037  14.410
ATOM   1640 CG   PRO   102      20.241  -6.020  13.380
ATOM   1641 HG1  PRO   102      20.660  -5.149  13.884
ATOM   1642 HG2  PRO   102      19.459  -5.820  12.647
ATOM   1643 CB   PRO   102      21.424  -6.807  12.824
ATOM   1644 HB1  PRO   102      22.152  -6.801  13.635
ATOM   1645 HB2  PRO   102      21.930  -6.445  11.929
ATOM   1646 CA   PRO   102      20.890  -8.195  12.616
ATOM   1647 HA   PRO   102      20.340  -8.095  11.680
ATOM   1648 C    PRO   102      22.034  -9.196  12.483
ATOM   1649 O    PRO   102      22.660  -9.527  13.486
ATOM   1650 N    GLY   103      22.163  -9.736  11.246
ATOM   1651 H    GLY   103      21.744  -9.338  10.418
ATOM   1652 CA   GLY   103      23.099 -10.869  11.004
ATOM   1653 HA1  GLY   103      23.818 -10.791  11.820
ATOM   1654 HA2  GLY   103      23.543 -10.828  10.010
ATOM   1655 C    GLY   103      22.470 -12.228  11.166
ATOM   1656 O    GLY   103      23.197 -13.174  10.771
ATOM   1657 N    GLN   104      21.357 -12.378  11.868
ATOM   1658 H    GLN   104      20.824 -11.565  12.143
ATOM   1659 CA   GLN   104      20.611 -13.692  11.933
ATOM   1660 HA   GLN   104      21.341 -14.469  12.164
ATOM   1661 CB   GLN   104      19.560 -13.658  13.051
ATOM   1662 HB1  GLN   104      19.034 -14.609  12.968
ATOM   1663 HB2  GLN   104      18.876 -12.835  12.849
ATOM   1664 CG   GLN   104      20.078 -13.567  14.489
ATOM   1665 HG1  GLN   104      20.515 -12.587  14.681
ATOM   1666 HG2  GLN   104      20.871 -14.308  14.582
ATOM   1667 CD   GLN   104      18.955 -13.753  15.470
ATOM   1668 OE1  GLN   104      17.771 -13.693  15.209
ATOM   1669 NE2  GLN   104      19.272 -13.947  16.736
ATOM   1670 HE21 GLN   104      20.255 -13.986  16.966
ATOM   1671 HE22 GLN   104      18.530 -14.098  17.405
ATOM   1672 C    GLN   104      19.950 -14.079  10.545
ATOM   1673 O    GLN   104      19.505 -13.162   9.817
ATOM   1674 N    THR   105      20.019 -15.353  10.181
ATOM   1675 H    THR   105      20.575 -15.967  10.759
ATOM   1676 CA   THR   105      19.320 -15.871   8.978
ATOM   1677 HA   THR   105      19.337 -15.040   8.271
ATOM   1678 CB   THR   105      20.130 -17.041   8.360
ATOM   1679 HB   THR   105      19.449 -17.561   7.687
ATOM   1680 CG2  THR   105      21.413 -16.678   7.695
ATOM   1681 HG21 THR   105      21.209 -16.213   6.730
ATOM   1682 HG22 THR   105      21.898 -16.128   8.502
ATOM   1683 HG23 THR   105      21.814 -17.652   7.415
ATOM   1684 OG1  THR   105      20.451 -18.008   9.314
ATOM   1685 HG1  THR   105      19.731 -18.637   9.232
ATOM   1686 C    THR   105      17.886 -16.283   9.203
ATOM   1687 O    THR   105      17.470 -16.612  10.288
ATOM   1688 N    PHE   106      17.011 -16.296   8.192
ATOM   1689 H    PHE   106      17.330 -15.854   7.342
ATOM   1690 CA   PHE   106      15.645 -16.733   8.242
ATOM   1691 HA   PHE   106      15.798 -17.710   8.700
ATOM   1692 CB   PHE   106      14.699 -15.832   9.111
ATOM   1693 HB1  PHE   106      15.023 -15.717  10.145
ATOM   1694 HB2  PHE   106      13.736 -16.331   9.212
ATOM   1695 CG   PHE   106      14.420 -14.468   8.448
ATOM   1696 CD1  PHE   106      15.463 -13.536   8.267
ATOM   1697 HD1  PHE   106      16.463 -13.805   8.576
ATOM   1698 CE1  PHE   106      15.177 -12.256   7.727
ATOM   1699 HE1  PHE   106      15.970 -11.524   7.691
ATOM   1700 CZ   PHE   106      13.886 -11.904   7.301
ATOM   1701 HZ   PHE   106      13.799 -10.880   6.970
ATOM   1702 CE2  PHE   106      12.840 -12.842   7.519
ATOM   1703 HE2  PHE   106      11.835 -12.576   7.227
ATOM   1704 CD2  PHE   106      13.093 -14.135   8.026
ATOM   1705 HD2  PHE   106      12.317 -14.840   8.286
ATOM   1706 C    PHE   106      15.094 -17.013   6.842
ATOM   1707 O    PHE   106      15.543 -16.478   5.821
ATOM   1708 N    SER   107      14.115 -17.909   6.777
ATOM   1709 H    SER   107      13.871 -18.443   7.599
ATOM   1710 CA   SER   107      13.374 -18.020   5.534
ATOM   1711 HA   SER   107      14.113 -17.852   4.751
ATOM   1712 CB   SER   107      12.883 -19.492   5.435
ATOM   1713 HB1  SER   107      12.584 -19.624   4.395
ATOM   1714 HB2  SER   107      11.999 -19.619   6.060
ATOM   1715 OG   SER   107      13.851 -20.488   5.806
ATOM   1716 HG   SER   107      14.653 -20.205   6.251
ATOM   1717 C    SER   107      12.209 -17.067   5.369
ATOM   1718 O    SER   107      11.604 -16.683   6.324
ATOM   1719 N    VAL   108      11.861 -16.838   4.116
ATOM   1720 H    VAL   108      12.524 -17.076   3.392
ATOM   1721 CA   VAL   108      10.724 -15.925   3.665
ATOM   1722 HA   VAL   108      10.033 -15.782   4.496
ATOM   1723 CB   VAL   108      11.080 -14.459   3.270
ATOM   1724 HB   VAL   108      10.173 -14.062   2.815
ATOM   1725 CG1  VAL   108      11.423 -13.691   4.564
ATOM   1726 HG11 VAL   108      12.349 -13.996   5.052
ATOM   1727 HG12 VAL   108      11.382 -12.623   4.348
ATOM   1728 HG13 VAL   108      10.534 -13.897   5.161
ATOM   1729 CG2  VAL   108      12.254 -14.326   2.263
ATOM   1730 HG21 VAL   108      12.048 -14.917   1.370
ATOM   1731 HG22 VAL   108      12.444 -13.320   1.890
ATOM   1732 HG23 VAL   108      13.105 -14.685   2.842
ATOM   1733 C    VAL   108       9.952 -16.586   2.537
ATOM   1734 O    VAL   108      10.514 -17.481   1.945
ATOM   1735 N    LEU   109       8.720 -16.283   2.439
ATOM   1736 H    LEU   109       8.269 -15.725   3.150
ATOM   1737 CA   LEU   109       7.796 -16.980   1.492
ATOM   1738 HA   LEU   109       8.434 -17.442   0.739
ATOM   1739 CB   LEU   109       6.891 -17.967   2.284
ATOM   1740 HB1  LEU   109       6.298 -17.375   2.980
ATOM   1741 HB2  LEU   109       7.563 -18.697   2.734
ATOM   1742 CG   LEU   109       5.878 -18.748   1.310
ATOM   1743 HG   LEU   109       5.087 -18.059   1.014
ATOM   1744 CD1  LEU   109       6.433 -19.404   0.032
ATOM   1745 HD11 LEU   109       5.750 -20.209  -0.241
ATOM   1746 HD12 LEU   109       6.528 -18.657  -0.756
ATOM   1747 HD13 LEU   109       7.414 -19.822   0.259
ATOM   1748 CD2  LEU   109       5.099 -19.734   2.156
ATOM   1749 HD21 LEU   109       4.484 -19.150   2.841
ATOM   1750 HD22 LEU   109       4.322 -20.225   1.571
ATOM   1751 HD23 LEU   109       5.747 -20.421   2.699
ATOM   1752 C    LEU   109       7.051 -15.872   0.788
ATOM   1753 O    LEU   109       6.346 -15.084   1.430
ATOM   1754 N    ALA   110       7.297 -15.779  -0.512
ATOM   1755 H    ALA   110       7.655 -16.588  -0.998
ATOM   1756 CA   ALA   110       6.584 -14.765  -1.373
ATOM   1757 HA   ALA   110       6.719 -13.858  -0.783
ATOM   1758 CB   ALA   110       7.307 -14.558  -2.708
ATOM   1759 HB1  ALA   110       8.336 -14.217  -2.596
ATOM   1760 HB2  ALA   110       7.221 -15.520  -3.214
ATOM   1761 HB3  ALA   110       6.834 -13.773  -3.297
ATOM   1762 C    ALA   110       5.124 -15.210  -1.520
ATOM   1763 O    ALA   110       4.878 -16.383  -1.934
ATOM   1764 N    CYS   111       4.168 -14.276  -1.353
ATOM   1765 H    CYS   111       4.386 -13.358  -0.993
ATOM   1766 CA   CYS   111       2.798 -14.526  -1.552
ATOM   1767 HA   CYS   111       2.551 -15.326  -2.250
ATOM   1768 CB   CYS   111       2.314 -15.063  -0.202
ATOM   1769 HB1  CYS   111       2.450 -14.271   0.534
ATOM   1770 HB2  CYS   111       2.874 -15.944   0.112
ATOM   1771 SG   CYS   111       0.547 -15.528  -0.190
ATOM   1772 HG   CYS   111       0.281 -14.399  -0.854
ATOM   1773 C    CYS   111       2.045 -13.282  -2.098
ATOM   1774 O    CYS   111       2.355 -12.176  -1.754
ATOM   1775 N    TYR   112       1.066 -13.518  -3.010
ATOM   1776 H    TYR   112       0.822 -14.483  -3.181
ATOM   1777 CA   TYR   112       0.241 -12.500  -3.606
ATOM   1778 HA   TYR   112       0.306 -11.577  -3.030
ATOM   1779 CB   TYR   112       0.781 -12.202  -5.060
ATOM   1780 HB1  TYR   112       0.058 -11.609  -5.620
ATOM   1781 HB2  TYR   112       0.804 -13.206  -5.483
ATOM   1782 CG   TYR   112       2.140 -11.600  -5.207
ATOM   1783 CD1  TYR   112       3.266 -12.416  -5.224
ATOM   1784 HD1  TYR   112       3.070 -13.478  -5.234
ATOM   1785 CE1  TYR   112       4.572 -11.856  -5.287
ATOM   1786 HE1  TYR   112       5.384 -12.564  -5.207
ATOM   1787 CZ   TYR   112       4.760 -10.428  -5.341
ATOM   1788 OH   TYR   112       6.013  -9.889  -5.405
ATOM   1789 HH   TYR   112       6.681 -10.573  -5.322
ATOM   1790 CE2  TYR   112       3.562  -9.588  -5.309
ATOM   1791 HE2  TYR   112       3.639  -8.511  -5.332
ATOM   1792 CD2  TYR   112       2.262 -10.209  -5.284
ATOM   1793 HD2  TYR   112       1.326  -9.675  -5.358
ATOM   1794 C    TYR   112      -1.192 -13.009  -3.620
ATOM   1795 O    TYR   112      -1.470 -14.098  -4.103
ATOM   1796 N    ASN   113      -2.174 -12.272  -3.135
ATOM   1797 H    ASN   113      -1.841 -11.440  -2.668
ATOM   1798 CA   ASN   113      -3.637 -12.604  -2.920
ATOM   1799 HA   ASN   113      -4.131 -11.893  -2.259
ATOM   1800 CB   ASN   113      -4.342 -12.585  -4.254
ATOM   1801 HB1  ASN   113      -5.377 -12.904  -4.128
ATOM   1802 HB2  ASN   113      -3.976 -13.404  -4.873
ATOM   1803 CG   ASN   113      -4.219 -11.257  -5.039
ATOM   1804 OD1  ASN   113      -3.715 -11.338  -6.157
ATOM   1805 ND2  ASN   113      -4.861 -10.159  -4.533
ATOM   1806 HD21 ASN   113      -5.290 -10.187  -3.620
ATOM   1807 HD22 ASN   113      -4.857  -9.362  -5.153
ATOM   1808 C    ASN   113      -3.897 -13.965  -2.181
ATOM   1809 O    ASN   113      -4.784 -14.739  -2.544
ATOM   1810 N    GLY   114      -3.158 -14.257  -1.087
ATOM   1811 H    GLY   114      -2.470 -13.580  -0.789
ATOM   1812 CA   GLY   114      -3.178 -15.502  -0.310
ATOM   1813 HA1  GLY   114      -4.185 -15.795  -0.015
ATOM   1814 HA2  GLY   114      -2.581 -15.381   0.594
ATOM   1815 C    GLY   114      -2.525 -16.683  -1.031
ATOM   1816 O    GLY   114      -2.522 -17.716  -0.447
ATOM   1817 N    SER   115      -2.142 -16.606  -2.282
ATOM   1818 H    SER   115      -2.288 -15.774  -2.835
ATOM   1819 CA   SER   115      -1.651 -17.791  -3.024
ATOM   1820 HA   SER   115      -1.867 -18.754  -2.562
ATOM   1821 CB   SER   115      -2.205 -17.990  -4.418
ATOM   1822 HB1  SER   115      -1.947 -19.009  -4.704
ATOM   1823 HB2  SER   115      -1.738 -17.285  -5.106
ATOM   1824 OG   SER   115      -3.563 -17.769  -4.426
ATOM   1825 HG   SER   115      -3.723 -17.202  -5.184
ATOM   1826 C    SER   115      -0.080 -17.697  -3.100
ATOM   1827 O    SER   115       0.462 -16.801  -3.780
ATOM   1828 N    PRO   116       0.681 -18.511  -2.314
ATOM   1829 CD   PRO   116       0.301 -19.538  -1.434
ATOM   1830 HD1  PRO   116      -0.471 -20.179  -1.859
ATOM   1831 HD2  PRO   116      -0.214 -19.138  -0.560
ATOM   1832 CG   PRO   116       1.518 -20.284  -0.991
ATOM   1833 HG1  PRO   116       1.655 -21.076  -1.728
ATOM   1834 HG2  PRO   116       1.373 -20.673   0.016
ATOM   1835 CB   PRO   116       2.656 -19.271  -1.139
ATOM   1836 HB1  PRO   116       3.617 -19.732  -1.369
ATOM   1837 HB2  PRO   116       2.771 -18.674  -0.234
ATOM   1838 CA   PRO   116       2.166 -18.459  -2.275
ATOM   1839 HA   PRO   116       2.345 -17.463  -1.871
ATOM   1840 C    PRO   116       2.817 -18.720  -3.620
ATOM   1841 O    PRO   116       2.325 -19.454  -4.463
ATOM   1842 N    SER   117       4.007 -18.244  -3.820
ATOM   1843 H    SER   117       4.340 -17.679  -3.053
ATOM   1844 CA   SER   117       4.810 -18.260  -5.026
ATOM   1845 HA   SER   117       4.202 -18.849  -5.713
ATOM   1846 CB   SER   117       5.106 -16.840  -5.601
ATOM   1847 HB1  SER   117       5.875 -17.043  -6.347
ATOM   1848 HB2  SER   117       5.472 -16.274  -4.745
ATOM   1849 OG   SER   117       3.855 -16.201  -5.935
ATOM   1850 HG   SER   117       3.293 -16.847  -6.369
ATOM   1851 C    SER   117       6.148 -19.054  -4.815
ATOM   1852 O    SER   117       6.413 -19.922  -5.717
ATOM   1853 N    GLY   118       6.900 -18.744  -3.741
ATOM   1854 H    GLY   118       6.611 -18.016  -3.105
ATOM   1855 CA   GLY   118       8.316 -19.238  -3.712
ATOM   1856 HA1  GLY   118       8.860 -18.842  -4.569
ATOM   1857 HA2  GLY   118       8.338 -20.326  -3.771
ATOM   1858 C    GLY   118       9.077 -18.958  -2.425
ATOM   1859 O    GLY   118       8.696 -18.020  -1.728
ATOM   1860 N    VAL   119      10.163 -19.668  -2.127
ATOM   1861 H    VAL   119      10.579 -20.200  -2.877
ATOM   1862 CA   VAL   119      10.763 -19.707  -0.753
ATOM   1863 HA   VAL   119      10.322 -18.909  -0.155
ATOM   1864 CB   VAL   119      10.414 -21.047  -0.031
ATOM   1865 HB   VAL   119       9.338 -21.045   0.144
ATOM   1866 CG1  VAL   119      10.558 -22.234  -0.943
ATOM   1867 HG11 VAL   119      10.067 -22.173  -1.915
ATOM   1868 HG12 VAL   119      11.622 -22.448  -1.035
ATOM   1869 HG13 VAL   119      10.097 -23.034  -0.362
ATOM   1870 CG2  VAL   119      11.145 -21.310   1.279
ATOM   1871 HG21 VAL   119      11.057 -20.392   1.860
ATOM   1872 HG22 VAL   119      10.660 -22.170   1.741
ATOM   1873 HG23 VAL   119      12.198 -21.534   1.110
ATOM   1874 C    VAL   119      12.277 -19.535  -0.903
ATOM   1875 O    VAL   119      12.805 -20.304  -1.745
ATOM   1876 N    TYR   120      12.984 -18.683  -0.168
ATOM   1877 H    TYR   120      12.437 -18.238   0.555
ATOM   1878 CA   TYR   120      14.415 -18.363  -0.140
ATOM   1879 HA   TYR   120      14.941 -19.296  -0.344
ATOM   1880 CB   TYR   120      14.772 -17.337  -1.281
ATOM   1881 HB1  TYR   120      14.558 -17.836  -2.226
ATOM   1882 HB2  TYR   120      15.843 -17.254  -1.095
ATOM   1883 CG   TYR   120      14.054 -16.011  -1.263
ATOM   1884 CD1  TYR   120      14.700 -14.871  -0.860
ATOM   1885 HD1  TYR   120      15.678 -15.071  -0.448
ATOM   1886 CE1  TYR   120      14.020 -13.596  -0.944
ATOM   1887 HE1  TYR   120      14.463 -12.717  -0.500
ATOM   1888 CZ   TYR   120      12.751 -13.507  -1.596
ATOM   1889 OH   TYR   120      12.143 -12.291  -1.569
ATOM   1890 HH   TYR   120      11.235 -12.332  -1.878
ATOM   1891 CE2  TYR   120      12.135 -14.702  -2.044
ATOM   1892 HE2  TYR   120      11.182 -14.587  -2.539
ATOM   1893 CD2  TYR   120      12.815 -15.900  -1.884
ATOM   1894 HD2  TYR   120      12.419 -16.830  -2.264
ATOM   1895 C    TYR   120      14.871 -17.847   1.287
ATOM   1896 O    TYR   120      14.030 -17.421   2.095
ATOM   1897 N    GLN   121      16.162 -17.837   1.576
ATOM   1898 H    GLN   121      16.785 -18.228   0.884
ATOM   1899 CA   GLN   121      16.799 -17.376   2.809
ATOM   1900 HA   GLN   121      16.067 -17.372   3.616
ATOM   1901 CB   GLN   121      17.841 -18.355   3.345
ATOM   1902 HB1  GLN   121      18.530 -18.528   2.519
ATOM   1903 HB2  GLN   121      17.408 -19.319   3.614
ATOM   1904 CG   GLN   121      18.711 -17.752   4.555
ATOM   1905 HG1  GLN   121      17.982 -17.453   5.308
ATOM   1906 HG2  GLN   121      19.289 -16.875   4.265
ATOM   1907 CD   GLN   121      19.640 -18.770   5.168
ATOM   1908 OE1  GLN   121      19.147 -19.672   5.801
ATOM   1909 NE2  GLN   121      20.896 -18.765   4.873
ATOM   1910 HE21 GLN   121      21.273 -18.080   4.233
ATOM   1911 HE22 GLN   121      21.436 -19.545   5.219
ATOM   1912 C    GLN   121      17.294 -15.885   2.696
ATOM   1913 O    GLN   121      18.149 -15.633   1.816
ATOM   1914 N    CYS   122      16.770 -14.983   3.579
ATOM   1915 H    CYS   122      16.103 -15.238   4.293
ATOM   1916 CA   CYS   122      17.370 -13.705   3.783
ATOM   1917 HA   CYS   122      18.105 -13.553   2.992
ATOM   1918 CB   CYS   122      16.264 -12.643   3.739
ATOM   1919 HB1  CYS   122      16.687 -11.660   3.948
ATOM   1920 HB2  CYS   122      15.616 -12.860   4.588
ATOM   1921 SG   CYS   122      15.356 -12.633   2.160
ATOM   1922 HG   CYS   122      15.702 -13.895   1.890
ATOM   1923 C    CYS   122      18.164 -13.750   5.136
ATOM   1924 O    CYS   122      17.827 -14.464   6.073
ATOM   1925 N    ALA   123      19.147 -12.886   5.190
ATOM   1926 H    ALA   123      19.457 -12.542   4.292
ATOM   1927 CA   ALA   123      19.766 -12.327   6.391
ATOM   1928 HA   ALA   123      19.359 -12.786   7.293
ATOM   1929 CB   ALA   123      21.263 -12.528   6.485
ATOM   1930 HB1  ALA   123      21.402 -13.582   6.722
ATOM   1931 HB2  ALA   123      21.726 -12.197   5.555
ATOM   1932 HB3  ALA   123      21.608 -12.014   7.383
ATOM   1933 C    ALA   123      19.382 -10.820   6.462
ATOM   1934 O    ALA   123      19.601 -10.067   5.504
ATOM   1935 N    MET   124      18.664 -10.482   7.536
ATOM   1936 H    MET   124      18.301 -11.208   8.137
ATOM   1937 CA   MET   124      18.396  -9.174   8.082
ATOM   1938 HA   MET   124      17.907  -8.644   7.264
ATOM   1939 CB   MET   124      17.509  -9.223   9.290
ATOM   1940 HB1  MET   124      18.056  -9.744  10.076
ATOM   1941 HB2  MET   124      16.662  -9.875   9.073
ATOM   1942 CG   MET   124      17.039  -7.821   9.624
ATOM   1943 HG1  MET   124      16.596  -7.376   8.733
ATOM   1944 HG2  MET   124      17.824  -7.110   9.878
ATOM   1945 SD   MET   124      15.905  -7.955  11.024
ATOM   1946 CE   MET   124      16.965  -8.056  12.508
ATOM   1947 HE1  MET   124      17.424  -7.071  12.599
ATOM   1948 HE2  MET   124      16.354  -8.189  13.401
ATOM   1949 HE3  MET   124      17.719  -8.798  12.246
ATOM   1950 C    MET   124      19.688  -8.470   8.392
ATOM   1951 O    MET   124      20.689  -9.116   8.811
ATOM   1952 N    ARG   125      19.710  -7.158   8.039
ATOM   1953 H    ARG   125      18.860  -6.754   7.674
ATOM   1954 CA   ARG   125      20.871  -6.376   8.042
ATOM   1955 HA   ARG   125      21.723  -7.054   8.087
ATOM   1956 CB   ARG   125      20.928  -5.558   6.717
ATOM   1957 HB1  ARG   125      21.825  -4.940   6.745
ATOM   1958 HB2  ARG   125      20.032  -4.944   6.626
ATOM   1959 CG   ARG   125      20.959  -6.399   5.407
ATOM   1960 HG1  ARG   125      21.051  -5.657   4.614
ATOM   1961 HG2  ARG   125      20.100  -7.069   5.368
ATOM   1962 CD   ARG   125      22.219  -7.360   5.310
ATOM   1963 HD1  ARG   125      22.102  -8.055   4.479
ATOM   1964 HD2  ARG   125      22.186  -7.895   6.259
ATOM   1965 NE   ARG   125      23.425  -6.542   5.279
ATOM   1966 HE   ARG   125      23.393  -5.546   5.114
ATOM   1967 CZ   ARG   125      24.621  -6.998   5.541
ATOM   1968 NH1  ARG   125      24.855  -8.219   5.942
ATOM   1969 HH11 ARG   125      24.085  -8.752   6.322
ATOM   1970 HH12 ARG   125      25.747  -8.434   6.363
ATOM   1971 NH2  ARG   125      25.693  -6.306   5.319
ATOM   1972 HH21 ARG   125      25.610  -5.394   4.893
ATOM   1973 HH22 ARG   125      26.610  -6.669   5.538
ATOM   1974 C    ARG   125      20.838  -5.422   9.307
ATOM   1975 O    ARG   125      19.772  -5.278   9.904
ATOM   1976 N    PRO   126      21.922  -4.792   9.744
ATOM   1977 CD   PRO   126      23.212  -4.986   9.213
ATOM   1978 HD1  PRO   126      23.432  -4.299   8.396
ATOM   1979 HD2  PRO   126      23.340  -6.053   9.032
ATOM   1980 CG   PRO   126      24.115  -4.493  10.282
ATOM   1981 HG1  PRO   126      25.158  -4.371   9.990
ATOM   1982 HG2  PRO   126      24.071  -5.189  11.120
ATOM   1983 CB   PRO   126      23.455  -3.203  10.653
ATOM   1984 HB1  PRO   126      23.584  -2.461   9.864
ATOM   1985 HB2  PRO   126      23.824  -2.883  11.627
ATOM   1986 CA   PRO   126      22.016  -3.754  10.736
ATOM   1987 HA   PRO   126      21.765  -4.190  11.703
ATOM   1988 C    PRO   126      21.086  -2.579  10.626
ATOM   1989 O    PRO   126      20.787  -1.977  11.639
ATOM   1990 N    ASN   127      20.638  -2.205   9.380
ATOM   1991 H    ASN   127      21.081  -2.487   8.517
ATOM   1992 CA   ASN   127      19.543  -1.236   9.153
ATOM   1993 HA   ASN   127      19.654  -0.477   9.927
ATOM   1994 CB   ASN   127      19.742  -0.485   7.824
ATOM   1995 HB1  ASN   127      20.676   0.068   7.929
ATOM   1996 HB2  ASN   127      18.915   0.217   7.712
ATOM   1997 CG   ASN   127      19.672  -1.406   6.568
ATOM   1998 OD1  ASN   127      19.063  -2.479   6.680
ATOM   1999 ND2  ASN   127      20.124  -0.935   5.455
ATOM   2000 HD21 ASN   127      20.238   0.056   5.296
ATOM   2001 HD22 ASN   127      20.154  -1.601   4.697
ATOM   2002 C    ASN   127      18.124  -1.853   9.319
ATOM   2003 O    ASN   127      17.126  -1.198   9.005
ATOM   2004 N    PHE   128      18.034  -3.092   9.774
ATOM   2005 H    PHE   128      18.894  -3.606   9.905
ATOM   2006 CA   PHE   128      16.819  -3.846  10.110
ATOM   2007 HA   PHE   128      17.117  -4.869  10.339
ATOM   2008 CB   PHE   128      16.210  -3.041  11.337
ATOM   2009 HB1  PHE   128      15.148  -3.269  11.424
ATOM   2010 HB2  PHE   128      16.309  -1.968  11.174
ATOM   2011 CG   PHE   128      16.894  -3.410  12.674
ATOM   2012 CD1  PHE   128      16.390  -4.503  13.398
ATOM   2013 HD1  PHE   128      15.723  -5.220  12.941
ATOM   2014 CE1  PHE   128      16.952  -4.800  14.677
ATOM   2015 HE1  PHE   128      16.645  -5.653  15.264
ATOM   2016 CZ   PHE   128      18.104  -4.103  15.107
ATOM   2017 HZ   PHE   128      18.720  -4.332  15.964
ATOM   2018 CE2  PHE   128      18.552  -3.047  14.332
ATOM   2019 HE2  PHE   128      19.510  -2.574  14.488
ATOM   2020 CD2  PHE   128      17.988  -2.677  13.097
ATOM   2021 HD2  PHE   128      18.310  -1.753  12.638
ATOM   2022 C    PHE   128      15.862  -4.054   8.983
ATOM   2023 O    PHE   128      14.627  -4.202   9.175
ATOM   2024 N    THR   129      16.405  -4.034   7.767
ATOM   2025 H    THR   129      17.412  -4.100   7.760
ATOM   2026 CA   THR   129      15.643  -4.440   6.571
ATOM   2027 HA   THR   129      14.601  -4.660   6.803
ATOM   2028 CB   THR   129      15.606  -3.341   5.492
ATOM   2029 HB   THR   129      15.068  -3.748   4.636
ATOM   2030 CG2  THR   129      14.963  -2.062   6.087
ATOM   2031 HG21 THR   129      14.955  -1.202   5.418
ATOM   2032 HG22 THR   129      13.982  -2.310   6.492
ATOM   2033 HG23 THR   129      15.488  -1.741   6.987
ATOM   2034 OG1  THR   129      16.905  -2.928   5.003
ATOM   2035 HG1  THR   129      17.510  -2.780   5.734
ATOM   2036 C    THR   129      16.220  -5.676   5.973
ATOM   2037 O    THR   129      17.340  -6.071   6.258
ATOM   2038 N    ILE   130      15.506  -6.213   4.983
ATOM   2039 H    ILE   130      14.596  -5.832   4.765
ATOM   2040 CA   ILE   130      16.047  -7.110   3.957
ATOM   2041 HA   ILE   130      17.089  -7.234   4.252
ATOM   2042 CB   ILE   130      15.393  -8.493   4.034
ATOM   2043 HB   ILE   130      15.737  -9.062   3.170
ATOM   2044 CG2  ILE   130      15.878  -9.179   5.336
ATOM   2045 HG21 ILE   130      16.863  -9.625   5.196
ATOM   2046 HG22 ILE   130      16.104  -8.387   6.050
ATOM   2047 HG23 ILE   130      15.167  -9.937   5.664
ATOM   2048 CG1  ILE   130      13.811  -8.478   3.988
ATOM   2049 HG11 ILE   130      13.665  -7.904   3.073
ATOM   2050 HG12 ILE   130      13.451  -7.894   4.836
ATOM   2051 CD1  ILE   130      13.062  -9.825   3.857
ATOM   2052 HD11 ILE   130      12.995 -10.350   4.810
ATOM   2053 HD12 ILE   130      12.019  -9.718   3.558
ATOM   2054 HD13 ILE   130      13.419 -10.555   3.131
ATOM   2055 C    ILE   130      16.021  -6.560   2.533
ATOM   2056 O    ILE   130      15.385  -5.561   2.220
ATOM   2057 N    LYS   131      16.634  -7.321   1.579
ATOM   2058 H    LYS   131      17.179  -8.120   1.868
ATOM   2059 CA   LYS   131      16.302  -7.229   0.188
ATOM   2060 HA   LYS   131      15.375  -6.657   0.162
ATOM   2061 CB   LYS   131      17.377  -6.441  -0.592
ATOM   2062 HB1  LYS   131      18.256  -7.083  -0.648
ATOM   2063 HB2  LYS   131      17.613  -5.526  -0.049
ATOM   2064 CG   LYS   131      16.864  -6.006  -2.000
ATOM   2065 HG1  LYS   131      15.887  -5.523  -1.965
ATOM   2066 HG2  LYS   131      16.655  -6.869  -2.632
ATOM   2067 CD   LYS   131      17.774  -5.141  -2.729
ATOM   2068 HD1  LYS   131      18.725  -5.626  -2.946
ATOM   2069 HD2  LYS   131      18.091  -4.307  -2.103
ATOM   2070 CE   LYS   131      17.237  -4.767  -4.129
ATOM   2071 HE1  LYS   131      16.303  -4.207  -4.085
ATOM   2072 HE2  LYS   131      16.922  -5.643  -4.696
ATOM   2073 NZ   LYS   131      18.193  -4.004  -4.896
ATOM   2074 HZ1  LYS   131      18.961  -4.547  -5.262
ATOM   2075 HZ2  LYS   131      17.785  -3.582  -5.718
ATOM   2076 HZ3  LYS   131      18.487  -3.229  -4.320
ATOM   2077 C    LYS   131      15.919  -8.545  -0.341
ATOM   2078 O    LYS   131      16.525  -9.548  -0.049
ATOM   2079 N    GLY   132      14.803  -8.500  -1.078
ATOM   2080 H    GLY   132      14.290  -7.634  -1.161
ATOM   2081 CA   GLY   132      14.300  -9.691  -1.756
ATOM   2082 HA1  GLY   132      13.808 -10.295  -0.994
ATOM   2083 HA2  GLY   132      15.109 -10.347  -2.077
ATOM   2084 C    GLY   132      13.333  -9.322  -2.982
ATOM   2085 O    GLY   132      13.077  -8.181  -3.325
ATOM   2086 N    SER   133      12.613 -10.264  -3.525
ATOM   2087 H    SER   133      12.670 -11.227  -3.225
ATOM   2088 CA   SER   133      11.636 -10.163  -4.674
ATOM   2089 HA   SER   133      12.072  -9.417  -5.338
ATOM   2090 CB   SER   133      11.510 -11.514  -5.352
ATOM   2091 HB1  SER   133      12.455 -11.985  -5.619
ATOM   2092 HB2  SER   133      10.821 -11.495  -6.196
ATOM   2093 OG   SER   133      10.960 -12.301  -4.334
ATOM   2094 HG   SER   133      10.866 -13.197  -4.664
ATOM   2095 C    SER   133      10.258  -9.594  -4.310
ATOM   2096 O    SER   133       9.277  -9.777  -5.045
ATOM   2097 N    PHE   134      10.085  -8.738  -3.319
ATOM   2098 H    PHE   134      10.929  -8.339  -2.933
ATOM   2099 CA   PHE   134       8.785  -8.187  -2.862
ATOM   2100 HA   PHE   134       8.109  -9.021  -3.048
ATOM   2101 CB   PHE   134       8.879  -7.808  -1.422
ATOM   2102 HB1  PHE   134       7.930  -7.462  -1.014
ATOM   2103 HB2  PHE   134       9.468  -6.900  -1.293
ATOM   2104 CG   PHE   134       9.291  -8.950  -0.512
ATOM   2105 CD1  PHE   134       8.306  -9.950  -0.108
ATOM   2106 HD1  PHE   134       7.282  -9.889  -0.445
ATOM   2107 CE1  PHE   134       8.708 -11.033   0.620
ATOM   2108 HE1  PHE   134       7.982 -11.792   0.872
ATOM   2109 CZ   PHE   134      10.037 -11.203   1.048
ATOM   2110 HZ   PHE   134      10.310 -12.021   1.698
ATOM   2111 CE2  PHE   134      11.009 -10.272   0.714
ATOM   2112 HE2  PHE   134      12.060 -10.402   0.926
ATOM   2113 CD2  PHE   134      10.615  -9.137  -0.100
ATOM   2114 HD2  PHE   134      11.398  -8.468  -0.425
ATOM   2115 C    PHE   134       8.470  -6.974  -3.749
ATOM   2116 O    PHE   134       9.146  -5.977  -3.817
ATOM   2117 N    LEU   135       7.236  -7.064  -4.360
ATOM   2118 H    LEU   135       6.761  -7.948  -4.238
ATOM   2119 CA   LEU   135       6.662  -6.013  -5.264
ATOM   2120 HA   LEU   135       7.335  -5.157  -5.302
ATOM   2121 CB   LEU   135       6.395  -6.557  -6.688
ATOM   2122 HB1  LEU   135       6.095  -5.777  -7.388
ATOM   2123 HB2  LEU   135       5.524  -7.211  -6.657
ATOM   2124 CG   LEU   135       7.625  -7.310  -7.231
ATOM   2125 HG   LEU   135       7.898  -8.160  -6.606
ATOM   2126 CD1  LEU   135       7.269  -7.635  -8.669
ATOM   2127 HD11 LEU   135       6.370  -8.241  -8.773
ATOM   2128 HD12 LEU   135       7.186  -6.763  -9.319
ATOM   2129 HD13 LEU   135       8.063  -8.287  -9.033
ATOM   2130 CD2  LEU   135       8.845  -6.337  -7.408
ATOM   2131 HD21 LEU   135       8.544  -5.408  -7.891
ATOM   2132 HD22 LEU   135       9.245  -5.989  -6.455
ATOM   2133 HD23 LEU   135       9.622  -6.866  -7.961
ATOM   2134 C    LEU   135       5.295  -5.632  -4.612
ATOM   2135 O    LEU   135       4.588  -6.407  -3.873
ATOM   2136 N    ASN   136       4.828  -4.429  -4.924
ATOM   2137 H    ASN   136       5.281  -3.904  -5.659
ATOM   2138 CA   ASN   136       3.489  -4.040  -4.362
ATOM   2139 HA   ASN   136       3.724  -4.011  -3.298
ATOM   2140 CB   ASN   136       3.105  -2.667  -4.815
ATOM   2141 HB1  ASN   136       2.167  -2.390  -4.332
ATOM   2142 HB2  ASN   136       2.765  -2.610  -5.849
ATOM   2143 CG   ASN   136       4.205  -1.616  -4.546
ATOM   2144 OD1  ASN   136       4.244  -1.033  -3.462
ATOM   2145 ND2  ASN   136       5.008  -1.331  -5.592
ATOM   2146 HD21 ASN   136       4.887  -1.774  -6.491
ATOM   2147 HD22 ASN   136       5.802  -0.741  -5.387
ATOM   2148 C    ASN   136       2.340  -5.062  -4.663
ATOM   2149 O    ASN   136       2.282  -5.560  -5.810
ATOM   2150 N    GLY   137       1.462  -5.493  -3.753
ATOM   2151 H    GLY   137       1.496  -5.034  -2.854
ATOM   2152 CA   GLY   137       0.587  -6.739  -3.848
ATOM   2153 HA1  GLY   137       0.508  -7.104  -4.872
ATOM   2154 HA2  GLY   137      -0.366  -6.360  -3.478
ATOM   2155 C    GLY   137       1.218  -7.891  -3.096
ATOM   2156 O    GLY   137       0.575  -8.952  -2.970
ATOM   2157 N    SER   138       2.393  -7.762  -2.442
ATOM   2158 H    SER   138       2.967  -6.971  -2.696
ATOM   2159 CA   SER   138       2.980  -8.793  -1.646
ATOM   2160 HA   SER   138       2.519  -9.733  -1.953
ATOM   2161 CB   SER   138       4.498  -9.046  -1.941
ATOM   2162 HB1  SER   138       4.683  -9.132  -3.012
ATOM   2163 HB2  SER   138       4.919  -9.925  -1.453
ATOM   2164 OG   SER   138       5.294  -7.975  -1.497
ATOM   2165 HG   SER   138       4.978  -7.189  -1.949
ATOM   2166 C    SER   138       2.799  -8.683  -0.126
ATOM   2167 O    SER   138       3.253  -9.480   0.693
ATOM   2168 N    CYS   139       2.225  -7.530   0.270
ATOM   2169 H    CYS   139       1.954  -6.803  -0.377
ATOM   2170 CA   CYS   139       2.128  -7.067   1.658
ATOM   2171 HA   CYS   139       3.089  -6.783   2.086
ATOM   2172 CB   CYS   139       1.135  -5.824   1.577
ATOM   2173 HB1  CYS   139       0.138  -6.196   1.340
ATOM   2174 HB2  CYS   139       1.459  -5.209   0.738
ATOM   2175 SG   CYS   139       1.109  -4.834   3.103
ATOM   2176 HG   CYS   139       2.427  -4.751   3.310
ATOM   2177 C    CYS   139       1.436  -8.145   2.506
ATOM   2178 O    CYS   139       0.485  -8.822   2.056
ATOM   2179 N    GLY   140       1.928  -8.369   3.683
ATOM   2180 H    GLY   140       2.491  -7.604   4.027
ATOM   2181 CA   GLY   140       1.457  -9.487   4.492
ATOM   2182 HA1  GLY   140       0.387  -9.555   4.295
ATOM   2183 HA2  GLY   140       1.509  -9.241   5.553
ATOM   2184 C    GLY   140       2.150 -10.872   4.337
ATOM   2185 O    GLY   140       1.788 -11.887   4.960
ATOM   2186 N    SER   141       3.258 -10.934   3.535
ATOM   2187 H    SER   141       3.433 -10.167   2.902
ATOM   2188 CA   SER   141       4.161 -12.065   3.427
ATOM   2189 HA   SER   141       3.623 -13.003   3.293
ATOM   2190 CB   SER   141       5.066 -11.877   2.179
ATOM   2191 HB1  SER   141       5.936 -12.532   2.219
ATOM   2192 HB2  SER   141       5.341 -10.823   2.226
ATOM   2193 OG   SER   141       4.280 -12.041   1.079
ATOM   2194 HG   SER   141       3.788 -11.230   0.935
ATOM   2195 C    SER   141       5.124 -12.243   4.600
ATOM   2196 O    SER   141       5.786 -11.312   4.951
ATOM   2197 N    VAL   142       5.140 -13.467   5.139
ATOM   2198 H    VAL   142       4.598 -14.196   4.698
ATOM   2199 CA   VAL   142       5.767 -13.875   6.421
ATOM   2200 HA   VAL   142       5.875 -12.951   6.990
ATOM   2201 CB   VAL   142       4.938 -14.836   7.267
ATOM   2202 HB   VAL   142       5.551 -15.179   8.101
ATOM   2203 CG1  VAL   142       3.789 -13.968   7.849
ATOM   2204 HG11 VAL   142       4.171 -13.013   8.209
ATOM   2205 HG12 VAL   142       3.043 -13.721   7.094
ATOM   2206 HG13 VAL   142       3.406 -14.411   8.768
ATOM   2207 CG2  VAL   142       4.360 -16.029   6.584
ATOM   2208 HG21 VAL   142       4.130 -16.746   7.373
ATOM   2209 HG22 VAL   142       3.523 -15.686   5.976
ATOM   2210 HG23 VAL   142       5.060 -16.618   5.991
ATOM   2211 C    VAL   142       7.179 -14.394   6.125
ATOM   2212 O    VAL   142       7.639 -14.738   4.997
ATOM   2213 N    GLY   143       7.836 -14.614   7.201
ATOM   2214 H    GLY   143       7.453 -14.285   8.075
ATOM   2215 CA   GLY   143       9.103 -15.365   7.350
ATOM   2216 HA1  GLY   143       9.990 -14.789   7.085
ATOM   2217 HA2  GLY   143       9.067 -16.176   6.622
ATOM   2218 C    GLY   143       9.272 -16.016   8.740
ATOM   2219 O    GLY   143       8.613 -15.704   9.725
ATOM   2220 N    PHE   144      10.137 -17.039   8.882
ATOM   2221 H    PHE   144      10.756 -17.209   8.102
ATOM   2222 CA   PHE   144      10.302 -18.010   9.949
ATOM   2223 HA   PHE   144      10.449 -17.478  10.888
ATOM   2224 CB   PHE   144       9.148 -19.082   9.969
ATOM   2225 HB1  PHE   144       8.264 -18.577  10.357
ATOM   2226 HB2  PHE   144       9.295 -19.871  10.706
ATOM   2227 CG   PHE   144       8.890 -19.728   8.603
ATOM   2228 CD1  PHE   144       7.890 -19.153   7.784
ATOM   2229 HD1  PHE   144       7.450 -18.215   8.088
ATOM   2230 CE1  PHE   144       7.614 -19.820   6.560
ATOM   2231 HE1  PHE   144       6.915 -19.400   5.852
ATOM   2232 CZ   PHE   144       8.292 -21.050   6.250
ATOM   2233 HZ   PHE   144       8.083 -21.580   5.332
ATOM   2234 CE2  PHE   144       9.322 -21.551   7.063
ATOM   2235 HE2  PHE   144       9.891 -22.426   6.785
ATOM   2236 CD2  PHE   144       9.581 -20.853   8.217
ATOM   2237 HD2  PHE   144      10.414 -21.180   8.821
ATOM   2238 C    PHE   144      11.609 -18.857   9.787
ATOM   2239 O    PHE   144      12.285 -18.810   8.784
ATOM   2240 N    ASN   145      11.884 -19.558  10.855
ATOM   2241 H    ASN   145      11.299 -19.562  11.679
ATOM   2242 CA   ASN   145      12.879 -20.609  11.001
ATOM   2243 HA   ASN   145      13.247 -20.967  10.039
ATOM   2244 CB   ASN   145      14.065 -20.111  11.903
ATOM   2245 HB1  ASN   145      14.667 -20.993  12.121
ATOM   2246 HB2  ASN   145      13.750 -19.619  12.824
ATOM   2247 CG   ASN   145      15.004 -19.184  11.109
ATOM   2248 OD1  ASN   145      15.625 -19.665  10.218
ATOM   2249 ND2  ASN   145      15.337 -18.059  11.711
ATOM   2250 HD21 ASN   145      14.975 -17.743  12.599
ATOM   2251 HD22 ASN   145      15.960 -17.475  11.173
ATOM   2252 C    ASN   145      12.151 -21.812  11.647
ATOM   2253 O    ASN   145      11.083 -21.603  12.219
ATOM   2254 N    ILE   146      12.659 -23.054  11.455
ATOM   2255 H    ILE   146      13.496 -23.250  10.923
ATOM   2256 CA   ILE   146      12.055 -24.252  12.043
ATOM   2257 HA   ILE   146      11.224 -23.938  12.674
ATOM   2258 CB   ILE   146      11.422 -25.089  10.922
ATOM   2259 HB   ILE   146      12.215 -25.526  10.316
ATOM   2260 CG2  ILE   146      10.700 -26.303  11.538
ATOM   2261 HG21 ILE   146      11.236 -26.889  12.285
ATOM   2262 HG22 ILE   146       9.727 -26.060  11.965
ATOM   2263 HG23 ILE   146      10.524 -26.925  10.661
ATOM   2264 CG1  ILE   146      10.522 -24.356   9.917
ATOM   2265 HG11 ILE   146      11.100 -23.569   9.433
ATOM   2266 HG12 ILE   146       9.719 -23.925  10.516
ATOM   2267 CD1  ILE   146      10.005 -25.255   8.831
ATOM   2268 HD11 ILE   146       9.447 -26.141   9.134
ATOM   2269 HD12 ILE   146       9.340 -24.721   8.151
ATOM   2270 HD13 ILE   146      10.810 -25.645   8.208
ATOM   2271 C    ILE   146      13.049 -25.029  12.902
ATOM   2272 O    ILE   146      14.255 -25.017  12.593
ATOM   2273 N    ASP   147      12.517 -25.603  13.958
ATOM   2274 H    ASP   147      11.533 -25.452  14.132
ATOM   2275 CA   ASP   147      13.288 -26.574  14.684
ATOM   2276 HA   ASP   147      14.340 -26.291  14.643
ATOM   2277 CB   ASP   147      12.909 -26.548  16.147
ATOM   2278 HB1  ASP   147      13.508 -27.239  16.740
ATOM   2279 HB2  ASP   147      11.888 -26.928  16.155
ATOM   2280 CG   ASP   147      12.832 -25.249  16.933
ATOM   2281 OD1  ASP   147      12.074 -25.236  17.934
ATOM   2282 OD2  ASP   147      13.603 -24.320  16.609
ATOM   2283 C    ASP   147      13.310 -28.003  14.002
ATOM   2284 O    ASP   147      13.694 -28.173  12.830
ATOM   2285 N    TYR   148      12.834 -29.026  14.781
ATOM   2286 H    TYR   148      12.520 -28.836  15.722
ATOM   2287 CA   TYR   148      12.553 -30.340  14.231
ATOM   2288 HA   TYR   148      13.290 -30.654  13.491
ATOM   2289 CB   TYR   148      12.582 -31.349  15.387
ATOM   2290 HB1  TYR   148      12.801 -32.278  14.859
ATOM   2291 HB2  TYR   148      11.579 -31.474  15.795
ATOM   2292 CG   TYR   148      13.651 -31.038  16.469
ATOM   2293 CD1  TYR   148      13.306 -30.484  17.740
ATOM   2294 HD1  TYR   148      12.276 -30.388  18.050
ATOM   2295 CE1  TYR   148      14.313 -30.062  18.597
ATOM   2296 HE1  TYR   148      14.114 -29.682  19.588
ATOM   2297 CZ   TYR   148      15.712 -30.147  18.198
ATOM   2298 OH   TYR   148      16.709 -29.803  19.023
ATOM   2299 HH   TYR   148      17.536 -30.058  18.608
ATOM   2300 CE2  TYR   148      16.050 -30.766  16.981
ATOM   2301 HE2  TYR   148      17.085 -30.843  16.683
ATOM   2302 CD2  TYR   148      15.004 -31.234  16.137
ATOM   2303 HD2  TYR   148      15.279 -31.622  15.167
ATOM   2304 C    TYR   148      11.178 -30.393  13.518
ATOM   2305 O    TYR   148      10.909 -31.083  12.522
ATOM   2306 N    ASP   149      10.208 -29.679  14.129
ATOM   2307 H    ASP   149      10.464 -29.492  15.088
ATOM   2308 CA   ASP   149       8.787 -29.598  13.638
ATOM   2309 HA   ASP   149       8.807 -29.628  12.549
ATOM   2310 CB   ASP   149       7.839 -30.694  14.184
ATOM   2311 HB1  ASP   149       6.860 -30.401  13.806
ATOM   2312 HB2  ASP   149       8.139 -31.595  13.648
ATOM   2313 CG   ASP   149       7.732 -30.970  15.678
ATOM   2314 OD1  ASP   149       8.433 -30.270  16.492
ATOM   2315 OD2  ASP   149       6.973 -31.897  16.041
ATOM   2316 C    ASP   149       8.115 -28.256  13.997
ATOM   2317 O    ASP   149       6.986 -28.081  13.499
ATOM   2318 N    CYS   150       8.715 -27.385  14.809
ATOM   2319 H    CYS   150       9.520 -27.704  15.330
ATOM   2320 CA   CYS   150       8.081 -26.148  15.321
ATOM   2321 HA   CYS   150       7.002 -26.273  15.231
ATOM   2322 CB   CYS   150       8.129 -26.088  16.834
ATOM   2323 HB1  CYS   150       9.170 -26.172  17.145
ATOM   2324 HB2  CYS   150       7.594 -26.941  17.252
ATOM   2325 SG   CYS   150       7.477 -24.525  17.380
ATOM   2326 HG   CYS   150       7.491 -24.884  18.667
ATOM   2327 C    CYS   150       8.593 -24.873  14.567
ATOM   2328 O    CYS   150       9.769 -24.503  14.614
ATOM   2329 N    VAL   151       7.633 -24.285  13.833
ATOM   2330 H    VAL   151       6.671 -24.521  14.028
ATOM   2331 CA   VAL   151       7.778 -23.153  12.926
ATOM   2332 HA   VAL   151       8.622 -23.285  12.249
ATOM   2333 CB   VAL   151       6.525 -23.041  12.039
ATOM   2334 HB   VAL   151       5.639 -22.963  12.668
ATOM   2335 CG1  VAL   151       6.578 -21.809  11.065
ATOM   2336 HG11 VAL   151       6.339 -20.902  11.621
ATOM   2337 HG12 VAL   151       7.567 -21.738  10.613
ATOM   2338 HG13 VAL   151       5.735 -22.002  10.401
ATOM   2339 CG2  VAL   151       6.356 -24.232  11.101
ATOM   2340 HG21 VAL   151       6.507 -25.219  11.538
ATOM   2341 HG22 VAL   151       5.359 -24.066  10.693
ATOM   2342 HG23 VAL   151       7.061 -24.222  10.270
ATOM   2343 C    VAL   151       7.887 -21.867  13.739
ATOM   2344 O    VAL   151       6.883 -21.374  14.252
ATOM   2345 N    SER   152       9.086 -21.333  13.926
ATOM   2346 H    SER   152       9.867 -21.786  13.473
ATOM   2347 CA   SER   152       9.305 -20.018  14.524
ATOM   2348 HA   SER   152       8.640 -20.016  15.388
ATOM   2349 CB   SER   152      10.724 -19.878  15.064
ATOM   2350 HB1  SER   152      10.687 -18.981  15.682
ATOM   2351 HB2  SER   152      11.400 -19.677  14.232
ATOM   2352 OG   SER   152      11.172 -20.963  15.844
ATOM   2353 HG   SER   152      11.884 -20.593  16.371
ATOM   2354 C    SER   152       8.989 -18.897  13.581
ATOM   2355 O    SER   152       9.835 -18.297  12.918
ATOM   2356 N    PHE   153       7.716 -18.469  13.630
ATOM   2357 H    PHE   153       7.068 -18.885  14.284
ATOM   2358 CA   PHE   153       7.339 -17.261  12.840
ATOM   2359 HA   PHE   153       7.764 -17.289  11.836
ATOM   2360 CB   PHE   153       5.780 -17.189  12.814
ATOM   2361 HB1  PHE   153       5.461 -16.166  12.613
ATOM   2362 HB2  PHE   153       5.405 -17.381  13.819
ATOM   2363 CG   PHE   153       5.013 -18.068  11.890
ATOM   2364 CD1  PHE   153       5.137 -18.012  10.511
ATOM   2365 HD1  PHE   153       5.669 -17.186  10.063
ATOM   2366 CE1  PHE   153       4.431 -18.893   9.680
ATOM   2367 HE1  PHE   153       4.589 -18.814   8.614
ATOM   2368 CZ   PHE   153       3.846 -19.966  10.277
ATOM   2369 HZ   PHE   153       3.348 -20.709   9.671
ATOM   2370 CE2  PHE   153       3.675 -20.063  11.611
ATOM   2371 HE2  PHE   153       3.062 -20.842  12.040
ATOM   2372 CD2  PHE   153       4.307 -19.148  12.407
ATOM   2373 HD2  PHE   153       4.222 -19.201  13.482
ATOM   2374 C    PHE   153       8.043 -16.029  13.414
ATOM   2375 O    PHE   153       7.822 -15.650  14.595
ATOM   2376 N    CYS   154       8.903 -15.399  12.607
ATOM   2377 H    CYS   154       8.935 -15.659  11.632
ATOM   2378 CA   CYS   154       9.649 -14.262  12.979
ATOM   2379 HA   CYS   154       9.519 -14.057  14.041
ATOM   2380 CB   CYS   154      11.104 -14.634  12.916
ATOM   2381 HB1  CYS   154      11.209 -15.572  13.462
ATOM   2382 HB2  CYS   154      11.679 -13.799  13.316
ATOM   2383 SG   CYS   154      11.660 -14.778  11.223
ATOM   2384 HG   CYS   154      12.734 -15.545  11.430
ATOM   2385 C    CYS   154       9.428 -12.928  12.237
ATOM   2386 O    CYS   154       9.785 -11.860  12.767
ATOM   2387 N    TYR   155       8.840 -12.916  11.075
ATOM   2388 H    TYR   155       8.410 -13.770  10.749
ATOM   2389 CA   TYR   155       8.739 -11.692  10.272
ATOM   2390 HA   TYR   155       8.895 -10.782  10.853
ATOM   2391 CB   TYR   155       9.852 -11.811   9.230
ATOM   2392 HB1  TYR   155       9.827 -12.787   8.746
ATOM   2393 HB2  TYR   155      10.786 -11.685   9.777
ATOM   2394 CG   TYR   155       9.841 -10.664   8.175
ATOM   2395 CD1  TYR   155      10.073  -9.360   8.663
ATOM   2396 HD1  TYR   155      10.162  -9.151   9.719
ATOM   2397 CE1  TYR   155      10.066  -8.288   7.747
ATOM   2398 HE1  TYR   155      10.301  -7.270   8.021
ATOM   2399 CZ   TYR   155       9.822  -8.553   6.381
ATOM   2400 OH   TYR   155       9.881  -7.502   5.554
ATOM   2401 HH   TYR   155       9.886  -7.902   4.681
ATOM   2402 CE2  TYR   155       9.553  -9.844   5.886
ATOM   2403 HE2  TYR   155       9.417 -10.061   4.837
ATOM   2404 CD2  TYR   155       9.526 -10.899   6.811
ATOM   2405 HD2  TYR   155       9.331 -11.903   6.464
ATOM   2406 C    TYR   155       7.365 -11.626   9.603
ATOM   2407 O    TYR   155       6.728 -12.599   9.247
ATOM   2408 N    MET   156       6.920 -10.399   9.249
ATOM   2409 H    MET   156       7.565  -9.659   9.484
ATOM   2410 CA   MET   156       5.860 -10.128   8.263
ATOM   2411 HA   MET   156       5.861 -10.999   7.607
ATOM   2412 CB   MET   156       4.589 -10.026   9.197
ATOM   2413 HB1  MET   156       4.737  -9.237   9.934
ATOM   2414 HB2  MET   156       4.367 -10.937   9.754
ATOM   2415 CG   MET   156       3.521  -9.831   8.082
ATOM   2416 HG1  MET   156       3.701 -10.499   7.240
ATOM   2417 HG2  MET   156       3.518  -8.810   7.702
ATOM   2418 SD   MET   156       1.809 -10.042   8.744
ATOM   2419 CE   MET   156       1.449 -11.828   8.673
ATOM   2420 HE1  MET   156       0.431 -11.997   9.025
ATOM   2421 HE2  MET   156       1.673 -12.039   7.628
ATOM   2422 HE3  MET   156       2.171 -12.345   9.305
ATOM   2423 C    MET   156       6.056  -8.818   7.425
ATOM   2424 O    MET   156       6.107  -7.707   7.985
ATOM   2425 N    HSE   157       6.112  -8.870   6.063
ATOM   2426 H    HSE   157       5.943  -9.790   5.682
ATOM   2427 CA   HSE   157       6.445  -7.798   5.127
ATOM   2428 HA   HSE   157       7.324  -7.247   5.462
ATOM   2429 CB   HSE   157       6.581  -8.336   3.688
ATOM   2430 HB1  HSE   157       5.688  -8.884   3.387
ATOM   2431 HB2  HSE   157       7.433  -9.016   3.721
ATOM   2432 CG   HSE   157       6.830  -7.278   2.672
ATOM   2433 ND1  HSE   157       7.880  -6.347   2.805
ATOM   2434 CE1  HSE   157       7.786  -5.621   1.669
ATOM   2435 HE1  HSE   157       8.508  -4.921   1.273
ATOM   2436 NE2  HSE   157       6.772  -6.046   0.889
ATOM   2437 HE2  HSE   157       6.420  -5.595   0.057
ATOM   2438 CD2  HSE   157       6.069  -7.058   1.519
ATOM   2439 HD2  HSE   157       5.225  -7.633   1.167
ATOM   2440 C    HSE   157       5.274  -6.695   5.130
ATOM   2441 O    HSE   157       4.100  -7.027   5.090
ATOM   2442 N    HSD   158       5.687  -5.457   5.062
ATOM   2443 H    HSD   158       6.661  -5.190   5.087
ATOM   2444 CA   HSD   158       4.761  -4.343   5.065
ATOM   2445 HA   HSD   158       3.707  -4.621   5.037
ATOM   2446 CB   HSD   158       4.870  -3.564   6.402
ATOM   2447 HB1  HSD   158       4.431  -2.573   6.284
ATOM   2448 HB2  HSD   158       5.953  -3.449   6.430
ATOM   2449 CG   HSD   158       4.149  -4.217   7.623
ATOM   2450 ND1  HSD   158       4.297  -5.538   7.971
ATOM   2451 HD1  HSD   158       4.978  -6.228   7.691
ATOM   2452 CE1  HSD   158       3.464  -5.795   8.984
ATOM   2453 HE1  HSD   158       3.395  -6.701   9.567
ATOM   2454 NE2  HSD   158       2.725  -4.714   9.283
ATOM   2455 CD2  HSD   158       3.133  -3.737   8.415
ATOM   2456 HD2  HSD   158       2.672  -2.760   8.397
ATOM   2457 C    HSD   158       4.908  -3.549   3.826
ATOM   2458 O    HSD   158       3.918  -3.415   3.065
ATOM   2459 N    MET   159       6.098  -3.030   3.506
ATOM   2460 H    MET   159       6.911  -3.345   4.017
ATOM   2461 CA   MET   159       6.352  -2.267   2.306
ATOM   2462 HA   MET   159       5.801  -2.702   1.472
ATOM   2463 CB   MET   159       5.850  -0.769   2.461
ATOM   2464 HB1  MET   159       4.821  -0.850   2.812
ATOM   2465 HB2  MET   159       5.816  -0.290   1.482
ATOM   2466 CG   MET   159       6.610   0.135   3.419
ATOM   2467 HG1  MET   159       6.085   1.090   3.395
ATOM   2468 HG2  MET   159       7.656   0.182   3.116
ATOM   2469 SD   MET   159       6.522  -0.354   5.174
ATOM   2470 CE   MET   159       7.627   0.669   5.974
ATOM   2471 HE1  MET   159       6.999   1.539   6.165
ATOM   2472 HE2  MET   159       7.869   0.058   6.843
ATOM   2473 HE3  MET   159       8.533   0.930   5.426
ATOM   2474 C    MET   159       7.859  -2.364   1.803
ATOM   2475 O    MET   159       8.761  -2.641   2.584
ATOM   2476 N    GLU   160       8.134  -1.998   0.518
ATOM   2477 H    GLU   160       7.327  -1.834  -0.067
ATOM   2478 CA   GLU   160       9.445  -1.522   0.136
ATOM   2479 HA   GLU   160      10.247  -2.126   0.559
ATOM   2480 CB   GLU   160       9.624  -1.618  -1.422
ATOM   2481 HB1  GLU   160       9.087  -0.809  -1.918
ATOM   2482 HB2  GLU   160       9.251  -2.607  -1.686
ATOM   2483 CG   GLU   160      11.116  -1.433  -1.823
ATOM   2484 HG1  GLU   160      11.752  -2.124  -1.269
ATOM   2485 HG2  GLU   160      11.456  -0.461  -1.467
ATOM   2486 CD   GLU   160      11.286  -1.695  -3.327
ATOM   2487 OE1  GLU   160      11.499  -2.869  -3.637
ATOM   2488 OE2  GLU   160      11.171  -0.716  -4.139
ATOM   2489 C    GLU   160       9.670  -0.104   0.663
ATOM   2490 O    GLU   160       8.675   0.639   0.820
ATOM   2491 N    LEU   161      10.874   0.398   0.885
ATOM   2492 H    LEU   161      11.719  -0.129   0.717
ATOM   2493 CA   LEU   161      11.167   1.809   1.278
ATOM   2494 HA   LEU   161      10.179   2.220   1.488
ATOM   2495 CB   LEU   161      12.071   1.739   2.487
ATOM   2496 HB1  LEU   161      12.669   2.649   2.530
ATOM   2497 HB2  LEU   161      12.841   0.973   2.388
ATOM   2498 CG   LEU   161      11.376   1.533   3.844
ATOM   2499 HG   LEU   161      10.737   0.654   3.930
ATOM   2500 CD1  LEU   161      12.496   1.343   4.912
ATOM   2501 HD11 LEU   161      13.126   0.481   4.693
ATOM   2502 HD12 LEU   161      13.251   2.124   4.816
ATOM   2503 HD13 LEU   161      12.135   1.438   5.936
ATOM   2504 CD2  LEU   161      10.519   2.749   4.323
ATOM   2505 HD21 LEU   161      10.116   2.614   5.326
ATOM   2506 HD22 LEU   161      11.234   3.569   4.388
ATOM   2507 HD23 LEU   161       9.723   3.011   3.626
ATOM   2508 C    LEU   161      11.815   2.462  -0.022
ATOM   2509 O    LEU   161      12.210   1.706  -0.844
ATOM   2510 N    PRO   162      11.765   3.805  -0.222
ATOM   2511 CD   PRO   162      11.021   4.814   0.621
ATOM   2512 HD1  PRO   162      11.657   5.137   1.446
ATOM   2513 HD2  PRO   162      10.092   4.391   1.002
ATOM   2514 CG   PRO   162      10.698   5.940  -0.308
ATOM   2515 HG1  PRO   162      10.702   6.880   0.243
ATOM   2516 HG2  PRO   162       9.704   5.711  -0.692
ATOM   2517 CB   PRO   162      11.980   5.921  -1.219
ATOM   2518 HB1  PRO   162      12.854   6.324  -0.707
ATOM   2519 HB2  PRO   162      11.804   6.414  -2.175
ATOM   2520 CA   PRO   162      12.211   4.435  -1.382
ATOM   2521 HA   PRO   162      11.618   4.099  -2.233
ATOM   2522 C    PRO   162      13.715   4.185  -1.626
ATOM   2523 O    PRO   162      14.239   4.581  -2.659
ATOM   2524 N    THR   163      14.410   3.594  -0.639
ATOM   2525 H    THR   163      13.872   3.261   0.148
ATOM   2526 CA   THR   163      15.827   3.261  -0.772
ATOM   2527 HA   THR   163      16.214   4.014  -1.459
ATOM   2528 CB   THR   163      16.543   3.697   0.498
ATOM   2529 HB   THR   163      17.613   3.505   0.424
ATOM   2530 CG2  THR   163      16.372   5.216   0.857
ATOM   2531 HG21 THR   163      16.575   5.814  -0.032
ATOM   2532 HG22 THR   163      15.335   5.310   1.177
ATOM   2533 HG23 THR   163      17.029   5.529   1.669
ATOM   2534 OG1  THR   163      16.170   2.961   1.633
ATOM   2535 HG1  THR   163      16.958   2.915   2.179
ATOM   2536 C    THR   163      16.110   1.879  -1.400
ATOM   2537 O    THR   163      17.251   1.535  -1.456
ATOM   2538 N    GLY   164      15.059   1.189  -1.811
ATOM   2539 H    GLY   164      14.183   1.648  -1.609
ATOM   2540 CA   GLY   164      15.006  -0.123  -2.546
ATOM   2541 HA1  GLY   164      15.712  -0.128  -3.376
ATOM   2542 HA2  GLY   164      14.008  -0.281  -2.955
ATOM   2543 C    GLY   164      15.091  -1.381  -1.687
ATOM   2544 O    GLY   164      15.236  -2.423  -2.329
ATOM   2545 N    VAL   165      14.989  -1.298  -0.342
ATOM   2546 H    VAL   165      14.657  -0.404  -0.011
ATOM   2547 CA   VAL   165      15.024  -2.371   0.670
ATOM   2548 HA   VAL   165      15.335  -3.294   0.179
ATOM   2549 CB   VAL   165      15.926  -2.144   1.823
ATOM   2550 HB   VAL   165      15.842  -3.056   2.414
ATOM   2551 CG1  VAL   165      17.371  -2.144   1.334
ATOM   2552 HG11 VAL   165      17.570  -3.097   0.845
ATOM   2553 HG12 VAL   165      17.511  -1.278   0.687
ATOM   2554 HG13 VAL   165      18.041  -1.985   2.179
ATOM   2555 CG2  VAL   165      15.498  -0.955   2.732
ATOM   2556 HG21 VAL   165      16.145  -0.935   3.608
ATOM   2557 HG22 VAL   165      15.590   0.009   2.230
ATOM   2558 HG23 VAL   165      14.444  -1.077   2.983
ATOM   2559 C    VAL   165      13.578  -2.609   1.207
ATOM   2560 O    VAL   165      12.757  -1.723   1.037
ATOM   2561 N    HSE   166      13.341  -3.760   1.759
ATOM   2562 H    HSE   166      14.145  -4.369   1.801
ATOM   2563 CA   HSE   166      12.031  -4.259   2.205
ATOM   2564 HA   HSE   166      11.313  -3.516   1.858
ATOM   2565 CB   HSE   166      11.752  -5.667   1.602
ATOM   2566 HB1  HSE   166      10.752  -5.993   1.886
ATOM   2567 HB2  HSE   166      12.446  -6.425   1.967
ATOM   2568 CG   HSE   166      11.907  -5.761   0.116
ATOM   2569 ND1  HSE   166      13.089  -6.232  -0.543
ATOM   2570 CE1  HSE   166      13.030  -5.776  -1.809
ATOM   2571 HE1  HSE   166      13.782  -5.845  -2.581
ATOM   2572 NE2  HSE   166      11.899  -5.077  -1.997
ATOM   2573 HE2  HSE   166      11.821  -4.352  -2.696
ATOM   2574 CD2  HSE   166      11.212  -5.088  -0.809
ATOM   2575 HD2  HSE   166      10.315  -4.508  -0.650
ATOM   2576 C    HSE   166      12.033  -4.310   3.775
ATOM   2577 O    HSE   166      12.909  -4.953   4.352
ATOM   2578 N    ALA   167      10.939  -3.712   4.279
ATOM   2579 H    ALA   167      10.393  -3.177   3.619
ATOM   2580 CA   ALA   167      10.677  -3.526   5.683
ATOM   2581 HA   ALA   167      11.429  -4.035   6.286
ATOM   2582 CB   ALA   167      10.625  -1.978   6.022
ATOM   2583 HB1  ALA   167       9.741  -1.603   5.506
ATOM   2584 HB2  ALA   167      10.531  -1.745   7.082
ATOM   2585 HB3  ALA   167      11.479  -1.441   5.609
ATOM   2586 C    ALA   167       9.325  -4.128   6.209
ATOM   2587 O    ALA   167       8.275  -4.078   5.576
ATOM   2588 N    GLY   168       9.425  -4.574   7.468
ATOM   2589 H    GLY   168      10.269  -4.451   8.009
ATOM   2590 CA   GLY   168       8.409  -5.202   8.208
ATOM   2591 HA1  GLY   168       8.248  -6.193   7.784
ATOM   2592 HA2  GLY   168       7.580  -4.496   8.163
ATOM   2593 C    GLY   168       8.629  -5.457   9.664
ATOM   2594 O    GLY   168       9.603  -4.943  10.263
ATOM   2595 N    THR   169       7.685  -6.134  10.251
ATOM   2596 H    THR   169       7.035  -6.551   9.600
ATOM   2597 CA   THR   169       7.366  -6.414  11.714
ATOM   2598 HA   THR   169       7.940  -5.709  12.314
ATOM   2599 CB   THR   169       5.896  -6.071  12.088
ATOM   2600 HB   THR   169       6.001  -5.962  13.167
ATOM   2601 CG2  THR   169       5.416  -4.753  11.570
ATOM   2602 HG21 THR   169       4.356  -4.550  11.723
ATOM   2603 HG22 THR   169       5.952  -3.922  12.029
ATOM   2604 HG23 THR   169       5.550  -4.822  10.490
ATOM   2605 OG1  THR   169       4.962  -7.129  11.738
ATOM   2606 HG1  THR   169       5.058  -7.855  12.358
ATOM   2607 C    THR   169       7.779  -7.806  12.144
ATOM   2608 O    THR   169       7.992  -8.698  11.280
ATOM   2609 N    ASP   170       7.908  -8.047  13.450
ATOM   2610 H    ASP   170       7.757  -7.283  14.093
ATOM   2611 CA   ASP   170       7.715  -9.374  13.996
ATOM   2612 HA   ASP   170       8.205 -10.171  13.438
ATOM   2613 CB   ASP   170       8.232  -9.436  15.423
ATOM   2614 HB1  ASP   170       9.283  -9.191  15.273
ATOM   2615 HB2  ASP   170       8.357 -10.438  15.835
ATOM   2616 CG   ASP   170       7.661  -8.475  16.447
ATOM   2617 OD1  ASP   170       6.560  -7.941  16.222
ATOM   2618 OD2  ASP   170       8.318  -8.306  17.459
ATOM   2619 C    ASP   170       6.210  -9.768  14.043
ATOM   2620 O    ASP   170       5.318  -8.995  13.741
ATOM   2621 N    LEU   171       5.772 -11.012  14.445
ATOM   2622 H    LEU   171       6.486 -11.691  14.664
ATOM   2623 CA   LEU   171       4.354 -11.474  14.508
ATOM   2624 HA   LEU   171       3.757 -11.142  13.658
ATOM   2625 CB   LEU   171       4.330 -13.016  14.599
ATOM   2626 HB1  LEU   171       3.950 -13.442  15.528
ATOM   2627 HB2  LEU   171       5.371 -13.333  14.538
ATOM   2628 CG   LEU   171       3.601 -13.592  13.439
ATOM   2629 HG   LEU   171       3.722 -14.667  13.567
ATOM   2630 CD1  LEU   171       2.161 -13.349  13.331
ATOM   2631 HD11 LEU   171       1.834 -12.333  13.109
ATOM   2632 HD12 LEU   171       1.763 -13.905  12.482
ATOM   2633 HD13 LEU   171       1.689 -13.799  14.204
ATOM   2634 CD2  LEU   171       4.091 -13.157  12.063
ATOM   2635 HD21 LEU   171       3.709 -12.209  11.685
ATOM   2636 HD22 LEU   171       5.171 -13.067  12.179
ATOM   2637 HD23 LEU   171       3.904 -13.923  11.310
ATOM   2638 C    LEU   171       3.600 -10.813  15.704
ATOM   2639 O    LEU   171       2.418 -11.049  15.814
ATOM   2640 N    GLU   172       4.239  -9.960  16.597
ATOM   2641 H    GLU   172       5.210  -9.799  16.373
ATOM   2642 CA   GLU   172       3.634  -9.105  17.587
ATOM   2643 HA   GLU   172       2.812  -9.639  18.064
ATOM   2644 CB   GLU   172       4.707  -9.026  18.693
ATOM   2645 HB1  GLU   172       5.521  -8.425  18.289
ATOM   2646 HB2  GLU   172       4.999 -10.043  18.957
ATOM   2647 CG   GLU   172       4.107  -8.341  19.933
ATOM   2648 HG1  GLU   172       3.122  -8.726  20.195
ATOM   2649 HG2  GLU   172       3.944  -7.273  19.784
ATOM   2650 CD   GLU   172       4.884  -8.410  21.240
ATOM   2651 OE1  GLU   172       4.326  -7.902  22.216
ATOM   2652 OE2  GLU   172       6.012  -8.984  21.272
ATOM   2653 C    GLU   172       3.196  -7.720  17.107
ATOM   2654 O    GLU   172       2.419  -7.044  17.772
ATOM   2655 N    GLY   173       3.764  -7.377  15.906
ATOM   2656 H    GLY   173       4.570  -7.931  15.653
ATOM   2657 CA   GLY   173       3.440  -6.273  15.069
ATOM   2658 HA1  GLY   173       2.428  -5.927  15.279
ATOM   2659 HA2  GLY   173       3.522  -6.650  14.049
ATOM   2660 C    GLY   173       4.385  -5.124  15.293
ATOM   2661 O    GLY   173       4.142  -4.084  14.690
ATOM   2662 N    ASN   174       5.473  -5.229  16.079
ATOM   2663 H    ASN   174       5.737  -6.161  16.365
ATOM   2664 CA   ASN   174       6.522  -4.246  16.191
ATOM   2665 HA   ASN   174       6.030  -3.274  16.152
ATOM   2666 CB   ASN   174       7.251  -4.440  17.512
ATOM   2667 HB1  ASN   174       8.065  -3.716  17.559
ATOM   2668 HB2  ASN   174       7.553  -5.484  17.597
ATOM   2669 CG   ASN   174       6.377  -4.180  18.757
ATOM   2670 OD1  ASN   174       5.725  -3.173  18.778
ATOM   2671 ND2  ASN   174       6.334  -5.043  19.747
ATOM   2672 HD21 ASN   174       6.867  -5.885  19.579
ATOM   2673 HD22 ASN   174       5.810  -4.846  20.587
ATOM   2674 C    ASN   174       7.557  -4.306  15.043
ATOM   2675 O    ASN   174       8.152  -5.361  14.693
ATOM   2676 N    PHE   175       7.728  -3.164  14.361
ATOM   2677 H    PHE   175       7.318  -2.328  14.752
ATOM   2678 CA   PHE   175       8.676  -3.017  13.221
ATOM   2679 HA   PHE   175       8.405  -3.712  12.426
ATOM   2680 CB   PHE   175       8.723  -1.576  12.669
ATOM   2681 HB1  PHE   175       9.691  -1.083  12.576
ATOM   2682 HB2  PHE   175       8.212  -0.910  13.364
ATOM   2683 CG   PHE   175       7.907  -1.463  11.437
ATOM   2684 CD1  PHE   175       6.624  -0.830  11.473
ATOM   2685 HD1  PHE   175       6.172  -0.404  12.357
ATOM   2686 CE1  PHE   175       5.869  -0.869  10.329
ATOM   2687 HE1  PHE   175       4.879  -0.449  10.435
ATOM   2688 CZ   PHE   175       6.332  -1.347   9.116
ATOM   2689 HZ   PHE   175       5.653  -1.447   8.282
ATOM   2690 CE2  PHE   175       7.649  -1.863   9.012
ATOM   2691 HE2  PHE   175       8.070  -2.166   8.064
ATOM   2692 CD2  PHE   175       8.380  -1.999  10.242
ATOM   2693 HD2  PHE   175       9.375  -2.418  10.277
ATOM   2694 C    PHE   175      10.053  -3.455  13.628
ATOM   2695 O    PHE   175      10.522  -3.234  14.760
ATOM   2696 N    TYR   176      10.795  -4.066  12.718
ATOM   2697 H    TYR   176      10.404  -4.402  11.849
ATOM   2698 CA   TYR   176      12.266  -4.066  12.725
ATOM   2699 HA   TYR   176      12.664  -4.105  13.739
ATOM   2700 CB   TYR   176      12.853  -5.228  11.943
ATOM   2701 HB1  TYR   176      13.924  -5.023  11.925
ATOM   2702 HB2  TYR   176      12.509  -5.233  10.909
ATOM   2703 CG   TYR   176      12.522  -6.550  12.553
ATOM   2704 CD1  TYR   176      13.256  -7.078  13.609
ATOM   2705 HD1  TYR   176      14.030  -6.510  14.104
ATOM   2706 CE1  TYR   176      13.003  -8.336  14.173
ATOM   2707 HE1  TYR   176      13.630  -8.657  14.992
ATOM   2708 CZ   TYR   176      11.959  -9.144  13.654
ATOM   2709 OH   TYR   176      11.702 -10.373  14.189
ATOM   2710 HH   TYR   176      11.016 -10.801  13.672
ATOM   2711 CE2  TYR   176      11.244  -8.625  12.535
ATOM   2712 HE2  TYR   176      10.510  -9.316  12.149
ATOM   2713 CD2  TYR   176      11.552  -7.346  12.010
ATOM   2714 HD2  TYR   176      11.107  -7.041  11.075
ATOM   2715 C    TYR   176      12.676  -2.664  12.117
ATOM   2716 O    TYR   176      12.159  -2.257  11.040
ATOM   2717 N    GLY   177      13.528  -1.946  12.812
ATOM   2718 H    GLY   177      13.833  -2.341  13.690
ATOM   2719 CA   GLY   177      13.850  -0.548  12.508
ATOM   2720 HA1  GLY   177      13.872  -0.406  11.427
ATOM   2721 HA2  GLY   177      14.844  -0.323  12.895
ATOM   2722 C    GLY   177      12.859   0.481  13.029
ATOM   2723 O    GLY   177      11.976   0.158  13.814
ATOM   2724 N    PRO   178      12.937   1.821  12.661
ATOM   2725 CD   PRO   178      14.067   2.482  11.993
ATOM   2726 HD1  PRO   178      14.043   2.278  10.923
ATOM   2727 HD2  PRO   178      15.031   2.193  12.412
ATOM   2728 CG   PRO   178      13.768   4.067  12.011
ATOM   2729 HG1  PRO   178      13.140   4.443  11.204
ATOM   2730 HG2  PRO   178      14.684   4.658  11.991
ATOM   2731 CB   PRO   178      13.027   4.130  13.324
ATOM   2732 HB1  PRO   178      12.583   5.117  13.457
ATOM   2733 HB2  PRO   178      13.683   3.978  14.181
ATOM   2734 CA   PRO   178      12.087   2.953  13.211
ATOM   2735 HA   PRO   178      11.622   2.767  14.180
ATOM   2736 C    PRO   178      10.880   3.199  12.317
ATOM   2737 O    PRO   178      10.325   4.275  12.321
ATOM   2738 N    PHE   179      10.552   2.271  11.449
ATOM   2739 H    PHE   179      11.008   1.370  11.478
ATOM   2740 CA   PHE   179       9.633   2.544  10.311
ATOM   2741 HA   PHE   179       9.852   3.536   9.915
ATOM   2742 CB   PHE   179       9.837   1.403   9.284
ATOM   2743 HB1  PHE   179       9.429   1.710   8.321
ATOM   2744 HB2  PHE   179       9.343   0.475   9.574
ATOM   2745 CG   PHE   179      11.312   1.157   9.076
ATOM   2746 CD1  PHE   179      12.180   2.269   8.913
ATOM   2747 HD1  PHE   179      11.835   3.287   9.017
ATOM   2748 CE1  PHE   179      13.486   2.041   8.452
ATOM   2749 HE1  PHE   179      14.172   2.868   8.344
ATOM   2750 CZ   PHE   179      13.935   0.723   8.340
ATOM   2751 HZ   PHE   179      14.905   0.517   7.911
ATOM   2752 CE2  PHE   179      13.102  -0.366   8.561
ATOM   2753 HE2  PHE   179      13.400  -1.387   8.376
ATOM   2754 CD2  PHE   179      11.794  -0.126   9.007
ATOM   2755 HD2  PHE   179      11.124  -0.972   9.046
ATOM   2756 C    PHE   179       8.170   2.429  10.894
ATOM   2757 O    PHE   179       7.966   1.778  11.944
ATOM   2758 N    VAL   180       7.310   2.998  10.073
ATOM   2759 H    VAL   180       7.633   3.387   9.199
ATOM   2760 CA   VAL   180       5.849   3.211  10.349
ATOM   2761 HA   VAL   180       5.536   2.647  11.228
ATOM   2762 CB   VAL   180       5.580   4.698  10.700
ATOM   2763 HB   VAL   180       4.539   4.944  10.908
ATOM   2764 CG1  VAL   180       6.252   5.122  11.986
ATOM   2765 HG11 VAL   180       5.926   6.127  12.257
ATOM   2766 HG12 VAL   180       5.961   4.492  12.826
ATOM   2767 HG13 VAL   180       7.326   5.002  11.843
ATOM   2768 CG2  VAL   180       5.949   5.630   9.533
ATOM   2769 HG21 VAL   180       5.587   6.638   9.738
ATOM   2770 HG22 VAL   180       7.027   5.768   9.447
ATOM   2771 HG23 VAL   180       5.549   5.318   8.568
ATOM   2772 C    VAL   180       4.989   2.858   9.133
ATOM   2773 O    VAL   180       5.435   2.736   8.009
ATOM   2774 N    ASP   181       3.742   2.480   9.429
ATOM   2775 H    ASP   181       3.424   2.620  10.378
ATOM   2776 CA   ASP   181       2.861   1.761   8.487
ATOM   2777 HA   ASP   181       3.490   1.255   7.755
ATOM   2778 CB   ASP   181       2.116   0.625   9.240
ATOM   2779 HB1  ASP   181       2.723  -0.201   9.612
ATOM   2780 HB2  ASP   181       1.488   0.123   8.504
ATOM   2781 CG   ASP   181       1.171   1.112  10.360
ATOM   2782 OD1  ASP   181       1.631   1.622  11.358
ATOM   2783 OD2  ASP   181      -0.055   0.880  10.222
ATOM   2784 C    ASP   181       2.050   2.721   7.538
ATOM   2785 O    ASP   181       0.870   2.577   7.298
ATOM   2786 N    ARG   182       2.705   3.767   6.982
ATOM   2787 H    ARG   182       3.651   3.856   7.325
ATOM   2788 CA   ARG   182       2.115   4.796   6.174
ATOM   2789 HA   ARG   182       1.279   4.413   5.588
ATOM   2790 CB   ARG   182       1.773   5.921   7.204
ATOM   2791 HB1  ARG   182       1.028   5.388   7.795
ATOM   2792 HB2  ARG   182       1.295   6.714   6.629
ATOM   2793 CG   ARG   182       2.945   6.449   8.065
ATOM   2794 HG1  ARG   182       3.778   6.651   7.391
ATOM   2795 HG2  ARG   182       3.170   5.741   8.862
ATOM   2796 CD   ARG   182       2.589   7.816   8.715
ATOM   2797 HD1  ARG   182       2.355   8.565   7.958
ATOM   2798 HD2  ARG   182       3.448   8.186   9.274
ATOM   2799 NE   ARG   182       1.384   7.743   9.510
ATOM   2800 HE   ARG   182       1.023   6.801   9.569
ATOM   2801 CZ   ARG   182       0.758   8.731  10.136
ATOM   2802 NH1  ARG   182       1.210   9.944  10.065
ATOM   2803 HH11 ARG   182       2.083  10.005   9.562
ATOM   2804 HH12 ARG   182       0.881  10.696  10.653
ATOM   2805 NH2  ARG   182      -0.422   8.655  10.674
ATOM   2806 HH21 ARG   182      -0.884   7.766  10.803
ATOM   2807 HH22 ARG   182      -0.829   9.488  11.074
ATOM   2808 C    ARG   182       3.148   5.327   5.192
ATOM   2809 O    ARG   182       4.332   5.059   5.290
ATOM   2810 N    GLN   183       2.811   6.160   4.199
ATOM   2811 H    GLN   183       1.853   6.478   4.242
ATOM   2812 CA   GLN   183       3.728   6.787   3.217
ATOM   2813 HA   GLN   183       4.589   6.119   3.184
ATOM   2814 CB   GLN   183       3.104   6.718   1.820
ATOM   2815 HB1  GLN   183       2.169   7.255   1.975
ATOM   2816 HB2  GLN   183       2.832   5.707   1.517
ATOM   2817 CG   GLN   183       3.742   7.508   0.656
ATOM   2818 HG1  GLN   183       3.904   8.548   0.938
ATOM   2819 HG2  GLN   183       3.091   7.498  -0.218
ATOM   2820 CD   GLN   183       5.114   6.893   0.161
ATOM   2821 OE1  GLN   183       6.184   7.212   0.630
ATOM   2822 NE2  GLN   183       5.122   5.867  -0.629
ATOM   2823 HE21 GLN   183       4.240   5.497  -0.953
ATOM   2824 HE22 GLN   183       6.042   5.547  -0.895
ATOM   2825 C    GLN   183       4.201   8.211   3.520
ATOM   2826 O    GLN   183       3.451   9.205   3.507
ATOM   2827 N    THR   184       5.475   8.355   3.857
ATOM   2828 H    THR   184       5.969   7.479   3.947
ATOM   2829 CA   THR   184       6.211   9.491   4.340
ATOM   2830 HA   THR   184       5.618  10.334   3.987
ATOM   2831 CB   THR   184       6.254   9.511   5.868
ATOM   2832 HB   THR   184       6.769  10.445   6.093
ATOM   2833 CG2  THR   184       4.930   9.445   6.658
ATOM   2834 HG21 THR   184       5.063   8.847   7.559
ATOM   2835 HG22 THR   184       4.546  10.441   6.881
ATOM   2836 HG23 THR   184       4.126   8.922   6.141
ATOM   2837 OG1  THR   184       7.031   8.499   6.321
ATOM   2838 HG1  THR   184       7.111   8.770   7.239
ATOM   2839 C    THR   184       7.639   9.597   3.743
ATOM   2840 O    THR   184       8.147   8.788   2.948
ATOM   2841 N    ALA   185       8.390  10.614   4.159
ATOM   2842 H    ALA   185       7.941  11.339   4.700
ATOM   2843 CA   ALA   185       9.844  10.709   3.896
ATOM   2844 HA   ALA   185      10.067  10.313   2.906
ATOM   2845 CB   ALA   185      10.109  12.207   3.952
ATOM   2846 HB1  ALA   185      10.018  12.486   5.002
ATOM   2847 HB2  ALA   185      11.095  12.395   3.527
ATOM   2848 HB3  ALA   185       9.442  12.838   3.366
ATOM   2849 C    ALA   185      10.822   9.780   4.672
ATOM   2850 O    ALA   185      12.046   9.973   4.660
ATOM   2851 N    GLN   186      10.305   8.725   5.357
ATOM   2852 H    GLN   186       9.303   8.610   5.409
ATOM   2853 CA   GLN   186      11.085   7.841   6.231
ATOM   2854 HA   GLN   186      11.604   8.510   6.918
ATOM   2855 CB   GLN   186      10.190   6.874   6.955
ATOM   2856 HB1  GLN   186       9.570   7.525   7.572
ATOM   2857 HB2  GLN   186      10.847   6.301   7.610
ATOM   2858 CG   GLN   186       9.343   5.949   6.087
ATOM   2859 HG1  GLN   186      10.031   5.357   5.484
ATOM   2860 HG2  GLN   186       8.635   6.474   5.446
ATOM   2861 CD   GLN   186       8.436   4.963   6.903
ATOM   2862 OE1  GLN   186       8.758   4.544   7.999
ATOM   2863 NE2  GLN   186       7.410   4.444   6.255
ATOM   2864 HE21 GLN   186       7.084   4.935   5.435
ATOM   2865 HE22 GLN   186       6.764   3.794   6.680
ATOM   2866 C    GLN   186      12.112   7.001   5.365
ATOM   2867 O    GLN   186      11.965   6.814   4.195
ATOM   2868 N    ALA   187      13.220   6.575   5.929
ATOM   2869 H    ALA   187      13.427   6.745   6.903
ATOM   2870 CA   ALA   187      14.339   6.097   5.163
ATOM   2871 HA   ALA   187      14.028   5.645   4.221
ATOM   2872 CB   ALA   187      15.063   7.338   4.666
ATOM   2873 HB1  ALA   187      15.089   8.035   5.504
ATOM   2874 HB2  ALA   187      16.078   6.995   4.465
ATOM   2875 HB3  ALA   187      14.683   7.620   3.684
ATOM   2876 C    ALA   187      15.269   5.147   6.002
ATOM   2877 O    ALA   187      15.395   5.389   7.176
ATOM   2878 N    ALA   188      15.722   4.035   5.376
ATOM   2879 H    ALA   188      15.657   4.008   4.368
ATOM   2880 CA   ALA   188      16.631   3.087   6.093
ATOM   2881 HA   ALA   188      16.325   3.108   7.139
ATOM   2882 CB   ALA   188      16.483   1.701   5.499
ATOM   2883 HB1  ALA   188      17.151   1.057   6.070
ATOM   2884 HB2  ALA   188      15.436   1.627   5.790
ATOM   2885 HB3  ALA   188      16.628   1.494   4.438
ATOM   2886 C    ALA   188      18.130   3.582   6.104
ATOM   2887 O    ALA   188      18.432   4.552   5.424
ATOM   2888 N    GLY   189      18.957   2.867   6.877
ATOM   2889 H    GLY   189      18.551   2.346   7.642
ATOM   2890 CA   GLY   189      20.416   3.191   7.029
ATOM   2891 HA1  GLY   189      20.862   2.902   7.981
ATOM   2892 HA2  GLY   189      20.569   4.268   6.950
ATOM   2893 C    GLY   189      21.333   2.620   6.009
ATOM   2894 O    GLY   189      20.966   1.793   5.140
ATOM   2895 N    THR   190      22.635   3.006   6.081
ATOM   2896 H    THR   190      22.913   3.646   6.811
ATOM   2897 CA   THR   190      23.673   2.457   5.241
ATOM   2898 HA   THR   190      23.319   2.363   4.214
ATOM   2899 CB   THR   190      24.851   3.373   5.207
ATOM   2900 HB   THR   190      25.241   3.301   6.222
ATOM   2901 CG2  THR   190      25.975   3.073   4.188
ATOM   2902 HG21 THR   190      25.641   3.208   3.159
ATOM   2903 HG22 THR   190      26.768   3.820   4.220
ATOM   2904 HG23 THR   190      26.452   2.102   4.318
ATOM   2905 OG1  THR   190      24.544   4.704   4.881
ATOM   2906 HG1  THR   190      23.846   4.755   4.224
ATOM   2907 C    THR   190      24.194   1.073   5.502
ATOM   2908 O    THR   190      24.237   0.622   6.683
ATOM   2909 N    ASP   191      24.585   0.303   4.504
ATOM   2910 H    ASP   191      24.554   0.670   3.563
ATOM   2911 CA   ASP   191      24.775  -1.147   4.579
ATOM   2912 HA   ASP   191      24.838  -1.403   5.637
ATOM   2913 CB   ASP   191      23.520  -1.810   4.068
ATOM   2914 HB1  ASP   191      23.494  -1.627   2.993
ATOM   2915 HB2  ASP   191      22.670  -1.383   4.600
ATOM   2916 CG   ASP   191      23.443  -3.333   4.295
ATOM   2917 OD1  ASP   191      24.049  -3.749   5.301
ATOM   2918 OD2  ASP   191      22.675  -4.120   3.683
ATOM   2919 C    ASP   191      26.081  -1.455   3.825
ATOM   2920 OT1  ASP   191      27.118  -1.587   4.523
ATOM   2921 OT2  ASP   191      26.106  -1.576   2.572
ATOM   2922 O    TIP   192      16.793  -0.057  14.886
ATOM   2923 H1   TIP   192      16.497   0.744  15.317
ATOM   2924 H2   TIP   192      17.613   0.188  14.458
ATOM   2925 O    TIP   193      -9.895  -9.079  -2.438
ATOM   2926 H1   TIP   193     -10.415  -9.841  -2.185
ATOM   2927 H2   TIP   193      -9.247  -9.423  -3.052
ATOM   2928 O    TIP   194     -26.065 -21.722  11.219
ATOM   2929 H1   TIP   194     -26.958 -21.876  11.527
ATOM   2930 H2   TIP   194     -26.118 -20.904  10.726
ATOM   2931 O    TIP   195      17.847   7.517  11.786
ATOM   2932 H1   TIP   195      18.101   8.097  12.504
ATOM   2933 H2   TIP   195      17.430   8.094  11.147
ATOM   2934 O    TIP   196      -2.213   9.749  13.939
ATOM   2935 H1   TIP   196      -2.091  10.389  14.640
ATOM   2936 H2   TIP   196      -2.429  10.273  13.169
ATOM   2937 O    TIP   197     -11.624   0.740   1.582
ATOM   2938 H1   TIP   197     -10.749   0.358   1.652
ATOM   2939 H2   TIP   197     -11.845   0.668   0.653
ATOM   2940 O    TIP   198       0.447  -4.336  -1.373
ATOM   2941 H1   TIP   198       0.404  -3.391  -1.516
ATOM   2942 H2   TIP   198      -0.467  -4.610  -1.300
ATOM   2943 O    TIP   199     -13.870  -1.327  15.843
ATOM   2944 H1   TIP   199     -14.621  -1.631  15.334
ATOM   2945 H2   TIP   199     -13.253  -0.999  15.190
ATOM   2946 O    TIP   200     -22.510  -5.770  12.877
ATOM   2947 H1   TIP   200     -22.136  -5.557  12.022
ATOM   2948 H2   TIP   200     -23.049  -5.011  13.100
ATOM   2949 O    TIP   201     -10.443  28.495  15.586
ATOM   2950 H1   TIP   201      -9.992  28.034  16.294
ATOM   2951 H2   TIP   201     -11.269  28.023  15.480
ATOM   2952 O    TIP   202      16.389 -20.947   0.957
ATOM   2953 H1   TIP   202      17.231 -21.050   1.401
ATOM   2954 H2   TIP   202      16.617 -20.811   0.038
ATOM   2955 O    TIP   203     -20.643  14.181  10.778
ATOM   2956 H1   TIP   203     -21.396  14.765  10.872
ATOM   2957 H2   TIP   203     -21.018  13.350  10.487
ATOM   2958 O    TIP   204      22.806  -6.797   1.998
ATOM   2959 H1   TIP   204      22.088  -6.657   1.381
ATOM   2960 H2   TIP   204      22.751  -6.057   2.603
ATOM   2961 O    TIP   205      17.385 -13.372  19.002
ATOM   2962 H1   TIP   205      17.503 -14.069  19.647
ATOM   2963 H2   TIP   205      16.439 -13.240  18.961
ATOM   2964 O    TIP   206     -13.113 -20.952  20.360
ATOM   2965 H1   TIP   206     -12.498 -20.792  19.644
ATOM   2966 H2   TIP   206     -13.525 -21.788  20.142
ATOM   2967 O    TIP   207      -2.606 -23.847  21.393
ATOM   2968 H1   TIP   207      -2.324 -23.064  20.921
ATOM   2969 H2   TIP   207      -1.974 -24.520  21.142
ATOM   2970 O    TIP   208      -2.299  -8.752  -2.296
ATOM   2971 H1   TIP   208      -2.530  -8.139  -2.994
ATOM   2972 H2   TIP   208      -1.342  -8.756  -2.287
ATOM   2973 O    TIP   209      13.561 -22.377  14.866
ATOM   2974 H1   TIP   209      13.718 -23.122  15.447
ATOM   2975 H2   TIP   209      12.608 -22.289  14.840
ATOM   2976 O    TIP   210      24.232 -10.935  14.930
ATOM   2977 H1   TIP   210      23.789 -11.050  15.770
ATOM   2978 H2   TIP   210      23.598 -10.471  14.384
ATOM   2979 O    TIP   211      -2.998   6.086  21.400
ATOM   2980 H1   TIP   211      -2.867   5.140  21.343
ATOM   2981 H2   TIP   211      -3.924   6.213  21.198
ATOM   2982 O    TIP   212     -19.368 -28.641  12.631
ATOM   2983 H1   TIP   212     -19.474 -29.086  13.472
ATOM   2984 H2   TIP   212     -19.363 -27.710  12.851
ATOM   2985 O    TIP   213     -23.527 -14.039  10.475
ATOM   2986 H1   TIP   213     -22.797 -13.866   9.880
ATOM   2987 H2   TIP   213     -23.450 -13.368  11.153
ATOM   2988 O    TIP   214       3.914   4.604  -4.171
ATOM   2989 H1   TIP   214       4.149   3.680  -4.250
ATOM   2990 H2   TIP   214       4.716   5.076  -4.394
ATOM   2991 O    TIP   215      11.384  18.149  23.062
ATOM   2992 H1   TIP   215      10.998  18.771  22.445
ATOM   2993 H2   TIP   215      12.322  18.337  23.038
ATOM   2994 O    TIP   216     -16.366 -19.662   8.657
ATOM   2995 H1   TIP   216     -16.388 -19.706   9.613
ATOM   2996 H2   TIP   216     -16.721 -20.502   8.369
ATOM   2997 O    TIP   217     -19.042 -12.479  18.194
ATOM   2998 H1   TIP   217     -19.105 -13.210  18.810
ATOM   2999 H2   TIP   217     -19.570 -12.751  17.444
ATOM   3000 O    TIP   218      14.336 -20.582   2.664
ATOM   3001 H1   TIP   218      14.981 -20.642   1.959
ATOM   3002 H2   TIP   218      14.217 -19.643   2.802
ATOM   3003 O    TIP   219      12.036 -12.519  24.179
ATOM   3004 H1   TIP   219      12.515 -12.957  24.882
ATOM   3005 H2   TIP   219      11.141 -12.847  24.256
ATOM   3006 O    TIP   220       3.902 -13.149  21.908
ATOM   3007 H1   TIP   220       4.138 -12.850  22.786
ATOM   3008 H2   TIP   220       4.565 -12.763  21.336
ATOM   3009 O    TIP   221     -17.988  -0.557   1.369
ATOM   3010 H1   TIP   221     -18.744  -0.107   1.747
ATOM   3011 H2   TIP   221     -18.313  -1.429   1.147
ATOM   3012 O    TIP   222       7.702  -7.485  19.908
ATOM   3013 H1   TIP   222       7.921  -7.932  19.091
ATOM   3014 H2   TIP   222       7.196  -8.127  20.405
ATOM   3015 O    TIP   223       6.450 -14.960  10.695
ATOM   3016 H1   TIP   223       6.270 -14.246  10.084
ATOM   3017 H2   TIP   223       7.332 -15.254  10.468
ATOM   3018 O    TIP   224      -8.420  -9.027  24.997
ATOM   3019 H1   TIP   224      -7.690  -8.451  24.770
ATOM   3020 H2   TIP   224      -8.850  -8.593  25.733
ATOM   3021 O    TIP   225      10.694   9.988  12.614
ATOM   3022 H1   TIP   225      10.665  10.740  13.205
ATOM   3023 H2   TIP   225      11.508   9.538  12.837
ATOM   3024 O    TIP   226      30.007   6.585  10.834
ATOM   3025 H1   TIP   226      29.833   5.920  11.501
ATOM   3026 H2   TIP   226      30.049   7.408  11.321
ATOM   3027 O    TIP   227       7.990  -9.394  26.561
ATOM   3028 H1   TIP   227       8.737  -9.013  26.100
ATOM   3029 H2   TIP   227       7.304  -8.729  26.500
ATOM   3030 O    TIP   228      17.022   1.434   9.149
ATOM   3031 H1   TIP   228      16.886   0.502   8.983
ATOM   3032 H2   TIP   228      17.334   1.476  10.053
ATOM   3033 O    TIP   229      -4.086   3.612   1.658
ATOM   3034 H1   TIP   229      -4.010   3.809   0.724
ATOM   3035 H2   TIP   229      -5.028   3.591   1.824
ATOM   3036 O    TIP   230      -4.082 -19.754  17.587
ATOM   3037 H1   TIP   230      -4.355 -19.608  16.681
ATOM   3038 H2   TIP   230      -3.156 -19.513  17.601
ATOM   3039 O    TIP   231       4.812 -18.239  20.591
ATOM   3040 H1   TIP   231       4.573 -17.345  20.835
ATOM   3041 H2   TIP   231       4.045 -18.764  20.821
ATOM   3042 O    TIP   232     -11.729 -27.543  13.955
ATOM   3043 H1   TIP   232     -11.921 -27.486  13.019
ATOM   3044 H2   TIP   232     -12.586 -27.629  14.372
ATOM   3045 O    TIP   233      -2.426  10.366  16.670
ATOM   3046 H1   TIP   233      -2.881  11.200  16.783
ATOM   3047 H2   TIP   233      -3.010   9.718  17.062
ATOM   3048 O    TIP   234      19.025  -9.000   3.088
ATOM   3049 H1   TIP   234      18.958  -9.924   2.846
ATOM   3050 H2   TIP   234      19.399  -9.008   3.969
ATOM   3051 O    TIP   235      17.352 -22.146   4.966
ATOM   3052 H1   TIP   235      18.015 -22.516   5.549
ATOM   3053 H2   TIP   235      17.849 -21.612   4.346
ATOM   3054 O    TIP   236      -8.739 -16.633  -3.694
ATOM   3055 H1   TIP   236      -8.163 -16.609  -2.930
ATOM   3056 H2   TIP   236      -8.343 -17.282  -4.275
ATOM   3057 O    TIP   237      -1.985  11.138  11.340
ATOM   3058 H1   TIP   237      -1.493  11.958  11.370
ATOM   3059 H2   TIP   237      -2.884  11.404  11.149
ATOM   3060 O    TIP   238      13.368   8.496  12.493
ATOM   3061 H1   TIP   238      13.837   9.324  12.602
ATOM   3062 H2   TIP   238      13.877   7.863  13.000
ATOM   3063 O    TIP   239      11.580   1.117  17.128
ATOM   3064 H1   TIP   239      12.443   0.812  16.849
ATOM   3065 H2   TIP   239      10.962   0.575  16.638
ATOM   3066 O    TIP   240      18.648   7.869   1.292
ATOM   3067 H1   TIP   240      19.034   8.687   1.605
ATOM   3068 H2   TIP   240      18.045   8.138   0.599
ATOM   3069 O    TIP   241       9.300  13.414   7.973
ATOM   3070 H1   TIP   241       9.578  12.501   8.045
ATOM   3071 H2   TIP   241       8.565  13.394   7.360
ATOM   3072 O    TIP   242       1.935  13.578  14.539
ATOM   3073 H1   TIP   242       2.411  12.793  14.267
ATOM   3074 H2   TIP   242       1.102  13.249  14.877
ATOM   3075 O    TIP   243     -18.848 -27.115   1.984
ATOM   3076 H1   TIP   243     -19.253 -26.687   2.739
ATOM   3077 H2   TIP   243     -19.583 -27.356   1.421
ATOM   3078 O    TIP   244      -7.421   9.520   8.171
ATOM   3079 H1   TIP   244      -7.527  10.133   8.898
ATOM   3080 H2   TIP   244      -8.261   9.064   8.116
ATOM   3081 O    TIP   245     -11.927  10.251  15.964
ATOM   3082 H1   TIP   245     -12.814  10.563  16.145
ATOM   3083 H2   TIP   245     -12.022   9.689  15.195
ATOM   3084 O    TIP   246      16.505 -20.081   6.455
ATOM   3085 H1   TIP   246      16.783 -20.881   6.010
ATOM   3086 H2   TIP   246      17.212 -19.457   6.292
ATOM   3087 O    TIP   247      20.895   1.891   0.950
ATOM   3088 H1   TIP   247      21.785   2.040   1.268
ATOM   3089 H2   TIP   247      20.859   2.352   0.112
ATOM   3090 O    TIP   248     -20.453  -5.160  17.895
ATOM   3091 H1   TIP   248     -20.419  -4.224  17.697
ATOM   3092 H2   TIP   248     -20.961  -5.539  17.178
ATOM   3093 O    TIP   249     -15.452  -6.685   2.088
ATOM   3094 H1   TIP   249     -15.412  -5.761   1.842
ATOM   3095 H2   TIP   249     -15.966  -6.698   2.895
ATOM   3096 O    TIP   250       6.804  -0.642  15.535
ATOM   3097 H1   TIP   250       7.724  -0.392  15.446
ATOM   3098 H2   TIP   250       6.322   0.045  15.075
ATOM   3099 O    TIP   251     -14.211 -17.946  -3.657
ATOM   3100 H1   TIP   251     -13.310 -18.040  -3.964
ATOM   3101 H2   TIP   251     -14.141 -17.936  -2.703
ATOM   3102 O    TIP   252     -27.658 -18.284  17.713
ATOM   3103 H1   TIP   252     -26.829 -18.606  17.360
ATOM   3104 H2   TIP   252     -28.326 -18.668  17.146
ATOM   3105 O    TIP   253      19.457 -12.443  22.005
ATOM   3106 H1   TIP   253      19.865 -12.221  21.168
ATOM   3107 H2   TIP   253      18.871 -11.709  22.188
ATOM   3108 O    TIP   254      -7.541 -18.393  -5.376
ATOM   3109 H1   TIP   254      -8.081 -19.163  -5.200
ATOM   3110 H2   TIP   254      -6.873 -18.406  -4.691
ATOM   3111 O    TIP   255     -10.622 -28.405   1.934
ATOM   3112 H1   TIP   255     -11.122 -27.708   1.510
ATOM   3113 H2   TIP   255     -11.216 -29.155   1.945
ATOM   3114 O    TIP   256     -25.856 -18.712  12.986
ATOM   3115 H1   TIP   256     -25.971 -19.476  13.551
ATOM   3116 H2   TIP   256     -26.619 -18.723  12.408
ATOM   3117 O    TIP   257      22.133 -18.620  24.744
ATOM   3118 H1   TIP   257      21.660 -18.443  23.931
ATOM   3119 H2   TIP   257      21.705 -18.066  25.397
ATOM   3120 O    TIP   258      20.832 -25.235  16.732
ATOM   3121 H1   TIP   258      21.463 -25.633  17.332
ATOM   3122 H2   TIP   258      20.011 -25.696  16.906
ATOM   3123 O    TIP   259      23.649   2.142   1.791
ATOM   3124 H1   TIP   259      23.984   2.218   0.898
ATOM   3125 H2   TIP   259      23.745   3.021   2.159
ATOM   3126 O    TIP   260      -2.275  -0.139  25.416
ATOM   3127 H1   TIP   260      -2.187   0.055  26.349
ATOM   3128 H2   TIP   260      -2.607  -1.036  25.387
ATOM   3129 O    TIP   261      24.379 -22.780   3.580
ATOM   3130 H1   TIP   261      24.882 -23.168   4.296
ATOM   3131 H2   TIP   261      23.753 -23.460   3.331
ATOM   3132 O    TIP   262      23.740 -15.907   5.765
ATOM   3133 H1   TIP   262      23.307 -15.392   5.085
ATOM   3134 H2   TIP   262      23.582 -15.420   6.573
ATOM   3135 O    TIP   263       7.292 -11.725  18.210
ATOM   3136 H1   TIP   263       6.987 -12.118  17.393
ATOM   3137 H2   TIP   263       7.964 -11.099  17.939
ATOM   3138 O    TIP   264      14.986 -20.250  15.222
ATOM   3139 H1   TIP   264      14.403 -20.871  14.785
ATOM   3140 H2   TIP   264      15.809 -20.726  15.327
ATOM   3141 O    TIP   265     -14.207 -25.093  -0.088
ATOM   3142 H1   TIP   265     -13.327 -25.466  -0.035
ATOM   3143 H2   TIP   265     -14.780 -25.779   0.252
ATOM   3144 O    TIP   266       2.143   3.860  15.346
ATOM   3145 H1   TIP   266       2.922   4.212  15.777
ATOM   3146 H2   TIP   266       1.504   4.572  15.387
ATOM   3147 O    TIP   267      26.827   4.992  12.020
ATOM   3148 H1   TIP   267      26.080   4.558  12.432
ATOM   3149 H2   TIP   267      26.589   5.056  11.096
ATOM   3150 O    TIP   268     -14.848   5.328   4.776
ATOM   3151 H1   TIP   268     -15.416   5.992   4.386
ATOM   3152 H2   TIP   268     -15.002   4.543   4.252
ATOM   3153 O    TIP   269      11.207 -25.239   0.715
ATOM   3154 H1   TIP   269      12.052 -25.689   0.716
ATOM   3155 H2   TIP   269      11.336 -24.485   1.290
ATOM   3156 O    TIP   270      -7.001 -16.376  -1.657
ATOM   3157 H1   TIP   270      -6.410 -16.654  -0.959
ATOM   3158 H2   TIP   270      -6.696 -15.501  -1.897
ATOM   3159 O    TIP   271     -12.282  -3.293  16.946
ATOM   3160 H1   TIP   271     -11.734  -3.077  17.700
ATOM   3161 H2   TIP   271     -12.677  -2.461  16.689
ATOM   3162 O    TIP   272       9.412   6.006   2.960
ATOM   3163 H1   TIP   272      10.293   6.264   3.231
ATOM   3164 H2   TIP   272       8.872   6.777   3.132
ATOM   3165 O    TIP   273      18.096 -23.464  18.787
ATOM   3166 H1   TIP   273      17.623 -23.759  19.565
ATOM   3167 H2   TIP   273      17.568 -23.773  18.052
ATOM   3168 O    TIP   274       4.902  -0.949  17.405
ATOM   3169 H1   TIP   274       4.942  -1.812  17.816
ATOM   3170 H2   TIP   274       5.649  -0.933  16.806
ATOM   3171 O    TIP   275      10.155  -8.115   2.828
ATOM   3172 H1   TIP   275       9.996  -8.702   2.090
ATOM   3173 H2   TIP   275       9.544  -7.391   2.697
ATOM   3174 O    TIP   276       5.876 -30.150  24.461
ATOM   3175 H1   TIP   276       5.174 -29.500  24.450
ATOM   3176 H2   TIP   276       6.054 -30.296  25.389
ATOM   3177 O    TIP   277      -9.337   9.772   1.738
ATOM   3178 H1   TIP   277     -10.022   9.257   2.163
ATOM   3179 H2   TIP   277      -8.681   9.911   2.422
ATOM   3180 O    TIP   278     -18.421 -18.782  16.083
ATOM   3181 H1   TIP   278     -18.475 -18.503  16.997
ATOM   3182 H2   TIP   278     -18.139 -19.696  16.127
ATOM   3183 O    TIP   279      -3.337  -8.210  29.051
ATOM   3184 H1   TIP   279      -3.571  -8.269  29.977
ATOM   3185 H2   TIP   279      -4.145  -7.940  28.615
ATOM   3186 O    TIP   280     -17.957 -20.819   1.494
ATOM   3187 H1   TIP   280     -18.378 -20.078   1.929
ATOM   3188 H2   TIP   280     -17.343 -21.161   2.143
ATOM   3189 O    TIP   281       4.279 -15.335   2.998
ATOM   3190 H1   TIP   281       5.177 -15.378   2.672
ATOM   3191 H2   TIP   281       3.737 -15.318   2.210
ATOM   3192 O    TIP   282      12.234  11.657   1.090
ATOM   3193 H1   TIP   282      11.725  11.078   0.522
ATOM   3194 H2   TIP   282      12.960  11.113   1.397
ATOM   3195 O    TIP   283      24.207  -7.938  10.029
ATOM   3196 H1   TIP   283      24.544  -8.474  10.747
ATOM   3197 H2   TIP   283      24.867  -7.256   9.907
ATOM   3198 O    TIP   284       1.931 -12.173  18.104
ATOM   3199 H1   TIP   284       2.062 -11.648  17.315
ATOM   3200 H2   TIP   284       1.999 -13.079  17.804
ATOM   3201 O    TIP   285      20.185 -20.379  12.395
ATOM   3202 H1   TIP   285      19.757 -20.226  13.237
ATOM   3203 H2   TIP   285      20.237 -19.513  11.991
ATOM   3204 O    TIP   286      24.440  -4.461   0.382
ATOM   3205 H1   TIP   286      23.507  -4.354   0.569
ATOM   3206 H2   TIP   286      24.679  -3.673  -0.105
ATOM   3207 O    TIP   287      -2.856   3.422  -2.344
ATOM   3208 H1   TIP   287      -3.539   3.835  -1.816
ATOM   3209 H2   TIP   287      -3.325   3.033  -3.082
ATOM   3210 O    TIP   288      22.698  -2.030   7.365
ATOM   3211 H1   TIP   288      23.115  -2.740   6.879
ATOM   3212 H2   TIP   288      23.300  -1.291   7.279
ATOM   3213 O    TIP   289      19.358 -29.176   8.333
ATOM   3214 H1   TIP   289      19.269 -30.071   8.662
ATOM   3215 H2   TIP   289      18.927 -29.190   7.479
ATOM   3216 O    TIP   290       9.547  -6.779 -11.332
ATOM   3217 H1   TIP   290      10.239  -6.239 -10.952
ATOM   3218 H2   TIP   290       8.781  -6.205 -11.357
ATOM   3219 O    TIP   291      -7.833 -11.403  18.732
ATOM   3220 H1   TIP   291      -8.409 -11.139  19.450
ATOM   3221 H2   TIP   291      -7.872 -10.674  18.112
ATOM   3222 O    TIP   292      10.532   8.227  -5.801
ATOM   3223 H1   TIP   292       9.974   8.223  -5.024
ATOM   3224 H2   TIP   292      10.093   8.819  -6.410
ATOM   3225 O    TIP   293      20.759 -18.213  18.220
ATOM   3226 H1   TIP   293      20.499 -17.781  17.406
ATOM   3227 H2   TIP   293      20.048 -18.021  18.831
ATOM   3228 O    TIP   294       7.606  -1.937  20.572
ATOM   3229 H1   TIP   294       7.533  -2.781  21.016
ATOM   3230 H2   TIP   294       6.950  -1.974  19.876
ATOM   3231 O    TIP   295      29.606 -17.960  -1.384
ATOM   3232 H1   TIP   295      28.791 -17.462  -1.444
ATOM   3233 H2   TIP   295      29.330 -18.876  -1.395
ATOM   3234 O    TIP   296     -10.976  13.272  11.135
ATOM   3235 H1   TIP   296     -11.061  12.420  11.562
ATOM   3236 H2   TIP   296     -10.882  13.894  11.856
ATOM   3237 O    TIP   297      -7.919 -26.488  16.786
ATOM   3238 H1   TIP   297      -8.513 -27.236  16.833
ATOM   3239 H2   TIP   297      -7.756 -26.368  15.851
ATOM   3240 O    TIP   298       9.299  29.457   6.098
ATOM   3241 H1   TIP   298       8.476  28.968   6.115
ATOM   3242 H2   TIP   298       9.700  29.283   6.949
ATOM   3243 O    TIP   299      -3.657 -21.332   2.729
ATOM   3244 H1   TIP   299      -3.094 -21.237   1.961
ATOM   3245 H2   TIP   299      -3.915 -20.437   2.950
ATOM   3246 O    TIP   300     -10.143  30.592   4.179
ATOM   3247 H1   TIP   300     -10.914  30.454   4.728
ATOM   3248 H2   TIP   300     -10.446  31.170   3.479
ATOM   3249 O    TIP   301      -6.082 -26.221   1.898
ATOM   3250 H1   TIP   301      -6.703 -26.860   1.549
ATOM   3251 H2   TIP   301      -6.632 -25.547   2.298
ATOM   3252 O    TIP   302     -22.591 -13.954  18.793
ATOM   3253 H1   TIP   302     -23.299 -13.636  18.233
ATOM   3254 H2   TIP   302     -22.789 -13.597  19.658
ATOM   3255 O    TIP   303      16.595 -23.498  13.509
ATOM   3256 H1   TIP   303      15.764 -23.971  13.549
ATOM   3257 H2   TIP   303      16.753 -23.213  14.409
ATOM   3258 O    TIP   304      12.091  -3.659   8.655
ATOM   3259 H1   TIP   304      11.902  -3.290   9.517
ATOM   3260 H2   TIP   304      12.981  -4.002   8.730
ATOM   3261 O    TIP   305       2.957   0.719  23.141
ATOM   3262 H1   TIP   305       2.504   0.355  22.381
ATOM   3263 H2   TIP   305       2.257   1.044  23.706
ATOM   3264 O    TIP   306      -9.384 -12.998  -3.938
ATOM   3265 H1   TIP   306      -9.034 -13.350  -4.757
ATOM   3266 H2   TIP   306      -8.624 -12.936  -3.360
ATOM   3267 O    TIP   307      -4.813  -8.924  -1.686
ATOM   3268 H1   TIP   307      -3.882  -8.953  -1.906
ATOM   3269 H2   TIP   307      -4.981  -8.007  -1.471
ATOM   3270 O    TIP   308       6.226  27.802  13.031
ATOM   3271 H1   TIP   308       5.696  27.039  13.264
ATOM   3272 H2   TIP   308       6.265  27.785  12.075
ATOM   3273 O    TIP   309      -3.341  10.214   4.108
ATOM   3274 H1   TIP   309      -3.435  10.940   3.493
ATOM   3275 H2   TIP   309      -4.086  10.303   4.702
ATOM   3276 O    TIP   310      -2.098   9.648  20.580
ATOM   3277 H1   TIP   310      -2.530  10.410  20.195
ATOM   3278 H2   TIP   310      -1.313   9.522  20.048
ATOM   3279 O    TIP   311     -20.874   1.459   5.863
ATOM   3280 H1   TIP   311     -21.233   1.773   6.692
ATOM   3281 H2   TIP   311     -21.312   1.987   5.196
ATOM   3282 O    TIP   312      13.498  -7.461   7.300
ATOM   3283 H1   TIP   312      12.804  -7.583   7.947
ATOM   3284 H2   TIP   312      13.155  -6.797   6.702
ATOM   3285 O    TIP   313      23.255  -9.686   7.777
ATOM   3286 H1   TIP   313      23.646  -8.967   8.273
ATOM   3287 H2   TIP   313      22.337  -9.693   8.047
ATOM   3288 O    TIP   314     -10.264   2.143  -1.823
ATOM   3289 H1   TIP   314     -10.386   3.047  -2.113
ATOM   3290 H2   TIP   314     -10.675   1.613  -2.506
ATOM   3291 O    TIP   315      18.679 -11.207  -0.596
ATOM   3292 H1   TIP   315      17.974 -10.621  -0.322
ATOM   3293 H2   TIP   315      19.444 -10.637  -0.685
ATOM   3294 O    TIP   316      -7.272 -13.613  17.506
ATOM   3295 H1   TIP   316      -7.331 -13.450  16.565
ATOM   3296 H2   TIP   316      -7.592 -12.808  17.911
ATOM   3297 O    TIP   317      -5.623   2.722  22.190
ATOM   3298 H1   TIP   317      -5.193   3.167  22.920
ATOM   3299 H2   TIP   317      -5.492   3.304  21.443
ATOM   3300 O    TIP   318      20.032 -26.857  13.891
ATOM   3301 H1   TIP   318      20.024 -26.600  12.969
ATOM   3302 H2   TIP   318      20.543 -26.174  14.326
ATOM   3303 O    TIP   319       7.641 -26.757   6.460
ATOM   3304 H1   TIP   319       8.099 -26.068   5.978
ATOM   3305 H2   TIP   319       8.220 -27.516   6.403
ATOM   3306 O    TIP   320      -2.105   1.869   9.060
ATOM   3307 H1   TIP   320      -1.243   1.575   9.356
ATOM   3308 H2   TIP   320      -2.723   1.291   9.508
ATOM   3309 O    TIP   321       9.895  -4.252  23.624
ATOM   3310 H1   TIP   321      10.491  -4.982  23.788
ATOM   3311 H2   TIP   321       9.955  -3.710  24.411
ATOM   3312 O    TIP   322      12.966   1.091  -5.046
ATOM   3313 H1   TIP   322      12.334   1.798  -4.918
ATOM   3314 H2   TIP   322      12.524   0.310  -4.711
ATOM   3315 O    TIP   323      18.729 -21.202   2.354
ATOM   3316 H1   TIP   323      19.184 -22.040   2.443
ATOM   3317 H2   TIP   323      19.313 -20.668   1.816
ATOM   3318 O    TIP   324       3.056  16.564   7.124
ATOM   3319 H1   TIP   324       3.841  17.040   6.852
ATOM   3320 H2   TIP   324       2.332  17.154   6.916
ATOM   3321 O    TIP   325     -13.295 -18.860  17.572
ATOM   3322 H1   TIP   325     -13.229 -18.567  16.663
ATOM   3323 H2   TIP   325     -12.425 -19.198  17.779
ATOM   3324 O    TIP   326      11.729  -5.516 -10.191
ATOM   3325 H1   TIP   326      11.132  -4.774 -10.286
ATOM   3326 H2   TIP   326      12.032  -5.466  -9.284
ATOM   3327 O    TIP   327       9.570 -27.386  -0.925
ATOM   3328 H1   TIP   327       9.736 -27.238  -1.856
ATOM   3329 H2   TIP   327      10.055 -26.691  -0.481
ATOM   3330 O    TIP   328       6.158  24.533  12.679
ATOM   3331 H1   TIP   328       5.580  24.883  12.002
ATOM   3332 H2   TIP   328       6.077  25.149  13.407
ATOM   3333 O    TIP   329      16.030  -9.132  20.185
ATOM   3334 H1   TIP   329      15.587  -9.169  19.338
ATOM   3335 H2   TIP   329      16.866  -8.703  20.001
ATOM   3336 O    TIP   330     -17.938 -25.419  -1.132
ATOM   3337 H1   TIP   330     -18.091 -25.877  -1.958
ATOM   3338 H2   TIP   330     -17.949 -24.491  -1.366
ATOM   3339 O    TIP   331     -16.443 -11.724   8.302
ATOM   3340 H1   TIP   331     -15.948 -11.871   7.496
ATOM   3341 H2   TIP   331     -16.368 -10.783   8.462
ATOM   3342 O    TIP   332     -11.049  -9.061  19.096
ATOM   3343 H1   TIP   332     -10.395  -8.540  19.561
ATOM   3344 H2   TIP   332     -11.832  -8.511  19.084
ATOM   3345 O    TIP   333      24.613 -11.144   0.181
ATOM   3346 H1   TIP   333      25.412 -11.585   0.470
ATOM   3347 H2   TIP   333      24.622 -10.304   0.640
ATOM   3348 O    TIP   334       4.535  30.548  14.735
ATOM   3349 H1   TIP   334       3.700  30.222  15.069
ATOM   3350 H2   TIP   334       5.188  30.210  15.348
ATOM   3351 O    TIP   335      13.824  27.819  24.492
ATOM   3352 H1   TIP   335      13.445  28.570  24.949
ATOM   3353 H2   TIP   335      13.342  27.772  23.666
ATOM   3354 O    TIP   336     -16.438  -9.002  19.529
ATOM   3355 H1   TIP   336     -16.818  -8.162  19.784
ATOM   3356 H2   TIP   336     -17.175  -9.504  19.182
ATOM   3357 O    TIP   337      22.325 -22.389  13.314
ATOM   3358 H1   TIP   337      22.670 -22.815  12.529
ATOM   3359 H2   TIP   337      21.798 -21.663  12.981
ATOM   3360 O    TIP   338      -3.195  14.517  11.436
ATOM   3361 H1   TIP   338      -2.650  14.175  12.144
ATOM   3362 H2   TIP   338      -4.081  14.227  11.652
ATOM   3363 O    TIP   339      -0.361 -25.049  -0.830
ATOM   3364 H1   TIP   339      -1.037 -24.381  -0.719
ATOM   3365 H2   TIP   339       0.219 -24.695  -1.504
ATOM   3366 O    TIP   340       7.295   7.062  14.535
ATOM   3367 H1   TIP   340       8.167   6.704  14.702
ATOM   3368 H2   TIP   340       7.087   6.782  13.644
ATOM   3369 O    TIP   341       8.994  -6.295  29.641
ATOM   3370 H1   TIP   341       9.459  -6.669  30.390
ATOM   3371 H2   TIP   341       8.400  -5.651  30.025
ATOM   3372 O    TIP   342      24.752  -0.969  12.930
ATOM   3373 H1   TIP   342      24.892  -0.196  13.478
ATOM   3374 H2   TIP   342      25.084  -0.717  12.069
ATOM   3375 O    TIP   343     -14.964   2.454   7.983
ATOM   3376 H1   TIP   343     -15.481   2.428   8.788
ATOM   3377 H2   TIP   343     -15.469   3.011   7.391
ATOM   3378 O    TIP   344       7.760 -11.947  -5.444
ATOM   3379 H1   TIP   344       8.569 -11.563  -5.105
ATOM   3380 H2   TIP   344       8.037 -12.763  -5.861
ATOM   3381 O    TIP   345       3.746  14.959   2.798
ATOM   3382 H1   TIP   345       3.052  15.380   3.305
ATOM   3383 H2   TIP   345       3.304  14.622   2.019
ATOM   3384 O    TIP   346      23.481   6.455   0.643
ATOM   3385 H1   TIP   346      22.615   6.341   0.254
ATOM   3386 H2   TIP   346      24.087   6.393  -0.095
ATOM   3387 O    TIP   347       9.673  -0.870  16.410
ATOM   3388 H1   TIP   347      10.051  -1.014  17.277
ATOM   3389 H2   TIP   347      10.038  -1.570  15.869
ATOM   3390 O    TIP   348       7.349 -13.102  15.907
ATOM   3391 H1   TIP   348       8.288 -13.021  15.741
ATOM   3392 H2   TIP   348       7.147 -14.016  15.709
ATOM   3393 O    TIP   349      22.714   1.982  11.854
ATOM   3394 H1   TIP   349      21.842   2.241  11.554
ATOM   3395 H2   TIP   349      23.123   1.584  11.086
ATOM   3396 O    TIP   350     -24.465 -22.964  14.547
ATOM   3397 H1   TIP   350     -25.190 -23.577  14.425
ATOM   3398 H2   TIP   350     -23.708 -23.521  14.729
ATOM   3399 O    TIP   351       7.568  -3.886  -2.928
ATOM   3400 H1   TIP   351       8.380  -4.336  -3.161
ATOM   3401 H2   TIP   351       7.601  -3.063  -3.416
ATOM   3402 O    TIP   352      -7.070 -26.406  14.356
ATOM   3403 H1   TIP   352      -6.305 -25.836  14.427
ATOM   3404 H2   TIP   352      -7.011 -26.780  13.477
ATOM   3405 O    TIP   353      14.181   6.802  16.555
ATOM   3406 H1   TIP   353      13.508   7.477  16.633
ATOM   3407 H2   TIP   353      14.386   6.774  15.620
ATOM   3408 O    TIP   354      -0.783 -12.420  19.472
ATOM   3409 H1   TIP   354       0.055 -12.361  19.932
ATOM   3410 H2   TIP   354      -1.079 -11.513  19.396
ATOM   3411 O    TIP   355      -4.387  10.255 -30.999
ATOM   3412 H1   TIP   355      -3.434  10.262 -31.088
ATOM   3413 H2   TIP   355      -4.541  10.295 -30.056
ATOM   3414 O    TIP   356     -13.031   6.973  15.986
ATOM   3415 H1   TIP   356     -12.127   6.988  16.300
ATOM   3416 H2   TIP   356     -13.024   7.528  15.206
ATOM   3417 O    TIP   357      -3.017  19.532   3.661
ATOM   3418 H1   TIP   357      -3.548  20.319   3.543
ATOM   3419 H2   TIP   357      -3.618  18.891   4.040
ATOM   3420 O    TIP   358      -2.186  -5.225  -1.007
ATOM   3421 H1   TIP   358      -2.555  -5.388  -1.874
ATOM   3422 H2   TIP   358      -2.946  -5.178  -0.427
ATOM   3423 O    TIP   359      22.555   4.797   8.376
ATOM   3424 H1   TIP   359      22.063   5.540   8.724
ATOM   3425 H2   TIP   359      23.162   4.561   9.077
ATOM   3426 O    TIP   360      -5.748   9.280  -5.033
ATOM   3427 H1   TIP   360      -6.658   9.247  -5.325
ATOM   3428 H2   TIP   360      -5.236   9.305  -5.841
ATOM   3429 O    TIP   361       3.033  11.786   4.304
ATOM   3430 H1   TIP   361       2.753  10.872   4.267
ATOM   3431 H2   TIP   361       3.207  12.022   3.393
ATOM   3432 O    TIP   362     -17.265   6.049   8.890
ATOM   3433 H1   TIP   362     -17.457   5.343   8.273
ATOM   3434 H2   TIP   362     -17.958   6.692   8.743
ATOM   3435 O    TIP   363      -5.071 -23.608   2.866
ATOM   3436 H1   TIP   363      -5.569 -23.811   3.658
ATOM   3437 H2   TIP   363      -4.533 -22.854   3.107
ATOM   3438 O    TIP   364      -6.270   2.265  28.986
ATOM   3439 H1   TIP   364      -6.413   1.788  28.169
ATOM   3440 H2   TIP   364      -5.382   2.028  29.251
ATOM   3441 O    TIP   365      -9.542 -20.760  -4.924
ATOM   3442 H1   TIP   365      -9.201 -21.422  -4.322
ATOM   3443 H2   TIP   365     -10.106 -21.248  -5.523
ATOM   3444 O    TIP   366      -0.244 -25.292  16.605
ATOM   3445 H1   TIP   366       0.355 -25.103  15.884
ATOM   3446 H2   TIP   366       0.327 -25.512  17.341
ATOM   3447 O    TIP   367      14.615 -18.382  18.369
ATOM   3448 H1   TIP   367      15.017 -17.748  17.775
ATOM   3449 H2   TIP   367      14.490 -17.899  19.186
ATOM   3450 O    TIP   368     -19.410 -11.707   8.636
ATOM   3451 H1   TIP   368     -18.479 -11.594   8.827
ATOM   3452 H2   TIP   368     -19.549 -11.222   7.823
ATOM   3453 O    TIP   369     -26.471 -11.174  18.464
ATOM   3454 H1   TIP   369     -26.971 -11.812  18.974
ATOM   3455 H2   TIP   369     -26.173 -10.533  19.109
ATOM   3456 O    TIP   370      28.111 -13.053  23.520
ATOM   3457 H1   TIP   370      29.000 -13.245  23.818
ATOM   3458 H2   TIP   370      28.195 -12.939  22.573
ATOM   3459 O    TIP   371      14.557  -5.076  17.841
ATOM   3460 H1   TIP   371      15.157  -4.336  17.934
ATOM   3461 H2   TIP   371      15.125  -5.828  17.677
ATOM   3462 O    TIP   372     -15.763 -26.807  10.261
ATOM   3463 H1   TIP   372     -16.083 -26.545  11.124
ATOM   3464 H2   TIP   372     -16.539 -26.792   9.702
ATOM   3465 O    TIP   373       4.868   3.158  -7.826
ATOM   3466 H1   TIP   373       4.319   2.626  -7.250
ATOM   3467 H2   TIP   373       4.267   3.797  -8.208
ATOM   3468 O    TIP   374     -20.425 -16.221  16.502
ATOM   3469 H1   TIP   374     -19.616 -16.385  16.986
ATOM   3470 H2   TIP   374     -21.069 -16.803  16.905
ATOM   3471 O    TIP   375      11.343  -1.714 -15.558
ATOM   3472 H1   TIP   375      10.902  -1.932 -16.380
ATOM   3473 H2   TIP   375      12.153  -2.224 -15.578
ATOM   3474 O    TIP   376       0.160  -7.620  22.351
ATOM   3475 H1   TIP   376       0.136  -7.194  23.208
ATOM   3476 H2   TIP   376       0.095  -8.555  22.545
ATOM   3477 O    TIP   377      15.465   0.021  18.977
ATOM   3478 H1   TIP   377      15.478   0.237  18.044
ATOM   3479 H2   TIP   377      15.107  -0.865  19.014
ATOM   3480 O    TIP   378     -19.081   2.089   9.329
ATOM   3481 H1   TIP   378     -18.375   1.739   8.786
ATOM   3482 H2   TIP   378     -19.153   1.472  10.057
ATOM   3483 O    TIP   379      14.095  29.777   4.262
ATOM   3484 H1   TIP   379      14.363  30.390   4.946
ATOM   3485 H2   TIP   379      13.462  30.266   3.736
ATOM   3486 O    TIP   380       7.180   5.012   1.853
ATOM   3487 H1   TIP   380       6.945   5.910   1.623
ATOM   3488 H2   TIP   380       8.020   5.091   2.306
ATOM   3489 O    TIP   381       6.807 -26.498  20.028
ATOM   3490 H1   TIP   381       7.298 -26.911  19.319
ATOM   3491 H2   TIP   381       7.078 -26.968  20.816
ATOM   3492 O    TIP   382     -26.453   1.162  13.113
ATOM   3493 H1   TIP   382     -26.603   0.438  13.721
ATOM   3494 H2   TIP   382     -26.424   1.941  13.668
ATOM   3495 O    TIP   383     -13.339   8.052  18.721
ATOM   3496 H1   TIP   383     -13.052   7.588  17.935
ATOM   3497 H2   TIP   383     -13.873   7.414  19.195
ATOM   3498 O    TIP   384      11.358  -1.776  -6.823
ATOM   3499 H1   TIP   384      11.500  -2.719  -6.746
ATOM   3500 H2   TIP   384      11.352  -1.459  -5.920
ATOM   3501 O    TIP   385       5.487  29.591  18.040
ATOM   3502 H1   TIP   385       6.103  30.009  17.438
ATOM   3503 H2   TIP   385       5.310  30.258  18.703
ATOM   3504 O    TIP   386       1.379  16.199   3.410
ATOM   3505 H1   TIP   386       0.438  16.063   3.519
ATOM   3506 H2   TIP   386       1.478  17.149   3.344
ATOM   3507 O    TIP   387      -6.597  18.027   8.002
ATOM   3508 H1   TIP   387      -5.691  18.330   7.946
ATOM   3509 H2   TIP   387      -6.893  18.313   8.866
ATOM   3510 O    TIP   388       3.427  -9.611  24.049
ATOM   3511 H1   TIP   388       3.345  -9.092  24.849
ATOM   3512 H2   TIP   388       3.659  -8.975  23.372
ATOM   3513 O    TIP   389      14.335   4.374  21.534
ATOM   3514 H1   TIP   389      15.030   3.769  21.276
ATOM   3515 H2   TIP   389      13.784   4.456  20.756
ATOM   3516 O    TIP   390      25.860  -3.618   7.209
ATOM   3517 H1   TIP   390      26.624  -3.589   6.633
ATOM   3518 H2   TIP   390      25.120  -3.763   6.619
ATOM   3519 O    TIP   391     -10.001   9.792   9.719
ATOM   3520 H1   TIP   391     -10.400   9.262  10.409
ATOM   3521 H2   TIP   391     -10.597   9.708   8.975
ATOM   3522 O    TIP   392      -8.374  -4.244  -5.418
ATOM   3523 H1   TIP   392      -8.195  -4.891  -6.100
ATOM   3524 H2   TIP   392      -9.148  -4.578  -4.966
ATOM   3525 O    TIP   393       3.513   2.719  12.811
ATOM   3526 H1   TIP   393       2.830   2.274  12.308
ATOM   3527 H2   TIP   393       3.047   3.123  13.543
ATOM   3528 O    TIP   394      18.773 -16.542 -30.569
ATOM   3529 H1   TIP   394      19.250 -15.826 -30.988
ATOM   3530 H2   TIP   394      18.699 -16.278 -29.652
ATOM   3531 O    TIP   395     -29.692   5.332   7.852
ATOM   3532 H1   TIP   395     -30.258   4.560   7.868
ATOM   3533 H2   TIP   395     -28.805   4.979   7.785
ATOM   3534 O    TIP   396      -1.982  15.538  -0.236
ATOM   3535 H1   TIP   396      -2.631  15.089   0.306
ATOM   3536 H2   TIP   396      -1.585  14.843  -0.761
ATOM   3537 O    TIP   397     -12.786   0.439  -4.903
ATOM   3538 H1   TIP   397     -13.249   0.884  -4.194
ATOM   3539 H2   TIP   397     -12.062  -0.013  -4.471
ATOM   3540 O    TIP   398      -6.476 -11.838  21.658
ATOM   3541 H1   TIP   398      -6.274 -10.903  21.618
ATOM   3542 H2   TIP   398      -7.430 -11.881  21.607
ATOM   3543 O    TIP   399       2.863  13.675  11.390
ATOM   3544 H1   TIP   399       3.797  13.871  11.457
ATOM   3545 H2   TIP   399       2.626  13.933  10.499
ATOM   3546 O    TIP   400       0.900   6.423  16.570
ATOM   3547 H1   TIP   400       0.087   6.230  17.036
ATOM   3548 H2   TIP   400       0.742   7.270  16.153
ATOM   3549 O    TIP   401      29.130   2.404   2.977
ATOM   3550 H1   TIP   401      29.362   1.616   3.468
ATOM   3551 H2   TIP   401      29.127   3.103   3.631
ATOM   3552 O    TIP   402      24.676 -19.445   7.834
ATOM   3553 H1   TIP   402      24.411 -19.271   6.931
ATOM   3554 H2   TIP   402      23.873 -19.732   8.269
ATOM   3555 O    TIP   403      16.500 -24.996   5.529
ATOM   3556 H1   TIP   403      17.179 -24.323   5.488
ATOM   3557 H2   TIP   403      16.813 -25.615   6.189
ATOM   3558 O    TIP   404      12.662  -0.004 -11.532
ATOM   3559 H1   TIP   404      12.444   0.816 -11.090
ATOM   3560 H2   TIP   404      12.868  -0.612 -10.822
ATOM   3561 O    TIP   405     -11.715 -22.351  17.991
ATOM   3562 H1   TIP   405     -12.563 -22.301  17.551
ATOM   3563 H2   TIP   405     -11.375 -21.457  17.960
ATOM   3564 O    TIP   406      -4.731  -9.318  21.785
ATOM   3565 H1   TIP   406      -4.208 -10.120  21.780
ATOM   3566 H2   TIP   406      -4.089  -8.612  21.856
ATOM   3567 O    TIP   407      20.426   5.666   3.699
ATOM   3568 H1   TIP   407      19.951   5.486   4.510
ATOM   3569 H2   TIP   407      19.856   6.263   3.215
ATOM   3570 O    TIP   408     -19.876  -9.952   6.361
ATOM   3571 H1   TIP   408     -19.119 -10.303   5.892
ATOM   3572 H2   TIP   408     -20.219  -9.267   5.788
ATOM   3573 O    TIP   409      -5.668  10.555   5.812
ATOM   3574 H1   TIP   409      -5.985  10.151   6.620
ATOM   3575 H2   TIP   409      -6.397  10.469   5.198
ATOM   3576 O    TIP   410       1.688  28.945   1.359
ATOM   3577 H1   TIP   410       1.016  29.507   0.974
ATOM   3578 H2   TIP   410       1.200  28.219   1.748
ATOM   3579 O    TIP   411     -11.884  -9.969  22.347
ATOM   3580 H1   TIP   411     -12.557  -9.517  21.839
ATOM   3581 H2   TIP   411     -11.508  -9.289  22.906
ATOM   3582 O    TIP   412      19.145 -23.802   6.173
ATOM   3583 H1   TIP   412      19.969 -23.483   5.806
ATOM   3584 H2   TIP   412      19.386 -24.592   6.655
ATOM   3585 O    TIP   413      11.670 -27.495  -6.730
ATOM   3586 H1   TIP   413      12.609 -27.632  -6.854
ATOM   3587 H2   TIP   413      11.315 -28.373  -6.591
ATOM   3588 O    TIP   414     -13.339  19.575   3.393
ATOM   3589 H1   TIP   414     -13.424  20.287   4.027
ATOM   3590 H2   TIP   414     -12.649  19.015   3.751
ATOM   3591 O    TIP   415      18.315   1.286  11.587
ATOM   3592 H1   TIP   415      18.525   0.682  12.299
ATOM   3593 H2   TIP   415      18.886   2.040  11.735
ATOM   3594 O    TIP   416     -26.489  -5.191  -1.388
ATOM   3595 H1   TIP   416     -26.971  -5.884  -1.839
ATOM   3596 H2   TIP   416     -26.619  -5.373  -0.458
ATOM   3597 O    TIP   417       7.726 -28.937  18.651
ATOM   3598 H1   TIP   417       6.933 -29.350  18.992
ATOM   3599 H2   TIP   417       7.954 -29.454  17.879
ATOM   3600 O    TIP   418      -7.724 -24.516  -6.179
ATOM   3601 H1   TIP   418      -7.625 -23.565  -6.137
ATOM   3602 H2   TIP   418      -8.616 -24.651  -6.500
ATOM   3603 O    TIP   419       2.650  -8.327  26.434
ATOM   3604 H1   TIP   419       3.309  -7.695  26.721
ATOM   3605 H2   TIP   419       2.086  -8.450  27.198
ATOM   3606 O    TIP   420      18.096 -15.294  -5.632
ATOM   3607 H1   TIP   420      18.839 -15.823  -5.342
ATOM   3608 H2   TIP   420      17.370 -15.914  -5.695
ATOM   3609 O    TIP   421      -0.611 -30.515  16.438
ATOM   3610 H1   TIP   421      -1.511 -30.793  16.272
ATOM   3611 H2   TIP   421      -0.505 -29.719  15.918
ATOM   3612 O    TIP   422      18.107  -2.024  27.826
ATOM   3613 H1   TIP   422      17.463  -1.406  27.479
ATOM   3614 H2   TIP   422      18.753  -2.116  27.126
ATOM   3615 O    TIP   423      -1.713 -17.236  18.076
ATOM   3616 H1   TIP   423      -1.759 -17.184  19.030
ATOM   3617 H2   TIP   423      -1.776 -16.328  17.782
ATOM   3618 O    TIP   424     -11.743 -26.320  -0.139
ATOM   3619 H1   TIP   424     -10.911 -25.902  -0.360
ATOM   3620 H2   TIP   424     -11.734 -27.144  -0.625
ATOM   3621 O    TIP   425      24.249  -5.068  23.102
ATOM   3622 H1   TIP   425      23.769  -5.686  22.552
ATOM   3623 H2   TIP   425      23.868  -4.215  22.894
ATOM   3624 O    TIP   426      21.412 -20.456   1.776
ATOM   3625 H1   TIP   426      21.735 -19.585   2.004
ATOM   3626 H2   TIP   426      21.546 -20.977   2.567
ATOM   3627 O    TIP   427     -20.530 -15.955  22.221
ATOM   3628 H1   TIP   427     -19.784 -15.682  21.689
ATOM   3629 H2   TIP   427     -20.833 -15.151  22.643
ATOM   3630 O    TIP   428       1.673 -22.130  -5.320
ATOM   3631 H1   TIP   428       2.330 -22.267  -6.003
ATOM   3632 H2   TIP   428       1.959 -21.336  -4.868
ATOM   3633 O    TIP   429     -10.264 -10.843   0.753
ATOM   3634 H1   TIP   429     -10.391 -11.109  -0.157
ATOM   3635 H2   TIP   429     -10.061 -11.656   1.215
ATOM   3636 O    TIP   430     -13.156  -3.307  -5.269
ATOM   3637 H1   TIP   430     -12.306  -3.056  -5.631
ATOM   3638 H2   TIP   430     -12.947  -3.747  -4.445
ATOM   3639 O    TIP   431       5.790  -1.106  -1.206
ATOM   3640 H1   TIP   431       6.192  -0.238  -1.244
ATOM   3641 H2   TIP   431       5.120  -1.091  -1.889
ATOM   3642 O    TIP   432       7.614 -29.860  -5.677
ATOM   3643 H1   TIP   432       7.188 -30.662  -5.978
ATOM   3644 H2   TIP   432       6.920 -29.201  -5.686
ATOM   3645 O    TIP   433       9.545  29.887  27.589
ATOM   3646 H1   TIP   433       9.391  29.657  26.673
ATOM   3647 H2   TIP   433      10.226  29.280  27.878
ATOM   3648 O    TIP   434     -10.657  12.013  17.578
ATOM   3649 H1   TIP   434      -9.757  12.008  17.252
ATOM   3650 H2   TIP   434     -11.129  11.421  16.992
ATOM   3651 O    TIP   435      -5.980 -24.158   5.435
ATOM   3652 H1   TIP   435      -5.083 -23.888   5.630
ATOM   3653 H2   TIP   435      -6.346 -24.409   6.283
ATOM   3654 O    TIP   436       7.295  -3.810  22.804
ATOM   3655 H1   TIP   436       8.200  -3.866  23.110
ATOM   3656 H2   TIP   436       7.002  -4.719  22.751
ATOM   3657 O    TIP   437       7.969   5.770  -2.580
ATOM   3658 H1   TIP   437       7.854   5.051  -1.959
ATOM   3659 H2   TIP   437       7.239   5.679  -3.191
ATOM   3660 O    TIP   438      -2.885  -9.243  -9.802
ATOM   3661 H1   TIP   438      -1.969  -8.981  -9.892
ATOM   3662 H2   TIP   438      -3.359  -8.421  -9.679
ATOM   3663 O    TIP   439       0.720 -29.208  -3.107
ATOM   3664 H1   TIP   439       0.960 -28.285  -3.181
ATOM   3665 H2   TIP   439      -0.108 -29.204  -2.626
ATOM   3666 O    TIP   440      13.856  13.592  16.010
ATOM   3667 H1   TIP   440      13.456  12.970  16.618
ATOM   3668 H2   TIP   440      13.509  13.349  15.153
ATOM   3669 O    TIP   441      20.416   1.117  -6.044
ATOM   3670 H1   TIP   441      20.589   1.592  -6.857
ATOM   3671 H2   TIP   441      19.876   1.714  -5.527
ATOM   3672 O    TIP   442     -13.541 -18.215  -1.143
ATOM   3673 H1   TIP   442     -12.712 -18.522  -1.508
ATOM   3674 H2   TIP   442     -13.916 -18.985  -0.715
ATOM   3675 O    TIP   443       1.624 -21.982  19.244
ATOM   3676 H1   TIP   443       1.907 -21.986  18.330
ATOM   3677 H2   TIP   443       0.698 -21.744  19.209
ATOM   3678 O    TIP   444      21.595  26.182  12.011
ATOM   3679 H1   TIP   444      21.416  25.710  11.198
ATOM   3680 H2   TIP   444      22.248  26.839  11.769
ATOM   3681 O    TIP   445      18.983  -0.906  -7.878
ATOM   3682 H1   TIP   445      19.417  -0.388  -7.200
ATOM   3683 H2   TIP   445      19.502  -1.708  -7.936
ATOM   3684 O    TIP   446     -21.873  -8.190   0.699
ATOM   3685 H1   TIP   446     -22.005  -8.075  -0.242
ATOM   3686 H2   TIP   446     -20.973  -8.504   0.780
ATOM   3687 O    TIP   447      14.737 -14.858  18.654
ATOM   3688 H1   TIP   447      14.539 -15.563  19.270
ATOM   3689 H2   TIP   447      14.094 -14.178  18.852
ATOM   3690 O    TIP   448      -1.536   5.738  17.486
ATOM   3691 H1   TIP   448      -2.052   6.225  16.844
ATOM   3692 H2   TIP   448      -1.946   4.874  17.519
ATOM   3693 O    TIP   449     -21.717   2.014   8.326
ATOM   3694 H1   TIP   449     -22.263   2.800   8.317
ATOM   3695 H2   TIP   449     -21.042   2.198   8.979
ATOM   3696 O    TIP   450     -15.968   7.043  15.005
ATOM   3697 H1   TIP   450     -15.040   6.906  15.194
ATOM   3698 H2   TIP   450     -16.142   7.938  15.294
ATOM   3699 O    TIP   451      29.885   3.646   0.777
ATOM   3700 H1   TIP   451      29.474   3.259   1.549
ATOM   3701 H2   TIP   451      30.713   3.174   0.683
ATOM   3702 O    TIP   452     -11.003  -0.013  19.058
ATOM   3703 H1   TIP   452     -10.390   0.316  18.401
ATOM   3704 H2   TIP   452     -10.958   0.625  19.770
ATOM   3705 O    TIP   453      18.591   2.324   2.994
ATOM   3706 H1   TIP   453      19.270   2.442   3.658
ATOM   3707 H2   TIP   453      19.072   2.197   2.177
ATOM   3708 O    TIP   454       0.018  29.346  18.176
ATOM   3709 H1   TIP   454      -0.873  29.051  18.362
ATOM   3710 H2   TIP   454      -0.096  30.137  17.649
ATOM   3711 O    TIP   455      12.493 -16.639  -5.602
ATOM   3712 H1   TIP   455      13.107 -15.928  -5.421
ATOM   3713 H2   TIP   455      12.856 -17.395  -5.141
ATOM   3714 O    TIP   456       8.816  -9.717  21.772
ATOM   3715 H1   TIP   456       8.345  -9.645  22.601
ATOM   3716 H2   TIP   456       8.158  -9.527  21.104
ATOM   3717 O    TIP   457     -30.540  -0.365  14.712
ATOM   3718 H1   TIP   457     -31.458  -0.305  14.449
ATOM   3719 H2   TIP   457     -30.244   0.544  14.761
ATOM   3720 O    TIP   458      10.527 -14.742  -5.458
ATOM   3721 H1   TIP   458       9.937 -14.970  -6.175
ATOM   3722 H2   TIP   458      11.116 -15.493  -5.383
ATOM   3723 O    TIP   459      -3.651  12.852   3.083
ATOM   3724 H1   TIP   459      -3.878  13.264   2.249
ATOM   3725 H2   TIP   459      -2.775  13.182   3.282
ATOM   3726 O    TIP   460       9.931   5.707  14.707
ATOM   3727 H1   TIP   460      10.118   5.368  13.832
ATOM   3728 H2   TIP   460       9.781   4.927  15.240
ATOM   3729 O    TIP   461       5.793  -3.852  -1.041
ATOM   3730 H1   TIP   461       6.433  -3.810  -1.751
ATOM   3731 H2   TIP   461       5.646  -2.939  -0.796
ATOM   3732 O    TIP   462      17.745  -8.421 -13.466
ATOM   3733 H1   TIP   462      17.697  -7.465 -13.471
ATOM   3734 H2   TIP   462      17.244  -8.683 -12.694
ATOM   3735 O    TIP   463     -18.123 -18.861   6.312
ATOM   3736 H1   TIP   463     -17.616 -19.274   7.011
ATOM   3737 H2   TIP   463     -17.539 -18.192   5.955
ATOM   3738 O    TIP   464      -1.644   3.757  27.954
ATOM   3739 H1   TIP   464      -0.853   3.745  27.415
ATOM   3740 H2   TIP   464      -2.357   3.582  27.340
ATOM   3741 O    TIP   465      -1.221  10.812  -2.576
ATOM   3742 H1   TIP   465      -1.702  10.730  -3.399
ATOM   3743 H2   TIP   465      -1.611  10.152  -2.003
ATOM   3744 O    TIP   466      -5.890   4.838  -5.350
ATOM   3745 H1   TIP   466      -6.810   5.096  -5.302
ATOM   3746 H2   TIP   466      -5.812   4.382  -6.188
ATOM   3747 O    TIP   467      20.194  -2.758   3.281
ATOM   3748 H1   TIP   467      19.627  -3.521   3.173
ATOM   3749 H2   TIP   467      21.050  -3.124   3.503
ATOM   3750 O    TIP   468     -22.822 -20.930  -8.887
ATOM   3751 H1   TIP   468     -23.623 -21.374  -9.164
ATOM   3752 H2   TIP   468     -22.761 -21.104  -7.949
ATOM   3753 O    TIP   469       6.535 -19.947  22.161
ATOM   3754 H1   TIP   469       6.001 -19.243  21.794
ATOM   3755 H2   TIP   469       6.338 -20.709  21.617
ATOM   3756 O    TIP   470     -20.755 -10.066   2.841
ATOM   3757 H1   TIP   470     -21.708 -10.002   2.775
ATOM   3758 H2   TIP   470     -20.582 -11.004   2.913
ATOM   3759 O    TIP   471      14.907 -19.523  21.711
ATOM   3760 H1   TIP   471      14.500 -18.858  21.156
ATOM   3761 H2   TIP   471      14.242 -19.730  22.366
ATOM   3762 O    TIP   472      13.410  13.089  10.491
ATOM   3763 H1   TIP   472      13.905  12.287  10.326
ATOM   3764 H2   TIP   472      14.063  13.788  10.446
ATOM   3765 O    TIP   473       1.295 -23.621  -2.629
ATOM   3766 H1   TIP   473       2.169 -23.448  -2.279
ATOM   3767 H2   TIP   473       1.251 -23.104  -3.433
ATOM   3768 O    TIP   474       1.730 -11.489  20.697
ATOM   3769 H1   TIP   474       2.442 -12.023  21.046
ATOM   3770 H2   TIP   474       1.761 -11.636  19.751
ATOM   3771 O    TIP   475      13.882 -17.203  20.606
ATOM   3772 H1   TIP   475      13.031 -17.194  21.043
ATOM   3773 H2   TIP   475      14.383 -16.512  21.040
ATOM   3774 O    TIP   476      22.874 -14.231   3.618
ATOM   3775 H1   TIP   476      22.153 -14.654   3.152
ATOM   3776 H2   TIP   476      22.759 -13.297   3.442
ATOM   3777 O    TIP   477       5.495 -12.983 -10.222
ATOM   3778 H1   TIP   477       4.834 -12.855  -9.542
ATOM   3779 H2   TIP   477       6.328 -12.976  -9.753
ATOM   3780 O    TIP   478      18.167 -17.115  17.376
ATOM   3781 H1   TIP   478      17.431 -16.726  16.904
ATOM   3782 H2   TIP   478      18.820 -17.292  16.699
ATOM   3783 O    TIP   479       6.896   2.329  -9.507
ATOM   3784 H1   TIP   479       7.338   1.542  -9.186
ATOM   3785 H2   TIP   479       6.090   2.377  -8.994
ATOM   3786 O    TIP   480      -5.955  12.595   0.010
ATOM   3787 H1   TIP   480      -6.407  11.941  -0.522
ATOM   3788 H2   TIP   480      -6.006  12.256   0.903
ATOM   3789 O    TIP   481     -19.658  -5.733   3.039
ATOM   3790 H1   TIP   481     -20.281  -5.599   2.326
ATOM   3791 H2   TIP   481     -18.879  -6.091   2.614
ATOM   3792 O    TIP   482       0.999   8.878  15.211
ATOM   3793 H1   TIP   482       0.635   9.441  14.528
ATOM   3794 H2   TIP   482       1.325   9.484  15.875
ATOM   3795 O    TIP   483      17.210 -20.075  -1.433
ATOM   3796 H1   TIP   483      18.143 -20.284  -1.386
ATOM   3797 H2   TIP   483      17.170 -19.268  -1.946
ATOM   3798 O    TIP   484      20.750 -15.107   2.014
ATOM   3799 H1   TIP   484      19.805 -15.237   1.935
ATOM   3800 H2   TIP   484      20.987 -14.588   1.246
ATOM   3801 O    TIP   485      13.747 -24.813  20.132
ATOM   3802 H1   TIP   485      14.259 -25.477  20.593
ATOM   3803 H2   TIP   485      13.430 -25.257  19.346
ATOM   3804 O    TIP   486     -17.509 -21.534  16.447
ATOM   3805 H1   TIP   486     -17.118 -21.955  17.212
ATOM   3806 H2   TIP   486     -16.763 -21.289  15.899
ATOM   3807 O    TIP   487     -23.380 -17.558  12.735
ATOM   3808 H1   TIP   487     -22.984 -18.175  12.120
ATOM   3809 H2   TIP   487     -24.249 -17.918  12.912
ATOM   3810 O    TIP   488      19.621   1.815  16.785
ATOM   3811 H1   TIP   488      20.552   2.003  16.903
ATOM   3812 H2   TIP   488      19.183   2.351  17.446
ATOM   3813 O    TIP   489      16.340 -23.134  23.455
ATOM   3814 H1   TIP   489      16.406 -23.844  24.093
ATOM   3815 H2   TIP   489      15.400 -22.978  23.366
ATOM   3816 O    TIP   490      10.416  11.039   8.012
ATOM   3817 H1   TIP   490      11.231  10.774   7.586
ATOM   3818 H2   TIP   490      10.351  10.472   8.780
ATOM   3819 O    TIP   491     -10.212 -26.010  19.613
ATOM   3820 H1   TIP   491      -9.719 -25.210  19.800
ATOM   3821 H2   TIP   491     -10.712 -25.806  18.824
ATOM   3822 O    TIP   492     -20.022 -20.839  12.214
ATOM   3823 H1   TIP   492     -19.222 -20.900  11.692
ATOM   3824 H2   TIP   492     -20.722 -21.091  11.612
ATOM   3825 O    TIP   493       4.498 -10.024  -9.334
ATOM   3826 H1   TIP   493       5.286 -10.301  -8.867
ATOM   3827 H2   TIP   493       4.788  -9.885 -10.235
ATOM   3828 O    TIP   494      -9.349   1.074  -6.643
ATOM   3829 H1   TIP   494      -8.978   0.847  -5.791
ATOM   3830 H2   TIP   494      -8.655   0.871  -7.269
ATOM   3831 O    TIP   495       4.445   2.046  -4.387
ATOM   3832 H1   TIP   495       4.640   1.204  -3.977
ATOM   3833 H2   TIP   495       3.608   1.909  -4.832
ATOM   3834 O    TIP   496      15.407 -11.863  20.940
ATOM   3835 H1   TIP   496      15.750 -11.315  21.646
ATOM   3836 H2   TIP   496      15.235 -11.253  20.224
ATOM   3837 O    TIP   497     -13.771 -30.238   4.624
ATOM   3838 H1   TIP   497     -13.918 -31.071   5.071
ATOM   3839 H2   TIP   497     -14.500 -30.163   4.008
ATOM   3840 O    TIP   498       9.505   1.395  14.368
ATOM   3841 H1   TIP   498       9.121   1.389  13.492
ATOM   3842 H2   TIP   498      10.127   0.668  14.364
ATOM   3843 O    TIP   499      14.798 -14.770  24.532
ATOM   3844 H1   TIP   499      14.206 -14.330  23.922
ATOM   3845 H2   TIP   499      14.550 -14.433  25.393
ATOM   3846 O    TIP   500      11.388  27.620  27.057
ATOM   3847 H1   TIP   500      10.939  27.541  26.215
ATOM   3848 H2   TIP   500      12.040  28.306  26.919
ATOM   3849 O    TIP   501      28.474  -3.626   5.783
ATOM   3850 H1   TIP   501      29.429  -3.683   5.787
ATOM   3851 H2   TIP   501      28.276  -2.954   5.131
ATOM   3852 O    TIP   502      15.735  14.586   3.608
ATOM   3853 H1   TIP   502      15.670  15.031   4.453
ATOM   3854 H2   TIP   502      15.064  13.905   3.642
ATOM   3855 O    TIP   503     -18.834   2.915  15.155
ATOM   3856 H1   TIP   503     -19.707   2.890  14.764
ATOM   3857 H2   TIP   503     -18.300   3.394  14.520
ATOM   3858 O    TIP   504      24.714  -1.740   0.182
ATOM   3859 H1   TIP   504      25.481  -1.366  -0.251
ATOM   3860 H2   TIP   504      24.915  -1.688   1.116
ATOM   3861 O    TIP   505       9.342   1.030  -3.761
ATOM   3862 H1   TIP   505      10.047   0.443  -4.033
ATOM   3863 H2   TIP   505       9.690   1.909  -3.910
ATOM   3864 O    TIP   506      -7.330  16.584  12.855
ATOM   3865 H1   TIP   506      -7.810  17.301  12.440
ATOM   3866 H2   TIP   506      -7.320  16.808  13.785
ATOM   3867 O    TIP   507      18.193  -4.921  20.920
ATOM   3868 H1   TIP   507      17.654  -4.392  21.507
ATOM   3869 H2   TIP   507      18.393  -4.340  20.187
ATOM   3870 O    TIP   508      -3.283   6.321  28.384
ATOM   3871 H1   TIP   508      -2.668   5.611  28.199
ATOM   3872 H2   TIP   508      -3.529   6.657  27.523
ATOM   3873 O    TIP   509      -8.490  28.654  -0.133
ATOM   3874 H1   TIP   509      -8.184  28.411   0.741
ATOM   3875 H2   TIP   509      -9.198  29.278   0.024
ATOM   3876 O    TIP   510       9.823  13.033  23.130
ATOM   3877 H1   TIP   510       9.958  13.891  22.728
ATOM   3878 H2   TIP   510       9.026  12.698  22.720
ATOM   3879 O    TIP   511      -5.091 -18.096   0.387
ATOM   3880 H1   TIP   511      -5.510 -18.916   0.646
ATOM   3881 H2   TIP   511      -4.158 -18.305   0.343
ATOM   3882 O    TIP   512      -2.706  -7.993  -5.221
ATOM   3883 H1   TIP   512      -3.421  -8.172  -5.833
ATOM   3884 H2   TIP   512      -2.021  -7.598  -5.760
ATOM   3885 O    TIP   513      24.032 -26.791  -0.526
ATOM   3886 H1   TIP   513      24.591 -26.066  -0.805
ATOM   3887 H2   TIP   513      23.343 -26.832  -1.188
ATOM   3888 O    TIP   514     -16.119 -29.587   6.984
ATOM   3889 H1   TIP   514     -15.354 -29.064   6.748
ATOM   3890 H2   TIP   514     -16.861 -29.115   6.606
ATOM   3891 O    TIP   515     -14.076   0.985   2.862
ATOM   3892 H1   TIP   515     -14.309   0.774   3.767
ATOM   3893 H2   TIP   515     -13.121   0.927   2.840
ATOM   3894 O    TIP   516      -9.810   5.385   5.368
ATOM   3895 H1   TIP   516      -9.424   6.259   5.319
ATOM   3896 H2   TIP   516     -10.739   5.542   5.538
ATOM   3897 O    TIP   517      19.620  14.858  19.312
ATOM   3898 H1   TIP   517      20.108  14.263  18.743
ATOM   3899 H2   TIP   517      19.818  15.731  18.975
ATOM   3900 O    TIP   518       9.464 -19.359  23.128
ATOM   3901 H1   TIP   518       9.099 -18.581  22.706
ATOM   3902 H2   TIP   518       9.283 -20.072  22.516
ATOM   3903 O    TIP   519     -21.286  -8.223  13.559
ATOM   3904 H1   TIP   519     -21.585  -7.636  12.864
ATOM   3905 H2   TIP   519     -21.324  -7.693  14.355
ATOM   3906 O    TIP   520      -6.392 -25.368  18.787
ATOM   3907 H1   TIP   520      -5.833 -24.923  18.151
ATOM   3908 H2   TIP   520      -7.137 -25.682  18.275
ATOM   3909 O    TIP   521      -2.522 -17.687  -7.733
ATOM   3910 H1   TIP   521      -1.602 -17.733  -7.992
ATOM   3911 H2   TIP   521      -2.705 -16.750  -7.659
ATOM   3912 O    TIP   522       0.970  14.521   5.795
ATOM   3913 H1   TIP   522       1.360  15.096   5.138
ATOM   3914 H2   TIP   522       1.494  13.721   5.756
ATOM   3915 O    TIP   523     -15.913 -13.159   5.956
ATOM   3916 H1   TIP   523     -16.538 -13.525   5.331
ATOM   3917 H2   TIP   523     -15.580 -13.918   6.435
ATOM   3918 O    TIP   524      25.618 -16.677   8.376
ATOM   3919 H1   TIP   524      25.336 -17.588   8.296
ATOM   3920 H2   TIP   524      25.922 -16.441   7.500
ATOM   3921 O    TIP   525     -22.240 -20.378  -1.590
ATOM   3922 H1   TIP   525     -21.583 -21.042  -1.799
ATOM   3923 H2   TIP   525     -22.274 -19.821  -2.368
ATOM   3924 O    TIP   526       7.145   9.669  -3.216
ATOM   3925 H1   TIP   526       6.688   9.449  -2.405
ATOM   3926 H2   TIP   526       6.472   9.619  -3.894
ATOM   3927 O    TIP   527      29.646  -9.757  12.318
ATOM   3928 H1   TIP   527      30.583  -9.813  12.132
ATOM   3929 H2   TIP   527      29.434 -10.592  12.736
ATOM   3930 O    TIP   528      14.040  -3.354  -4.610
ATOM   3931 H1   TIP   528      14.518  -2.961  -3.880
ATOM   3932 H2   TIP   528      13.119  -3.279  -4.363
ATOM   3933 O    TIP   529      -2.065   4.217 -10.630
ATOM   3934 H1   TIP   529      -1.437   4.902 -10.403
ATOM   3935 H2   TIP   529      -2.168   4.289 -11.579
ATOM   3936 O    TIP   530      17.326   3.030  13.996
ATOM   3937 H1   TIP   530      17.303   3.670  13.285
ATOM   3938 H2   TIP   530      18.178   2.604  13.909
ATOM   3939 O    TIP   531       8.368  29.237  -0.171
ATOM   3940 H1   TIP   531       8.793  28.821   0.579
ATOM   3941 H2   TIP   531       8.136  28.511  -0.749
ATOM   3942 O    TIP   532     -30.954 -26.111  13.314
ATOM   3943 H1   TIP   532     -31.021 -25.478  12.600
ATOM   3944 H2   TIP   532     -30.250 -26.701  13.047
ATOM   3945 O    TIP   533      -9.395 -11.003  21.210
ATOM   3946 H1   TIP   533      -9.454 -10.238  21.782
ATOM   3947 H2   TIP   533     -10.299 -11.300  21.109
ATOM   3948 O    TIP   534       7.046  26.158  -8.323
ATOM   3949 H1   TIP   534       6.149  26.491  -8.308
ATOM   3950 H2   TIP   534       7.583  26.901  -8.050
ATOM   3951 O    TIP   535      -5.020  12.007  13.064
ATOM   3952 H1   TIP   535      -5.543  12.781  12.853
ATOM   3953 H2   TIP   535      -4.974  11.516  12.244
ATOM   3954 O    TIP   536      -6.789  10.445  20.586
ATOM   3955 H1   TIP   536      -7.323   9.713  20.278
ATOM   3956 H2   TIP   536      -6.035  10.033  21.006
ATOM   3957 O    TIP   537     -23.928  -7.476   2.286
ATOM   3958 H1   TIP   537     -24.562  -7.745   1.621
ATOM   3959 H2   TIP   537     -23.075  -7.636   1.883
ATOM   3960 O    TIP   538      -4.462   8.912  17.952
ATOM   3961 H1   TIP   538      -5.155   8.498  17.438
ATOM   3962 H2   TIP   538      -4.633   8.639  18.853
ATOM   3963 O    TIP   539      14.241 -11.454  28.461
ATOM   3964 H1   TIP   539      14.691 -10.704  28.072
ATOM   3965 H2   TIP   539      13.852 -11.110  29.265
ATOM   3966 O    TIP   540       5.405  27.512  10.335
ATOM   3967 H1   TIP   540       4.897  26.790  10.703
ATOM   3968 H2   TIP   540       5.109  27.577   9.427
ATOM   3969 O    TIP   541       4.644  -1.014  -9.596
ATOM   3970 H1   TIP   541       3.795  -0.662  -9.864
ATOM   3971 H2   TIP   541       5.182  -0.972 -10.386
ATOM   3972 O    TIP   542     -19.261  -3.849   5.281
ATOM   3973 H1   TIP   542     -19.210  -4.804   5.293
ATOM   3974 H2   TIP   542     -19.255  -3.619   4.352
ATOM   3975 O    TIP   543      -3.574  18.999  -8.761
ATOM   3976 H1   TIP   543      -2.917  19.426  -9.310
ATOM   3977 H2   TIP   543      -3.067  18.507  -8.116
ATOM   3978 O    TIP   544      23.976 -30.461   4.338
ATOM   3979 H1   TIP   544      23.408 -29.704   4.482
ATOM   3980 H2   TIP   544      23.452 -31.056   3.802
ATOM   3981 O    TIP   545      21.210  -6.710  -0.299
ATOM   3982 H1   TIP   545      20.611  -6.747   0.446
ATOM   3983 H2   TIP   545      21.382  -5.777  -0.423
ATOM   3984 O    TIP   546     -21.673 -18.311  18.152
ATOM   3985 H1   TIP   546     -22.548 -18.054  18.444
ATOM   3986 H2   TIP   546     -21.811 -19.118  17.657
ATOM   3987 O    TIP   547      11.213  27.890   4.989
ATOM   3988 H1   TIP   547      11.234  27.977   4.037
ATOM   3989 H2   TIP   547      10.469  28.426   5.263
ATOM   3990 O    TIP   548      24.612  -4.117  18.111
ATOM   3991 H1   TIP   548      24.347  -4.444  17.252
ATOM   3992 H2   TIP   548      24.722  -4.904  18.645
ATOM   3993 O    TIP   549     -15.936  -3.639  -5.008
ATOM   3994 H1   TIP   549     -14.984  -3.693  -5.090
ATOM   3995 H2   TIP   549     -16.269  -4.250  -5.665
ATOM   3996 O    TIP   550       8.122  -8.799  29.444
ATOM   3997 H1   TIP   550       8.485  -7.913  29.439
ATOM   3998 H2   TIP   550       8.182  -9.089  28.534
ATOM   3999 O    TIP   551     -19.025 -16.815   0.138
ATOM   4000 H1   TIP   551     -18.646 -17.045  -0.710
ATOM   4001 H2   TIP   551     -19.854 -17.292   0.169
ATOM   4002 O    TIP   552     -10.001  14.797  17.482
ATOM   4003 H1   TIP   552      -9.933  15.052  18.402
ATOM   4004 H2   TIP   552     -10.670  14.113  17.471
ATOM   4005 O    TIP   553      -6.675 -21.659  -5.911
ATOM   4006 H1   TIP   553      -6.697 -21.403  -4.989
ATOM   4007 H2   TIP   553      -5.745 -21.663  -6.137
ATOM   4008 O    TIP   554      18.884 -18.367  25.357
ATOM   4009 H1   TIP   554      19.266 -17.586  24.957
ATOM   4010 H2   TIP   554      18.944 -18.209  26.299
ATOM   4011 O    TIP   555      18.147  12.429   7.167
ATOM   4012 H1   TIP   555      17.512  12.006   6.588
ATOM   4013 H2   TIP   555      18.752  11.729   7.413
ATOM   4014 O    TIP   556      20.178 -17.875  15.245
ATOM   4015 H1   TIP   556      20.043 -18.815  15.127
ATOM   4016 H2   TIP   556      19.790 -17.477  14.466
ATOM   4017 O    TIP   557     -20.448  -4.761  -6.765
ATOM   4018 H1   TIP   557     -20.567  -5.162  -7.626
ATOM   4019 H2   TIP   557     -19.668  -4.215  -6.860
ATOM   4020 O    TIP   558      15.376 -29.482   4.164
ATOM   4021 H1   TIP   558      15.039 -29.109   4.978
ATOM   4022 H2   TIP   558      15.244 -28.794   3.511
ATOM   4023 O    TIP   559      24.049   9.961   4.288
ATOM   4024 H1   TIP   559      23.491   9.185   4.254
ATOM   4025 H2   TIP   559      24.784   9.705   4.845
ATOM   4026 O    TIP   560       9.997  -6.554  21.585
ATOM   4027 H1   TIP   560       9.395  -6.587  20.841
ATOM   4028 H2   TIP   560       9.605  -5.919  22.184
ATOM   4029 O    TIP   561       2.348   1.850  -6.343
ATOM   4030 H1   TIP   561       2.356   0.989  -6.760
ATOM   4031 H2   TIP   561       1.435   2.133  -6.393
ATOM   4032 O    TIP   562       6.535  29.726  22.904
ATOM   4033 H1   TIP   562       5.778  29.140  22.917
ATOM   4034 H2   TIP   562       6.210  30.546  23.276
ATOM   4035 O    TIP   563      20.808  10.443   4.346
ATOM   4036 H1   TIP   563      21.261  10.741   5.134
ATOM   4037 H2   TIP   563      21.199  10.952   3.636
ATOM   4038 O    TIP   564      -8.019 -29.021   3.842
ATOM   4039 H1   TIP   564      -8.524 -28.222   3.988
ATOM   4040 H2   TIP   564      -8.019 -29.136   2.892
ATOM   4041 O    TIP   565     -10.973  -0.538   4.577
ATOM   4042 H1   TIP   565     -11.312  -1.347   4.192
ATOM   4043 H2   TIP   565     -10.038  -0.702   4.696
ATOM   4044 O    TIP   566      -9.224   5.922  21.336
ATOM   4045 H1   TIP   566      -9.889   6.031  22.015
ATOM   4046 H2   TIP   566      -8.392   5.937  21.809
ATOM   4047 O    TIP   567       3.161  -5.034  -1.180
ATOM   4048 H1   TIP   567       2.426  -4.451  -0.995
ATOM   4049 H2   TIP   567       3.937  -4.530  -0.935
ATOM   4050 O    TIP   568     -15.382  10.530  -0.621
ATOM   4051 H1   TIP   568     -15.690  11.434  -0.673
ATOM   4052 H2   TIP   568     -15.169  10.401   0.303
ATOM   4053 O    TIP   569      -3.586 -27.775  19.008
ATOM   4054 H1   TIP   569      -3.361 -27.218  18.264
ATOM   4055 H2   TIP   569      -4.458 -28.111  18.802
ATOM   4056 O    TIP   570     -12.683  -8.200  26.028
ATOM   4057 H1   TIP   570     -12.896  -9.131  25.969
ATOM   4058 H2   TIP   570     -12.499  -7.938  25.126
ATOM   4059 O    TIP   571      18.133 -17.796  -2.953
ATOM   4060 H1   TIP   571      17.488 -17.658  -3.647
ATOM   4061 H2   TIP   571      18.404 -16.915  -2.698
ATOM   4062 O    TIP   572      -6.097  13.368  -3.312
ATOM   4063 H1   TIP   572      -6.754  13.518  -3.991
ATOM   4064 H2   TIP   572      -6.488  13.725  -2.515
ATOM   4065 O    TIP   573     -23.595 -17.775  -0.714
ATOM   4066 H1   TIP   573     -23.945 -18.649  -0.887
ATOM   4067 H2   TIP   573     -22.737 -17.933  -0.321
ATOM   4068 O    TIP   574      18.506 -21.776  22.365
ATOM   4069 H1   TIP   574      17.711 -22.255  22.598
ATOM   4070 H2   TIP   574      18.270 -20.854  22.464
ATOM   4071 O    TIP   575       2.625  -2.683   0.798
ATOM   4072 H1   TIP   575       3.350  -2.929   1.373
ATOM   4073 H2   TIP   575       1.864  -2.639   1.376
ATOM   4074 O    TIP   576      25.302  14.572   0.423
ATOM   4075 H1   TIP   576      25.996  14.576   1.082
ATOM   4076 H2   TIP   576      24.521  14.288   0.898
ATOM   4077 O    TIP   577       0.990 -16.599  -6.360
ATOM   4078 H1   TIP   577       0.108 -16.417  -6.686
ATOM   4079 H2   TIP   577       0.927 -16.473  -5.414
ATOM   4080 O    TIP   578      14.672 -22.855  18.521
ATOM   4081 H1   TIP   578      14.415 -23.362  17.751
ATOM   4082 H2   TIP   578      14.421 -23.403  19.264
ATOM   4083 O    TIP   579      -4.143   6.798  -4.245
ATOM   4084 H1   TIP   579      -4.650   7.608  -4.288
ATOM   4085 H2   TIP   579      -4.715   6.135  -4.633
ATOM   4086 O    TIP   580     -11.963  16.818  25.306
ATOM   4087 H1   TIP   580     -12.197  15.891  25.278
ATOM   4088 H2   TIP   580     -12.499  17.181  26.010
ATOM   4089 O    TIP   581     -17.859 -22.662  -1.452
ATOM   4090 H1   TIP   581     -17.531 -21.777  -1.605
ATOM   4091 H2   TIP   581     -17.732 -22.807  -0.514
ATOM   4092 O    TIP   582       6.830 -22.340  -2.595
ATOM   4093 H1   TIP   582       6.056 -22.553  -3.115
ATOM   4094 H2   TIP   582       6.517 -21.712  -1.944
ATOM   4095 O    TIP   583      -8.365 -10.156  -4.958
ATOM   4096 H1   TIP   583      -8.614  -9.389  -5.473
ATOM   4097 H2   TIP   583      -7.941 -10.740  -5.587
ATOM   4098 O    TIP   584      14.210   9.707   1.098
ATOM   4099 H1   TIP   584      15.059   9.575   1.521
ATOM   4100 H2   TIP   584      14.425   9.948   0.197
ATOM   4101 O    TIP   585      -1.160  -0.906  -6.620
ATOM   4102 H1   TIP   585      -1.763  -1.361  -7.206
ATOM   4103 H2   TIP   585      -1.099  -1.471  -5.850
ATOM   4104 O    TIP   586       5.209  29.923  11.323
ATOM   4105 H1   TIP   586       5.077  29.073  10.903
ATOM   4106 H2   TIP   586       5.800  29.741  12.054
ATOM   4107 O    TIP   587      -0.746 -28.294  15.018
ATOM   4108 H1   TIP   587      -0.934 -28.092  14.101
ATOM   4109 H2   TIP   587      -0.482 -27.457  15.399
ATOM   4110 O    TIP   588       7.029 -14.930  25.851
ATOM   4111 H1   TIP   588       6.823 -14.950  26.785
ATOM   4112 H2   TIP   588       7.820 -14.394  25.790
ATOM   4113 O    TIP   589     -10.860  10.652  -4.437
ATOM   4114 H1   TIP   589     -10.305  10.165  -3.828
ATOM   4115 H2   TIP   589     -10.759  11.567  -4.176
ATOM   4116 O    TIP   590      25.825 -20.234   3.463
ATOM   4117 H1   TIP   590      25.251 -20.999   3.492
ATOM   4118 H2   TIP   590      26.485 -20.402   4.136
ATOM   4119 O    TIP   591     -28.787   1.961   9.192
ATOM   4120 H1   TIP   591     -28.220   2.061   8.428
ATOM   4121 H2   TIP   591     -29.658   2.206   8.880
ATOM   4122 O    TIP   592      10.250  -0.848  19.154
ATOM   4123 H1   TIP   592       9.568  -1.310  19.641
ATOM   4124 H2   TIP   592      10.413  -0.054  19.662
ATOM   4125 O    TIP   593      21.833  -3.881   0.180
ATOM   4126 H1   TIP   593      21.894  -3.329  -0.600
ATOM   4127 H2   TIP   593      21.410  -3.326   0.835
ATOM   4128 O    TIP   594       5.386   9.601  13.452
ATOM   4129 H1   TIP   594       4.982   8.906  13.971
ATOM   4130 H2   TIP   594       6.250   9.259  13.221
ATOM   4131 O    TIP   595       2.708 -16.257  30.675
ATOM   4132 H1   TIP   595       2.484 -17.120  31.023
ATOM   4133 H2   TIP   595       1.887 -15.766  30.702
ATOM   4134 O    TIP   596      16.025  -7.299  17.579
ATOM   4135 H1   TIP   596      15.817  -7.978  16.938
ATOM   4136 H2   TIP   596      16.978  -7.217  17.542
ATOM   4137 O    TIP   597       5.071  -3.234  -7.779
ATOM   4138 H1   TIP   597       4.702  -2.823  -8.560
ATOM   4139 H2   TIP   597       4.632  -4.083  -7.724
ATOM   4140 O    TIP   598      12.651 -29.305  27.822
ATOM   4141 H1   TIP   598      11.815 -28.902  27.588
ATOM   4142 H2   TIP   598      12.515 -29.643  28.707
ATOM   4143 O    TIP   599      18.687 -26.155  -4.406
ATOM   4144 H1   TIP   599      19.014 -26.909  -3.916
ATOM   4145 H2   TIP   599      17.928 -25.855  -3.906
ATOM   4146 O    TIP   600     -17.509  -4.288   1.649
ATOM   4147 H1   TIP   600     -18.109  -3.866   2.263
ATOM   4148 H2   TIP   600     -17.773  -3.958   0.790
ATOM   4149 O    TIP   601      26.446  -4.649   2.960
ATOM   4150 H1   TIP   601      26.763  -3.746   2.969
ATOM   4151 H2   TIP   601      25.663  -4.623   2.410
ATOM   4152 O    TIP   602      21.047  30.814  -0.070
ATOM   4153 H1   TIP   602      21.297  31.541  -0.641
ATOM   4154 H2   TIP   602      20.092  30.851  -0.038
ATOM   4155 O    TIP   603      22.395 -21.193  25.186
ATOM   4156 H1   TIP   603      21.643 -21.704  24.886
ATOM   4157 H2   TIP   603      22.086 -20.287  25.185
ATOM   4158 O    TIP   604      -4.653  28.889  11.767
ATOM   4159 H1   TIP   604      -4.988  28.010  11.588
ATOM   4160 H2   TIP   604      -5.365  29.475  11.511
ATOM   4161 O    TIP   605       9.194   9.813  -7.394
ATOM   4162 H1   TIP   605       8.994  10.741  -7.281
ATOM   4163 H2   TIP   605       8.755   9.569  -8.209
ATOM   4164 O    TIP   606      17.855  -7.939  -6.904
ATOM   4165 H1   TIP   606      18.328  -8.488  -7.529
ATOM   4166 H2   TIP   606      18.526  -7.640  -6.291
ATOM   4167 O    TIP   607      -2.577   3.415  20.627
ATOM   4168 H1   TIP   607      -3.062   2.658  20.954
ATOM   4169 H2   TIP   607      -1.828   3.040  20.165
ATOM   4170 O    TIP   608       0.095   9.317  18.219
ATOM   4171 H1   TIP   608      -0.406   9.503  17.425
ATOM   4172 H2   TIP   608      -0.032   8.380  18.369
ATOM   4173 O    TIP   609     -16.569 -21.444   6.409
ATOM   4174 H1   TIP   609     -16.077 -20.684   6.097
ATOM   4175 H2   TIP   609     -15.919 -22.145   6.460
ATOM   4176 O    TIP   610      21.816  -0.352  13.655
ATOM   4177 H1   TIP   610      21.435  -1.048  13.119
ATOM   4178 H2   TIP   610      22.260   0.219  13.028
ATOM   4179 O    TIP   611      11.974 -28.363  20.450
ATOM   4180 H1   TIP   611      11.741 -29.282  20.319
ATOM   4181 H2   TIP   611      11.330 -27.876  19.936
ATOM   4182 O    TIP   612       2.947  -5.129  -8.275
ATOM   4183 H1   TIP   612       3.205  -6.000  -8.578
ATOM   4184 H2   TIP   612       2.507  -5.286  -7.440
ATOM   4185 O    TIP   613     -25.639 -13.940  -3.992
ATOM   4186 H1   TIP   613     -26.379 -13.647  -3.459
ATOM   4187 H2   TIP   613     -25.289 -14.697  -3.522
ATOM   4188 O    TIP   614      22.801   0.959   9.177
ATOM   4189 H1   TIP   614      23.181   0.995   8.300
ATOM   4190 H2   TIP   614      22.975   0.068   9.479
ATOM   4191 O    TIP   615       3.782  12.251   1.652
ATOM   4192 H1   TIP   615       4.705  12.400   1.448
ATOM   4193 H2   TIP   615       3.327  12.390   0.821
ATOM   4194 O    TIP   616      12.309 -29.428  10.666
ATOM   4195 H1   TIP   616      11.781 -29.950  11.270
ATOM   4196 H2   TIP   616      12.847 -28.875  11.233
ATOM   4197 O    TIP   617      -4.609 -15.690  -6.094
ATOM   4198 H1   TIP   617      -5.386 -15.777  -5.543
ATOM   4199 H2   TIP   617      -4.779 -16.261  -6.843
ATOM   4200 O    TIP   618      12.899  -4.884  -7.705
ATOM   4201 H1   TIP   618      13.249  -4.049  -7.394
ATOM   4202 H2   TIP   618      12.553  -5.307  -6.920
ATOM   4203 O    TIP   619      -0.793   7.199  19.707
ATOM   4204 H1   TIP   619      -1.598   7.293  20.216
ATOM   4205 H2   TIP   619      -0.958   6.454  19.130
ATOM   4206 O    TIP   620      -1.767 -27.357   1.980
ATOM   4207 H1   TIP   620      -1.263 -27.835   2.639
ATOM   4208 H2   TIP   620      -1.205 -27.349   1.206
ATOM   4209 O    TIP   621      16.035 -29.402  11.540
ATOM   4210 H1   TIP   621      15.690 -28.854  12.244
ATOM   4211 H2   TIP   621      15.542 -30.220  11.608
ATOM   4212 O    TIP   622      22.855  10.967   1.351
ATOM   4213 H1   TIP   622      23.653  10.579   1.711
ATOM   4214 H2   TIP   622      22.594  11.624   1.996
ATOM   4215 O    TIP   623      19.833  -6.720   1.978
ATOM   4216 H1   TIP   623      19.519  -7.545   2.347
ATOM   4217 H2   TIP   623      19.480  -6.047   2.560
ATOM   4218 O    TIP   624      13.151 -19.029  -4.374
ATOM   4219 H1   TIP   624      13.619 -19.660  -4.920
ATOM   4220 H2   TIP   624      12.967 -19.502  -3.563
ATOM   4221 O    TIP   625     -15.811  -6.388  15.409
ATOM   4222 H1   TIP   625     -15.632  -7.260  15.056
ATOM   4223 H2   TIP   625     -15.056  -5.863  15.144
ATOM   4224 O    TIP   626       9.232 -10.367  -8.255
ATOM   4225 H1   TIP   626       9.507  -9.998  -9.094
ATOM   4226 H2   TIP   626       9.497  -9.716  -7.606
ATOM   4227 O    TIP   627      -8.345 -24.744   3.439
ATOM   4228 H1   TIP   627      -7.818 -24.660   4.234
ATOM   4229 H2   TIP   627      -9.092 -25.281   3.702
ATOM   4230 O    TIP   628       7.342   1.223  -1.600
ATOM   4231 H1   TIP   628       8.106   0.932  -2.097
ATOM   4232 H2   TIP   628       7.581   1.081  -0.685
ATOM   4233 O    TIP   629      23.763  -9.543  -2.589
ATOM   4234 H1   TIP   629      24.577  -9.723  -2.118
ATOM   4235 H2   TIP   629      23.178  -9.176  -1.926
ATOM   4236 O    TIP   630      18.829  -6.561  17.526
ATOM   4237 H1   TIP   630      18.628  -5.627  17.585
ATOM   4238 H2   TIP   630      19.757  -6.593  17.297
ATOM   4239 O    TIP   631     -14.532 -13.495  -6.649
ATOM   4240 H1   TIP   631     -13.590 -13.448  -6.813
ATOM   4241 H2   TIP   631     -14.929 -13.048  -7.396
ATOM   4242 O    TIP   632      -8.556  12.230   7.484
ATOM   4243 H1   TIP   632      -8.292  11.421   7.922
ATOM   4244 H2   TIP   632      -9.482  12.331   7.703
ATOM   4245 O    TIP   633      15.742  -9.735  -5.181
ATOM   4246 H1   TIP   633      15.176  -9.065  -5.564
ATOM   4247 H2   TIP   633      16.516  -9.746  -5.744
ATOM   4248 O    TIP   634      13.225 -10.083  30.615
ATOM   4249 H1   TIP   634      13.908 -10.421  31.195
ATOM   4250 H2   TIP   634      13.266  -9.133  30.723
ATOM   4251 O    TIP   635      29.585  -3.536  13.814
ATOM   4252 H1   TIP   635      29.415  -3.809  14.715
ATOM   4253 H2   TIP   635      30.535  -3.599  13.719
ATOM   4254 O    TIP   636     -22.993  -5.301   4.263
ATOM   4255 H1   TIP   636     -22.609  -6.136   3.994
ATOM   4256 H2   TIP   636     -23.358  -5.473   5.131
ATOM   4257 O    TIP   637     -14.035 -14.113  -1.765
ATOM   4258 H1   TIP   637     -13.694 -13.786  -2.597
ATOM   4259 H2   TIP   637     -13.318 -13.982  -1.144
ATOM   4260 O    TIP   638       8.033  -1.969  -4.960
ATOM   4261 H1   TIP   638       8.985  -1.997  -4.872
ATOM   4262 H2   TIP   638       7.819  -1.036  -4.965
ATOM   4263 O    TIP   639     -18.104   3.882  -2.343
ATOM   4264 H1   TIP   639     -17.644   4.624  -1.951
ATOM   4265 H2   TIP   639     -18.241   3.273  -1.617
ATOM   4266 O    TIP   640     -12.565  26.542  22.012
ATOM   4267 H1   TIP   640     -12.599  26.965  21.154
ATOM   4268 H2   TIP   640     -12.301  25.641  21.826
ATOM   4269 O    TIP   641     -10.961   8.063  -1.239
ATOM   4270 H1   TIP   641     -10.246   8.643  -1.501
ATOM   4271 H2   TIP   641     -11.739   8.437  -1.652
ATOM   4272 O    TIP   642     -10.582  -8.084  23.707
ATOM   4273 H1   TIP   642     -10.282  -7.245  24.056
ATOM   4274 H2   TIP   642      -9.883  -8.699  23.927
ATOM   4275 O    TIP   643      27.316 -12.186   6.096
ATOM   4276 H1   TIP   643      26.418 -11.912   6.278
ATOM   4277 H2   TIP   643      27.854 -11.437   6.353
ATOM   4278 O    TIP   644     -15.333  10.695   6.188
ATOM   4279 H1   TIP   644     -14.393  10.539   6.099
ATOM   4280 H2   TIP   644     -15.726   9.823   6.150
ATOM   4281 O    TIP   645      -8.132   9.062  -6.551
ATOM   4282 H1   TIP   645      -8.625   8.575  -5.891
ATOM   4283 H2   TIP   645      -8.597   8.894  -7.370
ATOM   4284 O    TIP   646      -0.957 -25.005  -5.705
ATOM   4285 H1   TIP   646      -0.391 -25.259  -4.976
ATOM   4286 H2   TIP   646      -0.394 -25.061  -6.477
ATOM   4287 O    TIP   647     -13.393  -2.782  22.941
ATOM   4288 H1   TIP   647     -13.931  -3.201  22.269
ATOM   4289 H2   TIP   647     -13.332  -1.868  22.664
ATOM   4290 O    TIP   648       1.344 -15.925  22.531
ATOM   4291 H1   TIP   648       1.089 -15.004  22.584
ATOM   4292 H2   TIP   648       0.840 -16.354  23.222
ATOM   4293 O    TIP   649       5.094  15.429  -4.088
ATOM   4294 H1   TIP   649       5.068  15.574  -3.143
ATOM   4295 H2   TIP   649       5.938  15.785  -4.364
ATOM   4296 O    TIP   650     -15.418 -26.731   3.761
ATOM   4297 H1   TIP   650     -14.478 -26.870   3.643
ATOM   4298 H2   TIP   650     -15.555 -26.802   4.705
ATOM   4299 O    TIP   651       3.457  -7.715  -8.837
ATOM   4300 H1   TIP   651       3.204  -7.579  -9.750
ATOM   4301 H2   TIP   651       3.901  -8.563  -8.834
ATOM   4302 O    TIP   652      25.272  -8.726  12.405
ATOM   4303 H1   TIP   652      26.100  -8.322  12.664
ATOM   4304 H2   TIP   652      24.729  -8.686  13.192
ATOM   4305 O    TIP   653      -5.174 -22.056  18.758
ATOM   4306 H1   TIP   653      -4.882 -21.305  18.242
ATOM   4307 H2   TIP   653      -4.879 -22.819  18.262
ATOM   4308 O    TIP   654      26.494  -0.013  -1.054
ATOM   4309 H1   TIP   654      27.008   0.060  -1.858
ATOM   4310 H2   TIP   654      27.088   0.280  -0.363
ATOM   4311 O    TIP   655      -2.152 -21.541  -2.606
ATOM   4312 H1   TIP   655      -1.994 -21.769  -3.522
ATOM   4313 H2   TIP   655      -1.851 -22.304  -2.113
ATOM   4314 O    TIP   656       7.862  26.925  -1.503
ATOM   4315 H1   TIP   656       8.126  26.527  -2.332
ATOM   4316 H2   TIP   656       6.907  26.863  -1.500
ATOM   4317 O    TIP   657       8.396 -13.368  21.260
ATOM   4318 H1   TIP   657       8.262 -14.122  20.687
ATOM   4319 H2   TIP   657       7.641 -12.803  21.094
ATOM   4320 O    TIP   658      10.953 -18.467  26.390
ATOM   4321 H1   TIP   658      10.031 -18.253  26.533
ATOM   4322 H2   TIP   658      11.191 -19.015  27.137
ATOM   4323 O    TIP   659       3.959  27.909   2.905
ATOM   4324 H1   TIP   659       3.623  28.193   2.055
ATOM   4325 H2   TIP   659       3.189  27.588   3.374
ATOM   4326 O    TIP   660     -18.395 -27.503   9.408
ATOM   4327 H1   TIP   660     -19.197 -27.116   9.759
ATOM   4328 H2   TIP   660     -18.243 -28.276   9.952
ATOM   4329 O    TIP   661      -2.475   3.356  17.933
ATOM   4330 H1   TIP   661      -2.825   3.569  18.798
ATOM   4331 H2   TIP   661      -2.811   2.480  17.747
ATOM   4332 O    TIP   662      17.746  -3.411  18.245
ATOM   4333 H1   TIP   662      18.252  -2.604  18.151
ATOM   4334 H2   TIP   662      16.866  -3.118  18.480
ATOM   4335 O    TIP   663       4.562 -21.988  -6.265
ATOM   4336 H1   TIP   663       4.805 -22.351  -7.117
ATOM   4337 H2   TIP   663       5.296 -21.423  -6.026
ATOM   4338 O    TIP   664       6.698 -11.418  -8.221
ATOM   4339 H1   TIP   664       6.581 -11.424  -7.271
ATOM   4340 H2   TIP   664       7.599 -11.122  -8.350
ATOM   4341 O    TIP   665       5.303   0.046  20.019
ATOM   4342 H1   TIP   665       5.066   0.965  20.146
ATOM   4343 H2   TIP   665       5.213  -0.098  19.078
ATOM   4344 O    TIP   666       6.224   4.405 -11.275
ATOM   4345 H1   TIP   666       6.339   4.076 -12.166
ATOM   4346 H2   TIP   666       6.338   3.635 -10.718
ATOM   4347 O    TIP   667       0.027 -26.783   5.215
ATOM   4348 H1   TIP   667       0.932 -26.564   4.994
ATOM   4349 H2   TIP   667      -0.233 -27.427   4.556
ATOM   4350 O    TIP   668     -17.046   1.609  16.987
ATOM   4351 H1   TIP   668     -17.770   2.176  16.721
ATOM   4352 H2   TIP   668     -16.415   1.674  16.270
ATOM   4353 O    TIP   669      29.123  -5.901  20.605
ATOM   4354 H1   TIP   669      28.800  -6.137  21.475
ATOM   4355 H2   TIP   669      28.453  -5.316  20.251
ATOM   4356 O    TIP   670     -16.515  -3.915  17.606
ATOM   4357 H1   TIP   670     -16.795  -3.005  17.510
ATOM   4358 H2   TIP   670     -16.935  -4.374  16.879
ATOM   4359 O    TIP   671     -25.472  -5.456  11.447
ATOM   4360 H1   TIP   671     -26.368  -5.396  11.777
ATOM   4361 H2   TIP   671     -25.055  -4.643  11.732
ATOM   4362 O    TIP   672      -9.029 -23.185  -3.228
ATOM   4363 H1   TIP   672      -8.998 -24.084  -3.554
ATOM   4364 H2   TIP   672      -8.111 -22.945  -3.097
ATOM   4365 O    TIP   673     -16.805 -24.329   3.210
ATOM   4366 H1   TIP   673     -17.319 -24.435   2.410
ATOM   4367 H2   TIP   673     -16.402 -25.186   3.351
ATOM   4368 O    TIP   674       7.746  12.001  11.883
ATOM   4369 H1   TIP   674       7.523  12.104  12.808
ATOM   4370 H2   TIP   674       8.406  12.674  11.719
ATOM   4371 O    TIP   675     -14.538 -12.187  19.396
ATOM   4372 H1   TIP   675     -14.859 -11.999  18.514
ATOM   4373 H2   TIP   675     -14.867 -13.065  19.589
ATOM   4374 O    TIP   676      30.767  -1.063   6.772
ATOM   4375 H1   TIP   676      30.272  -0.869   7.567
ATOM   4376 H2   TIP   676      31.667  -0.816   6.983
ATOM   4377 O    TIP   677      24.946 -25.725  11.040
ATOM   4378 H1   TIP   677      25.565 -26.297  11.493
ATOM   4379 H2   TIP   677      24.318 -25.468  11.714
ATOM   4380 O    TIP   678     -14.194  -5.217  18.086
ATOM   4381 H1   TIP   678     -15.072  -4.881  17.908
ATOM   4382 H2   TIP   678     -13.622  -4.713  17.508
ATOM   4383 O    TIP   679     -29.272  -2.480  13.711
ATOM   4384 H1   TIP   679     -28.530  -2.241  14.265
ATOM   4385 H2   TIP   679     -29.797  -1.682  13.653
ATOM   4386 O    TIP   680      -3.625  16.159  19.310
ATOM   4387 H1   TIP   680      -4.157  16.910  19.575
ATOM   4388 H2   TIP   680      -4.201  15.643  18.746
ATOM   4389 O    TIP   681       2.120 -29.992  25.689
ATOM   4390 H1   TIP   681       1.211 -29.957  25.987
ATOM   4391 H2   TIP   681       2.486 -30.763  26.121
ATOM   4392 O    TIP   682      18.454 -28.095  -7.696
ATOM   4393 H1   TIP   682      18.486 -27.504  -8.447
ATOM   4394 H2   TIP   682      17.861 -27.667  -7.078
ATOM   4395 O    TIP   683       8.008   6.865  -6.801
ATOM   4396 H1   TIP   683       7.999   6.733  -7.748
ATOM   4397 H2   TIP   683       8.889   7.184  -6.610
ATOM   4398 O    TIP   684      28.118 -20.851  11.550
ATOM   4399 H1   TIP   684      27.181 -20.710  11.418
ATOM   4400 H2   TIP   684      28.289 -21.710  11.164
ATOM   4401 O    TIP   685     -17.654  10.842  -7.093
ATOM   4402 H1   TIP   685     -17.328  10.844  -6.193
ATOM   4403 H2   TIP   685     -17.916   9.935  -7.251
ATOM   4404 O    TIP   686     -15.959   7.306  23.443
ATOM   4405 H1   TIP   686     -15.314   6.904  24.025
ATOM   4406 H2   TIP   686     -16.787   6.885  23.673
ATOM   4407 O    TIP   687      12.639   0.109  21.992
ATOM   4408 H1   TIP   687      12.961   0.294  22.874
ATOM   4409 H2   TIP   687      12.060  -0.645  22.101
ATOM   4410 O    TIP   688      -3.425 -26.612  16.283
ATOM   4411 H1   TIP   688      -3.923 -25.828  16.513
ATOM   4412 H2   TIP   688      -2.778 -26.308  15.646
ATOM   4413 O    TIP   689      -6.980  -5.084  23.309
ATOM   4414 H1   TIP   689      -6.838  -6.026  23.391
ATOM   4415 H2   TIP   689      -6.100  -4.707  23.308
ATOM   4416 O    TIP   690      28.232 -20.655  -1.762
ATOM   4417 H1   TIP   690      27.897 -20.416  -0.898
ATOM   4418 H2   TIP   690      27.457 -20.924  -2.255
ATOM   4419 O    TIP   691      24.609 -11.654   6.708
ATOM   4420 H1   TIP   691      24.187 -11.026   7.294
ATOM   4421 H2   TIP   691      24.483 -12.502   7.134
ATOM   4422 O    TIP   692      18.412 -27.524  25.901
ATOM   4423 H1   TIP   692      18.462 -28.027  25.088
ATOM   4424 H2   TIP   692      17.807 -28.018  26.453
ATOM   4425 O    TIP   693     -16.069   0.758  19.426
ATOM   4426 H1   TIP   693     -15.348   0.241  19.069
ATOM   4427 H2   TIP   693     -16.476   1.164  18.661
ATOM   4428 O    TIP   694     -26.424   7.284   0.033
ATOM   4429 H1   TIP   694     -26.112   6.924  -0.797
ATOM   4430 H2   TIP   694     -25.737   7.066   0.663
ATOM   4431 O    TIP   695     -10.749 -12.919 -12.463
ATOM   4432 H1   TIP   695     -11.212 -13.446 -11.813
ATOM   4433 H2   TIP   695     -11.052 -12.025 -12.309
ATOM   4434 O    TIP   696     -24.670  -9.533  23.019
ATOM   4435 H1   TIP   696     -24.711 -10.458  23.263
ATOM   4436 H2   TIP   696     -23.779  -9.409  22.694
ATOM   4437 O    TIP   697      -8.282  11.246  16.548
ATOM   4438 H1   TIP   697      -8.274  11.808  15.774
ATOM   4439 H2   TIP   697      -8.235  10.356  16.200
ATOM   4440 O    TIP   698      27.001   0.308   6.535
ATOM   4441 H1   TIP   698      26.097   0.327   6.849
ATOM   4442 H2   TIP   698      27.025  -0.420   5.915
ATOM   4443 O    TIP   699     -28.629  -0.826   6.993
ATOM   4444 H1   TIP   699     -28.498  -0.099   6.385
ATOM   4445 H2   TIP   699     -27.911  -0.746   7.621
ATOM   4446 O    TIP   700     -19.516  -7.890  -2.305
ATOM   4447 H1   TIP   700     -19.249  -8.807  -2.376
ATOM   4448 H2   TIP   700     -19.116  -7.586  -1.491
ATOM   4449 O    TIP   701       9.809   6.414  10.340
ATOM   4450 H1   TIP   701       9.310   5.818   9.782
ATOM   4451 H2   TIP   701       9.806   5.998  11.201
ATOM   4452 O    TIP   702      -8.080   3.309  20.410
ATOM   4453 H1   TIP   702      -7.147   3.492  20.524
ATOM   4454 H2   TIP   702      -8.502   4.165  20.471
ATOM   4455 O    TIP   703      13.265   4.786  -9.403
ATOM   4456 H1   TIP   703      12.709   4.018  -9.270
ATOM   4457 H2   TIP   703      12.741   5.370  -9.951
ATOM   4458 O    TIP   704       5.905 -30.743   6.502
ATOM   4459 H1   TIP   704       6.020 -30.452   5.597
ATOM   4460 H2   TIP   704       4.969 -30.640   6.671
ATOM   4461 O    TIP   705      -9.311  12.782  14.401
ATOM   4462 H1   TIP   705      -9.538  13.657  14.087
ATOM   4463 H2   TIP   705     -10.003  12.216  14.059
ATOM   4464 O    TIP   706      26.647  -9.258  -1.714
ATOM   4465 H1   TIP   706      27.293  -9.172  -1.014
ATOM   4466 H2   TIP   706      26.467  -8.359  -1.988
ATOM   4467 O    TIP   707      16.055 -24.755  16.124
ATOM   4468 H1   TIP   707      16.112 -25.596  15.670
ATOM   4469 H2   TIP   707      15.136 -24.681  16.378
ATOM   4470 O    TIP   708       7.772  15.454   4.422
ATOM   4471 H1   TIP   708       7.541  16.217   3.893
ATOM   4472 H2   TIP   708       8.333  15.802   5.114
ATOM   4473 O    TIP   709     -17.215  14.356  19.467
ATOM   4474 H1   TIP   709     -17.754  15.091  19.761
ATOM   4475 H2   TIP   709     -16.654  14.155  20.215
ATOM   4476 O    TIP   710       6.245  22.414   6.028
ATOM   4477 H1   TIP   710       5.539  21.810   6.259
ATOM   4478 H2   TIP   710       5.805  23.141   5.588
ATOM   4479 O    TIP   711      -1.206 -22.346  -5.026
ATOM   4480 H1   TIP   711      -1.346 -23.271  -5.227
ATOM   4481 H2   TIP   711      -0.314 -22.168  -5.322
ATOM   4482 O    TIP   712      12.787   9.161  16.947
ATOM   4483 H1   TIP   712      12.220   9.043  17.709
ATOM   4484 H2   TIP   712      13.532   9.664  17.277
ATOM   4485 O    TIP   713       0.969 -27.730   8.148
ATOM   4486 H1   TIP   713       1.011 -26.842   7.796
ATOM   4487 H2   TIP   713       0.289 -27.690   8.821
ATOM   4488 O    TIP   714      14.064  -7.891  -6.650
ATOM   4489 H1   TIP   714      13.279  -8.138  -7.138
ATOM   4490 H2   TIP   714      13.813  -7.099  -6.175
ATOM   4491 O    TIP   715      -1.331  15.787   6.902
ATOM   4492 H1   TIP   715      -0.658  15.528   6.273
ATOM   4493 H2   TIP   715      -0.867  15.857   7.736
ATOM   4494 O    TIP   716      23.352 -23.250   6.867
ATOM   4495 H1   TIP   716      24.255 -23.341   6.563
ATOM   4496 H2   TIP   716      23.252 -23.931   7.531
ATOM   4497 O    TIP   717      -6.904 -16.911  -7.521
ATOM   4498 H1   TIP   717      -7.104 -17.521  -6.811
ATOM   4499 H2   TIP   717      -6.522 -17.458  -8.208
ATOM   4500 O    TIP   718      -9.791 -26.960   4.373
ATOM   4501 H1   TIP   718     -10.607 -27.055   4.863
ATOM   4502 H2   TIP   718      -9.972 -27.363   3.524
ATOM   4503 O    TIP   719      29.153  -1.397  -8.293
ATOM   4504 H1   TIP   719      29.218  -1.456  -9.246
ATOM   4505 H2   TIP   719      28.685  -2.192  -8.034
ATOM   4506 O    TIP   720      -4.388 -28.489  14.538
ATOM   4507 H1   TIP   720      -5.317 -28.260  14.550
ATOM   4508 H2   TIP   720      -4.008 -27.988  15.260
ATOM   4509 O    TIP   721       0.298   1.923  17.267
ATOM   4510 H1   TIP   721       0.700   2.780  17.406
ATOM   4511 H2   TIP   721       0.858   1.313  17.747
ATOM   4512 O    TIP   722       5.619 -25.881  -6.072
ATOM   4513 H1   TIP   722       5.401 -25.721  -5.154
ATOM   4514 H2   TIP   722       6.070 -25.086  -6.354
ATOM   4515 O    TIP   723      -3.164   5.701  -7.875
ATOM   4516 H1   TIP   723      -4.023   6.119  -7.923
ATOM   4517 H2   TIP   723      -3.334   4.778  -8.065
ATOM   4518 O    TIP   724     -25.462  -6.166  -4.481
ATOM   4519 H1   TIP   724     -24.529  -6.153  -4.698
ATOM   4520 H2   TIP   724     -25.639  -5.294  -4.128
ATOM   4521 O    TIP   725       8.679  19.624   2.619
ATOM   4522 H1   TIP   725       8.799  20.368   3.208
ATOM   4523 H2   TIP   725       9.167  19.861   1.830
ATOM   4524 O    TIP   726      -2.641 -19.197  20.891
ATOM   4525 H1   TIP   726      -3.555 -19.030  20.661
ATOM   4526 H2   TIP   726      -2.686 -19.718  21.693
ATOM   4527 O    TIP   727      -0.628  -1.431  22.808
ATOM   4528 H1   TIP   727      -1.442  -1.764  23.185
ATOM   4529 H2   TIP   727      -0.635  -1.748  21.905
ATOM   4530 O    TIP   728      18.819 -27.788  18.910
ATOM   4531 H1   TIP   728      17.962 -27.465  19.190
ATOM   4532 H2   TIP   728      19.239 -28.087  19.717
ATOM   4533 O    TIP   729      -3.141  -5.833  -3.781
ATOM   4534 H1   TIP   729      -3.380  -5.189  -4.447
ATOM   4535 H2   TIP   729      -3.071  -6.659  -4.259
ATOM   4536 O    TIP   730      -0.141 -18.743  20.406
ATOM   4537 H1   TIP   730      -1.094 -18.825  20.417
ATOM   4538 H2   TIP   730       0.026 -17.835  20.658
ATOM   4539 O    TIP   731     -17.341  11.099   2.268
ATOM   4540 H1   TIP   731     -16.384  11.113   2.270
ATOM   4541 H2   TIP   731     -17.595  12.009   2.115
ATOM   4542 O    TIP   732       3.245 -14.082  25.639
ATOM   4543 H1   TIP   732       3.769 -14.199  26.432
ATOM   4544 H2   TIP   732       3.620 -13.310  25.215
ATOM   4545 O    TIP   733     -15.836   9.508  18.830
ATOM   4546 H1   TIP   733     -15.003   9.079  18.634
ATOM   4547 H2   TIP   733     -15.997   9.309  19.752
ATOM   4548 O    TIP   734      -4.358  28.016   7.691
ATOM   4549 H1   TIP   734      -3.542  27.909   8.179
ATOM   4550 H2   TIP   734      -5.011  27.544   8.207
ATOM   4551 O    TIP   735       7.190   9.240   8.937
ATOM   4552 H1   TIP   735       8.001   9.310   9.440
ATOM   4553 H2   TIP   735       6.770  10.094   9.038
ATOM   4554 O    TIP   736      10.966 -21.378  -4.592
ATOM   4555 H1   TIP   736      11.767 -21.121  -5.049
ATOM   4556 H2   TIP   736      10.271 -21.259  -5.240
ATOM   4557 O    TIP   737      -2.265  -9.017  26.718
ATOM   4558 H1   TIP   737      -2.426  -8.695  27.605
ATOM   4559 H2   TIP   737      -2.006  -9.930  26.837
ATOM   4560 O    TIP   738      -5.722 -18.666  -3.288
ATOM   4561 H1   TIP   738      -5.888 -17.986  -2.636
ATOM   4562 H2   TIP   738      -4.973 -18.341  -3.788
ATOM   4563 O    TIP   739      -3.586   1.764  29.126
ATOM   4564 H1   TIP   739      -3.635   2.317  28.347
ATOM   4565 H2   TIP   739      -3.027   1.032  28.867
ATOM   4566 O    TIP   740      21.474   3.408  13.991
ATOM   4567 H1   TIP   740      21.919   2.768  13.437
ATOM   4568 H2   TIP   740      21.624   3.099  14.884
ATOM   4569 O    TIP   741      10.163  -7.861  25.285
ATOM   4570 H1   TIP   741      10.381  -8.457  24.569
ATOM   4571 H2   TIP   741      10.999  -7.465  25.531
ATOM   4572 O    TIP   742      15.112  11.129  21.929
ATOM   4573 H1   TIP   742      16.050  11.040  21.765
ATOM   4574 H2   TIP   742      14.857  10.298  22.328
ATOM   4575 O    TIP   743     -19.068 -13.979   0.037
ATOM   4576 H1   TIP   743     -18.790 -13.804  -0.862
ATOM   4577 H2   TIP   743     -18.987 -14.927   0.134
ATOM   4578 O    TIP   744      -3.398  11.831  19.778
ATOM   4579 H1   TIP   744      -3.997  12.419  20.238
ATOM   4580 H2   TIP   744      -3.210  12.278  18.952
ATOM   4581 O    TIP   745      28.116  -2.688  -4.785
ATOM   4582 H1   TIP   745      28.744  -2.009  -4.538
ATOM   4583 H2   TIP   745      27.678  -2.920  -3.967
ATOM   4584 O    TIP   746     -11.419 -28.756  16.590
ATOM   4585 H1   TIP   746     -11.405 -28.345  15.726
ATOM   4586 H2   TIP   746     -11.763 -29.635  16.432
ATOM   4587 O    TIP   747      29.764   5.090  16.646
ATOM   4588 H1   TIP   747      29.854   4.167  16.883
ATOM   4589 H2   TIP   747      30.626   5.337  16.310
ATOM   4590 O    TIP   748      -1.758 -24.694  23.913
ATOM   4591 H1   TIP   748      -1.852 -23.914  23.365
ATOM   4592 H2   TIP   748      -2.102 -25.408  23.376
ATOM   4593 O    TIP   749      -5.369  17.023   1.520
ATOM   4594 H1   TIP   749      -5.231  17.909   1.188
ATOM   4595 H2   TIP   749      -6.318  16.901   1.494
ATOM   4596 O    TIP   750      12.877  20.907   2.712
ATOM   4597 H1   TIP   750      12.843  20.333   1.947
ATOM   4598 H2   TIP   750      12.037  21.365   2.707
ATOM   4599 O    TIP   751      20.410  -0.869   0.925
ATOM   4600 H1   TIP   751      20.812  -0.015   1.077
ATOM   4601 H2   TIP   751      20.349  -1.265   1.795
ATOM   4602 O    TIP   752      15.107 -15.108  21.601
ATOM   4603 H1   TIP   752      14.834 -14.205  21.441
ATOM   4604 H2   TIP   752      16.064 -15.071  21.615
ATOM   4605 O    TIP   753      27.638   0.503   1.376
ATOM   4606 H1   TIP   753      27.131  -0.120   1.895
ATOM   4607 H2   TIP   753      27.983   1.125   2.016
ATOM   4608 O    TIP   754     -10.549   4.733  -2.480
ATOM   4609 H1   TIP   754     -10.655   4.922  -1.548
ATOM   4610 H2   TIP   754     -10.826   5.536  -2.921
ATOM   4611 O    TIP   755     -11.653 -25.093  17.438
ATOM   4612 H1   TIP   755     -11.950 -25.213  16.536
ATOM   4613 H2   TIP   755     -11.591 -24.144  17.546
ATOM   4614 O    TIP   756      17.956   7.206   6.986
ATOM   4615 H1   TIP   756      18.203   7.828   6.303
ATOM   4616 H2   TIP   756      17.894   6.365   6.534
ATOM   4617 O    TIP   757      -2.647  11.080  -4.945
ATOM   4618 H1   TIP   757      -3.337  11.329  -5.561
ATOM   4619 H2   TIP   757      -2.238  10.310  -5.340
ATOM   4620 O    TIP   758       6.183  -6.177  23.506
ATOM   4621 H1   TIP   758       5.718  -6.897  23.081
ATOM   4622 H2   TIP   758       5.493  -5.646  23.903
ATOM   4623 O    TIP   759      14.943  30.224  11.682
ATOM   4624 H1   TIP   759      15.018  29.539  12.347
ATOM   4625 H2   TIP   759      14.127  30.025  11.223
ATOM   4626 O    TIP   760      24.867 -20.567  24.324
ATOM   4627 H1   TIP   760      24.154 -20.904  24.866
ATOM   4628 H2   TIP   760      24.453 -19.916  23.758
ATOM   4629 O    TIP   761      -5.502 -12.605 -14.043
ATOM   4630 H1   TIP   761      -5.726 -13.534 -14.091
ATOM   4631 H2   TIP   761      -6.156 -12.229 -13.454
ATOM   4632 O    TIP   762      27.920   0.903  11.724
ATOM   4633 H1   TIP   762      27.544   0.630  12.560
ATOM   4634 H2   TIP   762      27.182   0.896  11.114
ATOM   4635 O    TIP   763      26.555   6.542   3.933
ATOM   4636 H1   TIP   763      25.916   5.833   4.007
ATOM   4637 H2   TIP   763      27.330   6.128   3.553
ATOM   4638 O    TIP   764     -22.606   2.062   1.832
ATOM   4639 H1   TIP   764     -23.122   1.282   1.626
ATOM   4640 H2   TIP   764     -22.781   2.664   1.108
ATOM   4641 O    TIP   765      21.236 -27.948  26.480
ATOM   4642 H1   TIP   765      21.181 -27.656  27.390
ATOM   4643 H2   TIP   765      20.389 -28.359  26.308
ATOM   4644 O    TIP   766       5.300  -5.055 -11.743
ATOM   4645 H1   TIP   766       5.382  -5.870 -12.238
ATOM   4646 H2   TIP   766       6.202  -4.773 -11.592
ATOM   4647 O    TIP   767     -12.332  -6.983  21.989
ATOM   4648 H1   TIP   767     -12.069  -6.538  21.184
ATOM   4649 H2   TIP   767     -11.516  -7.322  22.355
ATOM   4650 O    TIP   768     -20.548 -10.747  13.871
ATOM   4651 H1   TIP   768     -21.349 -11.250  14.023
ATOM   4652 H2   TIP   768     -20.850  -9.850  13.735
ATOM   4653 O    TIP   769     -15.007   0.136   5.266
ATOM   4654 H1   TIP   769     -15.787  -0.145   4.789
ATOM   4655 H2   TIP   769     -15.346   0.559   6.055
ATOM   4656 O    TIP   770      18.639 -17.845  12.769
ATOM   4657 H1   TIP   770      18.336 -17.483  11.937
ATOM   4658 H2   TIP   770      17.837 -18.074  13.238
ATOM   4659 O    TIP   771      14.394 -27.245  21.237
ATOM   4660 H1   TIP   771      13.596 -27.586  20.834
ATOM   4661 H2   TIP   771      14.444 -27.688  22.084
ATOM   4662 O    TIP   772      15.269   2.337  -4.381
ATOM   4663 H1   TIP   772      14.884   3.151  -4.055
ATOM   4664 H2   TIP   772      14.532   1.856  -4.756
ATOM   4665 O    TIP   773      -2.081 -15.366  20.291
ATOM   4666 H1   TIP   773      -1.515 -14.600  20.381
ATOM   4667 H2   TIP   773      -2.316 -15.598  21.189
ATOM   4668 O    TIP   774      25.893   5.302   9.512
ATOM   4669 H1   TIP   774      25.702   5.537   8.604
ATOM   4670 H2   TIP   774      25.041   5.315   9.949
ATOM   4671 O    TIP   775      13.410 -28.831  -2.855
ATOM   4672 H1   TIP   775      12.691 -28.221  -3.019
ATOM   4673 H2   TIP   775      13.581 -29.236  -3.705
ATOM   4674 O    TIP   776      27.931  -7.508  12.428
ATOM   4675 H1   TIP   776      28.565  -8.209  12.273
ATOM   4676 H2   TIP   776      28.453  -6.706  12.426
ATOM   4677 O    TIP   777      10.650  12.570  13.894
ATOM   4678 H1   TIP   777      11.590  12.632  14.065
ATOM   4679 H2   TIP   777      10.254  12.469  14.759
ATOM   4680 O    TIP   778      10.228 -11.431 -14.386
ATOM   4681 H1   TIP   778      10.140 -10.842 -15.134
ATOM   4682 H2   TIP   778      10.940 -11.057 -13.867
ATOM   4683 O    TIP   779     -13.607 -28.902  18.228
ATOM   4684 H1   TIP   779     -12.702 -28.594  18.177
ATOM   4685 H2   TIP   779     -13.999 -28.379  18.928
ATOM   4686 O    TIP   780     -19.737 -14.618   6.790
ATOM   4687 H1   TIP   780     -19.974 -15.376   6.257
ATOM   4688 H2   TIP   780     -18.870 -14.363   6.475
ATOM   4689 O    TIP   781     -27.326  26.559  -1.304
ATOM   4690 H1   TIP   781     -27.229  25.812  -0.714
ATOM   4691 H2   TIP   781     -26.523  26.561  -1.825
ATOM   4692 O    TIP   782      10.025  13.145 -11.150
ATOM   4693 H1   TIP   782       9.321  13.470 -10.589
ATOM   4694 H2   TIP   782       9.987  12.193 -11.057
ATOM   4695 O    TIP   783      -6.046  26.161  11.404
ATOM   4696 H1   TIP   783      -6.460  26.458  10.594
ATOM   4697 H2   TIP   783      -5.288  25.653  11.115
ATOM   4698 O    TIP   784       3.883  10.933  -4.029
ATOM   4699 H1   TIP   784       4.379  11.565  -3.509
ATOM   4700 H2   TIP   784       3.196  10.621  -3.440
ATOM   4701 O    TIP   785      -4.908  11.166  10.299
ATOM   4702 H1   TIP   785      -4.481  10.867   9.497
ATOM   4703 H2   TIP   785      -5.831  11.253  10.062
ATOM   4704 O    TIP   786     -12.841 -29.079   9.992
ATOM   4705 H1   TIP   786     -12.490 -29.828   9.511
ATOM   4706 H2   TIP   786     -13.748 -29.317  10.181
ATOM   4707 O    TIP   787      19.546 -15.239 -11.403
ATOM   4708 H1   TIP   787      19.468 -14.319 -11.149
ATOM   4709 H2   TIP   787      18.738 -15.644 -11.090
ATOM   4710 O    TIP   788       1.437  24.564   0.253
ATOM   4711 H1   TIP   788       2.055  24.007  -0.222
ATOM   4712 H2   TIP   788       1.755  24.559   1.156
ATOM   4713 O    TIP   789      25.624  27.321   7.448
ATOM   4714 H1   TIP   789      24.673  27.282   7.344
ATOM   4715 H2   TIP   789      25.777  28.111   7.966
ATOM   4716 O    TIP   790      -7.037  25.898   4.760
ATOM   4717 H1   TIP   790      -7.843  26.164   5.200
ATOM   4718 H2   TIP   790      -6.348  26.401   5.194
ATOM   4719 O    TIP   791      28.204 -24.191  24.228
ATOM   4720 H1   TIP   791      28.608 -23.559  24.822
ATOM   4721 H2   TIP   791      27.426 -23.744  23.894
ATOM   4722 O    TIP   792      13.448  10.812   6.900
ATOM   4723 H1   TIP   792      13.238  10.536   6.008
ATOM   4724 H2   TIP   792      13.556   9.995   7.386
ATOM   4725 O    TIP   793      27.769   0.433  15.156
ATOM   4726 H1   TIP   793      27.865   0.212  16.082
ATOM   4727 H2   TIP   793      28.376  -0.153  14.704
ATOM   4728 O    TIP   794     -10.745  29.876   0.447
ATOM   4729 H1   TIP   794     -11.473  30.247   0.945
ATOM   4730 H2   TIP   794     -11.144  29.561  -0.363
ATOM   4731 O    TIP   795     -22.129 -20.395   4.824
ATOM   4732 H1   TIP   795     -22.676 -19.867   5.405
ATOM   4733 H2   TIP   795     -22.362 -21.300   5.030
ATOM   4734 O    TIP   796      21.146  -9.593  -0.988
ATOM   4735 H1   TIP   796      20.977  -8.676  -0.772
ATOM   4736 H2   TIP   796      21.900  -9.832  -0.450
ATOM   4737 O    TIP   797      27.223 -12.129  18.269
ATOM   4738 H1   TIP   797      27.888 -12.629  17.797
ATOM   4739 H2   TIP   797      27.062 -11.364  17.717
ATOM   4740 O    TIP   798      10.840  15.283  13.376
ATOM   4741 H1   TIP   798      10.768  14.328  13.357
ATOM   4742 H2   TIP   798      10.966  15.496  14.300
ATOM   4743 O    TIP   799       9.949 -13.041  -8.499
ATOM   4744 H1   TIP   799       9.696 -12.118  -8.495
ATOM   4745 H2   TIP   799      10.892 -13.032  -8.659
ATOM   4746 O    TIP   800       2.453  -9.899 -14.320
ATOM   4747 H1   TIP   800       2.644 -10.757 -13.941
ATOM   4748 H2   TIP   800       1.499  -9.869 -14.379
ATOM   4749 O    TIP   801     -11.079   8.639   3.637
ATOM   4750 H1   TIP   801     -10.208   8.601   4.033
ATOM   4751 H2   TIP   801     -11.594   9.174   4.240
ATOM   4752 O    TIP   802      -8.759  10.916  -0.651
ATOM   4753 H1   TIP   802      -8.656  10.347  -1.414
ATOM   4754 H2   TIP   802      -8.806  10.315   0.092
ATOM   4755 O    TIP   803       9.850 -19.799  -9.063
ATOM   4756 H1   TIP   803      10.200 -18.945  -8.807
ATOM   4757 H2   TIP   803       9.411 -20.124  -8.278
ATOM   4758 O    TIP   804     -12.639 -12.717  23.049
ATOM   4759 H1   TIP   804     -12.637 -11.928  22.509
ATOM   4760 H2   TIP   804     -11.952 -13.268  22.673
ATOM   4761 O    TIP   805      25.241  -6.778  -0.934
ATOM   4762 H1   TIP   805      25.186  -7.339  -0.161
ATOM   4763 H2   TIP   805      24.813  -5.963  -0.670
ATOM   4764 O    TIP   806      28.281  -2.555   1.449
ATOM   4765 H1   TIP   806      27.970  -2.319   0.575
ATOM   4766 H2   TIP   806      27.667  -2.127   2.046
ATOM   4767 O    TIP   807     -11.486  30.374   9.969
ATOM   4768 H1   TIP   807     -10.990  30.668  10.733
ATOM   4769 H2   TIP   807     -11.526  29.422  10.059
ATOM   4770 O    TIP   808      10.280   4.256 -10.947
ATOM   4771 H1   TIP   808      10.744   5.086 -11.049
ATOM   4772 H2   TIP   808       9.928   4.068 -11.817
ATOM   4773 O    TIP   809      16.608 -26.558  12.378
ATOM   4774 H1   TIP   809      15.663 -26.598  12.237
ATOM   4775 H2   TIP   809      16.757 -25.699  12.773
ATOM   4776 O    TIP   810     -13.328  -4.798  -3.000
ATOM   4777 H1   TIP   810     -13.214  -5.542  -2.409
ATOM   4778 H2   TIP   810     -14.190  -4.446  -2.780
ATOM   4779 O    TIP   811      -5.532 -18.953  20.088
ATOM   4780 H1   TIP   811      -5.223 -19.355  19.276
ATOM   4781 H2   TIP   811      -5.864 -19.685  20.607
ATOM   4782 O    TIP   812      -1.645 -12.373  -7.790
ATOM   4783 H1   TIP   812      -2.040 -12.040  -6.984
ATOM   4784 H2   TIP   812      -2.141 -11.953  -8.492
ATOM   4785 O    TIP   813       7.217   0.675  -5.243
ATOM   4786 H1   TIP   813       7.199   1.587  -5.532
ATOM   4787 H2   TIP   813       7.852   0.662  -4.527
ATOM   4788 O    TIP   814     -16.135  -6.181 -15.558
ATOM   4789 H1   TIP   814     -16.128  -5.428 -14.967
ATOM   4790 H2   TIP   814     -15.313  -6.636 -15.377
ATOM   4791 O    TIP   815       4.552   2.440  21.444
ATOM   4792 H1   TIP   815       4.272   1.650  21.906
ATOM   4793 H2   TIP   815       4.723   3.077  22.137
ATOM   4794 O    TIP   816     -15.380  -8.585  -0.065
ATOM   4795 H1   TIP   816     -14.863  -9.207   0.447
ATOM   4796 H2   TIP   816     -15.671  -7.932   0.572
ATOM   4797 O    TIP   817      10.340 -26.884  19.309
ATOM   4798 H1   TIP   817       9.764 -26.228  19.701
ATOM   4799 H2   TIP   817      11.044 -26.375  18.906
ATOM   4800 O    TIP   818      16.011  24.464   5.206
ATOM   4801 H1   TIP   818      16.593  23.920   4.675
ATOM   4802 H2   TIP   818      15.133  24.132   5.016
ATOM   4803 O    TIP   819      12.419   7.272  10.247
ATOM   4804 H1   TIP   819      11.487   7.101  10.379
ATOM   4805 H2   TIP   819      12.724   7.605  11.091
ATOM   4806 O    TIP   820      20.640 -30.072 -28.105
ATOM   4807 H1   TIP   820      19.972 -30.044 -27.420
ATOM   4808 H2   TIP   820      20.412 -29.353 -28.694
ATOM   4809 O    TIP   821     -24.057 -18.098  15.885
ATOM   4810 H1   TIP   821     -24.486 -18.953  15.875
ATOM   4811 H2   TIP   821     -23.722 -17.987  14.995
ATOM   4812 O    TIP   822      10.964 -27.236  -3.372
ATOM   4813 H1   TIP   822      11.224 -26.419  -3.797
ATOM   4814 H2   TIP   822      10.489 -27.719  -4.048
ATOM   4815 O    TIP   823     -11.006 -11.518  -2.075
ATOM   4816 H1   TIP   823     -11.680 -12.128  -1.774
ATOM   4817 H2   TIP   823     -10.430 -12.047  -2.626
ATOM   4818 O    TIP   824      -4.192   5.813 -30.950
ATOM   4819 H1   TIP   824      -3.555   5.167 -31.254
ATOM   4820 H2   TIP   824      -3.700   6.370 -30.346
ATOM   4821 O    TIP   825      -3.037 -19.261 -13.017
ATOM   4822 H1   TIP   825      -2.251 -19.505 -12.528
ATOM   4823 H2   TIP   825      -2.718 -19.043 -13.893
ATOM   4824 O    TIP   826     -27.804 -21.054   7.002
ATOM   4825 H1   TIP   826     -28.327 -21.730   6.571
ATOM   4826 H2   TIP   826     -27.962 -20.263   6.487
ATOM   4827 O    TIP   827       9.885  -3.489  -9.799
ATOM   4828 H1   TIP   827       9.459  -3.349  -8.953
ATOM   4829 H2   TIP   827      10.267  -2.639 -10.019
ATOM   4830 O    TIP   828       4.971  12.969  -2.528
ATOM   4831 H1   TIP   828       5.146  13.674  -3.152
ATOM   4832 H2   TIP   828       5.539  13.160  -1.783
ATOM   4833 O    TIP   829      -7.251 -30.115  13.595
ATOM   4834 H1   TIP   829      -7.614 -29.234  13.686
ATOM   4835 H2   TIP   829      -6.819 -30.285  14.432
ATOM   4836 O    TIP   830      -7.064 -30.626   6.053
ATOM   4837 H1   TIP   830      -7.533 -30.032   5.466
ATOM   4838 H2   TIP   830      -7.205 -31.495   5.678
ATOM   4839 O    TIP   831       0.291 -19.525  -6.251
ATOM   4840 H1   TIP   831       0.330 -18.570  -6.299
ATOM   4841 H2   TIP   831       1.162 -19.786  -5.952
ATOM   4842 O    TIP   832      -8.216  -3.602  19.771
ATOM   4843 H1   TIP   832      -7.471  -3.164  20.181
ATOM   4844 H2   TIP   832      -8.464  -4.287  20.391
ATOM   4845 O    TIP   833       1.684  27.896   7.763
ATOM   4846 H1   TIP   833       1.422  28.527   8.433
ATOM   4847 H2   TIP   833       1.207  27.097   7.985
ATOM   4848 O    TIP   834     -17.991 -28.560  17.162
ATOM   4849 H1   TIP   834     -17.491 -29.308  16.836
ATOM   4850 H2   TIP   834     -18.710 -28.461  16.537
ATOM   4851 O    TIP   835      -8.224 -17.982  22.214
ATOM   4852 H1   TIP   835      -8.649 -17.397  22.840
ATOM   4853 H2   TIP   835      -8.684 -18.816  22.313
ATOM   4854 O    TIP   836      18.188   8.420  20.019
ATOM   4855 H1   TIP   836      18.375   9.170  19.455
ATOM   4856 H2   TIP   836      17.275   8.536  20.278
ATOM   4857 O    TIP   837     -14.223  11.637  16.678
ATOM   4858 H1   TIP   837     -14.469  12.452  17.117
ATOM   4859 H2   TIP   837     -14.712  10.958  17.141
ATOM   4860 O    TIP   838       6.695 -16.280  23.169
ATOM   4861 H1   TIP   838       5.967 -16.436  22.568
ATOM   4862 H2   TIP   838       6.281 -15.972  23.975
ATOM   4863 O    TIP   839     -17.741 -11.357  -0.428
ATOM   4864 H1   TIP   839     -16.822 -11.284  -0.683
ATOM   4865 H2   TIP   839     -17.797 -12.193   0.035
ATOM   4866 O    TIP   840      -9.008 -27.196  -5.947
ATOM   4867 H1   TIP   840      -9.423 -27.577  -6.721
ATOM   4868 H2   TIP   840      -9.210 -26.262  -6.002
ATOM   4869 O    TIP   841       8.336  -3.009 -16.437
ATOM   4870 H1   TIP   841       8.511  -3.607 -17.163
ATOM   4871 H2   TIP   841       7.677  -2.403 -16.777
ATOM   4872 O    TIP   842       6.093 -29.866   3.793
ATOM   4873 H1   TIP   842       6.802 -30.063   3.181
ATOM   4874 H2   TIP   842       5.379 -30.446   3.530
ATOM   4875 O    TIP   843      28.072 -17.943  28.967
ATOM   4876 H1   TIP   843      27.415 -17.247  28.979
ATOM   4877 H2   TIP   843      28.385 -17.994  29.870
ATOM   4878 O    TIP   844     -16.410   9.757  15.236
ATOM   4879 H1   TIP   844     -16.852  10.420  15.767
ATOM   4880 H2   TIP   844     -16.887   9.757  14.406
ATOM   4881 O    TIP   845     -18.164 -10.583  21.475
ATOM   4882 H1   TIP   845     -17.706 -10.274  20.694
ATOM   4883 H2   TIP   845     -18.660  -9.824  21.779
ATOM   4884 O    TIP   846      19.632  10.481   8.097
ATOM   4885 H1   TIP   846      20.329  11.132   8.030
ATOM   4886 H2   TIP   846      19.824   9.850   7.403
ATOM   4887 O    TIP   847      -4.817 -25.134  -1.913
ATOM   4888 H1   TIP   847      -5.156 -24.436  -1.353
ATOM   4889 H2   TIP   847      -5.427 -25.861  -1.787
ATOM   4890 O    TIP   848      20.248   2.977  10.729
ATOM   4891 H1   TIP   848      20.662   3.530  10.066
ATOM   4892 H2   TIP   848      19.647   3.562  11.189
ATOM   4893 O    TIP   849      19.845 -11.677   2.576
ATOM   4894 H1   TIP   849      19.869 -11.847   1.634
ATOM   4895 H2   TIP   849      20.724 -11.361   2.786
ATOM   4896 O    TIP   850      25.042  -7.586  17.307
ATOM   4897 H1   TIP   850      24.287  -7.745  17.873
ATOM   4898 H2   TIP   850      24.708  -7.017  16.614
ATOM   4899 O    TIP   851       3.324  -5.430  22.243
ATOM   4900 H1   TIP   851       3.523  -5.189  23.147
ATOM   4901 H2   TIP   851       3.453  -6.378  22.213
ATOM   4902 O    TIP   852     -10.224   8.469   7.045
ATOM   4903 H1   TIP   852      -9.659   8.574   6.280
ATOM   4904 H2   TIP   852     -10.696   7.651   6.884
ATOM   4905 O    TIP   853     -13.635  -7.822  18.714
ATOM   4906 H1   TIP   853     -13.869  -6.912  18.532
ATOM   4907 H2   TIP   853     -14.468  -8.249  18.913
ATOM   4908 O    TIP   854      25.237  -0.408  -5.531
ATOM   4909 H1   TIP   854      25.398  -1.160  -4.962
ATOM   4910 H2   TIP   854      24.407  -0.046  -5.224
ATOM   4911 O    TIP   855     -24.873   0.071   5.360
ATOM   4912 H1   TIP   855     -24.529   0.898   5.023
ATOM   4913 H2   TIP   855     -25.143   0.271   6.257
ATOM   4914 O    TIP   856     -25.403 -22.830  -7.003
ATOM   4915 H1   TIP   856     -24.818 -23.587  -7.018
ATOM   4916 H2   TIP   856     -25.489 -22.573  -7.921
ATOM   4917 O    TIP   857      20.407   7.339  -3.382
ATOM   4918 H1   TIP   857      20.344   7.141  -4.316
ATOM   4919 H2   TIP   857      21.324   7.175  -3.162
ATOM   4920 O    TIP   858     -18.273 -18.519  -9.157
ATOM   4921 H1   TIP   858     -17.904 -17.639  -9.079
ATOM   4922 H2   TIP   858     -17.673 -19.076  -8.662
ATOM   4923 O    TIP   859      -2.261 -26.869  -2.222
ATOM   4924 H1   TIP   859      -1.449 -26.739  -1.733
ATOM   4925 H2   TIP   859      -2.728 -26.037  -2.140
ATOM   4926 O    TIP   860     -16.858 -11.185  24.388
ATOM   4927 H1   TIP   860     -16.187 -11.813  24.120
ATOM   4928 H2   TIP   860     -17.322 -10.968  23.580
ATOM   4929 O    TIP   861       4.551   2.641  18.153
ATOM   4930 H1   TIP   861       4.859   3.175  18.885
ATOM   4931 H2   TIP   861       5.084   2.922  17.409
ATOM   4932 O    TIP   862      17.986 -12.945 -14.718
ATOM   4933 H1   TIP   862      17.287 -12.656 -14.131
ATOM   4934 H2   TIP   862      18.144 -13.857 -14.473
ATOM   4935 O    TIP   863     -17.033   7.520   2.610
ATOM   4936 H1   TIP   863     -17.027   8.474   2.681
ATOM   4937 H2   TIP   863     -17.392   7.218   3.444
ATOM   4938 O    TIP   864     -13.791  -4.171  -7.867
ATOM   4939 H1   TIP   864     -14.541  -3.773  -8.309
ATOM   4940 H2   TIP   864     -13.623  -3.600  -7.117
ATOM   4941 O    TIP   865     -21.122 -19.847  21.912
ATOM   4942 H1   TIP   865     -20.328 -19.552  22.356
ATOM   4943 H2   TIP   865     -21.652 -19.056  21.815
ATOM   4944 O    TIP   866      -8.982   1.901  17.884
ATOM   4945 H1   TIP   866      -8.580   2.344  18.631
ATOM   4946 H2   TIP   866      -9.241   2.609  17.295
ATOM   4947 O    TIP   867      10.914   6.350  21.392
ATOM   4948 H1   TIP   867      10.446   5.517  21.445
ATOM   4949 H2   TIP   867      10.251   6.980  21.109
ATOM   4950 O    TIP   868      10.404 -28.822  16.968
ATOM   4951 H1   TIP   868       9.631 -29.360  16.798
ATOM   4952 H2   TIP   868      10.226 -28.403  17.809
ATOM   4953 O    TIP   869      18.356 -30.074  -3.143
ATOM   4954 H1   TIP   869      19.191 -29.607  -3.168
ATOM   4955 H2   TIP   869      18.435 -30.743  -3.822
ATOM   4956 O    TIP   870      14.619 -17.279  14.356
ATOM   4957 H1   TIP   870      15.061 -16.632  14.906
ATOM   4958 H2   TIP   870      14.492 -18.035  14.930
ATOM   4959 O    TIP   871     -11.761  28.166  19.751
ATOM   4960 H1   TIP   871     -12.063  29.013  19.422
ATOM   4961 H2   TIP   871     -10.961  28.368  20.235
ATOM   4962 O    TIP   872      -7.976   0.256  -4.627
ATOM   4963 H1   TIP   872      -7.821   0.826  -3.874
ATOM   4964 H2   TIP   872      -7.103   0.074  -4.974
ATOM   4965 O    TIP   873      -8.939  -5.719  21.525
ATOM   4966 H1   TIP   873      -9.635  -5.151  21.856
ATOM   4967 H2   TIP   873      -8.162  -5.462  22.021
ATOM   4968 O    TIP   874       2.616  26.519  14.514
ATOM   4969 H1   TIP   874       2.231  26.417  13.644
ATOM   4970 H2   TIP   874       2.218  27.317  14.861
ATOM   4971 O    TIP   875      15.924 -15.818  16.348
ATOM   4972 H1   TIP   875      15.460 -15.410  17.078
ATOM   4973 H2   TIP   875      16.387 -15.095  15.924
ATOM   4974 O    TIP   876      25.375   0.323  10.491
ATOM   4975 H1   TIP   876      25.685   1.081   9.997
ATOM   4976 H2   TIP   876      25.494  -0.417   9.896
ATOM   4977 O    TIP   877       4.664 -20.618  28.308
ATOM   4978 H1   TIP   877       4.632 -19.668  28.415
ATOM   4979 H2   TIP   877       5.000 -20.943  29.143
ATOM   4980 O    TIP   878      -6.057 -13.739  23.590
ATOM   4981 H1   TIP   878      -6.455 -14.586  23.389
ATOM   4982 H2   TIP   878      -6.236 -13.200  22.820
ATOM   4983 O    TIP   879      -0.016  11.721  15.632
ATOM   4984 H1   TIP   879      -0.147  12.417  16.275
ATOM   4985 H2   TIP   879      -0.504  10.976  15.981
ATOM   4986 O    TIP   880      11.954  -3.079  19.265
ATOM   4987 H1   TIP   880      11.756  -3.185  20.196
ATOM   4988 H2   TIP   880      11.739  -2.166  19.076
ATOM   4989 O    TIP   881     -29.827 -16.471   8.598
ATOM   4990 H1   TIP   881     -30.272 -15.760   9.059
ATOM   4991 H2   TIP   881     -29.069 -16.054   8.190
ATOM   4992 O    TIP   882      -8.555  13.438   1.285
ATOM   4993 H1   TIP   882      -8.943  13.307   2.150
ATOM   4994 H2   TIP   882      -8.346  12.556   0.979
ATOM   4995 O    TIP   883       1.630  -9.976 -10.965
ATOM   4996 H1   TIP   883       2.317  -9.430 -11.346
ATOM   4997 H2   TIP   883       2.100 -10.703 -10.555
ATOM   4998 O    TIP   884       6.047 -12.158  20.659
ATOM   4999 H1   TIP   884       6.211 -12.110  19.718
ATOM   5000 H2   TIP   884       6.120 -11.253  20.962
ATOM   5001 O    TIP   885       6.283 -23.178  24.468
ATOM   5002 H1   TIP   885       5.345 -23.197  24.280
ATOM   5003 H2   TIP   885       6.368 -22.578  25.209
ATOM   5004 O    TIP   886      -0.864 -16.150 -27.500
ATOM   5005 H1   TIP   886      -1.309 -16.751 -28.096
ATOM   5006 H2   TIP   886       0.041 -16.462 -27.475
ATOM   5007 O    TIP   887      17.073  26.479  27.009
ATOM   5008 H1   TIP   887      16.843  27.390  27.188
ATOM   5009 H2   TIP   887      16.240  26.008  27.052
ATOM   5010 O    TIP   888      14.700 -22.103  -1.543
ATOM   5011 H1   TIP   888      15.295 -21.816  -2.236
ATOM   5012 H2   TIP   888      14.066 -21.391  -1.460
ATOM   5013 O    TIP   889       4.385   5.664  16.370
ATOM   5014 H1   TIP   889       4.538   5.698  17.314
ATOM   5015 H2   TIP   889       5.079   5.096  16.034
ATOM   5016 O    TIP   890      -6.200  18.099  19.318
ATOM   5017 H1   TIP   890      -6.433  18.215  20.239
ATOM   5018 H2   TIP   890      -6.955  18.434  18.835
ATOM   5019 O    TIP   891     -12.994 -15.714  20.965
ATOM   5020 H1   TIP   891     -13.155 -16.631  20.746
ATOM   5021 H2   TIP   891     -13.865 -15.341  21.098
ATOM   5022 O    TIP   892     -19.719   5.297   3.511
ATOM   5023 H1   TIP   892     -20.046   6.141   3.201
ATOM   5024 H2   TIP   892     -18.861   5.495   3.887
ATOM   5025 O    TIP   893      30.411  -4.522  -8.690
ATOM   5026 H1   TIP   893      31.260  -4.940  -8.546
ATOM   5027 H2   TIP   893      29.905  -4.730  -7.904
ATOM   5028 O    TIP   894     -20.234 -17.512  -4.069
ATOM   5029 H1   TIP   894     -19.394 -17.873  -3.784
ATOM   5030 H2   TIP   894     -20.305 -17.767  -4.988
ATOM   5031 O    TIP   895      13.876   1.732  -7.754
ATOM   5032 H1   TIP   895      13.509   1.777  -6.872
ATOM   5033 H2   TIP   895      13.113   1.694  -8.331
ATOM   5034 O    TIP   896     -22.229  -2.450   5.562
ATOM   5035 H1   TIP   896     -22.450  -3.381   5.584
ATOM   5036 H2   TIP   896     -23.070  -2.006   5.453
ATOM   5037 O    TIP   897      24.494 -17.039   1.429
ATOM   5038 H1   TIP   897      24.224 -16.382   0.787
ATOM   5039 H2   TIP   897      25.440 -16.921   1.511
ATOM   5040 O    TIP   898      12.588  18.839  10.612
ATOM   5041 H1   TIP   898      11.999  19.502  10.972
ATOM   5042 H2   TIP   898      13.278  19.340  10.180
ATOM   5043 O    TIP   899     -17.140 -20.200  -7.161
ATOM   5044 H1   TIP   899     -17.514 -21.080  -7.111
ATOM   5045 H2   TIP   899     -16.531 -20.155  -6.424
ATOM   5046 O    TIP   900       2.508 -19.695  20.603
ATOM   5047 H1   TIP   900       1.730 -19.218  20.314
ATOM   5048 H2   TIP   900       2.376 -20.587  20.282
ATOM   5049 O    TIP   901     -12.732  10.206   5.842
ATOM   5050 H1   TIP   901     -12.790  10.799   5.093
ATOM   5051 H2   TIP   901     -12.037  10.574   6.387
ATOM   5052 O    TIP   902      30.635  -5.957   5.877
ATOM   5053 H1   TIP   902      30.635  -5.029   5.641
ATOM   5054 H2   TIP   902      31.452  -6.297   5.513
ATOM   5055 O    TIP   903     -14.192  13.752   8.047
ATOM   5056 H1   TIP   903     -14.187  14.412   7.354
ATOM   5057 H2   TIP   903     -14.872  14.046   8.653
ATOM   5058 O    TIP   904       6.659  23.335  15.163
ATOM   5059 H1   TIP   904       5.802  23.727  14.996
ATOM   5060 H2   TIP   904       7.134  23.436  14.338
ATOM   5061 O    TIP   905     -24.224 -16.678   9.639
ATOM   5062 H1   TIP   905     -23.478 -17.184   9.962
ATOM   5063 H2   TIP   905     -24.312 -15.957  10.262
ATOM   5064 O    TIP   906     -13.303 -26.574   8.646
ATOM   5065 H1   TIP   906     -14.233 -26.524   8.869
ATOM   5066 H2   TIP   906     -13.013 -27.409   9.012
ATOM   5067 O    TIP   907       6.648 -23.827  -7.671
ATOM   5068 H1   TIP   907       7.416 -24.057  -7.148
ATOM   5069 H2   TIP   907       6.934 -23.932  -8.578
ATOM   5070 O    TIP   908     -10.815 -27.461  11.025
ATOM   5071 H1   TIP   908     -11.338 -27.954  10.394
ATOM   5072 H2   TIP   908     -10.743 -26.585  10.647
ATOM   5073 O    TIP   909     -15.532  25.844  13.618
ATOM   5074 H1   TIP   909     -16.018  25.671  14.424
ATOM   5075 H2   TIP   909     -14.631  25.593  13.821
ATOM   5076 O    TIP   910       0.654 -13.639  -8.703
ATOM   5077 H1   TIP   910       1.428 -13.161  -8.405
ATOM   5078 H2   TIP   910      -0.041 -13.371  -8.101
ATOM   5079 O    TIP   911       5.940   1.610  13.895
ATOM   5080 H1   TIP   911       6.655   1.864  13.312
ATOM   5081 H2   TIP   911       5.145   1.823  13.406
ATOM   5082 O    TIP   912      25.675   5.382  20.620
ATOM   5083 H1   TIP   912      25.393   6.151  20.124
ATOM   5084 H2   TIP   912      25.872   4.724  19.953
ATOM   5085 O    TIP   913     -15.906  -4.973  -1.469
ATOM   5086 H1   TIP   913     -16.304  -5.820  -1.267
ATOM   5087 H2   TIP   913     -15.608  -4.639  -0.623
ATOM   5088 O    TIP   914      16.038   4.431  -9.420
ATOM   5089 H1   TIP   914      15.091   4.560  -9.477
ATOM   5090 H2   TIP   914      16.144   3.494  -9.260
ATOM   5091 O    TIP   915     -18.649  30.557   3.831
ATOM   5092 H1   TIP   915     -18.561  30.189   4.711
ATOM   5093 H2   TIP   915     -17.809  30.983   3.664
ATOM   5094 O    TIP   916      12.125  30.775   2.426
ATOM   5095 H1   TIP   916      11.405  31.402   2.498
ATOM   5096 H2   TIP   916      12.253  30.663   1.485
ATOM   5097 O    TIP   917      19.184 -20.439  14.902
ATOM   5098 H1   TIP   917      19.814 -21.149  15.023
ATOM   5099 H2   TIP   917      18.431 -20.691  15.437
ATOM   5100 O    TIP   918       1.307  26.126  11.977
ATOM   5101 H1   TIP   918       0.449  26.115  12.400
ATOM   5102 H2   TIP   918       1.333  26.959  11.506
ATOM   5103 O    TIP   919      27.031   9.022   2.185
ATOM   5104 H1   TIP   919      27.905   9.171   2.547
ATOM   5105 H2   TIP   919      26.649   8.349   2.748
ATOM   5106 O    TIP   920      29.301  -9.847  -4.929
ATOM   5107 H1   TIP   920      30.066  -9.418  -5.312
ATOM   5108 H2   TIP   920      29.433  -9.775  -3.984
ATOM   5109 O    TIP   921     -30.893 -12.708   7.448
ATOM   5110 H1   TIP   921     -30.387 -12.628   6.640
ATOM   5111 H2   TIP   921     -30.700 -11.905   7.933
ATOM   5112 O    TIP   922     -11.953 -14.212  -7.043
ATOM   5113 H1   TIP   922     -11.371 -13.909  -7.740
ATOM   5114 H2   TIP   922     -11.515 -14.982  -6.682
ATOM   5115 O    TIP   923       7.772 -27.750   1.357
ATOM   5116 H1   TIP   923       8.229 -27.567   0.536
ATOM   5117 H2   TIP   923       7.780 -28.704   1.429
ATOM   5118 O    TIP   924       8.990 -21.020  -6.481
ATOM   5119 H1   TIP   924       8.095 -20.743  -6.288
ATOM   5120 H2   TIP   924       8.932 -21.969  -6.586
ATOM   5121 O    TIP   925      -8.002 -25.917  -3.101
ATOM   5122 H1   TIP   925      -8.483 -26.110  -2.296
ATOM   5123 H2   TIP   925      -7.889 -26.768  -3.524
ATOM   5124 O    TIP   926     -10.406  12.510  -2.164
ATOM   5125 H1   TIP   926      -9.854  13.263  -2.373
ATOM   5126 H2   TIP   926      -9.796  11.846  -1.846
ATOM   5127 O    TIP   927      -0.389   4.774  -3.230
ATOM   5128 H1   TIP   927      -0.943   5.552  -3.164
ATOM   5129 H2   TIP   927      -0.971   4.046  -3.011
ATOM   5130 O    TIP   928     -18.894  -9.875  18.733
ATOM   5131 H1   TIP   928     -18.974 -10.820  18.604
ATOM   5132 H2   TIP   928     -19.545  -9.496  18.142
ATOM   5133 O    TIP   929      -6.260  -2.636  -5.878
ATOM   5134 H1   TIP   929      -6.456  -2.744  -6.808
ATOM   5135 H2   TIP   929      -6.926  -3.158  -5.430
ATOM   5136 O    TIP   930     -22.831 -10.207 -10.939
ATOM   5137 H1   TIP   930     -22.671 -10.660 -10.112
ATOM   5138 H2   TIP   930     -23.744  -9.926 -10.887
ATOM   5139 O    TIP   931      22.520 -11.501   2.143
ATOM   5140 H1   TIP   931      23.049 -11.119   2.844
ATOM   5141 H2   TIP   931      23.147 -11.696   1.447
ATOM   5142 O    TIP   932       4.549  18.418  11.600
ATOM   5143 H1   TIP   932       5.259  18.141  12.178
ATOM   5144 H2   TIP   932       4.945  18.444  10.729
ATOM   5145 O    TIP   933     -10.390  -0.480  -3.632
ATOM   5146 H1   TIP   933      -9.606  -0.368  -4.169
ATOM   5147 H2   TIP   933     -10.216  -1.266  -3.113
ATOM   5148 O    TIP   934      -9.461  11.061   5.075
ATOM   5149 H1   TIP   934      -8.973  11.478   5.784
ATOM   5150 H2   TIP   934      -8.879  10.373   4.754
ATOM   5151 O    TIP   935       0.438  30.197 -30.233
ATOM   5152 H1   TIP   935       0.153  30.995 -29.789
ATOM   5153 H2   TIP   935       0.230  29.493 -29.619
ATOM   5154 O    TIP   936     -20.373 -18.926   7.921
ATOM   5155 H1   TIP   936     -19.527 -18.625   7.591
ATOM   5156 H2   TIP   936     -20.350 -19.876   7.811
ATOM   5157 O    TIP   937     -15.711 -30.343  16.940
ATOM   5158 H1   TIP   937     -15.010 -29.841  17.356
ATOM   5159 H2   TIP   937     -16.107 -30.840  17.655
ATOM   5160 O    TIP   938      -0.793  -7.124  30.447
ATOM   5161 H1   TIP   938      -0.626  -7.429  31.339
ATOM   5162 H2   TIP   938      -1.714  -7.332  30.290
ATOM   5163 O    TIP   939      -2.236  18.920  11.999
ATOM   5164 H1   TIP   939      -2.771  19.570  11.544
ATOM   5165 H2   TIP   939      -2.260  18.149  11.432
ATOM   5166 O    TIP   940      14.934 -28.463  23.556
ATOM   5167 H1   TIP   940      14.539 -28.811  24.355
ATOM   5168 H2   TIP   940      15.269 -29.234  23.098
ATOM   5169 O    TIP   941      -2.856  10.127  25.501
ATOM   5170 H1   TIP   941      -2.982   9.759  26.376
ATOM   5171 H2   TIP   941      -3.268   9.495  24.912
ATOM   5172 O    TIP   942     -29.453  -7.070   4.282
ATOM   5173 H1   TIP   942     -29.878  -6.702   3.507
ATOM   5174 H2   TIP   942     -28.522  -6.891   4.153
ATOM   5175 O    TIP   943     -14.699 -16.166  28.231
ATOM   5176 H1   TIP   943     -13.786 -16.088  27.955
ATOM   5177 H2   TIP   943     -15.190 -15.663  27.582
ATOM   5178 O    TIP   944      18.004   4.865  11.920
ATOM   5179 H1   TIP   944      17.386   4.551  11.260
ATOM   5180 H2   TIP   944      17.949   5.819  11.866
ATOM   5181 O    TIP   945     -10.361  -2.688  18.634
ATOM   5182 H1   TIP   945      -9.479  -2.980  18.861
ATOM   5183 H2   TIP   945     -10.388  -1.770  18.905
ATOM   5184 O    TIP   946      27.266 -15.559  10.386
ATOM   5185 H1   TIP   946      26.858 -15.615   9.522
ATOM   5186 H2   TIP   946      26.814 -16.220  10.909
ATOM   5187 O    TIP   947     -11.633  -7.020  -1.908
ATOM   5188 H1   TIP   947     -10.827  -7.498  -2.103
ATOM   5189 H2   TIP   947     -11.694  -7.031  -0.953
ATOM   5190 O    TIP   948      -3.880 -14.472 -27.205
ATOM   5191 H1   TIP   948      -3.049 -14.169 -26.840
ATOM   5192 H2   TIP   948      -3.650 -14.829 -28.063
ATOM   5193 O    TIP   949      -5.841 -15.180 -14.557
ATOM   5194 H1   TIP   949      -6.381 -15.804 -14.071
ATOM   5195 H2   TIP   949      -5.743 -15.572 -15.425
ATOM   5196 O    TIP   950       5.850  -4.120  28.396
ATOM   5197 H1   TIP   950       5.590  -4.017  27.481
ATOM   5198 H2   TIP   950       5.047  -4.378  28.847
ATOM   5199 O    TIP   951       0.258 -29.993   6.547
ATOM   5200 H1   TIP   951       0.284 -29.214   7.103
ATOM   5201 H2   TIP   951      -0.584 -30.401   6.745
ATOM   5202 O    TIP   952      21.333   9.721  -0.700
ATOM   5203 H1   TIP   952      21.923  10.289  -0.205
ATOM   5204 H2   TIP   952      20.601  10.287  -0.944
ATOM   5205 O    TIP   953      -6.073   7.099  -8.325
ATOM   5206 H1   TIP   953      -6.844   6.706  -7.917
ATOM   5207 H2   TIP   953      -5.999   6.660  -9.172
ATOM   5208 O    TIP   954     -20.429  -8.367  17.027
ATOM   5209 H1   TIP   954     -19.625  -7.903  16.794
ATOM   5210 H2   TIP   954     -21.081  -8.047  16.404
ATOM   5211 O    TIP   955      17.416 -19.224  22.885
ATOM   5212 H1   TIP   955      17.399 -18.321  23.200
ATOM   5213 H2   TIP   955      16.526 -19.387  22.575
ATOM   5214 O    TIP   956      15.053 -12.353  -4.216
ATOM   5215 H1   TIP   956      15.483 -12.443  -3.365
ATOM   5216 H2   TIP   956      15.156 -11.428  -4.441
ATOM   5217 O    TIP   957       0.872 -29.948   1.329
ATOM   5218 H1   TIP   957       1.798 -30.132   1.170
ATOM   5219 H2   TIP   957       0.722 -29.096   0.919
ATOM   5220 O    TIP   958       0.697 -22.619  -9.204
ATOM   5221 H1   TIP   958       0.073 -21.964  -8.894
ATOM   5222 H2   TIP   958       0.358 -23.450  -8.872
ATOM   5223 O    TIP   959      26.060   6.089   6.840
ATOM   5224 H1   TIP   959      25.555   5.605   6.187
ATOM   5225 H2   TIP   959      26.933   6.172   6.456
ATOM   5226 O    TIP   960      -0.448  22.948  -4.625
ATOM   5227 H1   TIP   960      -1.083  23.059  -3.917
ATOM   5228 H2   TIP   960      -0.960  22.603  -5.356
ATOM   5229 O    TIP   961      -3.496  -1.548  20.882
ATOM   5230 H1   TIP   961      -3.640  -0.724  21.346
ATOM   5231 H2   TIP   961      -3.274  -1.287  19.989
ATOM   5232 O    TIP   962     -11.804   0.688  30.956
ATOM   5233 H1   TIP   962     -11.424  -0.114  30.597
ATOM   5234 H2   TIP   962     -11.050   1.229  31.188
ATOM   5235 O    TIP   963      11.746   8.407   1.955
ATOM   5236 H1   TIP   963      11.687   7.909   2.771
ATOM   5237 H2   TIP   963      12.506   8.976   2.076
ATOM   5238 O    TIP   964     -18.852  -7.114  -5.248
ATOM   5239 H1   TIP   964     -19.432  -7.038  -4.490
ATOM   5240 H2   TIP   964     -17.974  -7.177  -4.874
ATOM   5241 O    TIP   965       3.773  30.895   3.173
ATOM   5242 H1   TIP   965       4.023  29.975   3.085
ATOM   5243 H2   TIP   965       3.016  30.883   3.758
ATOM   5244 O    TIP   966     -22.120 -11.010   5.630
ATOM   5245 H1   TIP   966     -22.771 -11.260   6.287
ATOM   5246 H2   TIP   966     -21.405 -10.623   6.135
ATOM   5247 O    TIP   967       9.745  15.523  18.114
ATOM   5248 H1   TIP   967       8.952  15.034  18.330
ATOM   5249 H2   TIP   967       9.888  16.095  18.868
ATOM   5250 O    TIP   968       7.914  -4.433 -11.526
ATOM   5251 H1   TIP   968       8.511  -3.956 -10.950
ATOM   5252 H2   TIP   968       8.008  -4.006 -12.377
ATOM   5253 O    TIP   969      -1.235  13.755  13.463
ATOM   5254 H1   TIP   969      -1.790  13.847  14.237
ATOM   5255 H2   TIP   969      -0.581  14.449  13.552
ATOM   5256 O    TIP   970      15.015  28.219  13.674
ATOM   5257 H1   TIP   970      14.298  27.686  13.332
ATOM   5258 H2   TIP   970      15.806  27.815  13.317
ATOM   5259 O    TIP   971       4.346 -23.707 -11.468
ATOM   5260 H1   TIP   971       4.818 -23.376 -12.232
ATOM   5261 H2   TIP   971       3.423 -23.561 -11.673
ATOM   5262 O    TIP   972      11.989  -9.736 -12.999
ATOM   5263 H1   TIP   972      12.524 -10.274 -12.416
ATOM   5264 H2   TIP   972      12.131  -8.839 -12.697
ATOM   5265 O    TIP   973      12.735  10.872  -7.999
ATOM   5266 H1   TIP   973      13.630  10.728  -8.307
ATOM   5267 H2   TIP   973      12.459  11.679  -8.434
ATOM   5268 O    TIP   974       7.949  19.763  10.454
ATOM   5269 H1   TIP   974       7.658  20.585  10.848
ATOM   5270 H2   TIP   974       7.182  19.192  10.495
ATOM   5271 O    TIP   975      -1.590  21.507   9.098
ATOM   5272 H1   TIP   975      -1.951  22.027   8.380
ATOM   5273 H2   TIP   975      -2.332  20.999   9.424
ATOM   5274 O    TIP   976      -7.285   9.039 -12.176
ATOM   5275 H1   TIP   976      -6.897   8.770 -13.008
ATOM   5276 H2   TIP   976      -6.889   9.891 -11.990
ATOM   5277 O    TIP   977     -28.396 -16.276  -2.345
ATOM   5278 H1   TIP   977     -27.490 -16.164  -2.058
ATOM   5279 H2   TIP   977     -28.905 -15.717  -1.759
ATOM   5280 O    TIP   978     -17.954 -19.548  20.494
ATOM   5281 H1   TIP   978     -17.351 -20.290  20.519
ATOM   5282 H2   TIP   978     -18.460 -19.620  21.303
ATOM   5283 O    TIP   979     -16.715 -23.671  -5.181
ATOM   5284 H1   TIP   979     -17.163 -23.315  -5.947
ATOM   5285 H2   TIP   979     -15.850 -23.261  -5.196
ATOM   5286 O    TIP   980      14.310   4.982  -6.733
ATOM   5287 H1   TIP   980      13.789   5.062  -7.532
ATOM   5288 H2   TIP   980      13.702   4.632  -6.083
ATOM   5289 O    TIP   981      16.462  30.286   2.875
ATOM   5290 H1   TIP   981      15.617  29.995   3.218
ATOM   5291 H2   TIP   981      16.655  31.089   3.359
ATOM   5292 O    TIP   982     -19.373  -1.587  -5.302
ATOM   5293 H1   TIP   982     -19.173  -2.078  -6.099
ATOM   5294 H2   TIP   982     -18.995  -0.721  -5.453
ATOM   5295 O    TIP   983     -15.007 -23.681   6.230
ATOM   5296 H1   TIP   983     -15.077 -24.634   6.191
ATOM   5297 H2   TIP   983     -14.152 -23.486   5.848
ATOM   5298 O    TIP   984     -18.529   6.006  15.212
ATOM   5299 H1   TIP   984     -18.640   6.681  15.882
ATOM   5300 H2   TIP   984     -17.675   6.192  14.822
ATOM   5301 O    TIP   985      20.152  -9.167  -3.842
ATOM   5302 H1   TIP   985      19.669  -9.855  -4.300
ATOM   5303 H2   TIP   985      20.344  -9.539  -2.982
ATOM   5304 O    TIP   986       8.493  25.298  28.088
ATOM   5305 H1   TIP   986       8.152  25.939  28.712
ATOM   5306 H2   TIP   986       8.791  24.569  28.631
ATOM   5307 O    TIP   987       7.889  14.268  10.251
ATOM   5308 H1   TIP   987       8.702  14.003   9.822
ATOM   5309 H2   TIP   987       7.301  14.500   9.532
ATOM   5310 O    TIP   988     -21.183   9.256  -0.888
ATOM   5311 H1   TIP   988     -20.759   8.740  -1.573
ATOM   5312 H2   TIP   988     -20.515   9.883  -0.610
ATOM   5313 O    TIP   989     -17.403  -0.970   4.391
ATOM   5314 H1   TIP   989     -17.861  -1.712   4.786
ATOM   5315 H2   TIP   989     -17.846  -0.831   3.554
ATOM   5316 O    TIP   990      20.514 -22.108 -30.632
ATOM   5317 H1   TIP   990      20.892 -21.777 -31.447
ATOM   5318 H2   TIP   990      19.849 -22.736 -30.913
ATOM   5319 O    TIP   991      -7.840  11.119  10.340
ATOM   5320 H1   TIP   991      -7.930  12.071  10.316
ATOM   5321 H2   TIP   991      -8.713  10.800  10.570
ATOM   5322 O    TIP   992     -19.316 -29.049  -1.517
ATOM   5323 H1   TIP   992     -19.790 -28.660  -0.782
ATOM   5324 H2   TIP   992     -19.114 -28.310  -2.091
ATOM   5325 O    TIP   993      20.382  27.900  13.877
ATOM   5326 H1   TIP   993      20.485  27.112  13.344
ATOM   5327 H2   TIP   993      20.749  28.603  13.341
ATOM   5328 O    TIP   994       7.488  13.044   5.647
ATOM   5329 H1   TIP   994       6.537  13.052   5.759
ATOM   5330 H2   TIP   994       7.699  13.916   5.317
ATOM   5331 O    TIP   995     -18.108 -14.356   4.476
ATOM   5332 H1   TIP   995     -17.818 -15.181   4.089
ATOM   5333 H2   TIP   995     -19.007 -14.247   4.166
ATOM   5334 O    TIP   996       9.860   9.487  10.119
ATOM   5335 H1   TIP   996      10.288   9.905  10.865
ATOM   5336 H2   TIP   996       9.796   8.564  10.364
ATOM   5337 O    TIP   997      -4.338   2.331  -4.950
ATOM   5338 H1   TIP   997      -4.779   1.607  -5.393
ATOM   5339 H2   TIP   997      -4.800   3.114  -5.251
ATOM   5340 O    TIP   998     -15.550   0.285  22.156
ATOM   5341 H1   TIP   998     -16.059  -0.425  22.546
ATOM   5342 H2   TIP   998     -15.734   0.228  21.219
ATOM   5343 O    TIP   999      -6.991 -10.931  27.372
ATOM   5344 H1   TIP   999      -6.941 -11.849  27.106
ATOM   5345 H2   TIP   999      -7.580 -10.528  26.735
ATOM   5346 O    TIP  1000       6.531  12.330  -8.742
ATOM   5347 H1   TIP  1000       6.794  12.039  -7.870
ATOM   5348 H2   TIP  1000       6.208  11.539  -9.174
ATOM   5349 O    TIP  1001     -26.447  -1.483   8.532
ATOM   5350 H1   TIP  1001     -26.003  -2.286   8.805
ATOM   5351 H2   TIP  1001     -25.756  -0.822   8.510
ATOM   5352 O    TIP  1002     -23.396 -10.853   7.919
ATOM   5353 H1   TIP  1002     -23.082 -10.950   8.817
ATOM   5354 H2   TIP  1002     -24.258 -10.448   8.008
ATOM   5355 O    TIP  1003     -15.606   5.725   1.221
ATOM   5356 H1   TIP  1003     -16.232   6.281   1.685
ATOM   5357 H2   TIP  1003     -15.449   4.991   1.816
ATOM   5358 O    TIP  1004     -16.281 -29.001  -8.567
ATOM   5359 H1   TIP  1004     -15.427 -28.596  -8.420
ATOM   5360 H2   TIP  1004     -16.297 -29.751  -7.973
ATOM   5361 O    TIP  1005       4.368  14.757  15.720
ATOM   5362 H1   TIP  1005       3.992  15.603  15.960
ATOM   5363 H2   TIP  1005       3.724  14.365  15.130
ATOM   5364 O    TIP  1006      16.298   2.653  20.419
ATOM   5365 H1   TIP  1006      15.864   1.931  19.966
ATOM   5366 H2   TIP  1006      16.898   2.228  21.031
ATOM   5367 O    TIP  1007      16.457 -28.067  -2.562
ATOM   5368 H1   TIP  1007      16.882 -28.914  -2.697
ATOM   5369 H2   TIP  1007      15.561 -28.196  -2.872
ATOM   5370 O    TIP  1008      -0.041  15.687   9.326
ATOM   5371 H1   TIP  1008       0.590  16.262   9.759
ATOM   5372 H2   TIP  1008       0.389  14.832   9.305
ATOM   5373 O    TIP  1009     -20.501 -25.941  10.980
ATOM   5374 H1   TIP  1009     -20.290 -25.495  11.800
ATOM   5375 H2   TIP  1009     -21.316 -26.409  11.163
ATOM   5376 O    TIP  1010       2.217  17.212  10.679
ATOM   5377 H1   TIP  1010       2.101  17.910  10.035
ATOM   5378 H2   TIP  1010       3.137  17.272  10.936
ATOM   5379 O    TIP  1011      16.325 -10.630  -7.969
ATOM   5380 H1   TIP  1011      17.115 -11.047  -7.626
ATOM   5381 H2   TIP  1011      15.612 -11.211  -7.704
ATOM   5382 O    TIP  1012      22.973   4.751   2.719
ATOM   5383 H1   TIP  1012      23.138   5.453   2.090
ATOM   5384 H2   TIP  1012      22.043   4.830   2.930
ATOM   5385 O    TIP  1013       3.587   3.769  26.096
ATOM   5386 H1   TIP  1013       2.900   4.432  26.037
ATOM   5387 H2   TIP  1013       4.404   4.267  26.077
ATOM   5388 O    TIP  1014     -12.453 -17.731 -10.959
ATOM   5389 H1   TIP  1014     -12.896 -18.550 -10.737
ATOM   5390 H2   TIP  1014     -12.520 -17.199 -10.166
ATOM   5391 O    TIP  1015     -13.681  11.878  13.957
ATOM   5392 H1   TIP  1015     -14.636  11.886  13.898
ATOM   5393 H2   TIP  1015     -13.495  12.027  14.884
ATOM   5394 O    TIP  1016      24.154 -16.434  16.373
ATOM   5395 H1   TIP  1016      24.230 -16.918  17.195
ATOM   5396 H2   TIP  1016      24.007 -17.108  15.710
ATOM   5397 O    TIP  1017      23.552  -2.359  14.981
ATOM   5398 H1   TIP  1017      23.804  -1.749  14.287
ATOM   5399 H2   TIP  1017      23.054  -1.826  15.600
ATOM   5400 O    TIP  1018     -16.168  28.182   0.652
ATOM   5401 H1   TIP  1018     -17.008  28.554   0.386
ATOM   5402 H2   TIP  1018     -16.232  28.096   1.603
ATOM   5403 O    TIP  1019     -22.461 -11.960  23.731
ATOM   5404 H1   TIP  1019     -21.907 -12.655  24.084
ATOM   5405 H2   TIP  1019     -21.855 -11.246  23.534
ATOM   5406 O    TIP  1020      20.283 -21.565   7.792
ATOM   5407 H1   TIP  1020      20.073 -20.697   7.449
ATOM   5408 H2   TIP  1020      19.745 -22.164   7.275
ATOM   5409 O    TIP  1021      -8.417  13.692  10.136
ATOM   5410 H1   TIP  1021      -9.363  13.621  10.266
ATOM   5411 H2   TIP  1021      -8.322  14.128   9.290
ATOM   5412 O    TIP  1022      22.805 -23.257  10.786
ATOM   5413 H1   TIP  1022      22.813 -24.077  10.293
ATOM   5414 H2   TIP  1022      22.711 -22.577  10.120
ATOM   5415 O    TIP  1023       3.374   7.006  11.961
ATOM   5416 H1   TIP  1023       3.654   7.897  11.753
ATOM   5417 H2   TIP  1023       3.745   6.834  12.826
ATOM   5418 O    TIP  1024      -4.080  15.451   7.505
ATOM   5419 H1   TIP  1024      -4.469  14.590   7.659
ATOM   5420 H2   TIP  1024      -3.136  15.300   7.545
ATOM   5421 O    TIP  1025      -6.821  30.435  11.337
ATOM   5422 H1   TIP  1025      -6.401  31.011  10.698
ATOM   5423 H2   TIP  1025      -6.992  30.998  12.092
ATOM   5424 O    TIP  1026      -6.276  10.904   1.979
ATOM   5425 H1   TIP  1026      -5.764  10.222   1.545
ATOM   5426 H2   TIP  1026      -6.680  10.463   2.726
ATOM   5427 O    TIP  1027      23.793 -14.569  19.480
ATOM   5428 H1   TIP  1027      24.171 -13.902  20.053
ATOM   5429 H2   TIP  1027      24.089 -15.401  19.852
ATOM   5430 O    TIP  1028     -17.374  -7.681  27.178
ATOM   5431 H1   TIP  1028     -16.543  -7.210  27.232
ATOM   5432 H2   TIP  1028     -17.132  -8.605  27.226
ATOM   5433 O    TIP  1029     -20.809 -14.107  24.593
ATOM   5434 H1   TIP  1029     -21.528 -14.739  24.614
ATOM   5435 H2   TIP  1029     -20.177 -14.440  25.229
ATOM   5436 O    TIP  1030     -29.501  -7.218  12.610
ATOM   5437 H1   TIP  1030     -30.340  -6.915  12.265
ATOM   5438 H2   TIP  1030     -29.510  -8.165  12.471
ATOM   5439 O    TIP  1031      -4.900 -21.422  21.462
ATOM   5440 H1   TIP  1031      -4.947 -21.937  20.656
ATOM   5441 H2   TIP  1031      -3.979 -21.459  21.718
ATOM   5442 O    TIP  1032      -7.962  24.615  18.130
ATOM   5443 H1   TIP  1032      -7.933  25.162  18.915
ATOM   5444 H2   TIP  1032      -8.894  24.526  17.933
ATOM   5445 O    TIP  1033      11.951  -6.387  -5.028
ATOM   5446 H1   TIP  1033      11.176  -6.118  -4.536
ATOM   5447 H2   TIP  1033      12.477  -6.880  -4.398
ATOM   5448 O    TIP  1034      30.451 -10.318   8.364
ATOM   5449 H1   TIP  1034      30.035 -10.129   7.524
ATOM   5450 H2   TIP  1034      29.734 -10.301   8.997
ATOM   5451 O    TIP  1035      -0.642 -15.400 -10.495
ATOM   5452 H1   TIP  1035      -1.008 -14.714 -11.052
ATOM   5453 H2   TIP  1035      -0.106 -14.931  -9.856
ATOM   5454 O    TIP  1036      22.598 -28.121  11.307
ATOM   5455 H1   TIP  1036      23.154 -27.802  12.018
ATOM   5456 H2   TIP  1036      21.820 -27.566  11.343
ATOM   5457 O    TIP  1037      -1.375  -6.355  -6.911
ATOM   5458 H1   TIP  1037      -0.609  -6.790  -7.286
ATOM   5459 H2   TIP  1037      -1.385  -5.490  -7.321
ATOM   5460 O    TIP  1038      22.900  15.877  11.095
ATOM   5461 H1   TIP  1038      23.345  15.688  10.269
ATOM   5462 H2   TIP  1038      21.999  15.585  10.956
ATOM   5463 O    TIP  1039     -22.386  -9.593 -15.302
ATOM   5464 H1   TIP  1039     -22.894  -9.842 -14.530
ATOM   5465 H2   TIP  1039     -21.486  -9.519 -14.984
ATOM   5466 O    TIP  1040       8.537 -11.940 -27.020
ATOM   5467 H1   TIP  1040       8.068 -11.661 -27.806
ATOM   5468 H2   TIP  1040       9.096 -12.658 -27.317
ATOM   5469 O    TIP  1041     -23.186 -16.831   2.742
ATOM   5470 H1   TIP  1041     -22.923 -16.469   3.589
ATOM   5471 H2   TIP  1041     -24.016 -16.398   2.543
ATOM   5472 O    TIP  1042       2.869 -17.911  -7.849
ATOM   5473 H1   TIP  1042       2.645 -18.790  -8.154
ATOM   5474 H2   TIP  1042       2.024 -17.487  -7.698
ATOM   5475 O    TIP  1043     -23.997 -18.595   6.231
ATOM   5476 H1   TIP  1043     -24.641 -17.997   6.611
ATOM   5477 H2   TIP  1043     -24.521 -19.248   5.767
ATOM   5478 O    TIP  1044      16.206  28.750  28.123
ATOM   5479 H1   TIP  1044      15.275  28.698  28.338
ATOM   5480 H2   TIP  1044      16.457  29.644  28.354
ATOM   5481 O    TIP  1045       3.219 -12.507  -8.989
ATOM   5482 H1   TIP  1045       3.680 -12.927  -8.263
ATOM   5483 H2   TIP  1045       3.613 -11.638  -9.054
ATOM   5484 O    TIP  1046     -22.064 -18.780  10.129
ATOM   5485 H1   TIP  1046     -22.007 -19.726  10.264
ATOM   5486 H2   TIP  1046     -21.460 -18.604   9.407
ATOM   5487 O    TIP  1047     -23.005 -25.428   7.649
ATOM   5488 H1   TIP  1047     -22.183 -24.960   7.796
ATOM   5489 H2   TIP  1047     -23.290 -25.146   6.780
ATOM   5490 O    TIP  1048     -22.757 -11.214  10.671
ATOM   5491 H1   TIP  1048     -21.934 -11.218  11.160
ATOM   5492 H2   TIP  1048     -23.315 -10.597  11.144
ATOM   5493 O    TIP  1049     -30.495  -6.508   1.870
ATOM   5494 H1   TIP  1049     -31.285  -6.087   1.533
ATOM   5495 H2   TIP  1049     -29.947  -6.645   1.097
ATOM   5496 O    TIP  1050     -17.302   0.624 -11.002
ATOM   5497 H1   TIP  1050     -17.431   0.027 -10.266
ATOM   5498 H2   TIP  1050     -18.187   0.857 -11.281
ATOM   5499 O    TIP  1051      -2.119  28.269  15.124
ATOM   5500 H1   TIP  1051      -2.387  29.116  15.480
ATOM   5501 H2   TIP  1051      -1.307  28.452  14.651
ATOM   5502 O    TIP  1052       9.844 -11.453  29.489
ATOM   5503 H1   TIP  1052       9.280 -10.729  29.760
ATOM   5504 H2   TIP  1052      10.434 -11.069  28.842
ATOM   5505 O    TIP  1053      -7.668  21.136   9.412
ATOM   5506 H1   TIP  1053      -7.460  21.478   8.543
ATOM   5507 H2   TIP  1053      -7.348  21.805  10.017
ATOM   5508 O    TIP  1054      -0.565   4.159  22.447
ATOM   5509 H1   TIP  1054       0.172   3.714  22.029
ATOM   5510 H2   TIP  1054      -1.258   4.149  21.787
ATOM   5511 O    TIP  1055     -19.541  -2.559   2.730
ATOM   5512 H1   TIP  1055     -20.308  -3.035   2.414
ATOM   5513 H2   TIP  1055     -19.900  -1.846   3.257
ATOM   5514 O    TIP  1056      -4.224  14.516   0.905
ATOM   5515 H1   TIP  1056      -4.907  15.088   1.255
ATOM   5516 H2   TIP  1056      -4.679  13.954   0.278
ATOM   5517 O    TIP  1057     -15.462 -14.340  26.204
ATOM   5518 H1   TIP  1057     -14.659 -13.923  26.515
ATOM   5519 H2   TIP  1057     -15.441 -14.223  25.254
ATOM   5520 O    TIP  1058       8.629 -22.019  23.329
ATOM   5521 H1   TIP  1058       7.696 -22.169  23.476
ATOM   5522 H2   TIP  1058       9.062 -22.464  24.058
ATOM   5523 O    TIP  1059      29.438  -4.243  16.347
ATOM   5524 H1   TIP  1059      28.564  -3.994  16.646
ATOM   5525 H2   TIP  1059      29.782  -4.796  17.048
ATOM   5526 O    TIP  1060      -5.705  30.446  22.430
ATOM   5527 H1   TIP  1060      -6.498  30.626  21.927
ATOM   5528 H2   TIP  1060      -4.999  30.465  21.784
ATOM   5529 O    TIP  1061       7.523  12.045  14.628
ATOM   5530 H1   TIP  1061       7.103  11.199  14.783
ATOM   5531 H2   TIP  1061       8.426  11.923  14.922
ATOM   5532 O    TIP  1062      18.626   5.352  -2.931
ATOM   5533 H1   TIP  1062      17.762   5.743  -2.803
ATOM   5534 H2   TIP  1062      19.220   6.099  -3.005
ATOM   5535 O    TIP  1063     -17.852   4.016   6.921
ATOM   5536 H1   TIP  1063     -18.766   4.297   6.877
ATOM   5537 H2   TIP  1063     -17.891   3.061   6.876
ATOM   5538 O    TIP  1064     -11.124 -11.211  27.276
ATOM   5539 H1   TIP  1064     -10.703 -10.883  26.482
ATOM   5540 H2   TIP  1064     -10.402 -11.370  27.883
ATOM   5541 O    TIP  1065      11.741 -18.623 -12.492
ATOM   5542 H1   TIP  1065      12.025 -17.776 -12.835
ATOM   5543 H2   TIP  1065      11.384 -19.083 -13.252
ATOM   5544 O    TIP  1066     -22.908 -23.692   3.560
ATOM   5545 H1   TIP  1066     -22.119 -23.181   3.740
ATOM   5546 H2   TIP  1066     -22.833 -24.459   4.128
ATOM   5547 O    TIP  1067      24.320 -28.764  13.672
ATOM   5548 H1   TIP  1067      24.158 -28.130  14.370
ATOM   5549 H2   TIP  1067      24.400 -29.604  14.123
ATOM   5550 O    TIP  1068      25.352 -20.196  -1.786
ATOM   5551 H1   TIP  1068      24.587 -20.685  -1.485
ATOM   5552 H2   TIP  1068      24.989 -19.477  -2.303
ATOM   5553 O    TIP  1069      -5.971  -4.164  26.300
ATOM   5554 H1   TIP  1069      -5.339  -4.581  25.716
ATOM   5555 H2   TIP  1069      -6.762  -4.698  26.219
ATOM   5556 O    TIP  1070       3.153 -24.606  -7.455
ATOM   5557 H1   TIP  1070       3.810 -25.293  -7.343
ATOM   5558 H2   TIP  1070       3.632 -23.877  -7.849
ATOM   5559 O    TIP  1071     -14.410 -23.405  20.559
ATOM   5560 H1   TIP  1071     -14.484 -24.161  19.977
ATOM   5561 H2   TIP  1071     -13.840 -23.702  21.268
ATOM   5562 O    TIP  1072       9.404   8.354  -3.235
ATOM   5563 H1   TIP  1072       9.224   7.569  -2.718
ATOM   5564 H2   TIP  1072       8.563   8.810  -3.279
ATOM   5565 O    TIP  1073       9.475  13.354   0.645
ATOM   5566 H1   TIP  1073      10.146  12.779   1.014
ATOM   5567 H2   TIP  1073       9.441  14.099   1.245
ATOM   5568 O    TIP  1074      28.004 -13.030  20.943
ATOM   5569 H1   TIP  1074      27.711 -13.935  20.834
ATOM   5570 H2   TIP  1074      27.796 -12.608  20.109
ATOM   5571 O    TIP  1075       4.090   5.633  19.322
ATOM   5572 H1   TIP  1075       3.373   5.956  19.868
ATOM   5573 H2   TIP  1075       4.838   5.574  19.915
ATOM   5574 O    TIP  1076       1.286  26.986  19.752
ATOM   5575 H1   TIP  1076       2.134  27.425  19.821
ATOM   5576 H2   TIP  1076       0.725  27.617  19.300
ATOM   5577 O    TIP  1077      22.641  -0.991 -17.478
ATOM   5578 H1   TIP  1077      22.615  -1.381 -16.604
ATOM   5579 H2   TIP  1077      21.829  -1.279 -17.893
ATOM   5580 O    TIP  1078      17.672 -21.008  -4.478
ATOM   5581 H1   TIP  1078      18.057 -20.183  -4.772
ATOM   5582 H2   TIP  1078      18.301 -21.355  -3.846
ATOM   5583 O    TIP  1079       7.216   3.924  -0.772
ATOM   5584 H1   TIP  1079       7.347   4.031   0.170
ATOM   5585 H2   TIP  1079       7.259   2.978  -0.915
ATOM   5586 O    TIP  1080      15.161  -5.938  26.076
ATOM   5587 H1   TIP  1080      15.787  -6.472  26.566
ATOM   5588 H2   TIP  1080      15.695  -5.475  25.430
ATOM   5589 O    TIP  1081      22.755 -22.227  17.238
ATOM   5590 H1   TIP  1081      22.013 -22.360  16.649
ATOM   5591 H2   TIP  1081      22.370 -22.232  18.115
ATOM   5592 O    TIP  1082     -22.623  -6.150  25.398
ATOM   5593 H1   TIP  1082     -21.970  -6.084  24.701
ATOM   5594 H2   TIP  1082     -22.955  -7.046  25.332
ATOM   5595 O    TIP  1083     -11.565  26.957   1.111
ATOM   5596 H1   TIP  1083     -11.175  27.735   1.509
ATOM   5597 H2   TIP  1083     -10.834  26.516   0.679
ATOM   5598 O    TIP  1084     -12.277 -29.138   6.469
ATOM   5599 H1   TIP  1084     -11.987 -29.997   6.772
ATOM   5600 H2   TIP  1084     -12.945 -29.328   5.810
ATOM   5601 O    TIP  1085      12.968  27.953  18.229
ATOM   5602 H1   TIP  1085      12.131  27.965  17.765
ATOM   5603 H2   TIP  1085      13.624  28.083  17.544
ATOM   5604 O    TIP  1086       5.804   3.926  23.672
ATOM   5605 H1   TIP  1086       6.743   3.814  23.824
ATOM   5606 H2   TIP  1086       5.497   4.428  24.427
ATOM   5607 O    TIP  1087     -15.868   9.864  23.726
ATOM   5608 H1   TIP  1087     -16.010   8.929  23.581
ATOM   5609 H2   TIP  1087     -14.958  10.013  23.470
ATOM   5610 O    TIP  1088     -14.983 -26.740   6.528
ATOM   5611 H1   TIP  1088     -15.741 -26.515   7.067
ATOM   5612 H2   TIP  1088     -14.248 -26.760   7.142
ATOM   5613 O    TIP  1089      -1.558 -21.859  19.755
ATOM   5614 H1   TIP  1089      -1.652 -22.455  19.012
ATOM   5615 H2   TIP  1089      -1.933 -21.033  19.449
ATOM   5616 O    TIP  1090       3.085 -27.426  -0.627
ATOM   5617 H1   TIP  1090       3.689 -26.698  -0.774
ATOM   5618 H2   TIP  1090       3.571 -28.033  -0.068
ATOM   5619 O    TIP  1091      28.161 -18.530   9.515
ATOM   5620 H1   TIP  1091      28.285 -17.668   9.117
ATOM   5621 H2   TIP  1091      28.996 -18.720   9.942
ATOM   5622 O    TIP  1092      18.369  29.665  -4.719
ATOM   5623 H1   TIP  1092      18.904  29.594  -5.509
ATOM   5624 H2   TIP  1092      18.909  29.280  -4.028
ATOM   5625 O    TIP  1093     -14.054  16.460   0.039
ATOM   5626 H1   TIP  1093     -13.776  15.607   0.374
ATOM   5627 H2   TIP  1093     -14.117  16.337  -0.908
ATOM   5628 O    TIP  1094      -1.251   5.893  24.395
ATOM   5629 H1   TIP  1094      -1.145   5.190  23.755
ATOM   5630 H2   TIP  1094      -1.201   6.698  23.879
ATOM   5631 O    TIP  1095       1.857  30.255   4.989
ATOM   5632 H1   TIP  1095       1.492  29.372   4.932
ATOM   5633 H2   TIP  1095       1.138  30.791   5.322
ATOM   5634 O    TIP  1096      20.197 -16.916  -4.972
ATOM   5635 H1   TIP  1096      20.323 -17.743  -4.508
ATOM   5636 H2   TIP  1096      21.064 -16.512  -4.985
ATOM   5637 O    TIP  1097      12.236  28.878  11.492
ATOM   5638 H1   TIP  1097      11.942  28.092  11.952
ATOM   5639 H2   TIP  1097      11.632  29.564  11.777
ATOM   5640 O    TIP  1098       2.508  15.499  18.639
ATOM   5641 H1   TIP  1098       2.392  15.225  17.730
ATOM   5642 H2   TIP  1098       2.769  16.418  18.582
ATOM   5643 O    TIP  1099      -7.757 -23.122   0.617
ATOM   5644 H1   TIP  1099      -7.694 -22.739   1.492
ATOM   5645 H2   TIP  1099      -6.890 -22.988   0.233
ATOM   5646 O    TIP  1100      -0.147  -4.333  -8.522
ATOM   5647 H1   TIP  1100       0.335  -3.630  -8.956
ATOM   5648 H2   TIP  1100       0.528  -4.955  -8.250
ATOM   5649 O    TIP  1101      -0.488  28.878  13.188
ATOM   5650 H1   TIP  1101      -1.258  28.880  12.620
ATOM   5651 H2   TIP  1101       0.086  29.549  12.818
ATOM   5652 O    TIP  1102      14.571   4.385  17.513
ATOM   5653 H1   TIP  1102      14.505   5.239  17.087
ATOM   5654 H2   TIP  1102      13.895   4.401  18.190
ATOM   5655 O    TIP  1103     -21.463 -21.250  14.414
ATOM   5656 H1   TIP  1103     -20.891 -21.108  13.660
ATOM   5657 H2   TIP  1103     -22.348 -21.236  14.050
ATOM   5658 O    TIP  1104     -11.410 -21.709  -6.600
ATOM   5659 H1   TIP  1104     -11.851 -22.507  -6.891
ATOM   5660 H2   TIP  1104     -11.033 -21.338  -7.398
ATOM   5661 O    TIP  1105     -27.722  -5.894  21.825
ATOM   5662 H1   TIP  1105     -28.354  -5.288  21.439
ATOM   5663 H2   TIP  1105     -28.256  -6.514  22.322
ATOM   5664 O    TIP  1106     -15.357   7.219  -5.523
ATOM   5665 H1   TIP  1106     -14.930   8.070  -5.623
ATOM   5666 H2   TIP  1106     -14.820   6.754  -4.883
ATOM   5667 O    TIP  1107      11.848   4.247  -5.442
ATOM   5668 H1   TIP  1107      11.039   4.171  -4.937
ATOM   5669 H2   TIP  1107      11.574   4.619  -6.280
ATOM   5670 O    TIP  1108       5.860  -7.010 -13.465
ATOM   5671 H1   TIP  1108       5.394  -7.703 -13.933
ATOM   5672 H2   TIP  1108       6.760  -7.329 -13.398
ATOM   5673 O    TIP  1109      -2.791 -11.401  21.988
ATOM   5674 H1   TIP  1109      -1.846 -11.316  21.861
ATOM   5675 H2   TIP  1109      -2.880 -11.924  22.784
ATOM   5676 O    TIP  1110     -19.535 -20.169   4.040
ATOM   5677 H1   TIP  1110     -19.000 -20.143   4.832
ATOM   5678 H2   TIP  1110     -20.438 -20.164   4.359
ATOM   5679 O    TIP  1111       1.833   3.695  20.965
ATOM   5680 H1   TIP  1111       1.838   3.694  20.008
ATOM   5681 H2   TIP  1111       2.584   3.155  21.210
ATOM   5682 O    TIP  1112       3.627  12.141 -10.161
ATOM   5683 H1   TIP  1112       4.273  11.887 -10.819
ATOM   5684 H2   TIP  1112       3.375  11.318  -9.742
ATOM   5685 O    TIP  1113      29.713 -22.580   3.599
ATOM   5686 H1   TIP  1113      29.780 -21.798   4.148
ATOM   5687 H2   TIP  1113      28.950 -22.420   3.044
ATOM   5688 O    TIP  1114      22.187 -20.346  19.544
ATOM   5689 H1   TIP  1114      21.497 -20.846  19.980
ATOM   5690 H2   TIP  1114      21.719 -19.699  19.017
ATOM   5691 O    TIP  1115       7.971   9.205  12.461
ATOM   5692 H1   TIP  1115       7.815  10.134  12.294
ATOM   5693 H2   TIP  1115       8.921   9.133  12.551
ATOM   5694 O    TIP  1116      18.345 -19.860   9.512
ATOM   5695 H1   TIP  1116      18.359 -20.671  10.019
ATOM   5696 H2   TIP  1116      17.436 -19.770   9.228
ATOM   5697 O    TIP  1117      29.423   0.049   4.460
ATOM   5698 H1   TIP  1117      28.680  -0.539   4.322
ATOM   5699 H2   TIP  1117      29.969  -0.401   5.105
ATOM   5700 O    TIP  1118      27.030  30.583  12.088
ATOM   5701 H1   TIP  1118      26.975  30.953  11.207
ATOM   5702 H2   TIP  1118      27.311  31.313  12.639
ATOM   5703 O    TIP  1119      22.087 -17.516   2.334
ATOM   5704 H1   TIP  1119      21.693 -16.777   1.871
ATOM   5705 H2   TIP  1119      23.029 -17.354   2.288
ATOM   5706 O    TIP  1120     -22.548  29.657   9.114
ATOM   5707 H1   TIP  1120     -23.096  30.257   9.620
ATOM   5708 H2   TIP  1120     -22.695  28.801   9.515
ATOM   5709 O    TIP  1121      25.886 -23.713   6.185
ATOM   5710 H1   TIP  1121      26.842 -23.727   6.222
ATOM   5711 H2   TIP  1121      25.640 -24.610   5.963
ATOM   5712 O    TIP  1122      -2.062 -23.249  -0.329
ATOM   5713 H1   TIP  1122      -2.984 -23.467  -0.193
ATOM   5714 H2   TIP  1122      -1.760 -22.942   0.526
ATOM   5715 O    TIP  1123      23.848 -14.536  26.553
ATOM   5716 H1   TIP  1123      24.222 -13.897  27.158
ATOM   5717 H2   TIP  1123      24.564 -15.145  26.374
ATOM   5718 O    TIP  1124       4.523 -29.173  13.302
ATOM   5719 H1   TIP  1124       5.393 -28.888  13.583
ATOM   5720 H2   TIP  1124       4.548 -30.127  13.371
ATOM   5721 O    TIP  1125     -12.271   6.688   5.605
ATOM   5722 H1   TIP  1125     -11.978   6.940   4.729
ATOM   5723 H2   TIP  1125     -12.836   5.929   5.461
ATOM   5724 O    TIP  1126     -24.103  -3.933  -0.452
ATOM   5725 H1   TIP  1126     -24.208  -4.268   0.438
ATOM   5726 H2   TIP  1126     -24.601  -4.541  -0.999
ATOM   5727 O    TIP  1127      18.912 -20.868  17.881
ATOM   5728 H1   TIP  1127      18.524 -20.062  18.222
ATOM   5729 H2   TIP  1127      18.752 -21.519  18.564
ATOM   5730 O    TIP  1128      -2.858  -0.739  28.229
ATOM   5731 H1   TIP  1128      -3.678  -1.071  27.864
ATOM   5732 H2   TIP  1128      -2.667  -1.323  28.963
ATOM   5733 O    TIP  1129       3.652   2.302 -12.488
ATOM   5734 H1   TIP  1129       3.222   3.113 -12.759
ATOM   5735 H2   TIP  1129       3.078   1.940 -11.812
ATOM   5736 O    TIP  1130       5.549  29.349  28.982
ATOM   5737 H1   TIP  1130       5.728  29.471  29.914
ATOM   5738 H2   TIP  1130       6.267  29.799  28.538
ATOM   5739 O    TIP  1131     -30.973  -2.657   2.357
ATOM   5740 H1   TIP  1131     -30.494  -3.196   1.727
ATOM   5741 H2   TIP  1131     -31.832  -2.526   1.957
ATOM   5742 O    TIP  1132      -7.856   8.270  19.800
ATOM   5743 H1   TIP  1132      -8.710   7.930  20.064
ATOM   5744 H2   TIP  1132      -7.326   7.490  19.638
ATOM   5745 O    TIP  1133     -12.638 -30.556   1.948
ATOM   5746 H1   TIP  1133     -13.435 -30.303   1.482
ATOM   5747 H2   TIP  1133     -12.940 -31.155   2.631
ATOM   5748 O    TIP  1134      28.172 -10.265  10.052
ATOM   5749 H1   TIP  1134      27.438 -10.759  10.418
ATOM   5750 H2   TIP  1134      28.728 -10.067  10.806
ATOM   5751 O    TIP  1135      13.236 -20.596  17.949
ATOM   5752 H1   TIP  1135      13.946 -21.089  17.539
ATOM   5753 H2   TIP  1135      13.642 -19.777  18.230
ATOM   5754 O    TIP  1136      15.846  10.716  10.741
ATOM   5755 H1   TIP  1136      16.325  11.526  10.571
ATOM   5756 H2   TIP  1136      16.337  10.042  10.271
ATOM   5757 O    TIP  1137     -10.615   3.356  -5.534
ATOM   5758 H1   TIP  1137     -10.127   2.663  -5.979
ATOM   5759 H2   TIP  1137     -11.439   2.943  -5.276
ATOM   5760 O    TIP  1138      26.692 -13.069   0.869
ATOM   5761 H1   TIP  1138      26.365 -13.734   0.263
ATOM   5762 H2   TIP  1138      26.314 -13.307   1.715
ATOM   5763 O    TIP  1139      -4.515 -26.551  -4.571
ATOM   5764 H1   TIP  1139      -4.786 -25.759  -5.035
ATOM   5765 H2   TIP  1139      -4.374 -26.265  -3.669
ATOM   5766 O    TIP  1140      13.256   2.797 -12.665
ATOM   5767 H1   TIP  1140      12.759   2.174 -12.134
ATOM   5768 H2   TIP  1140      12.644   3.074 -13.346
ATOM   5769 O    TIP  1141      23.378 -24.893  22.543
ATOM   5770 H1   TIP  1141      23.500 -24.700  23.473
ATOM   5771 H2   TIP  1141      23.854 -25.712  22.403
ATOM   5772 O    TIP  1142     -18.893  -2.889  -0.412
ATOM   5773 H1   TIP  1142     -19.066  -2.339  -1.176
ATOM   5774 H2   TIP  1142     -19.110  -3.775  -0.700
ATOM   5775 O    TIP  1143       8.871 -13.889  23.874
ATOM   5776 H1   TIP  1143       8.305 -14.617  24.128
ATOM   5777 H2   TIP  1143       8.665 -13.734  22.952
ATOM   5778 O    TIP  1144       4.233  10.233  10.868
ATOM   5779 H1   TIP  1144       4.551   9.986  11.736
ATOM   5780 H2   TIP  1144       4.912  10.808  10.516
ATOM   5781 O    TIP  1145      23.975 -10.693   4.232
ATOM   5782 H1   TIP  1145      24.110 -10.970   5.138
ATOM   5783 H2   TIP  1145      24.834 -10.387   3.943
ATOM   5784 O    TIP  1146       6.286 -26.385  -1.988
ATOM   5785 H1   TIP  1146       7.067 -25.836  -1.917
ATOM   5786 H2   TIP  1146       5.744 -26.130  -1.241
ATOM   5787 O    TIP  1147     -24.836 -13.058  17.246
ATOM   5788 H1   TIP  1147     -24.019 -12.630  16.991
ATOM   5789 H2   TIP  1147     -25.369 -12.356  17.618
ATOM   5790 O    TIP  1148     -11.521   6.947  -3.949
ATOM   5791 H1   TIP  1148     -10.631   7.294  -4.003
ATOM   5792 H2   TIP  1148     -12.033   7.505  -4.534
ATOM   5793 O    TIP  1149      10.418 -30.945  -1.208
ATOM   5794 H1   TIP  1149      10.172 -31.841  -0.978
ATOM   5795 H2   TIP  1149       9.606 -30.544  -1.517
ATOM   5796 O    TIP  1150       0.950  19.859  12.058
ATOM   5797 H1   TIP  1150       0.014  19.886  11.858
ATOM   5798 H2   TIP  1150       1.309  19.219  11.444
ATOM   5799 O    TIP  1151       6.205  -2.620 -14.379
ATOM   5800 H1   TIP  1151       7.064  -2.992 -14.577
ATOM   5801 H2   TIP  1151       5.590  -3.150 -14.886
ATOM   5802 O    TIP  1152     -22.923  15.635  10.381
ATOM   5803 H1   TIP  1152     -23.531  15.683  11.118
ATOM   5804 H2   TIP  1152     -23.437  15.255   9.669
ATOM   5805 O    TIP  1153       1.290 -14.968 -18.266
ATOM   5806 H1   TIP  1153       1.146 -14.108 -17.872
ATOM   5807 H2   TIP  1153       0.609 -15.524 -17.887
ATOM   5808 O    TIP  1154      16.146  11.121   5.476
ATOM   5809 H1   TIP  1154      15.459  10.868   6.092
ATOM   5810 H2   TIP  1154      15.676  11.511   4.739
ATOM   5811 O    TIP  1155     -24.279  12.633  24.064
ATOM   5812 H1   TIP  1155     -23.507  12.582  23.502
ATOM   5813 H2   TIP  1155     -24.086  13.346  24.673
ATOM   5814 O    TIP  1156      10.611   9.582  -0.136
ATOM   5815 H1   TIP  1156      10.921   9.119   0.643
ATOM   5816 H2   TIP  1156       9.657   9.547  -0.073
ATOM   5817 O    TIP  1157      -4.236  24.672   0.977
ATOM   5818 H1   TIP  1157      -3.913  25.252   0.288
ATOM   5819 H2   TIP  1157      -4.427  25.254   1.712
ATOM   5820 O    TIP  1158      10.306 -29.533  24.013
ATOM   5821 H1   TIP  1158       9.681 -29.527  23.288
ATOM   5822 H2   TIP  1158      10.130 -30.352  24.476
ATOM   5823 O    TIP  1159      24.849  22.647   8.204
ATOM   5824 H1   TIP  1159      24.970  23.410   8.768
ATOM   5825 H2   TIP  1159      25.397  21.968   8.596
ATOM   5826 O    TIP  1160     -17.504   8.790  -0.920
ATOM   5827 H1   TIP  1160     -16.784   9.371  -0.676
ATOM   5828 H2   TIP  1160     -18.128   8.864  -0.198
ATOM   5829 O    TIP  1161      22.804  -5.131 -10.379
ATOM   5830 H1   TIP  1161      22.530  -4.226 -10.527
ATOM   5831 H2   TIP  1161      22.110  -5.508  -9.839
ATOM   5832 O    TIP  1162      15.055  -2.371  15.082
ATOM   5833 H1   TIP  1162      15.799  -1.842  14.795
ATOM   5834 H2   TIP  1162      15.443  -3.199  15.365
ATOM   5835 O    TIP  1163      -4.613   8.821  21.422
ATOM   5836 H1   TIP  1163      -3.695   9.052  21.279
ATOM   5837 H2   TIP  1163      -4.757   8.054  20.869
ATOM   5838 O    TIP  1164      15.782   1.179  23.531
ATOM   5839 H1   TIP  1164      15.830   2.057  23.908
ATOM   5840 H2   TIP  1164      15.038   0.769  23.971
ATOM   5841 O    TIP  1165      22.254   9.946   9.614
ATOM   5842 H1   TIP  1165      21.931   9.119   9.256
ATOM   5843 H2   TIP  1165      21.714  10.616   9.195
ATOM   5844 O    TIP  1166     -16.514 -16.933  20.673
ATOM   5845 H1   TIP  1166     -17.320 -17.433  20.550
ATOM   5846 H2   TIP  1166     -15.819 -17.520  20.378
ATOM   5847 O    TIP  1167      21.735   3.897  21.268
ATOM   5848 H1   TIP  1167      22.450   4.333  21.732
ATOM   5849 H2   TIP  1167      21.608   3.075  21.740
ATOM   5850 O    TIP  1168     -31.059  -3.498  10.839
ATOM   5851 H1   TIP  1168     -31.338  -2.588  10.739
ATOM   5852 H2   TIP  1168     -30.122  -3.484  10.644
ATOM   5853 O    TIP  1169      21.875 -28.038   8.724
ATOM   5854 H1   TIP  1169      21.039 -28.462   8.528
ATOM   5855 H2   TIP  1169      22.134 -28.398   9.572
ATOM   5856 O    TIP  1170      30.659   3.001  -2.478
ATOM   5857 H1   TIP  1170      31.346   3.136  -1.826
ATOM   5858 H2   TIP  1170      31.030   3.341  -3.292
ATOM   5859 O    TIP  1171     -10.787   7.900  17.539
ATOM   5860 H1   TIP  1171     -10.707   8.018  18.485
ATOM   5861 H2   TIP  1171     -11.081   8.751  17.214
ATOM   5862 O    TIP  1172      15.637 -23.935   0.137
ATOM   5863 H1   TIP  1172      15.975 -23.337   0.803
ATOM   5864 H2   TIP  1172      15.376 -23.367  -0.587
ATOM   5865 O    TIP  1173      10.207  -9.331 -10.534
ATOM   5866 H1   TIP  1173       9.950  -8.438 -10.766
ATOM   5867 H2   TIP  1173      10.669  -9.656 -11.306
ATOM   5868 O    TIP  1174       6.285  -8.916 -30.636
ATOM   5869 H1   TIP  1174       6.990  -8.795 -31.272
ATOM   5870 H2   TIP  1174       5.497  -8.617 -31.091
ATOM   5871 O    TIP  1175     -16.532  24.634   2.548
ATOM   5872 H1   TIP  1175     -16.358  25.552   2.755
ATOM   5873 H2   TIP  1175     -15.821  24.382   1.959
ATOM   5874 O    TIP  1176      28.012  -6.818   2.682
ATOM   5875 H1   TIP  1176      27.258  -6.235   2.757
ATOM   5876 H2   TIP  1176      28.630  -6.342   2.128
ATOM   5877 O    TIP  1177       6.652  10.851  -6.486
ATOM   5878 H1   TIP  1177       7.116  11.338  -5.805
ATOM   5879 H2   TIP  1177       6.692   9.939  -6.200
ATOM   5880 O    TIP  1178      20.487  17.721   3.897
ATOM   5881 H1   TIP  1178      20.213  17.824   2.986
ATOM   5882 H2   TIP  1178      19.722  17.979   4.409
ATOM   5883 O    TIP  1179      22.716  -8.002  18.566
ATOM   5884 H1   TIP  1179      22.644  -8.761  19.145
ATOM   5885 H2   TIP  1179      22.480  -7.256  19.117
ATOM   5886 O    TIP  1180      30.055   2.672  17.638
ATOM   5887 H1   TIP  1180      29.545   1.942  17.988
ATOM   5888 H2   TIP  1180      30.695   2.868  18.322
ATOM   5889 O    TIP  1181      -4.841 -22.961   0.119
ATOM   5890 H1   TIP  1181      -4.971 -23.098   1.058
ATOM   5891 H2   TIP  1181      -4.990 -22.025  -0.011
ATOM   5892 O    TIP  1182      -1.409 -29.899  10.875
ATOM   5893 H1   TIP  1182      -1.104 -29.035  10.598
ATOM   5894 H2   TIP  1182      -2.257 -29.733  11.287
ATOM   5895 O    TIP  1183      24.867 -11.302 -30.804
ATOM   5896 H1   TIP  1183      24.847 -10.899 -29.936
ATOM   5897 H2   TIP  1183      25.417 -10.720 -31.327
ATOM   5898 O    TIP  1184      11.287 -24.105  -4.468
ATOM   5899 H1   TIP  1184      11.628 -23.254  -4.193
ATOM   5900 H2   TIP  1184      11.955 -24.453  -5.058
ATOM   5901 O    TIP  1185      -9.587  -1.237  22.748
ATOM   5902 H1   TIP  1185      -9.779  -0.371  22.389
ATOM   5903 H2   TIP  1185      -9.563  -1.814  21.985
ATOM   5904 O    TIP  1186      19.653 -27.080   3.389
ATOM   5905 H1   TIP  1186      19.096 -26.550   2.819
ATOM   5906 H2   TIP  1186      20.470 -27.180   2.900
ATOM   5907 O    TIP  1187       1.696 -26.565  -2.958
ATOM   5908 H1   TIP  1187       2.272 -25.849  -3.226
ATOM   5909 H2   TIP  1187       2.022 -26.826  -2.097
ATOM   5910 O    TIP  1188     -25.456 -20.095  -0.706
ATOM   5911 H1   TIP  1188     -25.868 -20.941  -0.880
ATOM   5912 H2   TIP  1188     -26.030 -19.457  -1.129
ATOM   5913 O    TIP  1189      22.166  -9.176  23.704
ATOM   5914 H1   TIP  1189      21.487  -9.206  24.377
ATOM   5915 H2   TIP  1189      22.517 -10.066  23.676
ATOM   5916 O    TIP  1190       5.577   7.699  24.673
ATOM   5917 H1   TIP  1190       4.810   8.049  25.125
ATOM   5918 H2   TIP  1190       5.330   7.695  23.748
ATOM   5919 O    TIP  1191      16.903  -1.425 -14.331
ATOM   5920 H1   TIP  1191      17.447  -1.267 -15.103
ATOM   5921 H2   TIP  1191      16.055  -1.037 -14.551
ATOM   5922 O    TIP  1192       5.429 -10.632 -12.403
ATOM   5923 H1   TIP  1192       6.348 -10.513 -12.643
ATOM   5924 H2   TIP  1192       5.363 -11.553 -12.152
ATOM   5925 O    TIP  1193      28.320  28.877  -6.114
ATOM   5926 H1   TIP  1193      29.238  28.607  -6.148
ATOM   5927 H2   TIP  1193      27.976  28.461  -5.324
ATOM   5928 O    TIP  1194       2.796  26.718  -1.474
ATOM   5929 H1   TIP  1194       2.207  26.228  -0.900
ATOM   5930 H2   TIP  1194       2.219  27.121  -2.123
ATOM   5931 O    TIP  1195      -3.636  -2.552  24.606
ATOM   5932 H1   TIP  1195      -3.785  -3.493  24.693
ATOM   5933 H2   TIP  1195      -4.489  -2.195  24.362
ATOM   5934 O    TIP  1196      -4.507 -19.232  23.916
ATOM   5935 H1   TIP  1196      -3.919 -19.419  24.648
ATOM   5936 H2   TIP  1196      -4.547 -20.052  23.424
ATOM   5937 O    TIP  1197     -10.032  15.250   6.509
ATOM   5938 H1   TIP  1197      -9.104  15.458   6.625
ATOM   5939 H2   TIP  1197     -10.180  14.491   7.073
ATOM   5940 O    TIP  1198      20.381 -22.958  24.626
ATOM   5941 H1   TIP  1198      20.176 -23.804  25.024
ATOM   5942 H2   TIP  1198      19.664 -22.801  24.012
ATOM   5943 O    TIP  1199      13.359  -4.098  27.302
ATOM   5944 H1   TIP  1199      13.434  -4.045  28.254
ATOM   5945 H2   TIP  1199      14.064  -4.689  27.038
ATOM   5946 O    TIP  1200      -9.522  17.681  -9.491
ATOM   5947 H1   TIP  1200     -10.255  17.643 -10.104
ATOM   5948 H2   TIP  1200      -9.174  18.568  -9.586
ATOM   5949 O    TIP  1201       1.733   3.895  18.341
ATOM   5950 H1   TIP  1201       2.568   3.503  18.087
ATOM   5951 H2   TIP  1201       1.869   4.837  18.242
ATOM   5952 O    TIP  1202       6.161  -1.245 -12.015
ATOM   5953 H1   TIP  1202       6.327  -1.924 -12.668
ATOM   5954 H2   TIP  1202       7.012  -0.828 -11.879
ATOM   5955 O    TIP  1203      -3.277 -17.128 -15.323
ATOM   5956 H1   TIP  1203      -4.005 -16.704 -15.776
ATOM   5957 H2   TIP  1203      -3.139 -16.597 -14.539
ATOM   5958 O    TIP  1204     -21.007  -0.920   7.773
ATOM   5959 H1   TIP  1204     -21.108   0.026   7.884
ATOM   5960 H2   TIP  1204     -21.740  -1.176   7.213
ATOM   5961 O    TIP  1205      26.203   8.639  12.204
ATOM   5962 H1   TIP  1205      26.538   7.762  12.020
ATOM   5963 H2   TIP  1205      25.989   8.624  13.137
ATOM   5964 O    TIP  1206     -27.431   0.065  -8.281
ATOM   5965 H1   TIP  1206     -28.279  -0.102  -8.693
ATOM   5966 H2   TIP  1206     -27.128  -0.798  -7.998
ATOM   5967 O    TIP  1207      -8.719  28.761  10.214
ATOM   5968 H1   TIP  1207      -8.169  29.401  10.665
ATOM   5969 H2   TIP  1207      -8.918  28.103  10.879
ATOM   5970 O    TIP  1208     -13.175   8.417   1.724
ATOM   5971 H1   TIP  1208     -12.477   8.199   2.341
ATOM   5972 H2   TIP  1208     -13.035   7.828   0.983
ATOM   5973 O    TIP  1209       2.768   0.412  17.870
ATOM   5974 H1   TIP  1209       3.436  -0.253  17.700
ATOM   5975 H2   TIP  1209       3.259   1.229  17.953
ATOM   5976 O    TIP  1210       6.831  11.685  19.246
ATOM   5977 H1   TIP  1210       6.274  10.926  19.074
ATOM   5978 H2   TIP  1210       6.373  12.417  18.834
ATOM   5979 O    TIP  1211      -8.368   9.302  -9.606
ATOM   5980 H1   TIP  1211      -7.847   9.340 -10.408
ATOM   5981 H2   TIP  1211      -8.041  10.025  -9.072
ATOM   5982 O    TIP  1212      24.440   6.146  14.299
ATOM   5983 H1   TIP  1212      24.639   5.273  13.962
ATOM   5984 H2   TIP  1212      24.234   6.006  15.223
ATOM   5985 O    TIP  1213      12.434  29.696   9.052
ATOM   5986 H1   TIP  1213      11.740  29.221   8.595
ATOM   5987 H2   TIP  1213      12.400  29.367   9.950
ATOM   5988 O    TIP  1214      14.631 -16.500  30.340
ATOM   5989 H1   TIP  1214      14.743 -17.116  29.616
ATOM   5990 H2   TIP  1214      15.080 -15.706  30.052
ATOM   5991 O    TIP  1215      27.379 -16.376   1.120
ATOM   5992 H1   TIP  1215      27.930 -16.392   1.902
ATOM   5993 H2   TIP  1215      27.878 -15.865   0.484
ATOM   5994 O    TIP  1216      -9.748   8.590  23.546
ATOM   5995 H1   TIP  1216      -9.665   9.185  22.801
ATOM   5996 H2   TIP  1216      -8.900   8.635  23.986
ATOM   5997 O    TIP  1217      -7.678  14.906  16.098
ATOM   5998 H1   TIP  1217      -8.426  14.948  16.694
ATOM   5999 H2   TIP  1217      -7.940  14.277  15.426
ATOM   6000 O    TIP  1218     -14.594  22.652   5.913
ATOM   6001 H1   TIP  1218     -15.319  22.665   5.289
ATOM   6002 H2   TIP  1218     -14.212  21.779   5.820
ATOM   6003 O    TIP  1219      -3.294 -30.809  15.703
ATOM   6004 H1   TIP  1219      -3.763 -31.413  15.128
ATOM   6005 H2   TIP  1219      -3.916 -30.100  15.866
ATOM   6006 O    TIP  1220     -26.898  -5.464   1.253
ATOM   6007 H1   TIP  1220     -26.991  -6.401   1.426
ATOM   6008 H2   TIP  1220     -26.107  -5.209   1.727
ATOM   6009 O    TIP  1221     -18.567   2.546   0.051
ATOM   6010 H1   TIP  1221     -19.296   1.927   0.051
ATOM   6011 H2   TIP  1221     -17.793   2.007   0.216
ATOM   6012 O    TIP  1222      -3.192 -15.726  22.880
ATOM   6013 H1   TIP  1222      -3.155 -15.030  23.536
ATOM   6014 H2   TIP  1222      -4.109 -15.999  22.870
ATOM   6015 O    TIP  1223      17.848   6.361  27.257
ATOM   6016 H1   TIP  1223      18.502   5.663  27.240
ATOM   6017 H2   TIP  1223      17.928   6.746  28.129
ATOM   6018 O    TIP  1224      16.005  -6.425  -7.907
ATOM   6019 H1   TIP  1224      15.190  -6.903  -7.754
ATOM   6020 H2   TIP  1224      16.688  -6.996  -7.555
ATOM   6021 O    TIP  1225     -20.399  -0.916   4.532
ATOM   6022 H1   TIP  1225     -20.876  -1.686   4.842
ATOM   6023 H2   TIP  1225     -20.625  -0.226   5.156
ATOM   6024 O    TIP  1226       2.174 -25.020  18.395
ATOM   6025 H1   TIP  1226       1.469 -25.286  18.986
ATOM   6026 H2   TIP  1226       2.977 -25.260  18.857
ATOM   6027 O    TIP  1227      13.102 -22.301  -9.680
ATOM   6028 H1   TIP  1227      12.336 -21.832  -9.351
ATOM   6029 H2   TIP  1227      12.938 -23.217  -9.456
ATOM   6030 O    TIP  1228       1.996   4.470  -8.243
ATOM   6031 H1   TIP  1228       1.417   3.792  -8.590
ATOM   6032 H2   TIP  1228       1.727   4.572  -7.331
ATOM   6033 O    TIP  1229      27.018 -19.152   0.133
ATOM   6034 H1   TIP  1229      26.350 -19.478  -0.470
ATOM   6035 H2   TIP  1229      26.626 -18.373   0.527
ATOM   6036 O    TIP  1230      -1.138  13.537  -2.002
ATOM   6037 H1   TIP  1230      -1.114  12.581  -2.045
ATOM   6038 H2   TIP  1230      -1.871  13.784  -2.565
ATOM   6039 O    TIP  1231      -4.487   7.621 -28.600
ATOM   6040 H1   TIP  1231      -4.827   8.419 -29.003
ATOM   6041 H2   TIP  1231      -3.703   7.903 -28.129
ATOM   6042 O    TIP  1232      -2.060 -27.110  21.221
ATOM   6043 H1   TIP  1232      -2.782 -27.343  20.637
ATOM   6044 H2   TIP  1232      -2.038 -27.813  21.870
ATOM   6045 O    TIP  1233      13.703 -28.388  -0.229
ATOM   6046 H1   TIP  1233      13.457 -28.409  -1.154
ATOM   6047 H2   TIP  1233      13.938 -27.476  -0.062
ATOM   6048 O    TIP  1234     -19.245 -25.335  29.862
ATOM   6049 H1   TIP  1234     -19.862 -25.925  29.429
ATOM   6050 H2   TIP  1234     -19.169 -25.678  30.752
ATOM   6051 O    TIP  1235      24.779  -6.464  -8.228
ATOM   6052 H1   TIP  1235      25.511  -5.918  -8.517
ATOM   6053 H2   TIP  1235      24.027  -5.873  -8.221
ATOM   6054 O    TIP  1236     -15.931  19.494  11.537
ATOM   6055 H1   TIP  1236     -15.495  20.259  11.164
ATOM   6056 H2   TIP  1236     -16.065  18.907  10.794
ATOM   6057 O    TIP  1237      -1.785  30.434   7.317
ATOM   6058 H1   TIP  1237      -2.487  30.754   7.883
ATOM   6059 H2   TIP  1237      -1.662  29.522   7.579
ATOM   6060 O    TIP  1238     -17.204  -7.903   4.175
ATOM   6061 H1   TIP  1238     -17.596  -8.771   4.074
ATOM   6062 H2   TIP  1238     -17.639  -7.530   4.941
ATOM   6063 O    TIP  1239     -22.614  -7.302  -2.186
ATOM   6064 H1   TIP  1239     -21.701  -7.582  -2.252
ATOM   6065 H2   TIP  1239     -22.768  -6.796  -2.984
ATOM   6066 O    TIP  1240      -6.369  -7.124  30.209
ATOM   6067 H1   TIP  1240      -5.990  -6.899  29.360
ATOM   6068 H2   TIP  1240      -5.736  -6.800  30.849
ATOM   6069 O    TIP  1241     -26.306 -10.859   8.437
ATOM   6070 H1   TIP  1241     -25.930 -11.600   8.913
ATOM   6071 H2   TIP  1241     -27.191 -10.770   8.791
ATOM   6072 O    TIP  1242      15.882   1.667  -9.466
ATOM   6073 H1   TIP  1242      15.183   1.755  -8.819
ATOM   6074 H2   TIP  1242      15.838   0.753  -9.746
ATOM   6075 O    TIP  1243      -5.660  -1.147  27.315
ATOM   6076 H1   TIP  1243      -5.981  -1.279  28.207
ATOM   6077 H2   TIP  1243      -5.592  -2.030  26.951
ATOM   6078 O    TIP  1244     -17.789 -13.181  20.983
ATOM   6079 H1   TIP  1244     -18.712 -13.349  20.795
ATOM   6080 H2   TIP  1244     -17.725 -12.227  21.041
ATOM   6081 O    TIP  1245      18.554  -4.904   3.459
ATOM   6082 H1   TIP  1245      17.955  -4.294   3.030
ATOM   6083 H2   TIP  1245      18.213  -4.991   4.349
ATOM   6084 O    TIP  1246     -23.629 -10.728   3.465
ATOM   6085 H1   TIP  1246     -22.976 -10.916   4.139
ATOM   6086 H2   TIP  1246     -24.467 -10.939   3.876
ATOM   6087 O    TIP  1247       9.563  19.823  -0.198
ATOM   6088 H1   TIP  1247       8.704  19.897  -0.613
ATOM   6089 H2   TIP  1247      10.055  20.576  -0.525
ATOM   6090 O    TIP  1248      13.944 -17.725  28.040
ATOM   6091 H1   TIP  1248      13.179 -18.256  27.821
ATOM   6092 H2   TIP  1248      14.241 -17.373  27.201
ATOM   6093 O    TIP  1249       8.392   0.327 -11.762
ATOM   6094 H1   TIP  1249       8.861   0.364 -12.595
ATOM   6095 H2   TIP  1249       8.199   1.241 -11.554
ATOM   6096 O    TIP  1250       5.963  -1.500  23.688
ATOM   6097 H1   TIP  1250       6.587  -2.191  23.465
ATOM   6098 H2   TIP  1250       5.207  -1.668  23.125
ATOM   6099 O    TIP  1251     -15.549  16.602  16.595
ATOM   6100 H1   TIP  1251     -14.635  16.884  16.584
ATOM   6101 H2   TIP  1251     -15.804  16.646  17.517
ATOM   6102 O    TIP  1252       8.280  27.821  15.024
ATOM   6103 H1   TIP  1252       7.953  28.505  15.609
ATOM   6104 H2   TIP  1252       7.557  27.657  14.419
ATOM   6105 O    TIP  1253      22.202 -21.276   5.207
ATOM   6106 H1   TIP  1253      22.735 -21.571   5.945
ATOM   6107 H2   TIP  1253      22.186 -22.022   4.607
ATOM   6108 O    TIP  1254      -0.071  25.313   3.651
ATOM   6109 H1   TIP  1254      -0.488  25.926   3.046
ATOM   6110 H2   TIP  1254       0.674  24.963   3.163
ATOM   6111 O    TIP  1255     -15.920   0.921   0.543
ATOM   6112 H1   TIP  1255     -16.614   0.367   0.900
ATOM   6113 H2   TIP  1255     -15.150   0.711   1.071
ATOM   6114 O    TIP  1256     -15.377  -2.565  -9.387
ATOM   6115 H1   TIP  1256     -15.643  -2.451 -10.299
ATOM   6116 H2   TIP  1256     -15.751  -1.812  -8.930
ATOM   6117 O    TIP  1257      28.410 -18.075  13.440
ATOM   6118 H1   TIP  1257      28.270 -18.938  13.828
ATOM   6119 H2   TIP  1257      28.114 -18.167  12.535
ATOM   6120 O    TIP  1258     -23.575  -6.058  17.596
ATOM   6121 H1   TIP  1258     -24.473  -5.814  17.371
ATOM   6122 H2   TIP  1258     -23.573  -7.015  17.577
ATOM   6123 O    TIP  1259     -17.198  23.694  18.076
ATOM   6124 H1   TIP  1259     -16.521  24.254  18.454
ATOM   6125 H2   TIP  1259     -17.059  23.752  17.131
ATOM   6126 O    TIP  1260      27.735  -3.543  11.543
ATOM   6127 H1   TIP  1260      28.513  -3.579  12.099
ATOM   6128 H2   TIP  1260      27.943  -4.111  10.801
ATOM   6129 O    TIP  1261       7.690 -30.487   1.366
ATOM   6130 H1   TIP  1261       8.349 -30.856   1.954
ATOM   6131 H2   TIP  1261       7.494 -31.194   0.751
ATOM   6132 O    TIP  1262      -1.597 -15.032  -6.758
ATOM   6133 H1   TIP  1262      -1.526 -14.120  -7.039
ATOM   6134 H2   TIP  1262      -1.911 -14.982  -5.856
ATOM   6135 O    TIP  1263      -7.808 -21.277  19.701
ATOM   6136 H1   TIP  1263      -8.212 -20.693  19.058
ATOM   6137 H2   TIP  1263      -6.933 -21.447  19.354
ATOM   6138 O    TIP  1264       0.496  30.544  27.480
ATOM   6139 H1   TIP  1264       0.933  30.318  28.301
ATOM   6140 H2   TIP  1264      -0.427  30.346  27.636
ATOM   6141 O    TIP  1265       4.413  -2.263  21.541
ATOM   6142 H1   TIP  1265       4.645  -1.379  21.259
ATOM   6143 H2   TIP  1265       4.130  -2.705  20.741
ATOM   6144 O    TIP  1266     -25.082 -26.857   5.051
ATOM   6145 H1   TIP  1266     -25.042 -26.078   5.606
ATOM   6146 H2   TIP  1266     -25.914 -26.778   4.585
ATOM   6147 O    TIP  1267      11.097  30.982  20.474
ATOM   6148 H1   TIP  1267      11.799  30.433  20.823
ATOM   6149 H2   TIP  1267      10.863  30.574  19.641
ATOM   6150 O    TIP  1268      13.115  21.642  -8.952
ATOM   6151 H1   TIP  1268      13.855  22.082  -8.534
ATOM   6152 H2   TIP  1268      13.123  20.758  -8.585
ATOM   6153 O    TIP  1269       7.904   9.399   0.268
ATOM   6154 H1   TIP  1269       7.986   9.281   1.214
ATOM   6155 H2   TIP  1269       7.376   8.655  -0.022
ATOM   6156 O    TIP  1270      14.957  -2.644  19.044
ATOM   6157 H1   TIP  1270      14.845  -2.874  19.966
ATOM   6158 H2   TIP  1270      14.153  -2.945  18.621
ATOM   6159 O    TIP  1271       1.540  29.794  -7.306
ATOM   6160 H1   TIP  1271       2.048  29.725  -6.497
ATOM   6161 H2   TIP  1271       2.081  29.364  -7.967
ATOM   6162 O    TIP  1272      26.856  -7.094   9.811
ATOM   6163 H1   TIP  1272      27.300  -6.317   9.472
ATOM   6164 H2   TIP  1272      27.394  -7.375  10.550
ATOM   6165 O    TIP  1273      24.995  12.323  12.524
ATOM   6166 H1   TIP  1273      24.576  13.078  12.935
ATOM   6167 H2   TIP  1273      24.268  11.777  12.224
ATOM   6168 O    TIP  1274      22.018 -16.778  12.304
ATOM   6169 H1   TIP  1274      22.727 -16.163  12.490
ATOM   6170 H2   TIP  1274      21.941 -17.303  13.101
ATOM   6171 O    TIP  1275       0.301 -13.621  23.435
ATOM   6172 H1   TIP  1275      -0.652 -13.551  23.482
ATOM   6173 H2   TIP  1275       0.622 -12.829  23.867
ATOM   6174 O    TIP  1276       7.238  10.929 -17.912
ATOM   6175 H1   TIP  1276       7.886  10.656 -17.262
ATOM   6176 H2   TIP  1276       6.403  10.617 -17.565
ATOM   6177 O    TIP  1277       9.557  17.542  19.984
ATOM   6178 H1   TIP  1277      10.242  17.978  19.478
ATOM   6179 H2   TIP  1277       8.756  18.019  19.766
ATOM   6180 O    TIP  1278      27.565   4.907  15.060
ATOM   6181 H1   TIP  1278      28.301   5.054  15.652
ATOM   6182 H2   TIP  1278      27.668   5.570  14.378
ATOM   6183 O    TIP  1279       7.844  -5.720 -28.814
ATOM   6184 H1   TIP  1279       7.495  -5.438 -29.659
ATOM   6185 H2   TIP  1279       8.757  -5.432 -28.822
ATOM   6186 O    TIP  1280      23.189  21.700  15.574
ATOM   6187 H1   TIP  1280      23.021  22.562  15.955
ATOM   6188 H2   TIP  1280      23.539  21.181  16.298
ATOM   6189 O    TIP  1281      13.911   8.271   8.192
ATOM   6190 H1   TIP  1281      14.676   7.702   8.275
ATOM   6191 H2   TIP  1281      13.335   8.006   8.909
ATOM   6192 O    TIP  1282      17.982 -15.073  21.662
ATOM   6193 H1   TIP  1282      18.361 -14.207  21.811
ATOM   6194 H2   TIP  1282      18.641 -15.539  21.148
ATOM   6195 O    TIP  1283      16.591 -20.455  19.647
ATOM   6196 H1   TIP  1283      15.867 -20.931  19.240
ATOM   6197 H2   TIP  1283      16.197 -20.018  20.402
ATOM   6198 O    TIP  1284      -1.327  14.095   3.976
ATOM   6199 H1   TIP  1284      -1.498  15.014   3.769
ATOM   6200 H2   TIP  1284      -0.603  14.120   4.601
ATOM   6201 O    TIP  1285     -20.901 -18.607  -0.046
ATOM   6202 H1   TIP  1285     -21.160 -18.730   0.867
ATOM   6203 H2   TIP  1285     -21.120 -19.436  -0.472
ATOM   6204 O    TIP  1286      -5.979  14.672  24.734
ATOM   6205 H1   TIP  1286      -5.583  13.805  24.822
ATOM   6206 H2   TIP  1286      -5.745  15.127  25.542
ATOM   6207 O    TIP  1287      20.576 -25.618   7.745
ATOM   6208 H1   TIP  1287      21.010 -26.388   8.113
ATOM   6209 H2   TIP  1287      20.342 -25.087   8.506
ATOM   6210 O    TIP  1288       6.456  20.916  16.400
ATOM   6211 H1   TIP  1288       6.383  21.682  15.829
ATOM   6212 H2   TIP  1288       7.232  20.454  16.085
ATOM   6213 O    TIP  1289     -28.236 -13.999  17.080
ATOM   6214 H1   TIP  1289     -28.258 -13.201  16.553
ATOM   6215 H2   TIP  1289     -27.905 -14.672  16.485
ATOM   6216 O    TIP  1290      -3.955  17.136  -2.442
ATOM   6217 H1   TIP  1290      -4.360  17.676  -3.121
ATOM   6218 H2   TIP  1290      -3.455  16.479  -2.924
ATOM   6219 O    TIP  1291     -18.301 -21.816   9.804
ATOM   6220 H1   TIP  1291     -18.060 -20.996  10.235
ATOM   6221 H2   TIP  1291     -17.916 -22.498  10.354
ATOM   6222 O    TIP  1292      24.422 -24.082  16.050
ATOM   6223 H1   TIP  1292      23.811 -23.421  16.372
ATOM   6224 H2   TIP  1292      24.939 -24.326  16.817
ATOM   6225 O    TIP  1293       0.932 -30.896  11.929
ATOM   6226 H1   TIP  1293       0.253 -30.318  11.582
ATOM   6227 H2   TIP  1293       1.735 -30.613  11.492
ATOM   6228 O    TIP  1294      -0.097 -29.489 -28.513
ATOM   6229 H1   TIP  1294       0.569 -28.911 -28.886
ATOM   6230 H2   TIP  1294       0.129 -29.549 -27.585
ATOM   6231 O    TIP  1295     -22.646   7.507  14.420
ATOM   6232 H1   TIP  1295     -21.906   7.048  14.023
ATOM   6233 H2   TIP  1295     -23.107   6.834  14.919
ATOM   6234 O    TIP  1296       4.304 -25.272  -3.809
ATOM   6235 H1   TIP  1296       3.998 -24.672  -3.129
ATOM   6236 H2   TIP  1296       4.841 -25.912  -3.342
ATOM   6237 O    TIP  1297     -21.652  -6.306  15.635
ATOM   6238 H1   TIP  1297     -22.366  -6.005  16.197
ATOM   6239 H2   TIP  1297     -21.924  -6.065  14.750
ATOM   6240 O    TIP  1298      18.758  10.483   2.206
ATOM   6241 H1   TIP  1298      19.381  10.109   2.829
ATOM   6242 H2   TIP  1298      18.496  11.316   2.597
ATOM   6243 O    TIP  1299       9.747 -29.113   9.159
ATOM   6244 H1   TIP  1299       9.692 -28.589   8.360
ATOM   6245 H2   TIP  1299      10.671 -29.077   9.406
ATOM   6246 O    TIP  1300      28.274  -7.410   5.386
ATOM   6247 H1   TIP  1300      28.171  -7.386   4.435
ATOM   6248 H2   TIP  1300      28.920  -6.730   5.576
ATOM   6249 O    TIP  1301      13.049  30.789  23.475
ATOM   6250 H1   TIP  1301      12.253  31.181  23.115
ATOM   6251 H2   TIP  1301      13.528  30.473  22.709
ATOM   6252 O    TIP  1302      -0.130 -17.606  -9.075
ATOM   6253 H1   TIP  1302       0.612 -17.880  -9.615
ATOM   6254 H2   TIP  1302      -0.522 -16.879  -9.558
ATOM   6255 O    TIP  1303     -16.108 -26.187  12.751
ATOM   6256 H1   TIP  1303     -16.356 -25.355  12.349
ATOM   6257 H2   TIP  1303     -16.413 -26.118  13.655
ATOM   6258 O    TIP  1304       8.860 -17.000  21.883
ATOM   6259 H1   TIP  1304       8.706 -16.571  21.042
ATOM   6260 H2   TIP  1304       8.027 -16.925  22.349
ATOM   6261 O    TIP  1305      24.921   3.410  13.168
ATOM   6262 H1   TIP  1305      24.422   2.640  12.896
ATOM   6263 H2   TIP  1305      25.290   3.170  14.018
ATOM   6264 O    TIP  1306       9.344  -5.764  26.931
ATOM   6265 H1   TIP  1306       9.749  -6.499  26.470
ATOM   6266 H2   TIP  1306       9.413  -5.995  27.857
ATOM   6267 O    TIP  1307      29.067   4.408   5.433
ATOM   6268 H1   TIP  1307      28.896   5.295   5.748
ATOM   6269 H2   TIP  1307      29.991   4.415   5.184
ATOM   6270 O    TIP  1308      10.661  23.385   8.457
ATOM   6271 H1   TIP  1308      10.638  22.536   8.898
ATOM   6272 H2   TIP  1308       9.833  23.432   7.981
ATOM   6273 O    TIP  1309     -27.569  -6.246  -6.457
ATOM   6274 H1   TIP  1309     -26.925  -6.584  -5.835
ATOM   6275 H2   TIP  1309     -27.543  -5.297  -6.338
ATOM   6276 O    TIP  1310      -6.339  14.181  12.190
ATOM   6277 H1   TIP  1310      -6.523  15.007  12.638
ATOM   6278 H2   TIP  1310      -7.101  14.037  11.629
ATOM   6279 O    TIP  1311     -23.976 -30.984   5.986
ATOM   6280 H1   TIP  1311     -23.271 -31.602   5.794
ATOM   6281 H2   TIP  1311     -23.527 -30.173   6.224
ATOM   6282 O    TIP  1312      10.634 -27.965  26.442
ATOM   6283 H1   TIP  1312       9.859 -27.485  26.731
ATOM   6284 H2   TIP  1312      10.413 -28.273  25.563
ATOM   6285 O    TIP  1313     -27.936  -8.047   7.645
ATOM   6286 H1   TIP  1313     -27.022  -7.996   7.364
ATOM   6287 H2   TIP  1313     -28.060  -7.277   8.200
ATOM   6288 O    TIP  1314     -12.621  11.906   3.662
ATOM   6289 H1   TIP  1314     -12.387  12.766   4.009
ATOM   6290 H2   TIP  1314     -12.167  11.854   2.821
ATOM   6291 O    TIP  1315      15.347 -20.118  29.277
ATOM   6292 H1   TIP  1315      14.881 -19.407  28.836
ATOM   6293 H2   TIP  1315      14.898 -20.913  28.991
ATOM   6294 O    TIP  1316      12.625  12.230  -5.492
ATOM   6295 H1   TIP  1316      13.525  11.931  -5.366
ATOM   6296 H2   TIP  1316      12.238  11.586  -6.085
ATOM   6297 O    TIP  1317      -8.285  14.569  -1.437
ATOM   6298 H1   TIP  1317      -8.171  14.243  -0.544
ATOM   6299 H2   TIP  1317      -8.989  15.213  -1.369
ATOM   6300 O    TIP  1318     -20.282 -22.700   3.564
ATOM   6301 H1   TIP  1318     -20.001 -22.989   2.696
ATOM   6302 H2   TIP  1318     -19.928 -21.815   3.648
ATOM   6303 O    TIP  1319      -9.941 -24.066  22.648
ATOM   6304 H1   TIP  1319     -10.629 -23.666  22.116
ATOM   6305 H2   TIP  1319      -9.266 -24.319  22.019
ATOM   6306 O    TIP  1320       1.191  -2.343  -9.523
ATOM   6307 H1   TIP  1320       2.030  -2.726  -9.779
ATOM   6308 H2   TIP  1320       0.856  -1.941 -10.325
ATOM   6309 O    TIP  1321      10.444  25.416  16.131
ATOM   6310 H1   TIP  1321      10.341  26.346  15.931
ATOM   6311 H2   TIP  1321      11.062  25.095  15.474
ATOM   6312 O    TIP  1322      -7.955  16.239   4.559
ATOM   6313 H1   TIP  1322      -8.070  16.694   3.725
ATOM   6314 H2   TIP  1322      -7.360  15.516   4.358
ATOM   6315 O    TIP  1323       9.140   3.358  16.158
ATOM   6316 H1   TIP  1323       9.625   3.079  16.935
ATOM   6317 H2   TIP  1323       9.301   2.668  15.514
ATOM   6318 O    TIP  1324       7.331   3.223  -6.334
ATOM   6319 H1   TIP  1324       6.377   3.291  -6.301
ATOM   6320 H2   TIP  1324       7.580   3.717  -7.115
ATOM   6321 O    TIP  1325      -5.952  13.724   4.629
ATOM   6322 H1   TIP  1325      -6.724  13.204   4.852
ATOM   6323 H2   TIP  1325      -5.364  13.107   4.193
ATOM   6324 O    TIP  1326     -20.550  -3.314  -3.585
ATOM   6325 H1   TIP  1326     -21.451  -3.096  -3.822
ATOM   6326 H2   TIP  1326     -20.018  -2.650  -4.023
ATOM   6327 O    TIP  1327      19.420   0.649  14.283
ATOM   6328 H1   TIP  1327      20.233   0.267  13.954
ATOM   6329 H2   TIP  1327      19.654   1.015  15.136
ATOM   6330 O    TIP  1328      13.536 -24.835  -5.875
ATOM   6331 H1   TIP  1328      14.097 -24.208  -5.419
ATOM   6332 H2   TIP  1328      14.080 -25.616  -5.974
ATOM   6333 O    TIP  1329     -28.700 -27.401   6.283
ATOM   6334 H1   TIP  1329     -29.430 -27.558   5.684
ATOM   6335 H2   TIP  1329     -27.932 -27.737   5.819
ATOM   6336 O    TIP  1330     -20.181   0.696   2.172
ATOM   6337 H1   TIP  1330     -20.243   0.468   3.099
ATOM   6338 H2   TIP  1330     -21.045   1.043   1.952
ATOM   6339 O    TIP  1331     -16.711  23.746  -1.901
ATOM   6340 H1   TIP  1331     -17.351  23.168  -2.316
ATOM   6341 H2   TIP  1331     -17.126  24.608  -1.907
ATOM   6342 O    TIP  1332     -18.381   7.723  17.565
ATOM   6343 H1   TIP  1332     -17.903   8.488  17.885
ATOM   6344 H2   TIP  1332     -18.379   7.112  18.301
ATOM   6345 O    TIP  1333      -9.075 -28.127  12.891
ATOM   6346 H1   TIP  1333      -9.737 -27.852  13.526
ATOM   6347 H2   TIP  1333      -9.476 -27.957  12.039
ATOM   6348 O    TIP  1334     -13.853   7.811   7.587
ATOM   6349 H1   TIP  1334     -13.303   7.241   7.050
ATOM   6350 H2   TIP  1334     -13.460   8.679   7.496
ATOM   6351 O    TIP  1335      20.926  13.726  14.050
ATOM   6352 H1   TIP  1335      20.981  12.788  13.870
ATOM   6353 H2   TIP  1335      20.381  14.075  13.345
ATOM   6354 O    TIP  1336       6.043  16.018  24.157
ATOM   6355 H1   TIP  1336       5.170  16.179  24.513
ATOM   6356 H2   TIP  1336       5.937  15.250  23.596
ATOM   6357 O    TIP  1337     -30.172 -24.162   2.939
ATOM   6358 H1   TIP  1337     -30.725 -24.803   2.493
ATOM   6359 H2   TIP  1337     -30.788 -23.565   3.363
ATOM   6360 O    TIP  1338     -23.623 -13.584   7.050
ATOM   6361 H1   TIP  1338     -23.166 -14.135   7.685
ATOM   6362 H2   TIP  1338     -23.646 -12.718   7.455
ATOM   6363 O    TIP  1339      19.496   3.119  19.624
ATOM   6364 H1   TIP  1339      18.904   3.505  20.270
ATOM   6365 H2   TIP  1339      20.371   3.259  19.986
ATOM   6366 O    TIP  1340      13.921 -25.712   0.889
ATOM   6367 H1   TIP  1340      14.466 -25.747   1.674
ATOM   6368 H2   TIP  1340      14.352 -25.070   0.325
ATOM   6369 O    TIP  1341       7.862  -2.807  -8.012
ATOM   6370 H1   TIP  1341       7.966  -2.879  -7.064
ATOM   6371 H2   TIP  1341       6.940  -3.007  -8.169
ATOM   6372 O    TIP  1342      -9.384   2.403  23.771
ATOM   6373 H1   TIP  1342     -10.220   2.815  23.987
ATOM   6374 H2   TIP  1342      -8.731   2.926  24.237
ATOM   6375 O    TIP  1343      -4.237  -5.270  24.518
ATOM   6376 H1   TIP  1343      -3.506  -5.812  24.816
ATOM   6377 H2   TIP  1343      -4.418  -5.577  23.630
ATOM   6378 O    TIP  1344       3.356   5.668 -10.248
ATOM   6379 H1   TIP  1344       2.820   5.062  -9.736
ATOM   6380 H2   TIP  1344       3.858   6.155  -9.595
ATOM   6381 O    TIP  1345      21.485  10.948  15.668
ATOM   6382 H1   TIP  1345      22.373  10.844  16.011
ATOM   6383 H2   TIP  1345      21.052  10.118  15.867
ATOM   6384 O    TIP  1346      11.653   9.190  19.375
ATOM   6385 H1   TIP  1346      10.837   8.790  19.673
ATOM   6386 H2   TIP  1346      11.853   9.851  20.038
ATOM   6387 O    TIP  1347      22.662  -3.191  21.662
ATOM   6388 H1   TIP  1347      22.045  -2.459  21.665
ATOM   6389 H2   TIP  1347      22.156  -3.932  21.995
ATOM   6390 O    TIP  1348       9.434   3.834 -13.518
ATOM   6391 H1   TIP  1348       8.776   3.212 -13.830
ATOM   6392 H2   TIP  1348      10.253   3.535 -13.912
ATOM   6393 O    TIP  1349     -20.339 -13.451  15.957
ATOM   6394 H1   TIP  1349     -20.115 -13.320  15.036
ATOM   6395 H2   TIP  1349     -20.468 -14.396  16.041
ATOM   6396 O    TIP  1350      18.172 -15.356  -1.434
ATOM   6397 H1   TIP  1350      18.427 -15.059  -0.560
ATOM   6398 H2   TIP  1350      18.764 -14.895  -2.027
ATOM   6399 O    TIP  1351      12.844 -11.125 -10.586
ATOM   6400 H1   TIP  1351      12.326 -11.563  -9.911
ATOM   6401 H2   TIP  1351      13.554 -10.699 -10.106
ATOM   6402 O    TIP  1352     -15.421 -29.786   9.615
ATOM   6403 H1   TIP  1352     -16.146 -29.621  10.218
ATOM   6404 H2   TIP  1352     -15.800 -29.667   8.745
ATOM   6405 O    TIP  1353       2.641 -20.513  -8.457
ATOM   6406 H1   TIP  1353       3.409 -21.084  -8.484
ATOM   6407 H2   TIP  1353       2.009 -20.932  -9.041
ATOM   6408 O    TIP  1354       2.337  23.379   6.632
ATOM   6409 H1   TIP  1354       1.923  22.732   7.204
ATOM   6410 H2   TIP  1354       2.616  22.878   5.866
ATOM   6411 O    TIP  1355      27.654 -21.035  19.268
ATOM   6412 H1   TIP  1355      28.393 -21.426  19.733
ATOM   6413 H2   TIP  1355      26.891 -21.526  19.572
ATOM   6414 O    TIP  1356      27.219  14.511   2.417
ATOM   6415 H1   TIP  1356      26.602  14.249   3.100
ATOM   6416 H2   TIP  1356      28.060  14.584   2.869
ATOM   6417 O    TIP  1357      15.101 -27.771   6.577
ATOM   6418 H1   TIP  1357      15.823 -27.243   6.917
ATOM   6419 H2   TIP  1357      14.881 -28.367   7.292
ATOM   6420 O    TIP  1358     -16.989  29.958   6.202
ATOM   6421 H1   TIP  1358     -16.809  30.714   6.760
ATOM   6422 H2   TIP  1358     -16.148  29.755   5.793
ATOM   6423 O    TIP  1359      23.984 -14.545   8.326
ATOM   6424 H1   TIP  1359      23.535 -14.571   9.171
ATOM   6425 H2   TIP  1359      24.666 -15.213   8.395
ATOM   6426 O    TIP  1360      18.068   6.190  -7.138
ATOM   6427 H1   TIP  1360      17.643   5.382  -7.427
ATOM   6428 H2   TIP  1360      17.555   6.473  -6.381
ATOM   6429 O    TIP  1361      11.606  24.715  -1.755
ATOM   6430 H1   TIP  1361      11.099  24.751  -0.944
ATOM   6431 H2   TIP  1361      12.507  24.564  -1.469
ATOM   6432 O    TIP  1362     -14.606 -28.752  13.070
ATOM   6433 H1   TIP  1362     -15.393 -29.283  13.192
ATOM   6434 H2   TIP  1362     -14.889 -28.029  12.510
ATOM   6435 O    TIP  1363     -25.281  -1.532  -0.882
ATOM   6436 H1   TIP  1363     -24.762  -2.330  -0.782
ATOM   6437 H2   TIP  1363     -24.708  -0.930  -1.356
ATOM   6438 O    TIP  1364     -14.443 -18.357  20.069
ATOM   6439 H1   TIP  1364     -13.941 -18.991  20.582
ATOM   6440 H2   TIP  1364     -14.162 -18.502  19.166
ATOM   6441 O    TIP  1365      -4.168  -5.786  21.758
ATOM   6442 H1   TIP  1365      -3.585  -6.531  21.614
ATOM   6443 H2   TIP  1365      -4.296  -5.409  20.888
ATOM   6444 O    TIP  1366     -11.680 -18.894  -5.040
ATOM   6445 H1   TIP  1366     -11.440 -17.968  -5.006
ATOM   6446 H2   TIP  1366     -10.849 -19.361  -4.951
ATOM   6447 O    TIP  1367     -30.092   4.752  13.036
ATOM   6448 H1   TIP  1367     -30.924   4.496  12.639
ATOM   6449 H2   TIP  1367     -30.333   5.114  13.888
ATOM   6450 O    TIP  1368      18.633  -1.404  -3.810
ATOM   6451 H1   TIP  1368      18.084  -0.803  -4.313
ATOM   6452 H2   TIP  1368      19.019  -0.859  -3.124
ATOM   6453 O    TIP  1369       3.612   7.617  14.831
ATOM   6454 H1   TIP  1369       3.769   6.919  15.467
ATOM   6455 H2   TIP  1369       2.699   7.868  14.971
ATOM   6456 O    TIP  1370     -15.965 -15.726  -3.046
ATOM   6457 H1   TIP  1370     -15.597 -15.236  -2.311
ATOM   6458 H2   TIP  1370     -15.230 -16.233  -3.390
ATOM   6459 O    TIP  1371     -30.108 -23.633  14.413
ATOM   6460 H1   TIP  1371     -30.869 -23.101  14.183
ATOM   6461 H2   TIP  1371     -30.360 -24.527  14.182
ATOM   6462 O    TIP  1372      -9.115 -20.376  22.153
ATOM   6463 H1   TIP  1372      -8.508 -20.784  21.535
ATOM   6464 H2   TIP  1372      -9.819 -21.016  22.257
ATOM   6465 O    TIP  1373      26.882  -5.038  -9.222
ATOM   6466 H1   TIP  1373      27.413  -5.710  -9.649
ATOM   6467 H2   TIP  1373      26.288  -4.730  -9.907
ATOM   6468 O    TIP  1374       7.451 -26.062  24.204
ATOM   6469 H1   TIP  1374       8.064 -25.490  23.744
ATOM   6470 H2   TIP  1374       7.229 -26.740  23.566
ATOM   6471 O    TIP  1375       1.346  19.105   3.172
ATOM   6472 H1   TIP  1375       0.580  19.334   2.646
ATOM   6473 H2   TIP  1375       2.087  19.473   2.689
ATOM   6474 O    TIP  1376     -20.037 -25.754   3.904
ATOM   6475 H1   TIP  1376     -20.955 -26.027   3.896
ATOM   6476 H2   TIP  1376     -20.068 -24.803   3.804
ATOM   6477 O    TIP  1377       2.580   8.151  25.222
ATOM   6478 H1   TIP  1377       2.280   8.051  24.319
ATOM   6479 H2   TIP  1377       2.539   7.268  25.589
ATOM   6480 O    TIP  1378     -16.858  27.796   3.185
ATOM   6481 H1   TIP  1378     -16.252  27.895   3.919
ATOM   6482 H2   TIP  1378     -17.710  27.645   3.594
ATOM   6483 O    TIP  1379      -3.193  15.255  15.310
ATOM   6484 H1   TIP  1379      -3.798  15.780  15.834
ATOM   6485 H2   TIP  1379      -2.939  15.828  14.588
ATOM   6486 O    TIP  1380     -21.575 -16.032  27.627
ATOM   6487 H1   TIP  1380     -22.322 -15.970  28.222
ATOM   6488 H2   TIP  1380     -20.976 -15.345  27.920
ATOM   6489 O    TIP  1381       1.930 -29.334  -5.753
ATOM   6490 H1   TIP  1381       2.024 -28.401  -5.566
ATOM   6491 H2   TIP  1381       1.973 -29.757  -4.895
ATOM   6492 O    TIP  1382     -11.402  -5.397  19.599
ATOM   6493 H1   TIP  1382     -11.201  -5.587  18.683
ATOM   6494 H2   TIP  1382     -11.297  -4.449  19.677
ATOM   6495 O    TIP  1383      18.355 -15.964 -27.918
ATOM   6496 H1   TIP  1383      18.232 -16.876 -27.653
ATOM   6497 H2   TIP  1383      17.996 -15.453 -27.193
ATOM   6498 O    TIP  1384       6.925  -9.420  23.816
ATOM   6499 H1   TIP  1384       6.459  -9.134  23.031
ATOM   6500 H2   TIP  1384       7.099  -8.613  24.300
ATOM   6501 O    TIP  1385      22.964 -10.760  -4.851
ATOM   6502 H1   TIP  1385      23.147 -10.154  -4.133
ATOM   6503 H2   TIP  1385      23.809 -10.884  -5.283
ATOM   6504 O    TIP  1386     -27.904   2.042   6.413
ATOM   6505 H1   TIP  1386     -28.172   1.775   5.534
ATOM   6506 H2   TIP  1386     -27.694   2.971   6.329
ATOM   6507 O    TIP  1387      -2.044 -23.433  17.772
ATOM   6508 H1   TIP  1387      -2.917 -23.650  17.445
ATOM   6509 H2   TIP  1387      -1.461 -24.053  17.333
ATOM   6510 O    TIP  1388      -7.655  12.815  28.230
ATOM   6511 H1   TIP  1388      -8.262  13.553  28.267
ATOM   6512 H2   TIP  1388      -8.153  12.114  27.809
ATOM   6513 O    TIP  1389       6.173   3.530  15.960
ATOM   6514 H1   TIP  1389       7.067   3.359  16.255
ATOM   6515 H2   TIP  1389       6.004   2.855  15.303
ATOM   6516 O    TIP  1390      14.259 -29.317   8.789
ATOM   6517 H1   TIP  1390      13.424 -29.480   9.227
ATOM   6518 H2   TIP  1390      14.920 -29.474   9.463
ATOM   6519 O    TIP  1391      14.823  10.848  18.395
ATOM   6520 H1   TIP  1391      15.460  11.560  18.455
ATOM   6521 H2   TIP  1391      13.989  11.285  18.227
ATOM   6522 O    TIP  1392      30.757  -5.992   8.774
ATOM   6523 H1   TIP  1392      31.704  -5.863   8.834
ATOM   6524 H2   TIP  1392      30.619  -6.357   7.900
ATOM   6525 O    TIP  1393      11.822 -19.892  28.830
ATOM   6526 H1   TIP  1393      11.041 -20.281  29.223
ATOM   6527 H2   TIP  1393      12.330 -20.639  28.513
ATOM   6528 O    TIP  1394       4.462 -13.840  28.512
ATOM   6529 H1   TIP  1394       4.873 -13.105  28.059
ATOM   6530 H2   TIP  1394       3.829 -13.434  29.104
ATOM   6531 O    TIP  1395      -0.906 -16.950  23.740
ATOM   6532 H1   TIP  1395      -1.265 -17.804  23.980
ATOM   6533 H2   TIP  1395      -1.656 -16.459  23.405
ATOM   6534 O    TIP  1396      26.435  -9.368   3.175
ATOM   6535 H1   TIP  1396      27.076  -9.872   2.675
ATOM   6536 H2   TIP  1396      26.863  -8.527   3.337
ATOM   6537 O    TIP  1397      -1.415  -2.523  -4.415
ATOM   6538 H1   TIP  1397      -2.072  -3.218  -4.413
ATOM   6539 H2   TIP  1397      -1.680  -1.940  -3.703
ATOM   6540 O    TIP  1398     -12.285 -10.843 -11.849
ATOM   6541 H1   TIP  1398     -12.841 -11.361 -11.268
ATOM   6542 H2   TIP  1398     -12.875 -10.195 -12.233
ATOM   6543 O    TIP  1399     -24.631 -14.008 -13.895
ATOM   6544 H1   TIP  1399     -24.097 -14.383 -14.596
ATOM   6545 H2   TIP  1399     -24.659 -13.071 -14.090
ATOM   6546 O    TIP  1400      14.257  12.364   4.137
ATOM   6547 H1   TIP  1400      13.523  11.757   4.043
ATOM   6548 H2   TIP  1400      14.089  12.818   4.963
ATOM   6549 O    TIP  1401      28.741 -16.904   7.322
ATOM   6550 H1   TIP  1401      27.912 -16.735   6.873
ATOM   6551 H2   TIP  1401      29.271 -16.126   7.150
ATOM   6552 O    TIP  1402      -0.226  18.506   6.845
ATOM   6553 H1   TIP  1402      -0.717  19.301   6.636
ATOM   6554 H2   TIP  1402      -0.778  17.792   6.530
ATOM   6555 O    TIP  1403      19.267  -1.221  17.482
ATOM   6556 H1   TIP  1403      19.411  -0.699  18.271
ATOM   6557 H2   TIP  1403      19.078  -0.578  16.799
ATOM   6558 O    TIP  1404     -11.864 -11.737  19.780
ATOM   6559 H1   TIP  1404     -11.596 -11.036  19.187
ATOM   6560 H2   TIP  1404     -12.809 -11.815  19.650
ATOM   6561 O    TIP  1405      17.018  12.835  15.965
ATOM   6562 H1   TIP  1405      16.739  12.885  16.879
ATOM   6563 H2   TIP  1405      16.864  11.924  15.716
ATOM   6564 O    TIP  1406     -25.450 -15.705  16.080
ATOM   6565 H1   TIP  1406     -25.020 -15.023  16.597
ATOM   6566 H2   TIP  1406     -24.885 -16.472  16.177
ATOM   6567 O    TIP  1407      -6.310  23.581  -4.059
ATOM   6568 H1   TIP  1407      -7.094  23.725  -4.589
ATOM   6569 H2   TIP  1407      -6.163  22.637  -4.099
ATOM   6570 O    TIP  1408     -18.738   0.510  11.480
ATOM   6571 H1   TIP  1408     -18.222   0.083  12.164
ATOM   6572 H2   TIP  1408     -19.640   0.246  11.660
ATOM   6573 O    TIP  1409     -14.538  28.776   5.285
ATOM   6574 H1   TIP  1409     -13.972  28.761   4.513
ATOM   6575 H2   TIP  1409     -14.197  28.079   5.845
ATOM   6576 O    TIP  1410      10.321   8.530  15.651
ATOM   6577 H1   TIP  1410       9.987   7.720  15.264
ATOM   6578 H2   TIP  1410      11.273   8.442  15.607
ATOM   6579 O    TIP  1411     -25.508   6.033  -2.217
ATOM   6580 H1   TIP  1411     -24.571   5.909  -2.068
ATOM   6581 H2   TIP  1411     -25.644   5.774  -3.128
ATOM   6582 O    TIP  1412       3.448  26.118   5.867
ATOM   6583 H1   TIP  1412       3.554  25.170   5.947
ATOM   6584 H2   TIP  1412       2.898  26.234   5.092
ATOM   6585 O    TIP  1413     -21.198 -10.734  -1.297
ATOM   6586 H1   TIP  1413     -21.629 -10.305  -0.558
ATOM   6587 H2   TIP  1413     -21.554 -11.622  -1.301
ATOM   6588 O    TIP  1414      -5.790 -29.170  -3.423
ATOM   6589 H1   TIP  1414      -6.654 -28.758  -3.399
ATOM   6590 H2   TIP  1414      -5.183 -28.447  -3.580
ATOM   6591 O    TIP  1415      -0.971   8.865  -5.258
ATOM   6592 H1   TIP  1415      -0.253   9.482  -5.397
ATOM   6593 H2   TIP  1415      -0.794   8.480  -4.400
ATOM   6594 O    TIP  1416     -17.484  26.785  15.980
ATOM   6595 H1   TIP  1416     -17.743  25.928  15.644
ATOM   6596 H2   TIP  1416     -18.310  27.252  16.110
ATOM   6597 O    TIP  1417       2.164 -30.115   9.586
ATOM   6598 H1   TIP  1417       2.663 -30.664   8.981
ATOM   6599 H2   TIP  1417       1.966 -29.324   9.085
ATOM   6600 O    TIP  1418      18.967  14.811  15.626
ATOM   6601 H1   TIP  1418      19.739  14.454  15.187
ATOM   6602 H2   TIP  1418      18.526  14.046  15.997
ATOM   6603 O    TIP  1419      20.354 -24.636  28.902
ATOM   6604 H1   TIP  1419      19.679 -24.174  29.400
ATOM   6605 H2   TIP  1419      21.124 -24.621  29.470
ATOM   6606 O    TIP  1420       8.905 -24.086  -6.244
ATOM   6607 H1   TIP  1420       9.462 -23.931  -5.481
ATOM   6608 H2   TIP  1420       9.446 -24.612  -6.833
ATOM   6609 O    TIP  1421      26.614 -11.181  -3.796
ATOM   6610 H1   TIP  1421      27.352 -10.634  -4.063
ATOM   6611 H2   TIP  1421      26.255 -10.742  -3.025
ATOM   6612 O    TIP  1422     -21.165 -12.679   1.588
ATOM   6613 H1   TIP  1422     -21.335 -13.179   2.386
ATOM   6614 H2   TIP  1422     -20.581 -13.236   1.075
ATOM   6615 O    TIP  1423      17.421 -24.680  21.441
ATOM   6616 H1   TIP  1423      16.833 -24.269  22.075
ATOM   6617 H2   TIP  1423      18.254 -24.763  21.904
ATOM   6618 O    TIP  1424      15.519  18.015  -0.539
ATOM   6619 H1   TIP  1424      15.160  17.655   0.272
ATOM   6620 H2   TIP  1424      16.450  17.796  -0.508
ATOM   6621 O    TIP  1425     -23.191   0.085  -1.804
ATOM   6622 H1   TIP  1425     -23.501   0.976  -1.963
ATOM   6623 H2   TIP  1425     -22.404   0.196  -1.272
ATOM   6624 O    TIP  1426     -27.804   3.999  11.082
ATOM   6625 H1   TIP  1426     -28.120   3.336  10.469
ATOM   6626 H2   TIP  1426     -28.599   4.370  11.466
ATOM   6627 O    TIP  1427      -6.906   6.414  26.332
ATOM   6628 H1   TIP  1427      -6.457   6.772  27.099
ATOM   6629 H2   TIP  1427      -7.376   7.160  25.960
ATOM   6630 O    TIP  1428       7.129  17.810  12.571
ATOM   6631 H1   TIP  1428       7.580  18.155  13.342
ATOM   6632 H2   TIP  1428       7.784  17.267  12.133
ATOM   6633 O    TIP  1429     -16.771   2.878  22.580
ATOM   6634 H1   TIP  1429     -16.335   2.027  22.588
ATOM   6635 H2   TIP  1429     -16.791   3.148  23.498
ATOM   6636 O    TIP  1430     -24.163 -12.464  27.524
ATOM   6637 H1   TIP  1430     -23.568 -11.725  27.403
ATOM   6638 H2   TIP  1430     -23.968 -12.789  28.403
ATOM   6639 O    TIP  1431     -12.929  12.710  -7.714
ATOM   6640 H1   TIP  1431     -13.398  12.339  -8.462
ATOM   6641 H2   TIP  1431     -13.590  12.774  -7.024
ATOM   6642 O    TIP  1432      29.889  -6.340  -1.672
ATOM   6643 H1   TIP  1432      30.030  -5.861  -2.488
ATOM   6644 H2   TIP  1432      30.736  -6.744  -1.481
ATOM   6645 O    TIP  1433     -26.124 -14.367  12.198
ATOM   6646 H1   TIP  1433     -25.239 -14.488  12.541
ATOM   6647 H2   TIP  1433     -26.638 -15.062  12.608
ATOM   6648 O    TIP  1434     -22.331  16.279  20.622
ATOM   6649 H1   TIP  1434     -22.595  17.012  20.067
ATOM   6650 H2   TIP  1434     -22.102  15.582  20.007
ATOM   6651 O    TIP  1435      -6.023  -2.772  21.403
ATOM   6652 H1   TIP  1435      -6.005  -2.273  22.220
ATOM   6653 H2   TIP  1435      -5.104  -2.845  21.145
ATOM   6654 O    TIP  1436     -11.598   1.980   4.161
ATOM   6655 H1   TIP  1436     -11.435   1.042   4.259
ATOM   6656 H2   TIP  1436     -11.617   2.123   3.215
ATOM   6657 O    TIP  1437      15.449  15.970  -6.839
ATOM   6658 H1   TIP  1437      16.369  16.219  -6.933
ATOM   6659 H2   TIP  1437      15.449  15.309  -6.147
ATOM   6660 O    TIP  1438      -3.646  -3.666  -5.644
ATOM   6661 H1   TIP  1438      -4.530  -3.318  -5.526
ATOM   6662 H2   TIP  1438      -3.331  -3.254  -6.448
ATOM   6663 O    TIP  1439      13.560  -3.091 -13.066
ATOM   6664 H1   TIP  1439      13.107  -2.609 -12.375
ATOM   6665 H2   TIP  1439      14.439  -3.240 -12.718
ATOM   6666 O    TIP  1440       6.063 -11.779  27.626
ATOM   6667 H1   TIP  1440       6.776 -11.741  26.989
ATOM   6668 H2   TIP  1440       5.840 -10.863  27.792
ATOM   6669 O    TIP  1441       2.967  17.151  16.447
ATOM   6670 H1   TIP  1441       2.015  17.245  16.472
ATOM   6671 H2   TIP  1441       3.288  18.017  16.196
ATOM   6672 O    TIP  1442      -9.444  13.333   3.766
ATOM   6673 H1   TIP  1442      -9.878  12.768   4.405
ATOM   6674 H2   TIP  1442      -9.666  14.222   4.043
ATOM   6675 O    TIP  1443      12.988  19.100   0.890
ATOM   6676 H1   TIP  1443      13.628  18.507   1.283
ATOM   6677 H2   TIP  1443      12.239  18.542   0.683
ATOM   6678 O    TIP  1444       4.751  16.724  -1.456
ATOM   6679 H1   TIP  1444       5.582  17.157  -1.261
ATOM   6680 H2   TIP  1444       4.267  16.751  -0.631
ATOM   6681 O    TIP  1445      27.960  25.499  15.485
ATOM   6682 H1   TIP  1445      28.730  25.201  15.002
ATOM   6683 H2   TIP  1445      28.116  26.431  15.636
ATOM   6684 O    TIP  1446      26.288  -6.323  14.761
ATOM   6685 H1   TIP  1446      26.492  -5.494  14.328
ATOM   6686 H2   TIP  1446      26.916  -6.946  14.397
ATOM   6687 O    TIP  1447     -13.390 -24.778  15.230
ATOM   6688 H1   TIP  1447     -14.255 -25.184  15.200
ATOM   6689 H2   TIP  1447     -13.507 -24.001  15.775
ATOM   6690 O    TIP  1448       7.583  14.762  -9.879
ATOM   6691 H1   TIP  1448       6.807  14.972 -10.398
ATOM   6692 H2   TIP  1448       7.300  14.057  -9.298
ATOM   6693 O    TIP  1449      28.297   2.808   7.269
ATOM   6694 H1   TIP  1449      28.588   3.322   6.516
ATOM   6695 H2   TIP  1449      28.259   1.908   6.946
ATOM   6696 O    TIP  1450      26.750  -2.814  -7.516
ATOM   6697 H1   TIP  1450      26.919  -2.785  -6.574
ATOM   6698 H2   TIP  1450      26.927  -3.721  -7.764
ATOM   6699 O    TIP  1451     -20.249 -14.181 -14.764
ATOM   6700 H1   TIP  1451     -19.391 -14.083 -14.352
ATOM   6701 H2   TIP  1451     -20.279 -13.489 -15.425
ATOM   6702 O    TIP  1452       4.594 -22.022  -9.372
ATOM   6703 H1   TIP  1452       4.479 -22.784  -9.940
ATOM   6704 H2   TIP  1452       5.535 -21.851  -9.386
ATOM   6705 O    TIP  1453     -20.007 -14.700  19.635
ATOM   6706 H1   TIP  1453     -20.911 -14.489  19.400
ATOM   6707 H2   TIP  1453     -19.885 -15.601  19.334
ATOM   6708 O    TIP  1454     -14.829 -10.311  21.427
ATOM   6709 H1   TIP  1454     -14.760 -10.882  20.662
ATOM   6710 H2   TIP  1454     -15.476  -9.652  21.178
ATOM   6711 O    TIP  1455      -5.619  30.457  18.994
ATOM   6712 H1   TIP  1455      -5.481  29.616  18.559
ATOM   6713 H2   TIP  1455      -4.903  30.522  19.625
ATOM   6714 O    TIP  1456      19.004 -11.706  -7.816
ATOM   6715 H1   TIP  1456      18.743 -12.579  -8.107
ATOM   6716 H2   TIP  1456      19.910 -11.615  -8.112
ATOM   6717 O    TIP  1457       0.643  12.052  11.808
ATOM   6718 H1   TIP  1457       1.190  12.816  11.626
ATOM   6719 H2   TIP  1457       0.139  12.297  12.583
ATOM   6720 O    TIP  1458       9.007 -24.646  20.397
ATOM   6721 H1   TIP  1458       8.063 -24.588  20.547
ATOM   6722 H2   TIP  1458       9.392 -24.628  21.273
ATOM   6723 O    TIP  1459      17.505 -26.609   7.587
ATOM   6724 H1   TIP  1459      18.326 -27.098   7.546
ATOM   6725 H2   TIP  1459      17.445 -26.314   8.495
ATOM   6726 O    TIP  1460      -0.364 -25.775  19.413
ATOM   6727 H1   TIP  1460      -0.680 -26.068  20.267
ATOM   6728 H2   TIP  1460      -0.902 -26.251  18.781
ATOM   6729 O    TIP  1461      30.133  11.869  11.036
ATOM   6730 H1   TIP  1461      29.367  11.739  11.596
ATOM   6731 H2   TIP  1461      29.782  11.870  10.146
ATOM   6732 O    TIP  1462     -12.728   0.319  23.174
ATOM   6733 H1   TIP  1462     -12.318   1.157  22.961
ATOM   6734 H2   TIP  1462     -13.457   0.244  22.558
ATOM   6735 O    TIP  1463     -12.641   3.502   6.113
ATOM   6736 H1   TIP  1463     -12.206   2.929   5.482
ATOM   6737 H2   TIP  1463     -13.445   3.777   5.675
ATOM   6738 O    TIP  1464     -14.129 -19.822 -10.052
ATOM   6739 H1   TIP  1464     -14.061 -20.257  -9.202
ATOM   6740 H2   TIP  1464     -14.800 -19.152  -9.926
ATOM   6741 O    TIP  1465      -2.032  15.366  22.925
ATOM   6742 H1   TIP  1465      -1.442  14.722  22.533
ATOM   6743 H2   TIP  1465      -2.811  14.865  23.164
ATOM   6744 O    TIP  1466     -17.367  12.543   6.529
ATOM   6745 H1   TIP  1466     -16.668  11.890   6.570
ATOM   6746 H2   TIP  1466     -17.160  13.069   5.756
ATOM   6747 O    TIP  1467       4.089  19.670  15.858
ATOM   6748 H1   TIP  1467       3.817  20.099  15.047
ATOM   6749 H2   TIP  1467       4.966  20.011  16.029
ATOM   6750 O    TIP  1468      -4.628 -26.823  -9.158
ATOM   6751 H1   TIP  1468      -4.389 -26.541 -10.041
ATOM   6752 H2   TIP  1468      -3.986 -26.401  -8.588
ATOM   6753 O    TIP  1469      20.354  -2.792 -18.011
ATOM   6754 H1   TIP  1469      20.427  -3.031 -18.935
ATOM   6755 H2   TIP  1469      20.379  -3.627 -17.544
ATOM   6756 O    TIP  1470      27.906 -17.756   3.549
ATOM   6757 H1   TIP  1470      27.519 -18.506   3.098
ATOM   6758 H2   TIP  1470      28.697 -18.104   3.960
ATOM   6759 O    TIP  1471      -8.439 -14.951  21.830
ATOM   6760 H1   TIP  1471      -9.091 -14.370  21.439
ATOM   6761 H2   TIP  1471      -8.870 -15.309  22.606
ATOM   6762 O    TIP  1472     -19.621  -4.334  20.879
ATOM   6763 H1   TIP  1472     -19.812  -4.749  20.038
ATOM   6764 H2   TIP  1472     -18.666  -4.277  20.908
ATOM   6765 O    TIP  1473     -25.246  -8.048  10.187
ATOM   6766 H1   TIP  1473     -25.076  -8.737  10.829
ATOM   6767 H2   TIP  1473     -25.204  -7.235  10.690
ATOM   6768 O    TIP  1474      11.210 -30.789  -3.876
ATOM   6769 H1   TIP  1474      11.138 -30.694  -2.927
ATOM   6770 H2   TIP  1474      12.127 -31.018  -4.027
ATOM   6771 O    TIP  1475      -0.641  30.986  21.068
ATOM   6772 H1   TIP  1475      -0.570  30.239  21.661
ATOM   6773 H2   TIP  1475      -0.510  31.751  21.628
ATOM   6774 O    TIP  1476      20.177 -17.725  -0.576
ATOM   6775 H1   TIP  1476      19.394 -17.377  -1.002
ATOM   6776 H2   TIP  1476      20.899 -17.222  -0.951
ATOM   6777 O    TIP  1477      19.592 -17.590  27.873
ATOM   6778 H1   TIP  1477      18.927 -17.863  28.505
ATOM   6779 H2   TIP  1477      20.405 -17.976  28.197
ATOM   6780 O    TIP  1478     -25.308 -19.935  18.077
ATOM   6781 H1   TIP  1478     -25.143 -19.370  18.832
ATOM   6782 H2   TIP  1478     -24.568 -19.777  17.491
ATOM   6783 O    TIP  1479     -28.252 -30.348  17.245
ATOM   6784 H1   TIP  1479     -28.908 -29.685  17.460
ATOM   6785 H2   TIP  1479     -27.455 -29.849  17.066
ATOM   6786 O    TIP  1480       6.759  -6.707  26.225
ATOM   6787 H1   TIP  1480       6.422  -6.415  25.379
ATOM   6788 H2   TIP  1480       7.537  -6.170  26.373
ATOM   6789 O    TIP  1481     -11.426 -27.356  30.081
ATOM   6790 H1   TIP  1481     -12.129 -27.986  30.237
ATOM   6791 H2   TIP  1481     -10.624 -27.876  30.118
ATOM   6792 O    TIP  1482       9.498  30.070  18.297
ATOM   6793 H1   TIP  1482       8.793  30.152  18.938
ATOM   6794 H2   TIP  1482       9.219  30.615  17.561
ATOM   6795 O    TIP  1483      24.078 -18.799   5.400
ATOM   6796 H1   TIP  1483      23.868 -17.959   4.993
ATOM   6797 H2   TIP  1483      24.413 -19.337   4.682
ATOM   6798 O    TIP  1484      17.496   4.580  17.767
ATOM   6799 H1   TIP  1484      16.613   4.275  17.978
ATOM   6800 H2   TIP  1484      18.025   4.325  18.522
ATOM   6801 O    TIP  1485      12.053  14.735  -4.867
ATOM   6802 H1   TIP  1485      12.077  13.788  -5.005
ATOM   6803 H2   TIP  1485      11.552  15.073  -5.609
ATOM   6804 O    TIP  1486     -29.032 -13.510   5.193
ATOM   6805 H1   TIP  1486     -28.798 -13.114   4.353
ATOM   6806 H2   TIP  1486     -29.177 -14.434   4.991
ATOM   6807 O    TIP  1487      10.683   5.528  -7.654
ATOM   6808 H1   TIP  1487      10.818   6.346  -8.131
ATOM   6809 H2   TIP  1487       9.775   5.289  -7.837
ATOM   6810 O    TIP  1488       0.615 -25.054  -7.872
ATOM   6811 H1   TIP  1488       1.514 -24.730  -7.907
ATOM   6812 H2   TIP  1488       0.612 -25.818  -8.449
ATOM   6813 O    TIP  1489      -4.306   7.915 -25.418
ATOM   6814 H1   TIP  1489      -3.677   8.112 -26.111
ATOM   6815 H2   TIP  1489      -3.828   8.077 -24.605
ATOM   6816 O    TIP  1490     -18.580   9.145  -4.242
ATOM   6817 H1   TIP  1490     -18.819   8.239  -4.437
ATOM   6818 H2   TIP  1490     -19.416   9.609  -4.195
ATOM   6819 O    TIP  1491      18.549  10.797  -0.894
ATOM   6820 H1   TIP  1491      17.622  10.771  -0.658
ATOM   6821 H2   TIP  1491      19.009  10.553  -0.091
ATOM   6822 O    TIP  1492      -2.900   0.517 -12.053
ATOM   6823 H1   TIP  1492      -3.813   0.736 -11.868
ATOM   6824 H2   TIP  1492      -2.561   1.278 -12.524
ATOM   6825 O    TIP  1493     -26.377 -19.237 -10.572
ATOM   6826 H1   TIP  1493     -27.145 -18.947 -10.081
ATOM   6827 H2   TIP  1493     -25.681 -18.635 -10.308
ATOM   6828 O    TIP  1494      20.127 -18.481  22.035
ATOM   6829 H1   TIP  1494      19.790 -18.243  21.171
ATOM   6830 H2   TIP  1494      19.376 -18.866  22.488
ATOM   6831 O    TIP  1495      15.002   2.833  27.172
ATOM   6832 H1   TIP  1495      14.955   3.370  26.381
ATOM   6833 H2   TIP  1495      15.909   2.530  27.204
ATOM   6834 O    TIP  1496      10.557 -11.844  21.114
ATOM   6835 H1   TIP  1496      10.202 -11.053  21.520
ATOM   6836 H2   TIP  1496       9.828 -12.463  21.115
ATOM   6837 O    TIP  1497      30.341  -6.213  18.347
ATOM   6838 H1   TIP  1497      29.824  -6.102  19.146
ATOM   6839 H2   TIP  1497      30.806  -7.040  18.475
ATOM   6840 O    TIP  1498     -15.966 -26.624  -4.131
ATOM   6841 H1   TIP  1498     -15.778 -25.723  -3.869
ATOM   6842 H2   TIP  1498     -15.233 -27.134  -3.788
ATOM   6843 O    TIP  1499       0.166 -10.743 -13.156
ATOM   6844 H1   TIP  1499      -0.722 -10.388 -13.202
ATOM   6845 H2   TIP  1499       0.567 -10.290 -12.415
ATOM   6846 O    TIP  1500     -12.892 -13.009  26.049
ATOM   6847 H1   TIP  1500     -12.721 -12.841  25.123
ATOM   6848 H2   TIP  1500     -12.357 -12.365  26.513
ATOM   6849 O    TIP  1501     -17.732   7.796 -10.242
ATOM   6850 H1   TIP  1501     -17.902   7.680  -9.307
ATOM   6851 H2   TIP  1501     -18.066   8.670 -10.441
ATOM   6852 O    TIP  1502      23.820 -24.976  13.414
ATOM   6853 H1   TIP  1502      24.257 -24.659  14.204
ATOM   6854 H2   TIP  1502      23.308 -24.229  13.105
ATOM   6855 O    TIP  1503       9.237  24.890  25.549
ATOM   6856 H1   TIP  1503       9.468  23.963  25.493
ATOM   6857 H2   TIP  1503       8.885  24.997  26.433
ATOM   6858 O    TIP  1504     -13.168  24.280   3.658
ATOM   6859 H1   TIP  1504     -13.818  24.390   4.351
ATOM   6860 H2   TIP  1504     -13.513  24.786   2.922
ATOM   6861 O    TIP  1505      -3.207 -20.600   0.023
ATOM   6862 H1   TIP  1505      -2.786 -21.099  -0.676
ATOM   6863 H2   TIP  1505      -2.975 -19.689  -0.158
ATOM   6864 O    TIP  1506      28.742  -0.254   8.526
ATOM   6865 H1   TIP  1506      28.308   0.125   7.762
ATOM   6866 H2   TIP  1506      28.079  -0.818   8.924
ATOM   6867 O    TIP  1507     -23.583  -1.396  10.623
ATOM   6868 H1   TIP  1507     -24.015  -2.056  10.080
ATOM   6869 H2   TIP  1507     -24.300  -0.871  10.979
ATOM   6870 O    TIP  1508      -0.187  16.883  -2.235
ATOM   6871 H1   TIP  1508      -0.977  16.382  -2.035
ATOM   6872 H2   TIP  1508       0.448  16.228  -2.524
ATOM   6873 O    TIP  1509      13.442 -21.448  -5.717
ATOM   6874 H1   TIP  1509      14.262 -21.941  -5.690
ATOM   6875 H2   TIP  1509      13.401 -21.100  -6.608
ATOM   6876 O    TIP  1510       7.370 -15.417 -10.028
ATOM   6877 H1   TIP  1510       7.179 -14.803 -10.737
ATOM   6878 H2   TIP  1510       6.537 -15.524  -9.571
ATOM   6879 O    TIP  1511     -16.080  19.335  14.916
ATOM   6880 H1   TIP  1511     -16.551  19.575  14.118
ATOM   6881 H2   TIP  1511     -16.766  19.104  15.541
ATOM   6882 O    TIP  1512      -9.222  -8.377  -6.786
ATOM   6883 H1   TIP  1512      -9.652  -8.803  -7.527
ATOM   6884 H2   TIP  1512      -8.753  -7.637  -7.172
ATOM   6885 O    TIP  1513      22.703  -1.797  -1.686
ATOM   6886 H1   TIP  1513      22.441  -0.878  -1.732
ATOM   6887 H2   TIP  1513      23.399  -1.815  -1.029
ATOM   6888 O    TIP  1514      15.357  -8.615  22.831
ATOM   6889 H1   TIP  1514      15.196  -8.706  21.892
ATOM   6890 H2   TIP  1514      14.695  -9.170  23.244
ATOM   6891 O    TIP  1515     -28.369  -9.609  29.042
ATOM   6892 H1   TIP  1515     -27.835 -10.364  28.797
ATOM   6893 H2   TIP  1515     -27.737  -8.904  29.185
ATOM   6894 O    TIP  1516       5.138  20.224   3.408
ATOM   6895 H1   TIP  1516       5.950  20.602   3.071
ATOM   6896 H2   TIP  1516       4.486  20.413   2.733
ATOM   6897 O    TIP  1517       6.155  19.318  -7.037
ATOM   6898 H1   TIP  1517       6.445  19.496  -7.932
ATOM   6899 H2   TIP  1517       5.201  19.370  -7.078
ATOM   6900 O    TIP  1518     -14.624  29.499  11.116
ATOM   6901 H1   TIP  1518     -14.205  29.849  11.902
ATOM   6902 H2   TIP  1518     -14.788  30.267  10.569
ATOM   6903 O    TIP  1519      23.988 -15.187  12.475
ATOM   6904 H1   TIP  1519      24.567 -15.732  11.942
ATOM   6905 H2   TIP  1519      23.913 -14.368  11.986
ATOM   6906 O    TIP  1520      15.230  13.582  -0.429
ATOM   6907 H1   TIP  1520      14.368  13.701  -0.031
ATOM   6908 H2   TIP  1520      15.046  13.226  -1.298
ATOM   6909 O    TIP  1521      22.489  30.524   2.168
ATOM   6910 H1   TIP  1521      21.790  30.513   1.515
ATOM   6911 H2   TIP  1521      22.298  29.779   2.737
ATOM   6912 O    TIP  1522      28.929 -13.330  10.732
ATOM   6913 H1   TIP  1522      29.079 -13.063  11.638
ATOM   6914 H2   TIP  1522      28.076 -13.764  10.747
ATOM   6915 O    TIP  1523       2.138  -2.509  23.575
ATOM   6916 H1   TIP  1523       1.314  -2.389  23.104
ATOM   6917 H2   TIP  1523       2.812  -2.458  22.898
ATOM   6918 O    TIP  1524      17.006   4.098   9.474
ATOM   6919 H1   TIP  1524      16.704   3.214   9.264
ATOM   6920 H2   TIP  1524      16.544   4.663   8.855
ATOM   6921 O    TIP  1525      -5.101 -24.660  -6.313
ATOM   6922 H1   TIP  1525      -6.038 -24.466  -6.302
ATOM   6923 H2   TIP  1525      -4.686 -23.832  -6.551
ATOM   6924 O    TIP  1526     -26.120 -12.069  13.712
ATOM   6925 H1   TIP  1526     -26.002 -12.777  13.079
ATOM   6926 H2   TIP  1526     -27.005 -12.196  14.053
ATOM   6927 O    TIP  1527     -25.252 -23.510   9.185
ATOM   6928 H1   TIP  1527     -24.525 -23.313   8.596
ATOM   6929 H2   TIP  1527     -25.219 -22.821   9.848
ATOM   6930 O    TIP  1528     -15.540  28.460  19.431
ATOM   6931 H1   TIP  1528     -15.169  27.992  18.683
ATOM   6932 H2   TIP  1528     -15.788  29.315  19.081
ATOM   6933 O    TIP  1529      30.766 -20.739  -2.902
ATOM   6934 H1   TIP  1529      29.839 -20.597  -2.712
ATOM   6935 H2   TIP  1529      31.194 -20.705  -2.047
ATOM   6936 O    TIP  1530       7.789  15.379   0.099
ATOM   6937 H1   TIP  1530       7.452  15.110   0.954
ATOM   6938 H2   TIP  1530       8.271  14.617  -0.219
ATOM   6939 O    TIP  1531     -24.382   6.315   1.308
ATOM   6940 H1   TIP  1531     -24.067   6.084   2.182
ATOM   6941 H2   TIP  1531     -23.614   6.224   0.744
ATOM   6942 O    TIP  1532      16.186 -27.658  15.521
ATOM   6943 H1   TIP  1532      16.936 -27.818  14.949
ATOM   6944 H2   TIP  1532      16.059 -28.483  15.989
ATOM   6945 O    TIP  1533       1.348   2.091 -15.111
ATOM   6946 H1   TIP  1533       1.327   2.601 -14.301
ATOM   6947 H2   TIP  1533       2.278   1.943 -15.279
ATOM   6948 O    TIP  1534     -24.826 -23.586   1.458
ATOM   6949 H1   TIP  1534     -24.575 -23.178   0.630
ATOM   6950 H2   TIP  1534     -24.050 -23.505   2.011
ATOM   6951 O    TIP  1535       0.041 -12.897 -15.085
ATOM   6952 H1   TIP  1535       0.433 -12.720 -15.940
ATOM   6953 H2   TIP  1535       0.253 -12.125 -14.560
ATOM   6954 O    TIP  1536     -25.546  -5.894  14.322
ATOM   6955 H1   TIP  1536     -25.231  -5.132  13.838
ATOM   6956 H2   TIP  1536     -26.500  -5.817  14.296
ATOM   6957 O    TIP  1537     -17.384  14.790  -2.472
ATOM   6958 H1   TIP  1537     -18.325  14.806  -2.643
ATOM   6959 H2   TIP  1537     -16.989  15.160  -3.261
ATOM   6960 O    TIP  1538      23.539   0.422  -7.739
ATOM   6961 H1   TIP  1538      23.823   0.667  -6.858
ATOM   6962 H2   TIP  1538      23.255   1.245  -8.137
ATOM   6963 O    TIP  1539     -26.734  28.936   0.497
ATOM   6964 H1   TIP  1539     -26.989  28.528  -0.330
ATOM   6965 H2   TIP  1539     -25.792  28.784   0.560
ATOM   6966 O    TIP  1540     -14.480   1.696  24.838
ATOM   6967 H1   TIP  1540     -14.062   1.182  25.529
ATOM   6968 H2   TIP  1540     -14.389   1.160  24.051
ATOM   6969 O    TIP  1541      22.526  27.172  16.238
ATOM   6970 H1   TIP  1541      21.875  27.527  15.633
ATOM   6971 H2   TIP  1541      22.064  27.102  17.074
ATOM   6972 O    TIP  1542      11.835 -27.093  23.234
ATOM   6973 H1   TIP  1542      11.782 -27.959  23.637
ATOM   6974 H2   TIP  1542      11.838 -27.265  22.292
ATOM   6975 O    TIP  1543      -6.368 -12.682  -7.628
ATOM   6976 H1   TIP  1543      -6.612 -12.749  -8.551
ATOM   6977 H2   TIP  1543      -5.504 -13.090  -7.577
ATOM   6978 O    TIP  1544      -7.812 -30.962  20.734
ATOM   6979 H1   TIP  1544      -7.078 -31.104  20.136
ATOM   6980 H2   TIP  1544      -8.176 -30.118  20.471
ATOM   6981 O    TIP  1545      -9.040 -25.504  -0.427
ATOM   6982 H1   TIP  1545      -8.486 -24.758  -0.196
ATOM   6983 H2   TIP  1545      -8.684 -26.234   0.080
ATOM   6984 O    TIP  1546      12.702 -19.785  -8.045
ATOM   6985 H1   TIP  1546      11.862 -19.350  -7.904
ATOM   6986 H2   TIP  1546      13.084 -19.334  -8.798
ATOM   6987 O    TIP  1547      -9.557  10.705  21.904
ATOM   6988 H1   TIP  1547      -8.889  11.293  21.552
ATOM   6989 H2   TIP  1547      -9.790  11.085  22.751
ATOM   6990 O    TIP  1548      14.525  16.551   1.760
ATOM   6991 H1   TIP  1548      14.998  16.056   2.429
ATOM   6992 H2   TIP  1548      14.057  15.887   1.255
ATOM   6993 O    TIP  1549      12.764  -2.274  -9.612
ATOM   6994 H1   TIP  1549      12.895  -1.907  -8.738
ATOM   6995 H2   TIP  1549      12.846  -3.220  -9.491
ATOM   6996 O    TIP  1550      23.669   5.877  17.041
ATOM   6997 H1   TIP  1550      23.012   5.753  17.726
ATOM   6998 H2   TIP  1550      24.356   6.397  17.457
ATOM   6999 O    TIP  1551     -19.003  12.397  -1.523
ATOM   7000 H1   TIP  1551     -18.122  12.757  -1.623
ATOM   7001 H2   TIP  1551     -19.556  12.959  -2.066
ATOM   7002 O    TIP  1552      10.164 -29.785  -6.321
ATOM   7003 H1   TIP  1552      10.666 -30.034  -5.545
ATOM   7004 H2   TIP  1552       9.252 -29.797  -6.031
ATOM   7005 O    TIP  1553       5.909  14.406   8.242
ATOM   7006 H1   TIP  1553       5.002  14.658   8.410
ATOM   7007 H2   TIP  1553       5.880  13.945   7.404
ATOM   7008 O    TIP  1554      -2.471 -24.281  -9.948
ATOM   7009 H1   TIP  1554      -3.369 -24.133 -10.244
ATOM   7010 H2   TIP  1554      -2.565 -24.714  -9.100
ATOM   7011 O    TIP  1555      10.306 -17.794 -29.577
ATOM   7012 H1   TIP  1555      11.001 -18.270 -30.029
ATOM   7013 H2   TIP  1555      10.733 -17.415 -28.809
ATOM   7014 O    TIP  1556      10.127  19.995  17.576
ATOM   7015 H1   TIP  1556      10.113  20.952  17.615
ATOM   7016 H2   TIP  1556       9.558  19.777  16.838
ATOM   7017 O    TIP  1557      24.763   9.853  -2.856
ATOM   7018 H1   TIP  1557      24.661  10.535  -2.193
ATOM   7019 H2   TIP  1557      24.465  10.260  -3.669
ATOM   7020 O    TIP  1558     -15.192 -11.726  -1.307
ATOM   7021 H1   TIP  1558     -14.951 -12.631  -1.505
ATOM   7022 H2   TIP  1558     -14.766 -11.209  -1.990
ATOM   7023 O    TIP  1559     -27.146  -3.369   6.354
ATOM   7024 H1   TIP  1559     -27.275  -3.382   5.406
ATOM   7025 H2   TIP  1559     -27.583  -2.569   6.645
ATOM   7026 O    TIP  1560       1.007  21.311   7.904
ATOM   7027 H1   TIP  1560       0.371  21.167   7.204
ATOM   7028 H2   TIP  1560       0.475  21.457   8.686
ATOM   7029 O    TIP  1561      -5.977 -18.929  -9.046
ATOM   7030 H1   TIP  1561      -5.761 -18.855  -9.975
ATOM   7031 H2   TIP  1561      -5.202 -19.327  -8.650
ATOM   7032 O    TIP  1562      19.016  -7.424  20.332
ATOM   7033 H1   TIP  1562      19.065  -7.199  19.403
ATOM   7034 H2   TIP  1562      18.650  -6.644  20.749
ATOM   7035 O    TIP  1563     -14.382  -8.116  -2.495
ATOM   7036 H1   TIP  1563     -14.802  -8.528  -1.740
ATOM   7037 H2   TIP  1563     -13.468  -8.008  -2.233
ATOM   7038 O    TIP  1564      17.878 -25.974   1.669
ATOM   7039 H1   TIP  1564      17.821 -26.753   1.116
ATOM   7040 H2   TIP  1564      17.984 -25.249   1.054
ATOM   7041 O    TIP  1565      29.020 -27.114  17.739
ATOM   7042 H1   TIP  1565      28.340 -27.174  17.068
ATOM   7043 H2   TIP  1565      29.071 -26.181  17.947
ATOM   7044 O    TIP  1566      -3.945  -6.954 -30.550
ATOM   7045 H1   TIP  1566      -3.169  -6.452 -30.303
ATOM   7046 H2   TIP  1566      -4.370  -7.163 -29.719
ATOM   7047 O    TIP  1567      26.602 -16.452   5.638
ATOM   7048 H1   TIP  1567      25.685 -16.264   5.441
ATOM   7049 H2   TIP  1567      26.914 -16.947   4.881
ATOM   7050 O    TIP  1568       9.235  14.215  -2.735
ATOM   7051 H1   TIP  1568       9.803  13.487  -2.483
ATOM   7052 H2   TIP  1568       9.824  14.967  -2.803
ATOM   7053 O    TIP  1569       7.037 -10.983 -29.287
ATOM   7054 H1   TIP  1569       6.886 -11.450 -30.108
ATOM   7055 H2   TIP  1569       6.648 -10.120 -29.426
ATOM   7056 O    TIP  1570     -21.997 -28.744  16.565
ATOM   7057 H1   TIP  1570     -22.145 -28.223  15.775
ATOM   7058 H2   TIP  1570     -22.373 -29.600  16.361
ATOM   7059 O    TIP  1571     -14.687  13.759  18.194
ATOM   7060 H1   TIP  1571     -14.067  13.836  18.919
ATOM   7061 H2   TIP  1571     -15.546  13.877  18.599
ATOM   7062 O    TIP  1572       0.411  25.242   7.469
ATOM   7063 H1   TIP  1572       1.237  24.804   7.268
ATOM   7064 H2   TIP  1572      -0.128  25.109   6.690
ATOM   7065 O    TIP  1573      19.198   0.401  19.706
ATOM   7066 H1   TIP  1573      18.482   0.233  20.319
ATOM   7067 H2   TIP  1573      19.405   1.328  19.828
ATOM   7068 O    TIP  1574     -22.610 -15.382   0.169
ATOM   7069 H1   TIP  1574     -23.006 -16.096  -0.329
ATOM   7070 H2   TIP  1574     -22.475 -15.745   1.044
ATOM   7071 O    TIP  1575      21.090   6.650  28.262
ATOM   7072 H1   TIP  1575      20.621   6.211  27.553
ATOM   7073 H2   TIP  1575      20.410   7.118  28.747
ATOM   7074 O    TIP  1576       2.876  14.196   8.708
ATOM   7075 H1   TIP  1576       2.575  13.476   8.156
ATOM   7076 H2   TIP  1576       2.839  14.967   8.142
ATOM   7077 O    TIP  1577     -21.815   0.598  16.394
ATOM   7078 H1   TIP  1577     -22.063   0.351  17.285
ATOM   7079 H2   TIP  1577     -21.170  -0.059  16.133
ATOM   7080 O    TIP  1578      29.588  -9.152  -2.126
ATOM   7081 H1   TIP  1578      29.689  -8.201  -2.119
ATOM   7082 H2   TIP  1578      29.188  -9.358  -1.281
ATOM   7083 O    TIP  1579      30.380 -10.600  19.888
ATOM   7084 H1   TIP  1579      30.862 -10.617  20.715
ATOM   7085 H2   TIP  1579      30.327 -11.517  19.621
ATOM   7086 O    TIP  1580     -10.524 -30.577  12.218
ATOM   7087 H1   TIP  1580     -10.515 -29.647  11.993
ATOM   7088 H2   TIP  1580      -9.680 -30.730  12.643
ATOM   7089 O    TIP  1581      22.780 -24.975   3.230
ATOM   7090 H1   TIP  1581      23.197 -25.726   2.806
ATOM   7091 H2   TIP  1581      22.311 -25.349   3.976
ATOM   7092 O    TIP  1582       7.537   2.627 -30.928
ATOM   7093 H1   TIP  1582       7.313   2.901 -30.039
ATOM   7094 H2   TIP  1582       7.938   3.401 -31.324
ATOM   7095 O    TIP  1583      -8.119 -27.859   1.093
ATOM   7096 H1   TIP  1583      -9.040 -27.927   1.346
ATOM   7097 H2   TIP  1583      -7.897 -28.728   0.760
ATOM   7098 O    TIP  1584     -26.711  -2.717  21.544
ATOM   7099 H1   TIP  1584     -26.375  -2.189  20.820
ATOM   7100 H2   TIP  1584     -26.131  -3.478  21.575
ATOM   7101 O    TIP  1585      22.308  28.478   6.043
ATOM   7102 H1   TIP  1585      22.293  27.774   6.691
ATOM   7103 H2   TIP  1585      22.932  28.182   5.380
ATOM   7104 O    TIP  1586     -19.671 -21.905  18.919
ATOM   7105 H1   TIP  1586     -19.970 -21.211  18.333
ATOM   7106 H2   TIP  1586     -18.716 -21.854  18.885
ATOM   7107 O    TIP  1587      14.756 -15.484  -7.288
ATOM   7108 H1   TIP  1587      14.395 -15.663  -8.156
ATOM   7109 H2   TIP  1587      14.687 -16.317  -6.822
ATOM   7110 O    TIP  1588     -11.218  19.665   9.225
ATOM   7111 H1   TIP  1588     -11.756  19.906   9.979
ATOM   7112 H2   TIP  1588     -11.467  18.761   9.032
ATOM   7113 O    TIP  1589     -21.285  -2.425  -8.184
ATOM   7114 H1   TIP  1589     -20.841  -3.053  -7.615
ATOM   7115 H2   TIP  1589     -20.629  -1.751  -8.357
ATOM   7116 O    TIP  1590      20.084   6.968   9.151
ATOM   7117 H1   TIP  1590      20.316   6.810   8.236
ATOM   7118 H2   TIP  1590      19.162   7.223   9.124
ATOM   7119 O    TIP  1591      12.680   4.864  19.385
ATOM   7120 H1   TIP  1591      12.117   4.092  19.443
ATOM   7121 H2   TIP  1591      12.083   5.605  19.485
ATOM   7122 O    TIP  1592       2.768  12.305  -1.007
ATOM   7123 H1   TIP  1592       2.568  11.401  -1.252
ATOM   7124 H2   TIP  1592       3.400  12.597  -1.663
ATOM   7125 O    TIP  1593     -20.962  -7.796   4.374
ATOM   7126 H1   TIP  1593     -20.477  -6.993   4.181
ATOM   7127 H2   TIP  1593     -20.764  -8.379   3.642
ATOM   7128 O    TIP  1594      -7.751  13.249  21.558
ATOM   7129 H1   TIP  1594      -7.736  13.241  20.602
ATOM   7130 H2   TIP  1594      -7.369  14.094  21.798
ATOM   7131 O    TIP  1595      22.274   0.255  25.576
ATOM   7132 H1   TIP  1595      22.084  -0.680  25.504
ATOM   7133 H2   TIP  1595      23.227   0.302  25.653
ATOM   7134 O    TIP  1596      17.597  29.273  11.049
ATOM   7135 H1   TIP  1596      16.766  29.742  11.124
ATOM   7136 H2   TIP  1596      17.378  28.362  11.243
ATOM   7137 O    TIP  1597       6.428   0.002 -15.344
ATOM   7138 H1   TIP  1597       6.254  -0.856 -14.959
ATOM   7139 H2   TIP  1597       6.543  -0.171 -16.278
ATOM   7140 O    TIP  1598      -6.996  17.427  15.489
ATOM   7141 H1   TIP  1598      -6.085  17.555  15.754
ATOM   7142 H2   TIP  1598      -7.213  16.545  15.791
ATOM   7143 O    TIP  1599      -8.445 -14.167  -6.353
ATOM   7144 H1   TIP  1599      -7.852 -13.502  -6.703
ATOM   7145 H2   TIP  1599      -8.116 -14.993  -6.706
ATOM   7146 O    TIP  1600     -14.793  -7.763  23.143
ATOM   7147 H1   TIP  1600     -14.079  -7.349  22.659
ATOM   7148 H2   TIP  1600     -14.390  -8.519  23.569
ATOM   7149 O    TIP  1601      25.274   1.065  15.015
ATOM   7150 H1   TIP  1601      26.174   0.745  15.061
ATOM   7151 H2   TIP  1601      25.166   1.595  15.804
ATOM   7152 O    TIP  1602     -12.604  22.766  16.967
ATOM   7153 H1   TIP  1602     -13.316  22.198  16.674
ATOM   7154 H2   TIP  1602     -12.983  23.279  17.680
ATOM   7155 O    TIP  1603      25.947 -23.091  23.999
ATOM   7156 H1   TIP  1603      25.204 -23.448  24.484
ATOM   7157 H2   TIP  1603      25.771 -22.152  23.943
ATOM   7158 O    TIP  1604       4.009 -15.886  21.850
ATOM   7159 H1   TIP  1604       4.020 -14.940  21.989
ATOM   7160 H2   TIP  1604       3.113 -16.150  22.057
ATOM   7161 O    TIP  1605     -12.625 -26.131 -13.765
ATOM   7162 H1   TIP  1605     -13.454 -26.610 -13.742
ATOM   7163 H2   TIP  1605     -12.831 -25.276 -13.386
ATOM   7164 O    TIP  1606      -7.297  18.225  22.019
ATOM   7165 H1   TIP  1606      -6.664  18.915  22.214
ATOM   7166 H2   TIP  1606      -8.143  18.673  22.000
ATOM   7167 O    TIP  1607      -5.162   0.315  -8.725
ATOM   7168 H1   TIP  1607      -4.455   0.940  -8.885
ATOM   7169 H2   TIP  1607      -5.953   0.767  -9.019
ATOM   7170 O    TIP  1608      -1.427 -11.152  28.893
ATOM   7171 H1   TIP  1608      -0.994 -11.533  29.657
ATOM   7172 H2   TIP  1608      -2.336 -11.444  28.962
ATOM   7173 O    TIP  1609      -3.747 -30.585  -6.913
ATOM   7174 H1   TIP  1609      -2.896 -30.332  -6.557
ATOM   7175 H2   TIP  1609      -4.384 -30.223  -6.297
ATOM   7176 O    TIP  1610       4.831  -9.329  27.725
ATOM   7177 H1   TIP  1610       4.060  -9.406  27.163
ATOM   7178 H2   TIP  1610       4.528  -8.823  28.479
ATOM   7179 O    TIP  1611      10.645  28.127  17.049
ATOM   7180 H1   TIP  1611      10.379  28.858  17.607
ATOM   7181 H2   TIP  1611       9.955  28.063  16.390
ATOM   7182 O    TIP  1612     -21.029   2.994  18.430
ATOM   7183 H1   TIP  1612     -21.402   2.113  18.419
ATOM   7184 H2   TIP  1612     -20.321   2.947  19.073
ATOM   7185 O    TIP  1613      12.525  -2.607  24.683
ATOM   7186 H1   TIP  1613      11.686  -2.342  25.059
ATOM   7187 H2   TIP  1613      13.045  -2.894  25.434
ATOM   7188 O    TIP  1614      11.883 -25.668  27.472
ATOM   7189 H1   TIP  1614      11.446 -26.482  27.222
ATOM   7190 H2   TIP  1614      12.431 -25.448  26.719
ATOM   7191 O    TIP  1615      16.139   9.731  -8.302
ATOM   7192 H1   TIP  1615      16.546  10.210  -7.581
ATOM   7193 H2   TIP  1615      16.693   9.920  -9.059
ATOM   7194 O    TIP  1616      20.265  -6.574  -4.872
ATOM   7195 H1   TIP  1616      20.159  -7.478  -4.577
ATOM   7196 H2   TIP  1616      21.146  -6.543  -5.243
ATOM   7197 O    TIP  1617     -24.350   0.519   8.478
ATOM   7198 H1   TIP  1617     -24.785   1.109   9.093
ATOM   7199 H2   TIP  1617     -23.452   0.452   8.804
ATOM   7200 O    TIP  1618      12.504  20.523   7.065
ATOM   7201 H1   TIP  1618      13.064  21.066   7.620
ATOM   7202 H2   TIP  1618      13.090  20.190   6.386
ATOM   7203 O    TIP  1619      -8.047  18.767  17.658
ATOM   7204 H1   TIP  1619      -8.876  18.369  17.923
ATOM   7205 H2   TIP  1619      -7.820  18.328  16.838
ATOM   7206 O    TIP  1620     -22.316   9.906   9.438
ATOM   7207 H1   TIP  1620     -23.191   9.522   9.393
ATOM   7208 H2   TIP  1620     -21.870   9.410  10.125
ATOM   7209 O    TIP  1621     -11.369  12.831   8.365
ATOM   7210 H1   TIP  1621     -11.406  12.690   9.311
ATOM   7211 H2   TIP  1621     -12.284  12.900   8.096
ATOM   7212 O    TIP  1622      12.072  -8.570  -8.528
ATOM   7213 H1   TIP  1622      12.940  -8.577  -8.932
ATOM   7214 H2   TIP  1622      11.467  -8.458  -9.261
ATOM   7215 O    TIP  1623     -24.678   0.225   1.166
ATOM   7216 H1   TIP  1623     -25.163  -0.269   0.505
ATOM   7217 H2   TIP  1623     -25.002   1.122   1.082
ATOM   7218 O    TIP  1624      13.769  26.486   0.507
ATOM   7219 H1   TIP  1624      13.167  27.152   0.174
ATOM   7220 H2   TIP  1624      13.609  26.469   1.450
ATOM   7221 O    TIP  1625      25.622  17.776   5.533
ATOM   7222 H1   TIP  1625      25.599  17.290   4.710
ATOM   7223 H2   TIP  1625      25.467  18.686   5.280
ATOM   7224 O    TIP  1626       6.514  15.363 -13.686
ATOM   7225 H1   TIP  1626       5.940  14.822 -14.228
ATOM   7226 H2   TIP  1626       6.057  15.436 -12.849
ATOM   7227 O    TIP  1627      18.451   9.430   5.629
ATOM   7228 H1   TIP  1627      17.781  10.092   5.462
ATOM   7229 H2   TIP  1627      19.159   9.646   5.023
ATOM   7230 O    TIP  1628      -6.208 -15.976  20.346
ATOM   7231 H1   TIP  1628      -5.876 -16.873  20.324
ATOM   7232 H2   TIP  1628      -6.828 -15.967  21.075
ATOM   7233 O    TIP  1629     -19.556 -13.246  12.788
ATOM   7234 H1   TIP  1629     -19.891 -12.373  12.992
ATOM   7235 H2   TIP  1629     -18.632 -13.107  12.582
ATOM   7236 O    TIP  1630     -24.278   2.751   5.210
ATOM   7237 H1   TIP  1630     -23.438   2.728   4.753
ATOM   7238 H2   TIP  1630     -24.166   3.416   5.889
ATOM   7239 O    TIP  1631      -0.807  -2.762  20.399
ATOM   7240 H1   TIP  1631      -1.751  -2.878  20.496
ATOM   7241 H2   TIP  1631      -0.427  -3.562  20.763
ATOM   7242 O    TIP  1632       9.514 -30.039  29.314
ATOM   7243 H1   TIP  1632      10.403 -29.917  29.646
ATOM   7244 H2   TIP  1632       9.617 -30.608  28.552
ATOM   7245 O    TIP  1633      -3.735  -4.226  -9.989
ATOM   7246 H1   TIP  1633      -4.298  -3.495 -10.243
ATOM   7247 H2   TIP  1633      -2.863  -3.973 -10.292
ATOM   7248 O    TIP  1634       3.061  19.967   1.388
ATOM   7249 H1   TIP  1634       3.771  20.255   0.815
ATOM   7250 H2   TIP  1634       2.462  19.494   0.810
ATOM   7251 O    TIP  1635     -28.847   1.139   4.120
ATOM   7252 H1   TIP  1635     -29.791   1.255   4.225
ATOM   7253 H2   TIP  1635     -28.761   0.408   3.508
ATOM   7254 O    TIP  1636      20.212   3.730  -0.929
ATOM   7255 H1   TIP  1636      19.457   4.126  -1.364
ATOM   7256 H2   TIP  1636      20.719   4.473  -0.603
ATOM   7257 O    TIP  1637     -18.265  22.711  12.427
ATOM   7258 H1   TIP  1637     -17.692  23.181  11.822
ATOM   7259 H2   TIP  1637     -19.026  23.281  12.530
ATOM   7260 O    TIP  1638      19.568   0.091  -1.712
ATOM   7261 H1   TIP  1638      18.849   0.722  -1.698
ATOM   7262 H2   TIP  1638      19.611  -0.246  -0.818
ATOM   7263 O    TIP  1639      18.509 -17.865  19.901
ATOM   7264 H1   TIP  1639      18.311 -17.498  19.040
ATOM   7265 H2   TIP  1639      17.854 -18.552  20.026
ATOM   7266 O    TIP  1640       4.771  20.297   6.619
ATOM   7267 H1   TIP  1640       3.815  20.268   6.608
ATOM   7268 H2   TIP  1640       5.033  19.945   5.768
ATOM   7269 O    TIP  1641      28.580   4.978  -2.655
ATOM   7270 H1   TIP  1641      29.136   4.262  -2.349
[truncated: 931,980 more chars]
