# Supplementary material for: Virtual Double-System Single-Box: A Nonequilibrium Alchemical Technique for Absolute Binding Free Energy Calculations: Application to Ligands of the SARS-CoV-2 Main Protease
Source: J Chem Theory Comput. 2020 Oct 22;16(11):7160–72. doi: 10.1021/acs.jctc.0c00634 (PMC8015232; doi:10.1021/acs.jctc.0c00634)
Supplement: Supplementary file 1 — ct0c00634_si_001.zip [file ct0c00634_si_001.zip › data/NPT_struct/cmpa.pdb]

REMARK   Time:         8999.10 CO matrix:   62.05370   0.00000   0.00000   0.00000  62.05370   0.00000   0.00000   0.00000  62.05370
ATOM      1 C01  MLB     1       0.275  -1.441   1.502
ATOM      2 H01  MLB     1       0.445  -1.724   2.548
ATOM      3 C02  MLB     1       1.524  -2.125  -0.647
ATOM      4 H02  MLB     1       0.666  -1.847  -1.254
ATOM      5 C03  MLB     1       3.758  -2.583  -0.703
ATOM      6 H03  MLB     1       4.588  -2.867  -1.347
ATOM      7 C04  MLB     1       3.830  -2.619   0.695
ATOM      8 H04  MLB     1       4.742  -2.914   1.207
ATOM      9 C05  MLB     1       2.698  -2.342   1.429
ATOM     10 H05  MLB     1       2.768  -2.224   2.509
ATOM     11 N06  MLB     1      -2.250  -1.432   1.282
ATOM     12 H06  MLB     1      -2.080  -0.507   1.658
ATOM     13 C07  MLB     1      -3.832  -2.303  -0.579
ATOM     14 H07  MLB     1      -3.050  -3.061  -0.710
ATOM     15 H08  MLB     1      -3.604  -1.477  -1.264
ATOM     16 H09  MLB     1      -4.812  -2.682  -0.895
ATOM     17 C08  MLB     1      -4.340  -3.042   1.834
ATOM     18 H10  MLB     1      -3.835  -3.975   1.554
ATOM     19 H11  MLB     1      -5.356  -3.232   1.465
ATOM     20 H12  MLB     1      -4.266  -2.915   2.921
ATOM     21 C09  MLB     1      -4.587  -0.688   1.222
ATOM     22 H13  MLB     1      -5.566  -0.872   1.682
ATOM     23 H14  MLB     1      -4.890  -0.169   0.304
ATOM     24 H15  MLB     1      -4.131   0.046   1.897
ATOM     25 C10  MLB     1       1.373   1.225  -0.400
ATOM     26 H16  MLB     1       2.216   1.351   0.278
ATOM     27 C11  MLB     1       1.382   1.582  -1.768
ATOM     28 H17  MLB     1       2.254   2.035  -2.232
ATOM     29 C12  MLB     1      -0.929   0.978  -2.022
ATOM     30 H18  MLB     1      -1.787   0.863  -2.679
ATOM     31 C13  MLB     1      -0.925   0.444  -0.737
ATOM     32 H19  MLB     1      -1.808  -0.138  -0.480
ATOM     33 C14  MLB     1       0.526   2.246  -6.128
ATOM     34 H20  MLB     1      -0.072   3.151  -6.292
ATOM     35 H21  MLB     1       0.486   1.729  -7.094
ATOM     36 H22  MLB     1       1.564   2.581  -6.012
ATOM     37 C15  MLB     1       0.833   3.004   3.596
ATOM     38 H23  MLB     1       1.106   2.623   4.575
ATOM     39 C16  MLB     1       0.693   4.355   3.240
ATOM     40 H24  MLB     1       0.693   5.203   3.918
ATOM     41 C17  MLB     1       0.388   4.456   1.906
ATOM     42 H25  MLB     1       0.254   5.366   1.325
ATOM     43 N18  MLB     1       0.247   0.020   1.335
ATOM     44 C19  MLB     1       0.486   0.740   2.481
ATOM     45 C20  MLB     1       0.224   0.543   0.044
ATOM     46 O21  MLB     1       0.655   0.193   3.567
ATOM     47 C22  MLB     1       1.517  -2.027   0.764
ATOM     48 N23  MLB     1       2.687  -2.299  -1.393
ATOM     49 C24  MLB     1      -1.066  -2.156   1.144
ATOM     50 O25  MLB     1      -1.098  -3.315   0.877
ATOM     51 C26  MLB     1      -3.680  -1.854   0.897
ATOM     52 C27  MLB     1       0.244   1.491  -2.552
ATOM     53 O28  MLB     1       0.285   2.115  -3.764
ATOM     54 C29  MLB     1       0.129   1.416  -4.936
ATOM     55 O30  MLB     1      -0.160   0.281  -5.002
ATOM     56 C31  MLB     1       0.625   2.274   2.398
ATOM     57 O32  MLB     1       0.337   3.150   1.392
ATOM     58 N    PHE     2     -11.633 -23.374  -4.063
ATOM     59 H1   PHE     2     -11.443 -22.393  -3.912
ATOM     60 H2   PHE     2     -12.098 -23.507  -4.949
ATOM     61 H3   PHE     2     -12.170 -23.691  -3.268
ATOM     62 CA   PHE     2     -10.450 -24.195  -4.036
ATOM     63 HA   PHE     2     -10.839 -25.199  -4.206
ATOM     64 CB   PHE     2      -9.572 -23.936  -5.297
ATOM     65 HB1  PHE     2      -8.749 -24.635  -5.147
ATOM     66 HB2  PHE     2      -9.218 -22.905  -5.272
ATOM     67 CG   PHE     2     -10.240 -24.262  -6.569
ATOM     68 CD1  PHE     2     -10.609 -25.552  -6.826
ATOM     69 HD1  PHE     2     -10.361 -26.319  -6.108
ATOM     70 CE1  PHE     2     -11.412 -25.859  -7.980
ATOM     71 HE1  PHE     2     -11.820 -26.851  -8.106
ATOM     72 CZ   PHE     2     -11.879 -24.868  -8.867
ATOM     73 HZ   PHE     2     -12.497 -25.026  -9.739
ATOM     74 CE2  PHE     2     -11.551 -23.539  -8.469
ATOM     75 HE2  PHE     2     -11.904 -22.664  -8.995
ATOM     76 CD2  PHE     2     -10.759 -23.214  -7.385
ATOM     77 HD2  PHE     2     -10.582 -22.181  -7.124
ATOM     78 C    PHE     2      -9.570 -23.909  -2.772
ATOM     79 O    PHE     2      -9.307 -22.704  -2.564
ATOM     80 N    PRO     3      -9.088 -24.999  -2.129
ATOM     81 CD   PRO     3      -9.486 -26.372  -2.370
ATOM     82 HD1  PRO     3      -8.987 -26.762  -3.256
ATOM     83 HD2  PRO     3     -10.573 -26.389  -2.444
ATOM     84 CG   PRO     3      -8.918 -27.058  -1.149
ATOM     85 HG1  PRO     3      -8.824 -28.132  -1.306
ATOM     86 HG2  PRO     3      -9.723 -26.916  -0.428
ATOM     87 CB   PRO     3      -7.637 -26.317  -0.804
ATOM     88 HB1  PRO     3      -6.744 -26.711  -1.289
ATOM     89 HB2  PRO     3      -7.256 -26.240   0.214
ATOM     90 CA   PRO     3      -7.959 -24.933  -1.262
ATOM     91 HA   PRO     3      -8.135 -24.329  -0.372
ATOM     92 C    PRO     3      -6.812 -24.270  -2.027
ATOM     93 O    PRO     3      -6.716 -24.305  -3.293
ATOM     94 N    SER     4      -5.819 -23.829  -1.330
ATOM     95 H    SER     4      -5.903 -23.740  -0.327
ATOM     96 CA   SER     4      -4.571 -23.149  -1.891
ATOM     97 HA   SER     4      -4.796 -22.935  -2.936
ATOM     98 CB   SER     4      -4.301 -21.901  -1.049
ATOM     99 HB1  SER     4      -5.059 -21.175  -1.344
ATOM    100 HB2  SER     4      -3.375 -21.358  -1.238
ATOM    101 OG   SER     4      -4.230 -22.118   0.335
ATOM    102 HG   SER     4      -3.557 -22.757   0.580
ATOM    103 C    SER     4      -3.352 -24.016  -2.114
ATOM    104 O    SER     4      -2.363 -23.529  -2.650
ATOM    105 N    GLY     5      -3.406 -25.313  -1.869
ATOM    106 H    GLY     5      -4.202 -25.600  -1.317
ATOM    107 CA   GLY     5      -2.264 -26.217  -1.934
ATOM    108 HA1  GLY     5      -2.562 -27.243  -1.719
ATOM    109 HA2  GLY     5      -1.557 -25.812  -1.210
ATOM    110 C    GLY     5      -1.475 -26.282  -3.261
ATOM    111 O    GLY     5      -0.333 -26.655  -3.228
ATOM    112 N    LYS     6      -2.064 -26.076  -4.445
ATOM    113 H    LYS     6      -3.033 -25.791  -4.447
ATOM    114 CA   LYS     6      -1.292 -26.047  -5.746
ATOM    115 HA   LYS     6      -0.504 -26.795  -5.659
ATOM    116 CB   LYS     6      -2.161 -26.580  -6.891
ATOM    117 HB1  LYS     6      -1.610 -26.458  -7.824
ATOM    118 HB2  LYS     6      -2.937 -25.824  -7.010
ATOM    119 CG   LYS     6      -2.692 -28.022  -6.820
ATOM    120 HG1  LYS     6      -3.766 -27.954  -6.992
ATOM    121 HG2  LYS     6      -2.431 -28.311  -5.802
ATOM    122 CD   LYS     6      -2.111 -28.952  -7.893
ATOM    123 HD1  LYS     6      -2.168 -28.426  -8.846
ATOM    124 HD2  LYS     6      -2.715 -29.851  -8.017
ATOM    125 CE   LYS     6      -0.698 -29.350  -7.524
ATOM    126 HE1  LYS     6      -0.676 -30.003  -6.652
ATOM    127 HE2  LYS     6      -0.222 -28.418  -7.219
ATOM    128 NZ   LYS     6       0.169 -29.801  -8.720
ATOM    129 HZ1  LYS     6       1.135 -29.950  -8.463
ATOM    130 HZ2  LYS     6      -0.110 -30.727  -9.010
ATOM    131 HZ3  LYS     6      -0.035 -29.259  -9.547
ATOM    132 C    LYS     6      -0.706 -24.646  -5.970
ATOM    133 O    LYS     6      -0.231 -24.346  -7.072
ATOM    134 N    VAL     7      -0.722 -23.728  -5.019
ATOM    135 H    VAL     7      -1.219 -23.903  -4.157
ATOM    136 CA   VAL     7      -0.202 -22.343  -5.164
ATOM    137 HA   VAL     7       0.443 -22.346  -6.043
ATOM    138 CB   VAL     7      -1.390 -21.367  -5.429
ATOM    139 HB   VAL     7      -2.040 -21.266  -4.559
ATOM    140 CG1  VAL     7      -0.839 -19.957  -5.727
ATOM    141 HG11 VAL     7      -1.681 -19.264  -5.726
ATOM    142 HG12 VAL     7      -0.135 -19.634  -4.960
ATOM    143 HG13 VAL     7      -0.237 -20.008  -6.635
ATOM    144 CG2  VAL     7      -2.222 -21.687  -6.642
ATOM    145 HG21 VAL     7      -2.893 -20.865  -6.890
ATOM    146 HG22 VAL     7      -1.619 -21.813  -7.541
ATOM    147 HG23 VAL     7      -2.738 -22.631  -6.471
ATOM    148 C    VAL     7       0.642 -22.006  -3.868
ATOM    149 O    VAL     7       1.536 -21.159  -4.115
ATOM    150 N    GLU     8       0.444 -22.571  -2.706
ATOM    151 H    GLU     8      -0.270 -23.283  -2.652
ATOM    152 CA   GLU     8       1.115 -22.148  -1.451
ATOM    153 HA   GLU     8       0.764 -21.135  -1.255
ATOM    154 CB   GLU     8       0.708 -23.201  -0.332
ATOM    155 HB1  GLU     8       1.482 -23.285   0.431
ATOM    156 HB2  GLU     8       0.573 -24.205  -0.734
ATOM    157 CG   GLU     8      -0.532 -22.643   0.401
ATOM    158 HG1  GLU     8      -1.171 -22.291  -0.409
ATOM    159 HG2  GLU     8      -0.127 -21.797   0.955
ATOM    160 CD   GLU     8      -1.384 -23.566   1.248
ATOM    161 OE1  GLU     8      -2.493 -23.993   0.808
ATOM    162 OE2  GLU     8      -0.822 -23.945   2.302
ATOM    163 C    GLU     8       2.646 -22.054  -1.536
ATOM    164 O    GLU     8       3.289 -21.145  -0.981
ATOM    165 N    GLY     9       3.216 -22.903  -2.376
ATOM    166 H    GLY     9       2.619 -23.607  -2.787
ATOM    167 CA   GLY     9       4.663 -23.047  -2.490
ATOM    168 HA1  GLY     9       4.865 -24.084  -2.758
ATOM    169 HA2  GLY     9       5.166 -22.873  -1.539
ATOM    170 C    GLY     9       5.306 -22.179  -3.639
ATOM    171 O    GLY     9       6.418 -21.692  -3.524
ATOM    172 N    CYS    10       4.433 -21.659  -4.543
ATOM    173 H    CYS    10       3.459 -21.914  -4.466
ATOM    174 CA   CYS    10       4.698 -20.677  -5.556
ATOM    175 HA   CYS    10       5.690 -20.842  -5.976
ATOM    176 CB   CYS    10       3.669 -20.852  -6.704
ATOM    177 HB1  CYS    10       3.730 -20.000  -7.381
ATOM    178 HB2  CYS    10       2.672 -20.958  -6.275
ATOM    179 SG   CYS    10       4.012 -22.348  -7.719
ATOM    180 HG   CYS    10       4.995 -21.789  -8.429
ATOM    181 C    CYS    10       4.713 -19.197  -5.088
ATOM    182 O    CYS    10       5.178 -18.350  -5.785
ATOM    183 N    MET    11       4.217 -18.905  -3.858
ATOM    184 H    MET    11       3.872 -19.689  -3.323
ATOM    185 CA   MET    11       4.323 -17.604  -3.220
ATOM    186 HA   MET    11       4.170 -16.826  -3.967
ATOM    187 CB   MET    11       3.114 -17.385  -2.250
ATOM    188 HB1  MET    11       3.133 -16.342  -1.932
ATOM    189 HB2  MET    11       3.176 -17.893  -1.288
ATOM    190 CG   MET    11       1.772 -17.741  -2.872
ATOM    191 HG1  MET    11       1.009 -17.623  -2.103
ATOM    192 HG2  MET    11       1.747 -18.738  -3.314
ATOM    193 SD   MET    11       1.279 -16.761  -4.298
ATOM    194 CE   MET    11       1.222 -15.030  -3.677
ATOM    195 HE1  MET    11       0.355 -14.819  -3.050
ATOM    196 HE2  MET    11       2.244 -14.777  -3.396
ATOM    197 HE3  MET    11       0.967 -14.419  -4.543
ATOM    198 C    MET    11       5.673 -17.282  -2.570
ATOM    199 O    MET    11       6.279 -18.177  -1.954
ATOM    200 N    VAL    12       6.190 -16.062  -2.872
ATOM    201 H    VAL    12       5.615 -15.426  -3.406
ATOM    202 CA   VAL    12       7.512 -15.670  -2.523
ATOM    203 HA   VAL    12       7.824 -16.291  -1.683
ATOM    204 CB   VAL    12       8.554 -15.942  -3.645
ATOM    205 HB   VAL    12       9.522 -15.818  -3.158
ATOM    206 CG1  VAL    12       8.698 -17.353  -4.128
ATOM    207 HG11 VAL    12       9.385 -17.393  -4.973
ATOM    208 HG12 VAL    12       9.173 -17.923  -3.330
ATOM    209 HG13 VAL    12       7.802 -17.864  -4.480
ATOM    210 CG2  VAL    12       8.539 -14.917  -4.775
ATOM    211 HG21 VAL    12       9.402 -15.123  -5.408
ATOM    212 HG22 VAL    12       7.637 -15.045  -5.374
ATOM    213 HG23 VAL    12       8.598 -13.854  -4.542
ATOM    214 C    VAL    12       7.700 -14.227  -2.020
ATOM    215 O    VAL    12       6.906 -13.363  -2.326
ATOM    216 N    GLN    13       8.766 -13.900  -1.278
ATOM    217 H    GLN    13       9.517 -14.575  -1.283
ATOM    218 CA   GLN    13       9.227 -12.455  -1.077
ATOM    219 HA   GLN    13       8.412 -11.781  -0.812
ATOM    220 CB   GLN    13      10.271 -12.586   0.033
ATOM    221 HB1  GLN    13      11.111 -13.171  -0.343
ATOM    222 HB2  GLN    13       9.865 -13.007   0.952
ATOM    223 CG   GLN    13      10.867 -11.279   0.533
ATOM    224 HG1  GLN    13      10.021 -10.723   0.939
ATOM    225 HG2  GLN    13      11.211 -10.703  -0.327
ATOM    226 CD   GLN    13      12.007 -11.436   1.535
ATOM    227 OE1  GLN    13      12.095 -12.332   2.371
ATOM    228 NE2  GLN    13      12.883 -10.468   1.533
ATOM    229 HE21 GLN    13      12.720  -9.777   0.815
ATOM    230 HE22 GLN    13      13.406 -10.282   2.377
ATOM    231 C    GLN    13       9.873 -11.863  -2.317
ATOM    232 O    GLN    13      10.632 -12.532  -2.991
ATOM    233 N    VAL    14       9.584 -10.570  -2.597
ATOM    234 H    VAL    14       8.831 -10.205  -2.032
ATOM    235 CA   VAL    14      10.223  -9.661  -3.594
ATOM    236 HA   VAL    14      11.141 -10.115  -3.967
ATOM    237 CB   VAL    14       9.380  -9.413  -4.881
ATOM    238 HB   VAL    14       8.481  -8.818  -4.718
ATOM    239 CG1  VAL    14      10.250  -8.516  -5.840
ATOM    240 HG11 VAL    14       9.787  -8.407  -6.821
ATOM    241 HG12 VAL    14      10.393  -7.505  -5.458
ATOM    242 HG13 VAL    14      11.292  -8.809  -5.963
ATOM    243 CG2  VAL    14       9.081 -10.715  -5.638
ATOM    244 HG21 VAL    14       8.354 -10.492  -6.419
ATOM    245 HG22 VAL    14       9.965 -11.154  -6.101
ATOM    246 HG23 VAL    14       8.780 -11.477  -4.919
ATOM    247 C    VAL    14      10.454  -8.294  -2.914
ATOM    248 O    VAL    14       9.548  -7.741  -2.252
ATOM    249 N    THR    15      11.682  -7.778  -3.087
ATOM    250 H    THR    15      12.434  -8.228  -3.590
ATOM    251 CA   THR    15      12.112  -6.567  -2.390
ATOM    252 HA   THR    15      11.258  -5.907  -2.242
ATOM    253 CB   THR    15      12.852  -6.935  -1.127
ATOM    254 HB   THR    15      13.824  -7.341  -1.408
ATOM    255 CG2  THR    15      13.112  -5.857  -0.052
ATOM    256 HG21 THR    15      13.133  -6.235   0.970
ATOM    257 HG22 THR    15      14.022  -5.284  -0.229
ATOM    258 HG23 THR    15      12.313  -5.156  -0.294
ATOM    259 OG1  THR    15      12.100  -7.947  -0.552
ATOM    260 HG1  THR    15      11.162  -7.751  -0.605
ATOM    261 C    THR    15      13.007  -5.723  -3.318
ATOM    262 O    THR    15      13.776  -6.278  -4.072
ATOM    263 N    CYS    16      12.906  -4.396  -3.258
ATOM    264 H    CYS    16      12.121  -3.956  -2.800
ATOM    265 CA   CYS    16      13.872  -3.397  -3.781
ATOM    266 HA   CYS    16      14.874  -3.813  -3.678
ATOM    267 CB   CYS    16      13.585  -3.121  -5.280
ATOM    268 HB1  CYS    16      12.599  -2.697  -5.473
ATOM    269 HB2  CYS    16      13.585  -4.075  -5.806
ATOM    270 SG   CYS    16      15.061  -2.319  -6.024
ATOM    271 HG   CYS    16      16.043  -3.118  -5.597
ATOM    272 C    CYS    16      13.779  -2.046  -3.060
ATOM    273 O    CYS    16      12.653  -1.600  -2.879
ATOM    274 N    GLY    17      14.873  -1.389  -2.735
ATOM    275 H    GLY    17      15.796  -1.752  -2.926
ATOM    276 CA   GLY    17      14.804  -0.137  -2.004
ATOM    277 HA1  GLY    17      14.117   0.534  -2.520
ATOM    278 HA2  GLY    17      15.724   0.448  -2.021
ATOM    279 C    GLY    17      14.337  -0.348  -0.565
ATOM    280 O    GLY    17      14.787  -1.253   0.145
ATOM    281 N    THR    18      13.311   0.495  -0.150
ATOM    282 H    THR    18      12.792   0.927  -0.901
ATOM    283 CA   THR    18      12.659   0.409   1.119
ATOM    284 HA   THR    18      13.197  -0.292   1.758
ATOM    285 CB   THR    18      12.734   1.752   1.844
ATOM    286 HB   THR    18      12.235   1.564   2.795
ATOM    287 CG2  THR    18      14.109   2.143   2.256
ATOM    288 HG21 THR    18      13.938   2.796   3.112
ATOM    289 HG22 THR    18      14.651   1.264   2.606
ATOM    290 HG23 THR    18      14.724   2.628   1.498
ATOM    291 OG1  THR    18      12.167   2.793   1.109
ATOM    292 HG1  THR    18      11.926   3.459   1.757
ATOM    293 C    THR    18      11.273  -0.178   0.980
ATOM    294 O    THR    18      10.599  -0.216   2.013
ATOM    295 N    THR    19      10.781  -0.642  -0.222
ATOM    296 H    THR    19      11.415  -0.762  -0.999
ATOM    297 CA   THR    19       9.410  -1.225  -0.450
ATOM    298 HA   THR    19       8.753  -1.221   0.420
ATOM    299 CB   THR    19       8.750  -0.411  -1.573
ATOM    300 HB   THR    19       9.457  -0.622  -2.375
ATOM    301 CG2  THR    19       7.330  -0.777  -1.897
ATOM    302 HG21 THR    19       6.878  -0.066  -2.589
ATOM    303 HG22 THR    19       7.382  -1.745  -2.395
ATOM    304 HG23 THR    19       6.652  -0.836  -1.045
ATOM    305 OG1  THR    19       8.847   0.960  -1.204
ATOM    306 HG1  THR    19       9.075   1.530  -1.942
ATOM    307 C    THR    19       9.478  -2.734  -0.751
ATOM    308 O    THR    19      10.489  -3.225  -1.254
ATOM    309 N    THR    20       8.453  -3.570  -0.468
ATOM    310 H    THR    20       7.664  -3.119  -0.027
ATOM    311 CA   THR    20       8.495  -5.016  -0.390
ATOM    312 HA   THR    20       9.087  -5.352  -1.242
ATOM    313 CB   THR    20       9.221  -5.475   0.895
ATOM    314 HB   THR    20      10.174  -4.951   0.975
ATOM    315 CG2  THR    20       8.552  -5.388   2.266
ATOM    316 HG21 THR    20       7.802  -6.156   2.456
ATOM    317 HG22 THR    20       9.259  -5.190   3.071
ATOM    318 HG23 THR    20       8.010  -4.444   2.223
ATOM    319 OG1  THR    20       9.527  -6.846   0.795
ATOM    320 HG1  THR    20       9.998  -7.145   1.577
ATOM    321 C    THR    20       7.082  -5.553  -0.365
ATOM    322 O    THR    20       6.105  -5.013   0.158
ATOM    323 N    LEU    21       6.911  -6.633  -1.132
ATOM    324 H    LEU    21       7.727  -6.956  -1.631
ATOM    325 CA   LEU    21       5.696  -7.271  -1.383
ATOM    326 HA   LEU    21       5.196  -7.392  -0.422
ATOM    327 CB   LEU    21       4.820  -6.283  -2.220
ATOM    328 HB1  LEU    21       4.367  -5.520  -1.586
ATOM    329 HB2  LEU    21       4.010  -6.946  -2.524
ATOM    330 CG   LEU    21       5.463  -5.638  -3.445
ATOM    331 HG   LEU    21       6.312  -5.032  -3.128
ATOM    332 CD1  LEU    21       5.955  -6.701  -4.424
ATOM    333 HD11 LEU    21       6.416  -6.254  -5.304
ATOM    334 HD12 LEU    21       6.740  -7.291  -3.949
ATOM    335 HD13 LEU    21       5.229  -7.429  -4.785
ATOM    336 CD2  LEU    21       4.404  -4.828  -4.145
ATOM    337 HD21 LEU    21       4.839  -4.436  -5.064
ATOM    338 HD22 LEU    21       3.573  -5.513  -4.316
ATOM    339 HD23 LEU    21       4.122  -4.020  -3.470
ATOM    340 C    LEU    21       5.789  -8.682  -2.000
ATOM    341 O    LEU    21       6.901  -9.124  -2.225
ATOM    342 N    ASN    22       4.663  -9.334  -2.232
ATOM    343 H    ASN    22       3.765  -8.872  -2.216
ATOM    344 CA   ASN    22       4.686 -10.740  -2.707
ATOM    345 HA   ASN    22       5.412 -11.249  -2.073
ATOM    346 CB   ASN    22       3.314 -11.390  -2.576
ATOM    347 HB1  ASN    22       3.250 -12.407  -2.962
ATOM    348 HB2  ASN    22       2.670 -10.844  -3.266
ATOM    349 CG   ASN    22       2.759 -11.405  -1.162
ATOM    350 OD1  ASN    22       3.142 -12.247  -0.369
ATOM    351 ND2  ASN    22       2.060 -10.394  -0.742
ATOM    352 HD21 ASN    22       1.860  -9.668  -1.414
ATOM    353 HD22 ASN    22       1.588 -10.527   0.141
ATOM    354 C    ASN    22       5.102 -10.910  -4.194
ATOM    355 O    ASN    22       4.645 -10.187  -5.061
ATOM    356 N    GLY    23       5.755 -12.038  -4.544
ATOM    357 H    GLY    23       6.007 -12.647  -3.779
ATOM    358 CA   GLY    23       5.824 -12.630  -5.897
ATOM    359 HA1  GLY    23       6.839 -12.845  -6.231
ATOM    360 HA2  GLY    23       5.467 -11.950  -6.671
ATOM    361 C    GLY    23       4.931 -13.864  -6.023
ATOM    362 O    GLY    23       4.635 -14.510  -5.064
ATOM    363 N    LEU    24       4.654 -14.218  -7.284
ATOM    364 H    LEU    24       4.770 -13.465  -7.947
ATOM    365 CA   LEU    24       4.263 -15.583  -7.772
ATOM    366 HA   LEU    24       4.157 -16.209  -6.886
ATOM    367 CB   LEU    24       2.976 -15.415  -8.527
ATOM    368 HB1  LEU    24       3.251 -14.724  -9.323
ATOM    369 HB2  LEU    24       2.161 -14.964  -7.961
ATOM    370 CG   LEU    24       2.407 -16.699  -9.215
ATOM    371 HG   LEU    24       3.162 -17.118  -9.879
ATOM    372 CD1  LEU    24       1.885 -17.542  -8.068
ATOM    373 HD11 LEU    24       1.500 -18.499  -8.422
ATOM    374 HD12 LEU    24       2.631 -17.837  -7.330
ATOM    375 HD13 LEU    24       1.040 -17.045  -7.591
ATOM    376 CD2  LEU    24       1.268 -16.327 -10.138
ATOM    377 HD21 LEU    24       0.795 -17.262 -10.436
ATOM    378 HD22 LEU    24       0.626 -15.651  -9.573
ATOM    379 HD23 LEU    24       1.615 -15.767 -11.006
ATOM    380 C    LEU    24       5.359 -16.224  -8.644
ATOM    381 O    LEU    24       5.518 -15.795  -9.822
ATOM    382 N    TRP    25       6.160 -17.107  -8.106
ATOM    383 H    TRP    25       6.029 -17.422  -7.156
ATOM    384 CA   TRP    25       7.283 -17.814  -8.768
ATOM    385 HA   TRP    25       7.705 -17.216  -9.575
ATOM    386 CB   TRP    25       8.307 -18.161  -7.714
ATOM    387 HB1  TRP    25       7.766 -18.721  -6.951
ATOM    388 HB2  TRP    25       8.589 -17.226  -7.230
ATOM    389 CG   TRP    25       9.561 -18.936  -7.886
ATOM    390 CD1  TRP    25      10.376 -19.022  -8.961
ATOM    391 HD1  TRP    25      10.183 -18.542  -9.909
ATOM    392 NE1  TRP    25      11.440 -19.776  -8.631
ATOM    393 HE1  TRP    25      12.159 -19.920  -9.326
ATOM    394 CE2  TRP    25      11.347 -20.450  -7.444
ATOM    395 CZ2  TRP    25      12.050 -21.483  -6.876
ATOM    396 HZ2  TRP    25      12.849 -21.964  -7.420
ATOM    397 CH2  TRP    25      11.581 -21.971  -5.646
ATOM    398 HH2  TRP    25      12.081 -22.834  -5.232
ATOM    399 CZ3  TRP    25      10.443 -21.430  -5.009
ATOM    400 HZ3  TRP    25      10.100 -21.785  -4.049
ATOM    401 CE3  TRP    25       9.750 -20.394  -5.630
ATOM    402 HE3  TRP    25       8.841 -19.976  -5.224
ATOM    403 CD2  TRP    25      10.155 -19.888  -6.904
ATOM    404 C    TRP    25       6.908 -19.088  -9.474
ATOM    405 O    TRP    25       6.377 -20.048  -8.940
ATOM    406 N    LEU    26       7.264 -19.175 -10.728
ATOM    407 H    LEU    26       7.956 -18.487 -10.991
ATOM    408 CA   LEU    26       6.891 -20.243 -11.618
ATOM    409 HA   LEU    26       6.736 -21.189 -11.099
ATOM    410 CB   LEU    26       5.653 -19.834 -12.456
ATOM    411 HB1  LEU    26       5.455 -20.674 -13.123
ATOM    412 HB2  LEU    26       5.789 -18.916 -13.028
ATOM    413 CG   LEU    26       4.375 -19.641 -11.606
ATOM    414 HG   LEU    26       4.595 -19.095 -10.689
ATOM    415 CD1  LEU    26       3.316 -18.738 -12.395
ATOM    416 HD11 LEU    26       2.522 -18.438 -11.711
ATOM    417 HD12 LEU    26       3.870 -17.890 -12.797
ATOM    418 HD13 LEU    26       2.799 -19.156 -13.259
ATOM    419 CD2  LEU    26       3.816 -20.957 -11.063
ATOM    420 HD21 LEU    26       2.869 -20.702 -10.588
ATOM    421 HD22 LEU    26       3.559 -21.538 -11.949
ATOM    422 HD23 LEU    26       4.468 -21.404 -10.313
ATOM    423 C    LEU    26       8.013 -20.548 -12.612
ATOM    424 O    LEU    26       8.461 -19.585 -13.273
ATOM    425 N    ASP    27       8.444 -21.769 -12.718
ATOM    426 H    ASP    27       7.985 -22.469 -12.153
ATOM    427 CA   ASP    27       9.772 -21.952 -13.288
ATOM    428 HA   ASP    27      10.065 -22.955 -12.976
ATOM    429 CB   ASP    27       9.797 -22.030 -14.834
ATOM    430 HB1  ASP    27      10.740 -22.508 -15.101
ATOM    431 HB2  ASP    27       9.771 -21.038 -15.284
ATOM    432 CG   ASP    27       8.606 -22.831 -15.340
ATOM    433 OD1  ASP    27       8.522 -24.068 -15.041
ATOM    434 OD2  ASP    27       7.781 -22.248 -16.098
ATOM    435 C    ASP    27      10.782 -20.941 -12.626
ATOM    436 O    ASP    27      10.871 -20.910 -11.421
ATOM    437 N    ASP    28      11.490 -20.188 -13.388
ATOM    438 H    ASP    28      11.351 -20.290 -14.383
ATOM    439 CA   ASP    28      12.596 -19.318 -12.926
ATOM    440 HA   ASP    28      12.662 -19.316 -11.838
ATOM    441 CB   ASP    28      13.917 -19.896 -13.497
ATOM    442 HB1  ASP    28      14.002 -20.941 -13.201
ATOM    443 HB2  ASP    28      14.744 -19.324 -13.076
ATOM    444 CG   ASP    28      14.070 -19.855 -14.989
ATOM    445 OD1  ASP    28      13.273 -19.250 -15.725
ATOM    446 OD2  ASP    28      15.154 -20.279 -15.438
ATOM    447 C    ASP    28      12.291 -17.807 -13.237
ATOM    448 O    ASP    28      13.148 -16.941 -13.320
ATOM    449 N    VAL    29      11.050 -17.488 -13.425
ATOM    450 H    VAL    29      10.375 -18.237 -13.363
ATOM    451 CA   VAL    29      10.515 -16.103 -13.468
ATOM    452 HA   VAL    29      11.355 -15.424 -13.318
ATOM    453 CB   VAL    29       9.851 -15.839 -14.817
ATOM    454 HB   VAL    29       9.217 -16.708 -14.988
ATOM    455 CG1  VAL    29       9.002 -14.478 -14.815
ATOM    456 HG11 VAL    29       8.557 -14.228 -15.778
ATOM    457 HG12 VAL    29       8.109 -14.662 -14.217
ATOM    458 HG13 VAL    29       9.564 -13.696 -14.306
ATOM    459 CG2  VAL    29      10.966 -15.811 -15.853
ATOM    460 HG21 VAL    29      10.602 -15.573 -16.853
ATOM    461 HG22 VAL    29      11.644 -14.979 -15.661
ATOM    462 HG23 VAL    29      11.484 -16.769 -15.859
ATOM    463 C    VAL    29       9.522 -15.896 -12.263
ATOM    464 O    VAL    29       8.643 -16.758 -12.013
ATOM    465 N    VAL    30       9.686 -14.791 -11.547
ATOM    466 H    VAL    30      10.276 -14.086 -11.965
ATOM    467 CA   VAL    30       8.791 -14.291 -10.538
ATOM    468 HA   VAL    30       8.067 -15.057 -10.260
ATOM    469 CB   VAL    30       9.517 -13.869  -9.248
ATOM    470 HB   VAL    30      10.149 -13.009  -9.470
ATOM    471 CG1  VAL    30       8.673 -13.567  -7.981
ATOM    472 HG11 VAL    30       9.287 -13.449  -7.088
ATOM    473 HG12 VAL    30       8.133 -12.640  -8.171
ATOM    474 HG13 VAL    30       7.927 -14.338  -7.791
ATOM    475 CG2  VAL    30      10.413 -14.970  -8.739
ATOM    476 HG21 VAL    30      10.774 -14.757  -7.732
ATOM    477 HG22 VAL    30       9.832 -15.888  -8.647
ATOM    478 HG23 VAL    30      11.241 -15.022  -9.446
ATOM    479 C    VAL    30       8.031 -13.071 -11.148
ATOM    480 O    VAL    30       8.618 -12.239 -11.856
ATOM    481 N    TYR    31       6.733 -13.100 -10.892
ATOM    482 H    TYR    31       6.317 -13.923 -10.481
ATOM    483 CA   TYR    31       5.833 -11.997 -11.157
ATOM    484 HA   TYR    31       6.438 -11.301 -11.739
ATOM    485 CB   TYR    31       4.614 -12.574 -11.843
ATOM    486 HB1  TYR    31       3.995 -11.743 -12.181
ATOM    487 HB2  TYR    31       3.932 -13.054 -11.140
ATOM    488 CG   TYR    31       5.013 -13.330 -13.104
ATOM    489 CD1  TYR    31       5.132 -14.690 -13.088
ATOM    490 HD1  TYR    31       5.206 -15.144 -12.111
ATOM    491 CE1  TYR    31       5.360 -15.402 -14.259
ATOM    492 HE1  TYR    31       5.595 -16.451 -14.160
ATOM    493 CZ   TYR    31       5.463 -14.744 -15.504
ATOM    494 OH   TYR    31       5.665 -15.418 -16.620
ATOM    495 HH   TYR    31       5.844 -14.703 -17.235
ATOM    496 CE2  TYR    31       5.266 -13.324 -15.567
ATOM    497 HE2  TYR    31       5.415 -12.807 -16.504
ATOM    498 CD2  TYR    31       4.986 -12.645 -14.324
ATOM    499 HD2  TYR    31       4.940 -11.573 -14.198
ATOM    500 C    TYR    31       5.407 -11.229  -9.845
ATOM    501 O    TYR    31       5.106 -11.765  -8.761
ATOM    502 N    CYS    32       5.577  -9.870  -9.963
ATOM    503 H    CYS    32       5.960  -9.529 -10.834
ATOM    504 CA   CYS    32       5.267  -8.887  -8.888
ATOM    505 HA   CYS    32       4.446  -9.345  -8.338
ATOM    506 CB   CYS    32       6.337  -8.808  -7.861
ATOM    507 HB1  CYS    32       6.725  -9.811  -7.681
ATOM    508 HB2  CYS    32       5.925  -8.397  -6.940
ATOM    509 SG   CYS    32       7.629  -7.765  -8.441
ATOM    510 HG   CYS    32       6.930  -6.640  -8.622
ATOM    511 C    CYS    32       4.738  -7.556  -9.378
ATOM    512 O    CYS    32       5.041  -7.130 -10.524
ATOM    513 N    PRO    33       4.021  -6.760  -8.578
ATOM    514 CD   PRO    33       3.400  -7.086  -7.343
ATOM    515 HD1  PRO    33       3.954  -7.021  -6.406
ATOM    516 HD2  PRO    33       2.988  -8.095  -7.376
ATOM    517 CG   PRO    33       2.234  -6.108  -7.309
ATOM    518 HG1  PRO    33       1.839  -5.904  -6.314
ATOM    519 HG2  PRO    33       1.455  -6.506  -7.959
ATOM    520 CB   PRO    33       2.782  -4.828  -7.928
ATOM    521 HB1  PRO    33       3.294  -4.207  -7.193
ATOM    522 HB2  PRO    33       1.977  -4.268  -8.404
ATOM    523 CA   PRO    33       3.645  -5.407  -8.992
ATOM    524 HA   PRO    33       3.072  -5.476  -9.917
ATOM    525 C    PRO    33       4.814  -4.437  -9.196
ATOM    526 O    PRO    33       5.777  -4.430  -8.395
ATOM    527 N    ARG    34       4.738  -3.565 -10.267
ATOM    528 H    ARG    34       3.901  -3.444 -10.819
ATOM    529 CA   ARG    34       5.849  -2.664 -10.536
ATOM    530 HA   ARG    34       6.715  -3.324 -10.589
ATOM    531 CB   ARG    34       5.741  -2.090 -11.996
ATOM    532 HB1  ARG    34       5.751  -2.881 -12.746
ATOM    533 HB2  ARG    34       6.523  -1.343 -12.129
ATOM    534 CG   ARG    34       4.496  -1.185 -12.119
ATOM    535 HG1  ARG    34       4.588  -0.440 -11.329
ATOM    536 HG2  ARG    34       3.544  -1.706 -12.016
ATOM    537 CD   ARG    34       4.448  -0.649 -13.571
ATOM    538 HD1  ARG    34       4.486  -1.542 -14.195
ATOM    539 HD2  ARG    34       5.285   0.030 -13.728
ATOM    540 NE   ARG    34       3.192   0.046 -13.816
ATOM    541 HE   ARG    34       2.468  -0.009 -13.114
ATOM    542 CZ   ARG    34       2.822   0.726 -14.882
ATOM    543 NH1  ARG    34       3.550   0.841 -15.944
ATOM    544 HH11 ARG    34       4.288   0.174 -16.119
ATOM    545 HH12 ARG    34       3.186   1.351 -16.737
ATOM    546 NH2  ARG    34       1.729   1.366 -14.849
ATOM    547 HH21 ARG    34       1.261   1.364 -13.955
ATOM    548 HH22 ARG    34       1.512   2.033 -15.575
ATOM    549 C    ARG    34       6.236  -1.596  -9.569
ATOM    550 O    ARG    34       7.308  -1.059  -9.735
ATOM    551 N    HSE    35       5.438  -1.207  -8.563
ATOM    552 H    HSE    35       4.653  -1.829  -8.432
ATOM    553 CA   HSE    35       5.725  -0.166  -7.601
ATOM    554 HA   HSE    35       6.162   0.665  -8.154
ATOM    555 CB   HSE    35       4.418   0.356  -6.896
ATOM    556 HB1  HSE    35       3.713   0.656  -7.672
ATOM    557 HB2  HSE    35       4.697   1.219  -6.292
ATOM    558 CG   HSE    35       3.648  -0.639  -6.026
ATOM    559 ND1  HSE    35       3.207  -1.819  -6.586
ATOM    560 CE1  HSE    35       2.502  -2.383  -5.604
ATOM    561 HE1  HSE    35       1.982  -3.316  -5.763
ATOM    562 NE2  HSE    35       2.565  -1.667  -4.471
ATOM    563 HE2  HSE    35       1.999  -1.792  -3.644
ATOM    564 CD2  HSE    35       3.250  -0.509  -4.727
ATOM    565 HD2  HSE    35       3.413   0.351  -4.095
ATOM    566 C    HSE    35       6.772  -0.535  -6.547
ATOM    567 O    HSE    35       7.276   0.318  -5.823
ATOM    568 N    VAL    36       7.211  -1.769  -6.584
ATOM    569 H    VAL    36       6.851  -2.479  -7.205
ATOM    570 CA   VAL    36       8.169  -2.247  -5.550
ATOM    571 HA   VAL    36       7.711  -1.993  -4.593
ATOM    572 CB   VAL    36       8.305  -3.828  -5.543
ATOM    573 HB   VAL    36       7.269  -4.155  -5.458
ATOM    574 CG1  VAL    36       8.959  -4.434  -6.813
ATOM    575 HG11 VAL    36       9.033  -5.496  -6.580
ATOM    576 HG12 VAL    36       8.367  -4.272  -7.713
ATOM    577 HG13 VAL    36       9.937  -3.978  -6.969
ATOM    578 CG2  VAL    36       8.970  -4.281  -4.256
ATOM    579 HG21 VAL    36       8.831  -5.352  -4.110
ATOM    580 HG22 VAL    36       9.972  -3.861  -4.336
ATOM    581 HG23 VAL    36       8.471  -3.795  -3.418
ATOM    582 C    VAL    36       9.565  -1.444  -5.645
ATOM    583 O    VAL    36      10.205  -1.314  -4.621
ATOM    584 N    ILE    37       9.961  -0.908  -6.774
ATOM    585 H    ILE    37       9.416  -1.017  -7.617
ATOM    586 CA   ILE    37      11.268  -0.160  -6.888
ATOM    587 HA   ILE    37      12.065  -0.632  -6.314
ATOM    588 CB   ILE    37      11.733  -0.098  -8.386
ATOM    589 HB   ILE    37      12.620   0.535  -8.396
ATOM    590 CG2  ILE    37      12.236  -1.476  -8.893
ATOM    591 HG21 ILE    37      12.970  -1.240  -9.663
ATOM    592 HG22 ILE    37      12.768  -2.018  -8.111
ATOM    593 HG23 ILE    37      11.382  -2.043  -9.265
ATOM    594 CG1  ILE    37      10.586   0.442  -9.261
ATOM    595 HG11 ILE    37      10.261   1.393  -8.840
ATOM    596 HG12 ILE    37       9.717  -0.214  -9.327
ATOM    597 CD1  ILE    37      11.083   0.652 -10.684
ATOM    598 HD11 ILE    37      10.432   1.355 -11.204
ATOM    599 HD12 ILE    37      12.010   1.220 -10.604
ATOM    600 HD13 ILE    37      11.261  -0.304 -11.175
ATOM    601 C    ILE    37      11.151   1.290  -6.403
ATOM    602 O    ILE    37      12.135   1.992  -6.477
ATOM    603 N    CYS    38      10.037   1.716  -5.728
ATOM    604 H    CYS    38       9.327   1.037  -5.497
ATOM    605 CA   CYS    38       9.703   3.142  -5.490
ATOM    606 HA   CYS    38      10.410   3.742  -6.063
ATOM    607 CB   CYS    38       8.313   3.508  -6.105
ATOM    608 HB1  CYS    38       8.127   4.558  -5.877
ATOM    609 HB2  CYS    38       7.488   2.943  -5.670
ATOM    610 SG   CYS    38       8.309   3.408  -7.890
ATOM    611 HG   CYS    38       7.458   4.401  -8.163
ATOM    612 C    CYS    38       9.731   3.542  -3.987
ATOM    613 O    CYS    38       9.501   2.704  -3.167
ATOM    614 N    THR    39       9.861   4.806  -3.672
ATOM    615 H    THR    39       9.933   5.426  -4.467
ATOM    616 CA   THR    39       9.428   5.377  -2.317
ATOM    617 HA   THR    39       9.401   4.602  -1.551
ATOM    618 CB   THR    39      10.529   6.356  -1.877
ATOM    619 HB   THR    39      11.506   5.875  -1.922
ATOM    620 CG2  THR    39      10.612   7.602  -2.704
ATOM    621 HG21 THR    39      11.618   8.010  -2.598
ATOM    622 HG22 THR    39      10.482   7.456  -3.776
ATOM    623 HG23 THR    39       9.899   8.342  -2.340
ATOM    624 OG1  THR    39      10.234   6.764  -0.562
ATOM    625 HG1  THR    39      10.901   7.424  -0.359
ATOM    626 C    THR    39       8.069   6.062  -2.508
ATOM    627 O    THR    39       7.579   6.098  -3.603
ATOM    628 N    SER    40       7.448   6.519  -1.436
ATOM    629 H    SER    40       7.876   6.483  -0.522
ATOM    630 CA   SER    40       6.013   6.868  -1.470
ATOM    631 HA   SER    40       5.499   6.140  -2.097
ATOM    632 CB   SER    40       5.427   6.806  -0.082
ATOM    633 HB1  SER    40       4.348   6.947  -0.132
ATOM    634 HB2  SER    40       5.853   7.613   0.513
ATOM    635 OG   SER    40       5.644   5.569   0.579
ATOM    636 HG   SER    40       5.893   5.873   1.454
ATOM    637 C    SER    40       5.669   8.195  -2.152
ATOM    638 O    SER    40       4.585   8.358  -2.626
ATOM    639 N    GLU    41       6.669   9.074  -2.382
ATOM    640 H    GLU    41       7.547   8.775  -1.982
ATOM    641 CA   GLU    41       6.624  10.143  -3.339
ATOM    642 HA   GLU    41       5.779  10.796  -3.125
ATOM    643 CB   GLU    41       7.937  11.005  -3.237
ATOM    644 HB1  GLU    41       7.908  11.665  -4.104
ATOM    645 HB2  GLU    41       8.812  10.404  -3.485
ATOM    646 CG   GLU    41       8.209  11.932  -2.020
ATOM    647 HG1  GLU    41       8.258  11.277  -1.150
ATOM    648 HG2  GLU    41       7.332  12.540  -1.796
ATOM    649 CD   GLU    41       9.381  12.831  -2.310
ATOM    650 OE1  GLU    41      10.468  12.364  -2.836
ATOM    651 OE2  GLU    41       9.216  14.052  -2.229
ATOM    652 C    GLU    41       6.455   9.721  -4.791
ATOM    653 O    GLU    41       5.690  10.255  -5.492
ATOM    654 N    ASP    42       7.155   8.680  -5.123
ATOM    655 H    ASP    42       7.653   8.209  -4.382
ATOM    656 CA   ASP    42       7.299   8.030  -6.417
ATOM    657 HA   ASP    42       7.209   8.794  -7.189
ATOM    658 CB   ASP    42       8.797   7.508  -6.490
ATOM    659 HB1  ASP    42       8.960   6.928  -7.398
ATOM    660 HB2  ASP    42       8.960   6.828  -5.654
ATOM    661 CG   ASP    42       9.882   8.624  -6.361
ATOM    662 OD1  ASP    42       9.596   9.809  -6.450
ATOM    663 OD2  ASP    42      11.029   8.308  -6.032
ATOM    664 C    ASP    42       6.160   6.945  -6.710
ATOM    665 O    ASP    42       6.419   5.973  -7.417
ATOM    666 N    MET    43       5.002   7.111  -6.051
ATOM    667 H    MET    43       4.914   7.845  -5.362
ATOM    668 CA   MET    43       3.737   6.394  -6.347
ATOM    669 HA   MET    43       3.851   5.761  -7.227
ATOM    670 CB   MET    43       3.501   5.422  -5.207
ATOM    671 HB1  MET    43       2.627   4.798  -5.393
ATOM    672 HB2  MET    43       3.116   6.016  -4.377
ATOM    673 CG   MET    43       4.678   4.566  -4.753
ATOM    674 HG1  MET    43       5.559   5.164  -4.517
ATOM    675 HG2  MET    43       5.006   3.949  -5.590
ATOM    676 SD   MET    43       4.225   3.270  -3.510
ATOM    677 CE   MET    43       5.917   3.081  -2.832
ATOM    678 HE1  MET    43       6.239   3.930  -2.228
ATOM    679 HE2  MET    43       5.906   2.221  -2.163
ATOM    680 HE3  MET    43       6.632   2.879  -3.630
ATOM    681 C    MET    43       2.563   7.345  -6.540
ATOM    682 O    MET    43       1.491   6.911  -6.793
ATOM    683 N    LEU    44       2.711   8.674  -6.483
ATOM    684 H    LEU    44       3.648   9.023  -6.346
ATOM    685 CA   LEU    44       1.676   9.611  -6.426
ATOM    686 HA   LEU    44       0.874   9.162  -5.840
ATOM    687 CB   LEU    44       2.333  10.824  -5.740
ATOM    688 HB1  LEU    44       3.262  10.959  -6.295
ATOM    689 HB2  LEU    44       2.694  10.685  -4.721
ATOM    690 CG   LEU    44       1.500  12.097  -5.793
ATOM    691 HG   LEU    44       0.988  12.271  -6.739
ATOM    692 CD1  LEU    44       0.450  12.079  -4.645
ATOM    693 HD11 LEU    44       0.902  12.620  -3.813
ATOM    694 HD12 LEU    44      -0.369  12.718  -4.975
ATOM    695 HD13 LEU    44       0.169  11.051  -4.418
ATOM    696 CD2  LEU    44       2.415  13.327  -5.690
ATOM    697 HD21 LEU    44       1.782  14.214  -5.645
ATOM    698 HD22 LEU    44       3.009  13.122  -4.799
ATOM    699 HD23 LEU    44       3.105  13.409  -6.529
ATOM    700 C    LEU    44       1.107   9.838  -7.810
ATOM    701 O    LEU    44      -0.019   9.576  -8.037
ATOM    702 N    ASN    45       1.921  10.304  -8.797
ATOM    703 H    ASN    45       2.896  10.467  -8.591
ATOM    704 CA   ASN    45       1.632  10.596 -10.216
ATOM    705 HA   ASN    45       0.759   9.999 -10.479
ATOM    706 CB   ASN    45       1.090  12.030 -10.407
ATOM    707 HB1  ASN    45       1.966  12.664 -10.266
ATOM    708 HB2  ASN    45       0.416  12.228  -9.574
ATOM    709 CG   ASN    45       0.412  12.245 -11.793
ATOM    710 OD1  ASN    45      -0.591  11.602 -12.004
ATOM    711 ND2  ASN    45       0.821  13.119 -12.670
ATOM    712 HD21 ASN    45       1.678  13.612 -12.466
ATOM    713 HD22 ASN    45       0.266  13.375 -13.474
ATOM    714 C    ASN    45       2.839  10.133 -11.068
ATOM    715 O    ASN    45       3.098  10.863 -11.969
ATOM    716 N    PRO    46       3.600   9.056 -10.883
ATOM    717 CD   PRO    46       3.371   7.805 -10.123
ATOM    718 HD1  PRO    46       2.409   7.332 -10.324
ATOM    719 HD2  PRO    46       3.371   8.072  -9.066
ATOM    720 CG   PRO    46       4.533   6.823 -10.452
ATOM    721 HG1  PRO    46       4.408   6.230 -11.357
ATOM    722 HG2  PRO    46       4.871   6.222  -9.608
ATOM    723 CB   PRO    46       5.633   7.910 -10.730
ATOM    724 HB1  PRO    46       6.561   7.534 -11.161
ATOM    725 HB2  PRO    46       5.815   8.350  -9.749
ATOM    726 CA   PRO    46       4.880   8.917 -11.610
ATOM    727 HA   PRO    46       5.493   9.818 -11.601
ATOM    728 C    PRO    46       4.738   8.411 -13.008
ATOM    729 O    PRO    46       3.650   8.056 -13.540
ATOM    730 N    ASN    47       5.879   8.149 -13.533
ATOM    731 H    ASN    47       6.749   8.439 -13.108
ATOM    732 CA   ASN    47       6.053   7.281 -14.684
ATOM    733 HA   ASN    47       5.120   6.815 -15.001
ATOM    734 CB   ASN    47       6.685   8.063 -15.887
ATOM    735 HB1  ASN    47       7.697   8.349 -15.602
ATOM    736 HB2  ASN    47       6.187   8.999 -16.141
ATOM    737 CG   ASN    47       6.789   7.102 -17.125
ATOM    738 OD1  ASN    47       7.870   6.589 -17.387
ATOM    739 ND2  ASN    47       5.729   6.614 -17.689
ATOM    740 HD21 ASN    47       4.839   6.950 -17.348
ATOM    741 HD22 ASN    47       5.724   5.784 -18.265
ATOM    742 C    ASN    47       7.038   6.112 -14.270
ATOM    743 O    ASN    47       8.162   6.345 -13.878
ATOM    744 N    TYR    48       6.580   4.843 -14.384
ATOM    745 H    TYR    48       5.626   4.612 -14.620
ATOM    746 CA   TYR    48       7.362   3.755 -13.832
ATOM    747 HA   TYR    48       7.847   4.023 -12.894
ATOM    748 CB   TYR    48       6.409   2.558 -13.517
ATOM    749 HB1  TYR    48       7.008   1.673 -13.302
ATOM    750 HB2  TYR    48       5.849   2.183 -14.373
ATOM    751 CG   TYR    48       5.543   2.722 -12.332
ATOM    752 CD1  TYR    48       6.121   2.576 -11.071
ATOM    753 HD1  TYR    48       7.172   2.410 -10.883
ATOM    754 CE1  TYR    48       5.285   2.815  -9.920
ATOM    755 HE1  TYR    48       5.708   2.852  -8.927
ATOM    756 CZ   TYR    48       3.887   2.922  -9.980
ATOM    757 OH   TYR    48       3.168   3.055  -8.823
ATOM    758 HH   TYR    48       2.235   3.136  -9.030
ATOM    759 CE2  TYR    48       3.349   3.021 -11.288
ATOM    760 HE2  TYR    48       2.285   3.035 -11.474
ATOM    761 CD2  TYR    48       4.164   3.074 -12.438
ATOM    762 HD2  TYR    48       3.684   3.066 -13.406
ATOM    763 C    TYR    48       8.532   3.351 -14.777
ATOM    764 O    TYR    48       9.494   2.773 -14.245
ATOM    765 N    GLU    49       8.529   3.706 -16.048
ATOM    766 H    GLU    49       7.677   4.000 -16.505
ATOM    767 CA   GLU    49       9.684   3.494 -16.935
ATOM    768 HA   GLU    49      10.117   2.495 -16.884
ATOM    769 CB   GLU    49       9.196   3.628 -18.363
ATOM    770 HB1  GLU    49      10.096   3.661 -18.978
ATOM    771 HB2  GLU    49       8.633   4.556 -18.465
ATOM    772 CG   GLU    49       8.544   2.313 -18.791
ATOM    773 HG1  GLU    49       7.708   2.571 -19.442
ATOM    774 HG2  GLU    49       8.155   1.790 -17.918
ATOM    775 CD   GLU    49       9.438   1.493 -19.677
ATOM    776 OE1  GLU    49       9.087   1.201 -20.832
ATOM    777 OE2  GLU    49      10.518   1.132 -19.095
ATOM    778 C    GLU    49      10.776   4.535 -16.681
ATOM    779 O    GLU    49      11.946   4.165 -16.700
ATOM    780 N    ASP    50      10.411   5.761 -16.343
ATOM    781 H    ASP    50       9.418   5.930 -16.404
ATOM    782 CA   ASP    50      11.372   6.776 -15.736
ATOM    783 HA   ASP    50      12.254   6.770 -16.377
ATOM    784 CB   ASP    50      10.773   8.230 -15.913
ATOM    785 HB1  ASP    50      10.120   8.393 -15.056
ATOM    786 HB2  ASP    50      10.310   8.335 -16.895
ATOM    787 CG   ASP    50      11.907   9.367 -15.958
ATOM    788 OD1  ASP    50      12.612   9.357 -16.997
ATOM    789 OD2  ASP    50      12.019  10.218 -15.038
ATOM    790 C    ASP    50      11.939   6.496 -14.286
ATOM    791 O    ASP    50      12.552   7.371 -13.665
ATOM    792 N    LEU    51      11.779   5.230 -13.859
ATOM    793 H    LEU    51      11.562   4.500 -14.522
ATOM    794 CA   LEU    51      12.256   4.753 -12.570
ATOM    795 HA   LEU    51      13.091   5.385 -12.267
ATOM    796 CB   LEU    51      11.079   4.741 -11.586
ATOM    797 HB1  LEU    51      11.292   4.121 -10.716
ATOM    798 HB2  LEU    51      10.220   4.367 -12.144
ATOM    799 CG   LEU    51      10.681   6.118 -11.025
ATOM    800 HG   LEU    51      10.481   6.712 -11.916
ATOM    801 CD1  LEU    51       9.449   5.977 -10.205
ATOM    802 HD11 LEU    51       9.253   6.941  -9.737
ATOM    803 HD12 LEU    51       8.629   5.748 -10.886
ATOM    804 HD13 LEU    51       9.636   5.233  -9.430
ATOM    805 CD2  LEU    51      11.855   6.783 -10.259
ATOM    806 HD21 LEU    51      12.686   7.025 -10.921
ATOM    807 HD22 LEU    51      11.625   7.775  -9.871
ATOM    808 HD23 LEU    51      12.161   6.190  -9.397
ATOM    809 C    LEU    51      12.936   3.384 -12.706
ATOM    810 O    LEU    51      14.041   3.322 -12.105
ATOM    811 N    LEU    52      12.488   2.378 -13.419
ATOM    812 H    LEU    52      11.608   2.538 -13.889
ATOM    813 CA   LEU    52      13.142   1.074 -13.595
ATOM    814 HA   LEU    52      13.176   0.625 -12.602
ATOM    815 CB   LEU    52      12.233   0.365 -14.528
ATOM    816 HB1  LEU    52      12.074   0.932 -15.445
ATOM    817 HB2  LEU    52      11.259   0.267 -14.049
ATOM    818 CG   LEU    52      12.801  -1.007 -14.908
ATOM    819 HG   LEU    52      13.726  -0.815 -15.453
ATOM    820 CD1  LEU    52      13.109  -1.838 -13.696
ATOM    821 HD11 LEU    52      12.179  -2.182 -13.244
ATOM    822 HD12 LEU    52      13.502  -2.772 -14.098
ATOM    823 HD13 LEU    52      13.802  -1.372 -12.997
ATOM    824 CD2  LEU    52      11.859  -1.879 -15.738
ATOM    825 HD21 LEU    52      12.231  -2.898 -15.852
ATOM    826 HD22 LEU    52      10.899  -1.954 -15.227
ATOM    827 HD23 LEU    52      11.739  -1.497 -16.752
ATOM    828 C    LEU    52      14.549   1.130 -14.095
ATOM    829 O    LEU    52      15.363   0.433 -13.548
ATOM    830 N    ILE    53      14.898   2.009 -15.023
ATOM    831 H    ILE    53      14.233   2.535 -15.571
ATOM    832 CA   ILE    53      16.272   2.224 -15.542
ATOM    833 HA   ILE    53      16.461   1.353 -16.169
ATOM    834 CB   ILE    53      16.274   3.484 -16.539
ATOM    835 HB   ILE    53      15.512   3.216 -17.271
ATOM    836 CG2  ILE    53      15.706   4.832 -16.007
ATOM    837 HG21 ILE    53      15.692   5.586 -16.794
ATOM    838 HG22 ILE    53      14.693   4.699 -15.629
ATOM    839 HG23 ILE    53      16.342   5.194 -15.199
ATOM    840 CG1  ILE    53      17.619   3.737 -17.229
ATOM    841 HG11 ILE    53      18.328   4.091 -16.481
ATOM    842 HG12 ILE    53      17.454   4.549 -17.937
ATOM    843 CD1  ILE    53      18.065   2.465 -17.961
ATOM    844 HD11 ILE    53      18.880   2.799 -18.603
ATOM    845 HD12 ILE    53      18.492   1.907 -17.128
ATOM    846 HD13 ILE    53      17.307   1.890 -18.493
ATOM    847 C    ILE    53      17.334   2.404 -14.447
ATOM    848 O    ILE    53      18.555   2.068 -14.615
ATOM    849 N    ARG    54      17.042   2.907 -13.259
ATOM    850 H    ARG    54      16.086   3.003 -12.950
ATOM    851 CA   ARG    54      18.003   3.231 -12.153
ATOM    852 HA   ARG    54      18.806   3.788 -12.637
ATOM    853 CB   ARG    54      17.349   4.087 -11.072
ATOM    854 HB1  ARG    54      17.922   4.111 -10.145
ATOM    855 HB2  ARG    54      16.332   3.715 -10.948
ATOM    856 CG   ARG    54      17.193   5.494 -11.566
ATOM    857 HG1  ARG    54      16.502   5.504 -12.408
ATOM    858 HG2  ARG    54      18.137   5.916 -11.912
ATOM    859 CD   ARG    54      16.583   6.413 -10.552
ATOM    860 HD1  ARG    54      17.313   6.661  -9.782
ATOM    861 HD2  ARG    54      15.747   5.907 -10.069
ATOM    862 NE   ARG    54      16.152   7.616 -11.280
ATOM    863 HE   ARG    54      16.384   7.697 -12.259
ATOM    864 CZ   ARG    54      15.214   8.422 -10.830
ATOM    865 NH1  ARG    54      14.784   8.384  -9.622
ATOM    866 HH11 ARG    54      15.293   7.863  -8.922
ATOM    867 HH12 ARG    54      14.155   9.121  -9.337
ATOM    868 NH2  ARG    54      14.653   9.163 -11.735
ATOM    869 HH21 ARG    54      14.750   8.811 -12.677
ATOM    870 HH22 ARG    54      13.998   9.855 -11.401
ATOM    871 C    ARG    54      18.610   1.994 -11.518
ATOM    872 O    ARG    54      19.616   2.067 -10.804
ATOM    873 N    LYS    55      17.932   0.835 -11.591
ATOM    874 H    LYS    55      17.164   0.856 -12.247
ATOM    875 CA   LYS    55      18.143  -0.341 -10.667
ATOM    876 HA   LYS    55      18.735  -0.010  -9.814
ATOM    877 CB   LYS    55      16.802  -0.737 -10.054
ATOM    878 HB1  LYS    55      16.952  -1.583  -9.385
ATOM    879 HB2  LYS    55      16.210  -1.114 -10.889
ATOM    880 CG   LYS    55      16.042   0.356  -9.278
ATOM    881 HG1  LYS    55      15.045  -0.074  -9.184
ATOM    882 HG2  LYS    55      15.840   1.180  -9.963
ATOM    883 CD   LYS    55      16.582   0.801  -7.893
ATOM    884 HD1  LYS    55      17.427   1.477  -8.018
ATOM    885 HD2  LYS    55      16.837  -0.095  -7.327
ATOM    886 CE   LYS    55      15.414   1.474  -7.162
ATOM    887 HE1  LYS    55      14.672   0.707  -6.938
ATOM    888 HE2  LYS    55      14.976   2.259  -7.778
ATOM    889 NZ   LYS    55      15.799   2.146  -5.911
ATOM    890 HZ1  LYS    55      16.167   1.497  -5.230
ATOM    891 HZ2  LYS    55      16.487   2.864  -6.091
ATOM    892 HZ3  LYS    55      15.017   2.631  -5.494
ATOM    893 C    LYS    55      18.785  -1.501 -11.429
ATOM    894 O    LYS    55      18.802  -1.585 -12.668
ATOM    895 N    SER    56      19.353  -2.420 -10.688
ATOM    896 H    SER    56      19.210  -2.323  -9.693
ATOM    897 CA   SER    56      20.038  -3.670 -11.167
ATOM    898 HA   SER    56      19.635  -4.049 -12.106
ATOM    899 CB   SER    56      21.488  -3.443 -11.565
ATOM    900 HB1  SER    56      21.502  -2.503 -12.118
ATOM    901 HB2  SER    56      21.902  -4.228 -12.198
ATOM    902 OG   SER    56      22.337  -3.247 -10.431
ATOM    903 HG   SER    56      23.249  -3.422 -10.674
ATOM    904 C    SER    56      19.814  -4.905 -10.293
ATOM    905 O    SER    56      19.105  -4.835  -9.295
ATOM    906 N    ASN    57      20.335  -6.094 -10.681
ATOM    907 H    ASN    57      20.812  -6.148 -11.570
ATOM    908 CA   ASN    57      19.900  -7.358 -10.070
ATOM    909 HA   ASN    57      18.819  -7.300 -10.201
ATOM    910 CB   ASN    57      20.345  -8.527 -10.879
ATOM    911 HB1  ASN    57      20.055  -9.468 -10.411
ATOM    912 HB2  ASN    57      21.434  -8.481 -10.905
ATOM    913 CG   ASN    57      19.889  -8.564 -12.303
ATOM    914 OD1  ASN    57      18.704  -8.418 -12.571
ATOM    915 ND2  ASN    57      20.798  -8.791 -13.143
ATOM    916 HD21 ASN    57      21.707  -9.153 -12.894
ATOM    917 HD22 ASN    57      20.579  -8.714 -14.126
ATOM    918 C    ASN    57      20.317  -7.517  -8.627
ATOM    919 O    ASN    57      19.762  -8.276  -7.869
ATOM    920 N    HSE    58      21.372  -6.781  -8.166
ATOM    921 H    HSE    58      21.849  -6.172  -8.815
ATOM    922 CA   HSE    58      21.878  -6.777  -6.796
ATOM    923 HA   HSE    58      21.637  -7.689  -6.250
ATOM    924 CB   HSE    58      23.384  -6.550  -6.773
ATOM    925 HB1  HSE    58      23.750  -7.313  -7.461
ATOM    926 HB2  HSE    58      23.796  -6.752  -5.785
ATOM    927 CG   HSE    58      23.826  -5.192  -7.212
ATOM    928 ND1  HSE    58      24.437  -4.950  -8.407
ATOM    929 CE1  HSE    58      24.733  -3.657  -8.405
ATOM    930 HE1  HSE    58      25.163  -3.127  -9.242
ATOM    931 NE2  HSE    58      24.448  -3.104  -7.287
ATOM    932 HE2  HSE    58      24.511  -2.103  -7.171
ATOM    933 CD2  HSE    58      23.833  -4.043  -6.487
ATOM    934 HD2  HSE    58      23.469  -3.789  -5.502
ATOM    935 C    HSE    58      21.150  -5.687  -5.976
ATOM    936 O    HSE    58      21.357  -5.625  -4.775
ATOM    937 N    ASN    59      20.222  -4.909  -6.552
ATOM    938 H    ASN    59      20.089  -5.093  -7.536
ATOM    939 CA   ASN    59      19.197  -4.129  -5.821
ATOM    940 HA   ASN    59      19.460  -4.078  -4.764
ATOM    941 CB   ASN    59      18.967  -2.675  -6.485
ATOM    942 HB1  ASN    59      18.330  -2.063  -5.845
ATOM    943 HB2  ASN    59      18.534  -2.722  -7.484
ATOM    944 CG   ASN    59      20.199  -1.853  -6.789
ATOM    945 OD1  ASN    59      20.249  -1.187  -7.826
ATOM    946 ND2  ASN    59      21.190  -1.850  -5.990
ATOM    947 HD21 ASN    59      21.056  -2.287  -5.089
ATOM    948 HD22 ASN    59      22.023  -1.346  -6.257
ATOM    949 C    ASN    59      17.930  -4.873  -5.623
ATOM    950 O    ASN    59      17.008  -4.344  -4.995
ATOM    951 N    PHE    60      17.759  -6.093  -6.174
ATOM    952 H    PHE    60      18.423  -6.560  -6.776
ATOM    953 CA   PHE    60      16.558  -6.900  -5.832
ATOM    954 HA   PHE    60      15.850  -6.194  -5.399
ATOM    955 CB   PHE    60      15.933  -7.514  -7.073
ATOM    956 HB1  PHE    60      15.125  -8.208  -6.842
ATOM    957 HB2  PHE    60      16.681  -8.049  -7.658
ATOM    958 CG   PHE    60      15.277  -6.539  -7.947
ATOM    959 CD1  PHE    60      13.916  -6.384  -7.738
ATOM    960 HD1  PHE    60      13.486  -6.805  -6.841
ATOM    961 CE1  PHE    60      13.171  -5.568  -8.583
ATOM    962 HE1  PHE    60      12.104  -5.494  -8.433
ATOM    963 CZ   PHE    60      13.749  -4.848  -9.648
ATOM    964 HZ   PHE    60      13.156  -4.236 -10.312
ATOM    965 CE2  PHE    60      15.184  -4.965  -9.854
ATOM    966 HE2  PHE    60      15.542  -4.393 -10.697
ATOM    967 CD2  PHE    60      15.923  -5.803  -8.975
ATOM    968 HD2  PHE    60      16.996  -5.808  -9.097
ATOM    969 C    PHE    60      16.855  -8.039  -4.845
ATOM    970 O    PHE    60      18.011  -8.471  -4.875
ATOM    971 N    LEU    61      15.869  -8.396  -4.053
ATOM    972 H    LEU    61      14.963  -7.954  -4.112
ATOM    973 CA   LEU    61      15.853  -9.562  -3.171
ATOM    974 HA   LEU    61      16.661 -10.275  -3.334
ATOM    975 CB   LEU    61      16.099  -9.223  -1.680
ATOM    976 HB1  LEU    61      15.516  -8.365  -1.347
ATOM    977 HB2  LEU    61      17.105  -8.809  -1.735
ATOM    978 CG   LEU    61      16.070 -10.396  -0.667
ATOM    979 HG   LEU    61      15.046 -10.769  -0.655
ATOM    980 CD1  LEU    61      16.922 -11.613  -1.147
ATOM    981 HD11 LEU    61      17.035 -12.250  -0.270
ATOM    982 HD12 LEU    61      16.346 -12.198  -1.864
ATOM    983 HD13 LEU    61      17.923 -11.385  -1.513
ATOM    984 CD2  LEU    61      16.598  -9.834   0.643
ATOM    985 HD21 LEU    61      16.258 -10.563   1.378
ATOM    986 HD22 LEU    61      17.682  -9.851   0.754
ATOM    987 HD23 LEU    61      16.108  -8.882   0.851
ATOM    988 C    LEU    61      14.615 -10.466  -3.515
ATOM    989 O    LEU    61      13.495 -10.020  -3.193
ATOM    990 N    VAL    62      14.768 -11.719  -3.992
ATOM    991 H    VAL    62      15.721 -12.053  -3.996
ATOM    992 CA   VAL    62      13.691 -12.721  -3.965
ATOM    993 HA   VAL    62      12.797 -12.171  -3.673
ATOM    994 CB   VAL    62      13.501 -13.332  -5.376
ATOM    995 HB   VAL    62      14.430 -13.750  -5.763
ATOM    996 CG1  VAL    62      12.469 -14.461  -5.433
ATOM    997 HG11 VAL    62      12.296 -14.892  -6.419
ATOM    998 HG12 VAL    62      12.786 -15.310  -4.827
ATOM    999 HG13 VAL    62      11.487 -14.072  -5.163
ATOM   1000 CG2  VAL    62      13.124 -12.174  -6.362
ATOM   1001 HG21 VAL    62      12.723 -12.625  -7.270
ATOM   1002 HG22 VAL    62      12.432 -11.425  -5.978
ATOM   1003 HG23 VAL    62      14.032 -11.688  -6.719
ATOM   1004 C    VAL    62      14.047 -13.866  -2.938
ATOM   1005 O    VAL    62      15.157 -14.361  -2.967
ATOM   1006 N    GLN    63      13.104 -14.206  -2.058
ATOM   1007 H    GLN    63      12.188 -13.782  -2.088
ATOM   1008 CA   GLN    63      13.292 -15.316  -1.123
ATOM   1009 HA   GLN    63      14.099 -15.990  -1.407
ATOM   1010 CB   GLN    63      13.399 -14.894   0.377
ATOM   1011 HB1  GLN    63      13.521 -15.728   1.069
ATOM   1012 HB2  GLN    63      12.477 -14.416   0.707
ATOM   1013 CG   GLN    63      14.556 -13.885   0.657
ATOM   1014 HG1  GLN    63      14.116 -12.892   0.570
ATOM   1015 HG2  GLN    63      15.382 -14.028  -0.040
ATOM   1016 CD   GLN    63      15.062 -14.138   2.086
ATOM   1017 OE1  GLN    63      15.984 -14.877   2.328
ATOM   1018 NE2  GLN    63      14.532 -13.410   3.019
ATOM   1019 HE21 GLN    63      13.771 -12.791   2.778
ATOM   1020 HE22 GLN    63      14.815 -13.434   3.988
ATOM   1021 C    GLN    63      12.138 -16.258  -1.068
ATOM   1022 O    GLN    63      11.009 -15.773  -0.984
ATOM   1023 N    ALA    64      12.410 -17.604  -1.166
ATOM   1024 H    ALA    64      13.402 -17.790  -1.162
ATOM   1025 CA   ALA    64      11.444 -18.667  -0.857
ATOM   1026 HA   ALA    64      10.421 -18.377  -1.096
ATOM   1027 CB   ALA    64      11.636 -19.841  -1.795
ATOM   1028 HB1  ALA    64      11.028 -20.653  -1.394
ATOM   1029 HB2  ALA    64      11.386 -19.627  -2.834
ATOM   1030 HB3  ALA    64      12.673 -20.155  -1.677
ATOM   1031 C    ALA    64      11.586 -18.991   0.610
ATOM   1032 O    ALA    64      12.662 -19.474   1.023
ATOM   1033 N    GLY    65      10.498 -18.851   1.429
ATOM   1034 H    GLY    65       9.647 -18.456   1.055
ATOM   1035 CA   GLY    65      10.614 -19.034   2.913
ATOM   1036 HA1  GLY    65      11.105 -19.981   3.137
ATOM   1037 HA2  GLY    65       9.599 -18.993   3.310
ATOM   1038 C    GLY    65      11.395 -18.004   3.599
ATOM   1039 O    GLY    65      11.173 -16.810   3.475
ATOM   1040 N    ASN    66      12.532 -18.408   4.230
ATOM   1041 H    ASN    66      12.713 -19.398   4.320
ATOM   1042 CA   ASN    66      13.645 -17.550   4.726
ATOM   1043 HA   ASN    66      13.367 -16.496   4.738
ATOM   1044 CB   ASN    66      13.826 -17.818   6.241
ATOM   1045 HB1  ASN    66      14.511 -17.080   6.658
ATOM   1046 HB2  ASN    66      14.186 -18.832   6.416
ATOM   1047 CG   ASN    66      12.546 -17.722   7.060
ATOM   1048 OD1  ASN    66      12.136 -18.714   7.599
ATOM   1049 ND2  ASN    66      12.035 -16.495   7.166
ATOM   1050 HD21 ASN    66      12.448 -15.775   6.590
ATOM   1051 HD22 ASN    66      11.190 -16.313   7.690
ATOM   1052 C    ASN    66      14.916 -17.820   3.888
ATOM   1053 O    ASN    66      15.966 -17.652   4.512
ATOM   1054 N    VAL    67      14.843 -18.213   2.557
ATOM   1055 H    VAL    67      13.906 -18.306   2.192
ATOM   1056 CA   VAL    67      16.060 -18.528   1.762
ATOM   1057 HA   VAL    67      16.940 -18.188   2.308
ATOM   1058 CB   VAL    67      16.289 -20.065   1.612
ATOM   1059 HB   VAL    67      15.600 -20.487   0.880
ATOM   1060 CG1  VAL    67      17.771 -20.292   1.263
ATOM   1061 HG11 VAL    67      17.950 -21.360   1.386
ATOM   1062 HG12 VAL    67      18.013 -19.919   0.268
ATOM   1063 HG13 VAL    67      18.423 -19.815   1.994
ATOM   1064 CG2  VAL    67      16.154 -20.759   2.920
ATOM   1065 HG21 VAL    67      15.226 -20.546   3.449
ATOM   1066 HG22 VAL    67      16.176 -21.843   2.805
ATOM   1067 HG23 VAL    67      16.913 -20.374   3.601
ATOM   1068 C    VAL    67      16.127 -17.845   0.388
ATOM   1069 O    VAL    67      15.197 -17.844  -0.365
ATOM   1070 N    GLN    68      17.250 -17.369  -0.093
ATOM   1071 H    GLN    68      18.054 -17.342   0.518
ATOM   1072 CA   GLN    68      17.323 -16.527  -1.320
ATOM   1073 HA   GLN    68      16.375 -15.990  -1.325
ATOM   1074 CB   GLN    68      18.566 -15.614  -1.121
ATOM   1075 HB1  GLN    68      19.481 -16.205  -1.151
ATOM   1076 HB2  GLN    68      18.559 -15.135  -0.141
ATOM   1077 CG   GLN    68      18.816 -14.626  -2.287
ATOM   1078 HG1  GLN    68      18.013 -13.893  -2.209
ATOM   1079 HG2  GLN    68      18.768 -15.020  -3.303
ATOM   1080 CD   GLN    68      20.147 -13.911  -2.240
ATOM   1081 OE1  GLN    68      21.142 -14.419  -1.705
ATOM   1082 NE2  GLN    68      20.298 -12.748  -2.808
ATOM   1083 HE21 GLN    68      19.621 -12.395  -3.469
ATOM   1084 HE22 GLN    68      21.105 -12.162  -2.645
ATOM   1085 C    GLN    68      17.383 -17.257  -2.630
ATOM   1086 O    GLN    68      18.063 -18.295  -2.752
ATOM   1087 N    LEU    69      16.785 -16.684  -3.685
ATOM   1088 H    LEU    69      16.227 -15.856  -3.536
ATOM   1089 CA   LEU    69      16.804 -17.059  -5.093
ATOM   1090 HA   LEU    69      17.339 -17.980  -5.323
ATOM   1091 CB   LEU    69      15.305 -17.249  -5.525
ATOM   1092 HB1  LEU    69      15.370 -17.671  -6.527
ATOM   1093 HB2  LEU    69      14.779 -16.295  -5.503
ATOM   1094 CG   LEU    69      14.458 -18.257  -4.775
ATOM   1095 HG   LEU    69      14.400 -17.908  -3.744
ATOM   1096 CD1  LEU    69      13.055 -18.387  -5.387
ATOM   1097 HD11 LEU    69      12.469 -19.200  -4.958
ATOM   1098 HD12 LEU    69      12.566 -17.438  -5.166
ATOM   1099 HD13 LEU    69      13.308 -18.731  -6.390
ATOM   1100 CD2  LEU    69      15.126 -19.651  -4.656
ATOM   1101 HD21 LEU    69      16.181 -19.548  -4.400
ATOM   1102 HD22 LEU    69      14.515 -20.192  -3.933
ATOM   1103 HD23 LEU    69      15.062 -20.235  -5.574
ATOM   1104 C    LEU    69      17.600 -15.900  -5.715
ATOM   1105 O    LEU    69      17.157 -14.742  -5.701
ATOM   1106 N    ARG    70      18.767 -16.219  -6.296
ATOM   1107 H    ARG    70      19.032 -17.193  -6.263
ATOM   1108 CA   ARG    70      19.740 -15.324  -6.968
ATOM   1109 HA   ARG    70      19.845 -14.444  -6.334
ATOM   1110 CB   ARG    70      21.130 -15.915  -7.050
ATOM   1111 HB1  ARG    70      21.132 -16.451  -7.999
ATOM   1112 HB2  ARG    70      21.244 -16.599  -6.209
ATOM   1113 CG   ARG    70      22.112 -14.790  -7.108
ATOM   1114 HG1  ARG    70      22.038 -14.086  -6.279
ATOM   1115 HG2  ARG    70      21.916 -14.215  -8.013
ATOM   1116 CD   ARG    70      23.516 -15.383  -7.063
ATOM   1117 HD1  ARG    70      23.558 -16.030  -6.187
ATOM   1118 HD2  ARG    70      24.187 -14.550  -6.853
ATOM   1119 NE   ARG    70      23.866 -15.945  -8.367
ATOM   1120 HE   ARG    70      23.991 -15.230  -9.069
ATOM   1121 CZ   ARG    70      23.874 -17.158  -8.874
ATOM   1122 NH1  ARG    70      23.551 -18.218  -8.197
ATOM   1123 HH11 ARG    70      23.318 -18.147  -7.217
ATOM   1124 HH12 ARG    70      23.585 -19.071  -8.736
ATOM   1125 NH2  ARG    70      24.230 -17.372 -10.099
ATOM   1126 HH21 ARG    70      24.470 -16.583 -10.682
ATOM   1127 HH22 ARG    70      23.782 -18.192 -10.482
ATOM   1128 C    ARG    70      19.139 -14.808  -8.243
ATOM   1129 O    ARG    70      18.952 -15.546  -9.133
ATOM   1130 N    VAL    71      18.858 -13.489  -8.328
ATOM   1131 H    VAL    71      19.109 -12.882  -7.561
ATOM   1132 CA   VAL    71      18.181 -12.761  -9.437
ATOM   1133 HA   VAL    71      17.553 -13.469  -9.978
ATOM   1134 CB   VAL    71      17.557 -11.419  -9.023
ATOM   1135 HB   VAL    71      18.384 -10.785  -8.704
ATOM   1136 CG1  VAL    71      16.996 -10.730 -10.231
ATOM   1137 HG11 VAL    71      16.200  -9.986 -10.213
ATOM   1138 HG12 VAL    71      17.825 -10.269 -10.767
ATOM   1139 HG13 VAL    71      16.476 -11.427 -10.889
ATOM   1140 CG2  VAL    71      16.534 -11.557  -7.954
ATOM   1141 HG21 VAL    71      16.248 -10.548  -7.658
ATOM   1142 HG22 VAL    71      15.689 -12.086  -8.395
ATOM   1143 HG23 VAL    71      16.807 -11.992  -6.992
ATOM   1144 C    VAL    71      19.400 -12.436 -10.396
ATOM   1145 O    VAL    71      20.488 -12.069 -10.029
ATOM   1146 N    ILE    72      19.170 -12.710 -11.659
ATOM   1147 H    ILE    72      18.222 -12.990 -11.866
ATOM   1148 CA   ILE    72      20.123 -12.575 -12.751
ATOM   1149 HA   ILE    72      21.042 -12.171 -12.327
ATOM   1150 CB   ILE    72      20.485 -13.979 -13.262
ATOM   1151 HB   ILE    72      21.278 -13.795 -13.987
ATOM   1152 CG2  ILE    72      20.854 -15.033 -12.172
ATOM   1153 HG21 ILE    72      21.432 -15.834 -12.632
ATOM   1154 HG22 ILE    72      21.471 -14.637 -11.366
ATOM   1155 HG23 ILE    72      19.937 -15.429 -11.735
ATOM   1156 CG1  ILE    72      19.327 -14.696 -14.062
ATOM   1157 HG11 ILE    72      19.115 -14.169 -14.992
ATOM   1158 HG12 ILE    72      18.434 -14.904 -13.472
ATOM   1159 CD1  ILE    72      19.814 -16.082 -14.653
ATOM   1160 HD11 ILE    72      20.793 -15.963 -15.117
ATOM   1161 HD12 ILE    72      19.893 -16.841 -13.875
ATOM   1162 HD13 ILE    72      19.213 -16.485 -15.468
ATOM   1163 C    ILE    72      19.691 -11.683 -13.928
ATOM   1164 O    ILE    72      20.484 -11.387 -14.839
ATOM   1165 N    GLY    73      18.401 -11.401 -14.104
ATOM   1166 H    GLY    73      17.755 -11.831 -13.457
ATOM   1167 CA   GLY    73      17.922 -10.313 -15.012
ATOM   1168 HA1  GLY    73      17.733 -10.726 -16.003
ATOM   1169 HA2  GLY    73      18.619  -9.476 -15.052
ATOM   1170 C    GLY    73      16.550  -9.864 -14.542
ATOM   1171 O    GLY    73      15.826 -10.496 -13.755
ATOM   1172 N    HSD    74      16.070  -8.777 -15.117
ATOM   1173 H    HSD    74      16.617  -8.299 -15.820
ATOM   1174 CA   HSD    74      14.716  -8.240 -14.844
ATOM   1175 HA   HSD    74      14.109  -9.145 -14.819
ATOM   1176 CB   HSD    74      14.664  -7.516 -13.458
ATOM   1177 HB1  HSD    74      14.951  -8.268 -12.723
ATOM   1178 HB2  HSD    74      13.612  -7.282 -13.300
ATOM   1179 CG   HSD    74      15.426  -6.196 -13.429
ATOM   1180 ND1  HSD    74      16.736  -5.961 -13.106
ATOM   1181 HD1  HSD    74      17.418  -6.675 -12.895
ATOM   1182 CE1  HSD    74      17.053  -4.683 -13.467
ATOM   1183 HE1  HSD    74      18.015  -4.210 -13.597
ATOM   1184 NE2  HSD    74      15.925  -4.027 -13.816
ATOM   1185 CD2  HSD    74      14.942  -5.007 -13.897
ATOM   1186 HD2  HSD    74      13.978  -4.895 -14.371
ATOM   1187 C    HSD    74      14.224  -7.306 -15.938
ATOM   1188 O    HSD    74      15.057  -6.549 -16.470
ATOM   1189 N    SER    75      12.926  -7.250 -16.158
ATOM   1190 H    SER    75      12.305  -7.830 -15.613
ATOM   1191 CA   SER    75      12.119  -6.392 -17.056
ATOM   1192 HA   SER    75      12.561  -5.399 -16.969
ATOM   1193 CB   SER    75      12.257  -6.891 -18.561
ATOM   1194 HB1  SER    75      13.298  -6.744 -18.848
ATOM   1195 HB2  SER    75      11.655  -6.278 -19.231
ATOM   1196 OG   SER    75      11.814  -8.215 -18.617
ATOM   1197 HG   SER    75      12.626  -8.710 -18.483
ATOM   1198 C    SER    75      10.639  -6.087 -16.697
ATOM   1199 O    SER    75      10.116  -6.550 -15.684
ATOM   1200 N    MET    76       9.954  -5.164 -17.423
ATOM   1201 H    MET    76      10.421  -4.762 -18.224
ATOM   1202 CA   MET    76       8.553  -4.639 -17.172
ATOM   1203 HA   MET    76       8.133  -4.975 -16.224
ATOM   1204 CB   MET    76       8.564  -3.022 -16.949
ATOM   1205 HB1  MET    76       8.790  -2.582 -17.920
ATOM   1206 HB2  MET    76       9.234  -2.716 -16.146
ATOM   1207 CG   MET    76       7.152  -2.628 -16.568
ATOM   1208 HG1  MET    76       6.841  -3.178 -15.680
ATOM   1209 HG2  MET    76       6.452  -2.868 -17.369
ATOM   1210 SD   MET    76       6.917  -0.867 -16.323
ATOM   1211 CE   MET    76       8.190  -0.528 -15.084
ATOM   1212 HE1  MET    76       8.116  -1.251 -14.272
ATOM   1213 HE2  MET    76       9.150  -0.566 -15.599
ATOM   1214 HE3  MET    76       8.217   0.473 -14.654
ATOM   1215 C    MET    76       7.567  -4.990 -18.373
ATOM   1216 O    MET    76       7.841  -4.763 -19.535
ATOM   1217 N    GLN    77       6.324  -5.406 -18.056
ATOM   1218 H    GLN    77       6.220  -5.636 -17.078
ATOM   1219 CA   GLN    77       5.079  -5.559 -18.855
ATOM   1220 HA   GLN    77       5.197  -5.076 -19.825
ATOM   1221 CB   GLN    77       4.775  -7.072 -19.211
ATOM   1222 HB1  GLN    77       4.517  -7.672 -18.338
ATOM   1223 HB2  GLN    77       5.699  -7.421 -19.673
ATOM   1224 CG   GLN    77       3.718  -7.195 -20.311
ATOM   1225 HG1  GLN    77       4.154  -6.791 -21.225
ATOM   1226 HG2  GLN    77       2.811  -6.687 -19.982
ATOM   1227 CD   GLN    77       3.551  -8.731 -20.514
ATOM   1228 OE1  GLN    77       4.121  -9.349 -21.387
ATOM   1229 NE2  GLN    77       2.688  -9.378 -19.768
ATOM   1230 HE21 GLN    77       2.205  -8.886 -19.030
ATOM   1231 HE22 GLN    77       2.317 -10.242 -20.138
ATOM   1232 C    GLN    77       3.840  -5.050 -18.091
ATOM   1233 O    GLN    77       3.533  -5.428 -16.993
ATOM   1234 N    ASN    78       3.119  -4.118 -18.659
ATOM   1235 H    ASN    78       3.414  -3.768 -19.559
ATOM   1236 CA   ASN    78       1.902  -3.584 -17.962
ATOM   1237 HA   ASN    78       1.555  -2.678 -18.458
ATOM   1238 CB   ASN    78       0.772  -4.564 -18.088
ATOM   1239 HB1  ASN    78      -0.161  -4.250 -17.619
ATOM   1240 HB2  ASN    78       1.002  -5.533 -17.644
ATOM   1241 CG   ASN    78       0.363  -4.913 -19.536
ATOM   1242 OD1  ASN    78      -0.196  -4.028 -20.143
ATOM   1243 ND2  ASN    78       0.414  -6.103 -19.976
ATOM   1244 HD21 ASN    78       0.640  -6.844 -19.328
ATOM   1245 HD22 ASN    78       0.018  -6.334 -20.876
ATOM   1246 C    ASN    78       2.135  -3.067 -16.500
ATOM   1247 O    ASN    78       3.068  -2.298 -16.309
ATOM   1248 N    CYS    79       1.498  -3.636 -15.448
ATOM   1249 H    CYS    79       0.742  -4.244 -15.728
ATOM   1250 CA   CYS    79       1.701  -3.325 -14.006
ATOM   1251 HA   CYS    79       2.147  -2.335 -13.912
ATOM   1252 CB   CYS    79       0.365  -3.330 -13.211
ATOM   1253 HB1  CYS    79       0.577  -3.092 -12.169
ATOM   1254 HB2  CYS    79      -0.093  -4.310 -13.345
ATOM   1255 SG   CYS    79      -0.734  -1.993 -13.904
ATOM   1256 HG   CYS    79       0.035  -1.061 -13.334
ATOM   1257 C    CYS    79       2.612  -4.314 -13.276
ATOM   1258 O    CYS    79       2.719  -4.312 -12.058
ATOM   1259 N    VAL    80       3.393  -5.167 -14.073
ATOM   1260 H    VAL    80       3.175  -5.414 -15.027
ATOM   1261 CA   VAL    80       4.222  -6.213 -13.424
ATOM   1262 HA   VAL    80       4.355  -6.067 -12.352
ATOM   1263 CB   VAL    80       3.749  -7.691 -13.638
ATOM   1264 HB   VAL    80       4.423  -8.396 -13.152
ATOM   1265 CG1  VAL    80       2.362  -7.986 -13.112
ATOM   1266 HG11 VAL    80       2.296  -7.902 -12.028
ATOM   1267 HG12 VAL    80       1.656  -7.286 -13.559
ATOM   1268 HG13 VAL    80       1.981  -8.958 -13.426
ATOM   1269 CG2  VAL    80       3.735  -8.067 -15.079
ATOM   1270 HG21 VAL    80       4.701  -8.031 -15.584
ATOM   1271 HG22 VAL    80       3.488  -9.128 -15.113
ATOM   1272 HG23 VAL    80       2.940  -7.605 -15.664
ATOM   1273 C    VAL    80       5.652  -6.129 -13.893
ATOM   1274 O    VAL    80       5.927  -5.744 -15.089
ATOM   1275 N    LEU    81       6.509  -6.465 -12.992
ATOM   1276 H    LEU    81       6.123  -6.703 -12.090
ATOM   1277 CA   LEU    81       7.842  -6.810 -13.242
ATOM   1278 HA   LEU    81       8.066  -6.517 -14.268
ATOM   1279 CB   LEU    81       8.816  -6.155 -12.244
ATOM   1280 HB1  LEU    81       9.835  -6.541 -12.227
ATOM   1281 HB2  LEU    81       8.409  -6.321 -11.247
ATOM   1282 CG   LEU    81       8.827  -4.619 -12.280
ATOM   1283 HG   LEU    81       7.788  -4.384 -12.053
ATOM   1284 CD1  LEU    81       9.679  -3.935 -11.205
ATOM   1285 HD11 LEU    81       9.451  -2.872 -11.279
ATOM   1286 HD12 LEU    81       9.462  -4.283 -10.195
ATOM   1287 HD13 LEU    81      10.735  -4.175 -11.325
ATOM   1288 CD2  LEU    81       9.221  -4.095 -13.614
ATOM   1289 HD21 LEU    81       9.456  -3.032 -13.655
ATOM   1290 HD22 LEU    81      10.103  -4.597 -14.013
ATOM   1291 HD23 LEU    81       8.327  -4.314 -14.198
ATOM   1292 C    LEU    81       7.976  -8.362 -13.404
ATOM   1293 O    LEU    81       7.340  -9.131 -12.625
ATOM   1294 N    LYS    82       8.876  -8.768 -14.313
ATOM   1295 H    LYS    82       9.384  -8.031 -14.782
ATOM   1296 CA   LYS    82       9.297 -10.140 -14.685
ATOM   1297 HA   LYS    82       8.651 -10.822 -14.133
ATOM   1298 CB   LYS    82       9.023 -10.229 -16.194
ATOM   1299 HB1  LYS    82       9.500 -11.149 -16.532
ATOM   1300 HB2  LYS    82       9.408  -9.326 -16.667
ATOM   1301 CG   LYS    82       7.552 -10.409 -16.564
ATOM   1302 HG1  LYS    82       6.922  -9.627 -16.141
ATOM   1303 HG2  LYS    82       7.198 -11.370 -16.189
ATOM   1304 CD   LYS    82       7.474 -10.341 -18.075
ATOM   1305 HD1  LYS    82       8.153 -10.977 -18.644
ATOM   1306 HD2  LYS    82       7.832  -9.379 -18.443
ATOM   1307 CE   LYS    82       6.144 -10.820 -18.559
ATOM   1308 HE1  LYS    82       5.384 -10.060 -18.382
ATOM   1309 HE2  LYS    82       5.929 -11.724 -17.988
ATOM   1310 NZ   LYS    82       6.174 -11.109 -20.000
ATOM   1311 HZ1  LYS    82       6.514 -10.304 -20.507
ATOM   1312 HZ2  LYS    82       6.766 -11.886 -20.257
ATOM   1313 HZ3  LYS    82       5.215 -11.233 -20.294
ATOM   1314 C    LYS    82      10.796 -10.296 -14.241
ATOM   1315 O    LYS    82      11.728 -10.044 -14.963
ATOM   1316 N    LEU    83      11.005 -10.714 -12.977
ATOM   1317 H    LEU    83      10.187 -10.968 -12.442
ATOM   1318 CA   LEU    83      12.330 -10.992 -12.430
ATOM   1319 HA   LEU    83      12.994 -10.256 -12.884
ATOM   1320 CB   LEU    83      12.225 -10.749 -10.867
ATOM   1321 HB1  LEU    83      13.174 -11.163 -10.529
ATOM   1322 HB2  LEU    83      11.411 -11.266 -10.359
ATOM   1323 CG   LEU    83      12.383  -9.284 -10.322
ATOM   1324 HG   LEU    83      13.319  -8.844 -10.667
ATOM   1325 CD1  LEU    83      11.274  -8.370 -10.810
ATOM   1326 HD11 LEU    83      11.499  -7.391 -10.387
ATOM   1327 HD12 LEU    83      11.351  -8.224 -11.887
ATOM   1328 HD13 LEU    83      10.305  -8.711 -10.445
ATOM   1329 CD2  LEU    83      12.276  -9.315  -8.853
ATOM   1330 HD21 LEU    83      11.315  -9.713  -8.526
ATOM   1331 HD22 LEU    83      13.134  -9.851  -8.449
ATOM   1332 HD23 LEU    83      12.201  -8.269  -8.557
ATOM   1333 C    LEU    83      12.789 -12.411 -12.653
ATOM   1334 O    LEU    83      12.224 -13.392 -12.128
ATOM   1335 N    LYS    84      13.943 -12.543 -13.326
ATOM   1336 H    LYS    84      14.531 -11.735 -13.475
ATOM   1337 CA   LYS    84      14.553 -13.836 -13.721
ATOM   1338 HA   LYS    84      13.741 -14.541 -13.899
ATOM   1339 CB   LYS    84      15.259 -13.754 -15.138
ATOM   1340 HB1  LYS    84      16.152 -13.130 -15.089
ATOM   1341 HB2  LYS    84      14.479 -13.314 -15.759
ATOM   1342 CG   LYS    84      15.824 -15.049 -15.728
ATOM   1343 HG1  LYS    84      16.317 -15.550 -14.896
ATOM   1344 HG2  LYS    84      16.536 -14.673 -16.463
ATOM   1345 CD   LYS    84      14.852 -16.097 -16.375
ATOM   1346 HD1  LYS    84      14.129 -15.510 -16.941
ATOM   1347 HD2  LYS    84      14.370 -16.548 -15.507
ATOM   1348 CE   LYS    84      15.436 -17.152 -17.232
ATOM   1349 HE1  LYS    84      16.099 -17.837 -16.705
ATOM   1350 HE2  LYS    84      16.006 -16.698 -18.044
ATOM   1351 NZ   LYS    84      14.377 -17.936 -17.861
ATOM   1352 HZ1  LYS    84      14.855 -18.588 -18.466
ATOM   1353 HZ2  LYS    84      13.868 -18.404 -17.124
ATOM   1354 HZ3  LYS    84      13.750 -17.355 -18.398
ATOM   1355 C    LYS    84      15.522 -14.318 -12.600
ATOM   1356 O    LYS    84      16.510 -13.630 -12.307
ATOM   1357 N    VAL    85      15.318 -15.510 -12.045
ATOM   1358 H    VAL    85      14.491 -15.996 -12.362
ATOM   1359 CA   VAL    85      16.200 -16.173 -11.029
ATOM   1360 HA   VAL    85      16.965 -15.461 -10.719
ATOM   1361 CB   VAL    85      15.400 -16.479  -9.761
ATOM   1362 HB   VAL    85      16.049 -16.982  -9.044
ATOM   1363 CG1  VAL    85      14.936 -15.144  -9.083
ATOM   1364 HG11 VAL    85      14.242 -15.314  -8.260
ATOM   1365 HG12 VAL    85      15.748 -14.632  -8.567
ATOM   1366 HG13 VAL    85      14.325 -14.563  -9.774
ATOM   1367 CG2  VAL    85      14.152 -17.322  -9.887
ATOM   1368 HG21 VAL    85      13.743 -17.654  -8.933
ATOM   1369 HG22 VAL    85      13.469 -16.815 -10.569
ATOM   1370 HG23 VAL    85      14.463 -18.197 -10.458
ATOM   1371 C    VAL    85      16.955 -17.373 -11.494
ATOM   1372 O    VAL    85      16.719 -17.760 -12.611
ATOM   1373 N    ASP    86      17.911 -17.884 -10.706
ATOM   1374 H    ASP    86      18.353 -17.314  -9.999
ATOM   1375 CA   ASP    86      18.824 -18.998 -11.132
ATOM   1376 HA   ASP    86      18.780 -19.053 -12.220
ATOM   1377 CB   ASP    86      20.170 -18.687 -10.679
ATOM   1378 HB1  ASP    86      20.285 -18.939  -9.625
ATOM   1379 HB2  ASP    86      20.396 -17.624 -10.603
ATOM   1380 CG   ASP    86      21.233 -19.306 -11.545
ATOM   1381 OD1  ASP    86      21.067 -19.896 -12.621
ATOM   1382 OD2  ASP    86      22.438 -19.166 -11.185
ATOM   1383 C    ASP    86      18.308 -20.360 -10.657
ATOM   1384 O    ASP    86      19.109 -21.259 -10.575
ATOM   1385 N    THR    87      17.035 -20.499 -10.185
ATOM   1386 H    THR    87      16.417 -19.729 -10.398
ATOM   1387 CA   THR    87      16.347 -21.658  -9.495
ATOM   1388 HA   THR    87      16.931 -22.558  -9.688
ATOM   1389 CB   THR    87      16.290 -21.517  -7.920
ATOM   1390 HB   THR    87      15.884 -20.542  -7.651
ATOM   1391 CG2  THR    87      15.704 -22.705  -7.163
ATOM   1392 HG21 THR    87      16.494 -23.327  -6.742
ATOM   1393 HG22 THR    87      15.148 -22.349  -6.296
ATOM   1394 HG23 THR    87      14.955 -23.297  -7.690
ATOM   1395 OG1  THR    87      17.648 -21.341  -7.456
ATOM   1396 HG1  THR    87      18.167 -22.104  -7.720
ATOM   1397 C    THR    87      14.961 -21.860 -10.076
ATOM   1398 O    THR    87      14.004 -21.189  -9.721
ATOM   1399 N    ALA    88      14.760 -22.947 -10.837
ATOM   1400 H    ALA    88      15.527 -23.365 -11.343
ATOM   1401 CA   ALA    88      13.421 -23.202 -11.295
ATOM   1402 HA   ALA    88      12.948 -22.293 -11.667
ATOM   1403 CB   ALA    88      13.413 -24.183 -12.513
ATOM   1404 HB1  ALA    88      12.438 -24.450 -12.921
ATOM   1405 HB2  ALA    88      13.968 -23.769 -13.355
ATOM   1406 HB3  ALA    88      13.943 -25.098 -12.248
ATOM   1407 C    ALA    88      12.566 -23.722 -10.163
ATOM   1408 O    ALA    88      12.981 -24.623  -9.448
ATOM   1409 N    ASN    89      11.359 -23.234  -9.976
ATOM   1410 H    ASN    89      10.948 -22.600 -10.647
ATOM   1411 CA   ASN    89      10.465 -23.685  -8.927
ATOM   1412 HA   ASN    89      10.994 -23.549  -7.984
ATOM   1413 CB   ASN    89       9.168 -22.792  -8.798
ATOM   1414 HB1  ASN    89       8.557 -22.900  -9.695
ATOM   1415 HB2  ASN    89       9.518 -21.765  -8.702
ATOM   1416 CG   ASN    89       8.379 -23.129  -7.569
ATOM   1417 OD1  ASN    89       8.487 -24.150  -6.861
ATOM   1418 ND2  ASN    89       7.342 -22.418  -7.236
ATOM   1419 HD21 ASN    89       7.216 -21.610  -7.829
ATOM   1420 HD22 ASN    89       6.770 -22.690  -6.449
ATOM   1421 C    ASN    89      10.079 -25.157  -9.049
ATOM   1422 O    ASN    89       9.385 -25.468 -10.023
ATOM   1423 N    PRO    90      10.355 -26.110  -8.091
ATOM   1424 CD   PRO    90      11.217 -25.883  -6.856
ATOM   1425 HD1  PRO    90      10.784 -25.066  -6.278
ATOM   1426 HD2  PRO    90      12.218 -25.571  -7.153
ATOM   1427 CG   PRO    90      11.186 -27.220  -6.138
ATOM   1428 HG1  PRO    90      10.428 -27.323  -5.362
ATOM   1429 HG2  PRO    90      12.140 -27.410  -5.645
ATOM   1430 CB   PRO    90      10.948 -28.186  -7.282
ATOM   1431 HB1  PRO    90      10.545 -29.156  -6.990
ATOM   1432 HB2  PRO    90      11.912 -28.308  -7.776
ATOM   1433 CA   PRO    90       9.983 -27.457  -8.231
ATOM   1434 HA   PRO    90      10.239 -27.919  -9.184
ATOM   1435 C    PRO    90       8.478 -27.745  -8.011
ATOM   1436 O    PRO    90       8.059 -28.846  -8.303
ATOM   1437 N    LYS    91       7.679 -26.745  -7.548
ATOM   1438 H    LYS    91       8.136 -25.886  -7.280
ATOM   1439 CA   LYS    91       6.209 -26.784  -7.237
ATOM   1440 HA   LYS    91       5.873 -27.821  -7.217
ATOM   1441 CB   LYS    91       6.072 -26.125  -5.837
ATOM   1442 HB1  LYS    91       5.019 -25.916  -5.649
ATOM   1443 HB2  LYS    91       6.542 -25.143  -5.866
ATOM   1444 CG   LYS    91       6.512 -27.036  -4.757
ATOM   1445 HG1  LYS    91       7.588 -27.103  -4.921
ATOM   1446 HG2  LYS    91       6.085 -28.037  -4.812
ATOM   1447 CD   LYS    91       6.316 -26.384  -3.377
ATOM   1448 HD1  LYS    91       5.261 -26.305  -3.112
ATOM   1449 HD2  LYS    91       6.648 -25.347  -3.411
ATOM   1450 CE   LYS    91       7.168 -27.131  -2.323
ATOM   1451 HE1  LYS    91       8.201 -27.085  -2.667
ATOM   1452 HE2  LYS    91       6.800 -28.156  -2.347
ATOM   1453 NZ   LYS    91       7.095 -26.596  -0.912
ATOM   1454 HZ1  LYS    91       7.650 -25.752  -0.912
ATOM   1455 HZ2  LYS    91       6.214 -26.333  -0.493
ATOM   1456 HZ3  LYS    91       7.504 -27.263  -0.273
ATOM   1457 C    LYS    91       5.298 -26.228  -8.280
ATOM   1458 O    LYS    91       4.110 -26.324  -8.066
ATOM   1459 N    THR    92       5.824 -25.863  -9.437
ATOM   1460 H    THR    92       6.829 -25.874  -9.538
ATOM   1461 CA   THR    92       5.118 -25.274 -10.527
ATOM   1462 HA   THR    92       4.805 -24.292 -10.170
ATOM   1463 CB   THR    92       6.049 -25.041 -11.720
ATOM   1464 HB   THR    92       6.417 -25.987 -12.118
ATOM   1465 CG2  THR    92       5.357 -24.326 -12.923
ATOM   1466 HG21 THR    92       4.750 -23.485 -12.589
ATOM   1467 HG22 THR    92       6.120 -24.066 -13.657
ATOM   1468 HG23 THR    92       4.591 -24.975 -13.348
ATOM   1469 OG1  THR    92       7.180 -24.262 -11.433
ATOM   1470 HG1  THR    92       7.837 -24.777 -11.907
ATOM   1471 C    THR    92       3.938 -26.154 -11.004
ATOM   1472 O    THR    92       4.160 -27.251 -11.541
ATOM   1473 N    PRO    93       2.697 -25.739 -10.759
ATOM   1474 CD   PRO    93       2.190 -24.478 -10.037
ATOM   1475 HD1  PRO    93       2.799 -23.574 -10.067
ATOM   1476 HD2  PRO    93       2.160 -24.732  -8.978
ATOM   1477 CG   PRO    93       0.821 -24.266 -10.647
ATOM   1478 HG1  PRO    93       0.873 -23.774 -11.619
ATOM   1479 HG2  PRO    93       0.210 -23.689  -9.953
ATOM   1480 CB   PRO    93       0.269 -25.717 -10.760
ATOM   1481 HB1  PRO    93      -0.518 -25.726 -11.515
ATOM   1482 HB2  PRO    93      -0.085 -26.113  -9.809
ATOM   1483 CA   PRO    93       1.518 -26.475 -11.327
ATOM   1484 HA   PRO    93       1.451 -27.500 -10.962
ATOM   1485 C    PRO    93       1.615 -26.403 -12.902
ATOM   1486 O    PRO    93       2.348 -25.615 -13.488
ATOM   1487 N    LYS    94       0.737 -27.103 -13.644
ATOM   1488 H    LYS    94       0.164 -27.805 -13.197
ATOM   1489 CA   LYS    94       0.428 -26.553 -15.013
ATOM   1490 HA   LYS    94       1.300 -26.184 -15.553
ATOM   1491 CB   LYS    94      -0.105 -27.755 -15.834
ATOM   1492 HB1  LYS    94      -0.966 -28.176 -15.316
ATOM   1493 HB2  LYS    94       0.660 -28.522 -15.957
ATOM   1494 CG   LYS    94      -0.433 -27.285 -17.258
ATOM   1495 HG1  LYS    94       0.413 -26.795 -17.741
ATOM   1496 HG2  LYS    94      -1.182 -26.494 -17.214
ATOM   1497 CD   LYS    94      -1.079 -28.515 -17.990
ATOM   1498 HD1  LYS    94      -1.822 -29.011 -17.366
ATOM   1499 HD2  LYS    94      -0.382 -29.308 -18.261
ATOM   1500 CE   LYS    94      -1.641 -27.996 -19.298
ATOM   1501 HE1  LYS    94      -0.875 -27.319 -19.676
ATOM   1502 HE2  LYS    94      -2.452 -27.316 -19.034
ATOM   1503 NZ   LYS    94      -2.072 -28.926 -20.357
ATOM   1504 HZ1  LYS    94      -2.138 -28.479 -21.261
ATOM   1505 HZ2  LYS    94      -1.448 -29.718 -20.302
ATOM   1506 HZ3  LYS    94      -3.013 -29.241 -20.170
ATOM   1507 C    LYS    94      -0.498 -25.368 -14.884
ATOM   1508 O    LYS    94      -1.347 -25.425 -13.972
ATOM   1509 N    TYR    95      -0.310 -24.261 -15.673
ATOM   1510 H    TYR    95       0.340 -24.328 -16.442
ATOM   1511 CA   TYR    95      -1.086 -23.017 -15.481
ATOM   1512 HA   TYR    95      -1.958 -23.296 -14.889
ATOM   1513 CB   TYR    95      -0.282 -22.032 -14.602
ATOM   1514 HB1  TYR    95      -0.214 -22.542 -13.641
ATOM   1515 HB2  TYR    95      -0.879 -21.134 -14.442
ATOM   1516 CG   TYR    95       1.073 -21.637 -15.108
ATOM   1517 CD1  TYR    95       2.150 -22.466 -14.745
ATOM   1518 HD1  TYR    95       2.035 -23.320 -14.094
ATOM   1519 CE1  TYR    95       3.329 -22.244 -15.436
ATOM   1520 HE1  TYR    95       4.168 -22.906 -15.281
ATOM   1521 CZ   TYR    95       3.497 -21.154 -16.312
ATOM   1522 OH   TYR    95       4.768 -21.000 -16.777
ATOM   1523 HH   TYR    95       4.763 -20.223 -17.342
ATOM   1524 CE2  TYR    95       2.474 -20.269 -16.584
ATOM   1525 HE2  TYR    95       2.632 -19.490 -17.314
ATOM   1526 CD2  TYR    95       1.169 -20.553 -16.051
ATOM   1527 HD2  TYR    95       0.308 -19.955 -16.310
ATOM   1528 C    TYR    95      -1.569 -22.369 -16.819
ATOM   1529 O    TYR    95      -1.104 -22.620 -17.926
ATOM   1530 N    LYS    96      -2.583 -21.497 -16.710
ATOM   1531 H    LYS    96      -3.001 -21.423 -15.794
ATOM   1532 CA   LYS    96      -3.195 -20.580 -17.744
ATOM   1533 HA   LYS    96      -2.708 -20.530 -18.718
ATOM   1534 CB   LYS    96      -4.572 -21.149 -18.071
ATOM   1535 HB1  LYS    96      -5.141 -20.424 -18.654
ATOM   1536 HB2  LYS    96      -5.013 -21.443 -17.119
ATOM   1537 CG   LYS    96      -4.436 -22.391 -18.935
ATOM   1538 HG1  LYS    96      -3.896 -23.161 -18.384
ATOM   1539 HG2  LYS    96      -3.881 -22.128 -19.837
ATOM   1540 CD   LYS    96      -5.692 -23.007 -19.467
ATOM   1541 HD1  LYS    96      -5.445 -24.002 -19.837
ATOM   1542 HD2  LYS    96      -6.222 -22.377 -20.183
ATOM   1543 CE   LYS    96      -6.630 -23.228 -18.264
ATOM   1544 HE1  LYS    96      -6.774 -22.315 -17.686
ATOM   1545 HE2  LYS    96      -6.242 -24.003 -17.602
ATOM   1546 NZ   LYS    96      -7.978 -23.680 -18.655
ATOM   1547 HZ1  LYS    96      -7.913 -24.625 -19.006
ATOM   1548 HZ2  LYS    96      -8.571 -23.680 -17.837
ATOM   1549 HZ3  LYS    96      -8.323 -23.136 -19.433
ATOM   1550 C    LYS    96      -3.331 -19.165 -17.142
ATOM   1551 O    LYS    96      -3.831 -19.092 -16.042
ATOM   1552 N    PHE    97      -2.840 -18.078 -17.752
ATOM   1553 H    PHE    97      -2.318 -18.131 -18.615
ATOM   1554 CA   PHE    97      -3.089 -16.776 -17.186
ATOM   1555 HA   PHE    97      -3.259 -16.771 -16.109
ATOM   1556 CB   PHE    97      -1.871 -15.883 -17.400
ATOM   1557 HB1  PHE    97      -2.280 -14.924 -17.083
ATOM   1558 HB2  PHE    97      -1.571 -15.887 -18.448
ATOM   1559 CG   PHE    97      -0.642 -16.076 -16.643
ATOM   1560 CD1  PHE    97      -0.534 -17.093 -15.707
ATOM   1561 HD1  PHE    97      -1.303 -17.847 -15.632
ATOM   1562 CE1  PHE    97       0.721 -17.226 -15.085
ATOM   1563 HE1  PHE    97       0.899 -17.961 -14.314
ATOM   1564 CZ   PHE    97       1.734 -16.271 -15.296
ATOM   1565 HZ   PHE    97       2.717 -16.475 -14.898
ATOM   1566 CE2  PHE    97       1.585 -15.269 -16.248
ATOM   1567 HE2  PHE    97       2.389 -14.588 -16.484
ATOM   1568 CD2  PHE    97       0.362 -15.126 -16.871
ATOM   1569 HD2  PHE    97       0.216 -14.357 -17.615
ATOM   1570 C    PHE    97      -4.314 -16.212 -17.937
ATOM   1571 O    PHE    97      -4.233 -15.603 -18.955
ATOM   1572 N    VAL    98      -5.537 -16.392 -17.378
ATOM   1573 H    VAL    98      -5.417 -16.737 -16.437
ATOM   1574 CA   VAL    98      -6.859 -16.079 -17.900
ATOM   1575 HA   VAL    98      -6.788 -16.093 -18.987
ATOM   1576 CB   VAL    98      -7.957 -17.164 -17.532
ATOM   1577 HB   VAL    98      -8.862 -16.865 -18.062
ATOM   1578 CG1  VAL    98      -7.480 -18.544 -17.939
ATOM   1579 HG11 VAL    98      -8.380 -19.159 -17.943
ATOM   1580 HG12 VAL    98      -7.084 -18.566 -18.954
ATOM   1581 HG13 VAL    98      -6.686 -18.925 -17.297
ATOM   1582 CG2  VAL    98      -8.305 -17.352 -16.062
ATOM   1583 HG21 VAL    98      -9.208 -17.961 -16.025
ATOM   1584 HG22 VAL    98      -7.478 -17.786 -15.498
ATOM   1585 HG23 VAL    98      -8.549 -16.468 -15.473
ATOM   1586 C    VAL    98      -7.362 -14.704 -17.505
ATOM   1587 O    VAL    98      -6.908 -14.144 -16.504
ATOM   1588 N    ARG    99      -8.248 -14.146 -18.319
ATOM   1589 H    ARG    99      -8.595 -14.649 -19.123
ATOM   1590 CA   ARG    99      -8.894 -12.837 -18.159
ATOM   1591 HA   ARG    99      -8.557 -12.532 -17.168
ATOM   1592 CB   ARG    99      -8.415 -11.832 -19.201
ATOM   1593 HB1  ARG    99      -8.862 -12.099 -20.159
ATOM   1594 HB2  ARG    99      -7.325 -11.842 -19.230
ATOM   1595 CG   ARG    99      -8.808 -10.425 -18.754
ATOM   1596 HG1  ARG    99      -8.256 -10.115 -17.867
ATOM   1597 HG2  ARG    99      -9.864 -10.341 -18.494
ATOM   1598 CD   ARG    99      -8.519  -9.387 -19.781
ATOM   1599 HD1  ARG    99      -8.959  -9.671 -20.737
ATOM   1600 HD2  ARG    99      -7.451  -9.200 -19.895
ATOM   1601 NE   ARG    99      -9.013  -8.040 -19.371
ATOM   1602 HE   ARG    99      -9.828  -7.714 -19.870
ATOM   1603 CZ   ARG    99      -8.432  -7.241 -18.500
ATOM   1604 NH1  ARG    99      -7.284  -7.514 -17.847
ATOM   1605 HH11 ARG    99      -6.922  -8.449 -17.965
ATOM   1606 HH12 ARG    99      -6.907  -6.738 -17.321
ATOM   1607 NH2  ARG    99      -9.021  -6.083 -18.219
ATOM   1608 HH21 ARG    99      -9.966  -5.855 -18.492
ATOM   1609 HH22 ARG    99      -8.599  -5.452 -17.553
ATOM   1610 C    ARG    99     -10.410 -12.935 -18.049
ATOM   1611 O    ARG    99     -11.040 -13.271 -18.993
ATOM   1612 N    ILE   100     -10.976 -12.771 -16.826
ATOM   1613 H    ILE   100     -10.335 -12.480 -16.101
ATOM   1614 CA   ILE   100     -12.386 -12.886 -16.509
ATOM   1615 HA   ILE   100     -12.761 -13.688 -17.144
ATOM   1616 CB   ILE   100     -12.803 -13.350 -15.115
ATOM   1617 HB   ILE   100     -13.876 -13.194 -15.002
ATOM   1618 CG2  ILE   100     -12.556 -14.882 -14.805
ATOM   1619 HG21 ILE   100     -13.271 -15.272 -14.080
ATOM   1620 HG22 ILE   100     -12.602 -15.519 -15.688
ATOM   1621 HG23 ILE   100     -11.546 -14.969 -14.406
ATOM   1622 CG1  ILE   100     -12.187 -12.463 -14.010
ATOM   1623 HG11 ILE   100     -12.172 -11.445 -14.399
ATOM   1624 HG12 ILE   100     -11.117 -12.646 -13.912
ATOM   1625 CD1  ILE   100     -12.874 -12.472 -12.657
ATOM   1626 HD11 ILE   100     -12.276 -12.020 -11.865
ATOM   1627 HD12 ILE   100     -13.890 -12.083 -12.730
ATOM   1628 HD13 ILE   100     -13.104 -13.530 -12.532
ATOM   1629 C    ILE   100     -13.097 -11.616 -16.935
ATOM   1630 O    ILE   100     -12.545 -10.555 -17.250
ATOM   1631 N    GLN   101     -14.421 -11.739 -16.873
ATOM   1632 H    GLN   101     -14.790 -12.677 -16.810
ATOM   1633 CA   GLN   101     -15.437 -10.693 -16.999
ATOM   1634 HA   GLN   101     -14.995  -9.719 -17.211
ATOM   1635 CB   GLN   101     -16.407 -11.057 -18.127
ATOM   1636 HB1  GLN   101     -17.214 -10.354 -18.330
ATOM   1637 HB2  GLN   101     -16.839 -12.044 -17.963
ATOM   1638 CG   GLN   101     -15.673 -11.049 -19.525
ATOM   1639 HG1  GLN   101     -16.109 -11.796 -20.189
ATOM   1640 HG2  GLN   101     -14.662 -11.449 -19.453
ATOM   1641 CD   GLN   101     -15.610  -9.678 -20.217
ATOM   1642 OE1  GLN   101     -15.665  -8.596 -19.645
ATOM   1643 NE2  GLN   101     -15.511  -9.636 -21.521
ATOM   1644 HE21 GLN   101     -15.027 -10.414 -21.947
ATOM   1645 HE22 GLN   101     -15.291  -8.759 -21.970
ATOM   1646 C    GLN   101     -16.165 -10.581 -15.639
ATOM   1647 O    GLN   101     -16.009 -11.537 -14.839
ATOM   1648 N    PRO   102     -17.004  -9.512 -15.387
ATOM   1649 CD   PRO   102     -16.968  -8.271 -16.155
ATOM   1650 HD1  PRO   102     -17.710  -8.256 -16.953
ATOM   1651 HD2  PRO   102     -16.023  -7.960 -16.600
ATOM   1652 CG   PRO   102     -17.466  -7.174 -15.208
ATOM   1653 HG1  PRO   102     -17.879  -6.404 -15.860
ATOM   1654 HG2  PRO   102     -16.637  -6.804 -14.605
ATOM   1655 CB   PRO   102     -18.548  -7.980 -14.501
ATOM   1656 HB1  PRO   102     -19.480  -8.192 -15.026
ATOM   1657 HB2  PRO   102     -18.827  -7.530 -13.548
ATOM   1658 CA   PRO   102     -17.859  -9.340 -14.267
ATOM   1659 HA   PRO   102     -17.170  -9.225 -13.431
ATOM   1660 C    PRO   102     -18.902 -10.435 -14.089
ATOM   1661 O    PRO   102     -19.624 -10.836 -15.019
ATOM   1662 N    GLY   103     -19.036 -10.856 -12.884
ATOM   1663 H    GLY   103     -18.577 -10.309 -12.170
ATOM   1664 CA   GLY   103     -19.962 -11.873 -12.394
ATOM   1665 HA1  GLY   103     -20.831 -11.833 -13.051
ATOM   1666 HA2  GLY   103     -20.296 -11.620 -11.388
ATOM   1667 C    GLY   103     -19.452 -13.368 -12.369
ATOM   1668 O    GLY   103     -20.230 -14.212 -11.936
ATOM   1669 N    GLN   104     -18.161 -13.617 -12.605
ATOM   1670 H    GLN   104     -17.602 -12.822 -12.880
ATOM   1671 CA   GLN   104     -17.591 -14.904 -12.462
ATOM   1672 HA   GLN   104     -18.381 -15.647 -12.566
ATOM   1673 CB   GLN   104     -16.485 -15.034 -13.546
ATOM   1674 HB1  GLN   104     -15.877 -15.937 -13.489
ATOM   1675 HB2  GLN   104     -15.753 -14.242 -13.390
ATOM   1676 CG   GLN   104     -16.925 -14.957 -15.028
ATOM   1677 HG1  GLN   104     -16.098 -15.130 -15.717
ATOM   1678 HG2  GLN   104     -17.296 -13.955 -15.245
ATOM   1679 CD   GLN   104     -18.047 -15.953 -15.337
ATOM   1680 OE1  GLN   104     -17.932 -17.134 -15.009
ATOM   1681 NE2  GLN   104     -19.196 -15.457 -15.880
ATOM   1682 HE21 GLN   104     -19.305 -14.461 -16.007
ATOM   1683 HE22 GLN   104     -19.866 -16.179 -16.105
ATOM   1684 C    GLN   104     -16.942 -15.073 -11.097
ATOM   1685 O    GLN   104     -16.786 -14.142 -10.287
ATOM   1686 N    THR   105     -16.639 -16.334 -10.759
ATOM   1687 H    THR   105     -16.875 -17.080 -11.398
ATOM   1688 CA   THR   105     -16.170 -16.770  -9.369
ATOM   1689 HA   THR   105     -16.103 -15.858  -8.777
ATOM   1690 CB   THR   105     -17.295 -17.650  -8.777
ATOM   1691 HB   THR   105     -16.952 -18.015  -7.809
ATOM   1692 CG2  THR   105     -18.557 -16.854  -8.473
ATOM   1693 HG21 THR   105     -19.165 -16.780  -9.375
ATOM   1694 HG22 THR   105     -19.082 -17.383  -7.677
ATOM   1695 HG23 THR   105     -18.430 -15.822  -8.145
ATOM   1696 OG1  THR   105     -17.555 -18.727  -9.621
ATOM   1697 HG1  THR   105     -17.350 -19.522  -9.124
ATOM   1698 C    THR   105     -14.791 -17.485  -9.391
ATOM   1699 O    THR   105     -14.351 -17.940 -10.475
ATOM   1700 N    PHE   106     -14.034 -17.360  -8.243
ATOM   1701 H    PHE   106     -14.492 -16.823  -7.520
ATOM   1702 CA   PHE   106     -12.668 -17.735  -8.022
ATOM   1703 HA   PHE   106     -12.602 -18.738  -8.444
ATOM   1704 CB   PHE   106     -11.724 -16.794  -8.875
ATOM   1705 HB1  PHE   106     -11.839 -16.944  -9.948
ATOM   1706 HB2  PHE   106     -10.674 -17.031  -8.702
ATOM   1707 CG   PHE   106     -11.825 -15.331  -8.726
ATOM   1708 CD1  PHE   106     -12.874 -14.566  -9.287
ATOM   1709 HD1  PHE   106     -13.664 -15.060  -9.833
ATOM   1710 CE1  PHE   106     -12.868 -13.237  -9.082
ATOM   1711 HE1  PHE   106     -13.725 -12.686  -9.440
ATOM   1712 CZ   PHE   106     -11.883 -12.533  -8.410
ATOM   1713 HZ   PHE   106     -11.791 -11.458  -8.358
ATOM   1714 CE2  PHE   106     -10.830 -13.266  -7.856
ATOM   1715 HE2  PHE   106     -10.014 -12.729  -7.395
ATOM   1716 CD2  PHE   106     -10.875 -14.658  -7.930
ATOM   1717 HD2  PHE   106     -10.098 -15.266  -7.492
ATOM   1718 C    PHE   106     -12.268 -17.764  -6.567
ATOM   1719 O    PHE   106     -12.955 -17.157  -5.698
ATOM   1720 N    SER   107     -11.194 -18.529  -6.281
ATOM   1721 H    SER   107     -10.698 -19.020  -7.012
ATOM   1722 CA   SER   107     -10.555 -18.417  -4.985
ATOM   1723 HA   SER   107     -11.315 -18.087  -4.276
ATOM   1724 CB   SER   107      -9.952 -19.775  -4.627
ATOM   1725 HB1  SER   107      -9.528 -19.661  -3.630
ATOM   1726 HB2  SER   107      -9.227 -20.085  -5.380
ATOM   1727 OG   SER   107     -10.948 -20.758  -4.454
ATOM   1728 HG   SER   107     -11.791 -20.368  -4.697
ATOM   1729 C    SER   107      -9.453 -17.342  -5.049
ATOM   1730 O    SER   107      -8.936 -17.091  -6.122
ATOM   1731 N    VAL   108      -9.100 -16.688  -3.919
ATOM   1732 H    VAL   108      -9.440 -17.052  -3.040
ATOM   1733 CA   VAL   108      -7.970 -15.724  -3.667
ATOM   1734 HA   VAL   108      -7.415 -15.704  -4.605
ATOM   1735 CB   VAL   108      -8.521 -14.367  -3.395
ATOM   1736 HB   VAL   108      -9.294 -14.383  -2.627
ATOM   1737 CG1  VAL   108      -7.294 -13.512  -3.005
ATOM   1738 HG11 VAL   108      -7.527 -12.469  -2.792
ATOM   1739 HG12 VAL   108      -6.892 -14.017  -2.126
ATOM   1740 HG13 VAL   108      -6.660 -13.528  -3.891
ATOM   1741 CG2  VAL   108      -9.187 -13.698  -4.615
ATOM   1742 HG21 VAL   108      -9.802 -12.871  -4.259
ATOM   1743 HG22 VAL   108      -8.405 -13.436  -5.328
ATOM   1744 HG23 VAL   108      -9.899 -14.415  -5.023
ATOM   1745 C    VAL   108      -7.153 -16.345  -2.525
ATOM   1746 O    VAL   108      -7.626 -16.346  -1.366
ATOM   1747 N    LEU   109      -5.947 -16.718  -2.809
ATOM   1748 H    LEU   109      -5.564 -16.306  -3.648
ATOM   1749 CA   LEU   109      -4.901 -16.779  -1.785
ATOM   1750 HA   LEU   109      -5.374 -17.134  -0.870
ATOM   1751 CB   LEU   109      -3.802 -17.793  -2.144
ATOM   1752 HB1  LEU   109      -3.372 -17.602  -3.128
ATOM   1753 HB2  LEU   109      -4.222 -18.799  -2.138
ATOM   1754 CG   LEU   109      -2.619 -17.816  -1.106
ATOM   1755 HG   LEU   109      -2.110 -16.853  -1.064
ATOM   1756 CD1  LEU   109      -3.129 -18.291   0.277
ATOM   1757 HD11 LEU   109      -2.301 -18.470   0.963
ATOM   1758 HD12 LEU   109      -3.875 -17.580   0.633
ATOM   1759 HD13 LEU   109      -3.684 -19.228   0.221
ATOM   1760 CD2  LEU   109      -1.533 -18.788  -1.609
ATOM   1761 HD21 LEU   109      -0.695 -18.620  -0.932
ATOM   1762 HD22 LEU   109      -1.905 -19.803  -1.745
ATOM   1763 HD23 LEU   109      -1.171 -18.522  -2.602
ATOM   1764 C    LEU   109      -4.303 -15.406  -1.526
ATOM   1765 O    LEU   109      -3.436 -14.934  -2.304
ATOM   1766 N    ALA   110      -4.421 -14.983  -0.250
ATOM   1767 H    ALA   110      -4.821 -15.579   0.460
ATOM   1768 CA   ALA   110      -3.724 -13.876   0.414
ATOM   1769 HA   ALA   110      -3.474 -13.161  -0.370
ATOM   1770 CB   ALA   110      -4.556 -13.224   1.528
ATOM   1771 HB1  ALA   110      -4.160 -12.259   1.844
ATOM   1772 HB2  ALA   110      -5.613 -13.114   1.285
ATOM   1773 HB3  ALA   110      -4.660 -13.768   2.466
ATOM   1774 C    ALA   110      -2.396 -14.365   0.977
ATOM   1775 O    ALA   110      -2.295 -15.494   1.469
ATOM   1776 N    CYS   111      -1.390 -13.564   0.729
ATOM   1777 H    CYS   111      -1.554 -12.766   0.133
ATOM   1778 CA   CYS   111       0.002 -13.690   1.195
ATOM   1779 HA   CYS   111       0.001 -14.425   2.000
ATOM   1780 CB   CYS   111       0.879 -14.230   0.076
ATOM   1781 HB1  CYS   111       1.922 -14.081   0.356
ATOM   1782 HB2  CYS   111       0.654 -13.702  -0.850
ATOM   1783 SG   CYS   111       0.413 -15.971  -0.132
ATOM   1784 HG   CYS   111      -0.827 -15.773   0.322
ATOM   1785 C    CYS   111       0.551 -12.420   1.619
ATOM   1786 O    CYS   111       0.104 -11.348   1.099
ATOM   1787 N    TYR   112       1.514 -12.485   2.499
ATOM   1788 H    TYR   112       1.591 -13.382   2.956
ATOM   1789 CA   TYR   112       2.406 -11.484   3.082
ATOM   1790 HA   TYR   112       2.306 -10.523   2.579
ATOM   1791 CB   TYR   112       2.115 -11.257   4.545
ATOM   1792 HB1  TYR   112       2.853 -10.559   4.939
ATOM   1793 HB2  TYR   112       2.135 -12.125   5.204
ATOM   1794 CG   TYR   112       0.814 -10.464   4.715
ATOM   1795 CD1  TYR   112      -0.352 -11.231   4.660
ATOM   1796 HD1  TYR   112      -0.364 -12.306   4.558
ATOM   1797 CE1  TYR   112      -1.635 -10.621   4.551
ATOM   1798 HE1  TYR   112      -2.523 -11.221   4.409
ATOM   1799 CZ   TYR   112      -1.710  -9.202   4.592
ATOM   1800 OH   TYR   112      -2.903  -8.630   4.580
ATOM   1801 HH   TYR   112      -2.954  -7.673   4.535
ATOM   1802 CE2  TYR   112      -0.516  -8.436   4.550
ATOM   1803 HE2  TYR   112      -0.672  -7.367   4.541
ATOM   1804 CD2  TYR   112       0.745  -9.065   4.638
ATOM   1805 HD2  TYR   112       1.626  -8.441   4.688
ATOM   1806 C    TYR   112       3.856 -12.025   2.931
ATOM   1807 O    TYR   112       4.266 -13.105   3.444
ATOM   1808 N    ASN   113       4.731 -11.234   2.290
ATOM   1809 H    ASN   113       4.367 -10.373   1.908
ATOM   1810 CA   ASN   113       6.138 -11.432   1.932
ATOM   1811 HA   ASN   113       6.258 -10.779   1.067
ATOM   1812 CB   ASN   113       7.083 -11.114   3.187
ATOM   1813 HB1  ASN   113       8.114 -11.172   2.839
ATOM   1814 HB2  ASN   113       7.037 -11.865   3.975
ATOM   1815 CG   ASN   113       6.901  -9.778   3.818
ATOM   1816 OD1  ASN   113       6.455  -9.794   4.992
ATOM   1817 ND2  ASN   113       7.067  -8.716   3.075
ATOM   1818 HD21 ASN   113       7.363  -8.918   2.130
ATOM   1819 HD22 ASN   113       6.883  -7.798   3.454
ATOM   1820 C    ASN   113       6.466 -12.901   1.405
ATOM   1821 O    ASN   113       7.351 -13.526   1.811
ATOM   1822 N    GLY   114       5.485 -13.466   0.663
ATOM   1823 H    GLY   114       4.857 -12.783   0.265
ATOM   1824 CA   GLY   114       5.445 -14.830   0.218
ATOM   1825 HA1  GLY   114       6.470 -15.129  -0.004
ATOM   1826 HA2  GLY   114       4.954 -14.942  -0.749
ATOM   1827 C    GLY   114       4.919 -15.906   1.091
ATOM   1828 O    GLY   114       4.854 -17.055   0.686
ATOM   1829 N    SER   115       4.495 -15.553   2.297
ATOM   1830 H    SER   115       4.549 -14.569   2.518
ATOM   1831 CA   SER   115       3.967 -16.508   3.312
ATOM   1832 HA   SER   115       4.325 -17.474   2.957
ATOM   1833 CB   SER   115       4.611 -16.308   4.640
ATOM   1834 HB1  SER   115       4.526 -15.245   4.863
ATOM   1835 HB2  SER   115       5.670 -16.564   4.659
ATOM   1836 OG   SER   115       3.895 -17.009   5.682
ATOM   1837 HG   SER   115       4.352 -17.833   5.863
ATOM   1838 C    SER   115       2.402 -16.496   3.377
ATOM   1839 O    SER   115       1.855 -15.388   3.501
ATOM   1840 N    PRO   116       1.784 -17.689   3.297
ATOM   1841 CD   PRO   116       2.381 -18.996   3.277
ATOM   1842 HD1  PRO   116       3.149 -19.031   4.050
ATOM   1843 HD2  PRO   116       2.917 -19.213   2.353
ATOM   1844 CG   PRO   116       1.143 -19.984   3.396
ATOM   1845 HG1  PRO   116       0.845 -20.232   4.415
ATOM   1846 HG2  PRO   116       1.408 -20.889   2.850
ATOM   1847 CB   PRO   116       0.055 -19.216   2.683
ATOM   1848 HB1  PRO   116      -0.904 -19.601   3.031
ATOM   1849 HB2  PRO   116       0.284 -19.285   1.619
ATOM   1850 CA   PRO   116       0.338 -17.781   3.200
ATOM   1851 HA   PRO   116       0.008 -17.136   2.385
ATOM   1852 C    PRO   116      -0.452 -17.401   4.500
ATOM   1853 O    PRO   116      -0.160 -17.936   5.597
ATOM   1854 N    SER   117      -1.351 -16.419   4.405
ATOM   1855 H    SER   117      -1.473 -16.074   3.464
ATOM   1856 CA   SER   117      -2.070 -15.834   5.458
ATOM   1857 HA   SER   117      -1.595 -15.963   6.431
ATOM   1858 CB   SER   117      -1.962 -14.333   5.314
ATOM   1859 HB1  SER   117      -0.917 -14.054   5.445
ATOM   1860 HB2  SER   117      -2.563 -13.970   6.148
ATOM   1861 OG   SER   117      -2.353 -13.822   4.105
ATOM   1862 HG   SER   117      -3.143 -13.279   4.050
ATOM   1863 C    SER   117      -3.492 -16.370   5.502
ATOM   1864 O    SER   117      -4.138 -16.370   6.555
ATOM   1865 N    GLY   118      -4.024 -16.792   4.364
ATOM   1866 H    GLY   118      -3.470 -16.763   3.519
ATOM   1867 CA   GLY   118      -5.223 -17.531   4.261
ATOM   1868 HA1  GLY   118      -5.968 -17.226   4.996
ATOM   1869 HA2  GLY   118      -5.062 -18.592   4.450
ATOM   1870 C    GLY   118      -5.965 -17.468   2.980
ATOM   1871 O    GLY   118      -5.701 -16.532   2.208
ATOM   1872 N    VAL   119      -6.880 -18.392   2.606
ATOM   1873 H    VAL   119      -7.117 -19.108   3.276
ATOM   1874 CA   VAL   119      -7.497 -18.486   1.251
ATOM   1875 HA   VAL   119      -7.092 -17.723   0.587
ATOM   1876 CB   VAL   119      -7.216 -19.865   0.521
ATOM   1877 HB   VAL   119      -6.146 -20.071   0.486
ATOM   1878 CG1  VAL   119      -7.860 -21.091   1.123
ATOM   1879 HG11 VAL   119      -7.482 -22.021   0.699
ATOM   1880 HG12 VAL   119      -7.573 -21.045   2.174
ATOM   1881 HG13 VAL   119      -8.945 -21.009   1.046
ATOM   1882 CG2  VAL   119      -7.470 -19.654  -0.981
ATOM   1883 HG21 VAL   119      -7.551 -20.610  -1.498
ATOM   1884 HG22 VAL   119      -8.441 -19.243  -1.258
ATOM   1885 HG23 VAL   119      -6.645 -19.031  -1.326
ATOM   1886 C    VAL   119      -9.003 -18.228   1.478
ATOM   1887 O    VAL   119      -9.486 -18.666   2.491
ATOM   1888 N    TYR   120      -9.598 -17.600   0.514
ATOM   1889 H    TYR   120      -9.100 -17.161  -0.247
ATOM   1890 CA   TYR   120     -11.057 -17.281   0.515
ATOM   1891 HA   TYR   120     -11.602 -18.074   1.027
ATOM   1892 CB   TYR   120     -11.237 -16.022   1.427
ATOM   1893 HB1  TYR   120     -10.770 -16.177   2.400
ATOM   1894 HB2  TYR   120     -12.315 -15.948   1.570
ATOM   1895 CG   TYR   120     -10.623 -14.739   0.872
ATOM   1896 CD1  TYR   120     -11.216 -14.075  -0.221
ATOM   1897 HD1  TYR   120     -12.132 -14.491  -0.614
ATOM   1898 CE1  TYR   120     -10.610 -12.907  -0.794
ATOM   1899 HE1  TYR   120     -11.067 -12.442  -1.655
ATOM   1900 CZ   TYR   120      -9.535 -12.320  -0.100
ATOM   1901 OH   TYR   120      -9.138 -11.092  -0.446
ATOM   1902 HH   TYR   120      -8.269 -10.909  -0.081
ATOM   1903 CE2  TYR   120      -8.912 -12.975   0.987
ATOM   1904 HE2  TYR   120      -8.210 -12.426   1.596
ATOM   1905 CD2  TYR   120      -9.386 -14.219   1.416
ATOM   1906 HD2  TYR   120      -8.986 -14.800   2.234
ATOM   1907 C    TYR   120     -11.684 -17.133  -0.892
ATOM   1908 O    TYR   120     -10.974 -17.076  -1.923
ATOM   1909 N    GLN   121     -13.031 -17.200  -0.923
ATOM   1910 H    GLN   121     -13.562 -17.269  -0.067
ATOM   1911 CA   GLN   121     -13.839 -17.266  -2.107
ATOM   1912 HA   GLN   121     -13.167 -17.642  -2.878
ATOM   1913 CB   GLN   121     -14.880 -18.372  -1.943
ATOM   1914 HB1  GLN   121     -15.692 -17.910  -1.381
ATOM   1915 HB2  GLN   121     -14.404 -19.136  -1.328
ATOM   1916 CG   GLN   121     -15.559 -18.974  -3.225
ATOM   1917 HG1  GLN   121     -15.990 -18.139  -3.778
ATOM   1918 HG2  GLN   121     -16.376 -19.618  -2.900
ATOM   1919 CD   GLN   121     -14.631 -19.660  -4.179
ATOM   1920 OE1  GLN   121     -13.474 -19.965  -3.905
ATOM   1921 NE2  GLN   121     -15.083 -19.844  -5.395
ATOM   1922 HE21 GLN   121     -16.077 -19.719  -5.525
ATOM   1923 HE22 GLN   121     -14.449 -20.222  -6.085
ATOM   1924 C    GLN   121     -14.341 -15.926  -2.536
ATOM   1925 O    GLN   121     -14.756 -15.104  -1.693
ATOM   1926 N    CYS   122     -14.164 -15.601  -3.775
ATOM   1927 H    CYS   122     -13.854 -16.302  -4.432
ATOM   1928 CA   CYS   122     -14.295 -14.240  -4.318
ATOM   1929 HA   CYS   122     -14.959 -13.632  -3.704
ATOM   1930 CB   CYS   122     -12.868 -13.699  -4.432
ATOM   1931 HB1  CYS   122     -12.416 -14.003  -5.376
ATOM   1932 HB2  CYS   122     -12.284 -14.177  -3.645
ATOM   1933 SG   CYS   122     -12.821 -11.923  -4.452
ATOM   1934 HG   CYS   122     -13.306 -11.753  -3.219
ATOM   1935 C    CYS   122     -15.079 -14.204  -5.631
ATOM   1936 O    CYS   122     -15.411 -15.253  -6.183
ATOM   1937 N    ALA   123     -15.418 -13.044  -6.100
ATOM   1938 H    ALA   123     -14.971 -12.249  -5.667
ATOM   1939 CA   ALA   123     -16.200 -12.767  -7.270
ATOM   1940 HA   ALA   123     -16.065 -13.541  -8.025
ATOM   1941 CB   ALA   123     -17.684 -12.785  -6.831
ATOM   1942 HB1  ALA   123     -17.918 -13.665  -6.232
ATOM   1943 HB2  ALA   123     -17.925 -11.921  -6.211
ATOM   1944 HB3  ALA   123     -18.344 -12.843  -7.697
ATOM   1945 C    ALA   123     -15.809 -11.377  -7.798
ATOM   1946 O    ALA   123     -15.429 -10.401  -7.056
ATOM   1947 N    MET   124     -16.125 -11.152  -9.060
ATOM   1948 H    MET   124     -16.400 -11.947  -9.619
ATOM   1949 CA   MET   124     -15.850  -9.874  -9.699
ATOM   1950 HA   MET   124     -15.111  -9.316  -9.124
ATOM   1951 CB   MET   124     -15.092 -10.212 -11.014
ATOM   1952 HB1  MET   124     -15.677 -10.874 -11.652
ATOM   1953 HB2  MET   124     -14.187 -10.747 -10.727
ATOM   1954 CG   MET   124     -14.757  -8.972 -11.829
ATOM   1955 HG1  MET   124     -15.624  -8.325 -11.965
ATOM   1956 HG2  MET   124     -14.557  -9.277 -12.856
ATOM   1957 SD   MET   124     -13.383  -7.851 -11.153
ATOM   1958 CE   MET   124     -12.009  -8.800 -11.752
ATOM   1959 HE1  MET   124     -11.084  -8.442 -11.301
ATOM   1960 HE2  MET   124     -12.161  -9.845 -11.480
ATOM   1961 HE3  MET   124     -11.911  -8.755 -12.837
ATOM   1962 C    MET   124     -17.050  -8.932 -10.016
ATOM   1963 O    MET   124     -17.969  -9.409 -10.651
ATOM   1964 N    ARG   125     -17.099  -7.664  -9.540
ATOM   1965 H    ARG   125     -16.213  -7.349  -9.171
ATOM   1966 CA   ARG   125     -18.313  -6.809  -9.371
ATOM   1967 HA   ARG   125     -19.101  -7.544  -9.207
ATOM   1968 CB   ARG   125     -18.076  -5.812  -8.185
ATOM   1969 HB1  ARG   125     -18.847  -5.043  -8.137
ATOM   1970 HB2  ARG   125     -17.093  -5.396  -8.404
ATOM   1971 CG   ARG   125     -17.965  -6.557  -6.860
ATOM   1972 HG1  ARG   125     -17.934  -5.937  -5.964
ATOM   1973 HG2  ARG   125     -17.032  -7.120  -6.848
ATOM   1974 CD   ARG   125     -19.193  -7.514  -6.583
ATOM   1975 HD1  ARG   125     -19.048  -7.848  -5.556
ATOM   1976 HD2  ARG   125     -19.192  -8.444  -7.151
ATOM   1977 NE   ARG   125     -20.481  -6.771  -6.655
ATOM   1978 HE   ARG   125     -20.390  -5.776  -6.507
ATOM   1979 CZ   ARG   125     -21.682  -7.369  -6.498
ATOM   1980 NH1  ARG   125     -21.845  -8.685  -6.487
ATOM   1981 HH11 ARG   125     -21.064  -9.323  -6.537
ATOM   1982 HH12 ARG   125     -22.772  -9.048  -6.314
ATOM   1983 NH2  ARG   125     -22.737  -6.745  -6.165
ATOM   1984 HH21 ARG   125     -22.812  -5.739  -6.222
ATOM   1985 HH22 ARG   125     -23.588  -7.215  -5.890
ATOM   1986 C    ARG   125     -18.700  -6.027 -10.640
ATOM   1987 O    ARG   125     -17.837  -5.829 -11.484
ATOM   1988 N    PRO   126     -19.980  -5.489 -10.706
ATOM   1989 CD   PRO   126     -21.111  -5.637  -9.794
ATOM   1990 HD1  PRO   126     -21.013  -4.805  -9.096
ATOM   1991 HD2  PRO   126     -21.178  -6.608  -9.303
ATOM   1992 CG   PRO   126     -22.356  -5.436 -10.688
ATOM   1993 HG1  PRO   126     -23.197  -5.066 -10.102
ATOM   1994 HG2  PRO   126     -22.560  -6.435 -11.074
ATOM   1995 CB   PRO   126     -21.941  -4.388 -11.664
ATOM   1996 HB1  PRO   126     -22.144  -3.418 -11.210
ATOM   1997 HB2  PRO   126     -22.376  -4.494 -12.657
ATOM   1998 CA   PRO   126     -20.398  -4.684 -11.889
ATOM   1999 HA   PRO   126     -20.328  -5.315 -12.775
ATOM   2000 C    PRO   126     -19.576  -3.422 -12.105
ATOM   2001 O    PRO   126     -19.762  -2.770 -13.131
ATOM   2002 N    ASN   127     -18.675  -3.018 -11.167
ATOM   2003 H    ASN   127     -18.734  -3.516 -10.289
ATOM   2004 CA   ASN   127     -17.676  -1.946 -11.232
ATOM   2005 HA   ASN   127     -17.858  -1.382 -12.147
ATOM   2006 CB   ASN   127     -18.006  -1.004 -10.082
ATOM   2007 HB1  ASN   127     -19.057  -0.718 -10.045
ATOM   2008 HB2  ASN   127     -17.399  -0.106 -10.195
ATOM   2009 CG   ASN   127     -17.629  -1.581  -8.724
ATOM   2010 OD1  ASN   127     -17.268  -2.750  -8.667
ATOM   2011 ND2  ASN   127     -17.805  -0.838  -7.645
ATOM   2012 HD21 ASN   127     -18.061   0.134  -7.749
ATOM   2013 HD22 ASN   127     -17.933  -1.268  -6.740
ATOM   2014 C    ASN   127     -16.165  -2.350 -11.184
ATOM   2015 O    ASN   127     -15.321  -1.482 -10.968
ATOM   2016 N    PHE   128     -15.867  -3.609 -11.549
ATOM   2017 H    PHE   128     -16.669  -4.220 -11.603
ATOM   2018 CA   PHE   128     -14.548  -4.294 -11.688
ATOM   2019 HA   PHE   128     -14.743  -5.361 -11.801
ATOM   2020 CB   PHE   128     -13.852  -3.795 -12.946
ATOM   2021 HB1  PHE   128     -12.850  -4.215 -13.030
ATOM   2022 HB2  PHE   128     -13.680  -2.727 -12.817
ATOM   2023 CG   PHE   128     -14.503  -4.049 -14.249
ATOM   2024 CD1  PHE   128     -14.207  -5.137 -15.073
ATOM   2025 HD1  PHE   128     -13.573  -5.931 -14.706
ATOM   2026 CE1  PHE   128     -14.689  -5.224 -16.379
ATOM   2027 HE1  PHE   128     -14.430  -6.047 -17.029
ATOM   2028 CZ   PHE   128     -15.628  -4.262 -16.879
ATOM   2029 HZ   PHE   128     -15.912  -4.235 -17.921
ATOM   2030 CE2  PHE   128     -15.884  -3.124 -16.114
ATOM   2031 HE2  PHE   128     -16.588  -2.388 -16.476
ATOM   2032 CD2  PHE   128     -15.363  -3.046 -14.830
ATOM   2033 HD2  PHE   128     -15.647  -2.135 -14.325
ATOM   2034 C    PHE   128     -13.693  -4.213 -10.446
ATOM   2035 O    PHE   128     -12.475  -4.491 -10.540
ATOM   2036 N    THR   129     -14.233  -3.867  -9.324
ATOM   2037 H    THR   129     -15.240  -3.943  -9.311
ATOM   2038 CA   THR   129     -13.674  -4.176  -8.015
ATOM   2039 HA   THR   129     -12.585  -4.120  -7.991
ATOM   2040 CB   THR   129     -14.250  -3.286  -6.864
ATOM   2041 HB   THR   129     -13.752  -3.552  -5.932
ATOM   2042 CG2  THR   129     -14.057  -1.810  -7.246
ATOM   2043 HG21 THR   129     -14.480  -1.162  -6.480
ATOM   2044 HG22 THR   129     -13.009  -1.624  -7.485
ATOM   2045 HG23 THR   129     -14.499  -1.508  -8.195
ATOM   2046 OG1  THR   129     -15.633  -3.524  -6.675
ATOM   2047 HG1  THR   129     -16.173  -3.013  -7.283
ATOM   2048 C    THR   129     -13.967  -5.616  -7.701
ATOM   2049 O    THR   129     -14.916  -6.281  -8.271
ATOM   2050 N    ILE   130     -13.223  -6.257  -6.795
ATOM   2051 H    ILE   130     -12.456  -5.700  -6.446
ATOM   2052 CA   ILE   130     -13.421  -7.628  -6.234
ATOM   2053 HA   ILE   130     -14.226  -8.096  -6.801
ATOM   2054 CB   ILE   130     -12.154  -8.490  -6.476
ATOM   2055 HB   ILE   130     -12.424  -9.540  -6.358
ATOM   2056 CG2  ILE   130     -11.646  -8.468  -7.908
ATOM   2057 HG21 ILE   130     -10.814  -9.149  -8.089
ATOM   2058 HG22 ILE   130     -12.505  -8.749  -8.518
ATOM   2059 HG23 ILE   130     -11.303  -7.469  -8.174
ATOM   2060 CG1  ILE   130     -11.003  -8.062  -5.527
ATOM   2061 HG11 ILE   130     -11.349  -7.556  -4.626
ATOM   2062 HG12 ILE   130     -10.296  -7.388  -6.012
ATOM   2063 CD1  ILE   130     -10.195  -9.332  -5.102
ATOM   2064 HD11 ILE   130      -9.298  -9.027  -4.563
ATOM   2065 HD12 ILE   130     -10.758 -10.051  -4.507
ATOM   2066 HD13 ILE   130      -9.809  -9.867  -5.970
ATOM   2067 C    ILE   130     -13.947  -7.607  -4.813
ATOM   2068 O    ILE   130     -13.622  -6.692  -4.084
ATOM   2069 N    LYS   131     -14.616  -8.621  -4.318
ATOM   2070 H    LYS   131     -14.834  -9.411  -4.908
ATOM   2071 CA   LYS   131     -14.931  -8.758  -2.897
ATOM   2072 HA   LYS   131     -15.104  -7.803  -2.401
ATOM   2073 CB   LYS   131     -16.188  -9.601  -2.667
ATOM   2074 HB1  LYS   131     -16.252  -9.769  -1.592
ATOM   2075 HB2  LYS   131     -16.071 -10.562  -3.168
ATOM   2076 CG   LYS   131     -17.494  -8.892  -2.996
ATOM   2077 HG1  LYS   131     -18.160  -9.707  -3.279
ATOM   2078 HG2  LYS   131     -17.296  -8.239  -3.846
ATOM   2079 CD   LYS   131     -18.255  -7.976  -2.038
ATOM   2080 HD1  LYS   131     -17.545  -7.494  -1.367
ATOM   2081 HD2  LYS   131     -18.825  -8.640  -1.389
ATOM   2082 CE   LYS   131     -19.154  -6.974  -2.766
ATOM   2083 HE1  LYS   131     -19.601  -7.586  -3.549
ATOM   2084 HE2  LYS   131     -18.545  -6.232  -3.282
ATOM   2085 NZ   LYS   131     -20.193  -6.353  -1.891
ATOM   2086 HZ1  LYS   131     -19.848  -5.733  -1.172
ATOM   2087 HZ2  LYS   131     -20.826  -5.851  -2.497
ATOM   2088 HZ3  LYS   131     -20.740  -7.065  -1.428
ATOM   2089 C    LYS   131     -13.722  -9.261  -2.103
ATOM   2090 O    LYS   131     -13.675 -10.430  -1.628
ATOM   2091 N    GLY   132     -12.690  -8.420  -2.016
ATOM   2092 H    GLY   132     -12.932  -7.520  -2.405
ATOM   2093 CA   GLY   132     -11.431  -8.569  -1.235
ATOM   2094 HA1  GLY   132     -10.709  -7.847  -1.619
ATOM   2095 HA2  GLY   132     -11.117  -9.601  -1.389
ATOM   2096 C    GLY   132     -11.663  -8.285   0.239
ATOM   2097 O    GLY   132     -12.572  -7.515   0.550
ATOM   2098 N    SER   133     -10.701  -8.720   1.065
ATOM   2099 H    SER   133      -9.993  -9.279   0.613
ATOM   2100 CA   SER   133     -10.321  -8.248   2.425
ATOM   2101 HA   SER   133     -10.539  -7.197   2.616
ATOM   2102 CB   SER   133     -11.179  -9.025   3.468
ATOM   2103 HB1  SER   133     -11.008 -10.101   3.500
ATOM   2104 HB2  SER   133     -12.240  -8.856   3.285
ATOM   2105 OG   SER   133     -10.873  -8.673   4.849
ATOM   2106 HG   SER   133     -11.100  -9.425   5.402
ATOM   2107 C    SER   133      -8.839  -8.528   2.665
ATOM   2108 O    SER   133      -8.453  -9.692   2.452
ATOM   2109 N    PHE   134      -8.023  -7.544   3.038
ATOM   2110 H    PHE   134      -8.384  -6.621   3.232
ATOM   2111 CA   PHE   134      -6.593  -7.632   3.411
ATOM   2112 HA   PHE   134      -6.480  -8.622   3.853
ATOM   2113 CB   PHE   134      -5.676  -7.513   2.163
ATOM   2114 HB1  PHE   134      -4.687  -7.847   2.474
ATOM   2115 HB2  PHE   134      -5.743  -6.445   1.958
ATOM   2116 CG   PHE   134      -6.117  -8.342   0.962
ATOM   2117 CD1  PHE   134      -5.661  -9.676   0.769
ATOM   2118 HD1  PHE   134      -4.999 -10.121   1.497
ATOM   2119 CE1  PHE   134      -6.018 -10.402  -0.360
ATOM   2120 HE1  PHE   134      -5.640 -11.399  -0.531
ATOM   2121 CZ   PHE   134      -6.625  -9.733  -1.432
ATOM   2122 HZ   PHE   134      -6.764 -10.164  -2.412
ATOM   2123 CE2  PHE   134      -7.026  -8.408  -1.284
ATOM   2124 HE2  PHE   134      -7.582  -7.861  -2.031
ATOM   2125 CD2  PHE   134      -6.865  -7.718  -0.070
ATOM   2126 HD2  PHE   134      -7.152  -6.683   0.046
ATOM   2127 C    PHE   134      -6.189  -6.521   4.343
ATOM   2128 O    PHE   134      -6.638  -5.386   4.185
ATOM   2129 N    LEU   135      -5.210  -6.849   5.191
ATOM   2130 H    LEU   135      -4.917  -7.816   5.187
ATOM   2131 CA   LEU   135      -4.352  -5.829   5.887
ATOM   2132 HA   LEU   135      -4.905  -4.908   6.070
ATOM   2133 CB   LEU   135      -3.825  -6.484   7.206
ATOM   2134 HB1  LEU   135      -3.179  -5.761   7.703
ATOM   2135 HB2  LEU   135      -3.155  -7.303   6.943
ATOM   2136 CG   LEU   135      -4.922  -7.064   8.165
ATOM   2137 HG   LEU   135      -5.264  -7.943   7.620
ATOM   2138 CD1  LEU   135      -4.264  -7.496   9.438
ATOM   2139 HD11 LEU   135      -3.924  -6.657  10.045
ATOM   2140 HD12 LEU   135      -5.011  -8.039  10.018
ATOM   2141 HD13 LEU   135      -3.499  -8.224   9.169
ATOM   2142 CD2  LEU   135      -6.076  -6.097   8.530
ATOM   2143 HD21 LEU   135      -5.579  -5.194   8.883
ATOM   2144 HD22 LEU   135      -6.624  -5.799   7.636
ATOM   2145 HD23 LEU   135      -6.702  -6.554   9.297
ATOM   2146 C    LEU   135      -3.183  -5.356   4.984
ATOM   2147 O    LEU   135      -2.779  -6.024   4.039
ATOM   2148 N    ASN   136      -2.493  -4.292   5.383
ATOM   2149 H    ASN   136      -2.866  -3.818   6.193
ATOM   2150 CA   ASN   136      -1.519  -3.622   4.558
ATOM   2151 HA   ASN   136      -1.906  -3.421   3.559
ATOM   2152 CB   ASN   136      -1.084  -2.255   5.218
ATOM   2153 HB1  ASN   136      -0.187  -1.874   4.730
ATOM   2154 HB2  ASN   136      -0.827  -2.397   6.268
ATOM   2155 CG   ASN   136      -2.179  -1.215   5.136
ATOM   2156 OD1  ASN   136      -2.320  -0.652   4.109
ATOM   2157 ND2  ASN   136      -2.973  -1.001   6.150
ATOM   2158 HD21 ASN   136      -2.881  -1.693   6.880
ATOM   2159 HD22 ASN   136      -3.788  -0.412   6.058
ATOM   2160 C    ASN   136      -0.288  -4.467   4.389
ATOM   2161 O    ASN   136       0.328  -4.847   5.363
ATOM   2162 N    GLY   137       0.148  -4.784   3.175
ATOM   2163 H    GLY   137      -0.303  -4.371   2.371
ATOM   2164 CA   GLY   137       1.294  -5.654   2.917
ATOM   2165 HA1  GLY   137       1.373  -6.215   3.848
ATOM   2166 HA2  GLY   137       2.247  -5.134   2.819
ATOM   2167 C    GLY   137       1.089  -6.625   1.745
ATOM   2168 O    GLY   137       2.072  -7.120   1.150
ATOM   2169 N    SER   138      -0.195  -6.933   1.577
ATOM   2170 H    SER   138      -0.817  -6.506   2.249
ATOM   2171 CA   SER   138      -0.718  -8.020   0.740
ATOM   2172 HA   SER   138      -0.180  -8.897   1.100
ATOM   2173 CB   SER   138      -2.191  -8.206   1.079
ATOM   2174 HB1  SER   138      -2.245  -8.536   2.117
ATOM   2175 HB2  SER   138      -2.625  -8.911   0.370
ATOM   2176 OG   SER   138      -2.788  -6.919   0.873
ATOM   2177 HG   SER   138      -2.995  -6.583   1.748
ATOM   2178 C    SER   138      -0.512  -7.963  -0.734
ATOM   2179 O    SER   138      -0.813  -9.010  -1.368
ATOM   2180 N    CYS   139      -0.136  -6.898  -1.326
ATOM   2181 H    CYS   139      -0.092  -6.077  -0.739
ATOM   2182 CA   CYS   139       0.046  -6.685  -2.800
ATOM   2183 HA   CYS   139      -0.932  -6.657  -3.279
ATOM   2184 CB   CYS   139       0.640  -5.299  -2.994
ATOM   2185 HB1  CYS   139       0.818  -5.095  -4.050
ATOM   2186 HB2  CYS   139       1.623  -5.275  -2.522
ATOM   2187 SG   CYS   139      -0.531  -4.033  -2.443
ATOM   2188 HG   CYS   139      -1.067  -3.888  -3.659
ATOM   2189 C    CYS   139       0.845  -7.821  -3.459
ATOM   2190 O    CYS   139       1.745  -8.395  -2.869
ATOM   2191 N    GLY   140       0.461  -8.115  -4.699
ATOM   2192 H    GLY   140      -0.324  -7.601  -5.073
ATOM   2193 CA   GLY   140       0.763  -9.369  -5.357
ATOM   2194 HA1  GLY   140       1.794  -9.632  -5.118
ATOM   2195 HA2  GLY   140       0.492  -9.252  -6.406
ATOM   2196 C    GLY   140       0.002 -10.693  -4.937
ATOM   2197 O    GLY   140       0.293 -11.763  -5.499
ATOM   2198 N    SER   141      -0.939 -10.615  -3.989
ATOM   2199 H    SER   141      -1.103  -9.746  -3.502
ATOM   2200 CA   SER   141      -1.777 -11.786  -3.675
ATOM   2201 HA   SER   141      -1.091 -12.592  -3.415
ATOM   2202 CB   SER   141      -2.650 -11.463  -2.469
ATOM   2203 HB1  SER   141      -3.365 -12.269  -2.306
ATOM   2204 HB2  SER   141      -3.197 -10.534  -2.628
ATOM   2205 OG   SER   141      -1.871 -11.504  -1.310
ATOM   2206 HG   SER   141      -1.333 -10.710  -1.351
ATOM   2207 C    SER   141      -2.718 -12.204  -4.792
ATOM   2208 O    SER   141      -3.390 -11.395  -5.432
ATOM   2209 N    VAL   142      -2.863 -13.528  -4.977
ATOM   2210 H    VAL   142      -2.336 -14.197  -4.434
ATOM   2211 CA   VAL   142      -3.337 -14.055  -6.267
ATOM   2212 HA   VAL   142      -3.566 -13.185  -6.882
ATOM   2213 CB   VAL   142      -2.338 -14.850  -7.170
ATOM   2214 HB   VAL   142      -2.771 -15.149  -8.125
ATOM   2215 CG1  VAL   142      -1.105 -13.924  -7.411
ATOM   2216 HG11 VAL   142      -0.428 -14.506  -8.036
ATOM   2217 HG12 VAL   142      -1.395 -13.071  -8.025
ATOM   2218 HG13 VAL   142      -0.566 -13.739  -6.482
ATOM   2219 CG2  VAL   142      -1.921 -16.157  -6.461
ATOM   2220 HG21 VAL   142      -1.097 -16.592  -7.026
ATOM   2221 HG22 VAL   142      -1.596 -16.078  -5.423
ATOM   2222 HG23 VAL   142      -2.758 -16.854  -6.428
ATOM   2223 C    VAL   142      -4.611 -14.843  -6.096
ATOM   2224 O    VAL   142      -4.821 -15.517  -5.113
ATOM   2225 N    GLY   143      -5.393 -14.757  -7.206
ATOM   2226 H    GLY   143      -5.006 -14.255  -7.992
ATOM   2227 CA   GLY   143      -6.678 -15.451  -7.420
ATOM   2228 HA1  GLY   143      -7.499 -14.744  -7.544
ATOM   2229 HA2  GLY   143      -6.727 -16.187  -6.618
ATOM   2230 C    GLY   143      -6.684 -16.318  -8.690
ATOM   2231 O    GLY   143      -5.949 -16.147  -9.655
ATOM   2232 N    PHE   144      -7.440 -17.416  -8.599
ATOM   2233 H    PHE   144      -7.933 -17.599  -7.737
ATOM   2234 CA   PHE   144      -7.323 -18.639  -9.468
ATOM   2235 HA   PHE   144      -7.199 -18.323 -10.504
ATOM   2236 CB   PHE   144      -6.032 -19.389  -9.065
ATOM   2237 HB1  PHE   144      -5.257 -18.649  -9.266
ATOM   2238 HB2  PHE   144      -5.964 -20.269  -9.705
ATOM   2239 CG   PHE   144      -5.959 -19.898  -7.629
ATOM   2240 CD1  PHE   144      -5.284 -19.196  -6.632
ATOM   2241 HD1  PHE   144      -4.815 -18.249  -6.856
ATOM   2242 CE1  PHE   144      -5.293 -19.719  -5.315
ATOM   2243 HE1  PHE   144      -4.843 -19.223  -4.467
ATOM   2244 CZ   PHE   144      -5.816 -21.006  -5.093
ATOM   2245 HZ   PHE   144      -5.710 -21.373  -4.083
ATOM   2246 CE2  PHE   144      -6.495 -21.718  -6.074
ATOM   2247 HE2  PHE   144      -6.884 -22.689  -5.803
ATOM   2248 CD2  PHE   144      -6.519 -21.192  -7.358
ATOM   2249 HD2  PHE   144      -6.895 -21.807  -8.162
ATOM   2250 C    PHE   144      -8.501 -19.547  -9.327
ATOM   2251 O    PHE   144      -9.156 -19.626  -8.282
ATOM   2252 N    ASN   145      -8.775 -20.353 -10.404
ATOM   2253 H    ASN   145      -8.103 -20.317 -11.156
ATOM   2254 CA   ASN   145      -9.587 -21.579 -10.412
ATOM   2255 HA   ASN   145     -10.007 -21.672  -9.411
ATOM   2256 CB   ASN   145     -10.622 -21.316 -11.509
ATOM   2257 HB1  ASN   145     -11.130 -22.253 -11.737
ATOM   2258 HB2  ASN   145     -10.170 -20.932 -12.423
ATOM   2259 CG   ASN   145     -11.784 -20.456 -11.102
ATOM   2260 OD1  ASN   145     -12.791 -20.884 -10.534
ATOM   2261 ND2  ASN   145     -11.766 -19.174 -11.353
ATOM   2262 HD21 ASN   145     -11.014 -18.794 -11.910
ATOM   2263 HD22 ASN   145     -12.559 -18.702 -10.942
ATOM   2264 C    ASN   145      -8.687 -22.750 -10.795
ATOM   2265 O    ASN   145      -7.600 -22.505 -11.319
ATOM   2266 N    ILE   146      -9.156 -23.989 -10.645
ATOM   2267 H    ILE   146     -10.071 -24.112 -10.235
ATOM   2268 CA   ILE   146      -8.579 -25.161 -11.226
ATOM   2269 HA   ILE   146      -7.669 -24.807 -11.712
ATOM   2270 CB   ILE   146      -8.222 -26.161 -10.104
ATOM   2271 HB   ILE   146      -9.175 -26.510  -9.708
ATOM   2272 CG2  ILE   146      -7.507 -27.436 -10.659
ATOM   2273 HG21 ILE   146      -7.343 -28.133  -9.838
ATOM   2274 HG22 ILE   146      -8.015 -27.896 -11.507
ATOM   2275 HG23 ILE   146      -6.525 -27.231 -11.084
ATOM   2276 CG1  ILE   146      -7.342 -25.627  -8.941
ATOM   2277 HG11 ILE   146      -7.798 -24.784  -8.422
ATOM   2278 HG12 ILE   146      -6.401 -25.286  -9.372
ATOM   2279 CD1  ILE   146      -6.976 -26.664  -7.831
ATOM   2280 HD11 ILE   146      -6.655 -26.059  -6.983
ATOM   2281 HD12 ILE   146      -7.802 -27.338  -7.605
ATOM   2282 HD13 ILE   146      -6.103 -27.196  -8.208
ATOM   2283 C    ILE   146      -9.431 -25.829 -12.293
ATOM   2284 O    ILE   146     -10.655 -25.949 -12.148
ATOM   2285 N    ASP   147      -8.884 -26.325 -13.370
ATOM   2286 H    ASP   147      -7.894 -26.163 -13.486
ATOM   2287 CA   ASP   147      -9.630 -27.066 -14.404
ATOM   2288 HA   ASP   147     -10.558 -26.558 -14.665
ATOM   2289 CB   ASP   147      -8.776 -26.958 -15.684
ATOM   2290 HB1  ASP   147      -7.753 -27.250 -15.450
ATOM   2291 HB2  ASP   147      -8.803 -25.949 -16.095
ATOM   2292 CG   ASP   147      -9.396 -27.874 -16.745
ATOM   2293 OD1  ASP   147     -10.547 -27.633 -17.142
ATOM   2294 OD2  ASP   147      -8.774 -28.862 -17.153
ATOM   2295 C    ASP   147     -10.040 -28.475 -13.935
ATOM   2296 O    ASP   147     -11.208 -28.704 -13.656
ATOM   2297 N    TYR   148      -9.062 -29.354 -13.879
ATOM   2298 H    TYR   148      -8.200 -29.033 -14.298
ATOM   2299 CA   TYR   148      -9.121 -30.678 -13.187
ATOM   2300 HA   TYR   148     -10.096 -30.802 -12.716
ATOM   2301 CB   TYR   148      -9.102 -31.794 -14.285
ATOM   2302 HB1  TYR   148      -8.782 -32.718 -13.804
ATOM   2303 HB2  TYR   148      -8.336 -31.537 -15.016
ATOM   2304 CG   TYR   148     -10.435 -31.990 -15.028
ATOM   2305 CD1  TYR   148     -10.590 -31.466 -16.309
ATOM   2306 HD1  TYR   148      -9.740 -31.000 -16.786
ATOM   2307 CE1  TYR   148     -11.894 -31.520 -16.862
ATOM   2308 HE1  TYR   148     -11.943 -31.020 -17.818
ATOM   2309 CZ   TYR   148     -13.002 -32.070 -16.150
ATOM   2310 OH   TYR   148     -14.300 -31.962 -16.629
ATOM   2311 HH   TYR   148     -14.954 -32.231 -15.979
ATOM   2312 CE2  TYR   148     -12.769 -32.698 -14.890
ATOM   2313 HE2  TYR   148     -13.571 -33.114 -14.297
ATOM   2314 CD2  TYR   148     -11.473 -32.708 -14.362
ATOM   2315 HD2  TYR   148     -11.341 -33.084 -13.358
ATOM   2316 C    TYR   148      -7.951 -30.855 -12.242
ATOM   2317 O    TYR   148      -8.048 -31.373 -11.155
ATOM   2318 N    ASP   149      -6.817 -30.342 -12.782
ATOM   2319 H    ASP   149      -6.951 -30.022 -13.730
ATOM   2320 CA   ASP   149      -5.520 -30.253 -12.047
ATOM   2321 HA   ASP   149      -5.679 -30.114 -10.977
ATOM   2322 CB   ASP   149      -4.675 -31.536 -12.272
ATOM   2323 HB1  ASP   149      -5.225 -32.390 -11.877
ATOM   2324 HB2  ASP   149      -3.765 -31.399 -11.687
ATOM   2325 CG   ASP   149      -4.353 -31.947 -13.746
ATOM   2326 OD1  ASP   149      -3.561 -31.291 -14.427
ATOM   2327 OD2  ASP   149      -4.856 -33.022 -14.199
ATOM   2328 C    ASP   149      -4.689 -29.022 -12.508
ATOM   2329 O    ASP   149      -3.718 -28.675 -11.849
ATOM   2330 N    CYS   150      -4.944 -28.436 -13.707
ATOM   2331 H    CYS   150      -5.577 -28.881 -14.356
ATOM   2332 CA   CYS   150      -4.290 -27.190 -14.166
ATOM   2333 HA   CYS   150      -3.223 -27.252 -13.952
ATOM   2334 CB   CYS   150      -4.477 -27.204 -15.675
ATOM   2335 HB1  CYS   150      -5.545 -27.160 -15.884
ATOM   2336 HB2  CYS   150      -4.140 -28.175 -16.037
ATOM   2337 SG   CYS   150      -3.686 -25.815 -16.510
ATOM   2338 HG   CYS   150      -4.099 -26.086 -17.751
ATOM   2339 C    CYS   150      -4.860 -25.822 -13.571
ATOM   2340 O    CYS   150      -6.091 -25.559 -13.526
ATOM   2341 N    VAL   151      -3.901 -24.997 -13.118
ATOM   2342 H    VAL   151      -2.925 -25.150 -13.326
ATOM   2343 CA   VAL   151      -4.255 -23.818 -12.316
ATOM   2344 HA   VAL   151      -5.162 -23.939 -11.724
ATOM   2345 CB   VAL   151      -3.221 -23.559 -11.197
ATOM   2346 HB   VAL   151      -2.231 -23.383 -11.618
ATOM   2347 CG1  VAL   151      -3.683 -22.399 -10.303
ATOM   2348 HG11 VAL   151      -3.361 -22.445  -9.262
ATOM   2349 HG12 VAL   151      -3.290 -21.473 -10.722
ATOM   2350 HG13 VAL   151      -4.772 -22.408 -10.245
ATOM   2351 CG2  VAL   151      -3.125 -24.832 -10.331
ATOM   2352 HG21 VAL   151      -2.564 -25.616 -10.838
ATOM   2353 HG22 VAL   151      -2.451 -24.656  -9.493
ATOM   2354 HG23 VAL   151      -4.076 -25.211  -9.955
ATOM   2355 C    VAL   151      -4.443 -22.534 -13.157
ATOM   2356 O    VAL   151      -3.483 -21.965 -13.648
ATOM   2357 N    SER   152      -5.701 -22.137 -13.319
ATOM   2358 H    SER   152      -6.418 -22.683 -12.862
ATOM   2359 CA   SER   152      -6.147 -21.025 -14.146
ATOM   2360 HA   SER   152      -5.621 -21.013 -15.101
ATOM   2361 CB   SER   152      -7.529 -21.359 -14.737
ATOM   2362 HB1  SER   152      -7.801 -20.561 -15.429
ATOM   2363 HB2  SER   152      -8.251 -21.267 -13.926
ATOM   2364 OG   SER   152      -7.705 -22.653 -15.292
ATOM   2365 HG   SER   152      -8.473 -22.985 -14.822
ATOM   2366 C    SER   152      -6.154 -19.728 -13.320
ATOM   2367 O    SER   152      -7.181 -19.263 -12.843
ATOM   2368 N    PHE   153      -5.039 -19.003 -13.321
ATOM   2369 H    PHE   153      -4.218 -19.472 -13.676
ATOM   2370 CA   PHE   153      -4.932 -17.799 -12.540
ATOM   2371 HA   PHE   153      -5.388 -17.878 -11.553
ATOM   2372 CB   PHE   153      -3.488 -17.453 -12.392
ATOM   2373 HB1  PHE   153      -3.387 -16.424 -12.048
ATOM   2374 HB2  PHE   153      -3.142 -17.381 -13.423
ATOM   2375 CG   PHE   153      -2.628 -18.423 -11.613
ATOM   2376 CD1  PHE   153      -2.393 -18.219 -10.261
ATOM   2377 HD1  PHE   153      -2.822 -17.362  -9.763
ATOM   2378 CE1  PHE   153      -1.524 -19.037  -9.496
ATOM   2379 HE1  PHE   153      -1.333 -18.828  -8.454
ATOM   2380 CZ   PHE   153      -0.897 -20.154 -10.147
ATOM   2381 HZ   PHE   153      -0.146 -20.690  -9.586
ATOM   2382 CE2  PHE   153      -1.145 -20.357 -11.531
ATOM   2383 HE2  PHE   153      -0.640 -21.191 -11.995
ATOM   2384 CD2  PHE   153      -1.996 -19.496 -12.235
ATOM   2385 HD2  PHE   153      -2.282 -19.736 -13.248
ATOM   2386 C    PHE   153      -5.681 -16.661 -13.311
ATOM   2387 O    PHE   153      -5.480 -16.457 -14.502
ATOM   2388 N    CYS   154      -6.509 -15.849 -12.622
ATOM   2389 H    CYS   154      -6.512 -15.960 -11.618
ATOM   2390 CA   CYS   154      -7.241 -14.712 -13.154
ATOM   2391 HA   CYS   154      -7.014 -14.664 -14.219
ATOM   2392 CB   CYS   154      -8.740 -14.995 -12.871
ATOM   2393 HB1  CYS   154      -9.016 -15.832 -13.513
ATOM   2394 HB2  CYS   154      -9.318 -14.098 -13.097
ATOM   2395 SG   CYS   154      -9.001 -15.560 -11.091
ATOM   2396 HG   CYS   154     -10.286 -15.828 -11.340
ATOM   2397 C    CYS   154      -6.789 -13.391 -12.567
ATOM   2398 O    CYS   154      -6.886 -12.378 -13.275
ATOM   2399 N    TYR   155      -6.288 -13.381 -11.301
ATOM   2400 H    TYR   155      -5.814 -14.168 -10.881
ATOM   2401 CA   TYR   155      -6.257 -12.148 -10.491
ATOM   2402 HA   TYR   155      -6.376 -11.285 -11.146
ATOM   2403 CB   TYR   155      -7.445 -12.098  -9.522
ATOM   2404 HB1  TYR   155      -7.518 -12.982  -8.889
ATOM   2405 HB2  TYR   155      -8.301 -12.085 -10.197
ATOM   2406 CG   TYR   155      -7.612 -10.904  -8.669
ATOM   2407 CD1  TYR   155      -7.993  -9.704  -9.283
ATOM   2408 HD1  TYR   155      -8.190  -9.658 -10.344
ATOM   2409 CE1  TYR   155      -8.032  -8.467  -8.623
ATOM   2410 HE1  TYR   155      -8.425  -7.560  -9.058
ATOM   2411 CZ   TYR   155      -7.583  -8.459  -7.253
ATOM   2412 OH   TYR   155      -7.599  -7.240  -6.602
ATOM   2413 HH   TYR   155      -7.337  -7.263  -5.679
ATOM   2414 CE2  TYR   155      -7.224  -9.682  -6.628
ATOM   2415 HE2  TYR   155      -6.897  -9.678  -5.599
ATOM   2416 CD2  TYR   155      -7.228 -10.908  -7.333
ATOM   2417 HD2  TYR   155      -6.959 -11.865  -6.914
ATOM   2418 C    TYR   155      -5.025 -11.949  -9.732
ATOM   2419 O    TYR   155      -4.526 -12.961  -9.156
ATOM   2420 N    MET   156      -4.427 -10.784  -9.753
ATOM   2421 H    MET   156      -4.884 -10.105 -10.345
ATOM   2422 CA   MET   156      -3.341 -10.334  -8.903
ATOM   2423 HA   MET   156      -3.090 -11.091  -8.160
ATOM   2424 CB   MET   156      -2.083 -10.041  -9.737
ATOM   2425 HB1  MET   156      -2.220  -9.190 -10.404
ATOM   2426 HB2  MET   156      -1.951 -10.973 -10.288
ATOM   2427 CG   MET   156      -0.839  -9.689  -8.933
ATOM   2428 HG1  MET   156      -0.528 -10.645  -8.512
ATOM   2429 HG2  MET   156      -1.094  -8.972  -8.153
ATOM   2430 SD   MET   156       0.581  -9.031  -9.782
ATOM   2431 CE   MET   156       1.569 -10.510 -10.207
ATOM   2432 HE1  MET   156       1.667 -11.211  -9.378
ATOM   2433 HE2  MET   156       0.941 -11.046 -10.919
ATOM   2434 HE3  MET   156       2.581 -10.333 -10.572
ATOM   2435 C    MET   156      -3.748  -9.009  -8.144
ATOM   2436 O    MET   156      -4.165  -8.035  -8.727
ATOM   2437 N    HSE   157      -3.496  -8.916  -6.844
ATOM   2438 H    HSE   157      -3.367  -9.783  -6.342
ATOM   2439 CA   HSE   157      -4.017  -7.816  -6.052
ATOM   2440 HA   HSE   157      -4.930  -7.427  -6.504
ATOM   2441 CB   HSE   157      -4.335  -8.277  -4.619
ATOM   2442 HB1  HSE   157      -3.550  -8.915  -4.213
ATOM   2443 HB2  HSE   157      -5.252  -8.859  -4.712
ATOM   2444 CG   HSE   157      -4.548  -7.183  -3.599
ATOM   2445 ND1  HSE   157      -5.611  -6.227  -3.777
ATOM   2446 CE1  HSE   157      -5.510  -5.356  -2.707
ATOM   2447 HE1  HSE   157      -6.305  -4.690  -2.403
ATOM   2448 NE2  HSE   157      -4.503  -5.808  -1.910
ATOM   2449 HE2  HSE   157      -4.258  -5.412  -1.014
ATOM   2450 CD2  HSE   157      -3.842  -6.853  -2.494
ATOM   2451 HD2  HSE   157      -3.052  -7.479  -2.106
ATOM   2452 C    HSE   157      -3.013  -6.663  -6.034
ATOM   2453 O    HSE   157      -1.826  -6.797  -5.799
ATOM   2454 N    HSD   158      -3.512  -5.415  -6.321
ATOM   2455 H    HSD   158      -4.491  -5.399  -6.568
ATOM   2456 CA   HSD   158      -2.690  -4.170  -6.296
ATOM   2457 HA   HSD   158      -1.639  -4.416  -6.148
ATOM   2458 CB   HSD   158      -2.751  -3.566  -7.725
ATOM   2459 HB1  HSD   158      -2.430  -2.537  -7.890
ATOM   2460 HB2  HSD   158      -3.790  -3.618  -8.049
ATOM   2461 CG   HSD   158      -1.911  -4.392  -8.766
ATOM   2462 ND1  HSD   158      -2.126  -5.679  -9.177
ATOM   2463 HD1  HSD   158      -2.812  -6.340  -8.840
ATOM   2464 CE1  HSD   158      -1.184  -6.071 -10.045
ATOM   2465 HE1  HSD   158      -1.204  -7.010 -10.577
ATOM   2466 NE2  HSD   158      -0.335  -5.032 -10.231
ATOM   2467 CD2  HSD   158      -0.737  -3.964  -9.355
ATOM   2468 HD2  HSD   158      -0.368  -2.949  -9.371
ATOM   2469 C    HSD   158      -2.991  -3.129  -5.269
ATOM   2470 O    HSD   158      -2.072  -2.600  -4.615
ATOM   2471 N    MET   159      -4.302  -2.772  -5.132
ATOM   2472 H    MET   159      -4.980  -3.224  -5.729
ATOM   2473 CA   MET   159      -4.746  -1.750  -4.214
ATOM   2474 HA   MET   159      -4.103  -1.783  -3.335
ATOM   2475 CB   MET   159      -4.497  -0.355  -4.853
ATOM   2476 HB1  MET   159      -3.418  -0.207  -4.875
ATOM   2477 HB2  MET   159      -4.967   0.436  -4.268
ATOM   2478 CG   MET   159      -5.082  -0.138  -6.228
ATOM   2479 HG1  MET   159      -6.067  -0.603  -6.237
ATOM   2480 HG2  MET   159      -4.527  -0.749  -6.940
ATOM   2481 SD   MET   159      -5.239   1.691  -6.600
ATOM   2482 CE   MET   159      -6.287   1.741  -8.102
ATOM   2483 HE1  MET   159      -7.180   1.140  -7.934
ATOM   2484 HE2  MET   159      -6.761   2.704  -8.293
ATOM   2485 HE3  MET   159      -5.771   1.540  -9.040
ATOM   2486 C    MET   159      -6.135  -1.864  -3.656
ATOM   2487 O    MET   159      -7.004  -2.624  -4.058
ATOM   2488 N    GLU   160      -6.370  -1.156  -2.557
ATOM   2489 H    GLU   160      -5.667  -0.643  -2.044
ATOM   2490 CA   GLU   160      -7.681  -0.987  -1.905
ATOM   2491 HA   GLU   160      -8.434  -1.658  -2.319
ATOM   2492 CB   GLU   160      -7.557  -1.293  -0.415
ATOM   2493 HB1  GLU   160      -6.857  -0.590   0.036
ATOM   2494 HB2  GLU   160      -7.166  -2.306  -0.329
ATOM   2495 CG   GLU   160      -8.940  -1.285   0.230
ATOM   2496 HG1  GLU   160      -9.502  -2.081  -0.258
ATOM   2497 HG2  GLU   160      -9.369  -0.331  -0.075
ATOM   2498 CD   GLU   160      -8.842  -1.526   1.728
ATOM   2499 OE1  GLU   160      -9.128  -0.558   2.416
ATOM   2500 OE2  GLU   160      -8.640  -2.652   2.172
ATOM   2501 C    GLU   160      -8.173   0.555  -2.080
ATOM   2502 O    GLU   160      -7.364   1.488  -1.899
ATOM   2503 N    LEU   161      -9.436   0.652  -2.443
ATOM   2504 H    LEU   161      -9.993  -0.189  -2.491
ATOM   2505 CA   LEU   161     -10.155   1.983  -2.591
ATOM   2506 HA   LEU   161      -9.340   2.606  -2.959
ATOM   2507 CB   LEU   161     -11.139   1.837  -3.740
ATOM   2508 HB1  LEU   161     -11.879   2.638  -3.756
ATOM   2509 HB2  LEU   161     -11.833   1.087  -3.361
ATOM   2510 CG   LEU   161     -10.578   1.545  -5.099
ATOM   2511 HG   LEU   161      -9.921   0.675  -5.090
ATOM   2512 CD1  LEU   161     -11.789   1.065  -5.898
ATOM   2513 HD11 LEU   161     -11.374   0.644  -6.814
ATOM   2514 HD12 LEU   161     -12.301   0.264  -5.364
ATOM   2515 HD13 LEU   161     -12.432   1.929  -6.066
ATOM   2516 CD2  LEU   161      -9.933   2.789  -5.733
ATOM   2517 HD21 LEU   161      -9.550   2.468  -6.702
ATOM   2518 HD22 LEU   161     -10.689   3.570  -5.815
ATOM   2519 HD23 LEU   161      -9.097   3.155  -5.137
ATOM   2520 C    LEU   161     -10.710   2.507  -1.304
ATOM   2521 O    LEU   161     -11.007   1.716  -0.425
ATOM   2522 N    PRO   162     -11.041   3.814  -1.272
ATOM   2523 CD   PRO   162     -10.498   4.864  -2.158
ATOM   2524 HD1  PRO   162     -11.200   5.038  -2.974
ATOM   2525 HD2  PRO   162      -9.503   4.605  -2.518
ATOM   2526 CG   PRO   162     -10.491   6.128  -1.277
ATOM   2527 HG1  PRO   162     -10.608   6.993  -1.929
ATOM   2528 HG2  PRO   162      -9.634   6.285  -0.621
ATOM   2529 CB   PRO   162     -11.774   5.938  -0.452
ATOM   2530 HB1  PRO   162     -12.648   6.230  -1.035
ATOM   2531 HB2  PRO   162     -11.763   6.560   0.443
ATOM   2532 CA   PRO   162     -11.698   4.426  -0.107
ATOM   2533 HA   PRO   162     -11.073   4.331   0.781
ATOM   2534 C    PRO   162     -13.072   3.837   0.280
ATOM   2535 O    PRO   162     -13.431   4.076   1.445
ATOM   2536 N    THR   163     -13.759   3.156  -0.640
ATOM   2537 H    THR   163     -13.356   3.053  -1.561
ATOM   2538 CA   THR   163     -15.065   2.494  -0.472
ATOM   2539 HA   THR   163     -15.655   3.177   0.139
ATOM   2540 CB   THR   163     -15.643   2.366  -1.864
ATOM   2541 HB   THR   163     -16.572   1.800  -1.795
ATOM   2542 CG2  THR   163     -15.946   3.729  -2.453
ATOM   2543 HG21 THR   163     -16.289   3.578  -3.476
ATOM   2544 HG22 THR   163     -16.683   4.288  -1.876
ATOM   2545 HG23 THR   163     -15.044   4.341  -2.481
ATOM   2546 OG1  THR   163     -14.671   1.690  -2.727
ATOM   2547 HG1  THR   163     -15.062   1.731  -3.603
ATOM   2548 C    THR   163     -14.896   1.054   0.123
ATOM   2549 O    THR   163     -15.913   0.348   0.332
ATOM   2550 N    GLY   164     -13.691   0.470   0.293
ATOM   2551 H    GLY   164     -12.921   0.998  -0.092
ATOM   2552 CA   GLY   164     -13.444  -0.666   1.174
ATOM   2553 HA1  GLY   164     -14.264  -0.707   1.891
ATOM   2554 HA2  GLY   164     -12.531  -0.531   1.754
ATOM   2555 C    GLY   164     -13.245  -1.974   0.380
ATOM   2556 O    GLY   164     -13.165  -3.048   0.968
ATOM   2557 N    VAL   165     -13.366  -1.937  -0.939
ATOM   2558 H    VAL   165     -13.567  -1.054  -1.386
ATOM   2559 CA   VAL   165     -13.085  -3.044  -1.886
ATOM   2560 HA   VAL   165     -12.961  -3.977  -1.337
ATOM   2561 CB   VAL   165     -14.317  -3.222  -2.845
ATOM   2562 HB   VAL   165     -14.143  -3.919  -3.665
ATOM   2563 CG1  VAL   165     -15.593  -3.794  -2.168
ATOM   2564 HG11 VAL   165     -16.433  -3.891  -2.855
ATOM   2565 HG12 VAL   165     -15.244  -4.741  -1.754
ATOM   2566 HG13 VAL   165     -15.904  -3.177  -1.325
ATOM   2567 CG2  VAL   165     -14.785  -1.889  -3.494
ATOM   2568 HG21 VAL   165     -15.488  -2.086  -4.303
ATOM   2569 HG22 VAL   165     -15.343  -1.276  -2.786
ATOM   2570 HG23 VAL   165     -13.871  -1.418  -3.855
ATOM   2571 C    VAL   165     -11.806  -2.778  -2.707
ATOM   2572 O    VAL   165     -11.261  -1.687  -2.613
ATOM   2573 N    HSE   166     -11.358  -3.803  -3.453
ATOM   2574 H    HSE   166     -11.881  -4.664  -3.389
ATOM   2575 CA   HSE   166     -10.062  -3.923  -4.050
ATOM   2576 HA   HSE   166      -9.530  -2.986  -3.884
ATOM   2577 CB   HSE   166      -9.301  -5.062  -3.419
ATOM   2578 HB1  HSE   166      -8.230  -4.948  -3.586
ATOM   2579 HB2  HSE   166      -9.502  -6.037  -3.864
ATOM   2580 CG   HSE   166      -9.496  -5.132  -1.861
ATOM   2581 ND1  HSE   166     -10.688  -5.499  -1.236
ATOM   2582 CE1  HSE   166     -10.570  -5.333   0.066
ATOM   2583 HE1  HSE   166     -11.409  -5.386   0.745
ATOM   2584 NE2  HSE   166      -9.416  -4.701   0.302
ATOM   2585 HE2  HSE   166      -9.153  -4.240   1.162
ATOM   2586 CD2  HSE   166      -8.699  -4.655  -0.867
ATOM   2587 HD2  HSE   166      -7.728  -4.198  -0.992
ATOM   2588 C    HSE   166     -10.005  -3.980  -5.587
ATOM   2589 O    HSE   166     -10.950  -4.178  -6.304
ATOM   2590 N    ALA   167      -8.830  -3.575  -6.091
ATOM   2591 H    ALA   167      -8.068  -3.449  -5.441
ATOM   2592 CA   ALA   167      -8.551  -3.456  -7.503
ATOM   2593 HA   ALA   167      -9.378  -3.780  -8.136
ATOM   2594 CB   ALA   167      -8.312  -1.940  -7.810
ATOM   2595 HB1  ALA   167      -8.572  -1.735  -8.849
ATOM   2596 HB2  ALA   167      -8.952  -1.361  -7.144
ATOM   2597 HB3  ALA   167      -7.276  -1.662  -7.613
ATOM   2598 C    ALA   167      -7.314  -4.230  -7.910
ATOM   2599 O    ALA   167      -6.423  -4.401  -7.111
ATOM   2600 N    GLY   168      -7.297  -4.711  -9.171
ATOM   2601 H    GLY   168      -7.848  -4.258  -9.886
ATOM   2602 CA   GLY   168      -6.201  -5.659  -9.653
ATOM   2603 HA1  GLY   168      -6.516  -6.587  -9.176
ATOM   2604 HA2  GLY   168      -5.195  -5.297  -9.442
ATOM   2605 C    GLY   168      -6.214  -6.049 -11.108
ATOM   2606 O    GLY   168      -6.940  -5.649 -12.035
ATOM   2607 N    THR   169      -5.320  -6.975 -11.423
ATOM   2608 H    THR   169      -4.880  -7.392 -10.616
ATOM   2609 CA   THR   169      -4.858  -7.265 -12.800
ATOM   2610 HA   THR   169      -5.500  -6.752 -13.516
ATOM   2611 CB   THR   169      -3.328  -6.951 -13.072
ATOM   2612 HB   THR   169      -3.100  -7.293 -14.082
ATOM   2613 CG2  THR   169      -3.006  -5.489 -12.910
ATOM   2614 HG21 THR   169      -1.940  -5.441 -13.133
ATOM   2615 HG22 THR   169      -3.501  -4.891 -13.675
ATOM   2616 HG23 THR   169      -3.288  -5.102 -11.931
ATOM   2617 OG1  THR   169      -2.507  -7.729 -12.294
ATOM   2618 HG1  THR   169      -2.505  -8.646 -12.576
ATOM   2619 C    THR   169      -4.981  -8.746 -13.073
ATOM   2620 O    THR   169      -4.872  -9.610 -12.200
ATOM   2621 N    ASP   170      -4.979  -9.080 -14.368
ATOM   2622 H    ASP   170      -4.888  -8.373 -15.084
ATOM   2623 CA   ASP   170      -4.572 -10.393 -14.754
ATOM   2624 HA   ASP   170      -5.078 -11.130 -14.130
ATOM   2625 CB   ASP   170      -5.036 -10.753 -16.217
ATOM   2626 HB1  ASP   170      -6.125 -10.712 -16.205
ATOM   2627 HB2  ASP   170      -4.779 -11.789 -16.439
ATOM   2628 CG   ASP   170      -4.610  -9.775 -17.276
ATOM   2629 OD1  ASP   170      -3.516  -9.243 -17.268
ATOM   2630 OD2  ASP   170      -5.413  -9.540 -18.223
ATOM   2631 C    ASP   170      -3.047 -10.591 -14.594
ATOM   2632 O    ASP   170      -2.292  -9.694 -14.244
ATOM   2633 N    LEU   171      -2.664 -11.864 -14.807
ATOM   2634 H    LEU   171      -3.305 -12.612 -15.030
ATOM   2635 CA   LEU   171      -1.312 -12.268 -14.462
ATOM   2636 HA   LEU   171      -1.043 -11.714 -13.562
ATOM   2637 CB   LEU   171      -1.268 -13.763 -14.098
ATOM   2638 HB1  LEU   171      -0.238 -14.099 -14.213
ATOM   2639 HB2  LEU   171      -1.847 -14.304 -14.847
ATOM   2640 CG   LEU   171      -1.619 -14.141 -12.650
ATOM   2641 HG   LEU   171      -1.740 -15.223 -12.615
ATOM   2642 CD1  LEU   171      -0.626 -13.649 -11.602
ATOM   2643 HD11 LEU   171      -0.893 -14.087 -10.640
ATOM   2644 HD12 LEU   171       0.334 -14.006 -11.976
ATOM   2645 HD13 LEU   171      -0.639 -12.561 -11.535
ATOM   2646 CD2  LEU   171      -2.968 -13.603 -12.186
ATOM   2647 HD21 LEU   171      -3.180 -13.802 -11.136
ATOM   2648 HD22 LEU   171      -3.084 -12.527 -12.312
ATOM   2649 HD23 LEU   171      -3.718 -14.203 -12.702
ATOM   2650 C    LEU   171      -0.273 -11.854 -15.590
ATOM   2651 O    LEU   171       0.965 -11.931 -15.476
ATOM   2652 N    GLU   172      -0.847 -11.178 -16.599
ATOM   2653 H    GLU   172      -1.851 -11.172 -16.492
ATOM   2654 CA   GLU   172      -0.194 -10.417 -17.688
ATOM   2655 HA   GLU   172       0.846 -10.742 -17.724
ATOM   2656 CB   GLU   172      -0.829 -10.796 -19.018
ATOM   2657 HB1  GLU   172      -0.400 -10.114 -19.752
ATOM   2658 HB2  GLU   172      -1.891 -10.552 -18.996
ATOM   2659 CG   GLU   172      -0.560 -12.169 -19.608
ATOM   2660 HG1  GLU   172      -1.288 -12.255 -20.414
ATOM   2661 HG2  GLU   172      -0.822 -12.843 -18.792
ATOM   2662 CD   GLU   172       0.862 -12.228 -20.029
ATOM   2663 OE1  GLU   172       1.636 -12.992 -19.458
ATOM   2664 OE2  GLU   172       1.292 -11.533 -20.952
ATOM   2665 C    GLU   172      -0.140  -8.893 -17.409
ATOM   2666 O    GLU   172       0.589  -8.180 -18.062
ATOM   2667 N    GLY   173      -0.786  -8.465 -16.348
ATOM   2668 H    GLY   173      -1.408  -9.161 -15.963
ATOM   2669 CA   GLY   173      -0.632  -7.190 -15.623
ATOM   2670 HA1  GLY   173       0.321  -6.797 -15.978
ATOM   2671 HA2  GLY   173      -0.696  -7.366 -14.549
ATOM   2672 C    GLY   173      -1.665  -6.118 -16.008
ATOM   2673 O    GLY   173      -1.636  -4.911 -15.724
ATOM   2674 N    ASN   174      -2.678  -6.511 -16.797
ATOM   2675 H    ASN   174      -2.838  -7.497 -16.950
ATOM   2676 CA   ASN   174      -3.636  -5.564 -17.343
ATOM   2677 HA   ASN   174      -3.166  -4.592 -17.495
ATOM   2678 CB   ASN   174      -4.172  -6.061 -18.668
ATOM   2679 HB1  ASN   174      -4.793  -5.299 -19.138
ATOM   2680 HB2  ASN   174      -4.799  -6.948 -18.577
ATOM   2681 CG   ASN   174      -3.181  -6.432 -19.762
ATOM   2682 OD1  ASN   174      -3.014  -5.662 -20.740
ATOM   2683 ND2  ASN   174      -2.644  -7.616 -19.735
ATOM   2684 HD21 ASN   174      -2.765  -8.201 -18.921
ATOM   2685 HD22 ASN   174      -1.962  -7.902 -20.423
ATOM   2686 C    ASN   174      -4.773  -5.349 -16.352
ATOM   2687 O    ASN   174      -5.517  -6.283 -15.989
ATOM   2688 N    PHE   175      -5.017  -4.126 -15.949
ATOM   2689 H    PHE   175      -4.364  -3.425 -16.269
ATOM   2690 CA   PHE   175      -6.041  -3.892 -14.900
ATOM   2691 HA   PHE   175      -5.760  -4.467 -14.018
ATOM   2692 CB   PHE   175      -6.075  -2.436 -14.507
ATOM   2693 HB1  PHE   175      -7.124  -2.141 -14.469
ATOM   2694 HB2  PHE   175      -5.664  -1.842 -15.323
ATOM   2695 CG   PHE   175      -5.489  -2.186 -13.165
ATOM   2696 CD1  PHE   175      -6.291  -1.987 -12.026
ATOM   2697 HD1  PHE   175      -7.361  -1.969 -12.167
ATOM   2698 CE1  PHE   175      -5.783  -1.935 -10.711
ATOM   2699 HE1  PHE   175      -6.364  -1.680  -9.838
ATOM   2700 CZ   PHE   175      -4.408  -1.983 -10.600
ATOM   2701 HZ   PHE   175      -3.944  -1.933  -9.626
ATOM   2702 CE2  PHE   175      -3.613  -2.241 -11.719
ATOM   2703 HE2  PHE   175      -2.534  -2.206 -11.678
ATOM   2704 CD2  PHE   175      -4.131  -2.260 -13.016
ATOM   2705 HD2  PHE   175      -3.473  -2.345 -13.868
ATOM   2706 C    PHE   175      -7.446  -4.336 -15.333
ATOM   2707 O    PHE   175      -7.842  -4.018 -16.442
ATOM   2708 N    TYR   176      -8.180  -4.930 -14.440
ATOM   2709 H    TYR   176      -7.864  -5.108 -13.497
ATOM   2710 CA   TYR   176      -9.654  -4.906 -14.531
ATOM   2711 HA   TYR   176      -9.903  -5.186 -15.554
ATOM   2712 CB   TYR   176     -10.124  -6.088 -13.637
ATOM   2713 HB1  TYR   176     -11.213  -6.114 -13.596
ATOM   2714 HB2  TYR   176      -9.909  -5.796 -12.609
ATOM   2715 CG   TYR   176      -9.677  -7.413 -14.075
ATOM   2716 CD1  TYR   176     -10.253  -8.043 -15.278
ATOM   2717 HD1  TYR   176     -10.962  -7.475 -15.862
ATOM   2718 CE1  TYR   176      -9.905  -9.353 -15.590
ATOM   2719 HE1  TYR   176     -10.262  -9.845 -16.483
ATOM   2720 CZ   TYR   176      -9.033 -10.107 -14.805
ATOM   2721 OH   TYR   176      -8.836 -11.456 -15.001
ATOM   2722 HH   TYR   176      -8.170 -11.810 -14.407
ATOM   2723 CE2  TYR   176      -8.315  -9.460 -13.768
ATOM   2724 HE2  TYR   176      -7.590 -10.026 -13.202
ATOM   2725 CD2  TYR   176      -8.737  -8.126 -13.376
ATOM   2726 HD2  TYR   176      -8.334  -7.713 -12.463
ATOM   2727 C    TYR   176     -10.283  -3.588 -14.097
ATOM   2728 O    TYR   176     -10.016  -3.061 -13.054
ATOM   2729 N    GLY   177     -11.126  -2.961 -14.884
ATOM   2730 H    GLY   177     -11.253  -3.240 -15.847
ATOM   2731 CA   GLY   177     -11.795  -1.707 -14.595
ATOM   2732 HA1  GLY   177     -12.153  -1.782 -13.568
ATOM   2733 HA2  GLY   177     -12.637  -1.614 -15.281
ATOM   2734 C    GLY   177     -10.929  -0.459 -14.855
ATOM   2735 O    GLY   177      -9.785  -0.661 -15.301
ATOM   2736 N    PRO   178     -11.338   0.783 -14.610
ATOM   2737 CD   PRO   178     -12.629   1.146 -14.041
ATOM   2738 HD1  PRO   178     -12.707   0.711 -13.044
ATOM   2739 HD2  PRO   178     -13.347   0.715 -14.739
ATOM   2740 CG   PRO   178     -12.823   2.677 -14.102
ATOM   2741 HG1  PRO   178     -12.445   3.202 -13.225
ATOM   2742 HG2  PRO   178     -13.871   2.882 -14.320
ATOM   2743 CB   PRO   178     -11.946   2.956 -15.302
ATOM   2744 HB1  PRO   178     -11.699   4.009 -15.434
ATOM   2745 HB2  PRO   178     -12.419   2.639 -16.232
ATOM   2746 CA   PRO   178     -10.746   2.017 -15.077
ATOM   2747 HA   PRO   178     -10.239   1.867 -16.031
ATOM   2748 C    PRO   178      -9.678   2.682 -14.158
ATOM   2749 O    PRO   178      -9.564   3.900 -13.991
ATOM   2750 N    PHE   179      -8.992   1.788 -13.481
ATOM   2751 H    PHE   179      -9.200   0.811 -13.636
ATOM   2752 CA   PHE   179      -8.055   2.082 -12.451
ATOM   2753 HA   PHE   179      -8.114   3.146 -12.222
ATOM   2754 CB   PHE   179      -8.266   1.278 -11.182
ATOM   2755 HB1  PHE   179      -7.924   1.804 -10.291
ATOM   2756 HB2  PHE   179      -7.785   0.301 -11.133
ATOM   2757 CG   PHE   179      -9.648   0.982 -10.814
ATOM   2758 CD1  PHE   179     -10.303   1.861  -9.956
ATOM   2759 HD1  PHE   179      -9.818   2.763  -9.612
ATOM   2760 CE1  PHE   179     -11.572   1.551  -9.520
ATOM   2761 HE1  PHE   179     -12.114   2.247  -8.897
ATOM   2762 CZ   PHE   179     -12.160   0.344  -9.817
ATOM   2763 HZ   PHE   179     -13.159   0.131  -9.465
ATOM   2764 CE2  PHE   179     -11.492  -0.545 -10.682
ATOM   2765 HE2  PHE   179     -11.932  -1.505 -10.909
ATOM   2766 CD2  PHE   179     -10.219  -0.224 -11.170
ATOM   2767 HD2  PHE   179      -9.672  -1.001 -11.683
ATOM   2768 C    PHE   179      -6.595   1.912 -12.857
ATOM   2769 O    PHE   179      -6.224   0.928 -13.496
ATOM   2770 N    VAL   180      -5.724   2.738 -12.345
ATOM   2771 H    VAL   180      -6.102   3.470 -11.761
ATOM   2772 CA   VAL   180      -4.321   2.765 -12.597
ATOM   2773 HA   VAL   180      -3.981   1.911 -13.184
ATOM   2774 CB   VAL   180      -3.965   4.033 -13.381
ATOM   2775 HB   VAL   180      -2.882   4.049 -13.503
ATOM   2776 CG1  VAL   180      -4.542   3.829 -14.791
ATOM   2777 HG11 VAL   180      -4.399   4.746 -15.362
ATOM   2778 HG12 VAL   180      -4.047   2.999 -15.296
ATOM   2779 HG13 VAL   180      -5.629   3.768 -14.737
ATOM   2780 CG2  VAL   180      -4.536   5.382 -12.808
ATOM   2781 HG21 VAL   180      -4.243   6.220 -13.439
ATOM   2782 HG22 VAL   180      -5.617   5.324 -12.681
ATOM   2783 HG23 VAL   180      -4.056   5.602 -11.854
ATOM   2784 C    VAL   180      -3.547   2.628 -11.302
ATOM   2785 O    VAL   180      -3.975   3.174 -10.285
ATOM   2786 N    ASP   181      -2.344   2.096 -11.350
ATOM   2787 H    ASP   181      -2.012   1.672 -12.205
ATOM   2788 CA   ASP   181      -1.488   1.778 -10.207
ATOM   2789 HA   ASP   181      -2.175   1.453  -9.425
ATOM   2790 CB   ASP   181      -0.605   0.541 -10.510
ATOM   2791 HB1  ASP   181      -1.247  -0.339 -10.467
ATOM   2792 HB2  ASP   181       0.046   0.227  -9.694
ATOM   2793 CG   ASP   181       0.152   0.539 -11.852
ATOM   2794 OD1  ASP   181      -0.019   1.412 -12.727
ATOM   2795 OD2  ASP   181       1.098  -0.370 -11.943
ATOM   2796 C    ASP   181      -0.721   2.975  -9.533
ATOM   2797 O    ASP   181       0.539   2.990  -9.550
ATOM   2798 N    ARG   182      -1.524   3.800  -8.932
ATOM   2799 H    ARG   182      -2.504   3.851  -9.171
ATOM   2800 CA   ARG   182      -0.941   4.985  -8.265
ATOM   2801 HA   ARG   182       0.010   4.681  -7.825
ATOM   2802 CB   ARG   182      -0.639   6.101  -9.229
ATOM   2803 HB1  ARG   182       0.145   5.804  -9.926
ATOM   2804 HB2  ARG   182      -0.178   6.910  -8.661
ATOM   2805 CG   ARG   182      -1.874   6.602  -9.966
ATOM   2806 HG1  ARG   182      -2.620   6.933  -9.244
ATOM   2807 HG2  ARG   182      -2.279   5.718 -10.459
ATOM   2808 CD   ARG   182      -1.632   7.655 -11.114
ATOM   2809 HD1  ARG   182      -1.059   8.506 -10.743
ATOM   2810 HD2  ARG   182      -2.620   8.025 -11.387
ATOM   2811 NE   ARG   182      -0.969   7.043 -12.272
ATOM   2812 HE   ARG   182      -0.894   6.041 -12.375
ATOM   2813 CZ   ARG   182       0.049   7.625 -12.967
ATOM   2814 NH1  ARG   182       0.241   8.902 -12.829
ATOM   2815 HH11 ARG   182      -0.331   9.546 -12.301
ATOM   2816 HH12 ARG   182       0.991   9.267 -13.398
ATOM   2817 NH2  ARG   182       1.024   6.945 -13.485
ATOM   2818 HH21 ARG   182       1.058   5.938 -13.419
ATOM   2819 HH22 ARG   182       1.770   7.548 -13.800
ATOM   2820 C    ARG   182      -1.693   5.449  -7.096
ATOM   2821 O    ARG   182      -2.869   5.167  -7.032
ATOM   2822 N    GLN   183      -1.132   6.191  -6.190
ATOM   2823 H    GLN   183      -0.169   6.414  -6.398
ATOM   2824 CA   GLN   183      -1.740   6.631  -4.937
ATOM   2825 HA   GLN   183      -2.354   5.803  -4.582
ATOM   2826 CB   GLN   183      -0.538   6.824  -3.943
ATOM   2827 HB1  GLN   183      -0.811   7.280  -2.992
ATOM   2828 HB2  GLN   183       0.201   7.527  -4.329
ATOM   2829 CG   GLN   183       0.207   5.564  -3.507
ATOM   2830 HG1  GLN   183       1.206   5.757  -3.116
ATOM   2831 HG2  GLN   183       0.431   4.899  -4.341
ATOM   2832 CD   GLN   183      -0.520   4.736  -2.396
ATOM   2833 OE1  GLN   183      -1.742   4.433  -2.464
ATOM   2834 NE2  GLN   183       0.199   4.500  -1.357
ATOM   2835 HE21 GLN   183       1.196   4.597  -1.481
ATOM   2836 HE22 GLN   183      -0.126   3.833  -0.672
ATOM   2837 C    GLN   183      -2.590   7.926  -4.977
ATOM   2838 O    GLN   183      -3.108   8.287  -3.906
ATOM   2839 N    THR   184      -2.653   8.731  -6.076
ATOM   2840 H    THR   184      -2.027   8.528  -6.842
ATOM   2841 CA   THR   184      -3.559   9.834  -6.259
ATOM   2842 HA   THR   184      -3.561  10.535  -5.424
ATOM   2843 CB   THR   184      -3.131  10.831  -7.466
ATOM   2844 HB   THR   184      -3.950  11.520  -7.675
ATOM   2845 CG2  THR   184      -2.050  11.793  -6.939
ATOM   2846 HG21 THR   184      -2.504  12.286  -6.080
ATOM   2847 HG22 THR   184      -1.266  11.148  -6.542
ATOM   2848 HG23 THR   184      -1.762  12.454  -7.757
ATOM   2849 OG1  THR   184      -2.609  10.135  -8.582
ATOM   2850 HG1  THR   184      -1.672  10.020  -8.410
ATOM   2851 C    THR   184      -5.069   9.367  -6.375
ATOM   2852 O    THR   184      -5.303   8.185  -6.708
ATOM   2853 N    ALA   185      -6.002  10.263  -6.138
ATOM   2854 H    ALA   185      -5.741  11.217  -5.933
ATOM   2855 CA   ALA   185      -7.418   9.882  -6.082
ATOM   2856 HA   ALA   185      -7.629   9.209  -5.252
ATOM   2857 CB   ALA   185      -8.163  11.246  -5.859
ATOM   2858 HB1  ALA   185      -9.105  11.017  -5.360
ATOM   2859 HB2  ALA   185      -7.573  12.050  -5.420
ATOM   2860 HB3  ALA   185      -8.569  11.534  -6.829
ATOM   2861 C    ALA   185      -8.019   9.262  -7.342
ATOM   2862 O    ALA   185      -7.891   9.769  -8.482
ATOM   2863 N    GLN   186      -8.681   8.118  -7.132
ATOM   2864 H    GLN   186      -8.803   7.781  -6.188
ATOM   2865 CA   GLN   186      -9.494   7.470  -8.167
ATOM   2866 HA   GLN   186      -9.623   8.170  -8.993
ATOM   2867 CB   GLN   186      -8.715   6.221  -8.715
ATOM   2868 HB1  GLN   186      -9.409   5.769  -9.423
ATOM   2869 HB2  GLN   186      -8.422   5.496  -7.956
ATOM   2870 CG   GLN   186      -7.371   6.683  -9.336
ATOM   2871 HG1  GLN   186      -6.744   7.223  -8.627
ATOM   2872 HG2  GLN   186      -7.578   7.312 -10.202
ATOM   2873 CD   GLN   186      -6.646   5.388  -9.803
ATOM   2874 OE1  GLN   186      -7.218   4.557 -10.537
ATOM   2875 NE2  GLN   186      -5.531   5.118  -9.152
ATOM   2876 HE21 GLN   186      -5.215   5.696  -8.386
ATOM   2877 HE22 GLN   186      -5.056   4.286  -9.469
ATOM   2878 C    GLN   186     -10.873   7.155  -7.635
ATOM   2879 O    GLN   186     -11.002   6.300  -6.749
ATOM   2880 N    ALA   187     -11.860   7.686  -8.327
ATOM   2881 H    ALA   187     -11.661   8.435  -8.974
ATOM   2882 CA   ALA   187     -13.255   7.339  -8.058
ATOM   2883 HA   ALA   187     -13.223   7.058  -7.005
ATOM   2884 CB   ALA   187     -14.186   8.483  -8.245
ATOM   2885 HB1  ALA   187     -15.131   8.119  -7.841
ATOM   2886 HB2  ALA   187     -13.939   9.348  -7.630
ATOM   2887 HB3  ALA   187     -14.311   8.663  -9.312
ATOM   2888 C    ALA   187     -13.622   6.084  -8.878
ATOM   2889 O    ALA   187     -12.964   5.820  -9.948
ATOM   2890 N    ALA   188     -14.618   5.396  -8.388
ATOM   2891 H    ALA   188     -15.089   5.743  -7.565
ATOM   2892 CA   ALA   188     -15.019   4.113  -8.848
ATOM   2893 HA   ALA   188     -14.389   3.772  -9.669
ATOM   2894 CB   ALA   188     -14.776   3.099  -7.732
ATOM   2895 HB1  ALA   188     -15.235   2.113  -7.807
ATOM   2896 HB2  ALA   188     -13.722   2.831  -7.657
ATOM   2897 HB3  ALA   188     -15.228   3.403  -6.788
ATOM   2898 C    ALA   188     -16.448   4.070  -9.225
ATOM   2899 O    ALA   188     -17.228   4.852  -8.724
ATOM   2900 N    GLY   189     -16.825   3.093 -10.052
ATOM   2901 H    GLY   189     -16.135   2.406 -10.320
ATOM   2902 CA   GLY   189     -18.087   2.754 -10.677
ATOM   2903 HA1  GLY   189     -17.922   1.930 -11.371
ATOM   2904 HA2  GLY   189     -18.447   3.629 -11.218
ATOM   2905 C    GLY   189     -19.135   2.200  -9.677
ATOM   2906 O    GLY   189     -18.958   2.030  -8.481
ATOM   2907 N    THR   190     -20.342   2.006 -10.123
ATOM   2908 H    THR   190     -20.536   2.082 -11.111
ATOM   2909 CA   THR   190     -21.525   1.808  -9.229
ATOM   2910 HA   THR   190     -21.338   2.311  -8.280
ATOM   2911 CB   THR   190     -22.782   2.446  -9.715
ATOM   2912 HB   THR   190     -23.616   2.304  -9.028
ATOM   2913 CG2  THR   190     -22.579   3.915  -9.822
ATOM   2914 HG21 THR   190     -21.821   4.044 -10.595
ATOM   2915 HG22 THR   190     -23.577   4.198 -10.157
ATOM   2916 HG23 THR   190     -22.258   4.253  -8.837
ATOM   2917 OG1  THR   190     -23.015   2.015 -10.973
ATOM   2918 HG1  THR   190     -23.879   1.597 -11.007
ATOM   2919 C    THR   190     -21.792   0.345  -8.916
ATOM   2920 O    THR   190     -21.725  -0.537  -9.760
ATOM   2921 N    ASP   191     -22.103   0.020  -7.675
ATOM   2922 H    ASP   191     -21.987   0.774  -7.013
ATOM   2923 CA   ASP   191     -22.466  -1.321  -7.166
ATOM   2924 HA   ASP   191     -23.041  -1.941  -7.854
ATOM   2925 CB   ASP   191     -21.165  -2.073  -7.052
ATOM   2926 HB1  ASP   191     -20.618  -1.441  -6.353
ATOM   2927 HB2  ASP   191     -20.674  -2.092  -8.025
ATOM   2928 CG   ASP   191     -21.267  -3.468  -6.464
ATOM   2929 OD1  ASP   191     -22.402  -4.058  -6.477
ATOM   2930 OD2  ASP   191     -20.275  -4.081  -5.960
ATOM   2931 C    ASP   191     -23.309  -1.137  -5.938
ATOM   2932 OT1  ASP   191     -24.510  -1.437  -6.028
ATOM   2933 OT2  ASP   191     -22.872  -0.510  -4.915
ATOM   2934 O    TIP   192     -14.320 -11.156   3.490
ATOM   2935 H1   TIP   192     -13.752 -11.535   2.819
ATOM   2936 H2   TIP   192     -15.070 -10.812   3.005
ATOM   2937 O    TIP   193      -2.306 -11.738  14.302
ATOM   2938 H1   TIP   193      -3.021 -11.676  13.669
ATOM   2939 H2   TIP   193      -2.096 -12.671  14.337
ATOM   2940 O    TIP   194      20.007 -21.767  -5.573
ATOM   2941 H1   TIP   194      19.438 -22.397  -6.014
ATOM   2942 H2   TIP   194      19.438 -21.333  -4.937
ATOM   2943 O    TIP   195      23.273  -8.825  -0.701
ATOM   2944 H1   TIP   195      23.730  -8.022  -0.451
ATOM   2945 H2   TIP   195      22.573  -8.531  -1.284
ATOM   2946 O    TIP   196      20.150   1.214   4.616
ATOM   2947 H1   TIP   196      20.843   0.670   4.990
ATOM   2948 H2   TIP   196      19.865   0.738   3.836
ATOM   2949 O    TIP   197      20.888 -13.936   6.553
ATOM   2950 H1   TIP   197      20.731 -13.979   5.610
ATOM   2951 H2   TIP   197      21.716 -14.398   6.681
ATOM   2952 O    TIP   198       3.098 -14.091   7.982
ATOM   2953 H1   TIP   198       2.474 -14.809   7.882
ATOM   2954 H2   TIP   198       2.781 -13.411   7.388
ATOM   2955 O    TIP   199      -9.204 -26.859   2.136
ATOM   2956 H1   TIP   199      -8.649 -27.639   2.143
ATOM   2957 H2   TIP   199      -8.981 -26.398   2.944
ATOM   2958 O    TIP   200      -2.677   1.774   3.318
ATOM   2959 H1   TIP   200      -2.516   0.849   3.504
ATOM   2960 H2   TIP   200      -3.386   2.019   3.912
ATOM   2961 O    TIP   201      -3.773   2.561  -1.751
ATOM   2962 H1   TIP   201      -3.632   2.617  -0.806
ATOM   2963 H2   TIP   201      -3.075   3.094  -2.131
ATOM   2964 O    TIP   202     -30.199 -16.528 -10.332
ATOM   2965 H1   TIP   202     -30.386 -16.171  -9.464
ATOM   2966 H2   TIP   202     -30.956 -17.078 -10.534
ATOM   2967 O    TIP   203      22.864  -6.838  -2.687
ATOM   2968 H1   TIP   203      23.313  -6.008  -2.846
ATOM   2969 H2   TIP   203      22.000  -6.723  -3.082
ATOM   2970 O    TIP   204     -16.067 -25.993  -4.166
ATOM   2971 H1   TIP   204     -16.398 -25.722  -3.310
ATOM   2972 H2   TIP   204     -15.162 -26.257  -4.002
ATOM   2973 O    TIP   205     -12.596 -28.315  -1.103
ATOM   2974 H1   TIP   205     -12.172 -28.956  -1.674
ATOM   2975 H2   TIP   205     -11.903 -28.025  -0.511
ATOM   2976 O    TIP   206       5.985 -12.019 -27.668
ATOM   2977 H1   TIP   206       5.314 -12.615 -27.336
ATOM   2978 H2   TIP   206       6.426 -11.693 -26.884
ATOM   2979 O    TIP   207     -18.278   3.176  -6.274
ATOM   2980 H1   TIP   207     -18.110   4.010  -6.713
ATOM   2981 H2   TIP   207     -18.608   2.603  -6.965
ATOM   2982 O    TIP   208      20.305 -19.374   4.861
ATOM   2983 H1   TIP   208      19.415 -19.349   5.210
ATOM   2984 H2   TIP   208      20.281 -20.055   4.188
ATOM   2985 O    TIP   209     -18.229  -2.668  -5.549
ATOM   2986 H1   TIP   209     -19.067  -3.066  -5.783
ATOM   2987 H2   TIP   209     -17.574  -3.209  -5.990
ATOM   2988 O    TIP   210      -3.823 -26.238   1.012
ATOM   2989 H1   TIP   210      -3.261 -25.485   0.833
ATOM   2990 H2   TIP   210      -3.323 -26.770   1.631
ATOM   2991 O    TIP   211     -13.486  -1.894   4.840
ATOM   2992 H1   TIP   211     -13.208  -2.373   5.620
ATOM   2993 H2   TIP   211     -13.965  -1.138   5.179
ATOM   2994 O    TIP   212     -19.521  -9.354   4.340
ATOM   2995 H1   TIP   212     -19.321  -9.101   5.241
ATOM   2996 H2   TIP   212     -18.817  -8.967   3.820
ATOM   2997 O    TIP   213     -10.970   7.338 -14.956
ATOM   2998 H1   TIP   213     -10.250   6.713 -15.039
ATOM   2999 H2   TIP   213     -11.469   7.031 -14.199
ATOM   3000 O    TIP   214     -17.624  10.557  -7.997
ATOM   3001 H1   TIP   214     -17.677  10.380  -8.936
ATOM   3002 H2   TIP   214     -18.284   9.985  -7.607
ATOM   3003 O    TIP   215       2.371  -2.513   6.195
ATOM   3004 H1   TIP   215       3.082  -2.733   5.594
ATOM   3005 H2   TIP   215       2.171  -3.335   6.643
ATOM   3006 O    TIP   216     -14.690  -5.519   1.200
ATOM   3007 H1   TIP   216     -13.838  -5.937   1.070
ATOM   3008 H2   TIP   216     -14.509  -4.581   1.140
ATOM   3009 O    TIP   217     -23.458 -26.986   4.119
ATOM   3010 H1   TIP   217     -24.317 -26.597   3.958
ATOM   3011 H2   TIP   217     -23.203 -27.363   3.277
ATOM   3012 O    TIP   218      11.209  12.401   4.948
ATOM   3013 H1   TIP   218      10.984  13.322   5.076
ATOM   3014 H2   TIP   218      11.458  12.340   4.026
ATOM   3015 O    TIP   219       8.850   3.042   0.345
ATOM   3016 H1   TIP   219       8.739   2.264  -0.201
ATOM   3017 H2   TIP   219       8.681   2.737   1.236
ATOM   3018 O    TIP   220      -9.834 -18.192 -13.215
ATOM   3019 H1   TIP   220     -10.277 -18.850 -13.752
ATOM   3020 H2   TIP   220      -8.944 -18.527 -13.110
ATOM   3021 O    TIP   221      -3.141   3.414   0.885
ATOM   3022 H1   TIP   221      -2.691   2.886   1.544
ATOM   3023 H2   TIP   221      -3.542   4.127   1.382
ATOM   3024 O    TIP   222      26.246   3.905 -11.881
ATOM   3025 H1   TIP   222      26.140   3.476 -12.730
ATOM   3026 H2   TIP   222      25.429   4.387 -11.751
ATOM   3027 O    TIP   223     -13.047  20.814 -17.618
ATOM   3028 H1   TIP   223     -12.523  21.608 -17.519
ATOM   3029 H2   TIP   223     -13.717  21.046 -18.260
ATOM   3030 O    TIP   224       2.872 -11.052  -7.176
ATOM   3031 H1   TIP   224       3.732 -11.285  -7.525
ATOM   3032 H2   TIP   224       3.051 -10.366  -6.533
ATOM   3033 O    TIP   225     -28.763 -19.610  -8.424
ATOM   3034 H1   TIP   225     -28.752 -19.312  -9.334
ATOM   3035 H2   TIP   225     -29.620 -20.022  -8.316
ATOM   3036 O    TIP   226      23.397 -12.956  -9.808
ATOM   3037 H1   TIP   226      23.971 -12.250  -9.514
ATOM   3038 H2   TIP   226      22.516 -12.665  -9.573
ATOM   3039 O    TIP   227       8.817 -24.427  -4.318
ATOM   3040 H1   TIP   227       8.558 -24.292  -5.229
ATOM   3041 H2   TIP   227       9.693 -24.808  -4.371
ATOM   3042 O    TIP   228      -9.450   2.595 -19.080
ATOM   3043 H1   TIP   228     -10.305   2.199 -19.245
ATOM   3044 H2   TIP   228      -8.827   2.009 -19.508
ATOM   3045 O    TIP   229      11.166 -19.382 -17.193
ATOM   3046 H1   TIP   229      11.331 -20.287 -17.456
ATOM   3047 H2   TIP   229      11.903 -19.158 -16.624
ATOM   3048 O    TIP   230       8.258  -9.332   0.191
ATOM   3049 H1   TIP   230       8.901  -8.623   0.210
ATOM   3050 H2   TIP   230       7.940  -9.344  -0.712
ATOM   3051 O    TIP   231       6.083 -30.330  -9.889
ATOM   3052 H1   TIP   231       6.246 -29.676  -9.209
ATOM   3053 H2   TIP   231       6.740 -30.147 -10.561
ATOM   3054 O    TIP   232      22.710 -18.530  -5.147
ATOM   3055 H1   TIP   232      22.007 -18.361  -4.520
ATOM   3056 H2   TIP   232      22.322 -19.121  -5.791
ATOM   3057 O    TIP   233       5.326 -19.259   6.580
ATOM   3058 H1   TIP   233       6.211 -19.077   6.265
ATOM   3059 H2   TIP   233       5.290 -20.212   6.658
ATOM   3060 O    TIP   234      -3.001  -5.856  12.827
ATOM   3061 H1   TIP   234      -2.892  -5.932  13.775
ATOM   3062 H2   TIP   234      -3.946  -5.911  12.689
ATOM   3063 O    TIP   235      -7.195  -2.350   4.414
ATOM   3064 H1   TIP   235      -6.992  -3.283   4.479
ATOM   3065 H2   TIP   235      -7.699  -2.270   3.604
ATOM   3066 O    TIP   236      -9.124   6.511  -4.786
ATOM   3067 H1   TIP   236      -9.800   6.244  -5.408
ATOM   3068 H2   TIP   236      -8.605   5.720  -4.641
ATOM   3069 O    TIP   237      -6.497 -17.529   7.841
ATOM   3070 H1   TIP   237      -5.701 -17.000   7.791
ATOM   3071 H2   TIP   237      -7.082 -17.146   7.188
ATOM   3072 O    TIP   238     -14.091 -17.562   9.978
ATOM   3073 H1   TIP   238     -14.364 -17.893  10.833
ATOM   3074 H2   TIP   238     -13.138 -17.649   9.980
ATOM   3075 O    TIP   239     -17.714 -16.751  -5.420
ATOM   3076 H1   TIP   239     -18.620 -16.453  -5.495
ATOM   3077 H2   TIP   239     -17.193 -16.027  -5.768
ATOM   3078 O    TIP   240     -10.595  23.726  -2.085
ATOM   3079 H1   TIP   240     -10.583  22.783  -1.923
ATOM   3080 H2   TIP   240     -11.360  24.043  -1.606
ATOM   3081 O    TIP   241       6.842   4.118   2.891
ATOM   3082 H1   TIP   241       7.588   4.180   3.487
ATOM   3083 H2   TIP   241       7.232   3.955   2.033
ATOM   3084 O    TIP   242       5.677  -4.872  13.586
ATOM   3085 H1   TIP   242       5.996  -4.078  13.158
ATOM   3086 H2   TIP   242       5.070  -5.258  12.955
ATOM   3087 O    TIP   243      -2.050  27.816 -10.642
ATOM   3088 H1   TIP   243      -2.848  27.536 -11.089
ATOM   3089 H2   TIP   243      -1.475  27.052 -10.674
ATOM   3090 O    TIP   244      22.353  14.680 -16.812
ATOM   3091 H1   TIP   244      21.754  14.029 -17.177
ATOM   3092 H2   TIP   244      22.549  15.264 -17.544
ATOM   3093 O    TIP   245     -16.827  -2.285   1.660
ATOM   3094 H1   TIP   245     -17.766  -2.126   1.571
ATOM   3095 H2   TIP   245     -16.415  -1.595   1.141
ATOM   3096 O    TIP   246     -10.577  -0.948   4.683
ATOM   3097 H1   TIP   246      -9.973  -0.852   3.947
ATOM   3098 H2   TIP   246     -11.301  -1.467   4.334
ATOM   3099 O    TIP   247      16.207   7.670  -7.368
ATOM   3100 H1   TIP   247      15.830   8.007  -6.556
ATOM   3101 H2   TIP   247      16.012   6.733  -7.354
ATOM   3102 O    TIP   248       9.941  -8.832   7.371
ATOM   3103 H1   TIP   248       8.997  -8.830   7.532
ATOM   3104 H2   TIP   248      10.315  -8.384   8.129
ATOM   3105 O    TIP   249      -5.559 -14.492 -20.945
ATOM   3106 H1   TIP   249      -6.505 -14.622 -21.002
ATOM   3107 H2   TIP   249      -5.298 -14.970 -20.158
ATOM   3108 O    TIP   250       6.705 -18.318 -20.074
ATOM   3109 H1   TIP   250       6.201 -17.602 -20.460
ATOM   3110 H2   TIP   250       6.939 -18.004 -19.200
ATOM   3111 O    TIP   251       2.673   6.614   1.997
ATOM   3112 H1   TIP   251       2.160   6.320   1.245
ATOM   3113 H2   TIP   251       2.424   7.531   2.115
ATOM   3114 O    TIP   252       4.215   1.954 -22.259
ATOM   3115 H1   TIP   252       4.134   1.111 -22.703
ATOM   3116 H2   TIP   252       4.440   2.572 -22.955
ATOM   3117 O    TIP   253      -9.357 -11.455   7.968
ATOM   3118 H1   TIP   253      -9.678 -12.267   8.359
ATOM   3119 H2   TIP   253     -10.086 -11.140   7.435
ATOM   3120 O    TIP   254       8.332 -20.155  -1.808
ATOM   3121 H1   TIP   254       7.683 -19.465  -1.946
ATOM   3122 H2   TIP   254       8.176 -20.777  -2.519
ATOM   3123 O    TIP   255     -27.281 -12.019 -16.518
ATOM   3124 H1   TIP   255     -26.905 -11.192 -16.818
ATOM   3125 H2   TIP   255     -26.661 -12.343 -15.866
ATOM   3126 O    TIP   256      12.807   9.818  -4.815
ATOM   3127 H1   TIP   256      12.110   9.248  -5.139
ATOM   3128 H2   TIP   256      12.569  10.690  -5.128
ATOM   3129 O    TIP   257      19.452  17.803  -9.383
ATOM   3130 H1   TIP   257      20.001  17.019  -9.384
ATOM   3131 H2   TIP   257      19.543  18.162 -10.266
ATOM   3132 O    TIP   258       4.276  -7.635   4.338
ATOM   3133 H1   TIP   258       5.067  -7.285   4.748
ATOM   3134 H2   TIP   258       3.714  -7.880   5.073
ATOM   3135 O    TIP   259       9.525  21.106  -0.016
ATOM   3136 H1   TIP   259      10.296  20.710   0.390
ATOM   3137 H2   TIP   259       8.970  21.361   0.721
ATOM   3138 O    TIP   260     -20.429   1.061  -5.063
ATOM   3139 H1   TIP   260     -21.207   0.506  -5.111
ATOM   3140 H2   TIP   260     -20.772   1.951  -4.988
ATOM   3141 O    TIP   261     -18.935  -9.873 -20.208
ATOM   3142 H1   TIP   261     -18.967 -10.155 -21.122
ATOM   3143 H2   TIP   261     -19.225  -8.961 -20.228
ATOM   3144 O    TIP   262       2.380 -24.231  -6.113
ATOM   3145 H1   TIP   262       1.672 -24.229  -6.757
ATOM   3146 H2   TIP   262       3.107 -23.791  -6.554
ATOM   3147 O    TIP   263       4.399 -10.997   9.581
ATOM   3148 H1   TIP   263       4.857 -11.833   9.667
ATOM   3149 H2   TIP   263       3.954 -11.053   8.736
ATOM   3150 O    TIP   264     -18.637  -4.222  14.519
ATOM   3151 H1   TIP   264     -19.129  -4.659  13.824
ATOM   3152 H2   TIP   264     -18.682  -3.292  14.297
ATOM   3153 O    TIP   265      11.111  -8.002   3.015
ATOM   3154 H1   TIP   265      10.643  -8.741   3.402
ATOM   3155 H2   TIP   265      10.984  -7.285   3.636
ATOM   3156 O    TIP   266      -4.471  29.200  -7.724
ATOM   3157 H1   TIP   266      -4.289  28.429  -8.260
ATOM   3158 H2   TIP   266      -3.713  29.276  -7.146
ATOM   3159 O    TIP   267       3.677 -24.673   2.185
ATOM   3160 H1   TIP   267       2.762 -24.548   2.438
ATOM   3161 H2   TIP   267       4.126 -23.894   2.513
ATOM   3162 O    TIP   268       8.795 -24.179  -1.593
ATOM   3163 H1   TIP   268       8.850 -24.125  -2.547
ATOM   3164 H2   TIP   268       9.603 -24.618  -1.329
ATOM   3165 O    TIP   269       8.407 -28.138 -14.273
ATOM   3166 H1   TIP   269       8.645 -28.824 -14.898
ATOM   3167 H2   TIP   269       8.392 -28.581 -13.425
ATOM   3168 O    TIP   270      18.481   9.102  -7.678
ATOM   3169 H1   TIP   270      18.824   8.899  -8.548
ATOM   3170 H2   TIP   270      17.701   8.554  -7.593
ATOM   3171 O    TIP   271      14.352   8.386   2.145
ATOM   3172 H1   TIP   271      15.234   8.599   2.450
ATOM   3173 H2   TIP   271      14.404   8.451   1.192
ATOM   3174 O    TIP   272      22.136 -20.607  -6.576
ATOM   3175 H1   TIP   272      21.474 -21.250  -6.325
ATOM   3176 H2   TIP   272      22.447 -20.903  -7.432
ATOM   3177 O    TIP   273     -20.783   3.026 -13.392
ATOM   3178 H1   TIP   273     -20.045   2.924 -13.992
ATOM   3179 H2   TIP   273     -20.608   3.848 -12.933
ATOM   3180 O    TIP   274       4.896  12.938 -16.030
ATOM   3181 H1   TIP   274       4.558  13.081 -15.146
ATOM   3182 H2   TIP   274       5.717  12.463 -15.899
ATOM   3183 O    TIP   275     -26.674  -8.910  -9.619
ATOM   3184 H1   TIP   275     -27.219  -8.434  -8.993
ATOM   3185 H2   TIP   275     -25.907  -8.353  -9.743
ATOM   3186 O    TIP   276      17.666 -12.198  -4.449
ATOM   3187 H1   TIP   276      18.290 -11.895  -5.109
ATOM   3188 H2   TIP   276      17.403 -13.068  -4.748
ATOM   3189 O    TIP   277       7.959  10.114  -9.560
ATOM   3190 H1   TIP   277       8.824   9.922  -9.198
ATOM   3191 H2   TIP   277       7.952   9.674 -10.411
ATOM   3192 O    TIP   278      11.868   9.844 -12.504
ATOM   3193 H1   TIP   278      11.938  10.093 -13.426
ATOM   3194 H2   TIP   278      12.123   8.921 -12.485
ATOM   3195 O    TIP   279       1.985 -24.660 -18.176
ATOM   3196 H1   TIP   279       2.614 -25.358 -17.998
ATOM   3197 H2   TIP   279       2.509 -23.954 -18.554
ATOM   3198 O    TIP   280     -17.469 -13.202  -3.264
ATOM   3199 H1   TIP   280     -17.472 -12.628  -2.498
ATOM   3200 H2   TIP   280     -18.386 -13.250  -3.532
ATOM   3201 O    TIP   281       3.577  -3.261 -21.488
ATOM   3202 H1   TIP   281       4.515  -3.090 -21.570
ATOM   3203 H2   TIP   281       3.183  -2.797 -22.227
ATOM   3204 O    TIP   282      -4.694 -10.996  12.818
ATOM   3205 H1   TIP   282      -5.058 -10.149  13.075
ATOM   3206 H2   TIP   282      -4.216 -10.816  12.008
ATOM   3207 O    TIP   283     -29.191   5.085  -8.182
ATOM   3208 H1   TIP   283     -29.571   4.442  -8.781
ATOM   3209 H2   TIP   283     -29.453   4.788  -7.311
ATOM   3210 O    TIP   284     -17.738 -17.762   9.393
ATOM   3211 H1   TIP   284     -17.034 -17.133   9.232
ATOM   3212 H2   TIP   284     -17.690 -17.941  10.332
ATOM   3213 O    TIP   285     -11.676  -6.319 -19.526
ATOM   3214 H1   TIP   285     -12.132  -6.222 -20.362
ATOM   3215 H2   TIP   285     -12.125  -7.044 -19.090
ATOM   3216 O    TIP   286       7.775 -17.725   0.331
ATOM   3217 H1   TIP   286       7.197 -17.962  -0.394
ATOM   3218 H2   TIP   286       7.540 -18.331   1.034
ATOM   3219 O    TIP   287     -16.751   1.302 -13.764
ATOM   3220 H1   TIP   287     -16.009   1.855 -14.006
ATOM   3221 H2   TIP   287     -17.523   1.824 -13.983
ATOM   3222 O    TIP   288      -7.669  12.542   0.340
ATOM   3223 H1   TIP   288      -7.767  12.159   1.212
ATOM   3224 H2   TIP   288      -7.973  13.444   0.437
ATOM   3225 O    TIP   289     -16.299  12.600  -3.887
ATOM   3226 H1   TIP   289     -16.496  12.650  -4.822
ATOM   3227 H2   TIP   289     -17.082  12.211  -3.497
ATOM   3228 O    TIP   290      12.393   3.313  -1.571
ATOM   3229 H1   TIP   290      12.372   3.180  -0.624
ATOM   3230 H2   TIP   290      11.616   2.860  -1.896
ATOM   3231 O    TIP   291     -10.987 -29.694  -2.872
ATOM   3232 H1   TIP   291     -10.366 -30.372  -2.608
ATOM   3233 H2   TIP   291     -10.727 -29.463  -3.763
ATOM   3234 O    TIP   292      11.336 -25.187  -3.699
ATOM   3235 H1   TIP   292      12.230 -24.852  -3.637
ATOM   3236 H2   TIP   292      11.325 -25.953  -3.125
ATOM   3237 O    TIP   293     -11.123 -24.989 -17.085
ATOM   3238 H1   TIP   293     -11.185 -25.944 -17.077
ATOM   3239 H2   TIP   293     -11.997 -24.693 -17.335
ATOM   3240 O    TIP   294      -1.075 -29.135 -11.146
ATOM   3241 H1   TIP   294      -1.941 -28.980 -11.522
ATOM   3242 H2   TIP   294      -0.609 -29.639 -11.814
ATOM   3243 O    TIP   295      15.039   1.040 -19.228
ATOM   3244 H1   TIP   295      14.358   1.213 -18.579
ATOM   3245 H2   TIP   295      15.682   0.503 -18.764
ATOM   3246 O    TIP   296      -1.023   1.725   6.928
ATOM   3247 H1   TIP   296      -0.342   1.062   7.036
ATOM   3248 H2   TIP   296      -0.972   1.974   6.005
ATOM   3249 O    TIP   297       6.350  -7.287 -23.066
ATOM   3250 H1   TIP   297       6.243  -7.309 -24.017
ATOM   3251 H2   TIP   297       6.976  -6.580 -22.911
ATOM   3252 O    TIP   298      16.582  -1.671 -15.117
ATOM   3253 H1   TIP   298      16.408  -2.424 -14.552
ATOM   3254 H2   TIP   298      16.193  -0.928 -14.656
ATOM   3255 O    TIP   299      27.274  -5.998  -6.658
ATOM   3256 H1   TIP   299      28.164  -5.671  -6.786
ATOM   3257 H2   TIP   299      26.760  -5.219  -6.446
ATOM   3258 O    TIP   300      12.593   9.312  -8.207
ATOM   3259 H1   TIP   300      12.081   8.767  -7.609
ATOM   3260 H2   TIP   300      11.942   9.840  -8.669
ATOM   3261 O    TIP   301       9.397 -16.639   8.071
ATOM   3262 H1   TIP   301       8.983 -16.541   7.214
ATOM   3263 H2   TIP   301       9.115 -17.500   8.378
ATOM   3264 O    TIP   302       0.791  -3.627   9.045
ATOM   3265 H1   TIP   302       0.572  -3.943   9.921
ATOM   3266 H2   TIP   302       0.563  -2.698   9.060
ATOM   3267 O    TIP   303      11.906  -3.784 -18.899
ATOM   3268 H1   TIP   303      12.845  -3.837 -19.077
ATOM   3269 H2   TIP   303      11.628  -2.971 -19.320
ATOM   3270 O    TIP   304      19.635 -11.161  -6.264
ATOM   3271 H1   TIP   304      19.610 -10.209  -6.358
ATOM   3272 H2   TIP   304      20.561 -11.387  -6.353
ATOM   3273 O    TIP   305     -23.903  10.381 -13.658
ATOM   3274 H1   TIP   305     -24.478  10.757 -12.992
ATOM   3275 H2   TIP   305     -23.627   9.542 -13.292
ATOM   3276 O    TIP   306       4.880  -9.457  11.714
ATOM   3277 H1   TIP   306       4.602 -10.130  12.335
ATOM   3278 H2   TIP   306       4.589  -9.782  10.862
ATOM   3279 O    TIP   307     -10.833  -9.636  10.350
ATOM   3280 H1   TIP   307     -11.323  -9.249   9.624
ATOM   3281 H2   TIP   307     -10.307 -10.325   9.946
ATOM   3282 O    TIP   308      28.705   0.962 -11.670
ATOM   3283 H1   TIP   308      29.450   1.293 -12.171
ATOM   3284 H2   TIP   308      28.213   0.429 -12.295
ATOM   3285 O    TIP   309     -17.751   6.828 -10.730
ATOM   3286 H1   TIP   309     -17.211   6.312 -10.132
ATOM   3287 H2   TIP   309     -18.280   7.383 -10.157
ATOM   3288 O    TIP   310      -6.520 -17.791  14.704
ATOM   3289 H1   TIP   310      -6.008 -18.596  14.635
ATOM   3290 H2   TIP   310      -6.089 -17.179  14.108
ATOM   3291 O    TIP   311      -4.445 -14.137 -15.462
ATOM   3292 H1   TIP   311      -4.556 -15.087 -15.485
ATOM   3293 H2   TIP   311      -5.327 -13.788 -15.589
ATOM   3294 O    TIP   312      10.435  16.910  -5.417
ATOM   3295 H1   TIP   312      11.154  16.313  -5.625
ATOM   3296 H2   TIP   312      10.851  17.768  -5.337
ATOM   3297 O    TIP   313      -7.293   4.679  -4.241
ATOM   3298 H1   TIP   313      -6.586   4.878  -4.854
ATOM   3299 H2   TIP   313      -6.856   4.574  -3.396
ATOM   3300 O    TIP   314      -6.710 -13.172  10.106
ATOM   3301 H1   TIP   314      -5.774 -12.980  10.159
ATOM   3302 H2   TIP   314      -7.076 -12.805  10.911
ATOM   3303 O    TIP   315     -21.593  -8.941  -2.353
ATOM   3304 H1   TIP   315     -21.424  -9.844  -2.084
ATOM   3305 H2   TIP   315     -22.365  -8.997  -2.915
ATOM   3306 O    TIP   316      -9.201   5.782 -12.338
ATOM   3307 H1   TIP   316      -9.514   5.137 -12.972
ATOM   3308 H2   TIP   316      -8.370   5.427 -12.025
ATOM   3309 O    TIP   317      -4.245 -29.862 -18.869
ATOM   3310 H1   TIP   317      -5.200 -29.801 -18.881
ATOM   3311 H2   TIP   317      -4.060 -30.624 -18.320
ATOM   3312 O    TIP   318      -4.324 -20.448   2.771
ATOM   3313 H1   TIP   318      -4.653 -21.022   3.463
ATOM   3314 H2   TIP   318      -4.504 -20.922   1.960
ATOM   3315 O    TIP   319       9.331  17.656  -0.649
ATOM   3316 H1   TIP   319       8.912  16.802  -0.750
ATOM   3317 H2   TIP   319      10.209  17.457  -0.326
ATOM   3318 O    TIP   320     -30.552   2.280   5.605
ATOM   3319 H1   TIP   320     -31.042   2.949   5.126
ATOM   3320 H2   TIP   320     -30.794   2.414   6.521
ATOM   3321 O    TIP   321     -10.147 -23.929   1.903
ATOM   3322 H1   TIP   321      -9.561 -24.685   1.864
ATOM   3323 H2   TIP   321      -9.736 -23.338   2.534
ATOM   3324 O    TIP   322       8.424  28.763  -1.340
ATOM   3325 H1   TIP   322       8.356  29.467  -0.695
ATOM   3326 H2   TIP   322       9.023  28.131  -0.943
ATOM   3327 O    TIP   323      13.158   5.132 -19.033
ATOM   3328 H1   TIP   323      12.720   5.973 -19.164
ATOM   3329 H2   TIP   323      12.692   4.730 -18.301
ATOM   3330 O    TIP   324     -12.928  -3.280   6.914
ATOM   3331 H1   TIP   324     -13.579  -3.979   6.868
ATOM   3332 H2   TIP   324     -12.697  -3.226   7.841
ATOM   3333 O    TIP   325     -17.828 -25.855   3.094
ATOM   3334 H1   TIP   325     -17.069 -26.170   3.584
ATOM   3335 H2   TIP   325     -18.175 -25.137   3.624
ATOM   3336 O    TIP   326      22.837   9.614 -10.251
ATOM   3337 H1   TIP   326      22.682   9.495 -11.188
ATOM   3338 H2   TIP   326      22.689   8.748  -9.871
ATOM   3339 O    TIP   327     -15.347   6.332  -5.804
ATOM   3340 H1   TIP   327     -15.032   6.820  -5.044
ATOM   3341 H2   TIP   327     -16.229   6.669  -5.958
ATOM   3342 O    TIP   328      -9.929  -3.777 -10.574
ATOM   3343 H1   TIP   328      -9.768  -3.612 -11.503
ATOM   3344 H2   TIP   328     -10.879  -3.868 -10.508
ATOM   3345 O    TIP   329       8.478  17.070   2.919
ATOM   3346 H1   TIP   329       8.125  16.617   2.153
ATOM   3347 H2   TIP   329       8.935  16.390   3.412
ATOM   3348 O    TIP   330       4.787  10.239  -8.190
ATOM   3349 H1   TIP   330       5.592   9.742  -8.339
ATOM   3350 H2   TIP   330       4.984  10.796  -7.437
ATOM   3351 O    TIP   331     -22.072  27.648 -10.943
ATOM   3352 H1   TIP   331     -21.256  27.185 -10.756
ATOM   3353 H2   TIP   331     -22.407  27.900 -10.082
ATOM   3354 O    TIP   332      13.860 -23.217  -1.441
ATOM   3355 H1   TIP   332      13.359 -22.691  -0.819
ATOM   3356 H2   TIP   332      14.756 -22.888  -1.368
ATOM   3357 O    TIP   333      28.434   8.336 -22.307
ATOM   3358 H1   TIP   333      28.562   8.856 -23.101
ATOM   3359 H2   TIP   333      28.481   8.971 -21.593
ATOM   3360 O    TIP   334      19.671 -11.780 -20.652
ATOM   3361 H1   TIP   334      19.787 -11.406 -21.525
ATOM   3362 H2   TIP   334      19.797 -11.042 -20.056
ATOM   3363 O    TIP   335     -27.312   4.147  -3.470
ATOM   3364 H1   TIP   335     -26.813   4.964  -3.488
ATOM   3365 H2   TIP   335     -28.141   4.381  -3.051
ATOM   3366 O    TIP   336       2.985  17.637  -1.941
ATOM   3367 H1   TIP   336       2.754  17.992  -2.799
ATOM   3368 H2   TIP   336       3.936  17.735  -1.888
ATOM   3369 O    TIP   337     -13.043  28.715 -11.005
ATOM   3370 H1   TIP   337     -12.172  28.381 -10.791
ATOM   3371 H2   TIP   337     -13.057  29.600 -10.641
ATOM   3372 O    TIP   338       8.858   1.878   2.946
ATOM   3373 H1   TIP   338       9.753   1.549   2.863
ATOM   3374 H2   TIP   338       8.908   2.543   3.632
ATOM   3375 O    TIP   339      -2.755  -2.241 -16.266
ATOM   3376 H1   TIP   339      -2.200  -2.859 -15.791
ATOM   3377 H2   TIP   339      -2.643  -2.476 -17.187
ATOM   3378 O    TIP   340      -7.563   8.053  -2.789
ATOM   3379 H1   TIP   340      -8.361   8.465  -2.457
ATOM   3380 H2   TIP   340      -7.871   7.420  -3.437
ATOM   3381 O    TIP   341      18.627 -14.055   3.076
ATOM   3382 H1   TIP   341      19.150 -13.527   2.472
ATOM   3383 H2   TIP   341      17.870 -14.331   2.561
ATOM   3384 O    TIP   342      -9.666   8.715   2.022
ATOM   3385 H1   TIP   342     -10.345   8.554   2.678
ATOM   3386 H2   TIP   342      -9.065   7.976   2.112
ATOM   3387 O    TIP   343      -7.697 -30.567  -0.079
ATOM   3388 H1   TIP   343      -7.513 -31.450   0.243
ATOM   3389 H2   TIP   343      -7.364 -30.565  -0.977
ATOM   3390 O    TIP   344     -15.390 -17.966 -20.191
ATOM   3391 H1   TIP   344     -14.909 -18.657 -20.646
ATOM   3392 H2   TIP   344     -15.168 -17.165 -20.665
ATOM   3393 O    TIP   345      -9.601 -29.330  -5.328
ATOM   3394 H1   TIP   345      -9.149 -30.172  -5.389
ATOM   3395 H2   TIP   345     -10.000 -29.209  -6.189
ATOM   3396 O    TIP   346      -5.129  17.231  -4.472
ATOM   3397 H1   TIP   346      -5.848  16.973  -5.048
ATOM   3398 H2   TIP   346      -4.697  16.408  -4.243
ATOM   3399 O    TIP   347      19.674 -17.372   1.666
ATOM   3400 H1   TIP   347      20.004 -17.404   2.564
ATOM   3401 H2   TIP   347      20.064 -18.135   1.239
ATOM   3402 O    TIP   348      -1.316  21.086 -10.890
ATOM   3403 H1   TIP   348      -2.170  20.835 -11.240
ATOM   3404 H2   TIP   348      -1.253  20.622 -10.055
ATOM   3405 O    TIP   349       4.299  -8.447   1.797
ATOM   3406 H1   TIP   349       3.487  -8.052   1.482
ATOM   3407 H2   TIP   349       4.301  -8.275   2.739
ATOM   3408 O    TIP   350      21.040   8.246 -16.149
ATOM   3409 H1   TIP   350      21.510   8.777 -16.792
ATOM   3410 H2   TIP   350      20.265   8.763 -15.931
ATOM   3411 O    TIP   351     -15.056 -25.389  -6.808
ATOM   3412 H1   TIP   351     -15.216 -25.715  -5.922
ATOM   3413 H2   TIP   351     -15.800 -25.706  -7.319
ATOM   3414 O    TIP   352      -6.416 -24.864   2.414
ATOM   3415 H1   TIP   352      -6.992 -25.363   2.993
ATOM   3416 H2   TIP   352      -5.883 -25.527   1.975
ATOM   3417 O    TIP   353      12.048   5.855  -5.665
ATOM   3418 H1   TIP   353      11.663   6.692  -5.923
ATOM   3419 H2   TIP   353      12.606   6.067  -4.917
ATOM   3420 O    TIP   354      -5.139   5.632  -5.821
ATOM   3421 H1   TIP   354      -4.931   6.481  -6.208
ATOM   3422 H2   TIP   354      -4.403   5.070  -6.063
ATOM   3423 O    TIP   355     -13.365  -8.084 -18.183
ATOM   3424 H1   TIP   355     -14.041  -8.193 -18.851
ATOM   3425 H2   TIP   355     -13.245  -8.960 -17.817
ATOM   3426 O    TIP   356       8.121  10.186 -17.851
ATOM   3427 H1   TIP   356       8.668   9.518 -18.263
ATOM   3428 H2   TIP   356       7.257  10.065 -18.244
ATOM   3429 O    TIP   357       5.612  10.403   1.651
ATOM   3430 H1   TIP   357       4.940  10.347   0.972
ATOM   3431 H2   TIP   357       5.249   9.913   2.389
ATOM   3432 O    TIP   358      24.543 -14.837 -11.393
ATOM   3433 H1   TIP   358      24.023 -14.142 -10.989
ATOM   3434 H2   TIP   358      25.002 -14.406 -12.113
ATOM   3435 O    TIP   359     -12.938 -22.057 -14.023
ATOM   3436 H1   TIP   359     -13.790 -21.689 -14.255
ATOM   3437 H2   TIP   359     -13.134 -22.943 -13.718
ATOM   3438 O    TIP   360      27.370 -12.179 -18.571
ATOM   3439 H1   TIP   360      27.724 -12.270 -19.455
ATOM   3440 H2   TIP   360      28.068 -11.750 -18.075
ATOM   3441 O    TIP   361       1.299  17.099 -14.503
ATOM   3442 H1   TIP   361       1.233  17.332 -13.577
ATOM   3443 H2   TIP   361       0.545  16.532 -14.663
ATOM   3444 O    TIP   362      -5.068   1.574 -17.645
ATOM   3445 H1   TIP   362      -4.995   1.226 -16.756
ATOM   3446 H2   TIP   362      -5.208   0.803 -18.194
ATOM   3447 O    TIP   363      -1.649 -22.558   4.723
ATOM   3448 H1   TIP   363      -1.250 -22.700   3.865
ATOM   3449 H2   TIP   363      -2.487 -23.016   4.678
ATOM   3450 O    TIP   364      23.106 -15.886  -0.833
ATOM   3451 H1   TIP   364      23.880 -15.328  -0.770
ATOM   3452 H2   TIP   364      22.392 -15.286  -1.047
ATOM   3453 O    TIP   365     -16.180 -10.358   1.671
ATOM   3454 H1   TIP   365     -15.836  -9.894   0.908
ATOM   3455 H2   TIP   365     -17.130 -10.340   1.555
ATOM   3456 O    TIP   366     -14.966  24.157 -17.541
ATOM   3457 H1   TIP   366     -14.675  24.933 -17.062
ATOM   3458 H2   TIP   366     -14.860  23.437 -16.919
ATOM   3459 O    TIP   367     -10.901 -29.119  -8.057
ATOM   3460 H1   TIP   367     -11.264 -29.908  -7.655
ATOM   3461 H2   TIP   367     -10.063 -29.401  -8.424
ATOM   3462 O    TIP   368      12.333 -22.049 -17.742
ATOM   3463 H1   TIP   368      12.165 -22.122 -18.681
ATOM   3464 H2   TIP   368      12.308 -22.950 -17.422
ATOM   3465 O    TIP   369     -14.065 -17.605 -17.456
ATOM   3466 H1   TIP   369     -14.272 -16.680 -17.584
ATOM   3467 H2   TIP   369     -14.323 -18.025 -18.277
ATOM   3468 O    TIP   370     -14.787   3.110 -17.770
ATOM   3469 H1   TIP   370     -14.630   3.481 -18.639
ATOM   3470 H2   TIP   370     -14.614   3.831 -17.166
ATOM   3471 O    TIP   371      22.457 -11.664  -6.803
ATOM   3472 H1   TIP   371      22.626 -11.267  -5.949
ATOM   3473 H2   TIP   371      23.242 -11.473  -7.316
ATOM   3474 O    TIP   372     -17.063 -18.289 -12.806
ATOM   3475 H1   TIP   372     -17.921 -18.455 -12.415
ATOM   3476 H2   TIP   372     -17.257 -17.936 -13.673
ATOM   3477 O    TIP   373      10.395 -14.317   4.252
ATOM   3478 H1   TIP   373      10.387 -13.861   3.411
ATOM   3479 H2   TIP   373      10.679 -15.206   4.041
ATOM   3480 O    TIP   374      20.248 -22.506  11.289
ATOM   3481 H1   TIP   374      20.207 -23.407  10.972
ATOM   3482 H2   TIP   374      21.121 -22.425  11.673
ATOM   3483 O    TIP   375      14.235  11.354 -14.147
ATOM   3484 H1   TIP   375      13.366  11.062 -14.422
ATOM   3485 H2   TIP   375      14.791  10.582 -14.244
ATOM   3486 O    TIP   376      22.606 -10.641  -4.079
ATOM   3487 H1   TIP   376      21.832 -10.082  -4.012
ATOM   3488 H2   TIP   376      23.343 -10.052  -3.919
ATOM   3489 O    TIP   377      -8.736 -19.823   6.875
ATOM   3490 H1   TIP   377      -9.032 -20.726   6.991
ATOM   3491 H2   TIP   377      -8.229 -19.633   7.664
ATOM   3492 O    TIP   378       4.963  -5.092   2.481
ATOM   3493 H1   TIP   378       4.670  -5.980   2.687
ATOM   3494 H2   TIP   378       5.500  -5.191   1.696
ATOM   3495 O    TIP   379     -17.097   5.528 -14.809
ATOM   3496 H1   TIP   379     -17.221   6.088 -14.044
ATOM   3497 H2   TIP   379     -16.276   5.829 -15.197
ATOM   3498 O    TIP   380      12.329  19.224  -5.008
ATOM   3499 H1   TIP   380      13.244  19.502  -5.041
ATOM   3500 H2   TIP   380      12.188  18.967  -4.097
ATOM   3501 O    TIP   381      -7.269  24.608 -23.043
ATOM   3502 H1   TIP   381      -7.424  25.379 -23.590
ATOM   3503 H2   TIP   381      -6.511  24.842 -22.508
ATOM   3504 O    TIP   382       5.673  13.217 -18.764
ATOM   3505 H1   TIP   382       4.972  12.650 -19.083
ATOM   3506 H2   TIP   382       5.638  13.131 -17.811
ATOM   3507 O    TIP   383       4.884 -19.780   0.735
ATOM   3508 H1   TIP   383       4.941 -18.832   0.624
ATOM   3509 H2   TIP   383       4.407 -20.085  -0.037
ATOM   3510 O    TIP   384     -24.755   6.351  -5.664
ATOM   3511 H1   TIP   384     -24.649   5.843  -4.860
ATOM   3512 H2   TIP   384     -25.573   6.832  -5.537
ATOM   3513 O    TIP   385      -0.584  -7.612 -22.177
ATOM   3514 H1   TIP   385      -1.245  -7.295 -22.792
ATOM   3515 H2   TIP   385      -0.509  -8.547 -22.365
ATOM   3516 O    TIP   386      -4.773 -22.649   6.901
ATOM   3517 H1   TIP   386      -3.903 -23.018   7.053
ATOM   3518 H2   TIP   386      -4.817 -22.521   5.954
ATOM   3519 O    TIP   387      -4.355  -3.722 -24.621
ATOM   3520 H1   TIP   387      -3.877  -3.711 -25.450
ATOM   3521 H2   TIP   387      -3.679  -3.628 -23.951
ATOM   3522 O    TIP   388      10.123  -1.764   5.215
ATOM   3523 H1   TIP   388       9.473  -1.688   4.517
ATOM   3524 H2   TIP   388      10.769  -1.086   5.016
ATOM   3525 O    TIP   389     -21.653  -4.787  -3.839
ATOM   3526 H1   TIP   389     -21.700  -3.917  -3.443
ATOM   3527 H2   TIP   389     -21.229  -4.644  -4.685
ATOM   3528 O    TIP   390      12.861  -0.927   5.806
ATOM   3529 H1   TIP   390      13.663  -1.390   5.565
ATOM   3530 H2   TIP   390      13.015  -0.629   6.702
ATOM   3531 O    TIP   391      28.659   6.557  -9.315
ATOM   3532 H1   TIP   391      29.258   6.386 -10.042
ATOM   3533 H2   TIP   391      28.686   5.759  -8.788
ATOM   3534 O    TIP   392      18.565  -5.236  -0.916
ATOM   3535 H1   TIP   392      17.920  -5.010  -0.245
ATOM   3536 H2   TIP   392      19.367  -5.416  -0.426
ATOM   3537 O    TIP   393      -2.773  -3.465 -22.150
ATOM   3538 H1   TIP   393      -3.038  -4.254 -21.679
ATOM   3539 H2   TIP   393      -1.842  -3.594 -22.331
ATOM   3540 O    TIP   394      -9.334   9.686 -15.234
ATOM   3541 H1   TIP   394      -8.738   9.296 -15.872
ATOM   3542 H2   TIP   394     -10.077   9.084 -15.198
ATOM   3543 O    TIP   395      -6.267  25.319   4.364
ATOM   3544 H1   TIP   395      -7.042  24.833   4.083
ATOM   3545 H2   TIP   395      -5.645  25.218   3.644
ATOM   3546 O    TIP   396      -4.874 -12.386   5.102
ATOM   3547 H1   TIP   396      -5.681 -12.079   4.690
ATOM   3548 H2   TIP   396      -5.158 -12.768   5.932
ATOM   3549 O    TIP   397       1.288 -22.693  14.437
ATOM   3550 H1   TIP   397       0.641 -22.176  13.957
ATOM   3551 H2   TIP   397       1.924 -22.050  14.751
ATOM   3552 O    TIP   398      15.044   3.753  -1.362
ATOM   3553 H1   TIP   398      14.088   3.748  -1.320
ATOM   3554 H2   TIP   398      15.322   4.038  -0.492
ATOM   3555 O    TIP   399       0.103   2.607 -21.317
ATOM   3556 H1   TIP   399       0.607   1.796 -21.256
ATOM   3557 H2   TIP   399      -0.029   2.877 -20.408
ATOM   3558 O    TIP   400      10.772  15.957  -2.857
ATOM   3559 H1   TIP   400      10.177  15.272  -2.556
ATOM   3560 H2   TIP   400      10.429  16.216  -3.712
ATOM   3561 O    TIP   401      15.928  18.253   2.249
ATOM   3562 H1   TIP   401      16.660  17.637   2.278
ATOM   3563 H2   TIP   401      15.257  17.855   2.803
ATOM   3564 O    TIP   402      16.754  -4.756 -23.443
ATOM   3565 H1   TIP   402      17.102  -5.533 -23.005
ATOM   3566 H2   TIP   402      17.350  -4.607 -24.177
ATOM   3567 O    TIP   403      14.196 -25.938  -1.781
ATOM   3568 H1   TIP   403      13.910 -25.026  -1.832
ATOM   3569 H2   TIP   403      13.841 -26.256  -0.951
ATOM   3570 O    TIP   404       4.326 -25.952  -0.115
ATOM   3571 H1   TIP   404       3.637 -26.547   0.179
ATOM   3572 H2   TIP   404       4.303 -25.229   0.513
ATOM   3573 O    TIP   405      17.795   0.185  -4.687
ATOM   3574 H1   TIP   405      18.724   0.416  -4.698
ATOM   3575 H2   TIP   405      17.735  -0.541  -4.066
ATOM   3576 O    TIP   406     -23.586 -15.318   6.870
ATOM   3577 H1   TIP   406     -22.651 -15.224   7.049
ATOM   3578 H2   TIP   406     -23.735 -16.264   6.862
ATOM   3579 O    TIP   407      12.646 -11.816   6.735
ATOM   3580 H1   TIP   407      11.978 -11.433   6.167
ATOM   3581 H2   TIP   407      12.702 -11.216   7.479
ATOM   3582 O    TIP   408     -12.655 -11.243 -23.380
ATOM   3583 H1   TIP   408     -11.951 -11.621 -22.854
ATOM   3584 H2   TIP   408     -13.383 -11.856 -23.285
ATOM   3585 O    TIP   409       3.451  30.967  -5.219
ATOM   3586 H1   TIP   409       3.395  31.709  -4.617
ATOM   3587 H2   TIP   409       3.982  30.320  -4.754
ATOM   3588 O    TIP   410       1.917 -10.411   7.932
ATOM   3589 H1   TIP   410       1.515 -11.279   7.903
ATOM   3590 H2   TIP   410       1.915 -10.176   8.859
ATOM   3591 O    TIP   411      17.518 -19.704 -14.647
ATOM   3592 H1   TIP   411      17.183 -19.383 -13.810
ATOM   3593 H2   TIP   411      16.742 -20.015 -15.113
ATOM   3594 O    TIP   412      24.889 -21.537 -11.249
ATOM   3595 H1   TIP   412      25.657 -21.209 -11.716
ATOM   3596 H2   TIP   412      24.154 -21.345 -11.832
ATOM   3597 O    TIP   413      11.007  15.633 -16.354
ATOM   3598 H1   TIP   413      10.986  16.111 -15.526
ATOM   3599 H2   TIP   413      10.135  15.247 -16.432
ATOM   3600 O    TIP   414      10.932  12.057  -5.592
ATOM   3601 H1   TIP   414      10.683  12.392  -4.731
ATOM   3602 H2   TIP   414      10.450  11.235  -5.679
ATOM   3603 O    TIP   415     -17.249   0.472  12.107
ATOM   3604 H1   TIP   415     -16.978   0.894  11.291
ATOM   3605 H2   TIP   415     -17.284   1.184  12.746
ATOM   3606 O    TIP   416      28.323 -12.265 -21.763
ATOM   3607 H1   TIP   416      29.114 -12.520 -22.236
ATOM   3608 H2   TIP   416      28.114 -11.393 -22.096
ATOM   3609 O    TIP   417      23.978 -13.141  -3.288
ATOM   3610 H1   TIP   417      23.366 -12.407  -3.339
ATOM   3611 H2   TIP   417      23.580 -13.824  -3.827
ATOM   3612 O    TIP   418     -10.881 -20.432 -14.777
ATOM   3613 H1   TIP   418     -11.426 -21.121 -14.399
ATOM   3614 H2   TIP   418     -11.505 -19.804 -15.141
ATOM   3615 O    TIP   419      24.711 -10.941  -8.479
ATOM   3616 H1   TIP   419      25.477 -10.867  -7.910
ATOM   3617 H2   TIP   419      24.927 -10.410  -9.245
ATOM   3618 O    TIP   420      18.857 -15.355 -19.082
ATOM   3619 H1   TIP   420      19.253 -14.677 -18.533
ATOM   3620 H2   TIP   420      18.140 -14.910 -19.533
ATOM   3621 O    TIP   421     -20.189 -15.495  -5.269
ATOM   3622 H1   TIP   421     -20.838 -15.375  -5.962
ATOM   3623 H2   TIP   421     -20.261 -14.707  -4.732
ATOM   3624 O    TIP   422      19.431  -2.363   1.503
ATOM   3625 H1   TIP   422      19.568  -3.169   2.000
ATOM   3626 H2   TIP   422      18.931  -2.637   0.734
ATOM   3627 O    TIP   423     -14.769   1.357 -11.019
ATOM   3628 H1   TIP   423     -14.914   0.483 -10.656
ATOM   3629 H2   TIP   423     -14.274   1.203 -11.823
ATOM   3630 O    TIP   424     -12.838  13.828 -10.280
ATOM   3631 H1   TIP   424     -12.962  14.690  -9.884
ATOM   3632 H2   TIP   424     -11.888  13.716 -10.319
ATOM   3633 O    TIP   425      -7.000  24.768 -12.198
ATOM   3634 H1   TIP   425      -7.360  25.572 -12.572
ATOM   3635 H2   TIP   425      -6.447  25.064 -11.476
ATOM   3636 O    TIP   426       9.996 -19.611   6.062
ATOM   3637 H1   TIP   426       9.628 -19.676   6.942
ATOM   3638 H2   TIP   426      10.768 -19.055   6.164
ATOM   3639 O    TIP   427      11.942 -17.080 -19.065
ATOM   3640 H1   TIP   427      11.677 -16.163 -19.000
ATOM   3641 H2   TIP   427      11.192 -17.572 -18.730
ATOM   3642 O    TIP   428       2.861   4.417  -0.931
ATOM   3643 H1   TIP   428       3.202   4.046  -0.118
ATOM   3644 H2   TIP   428       3.522   4.202  -1.589
ATOM   3645 O    TIP   429      -2.145 -24.326 -21.843
ATOM   3646 H1   TIP   429      -2.774 -25.035 -21.706
ATOM   3647 H2   TIP   429      -1.394 -24.563 -21.299
ATOM   3648 O    TIP   430       4.441  -1.068 -18.498
ATOM   3649 H1   TIP   430       4.491  -1.500 -17.645
ATOM   3650 H2   TIP   430       5.115  -1.497 -19.024
ATOM   3651 O    TIP   431     -22.139   6.258 -18.639
ATOM   3652 H1   TIP   431     -21.227   6.544 -18.684
ATOM   3653 H2   TIP   431     -22.243   5.664 -19.382
ATOM   3654 O    TIP   432      13.633   3.007  -4.055
ATOM   3655 H1   TIP   432      13.287   2.979  -3.163
ATOM   3656 H2   TIP   432      13.191   3.752  -4.461
ATOM   3657 O    TIP   433       4.403 -16.552 -21.023
ATOM   3658 H1   TIP   433       3.862 -16.427 -21.803
ATOM   3659 H2   TIP   433       4.302 -15.739 -20.529
ATOM   3660 O    TIP   434      28.043  -8.586  -9.805
ATOM   3661 H1   TIP   434      27.893  -7.667 -10.025
ATOM   3662 H2   TIP   434      27.465  -8.753  -9.061
ATOM   3663 O    TIP   435     -10.343  -1.067 -19.542
ATOM   3664 H1   TIP   435     -10.355  -0.417 -20.244
ATOM   3665 H2   TIP   435     -11.211  -1.009 -19.145
ATOM   3666 O    TIP   436     -10.076 -23.715 -14.869
ATOM   3667 H1   TIP   436     -10.446 -24.224 -15.591
ATOM   3668 H2   TIP   436     -10.576 -23.988 -14.101
ATOM   3669 O    TIP   437     -13.312  -1.772 -17.660
ATOM   3670 H1   TIP   437     -13.686  -2.464 -18.204
ATOM   3671 H2   TIP   437     -14.069  -1.292 -17.324
ATOM   3672 O    TIP   438     -12.899 -29.048  -5.691
ATOM   3673 H1   TIP   438     -12.796 -29.913  -6.087
ATOM   3674 H2   TIP   438     -12.732 -28.434  -6.405
ATOM   3675 O    TIP   439       0.208   4.048 -12.629
ATOM   3676 H1   TIP   439       0.177   4.100 -13.584
ATOM   3677 H2   TIP   439       0.032   3.128 -12.432
ATOM   3678 O    TIP   440      -7.004   3.589   7.810
ATOM   3679 H1   TIP   440      -7.523   2.828   7.552
ATOM   3680 H2   TIP   440      -6.337   3.238   8.399
ATOM   3681 O    TIP   441      16.523  -8.305  13.622
ATOM   3682 H1   TIP   441      15.883  -8.983  13.840
ATOM   3683 H2   TIP   441      17.344  -8.781  13.495
ATOM   3684 O    TIP   442       5.420  29.300  -9.564
ATOM   3685 H1   TIP   442       6.312  28.965  -9.649
ATOM   3686 H2   TIP   442       5.498  30.238  -9.738
ATOM   3687 O    TIP   443      14.395 -27.205  -9.414
ATOM   3688 H1   TIP   443      14.436 -27.048  -8.471
ATOM   3689 H2   TIP   443      14.218 -26.345  -9.794
ATOM   3690 O    TIP   444       7.722  -1.281 -22.413
ATOM   3691 H1   TIP   444       8.395  -1.955 -22.323
ATOM   3692 H2   TIP   444       8.036  -0.555 -21.873
ATOM   3693 O    TIP   445     -21.575  -1.984  -3.198
ATOM   3694 H1   TIP   445     -21.709  -1.548  -2.357
ATOM   3695 H2   TIP   445     -21.693  -1.293  -3.849
ATOM   3696 O    TIP   446       8.075 -16.130   2.761
ATOM   3697 H1   TIP   446       7.967 -15.346   2.224
ATOM   3698 H2   TIP   446       8.252 -16.830   2.132
ATOM   3699 O    TIP   447      10.498 -23.535   1.633
ATOM   3700 H1   TIP   447       9.932 -23.229   0.925
ATOM   3701 H2   TIP   447      11.358 -23.167   1.431
ATOM   3702 O    TIP   448       7.690  -9.836 -22.385
ATOM   3703 H1   TIP   448       7.300  -8.968 -22.483
ATOM   3704 H2   TIP   448       8.604  -9.665 -22.156
ATOM   3705 O    TIP   449       9.790  -2.961 -21.627
ATOM   3706 H1   TIP   449      10.478  -3.501 -22.016
ATOM   3707 H2   TIP   449      10.218  -2.517 -20.896
ATOM   3708 O    TIP   450      16.421  19.876  -0.078
ATOM   3709 H1   TIP   450      16.477  19.368   0.731
ATOM   3710 H2   TIP   450      17.145  20.500  -0.021
ATOM   3711 O    TIP   451       3.028 -12.016 -17.398
ATOM   3712 H1   TIP   451       2.302 -11.968 -16.777
ATOM   3713 H2   TIP   451       2.712 -12.591 -18.095
ATOM   3714 O    TIP   452     -10.901   1.375   2.186
ATOM   3715 H1   TIP   452     -10.460   0.543   2.358
ATOM   3716 H2   TIP   452     -10.917   1.446   1.231
ATOM   3717 O    TIP   453       8.520 -18.674 -17.858
ATOM   3718 H1   TIP   453       7.892 -18.904 -17.174
ATOM   3719 H2   TIP   453       9.344 -19.067 -17.571
ATOM   3720 O    TIP   454      18.396   3.225  -6.079
ATOM   3721 H1   TIP   454      19.079   2.870  -6.648
ATOM   3722 H2   TIP   454      18.820   3.948  -5.617
ATOM   3723 O    TIP   455      13.317 -10.031 -17.255
ATOM   3724 H1   TIP   455      12.510 -10.175 -16.763
ATOM   3725 H2   TIP   455      13.509 -10.879 -17.656
ATOM   3726 O    TIP   456     -19.918 -12.501  -4.273
ATOM   3727 H1   TIP   456     -20.319 -12.175  -3.468
ATOM   3728 H2   TIP   456     -20.354 -12.017  -4.973
ATOM   3729 O    TIP   457       9.056 -22.049  -0.009
ATOM   3730 H1   TIP   457       8.886 -22.759  -0.628
ATOM   3731 H2   TIP   457       8.832 -21.252  -0.489
ATOM   3732 O    TIP   458      16.852   6.897  12.805
ATOM   3733 H1   TIP   458      16.683   7.707  13.285
ATOM   3734 H2   TIP   458      16.456   7.040  11.945
ATOM   3735 O    TIP   459     -18.232 -21.722 -23.863
ATOM   3736 H1   TIP   459     -17.682 -21.544 -23.101
ATOM   3737 H2   TIP   459     -18.313 -22.675 -23.884
ATOM   3738 O    TIP   460      20.938   3.411 -15.181
ATOM   3739 H1   TIP   460      20.304   2.749 -14.904
ATOM   3740 H2   TIP   460      21.260   3.096 -16.025
ATOM   3741 O    TIP   461      -5.979  29.926 -25.612
ATOM   3742 H1   TIP   461      -5.822  29.611 -26.502
ATOM   3743 H2   TIP   461      -5.499  29.315 -25.053
ATOM   3744 O    TIP   462      13.596  11.759 -17.931
ATOM   3745 H1   TIP   462      12.723  12.144 -18.004
ATOM   3746 H2   TIP   462      13.453  10.920 -17.494
ATOM   3747 O    TIP   463       4.128  17.093  -6.024
ATOM   3748 H1   TIP   463       4.506  17.965  -5.916
ATOM   3749 H2   TIP   463       3.190  17.249  -6.133
ATOM   3750 O    TIP   464     -17.327   1.348 -30.991
ATOM   3751 H1   TIP   464     -17.987   0.769 -31.371
ATOM   3752 H2   TIP   464     -17.386   1.195 -30.048
ATOM   3753 O    TIP   465      12.976 -25.206 -21.839
ATOM   3754 H1   TIP   465      12.521 -24.375 -21.980
ATOM   3755 H2   TIP   465      12.276 -25.845 -21.714
ATOM   3756 O    TIP   466     -27.815 -16.622 -13.108
ATOM   3757 H1   TIP   466     -27.229 -16.305 -13.794
ATOM   3758 H2   TIP   466     -27.988 -15.853 -12.565
ATOM   3759 O    TIP   467      -9.462  -2.338   9.054
ATOM   3760 H1   TIP   467      -9.535  -2.010   8.158
ATOM   3761 H2   TIP   467      -9.303  -1.557   9.584
ATOM   3762 O    TIP   468      10.512 -22.022   4.926
ATOM   3763 H1   TIP   468      10.225 -21.219   5.361
ATOM   3764 H2   TIP   468       9.828 -22.205   4.283
ATOM   3765 O    TIP   469       3.801   4.559 -15.669
ATOM   3766 H1   TIP   469       2.955   4.339 -16.057
ATOM   3767 H2   TIP   469       4.439   4.073 -16.191
ATOM   3768 O    TIP   470     -25.445  -4.912 -15.446
ATOM   3769 H1   TIP   470     -25.411  -5.578 -16.132
ATOM   3770 H2   TIP   470     -24.650  -4.394 -15.575
ATOM   3771 O    TIP   471      17.992 -12.477   5.304
ATOM   3772 H1   TIP   471      17.519 -13.174   5.760
ATOM   3773 H2   TIP   471      18.313 -12.890   4.502
ATOM   3774 O    TIP   472       2.964 -30.021  -7.691
ATOM   3775 H1   TIP   472       3.414 -30.661  -8.241
ATOM   3776 H2   TIP   472       3.060 -30.358  -6.801
ATOM   3777 O    TIP   473       8.921  10.828 -14.086
ATOM   3778 H1   TIP   473       8.393  11.246 -14.767
ATOM   3779 H2   TIP   473       9.613  11.461 -13.897
ATOM   3780 O    TIP   474     -13.556 -23.321  -5.921
ATOM   3781 H1   TIP   474     -13.821 -24.140  -6.340
ATOM   3782 H2   TIP   474     -13.756 -22.644  -6.567
ATOM   3783 O    TIP   475     -24.968 -12.552 -14.658
ATOM   3784 H1   TIP   475     -24.019 -12.615 -14.763
ATOM   3785 H2   TIP   475     -25.123 -12.757 -13.736
ATOM   3786 O    TIP   476      -4.331 -26.266 -21.570
ATOM   3787 H1   TIP   476      -4.068 -27.014 -22.106
ATOM   3788 H2   TIP   476      -4.988 -26.619 -20.970
ATOM   3789 O    TIP   477      30.530  -8.803  -7.863
ATOM   3790 H1   TIP   477      30.162  -9.056  -8.710
ATOM   3791 H2   TIP   477      30.236  -9.486  -7.260
ATOM   3792 O    TIP   478      -9.553  18.283  -2.774
ATOM   3793 H1   TIP   478      -9.401  17.614  -2.107
ATOM   3794 H2   TIP   478      -9.854  17.795  -3.540
ATOM   3795 O    TIP   479      20.157 -12.736   1.318
ATOM   3796 H1   TIP   479      20.400 -12.273   0.517
ATOM   3797 H2   TIP   479      20.979 -13.107   1.640
ATOM   3798 O    TIP   480     -10.776 -30.898   3.216
ATOM   3799 H1   TIP   480      -9.919 -31.322   3.249
ATOM   3800 H2   TIP   480     -11.196 -31.138   4.042
ATOM   3801 O    TIP   481       2.699  -3.859 -25.994
ATOM   3802 H1   TIP   481       2.453  -4.643 -26.485
ATOM   3803 H2   TIP   481       3.379  -4.156 -25.390
ATOM   3804 O    TIP   482       8.212 -22.160   3.244
ATOM   3805 H1   TIP   482       7.323 -22.412   2.992
ATOM   3806 H2   TIP   482       8.534 -21.646   2.503
ATOM   3807 O    TIP   483      -0.255  -4.671  11.595
ATOM   3808 H1   TIP   483      -0.870  -5.260  12.032
ATOM   3809 H2   TIP   483       0.608  -4.962  11.889
ATOM   3810 O    TIP   484      10.956 -10.639 -23.375
ATOM   3811 H1   TIP   484      10.196 -10.747 -23.945
ATOM   3812 H2   TIP   484      11.631 -10.265 -23.941
ATOM   3813 O    TIP   485      -3.824   3.308 -19.109
ATOM   3814 H1   TIP   485      -4.325   2.635 -18.648
ATOM   3815 H2   TIP   485      -4.470   3.977 -19.332
ATOM   3816 O    TIP   486       1.146  -5.926   7.750
ATOM   3817 H1   TIP   486       0.947  -5.136   8.253
ATOM   3818 H2   TIP   486       0.947  -5.690   6.844
ATOM   3819 O    TIP   487      27.893 -13.947   1.844
ATOM   3820 H1   TIP   487      28.845 -14.040   1.820
ATOM   3821 H2   TIP   487      27.562 -14.775   1.495
ATOM   3822 O    TIP   488       8.303  -1.965   2.896
ATOM   3823 H1   TIP   488       7.539  -1.391   2.944
ATOM   3824 H2   TIP   488       9.017  -1.394   2.613
ATOM   3825 O    TIP   489       1.542   9.229 -15.369
ATOM   3826 H1   TIP   489       0.879   9.180 -16.057
ATOM   3827 H2   TIP   489       2.011  10.044 -15.544
ATOM   3828 O    TIP   490      21.105 -30.699  -2.704
ATOM   3829 H1   TIP   490      20.956 -31.624  -2.901
ATOM   3830 H2   TIP   490      20.574 -30.228  -3.347
ATOM   3831 O    TIP   491     -12.988 -21.839  -1.873
ATOM   3832 H1   TIP   491     -12.669 -21.175  -2.484
ATOM   3833 H2   TIP   491     -12.509 -21.670  -1.062
ATOM   3834 O    TIP   492      16.042 -13.926   7.618
ATOM   3835 H1   TIP   492      16.518 -14.025   8.442
ATOM   3836 H2   TIP   492      16.486 -14.518   7.011
ATOM   3837 O    TIP   493      -7.323   6.514 -16.385
ATOM   3838 H1   TIP   493      -7.798   6.907 -17.117
ATOM   3839 H2   TIP   493      -7.611   5.602 -16.374
ATOM   3840 O    TIP   494      18.655 -12.285 -18.050
ATOM   3841 H1   TIP   494      18.959 -12.230 -18.955
ATOM   3842 H2   TIP   494      19.435 -12.520 -17.548
ATOM   3843 O    TIP   495       6.625 -18.634  11.356
ATOM   3844 H1   TIP   495       6.030 -19.300  11.701
ATOM   3845 H2   TIP   495       6.305 -18.461  10.471
ATOM   3846 O    TIP   496     -22.359  -1.475  -0.315
ATOM   3847 H1   TIP   496     -23.181  -1.939  -0.157
ATOM   3848 H2   TIP   496     -22.617  -0.559  -0.421
ATOM   3849 O    TIP   497       5.967  13.303  -6.777
ATOM   3850 H1   TIP   497       6.854  12.948  -6.827
ATOM   3851 H2   TIP   497       5.636  13.254  -7.674
ATOM   3852 O    TIP   498       3.771 -23.642 -24.739
ATOM   3853 H1   TIP   498       4.312 -23.051 -24.214
ATOM   3854 H2   TIP   498       3.916 -24.506 -24.353
ATOM   3855 O    TIP   499      20.196  -5.520   1.030
ATOM   3856 H1   TIP   499      20.364  -5.055   1.849
ATOM   3857 H2   TIP   499      20.739  -6.306   1.083
ATOM   3858 O    TIP   500       0.839 -24.108   6.098
ATOM   3859 H1   TIP   500       0.465 -23.260   6.338
ATOM   3860 H2   TIP   500       0.390 -24.737   6.662
ATOM   3861 O    TIP   501      10.928   4.853   2.843
ATOM   3862 H1   TIP   501      10.436   5.626   2.566
ATOM   3863 H2   TIP   501      10.352   4.413   3.467
ATOM   3864 O    TIP   502      -2.223 -17.839 -20.750
ATOM   3865 H1   TIP   502      -2.689 -17.052 -21.033
ATOM   3866 H2   TIP   502      -1.301 -17.583 -20.745
ATOM   3867 O    TIP   503     -20.083   7.634  -9.139
ATOM   3868 H1   TIP   503     -20.031   6.794  -8.683
ATOM   3869 H2   TIP   503     -19.919   8.287  -8.459
ATOM   3870 O    TIP   504      -8.406   7.296 -18.958
ATOM   3871 H1   TIP   504      -8.161   7.848 -19.700
ATOM   3872 H2   TIP   504      -7.796   6.559 -18.995
ATOM   3873 O    TIP   505     -12.256  -4.198   3.393
ATOM   3874 H1   TIP   505     -12.679  -4.048   2.548
ATOM   3875 H2   TIP   505     -12.597  -3.505   3.959
ATOM   3876 O    TIP   506     -14.088 -21.073  -8.234
ATOM   3877 H1   TIP   506     -15.030 -21.169  -8.373
ATOM   3878 H2   TIP   506     -13.722 -20.991  -9.115
ATOM   3879 O    TIP   507      -3.124  30.326 -16.995
ATOM   3880 H1   TIP   507      -3.468  30.404 -16.105
ATOM   3881 H2   TIP   507      -2.236  29.988 -16.880
ATOM   3882 O    TIP   508      13.382   3.928  -7.667
ATOM   3883 H1   TIP   508      12.979   4.769  -7.451
ATOM   3884 H2   TIP   508      12.764   3.275  -7.341
ATOM   3885 O    TIP   509      -6.543 -27.073 -19.959
ATOM   3886 H1   TIP   509      -6.651 -27.923 -20.385
ATOM   3887 H2   TIP   509      -7.436 -26.789 -19.761
ATOM   3888 O    TIP   510     -10.112 -12.039 -22.366
ATOM   3889 H1   TIP   510      -9.933 -12.338 -21.475
ATOM   3890 H2   TIP   510     -10.135 -12.840 -22.889
ATOM   3891 O    TIP   511     -12.415  -6.280   5.208
ATOM   3892 H1   TIP   511     -11.713  -6.930   5.197
ATOM   3893 H2   TIP   511     -11.988  -5.460   4.959
ATOM   3894 O    TIP   512       1.571 -16.149   6.963
ATOM   3895 H1   TIP   512       2.418 -16.389   6.589
ATOM   3896 H2   TIP   512       0.941 -16.714   6.514
ATOM   3897 O    TIP   513      -2.310  -7.185 -24.427
ATOM   3898 H1   TIP   513      -2.207  -8.119 -24.606
ATOM   3899 H2   TIP   513      -3.252  -7.066 -24.306
ATOM   3900 O    TIP   514     -12.871   5.006  -4.967
ATOM   3901 H1   TIP   514     -13.781   5.164  -5.219
ATOM   3902 H2   TIP   514     -12.358   5.300  -5.720
ATOM   3903 O    TIP   515      19.608  -5.682 -22.537
ATOM   3904 H1   TIP   515      19.739  -6.606 -22.323
ATOM   3905 H2   TIP   515      20.163  -5.531 -23.302
ATOM   3906 O    TIP   516      18.640 -27.425 -17.933
ATOM   3907 H1   TIP   516      18.194 -27.121 -17.143
ATOM   3908 H2   TIP   516      17.988 -27.334 -18.628
ATOM   3909 O    TIP   517       3.617   6.205 -20.972
ATOM   3910 H1   TIP   517       3.576   7.154 -20.856
ATOM   3911 H2   TIP   517       4.440   6.056 -21.438
ATOM   3912 O    TIP   518      -8.256  27.802 -10.441
ATOM   3913 H1   TIP   518      -8.197  26.892 -10.149
ATOM   3914 H2   TIP   518      -8.111  28.318  -9.649
ATOM   3915 O    TIP   519      15.244 -28.269  -0.133
ATOM   3916 H1   TIP   519      15.755 -29.026   0.154
ATOM   3917 H2   TIP   519      15.893 -27.583  -0.285
ATOM   3918 O    TIP   520     -21.468  -2.096 -14.939
ATOM   3919 H1   TIP   520     -21.020  -2.477 -14.184
ATOM   3920 H2   TIP   520     -20.841  -1.470 -15.300
ATOM   3921 O    TIP   521      -4.115 -13.339   9.508
ATOM   3922 H1   TIP   521      -3.708 -13.092   8.678
ATOM   3923 H2   TIP   521      -3.451 -13.144  10.169
ATOM   3924 O    TIP   522       4.455  -3.318   4.355
ATOM   3925 H1   TIP   522       4.389  -3.804   3.533
ATOM   3926 H2   TIP   522       5.393  -3.165   4.469
ATOM   3927 O    TIP   523     -14.464 -23.584   2.000
ATOM   3928 H1   TIP   523     -14.042 -24.342   1.597
ATOM   3929 H2   TIP   523     -14.412 -23.750   2.941
ATOM   3930 O    TIP   524      19.371  -9.727 -19.071
ATOM   3931 H1   TIP   524      19.957  -9.972 -18.354
ATOM   3932 H2   TIP   524      18.499  -9.970 -18.762
ATOM   3933 O    TIP   525      25.866 -10.133   3.507
ATOM   3934 H1   TIP   525      26.587 -10.511   3.004
ATOM   3935 H2   TIP   525      26.229  -9.329   3.879
ATOM   3936 O    TIP   526      -9.258 -21.752 -20.099
ATOM   3937 H1   TIP   526      -9.639 -21.054 -20.633
ATOM   3938 H2   TIP   526      -9.577 -21.578 -19.214
ATOM   3939 O    TIP   527      10.315  -9.993   4.827
ATOM   3940 H1   TIP   527      10.251  -9.447   5.610
ATOM   3941 H2   TIP   527       9.849 -10.797   5.056
ATOM   3942 O    TIP   528     -28.727  -8.740  -7.504
ATOM   3943 H1   TIP   528     -29.675  -8.819  -7.609
ATOM   3944 H2   TIP   528     -28.613  -8.006  -6.901
ATOM   3945 O    TIP   529     -22.282 -12.775 -15.891
ATOM   3946 H1   TIP   529     -21.604 -12.925 -16.550
ATOM   3947 H2   TIP   529     -22.094 -11.902 -15.548
ATOM   3948 O    TIP   530     -11.273 -28.471   1.484
ATOM   3949 H1   TIP   530     -11.097 -29.352   1.813
ATOM   3950 H2   TIP   530     -10.477 -27.977   1.680
ATOM   3951 O    TIP   531       3.579  13.167 -13.702
ATOM   3952 H1   TIP   531       4.033  13.814 -13.161
ATOM   3953 H2   TIP   531       3.537  12.383 -13.155
ATOM   3954 O    TIP   532      25.155 -10.479 -18.342
ATOM   3955 H1   TIP   532      25.414  -9.949 -17.589
ATOM   3956 H2   TIP   532      25.922 -11.021 -18.530
ATOM   3957 O    TIP   533       0.085 -10.105 -22.815
ATOM   3958 H1   TIP   533       0.709 -10.260 -23.523
ATOM   3959 H2   TIP   533       0.356 -10.703 -22.119
ATOM   3960 O    TIP   534       0.902   7.151  -0.326
ATOM   3961 H1   TIP   534       1.153   7.622  -1.120
ATOM   3962 H2   TIP   534       0.354   6.431  -0.635
ATOM   3963 O    TIP   535     -19.185  -9.038   7.306
ATOM   3964 H1   TIP   535     -20.013  -9.510   7.396
ATOM   3965 H2   TIP   535     -18.514  -9.719   7.343
ATOM   3966 O    TIP   536      11.502   0.686  -2.675
ATOM   3967 H1   TIP   536      10.627   0.769  -3.055
ATOM   3968 H2   TIP   536      11.848  -0.126  -3.044
ATOM   3969 O    TIP   537      10.915  -6.293  11.331
ATOM   3970 H1   TIP   537      11.733  -5.806  11.424
ATOM   3971 H2   TIP   537      10.293  -5.654  10.985
ATOM   3972 O    TIP   538      -4.998  28.119 -21.905
ATOM   3973 H1   TIP   538      -4.310  28.145 -21.240
ATOM   3974 H2   TIP   538      -5.185  27.187 -22.020
ATOM   3975 O    TIP   539      -2.920 -11.292   7.451
ATOM   3976 H1   TIP   539      -3.387 -11.272   6.616
ATOM   3977 H2   TIP   539      -2.403 -10.487   7.458
ATOM   3978 O    TIP   540      10.104  14.657   0.338
ATOM   3979 H1   TIP   540      10.064  14.388  -0.580
ATOM   3980 H2   TIP   540       9.190  14.687   0.619
ATOM   3981 O    TIP   541       6.607   0.097   3.022
ATOM   3982 H1   TIP   541       6.045   0.509   3.677
ATOM   3983 H2   TIP   541       7.266   0.761   2.818
ATOM   3984 O    TIP   542     -11.898  19.367   9.265
ATOM   3985 H1   TIP   542     -10.973  19.125   9.307
ATOM   3986 H2   TIP   542     -12.367  18.571   9.514
ATOM   3987 O    TIP   543     -25.875  -3.626  -9.718
ATOM   3988 H1   TIP   543     -25.550  -3.502  -8.826
ATOM   3989 H2   TIP   543     -26.787  -3.894  -9.607
ATOM   3990 O    TIP   544     -13.310  26.321 -16.573
ATOM   3991 H1   TIP   544     -12.486  26.646 -16.935
ATOM   3992 H2   TIP   544     -13.913  27.061 -16.646
ATOM   3993 O    TIP   545       7.467 -18.720   4.804
ATOM   3994 H1   TIP   545       7.836 -17.837   4.798
ATOM   3995 H2   TIP   545       8.169 -19.271   5.151
ATOM   3996 O    TIP   546      13.440   1.597   8.441
ATOM   3997 H1   TIP   546      12.652   1.138   8.732
ATOM   3998 H2   TIP   546      14.159   1.141   8.878
ATOM   3999 O    TIP   547       9.606  15.883 -20.585
ATOM   4000 H1   TIP   547       9.613  16.229 -19.693
ATOM   4001 H2   TIP   547       9.687  16.657 -21.143
ATOM   4002 O    TIP   548      11.004 -27.358 -11.722
ATOM   4003 H1   TIP   548      11.100 -27.361 -12.675
ATOM   4004 H2   TIP   548      10.468 -26.587 -11.538
ATOM   4005 O    TIP   549       7.311 -13.459  15.497
ATOM   4006 H1   TIP   549       7.994 -13.284  16.145
ATOM   4007 H2   TIP   549       6.663 -12.769  15.639
ATOM   4008 O    TIP   550      -4.535 -12.072 -22.259
ATOM   4009 H1   TIP   550      -4.727 -11.295 -21.734
ATOM   4010 H2   TIP   550      -4.846 -12.804 -21.728
ATOM   4011 O    TIP   551      12.843   1.876 -17.763
ATOM   4012 H1   TIP   551      12.014   1.592 -18.148
ATOM   4013 H2   TIP   551      12.625   2.679 -17.289
ATOM   4014 O    TIP   552     -20.714 -20.558 -16.694
ATOM   4015 H1   TIP   552     -20.875 -21.459 -16.414
ATOM   4016 H2   TIP   552     -19.800 -20.394 -16.464
ATOM   4017 O    TIP   553      26.976 -19.564  -1.147
ATOM   4018 H1   TIP   553      26.292 -18.896  -1.117
ATOM   4019 H2   TIP   553      26.577 -20.336  -0.747
ATOM   4020 O    TIP   554     -21.078  -0.126 -12.362
ATOM   4021 H1   TIP   554     -21.076  -0.422 -11.452
ATOM   4022 H2   TIP   554     -21.995  -0.174 -12.629
ATOM   4023 O    TIP   555     -30.636  -1.575  -5.136
ATOM   4024 H1   TIP   555     -30.925  -1.580  -4.224
ATOM   4025 H2   TIP   555     -29.715  -1.833  -5.098
ATOM   4026 O    TIP   556     -29.647  -3.240   1.785
ATOM   4027 H1   TIP   556     -29.182  -2.406   1.711
ATOM   4028 H2   TIP   556     -30.225  -3.127   2.539
ATOM   4029 O    TIP   557     -18.346  -0.407  -4.229
ATOM   4030 H1   TIP   557     -18.275  -1.206  -4.751
ATOM   4031 H2   TIP   557     -19.129   0.030  -4.563
ATOM   4032 O    TIP   558       4.338 -23.226 -19.303
ATOM   4033 H1   TIP   558       4.663 -23.612 -18.489
ATOM   4034 H2   TIP   558       4.779 -22.379 -19.360
ATOM   4035 O    TIP   559      -3.349 -25.039   4.695
ATOM   4036 H1   TIP   559      -2.942 -25.404   5.481
ATOM   4037 H2   TIP   559      -3.458 -25.789   4.111
ATOM   4038 O    TIP   560      27.340 -16.534   0.987
ATOM   4039 H1   TIP   560      27.816 -17.247   1.412
ATOM   4040 H2   TIP   560      27.249 -16.814   0.076
ATOM   4041 O    TIP   561      12.702   9.342   9.809
ATOM   4042 H1   TIP   561      12.599   9.805  10.640
ATOM   4043 H2   TIP   561      13.640   9.383   9.626
ATOM   4044 O    TIP   562       5.391   3.110 -17.198
ATOM   4045 H1   TIP   562       5.852   2.318 -16.923
ATOM   4046 H2   TIP   562       4.989   2.877 -18.034
ATOM   4047 O    TIP   563     -21.726  -9.992   2.411
ATOM   4048 H1   TIP   563     -22.485 -10.395   2.832
ATOM   4049 H2   TIP   563     -21.317  -9.470   3.101
ATOM   4050 O    TIP   564      -4.850 -25.686  -4.879
ATOM   4051 H1   TIP   564      -5.486 -25.043  -4.566
ATOM   4052 H2   TIP   564      -5.346 -26.501  -4.951
ATOM   4053 O    TIP   565       8.022 -22.144 -19.144
ATOM   4054 H1   TIP   565       8.620 -21.404 -19.046
ATOM   4055 H2   TIP   565       7.960 -22.522 -18.267
ATOM   4056 O    TIP   566     -25.799 -13.260 -12.102
ATOM   4057 H1   TIP   566     -25.501 -13.520 -11.231
ATOM   4058 H2   TIP   566     -26.751 -13.359 -12.070
ATOM   4059 O    TIP   567     -15.052 -24.380   4.493
ATOM   4060 H1   TIP   567     -15.306 -25.299   4.571
ATOM   4061 H2   TIP   567     -15.874 -23.896   4.562
ATOM   4062 O    TIP   568       4.310  24.336 -20.793
ATOM   4063 H1   TIP   568       3.394  24.136 -20.600
ATOM   4064 H2   TIP   568       4.724  24.424 -19.935
ATOM   4065 O    TIP   569      19.769 -16.937 -22.659
ATOM   4066 H1   TIP   569      19.938 -16.667 -23.561
ATOM   4067 H2   TIP   569      18.902 -16.585 -22.460
ATOM   4068 O    TIP   570     -19.048  15.224  -6.785
ATOM   4069 H1   TIP   570     -18.832  14.292  -6.797
ATOM   4070 H2   TIP   570     -18.921  15.512  -7.689
ATOM   4071 O    TIP   571      21.547  -3.360  -3.257
ATOM   4072 H1   TIP   571      22.404  -2.947  -3.363
ATOM   4073 H2   TIP   571      21.653  -4.234  -3.633
ATOM   4074 O    TIP   572       7.177 -19.472 -15.575
ATOM   4075 H1   TIP   572       7.044 -20.399 -15.768
ATOM   4076 H2   TIP   572       7.440 -19.453 -14.655
ATOM   4077 O    TIP   573      22.210 -21.974 -13.915
ATOM   4078 H1   TIP   573      21.770 -21.244 -13.480
ATOM   4079 H2   TIP   573      21.922 -21.919 -14.826
ATOM   4080 O    TIP   574      -8.365 -30.161  -8.581
ATOM   4081 H1   TIP   574      -7.844 -29.715  -9.248
ATOM   4082 H2   TIP   574      -8.435 -31.063  -8.894
ATOM   4083 O    TIP   575      11.710   5.113 -21.417
ATOM   4084 H1   TIP   575      11.308   4.264 -21.604
ATOM   4085 H2   TIP   575      12.481   4.903 -20.890
ATOM   4086 O    TIP   576       3.018  29.107 -19.681
ATOM   4087 H1   TIP   576       3.826  28.616 -19.832
ATOM   4088 H2   TIP   576       2.520  29.005 -20.491
ATOM   4089 O    TIP   577      -6.703 -29.640 -15.818
ATOM   4090 H1   TIP   577      -6.038 -30.165 -16.262
ATOM   4091 H2   TIP   577      -7.359 -29.461 -16.492
ATOM   4092 O    TIP   578       3.571  27.427  -8.144
ATOM   4093 H1   TIP   578       4.001  27.975  -8.800
ATOM   4094 H2   TIP   578       3.950  27.707  -7.311
ATOM   4095 O    TIP   579      -5.764 -30.239  -7.648
ATOM   4096 H1   TIP   579      -6.668 -30.498  -7.825
ATOM   4097 H2   TIP   579      -5.311 -31.061  -7.462
ATOM   4098 O    TIP   580     -29.906   0.158 -15.227
ATOM   4099 H1   TIP   580     -29.287   0.277 -14.506
ATOM   4100 H2   TIP   580     -29.455   0.516 -15.992
ATOM   4101 O    TIP   581     -14.931 -12.989   5.565
ATOM   4102 H1   TIP   581     -14.492 -12.862   6.405
ATOM   4103 H2   TIP   581     -14.405 -12.490   4.940
ATOM   4104 O    TIP   582      27.607  -1.144 -13.472
ATOM   4105 H1   TIP   582      27.313  -1.663 -14.221
ATOM   4106 H2   TIP   582      28.549  -1.304 -13.424
ATOM   4107 O    TIP   583     -16.592 -21.115 -11.811
ATOM   4108 H1   TIP   583     -17.474 -21.341 -12.106
ATOM   4109 H2   TIP   583     -16.729 -20.583 -11.027
ATOM   4110 O    TIP   584      -6.839 -29.799 -18.699
ATOM   4111 H1   TIP   584      -7.663 -29.424 -18.388
ATOM   4112 H2   TIP   584      -7.079 -30.659 -19.041
ATOM   4113 O    TIP   585       9.891 -13.049   8.391
ATOM   4114 H1   TIP   585      10.145 -13.879   8.794
ATOM   4115 H2   TIP   585      10.389 -12.386   8.869
ATOM   4116 O    TIP   586       6.648 -13.905   5.973
ATOM   4117 H1   TIP   586       5.927 -13.280   5.900
ATOM   4118 H2   TIP   586       7.436 -13.363   5.998
ATOM   4119 O    TIP   587      15.717 -13.753 -18.597
ATOM   4120 H1   TIP   587      16.249 -13.638 -17.810
ATOM   4121 H2   TIP   587      16.256 -13.404 -19.306
ATOM   4122 O    TIP   588      10.172  -1.780   7.863
ATOM   4123 H1   TIP   588      10.312  -1.757   6.917
ATOM   4124 H2   TIP   588       9.683  -2.588   8.015
ATOM   4125 O    TIP   589     -17.915   6.101  -3.475
ATOM   4126 H1   TIP   589     -18.046   6.130  -4.423
ATOM   4127 H2   TIP   589     -18.800   6.093  -3.110
ATOM   4128 O    TIP   590      -0.150  -3.910 -22.894
ATOM   4129 H1   TIP   590       0.591  -4.498 -23.040
ATOM   4130 H2   TIP   590      -0.064  -3.637 -21.981
ATOM   4131 O    TIP   591     -19.426   6.244 -16.564
ATOM   4132 H1   TIP   591     -18.733   6.110 -15.919
ATOM   4133 H2   TIP   591     -19.628   5.366 -16.886
ATOM   4134 O    TIP   592       7.341 -19.080 -22.596
ATOM   4135 H1   TIP   592       7.279 -18.778 -21.690
ATOM   4136 H2   TIP   592       8.073 -18.586 -22.965
ATOM   4137 O    TIP   593      20.557 -17.305  -3.217
ATOM   4138 H1   TIP   593      19.682 -17.693  -3.218
ATOM   4139 H2   TIP   593      20.959 -17.621  -2.409
ATOM   4140 O    TIP   594       7.895  30.351 -18.123
ATOM   4141 H1   TIP   594       7.093  30.709 -18.504
ATOM   4142 H2   TIP   594       7.591  29.754 -17.439
ATOM   4143 O    TIP   595      13.615 -30.088 -17.476
ATOM   4144 H1   TIP   595      13.595 -31.007 -17.740
ATOM   4145 H2   TIP   595      13.791 -30.111 -16.536
ATOM   4146 O    TIP   596     -16.837 -26.974 -10.372
ATOM   4147 H1   TIP   596     -15.910 -26.765 -10.261
ATOM   4148 H2   TIP   596     -16.885 -27.415 -11.220
ATOM   4149 O    TIP   597      -7.908  24.873 -15.950
ATOM   4150 H1   TIP   597      -7.808  24.426 -16.790
ATOM   4151 H2   TIP   597      -7.238  24.482 -15.388
ATOM   4152 O    TIP   598      26.193  -9.124 -16.246
ATOM   4153 H1   TIP   598      26.706  -9.360 -15.474
ATOM   4154 H2   TIP   598      25.343  -8.854 -15.897
ATOM   4155 O    TIP   599      -4.370   6.784 -17.520
ATOM   4156 H1   TIP   599      -4.242   7.608 -17.052
ATOM   4157 H2   TIP   599      -5.251   6.502 -17.272
ATOM   4158 O    TIP   600     -12.739 -18.480 -15.341
ATOM   4159 H1   TIP   600     -13.104 -17.988 -16.076
ATOM   4160 H2   TIP   600     -13.395 -18.400 -14.648
ATOM   4161 O    TIP   601     -14.451  -9.477   6.638
ATOM   4162 H1   TIP   601     -15.143 -10.021   6.263
ATOM   4163 H2   TIP   601     -14.916  -8.798   7.127
ATOM   4164 O    TIP   602      -8.786  15.881 -11.656
ATOM   4165 H1   TIP   602      -8.217  16.448 -11.135
ATOM   4166 H2   TIP   602      -8.727  16.232 -12.545
ATOM   4167 O    TIP   603     -23.556 -14.806  -5.805
ATOM   4168 H1   TIP   603     -24.470 -14.730  -5.534
ATOM   4169 H2   TIP   603     -23.137 -15.304  -5.103
ATOM   4170 O    TIP   604      24.508 -20.205  -3.280
ATOM   4171 H1   TIP   604      23.814 -19.781  -3.784
ATOM   4172 H2   TIP   604      24.669 -19.612  -2.546
ATOM   4173 O    TIP   605      -0.482  29.731 -17.776
ATOM   4174 H1   TIP   605      -0.035  30.206 -17.076
ATOM   4175 H2   TIP   605       0.098  28.996 -17.977
ATOM   4176 O    TIP   606     -28.512   4.991 -19.271
ATOM   4177 H1   TIP   606     -27.844   5.531 -18.848
ATOM   4178 H2   TIP   606     -28.210   4.901 -20.175
ATOM   4179 O    TIP   607      16.224 -20.252   8.313
ATOM   4180 H1   TIP   607      16.174 -19.620   9.030
ATOM   4181 H2   TIP   607      15.321 -20.542   8.183
ATOM   4182 O    TIP   608     -13.551 -23.506 -20.029
ATOM   4183 H1   TIP   608     -13.524 -23.669 -19.087
ATOM   4184 H2   TIP   608     -12.862 -24.063 -20.390
ATOM   4185 O    TIP   609       9.978  -9.571 -20.414
ATOM   4186 H1   TIP   609       9.997  -8.815 -21.001
ATOM   4187 H2   TIP   609      10.459  -9.284 -19.638
ATOM   4188 O    TIP   610       8.171  -5.326 -22.160
ATOM   4189 H1   TIP   610       8.964  -4.800 -22.056
ATOM   4190 H2   TIP   610       7.727  -5.261 -21.315
ATOM   4191 O    TIP   611       0.783  10.871  -0.868
ATOM   4192 H1   TIP   611      -0.147  10.669  -0.770
ATOM   4193 H2   TIP   611       0.848  11.806  -0.675
ATOM   4194 O    TIP   612     -21.631   3.882  -4.984
ATOM   4195 H1   TIP   612     -22.532   3.848  -5.305
ATOM   4196 H2   TIP   612     -21.716   3.919  -4.032
ATOM   4197 O    TIP   613      -7.482   2.843   0.530
ATOM   4198 H1   TIP   613      -7.502   2.607  -0.397
ATOM   4199 H2   TIP   613      -6.710   3.402   0.619
ATOM   4200 O    TIP   614       1.413   3.995 -23.058
ATOM   4201 H1   TIP   614       1.218   3.726 -22.160
ATOM   4202 H2   TIP   614       2.368   3.978 -23.112
ATOM   4203 O    TIP   615      17.514 -26.547  -0.077
ATOM   4204 H1   TIP   615      18.298 -26.797   0.411
ATOM   4205 H2   TIP   615      17.492 -25.592  -0.025
ATOM   4206 O    TIP   616       1.323   0.076   6.107
ATOM   4207 H1   TIP   616       1.641  -0.806   6.299
ATOM   4208 H2   TIP   616       1.046   0.039   5.192
ATOM   4209 O    TIP   617      -1.541  12.319   2.977
ATOM   4210 H1   TIP   617      -1.957  12.373   3.838
ATOM   4211 H2   TIP   617      -2.271  12.261   2.361
ATOM   4212 O    TIP   618       3.166 -21.729   5.078
ATOM   4213 H1   TIP   618       2.507 -22.378   4.832
ATOM   4214 H2   TIP   618       3.307 -21.872   6.014
ATOM   4215 O    TIP   619      12.865 -22.056   1.208
ATOM   4216 H1   TIP   619      12.994 -21.123   1.034
ATOM   4217 H2   TIP   619      13.011 -22.147   2.150
ATOM   4218 O    TIP   620     -24.510   5.278  -3.155
ATOM   4219 H1   TIP   620     -24.443   4.323  -3.161
ATOM   4220 H2   TIP   620     -24.873   5.488  -2.295
ATOM   4221 O    TIP   621      -2.054 -19.375   7.223
ATOM   4222 H1   TIP   621      -1.509 -18.594   7.322
ATOM   4223 H2   TIP   621      -2.239 -19.421   6.285
ATOM   4224 O    TIP   622       4.105 -26.235 -23.977
ATOM   4225 H1   TIP   622       3.522 -26.758 -24.527
ATOM   4226 H2   TIP   622       4.353 -26.822 -23.263
ATOM   4227 O    TIP   623      -3.475  -3.142   7.957
ATOM   4228 H1   TIP   623      -4.327  -2.820   8.251
ATOM   4229 H2   TIP   623      -3.172  -3.706   8.669
ATOM   4230 O    TIP   624     -17.789  28.566 -10.620
ATOM   4231 H1   TIP   624     -18.229  28.018  -9.970
ATOM   4232 H2   TIP   624     -18.501  28.978 -11.109
ATOM   4233 O    TIP   625      20.447  -3.134 -14.619
ATOM   4234 H1   TIP   625      20.197  -2.335 -14.156
ATOM   4235 H2   TIP   625      20.035  -3.052 -15.479
ATOM   4236 O    TIP   626     -11.716  23.235 -17.872
ATOM   4237 H1   TIP   626     -11.412  23.540 -17.017
ATOM   4238 H2   TIP   626     -11.938  24.036 -18.347
ATOM   4239 O    TIP   627      19.136 -21.849 -13.723
ATOM   4240 H1   TIP   627      18.830 -21.126 -14.271
ATOM   4241 H2   TIP   627      19.758 -21.445 -13.119
ATOM   4242 O    TIP   628     -20.505 -12.050 -19.431
ATOM   4243 H1   TIP   628     -20.468 -12.524 -20.261
ATOM   4244 H2   TIP   628     -20.056 -11.223 -19.605
ATOM   4245 O    TIP   629      -5.387  -0.406 -24.632
ATOM   4246 H1   TIP   629      -4.481  -0.354 -24.328
ATOM   4247 H2   TIP   629      -5.320  -0.721 -25.534
ATOM   4248 O    TIP   630       6.410  15.052 -20.753
ATOM   4249 H1   TIP   630       5.945  14.506 -20.120
ATOM   4250 H2   TIP   630       7.333  14.961 -20.518
ATOM   4251 O    TIP   631       7.365  -8.813   7.454
ATOM   4252 H1   TIP   631       6.845  -9.030   6.681
ATOM   4253 H2   TIP   631       7.602  -9.660   7.831
ATOM   4254 O    TIP   632       3.814  10.691 -17.001
ATOM   4255 H1   TIP   632       3.006  10.836 -17.493
ATOM   4256 H2   TIP   632       4.013  11.541 -16.608
ATOM   4257 O    TIP   633       9.776  -3.154 -26.622
ATOM   4258 H1   TIP   633      10.726  -3.245 -26.561
ATOM   4259 H2   TIP   633       9.510  -3.819 -27.257
ATOM   4260 O    TIP   634     -20.724  -8.667 -24.856
ATOM   4261 H1   TIP   634     -20.371  -9.306 -25.475
ATOM   4262 H2   TIP   634     -21.016  -9.190 -24.110
ATOM   4263 O    TIP   635     -21.627  16.648  -8.400
ATOM   4264 H1   TIP   635     -20.738  16.650  -8.752
ATOM   4265 H2   TIP   635     -22.049  17.405  -8.808
ATOM   4266 O    TIP   636      20.359  -8.711  -3.965
ATOM   4267 H1   TIP   636      20.244  -8.592  -3.022
ATOM   4268 H2   TIP   636      19.562  -8.350  -4.352
ATOM   4269 O    TIP   637      12.754 -10.352 -25.622
ATOM   4270 H1   TIP   637      13.505  -9.961 -26.068
ATOM   4271 H2   TIP   637      13.097 -11.156 -25.233
ATOM   4272 O    TIP   638      -6.182   3.890  -1.923
ATOM   4273 H1   TIP   638      -6.825   3.193  -2.047
ATOM   4274 H2   TIP   638      -5.340   3.438  -1.886
ATOM   4275 O    TIP   639      26.156   2.322 -14.088
ATOM   4276 H1   TIP   639      26.872   2.270 -14.721
ATOM   4277 H2   TIP   639      25.797   1.436 -14.056
ATOM   4278 O    TIP   640       1.497  27.566  -1.159
ATOM   4279 H1   TIP   640       1.325  28.499  -1.284
ATOM   4280 H2   TIP   640       2.275  27.537  -0.602
ATOM   4281 O    TIP   641     -16.385   0.904  -5.277
ATOM   4282 H1   TIP   641     -16.846   1.694  -5.557
ATOM   4283 H2   TIP   641     -17.018   0.435  -4.733
ATOM   4284 O    TIP   642      -6.966 -21.558 -24.010
ATOM   4285 H1   TIP   642      -6.373 -21.026 -23.480
ATOM   4286 H2   TIP   642      -6.388 -22.087 -24.560
ATOM   4287 O    TIP   643     -18.791  -4.236  -0.403
ATOM   4288 H1   TIP   643     -18.737  -3.892  -1.294
ATOM   4289 H2   TIP   643     -18.888  -3.461   0.149
ATOM   4290 O    TIP   644       3.246  12.095   2.397
ATOM   4291 H1   TIP   644       3.633  12.708   1.773
ATOM   4292 H2   TIP   644       3.925  11.962   3.058
ATOM   4293 O    TIP   645      15.519   5.328   1.358
ATOM   4294 H1   TIP   645      14.822   5.740   0.849
ATOM   4295 H2   TIP   645      15.868   6.032   1.903
ATOM   4296 O    TIP   646      14.756 -17.032 -25.837
ATOM   4297 H1   TIP   646      14.468 -17.740 -26.413
ATOM   4298 H2   TIP   646      14.664 -17.387 -24.953
ATOM   4299 O    TIP   647     -21.288  12.417  -7.961
ATOM   4300 H1   TIP   647     -21.762  13.121  -7.517
ATOM   4301 H2   TIP   647     -20.539  12.851  -8.368
ATOM   4302 O    TIP   648      -0.977  -4.865 -25.226
ATOM   4303 H1   TIP   648      -1.470  -5.685 -25.197
ATOM   4304 H2   TIP   648      -0.838  -4.635 -24.308
ATOM   4305 O    TIP   649      -4.800 -10.525  15.917
ATOM   4306 H1   TIP   649      -4.210 -10.907  15.267
ATOM   4307 H2   TIP   649      -4.532 -10.920  16.747
ATOM   4308 O    TIP   650      -2.147  30.071 -19.969
ATOM   4309 H1   TIP   650      -2.833  29.486 -19.648
ATOM   4310 H2   TIP   650      -1.505  30.102 -19.260
ATOM   4311 O    TIP   651     -23.602 -16.285  -0.696
ATOM   4312 H1   TIP   651     -23.210 -15.674  -0.071
ATOM   4313 H2   TIP   651     -23.355 -17.151  -0.372
ATOM   4314 O    TIP   652      23.208 -10.248 -19.922
ATOM   4315 H1   TIP   652      23.898 -10.632 -19.382
ATOM   4316 H2   TIP   652      23.144 -10.830 -20.679
ATOM   4317 O    TIP   653       2.561 -21.668   8.133
ATOM   4318 H1   TIP   653       1.700 -21.912   7.792
ATOM   4319 H2   TIP   653       2.381 -20.970   8.763
ATOM   4320 O    TIP   654      22.482   2.825  -6.437
ATOM   4321 H1   TIP   654      23.359   2.561  -6.716
ATOM   4322 H2   TIP   654      21.892   2.378  -7.043
ATOM   4323 O    TIP   655       5.166 -24.913  11.139
ATOM   4324 H1   TIP   655       4.284 -24.568  11.007
ATOM   4325 H2   TIP   655       5.415 -25.269  10.286
ATOM   4326 O    TIP   656       2.838  -7.965  13.734
ATOM   4327 H1   TIP   656       3.615  -7.932  14.291
ATOM   4328 H2   TIP   656       2.751  -8.889  13.497
ATOM   4329 O    TIP   657       5.739   3.399  30.900
ATOM   4330 H1   TIP   657       6.145   3.809  30.136
ATOM   4331 H2   TIP   657       5.358   2.588  30.563
ATOM   4332 O    TIP   658     -14.547 -15.161 -24.236
ATOM   4333 H1   TIP   658     -14.685 -14.487 -23.570
ATOM   4334 H2   TIP   658     -13.642 -15.036 -24.521
ATOM   4335 O    TIP   659       5.256 -18.233 -17.092
ATOM   4336 H1   TIP   659       5.181 -17.364 -16.700
ATOM   4337 H2   TIP   659       5.768 -18.738 -16.460
ATOM   4338 O    TIP   660      24.057   7.760   6.143
ATOM   4339 H1   TIP   660      24.164   8.340   6.897
ATOM   4340 H2   TIP   660      24.004   8.349   5.391
ATOM   4341 O    TIP   661       3.690  28.275   0.308
ATOM   4342 H1   TIP   661       4.187  27.473   0.467
ATOM   4343 H2   TIP   661       4.320  28.873  -0.093
ATOM   4344 O    TIP   662       4.914   2.434  15.978
ATOM   4345 H1   TIP   662       5.456   3.222  15.967
ATOM   4346 H2   TIP   662       4.744   2.272  16.906
ATOM   4347 O    TIP   663       5.490  12.684  -9.374
ATOM   4348 H1   TIP   663       5.697  12.163 -10.150
ATOM   4349 H2   TIP   663       5.964  13.506  -9.503
ATOM   4350 O    TIP   664      -5.450 -19.048 -23.197
ATOM   4351 H1   TIP   664      -5.929 -18.224 -23.105
ATOM   4352 H2   TIP   664      -4.850 -18.896 -23.927
ATOM   4353 O    TIP   665       9.123 -12.547   5.811
ATOM   4354 H1   TIP   665       9.534 -12.728   6.656
ATOM   4355 H2   TIP   665       9.532 -13.166   5.207
ATOM   4356 O    TIP   666     -13.251 -14.471 -20.073
ATOM   4357 H1   TIP   666     -12.944 -15.184 -20.631
ATOM   4358 H2   TIP   666     -12.467 -13.954 -19.889
ATOM   4359 O    TIP   667       5.916  19.267  -5.585
ATOM   4360 H1   TIP   667       5.685  18.927  -4.721
ATOM   4361 H2   TIP   667       6.817  18.976  -5.725
ATOM   4362 O    TIP   668      15.801   5.474 -19.961
ATOM   4363 H1   TIP   668      16.150   6.294 -19.612
ATOM   4364 H2   TIP   668      14.926   5.404 -19.580
ATOM   4365 O    TIP   669      24.742 -13.189  -0.665
ATOM   4366 H1   TIP   669      24.550 -13.315  -1.594
ATOM   4367 H2   TIP   669      24.753 -12.240  -0.548
ATOM   4368 O    TIP   670      -0.968 -30.867 -13.993
ATOM   4369 H1   TIP   670      -1.845 -30.740 -14.356
ATOM   4370 H2   TIP   670      -1.114 -31.331 -13.169
ATOM   4371 O    TIP   671      -9.452 -17.702   4.973
ATOM   4372 H1   TIP   671      -9.224 -18.488   5.469
ATOM   4373 H2   TIP   671      -9.794 -18.032   4.142
ATOM   4374 O    TIP   672     -13.593   6.528   2.948
ATOM   4375 H1   TIP   672     -13.713   7.047   2.153
ATOM   4376 H2   TIP   672     -13.615   5.619   2.647
ATOM   4377 O    TIP   673     -13.086 -30.701  -9.961
ATOM   4378 H1   TIP   673     -13.269 -29.817 -10.280
ATOM   4379 H2   TIP   673     -12.134 -30.733  -9.874
ATOM   4380 O    TIP   674     -20.297  -6.692   6.151
ATOM   4381 H1   TIP   674     -19.880  -7.467   6.529
ATOM   4382 H2   TIP   674     -20.556  -6.166   6.907
ATOM   4383 O    TIP   675     -29.890  -6.987 -10.246
ATOM   4384 H1   TIP   675     -30.669  -7.019 -10.802
ATOM   4385 H2   TIP   675     -29.917  -7.803  -9.747
ATOM   4386 O    TIP   676       5.577 -15.684   7.812
ATOM   4387 H1   TIP   676       4.831 -15.119   8.011
ATOM   4388 H2   TIP   676       5.931 -15.337   6.993
ATOM   4389 O    TIP   677      -6.592  12.451  -2.265
ATOM   4390 H1   TIP   677      -6.919  12.343  -1.373
ATOM   4391 H2   TIP   677      -6.373  11.564  -2.550
ATOM   4392 O    TIP   678      23.498 -11.553 -14.835
ATOM   4393 H1   TIP   678      22.545 -11.470 -14.844
ATOM   4394 H2   TIP   678      23.818 -10.656 -14.935
ATOM   4395 O    TIP   679      19.596  -8.423  -1.478
ATOM   4396 H1   TIP   679      19.203  -7.758  -2.042
ATOM   4397 H2   TIP   679      19.225  -8.254  -0.612
ATOM   4398 O    TIP   680     -11.270   6.404 -19.422
ATOM   4399 H1   TIP   680     -10.347   6.634 -19.316
ATOM   4400 H2   TIP   680     -11.747   7.179 -19.127
ATOM   4401 O    TIP   681      -3.349 -30.250   5.942
ATOM   4402 H1   TIP   681      -4.269 -30.511   5.927
ATOM   4403 H2   TIP   681      -3.035 -30.422   5.054
ATOM   4404 O    TIP   682       7.155 -19.500   2.208
ATOM   4405 H1   TIP   682       6.282 -19.725   1.889
ATOM   4406 H2   TIP   682       7.019 -19.238   3.118
ATOM   4407 O    TIP   683      -4.370 -19.125 -26.026
ATOM   4408 H1   TIP   683      -3.795 -19.835 -25.741
ATOM   4409 H2   TIP   683      -3.812 -18.348 -26.024
ATOM   4410 O    TIP   684      -8.267 -15.853   6.185
ATOM   4411 H1   TIP   684      -8.566 -16.639   5.729
ATOM   4412 H2   TIP   684      -8.550 -15.129   5.627
ATOM   4413 O    TIP   685     -22.423   0.763  -2.588
ATOM   4414 H1   TIP   685     -22.572   0.480  -3.490
ATOM   4415 H2   TIP   685     -23.208   1.260  -2.359
ATOM   4416 O    TIP   686      19.942   5.938 -14.668
ATOM   4417 H1   TIP   686      19.919   4.998 -14.847
ATOM   4418 H2   TIP   686      20.749   6.242 -15.083
ATOM   4419 O    TIP   687      22.304 -17.792   4.377
ATOM   4420 H1   TIP   687      21.861 -16.948   4.295
ATOM   4421 H2   TIP   687      21.594 -18.429   4.461
ATOM   4422 O    TIP   688       8.647   8.895 -12.163
ATOM   4423 H1   TIP   688       8.911   8.055 -12.539
ATOM   4424 H2   TIP   688       8.953   9.547 -12.792
ATOM   4425 O    TIP   689      14.716 -20.985 -18.012
ATOM   4426 H1   TIP   689      14.777 -20.878 -17.063
ATOM   4427 H2   TIP   689      13.890 -21.450 -18.148
ATOM   4428 O    TIP   690       5.178 -11.552   6.882
ATOM   4429 H1   TIP   690       5.218 -10.923   6.162
ATOM   4430 H2   TIP   690       5.852 -11.258   7.495
ATOM   4431 O    TIP   691     -24.776  22.428  -9.882
ATOM   4432 H1   TIP   691     -24.049  21.806  -9.886
ATOM   4433 H2   TIP   691     -24.357  23.288  -9.892
ATOM   4434 O    TIP   692       6.763 -26.205 -15.410
ATOM   4435 H1   TIP   692       7.235 -26.863 -14.899
ATOM   4436 H2   TIP   692       7.194 -25.378 -15.194
ATOM   4437 O    TIP   693     -12.458 -16.569 -22.331
ATOM   4438 H1   TIP   693     -11.535 -16.730 -22.528
ATOM   4439 H2   TIP   693     -12.932 -16.953 -23.068
ATOM   4440 O    TIP   694      -4.844 -10.066 -20.623
ATOM   4441 H1   TIP   694      -5.192  -9.232 -20.940
ATOM   4442 H2   TIP   694      -4.906 -10.006 -19.670
ATOM   4443 O    TIP   695      -7.006 -28.529  -4.798
ATOM   4444 H1   TIP   695      -7.896 -28.661  -5.124
ATOM   4445 H2   TIP   695      -6.442 -28.831  -5.510
ATOM   4446 O    TIP   696      26.086   7.037  -3.011
ATOM   4447 H1   TIP   696      25.721   7.403  -3.817
ATOM   4448 H2   TIP   696      25.386   7.132  -2.365
ATOM   4449 O    TIP   697     -16.793 -21.017  -8.154
ATOM   4450 H1   TIP   697     -17.115 -21.914  -8.242
ATOM   4451 H2   TIP   697     -17.259 -20.668  -7.394
ATOM   4452 O    TIP   698       2.408  15.222 -11.055
ATOM   4453 H1   TIP   698       3.255  14.992 -11.437
ATOM   4454 H2   TIP   698       2.563  15.227 -10.111
ATOM   4455 O    TIP   699      17.797  -2.412  -3.262
ATOM   4456 H1   TIP   699      17.588  -3.269  -3.633
ATOM   4457 H2   TIP   699      18.600  -2.556  -2.763
ATOM   4458 O    TIP   700      14.552 -22.933   6.034
ATOM   4459 H1   TIP   700      15.126 -22.354   6.534
ATOM   4460 H2   TIP   700      14.800 -23.815   6.311
ATOM   4461 O    TIP   701     -18.055 -19.399  -6.024
ATOM   4462 H1   TIP   701     -18.398 -19.692  -5.180
ATOM   4463 H2   TIP   701     -17.972 -18.450  -5.934
ATOM   4464 O    TIP   702      -5.932 -14.304   7.289
ATOM   4465 H1   TIP   702      -5.376 -15.025   6.994
ATOM   4466 H2   TIP   702      -6.815 -14.556   7.018
ATOM   4467 O    TIP   703     -22.856 -27.014 -11.623
ATOM   4468 H1   TIP   703     -22.626 -26.160 -11.258
ATOM   4469 H2   TIP   703     -22.025 -27.377 -11.930
ATOM   4470 O    TIP   704      18.336   2.618  -2.069
ATOM   4471 H1   TIP   704      18.314   2.155  -2.906
ATOM   4472 H2   TIP   704      18.326   3.545  -2.306
ATOM   4473 O    TIP   705      18.385   9.747 -15.625
ATOM   4474 H1   TIP   705      18.093  10.313 -14.910
ATOM   4475 H2   TIP   705      17.701   9.828 -16.290
ATOM   4476 O    TIP   706      -7.973  -1.335 -17.785
ATOM   4477 H1   TIP   706      -8.605  -1.299 -18.503
ATOM   4478 H2   TIP   706      -8.423  -1.818 -17.093
ATOM   4479 O    TIP   707      -0.381  18.765 -17.156
ATOM   4480 H1   TIP   707      -0.094  18.424 -18.003
ATOM   4481 H2   TIP   707      -0.778  19.611 -17.359
ATOM   4482 O    TIP   708      13.638   6.405  -3.610
ATOM   4483 H1   TIP   708      14.059   5.552  -3.714
ATOM   4484 H2   TIP   708      14.316   7.039  -3.843
ATOM   4485 O    TIP   709      -0.698 -20.873 -20.095
ATOM   4486 H1   TIP   709       0.008 -20.300 -20.391
ATOM   4487 H2   TIP   709      -0.507 -21.033 -19.171
ATOM   4488 O    TIP   710     -15.047  -1.103 -21.473
ATOM   4489 H1   TIP   710     -14.435  -0.370 -21.532
ATOM   4490 H2   TIP   710     -14.493  -1.869 -21.326
ATOM   4491 O    TIP   711     -15.809 -15.714   8.591
ATOM   4492 H1   TIP   711     -16.131 -15.008   9.151
ATOM   4493 H2   TIP   711     -15.111 -16.126   9.101
ATOM   4494 O    TIP   712     -18.151  23.172 -15.871
ATOM   4495 H1   TIP   712     -18.917  23.745 -15.852
ATOM   4496 H2   TIP   712     -18.291  22.559 -15.151
ATOM   4497 O    TIP   713      -3.057 -15.336 -21.959
ATOM   4498 H1   TIP   713      -3.570 -14.677 -21.493
ATOM   4499 H2   TIP   713      -3.358 -15.279 -22.866
ATOM   4500 O    TIP   714      11.730  21.400   6.629
ATOM   4501 H1   TIP   714      12.595  21.804   6.564
ATOM   4502 H2   TIP   714      11.279  21.666   5.828
ATOM   4503 O    TIP   715     -16.536  28.507  -5.116
ATOM   4504 H1   TIP   715     -17.139  28.129  -4.477
ATOM   4505 H2   TIP   715     -16.678  29.451  -5.052
ATOM   4506 O    TIP   716      -6.563 -16.670 -23.357
ATOM   4507 H1   TIP   716      -6.969 -16.449 -24.195
ATOM   4508 H2   TIP   716      -6.425 -15.827 -22.926
ATOM   4509 O    TIP   717      -5.666  -0.323   5.744
ATOM   4510 H1   TIP   717      -5.692  -0.724   6.613
ATOM   4511 H2   TIP   717      -5.900  -1.032   5.145
ATOM   4512 O    TIP   718       2.998 -28.211  -4.401
ATOM   4513 H1   TIP   718       2.447 -28.147  -5.181
ATOM   4514 H2   TIP   718       2.931 -27.350  -3.989
ATOM   4515 O    TIP   719       8.281 -29.618 -11.794
ATOM   4516 H1   TIP   719       9.095 -29.773 -11.316
ATOM   4517 H2   TIP   719       8.220 -30.349 -12.409
ATOM   4518 O    TIP   720       7.481  -3.550   4.990
ATOM   4519 H1   TIP   720       7.461  -2.870   5.662
ATOM   4520 H2   TIP   720       7.841  -3.114   4.217
ATOM   4521 O    TIP   721     -29.932  14.508 -13.037
ATOM   4522 H1   TIP   721     -29.576  15.051 -12.334
ATOM   4523 H2   TIP   721     -30.881  14.587 -12.945
ATOM   4524 O    TIP   722       3.979   3.492   1.486
ATOM   4525 H1   TIP   722       4.803   3.971   1.403
ATOM   4526 H2   TIP   722       3.820   3.448   2.428
ATOM   4527 O    TIP   723      18.090  16.286 -11.833
ATOM   4528 H1   TIP   723      17.761  15.972 -12.675
ATOM   4529 H2   TIP   723      19.033  16.125 -11.867
ATOM   4530 O    TIP   724     -14.856  -8.046   3.945
ATOM   4531 H1   TIP   724     -14.681  -8.823   3.415
ATOM   4532 H2   TIP   724     -14.042  -7.894   4.425
ATOM   4533 O    TIP   725      20.441  10.427  -4.467
ATOM   4534 H1   TIP   725      20.215  11.347  -4.335
ATOM   4535 H2   TIP   725      21.386  10.387  -4.322
ATOM   4536 O    TIP   726     -15.971  -3.051   4.065
ATOM   4537 H1   TIP   726     -15.106  -2.698   4.269
ATOM   4538 H2   TIP   726     -16.039  -2.987   3.112
ATOM   4539 O    TIP   727     -12.329  16.067  -3.415
ATOM   4540 H1   TIP   727     -11.904  16.481  -4.166
ATOM   4541 H2   TIP   727     -13.117  15.662  -3.778
ATOM   4542 O    TIP   728      17.184 -27.657  10.538
ATOM   4543 H1   TIP   728      16.707 -28.080  11.251
ATOM   4544 H2   TIP   728      16.846 -28.071   9.744
ATOM   4545 O    TIP   729       0.667 -19.068 -25.302
ATOM   4546 H1   TIP   729       0.001 -19.722 -25.090
ATOM   4547 H2   TIP   729       0.886 -19.236 -26.219
ATOM   4548 O    TIP   730     -28.973  -6.656  -5.555
ATOM   4549 H1   TIP   730     -28.906  -7.055  -4.688
ATOM   4550 H2   TIP   730     -29.800  -6.174  -5.535
ATOM   4551 O    TIP   731      20.459  18.225  12.922
ATOM   4552 H1   TIP   731      21.250  18.560  13.344
ATOM   4553 H2   TIP   731      19.751  18.453  13.525
ATOM   4554 O    TIP   732      16.559  14.431   1.463
ATOM   4555 H1   TIP   732      16.113  13.626   1.726
ATOM   4556 H2   TIP   732      17.174  14.154   0.784
ATOM   4557 O    TIP   733      19.184  -2.052 -26.457
ATOM   4558 H1   TIP   733      20.114  -1.824 -26.448
ATOM   4559 H2   TIP   733      18.921  -1.957 -27.372
ATOM   4560 O    TIP   734     -23.614  -3.167 -16.607
ATOM   4561 H1   TIP   734     -23.281  -2.698 -15.842
ATOM   4562 H2   TIP   734     -23.570  -2.529 -17.319
ATOM   4563 O    TIP   735     -18.272 -30.675  -8.955
ATOM   4564 H1   TIP   735     -17.332 -30.849  -9.003
ATOM   4565 H2   TIP   735     -18.513 -30.413  -9.843
ATOM   4566 O    TIP   736       4.608  -6.336  11.502
ATOM   4567 H1   TIP   736       4.641  -7.291  11.553
ATOM   4568 H2   TIP   736       4.790  -6.138  10.583
ATOM   4569 O    TIP   737      -0.540  -3.909  14.971
ATOM   4570 H1   TIP   737      -0.936  -3.116  14.610
ATOM   4571 H2   TIP   737       0.174  -4.116  14.369
ATOM   4572 O    TIP   738      25.201 -17.264  11.776
ATOM   4573 H1   TIP   738      25.947 -17.294  12.375
ATOM   4574 H2   TIP   738      24.691 -16.507  12.065
ATOM   4575 O    TIP   739       8.881 -19.418   8.796
ATOM   4576 H1   TIP   739       8.234 -19.274   9.486
ATOM   4577 H2   TIP   739       9.558 -19.953   9.209
ATOM   4578 O    TIP   740      11.706  12.375  -8.101
ATOM   4579 H1   TIP   740      10.986  12.531  -8.713
ATOM   4580 H2   TIP   740      11.276  12.221  -7.260
ATOM   4581 O    TIP   741      13.351  -4.402  20.724
ATOM   4582 H1   TIP   741      12.579  -4.932  20.529
ATOM   4583 H2   TIP   741      14.072  -4.858  20.289
ATOM   4584 O    TIP   742     -16.255  29.637 -14.279
ATOM   4585 H1   TIP   742     -16.980  30.198 -14.555
ATOM   4586 H2   TIP   742     -15.938  30.034 -13.468
ATOM   4587 O    TIP   743     -15.201   9.468  -4.571
ATOM   4588 H1   TIP   743     -15.526   9.931  -3.799
ATOM   4589 H2   TIP   743     -14.391   9.050  -4.278
ATOM   4590 O    TIP   744     -13.109 -27.273  -3.563
ATOM   4591 H1   TIP   744     -13.224 -27.643  -2.688
ATOM   4592 H2   TIP   744     -13.320 -27.993  -4.157
ATOM   4593 O    TIP   745       2.210 -22.870  19.290
ATOM   4594 H1   TIP   745       1.265 -22.747  19.381
ATOM   4595 H2   TIP   745       2.322 -23.816  19.203
ATOM   4596 O    TIP   746       8.206  11.956  -7.567
ATOM   4597 H1   TIP   746       8.621  11.408  -6.901
ATOM   4598 H2   TIP   746       7.958  11.346  -8.261
ATOM   4599 O    TIP   747      -4.261  14.858  -3.449
ATOM   4600 H1   TIP   747      -4.859  14.654  -2.730
ATOM   4601 H2   TIP   747      -3.441  14.427  -3.209
ATOM   4602 O    TIP   748       4.191   5.481  10.375
ATOM   4603 H1   TIP   748       3.790   6.088   9.754
ATOM   4604 H2   TIP   748       3.528   4.806  10.515
ATOM   4605 O    TIP   749       3.463 -27.368 -18.066
ATOM   4606 H1   TIP   749       4.204 -27.784 -18.505
ATOM   4607 H2   TIP   749       3.748 -27.265 -17.158
ATOM   4608 O    TIP   750     -15.155  -4.382 -21.274
ATOM   4609 H1   TIP   750     -15.727  -5.017 -20.844
ATOM   4610 H2   TIP   750     -15.581  -4.202 -22.111
ATOM   4611 O    TIP   751      -3.579  16.341   2.660
ATOM   4612 H1   TIP   751      -3.493  15.979   3.542
ATOM   4613 H2   TIP   751      -3.096  17.167   2.690
ATOM   4614 O    TIP   752     -11.171  -4.060 -17.685
ATOM   4615 H1   TIP   752     -11.465  -4.459 -18.503
ATOM   4616 H2   TIP   752     -11.575  -3.192 -17.681
ATOM   4617 O    TIP   753      19.260  17.911  -6.535
ATOM   4618 H1   TIP   753      18.471  18.453  -6.519
ATOM   4619 H2   TIP   753      19.392  17.706  -7.460
ATOM   4620 O    TIP   754      13.598   6.452  -0.426
ATOM   4621 H1   TIP   754      13.779   6.832  -1.286
ATOM   4622 H2   TIP   754      12.801   5.938  -0.553
ATOM   4623 O    TIP   755     -22.008 -18.327  -8.573
ATOM   4624 H1   TIP   755     -21.461 -18.919  -8.057
ATOM   4625 H2   TIP   755     -21.736 -17.451  -8.303
ATOM   4626 O    TIP   756      20.442   3.900 -21.300
ATOM   4627 H1   TIP   756      19.650   4.242 -21.715
ATOM   4628 H2   TIP   756      20.706   4.584 -20.685
ATOM   4629 O    TIP   757       6.154  15.517  -5.078
ATOM   4630 H1   TIP   757       5.335  15.949  -5.320
ATOM   4631 H2   TIP   757       6.402  15.017  -5.856
ATOM   4632 O    TIP   758       8.734  27.136  -7.912
ATOM   4633 H1   TIP   758       8.833  27.620  -7.092
ATOM   4634 H2   TIP   758       9.559  26.661  -8.011
ATOM   4635 O    TIP   759       2.520  14.647  -1.881
ATOM   4636 H1   TIP   759       2.867  15.538  -1.831
ATOM   4637 H2   TIP   759       3.244  14.126  -2.229
ATOM   4638 O    TIP   760     -16.517   7.984  -2.184
ATOM   4639 H1   TIP   760     -17.075   7.295  -2.544
ATOM   4640 H2   TIP   760     -15.646   7.794  -2.531
ATOM   4641 O    TIP   761     -14.434 -18.225   1.404
ATOM   4642 H1   TIP   761     -14.483 -19.169   1.257
ATOM   4643 H2   TIP   761     -15.166 -18.034   1.990
ATOM   4644 O    TIP   762       9.824   9.683   4.211
ATOM   4645 H1   TIP   762      10.227  10.433   4.647
ATOM   4646 H2   TIP   762       9.679   9.977   3.312
ATOM   4647 O    TIP   763       0.278  -7.927   9.673
ATOM   4648 H1   TIP   763      -0.142  -7.659  10.490
ATOM   4649 H2   TIP   763       0.670  -7.123   9.330
ATOM   4650 O    TIP   764      14.814 -25.828 -18.130
ATOM   4651 H1   TIP   764      15.029 -25.370 -17.317
ATOM   4652 H2   TIP   764      15.257 -25.325 -18.813
ATOM   4653 O    TIP   765      26.851 -10.987  -6.607
ATOM   4654 H1   TIP   765      27.798 -11.113  -6.660
ATOM   4655 H2   TIP   765      26.612 -11.320  -5.742
ATOM   4656 O    TIP   766      -5.952 -25.912  14.077
ATOM   4657 H1   TIP   766      -5.281 -25.262  13.866
ATOM   4658 H2   TIP   766      -6.758 -25.405  14.168
ATOM   4659 O    TIP   767      13.295 -11.634  30.962
ATOM   4660 H1   TIP   767      12.900 -12.434  31.307
ATOM   4661 H2   TIP   767      13.162 -10.983  31.650
ATOM   4662 O    TIP   768      11.643   3.843   9.146
ATOM   4663 H1   TIP   768      11.401   4.419   8.422
ATOM   4664 H2   TIP   768      12.212   3.183   8.749
ATOM   4665 O    TIP   769       2.117 -30.314   1.388
ATOM   4666 H1   TIP   769       2.088 -31.010   2.043
ATOM   4667 H2   TIP   769       1.324 -30.440   0.867
ATOM   4668 O    TIP   770      21.744 -23.685  -3.805
ATOM   4669 H1   TIP   770      21.212 -23.949  -3.055
ATOM   4670 H2   TIP   770      21.242 -22.985  -4.222
ATOM   4671 O    TIP   771      15.592   5.184  -6.716
ATOM   4672 H1   TIP   771      14.892   4.677  -7.126
ATOM   4673 H2   TIP   771      15.544   4.953  -5.788
ATOM   4674 O    TIP   772     -12.161 -19.405   3.953
ATOM   4675 H1   TIP   772     -11.634 -19.326   3.158
ATOM   4676 H2   TIP   772     -12.826 -18.721   3.870
ATOM   4677 O    TIP   773      11.078  -1.278 -19.900
ATOM   4678 H1   TIP   773      10.861  -0.504 -19.381
ATOM   4679 H2   TIP   773      11.477  -0.929 -20.697
ATOM   4680 O    TIP   774      -8.277 -15.057 -21.261
ATOM   4681 H1   TIP   774      -8.314 -16.013 -21.285
ATOM   4682 H2   TIP   774      -8.719 -14.778 -22.062
ATOM   4683 O    TIP   775     -19.825 -27.700   2.106
ATOM   4684 H1   TIP   775     -19.511 -26.864   2.451
ATOM   4685 H2   TIP   775     -19.536 -27.707   1.194
ATOM   4686 O    TIP   776      24.348  -4.142 -19.941
ATOM   4687 H1   TIP   776      24.704  -3.283 -19.715
ATOM   4688 H2   TIP   776      23.905  -4.436 -19.145
ATOM   4689 O    TIP   777     -19.471  13.514 -11.923
ATOM   4690 H1   TIP   777     -18.663  13.609 -12.428
ATOM   4691 H2   TIP   777     -19.723  12.599 -12.045
ATOM   4692 O    TIP   778      23.596 -17.052 -15.408
ATOM   4693 H1   TIP   778      23.131 -17.593 -16.046
ATOM   4694 H2   TIP   778      23.377 -16.152 -15.650
ATOM   4695 O    TIP   779      20.709 -22.372   8.052
ATOM   4696 H1   TIP   779      21.569 -22.651   8.366
ATOM   4697 H2   TIP   779      20.546 -21.543   8.501
ATOM   4698 O    TIP   780     -24.390   2.423  -1.783
ATOM   4699 H1   TIP   780     -25.303   2.135  -1.781
ATOM   4700 H2   TIP   780     -24.333   3.046  -1.059
ATOM   4701 O    TIP   781       5.748 -20.897 -20.126
ATOM   4702 H1   TIP   781       5.958 -19.965 -20.185
ATOM   4703 H2   TIP   781       6.337 -21.234 -19.451
ATOM   4704 O    TIP   782     -30.529  -6.594   0.843
ATOM   4705 H1   TIP   782     -31.229  -6.344   1.447
ATOM   4706 H2   TIP   782     -30.187  -7.414   1.198
ATOM   4707 O    TIP   783      -9.634  -4.400   3.831
ATOM   4708 H1   TIP   783     -10.568  -4.343   3.629
ATOM   4709 H2   TIP   783      -9.226  -3.739   3.271
ATOM   4710 O    TIP   784      20.751  -5.805 -13.750
ATOM   4711 H1   TIP   784      20.296  -6.523 -14.190
ATOM   4712 H2   TIP   784      20.457  -5.018 -14.208
ATOM   4713 O    TIP   785      -1.241  29.294  -6.794
ATOM   4714 H1   TIP   785      -0.377  29.306  -7.206
ATOM   4715 H2   TIP   785      -1.476  28.367  -6.755
ATOM   4716 O    TIP   786      24.915  13.819  -7.702
ATOM   4717 H1   TIP   786      24.405  13.073  -7.386
ATOM   4718 H2   TIP   786      25.723  13.791  -7.190
ATOM   4719 O    TIP   787       7.793   8.946   0.474
ATOM   4720 H1   TIP   787       7.061   9.415   0.875
ATOM   4721 H2   TIP   787       8.573   9.343   0.860
ATOM   4722 O    TIP   788       8.161 -16.211   5.676
ATOM   4723 H1   TIP   788       8.634 -15.833   4.934
ATOM   4724 H2   TIP   788       7.352 -15.702   5.731
ATOM   4725 O    TIP   789     -29.315   0.138  -2.066
ATOM   4726 H1   TIP   789     -29.010  -0.753  -1.892
ATOM   4727 H2   TIP   789     -28.522   0.673  -2.038
ATOM   4728 O    TIP   790      29.487   9.913  -5.258
ATOM   4729 H1   TIP   790      29.286   9.946  -4.323
ATOM   4730 H2   TIP   790      29.317   9.005  -5.509
ATOM   4731 O    TIP   791      -8.157   1.535   7.050
ATOM   4732 H1   TIP   791      -8.829   1.851   6.446
ATOM   4733 H2   TIP   791      -7.861   0.708   6.669
ATOM   4734 O    TIP   792      -5.974  11.089 -10.248
ATOM   4735 H1   TIP   792      -6.653  10.615  -9.769
ATOM   4736 H2   TIP   792      -5.796  10.546 -11.015
ATOM   4737 O    TIP   793     -17.659 -15.836  -2.786
ATOM   4738 H1   TIP   793     -17.415 -16.190  -3.641
ATOM   4739 H2   TIP   793     -17.289 -14.954  -2.776
ATOM   4740 O    TIP   794       1.819   8.813  -2.285
ATOM   4741 H1   TIP   794       1.637   9.625  -1.813
ATOM   4742 H2   TIP   794       2.640   8.981  -2.746
ATOM   4743 O    TIP   795       4.882  11.796   4.551
ATOM   4744 H1   TIP   795       5.038  10.852   4.519
ATOM   4745 H2   TIP   795       4.253  11.912   5.263
ATOM   4746 O    TIP   796       5.169 -11.618  16.793
ATOM   4747 H1   TIP   796       5.814 -11.039  17.198
ATOM   4748 H2   TIP   796       4.883 -12.193  17.502
ATOM   4749 O    TIP   797       8.957   7.123   2.413
ATOM   4750 H1   TIP   797       8.874   7.670   1.633
ATOM   4751 H2   TIP   797       8.393   7.542   3.062
ATOM   4752 O    TIP   798       9.856  19.034   3.979
ATOM   4753 H1   TIP   798      10.213  18.306   3.470
ATOM   4754 H2   TIP   798       8.954  19.122   3.671
ATOM   4755 O    TIP   799      -1.048   2.624 -18.858
ATOM   4756 H1   TIP   799      -1.151   1.702 -18.622
ATOM   4757 H2   TIP   799      -1.881   3.028 -18.616
ATOM   4758 O    TIP   800       9.073 -16.209 -18.917
ATOM   4759 H1   TIP   800       8.307 -16.025 -19.460
ATOM   4760 H2   TIP   800       8.818 -16.967 -18.390
ATOM   4761 O    TIP   801      10.721  -6.183   7.786
ATOM   4762 H1   TIP   801      10.837  -5.352   7.326
ATOM   4763 H2   TIP   801       9.831  -6.142   8.136
ATOM   4764 O    TIP   802      -2.297  16.804 -28.034
ATOM   4765 H1   TIP   802      -2.990  16.730 -27.379
ATOM   4766 H2   TIP   802      -2.761  16.923 -28.863
ATOM   4767 O    TIP   803      11.655  12.766   2.080
ATOM   4768 H1   TIP   803      12.410  12.743   1.493
ATOM   4769 H2   TIP   803      11.217  13.593   1.877
ATOM   4770 O    TIP   804      10.715 -20.226 -24.063
ATOM   4771 H1   TIP   804      10.430 -19.653 -24.775
ATOM   4772 H2   TIP   804       9.971 -20.249 -23.461
ATOM   4773 O    TIP   805       9.931  10.819 -20.584
ATOM   4774 H1   TIP   805       9.917  10.931 -21.534
ATOM   4775 H2   TIP   805      10.465  10.038 -20.441
ATOM   4776 O    TIP   806     -10.443  30.438  -9.878
ATOM   4777 H1   TIP   806      -9.651  30.526 -10.408
ATOM   4778 H2   TIP   806     -10.691  29.518  -9.968
ATOM   4779 O    TIP   807      -7.341   1.249   2.831
ATOM   4780 H1   TIP   807      -7.289   1.769   2.029
ATOM   4781 H2   TIP   807      -7.928   0.526   2.611
ATOM   4782 O    TIP   808      17.619  -2.316 -19.388
ATOM   4783 H1   TIP   808      17.662  -3.268 -19.484
ATOM   4784 H2   TIP   808      17.418  -1.995 -20.267
ATOM   4785 O    TIP   809      13.655 -14.289   6.349
ATOM   4786 H1   TIP   809      14.575 -14.143   6.570
ATOM   4787 H2   TIP   809      13.275 -13.412   6.308
ATOM   4788 O    TIP   810      13.525 -27.990 -19.095
ATOM   4789 H1   TIP   810      13.443 -28.668 -18.425
ATOM   4790 H2   TIP   810      14.087 -27.325 -18.698
ATOM   4791 O    TIP   811      13.140 -26.735   0.680
ATOM   4792 H1   TIP   811      13.432 -26.135   1.365
ATOM   4793 H2   TIP   811      13.826 -27.400   0.634
ATOM   4794 O    TIP   812      18.843 -20.861  -3.062
ATOM   4795 H1   TIP   812      19.504 -20.951  -2.376
ATOM   4796 H2   TIP   812      18.416 -20.024  -2.877
ATOM   4797 O    TIP   813      -7.025  29.983  11.526
ATOM   4798 H1   TIP   813      -6.080  30.128  11.494
ATOM   4799 H2   TIP   813      -7.249  30.062  12.453
ATOM   4800 O    TIP   814      -2.311  23.236   2.847
ATOM   4801 H1   TIP   814      -2.284  22.315   2.586
ATOM   4802 H2   TIP   814      -1.982  23.711   2.084
ATOM   4803 O    TIP   815      -5.919  22.043   6.933
ATOM   4804 H1   TIP   815      -5.367  22.437   6.257
ATOM   4805 H2   TIP   815      -6.812  22.141   6.602
ATOM   4806 O    TIP   816      -8.338  24.533  -5.929
ATOM   4807 H1   TIP   816      -8.065  23.627  -5.785
ATOM   4808 H2   TIP   816      -9.293  24.493  -5.966
ATOM   4809 O    TIP   817       4.652  12.748  -0.778
ATOM   4810 H1   TIP   817       5.197  12.580  -1.547
ATOM   4811 H2   TIP   817       4.198  11.921  -0.620
ATOM   4812 O    TIP   818     -10.760  27.632 -10.349
ATOM   4813 H1   TIP   818     -11.023  26.746 -10.596
ATOM   4814 H2   TIP   818      -9.831  27.680 -10.575
ATOM   4815 O    TIP   819     -17.064  -6.224 -20.533
ATOM   4816 H1   TIP   819     -18.009  -6.195 -20.685
ATOM   4817 H2   TIP   819     -16.881  -7.140 -20.328
ATOM   4818 O    TIP   820      15.972   2.925 -21.153
ATOM   4819 H1   TIP   820      16.043   3.813 -20.805
ATOM   4820 H2   TIP   820      15.627   2.409 -20.424
ATOM   4821 O    TIP   821       8.192  27.134  -3.722
ATOM   4822 H1   TIP   821       8.882  27.381  -4.338
ATOM   4823 H2   TIP   821       8.285  27.751  -2.997
ATOM   4824 O    TIP   822       5.009  14.452 -11.868
ATOM   4825 H1   TIP   822       5.590  14.859 -11.226
ATOM   4826 H2   TIP   822       5.440  13.628 -12.095
ATOM   4827 O    TIP   823     -11.504  30.647  -6.903
ATOM   4828 H1   TIP   823     -11.152  30.296  -7.721
ATOM   4829 H2   TIP   823     -11.221  30.024  -6.234
ATOM   4830 O    TIP   824       5.103 -25.778   8.464
ATOM   4831 H1   TIP   824       4.771 -26.621   8.155
ATOM   4832 H2   TIP   824       6.020 -25.765   8.191
ATOM   4833 O    TIP   825     -17.695 -22.373 -14.885
ATOM   4834 H1   TIP   825     -17.643 -21.576 -15.412
ATOM   4835 H2   TIP   825     -18.276 -22.144 -14.160
ATOM   4836 O    TIP   826      14.644  -3.689 -19.322
ATOM   4837 H1   TIP   826      15.199  -3.961 -18.591
ATOM   4838 H2   TIP   826      15.253  -3.548 -20.047
ATOM   4839 O    TIP   827      12.439  10.741  -2.212
ATOM   4840 H1   TIP   827      11.799  11.357  -2.569
ATOM   4841 H2   TIP   827      12.762  10.261  -2.974
ATOM   4842 O    TIP   828     -16.237  24.336 -13.936
ATOM   4843 H1   TIP   828     -16.527  23.937 -14.756
ATOM   4844 H2   TIP   828     -15.289  24.427 -14.035
ATOM   4845 O    TIP   829      10.987 -14.248 -19.352
ATOM   4846 H1   TIP   829      10.542 -13.565 -19.854
ATOM   4847 H2   TIP   829      10.278 -14.778 -18.988
ATOM   4848 O    TIP   830       1.922 -27.519  -6.826
ATOM   4849 H1   TIP   830       2.410 -26.769  -7.165
ATOM   4850 H2   TIP   830       2.348 -28.281  -7.218
ATOM   4851 O    TIP   831      23.831 -19.722   7.566
ATOM   4852 H1   TIP   831      24.086 -19.680   8.487
ATOM   4853 H2   TIP   831      22.915 -19.444   7.557
ATOM   4854 O    TIP   832      -1.731  13.442  -1.889
ATOM   4855 H1   TIP   832      -1.861  13.967  -1.099
ATOM   4856 H2   TIP   832      -1.533  12.564  -1.565
ATOM   4857 O    TIP   833       0.970  -1.737  22.433
ATOM   4858 H1   TIP   833       0.324  -2.443  22.464
ATOM   4859 H2   TIP   833       1.814  -2.186  22.380
ATOM   4860 O    TIP   834      17.732  -5.024  12.307
ATOM   4861 H1   TIP   834      17.556  -4.218  12.792
ATOM   4862 H2   TIP   834      16.982  -5.587  12.496
ATOM   4863 O    TIP   835      -8.591   1.593 -24.026
ATOM   4864 H1   TIP   835      -8.449   0.804 -24.549
ATOM   4865 H2   TIP   835      -7.760   2.067 -24.075
ATOM   4866 O    TIP   836      -8.682  -1.323   6.514
ATOM   4867 H1   TIP   836      -8.048  -1.673   5.888
ATOM   4868 H2   TIP   836      -9.425  -1.049   5.977
ATOM   4869 O    TIP   837      18.167  16.668   1.955
ATOM   4870 H1   TIP   837      18.492  16.701   1.055
ATOM   4871 H2   TIP   837      17.809  15.785   2.049
ATOM   4872 O    TIP   838      -5.424  13.481  -6.231
ATOM   4873 H1   TIP   838      -6.189  14.023  -6.421
ATOM   4874 H2   TIP   838      -5.154  13.747  -5.352
ATOM   4875 O    TIP   839       7.843 -11.309   8.731
ATOM   4876 H1   TIP   839       7.927 -11.176   9.675
ATOM   4877 H2   TIP   839       8.523 -11.947   8.516
ATOM   4878 O    TIP   840     -29.942 -17.508  -3.475
ATOM   4879 H1   TIP   840     -30.892 -17.572  -3.564
ATOM   4880 H2   TIP   840     -29.602 -17.749  -4.336
ATOM   4881 O    TIP   841      18.482  -5.025 -20.022
ATOM   4882 H1   TIP   841      18.920  -5.105 -20.869
ATOM   4883 H2   TIP   841      17.599  -5.360 -20.174
ATOM   4884 O    TIP   842      11.211   9.169   7.477
ATOM   4885 H1   TIP   842      11.572   9.026   8.351
ATOM   4886 H2   TIP   842      11.226  10.119   7.363
ATOM   4887 O    TIP   843      22.109  -6.578 -26.295
ATOM   4888 H1   TIP   843      22.128  -5.766 -25.789
ATOM   4889 H2   TIP   843      22.217  -6.297 -27.204
ATOM   4890 O    TIP   844     -30.847 -18.024 -16.969
ATOM   4891 H1   TIP   844     -31.617 -18.353 -16.505
ATOM   4892 H2   TIP   844     -30.122 -18.553 -16.638
ATOM   4893 O    TIP   845     -12.266  -0.403  11.551
ATOM   4894 H1   TIP   845     -11.983   0.372  11.067
ATOM   4895 H2   TIP   845     -12.546  -0.066  12.402
ATOM   4896 O    TIP   846      16.567   7.895 -18.982
ATOM   4897 H1   TIP   846      17.441   8.240 -18.801
ATOM   4898 H2   TIP   846      16.089   8.635 -19.355
ATOM   4899 O    TIP   847      -6.098  27.922  -5.922
ATOM   4900 H1   TIP   847      -5.423  28.051  -6.588
ATOM   4901 H2   TIP   847      -5.859  27.102  -5.492
ATOM   4902 O    TIP   848      16.908  -4.730   1.451
ATOM   4903 H1   TIP   848      17.490  -4.688   2.210
ATOM   4904 H2   TIP   848      16.204  -5.321   1.720
ATOM   4905 O    TIP   849     -15.680 -15.211   4.326
ATOM   4906 H1   TIP   849     -15.340 -15.043   3.447
ATOM   4907 H2   TIP   849     -15.182 -14.622   4.893
ATOM   4908 O    TIP   850      -6.440  29.422 -18.912
ATOM   4909 H1   TIP   850      -6.255  29.315 -17.979
ATOM   4910 H2   TIP   850      -6.796  28.577 -19.186
ATOM   4911 O    TIP   851     -19.648 -12.880 -16.979
ATOM   4912 H1   TIP   851     -19.667 -12.073 -16.465
ATOM   4913 H2   TIP   851     -19.765 -12.592 -17.884
ATOM   4914 O    TIP   852      -0.292 -24.630 -19.788
ATOM   4915 H1   TIP   852       0.432 -25.014 -19.294
ATOM   4916 H2   TIP   852      -0.764 -24.097 -19.148
ATOM   4917 O    TIP   853     -16.018  28.181 -21.254
ATOM   4918 H1   TIP   853     -15.201  27.875 -21.645
ATOM   4919 H2   TIP   853     -15.744  28.708 -20.503
ATOM   4920 O    TIP   854      22.118   3.164 -12.330
ATOM   4921 H1   TIP   854      21.751   3.335 -13.197
ATOM   4922 H2   TIP   854      21.630   2.406 -12.007
ATOM   4923 O    TIP   855     -14.438  30.698 -20.869
ATOM   4924 H1   TIP   855     -15.140  30.980 -20.283
ATOM   4925 H2   TIP   855     -14.037  31.512 -21.174
ATOM   4926 O    TIP   856     -24.160   5.897 -13.553
ATOM   4927 H1   TIP   856     -23.862   4.996 -13.424
ATOM   4928 H2   TIP   856     -23.506   6.432 -13.103
ATOM   4929 O    TIP   857      21.598 -26.332   7.521
ATOM   4930 H1   TIP   857      21.753 -26.313   6.577
ATOM   4931 H2   TIP   857      20.646 -26.294   7.609
ATOM   4932 O    TIP   858      -5.575 -14.414  15.164
ATOM   4933 H1   TIP   858      -5.720 -13.637  14.625
ATOM   4934 H2   TIP   858      -5.500 -15.132  14.536
ATOM   4935 O    TIP   859      -4.533   5.733   1.182
ATOM   4936 H1   TIP   859      -5.253   5.857   0.564
ATOM   4937 H2   TIP   859      -3.888   6.395   0.935
ATOM   4938 O    TIP   860     -12.183   1.383 -18.993
ATOM   4939 H1   TIP   860     -12.753   1.690 -18.288
ATOM   4940 H2   TIP   860     -12.771   1.245 -19.735
ATOM   4941 O    TIP   861      10.687  10.561  -9.986
ATOM   4942 H1   TIP   861      11.093  10.299 -10.813
ATOM   4943 H2   TIP   861      10.574  11.508 -10.064
ATOM   4944 O    TIP   862     -11.820   5.984 -12.493
ATOM   4945 H1   TIP   862     -12.317   5.983 -11.675
ATOM   4946 H2   TIP   862     -10.904   5.989 -12.219
ATOM   4947 O    TIP   863      -8.336  -9.724  12.082
ATOM   4948 H1   TIP   863      -9.161  -9.271  11.906
ATOM   4949 H2   TIP   863      -7.834  -9.634  11.273
ATOM   4950 O    TIP   864       9.646  -7.727 -22.481
ATOM   4951 H1   TIP   864       9.156  -6.930 -22.687
ATOM   4952 H2   TIP   864       9.879  -8.093 -23.334
ATOM   4953 O    TIP   865     -11.708   4.559 -21.413
ATOM   4954 H1   TIP   865     -11.629   5.234 -20.739
ATOM   4955 H2   TIP   865     -12.574   4.177 -21.270
ATOM   4956 O    TIP   866     -20.939 -16.002   6.971
ATOM   4957 H1   TIP   866     -20.144 -15.892   6.449
ATOM   4958 H2   TIP   866     -20.624 -16.244   7.841
ATOM   4959 O    TIP   867      26.591 -17.245 -14.386
ATOM   4960 H1   TIP   867      25.735 -17.590 -14.136
ATOM   4961 H2   TIP   867      26.535 -17.125 -15.334
ATOM   4962 O    TIP   868     -21.973  -7.563 -14.226
ATOM   4963 H1   TIP   868     -21.401  -6.879 -14.573
ATOM   4964 H2   TIP   868     -22.791  -7.110 -14.019
ATOM   4965 O    TIP   869      27.402  -9.593 -12.245
ATOM   4966 H1   TIP   869      27.487  -9.078 -11.444
ATOM   4967 H2   TIP   869      26.823 -10.317 -12.006
ATOM   4968 O    TIP   870     -12.661 -24.862  -1.804
ATOM   4969 H1   TIP   870     -13.193 -25.635  -1.989
ATOM   4970 H2   TIP   870     -12.551 -24.867  -0.854
ATOM   4971 O    TIP   871       8.672 -12.426  17.378
ATOM   4972 H1   TIP   871       8.154 -11.706  17.737
ATOM   4973 H2   TIP   871       9.298 -12.641  18.070
ATOM   4974 O    TIP   872     -17.741  10.165 -10.807
ATOM   4975 H1   TIP   872     -18.632  10.186 -11.155
ATOM   4976 H2   TIP   872     -17.228  10.683 -11.427
ATOM   4977 O    TIP   873      -2.494 -23.139   8.620
ATOM   4978 H1   TIP   873      -2.532 -24.079   8.447
ATOM   4979 H2   TIP   873      -1.577 -22.971   8.836
ATOM   4980 O    TIP   874     -14.527 -18.383 -13.344
ATOM   4981 H1   TIP   874     -15.463 -18.319 -13.158
ATOM   4982 H2   TIP   874     -14.111 -18.407 -12.482
ATOM   4983 O    TIP   875      -1.251  24.632 -11.411
ATOM   4984 H1   TIP   875      -2.063  24.206 -11.682
ATOM   4985 H2   TIP   875      -1.296  24.652 -10.455
ATOM   4986 O    TIP   876      24.036  -8.901 -14.770
ATOM   4987 H1   TIP   876      23.602  -8.055 -14.879
ATOM   4988 H2   TIP   876      24.106  -9.016 -13.823
ATOM   4989 O    TIP   877      -1.099  -9.061   7.583
ATOM   4990 H1   TIP   877      -0.569  -9.002   6.788
ATOM   4991 H2   TIP   877      -0.536  -8.714   8.274
ATOM   4992 O    TIP   878      -3.110  -0.949 -21.096
ATOM   4993 H1   TIP   878      -3.051  -1.676 -21.716
ATOM   4994 H2   TIP   878      -2.876  -0.176 -21.609
ATOM   4995 O    TIP   879      -6.777 -20.734   5.460
ATOM   4996 H1   TIP   879      -6.364 -21.223   6.172
ATOM   4997 H2   TIP   879      -7.492 -20.256   5.880
ATOM   4998 O    TIP   880     -19.872   3.334 -17.117
ATOM   4999 H1   TIP   880     -19.887   3.776 -17.966
ATOM   5000 H2   TIP   880     -20.354   2.520 -17.261
ATOM   5001 O    TIP   881     -23.092 -11.633  -3.743
ATOM   5002 H1   TIP   881     -23.259 -12.042  -2.894
ATOM   5003 H2   TIP   881     -22.613 -12.297  -4.239
ATOM   5004 O    TIP   882     -18.812 -17.564   5.133
ATOM   5005 H1   TIP   882     -19.078 -18.459   5.344
ATOM   5006 H2   TIP   882     -18.838 -17.524   4.178
ATOM   5007 O    TIP   883       4.022 -26.922 -15.320
ATOM   5008 H1   TIP   883       4.940 -26.684 -15.184
ATOM   5009 H2   TIP   883       3.557 -26.508 -14.593
ATOM   5010 O    TIP   884     -12.239  -8.406   8.322
ATOM   5011 H1   TIP   884     -12.502  -8.592   7.421
ATOM   5012 H2   TIP   884     -12.862  -7.744   8.623
ATOM   5013 O    TIP   885     -24.947   0.556   1.428
ATOM   5014 H1   TIP   885     -25.207   0.327   2.320
ATOM   5015 H2   TIP   885     -24.583   1.438   1.502
ATOM   5016 O    TIP   886     -26.010 -19.224 -20.583
ATOM   5017 H1   TIP   886     -26.725 -19.687 -20.147
ATOM   5018 H2   TIP   886     -25.682 -19.846 -21.232
ATOM   5019 O    TIP   887      -4.551   8.484   5.484
ATOM   5020 H1   TIP   887      -4.783   9.325   5.089
ATOM   5021 H2   TIP   887      -3.656   8.319   5.189
ATOM   5022 O    TIP   888       6.658 -26.141   1.956
ATOM   5023 H1   TIP   888       7.351 -25.816   2.531
ATOM   5024 H2   TIP   888       5.845 -25.886   2.392
ATOM   5025 O    TIP   889     -11.402   2.453 -23.828
ATOM   5026 H1   TIP   889     -10.451   2.514 -23.917
ATOM   5027 H2   TIP   889     -11.617   3.058 -23.119
ATOM   5028 O    TIP   890       6.946  12.296 -11.865
ATOM   5029 H1   TIP   890       7.554  12.654 -11.219
ATOM   5030 H2   TIP   890       7.262  11.408 -12.028
ATOM   5031 O    TIP   891      25.276 -23.043  -8.464
ATOM   5032 H1   TIP   891      25.479 -23.572  -9.235
ATOM   5033 H2   TIP   891      26.131 -22.803  -8.105
ATOM   5034 O    TIP   892      12.077   0.512  11.856
ATOM   5035 H1   TIP   892      11.911   0.227  10.958
ATOM   5036 H2   TIP   892      11.222   0.470  12.284
ATOM   5037 O    TIP   893      20.870  -0.408   8.894
ATOM   5038 H1   TIP   893      21.748  -0.781   8.973
ATOM   5039 H2   TIP   893      20.845  -0.035   8.013
ATOM   5040 O    TIP   894      -9.551   3.609   2.589
ATOM   5041 H1   TIP   894      -8.830   3.328   2.025
ATOM   5042 H2   TIP   894     -10.207   2.917   2.504
ATOM   5043 O    TIP   895     -15.940 -27.235   4.655
ATOM   5044 H1   TIP   895     -15.466 -27.953   4.238
ATOM   5045 H2   TIP   895     -16.290 -27.614   5.461
ATOM   5046 O    TIP   896      24.412  -7.873   5.664
ATOM   5047 H1   TIP   896      24.124  -8.627   6.179
ATOM   5048 H2   TIP   896      23.603  -7.416   5.434
ATOM   5049 O    TIP   897      16.364 -26.614  -2.810
ATOM   5050 H1   TIP   897      16.893 -26.844  -2.046
ATOM   5051 H2   TIP   897      15.550 -26.268  -2.445
ATOM   5052 O    TIP   898     -11.765   9.930 -10.050
ATOM   5053 H1   TIP   898     -12.517  10.289 -10.520
ATOM   5054 H2   TIP   898     -11.003  10.244 -10.537
ATOM   5055 O    TIP   899       2.021  -3.995  13.566
ATOM   5056 H1   TIP   899       2.041  -3.104  13.216
ATOM   5057 H2   TIP   899       2.940  -4.260  13.600
ATOM   5058 O    TIP   900     -12.387  -3.131 -20.662
ATOM   5059 H1   TIP   900     -12.401  -4.002 -21.058
ATOM   5060 H2   TIP   900     -11.459  -2.903 -20.615
ATOM   5061 O    TIP   901      -7.379 -11.343   4.108
ATOM   5062 H1   TIP   901      -7.214 -10.721   4.816
ATOM   5063 H2   TIP   901      -7.669 -10.801   3.374
ATOM   5064 O    TIP   902       4.693   3.430   4.393
ATOM   5065 H1   TIP   902       4.891   2.526   4.640
ATOM   5066 H2   TIP   902       5.513   3.766   4.032
ATOM   5067 O    TIP   903     -15.342  -0.061 -17.176
ATOM   5068 H1   TIP   903     -15.077   0.856 -17.235
ATOM   5069 H2   TIP   903     -15.935  -0.188 -17.916
ATOM   5070 O    TIP   904      -6.265  -5.152 -21.802
ATOM   5071 H1   TIP   904      -5.572  -4.498 -21.713
ATOM   5072 H2   TIP   904      -7.016  -4.770 -21.347
ATOM   5073 O    TIP   905       1.193 -24.302 -23.935
ATOM   5074 H1   TIP   905       1.329 -23.811 -23.125
ATOM   5075 H2   TIP   905       2.042 -24.278 -24.376
ATOM   5076 O    TIP   906      19.735  -8.120 -21.280
ATOM   5077 H1   TIP   906      20.059  -8.896 -21.738
ATOM   5078 H2   TIP   906      19.473  -8.441 -20.418
ATOM   5079 O    TIP   907     -23.630  30.976 -10.869
ATOM   5080 H1   TIP   907     -22.766  30.964 -11.279
ATOM   5081 H2   TIP   907     -24.195  30.506 -11.482
ATOM   5082 O    TIP   908     -12.504  18.908   1.480
ATOM   5083 H1   TIP   908     -13.032  18.243   1.038
ATOM   5084 H2   TIP   908     -11.633  18.818   1.094
ATOM   5085 O    TIP   909      16.739  -4.134   7.101
ATOM   5086 H1   TIP   909      16.427  -3.436   6.526
ATOM   5087 H2   TIP   909      17.246  -3.682   7.775
ATOM   5088 O    TIP   910      23.293  14.528  -4.151
ATOM   5089 H1   TIP   910      24.055  14.845  -4.635
ATOM   5090 H2   TIP   910      23.625  14.344  -3.273
ATOM   5091 O    TIP   911     -15.393 -30.034   6.145
ATOM   5092 H1   TIP   911     -15.558 -30.020   5.202
ATOM   5093 H2   TIP   911     -15.990 -30.700   6.484
ATOM   5094 O    TIP   912      26.270  -8.445  -7.990
ATOM   5095 H1   TIP   912      26.455  -7.618  -7.544
ATOM   5096 H2   TIP   912      26.265  -9.099  -7.292
ATOM   5097 O    TIP   913      24.130 -21.957   6.166
ATOM   5098 H1   TIP   913      24.795 -21.721   5.518
ATOM   5099 H2   TIP   913      23.743 -21.122   6.428
ATOM   5100 O    TIP   914       2.309  -1.566  12.156
ATOM   5101 H1   TIP   914       1.652  -1.139  11.606
ATOM   5102 H2   TIP   914       2.980  -1.863  11.542
ATOM   5103 O    TIP   915     -27.786 -21.096  -5.343
ATOM   5104 H1   TIP   915     -27.375 -21.641  -6.014
ATOM   5105 H2   TIP   915     -27.427 -20.221  -5.490
ATOM   5106 O    TIP   916       9.255 -28.925  -3.277
ATOM   5107 H1   TIP   916       8.633 -29.562  -2.925
ATOM   5108 H2   TIP   916       9.798 -29.429  -3.882
ATOM   5109 O    TIP   917      10.816 -30.686 -10.940
ATOM   5110 H1   TIP   917      11.447 -29.969 -10.882
ATOM   5111 H2   TIP   917      11.301 -31.400 -11.355
ATOM   5112 O    TIP   918      21.458  19.743   0.171
ATOM   5113 H1   TIP   918      21.961  20.284  -0.437
ATOM   5114 H2   TIP   918      22.113  19.377   0.766
ATOM   5115 O    TIP   919      15.075 -21.106 -21.747
ATOM   5116 H1   TIP   919      15.744 -20.951 -21.081
ATOM   5117 H2   TIP   919      15.506 -21.663 -22.395
ATOM   5118 O    TIP   920     -22.647 -20.261 -10.259
ATOM   5119 H1   TIP   920     -22.441 -19.726  -9.493
ATOM   5120 H2   TIP   920     -23.166 -19.687 -10.822
ATOM   5121 O    TIP   921      13.735 -29.062  -2.319
ATOM   5122 H1   TIP   921      12.973 -28.482  -2.315
ATOM   5123 H2   TIP   921      14.211 -28.838  -1.520
ATOM   5124 O    TIP   922     -18.389 -11.552  -0.588
ATOM   5125 H1   TIP   922     -17.935 -12.276  -0.158
ATOM   5126 H2   TIP   922     -18.570 -10.929   0.116
ATOM   5127 O    TIP   923      28.238 -15.408 -12.937
ATOM   5128 H1   TIP   923      27.368 -15.783 -13.077
ATOM   5129 H2   TIP   923      28.260 -14.635 -13.500
ATOM   5130 O    TIP   924       9.239 -28.156   0.172
ATOM   5131 H1   TIP   924       9.122 -28.377   1.095
ATOM   5132 H2   TIP   924       9.834 -27.406   0.178
ATOM   5133 O    TIP   925      25.537  15.754  -9.812
ATOM   5134 H1   TIP   925      24.617  15.502  -9.893
ATOM   5135 H2   TIP   925      25.902  15.134  -9.181
ATOM   5136 O    TIP   926      24.940  -9.086  -3.700
ATOM   5137 H1   TIP   926      25.821  -8.724  -3.786
ATOM   5138 H2   TIP   926      24.490  -8.488  -3.103
ATOM   5139 O    TIP   927       6.931  18.983  -2.699
ATOM   5140 H1   TIP   927       7.118  18.313  -2.042
ATOM   5141 H2   TIP   927       7.779  19.389  -2.877
ATOM   5142 O    TIP   928      19.554  12.372  -9.043
ATOM   5143 H1   TIP   928      19.716  11.876  -9.845
ATOM   5144 H2   TIP   928      19.716  11.748  -8.336
ATOM   5145 O    TIP   929     -17.251   7.826 -13.225
ATOM   5146 H1   TIP   929     -17.489   7.465 -12.371
ATOM   5147 H2   TIP   929     -16.555   8.455 -13.035
ATOM   5148 O    TIP   930      23.330 -11.611   3.942
ATOM   5149 H1   TIP   930      24.167 -11.148   3.911
ATOM   5150 H2   TIP   930      23.036 -11.517   4.848
ATOM   5151 O    TIP   931      17.925 -22.523 -16.486
ATOM   5152 H1   TIP   931      18.326 -21.808 -16.980
ATOM   5153 H2   TIP   931      18.449 -23.292 -16.708
ATOM   5154 O    TIP   932      13.412  -4.523  11.472
ATOM   5155 H1   TIP   932      13.095  -3.649  11.700
ATOM   5156 H2   TIP   932      13.781  -4.425  10.595
ATOM   5157 O    TIP   933     -25.410  -7.130 -11.158
ATOM   5158 H1   TIP   933     -26.310  -6.972 -11.441
ATOM   5159 H2   TIP   933     -24.908  -7.186 -11.971
ATOM   5160 O    TIP   934     -17.889  12.597 -16.011
ATOM   5161 H1   TIP   934     -18.493  11.861 -16.108
ATOM   5162 H2   TIP   934     -17.021  12.214 -16.139
ATOM   5163 O    TIP   935       6.874  12.664   2.738
ATOM   5164 H1   TIP   935       6.481  12.002   2.170
ATOM   5165 H2   TIP   935       6.268  12.740   3.474
ATOM   5166 O    TIP   936      16.008  -6.442 -19.483
ATOM   5167 H1   TIP   936      15.532  -5.773 -18.992
ATOM   5168 H2   TIP   936      16.192  -7.128 -18.841
ATOM   5169 O    TIP   937      20.378  18.155   2.872
ATOM   5170 H1   TIP   937      20.281  17.203   2.863
ATOM   5171 H2   TIP   937      21.236  18.313   2.479
ATOM   5172 O    TIP   938       5.417 -23.252 -21.924
ATOM   5173 H1   TIP   938       5.825 -22.478 -21.536
ATOM   5174 H2   TIP   938       4.910 -23.640 -21.211
ATOM   5175 O    TIP   939      -4.984  25.408 -21.862
ATOM   5176 H1   TIP   939      -5.035  24.736 -21.183
ATOM   5177 H2   TIP   939      -4.058  25.440 -22.100
ATOM   5178 O    TIP   940       6.171  -2.229 -20.187
ATOM   5179 H1   TIP   940       6.995  -2.711 -20.118
ATOM   5180 H2   TIP   940       6.256  -1.722 -20.994
ATOM   5181 O    TIP   941     -14.955  10.229 -15.032
ATOM   5182 H1   TIP   941     -14.211   9.627 -15.054
ATOM   5183 H2   TIP   941     -14.811  10.817 -15.773
ATOM   5184 O    TIP   942      -7.151   0.505 -20.455
ATOM   5185 H1   TIP   942      -6.620  -0.003 -19.842
ATOM   5186 H2   TIP   942      -6.518   1.024 -20.951
ATOM   5187 O    TIP   943      23.814  -0.185  -7.298
ATOM   5188 H1   TIP   943      23.334  -0.099  -8.122
ATOM   5189 H2   TIP   943      24.148   0.694  -7.121
ATOM   5190 O    TIP   944      16.243   7.590 -14.187
ATOM   5191 H1   TIP   944      15.827   8.027 -14.930
ATOM   5192 H2   TIP   944      17.115   7.355 -14.503
ATOM   5193 O    TIP   945      27.240 -15.592  -4.780
ATOM   5194 H1   TIP   945      27.761 -14.846  -4.483
ATOM   5195 H2   TIP   945      27.077 -15.417  -5.707
ATOM   5196 O    TIP   946      23.207  -2.269 -14.697
ATOM   5197 H1   TIP   946      22.705  -3.027 -14.399
ATOM   5198 H2   TIP   946      22.928  -2.136 -15.602
ATOM   5199 O    TIP   947       3.572  21.893  -7.779
ATOM   5200 H1   TIP   947       3.842  21.427  -8.570
ATOM   5201 H2   TIP   947       3.539  22.813  -8.041
ATOM   5202 O    TIP   948       7.529   7.901   4.566
ATOM   5203 H1   TIP   948       7.210   7.478   5.363
ATOM   5204 H2   TIP   948       8.254   8.452   4.860
ATOM   5205 O    TIP   949      13.014 -22.026   3.861
ATOM   5206 H1   TIP   949      12.118 -22.157   4.170
ATOM   5207 H2   TIP   949      13.562 -22.445   4.524
ATOM   5208 O    TIP   950      20.680 -14.046 -17.184
ATOM   5209 H1   TIP   950      21.045 -14.073 -18.068
ATOM   5210 H2   TIP   950      21.401 -14.319 -16.617
ATOM   5211 O    TIP   951      -7.540 -25.382 -24.952
ATOM   5212 H1   TIP   951      -8.011 -26.086 -24.508
ATOM   5213 H2   TIP   951      -7.320 -24.763 -24.256
ATOM   5214 O    TIP   952      20.506  16.200 -14.927
ATOM   5215 H1   TIP   952      21.321  15.838 -15.275
ATOM   5216 H2   TIP   952      20.649  16.250 -13.982
ATOM   5217 O    TIP   953     -24.417  -0.944 -10.273
ATOM   5218 H1   TIP   953     -23.465  -0.856 -10.318
ATOM   5219 H2   TIP   953     -24.560  -1.822  -9.920
ATOM   5220 O    TIP   954      -4.216 -21.284  10.218
ATOM   5221 H1   TIP   954      -3.846 -21.927   9.613
ATOM   5222 H2   TIP   954      -4.448 -20.538   9.665
ATOM   5223 O    TIP   955      -2.362  -2.585 -19.034
ATOM   5224 H1   TIP   955      -1.671  -3.199 -19.280
ATOM   5225 H2   TIP   955      -2.394  -1.957 -19.755
ATOM   5226 O    TIP   956     -12.446 -25.443   1.059
ATOM   5227 H1   TIP   956     -12.234 -26.168   1.646
ATOM   5228 H2   TIP   956     -11.798 -24.769   1.264
ATOM   5229 O    TIP   957      -9.715  24.366 -21.873
ATOM   5230 H1   TIP   957      -8.817  24.621 -22.086
ATOM   5231 H2   TIP   957      -9.714  23.411 -21.933
ATOM   5232 O    TIP   958      -8.979 -13.859   4.651
ATOM   5233 H1   TIP   958      -9.814 -13.419   4.499
ATOM   5234 H2   TIP   958      -8.318 -13.192   4.467
ATOM   5235 O    TIP   959      17.098  11.360 -13.019
ATOM   5236 H1   TIP   959      16.154  11.475 -13.127
ATOM   5237 H2   TIP   959      17.281  11.690 -12.139
ATOM   5238 O    TIP   960       3.797 -15.059 -18.680
ATOM   5239 H1   TIP   960       2.960 -14.771 -18.318
ATOM   5240 H2   TIP   960       4.056 -15.797 -18.129
ATOM   5241 O    TIP   961     -10.812 -15.982 -19.454
ATOM   5242 H1   TIP   961     -11.213 -16.776 -19.099
ATOM   5243 H2   TIP   961     -11.184 -15.271 -18.932
ATOM   5244 O    TIP   962     -25.682   4.444  -7.862
ATOM   5245 H1   TIP   962     -26.036   4.051  -7.065
ATOM   5246 H2   TIP   962     -24.864   4.856  -7.584
ATOM   5247 O    TIP   963       4.107   8.819 -21.367
ATOM   5248 H1   TIP   963       3.504   9.170 -22.023
ATOM   5249 H2   TIP   963       4.918   8.658 -21.847
ATOM   5250 O    TIP   964      18.734  13.297 -21.359
ATOM   5251 H1   TIP   964      17.974  12.778 -21.095
ATOM   5252 H2   TIP   964      19.417  12.650 -21.535
ATOM   5253 O    TIP   965       7.445  20.950   7.218
ATOM   5254 H1   TIP   965       7.278  21.089   6.286
ATOM   5255 H2   TIP   965       7.999  20.170   7.250
ATOM   5256 O    TIP   966      -3.619   0.073 -15.199
ATOM   5257 H1   TIP   966      -3.234  -0.663 -15.674
ATOM   5258 H2   TIP   966      -4.270  -0.326 -14.621
ATOM   5259 O    TIP   967      25.512 -10.617  -0.723
ATOM   5260 H1   TIP   967      25.803 -10.244  -1.556
ATOM   5261 H2   TIP   967      24.850 -10.004  -0.403
ATOM   5262 O    TIP   968     -19.803   4.392 -19.664
ATOM   5263 H1   TIP   968     -19.406   5.259 -19.751
ATOM   5264 H2   TIP   968     -20.339   4.293 -20.450
ATOM   5265 O    TIP   969      -9.012  10.459 -11.045
ATOM   5266 H1   TIP   969      -8.572   9.790 -11.570
ATOM   5267 H2   TIP   969      -8.635  10.364 -10.171
ATOM   5268 O    TIP   970       1.017   6.188 -30.466
ATOM   5269 H1   TIP   970       1.111   5.257 -30.666
ATOM   5270 H2   TIP   970       0.073   6.320 -30.371
ATOM   5271 O    TIP   971     -14.646 -12.946 -22.181
ATOM   5272 H1   TIP   971     -14.631 -13.297 -21.290
ATOM   5273 H2   TIP   971     -15.576 -12.882 -22.399
ATOM   5274 O    TIP   972      15.689 -25.532 -20.882
ATOM   5275 H1   TIP   972      15.523 -26.467 -21.005
ATOM   5276 H2   TIP   972      14.895 -25.103 -21.200
ATOM   5277 O    TIP   973     -21.133  10.994 -15.510
ATOM   5278 H1   TIP   973     -21.008  11.084 -14.566
ATOM   5279 H2   TIP   973     -20.910  10.082 -15.696
ATOM   5280 O    TIP   974       0.391   1.028 -24.527
ATOM   5281 H1   TIP   974       0.348   1.192 -23.585
ATOM   5282 H2   TIP   974       0.636   0.106 -24.600
ATOM   5283 O    TIP   975       5.216   8.973   3.936
ATOM   5284 H1   TIP   975       6.005   8.480   4.157
ATOM   5285 H2   TIP   975       4.521   8.557   4.446
ATOM   5286 O    TIP   976      11.989  11.903   7.597
ATOM   5287 H1   TIP   976      12.720  12.519   7.656
ATOM   5288 H2   TIP   976      11.643  12.025   6.713
ATOM   5289 O    TIP   977      15.639  -9.146 -18.327
ATOM   5290 H1   TIP   977      15.103  -9.630 -17.699
ATOM   5291 H2   TIP   977      15.735  -9.741 -19.070
ATOM   5292 O    TIP   978      -4.555  14.139  -9.306
ATOM   5293 H1   TIP   978      -5.077  13.746  -8.607
ATOM   5294 H2   TIP   978      -4.932  13.788 -10.113
ATOM   5295 O    TIP   979      -8.785  27.261 -17.022
ATOM   5296 H1   TIP   979      -8.225  27.195 -17.796
ATOM   5297 H2   TIP   979      -8.545  26.505 -16.487
ATOM   5298 O    TIP   980      26.462 -11.908  -4.124
ATOM   5299 H1   TIP   980      26.857 -12.719  -3.805
ATOM   5300 H2   TIP   980      25.549 -11.957  -3.842
ATOM   5301 O    TIP   981      27.529 -11.311   1.755
ATOM   5302 H1   TIP   981      27.803 -12.226   1.693
ATOM   5303 H2   TIP   981      26.938 -11.186   1.014
ATOM   5304 O    TIP   982      -7.143   7.978   6.644
ATOM   5305 H1   TIP   982      -6.403   8.204   6.081
ATOM   5306 H2   TIP   982      -7.345   7.069   6.422
ATOM   5307 O    TIP   983       5.812  -2.668 -24.112
ATOM   5308 H1   TIP   983       6.567  -2.245 -23.703
ATOM   5309 H2   TIP   983       6.184  -3.184 -24.827
ATOM   5310 O    TIP   984      13.525 -14.252   9.774
ATOM   5311 H1   TIP   984      13.475 -13.824   8.920
ATOM   5312 H2   TIP   984      12.715 -14.759   9.836
ATOM   5313 O    TIP   985      15.189 -28.593 -12.600
ATOM   5314 H1   TIP   985      16.040 -28.784 -12.207
ATOM   5315 H2   TIP   985      14.586 -28.547 -11.859
ATOM   5316 O    TIP   986      20.875 -16.345  15.025
ATOM   5317 H1   TIP   986      20.552 -16.320  15.926
ATOM   5318 H2   TIP   986      20.158 -16.731  14.523
ATOM   5319 O    TIP   987      -8.795  16.910 -14.130
ATOM   5320 H1   TIP   987      -9.529  17.020 -14.734
ATOM   5321 H2   TIP   987      -8.316  17.737 -14.179
ATOM   5322 O    TIP   988       1.062  13.204 -17.325
ATOM   5323 H1   TIP   988       0.328  13.738 -17.627
ATOM   5324 H2   TIP   988       1.500  13.747 -16.669
ATOM   5325 O    TIP   989       0.125  27.258  -4.904
ATOM   5326 H1   TIP   989      -0.729  27.135  -5.316
ATOM   5327 H2   TIP   989       0.396  26.379  -4.641
ATOM   5328 O    TIP   990     -13.842  25.278  -5.699
ATOM   5329 H1   TIP   990     -14.627  25.362  -6.240
ATOM   5330 H2   TIP   990     -14.050  24.580  -5.079
ATOM   5331 O    TIP   991      20.662  11.169 -11.425
ATOM   5332 H1   TIP   991      21.607  11.045 -11.515
ATOM   5333 H2   TIP   991      20.399  11.611 -12.232
ATOM   5334 O    TIP   992      -6.570 -30.289  -2.725
ATOM   5335 H1   TIP   992      -6.184 -31.036  -3.182
ATOM   5336 H2   TIP   992      -6.573 -29.585  -3.374
ATOM   5337 O    TIP   993       1.447  -0.308 -19.227
ATOM   5338 H1   TIP   993       2.328  -0.536 -18.930
ATOM   5339 H2   TIP   993       0.959  -0.133 -18.423
ATOM   5340 O    TIP   994     -22.527  14.625  -6.994
ATOM   5341 H1   TIP   994     -23.437  14.895  -7.118
ATOM   5342 H2   TIP   994     -22.019  15.239  -7.524
ATOM   5343 O    TIP   995     -19.056  -9.972   1.490
ATOM   5344 H1   TIP   995     -19.644 -10.435   2.086
ATOM   5345 H2   TIP   995     -19.530  -9.174   1.256
ATOM   5346 O    TIP   996     -19.366  -1.701   0.576
ATOM   5347 H1   TIP   996     -20.250  -1.770   0.216
ATOM   5348 H2   TIP   996     -18.946  -1.018   0.054
ATOM   5349 O    TIP   997       7.964  20.626 -15.139
ATOM   5350 H1   TIP   997       7.361  21.308 -14.845
ATOM   5351 H2   TIP   997       7.409  19.859 -15.279
ATOM   5352 O    TIP   998       5.851  10.265 -25.447
ATOM   5353 H1   TIP   998       5.021  10.257 -24.971
ATOM   5354 H2   TIP   998       5.922   9.387 -25.821
ATOM   5355 O    TIP   999       0.077 -26.312   1.595
ATOM   5356 H1   TIP   999      -0.085 -25.482   2.044
ATOM   5357 H2   TIP   999      -0.690 -26.847   1.796
ATOM   5358 O    TIP  1000      -6.405   8.535 -14.624
ATOM   5359 H1   TIP  1000      -6.445   9.112 -15.386
ATOM   5360 H2   TIP  1000      -6.684   7.681 -14.953
ATOM   5361 O    TIP  1001     -16.785   1.188 -19.233
ATOM   5362 H1   TIP  1001     -16.257   1.095 -20.025
ATOM   5363 H2   TIP  1001     -16.718   2.116 -19.007
ATOM   5364 O    TIP  1002     -23.712   1.866  -5.993
ATOM   5365 H1   TIP  1002     -23.563   1.193  -5.329
ATOM   5366 H2   TIP  1002     -24.660   1.999  -5.992
ATOM   5367 O    TIP  1003      -3.638 -28.441 -22.742
ATOM   5368 H1   TIP  1003      -4.216 -29.130 -23.069
ATOM   5369 H2   TIP  1003      -3.206 -28.097 -23.523
ATOM   5370 O    TIP  1004      -1.824  30.335  -9.406
ATOM   5371 H1   TIP  1004      -2.734  30.554  -9.204
ATOM   5372 H2   TIP  1004      -1.875  29.499  -9.870
ATOM   5373 O    TIP  1005      -7.614 -19.725   9.457
ATOM   5374 H1   TIP  1005      -6.685 -19.504   9.517
ATOM   5375 H2   TIP  1005      -8.069 -18.931   9.739
ATOM   5376 O    TIP  1006       3.090  26.395 -16.557
ATOM   5377 H1   TIP  1006       3.512  27.194 -16.241
ATOM   5378 H2   TIP  1006       3.166  25.779 -15.829
ATOM   5379 O    TIP  1007      28.012   3.860  -5.694
ATOM   5380 H1   TIP  1007      27.511   4.613  -6.007
ATOM   5381 H2   TIP  1007      28.241   4.081  -4.791
ATOM   5382 O    TIP  1008     -11.025  25.026 -12.009
ATOM   5383 H1   TIP  1008     -11.951  24.963 -12.242
ATOM   5384 H2   TIP  1008     -10.650  25.608 -12.671
ATOM   5385 O    TIP  1009     -15.498  25.932 -10.303
ATOM   5386 H1   TIP  1009     -14.743  25.589  -9.825
ATOM   5387 H2   TIP  1009     -15.914  26.540  -9.691
ATOM   5388 O    TIP  1010      13.770  11.731 -10.649
ATOM   5389 H1   TIP  1010      13.319  12.068  -9.875
ATOM   5390 H2   TIP  1010      13.175  11.919 -11.375
ATOM   5391 O    TIP  1011     -11.472  -1.299 -30.033
ATOM   5392 H1   TIP  1011     -11.654  -0.683 -30.742
ATOM   5393 H2   TIP  1011     -12.022  -1.001 -29.308
ATOM   5394 O    TIP  1012      10.751  25.006  -8.174
ATOM   5395 H1   TIP  1012      10.840  24.091  -8.439
ATOM   5396 H2   TIP  1012      11.466  25.457  -8.621
ATOM   5397 O    TIP  1013     -26.143 -14.509  -5.163
ATOM   5398 H1   TIP  1013     -26.779 -14.719  -5.846
ATOM   5399 H2   TIP  1013     -26.054 -15.319  -4.660
ATOM   5400 O    TIP  1014      18.532  -9.780   5.244
ATOM   5401 H1   TIP  1014      18.914  -9.652   6.112
ATOM   5402 H2   TIP  1014      18.409 -10.726   5.173
ATOM   5403 O    TIP  1015      14.120  -0.659  17.972
ATOM   5404 H1   TIP  1015      14.854  -0.598  18.583
ATOM   5405 H2   TIP  1015      13.416  -1.060  18.481
ATOM   5406 O    TIP  1016       1.483 -23.916   3.595
ATOM   5407 H1   TIP  1016       1.296 -24.137   4.508
ATOM   5408 H2   TIP  1016       0.623 -23.867   3.179
ATOM   5409 O    TIP  1017      16.832 -22.344  -1.291
ATOM   5410 H1   TIP  1017      16.966 -22.949  -0.562
ATOM   5411 H2   TIP  1017      17.647 -21.845  -1.343
ATOM   5412 O    TIP  1018       2.146 -26.866   7.411
ATOM   5413 H1   TIP  1018       2.022 -27.512   6.716
ATOM   5414 H2   TIP  1018       1.276 -26.493   7.551
ATOM   5415 O    TIP  1019      24.932 -14.672   1.544
ATOM   5416 H1   TIP  1019      25.018 -13.966   0.904
ATOM   5417 H2   TIP  1019      25.630 -15.287   1.318
ATOM   5418 O    TIP  1020      -6.734  14.262 -20.480
ATOM   5419 H1   TIP  1020      -5.980  14.844 -20.387
ATOM   5420 H2   TIP  1020      -7.367  14.583 -19.839
ATOM   5421 O    TIP  1021      23.612  -1.461  -0.474
ATOM   5422 H1   TIP  1021      23.513  -0.571  -0.809
ATOM   5423 H2   TIP  1021      24.482  -1.473  -0.075
ATOM   5424 O    TIP  1022     -13.736 -24.246 -17.440
ATOM   5425 H1   TIP  1022     -14.578 -24.530 -17.086
ATOM   5426 H2   TIP  1022     -13.606 -23.369 -17.079
ATOM   5427 O    TIP  1023      15.432  13.789  -2.820
ATOM   5428 H1   TIP  1023      14.555  13.933  -3.174
ATOM   5429 H2   TIP  1023      15.982  14.430  -3.270
ATOM   5430 O    TIP  1024      -5.799  14.802  -0.999
ATOM   5431 H1   TIP  1024      -5.585  14.636  -0.081
ATOM   5432 H2   TIP  1024      -6.029  13.943  -1.352
ATOM   5433 O    TIP  1025      22.085   1.487 -21.492
ATOM   5434 H1   TIP  1025      21.654   2.316 -21.282
ATOM   5435 H2   TIP  1025      22.235   1.526 -22.436
ATOM   5436 O    TIP  1026      -9.290 -22.612   6.962
ATOM   5437 H1   TIP  1026     -10.007 -22.528   6.333
ATOM   5438 H2   TIP  1026      -9.217 -23.554   7.118
ATOM   5439 O    TIP  1027      12.699 -21.880 -20.491
ATOM   5440 H1   TIP  1027      13.433 -21.309 -20.715
ATOM   5441 H2   TIP  1027      12.567 -22.419 -21.271
ATOM   5442 O    TIP  1028     -10.519 -29.405 -19.498
ATOM   5443 H1   TIP  1028     -10.261 -30.303 -19.709
ATOM   5444 H2   TIP  1028     -10.184 -29.261 -18.613
ATOM   5445 O    TIP  1029      -6.462  24.557 -18.929
ATOM   5446 H1   TIP  1029      -6.573  23.875 -19.591
ATOM   5447 H2   TIP  1029      -5.586  24.407 -18.574
ATOM   5448 O    TIP  1030     -27.981   6.419 -12.838
ATOM   5449 H1   TIP  1030     -28.590   7.111 -13.097
ATOM   5450 H2   TIP  1030     -27.234   6.884 -12.462
ATOM   5451 O    TIP  1031      10.959  -4.249   5.548
ATOM   5452 H1   TIP  1031      11.625  -4.559   4.934
ATOM   5453 H2   TIP  1031      10.640  -3.432   5.164
ATOM   5454 O    TIP  1032       2.878  24.597  -7.919
ATOM   5455 H1   TIP  1032       2.818  25.542  -8.062
ATOM   5456 H2   TIP  1032       3.183  24.510  -7.016
ATOM   5457 O    TIP  1033       9.642  -6.669   5.206
ATOM   5458 H1   TIP  1033       9.830  -7.320   5.882
ATOM   5459 H2   TIP  1033       9.975  -5.847   5.563
ATOM   5460 O    TIP  1034      -7.019  -8.669  15.604
ATOM   5461 H1   TIP  1034      -6.395  -9.392  15.661
ATOM   5462 H2   TIP  1034      -6.547  -7.916  15.959
ATOM   5463 O    TIP  1035       8.490  14.918  -7.612
ATOM   5464 H1   TIP  1035       9.388  15.018  -7.926
ATOM   5465 H2   TIP  1035       8.379  13.975  -7.496
ATOM   5466 O    TIP  1036      16.094   4.154   3.764
ATOM   5467 H1   TIP  1036      16.310   3.227   3.661
ATOM   5468 H2   TIP  1036      15.917   4.460   2.874
ATOM   5469 O    TIP  1037      21.849 -13.523 -19.851
ATOM   5470 H1   TIP  1037      21.249 -13.056 -20.432
ATOM   5471 H2   TIP  1037      22.712 -13.169 -20.061
ATOM   5472 O    TIP  1038       3.036 -14.915  18.213
ATOM   5473 H1   TIP  1038       2.292 -14.312  18.195
ATOM   5474 H2   TIP  1038       2.646 -15.774  18.372
ATOM   5475 O    TIP  1039     -24.610 -20.797 -18.139
ATOM   5476 H1   TIP  1039     -24.248 -20.489 -17.309
ATOM   5477 H2   TIP  1039     -25.026 -20.025 -18.521
ATOM   5478 O    TIP  1040       2.448  26.898 -11.596
ATOM   5479 H1   TIP  1040       3.309  26.481 -11.563
ATOM   5480 H2   TIP  1040       2.619  27.778 -11.929
ATOM   5481 O    TIP  1041      -4.252  16.388  -7.821
ATOM   5482 H1   TIP  1041      -3.548  16.383  -7.173
ATOM   5483 H2   TIP  1041      -4.144  15.566  -8.300
ATOM   5484 O    TIP  1042      -0.480 -21.310  12.745
ATOM   5485 H1   TIP  1042      -1.207 -21.786  12.344
ATOM   5486 H2   TIP  1042      -0.524 -20.435  12.359
ATOM   5487 O    TIP  1043      17.226 -12.973 -20.577
ATOM   5488 H1   TIP  1043      18.113 -12.614 -20.563
ATOM   5489 H2   TIP  1043      16.808 -12.552 -21.329
ATOM   5490 O    TIP  1044     -18.373   3.232 -14.791
ATOM   5491 H1   TIP  1044     -18.841   3.321 -15.621
ATOM   5492 H2   TIP  1044     -17.988   4.094 -14.637
ATOM   5493 O    TIP  1045     -23.928   4.299 -18.016
ATOM   5494 H1   TIP  1045     -23.458   3.607 -18.481
ATOM   5495 H2   TIP  1045     -23.471   5.104 -18.258
ATOM   5496 O    TIP  1046      -3.542   6.725  -1.774
ATOM   5497 H1   TIP  1046      -3.279   5.808  -1.842
ATOM   5498 H2   TIP  1046      -3.643   7.014  -2.681
ATOM   5499 O    TIP  1047     -16.248   0.563   3.425
ATOM   5500 H1   TIP  1047     -15.366   0.901   3.578
ATOM   5501 H2   TIP  1047     -16.330  -0.178   4.025
ATOM   5502 O    TIP  1048      17.794   0.097 -25.413
ATOM   5503 H1   TIP  1048      18.163  -0.759 -25.632
ATOM   5504 H2   TIP  1048      18.453   0.506 -24.852
ATOM   5505 O    TIP  1049     -16.465  28.464 -17.963
ATOM   5506 H1   TIP  1049     -15.852  28.386 -18.693
ATOM   5507 H2   TIP  1049     -16.136  27.851 -17.306
ATOM   5508 O    TIP  1050       1.820   7.512 -28.219
ATOM   5509 H1   TIP  1050       1.653   7.160 -29.094
ATOM   5510 H2   TIP  1050       1.702   6.765 -27.633
ATOM   5511 O    TIP  1051      -8.733 -17.630 -20.953
ATOM   5512 H1   TIP  1051      -9.019 -18.528 -21.120
ATOM   5513 H2   TIP  1051      -9.343 -17.302 -20.293
ATOM   5514 O    TIP  1052      19.284 -12.758 -23.953
ATOM   5515 H1   TIP  1052      20.012 -13.378 -23.986
ATOM   5516 H2   TIP  1052      18.501 -13.307 -23.944
ATOM   5517 O    TIP  1053      22.754  -4.128 -22.352
ATOM   5518 H1   TIP  1053      23.349  -4.098 -21.604
ATOM   5519 H2   TIP  1053      23.053  -4.878 -22.867
ATOM   5520 O    TIP  1054      24.179 -18.513 -24.140
ATOM   5521 H1   TIP  1054      23.552 -18.753 -23.459
ATOM   5522 H2   TIP  1054      24.991 -18.332 -23.667
ATOM   5523 O    TIP  1055      25.389  -4.653 -11.392
ATOM   5524 H1   TIP  1055      25.358  -3.753 -11.716
ATOM   5525 H2   TIP  1055      26.154  -4.675 -10.817
ATOM   5526 O    TIP  1056      21.394 -18.035  -0.772
ATOM   5527 H1   TIP  1056      21.487 -18.693  -0.083
ATOM   5528 H2   TIP  1056      21.797 -17.247  -0.408
ATOM   5529 O    TIP  1057      -9.114 -22.531   3.899
ATOM   5530 H1   TIP  1057      -9.695 -22.082   4.513
ATOM   5531 H2   TIP  1057      -8.243 -22.191   4.100
ATOM   5532 O    TIP  1058      16.860 -23.712 -12.843
ATOM   5533 H1   TIP  1058      17.655 -23.201 -12.993
ATOM   5534 H2   TIP  1058      16.204 -23.309 -13.411
ATOM   5535 O    TIP  1059     -30.939  -5.491  -3.666
ATOM   5536 H1   TIP  1059     -31.150  -4.583  -3.881
ATOM   5537 H2   TIP  1059     -31.789  -5.919  -3.565
ATOM   5538 O    TIP  1060     -12.351 -11.772   1.618
ATOM   5539 H1   TIP  1060     -11.577 -12.312   1.459
ATOM   5540 H2   TIP  1060     -12.953 -12.000   0.910
ATOM   5541 O    TIP  1061      30.816   1.626  -6.980
ATOM   5542 H1   TIP  1061      30.379   1.319  -7.774
ATOM   5543 H2   TIP  1061      31.689   1.234  -7.019
ATOM   5544 O    TIP  1062      29.607   4.233 -19.340
ATOM   5545 H1   TIP  1062      29.821   3.686 -18.584
ATOM   5546 H2   TIP  1062      28.777   3.883 -19.663
ATOM   5547 O    TIP  1063      -5.796   1.729   9.570
ATOM   5548 H1   TIP  1063      -5.422   1.205  10.278
ATOM   5549 H2   TIP  1063      -5.505   1.294   8.769
ATOM   5550 O    TIP  1064     -10.247  20.797 -18.629
ATOM   5551 H1   TIP  1064     -10.593  20.463 -19.456
ATOM   5552 H2   TIP  1064     -10.798  21.553 -18.426
ATOM   5553 O    TIP  1065     -18.759 -25.253 -11.247
ATOM   5554 H1   TIP  1065     -18.775 -24.600 -11.947
ATOM   5555 H2   TIP  1065     -17.837 -25.496 -11.167
ATOM   5556 O    TIP  1066      -4.087   4.952 -21.822
ATOM   5557 H1   TIP  1066      -3.573   4.165 -21.998
ATOM   5558 H2   TIP  1066      -4.549   5.126 -22.642
ATOM   5559 O    TIP  1067      10.622 -23.527   7.206
ATOM   5560 H1   TIP  1067      10.635 -22.778   6.610
ATOM   5561 H2   TIP  1067       9.699 -23.637   7.434
ATOM   5562 O    TIP  1068      -4.838 -22.983   4.018
ATOM   5563 H1   TIP  1068      -5.521 -23.320   3.439
ATOM   5564 H2   TIP  1068      -4.314 -23.752   4.245
ATOM   5565 O    TIP  1069      -5.158  29.928  -4.321
ATOM   5566 H1   TIP  1069      -4.258  30.003  -4.638
ATOM   5567 H2   TIP  1069      -5.615  29.446  -5.010
ATOM   5568 O    TIP  1070      17.621 -18.949   6.254
ATOM   5569 H1   TIP  1070      16.976 -18.725   5.584
ATOM   5570 H2   TIP  1070      17.158 -19.546   6.842
ATOM   5571 O    TIP  1071      15.204  -2.147   5.097
ATOM   5572 H1   TIP  1071      16.155  -2.153   5.209
ATOM   5573 H2   TIP  1071      15.073  -2.178   4.150
ATOM   5574 O    TIP  1072       2.789  -7.801   6.737
ATOM   5575 H1   TIP  1072       2.125  -7.262   7.166
ATOM   5576 H2   TIP  1072       2.713  -8.657   7.158
ATOM   5577 O    TIP  1073      -8.629  -3.861 -20.623
ATOM   5578 H1   TIP  1073      -9.293  -4.386 -21.070
ATOM   5579 H2   TIP  1073      -8.784  -2.967 -20.927
ATOM   5580 O    TIP  1074     -18.576   1.229   2.313
ATOM   5581 H1   TIP  1074     -17.680   1.175   2.646
ATOM   5582 H2   TIP  1074     -18.937   0.354   2.452
ATOM   5583 O    TIP  1075      19.177 -18.998  -6.622
ATOM   5584 H1   TIP  1075      19.381 -19.642  -5.945
ATOM   5585 H2   TIP  1075      18.693 -19.489  -7.285
ATOM   5586 O    TIP  1076      28.763  -3.407   3.063
ATOM   5587 H1   TIP  1076      27.885  -3.031   3.114
ATOM   5588 H2   TIP  1076      29.150  -3.233   3.920
ATOM   5589 O    TIP  1077      11.567  -4.997  17.937
ATOM   5590 H1   TIP  1077      12.437  -5.090  18.325
ATOM   5591 H2   TIP  1077      11.682  -4.354  17.238
ATOM   5592 O    TIP  1078       1.736   2.968 -17.188
ATOM   5593 H1   TIP  1078       0.847   3.043 -17.536
ATOM   5594 H2   TIP  1078       2.260   3.546 -17.743
ATOM   5595 O    TIP  1079       4.754  29.225  -3.604
ATOM   5596 H1   TIP  1079       4.083  28.543  -3.562
ATOM   5597 H2   TIP  1079       4.942  29.434  -2.690
ATOM   5598 O    TIP  1080       6.686  11.841 -23.110
ATOM   5599 H1   TIP  1080       6.870  11.013 -23.552
ATOM   5600 H2   TIP  1080       6.905  11.679 -22.193
ATOM   5601 O    TIP  1081      18.576  16.411  -2.134
ATOM   5602 H1   TIP  1081      19.027  17.253  -2.186
ATOM   5603 H2   TIP  1081      18.000  16.399  -2.898
ATOM   5604 O    TIP  1082     -15.196  -1.174   8.841
ATOM   5605 H1   TIP  1082     -14.870  -1.332   9.727
ATOM   5606 H2   TIP  1082     -14.742  -1.820   8.300
ATOM   5607 O    TIP  1083      19.354 -23.610  -7.848
ATOM   5608 H1   TIP  1083      20.109 -23.674  -8.433
ATOM   5609 H2   TIP  1083      19.285 -24.477  -7.448
ATOM   5610 O    TIP  1084      13.533  12.963  -0.248
ATOM   5611 H1   TIP  1084      13.206  12.280  -0.833
ATOM   5612 H2   TIP  1084      13.699  13.711  -0.821
ATOM   5613 O    TIP  1085       8.423 -22.908 -21.949
ATOM   5614 H1   TIP  1085       7.892 -22.436 -22.591
ATOM   5615 H2   TIP  1085       8.340 -22.396 -21.145
ATOM   5616 O    TIP  1086     -11.800 -22.057   0.564
ATOM   5617 H1   TIP  1086     -12.309 -21.575   1.215
ATOM   5618 H2   TIP  1086     -11.235 -22.634   1.078
ATOM   5619 O    TIP  1087      15.296 -10.294 -20.652
ATOM   5620 H1   TIP  1087      15.018  -9.499 -21.108
ATOM   5621 H2   TIP  1087      15.421 -10.939 -21.349
ATOM   5622 O    TIP  1088       3.980  20.180   3.264
ATOM   5623 H1   TIP  1088       3.650  19.875   4.108
ATOM   5624 H2   TIP  1088       4.897  19.905   3.249
ATOM   5625 O    TIP  1089       8.803  20.552  -5.137
ATOM   5626 H1   TIP  1089       8.402  21.418  -5.066
ATOM   5627 H2   TIP  1089       9.411  20.506  -4.400
ATOM   5628 O    TIP  1090      -4.104  21.091 -14.415
ATOM   5629 H1   TIP  1090      -4.158  20.910 -13.477
ATOM   5630 H2   TIP  1090      -3.250  20.749 -14.678
ATOM   5631 O    TIP  1091     -15.126 -14.559 -18.159
ATOM   5632 H1   TIP  1091     -14.510 -14.429 -18.880
ATOM   5633 H2   TIP  1091     -15.989 -14.442 -18.555
ATOM   5634 O    TIP  1092      23.391  29.398  -1.247
ATOM   5635 H1   TIP  1092      23.572  30.329  -1.377
ATOM   5636 H2   TIP  1092      22.846  29.152  -1.994
ATOM   5637 O    TIP  1093       7.277 -26.583  15.189
ATOM   5638 H1   TIP  1093       7.749 -27.335  14.832
ATOM   5639 H2   TIP  1093       7.502 -25.858  14.608
ATOM   5640 O    TIP  1094     -14.922   8.728   1.151
ATOM   5641 H1   TIP  1094     -14.260   8.843   0.470
ATOM   5642 H2   TIP  1094     -15.424   9.543   1.138
ATOM   5643 O    TIP  1095     -17.400  -6.006   1.151
ATOM   5644 H1   TIP  1095     -18.038  -5.503   0.645
ATOM   5645 H2   TIP  1095     -16.568  -5.559   1.001
ATOM   5646 O    TIP  1096      13.667  15.665 -10.836
ATOM   5647 H1   TIP  1096      14.467  15.489 -10.340
ATOM   5648 H2   TIP  1096      13.669  15.011 -11.535
ATOM   5649 O    TIP  1097     -19.934 -17.617   2.558
ATOM   5650 H1   TIP  1097     -20.333 -18.438   2.268
ATOM   5651 H2   TIP  1097     -20.404 -17.393   3.361
ATOM   5652 O    TIP  1098     -17.127  -4.814   8.479
ATOM   5653 H1   TIP  1098     -17.588  -5.525   8.924
ATOM   5654 H2   TIP  1098     -17.012  -5.127   7.582
ATOM   5655 O    TIP  1099      -3.540  11.995   1.106
ATOM   5656 H1   TIP  1099      -3.961  12.846   1.233
ATOM   5657 H2   TIP  1099      -4.169  11.491   0.590
ATOM   5658 O    TIP  1100     -14.836  21.892 -19.849
ATOM   5659 H1   TIP  1100     -15.626  21.396 -20.066
ATOM   5660 H2   TIP  1100     -15.132  22.554 -19.224
ATOM   5661 O    TIP  1101       1.308  29.214  -7.614
ATOM   5662 H1   TIP  1101       1.824  29.775  -7.034
ATOM   5663 H2   TIP  1101       1.928  28.555  -7.926
ATOM   5664 O    TIP  1102      -1.462  26.141  -1.652
ATOM   5665 H1   TIP  1102      -0.665  26.655  -1.784
ATOM   5666 H2   TIP  1102      -1.462  25.933  -0.718
ATOM   5667 O    TIP  1103      23.202  -5.420   2.258
ATOM   5668 H1   TIP  1103      22.889  -4.536   2.066
ATOM   5669 H2   TIP  1103      22.970  -5.563   3.175
ATOM   5670 O    TIP  1104     -21.591 -15.623  -7.918
ATOM   5671 H1   TIP  1104     -22.516 -15.400  -7.814
ATOM   5672 H2   TIP  1104     -21.202 -14.848  -8.323
ATOM   5673 O    TIP  1105     -28.733 -23.144  -8.518
ATOM   5674 H1   TIP  1105     -27.859 -23.094  -8.131
ATOM   5675 H2   TIP  1105     -28.580 -23.119  -9.462
ATOM   5676 O    TIP  1106     -19.305   0.363 -17.139
ATOM   5677 H1   TIP  1106     -19.245   0.219 -16.195
ATOM   5678 H2   TIP  1106     -18.458   0.738 -17.380
ATOM   5679 O    TIP  1107      20.749   1.387  -8.336
ATOM   5680 H1   TIP  1107      20.274   1.462  -9.164
ATOM   5681 H2   TIP  1107      20.646   0.470  -8.081
ATOM   5682 O    TIP  1108       3.447  -1.546  30.464
ATOM   5683 H1   TIP  1108       4.149  -2.006  30.923
ATOM   5684 H2   TIP  1108       3.664  -1.638  29.537
ATOM   5685 O    TIP  1109     -13.224  23.070 -24.454
ATOM   5686 H1   TIP  1109     -12.699  23.810 -24.149
ATOM   5687 H2   TIP  1109     -13.827  23.451 -25.093
ATOM   5688 O    TIP  1110      25.499  -1.738 -18.913
ATOM   5689 H1   TIP  1110      26.351  -2.105 -18.678
ATOM   5690 H2   TIP  1110      25.679  -1.176 -19.666
ATOM   5691 O    TIP  1111      25.496  -6.523 -13.252
ATOM   5692 H1   TIP  1111      25.478  -5.914 -12.513
ATOM   5693 H2   TIP  1111      24.643  -6.417 -13.672
ATOM   5694 O    TIP  1112     -11.399 -14.407  11.729
ATOM   5695 H1   TIP  1112     -11.782 -15.041  12.335
ATOM   5696 H2   TIP  1112     -10.488 -14.325  12.010
ATOM   5697 O    TIP  1113      10.854  17.380 -14.177
ATOM   5698 H1   TIP  1113      10.806  18.268 -14.531
ATOM   5699 H2   TIP  1113      11.336  17.473 -13.356
ATOM   5700 O    TIP  1114     -15.285  -4.052  10.527
ATOM   5701 H1   TIP  1114     -15.177  -3.124  10.738
ATOM   5702 H2   TIP  1114     -15.815  -4.058   9.731
ATOM   5703 O    TIP  1115      21.669   7.712  -6.495
ATOM   5704 H1   TIP  1115      21.312   7.793  -7.379
ATOM   5705 H2   TIP  1115      22.165   8.520  -6.361
ATOM   5706 O    TIP  1116      27.019 -15.763  -7.536
ATOM   5707 H1   TIP  1116      26.408 -16.408  -7.181
ATOM   5708 H2   TIP  1116      27.309 -16.137  -8.367
ATOM   5709 O    TIP  1117     -30.566 -21.718 -17.278
ATOM   5710 H1   TIP  1117     -29.685 -21.376 -17.125
ATOM   5711 H2   TIP  1117     -30.427 -22.626 -17.547
ATOM   5712 O    TIP  1118     -29.418   0.950 -18.243
ATOM   5713 H1   TIP  1118     -29.121   0.070 -18.473
ATOM   5714 H2   TIP  1118     -28.630   1.490 -18.293
ATOM   5715 O    TIP  1119     -22.128  -6.951 -18.107
ATOM   5716 H1   TIP  1119     -21.791  -7.845 -18.059
ATOM   5717 H2   TIP  1119     -22.012  -6.698 -19.022
ATOM   5718 O    TIP  1120      -1.340  -1.516 -25.499
ATOM   5719 H1   TIP  1120      -1.298  -2.469 -25.425
ATOM   5720 H2   TIP  1120      -1.322  -1.346 -26.440
ATOM   5721 O    TIP  1121      21.971 -18.911 -17.142
ATOM   5722 H1   TIP  1121      21.230 -18.939 -16.537
ATOM   5723 H2   TIP  1121      21.584 -18.677 -17.985
ATOM   5724 O    TIP  1122     -18.415  -2.952 -26.375
ATOM   5725 H1   TIP  1122     -18.682  -3.803 -26.723
ATOM   5726 H2   TIP  1122     -19.082  -2.343 -26.690
ATOM   5727 O    TIP  1123     -10.648  23.814 -15.552
ATOM   5728 H1   TIP  1123     -10.444  23.132 -14.911
ATOM   5729 H2   TIP  1123     -10.220  24.599 -15.212
ATOM   5730 O    TIP  1124      25.449  -7.882 -19.777
ATOM   5731 H1   TIP  1124      25.988  -7.544 -19.063
ATOM   5732 H2   TIP  1124      25.028  -8.661 -19.413
ATOM   5733 O    TIP  1125      -8.852  10.553   5.273
ATOM   5734 H1   TIP  1125      -9.668  10.057   5.330
ATOM   5735 H2   TIP  1125      -8.268  10.128   5.902
ATOM   5736 O    TIP  1126      -5.616  25.768  -4.221
ATOM   5737 H1   TIP  1126      -6.362  25.203  -4.021
ATOM   5738 H2   TIP  1126      -5.242  25.986  -3.367
ATOM   5739 O    TIP  1127     -22.430   7.303  -6.304
ATOM   5740 H1   TIP  1127     -23.314   6.938  -6.282
ATOM   5741 H2   TIP  1127     -22.548   8.232  -6.106
ATOM   5742 O    TIP  1128      -4.071   4.342   5.846
ATOM   5743 H1   TIP  1128      -4.653   3.625   5.595
ATOM   5744 H2   TIP  1128      -3.502   4.467   5.087
ATOM   5745 O    TIP  1129     -25.532   3.676 -15.917
ATOM   5746 H1   TIP  1129     -24.808   3.766 -16.537
ATOM   5747 H2   TIP  1129     -25.108   3.524 -15.073
ATOM   5748 O    TIP  1130     -16.290  30.284 -23.391
ATOM   5749 H1   TIP  1130     -15.457  30.752 -23.434
ATOM   5750 H2   TIP  1130     -16.117  29.538 -22.816
ATOM   5751 O    TIP  1131     -21.297   8.297 -15.926
ATOM   5752 H1   TIP  1131     -21.034   7.380 -15.992
ATOM   5753 H2   TIP  1131     -21.548   8.540 -16.817
ATOM   5754 O    TIP  1132      -4.581  25.107   0.791
ATOM   5755 H1   TIP  1132      -4.087  24.290   0.719
ATOM   5756 H2   TIP  1132      -4.278  25.499   1.610
ATOM   5757 O    TIP  1133     -27.477  -4.199 -13.664
ATOM   5758 H1   TIP  1133     -28.375  -4.088 -13.978
ATOM   5759 H2   TIP  1133     -27.007  -4.576 -14.407
ATOM   5760 O    TIP  1134      24.407 -18.303 -12.973
ATOM   5761 H1   TIP  1134      23.795 -18.878 -12.513
ATOM   5762 H2   TIP  1134      23.928 -18.011 -13.748
ATOM   5763 O    TIP  1135      28.827   4.546 -12.020
ATOM   5764 H1   TIP  1135      29.106   3.669 -11.757
ATOM   5765 H2   TIP  1135      27.874   4.530 -11.940
ATOM   5766 O    TIP  1136      -1.558 -24.080 -24.785
ATOM   5767 H1   TIP  1136      -1.707 -23.326 -24.215
ATOM   5768 H2   TIP  1136      -0.623 -24.048 -24.988
ATOM   5769 O    TIP  1137      -1.374 -28.973 -27.541
ATOM   5770 H1   TIP  1137      -1.157 -28.321 -26.875
ATOM   5771 H2   TIP  1137      -0.534 -29.204 -27.935
ATOM   5772 O    TIP  1138      -4.828  -7.216  28.255
ATOM   5773 H1   TIP  1138      -4.162  -7.505  28.879
ATOM   5774 H2   TIP  1138      -4.743  -7.818  27.516
ATOM   5775 O    TIP  1139      -9.714   9.763  -2.083
ATOM   5776 H1   TIP  1139      -9.506  10.563  -2.564
ATOM   5777 H2   TIP  1139      -9.978  10.067  -1.214
ATOM   5778 O    TIP  1140      26.076  -0.776  -5.664
ATOM   5779 H1   TIP  1140      25.327  -0.276  -5.341
ATOM   5780 H2   TIP  1140      26.838  -0.247  -5.430
ATOM   5781 O    TIP  1141       0.348 -13.262  12.395
ATOM   5782 H1   TIP  1141       1.078 -13.175  11.782
ATOM   5783 H2   TIP  1141       0.637 -13.926  13.020
ATOM   5784 O    TIP  1142      22.958 -14.500 -16.061
ATOM   5785 H1   TIP  1142      23.607 -14.392 -16.755
ATOM   5786 H2   TIP  1142      23.006 -13.688 -15.557
ATOM   5787 O    TIP  1143      -2.319 -11.502 -23.631
ATOM   5788 H1   TIP  1143      -2.925 -11.879 -22.994
ATOM   5789 H2   TIP  1143      -1.633 -11.097 -23.101
ATOM   5790 O    TIP  1144      15.053   8.245  -5.146
ATOM   5791 H1   TIP  1144      14.274   8.751  -5.379
ATOM   5792 H2   TIP  1144      15.494   8.774  -4.482
ATOM   5793 O    TIP  1145      15.424  -6.707   2.744
ATOM   5794 H1   TIP  1145      16.242  -7.162   2.941
ATOM   5795 H2   TIP  1145      14.739  -7.306   3.042
ATOM   5796 O    TIP  1146      12.433  -6.630 -23.094
ATOM   5797 H1   TIP  1146      12.247  -5.704 -23.249
ATOM   5798 H2   TIP  1146      12.078  -7.078 -23.861
ATOM   5799 O    TIP  1147       0.076  17.597  -1.472
ATOM   5800 H1   TIP  1147      -0.341  18.022  -2.221
ATOM   5801 H2   TIP  1147       1.014  17.695  -1.631
ATOM   5802 O    TIP  1148      -2.328  15.083   0.132
ATOM   5803 H1   TIP  1148      -1.557  15.148   0.694
ATOM   5804 H2   TIP  1148      -3.027  15.503   0.632
ATOM   5805 O    TIP  1149       1.298  10.806 -18.284
ATOM   5806 H1   TIP  1149       0.961  10.832 -19.179
ATOM   5807 H2   TIP  1149       1.326  11.723 -18.010
ATOM   5808 O    TIP  1150      -9.705  -9.688  28.067
ATOM   5809 H1   TIP  1150      -9.201  -9.986  28.824
ATOM   5810 H2   TIP  1150      -9.064  -9.245  27.511
ATOM   5811 O    TIP  1151      -9.535  30.191  -2.285
ATOM   5812 H1   TIP  1151      -8.839  29.967  -2.903
ATOM   5813 H2   TIP  1151      -9.119  30.144  -1.425
ATOM   5814 O    TIP  1152       5.564  24.906 -18.255
ATOM   5815 H1   TIP  1152       6.314  24.432 -18.612
ATOM   5816 H2   TIP  1152       5.086  24.253 -17.745
ATOM   5817 O    TIP  1153      -3.077  30.458   3.334
ATOM   5818 H1   TIP  1153      -3.185  29.692   3.898
ATOM   5819 H2   TIP  1153      -2.255  30.301   2.871
ATOM   5820 O    TIP  1154      28.964  -6.225 -16.362
ATOM   5821 H1   TIP  1154      28.956  -5.350 -15.974
ATOM   5822 H2   TIP  1154      28.500  -6.772 -15.728
ATOM   5823 O    TIP  1155      -7.198 -29.290 -22.262
ATOM   5824 H1   TIP  1155      -7.047 -30.206 -22.029
ATOM   5825 H2   TIP  1155      -6.693 -29.159 -23.065
ATOM   5826 O    TIP  1156     -22.870   4.301 -20.769
ATOM   5827 H1   TIP  1156     -23.096   3.426 -20.454
ATOM   5828 H2   TIP  1156     -22.905   4.230 -21.722
ATOM   5829 O    TIP  1157     -19.025  17.212  -9.115
ATOM   5830 H1   TIP  1157     -18.376  17.119  -9.812
ATOM   5831 H2   TIP  1157     -19.152  18.156  -9.030
ATOM   5832 O    TIP  1158     -10.175  -4.837 -22.727
ATOM   5833 H1   TIP  1158     -11.057  -5.200 -22.802
ATOM   5834 H2   TIP  1158      -9.926  -4.623 -23.626
ATOM   5835 O    TIP  1159     -15.811  14.341  -9.110
ATOM   5836 H1   TIP  1159     -15.967  15.262  -9.320
ATOM   5837 H2   TIP  1159     -14.871  14.221  -9.242
ATOM   5838 O    TIP  1160      20.039 -24.460 -13.759
ATOM   5839 H1   TIP  1160      20.972 -24.575 -13.938
ATOM   5840 H2   TIP  1160      19.930 -23.516 -13.646
ATOM   5841 O    TIP  1161     -26.229   0.142  -4.697
ATOM   5842 H1   TIP  1161     -25.684  -0.447  -5.218
ATOM   5843 H2   TIP  1161     -26.864  -0.432  -4.270
ATOM   5844 O    TIP  1162      20.326 -27.834  -1.275
ATOM   5845 H1   TIP  1162      19.830 -27.856  -2.093
ATOM   5846 H2   TIP  1162      20.011 -28.591  -0.781
ATOM   5847 O    TIP  1163      10.088  10.432   1.389
ATOM   5848 H1   TIP  1163      10.553  11.235   1.622
ATOM   5849 H2   TIP  1163      10.659   9.998   0.756
ATOM   5850 O    TIP  1164       9.071  30.688  -8.785
ATOM   5851 H1   TIP  1164       8.739  31.527  -8.466
ATOM   5852 H2   TIP  1164       9.778  30.921  -9.386
ATOM   5853 O    TIP  1165     -11.128  -5.471 -25.756
ATOM   5854 H1   TIP  1165     -10.607  -5.392 -26.554
ATOM   5855 H2   TIP  1165     -11.195  -6.413 -25.604
ATOM   5856 O    TIP  1166       4.012  12.268 -22.779
ATOM   5857 H1   TIP  1166       4.944  12.132 -22.948
ATOM   5858 H2   TIP  1166       3.947  13.186 -22.515
ATOM   5859 O    TIP  1167      15.354 -25.286   7.525
ATOM   5860 H1   TIP  1167      14.875 -26.104   7.393
ATOM   5861 H2   TIP  1167      14.981 -24.914   8.323
ATOM   5862 O    TIP  1168       6.615  -6.057   4.650
ATOM   5863 H1   TIP  1168       6.820  -5.129   4.540
ATOM   5864 H2   TIP  1168       7.439  -6.508   4.466
ATOM   5865 O    TIP  1169      -7.264  17.532  -6.381
ATOM   5866 H1   TIP  1169      -8.008  18.128  -6.296
ATOM   5867 H2   TIP  1169      -6.819  17.815  -7.180
ATOM   5868 O    TIP  1170       2.294  20.413 -18.130
ATOM   5869 H1   TIP  1170       1.662  21.127 -18.211
ATOM   5870 H2   TIP  1170       2.605  20.264 -19.022
ATOM   5871 O    TIP  1171      -6.279  21.092 -10.376
ATOM   5872 H1   TIP  1171      -7.120  20.778 -10.045
ATOM   5873 H2   TIP  1171      -6.452  21.324 -11.289
ATOM   5874 O    TIP  1172     -18.520 -23.490  -7.930
ATOM   5875 H1   TIP  1172     -19.234 -23.405  -8.562
ATOM   5876 H2   TIP  1172     -18.388 -24.433  -7.842
ATOM   5877 O    TIP  1173     -20.368 -20.030  -7.258
ATOM   5878 H1   TIP  1173     -19.495 -19.967  -6.870
ATOM   5879 H2   TIP  1173     -20.964 -20.035  -6.509
ATOM   5880 O    TIP  1174       8.078 -26.564   8.225
ATOM   5881 H1   TIP  1174       8.236 -25.631   8.083
ATOM   5882 H2   TIP  1174       8.049 -26.941   7.346
ATOM   5883 O    TIP  1175     -20.773 -11.532  -2.024
ATOM   5884 H1   TIP  1175     -21.248 -12.116  -1.433
ATOM   5885 H2   TIP  1175     -20.017 -11.240  -1.516
ATOM   5886 O    TIP  1176     -14.881 -15.302 -28.065
ATOM   5887 H1   TIP  1176     -14.343 -16.041 -27.779
ATOM   5888 H2   TIP  1176     -15.696 -15.701 -28.367
ATOM   5889 O    TIP  1177     -23.797  -1.600 -18.868
ATOM   5890 H1   TIP  1177     -23.138  -1.609 -19.563
ATOM   5891 H2   TIP  1177     -24.266  -0.775 -18.992
ATOM   5892 O    TIP  1178       6.812  14.988  -9.769
ATOM   5893 H1   TIP  1178       6.358  15.830  -9.749
ATOM   5894 H2   TIP  1178       7.433  15.033  -9.042
ATOM   5895 O    TIP  1179      -1.615   5.635 -17.926
ATOM   5896 H1   TIP  1179      -2.408   6.159 -17.814
ATOM   5897 H2   TIP  1179      -1.501   5.571 -18.874
ATOM   5898 O    TIP  1180      -1.481   1.586 -15.069
ATOM   5899 H1   TIP  1180      -2.283   1.068 -15.008
ATOM   5900 H2   TIP  1180      -0.999   1.380 -14.268
ATOM   5901 O    TIP  1181     -28.142 -15.642  -6.404
ATOM   5902 H1   TIP  1181     -28.609 -16.352  -5.965
ATOM   5903 H2   TIP  1181     -28.647 -15.478  -7.200
ATOM   5904 O    TIP  1182      30.599  -2.730 -10.259
ATOM   5905 H1   TIP  1182      30.609  -2.449  -9.344
ATOM   5906 H2   TIP  1182      31.490  -2.571 -10.570
ATOM   5907 O    TIP  1183     -18.274   9.469  -0.923
ATOM   5908 H1   TIP  1183     -17.609   8.804  -1.101
ATOM   5909 H2   TIP  1183     -18.379   9.933  -1.754
ATOM   5910 O    TIP  1184      -9.739  -4.926   6.499
ATOM   5911 H1   TIP  1184      -9.406  -4.816   5.609
ATOM   5912 H2   TIP  1184      -9.830  -4.034   6.834
ATOM   5913 O    TIP  1185       7.278  15.815  -2.488
ATOM   5914 H1   TIP  1185       7.055  15.755  -3.417
ATOM   5915 H2   TIP  1185       7.989  15.185  -2.370
ATOM   5916 O    TIP  1186     -18.867 -30.340 -11.854
ATOM   5917 H1   TIP  1186     -18.116 -30.767 -12.266
ATOM   5918 H2   TIP  1186     -19.591 -30.952 -11.980
ATOM   5919 O    TIP  1187      20.485 -21.275  -0.933
ATOM   5920 H1   TIP  1187      21.384 -21.512  -1.157
ATOM   5921 H2   TIP  1187      20.567 -20.737  -0.145
ATOM   5922 O    TIP  1188     -22.879   1.756 -19.461
ATOM   5923 H1   TIP  1188     -23.683   1.268 -19.283
ATOM   5924 H2   TIP  1188     -22.180   1.108 -19.374
ATOM   5925 O    TIP  1189      -6.510   4.582 -19.327
ATOM   5926 H1   TIP  1189      -6.807   4.162 -20.134
ATOM   5927 H2   TIP  1189      -6.876   4.043 -18.626
ATOM   5928 O    TIP  1190     -13.315 -28.665 -11.590
ATOM   5929 H1   TIP  1190     -12.788 -28.639 -12.389
ATOM   5930 H2   TIP  1190     -13.537 -27.750 -11.419
ATOM   5931 O    TIP  1191       8.095   6.491   9.563
ATOM   5932 H1   TIP  1191       8.337   7.313   9.987
ATOM   5933 H2   TIP  1191       7.559   6.034  10.211
ATOM   5934 O    TIP  1192      27.068  -3.359  -4.941
ATOM   5935 H1   TIP  1192      26.832  -2.487  -5.255
ATOM   5936 H2   TIP  1192      28.018  -3.405  -5.050
ATOM   5937 O    TIP  1193       5.217  17.079  -9.969
ATOM   5938 H1   TIP  1193       4.977  17.554 -10.764
ATOM   5939 H2   TIP  1193       5.539  17.754  -9.372
ATOM   5940 O    TIP  1194       7.428  -8.697  12.175
ATOM   5941 H1   TIP  1194       7.649  -9.617  12.324
ATOM   5942 H2   TIP  1194       6.512  -8.712  11.899
ATOM   5943 O    TIP  1195     -14.407   3.368  15.822
ATOM   5944 H1   TIP  1195     -14.569   4.104  15.233
ATOM   5945 H2   TIP  1195     -13.711   3.674  16.403
ATOM   5946 O    TIP  1196       8.967 -14.860  12.734
ATOM   5947 H1   TIP  1196       9.493 -14.064  12.815
ATOM   5948 H2   TIP  1196       8.068 -14.546  12.637
ATOM   5949 O    TIP  1197      -3.400 -30.586 -28.050
ATOM   5950 H1   TIP  1197      -2.663 -30.043 -27.770
ATOM   5951 H2   TIP  1197      -4.139 -29.981 -28.100
ATOM   5952 O    TIP  1198     -11.694 -18.755   9.621
ATOM   5953 H1   TIP  1198     -11.972 -19.614   9.302
ATOM   5954 H2   TIP  1198     -11.511 -18.251   8.828
ATOM   5955 O    TIP  1199     -21.847   3.698   6.429
ATOM   5956 H1   TIP  1199     -22.064   2.895   5.955
ATOM   5957 H2   TIP  1199     -21.318   4.205   5.813
ATOM   5958 O    TIP  1200       7.003  19.745   0.149
ATOM   5959 H1   TIP  1200       7.879  19.577  -0.199
ATOM   5960 H2   TIP  1200       6.498  18.966  -0.085
ATOM   5961 O    TIP  1201       2.016   4.728   6.359
ATOM   5962 H1   TIP  1201       2.620   4.202   5.835
ATOM   5963 H2   TIP  1201       2.195   4.471   7.263
ATOM   5964 O    TIP  1202      11.462 -27.538  -2.171
ATOM   5965 H1   TIP  1202      10.686 -27.962  -2.538
ATOM   5966 H2   TIP  1202      11.147 -27.107  -1.377
ATOM   5967 O    TIP  1203     -13.511  26.457 -12.355
ATOM   5968 H1   TIP  1203     -13.319  27.386 -12.226
ATOM   5969 H2   TIP  1203     -13.985  26.198 -11.565
ATOM   5970 O    TIP  1204      26.139 -15.912  -1.893
ATOM   5971 H1   TIP  1204      25.904 -15.358  -2.638
ATOM   5972 H2   TIP  1204      27.025 -15.635  -1.658
ATOM   5973 O    TIP  1205      -7.598 -29.059   2.431
ATOM   5974 H1   TIP  1205      -6.747 -29.289   2.804
ATOM   5975 H2   TIP  1205      -7.764 -29.736   1.775
ATOM   5976 O    TIP  1206      28.745 -12.667 -11.667
ATOM   5977 H1   TIP  1206      27.906 -12.826 -11.234
ATOM   5978 H2   TIP  1206      28.511 -12.274 -12.508
ATOM   5979 O    TIP  1207       0.286 -10.564  13.107
ATOM   5980 H1   TIP  1207       0.761 -10.163  13.834
ATOM   5981 H2   TIP  1207      -0.558 -10.816  13.480
ATOM   5982 O    TIP  1208      25.677  18.730   6.578
ATOM   5983 H1   TIP  1208      25.599  17.780   6.655
ATOM   5984 H2   TIP  1208      26.437  18.865   6.012
ATOM   5985 O    TIP  1209      -1.585 -26.930  10.047
ATOM   5986 H1   TIP  1209      -2.386 -26.527   9.714
ATOM   5987 H2   TIP  1209      -1.623 -26.795  10.994
ATOM   5988 O    TIP  1210     -10.634  14.040  -5.284
ATOM   5989 H1   TIP  1210     -10.597  14.996  -5.241
ATOM   5990 H2   TIP  1210     -10.559  13.838  -6.217
ATOM   5991 O    TIP  1211      18.177 -29.503  -3.250
ATOM   5992 H1   TIP  1211      18.949 -29.232  -3.746
ATOM   5993 H2   TIP  1211      17.721 -30.113  -3.830
ATOM   5994 O    TIP  1212       2.356  14.840 -15.421
ATOM   5995 H1   TIP  1212       2.728  14.232 -14.782
ATOM   5996 H2   TIP  1212       2.215  15.649 -14.929
ATOM   5997 O    TIP  1213      11.866 -17.986  10.556
ATOM   5998 H1   TIP  1213      10.998 -18.330  10.764
ATOM   5999 H2   TIP  1213      12.078 -18.365   9.704
ATOM   6000 O    TIP  1214       0.933  13.490   0.025
ATOM   6001 H1   TIP  1214       0.775  14.185   0.664
ATOM   6002 H2   TIP  1214       1.246  13.947  -0.755
ATOM   6003 O    TIP  1215     -20.848 -27.203  -8.208
ATOM   6004 H1   TIP  1215     -21.289 -26.510  -8.700
ATOM   6005 H2   TIP  1215     -19.947 -26.894  -8.113
ATOM   6006 O    TIP  1216       1.907 -27.651 -20.301
ATOM   6007 H1   TIP  1216       2.154 -27.889 -19.407
ATOM   6008 H2   TIP  1216       2.672 -27.191 -20.647
ATOM   6009 O    TIP  1217      28.024  -3.032 -10.122
ATOM   6010 H1   TIP  1217      28.901  -2.771 -10.402
ATOM   6011 H2   TIP  1217      27.862  -2.522  -9.329
ATOM   6012 O    TIP  1218      14.371  17.708  11.176
ATOM   6013 H1   TIP  1218      14.409  18.655  11.309
ATOM   6014 H2   TIP  1218      15.287  17.435  11.127
ATOM   6015 O    TIP  1219       6.876  11.134   8.443
ATOM   6016 H1   TIP  1219       6.166  11.644   8.053
ATOM   6017 H2   TIP  1219       7.649  11.366   7.930
ATOM   6018 O    TIP  1220       3.353 -29.681 -14.901
ATOM   6019 H1   TIP  1220       3.494 -28.743 -15.025
ATOM   6020 H2   TIP  1220       3.553 -29.835 -13.978
ATOM   6021 O    TIP  1221       4.367  -9.876 -23.915
ATOM   6022 H1   TIP  1221       4.418  -9.674 -22.982
ATOM   6023 H2   TIP  1221       3.488  -9.601 -24.174
ATOM   6024 O    TIP  1222       3.305  15.515  -8.438
ATOM   6025 H1   TIP  1222       3.501  15.351  -7.516
ATOM   6026 H2   TIP  1222       4.158  15.676  -8.840
ATOM   6027 O    TIP  1223     -15.225 -23.334  -1.494
ATOM   6028 H1   TIP  1223     -14.479 -22.748  -1.618
ATOM   6029 H2   TIP  1223     -14.853 -24.214  -1.558
ATOM   6030 O    TIP  1224      -4.591 -19.426  15.240
ATOM   6031 H1   TIP  1224      -3.672 -19.230  15.057
ATOM   6032 H2   TIP  1224      -4.746 -20.269  14.815
ATOM   6033 O    TIP  1225      -9.923 -14.459 -23.592
ATOM   6034 H1   TIP  1225      -9.261 -14.526 -24.280
ATOM   6035 H2   TIP  1225     -10.753 -14.387 -24.063
ATOM   6036 O    TIP  1226      -5.603 -23.582   9.686
ATOM   6037 H1   TIP  1226      -5.826 -22.719  10.034
ATOM   6038 H2   TIP  1226      -5.440 -23.432   8.755
ATOM   6039 O    TIP  1227     -25.569   1.814   5.281
ATOM   6040 H1   TIP  1227     -26.289   1.869   5.909
ATOM   6041 H2   TIP  1227     -25.917   1.286   4.562
ATOM   6042 O    TIP  1228       4.272 -27.669 -21.824
ATOM   6043 H1   TIP  1228       5.146 -27.716 -21.437
ATOM   6044 H2   TIP  1228       4.027 -28.582 -21.977
ATOM   6045 O    TIP  1229     -20.286  -7.519   1.473
ATOM   6046 H1   TIP  1229     -21.155  -7.338   1.116
ATOM   6047 H2   TIP  1229     -20.157  -6.851   2.145
ATOM   6048 O    TIP  1230     -26.412  -0.198   3.592
ATOM   6049 H1   TIP  1230     -27.318   0.094   3.493
ATOM   6050 H2   TIP  1230     -26.477  -1.029   4.063
ATOM   6051 O    TIP  1231       1.459  13.938   6.943
ATOM   6052 H1   TIP  1231       1.654  13.156   6.426
ATOM   6053 H2   TIP  1231       0.813  13.647   7.585
ATOM   6054 O    TIP  1232      -7.526  29.298  -7.905
ATOM   6055 H1   TIP  1232      -8.077  28.607  -7.538
ATOM   6056 H2   TIP  1232      -6.646  29.100  -7.585
ATOM   6057 O    TIP  1233      28.372 -15.193 -10.361
ATOM   6058 H1   TIP  1233      28.363 -16.149 -10.316
ATOM   6059 H2   TIP  1233      28.333 -14.995 -11.296
ATOM   6060 O    TIP  1234       7.384 -25.091 -20.432
ATOM   6061 H1   TIP  1234       7.401 -24.230 -20.851
ATOM   6062 H2   TIP  1234       7.062 -24.921 -19.547
ATOM   6063 O    TIP  1235       8.883 -25.831 -13.059
ATOM   6064 H1   TIP  1235       8.800 -26.643 -13.558
ATOM   6065 H2   TIP  1235       8.670 -25.140 -13.686
ATOM   6066 O    TIP  1236      24.626 -18.044  -1.453
ATOM   6067 H1   TIP  1236      23.790 -17.728  -1.112
ATOM   6068 H2   TIP  1236      25.214 -17.292  -1.384
ATOM   6069 O    TIP  1237      10.432  13.170 -10.438
ATOM   6070 H1   TIP  1237      10.421  14.090 -10.174
ATOM   6071 H2   TIP  1237      10.431  13.193 -11.394
ATOM   6072 O    TIP  1238     -26.182 -29.708  -9.599
ATOM   6073 H1   TIP  1238     -26.064 -30.334 -10.314
ATOM   6074 H2   TIP  1238     -25.316 -29.322  -9.472
ATOM   6075 O    TIP  1239     -13.954   7.361  -3.256
ATOM   6076 H1   TIP  1239     -13.858   6.408  -3.255
ATOM   6077 H2   TIP  1239     -13.057   7.692  -3.306
ATOM   6078 O    TIP  1240      15.141   8.684 -16.431
ATOM   6079 H1   TIP  1240      14.192   8.756 -16.526
ATOM   6080 H2   TIP  1240      15.440   8.320 -17.265
ATOM   6081 O    TIP  1241      16.360  15.480 -18.068
ATOM   6082 H1   TIP  1241      16.930  16.001 -17.502
ATOM   6083 H2   TIP  1241      15.478  15.639 -17.732
ATOM   6084 O    TIP  1242      20.432   9.685  -0.246
ATOM   6085 H1   TIP  1242      20.057   9.091   0.404
ATOM   6086 H2   TIP  1242      21.169  10.099   0.203
ATOM   6087 O    TIP  1243     -29.678  -8.013 -14.270
ATOM   6088 H1   TIP  1243     -28.944  -8.065 -13.658
ATOM   6089 H2   TIP  1243     -29.479  -7.254 -14.819
ATOM   6090 O    TIP  1244       9.162 -17.254 -23.317
ATOM   6091 H1   TIP  1244       9.177 -17.204 -24.273
ATOM   6092 H2   TIP  1244      10.082 -17.197 -23.059
ATOM   6093 O    TIP  1245      21.318 -11.877   8.425
ATOM   6094 H1   TIP  1245      21.564 -12.189   9.296
ATOM   6095 H2   TIP  1245      21.195 -12.674   7.909
ATOM   6096 O    TIP  1246      23.313  -6.371 -15.124
ATOM   6097 H1   TIP  1246      22.401  -6.217 -14.878
ATOM   6098 H2   TIP  1246      23.381  -6.034 -16.017
ATOM   6099 O    TIP  1247       5.277  13.545  -3.325
ATOM   6100 H1   TIP  1247       5.126  12.943  -4.053
ATOM   6101 H2   TIP  1247       5.777  14.266  -3.709
ATOM   6102 O    TIP  1248     -11.130   4.481   8.392
ATOM   6103 H1   TIP  1248     -11.854   4.822   8.915
ATOM   6104 H2   TIP  1248     -11.105   3.546   8.595
ATOM   6105 O    TIP  1249     -15.250 -26.270 -20.351
ATOM   6106 H1   TIP  1249     -15.030 -26.946 -19.711
ATOM   6107 H2   TIP  1249     -14.550 -25.623 -20.269
ATOM   6108 O    TIP  1250       3.024  23.004  -1.614
ATOM   6109 H1   TIP  1250       3.466  22.179  -1.811
ATOM   6110 H2   TIP  1250       2.178  22.936  -2.057
ATOM   6111 O    TIP  1251     -11.152 -11.597 -25.800
ATOM   6112 H1   TIP  1251     -11.384 -10.899 -26.411
ATOM   6113 H2   TIP  1251     -11.651 -11.400 -25.008
ATOM   6114 O    TIP  1252      16.935  -7.455 -22.647
ATOM   6115 H1   TIP  1252      17.622  -7.736 -22.042
ATOM   6116 H2   TIP  1252      16.138  -7.866 -22.314
ATOM   6117 O    TIP  1253      -0.861   0.284 -17.329
ATOM   6118 H1   TIP  1253      -1.024   0.498 -16.411
ATOM   6119 H2   TIP  1253      -1.378  -0.506 -17.488
ATOM   6120 O    TIP  1254       6.036  17.062 -22.576
ATOM   6121 H1   TIP  1254       5.433  17.714 -22.220
ATOM   6122 H2   TIP  1254       6.174  16.444 -21.858
ATOM   6123 O    TIP  1255      -0.363  15.031   4.630
ATOM   6124 H1   TIP  1255       0.314  15.010   5.307
ATOM   6125 H2   TIP  1255      -0.135  14.312   4.040
ATOM   6126 O    TIP  1256      -3.561  25.974   3.101
ATOM   6127 H1   TIP  1256      -3.078  25.676   3.871
ATOM   6128 H2   TIP  1256      -3.759  26.893   3.282
ATOM   6129 O    TIP  1257     -24.725  -6.137  -2.556
ATOM   6130 H1   TIP  1257     -23.893  -5.746  -2.824
ATOM   6131 H2   TIP  1257     -25.270  -6.105  -3.342
ATOM   6132 O    TIP  1258      28.592   5.934 -14.351
ATOM   6133 H1   TIP  1258      29.370   6.458 -14.544
ATOM   6134 H2   TIP  1258      28.810   5.469 -13.544
ATOM   6135 O    TIP  1259       0.013 -26.781 -22.109
ATOM   6136 H1   TIP  1259       0.206 -25.858 -22.277
ATOM   6137 H2   TIP  1259       0.569 -27.011 -21.365
ATOM   6138 O    TIP  1260     -29.603 -11.766  -9.559
ATOM   6139 H1   TIP  1260     -29.240 -11.954 -10.424
ATOM   6140 H2   TIP  1260     -30.150 -10.992  -9.691
ATOM   6141 O    TIP  1261      -7.376  21.926 -12.822
ATOM   6142 H1   TIP  1261      -6.974  22.788 -12.927
ATOM   6143 H2   TIP  1261      -8.273  22.110 -12.545
ATOM   6144 O    TIP  1262      -0.119 -29.681  -3.897
ATOM   6145 H1   TIP  1262      -0.598 -29.124  -3.285
ATOM   6146 H2   TIP  1262       0.417 -29.074  -4.407
ATOM   6147 O    TIP  1263       5.384 -18.069   9.060
ATOM   6148 H1   TIP  1263       5.578 -17.192   8.728
ATOM   6149 H2   TIP  1263       5.436 -18.635   8.290
ATOM   6150 O    TIP  1264      11.262 -18.931  13.712
ATOM   6151 H1   TIP  1264      11.186 -19.732  14.231
ATOM   6152 H2   TIP  1264      12.140 -18.973  13.333
ATOM   6153 O    TIP  1265       8.080  14.612 -15.932
ATOM   6154 H1   TIP  1265       7.763  15.438 -16.296
ATOM   6155 H2   TIP  1265       7.910  14.682 -14.993
ATOM   6156 O    TIP  1266     -11.430 -18.475 -18.214
ATOM   6157 H1   TIP  1266     -11.237 -19.400 -18.362
ATOM   6158 H2   TIP  1266     -12.091 -18.474 -17.521
ATOM   6159 O    TIP  1267       1.225 -22.999 -21.543
ATOM   6160 H1   TIP  1267       0.641 -23.314 -20.853
ATOM   6161 H2   TIP  1267       1.343 -22.068 -21.352
ATOM   6162 O    TIP  1268     -26.249   7.353  -8.598
ATOM   6163 H1   TIP  1268     -26.059   6.415  -8.611
ATOM   6164 H2   TIP  1268     -27.200   7.404  -8.505
ATOM   6165 O    TIP  1269      -3.685  17.646 -10.804
ATOM   6166 H1   TIP  1269      -3.836  17.474  -9.875
ATOM   6167 H2   TIP  1269      -4.474  17.324 -11.240
ATOM   6168 O    TIP  1270     -16.329 -16.349  13.844
ATOM   6169 H1   TIP  1270     -16.642 -15.825  14.581
ATOM   6170 H2   TIP  1270     -16.467 -15.793  13.078
ATOM   6171 O    TIP  1271       3.129   8.407   7.657
ATOM   6172 H1   TIP  1271       3.489   7.881   6.944
ATOM   6173 H2   TIP  1271       3.766   8.319   8.366
ATOM   6174 O    TIP  1272       4.194  -9.244 -28.325
ATOM   6175 H1   TIP  1272       4.025 -10.092 -27.914
ATOM   6176 H2   TIP  1272       4.268  -9.439 -29.259
ATOM   6177 O    TIP  1273     -12.825  -5.805 -21.991
ATOM   6178 H1   TIP  1273     -13.268  -6.604 -22.275
ATOM   6179 H2   TIP  1273     -13.534  -5.198 -21.783
ATOM   6180 O    TIP  1274       4.027 -29.879 -12.205
ATOM   6181 H1   TIP  1274       3.958 -28.980 -11.884
ATOM   6182 H2   TIP  1274       4.645 -30.300 -11.608
ATOM   6183 O    TIP  1275      -2.714  11.116 -13.874
ATOM   6184 H1   TIP  1275      -2.281  10.723 -14.632
ATOM   6185 H2   TIP  1275      -2.003  11.297 -13.259
ATOM   6186 O    TIP  1276      13.589 -20.811   7.931
ATOM   6187 H1   TIP  1276      13.024 -20.085   7.668
ATOM   6188 H2   TIP  1276      13.087 -21.597   7.714
ATOM   6189 O    TIP  1277     -19.285 -13.333   1.606
ATOM   6190 H1   TIP  1277     -18.797 -14.056   1.212
ATOM   6191 H2   TIP  1277     -19.272 -13.518   2.545
ATOM   6192 O    TIP  1278       0.073  -0.860   9.153
ATOM   6193 H1   TIP  1278       0.153  -0.761   8.205
ATOM   6194 H2   TIP  1278       0.568  -0.125   9.515
ATOM   6195 O    TIP  1279      29.359 -16.393  10.753
ATOM   6196 H1   TIP  1279      29.219 -17.171  11.292
ATOM   6197 H2   TIP  1279      28.755 -16.497  10.018
ATOM   6198 O    TIP  1280      30.946  -2.567  -2.434
ATOM   6199 H1   TIP  1280      30.462  -2.937  -1.695
ATOM   6200 H2   TIP  1280      31.866  -2.640  -2.180
ATOM   6201 O    TIP  1281     -14.472  27.451  -1.806
ATOM   6202 H1   TIP  1281     -15.188  28.085  -1.768
ATOM   6203 H2   TIP  1281     -14.866  26.666  -2.188
ATOM   6204 O    TIP  1282      -3.718   7.044 -20.211
ATOM   6205 H1   TIP  1282      -3.977   6.214 -20.612
ATOM   6206 H2   TIP  1282      -4.064   7.000 -19.320
ATOM   6207 O    TIP  1283       4.717  25.636   0.897
ATOM   6208 H1   TIP  1283       3.801  25.385   0.782
ATOM   6209 H2   TIP  1283       5.141  24.849   1.239
ATOM   6210 O    TIP  1284     -25.759   2.452 -12.226
ATOM   6211 H1   TIP  1284     -26.219   2.475 -11.388
ATOM   6212 H2   TIP  1284     -25.729   3.366 -12.509
ATOM   6213 O    TIP  1285     -20.311 -10.008  -9.350
ATOM   6214 H1   TIP  1285     -19.655  -9.679  -9.965
ATOM   6215 H2   TIP  1285     -21.148  -9.859  -9.789
ATOM   6216 O    TIP  1286      13.022 -12.642 -18.160
ATOM   6217 H1   TIP  1286      12.433 -13.340 -18.445
ATOM   6218 H2   TIP  1286      13.889 -12.927 -18.446
ATOM   6219 O    TIP  1287     -18.188 -18.036   0.612
ATOM   6220 H1   TIP  1287     -18.554 -18.089   1.494
ATOM   6221 H2   TIP  1287     -17.488 -18.688   0.601
ATOM   6222 O    TIP  1288      -3.924  21.872  -8.506
ATOM   6223 H1   TIP  1288      -4.536  21.999  -9.231
ATOM   6224 H2   TIP  1288      -4.480  21.814  -7.729
ATOM   6225 O    TIP  1289      27.849   1.328 -18.676
ATOM   6226 H1   TIP  1289      27.671   1.439 -19.610
ATOM   6227 H2   TIP  1289      28.557   0.684 -18.642
ATOM   6228 O    TIP  1290      13.763  15.185  12.564
ATOM   6229 H1   TIP  1290      13.943  15.870  11.920
ATOM   6230 H2   TIP  1290      13.064  15.545  13.110
ATOM   6231 O    TIP  1291      22.701   1.107  -1.454
ATOM   6232 H1   TIP  1291      21.805   1.061  -1.120
ATOM   6233 H2   TIP  1291      23.168   1.646  -0.815
ATOM   6234 O    TIP  1292      11.339  30.951 -14.863
ATOM   6235 H1   TIP  1292      11.201  30.331 -15.579
ATOM   6236 H2   TIP  1292      11.784  30.442 -14.186
ATOM   6237 O    TIP  1293      11.739  13.771 -26.923
ATOM   6238 H1   TIP  1293      10.925  13.347 -26.652
ATOM   6239 H2   TIP  1293      12.189  13.111 -27.450
ATOM   6240 O    TIP  1294      25.038  -9.244  13.655
ATOM   6241 H1   TIP  1294      25.564  -9.915  14.091
ATOM   6242 H2   TIP  1294      25.677  -8.605  13.340
ATOM   6243 O    TIP  1295      16.223  15.147 -10.235
ATOM   6244 H1   TIP  1295      16.773  15.489 -10.940
ATOM   6245 H2   TIP  1295      16.074  14.231 -10.469
ATOM   6246 O    TIP  1296      29.685 -18.257  -7.090
ATOM   6247 H1   TIP  1296      30.016 -19.032  -7.545
ATOM   6248 H2   TIP  1296      28.738 -18.285  -7.224
ATOM   6249 O    TIP  1297      20.828 -10.805  -0.503
ATOM   6250 H1   TIP  1297      21.188 -10.340   0.252
ATOM   6251 H2   TIP  1297      20.266 -10.163  -0.936
ATOM   6252 O    TIP  1298     -22.194  -4.538   3.506
ATOM   6253 H1   TIP  1298     -22.113  -4.023   4.308
ATOM   6254 H2   TIP  1298     -21.310  -4.861   3.337
ATOM   6255 O    TIP  1299       0.800 -20.905  29.817
ATOM   6256 H1   TIP  1299       0.863 -20.931  30.771
ATOM   6257 H2   TIP  1299       0.687 -21.820  29.558
ATOM   6258 O    TIP  1300      16.103  10.441  -3.581
ATOM   6259 H1   TIP  1300      16.269  10.964  -2.797
ATOM   6260 H2   TIP  1300      16.377  11.001  -4.307
ATOM   6261 O    TIP  1301      14.774 -30.230 -15.005
ATOM   6262 H1   TIP  1301      14.754 -29.536 -14.346
ATOM   6263 H2   TIP  1301      14.629 -31.036 -14.510
ATOM   6264 O    TIP  1302     -16.666  27.371  -7.665
ATOM   6265 H1   TIP  1302     -17.465  27.895  -7.710
ATOM   6266 H2   TIP  1302     -16.223  27.676  -6.873
ATOM   6267 O    TIP  1303     -21.561  -9.871   7.925
ATOM   6268 H1   TIP  1303     -22.402  -9.607   7.552
ATOM   6269 H2   TIP  1303     -21.726  -9.938   8.865
ATOM   6270 O    TIP  1304       5.360  21.230  -9.908
ATOM   6271 H1   TIP  1304       5.814  20.490  -9.506
ATOM   6272 H2   TIP  1304       6.028  21.912  -9.978
ATOM   6273 O    TIP  1305     -26.760  28.998 -17.492
ATOM   6274 H1   TIP  1305     -26.973  29.792 -17.981
ATOM   6275 H2   TIP  1305     -26.107  28.551 -18.030
ATOM   6276 O    TIP  1306     -20.506  18.687 -17.215
ATOM   6277 H1   TIP  1306     -20.480  18.454 -16.288
ATOM   6278 H2   TIP  1306     -21.041  18.005 -17.620
ATOM   6279 O    TIP  1307     -30.816 -12.959  -1.889
ATOM   6280 H1   TIP  1307     -30.207 -13.623  -1.568
ATOM   6281 H2   TIP  1307     -31.013 -12.422  -1.122
ATOM   6282 O    TIP  1308      11.791   8.886  -0.221
ATOM   6283 H1   TIP  1308      11.931   9.586  -0.859
ATOM   6284 H2   TIP  1308      12.639   8.448  -0.155
ATOM   6285 O    TIP  1309      25.664  -0.347  -9.929
ATOM   6286 H1   TIP  1309      25.963   0.561  -9.887
ATOM   6287 H2   TIP  1309      24.750  -0.313  -9.649
ATOM   6288 O    TIP  1310       7.722 -23.864   7.625
ATOM   6289 H1   TIP  1310       7.066 -23.747   6.938
ATOM   6290 H2   TIP  1310       7.461 -23.252   8.313
ATOM   6291 O    TIP  1311      14.246   5.446 -24.076
ATOM   6292 H1   TIP  1311      13.399   5.732 -23.734
ATOM   6293 H2   TIP  1311      14.332   4.540 -23.779
ATOM   6294 O    TIP  1312      -1.392   5.777 -20.777
ATOM   6295 H1   TIP  1312      -1.508   5.382 -21.640
ATOM   6296 H2   TIP  1312      -2.231   6.199 -20.591
ATOM   6297 O    TIP  1313      -6.390  -2.564 -23.271
ATOM   6298 H1   TIP  1313      -5.996  -3.294 -23.747
ATOM   6299 H2   TIP  1313      -6.130  -1.786 -23.764
ATOM   6300 O    TIP  1314     -22.555 -15.381  -3.335
ATOM   6301 H1   TIP  1314     -22.923 -15.277  -2.458
ATOM   6302 H2   TIP  1314     -21.900 -16.072  -3.241
ATOM   6303 O    TIP  1315      15.578 -22.755 -15.011
ATOM   6304 H1   TIP  1315      16.367 -22.913 -15.530
ATOM   6305 H2   TIP  1315      15.362 -21.837 -15.176
ATOM   6306 O    TIP  1316       3.041   2.124 -25.962
ATOM   6307 H1   TIP  1316       3.830   2.246 -25.434
ATOM   6308 H2   TIP  1316       2.339   2.007 -25.322
ATOM   6309 O    TIP  1317     -25.428  -3.505 -12.405
ATOM   6310 H1   TIP  1317     -25.567  -3.603 -11.463
ATOM   6311 H2   TIP  1317     -26.225  -3.856 -12.803
ATOM   6312 O    TIP  1318       8.542  23.049 -26.460
ATOM   6313 H1   TIP  1318       8.883  22.301 -25.971
ATOM   6314 H2   TIP  1318       8.040  22.660 -27.176
ATOM   6315 O    TIP  1319      -1.866  10.880  -0.747
ATOM   6316 H1   TIP  1319      -2.044  11.215   0.131
ATOM   6317 H2   TIP  1319      -2.466  10.143  -0.850
ATOM   6318 O    TIP  1320      13.686  20.623  -0.703
ATOM   6319 H1   TIP  1320      14.638  20.676  -0.624
ATOM   6320 H2   TIP  1320      13.535  19.903  -1.316
ATOM   6321 O    TIP  1321      -8.444   6.200   2.804
ATOM   6322 H1   TIP  1321      -7.642   5.983   3.278
ATOM   6323 H2   TIP  1321      -9.027   5.458   2.964
ATOM   6324 O    TIP  1322      15.504   0.524   5.937
ATOM   6325 H1   TIP  1322      16.062   0.990   5.315
ATOM   6326 H2   TIP  1322      15.384  -0.343   5.549
ATOM   6327 O    TIP  1323       3.985 -12.619 -21.168
ATOM   6328 H1   TIP  1323       3.470 -12.813 -21.951
ATOM   6329 H2   TIP  1323       3.352 -12.259 -20.547
ATOM   6330 O    TIP  1324     -12.389  29.154   2.512
ATOM   6331 H1   TIP  1324     -12.558  29.348   1.590
ATOM   6332 H2   TIP  1324     -11.800  29.851   2.800
ATOM   6333 O    TIP  1325      18.019  -4.839 -25.856
ATOM   6334 H1   TIP  1325      17.891  -3.904 -26.019
ATOM   6335 H2   TIP  1325      17.353  -5.270 -26.390
ATOM   6336 O    TIP  1326     -14.024 -12.858  -0.293
ATOM   6337 H1   TIP  1326     -13.677 -12.251  -0.947
ATOM   6338 H2   TIP  1326     -14.446 -13.547  -0.805
ATOM   6339 O    TIP  1327     -21.833  12.065 -10.718
ATOM   6340 H1   TIP  1327     -22.318  12.837 -11.011
ATOM   6341 H2   TIP  1327     -21.591  12.262  -9.813
ATOM   6342 O    TIP  1328      20.604   3.697   6.201
ATOM   6343 H1   TIP  1328      20.865   3.159   5.454
ATOM   6344 H2   TIP  1328      21.429   4.022   6.562
ATOM   6345 O    TIP  1329       0.178  29.916  17.105
ATOM   6346 H1   TIP  1329      -0.118  29.988  16.198
ATOM   6347 H2   TIP  1329      -0.625  29.958  17.624
ATOM   6348 O    TIP  1330      -5.870  -1.685   8.232
ATOM   6349 H1   TIP  1330      -6.803  -1.555   8.060
ATOM   6350 H2   TIP  1330      -5.829  -1.939   9.154
ATOM   6351 O    TIP  1331      -5.645  17.891  -1.474
ATOM   6352 H1   TIP  1331      -5.908  17.780  -2.387
ATOM   6353 H2   TIP  1331      -5.015  17.188  -1.318
ATOM   6354 O    TIP  1332     -12.479  22.804 -21.061
ATOM   6355 H1   TIP  1332     -13.128  22.592 -20.390
ATOM   6356 H2   TIP  1332     -12.778  23.635 -21.430
ATOM   6357 O    TIP  1333      14.262  15.861   0.930
ATOM   6358 H1   TIP  1333      14.209  14.913   1.050
ATOM   6359 H2   TIP  1333      15.052  16.120   1.405
ATOM   6360 O    TIP  1334       7.350  11.770 -20.646
ATOM   6361 H1   TIP  1334       8.201  11.407 -20.400
ATOM   6362 H2   TIP  1334       7.051  12.232 -19.863
ATOM   6363 O    TIP  1335      16.205   0.379   8.579
ATOM   6364 H1   TIP  1335      16.864   1.058   8.720
ATOM   6365 H2   TIP  1335      15.991   0.439   7.649
ATOM   6366 O    TIP  1336      13.144  -4.786   3.604
ATOM   6367 H1   TIP  1336      13.243  -3.894   3.273
ATOM   6368 H2   TIP  1336      13.746  -5.308   3.074
ATOM   6369 O    TIP  1337      -6.090  -7.864 -21.959
ATOM   6370 H1   TIP  1337      -6.987  -7.930 -22.284
ATOM   6371 H2   TIP  1337      -5.884  -6.931 -22.007
ATOM   6372 O    TIP  1338      -5.679  16.069 -11.561
ATOM   6373 H1   TIP  1338      -5.770  15.117 -11.606
ATOM   6374 H2   TIP  1338      -6.338  16.344 -10.924
ATOM   6375 O    TIP  1339      20.516  15.142  -8.850
ATOM   6376 H1   TIP  1339      20.040  14.336  -9.049
ATOM   6377 H2   TIP  1339      20.875  14.999  -7.975
ATOM   6378 O    TIP  1340      -5.381   1.663 -22.349
ATOM   6379 H1   TIP  1340      -4.512   2.064 -22.333
ATOM   6380 H2   TIP  1340      -5.214   0.735 -22.514
ATOM   6381 O    TIP  1341      -4.831 -24.135 -28.255
ATOM   6382 H1   TIP  1341      -4.936 -24.744 -28.986
ATOM   6383 H2   TIP  1341      -4.337 -23.402 -28.622
ATOM   6384 O    TIP  1342      13.564 -14.341 -26.116
ATOM   6385 H1   TIP  1342      12.836 -14.518 -26.711
ATOM   6386 H2   TIP  1342      14.219 -15.004 -26.334
ATOM   6387 O    TIP  1343     -17.688 -15.255   0.433
ATOM   6388 H1   TIP  1343     -17.649 -16.193   0.617
ATOM   6389 H2   TIP  1343     -17.624 -15.193  -0.520
ATOM   6390 O    TIP  1344     -16.018  30.309 -11.577
ATOM   6391 H1   TIP  1344     -16.581  29.715 -11.082
ATOM   6392 H2   TIP  1344     -15.211  30.360 -11.064
ATOM   6393 O    TIP  1345      13.203   3.033   5.824
ATOM   6394 H1   TIP  1345      13.569   2.478   6.512
ATOM   6395 H2   TIP  1345      13.943   3.559   5.520
ATOM   6396 O    TIP  1346      -8.330  27.683  -3.222
ATOM   6397 H1   TIP  1346      -7.786  27.037  -3.671
ATOM   6398 H2   TIP  1346      -9.104  27.194  -2.943
ATOM   6399 O    TIP  1347      -0.899  17.543  -5.187
ATOM   6400 H1   TIP  1347      -0.709  16.883  -4.521
ATOM   6401 H2   TIP  1347      -0.108  18.079  -5.227
ATOM   6402 O    TIP  1348      -0.432  19.983 -21.350
ATOM   6403 H1   TIP  1348      -0.376  19.174 -21.858
ATOM   6404 H2   TIP  1348      -0.170  20.670 -21.962
ATOM   6405 O    TIP  1349       8.462 -27.063 -17.549
ATOM   6406 H1   TIP  1349       9.139 -26.795 -16.930
ATOM   6407 H2   TIP  1349       7.638 -26.819 -17.127
ATOM   6408 O    TIP  1350     -20.829 -17.903 -15.648
ATOM   6409 H1   TIP  1350     -20.960 -18.799 -15.960
ATOM   6410 H2   TIP  1350     -19.990 -17.929 -15.188
ATOM   6411 O    TIP  1351      11.675  16.830   0.476
ATOM   6412 H1   TIP  1351      12.555  16.654   0.809
ATOM   6413 H2   TIP  1351      11.237  15.979   0.493
ATOM   6414 O    TIP  1352      21.305 -18.754   7.629
ATOM   6415 H1   TIP  1352      20.638 -18.194   8.025
ATOM   6416 H2   TIP  1352      20.966 -18.952   6.756
ATOM   6417 O    TIP  1353       9.939  -8.765  10.686
ATOM   6418 H1   TIP  1353       9.154  -8.832  11.230
ATOM   6419 H2   TIP  1353      10.377  -7.971  10.992
ATOM   6420 O    TIP  1354       4.820  27.862   6.862
ATOM   6421 H1   TIP  1354       5.637  27.363   6.861
ATOM   6422 H2   TIP  1354       4.629  28.008   7.789
ATOM   6423 O    TIP  1355      12.090 -24.706 -17.352
ATOM   6424 H1   TIP  1355      12.898 -25.101 -17.679
ATOM   6425 H2   TIP  1355      11.580 -25.442 -17.016
ATOM   6426 O    TIP  1356      30.393  -4.124  -0.120
ATOM   6427 H1   TIP  1356      30.408  -5.047   0.133
ATOM   6428 H2   TIP  1356      31.068  -3.715   0.422
ATOM   6429 O    TIP  1357      -0.310 -21.522   6.879
ATOM   6430 H1   TIP  1357      -0.749 -21.698   6.048
ATOM   6431 H2   TIP  1357      -0.653 -20.673   7.158
ATOM   6432 O    TIP  1358      -7.598   1.005 -16.082
ATOM   6433 H1   TIP  1358      -8.043   0.314 -16.571
ATOM   6434 H2   TIP  1358      -7.181   0.552 -15.350
ATOM   6435 O    TIP  1359      23.379 -21.140  -8.991
ATOM   6436 H1   TIP  1359      23.876 -21.897  -8.683
ATOM   6437 H2   TIP  1359      23.603 -21.065  -9.918
ATOM   6438 O    TIP  1360     -19.039  28.541 -19.950
ATOM   6439 H1   TIP  1360     -18.157  28.182 -20.044
ATOM   6440 H2   TIP  1360     -18.903  29.429 -19.618
ATOM   6441 O    TIP  1361      -9.194  12.492  -2.968
ATOM   6442 H1   TIP  1361      -9.695  12.932  -3.655
ATOM   6443 H2   TIP  1361      -8.334  12.909  -2.992
ATOM   6444 O    TIP  1362       1.482 -26.250 -30.580
ATOM   6445 H1   TIP  1362       0.919 -26.925 -30.959
ATOM   6446 H2   TIP  1362       2.367 -26.497 -30.847
ATOM   6447 O    TIP  1363      20.839  10.338  -7.063
ATOM   6448 H1   TIP  1363      20.640  10.302  -6.127
ATOM   6449 H2   TIP  1363      20.165   9.796  -7.473
ATOM   6450 O    TIP  1364      -0.103  16.135   0.870
ATOM   6451 H1   TIP  1364      -0.209  16.566   0.022
ATOM   6452 H2   TIP  1364       0.176  16.833   1.462
ATOM   6453 O    TIP  1365     -20.322  13.644  -4.394
ATOM   6454 H1   TIP  1365     -21.241  13.681  -4.129
ATOM   6455 H2   TIP  1365     -20.270  14.213  -5.162
ATOM   6456 O    TIP  1366      29.528   0.430  -9.086
ATOM   6457 H1   TIP  1366      29.287   0.645  -9.987
ATOM   6458 H2   TIP  1366      28.783  -0.068  -8.750
ATOM   6459 O    TIP  1367      10.507 -12.168 -20.946
ATOM   6460 H1   TIP  1367      10.149 -11.365 -20.567
ATOM   6461 H2   TIP  1367      10.806 -11.911 -21.817
ATOM   6462 O    TIP  1368      21.543   5.760 -19.664
ATOM   6463 H1   TIP  1368      22.451   6.041 -19.775
ATOM   6464 H2   TIP  1368      21.294   6.089 -18.800
ATOM   6465 O    TIP  1369      23.862  11.518 -16.754
ATOM   6466 H1   TIP  1369      23.643  11.877 -15.894
ATOM   6467 H2   TIP  1369      24.776  11.247 -16.675
ATOM   6468 O    TIP  1370     -24.742  -6.444 -17.650
ATOM   6469 H1   TIP  1370     -24.857  -5.749 -18.298
ATOM   6470 H2   TIP  1370     -23.807  -6.647 -17.678
ATOM   6471 O    TIP  1371      13.859  -7.511   5.283
ATOM   6472 H1   TIP  1371      13.677  -7.447   6.220
ATOM   6473 H2   TIP  1371      13.856  -6.605   4.975
ATOM   6474 O    TIP  1372     -17.833 -22.113 -20.471
ATOM   6475 H1   TIP  1372     -18.633 -22.618 -20.323
ATOM   6476 H2   TIP  1372     -17.253 -22.715 -20.937
ATOM   6477 O    TIP  1373      30.881   1.720 -13.160
ATOM   6478 H1   TIP  1373      31.388   1.519 -13.946
ATOM   6479 H2   TIP  1373      31.527   2.042 -12.532
ATOM   6480 O    TIP  1374       2.396 -25.770  -3.843
ATOM   6481 H1   TIP  1374       1.494 -26.077  -3.755
ATOM   6482 H2   TIP  1374       2.354 -25.090  -4.516
ATOM   6483 O    TIP  1375      -6.766  22.656 -20.811
ATOM   6484 H1   TIP  1375      -6.871  21.723 -20.623
ATOM   6485 H2   TIP  1375      -6.803  22.714 -21.766
ATOM   6486 O    TIP  1376      30.404 -16.741 -14.197
ATOM   6487 H1   TIP  1376      29.773 -16.078 -13.919
ATOM   6488 H2   TIP  1376      31.181 -16.242 -14.450
ATOM   6489 O    TIP  1377       7.828 -30.851   8.675
ATOM   6490 H1   TIP  1377       8.355 -31.021   7.895
ATOM   6491 H2   TIP  1377       7.419 -31.691   8.878
ATOM   6492 O    TIP  1378     -12.875   8.404 -18.662
ATOM   6493 H1   TIP  1378     -12.821   9.354 -18.563
ATOM   6494 H2   TIP  1378     -13.520   8.270 -19.356
ATOM   6495 O    TIP  1379     -25.640 -17.359  -6.518
ATOM   6496 H1   TIP  1379     -26.337 -16.739  -6.733
ATOM   6497 H2   TIP  1379     -25.572 -17.324  -5.565
ATOM   6498 O    TIP  1380      16.408  22.246   5.325
ATOM   6499 H1   TIP  1380      16.987  22.973   5.098
ATOM   6500 H2   TIP  1380      16.677  21.534   4.746
ATOM   6501 O    TIP  1381       2.356 -12.417 -23.097
ATOM   6502 H1   TIP  1381       2.376 -11.511 -23.405
ATOM   6503 H2   TIP  1381       1.595 -12.457 -22.518
ATOM   6504 O    TIP  1382      -8.059 -21.200 -26.950
ATOM   6505 H1   TIP  1382      -8.329 -21.533 -27.806
ATOM   6506 H2   TIP  1382      -7.355 -21.787 -26.675
ATOM   6507 O    TIP  1383      27.977 -23.183  -4.239
ATOM   6508 H1   TIP  1383      27.816 -23.428  -3.329
ATOM   6509 H2   TIP  1383      27.816 -22.240  -4.266
ATOM   6510 O    TIP  1384      22.879  17.401  11.283
ATOM   6511 H1   TIP  1384      23.423  16.749  11.724
ATOM   6512 H2   TIP  1384      22.912  18.168  11.855
ATOM   6513 O    TIP  1385      24.176  -6.404   0.050
ATOM   6514 H1   TIP  1385      23.843  -6.048   0.874
ATOM   6515 H2   TIP  1385      24.158  -5.663  -0.556
ATOM   6516 O    TIP  1386      26.610  -5.077 -25.024
ATOM   6517 H1   TIP  1386      26.163  -5.038 -25.870
ATOM   6518 H2   TIP  1386      27.405  -5.581 -25.195
ATOM   6519 O    TIP  1387      27.485  -1.265  -8.031
ATOM   6520 H1   TIP  1387      26.860  -1.071  -8.730
ATOM   6521 H2   TIP  1387      26.986  -1.148  -7.223
ATOM   6522 O    TIP  1388      23.543 -18.803  17.539
ATOM   6523 H1   TIP  1388      23.846 -19.598  17.100
ATOM   6524 H2   TIP  1388      23.388 -18.180  16.830
ATOM   6525 O    TIP  1389     -11.295 -21.506   5.388
ATOM   6526 H1   TIP  1389     -11.919 -22.213   5.553
ATOM   6527 H2   TIP  1389     -11.823 -20.804   5.009
ATOM   6528 O    TIP  1390       7.329  -5.884   7.533
ATOM   6529 H1   TIP  1390       7.566  -6.795   7.708
ATOM   6530 H2   TIP  1390       7.103  -5.869   6.603
ATOM   6531 O    TIP  1391      18.724 -26.214 -21.665
ATOM   6532 H1   TIP  1391      19.517 -25.813 -21.310
ATOM   6533 H2   TIP  1391      18.131 -25.479 -21.817
ATOM   6534 O    TIP  1392       6.285 -14.236 -19.107
ATOM   6535 H1   TIP  1392       6.694 -14.721 -19.824
ATOM   6536 H2   TIP  1392       5.380 -14.546 -19.093
ATOM   6537 O    TIP  1393     -21.313  -5.323 -15.571
ATOM   6538 H1   TIP  1393     -21.271  -4.393 -15.793
ATOM   6539 H2   TIP  1393     -21.647  -5.744 -16.363
ATOM   6540 O    TIP  1394      21.294 -10.334 -17.268
ATOM   6541 H1   TIP  1394      22.233 -10.426 -17.426
ATOM   6542 H2   TIP  1394      21.134 -10.832 -16.466
ATOM   6543 O    TIP  1395     -20.735 -12.071   4.549
ATOM   6544 H1   TIP  1395     -20.130 -11.337   4.447
ATOM   6545 H2   TIP  1395     -20.216 -12.844   4.328
ATOM   6546 O    TIP  1396      -8.827 -14.503  12.242
ATOM   6547 H1   TIP  1396      -8.121 -13.931  12.543
ATOM   6548 H2   TIP  1396      -8.457 -15.384  12.286
ATOM   6549 O    TIP  1397     -20.557   5.423  -6.968
ATOM   6550 H1   TIP  1397     -21.260   6.068  -6.888
ATOM   6551 H2   TIP  1397     -20.779   4.745  -6.331
ATOM   6552 O    TIP  1398      -5.734  24.695 -25.618
ATOM   6553 H1   TIP  1398      -5.754  24.177 -26.423
ATOM   6554 H2   TIP  1398      -6.413  25.358 -25.741
ATOM   6555 O    TIP  1399      -3.953  21.708  -2.608
ATOM   6556 H1   TIP  1399      -3.531  20.952  -2.201
ATOM   6557 H2   TIP  1399      -3.688  21.665  -3.527
ATOM   6558 O    TIP  1400      24.820 -18.484   3.493
ATOM   6559 H1   TIP  1400      23.909 -18.257   3.677
ATOM   6560 H2   TIP  1400      25.307 -17.677   3.658
ATOM   6561 O    TIP  1401     -10.720   1.490   9.028
ATOM   6562 H1   TIP  1401     -11.243   1.248   8.264
ATOM   6563 H2   TIP  1401      -9.875   1.063   8.886
ATOM   6564 O    TIP  1402       5.211  30.321  -0.737
ATOM   6565 H1   TIP  1402       4.853  30.975  -1.339
ATOM   6566 H2   TIP  1402       6.104  30.617  -0.564
ATOM   6567 O    TIP  1403     -16.429 -24.559 -16.507
ATOM   6568 H1   TIP  1403     -16.693 -23.675 -16.255
ATOM   6569 H2   TIP  1403     -17.009 -24.787 -17.233
ATOM   6570 O    TIP  1404     -24.382  29.646 -13.354
ATOM   6571 H1   TIP  1404     -23.502  29.758 -13.714
ATOM   6572 H2   TIP  1404     -24.941  30.188 -13.911
ATOM   6573 O    TIP  1405     -24.732  -7.265 -13.829
ATOM   6574 H1   TIP  1405     -25.078  -7.896 -14.459
ATOM   6575 H2   TIP  1405     -25.157  -6.438 -14.059
ATOM   6576 O    TIP  1406     -10.390 -24.956  13.341
ATOM   6577 H1   TIP  1406     -10.682 -25.201  14.218
ATOM   6578 H2   TIP  1406     -10.418 -25.773  12.842
ATOM   6579 O    TIP  1407     -28.759  -0.836   1.115
ATOM   6580 H1   TIP  1407     -28.951  -0.298   1.883
ATOM   6581 H2   TIP  1407     -27.953  -0.466   0.758
ATOM   6582 O    TIP  1408      15.871  -3.916 -16.925
ATOM   6583 H1   TIP  1408      15.783  -4.629 -16.293
ATOM   6584 H2   TIP  1408      15.885  -3.122 -16.391
ATOM   6585 O    TIP  1409      -2.582 -20.631 -21.960
ATOM   6586 H1   TIP  1409      -3.016 -19.878 -21.560
ATOM   6587 H2   TIP  1409      -1.914 -20.889 -21.326
ATOM   6588 O    TIP  1410      27.460 -23.143 -25.032
ATOM   6589 H1   TIP  1410      26.890 -23.864 -24.764
ATOM   6590 H2   TIP  1410      27.040 -22.781 -25.812
ATOM   6591 O    TIP  1411     -14.419  -5.592   6.828
ATOM   6592 H1   TIP  1411     -15.054  -5.698   6.120
ATOM   6593 H2   TIP  1411     -13.636  -6.049   6.520
ATOM   6594 O    TIP  1412      11.092  -8.653  15.076
ATOM   6595 H1   TIP  1412      10.251  -8.341  15.409
ATOM   6596 H2   TIP  1412      11.108  -9.584  15.298
ATOM   6597 O    TIP  1413      12.109   7.463 -19.206
ATOM   6598 H1   TIP  1413      12.367   8.042 -18.489
ATOM   6599 H2   TIP  1413      11.185   7.663 -19.356
ATOM   6600 O    TIP  1414      -3.826 -17.007  18.902
ATOM   6601 H1   TIP  1414      -3.648 -16.147  19.282
ATOM   6602 H2   TIP  1414      -3.027 -17.510  19.059
ATOM   6603 O    TIP  1415     -16.696 -10.307   5.358
ATOM   6604 H1   TIP  1415     -16.654  -9.481   4.875
ATOM   6605 H2   TIP  1415     -16.531 -10.980   4.698
ATOM   6606 O    TIP  1416      17.933 -25.038  -4.824
ATOM   6607 H1   TIP  1416      17.656 -24.179  -4.504
ATOM   6608 H2   TIP  1416      17.353 -25.658  -4.382
ATOM   6609 O    TIP  1417      25.511 -17.802  -5.527
ATOM   6610 H1   TIP  1417      25.666 -16.896  -5.260
ATOM   6611 H2   TIP  1417      24.628 -17.997  -5.215
ATOM   6612 O    TIP  1418      -5.302  10.874 -13.131
ATOM   6613 H1   TIP  1418      -4.409  10.882 -13.476
ATOM   6614 H2   TIP  1418      -5.721  10.132 -13.565
ATOM   6615 O    TIP  1419     -15.586 -30.868  -8.626
ATOM   6616 H1   TIP  1419     -14.676 -30.912  -8.919
ATOM   6617 H2   TIP  1419     -15.575 -31.248  -7.749
ATOM   6618 O    TIP  1420     -17.350  -1.340 -20.090
ATOM   6619 H1   TIP  1420     -17.417  -0.490 -19.655
ATOM   6620 H2   TIP  1420     -16.524  -1.297 -20.573
ATOM   6621 O    TIP  1421     -11.685   8.348   3.946
ATOM   6622 H1   TIP  1421     -12.170   7.533   3.814
ATOM   6623 H2   TIP  1421     -11.722   8.500   4.890
ATOM   6624 O    TIP  1422       2.520 -13.113  10.590
ATOM   6625 H1   TIP  1422       2.446 -12.198  10.318
ATOM   6626 H2   TIP  1422       2.781 -13.579   9.796
ATOM   6627 O    TIP  1423     -11.733 -12.922   4.733
ATOM   6628 H1   TIP  1423     -11.811 -13.829   5.030
ATOM   6629 H2   TIP  1423     -12.365 -12.849   4.017
ATOM   6630 O    TIP  1424     -17.545 -30.001  -1.676
ATOM   6631 H1   TIP  1424     -17.019 -29.255  -1.390
ATOM   6632 H2   TIP  1424     -18.440 -29.775  -1.425
ATOM   6633 O    TIP  1425      18.479  16.988 -16.398
ATOM   6634 H1   TIP  1425      18.985  17.633 -16.892
ATOM   6635 H2   TIP  1425      19.111  16.599 -15.793
ATOM   6636 O    TIP  1426     -20.054  10.598 -12.172
ATOM   6637 H1   TIP  1426     -20.635  10.940 -11.493
ATOM   6638 H2   TIP  1426     -20.548   9.883 -12.573
ATOM   6639 O    TIP  1427     -11.984 -15.655   4.717
ATOM   6640 H1   TIP  1427     -11.449 -15.836   3.945
ATOM   6641 H2   TIP  1427     -12.632 -16.359   4.731
ATOM   6642 O    TIP  1428      20.585 -13.899  13.459
ATOM   6643 H1   TIP  1428      19.655 -13.994  13.256
ATOM   6644 H2   TIP  1428      20.825 -14.724  13.880
ATOM   6645 O    TIP  1429     -26.916 -22.278 -14.959
ATOM   6646 H1   TIP  1429     -26.579 -22.727 -14.184
ATOM   6647 H2   TIP  1429     -26.563 -22.774 -15.697
ATOM   6648 O    TIP  1430      15.372  24.511   1.860
ATOM   6649 H1   TIP  1430      14.620  23.961   1.642
ATOM   6650 H2   TIP  1430      15.482  25.080   1.098
ATOM   6651 O    TIP  1431     -19.909   5.416 -12.401
ATOM   6652 H1   TIP  1431     -20.113   6.245 -12.834
ATOM   6653 H2   TIP  1431     -19.544   5.671 -11.554
ATOM   6654 O    TIP  1432     -27.784   4.889   4.479
ATOM   6655 H1   TIP  1432     -28.327   4.334   3.920
ATOM   6656 H2   TIP  1432     -27.489   4.309   5.180
ATOM   6657 O    TIP  1433      -3.606  28.677 -24.357
ATOM   6658 H1   TIP  1433      -2.855  29.190 -24.060
ATOM   6659 H2   TIP  1433      -4.037  28.391 -23.552
ATOM   6660 O    TIP  1434      -2.469  30.275 -30.557
ATOM   6661 H1   TIP  1434      -2.871  30.402 -29.697
ATOM   6662 H2   TIP  1434      -1.891  29.520 -30.442
ATOM   6663 O    TIP  1435      27.688  -5.869  -9.758
ATOM   6664 H1   TIP  1435      28.067  -5.024  -9.999
ATOM   6665 H2   TIP  1435      27.398  -5.754  -8.853
ATOM   6666 O    TIP  1436     -23.809  -9.123  -4.364
ATOM   6667 H1   TIP  1436     -23.506 -10.011  -4.174
ATOM   6668 H2   TIP  1436     -24.334  -9.214  -5.159
ATOM   6669 O    TIP  1437      14.270   2.644 -23.335
ATOM   6670 H1   TIP  1437      14.781   2.543 -22.532
ATOM   6671 H2   TIP  1437      14.749   2.137 -23.990
ATOM   6672 O    TIP  1438      19.957  21.323   5.700
ATOM   6673 H1   TIP  1438      19.330  20.721   5.301
ATOM   6674 H2   TIP  1438      19.888  21.156   6.640
ATOM   6675 O    TIP  1439     -11.809   0.066   7.035
ATOM   6676 H1   TIP  1439     -11.487  -0.222   6.181
ATOM   6677 H2   TIP  1439     -12.716   0.326   6.875
ATOM   6678 O    TIP  1440      13.000   9.577 -21.604
ATOM   6679 H1   TIP  1440      13.345   9.537 -22.495
ATOM   6680 H2   TIP  1440      13.763   9.768 -21.059
ATOM   6681 O    TIP  1441      14.879  -4.836 -25.555
ATOM   6682 H1   TIP  1441      15.137  -5.746 -25.700
ATOM   6683 H2   TIP  1441      15.393  -4.558 -24.797
ATOM   6684 O    TIP  1442     -16.849 -27.760 -14.850
ATOM   6685 H1   TIP  1442     -17.747 -28.078 -14.941
ATOM   6686 H2   TIP  1442     -16.564 -28.086 -13.996
ATOM   6687 O    TIP  1443      18.976 -20.391   9.680
ATOM   6688 H1   TIP  1443      19.268 -21.175  10.145
ATOM   6689 H2   TIP  1443      18.314 -20.709   9.065
ATOM   6690 O    TIP  1444      19.129   8.946 -10.248
ATOM   6691 H1   TIP  1444      19.652   9.727 -10.427
ATOM   6692 H2   TIP  1444      19.269   8.383 -11.010
ATOM   6693 O    TIP  1445       7.094  -3.647 -26.363
ATOM   6694 H1   TIP  1445       8.045  -3.557 -26.410
ATOM   6695 H2   TIP  1445       6.874  -4.253 -27.071
ATOM   6696 O    TIP  1446     -10.606  16.855  -5.556
ATOM   6697 H1   TIP  1446     -10.292  17.759  -5.524
ATOM   6698 H2   TIP  1446     -10.339  16.538  -6.418
ATOM   6699 O    TIP  1447     -20.074   1.898 -22.487
ATOM   6700 H1   TIP  1447     -19.463   2.116 -21.784
ATOM   6701 H2   TIP  1447     -20.139   0.944 -22.463
ATOM   6702 O    TIP  1448       0.198 -12.445   7.564
ATOM   6703 H1   TIP  1448      -0.351 -13.170   7.864
ATOM   6704 H2   TIP  1448      -0.401 -11.873   7.084
ATOM   6705 O    TIP  1449      11.071   9.548 -27.619
ATOM   6706 H1   TIP  1449      10.464   9.961 -27.005
ATOM   6707 H2   TIP  1449      11.911   9.542 -27.160
ATOM   6708 O    TIP  1450      -5.584  -5.717  12.715
ATOM   6709 H1   TIP  1450      -6.131  -5.503  13.471
ATOM   6710 H2   TIP  1450      -5.881  -5.122  12.027
ATOM   6711 O    TIP  1451     -29.631 -12.601   4.836
ATOM   6712 H1   TIP  1451     -29.775 -12.445   3.903
ATOM   6713 H2   TIP  1451     -29.931 -11.799   5.263
ATOM   6714 O    TIP  1452     -11.673 -10.701   6.340
ATOM   6715 H1   TIP  1452     -12.488 -10.784   6.835
ATOM   6716 H2   TIP  1452     -11.662 -11.466   5.765
ATOM   6717 O    TIP  1453     -15.738  26.389   1.085
ATOM   6718 H1   TIP  1453     -15.934  27.059   1.739
ATOM   6719 H2   TIP  1453     -14.863  26.612   0.767
ATOM   6720 O    TIP  1454      -2.027 -13.784  29.698
ATOM   6721 H1   TIP  1454      -1.902 -14.662  30.057
ATOM   6722 H2   TIP  1454      -2.533 -13.321  30.366
ATOM   6723 O    TIP  1455       0.911  25.152 -13.219
ATOM   6724 H1   TIP  1455       0.188  24.906 -12.643
ATOM   6725 H2   TIP  1455       1.340  25.880 -12.769
ATOM   6726 O    TIP  1456     -13.928 -17.410   5.026
ATOM   6727 H1   TIP  1456     -14.644 -16.777   4.996
ATOM   6728 H2   TIP  1456     -14.064 -17.889   5.843
ATOM   6729 O    TIP  1457     -18.059 -26.129  -8.187
ATOM   6730 H1   TIP  1457     -17.959 -26.879  -7.600
ATOM   6731 H2   TIP  1457     -17.728 -26.439  -9.030
ATOM   6732 O    TIP  1458     -16.566  -5.379 -28.245
ATOM   6733 H1   TIP  1458     -16.316  -4.520 -28.583
ATOM   6734 H2   TIP  1458     -16.093  -6.002 -28.796
ATOM   6735 O    TIP  1459     -24.459 -27.465  -9.082
ATOM   6736 H1   TIP  1459     -24.902 -26.621  -9.003
ATOM   6737 H2   TIP  1459     -24.085 -27.459  -9.963
ATOM   6738 O    TIP  1460     -24.086   3.732   0.888
ATOM   6739 H1   TIP  1460     -23.162   3.838   1.111
ATOM   6740 H2   TIP  1460     -24.538   4.395   1.409
ATOM   6741 O    TIP  1461     -11.471  -8.700 -23.174
ATOM   6742 H1   TIP  1461     -11.840  -8.134 -23.851
ATOM   6743 H2   TIP  1461     -11.981  -9.508 -23.232
ATOM   6744 O    TIP  1462      -8.541 -12.189 -25.704
ATOM   6745 H1   TIP  1462      -9.466 -11.957 -25.786
ATOM   6746 H2   TIP  1462      -8.098 -11.651 -26.360
ATOM   6747 O    TIP  1463     -12.616  -0.007 -22.558
ATOM   6748 H1   TIP  1463     -12.057  -0.658 -22.982
ATOM   6749 H2   TIP  1463     -12.297   0.834 -22.885
ATOM   6750 O    TIP  1464     -22.854 -11.218 -10.153
ATOM   6751 H1   TIP  1464     -23.335 -11.212 -10.980
ATOM   6752 H2   TIP  1464     -23.513 -11.437  -9.494
ATOM   6753 O    TIP  1465     -29.587 -17.009  -0.698
ATOM   6754 H1   TIP  1465     -28.674 -16.721  -0.702
ATOM   6755 H2   TIP  1465     -29.754 -17.291  -1.597
ATOM   6756 O    TIP  1466     -21.159  -3.106 -19.269
ATOM   6757 H1   TIP  1466     -20.340  -3.478 -18.944
ATOM   6758 H2   TIP  1466     -21.615  -3.845 -19.674
ATOM   6759 O    TIP  1467       6.538  25.590  -6.874
ATOM   6760 H1   TIP  1467       6.023  26.394  -6.801
ATOM   6761 H2   TIP  1467       7.318  25.848  -7.365
ATOM   6762 O    TIP  1468      -9.127  30.399 -20.433
ATOM   6763 H1   TIP  1468      -8.452  30.599 -21.081
ATOM   6764 H2   TIP  1468      -8.892  29.533 -20.101
ATOM   6765 O    TIP  1469     -12.858 -18.653 -30.254
ATOM   6766 H1   TIP  1469     -12.265 -19.038 -29.609
ATOM   6767 H2   TIP  1469     -13.691 -18.565 -29.792
ATOM   6768 O    TIP  1470      -2.654 -30.037  -1.756
ATOM   6769 H1   TIP  1470      -3.344 -29.505  -1.360
ATOM   6770 H2   TIP  1470      -3.101 -30.827  -2.057
ATOM   6771 O    TIP  1471     -30.505  -2.195 -16.697
ATOM   6772 H1   TIP  1471     -29.626  -2.573 -16.676
ATOM   6773 H2   TIP  1471     -30.497  -1.529 -16.009
ATOM   6774 O    TIP  1472      21.431   7.245  -9.280
ATOM   6775 H1   TIP  1472      21.486   6.290  -9.313
ATOM   6776 H2   TIP  1472      20.691   7.463  -9.845
ATOM   6777 O    TIP  1473      -5.756 -12.232 -27.472
ATOM   6778 H1   TIP  1473      -5.702 -11.955 -26.557
ATOM   6779 H2   TIP  1473      -4.963 -12.748 -27.614
ATOM   6780 O    TIP  1474      13.312  30.960  -3.861
ATOM   6781 H1   TIP  1474      13.461  31.691  -3.261
ATOM   6782 H2   TIP  1474      13.943  30.293  -3.589
ATOM   6783 O    TIP  1475     -14.552 -21.241 -17.320
ATOM   6784 H1   TIP  1475     -14.961 -20.985 -16.493
ATOM   6785 H2   TIP  1475     -15.156 -20.929 -17.993
ATOM   6786 O    TIP  1476      10.490   0.484 -22.863
ATOM   6787 H1   TIP  1476       9.898   0.830 -22.196
ATOM   6788 H2   TIP  1476      10.129  -0.374 -23.085
ATOM   6789 O    TIP  1477      -8.784   1.569  12.676
ATOM   6790 H1   TIP  1477      -8.510   1.802  13.563
ATOM   6791 H2   TIP  1477      -9.156   0.691  12.762
ATOM   6792 O    TIP  1478      11.705 -23.020 -22.675
ATOM   6793 H1   TIP  1478      11.440 -22.238 -23.158
ATOM   6794 H2   TIP  1478      10.881 -23.443 -22.432
ATOM   6795 O    TIP  1479      -5.135 -16.089  12.931
ATOM   6796 H1   TIP  1479      -4.196 -16.042  13.109
ATOM   6797 H2   TIP  1479      -5.201 -16.053  11.977
ATOM   6798 O    TIP  1480      15.531  -2.675 -21.982
ATOM   6799 H1   TIP  1480      16.172  -2.006 -22.221
ATOM   6800 H2   TIP  1480      15.825  -3.464 -22.436
ATOM   6801 O    TIP  1481      -2.310 -17.855  14.993
ATOM   6802 H1   TIP  1481      -1.828 -17.117  15.365
ATOM   6803 H2   TIP  1481      -1.893 -18.629  15.371
ATOM   6804 O    TIP  1482      -7.418  12.017 -21.708
ATOM   6805 H1   TIP  1482      -6.886  12.755 -21.410
ATOM   6806 H2   TIP  1482      -6.963  11.691 -22.485
ATOM   6807 O    TIP  1483     -13.551   1.910   3.156
ATOM   6808 H1   TIP  1483     -13.698   2.617   2.528
ATOM   6809 H2   TIP  1483     -12.626   1.686   3.054
ATOM   6810 O    TIP  1484     -12.366  11.210 -18.309
ATOM   6811 H1   TIP  1484     -11.470  10.876 -18.289
ATOM   6812 H2   TIP  1484     -12.379  11.905 -17.652
ATOM   6813 O    TIP  1485      -1.474  26.488   1.212
ATOM   6814 H1   TIP  1485      -1.660  27.419   1.094
ATOM   6815 H2   TIP  1485      -2.064  26.211   1.912
ATOM   6816 O    TIP  1486     -19.953 -10.645  -6.851
ATOM   6817 H1   TIP  1486     -20.010 -10.381  -7.769
ATOM   6818 H2   TIP  1486     -20.203 -11.569  -6.851
ATOM   6819 O    TIP  1487      24.952 -12.942   6.398
ATOM   6820 H1   TIP  1487      24.450 -13.634   6.829
ATOM   6821 H2   TIP  1487      25.107 -13.272   5.514
ATOM   6822 O    TIP  1488      17.491  -5.506 -28.415
ATOM   6823 H1   TIP  1488      16.924  -5.001 -28.997
ATOM   6824 H2   TIP  1488      18.362  -5.434 -28.805
ATOM   6825 O    TIP  1489      24.436  17.657 -15.012
ATOM   6826 H1   TIP  1489      23.653  18.198 -14.911
ATOM   6827 H2   TIP  1489      24.649  17.374 -14.123
ATOM   6828 O    TIP  1490      -2.926  12.701 -17.652
ATOM   6829 H1   TIP  1490      -3.834  12.468 -17.844
ATOM   6830 H2   TIP  1490      -2.938  13.652 -17.547
ATOM   6831 O    TIP  1491       4.917 -30.826 -17.108
ATOM   6832 H1   TIP  1491       4.638 -30.342 -16.331
ATOM   6833 H2   TIP  1491       4.333 -30.522 -17.803
ATOM   6834 O    TIP  1492     -24.217 -19.167 -29.865
ATOM   6835 H1   TIP  1492     -24.055 -18.603 -30.621
ATOM   6836 H2   TIP  1492     -24.831 -18.672 -29.323
ATOM   6837 O    TIP  1493      10.451 -25.577   3.726
ATOM   6838 H1   TIP  1493      10.302 -24.906   3.060
ATOM   6839 H2   TIP  1493       9.597 -25.694   4.144
ATOM   6840 O    TIP  1494       1.381 -30.173 -11.873
ATOM   6841 H1   TIP  1494       2.329 -30.157 -12.003
ATOM   6842 H2   TIP  1494       1.208 -31.022 -11.467
ATOM   6843 O    TIP  1495     -18.410   2.895   0.213
ATOM   6844 H1   TIP  1495     -18.408   2.236  -0.481
ATOM   6845 H2   TIP  1495     -18.451   2.390   1.024
ATOM   6846 O    TIP  1496     -23.463 -11.540   4.059
ATOM   6847 H1   TIP  1496     -23.667 -11.349   4.974
ATOM   6848 H2   TIP  1496     -22.546 -11.814   4.069
ATOM   6849 O    TIP  1497     -30.002   0.347 -10.235
ATOM   6850 H1   TIP  1497     -29.757  -0.335 -10.860
ATOM   6851 H2   TIP  1497     -30.774  -0.001  -9.789
ATOM   6852 O    TIP  1498     -21.689 -26.810  -5.473
ATOM   6853 H1   TIP  1498     -22.580 -27.156  -5.427
ATOM   6854 H2   TIP  1498     -21.419 -26.960  -6.379
ATOM   6855 O    TIP  1499       4.598   0.770  13.858
ATOM   6856 H1   TIP  1499       3.854   0.204  14.062
ATOM   6857 H2   TIP  1499       4.648   1.378  14.595
ATOM   6858 O    TIP  1500       6.653  30.736 -23.924
ATOM   6859 H1   TIP  1500       6.089  30.309 -23.280
ATOM   6860 H2   TIP  1500       7.529  30.398 -23.738
ATOM   6861 O    TIP  1501      -0.659  15.230 -18.022
ATOM   6862 H1   TIP  1501      -0.047  15.958 -17.916
ATOM   6863 H2   TIP  1501      -1.385  15.438 -17.434
ATOM   6864 O    TIP  1502     -23.370 -16.562 -15.758
ATOM   6865 H1   TIP  1502     -22.544 -17.045 -15.743
ATOM   6866 H2   TIP  1502     -23.240 -15.883 -16.420
ATOM   6867 O    TIP  1503      14.117  11.287  -7.346
ATOM   6868 H1   TIP  1503      13.608  10.524  -7.619
ATOM   6869 H2   TIP  1503      13.525  12.028  -7.470
ATOM   6870 O    TIP  1504      -6.088  11.221 -23.782
ATOM   6871 H1   TIP  1504      -5.312  11.765 -23.920
ATOM   6872 H2   TIP  1504      -5.889  10.400 -24.232
ATOM   6873 O    TIP  1505     -11.510  26.670   0.120
ATOM   6874 H1   TIP  1505     -11.920  25.881  -0.234
ATOM   6875 H2   TIP  1505     -11.790  27.371  -0.467
ATOM   6876 O    TIP  1506      11.737  29.966 -23.269
ATOM   6877 H1   TIP  1506      12.684  30.015 -23.140
ATOM   6878 H2   TIP  1506      11.366  30.218 -22.424
ATOM   6879 O    TIP  1507      15.848 -11.966 -22.705
ATOM   6880 H1   TIP  1507      15.133 -12.515 -23.027
ATOM   6881 H2   TIP  1507      16.089 -11.422 -23.455
ATOM   6882 O    TIP  1508     -18.809 -30.323 -14.843
ATOM   6883 H1   TIP  1508     -19.237 -30.481 -15.685
ATOM   6884 H2   TIP  1508     -18.904 -29.382 -14.699
ATOM   6885 O    TIP  1509      25.666   9.499 -12.949
ATOM   6886 H1   TIP  1509      25.791   8.930 -12.190
ATOM   6887 H2   TIP  1509      25.831   8.933 -13.703
ATOM   6888 O    TIP  1510       6.022   3.868   9.441
ATOM   6889 H1   TIP  1510       6.041   3.401  10.276
ATOM   6890 H2   TIP  1510       5.526   4.666   9.624
ATOM   6891 O    TIP  1511      22.098   6.513  -3.995
ATOM   6892 H1   TIP  1511      21.871   7.110  -4.708
ATOM   6893 H2   TIP  1511      21.523   6.769  -3.275
ATOM   6894 O    TIP  1512     -13.624  14.517 -12.973
ATOM   6895 H1   TIP  1512     -13.733  14.428 -12.027
ATOM   6896 H2   TIP  1512     -13.241  13.685 -13.251
ATOM   6897 O    TIP  1513       2.802  29.039 -13.283
ATOM   6898 H1   TIP  1513       3.265  29.049 -14.120
ATOM   6899 H2   TIP  1513       2.954  29.909 -12.914
ATOM   6900 O    TIP  1514       6.091 -23.967 -17.350
ATOM   6901 H1   TIP  1514       6.584 -24.746 -17.093
ATOM   6902 H2   TIP  1514       6.581 -23.237 -16.972
ATOM   6903 O    TIP  1515     -16.034   9.103 -22.202
ATOM   6904 H1   TIP  1515     -16.181   9.146 -23.147
ATOM   6905 H2   TIP  1515     -16.275   9.971 -21.881
ATOM   6906 O    TIP  1516     -21.877   1.387   0.595
ATOM   6907 H1   TIP  1516     -22.530   1.868   0.087
ATOM   6908 H2   TIP  1516     -21.055   1.526   0.124
ATOM   6909 O    TIP  1517       1.826  10.259 -27.195
ATOM   6910 H1   TIP  1517       1.856   9.319 -27.371
ATOM   6911 H2   TIP  1517       1.242  10.345 -26.442
ATOM   6912 O    TIP  1518       7.757  23.505  -5.506
ATOM   6913 H1   TIP  1518       8.392  23.836  -4.871
ATOM   6914 H2   TIP  1518       7.239  24.272  -5.749
ATOM   6915 O    TIP  1519       8.075  17.621  -6.698
ATOM   6916 H1   TIP  1519       7.832  16.699  -6.785
ATOM   6917 H2   TIP  1519       8.903  17.607  -6.219
ATOM   6918 O    TIP  1520     -13.762   5.667 -16.810
ATOM   6919 H1   TIP  1520     -13.435   6.371 -16.250
ATOM   6920 H2   TIP  1520     -13.286   5.774 -17.633
ATOM   6921 O    TIP  1521       3.945   0.077 -24.247
ATOM   6922 H1   TIP  1521       3.412  -0.664 -23.961
ATOM   6923 H2   TIP  1521       4.199  -0.141 -25.143
ATOM   6924 O    TIP  1522     -18.092   6.629  -6.316
ATOM   6925 H1   TIP  1522     -18.395   7.523  -6.479
ATOM   6926 H2   TIP  1522     -18.785   6.072  -6.670
ATOM   6927 O    TIP  1523      10.693 -25.634  -0.174
ATOM   6928 H1   TIP  1523      11.509 -26.050   0.105
ATOM   6929 H2   TIP  1523      10.489 -25.012   0.524
ATOM   6930 O    TIP  1524      19.172  -7.498 -26.629
ATOM   6931 H1   TIP  1524      18.643  -6.906 -26.096
ATOM   6932 H2   TIP  1524      20.036  -7.485 -26.218
ATOM   6933 O    TIP  1525       7.241 -22.911  10.274
ATOM   6934 H1   TIP  1525       8.110 -23.123  10.616
ATOM   6935 H2   TIP  1525       6.634 -23.259  10.927
ATOM   6936 O    TIP  1526      13.425  15.894 -17.671
ATOM   6937 H1   TIP  1526      12.719  15.663 -17.069
ATOM   6938 H2   TIP  1526      13.267  15.356 -18.447
ATOM   6939 O    TIP  1527      10.390 -26.132 -16.032
ATOM   6940 H1   TIP  1527       9.816 -25.435 -15.715
ATOM   6941 H2   TIP  1527      10.720 -26.552 -15.238
ATOM   6942 O    TIP  1528      -8.854  25.643  -8.902
ATOM   6943 H1   TIP  1528      -9.301  26.103  -8.191
ATOM   6944 H2   TIP  1528      -8.271  25.026  -8.461
ATOM   6945 O    TIP  1529      -0.360  16.236  -9.984
ATOM   6946 H1   TIP  1529       0.565  16.277 -10.224
ATOM   6947 H2   TIP  1529      -0.557  15.300  -9.941
ATOM   6948 O    TIP  1530      22.681 -19.840 -22.194
ATOM   6949 H1   TIP  1530      21.777 -19.991 -21.917
ATOM   6950 H2   TIP  1530      23.157 -20.613 -21.891
ATOM   6951 O    TIP  1531     -11.062  20.306 -15.150
ATOM   6952 H1   TIP  1531     -11.493  20.553 -15.968
ATOM   6953 H2   TIP  1531     -10.703  19.435 -15.321
ATOM   6954 O    TIP  1532      -6.877  13.541   4.157
ATOM   6955 H1   TIP  1532      -7.696  13.052   4.079
ATOM   6956 H2   TIP  1532      -7.051  14.195   4.833
ATOM   6957 O    TIP  1533      -5.605  10.052  -2.807
ATOM   6958 H1   TIP  1533      -6.146   9.263  -2.815
ATOM   6959 H2   TIP  1533      -4.743   9.755  -3.098
ATOM   6960 O    TIP  1534     -22.601   7.755 -12.351
ATOM   6961 H1   TIP  1534     -21.792   7.892 -12.844
ATOM   6962 H2   TIP  1534     -22.384   8.017 -11.456
ATOM   6963 O    TIP  1535      24.132 -14.338 -23.308
ATOM   6964 H1   TIP  1535      24.809 -14.937 -23.623
ATOM   6965 H2   TIP  1535      23.605 -14.866 -22.708
ATOM   6966 O    TIP  1536      10.493  -7.642 -25.177
ATOM   6967 H1   TIP  1536      11.092  -8.095 -25.769
ATOM   6968 H2   TIP  1536       9.641  -7.692 -25.612
ATOM   6969 O    TIP  1537      24.289   7.252 -21.281
ATOM   6970 H1   TIP  1537      24.819   7.691 -20.615
ATOM   6971 H2   TIP  1537      24.804   6.485 -21.531
ATOM   6972 O    TIP  1538      11.531  16.986   6.715
ATOM   6973 H1   TIP  1538      12.123  16.956   7.466
ATOM   6974 H2   TIP  1538      10.994  17.764   6.863
ATOM   6975 O    TIP  1539     -23.611 -25.738 -18.015
ATOM   6976 H1   TIP  1539     -23.964 -25.759 -18.904
ATOM   6977 H2   TIP  1539     -22.814 -25.213 -18.084
ATOM   6978 O    TIP  1540      26.047  -1.275   0.849
ATOM   6979 H1   TIP  1540      26.054  -1.576   1.758
ATOM   6980 H2   TIP  1540      26.743  -1.776   0.424
ATOM   6981 O    TIP  1541       7.565 -15.438   9.671
ATOM   6982 H1   TIP  1541       8.255 -15.752   9.088
ATOM   6983 H2   TIP  1541       6.765 -15.492   9.148
ATOM   6984 O    TIP  1542      -8.854  -0.573 -25.807
ATOM   6985 H1   TIP  1542      -8.527  -1.465 -25.925
ATOM   6986 H2   TIP  1542      -8.873  -0.205 -26.690
ATOM   6987 O    TIP  1543       5.755 -21.271  12.394
ATOM   6988 H1   TIP  1543       5.876 -21.439  13.329
ATOM   6989 H2   TIP  1543       4.975 -20.719  12.349
ATOM   6990 O    TIP  1544      10.481  19.679 -15.573
ATOM   6991 H1   TIP  1544       9.545  19.865 -15.501
ATOM   6992 H2   TIP  1544      10.608  19.432 -16.489
ATOM   6993 O    TIP  1545      25.169 -17.212   7.090
ATOM   6994 H1   TIP  1545      24.669 -18.028   7.084
ATOM   6995 H2   TIP  1545      25.576 -17.172   6.225
ATOM   6996 O    TIP  1546       0.719 -16.267   9.779
ATOM   6997 H1   TIP  1546       1.534 -16.632  10.124
ATOM   6998 H2   TIP  1546       0.782 -16.391   8.832
ATOM   6999 O    TIP  1547       3.503 -14.413  21.084
ATOM   7000 H1   TIP  1547       3.585 -14.563  20.143
ATOM   7001 H2   TIP  1547       3.945 -15.160  21.487
ATOM   7002 O    TIP  1548     -11.515  10.366  -6.586
ATOM   7003 H1   TIP  1548     -11.313   9.909  -7.402
ATOM   7004 H2   TIP  1548     -11.765  11.249  -6.860
ATOM   7005 O    TIP  1549      28.545  -8.719  -0.285
ATOM   7006 H1   TIP  1549      28.234  -8.458  -1.152
ATOM   7007 H2   TIP  1549      28.069  -8.154   0.322
ATOM   7008 O    TIP  1550      18.114   5.547  -2.751
ATOM   7009 H1   TIP  1550      18.135   5.861  -1.847
ATOM   7010 H2   TIP  1550      18.497   6.261  -3.261
ATOM   7011 O    TIP  1551      13.637  24.224   9.305
ATOM   7012 H1   TIP  1551      13.971  23.762   8.537
ATOM   7013 H2   TIP  1551      12.741  24.465   9.071
ATOM   7014 O    TIP  1552     -28.902   5.081  -1.201
ATOM   7015 H1   TIP  1552     -29.823   4.961  -0.971
ATOM   7016 H2   TIP  1552     -28.419   4.643  -0.500
ATOM   7017 O    TIP  1553     -19.046   3.235  -3.538
ATOM   7018 H1   TIP  1553     -18.835   3.119  -4.464
ATOM   7019 H2   TIP  1553     -18.570   4.025  -3.280
ATOM   7020 O    TIP  1554       3.804  -2.622  10.030
ATOM   7021 H1   TIP  1554       3.893  -3.456   9.570
ATOM   7022 H2   TIP  1554       3.955  -1.959   9.356
ATOM   7023 O    TIP  1555     -20.844 -19.372   0.819
ATOM   7024 H1   TIP  1555     -20.319 -18.881   0.187
ATOM   7025 H2   TIP  1555     -21.743 -19.085   0.661
ATOM   7026 O    TIP  1556       5.094  20.938  -2.270
ATOM   7027 H1   TIP  1556       5.635  20.154  -2.178
ATOM   7028 H2   TIP  1556       5.062  21.099  -3.212
ATOM   7029 O    TIP  1557      13.386  -9.562   8.940
ATOM   7030 H1   TIP  1557      14.273  -9.810   9.202
ATOM   7031 H2   TIP  1557      13.420  -8.609   8.849
ATOM   7032 O    TIP  1558      14.828  -2.667   2.384
ATOM   7033 H1   TIP  1558      14.892  -2.077   1.634
ATOM   7034 H2   TIP  1558      15.300  -3.454   2.114
ATOM   7035 O    TIP  1559      13.689   3.425  15.680
ATOM   7036 H1   TIP  1559      13.402   3.440  16.592
ATOM   7037 H2   TIP  1559      14.223   4.214  15.582
ATOM   7038 O    TIP  1560      13.335  -6.932   7.946
ATOM   7039 H1   TIP  1560      12.397  -6.792   7.819
ATOM   7040 H2   TIP  1560      13.640  -6.137   8.383
ATOM   7041 O    TIP  1561      10.966 -15.277  10.168
ATOM   7042 H1   TIP  1561      10.443 -14.882  10.865
ATOM   7043 H2   TIP  1561      10.745 -16.208  10.200
ATOM   7044 O    TIP  1562      10.315 -26.758 -19.843
ATOM   7045 H1   TIP  1562      11.235 -26.887 -19.613
ATOM   7046 H2   TIP  1562       9.881 -26.581 -19.009
ATOM   7047 O    TIP  1563     -17.363 -28.816 -22.697
ATOM   7048 H1   TIP  1563     -16.423 -28.808 -22.878
ATOM   7049 H2   TIP  1563     -17.656 -29.682 -22.983
ATOM   7050 O    TIP  1564       4.292 -30.621   3.959
ATOM   7051 H1   TIP  1564       3.801 -30.864   4.744
ATOM   7052 H2   TIP  1564       4.024 -29.721   3.777
ATOM   7053 O    TIP  1565      -7.948  -9.144   9.387
ATOM   7054 H1   TIP  1565      -8.045  -9.932   8.853
ATOM   7055 H2   TIP  1565      -7.273  -8.633   8.941
ATOM   7056 O    TIP  1566      14.054 -19.538  12.405
ATOM   7057 H1   TIP  1566      13.380 -19.314  11.763
ATOM   7058 H2   TIP  1566      14.681 -18.817  12.355
ATOM   7059 O    TIP  1567      13.106   0.191 -26.935
ATOM   7060 H1   TIP  1567      12.383   0.510 -26.396
ATOM   7061 H2   TIP  1567      13.687  -0.256 -26.320
ATOM   7062 O    TIP  1568      18.347  -6.372 -17.334
ATOM   7063 H1   TIP  1568      18.795  -5.661 -17.791
ATOM   7064 H2   TIP  1568      17.426  -6.111 -17.328
ATOM   7065 O    TIP  1569       2.187  18.068  -8.066
ATOM   7066 H1   TIP  1569       2.450  17.273  -8.528
ATOM   7067 H2   TIP  1569       1.251  18.153  -8.247
ATOM   7068 O    TIP  1570      23.202 -21.583  -1.511
ATOM   7069 H1   TIP  1570      23.555 -20.941  -0.895
ATOM   7070 H2   TIP  1570      23.620 -21.370  -2.346
ATOM   7071 O    TIP  1571     -22.031   9.468  -0.936
ATOM   7072 H1   TIP  1571     -21.412   8.752  -0.791
ATOM   7073 H2   TIP  1571     -22.408   9.289  -1.797
ATOM   7074 O    TIP  1572      15.887 -25.226 -15.815
ATOM   7075 H1   TIP  1572      15.577 -24.360 -15.551
ATOM   7076 H2   TIP  1572      16.761 -25.295 -15.432
ATOM   7077 O    TIP  1573      16.678  22.331  12.369
ATOM   7078 H1   TIP  1573      16.958  22.629  13.234
ATOM   7079 H2   TIP  1573      15.869  22.813  12.198
ATOM   7080 O    TIP  1574       7.790 -12.745 -22.228
ATOM   7081 H1   TIP  1574       7.903 -11.799 -22.146
ATOM   7082 H2   TIP  1574       8.677 -13.084 -22.348
ATOM   7083 O    TIP  1575      30.436   7.711 -15.801
ATOM   7084 H1   TIP  1575      31.310   8.063 -15.636
ATOM   7085 H2   TIP  1575      30.576   7.007 -16.434
ATOM   7086 O    TIP  1576      19.506 -28.835 -15.711
ATOM   7087 H1   TIP  1576      19.496 -28.535 -16.619
ATOM   7088 H2   TIP  1576      18.692 -29.329 -15.611
ATOM   7089 O    TIP  1577      -7.847  14.450 -15.432
ATOM   7090 H1   TIP  1577      -8.437  13.779 -15.088
ATOM   7091 H2   TIP  1577      -8.062  15.238 -14.934
ATOM   7092 O    TIP  1578      -6.150 -26.213   7.795
ATOM   7093 H1   TIP  1578      -6.448 -26.712   7.035
ATOM   7094 H2   TIP  1578      -6.713 -25.439   7.811
ATOM   7095 O    TIP  1579     -13.938 -23.130 -11.080
ATOM   7096 H1   TIP  1579     -14.810 -22.828 -11.334
ATOM   7097 H2   TIP  1579     -13.448 -22.327 -10.904
ATOM   7098 O    TIP  1580     -16.315 -20.637   4.888
ATOM   7099 H1   TIP  1580     -15.993 -20.395   4.020
ATOM   7100 H2   TIP  1580     -15.523 -20.802   5.400
ATOM   7101 O    TIP  1581      24.098   4.854  -5.249
ATOM   7102 H1   TIP  1581      23.485   4.325  -5.760
ATOM   7103 H2   TIP  1581      23.548   5.319  -4.619
ATOM   7104 O    TIP  1582     -15.861 -30.371 -18.609
ATOM   7105 H1   TIP  1582     -15.518 -29.481 -18.689
ATOM   7106 H2   TIP  1582     -15.450 -30.717 -17.817
ATOM   7107 O    TIP  1583      30.472 -10.039 -10.814
ATOM   7108 H1   TIP  1583      30.271  -9.232 -11.287
ATOM   7109 H2   TIP  1583      29.932 -10.707 -11.237
ATOM   7110 O    TIP  1584      20.274 -27.330 -10.736
ATOM   7111 H1   TIP  1584      21.027 -26.837 -10.411
ATOM   7112 H2   TIP  1584      19.649 -26.660 -11.013
ATOM   7113 O    TIP  1585      10.919 -12.956  12.083
ATOM   7114 H1   TIP  1585      11.451 -12.469  11.454
ATOM   7115 H2   TIP  1585      11.400 -12.889  12.908
ATOM   7116 O    TIP  1586       9.974  11.262   9.505
ATOM   7117 H1   TIP  1586       9.644  11.391   8.616
ATOM   7118 H2   TIP  1586      10.919  11.401   9.433
ATOM   7119 O    TIP  1587      12.127   6.282   7.809
ATOM   7120 H1   TIP  1587      12.688   5.692   7.306
ATOM   7121 H2   TIP  1587      11.771   6.888   7.160
ATOM   7122 O    TIP  1588      -7.903  26.245 -26.246
ATOM   7123 H1   TIP  1588      -8.524  25.565 -26.506
ATOM   7124 H2   TIP  1588      -8.285  27.058 -26.576
ATOM   7125 O    TIP  1589       9.389 -19.197  11.531
ATOM   7126 H1   TIP  1589       8.434 -19.216  11.472
ATOM   7127 H2   TIP  1589       9.571 -19.106  12.467
ATOM   7128 O    TIP  1590      14.890 -10.854  22.937
ATOM   7129 H1   TIP  1590      15.529 -10.258  22.547
ATOM   7130 H2   TIP  1590      14.514 -11.324  22.193
ATOM   7131 O    TIP  1591      16.401  12.418 -10.622
ATOM   7132 H1   TIP  1591      15.532  12.241 -10.981
ATOM   7133 H2   TIP  1591      16.494  11.797  -9.900
ATOM   7134 O    TIP  1592     -28.833   9.368 -11.675
ATOM   7135 H1   TIP  1592     -28.815  10.144 -11.114
ATOM   7136 H2   TIP  1592     -27.972   8.967 -11.557
ATOM   7137 O    TIP  1593     -17.527 -11.327 -24.489
ATOM   7138 H1   TIP  1593     -18.174 -11.001 -25.114
ATOM   7139 H2   TIP  1593     -17.189 -12.128 -24.889
ATOM   7140 O    TIP  1594     -10.487 -26.169   9.895
ATOM   7141 H1   TIP  1594     -11.080 -26.041  10.636
ATOM   7142 H2   TIP  1594     -11.065 -26.323   9.148
ATOM   7143 O    TIP  1595      22.570 -10.224   6.393
ATOM   7144 H1   TIP  1595      23.454 -10.340   6.740
ATOM   7145 H2   TIP  1595      22.000 -10.642   7.039
ATOM   7146 O    TIP  1596      29.950   7.856  -2.221
ATOM   7147 H1   TIP  1596      29.929   7.469  -3.096
ATOM   7148 H2   TIP  1596      29.279   8.537  -2.243
ATOM   7149 O    TIP  1597       1.183  -0.059 -22.006
ATOM   7150 H1   TIP  1597       1.881   0.591 -22.090
ATOM   7151 H2   TIP  1597       1.249  -0.367 -21.103
ATOM   7152 O    TIP  1598      -4.260 -27.618   4.110
ATOM   7153 H1   TIP  1598      -4.948 -27.200   4.628
ATOM   7154 H2   TIP  1598      -4.671 -28.406   3.755
ATOM   7155 O    TIP  1599      19.224 -20.139 -17.553
ATOM   7156 H1   TIP  1599      19.195 -19.847 -16.642
ATOM   7157 H2   TIP  1599      18.862 -19.407 -18.052
ATOM   7158 O    TIP  1600     -14.399 -25.497 -23.483
ATOM   7159 H1   TIP  1600     -13.457 -25.389 -23.356
ATOM   7160 H2   TIP  1600     -14.542 -26.442 -23.430
ATOM   7161 O    TIP  1601       6.247  13.526 -25.111
ATOM   7162 H1   TIP  1601       6.839  14.085 -24.607
ATOM   7163 H2   TIP  1601       6.216  12.705 -24.621
ATOM   7164 O    TIP  1602     -22.271 -15.107   1.407
ATOM   7165 H1   TIP  1602     -22.776 -14.883   2.188
ATOM   7166 H2   TIP  1602     -21.629 -15.749   1.711
ATOM   7167 O    TIP  1603     -16.476   0.526 -23.619
ATOM   7168 H1   TIP  1603     -17.171  -0.127 -23.542
ATOM   7169 H2   TIP  1603     -15.668   0.014 -23.655
ATOM   7170 O    TIP  1604      -0.606 -24.892  14.533
ATOM   7171 H1   TIP  1604      -0.453 -25.669  13.995
ATOM   7172 H2   TIP  1604       0.046 -24.259  14.234
ATOM   7173 O    TIP  1605     -22.847 -13.760  10.021
ATOM   7174 H1   TIP  1605     -22.150 -14.400  10.160
ATOM   7175 H2   TIP  1605     -22.907 -13.671   9.070
ATOM   7176 O    TIP  1606     -14.911  24.096  -3.106
ATOM   7177 H1   TIP  1606     -15.238  23.205  -3.227
ATOM   7178 H2   TIP  1606     -15.666  24.589  -2.785
ATOM   7179 O    TIP  1607       0.112 -26.946  13.106
ATOM   7180 H1   TIP  1607       0.873 -26.953  12.525
ATOM   7181 H2   TIP  1607      -0.200 -27.850  13.104
ATOM   7182 O    TIP  1608       0.751   7.115   7.742
ATOM   7183 H1   TIP  1608       1.396   7.815   7.648
ATOM   7184 H2   TIP  1608       1.201   6.329   7.431
ATOM   7185 O    TIP  1609      13.072  19.878 -23.915
ATOM   7186 H1   TIP  1609      12.752  20.689 -23.520
ATOM   7187 H2   TIP  1609      13.585  20.164 -24.671
ATOM   7188 O    TIP  1610       0.311  19.506   4.917
ATOM   7189 H1   TIP  1610       0.502  20.439   4.823
ATOM   7190 H2   TIP  1610       0.037  19.407   5.829
ATOM   7191 O    TIP  1611      16.856  15.817  -4.194
ATOM   7192 H1   TIP  1611      16.038  15.876  -4.689
ATOM   7193 H2   TIP  1611      17.539  15.784  -4.863
ATOM   7194 O    TIP  1612     -30.121  -4.632 -14.274
ATOM   7195 H1   TIP  1612     -30.104  -5.147 -15.081
ATOM   7196 H2   TIP  1612     -31.021  -4.709 -13.959
ATOM   7197 O    TIP  1613     -26.166  -0.491  -7.888
ATOM   7198 H1   TIP  1613     -25.660  -0.935  -7.208
ATOM   7199 H2   TIP  1613     -25.585  -0.473  -8.648
ATOM   7200 O    TIP  1614      24.670  14.840 -15.512
ATOM   7201 H1   TIP  1614      24.837  15.750 -15.756
ATOM   7202 H2   TIP  1614      23.821  14.637 -15.905
ATOM   7203 O    TIP  1615     -15.250  -8.213   0.235
ATOM   7204 H1   TIP  1615     -14.346  -7.899   0.268
ATOM   7205 H2   TIP  1615     -15.755  -7.542   0.693
ATOM   7206 O    TIP  1616       3.840 -18.559 -19.351
ATOM   7207 H1   TIP  1616       3.938 -17.760 -19.869
ATOM   7208 H2   TIP  1616       4.317 -18.380 -18.540
ATOM   7209 O    TIP  1617       5.744   1.117   5.426
ATOM   7210 H1   TIP  1617       6.627   0.836   5.666
ATOM   7211 H2   TIP  1617       5.315   1.300   6.261
ATOM   7212 O    TIP  1618      -1.518  20.315  -8.100
ATOM   7213 H1   TIP  1618      -1.656  19.368  -8.064
ATOM   7214 H2   TIP  1618      -2.401  20.685  -8.115
ATOM   7215 O    TIP  1619      19.376   5.923  -5.811
ATOM   7216 H1   TIP  1619      18.744   6.558  -6.147
ATOM   7217 H2   TIP  1619      20.178   6.427  -5.679
ATOM   7218 O    TIP  1620      19.811 -23.878  -1.887
ATOM   7219 H1   TIP  1620      19.961 -23.174  -1.255
ATOM   7220 H2   TIP  1620      19.863 -24.681  -1.370
ATOM   7221 O    TIP  1621      -6.645   3.516 -24.012
ATOM   7222 H1   TIP  1621      -6.528   3.158 -24.892
ATOM   7223 H2   TIP  1621      -6.329   2.826 -23.428
ATOM   7224 O    TIP  1622      11.115   1.325 -25.686
ATOM   7225 H1   TIP  1622      11.039   1.390 -24.734
ATOM   7226 H2   TIP  1622      10.809   2.172 -26.010
ATOM   7227 O    TIP  1623      -8.220  30.384  -5.364
ATOM   7228 H1   TIP  1623      -7.859  30.291  -6.246
ATOM   7229 H2   TIP  1623      -8.300  29.487  -5.041
ATOM   7230 O    TIP  1624      -7.920  30.540  14.056
ATOM   7231 H1   TIP  1624      -8.743  30.081  14.225
ATOM   7232 H2   TIP  1624      -8.163  31.465  14.021
ATOM   7233 O    TIP  1625      15.590 -19.305  15.802
ATOM   7234 H1   TIP  1625      15.611 -18.448  15.376
ATOM   7235 H2   TIP  1625      15.790 -19.927  15.103
ATOM   7236 O    TIP  1626      -7.429  27.101 -19.321
ATOM   7237 H1   TIP  1626      -8.043  27.116 -20.055
ATOM   7238 H2   TIP  1626      -7.042  26.227 -19.348
ATOM   7239 O    TIP  1627      -7.147   6.389 -24.362
ATOM   7240 H1   TIP  1627      -7.539   6.458 -25.233
ATOM   7241 H2   TIP  1627      -6.994   5.452 -24.241
ATOM   7242 O    TIP  1628     -20.613  28.067   5.160
ATOM   7243 H1   TIP  1628     -20.515  27.134   4.969
ATOM   7244 H2   TIP  1628     -19.914  28.259   5.785
ATOM   7245 O    TIP  1629      13.214  30.165  -0.698
ATOM   7246 H1   TIP  1629      13.384  29.644  -1.482
ATOM   7247 H2   TIP  1629      14.082  30.348  -0.338
ATOM   7248 O    TIP  1630     -10.865  17.228  -9.977
ATOM   7249 H1   TIP  1630     -11.193  18.127  -9.961
ATOM   7250 H2   TIP  1630     -10.205  17.226 -10.670
ATOM   7251 O    TIP  1631      13.841  17.953 -14.854
ATOM   7252 H1   TIP  1631      13.323  17.408 -14.262
ATOM   7253 H2   TIP  1631      14.440  17.341 -15.282
ATOM   7254 O    TIP  1632     -17.761   9.308 -15.720
ATOM   7255 H1   TIP  1632     -16.917   9.685 -15.472
ATOM   7256 H2   TIP  1632     -17.876   8.565 -15.128
ATOM   7257 O    TIP  1633     -18.249 -19.573 -16.503
ATOM   7258 H1   TIP  1633     -17.808 -19.624 -17.351
ATOM   7259 H2   TIP  1633     -18.019 -18.708 -16.163
ATOM   7260 O    TIP  1634      -3.577  24.379 -18.850
ATOM   7261 H1   TIP  1634      -3.391  24.117 -17.948
ATOM   7262 H2   TIP  1634      -3.009  25.133 -19.004
ATOM   7263 O    TIP  1635      16.014   4.499  -4.174
ATOM   7264 H1   TIP  1635      16.684   5.043  -3.760
ATOM   7265 H2   TIP  1635      15.687   3.941  -3.469
ATOM   7266 O    TIP  1636      -1.656  17.524  -8.177
ATOM   7267 H1   TIP  1636      -1.219  17.112  -8.922
ATOM   7268 H2   TIP  1636      -1.090  17.334  -7.430
ATOM   7269 O    TIP  1637      16.909 -14.289 -24.910
ATOM   7270 H1   TIP  1637      17.063 -13.426 -25.296
[truncated: 931,155 more chars]
