# Supplementary material for: Virtual Double-System Single-Box: A Nonequilibrium Alchemical Technique for Absolute Binding Free Energy Calculations: Application to Ligands of the SARS-CoV-2 Main Protease
Source: J Chem Theory Comput. 2020 Oct 22;16(11):7160–72. doi: 10.1021/acs.jctc.0c00634 (PMC8015232; doi:10.1021/acs.jctc.0c00634)
Supplement: Supplementary file 1 — ct0c00634_si_001.zip [file ct0c00634_si_001.zip › data/NPT_struct/cop2.pdb]

REMARK   Time:         8999.10 CO matrix:   62.05144   0.00000   0.00000   0.00000  62.05144   0.00000   0.00000   0.00000  62.05144
ATOM      1 N01  COP     1      -4.033  -0.336   2.010
ATOM      2 H01  COP     1      -4.815  -0.394   2.598
ATOM      3 C02  COP     1      -2.881  -1.007   2.162
ATOM      4 H02  COP     1      -2.566  -1.460   3.101
ATOM      5 C03  COP     1      -1.103   0.306  -1.645
ATOM      6 H03  COP     1      -0.349  -0.281  -1.129
ATOM      7 C04  COP     1      -0.883   0.780  -2.946
ATOM      8 H04  COP     1       0.049   0.521  -3.440
ATOM      9 C05  COP     1      -3.038   1.943  -2.885
ATOM     10 H05  COP     1      -3.746   2.642  -3.327
ATOM     11 C06  COP     1      -4.845   1.089   0.215
ATOM     12 H06  COP     1      -5.769   1.329   0.732
ATOM     13 N07  COP     1      -0.631  -1.052   1.050
ATOM     14 H07  COP     1      -0.025  -0.402   0.564
ATOM     15 C08  COP     1       2.406  -2.350   2.642
ATOM     16 H08  COP     1       2.108  -2.405   3.685
ATOM     17 C09  COP     1       3.423  -2.075   0.185
ATOM     18 H09  COP     1       3.864  -1.847  -0.785
ATOM     19 C10  COP     1       1.999  -2.022   0.359
ATOM     20 H10  COP     1       1.331  -1.764  -0.459
ATOM     21 C11  COP     1       4.780  -2.524   3.471
ATOM     22 H11  COP     1       5.730  -2.826   3.013
ATOM     23 H12  COP     1       4.578  -3.384   4.121
ATOM     24 C12  COP     1       5.103  -1.296   4.309
ATOM     25 H13  COP     1       6.011  -1.560   4.866
ATOM     26 H14  COP     1       4.354  -1.147   5.096
ATOM     27 C13  COP     1       5.432   0.014   3.538
ATOM     28 H15  COP     1       5.528   0.808   4.289
ATOM     29 H16  COP     1       4.606   0.305   2.877
ATOM     30 C14  COP     1       6.826   0.098   2.862
ATOM     31 H17  COP     1       7.008  -0.798   2.255
ATOM     32 H18  COP     1       7.594   0.091   3.645
ATOM     33 C15  COP     1      -2.398   3.413  -5.242
ATOM     34 H19  COP     1      -2.097   4.021  -6.104
ATOM     35 H20  COP     1      -2.397   4.127  -4.409
ATOM     36 H21  COP     1      -3.376   2.988  -5.496
ATOM     37 C16  COP     1       0.139   2.963  -5.042
ATOM     38 H22  COP     1       0.865   2.355  -4.489
ATOM     39 H23  COP     1       0.128   3.986  -4.647
ATOM     40 H24  COP     1       0.471   2.841  -6.081
ATOM     41 C17  COP     1      -1.487   1.246  -5.980
ATOM     42 H25  COP     1      -0.944   1.531  -6.889
ATOM     43 H26  COP     1      -2.538   1.104  -6.260
ATOM     44 H27  COP     1      -1.170   0.234  -5.700
ATOM     45 C18  COP     1      -2.069  -0.800   1.110
ATOM     46 C19  COP     1      -2.675   0.005   0.215
ATOM     47 C20  COP     1      -3.885   0.270   0.814
ATOM     48 C21  COP     1      -2.332   0.565  -1.025
ATOM     49 C22  COP     1      -3.304   1.373  -1.643
ATOM     50 C23  COP     1      -1.754   1.752  -3.525
ATOM     51 C24  COP     1      -1.330   2.310  -4.914
ATOM     52 C25  COP     1      -4.538   1.694  -0.996
ATOM     53 O26  COP     1      -5.351   2.716  -1.321
ATOM     54 H28  COP     1      -6.284   2.577  -1.084
ATOM     55 C27  COP     1       0.001  -1.944   1.887
ATOM     56 O28  COP     1      -0.548  -2.638   2.739
ATOM     57 C29  COP     1       1.482  -2.114   1.674
ATOM     58 C30  COP     1       3.787  -2.351   2.394
ATOM     59 N31  COP     1       4.329  -2.277   1.165
ATOM     60 O32  COP     1       6.932   1.231   2.034
ATOM     61 H29  COP     1       7.589   1.016   1.349
ATOM     62 N    PHE     2     -12.882 -23.350  -2.740
ATOM     63 H1   PHE     2     -13.623 -23.393  -3.424
ATOM     64 H2   PHE     2     -13.254 -23.770  -1.900
ATOM     65 H3   PHE     2     -12.553 -22.402  -2.620
ATOM     66 CA   PHE     2     -11.725 -24.187  -3.115
ATOM     67 HA   PHE     2     -12.207 -25.165  -3.142
ATOM     68 CB   PHE     2     -11.098 -23.869  -4.457
ATOM     69 HB1  PHE     2     -10.213 -24.492  -4.583
ATOM     70 HB2  PHE     2     -10.595 -22.902  -4.437
ATOM     71 CG   PHE     2     -12.091 -24.025  -5.620
ATOM     72 CD1  PHE     2     -12.471 -25.331  -5.999
ATOM     73 HD1  PHE     2     -11.978 -26.212  -5.614
ATOM     74 CE1  PHE     2     -13.293 -25.525  -7.071
ATOM     75 HE1  PHE     2     -13.596 -26.496  -7.434
ATOM     76 CZ   PHE     2     -13.824 -24.443  -7.685
ATOM     77 HZ   PHE     2     -14.350 -24.538  -8.623
ATOM     78 CE2  PHE     2     -13.574 -23.148  -7.338
ATOM     79 HE2  PHE     2     -14.017 -22.346  -7.910
ATOM     80 CD2  PHE     2     -12.711 -22.922  -6.281
ATOM     81 HD2  PHE     2     -12.417 -21.914  -6.027
ATOM     82 C    PHE     2     -10.688 -24.174  -1.954
ATOM     83 O    PHE     2     -10.496 -23.098  -1.325
ATOM     84 N    PRO     3      -9.982 -25.274  -1.754
ATOM     85 CD   PRO     3     -10.174 -26.552  -2.349
ATOM     86 HD1  PRO     3      -9.794 -26.720  -3.357
ATOM     87 HD2  PRO     3     -11.207 -26.898  -2.315
ATOM     88 CG   PRO     3      -9.408 -27.483  -1.463
ATOM     89 HG1  PRO     3      -8.898 -28.164  -2.145
ATOM     90 HG2  PRO     3     -10.063 -27.983  -0.749
ATOM     91 CB   PRO     3      -8.385 -26.737  -0.745
ATOM     92 HB1  PRO     3      -7.415 -26.927  -1.205
ATOM     93 HB2  PRO     3      -8.437 -27.113   0.277
ATOM     94 CA   PRO     3      -8.777 -25.251  -0.815
ATOM     95 HA   PRO     3      -9.083 -24.900   0.171
ATOM     96 C    PRO     3      -7.637 -24.412  -1.382
ATOM     97 O    PRO     3      -7.404 -24.237  -2.631
ATOM     98 N    SER     4      -6.893 -23.771  -0.467
ATOM     99 H    SER     4      -7.149 -23.836   0.508
ATOM    100 CA   SER     4      -5.764 -22.868  -0.750
ATOM    101 HA   SER     4      -5.930 -22.124  -1.529
ATOM    102 CB   SER     4      -5.629 -21.981   0.485
ATOM    103 HB1  SER     4      -6.465 -21.306   0.668
ATOM    104 HB2  SER     4      -4.779 -21.327   0.293
ATOM    105 OG   SER     4      -5.434 -22.770   1.655
ATOM    106 HG   SER     4      -5.112 -22.159   2.322
ATOM    107 C    SER     4      -4.450 -23.508  -1.022
ATOM    108 O    SER     4      -3.508 -22.822  -1.406
ATOM    109 N    GLY     5      -4.372 -24.826  -0.829
ATOM    110 H    GLY     5      -5.197 -25.304  -0.494
ATOM    111 CA   GLY     5      -3.168 -25.653  -0.699
ATOM    112 HA1  GLY     5      -3.319 -26.694  -0.414
ATOM    113 HA2  GLY     5      -2.518 -25.170   0.030
ATOM    114 C    GLY     5      -2.321 -25.716  -1.974
ATOM    115 O    GLY     5      -1.098 -25.722  -1.873
ATOM    116 N    LYS     6      -3.027 -25.564  -3.131
ATOM    117 H    LYS     6      -4.034 -25.487  -3.135
ATOM    118 CA   LYS     6      -2.308 -25.412  -4.432
ATOM    119 HA   LYS     6      -1.327 -25.886  -4.393
ATOM    120 CB   LYS     6      -3.119 -25.943  -5.660
ATOM    121 HB1  LYS     6      -2.611 -25.611  -6.565
ATOM    122 HB2  LYS     6      -4.125 -25.523  -5.700
ATOM    123 CG   LYS     6      -3.298 -27.506  -5.810
ATOM    124 HG1  LYS     6      -3.709 -27.911  -4.886
ATOM    125 HG2  LYS     6      -2.341 -28.028  -5.798
ATOM    126 CD   LYS     6      -4.015 -27.981  -7.044
ATOM    127 HD1  LYS     6      -3.492 -27.523  -7.884
ATOM    128 HD2  LYS     6      -5.032 -27.589  -7.026
ATOM    129 CE   LYS     6      -4.175 -29.471  -7.071
ATOM    130 HE1  LYS     6      -4.994 -29.748  -7.735
ATOM    131 HE2  LYS     6      -4.540 -29.862  -6.121
ATOM    132 NZ   LYS     6      -2.965 -30.310  -7.445
ATOM    133 HZ1  LYS     6      -2.720 -30.253  -8.424
ATOM    134 HZ2  LYS     6      -2.122 -30.095  -6.932
ATOM    135 HZ3  LYS     6      -3.113 -31.305  -7.354
ATOM    136 C    LYS     6      -1.891 -23.940  -4.675
ATOM    137 O    LYS     6      -1.084 -23.763  -5.614
ATOM    138 N    VAL     7      -2.341 -22.904  -3.913
ATOM    139 H    VAL     7      -2.767 -23.157  -3.032
ATOM    140 CA   VAL     7      -1.958 -21.490  -4.004
ATOM    141 HA   VAL     7      -1.531 -21.264  -4.981
ATOM    142 CB   VAL     7      -3.172 -20.538  -3.816
ATOM    143 HB   VAL     7      -3.533 -20.523  -2.788
ATOM    144 CG1  VAL     7      -2.775 -19.123  -4.054
ATOM    145 HG11 VAL     7      -3.541 -18.418  -3.733
ATOM    146 HG12 VAL     7      -1.883 -18.978  -3.444
ATOM    147 HG13 VAL     7      -2.476 -19.105  -5.102
ATOM    148 CG2  VAL     7      -4.424 -20.865  -4.650
ATOM    149 HG21 VAL     7      -5.106 -20.016  -4.668
ATOM    150 HG22 VAL     7      -4.134 -21.124  -5.669
ATOM    151 HG23 VAL     7      -4.889 -21.754  -4.224
ATOM    152 C    VAL     7      -0.895 -21.224  -2.890
ATOM    153 O    VAL     7       0.068 -20.489  -3.153
ATOM    154 N    GLU     8      -1.010 -21.837  -1.745
ATOM    155 H    GLU     8      -1.844 -22.347  -1.492
ATOM    156 CA   GLU     8      -0.030 -21.925  -0.616
ATOM    157 HA   GLU     8      -0.062 -21.021  -0.008
ATOM    158 CB   GLU     8      -0.511 -23.002   0.429
ATOM    159 HB1  GLU     8      -0.351 -24.000   0.022
ATOM    160 HB2  GLU     8      -1.589 -22.927   0.574
ATOM    161 CG   GLU     8       0.253 -22.913   1.752
ATOM    162 HG1  GLU     8       0.260 -21.894   2.140
ATOM    163 HG2  GLU     8       1.292 -23.084   1.470
ATOM    164 CD   GLU     8      -0.125 -23.924   2.828
ATOM    165 OE1  GLU     8      -1.328 -24.314   2.958
ATOM    166 OE2  GLU     8       0.752 -24.282   3.673
ATOM    167 C    GLU     8       1.428 -22.140  -1.127
ATOM    168 O    GLU     8       2.266 -21.289  -0.931
ATOM    169 N    GLY     9       1.788 -23.321  -1.621
ATOM    170 H    GLY     9       1.047 -23.974  -1.833
ATOM    171 CA   GLY     9       3.153 -23.626  -2.071
ATOM    172 HA1  GLY     9       3.148 -24.712  -2.171
ATOM    173 HA2  GLY     9       3.832 -23.416  -1.244
ATOM    174 C    GLY     9       3.777 -22.878  -3.299
ATOM    175 O    GLY     9       4.756 -23.312  -3.912
ATOM    176 N    CYS    10       3.161 -21.781  -3.636
ATOM    177 H    CYS    10       2.348 -21.559  -3.080
ATOM    178 CA   CYS    10       3.670 -20.797  -4.552
ATOM    179 HA   CYS    10       4.659 -21.061  -4.924
ATOM    180 CB   CYS    10       2.679 -20.848  -5.760
ATOM    181 HB1  CYS    10       2.797 -19.980  -6.409
ATOM    182 HB2  CYS    10       1.646 -20.723  -5.434
ATOM    183 SG   CYS    10       2.775 -22.369  -6.752
ATOM    184 HG   CYS    10       3.545 -21.795  -7.681
ATOM    185 C    CYS    10       3.795 -19.399  -4.000
ATOM    186 O    CYS    10       4.524 -18.563  -4.535
ATOM    187 N    MET    11       3.238 -19.107  -2.816
ATOM    188 H    MET    11       2.654 -19.804  -2.375
ATOM    189 CA   MET    11       3.295 -17.760  -2.325
ATOM    190 HA   MET    11       3.180 -17.040  -3.136
ATOM    191 CB   MET    11       2.317 -17.479  -1.167
ATOM    192 HB1  MET    11       2.694 -16.615  -0.620
ATOM    193 HB2  MET    11       2.256 -18.313  -0.468
ATOM    194 CG   MET    11       0.888 -17.110  -1.655
ATOM    195 HG1  MET    11       0.101 -17.241  -0.912
ATOM    196 HG2  MET    11       0.686 -17.718  -2.536
ATOM    197 SD   MET    11       0.830 -15.348  -2.088
ATOM    198 CE   MET    11      -0.932 -15.189  -2.282
ATOM    199 HE1  MET    11      -1.499 -15.202  -1.351
ATOM    200 HE2  MET    11      -1.209 -14.310  -2.863
ATOM    201 HE3  MET    11      -1.351 -15.952  -2.938
ATOM    202 C    MET    11       4.700 -17.515  -1.827
ATOM    203 O    MET    11       5.231 -18.334  -1.057
ATOM    204 N    VAL    12       5.276 -16.320  -2.039
ATOM    205 H    VAL    12       4.822 -15.679  -2.674
ATOM    206 CA   VAL    12       6.556 -15.881  -1.606
ATOM    207 HA   VAL    12       6.714 -16.444  -0.686
ATOM    208 CB   VAL    12       7.674 -16.158  -2.630
ATOM    209 HB   VAL    12       8.600 -15.753  -2.222
ATOM    210 CG1  VAL    12       8.015 -17.558  -3.001
ATOM    211 HG11 VAL    12       8.995 -17.695  -3.458
ATOM    212 HG12 VAL    12       8.040 -18.123  -2.070
ATOM    213 HG13 VAL    12       7.202 -18.018  -3.564
ATOM    214 CG2  VAL    12       7.440 -15.323  -3.909
ATOM    215 HG21 VAL    12       8.193 -15.631  -4.634
ATOM    216 HG22 VAL    12       6.499 -15.617  -4.374
ATOM    217 HG23 VAL    12       7.501 -14.244  -3.767
ATOM    218 C    VAL    12       6.578 -14.444  -1.140
ATOM    219 O    VAL    12       5.837 -13.579  -1.538
ATOM    220 N    GLN    13       7.459 -14.152  -0.141
ATOM    221 H    GLN    13       8.116 -14.877   0.112
ATOM    222 CA   GLN    13       7.907 -12.796   0.192
ATOM    223 HA   GLN    13       7.018 -12.166   0.209
ATOM    224 CB   GLN    13       8.631 -12.758   1.590
ATOM    225 HB1  GLN    13       9.360 -13.568   1.579
ATOM    226 HB2  GLN    13       7.852 -12.961   2.324
ATOM    227 CG   GLN    13       9.332 -11.395   1.839
ATOM    228 HG1  GLN    13       8.817 -10.576   1.335
ATOM    229 HG2  GLN    13      10.251 -11.412   1.254
ATOM    230 CD   GLN    13       9.488 -11.029   3.324
ATOM    231 OE1  GLN    13       9.742 -11.841   4.206
ATOM    232 NE2  GLN    13       9.564  -9.761   3.633
ATOM    233 HE21 GLN    13       9.423  -9.113   2.871
ATOM    234 HE22 GLN    13       9.664  -9.459   4.591
ATOM    235 C    GLN    13       8.838 -12.085  -0.796
ATOM    236 O    GLN    13       9.694 -12.743  -1.421
ATOM    237 N    VAL    14       8.529 -10.851  -1.180
ATOM    238 H    VAL    14       7.633 -10.480  -0.900
ATOM    239 CA   VAL    14       9.203 -10.168  -2.293
ATOM    240 HA   VAL    14      10.106 -10.649  -2.669
ATOM    241 CB   VAL    14       8.185 -10.049  -3.432
ATOM    242 HB   VAL    14       7.301  -9.604  -2.976
ATOM    243 CG1  VAL    14       8.696  -9.136  -4.527
ATOM    244 HG11 VAL    14       8.049  -9.063  -5.401
ATOM    245 HG12 VAL    14       8.856  -8.082  -4.297
ATOM    246 HG13 VAL    14       9.636  -9.541  -4.902
ATOM    247 CG2  VAL    14       7.877 -11.380  -4.114
ATOM    248 HG21 VAL    14       7.284 -11.235  -5.017
ATOM    249 HG22 VAL    14       8.839 -11.834  -4.348
ATOM    250 HG23 VAL    14       7.250 -12.055  -3.531
ATOM    251 C    VAL    14       9.557  -8.725  -1.851
ATOM    252 O    VAL    14       8.726  -7.987  -1.307
ATOM    253 N    THR    15      10.818  -8.331  -2.055
ATOM    254 H    THR    15      11.493  -9.040  -2.303
ATOM    255 CA   THR    15      11.332  -7.030  -1.560
ATOM    256 HA   THR    15      10.552  -6.524  -0.991
ATOM    257 CB   THR    15      12.393  -7.251  -0.512
ATOM    258 HB   THR    15      13.286  -7.663  -0.984
ATOM    259 CG2  THR    15      12.736  -5.984   0.206
ATOM    260 HG21 THR    15      13.725  -6.190   0.614
ATOM    261 HG22 THR    15      12.739  -5.095  -0.425
ATOM    262 HG23 THR    15      12.011  -5.781   0.994
ATOM    263 OG1  THR    15      11.786  -8.126   0.464
ATOM    264 HG1  THR    15      12.434  -8.220   1.167
ATOM    265 C    THR    15      11.881  -6.206  -2.691
ATOM    266 O    THR    15      12.768  -6.618  -3.427
ATOM    267 N    CYS    16      11.599  -4.892  -2.647
ATOM    268 H    CYS    16      10.922  -4.562  -1.974
ATOM    269 CA   CYS    16      12.563  -3.927  -3.234
ATOM    270 HA   CYS    16      13.482  -4.414  -3.561
ATOM    271 CB   CYS    16      11.982  -3.341  -4.511
ATOM    272 HB1  CYS    16      11.117  -2.694  -4.365
ATOM    273 HB2  CYS    16      11.582  -4.123  -5.157
ATOM    274 SG   CYS    16      13.311  -2.390  -5.323
ATOM    275 HG   CYS    16      14.171  -3.390  -5.110
ATOM    276 C    CYS    16      12.919  -2.899  -2.161
ATOM    277 O    CYS    16      12.111  -1.990  -1.847
ATOM    278 N    GLY    17      14.150  -3.074  -1.574
ATOM    279 H    GLY    17      14.656  -3.891  -1.886
ATOM    280 CA   GLY    17      14.739  -2.344  -0.490
ATOM    281 HA1  GLY    17      15.011  -1.352  -0.850
ATOM    282 HA2  GLY    17      15.700  -2.752  -0.176
ATOM    283 C    GLY    17      13.906  -2.129   0.769
ATOM    284 O    GLY    17      13.597  -3.088   1.463
ATOM    285 N    THR    18      13.419  -0.916   1.059
ATOM    286 H    THR    18      13.562  -0.195   0.366
ATOM    287 CA   THR    18      12.520  -0.547   2.126
ATOM    288 HA   THR    18      12.890  -1.051   3.019
ATOM    289 CB   THR    18      12.610   1.005   2.311
ATOM    290 HB   THR    18      11.971   1.213   3.169
ATOM    291 CG2  THR    18      14.018   1.584   2.594
ATOM    292 HG21 THR    18      14.538   1.694   1.643
ATOM    293 HG22 THR    18      13.898   2.544   3.096
ATOM    294 HG23 THR    18      14.592   0.884   3.202
ATOM    295 OG1  THR    18      12.037   1.788   1.329
ATOM    296 HG1  THR    18      12.016   2.670   1.706
ATOM    297 C    THR    18      11.002  -1.009   1.980
ATOM    298 O    THR    18      10.252  -0.589   2.840
ATOM    299 N    THR    19      10.622  -1.687   0.967
ATOM    300 H    THR    19      11.388  -2.001   0.389
ATOM    301 CA   THR    19       9.232  -2.101   0.621
ATOM    302 HA   THR    19       8.572  -1.966   1.477
ATOM    303 CB   THR    19       8.659  -1.215  -0.514
ATOM    304 HB   THR    19       9.317  -1.445  -1.352
ATOM    305 CG2  THR    19       7.211  -1.637  -0.733
ATOM    306 HG21 THR    19       6.856  -1.034  -1.568
ATOM    307 HG22 THR    19       7.125  -2.662  -1.093
ATOM    308 HG23 THR    19       6.621  -1.458   0.166
ATOM    309 OG1  THR    19       8.628   0.122  -0.130
ATOM    310 HG1  THR    19       8.400   0.595  -0.934
ATOM    311 C    THR    19       9.209  -3.574   0.327
ATOM    312 O    THR    19      10.069  -4.175  -0.353
ATOM    313 N    THR    20       8.328  -4.277   0.996
ATOM    314 H    THR    20       7.693  -3.721   1.549
ATOM    315 CA   THR    20       8.141  -5.753   0.846
ATOM    316 HA   THR    20       8.591  -6.031  -0.107
ATOM    317 CB   THR    20       8.961  -6.536   1.887
ATOM    318 HB   THR    20       9.979  -6.152   1.825
ATOM    319 CG2  THR    20       8.554  -6.622   3.380
ATOM    320 HG21 THR    20       7.625  -7.179   3.496
ATOM    321 HG22 THR    20       9.327  -7.211   3.874
ATOM    322 HG23 THR    20       8.585  -5.656   3.884
ATOM    323 OG1  THR    20       8.973  -7.882   1.465
ATOM    324 HG1  THR    20       9.157  -7.954   0.526
ATOM    325 C    THR    20       6.711  -6.081   0.798
ATOM    326 O    THR    20       5.872  -5.356   1.353
ATOM    327 N    LEU    21       6.314  -7.084   0.003
ATOM    328 H    LEU    21       7.005  -7.658  -0.458
ATOM    329 CA   LEU    21       4.974  -7.580  -0.161
ATOM    330 HA   LEU    21       4.611  -7.602   0.867
ATOM    331 CB   LEU    21       4.094  -6.509  -0.901
ATOM    332 HB1  LEU    21       3.929  -5.649  -0.252
ATOM    333 HB2  LEU    21       3.118  -6.959  -1.086
ATOM    334 CG   LEU    21       4.663  -5.902  -2.196
ATOM    335 HG   LEU    21       5.691  -5.566  -2.064
ATOM    336 CD1  LEU    21       4.677  -7.136  -3.184
ATOM    337 HD11 LEU    21       4.788  -6.912  -4.245
ATOM    338 HD12 LEU    21       5.542  -7.748  -2.927
ATOM    339 HD13 LEU    21       3.820  -7.807  -3.240
ATOM    340 CD2  LEU    21       3.847  -4.730  -2.639
ATOM    341 HD21 LEU    21       2.786  -4.978  -2.589
ATOM    342 HD22 LEU    21       3.940  -3.952  -1.881
ATOM    343 HD23 LEU    21       4.132  -4.252  -3.575
ATOM    344 C    LEU    21       4.927  -9.104  -0.569
ATOM    345 O    LEU    21       5.944  -9.780  -0.290
ATOM    346 N    ASN    22       3.808  -9.562  -1.096
ATOM    347 H    ASN    22       2.963  -9.012  -1.040
ATOM    348 CA   ASN    22       3.689 -10.945  -1.576
ATOM    349 HA   ASN    22       4.468 -11.524  -1.080
ATOM    350 CB   ASN    22       2.331 -11.512  -1.140
ATOM    351 HB1  ASN    22       2.197 -12.544  -1.462
ATOM    352 HB2  ASN    22       1.638 -10.838  -1.644
ATOM    353 CG   ASN    22       2.079 -11.346   0.378
ATOM    354 OD1  ASN    22       2.480 -12.160   1.217
ATOM    355 ND2  ASN    22       1.419 -10.337   0.825
ATOM    356 HD21 ASN    22       1.176  -9.494   0.325
ATOM    357 HD22 ASN    22       1.180 -10.436   1.801
ATOM    358 C    ASN    22       3.832 -11.088  -3.144
ATOM    359 O    ASN    22       3.295 -10.224  -3.897
ATOM    360 N    GLY    23       4.396 -12.230  -3.600
ATOM    361 H    GLY    23       4.796 -12.878  -2.937
ATOM    362 CA   GLY    23       4.432 -12.694  -4.989
ATOM    363 HA1  GLY    23       5.465 -12.572  -5.315
ATOM    364 HA2  GLY    23       3.689 -12.177  -5.597
ATOM    365 C    GLY    23       3.984 -14.166  -5.124
ATOM    366 O    GLY    23       3.789 -14.833  -4.097
ATOM    367 N    LEU    24       3.748 -14.611  -6.359
ATOM    368 H    LEU    24       3.777 -13.965  -7.135
ATOM    369 CA   LEU    24       3.369 -15.952  -6.697
ATOM    370 HA   LEU    24       3.242 -16.558  -5.799
ATOM    371 CB   LEU    24       1.960 -15.849  -7.497
ATOM    372 HB1  LEU    24       2.124 -15.193  -8.351
ATOM    373 HB2  LEU    24       1.239 -15.376  -6.831
ATOM    374 CG   LEU    24       1.277 -17.153  -7.923
ATOM    375 HG   LEU    24       2.126 -17.651  -8.392
ATOM    376 CD1  LEU    24       0.834 -18.082  -6.746
ATOM    377 HD11 LEU    24       0.685 -19.047  -7.229
ATOM    378 HD12 LEU    24       1.601 -18.160  -5.976
ATOM    379 HD13 LEU    24      -0.071 -17.713  -6.263
ATOM    380 CD2  LEU    24       0.104 -16.930  -8.829
ATOM    381 HD21 LEU    24      -0.120 -17.929  -9.202
ATOM    382 HD22 LEU    24      -0.756 -16.499  -8.317
ATOM    383 HD23 LEU    24       0.481 -16.330  -9.658
ATOM    384 C    LEU    24       4.506 -16.489  -7.581
ATOM    385 O    LEU    24       4.632 -16.024  -8.768
ATOM    386 N    TRP    25       5.265 -17.460  -7.027
ATOM    387 H    TRP    25       4.834 -17.783  -6.173
ATOM    388 CA   TRP    25       6.385 -18.229  -7.641
ATOM    389 HA   TRP    25       6.981 -17.540  -8.240
ATOM    390 CB   TRP    25       7.239 -18.854  -6.538
ATOM    391 HB1  TRP    25       6.590 -19.616  -6.106
ATOM    392 HB2  TRP    25       7.442 -17.974  -5.927
ATOM    393 CG   TRP    25       8.562 -19.462  -6.801
ATOM    394 CD1  TRP    25       9.305 -19.307  -7.850
ATOM    395 HD1  TRP    25       8.988 -18.765  -8.730
ATOM    396 NE1  TRP    25      10.418 -20.116  -7.734
ATOM    397 HE1  TRP    25      11.124 -20.081  -8.456
ATOM    398 CE2  TRP    25      10.433 -20.807  -6.562
ATOM    399 CZ2  TRP    25      11.375 -21.650  -5.944
ATOM    400 HZ2  TRP    25      12.281 -21.825  -6.505
ATOM    401 CH2  TRP    25      11.084 -22.254  -4.678
ATOM    402 HH2  TRP    25      11.666 -23.026  -4.197
ATOM    403 CZ3  TRP    25       9.877 -21.931  -4.062
ATOM    404 HZ3  TRP    25       9.605 -22.376  -3.116
ATOM    405 CE3  TRP    25       8.925 -21.033  -4.687
ATOM    406 HE3  TRP    25       8.015 -20.809  -4.149
ATOM    407 CD2  TRP    25       9.267 -20.415  -5.908
ATOM    408 C    TRP    25       5.847 -19.338  -8.584
ATOM    409 O    TRP    25       5.605 -20.471  -8.211
ATOM    410 N    LEU    26       5.467 -18.973  -9.839
ATOM    411 H    LEU    26       5.720 -18.045 -10.146
ATOM    412 CA   LEU    26       5.081 -19.908 -10.930
ATOM    413 HA   LEU    26       4.547 -20.773 -10.535
ATOM    414 CB   LEU    26       4.146 -19.208 -11.901
ATOM    415 HB1  LEU    26       3.869 -19.921 -12.678
ATOM    416 HB2  LEU    26       4.656 -18.326 -12.289
ATOM    417 CG   LEU    26       2.880 -18.725 -11.141
ATOM    418 HG   LEU    26       3.180 -18.102 -10.297
ATOM    419 CD1  LEU    26       2.024 -17.831 -12.057
ATOM    420 HD11 LEU    26       1.058 -17.647 -11.587
ATOM    421 HD12 LEU    26       2.536 -16.912 -12.341
ATOM    422 HD13 LEU    26       1.748 -18.417 -12.933
ATOM    423 CD2  LEU    26       1.911 -19.866 -10.688
ATOM    424 HD21 LEU    26       1.101 -19.547 -10.033
ATOM    425 HD22 LEU    26       1.519 -20.434 -11.532
ATOM    426 HD23 LEU    26       2.510 -20.448  -9.987
ATOM    427 C    LEU    26       6.380 -20.413 -11.606
ATOM    428 O    LEU    26       6.967 -19.796 -12.501
ATOM    429 N    ASP    27       6.792 -21.650 -11.315
ATOM    430 H    ASP    27       6.150 -22.229 -10.792
ATOM    431 CA   ASP    27       8.056 -22.279 -11.784
ATOM    432 HA   ASP    27       8.218 -23.142 -11.139
ATOM    433 CB   ASP    27       7.965 -22.780 -13.240
ATOM    434 HB1  ASP    27       8.909 -23.223 -13.558
ATOM    435 HB2  ASP    27       7.844 -21.914 -13.890
ATOM    436 CG   ASP    27       6.940 -23.783 -13.501
ATOM    437 OD1  ASP    27       6.854 -24.853 -12.761
ATOM    438 OD2  ASP    27       6.175 -23.624 -14.502
ATOM    439 C    ASP    27       9.288 -21.342 -11.653
ATOM    440 O    ASP    27       9.637 -21.050 -10.467
ATOM    441 N    ASP    28       9.974 -20.998 -12.723
ATOM    442 H    ASP    28       9.600 -21.205 -13.638
ATOM    443 CA   ASP    28      11.158 -20.130 -12.686
ATOM    444 HA   ASP    28      11.673 -20.421 -11.771
ATOM    445 CB   ASP    28      12.118 -20.330 -13.888
ATOM    446 HB1  ASP    28      12.666 -21.272 -13.859
ATOM    447 HB2  ASP    28      12.837 -19.513 -13.945
ATOM    448 CG   ASP    28      11.447 -20.372 -15.250
ATOM    449 OD1  ASP    28      10.174 -20.401 -15.339
ATOM    450 OD2  ASP    28      12.159 -20.241 -16.237
ATOM    451 C    ASP    28      10.747 -18.596 -12.606
ATOM    452 O    ASP    28      11.681 -17.801 -12.369
ATOM    453 N    VAL    29       9.484 -18.232 -12.721
ATOM    454 H    VAL    29       8.801 -18.964 -12.852
ATOM    455 CA   VAL    29       9.096 -16.750 -12.720
ATOM    456 HA   VAL    29       9.997 -16.144 -12.623
ATOM    457 CB   VAL    29       8.428 -16.255 -14.009
ATOM    458 HB   VAL    29       7.477 -16.778 -14.109
ATOM    459 CG1  VAL    29       8.274 -14.728 -13.881
ATOM    460 HG11 VAL    29       8.089 -14.379 -14.897
ATOM    461 HG12 VAL    29       7.397 -14.472 -13.287
ATOM    462 HG13 VAL    29       9.199 -14.233 -13.584
ATOM    463 CG2  VAL    29       9.256 -16.587 -15.228
ATOM    464 HG21 VAL    29       8.694 -16.131 -16.043
ATOM    465 HG22 VAL    29      10.219 -16.085 -15.129
ATOM    466 HG23 VAL    29       9.483 -17.648 -15.329
ATOM    467 C    VAL    29       8.246 -16.486 -11.476
ATOM    468 O    VAL    29       7.529 -17.343 -11.035
ATOM    469 N    VAL    30       8.391 -15.272 -10.865
ATOM    470 H    VAL    30       9.239 -14.815 -11.167
ATOM    471 CA   VAL    30       7.674 -14.728  -9.700
ATOM    472 HA   VAL    30       7.019 -15.543  -9.390
ATOM    473 CB   VAL    30       8.592 -14.320  -8.569
ATOM    474 HB   VAL    30       9.257 -13.537  -8.933
ATOM    475 CG1  VAL    30       7.719 -13.722  -7.340
ATOM    476 HG11 VAL    30       8.386 -13.378  -6.550
ATOM    477 HG12 VAL    30       7.211 -12.841  -7.734
ATOM    478 HG13 VAL    30       7.021 -14.475  -6.973
ATOM    479 CG2  VAL    30       9.507 -15.441  -8.058
ATOM    480 HG21 VAL    30      10.283 -15.006  -7.428
ATOM    481 HG22 VAL    30       8.889 -16.170  -7.534
ATOM    482 HG23 VAL    30       9.989 -15.948  -8.893
ATOM    483 C    VAL    30       6.834 -13.503 -10.125
ATOM    484 O    VAL    30       7.404 -12.507 -10.505
ATOM    485 N    TYR    31       5.504 -13.537  -9.938
ATOM    486 H    TYR    31       5.077 -14.397  -9.627
ATOM    487 CA   TYR    31       4.613 -12.453 -10.276
ATOM    488 HA   TYR    31       5.236 -11.766 -10.849
ATOM    489 CB   TYR    31       3.385 -13.027 -10.959
ATOM    490 HB1  TYR    31       2.566 -12.321 -10.817
ATOM    491 HB2  TYR    31       3.131 -13.898 -10.353
ATOM    492 CG   TYR    31       3.410 -13.490 -12.364
ATOM    493 CD1  TYR    31       4.206 -14.610 -12.758
ATOM    494 HD1  TYR    31       4.693 -15.261 -12.046
ATOM    495 CE1  TYR    31       4.098 -15.116 -14.043
ATOM    496 HE1  TYR    31       4.655 -16.010 -14.282
ATOM    497 CZ   TYR    31       3.298 -14.473 -15.002
ATOM    498 OH   TYR    31       3.195 -14.890 -16.297
ATOM    499 HH   TYR    31       2.644 -14.327 -16.845
ATOM    500 CE2  TYR    31       2.461 -13.368 -14.632
ATOM    501 HE2  TYR    31       1.788 -12.835 -15.288
ATOM    502 CD2  TYR    31       2.545 -12.884 -13.313
ATOM    503 HD2  TYR    31       1.865 -12.101 -13.014
ATOM    504 C    TYR    31       4.139 -11.705  -9.048
ATOM    505 O    TYR    31       3.801 -12.309  -8.036
ATOM    506 N    CYS    32       4.116 -10.367  -9.123
ATOM    507 H    CYS    32       4.648  -9.869  -9.822
ATOM    508 CA   CYS    32       3.692  -9.472  -7.974
ATOM    509 HA   CYS    32       2.817  -9.928  -7.511
ATOM    510 CB   CYS    32       4.908  -9.375  -6.958
ATOM    511 HB1  CYS    32       5.160 -10.385  -6.636
ATOM    512 HB2  CYS    32       4.702  -8.787  -6.064
ATOM    513 SG   CYS    32       6.259  -8.501  -7.745
ATOM    514 HG   CYS    32       5.722  -7.280  -7.828
ATOM    515 C    CYS    32       3.364  -8.060  -8.378
ATOM    516 O    CYS    32       3.770  -7.662  -9.443
ATOM    517 N    PRO    33       2.641  -7.288  -7.571
ATOM    518 CD   PRO    33       1.947  -7.711  -6.316
ATOM    519 HD1  PRO    33       2.640  -7.563  -5.488
ATOM    520 HD2  PRO    33       1.632  -8.752  -6.247
ATOM    521 CG   PRO    33       0.828  -6.744  -6.208
ATOM    522 HG1  PRO    33       0.445  -6.692  -5.188
ATOM    523 HG2  PRO    33       0.013  -6.991  -6.889
ATOM    524 CB   PRO    33       1.404  -5.447  -6.638
ATOM    525 HB1  PRO    33       2.007  -4.995  -5.850
ATOM    526 HB2  PRO    33       0.690  -4.729  -7.042
ATOM    527 CA   PRO    33       2.353  -5.835  -7.772
ATOM    528 HA   PRO    33       1.776  -5.718  -8.690
ATOM    529 C    PRO    33       3.603  -4.976  -7.985
ATOM    530 O    PRO    33       4.556  -5.060  -7.180
ATOM    531 N    ARG    34       3.671  -4.137  -9.048
ATOM    532 H    ARG    34       2.931  -4.191  -9.733
ATOM    533 CA   ARG    34       4.816  -3.248  -9.301
ATOM    534 HA   ARG    34       5.690  -3.879  -9.140
ATOM    535 CB   ARG    34       4.871  -2.621 -10.740
ATOM    536 HB1  ARG    34       4.792  -3.425 -11.472
ATOM    537 HB2  ARG    34       5.821  -2.148 -10.987
ATOM    538 CG   ARG    34       3.727  -1.552 -10.927
ATOM    539 HG1  ARG    34       3.703  -0.712 -10.233
ATOM    540 HG2  ARG    34       2.759  -2.053 -10.901
ATOM    541 CD   ARG    34       3.655  -1.047 -12.367
ATOM    542 HD1  ARG    34       3.648  -1.922 -13.017
ATOM    543 HD2  ARG    34       4.619  -0.621 -12.643
ATOM    544 NE   ARG    34       2.517  -0.142 -12.566
ATOM    545 HE   ARG    34       1.730  -0.044 -11.940
ATOM    546 CZ   ARG    34       2.393   0.450 -13.748
ATOM    547 NH1  ARG    34       3.145   0.392 -14.814
ATOM    548 HH11 ARG    34       3.810  -0.364 -14.736
ATOM    549 HH12 ARG    34       2.849   0.780 -15.698
ATOM    550 NH2  ARG    34       1.434   1.234 -13.929
ATOM    551 HH21 ARG    34       0.713   1.329 -13.228
ATOM    552 HH22 ARG    34       1.436   1.808 -14.759
ATOM    553 C    ARG    34       5.051  -2.173  -8.208
ATOM    554 O    ARG    34       6.154  -1.602  -8.144
ATOM    555 N    HSE    35       4.045  -1.770  -7.379
ATOM    556 H    HSE    35       3.296  -2.440  -7.278
ATOM    557 CA   HSE    35       4.194  -0.812  -6.264
ATOM    558 HA   HSE    35       4.619   0.108  -6.665
ATOM    559 CB   HSE    35       2.905  -0.347  -5.758
ATOM    560 HB1  HSE    35       2.392   0.154  -6.579
ATOM    561 HB2  HSE    35       3.155   0.447  -5.054
ATOM    562 CG   HSE    35       1.934  -1.250  -5.060
ATOM    563 ND1  HSE    35       2.048  -1.455  -3.703
ATOM    564 CE1  HSE    35       0.995  -2.218  -3.433
ATOM    565 HE1  HSE    35       0.658  -2.413  -2.425
ATOM    566 NE2  HSE    35       0.171  -2.422  -4.486
ATOM    567 HE2  HSE    35      -0.746  -2.845  -4.485
ATOM    568 CD2  HSE    35       0.839  -1.940  -5.594
ATOM    569 HD2  HSE    35       0.449  -2.014  -6.599
ATOM    570 C    HSE    35       5.227  -1.271  -5.193
ATOM    571 O    HSE    35       5.653  -0.425  -4.424
ATOM    572 N    VAL    36       5.775  -2.505  -5.305
ATOM    573 H    VAL    36       5.413  -3.082  -6.051
ATOM    574 CA   VAL    36       7.009  -2.835  -4.567
ATOM    575 HA   VAL    36       6.843  -2.706  -3.497
ATOM    576 CB   VAL    36       7.221  -4.319  -4.687
ATOM    577 HB   VAL    36       6.293  -4.890  -4.691
ATOM    578 CG1  VAL    36       7.971  -4.834  -5.950
ATOM    579 HG11 VAL    36       7.993  -5.920  -5.859
ATOM    580 HG12 VAL    36       7.464  -4.494  -6.853
ATOM    581 HG13 VAL    36       9.011  -4.507  -5.953
ATOM    582 CG2  VAL    36       8.017  -4.853  -3.451
ATOM    583 HG21 VAL    36       7.746  -5.897  -3.294
ATOM    584 HG22 VAL    36       9.072  -4.836  -3.725
ATOM    585 HG23 VAL    36       7.850  -4.211  -2.585
ATOM    586 C    VAL    36       8.190  -1.923  -4.802
ATOM    587 O    VAL    36       8.972  -1.874  -3.846
ATOM    588 N    ILE    37       8.346  -1.387  -6.021
ATOM    589 H    ILE    37       7.601  -1.382  -6.703
ATOM    590 CA   ILE    37       9.590  -0.602  -6.297
ATOM    591 HA   ILE    37      10.469  -1.080  -5.865
ATOM    592 CB   ILE    37       9.939  -0.517  -7.837
ATOM    593 HB   ILE    37      10.973  -0.207  -7.989
ATOM    594 CG2  ILE    37       9.722  -1.877  -8.574
ATOM    595 HG21 ILE    37      10.248  -1.855  -9.528
ATOM    596 HG22 ILE    37      10.239  -2.678  -8.046
ATOM    597 HG23 ILE    37       8.698  -2.072  -8.891
ATOM    598 CG1  ILE    37       9.087   0.418  -8.601
ATOM    599 HG11 ILE    37       9.253   1.413  -8.188
ATOM    600 HG12 ILE    37       8.052   0.214  -8.328
ATOM    601 CD1  ILE    37       9.256   0.557 -10.088
ATOM    602 HD11 ILE    37       8.908  -0.347 -10.589
ATOM    603 HD12 ILE    37       8.744   1.387 -10.575
ATOM    604 HD13 ILE    37      10.335   0.592 -10.239
ATOM    605 C    ILE    37       9.550   0.884  -5.757
ATOM    606 O    ILE    37      10.481   1.608  -6.040
ATOM    607 N    CYS    38       8.545   1.337  -4.993
ATOM    608 H    CYS    38       7.779   0.706  -4.802
ATOM    609 CA   CYS    38       8.446   2.692  -4.420
ATOM    610 HA   CYS    38       9.320   3.270  -4.720
ATOM    611 CB   CYS    38       7.071   3.350  -4.916
ATOM    612 HB1  CYS    38       7.021   4.362  -4.512
ATOM    613 HB2  CYS    38       6.200   2.853  -4.487
ATOM    614 SG   CYS    38       7.041   3.341  -6.701
ATOM    615 HG   CYS    38       6.212   4.355  -6.967
ATOM    616 C    CYS    38       8.468   2.637  -2.897
ATOM    617 O    CYS    38       7.964   1.726  -2.251
ATOM    618 N    THR    39       8.964   3.743  -2.299
ATOM    619 H    THR    39       9.387   4.457  -2.874
ATOM    620 CA   THR    39       8.559   4.190  -0.969
ATOM    621 HA   THR    39       8.474   3.382  -0.242
ATOM    622 CB   THR    39       9.724   5.086  -0.360
ATOM    623 HB   THR    39      10.727   4.666  -0.430
ATOM    624 CG2  THR    39       9.846   6.381  -1.233
ATOM    625 HG21 THR    39       9.288   6.330  -2.168
ATOM    626 HG22 THR    39       9.381   7.195  -0.676
ATOM    627 HG23 THR    39      10.879   6.692  -1.389
ATOM    628 OG1  THR    39       9.440   5.352   1.032
ATOM    629 HG1  THR    39       9.477   6.278   1.283
ATOM    630 C    THR    39       7.218   4.902  -1.111
ATOM    631 O    THR    39       6.927   5.410  -2.199
ATOM    632 N    SER    40       6.446   5.058  -0.008
ATOM    633 H    SER    40       6.826   4.673   0.845
ATOM    634 CA   SER    40       5.159   5.824  -0.071
ATOM    635 HA   SER    40       4.483   5.252  -0.707
ATOM    636 CB   SER    40       4.401   5.878   1.330
ATOM    637 HB1  SER    40       3.413   6.281   1.107
ATOM    638 HB2  SER    40       4.934   6.492   2.057
ATOM    639 OG   SER    40       4.352   4.572   1.943
ATOM    640 HG   SER    40       5.227   4.311   2.238
ATOM    641 C    SER    40       5.220   7.256  -0.607
ATOM    642 O    SER    40       4.224   7.684  -1.169
ATOM    643 N    GLU    41       6.399   7.950  -0.617
ATOM    644 H    GLU    41       7.117   7.588  -0.005
ATOM    645 CA   GLU    41       6.553   9.290  -1.270
ATOM    646 HA   GLU    41       5.723   9.916  -0.944
ATOM    647 CB   GLU    41       7.881   9.935  -0.886
ATOM    648 HB1  GLU    41       8.741   9.320  -1.151
ATOM    649 HB2  GLU    41       7.768  10.088   0.187
ATOM    650 CG   GLU    41       8.077  11.292  -1.558
ATOM    651 HG1  GLU    41       7.162  11.876  -1.456
ATOM    652 HG2  GLU    41       8.425  11.116  -2.576
ATOM    653 CD   GLU    41       9.160  12.074  -0.859
ATOM    654 OE1  GLU    41      10.332  11.741  -1.068
ATOM    655 OE2  GLU    41       8.938  13.038  -0.114
ATOM    656 C    GLU    41       6.393   9.195  -2.775
ATOM    657 O    GLU    41       5.736  10.068  -3.357
ATOM    658 N    ASP    42       6.875   8.110  -3.305
ATOM    659 H    ASP    42       7.139   7.376  -2.663
ATOM    660 CA   ASP    42       6.918   7.822  -4.708
ATOM    661 HA   ASP    42       6.748   8.739  -5.272
ATOM    662 CB   ASP    42       8.307   7.242  -5.010
ATOM    663 HB1  ASP    42       8.219   6.986  -6.066
ATOM    664 HB2  ASP    42       8.512   6.274  -4.553
ATOM    665 CG   ASP    42       9.472   8.245  -4.733
ATOM    666 OD1  ASP    42       9.159   9.438  -4.697
ATOM    667 OD2  ASP    42      10.616   7.818  -4.706
ATOM    668 C    ASP    42       5.734   6.890  -5.135
ATOM    669 O    ASP    42       5.922   6.259  -6.153
ATOM    670 N    MET    43       4.670   6.887  -4.353
ATOM    671 H    MET    43       4.782   7.421  -3.503
ATOM    672 CA   MET    43       3.329   6.422  -4.756
ATOM    673 HA   MET    43       3.573   5.830  -5.638
ATOM    674 CB   MET    43       2.794   5.508  -3.615
ATOM    675 HB1  MET    43       1.767   5.228  -3.850
ATOM    676 HB2  MET    43       2.787   6.050  -2.669
ATOM    677 CG   MET    43       3.676   4.276  -3.524
ATOM    678 HG1  MET    43       4.732   4.536  -3.446
ATOM    679 HG2  MET    43       3.532   3.711  -4.445
ATOM    680 SD   MET    43       3.125   3.256  -2.154
ATOM    681 CE   MET    43       4.314   1.909  -2.651
ATOM    682 HE1  MET    43       4.179   1.524  -3.662
ATOM    683 HE2  MET    43       5.298   2.375  -2.617
ATOM    684 HE3  MET    43       4.254   1.094  -1.930
ATOM    685 C    MET    43       2.319   7.441  -5.209
ATOM    686 O    MET    43       1.227   7.144  -5.679
ATOM    687 N    LEU    44       2.747   8.712  -5.106
ATOM    688 H    LEU    44       3.721   8.977  -5.070
ATOM    689 CA   LEU    44       1.843   9.826  -5.427
ATOM    690 HA   LEU    44       0.889   9.680  -4.920
ATOM    691 CB   LEU    44       2.475  11.132  -4.970
ATOM    692 HB1  LEU    44       3.478  11.212  -5.391
ATOM    693 HB2  LEU    44       2.604  11.146  -3.888
ATOM    694 CG   LEU    44       1.818  12.420  -5.319
ATOM    695 HG   LEU    44       1.765  12.510  -6.404
ATOM    696 CD1  LEU    44       0.371  12.475  -4.701
ATOM    697 HD11 LEU    44      -0.135  13.327  -5.155
ATOM    698 HD12 LEU    44      -0.233  11.589  -4.895
ATOM    699 HD13 LEU    44       0.385  12.556  -3.615
ATOM    700 CD2  LEU    44       2.482  13.625  -4.776
ATOM    701 HD21 LEU    44       1.920  14.511  -5.071
ATOM    702 HD22 LEU    44       2.542  13.506  -3.694
ATOM    703 HD23 LEU    44       3.496  13.702  -5.169
ATOM    704 C    LEU    44       1.465   9.805  -6.921
ATOM    705 O    LEU    44       0.351   9.502  -7.293
ATOM    706 N    ASN    45       2.428  10.162  -7.812
ATOM    707 H    ASN    45       3.363  10.238  -7.437
ATOM    708 CA   ASN    45       2.281  10.227  -9.269
ATOM    709 HA   ASN    45       1.394   9.639  -9.505
ATOM    710 CB   ASN    45       1.917  11.702  -9.654
ATOM    711 HB1  ASN    45       2.786  12.343  -9.510
ATOM    712 HB2  ASN    45       1.165  12.090  -8.966
ATOM    713 CG   ASN    45       1.346  11.775 -11.107
ATOM    714 OD1  ASN    45       0.191  11.364 -11.243
ATOM    715 ND2  ASN    45       2.131  12.097 -12.142
ATOM    716 HD21 ASN    45       3.089  12.359 -11.959
ATOM    717 HD22 ASN    45       1.798  11.983 -13.089
ATOM    718 C    ASN    45       3.396   9.535 -10.093
ATOM    719 O    ASN    45       3.897  10.154 -10.994
ATOM    720 N    PRO    46       3.890   8.291  -9.717
ATOM    721 CD   PRO    46       3.419   7.437  -8.584
ATOM    722 HD1  PRO    46       2.337   7.302  -8.593
ATOM    723 HD2  PRO    46       3.794   7.774  -7.618
ATOM    724 CG   PRO    46       4.009   6.079  -8.957
ATOM    725 HG1  PRO    46       3.344   5.545  -9.635
ATOM    726 HG2  PRO    46       4.252   5.538  -8.043
ATOM    727 CB   PRO    46       5.388   6.475  -9.598
ATOM    728 HB1  PRO    46       5.709   5.724 -10.319
ATOM    729 HB2  PRO    46       6.128   6.737  -8.842
ATOM    730 CA   PRO    46       5.054   7.760 -10.348
ATOM    731 HA   PRO    46       5.875   8.473 -10.274
ATOM    732 C    PRO    46       4.826   7.511 -11.844
ATOM    733 O    PRO    46       3.720   7.219 -12.210
ATOM    734 N    ASN    47       5.900   7.601 -12.705
ATOM    735 H    ASN    47       6.796   7.773 -12.270
ATOM    736 CA   ASN    47       5.998   6.895 -13.939
ATOM    737 HA   ASN    47       5.003   6.538 -14.204
ATOM    738 CB   ASN    47       6.604   7.686 -15.123
ATOM    739 HB1  ASN    47       7.520   8.176 -14.791
ATOM    740 HB2  ASN    47       5.910   8.470 -15.427
ATOM    741 CG   ASN    47       6.925   6.898 -16.381
ATOM    742 OD1  ASN    47       8.091   6.656 -16.680
ATOM    743 ND2  ASN    47       5.955   6.319 -17.035
ATOM    744 HD21 ASN    47       4.968   6.374 -16.827
ATOM    745 HD22 ASN    47       6.117   5.685 -17.805
ATOM    746 C    ASN    47       6.903   5.652 -13.644
ATOM    747 O    ASN    47       8.040   5.854 -13.205
ATOM    748 N    TYR    48       6.333   4.486 -13.769
ATOM    749 H    TYR    48       5.614   4.421 -14.475
ATOM    750 CA   TYR    48       7.004   3.286 -13.235
ATOM    751 HA   TYR    48       7.286   3.576 -12.223
ATOM    752 CB   TYR    48       6.013   2.139 -13.026
ATOM    753 HB1  TYR    48       6.654   1.269 -12.880
ATOM    754 HB2  TYR    48       5.407   1.913 -13.904
ATOM    755 CG   TYR    48       5.083   2.430 -11.874
ATOM    756 CD1  TYR    48       5.493   2.122 -10.549
ATOM    757 HD1  TYR    48       6.515   1.804 -10.400
ATOM    758 CE1  TYR    48       4.648   2.378  -9.458
ATOM    759 HE1  TYR    48       4.974   2.303  -8.431
ATOM    760 CZ   TYR    48       3.307   2.829  -9.742
ATOM    761 OH   TYR    48       2.513   3.204  -8.675
ATOM    762 HH   TYR    48       1.682   3.574  -8.980
ATOM    763 CE2  TYR    48       2.913   3.083 -11.055
ATOM    764 HE2  TYR    48       1.941   3.500 -11.275
ATOM    765 CD2  TYR    48       3.784   2.851 -12.132
ATOM    766 HD2  TYR    48       3.537   3.014 -13.170
ATOM    767 C    TYR    48       8.267   2.870 -13.987
ATOM    768 O    TYR    48       9.258   2.504 -13.379
ATOM    769 N    GLU    49       8.317   3.061 -15.282
ATOM    770 H    GLU    49       7.547   3.349 -15.867
ATOM    771 CA   GLU    49       9.626   2.900 -16.000
ATOM    772 HA   GLU    49      10.077   1.918 -15.857
ATOM    773 CB   GLU    49       9.530   2.936 -17.472
ATOM    774 HB1  GLU    49      10.551   2.969 -17.851
ATOM    775 HB2  GLU    49       8.941   3.790 -17.807
ATOM    776 CG   GLU    49       8.839   1.725 -17.956
ATOM    777 HG1  GLU    49       7.853   1.645 -17.498
ATOM    778 HG2  GLU    49       9.460   0.882 -17.654
ATOM    779 CD   GLU    49       8.848   1.572 -19.506
ATOM    780 OE1  GLU    49       8.223   0.587 -19.963
ATOM    781 OE2  GLU    49       9.474   2.284 -20.287
ATOM    782 C    GLU    49      10.740   3.904 -15.570
ATOM    783 O    GLU    49      11.919   3.489 -15.614
ATOM    784 N    ASP    50      10.424   5.144 -15.105
ATOM    785 H    ASP    50       9.492   5.504 -15.251
ATOM    786 CA   ASP    50      11.465   5.936 -14.440
ATOM    787 HA   ASP    50      12.220   6.035 -15.220
ATOM    788 CB   ASP    50      11.066   7.457 -14.318
ATOM    789 HB1  ASP    50      10.302   7.505 -13.542
ATOM    790 HB2  ASP    50      10.575   7.777 -15.238
ATOM    791 CG   ASP    50      12.227   8.412 -14.005
ATOM    792 OD1  ASP    50      12.824   8.932 -14.991
ATOM    793 OD2  ASP    50      12.567   8.706 -12.844
ATOM    794 C    ASP    50      12.071   5.352 -13.162
ATOM    795 O    ASP    50      13.217   5.732 -12.884
ATOM    796 N    LEU    51      11.290   4.616 -12.399
ATOM    797 H    LEU    51      10.346   4.504 -12.740
ATOM    798 CA   LEU    51      11.811   3.968 -11.193
ATOM    799 HA   LEU    51      12.605   4.546 -10.720
ATOM    800 CB   LEU    51      10.731   3.872 -10.098
ATOM    801 HB1  LEU    51      11.147   3.371  -9.223
ATOM    802 HB2  LEU    51       9.921   3.245 -10.470
ATOM    803 CG   LEU    51      10.151   5.201  -9.668
ATOM    804 HG   LEU    51       9.961   5.815 -10.547
ATOM    805 CD1  LEU    51       8.854   4.903  -8.956
ATOM    806 HD11 LEU    51       8.305   5.844  -8.913
ATOM    807 HD12 LEU    51       8.151   4.197  -9.398
ATOM    808 HD13 LEU    51       9.058   4.518  -7.957
ATOM    809 CD2  LEU    51      11.117   5.975  -8.793
ATOM    810 HD21 LEU    51      10.748   6.954  -8.486
ATOM    811 HD22 LEU    51      11.437   5.386  -7.934
ATOM    812 HD23 LEU    51      12.011   6.185  -9.379
ATOM    813 C    LEU    51      12.477   2.585 -11.447
ATOM    814 O    LEU    51      13.448   2.244 -10.840
ATOM    815 N    LEU    52      11.806   1.809 -12.312
ATOM    816 H    LEU    52      10.941   2.120 -12.731
ATOM    817 CA   LEU    52      12.185   0.498 -12.804
ATOM    818 HA   LEU    52      12.239  -0.207 -11.975
ATOM    819 CB   LEU    52      11.105  -0.046 -13.732
ATOM    820 HB1  LEU    52      10.976   0.708 -14.508
ATOM    821 HB2  LEU    52      10.175  -0.241 -13.199
ATOM    822 CG   LEU    52      11.530  -1.388 -14.452
ATOM    823 HG   LEU    52      12.396  -1.285 -15.106
ATOM    824 CD1  LEU    52      11.868  -2.570 -13.572
ATOM    825 HD11 LEU    52      12.001  -3.512 -14.104
ATOM    826 HD12 LEU    52      12.749  -2.335 -12.975
ATOM    827 HD13 LEU    52      11.015  -2.697 -12.905
ATOM    828 CD2  LEU    52      10.311  -1.732 -15.332
ATOM    829 HD21 LEU    52      10.449  -2.736 -15.735
ATOM    830 HD22 LEU    52       9.445  -1.804 -14.674
ATOM    831 HD23 LEU    52      10.173  -1.007 -16.135
ATOM    832 C    LEU    52      13.542   0.453 -13.436
ATOM    833 O    LEU    52      14.352  -0.407 -13.087
ATOM    834 N    ILE    53      13.951   1.399 -14.338
ATOM    835 H    ILE    53      13.302   2.094 -14.678
ATOM    836 CA   ILE    53      15.293   1.473 -14.862
ATOM    837 HA   ILE    53      15.378   0.633 -15.551
ATOM    838 CB   ILE    53      15.452   2.704 -15.897
ATOM    839 HB   ILE    53      14.646   2.624 -16.627
ATOM    840 CG2  ILE    53      15.248   4.002 -15.209
ATOM    841 HG21 ILE    53      15.321   4.754 -15.995
ATOM    842 HG22 ILE    53      14.249   4.130 -14.792
ATOM    843 HG23 ILE    53      16.027   4.318 -14.515
ATOM    844 CG1  ILE    53      16.720   2.624 -16.699
ATOM    845 HG11 ILE    53      17.615   2.855 -16.120
ATOM    846 HG12 ILE    53      16.713   3.470 -17.387
ATOM    847 CD1  ILE    53      16.949   1.442 -17.680
ATOM    848 HD11 ILE    53      17.118   0.485 -17.186
ATOM    849 HD12 ILE    53      16.103   1.444 -18.368
ATOM    850 HD13 ILE    53      17.884   1.646 -18.202
ATOM    851 C    ILE    53      16.405   1.442 -13.814
ATOM    852 O    ILE    53      17.530   1.010 -14.157
ATOM    853 N    ARG    54      16.127   1.923 -12.588
ATOM    854 H    ARG    54      15.165   2.033 -12.300
ATOM    855 CA   ARG    54      17.209   2.084 -11.639
ATOM    856 HA   ARG    54      18.114   2.468 -12.110
ATOM    857 CB   ARG    54      16.717   3.127 -10.607
ATOM    858 HB1  ARG    54      17.617   3.439 -10.077
ATOM    859 HB2  ARG    54      15.950   2.730  -9.942
ATOM    860 CG   ARG    54      16.262   4.476 -11.201
ATOM    861 HG1  ARG    54      15.416   4.339 -11.875
ATOM    862 HG2  ARG    54      17.016   5.023 -11.768
ATOM    863 CD   ARG    54      15.781   5.391 -10.077
ATOM    864 HD1  ARG    54      16.647   5.733  -9.509
ATOM    865 HD2  ARG    54      15.186   4.814  -9.369
ATOM    866 NE   ARG    54      14.996   6.486 -10.599
ATOM    867 HE   ARG    54      14.537   6.374 -11.492
ATOM    868 CZ   ARG    54      14.722   7.574  -9.937
ATOM    869 NH1  ARG    54      14.994   7.867  -8.727
ATOM    870 HH11 ARG    54      15.532   7.192  -8.201
ATOM    871 HH12 ARG    54      14.926   8.833  -8.440
ATOM    872 NH2  ARG    54      13.855   8.363 -10.525
ATOM    873 HH21 ARG    54      13.445   8.184 -11.430
ATOM    874 HH22 ARG    54      13.543   9.128  -9.943
ATOM    875 C    ARG    54      17.532   0.736 -10.963
ATOM    876 O    ARG    54      18.541   0.683 -10.296
ATOM    877 N    LYS    55      16.703  -0.264 -11.127
ATOM    878 H    LYS    55      15.968  -0.105 -11.801
ATOM    879 CA   LYS    55      16.633  -1.366 -10.155
ATOM    880 HA   LYS    55      17.093  -1.054  -9.217
ATOM    881 CB   LYS    55      15.097  -1.733  -9.907
ATOM    882 HB1  LYS    55      15.156  -2.524  -9.159
ATOM    883 HB2  LYS    55      14.513  -2.114 -10.745
ATOM    884 CG   LYS    55      14.249  -0.574  -9.311
ATOM    885 HG1  LYS    55      13.213  -0.845  -9.113
ATOM    886 HG2  LYS    55      14.125   0.103 -10.156
ATOM    887 CD   LYS    55      14.910   0.179  -8.165
ATOM    888 HD1  LYS    55      15.809   0.724  -8.454
ATOM    889 HD2  LYS    55      15.155  -0.557  -7.400
ATOM    890 CE   LYS    55      13.976   1.216  -7.587
ATOM    891 HE1  LYS    55      13.112   0.731  -7.133
ATOM    892 HE2  LYS    55      13.459   1.838  -8.317
ATOM    893 NZ   LYS    55      14.703   2.087  -6.630
ATOM    894 HZ1  LYS    55      15.007   1.489  -5.875
ATOM    895 HZ2  LYS    55      15.473   2.609  -7.023
ATOM    896 HZ3  LYS    55      14.043   2.709  -6.186
ATOM    897 C    LYS    55      17.429  -2.610 -10.585
ATOM    898 O    LYS    55      16.993  -3.237 -11.553
ATOM    899 N    SER    56      18.561  -2.894 -10.001
ATOM    900 H    SER    56      18.815  -2.387  -9.165
ATOM    901 CA   SER    56      19.331  -4.075 -10.399
ATOM    902 HA   SER    56      19.320  -4.216 -11.480
ATOM    903 CB   SER    56      20.776  -3.938  -9.937
ATOM    904 HB1  SER    56      21.031  -2.937 -10.285
ATOM    905 HB2  SER    56      21.287  -4.742 -10.466
ATOM    906 OG   SER    56      20.792  -4.072  -8.475
ATOM    907 HG   SER    56      21.499  -3.486  -8.197
ATOM    908 C    SER    56      18.782  -5.414  -9.937
ATOM    909 O    SER    56      18.056  -5.429  -8.959
ATOM    910 N    ASN    57      19.250  -6.598 -10.406
ATOM    911 H    ASN    57      19.967  -6.585 -11.118
ATOM    912 CA   ASN    57      18.874  -7.865  -9.770
ATOM    913 HA   ASN    57      17.794  -7.861  -9.622
ATOM    914 CB   ASN    57      19.152  -9.100 -10.656
ATOM    915 HB1  ASN    57      18.827  -9.980 -10.102
ATOM    916 HB2  ASN    57      20.216  -9.294 -10.789
ATOM    917 CG   ASN    57      18.548  -9.059 -12.059
ATOM    918 OD1  ASN    57      17.364  -9.254 -12.290
ATOM    919 ND2  ASN    57      19.337  -8.624 -13.011
ATOM    920 HD21 ASN    57      20.326  -8.575 -12.814
ATOM    921 HD22 ASN    57      18.934  -8.450 -13.921
ATOM    922 C    ASN    57      19.340  -8.022  -8.230
ATOM    923 O    ASN    57      19.120  -9.089  -7.635
ATOM    924 N    HSE    58      20.049  -6.992  -7.603
ATOM    925 H    HSE    58      20.551  -6.340  -8.189
ATOM    926 CA   HSE    58      20.290  -6.989  -6.186
ATOM    927 HA   HSE    58      19.898  -7.908  -5.751
ATOM    928 CB   HSE    58      21.819  -6.996  -5.879
ATOM    929 HB1  HSE    58      22.359  -7.781  -6.408
ATOM    930 HB2  HSE    58      21.844  -7.094  -4.794
ATOM    931 CG   HSE    58      22.587  -5.760  -6.198
ATOM    932 ND1  HSE    58      23.436  -5.633  -7.277
ATOM    933 CE1  HSE    58      23.975  -4.405  -7.251
ATOM    934 HE1  HSE    58      24.678  -4.012  -7.970
ATOM    935 NE2  HSE    58      23.512  -3.771  -6.225
ATOM    936 HE2  HSE    58      23.880  -2.863  -5.980
ATOM    937 CD2  HSE    58      22.687  -4.584  -5.465
ATOM    938 HD2  HSE    58      22.261  -4.299  -4.514
ATOM    939 C    HSE    58      19.476  -5.886  -5.453
ATOM    940 O    HSE    58      19.512  -5.706  -4.214
ATOM    941 N    ASN    59      18.710  -5.136  -6.246
ATOM    942 H    ASN    59      18.678  -5.363  -7.230
ATOM    943 CA   ASN    59      17.617  -4.314  -5.729
ATOM    944 HA   ASN    59      17.996  -3.976  -4.765
ATOM    945 CB   ASN    59      17.496  -2.996  -6.582
ATOM    946 HB1  ASN    59      16.619  -2.425  -6.277
ATOM    947 HB2  ASN    59      17.320  -3.257  -7.626
ATOM    948 CG   ASN    59      18.774  -2.103  -6.451
ATOM    949 OD1  ASN    59      19.480  -1.894  -7.430
ATOM    950 ND2  ASN    59      19.112  -1.656  -5.251
ATOM    951 HD21 ASN    59      18.453  -1.756  -4.492
ATOM    952 HD22 ASN    59      20.017  -1.216  -5.157
ATOM    953 C    ASN    59      16.332  -5.051  -5.451
ATOM    954 O    ASN    59      15.621  -4.690  -4.521
ATOM    955 N    PHE    60      16.096  -6.042  -6.289
ATOM    956 H    PHE    60      16.730  -6.092  -7.073
ATOM    957 CA   PHE    60      15.081  -7.140  -6.122
ATOM    958 HA   PHE    60      14.222  -6.720  -5.598
ATOM    959 CB   PHE    60      14.623  -7.714  -7.509
ATOM    960 HB1  PHE    60      13.845  -8.422  -7.225
ATOM    961 HB2  PHE    60      15.475  -8.200  -7.984
ATOM    962 CG   PHE    60      14.019  -6.686  -8.402
ATOM    963 CD1  PHE    60      12.758  -6.144  -8.141
ATOM    964 HD1  PHE    60      12.126  -6.508  -7.344
ATOM    965 CE1  PHE    60      12.209  -5.097  -8.965
ATOM    966 HE1  PHE    60      11.232  -4.689  -8.753
ATOM    967 CZ   PHE    60      12.897  -4.611 -10.060
ATOM    968 HZ   PHE    60      12.473  -3.810 -10.647
ATOM    969 CE2  PHE    60      14.214  -5.074 -10.255
ATOM    970 HE2  PHE    60      14.765  -4.517 -10.998
ATOM    971 CD2  PHE    60      14.770  -6.116  -9.466
ATOM    972 HD2  PHE    60      15.784  -6.452  -9.625
ATOM    973 C    PHE    60      15.604  -8.229  -5.248
ATOM    974 O    PHE    60      16.797  -8.575  -5.336
ATOM    975 N    LEU    61      14.744  -8.799  -4.431
ATOM    976 H    LEU    61      13.758  -8.616  -4.553
ATOM    977 CA   LEU    61      15.012  -9.890  -3.490
ATOM    978 HA   LEU    61      15.900 -10.474  -3.730
ATOM    979 CB   LEU    61      15.436  -9.135  -2.196
ATOM    980 HB1  LEU    61      14.744  -8.293  -2.174
ATOM    981 HB2  LEU    61      16.363  -8.572  -2.313
ATOM    982 CG   LEU    61      15.596  -9.832  -0.861
ATOM    983 HG   LEU    61      14.728 -10.411  -0.544
ATOM    984 CD1  LEU    61      16.743 -10.839  -0.850
ATOM    985 HD11 LEU    61      16.855 -11.354   0.104
ATOM    986 HD12 LEU    61      16.608 -11.591  -1.627
ATOM    987 HD13 LEU    61      17.687 -10.393  -1.164
ATOM    988 CD2  LEU    61      15.809  -8.843   0.196
ATOM    989 HD21 LEU    61      15.935  -9.355   1.150
ATOM    990 HD22 LEU    61      16.600  -8.141  -0.065
ATOM    991 HD23 LEU    61      14.890  -8.268   0.307
ATOM    992 C    LEU    61      13.750 -10.739  -3.314
ATOM    993 O    LEU    61      12.713 -10.140  -3.181
ATOM    994 N    VAL    62      13.871 -12.077  -3.276
ATOM    995 H    VAL    62      14.800 -12.467  -3.357
ATOM    996 CA   VAL    62      12.727 -13.031  -3.140
ATOM    997 HA   VAL    62      11.846 -12.484  -2.805
ATOM    998 CB   VAL    62      12.218 -13.535  -4.519
ATOM    999 HB   VAL    62      12.982 -14.191  -4.936
ATOM   1000 CG1  VAL    62      10.931 -14.313  -4.439
ATOM   1001 HG11 VAL    62      10.494 -14.729  -5.347
ATOM   1002 HG12 VAL    62      10.940 -15.138  -3.727
ATOM   1003 HG13 VAL    62      10.196 -13.637  -4.003
ATOM   1004 CG2  VAL    62      11.915 -12.338  -5.475
ATOM   1005 HG21 VAL    62      11.268 -12.438  -6.346
ATOM   1006 HG22 VAL    62      11.530 -11.522  -4.863
ATOM   1007 HG23 VAL    62      12.791 -11.871  -5.926
ATOM   1008 C    VAL    62      13.067 -14.113  -2.101
ATOM   1009 O    VAL    62      14.105 -14.713  -2.157
ATOM   1010 N    GLN    63      12.233 -14.224  -1.063
ATOM   1011 H    GLN    63      11.325 -13.781  -1.099
ATOM   1012 CA   GLN    63      12.374 -15.156   0.110
ATOM   1013 HA   GLN    63      13.313 -15.710   0.082
ATOM   1014 CB   GLN    63      12.387 -14.304   1.428
ATOM   1015 HB1  GLN    63      12.577 -14.948   2.287
ATOM   1016 HB2  GLN    63      11.386 -13.901   1.581
ATOM   1017 CG   GLN    63      13.444 -13.233   1.358
ATOM   1018 HG1  GLN    63      13.166 -12.533   0.570
ATOM   1019 HG2  GLN    63      14.427 -13.670   1.181
ATOM   1020 CD   GLN    63      13.359 -12.380   2.599
ATOM   1021 OE1  GLN    63      12.990 -11.201   2.614
ATOM   1022 NE2  GLN    63      13.803 -12.885   3.756
ATOM   1023 HE21 GLN    63      14.159 -13.827   3.833
ATOM   1024 HE22 GLN    63      13.752 -12.251   4.541
ATOM   1025 C    GLN    63      11.152 -16.147   0.122
ATOM   1026 O    GLN    63      10.054 -15.679  -0.124
ATOM   1027 N    ALA    64      11.344 -17.426   0.482
ATOM   1028 H    ALA    64      12.323 -17.643   0.608
ATOM   1029 CA   ALA    64      10.273 -18.377   0.416
ATOM   1030 HA   ALA    64       9.315 -17.863   0.333
ATOM   1031 CB   ALA    64      10.592 -19.132  -0.881
ATOM   1032 HB1  ALA    64       9.831 -19.894  -1.049
ATOM   1033 HB2  ALA    64      10.555 -18.528  -1.787
ATOM   1034 HB3  ALA    64      11.598 -19.552  -0.867
ATOM   1035 C    ALA    64      10.295 -19.238   1.699
ATOM   1036 O    ALA    64      10.742 -20.376   1.722
ATOM   1037 N    GLY    65       9.960 -18.634   2.857
ATOM   1038 H    GLY    65       9.563 -17.705   2.843
ATOM   1039 CA   GLY    65      10.631 -18.974   4.126
ATOM   1040 HA1  GLY    65      10.442 -20.029   4.323
ATOM   1041 HA2  GLY    65      10.015 -18.478   4.876
ATOM   1042 C    GLY    65      12.101 -18.668   4.201
ATOM   1043 O    GLY    65      12.675 -17.764   3.533
ATOM   1044 N    ASN    66      12.861 -19.478   4.948
ATOM   1045 H    ASN    66      12.359 -20.078   5.587
ATOM   1046 CA   ASN    66      14.308 -19.239   5.045
ATOM   1047 HA   ASN    66      14.501 -18.171   5.148
ATOM   1048 CB   ASN    66      14.736 -19.920   6.390
ATOM   1049 HB1  ASN    66      15.789 -19.691   6.558
ATOM   1050 HB2  ASN    66      14.821 -21.006   6.426
ATOM   1051 CG   ASN    66      14.064 -19.478   7.662
ATOM   1052 OD1  ASN    66      13.328 -20.227   8.286
ATOM   1053 ND2  ASN    66      14.179 -18.251   8.061
ATOM   1054 HD21 ASN    66      14.730 -17.609   7.509
ATOM   1055 HD22 ASN    66      13.922 -17.902   8.973
ATOM   1056 C    ASN    66      15.167 -19.679   3.764
ATOM   1057 O    ASN    66      16.387 -19.580   3.755
ATOM   1058 N    VAL    67      14.573 -20.163   2.669
ATOM   1059 H    VAL    67      13.586 -20.316   2.815
ATOM   1060 CA   VAL    67      15.196 -20.290   1.318
ATOM   1061 HA   VAL    67      16.240 -20.515   1.534
ATOM   1062 CB   VAL    67      14.462 -21.381   0.516
ATOM   1063 HB   VAL    67      13.401 -21.138   0.456
ATOM   1064 CG1  VAL    67      15.096 -21.593  -0.873
ATOM   1065 HG11 VAL    67      14.434 -22.279  -1.400
ATOM   1066 HG12 VAL    67      15.125 -20.638  -1.397
ATOM   1067 HG13 VAL    67      16.125 -21.953  -0.871
ATOM   1068 CG2  VAL    67      14.490 -22.752   1.219
ATOM   1069 HG21 VAL    67      13.807 -23.375   0.642
ATOM   1070 HG22 VAL    67      15.507 -23.142   1.261
ATOM   1071 HG23 VAL    67      14.007 -22.641   2.189
ATOM   1072 C    VAL    67      15.147 -18.899   0.658
ATOM   1073 O    VAL    67      14.101 -18.288   0.400
ATOM   1074 N    GLN    68      16.313 -18.456   0.254
ATOM   1075 H    GLN    68      17.166 -18.923   0.528
ATOM   1076 CA   GLN    68      16.391 -17.201  -0.643
ATOM   1077 HA   GLN    68      15.519 -16.552  -0.558
ATOM   1078 CB   GLN    68      17.564 -16.348  -0.183
ATOM   1079 HB1  GLN    68      18.486 -16.740  -0.611
ATOM   1080 HB2  GLN    68      17.545 -16.418   0.905
ATOM   1081 CG   GLN    68      17.335 -14.915  -0.653
ATOM   1082 HG1  GLN    68      16.362 -14.509  -0.375
ATOM   1083 HG2  GLN    68      17.538 -14.893  -1.723
ATOM   1084 CD   GLN    68      18.287 -14.012   0.135
ATOM   1085 OE1  GLN    68      17.941 -13.461   1.201
ATOM   1086 NE2  GLN    68      19.455 -13.821  -0.433
ATOM   1087 HE21 GLN    68      19.577 -14.048  -1.410
ATOM   1088 HE22 GLN    68      20.063 -13.171   0.043
ATOM   1089 C    GLN    68      16.555 -17.605  -2.141
ATOM   1090 O    GLN    68      17.385 -18.518  -2.429
ATOM   1091 N    LEU    69      15.889 -16.847  -3.029
ATOM   1092 H    LEU    69      15.328 -16.107  -2.633
ATOM   1093 CA   LEU    69      15.837 -17.175  -4.469
ATOM   1094 HA   LEU    69      16.454 -18.067  -4.578
ATOM   1095 CB   LEU    69      14.335 -17.270  -4.969
ATOM   1096 HB1  LEU    69      14.307 -17.537  -6.026
ATOM   1097 HB2  LEU    69      13.958 -16.252  -4.873
ATOM   1098 CG   LEU    69      13.510 -18.268  -4.133
ATOM   1099 HG   LEU    69      13.611 -18.107  -3.059
ATOM   1100 CD1  LEU    69      11.971 -18.159  -4.458
ATOM   1101 HD11 LEU    69      11.481 -18.901  -3.828
ATOM   1102 HD12 LEU    69      11.576 -17.168  -4.237
ATOM   1103 HD13 LEU    69      11.792 -18.363  -5.514
ATOM   1104 CD2  LEU    69      14.137 -19.644  -4.340
ATOM   1105 HD21 LEU    69      13.587 -20.351  -3.718
ATOM   1106 HD22 LEU    69      14.043 -20.043  -5.350
ATOM   1107 HD23 LEU    69      15.174 -19.677  -4.006
ATOM   1108 C    LEU    69      16.617 -16.010  -5.141
ATOM   1109 O    LEU    69      16.301 -14.837  -4.905
ATOM   1110 N    ARG    70      17.611 -16.361  -5.987
ATOM   1111 H    ARG    70      17.737 -17.350  -6.148
ATOM   1112 CA   ARG    70      18.477 -15.407  -6.637
ATOM   1113 HA   ARG    70      18.651 -14.495  -6.066
ATOM   1114 CB   ARG    70      19.904 -16.012  -6.741
ATOM   1115 HB1  ARG    70      19.766 -16.865  -7.405
ATOM   1116 HB2  ARG    70      20.208 -16.467  -5.798
ATOM   1117 CG   ARG    70      20.997 -15.065  -7.274
ATOM   1118 HG1  ARG    70      20.910 -14.264  -6.539
ATOM   1119 HG2  ARG    70      20.769 -14.674  -8.265
ATOM   1120 CD   ARG    70      22.454 -15.732  -7.275
ATOM   1121 HD1  ARG    70      22.713 -16.313  -6.390
ATOM   1122 HD2  ARG    70      23.254 -14.995  -7.201
ATOM   1123 NE   ARG    70      22.518 -16.496  -8.548
ATOM   1124 HE   ARG    70      22.634 -15.926  -9.373
ATOM   1125 CZ   ARG    70      22.410 -17.822  -8.738
ATOM   1126 NH1  ARG    70      22.332 -18.628  -7.745
ATOM   1127 HH11 ARG    70      22.026 -18.408  -6.808
ATOM   1128 HH12 ARG    70      21.895 -19.505  -7.990
ATOM   1129 NH2  ARG    70      22.319 -18.384  -9.875
ATOM   1130 HH21 ARG    70      22.319 -17.775 -10.681
ATOM   1131 HH22 ARG    70      22.205 -19.387  -9.914
ATOM   1132 C    ARG    70      17.910 -14.963  -7.923
ATOM   1133 O    ARG    70      17.697 -15.813  -8.786
ATOM   1134 N    VAL    71      17.450 -13.686  -8.018
ATOM   1135 H    VAL    71      17.731 -13.099  -7.246
ATOM   1136 CA   VAL    71      16.852 -13.132  -9.221
ATOM   1137 HA   VAL    71      15.945 -13.685  -9.467
ATOM   1138 CB   VAL    71      16.366 -11.772  -8.971
ATOM   1139 HB   VAL    71      17.231 -11.113  -8.895
ATOM   1140 CG1  VAL    71      15.446 -11.396 -10.088
ATOM   1141 HG11 VAL    71      15.253 -10.352  -9.843
ATOM   1142 HG12 VAL    71      16.065 -11.389 -10.985
ATOM   1143 HG13 VAL    71      14.534 -11.992 -10.105
ATOM   1144 CG2  VAL    71      15.570 -11.713  -7.639
ATOM   1145 HG21 VAL    71      14.770 -10.973  -7.629
ATOM   1146 HG22 VAL    71      15.105 -12.678  -7.437
ATOM   1147 HG23 VAL    71      16.256 -11.577  -6.802
ATOM   1148 C    VAL    71      17.841 -13.171 -10.443
ATOM   1149 O    VAL    71      18.999 -12.773 -10.329
ATOM   1150 N    ILE    72      17.390 -13.776 -11.530
ATOM   1151 H    ILE    72      16.465 -14.175 -11.613
ATOM   1152 CA   ILE    72      18.265 -13.808 -12.761
ATOM   1153 HA   ILE    72      19.259 -13.442 -12.504
ATOM   1154 CB   ILE    72      18.480 -15.177 -13.283
ATOM   1155 HB   ILE    72      19.140 -15.155 -14.151
ATOM   1156 CG2  ILE    72      19.309 -16.010 -12.348
ATOM   1157 HG21 ILE    72      19.329 -17.037 -12.713
ATOM   1158 HG22 ILE    72      20.278 -15.528 -12.215
ATOM   1159 HG23 ILE    72      18.763 -15.953 -11.407
ATOM   1160 CG1  ILE    72      17.210 -15.879 -13.672
ATOM   1161 HG11 ILE    72      16.713 -15.233 -14.395
ATOM   1162 HG12 ILE    72      16.614 -16.021 -12.771
ATOM   1163 CD1  ILE    72      17.357 -17.254 -14.383
ATOM   1164 HD11 ILE    72      17.411 -17.968 -13.562
ATOM   1165 HD12 ILE    72      16.454 -17.334 -14.988
ATOM   1166 HD13 ILE    72      18.249 -17.317 -15.007
ATOM   1167 C    ILE    72      17.663 -12.896 -13.888
ATOM   1168 O    ILE    72      18.367 -12.521 -14.855
ATOM   1169 N    GLY    73      16.449 -12.418 -13.760
ATOM   1170 H    GLY    73      15.982 -12.649 -12.895
ATOM   1171 CA   GLY    73      15.877 -11.315 -14.594
ATOM   1172 HA1  GLY    73      15.801 -11.568 -15.651
ATOM   1173 HA2  GLY    73      16.584 -10.490 -14.509
ATOM   1174 C    GLY    73      14.468 -10.724 -14.151
ATOM   1175 O    GLY    73      13.813 -11.222 -13.293
ATOM   1176 N    HSD    74      14.183  -9.585 -14.771
ATOM   1177 H    HSD    74      14.831  -9.269 -15.478
ATOM   1178 CA   HSD    74      13.054  -8.714 -14.406
ATOM   1179 HA   HSD    74      12.305  -9.371 -13.964
ATOM   1180 CB   HSD    74      13.526  -7.648 -13.435
ATOM   1181 HB1  HSD    74      13.614  -7.995 -12.405
ATOM   1182 HB2  HSD    74      12.710  -6.926 -13.428
ATOM   1183 CG   HSD    74      14.787  -6.876 -13.702
ATOM   1184 ND1  HSD    74      16.072  -7.199 -13.310
ATOM   1185 HD1  HSD    74      16.333  -8.035 -12.807
ATOM   1186 CE1  HSD    74      16.865  -6.189 -13.652
ATOM   1187 HE1  HSD    74      17.928  -6.092 -13.488
ATOM   1188 NE2  HSD    74      16.129  -5.208 -14.169
ATOM   1189 CD2  HSD    74      14.820  -5.661 -14.306
ATOM   1190 HD2  HSD    74      13.946  -5.100 -14.605
ATOM   1191 C    HSD    74      12.374  -8.143 -15.657
ATOM   1192 O    HSD    74      13.047  -7.476 -16.413
ATOM   1193 N    SER    75      11.083  -8.355 -15.808
ATOM   1194 H    SER    75      10.647  -8.950 -15.118
ATOM   1195 CA   SER    75      10.107  -7.771 -16.712
ATOM   1196 HA   SER    75      10.694  -6.925 -17.070
ATOM   1197 CB   SER    75       9.849  -8.828 -17.806
ATOM   1198 HB1  SER    75       9.489  -9.730 -17.311
ATOM   1199 HB2  SER    75      10.837  -9.114 -18.168
ATOM   1200 OG   SER    75       8.941  -8.440 -18.837
ATOM   1201 HG   SER    75       9.313  -7.907 -19.544
ATOM   1202 C    SER    75       8.815  -7.220 -16.089
ATOM   1203 O    SER    75       8.370  -7.763 -15.119
ATOM   1204 N    MET    76       8.223  -6.165 -16.647
ATOM   1205 H    MET    76       8.655  -5.791 -17.480
ATOM   1206 CA   MET    76       6.996  -5.581 -16.221
ATOM   1207 HA   MET    76       6.687  -6.041 -15.282
ATOM   1208 CB   MET    76       7.089  -4.123 -15.839
ATOM   1209 HB1  MET    76       7.377  -3.603 -16.752
ATOM   1210 HB2  MET    76       7.890  -3.981 -15.113
ATOM   1211 CG   MET    76       5.741  -3.505 -15.373
ATOM   1212 HG1  MET    76       5.409  -4.123 -14.539
ATOM   1213 HG2  MET    76       4.908  -3.572 -16.073
ATOM   1214 SD   MET    76       6.022  -1.820 -14.674
ATOM   1215 CE   MET    76       6.606  -0.831 -16.093
ATOM   1216 HE1  MET    76       6.534   0.209 -15.774
ATOM   1217 HE2  MET    76       7.587  -1.173 -16.424
ATOM   1218 HE3  MET    76       5.854  -1.024 -16.858
ATOM   1219 C    MET    76       5.905  -5.816 -17.242
ATOM   1220 O    MET    76       6.164  -5.613 -18.418
ATOM   1221 N    GLN    77       4.747  -6.386 -16.913
ATOM   1222 H    GLN    77       4.567  -6.672 -15.962
ATOM   1223 CA   GLN    77       3.621  -6.597 -17.801
ATOM   1224 HA   GLN    77       3.844  -6.202 -18.792
ATOM   1225 CB   GLN    77       3.423  -8.038 -18.040
ATOM   1226 HB1  GLN    77       3.081  -8.534 -17.131
ATOM   1227 HB2  GLN    77       4.332  -8.482 -18.445
ATOM   1228 CG   GLN    77       2.389  -8.268 -19.182
ATOM   1229 HG1  GLN    77       2.786  -7.826 -20.096
ATOM   1230 HG2  GLN    77       1.501  -7.696 -18.913
ATOM   1231 CD   GLN    77       2.062  -9.740 -19.344
ATOM   1232 OE1  GLN    77       2.747 -10.626 -19.912
ATOM   1233 NE2  GLN    77       0.885 -10.037 -18.861
ATOM   1234 HE21 GLN    77       0.297  -9.311 -18.477
ATOM   1235 HE22 GLN    77       0.432 -10.922 -19.036
ATOM   1236 C    GLN    77       2.458  -5.806 -17.163
ATOM   1237 O    GLN    77       1.903  -6.204 -16.158
ATOM   1238 N    ASN    78       2.113  -4.667 -17.727
ATOM   1239 H    ASN    78       2.429  -4.365 -18.638
ATOM   1240 CA   ASN    78       1.088  -3.784 -17.171
ATOM   1241 HA   ASN    78       1.175  -2.865 -17.750
ATOM   1242 CB   ASN    78      -0.326  -4.281 -17.481
ATOM   1243 HB1  ASN    78      -1.037  -3.460 -17.390
ATOM   1244 HB2  ASN    78      -0.588  -5.087 -16.795
ATOM   1245 CG   ASN    78      -0.364  -4.778 -18.884
ATOM   1246 OD1  ASN    78      -0.193  -3.946 -19.751
ATOM   1247 ND2  ASN    78      -0.708  -6.074 -19.146
ATOM   1248 HD21 ASN    78      -0.964  -6.778 -18.468
ATOM   1249 HD22 ASN    78      -0.899  -6.389 -20.086
ATOM   1250 C    ASN    78       1.451  -3.430 -15.739
ATOM   1251 O    ASN    78       2.536  -2.935 -15.474
ATOM   1252 N    CYS    79       0.546  -3.775 -14.785
ATOM   1253 H    CYS    79      -0.302  -4.208 -15.123
ATOM   1254 CA   CYS    79       0.751  -3.387 -13.344
ATOM   1255 HA   CYS    79       1.304  -2.458 -13.206
ATOM   1256 CB   CYS    79      -0.656  -3.213 -12.767
ATOM   1257 HB1  CYS    79      -0.597  -3.016 -11.697
ATOM   1258 HB2  CYS    79      -1.270  -4.073 -13.036
ATOM   1259 SG   CYS    79      -1.361  -1.710 -13.407
ATOM   1260 HG   CYS    79      -0.515  -0.963 -12.691
ATOM   1261 C    CYS    79       1.587  -4.494 -12.627
ATOM   1262 O    CYS    79       1.968  -4.363 -11.464
ATOM   1263 N    VAL    80       1.867  -5.649 -13.230
ATOM   1264 H    VAL    80       1.831  -5.670 -14.239
ATOM   1265 CA   VAL    80       2.593  -6.788 -12.554
ATOM   1266 HA   VAL    80       2.691  -6.587 -11.487
ATOM   1267 CB   VAL    80       1.744  -8.058 -12.537
ATOM   1268 HB   VAL    80       2.152  -8.732 -11.784
ATOM   1269 CG1  VAL    80       0.287  -7.818 -12.007
ATOM   1270 HG11 VAL    80      -0.334  -8.714 -12.007
ATOM   1271 HG12 VAL    80       0.250  -7.477 -10.972
ATOM   1272 HG13 VAL    80      -0.135  -7.005 -12.599
ATOM   1273 CG2  VAL    80       1.662  -8.807 -13.884
ATOM   1274 HG21 VAL    80       0.898  -9.576 -13.774
ATOM   1275 HG22 VAL    80       1.316  -8.124 -14.661
ATOM   1276 HG23 VAL    80       2.622  -9.261 -14.130
ATOM   1277 C    VAL    80       4.033  -6.873 -12.990
ATOM   1278 O    VAL    80       4.326  -6.798 -14.182
ATOM   1279 N    LEU    81       4.905  -6.975 -12.057
ATOM   1280 H    LEU    81       4.583  -6.942 -11.100
ATOM   1281 CA   LEU    81       6.283  -7.374 -12.313
ATOM   1282 HA   LEU    81       6.606  -6.962 -13.269
ATOM   1283 CB   LEU    81       7.232  -6.804 -11.293
ATOM   1284 HB1  LEU    81       8.236  -7.189 -11.473
ATOM   1285 HB2  LEU    81       6.951  -7.145 -10.297
ATOM   1286 CG   LEU    81       7.402  -5.264 -11.250
ATOM   1287 HG   LEU    81       6.417  -4.797 -11.241
ATOM   1288 CD1  LEU    81       8.172  -4.845  -9.977
ATOM   1289 HD11 LEU    81       7.607  -5.235  -9.130
ATOM   1290 HD12 LEU    81       9.167  -5.274  -9.865
ATOM   1291 HD13 LEU    81       8.193  -3.761  -9.865
ATOM   1292 CD2  LEU    81       8.233  -4.690 -12.362
ATOM   1293 HD21 LEU    81       7.760  -5.049 -13.276
ATOM   1294 HD22 LEU    81       8.301  -3.610 -12.232
ATOM   1295 HD23 LEU    81       9.266  -5.035 -12.407
ATOM   1296 C    LEU    81       6.504  -8.950 -12.309
ATOM   1297 O    LEU    81       5.804  -9.702 -11.558
ATOM   1298 N    LYS    82       7.435  -9.427 -13.150
ATOM   1299 H    LYS    82       7.759  -8.739 -13.814
ATOM   1300 CA   LYS    82       7.666 -10.796 -13.563
ATOM   1301 HA   LYS    82       7.106 -11.482 -12.928
ATOM   1302 CB   LYS    82       7.056 -10.997 -14.963
ATOM   1303 HB1  LYS    82       7.258 -12.035 -15.228
ATOM   1304 HB2  LYS    82       7.514 -10.283 -15.647
ATOM   1305 CG   LYS    82       5.553 -10.804 -15.086
ATOM   1306 HG1  LYS    82       5.234  -9.842 -14.685
ATOM   1307 HG2  LYS    82       5.111 -11.591 -14.474
ATOM   1308 CD   LYS    82       4.962 -10.895 -16.508
ATOM   1309 HD1  LYS    82       5.401 -10.087 -17.094
ATOM   1310 HD2  LYS    82       3.910 -10.611 -16.473
ATOM   1311 CE   LYS    82       5.354 -12.058 -17.373
ATOM   1312 HE1  LYS    82       4.997 -12.931 -16.827
ATOM   1313 HE2  LYS    82       6.413 -12.302 -17.292
ATOM   1314 NZ   LYS    82       4.875 -11.890 -18.750
ATOM   1315 HZ1  LYS    82       5.268 -12.628 -19.317
ATOM   1316 HZ2  LYS    82       3.874 -11.904 -18.882
ATOM   1317 HZ3  LYS    82       5.305 -11.119 -19.239
ATOM   1318 C    LYS    82       9.192 -11.113 -13.418
ATOM   1319 O    LYS    82       9.932 -10.840 -14.356
ATOM   1320 N    LEU    83       9.575 -11.600 -12.227
ATOM   1321 H    LEU    83       8.876 -11.734 -11.511
ATOM   1322 CA   LEU    83      10.947 -11.736 -11.852
ATOM   1323 HA   LEU    83      11.462 -10.966 -12.427
ATOM   1324 CB   LEU    83      11.117 -11.247 -10.377
ATOM   1325 HB1  LEU    83      12.199 -11.204 -10.251
ATOM   1326 HB2  LEU    83      10.553 -11.845  -9.661
ATOM   1327 CG   LEU    83      10.499  -9.837 -10.048
ATOM   1328 HG   LEU    83       9.430  -9.832 -10.265
ATOM   1329 CD1  LEU    83      10.711  -9.394  -8.654
ATOM   1330 HD11 LEU    83      10.054  -8.540  -8.488
ATOM   1331 HD12 LEU    83      10.204 -10.099  -7.995
ATOM   1332 HD13 LEU    83      11.734  -9.144  -8.373
ATOM   1333 CD2  LEU    83      10.998  -8.757 -11.054
ATOM   1334 HD21 LEU    83      10.511  -7.804 -10.849
ATOM   1335 HD22 LEU    83      12.074  -8.610 -10.957
ATOM   1336 HD23 LEU    83      10.732  -8.995 -12.083
ATOM   1337 C    LEU    83      11.375 -13.167 -12.000
ATOM   1338 O    LEU    83      10.955 -14.038 -11.237
ATOM   1339 N    LYS    84      12.253 -13.434 -12.991
ATOM   1340 H    LYS    84      12.656 -12.718 -13.579
ATOM   1341 CA   LYS    84      12.866 -14.756 -13.137
ATOM   1342 HA   LYS    84      12.033 -15.459 -13.112
ATOM   1343 CB   LYS    84      13.543 -14.860 -14.508
ATOM   1344 HB1  LYS    84      14.551 -14.448 -14.472
ATOM   1345 HB2  LYS    84      12.948 -14.371 -15.280
ATOM   1346 CG   LYS    84      13.776 -16.340 -14.905
ATOM   1347 HG1  LYS    84      12.803 -16.830 -14.932
ATOM   1348 HG2  LYS    84      14.371 -16.828 -14.133
ATOM   1349 CD   LYS    84      14.219 -16.521 -16.331
ATOM   1350 HD1  LYS    84      15.164 -16.007 -16.507
ATOM   1351 HD2  LYS    84      13.496 -16.079 -17.017
ATOM   1352 CE   LYS    84      14.322 -17.977 -16.895
ATOM   1353 HE1  LYS    84      13.342 -18.455 -16.873
ATOM   1354 HE2  LYS    84      14.906 -18.558 -16.181
ATOM   1355 NZ   LYS    84      14.859 -18.083 -18.307
ATOM   1356 HZ1  LYS    84      14.808 -19.006 -18.714
ATOM   1357 HZ2  LYS    84      14.272 -17.543 -18.926
ATOM   1358 HZ3  LYS    84      15.828 -17.799 -18.321
ATOM   1359 C    LYS    84      13.825 -15.064 -11.996
ATOM   1360 O    LYS    84      14.680 -14.251 -11.704
ATOM   1361 N    VAL    85      13.838 -16.265 -11.442
ATOM   1362 H    VAL    85      13.169 -16.995 -11.645
ATOM   1363 CA   VAL    85      14.822 -16.718 -10.416
ATOM   1364 HA   VAL    85      15.559 -15.924 -10.294
ATOM   1365 CB   VAL    85      14.264 -16.896  -8.967
ATOM   1366 HB   VAL    85      15.036 -17.515  -8.509
ATOM   1367 CG1  VAL    85      13.985 -15.596  -8.249
ATOM   1368 HG11 VAL    85      13.292 -15.856  -7.448
ATOM   1369 HG12 VAL    85      14.851 -15.051  -7.873
ATOM   1370 HG13 VAL    85      13.342 -14.989  -8.887
ATOM   1371 CG2  VAL    85      12.946 -17.776  -9.138
ATOM   1372 HG21 VAL    85      12.696 -18.119  -8.135
ATOM   1373 HG22 VAL    85      12.153 -17.169  -9.575
ATOM   1374 HG23 VAL    85      13.123 -18.656  -9.756
ATOM   1375 C    VAL    85      15.658 -17.886 -10.981
ATOM   1376 O    VAL    85      15.223 -18.628 -11.789
ATOM   1377 N    ASP    86      16.834 -18.121 -10.441
ATOM   1378 H    ASP    86      17.252 -17.587  -9.693
ATOM   1379 CA   ASP    86      17.663 -19.244 -10.990
ATOM   1380 HA   ASP    86      17.713 -19.267 -12.078
ATOM   1381 CB   ASP    86      19.125 -19.078 -10.536
ATOM   1382 HB1  ASP    86      19.441 -18.058 -10.754
ATOM   1383 HB2  ASP    86      19.740 -19.746 -11.140
ATOM   1384 CG   ASP    86      19.223 -19.404  -9.052
ATOM   1385 OD1  ASP    86      20.163 -20.132  -8.650
ATOM   1386 OD2  ASP    86      18.245 -19.205  -8.310
ATOM   1387 C    ASP    86      17.109 -20.655 -10.639
ATOM   1388 O    ASP    86      17.711 -21.608 -11.181
ATOM   1389 N    THR    87      16.068 -20.776  -9.765
ATOM   1390 H    THR    87      15.564 -19.949  -9.479
ATOM   1391 CA   THR    87      15.523 -22.005  -9.199
ATOM   1392 HA   THR    87      15.888 -22.855  -9.777
ATOM   1393 CB   THR    87      15.932 -22.104  -7.713
ATOM   1394 HB   THR    87      15.578 -21.245  -7.142
ATOM   1395 CG2  THR    87      15.463 -23.350  -6.965
ATOM   1396 HG21 THR    87      15.821 -23.269  -5.939
ATOM   1397 HG22 THR    87      14.394 -23.540  -7.069
ATOM   1398 HG23 THR    87      15.857 -24.250  -7.437
ATOM   1399 OG1  THR    87      17.361 -22.064  -7.440
ATOM   1400 HG1  THR    87      17.581 -21.195  -7.783
ATOM   1401 C    THR    87      13.970 -21.980  -9.415
ATOM   1402 O    THR    87      13.235 -21.155  -8.903
ATOM   1403 N    ALA    88      13.597 -23.106 -10.051
ATOM   1404 H    ALA    88      14.258 -23.850 -10.222
ATOM   1405 CA   ALA    88      12.224 -23.362 -10.444
ATOM   1406 HA   ALA    88      11.815 -22.385 -10.702
ATOM   1407 CB   ALA    88      12.289 -24.260 -11.685
ATOM   1408 HB1  ALA    88      11.278 -24.492 -12.020
ATOM   1409 HB2  ALA    88      12.853 -23.774 -12.480
ATOM   1410 HB3  ALA    88      12.777 -25.192 -11.398
ATOM   1411 C    ALA    88      11.477 -23.995  -9.248
ATOM   1412 O    ALA    88      12.033 -24.864  -8.551
ATOM   1413 N    ASN    89      10.254 -23.595  -9.034
ATOM   1414 H    ASN    89       9.858 -22.804  -9.521
ATOM   1415 CA   ASN    89       9.388 -24.075  -7.959
ATOM   1416 HA   ASN    89      10.009 -23.770  -7.117
ATOM   1417 CB   ASN    89       8.086 -23.188  -7.879
ATOM   1418 HB1  ASN    89       7.406 -23.240  -8.729
ATOM   1419 HB2  ASN    89       8.477 -22.174  -7.805
ATOM   1420 CG   ASN    89       7.165 -23.462  -6.683
ATOM   1421 OD1  ASN    89       7.212 -24.512  -5.999
ATOM   1422 ND2  ASN    89       6.136 -22.687  -6.533
ATOM   1423 HD21 ASN    89       6.130 -21.836  -7.078
ATOM   1424 HD22 ASN    89       5.505 -22.873  -5.766
ATOM   1425 C    ASN    89       9.154 -25.579  -7.950
ATOM   1426 O    ASN    89       8.613 -26.089  -8.944
ATOM   1427 N    PRO    90       9.502 -26.377  -6.944
ATOM   1428 CD   PRO    90      10.332 -26.028  -5.813
ATOM   1429 HD1  PRO    90      10.079 -25.104  -5.293
ATOM   1430 HD2  PRO    90      11.408 -26.056  -5.989
ATOM   1431 CG   PRO    90      10.157 -27.136  -4.852
ATOM   1432 HG1  PRO    90       9.274 -26.972  -4.235
ATOM   1433 HG2  PRO    90      11.023 -27.116  -4.190
ATOM   1434 CB   PRO    90      10.044 -28.335  -5.787
ATOM   1435 HB1  PRO    90       9.575 -29.153  -5.241
ATOM   1436 HB2  PRO    90      11.065 -28.550  -6.102
ATOM   1437 CA   PRO    90       9.224 -27.831  -6.895
ATOM   1438 HA   PRO    90       9.506 -28.354  -7.808
ATOM   1439 C    PRO    90       7.720 -28.219  -6.644
ATOM   1440 O    PRO    90       7.369 -29.327  -6.905
ATOM   1441 N    LYS    91       6.871 -27.315  -6.175
ATOM   1442 H    LYS    91       7.307 -26.428  -5.967
ATOM   1443 CA   LYS    91       5.434 -27.481  -6.055
ATOM   1444 HA   LYS    91       5.274 -28.559  -6.098
ATOM   1445 CB   LYS    91       5.028 -27.135  -4.596
ATOM   1446 HB1  LYS    91       3.974 -27.352  -4.423
ATOM   1447 HB2  LYS    91       4.937 -26.056  -4.478
ATOM   1448 CG   LYS    91       5.900 -27.697  -3.428
ATOM   1449 HG1  LYS    91       6.931 -27.376  -3.574
ATOM   1450 HG2  LYS    91       5.790 -28.781  -3.422
ATOM   1451 CD   LYS    91       5.535 -27.150  -2.059
ATOM   1452 HD1  LYS    91       4.463 -27.290  -1.921
ATOM   1453 HD2  LYS    91       5.696 -26.078  -1.947
ATOM   1454 CE   LYS    91       6.311 -27.711  -0.907
ATOM   1455 HE1  LYS    91       7.370 -27.543  -1.101
ATOM   1456 HE2  LYS    91       6.295 -28.800  -0.870
ATOM   1457 NZ   LYS    91       5.857 -27.102   0.407
ATOM   1458 HZ1  LYS    91       6.440 -27.533   1.111
ATOM   1459 HZ2  LYS    91       6.010 -26.104   0.410
ATOM   1460 HZ3  LYS    91       4.864 -27.219   0.547
ATOM   1461 C    LYS    91       4.568 -26.693  -6.994
ATOM   1462 O    LYS    91       3.383 -26.476  -6.687
ATOM   1463 N    THR    92       4.999 -26.209  -8.153
ATOM   1464 H    THR    92       5.963 -26.206  -8.455
ATOM   1465 CA   THR    92       3.985 -25.531  -9.022
ATOM   1466 HA   THR    92       3.560 -24.632  -8.576
ATOM   1467 CB   THR    92       4.535 -25.090 -10.400
ATOM   1468 HB   THR    92       4.547 -25.945 -11.076
ATOM   1469 CG2  THR    92       3.847 -23.924 -11.022
ATOM   1470 HG21 THR    92       4.269 -23.441 -11.904
ATOM   1471 HG22 THR    92       2.798 -24.169 -11.188
ATOM   1472 HG23 THR    92       3.847 -23.168 -10.237
ATOM   1473 OG1  THR    92       5.839 -24.681 -10.245
ATOM   1474 HG1  THR    92       6.361 -25.056 -10.958
ATOM   1475 C    THR    92       2.832 -26.524  -9.326
ATOM   1476 O    THR    92       3.123 -27.718  -9.454
ATOM   1477 N    PRO    93       1.581 -26.120  -9.346
ATOM   1478 CD   PRO    93       1.039 -24.858  -8.764
ATOM   1479 HD1  PRO    93       1.572 -24.055  -9.273
ATOM   1480 HD2  PRO    93       1.230 -24.921  -7.692
ATOM   1481 CG   PRO    93      -0.417 -24.851  -9.078
ATOM   1482 HG1  PRO    93      -0.536 -24.392 -10.059
ATOM   1483 HG2  PRO    93      -1.074 -24.328  -8.382
ATOM   1484 CB   PRO    93      -0.772 -26.367  -9.134
ATOM   1485 HB1  PRO    93      -1.674 -26.552  -9.718
ATOM   1486 HB2  PRO    93      -0.774 -26.704  -8.098
ATOM   1487 CA   PRO    93       0.461 -26.949  -9.872
ATOM   1488 HA   PRO    93       0.510 -27.999  -9.583
ATOM   1489 C    PRO    93       0.453 -26.864 -11.398
ATOM   1490 O    PRO    93       1.371 -26.312 -12.051
ATOM   1491 N    LYS    94      -0.614 -27.304 -12.020
ATOM   1492 H    LYS    94      -1.319 -27.726 -11.433
ATOM   1493 CA   LYS    94      -0.982 -26.899 -13.366
ATOM   1494 HA   LYS    94      -0.087 -26.671 -13.945
ATOM   1495 CB   LYS    94      -1.683 -28.086 -14.118
ATOM   1496 HB1  LYS    94      -2.708 -28.212 -13.769
ATOM   1497 HB2  LYS    94      -1.158 -29.030 -13.968
ATOM   1498 CG   LYS    94      -1.915 -27.829 -15.593
ATOM   1499 HG1  LYS    94      -0.925 -27.677 -16.023
ATOM   1500 HG2  LYS    94      -2.525 -26.928 -15.668
ATOM   1501 CD   LYS    94      -2.728 -28.794 -16.370
ATOM   1502 HD1  LYS    94      -3.769 -28.771 -16.047
ATOM   1503 HD2  LYS    94      -2.441 -29.830 -16.195
ATOM   1504 CE   LYS    94      -2.596 -28.498 -17.862
ATOM   1505 HE1  LYS    94      -1.540 -28.611 -18.109
ATOM   1506 HE2  LYS    94      -2.775 -27.460 -18.141
ATOM   1507 NZ   LYS    94      -3.529 -29.431 -18.583
ATOM   1508 HZ1  LYS    94      -4.248 -29.756 -17.952
ATOM   1509 HZ2  LYS    94      -3.995 -29.016 -19.377
ATOM   1510 HZ3  LYS    94      -3.090 -30.293 -18.871
ATOM   1511 C    LYS    94      -1.843 -25.610 -13.254
ATOM   1512 O    LYS    94      -2.674 -25.557 -12.363
ATOM   1513 N    TYR    95      -1.502 -24.578 -14.049
ATOM   1514 H    TYR    95      -0.720 -24.688 -14.678
ATOM   1515 CA   TYR    95      -2.148 -23.238 -13.924
ATOM   1516 HA   TYR    95      -3.088 -23.377 -13.389
ATOM   1517 CB   TYR    95      -1.336 -22.337 -12.923
ATOM   1518 HB1  TYR    95      -1.128 -22.835 -11.977
ATOM   1519 HB2  TYR    95      -1.938 -21.474 -12.639
ATOM   1520 CG   TYR    95      -0.044 -21.795 -13.470
ATOM   1521 CD1  TYR    95       1.146 -22.523 -13.352
ATOM   1522 HD1  TYR    95       1.137 -23.480 -12.850
ATOM   1523 CE1  TYR    95       2.310 -22.200 -14.080
ATOM   1524 HE1  TYR    95       3.265 -22.700 -14.018
ATOM   1525 CZ   TYR    95       2.216 -21.003 -14.850
ATOM   1526 OH   TYR    95       3.316 -20.567 -15.626
ATOM   1527 HH   TYR    95       3.078 -19.795 -16.145
ATOM   1528 CE2  TYR    95       0.995 -20.251 -14.967
ATOM   1529 HE2  TYR    95       0.880 -19.371 -15.582
ATOM   1530 CD2  TYR    95      -0.098 -20.625 -14.219
ATOM   1531 HD2  TYR    95      -0.990 -20.034 -14.362
ATOM   1532 C    TYR    95      -2.624 -22.559 -15.229
ATOM   1533 O    TYR    95      -2.091 -22.765 -16.346
ATOM   1534 N    LYS    96      -3.575 -21.672 -15.028
ATOM   1535 H    LYS    96      -3.907 -21.493 -14.091
ATOM   1536 CA   LYS    96      -4.293 -20.857 -16.087
ATOM   1537 HA   LYS    96      -3.606 -20.786 -16.931
ATOM   1538 CB   LYS    96      -5.592 -21.588 -16.530
ATOM   1539 HB1  LYS    96      -5.963 -21.090 -17.426
ATOM   1540 HB2  LYS    96      -6.327 -21.521 -15.727
ATOM   1541 CG   LYS    96      -5.384 -23.035 -16.977
ATOM   1542 HG1  LYS    96      -5.111 -23.569 -16.067
ATOM   1543 HG2  LYS    96      -4.497 -23.053 -17.610
ATOM   1544 CD   LYS    96      -6.514 -23.799 -17.770
ATOM   1545 HD1  LYS    96      -6.112 -24.694 -18.243
ATOM   1546 HD2  LYS    96      -6.895 -23.154 -18.561
ATOM   1547 CE   LYS    96      -7.676 -24.032 -16.809
ATOM   1548 HE1  LYS    96      -8.108 -23.168 -16.304
ATOM   1549 HE2  LYS    96      -7.255 -24.623 -15.996
ATOM   1550 NZ   LYS    96      -8.680 -24.710 -17.543
ATOM   1551 HZ1  LYS    96      -9.199 -25.339 -16.947
ATOM   1552 HZ2  LYS    96      -9.314 -24.155 -18.099
ATOM   1553 HZ3  LYS    96      -8.182 -25.292 -18.201
ATOM   1554 C    LYS    96      -4.538 -19.532 -15.524
ATOM   1555 O    LYS    96      -4.816 -19.397 -14.309
ATOM   1556 N    PHE    97      -4.514 -18.454 -16.284
ATOM   1557 H    PHE    97      -4.438 -18.612 -17.278
ATOM   1558 CA   PHE    97      -5.014 -17.105 -15.917
ATOM   1559 HA   PHE    97      -5.174 -17.131 -14.839
ATOM   1560 CB   PHE    97      -4.050 -15.969 -16.152
ATOM   1561 HB1  PHE    97      -4.454 -15.180 -15.518
ATOM   1562 HB2  PHE    97      -4.159 -15.569 -17.161
ATOM   1563 CG   PHE    97      -2.625 -16.110 -15.784
ATOM   1564 CD1  PHE    97      -2.171 -16.946 -14.788
ATOM   1565 HD1  PHE    97      -2.902 -17.444 -14.168
ATOM   1566 CE1  PHE    97      -0.815 -17.013 -14.460
ATOM   1567 HE1  PHE    97      -0.474 -17.761 -13.760
ATOM   1568 CZ   PHE    97       0.124 -16.304 -15.210
ATOM   1569 HZ   PHE    97       1.130 -16.383 -14.826
ATOM   1570 CE2  PHE    97      -0.289 -15.457 -16.250
ATOM   1571 HE2  PHE    97       0.329 -14.708 -16.722
ATOM   1572 CD2  PHE    97      -1.674 -15.344 -16.449
ATOM   1573 HD2  PHE    97      -1.999 -14.647 -17.207
ATOM   1574 C    PHE    97      -6.268 -16.807 -16.573
ATOM   1575 O    PHE    97      -6.359 -17.016 -17.780
ATOM   1576 N    VAL    98      -7.279 -16.410 -15.851
ATOM   1577 H    VAL    98      -7.140 -16.375 -14.851
ATOM   1578 CA   VAL    98      -8.576 -16.044 -16.338
ATOM   1579 HA   VAL    98      -8.439 -16.099 -17.418
ATOM   1580 CB   VAL    98      -9.601 -17.158 -15.985
ATOM   1581 HB   VAL    98     -10.537 -16.973 -16.512
ATOM   1582 CG1  VAL    98      -9.148 -18.625 -16.382
ATOM   1583 HG11 VAL    98      -9.970 -19.333 -16.272
ATOM   1584 HG12 VAL    98      -8.917 -18.733 -17.442
ATOM   1585 HG13 VAL    98      -8.306 -18.939 -15.765
ATOM   1586 CG2  VAL    98      -9.943 -17.149 -14.463
ATOM   1587 HG21 VAL    98     -10.776 -17.799 -14.196
ATOM   1588 HG22 VAL    98      -9.062 -17.442 -13.892
ATOM   1589 HG23 VAL    98     -10.281 -16.146 -14.205
ATOM   1590 C    VAL    98      -9.031 -14.654 -15.992
ATOM   1591 O    VAL    98      -8.579 -14.026 -14.986
ATOM   1592 N    ARG    99      -9.921 -14.115 -16.791
ATOM   1593 H    ARG    99     -10.159 -14.558 -17.666
ATOM   1594 CA   ARG    99     -10.586 -12.843 -16.467
ATOM   1595 HA   ARG    99     -10.151 -12.484 -15.534
ATOM   1596 CB   ARG    99     -10.317 -11.861 -17.597
ATOM   1597 HB1  ARG    99     -10.813 -12.099 -18.538
ATOM   1598 HB2  ARG    99      -9.249 -11.798 -17.803
ATOM   1599 CG   ARG    99     -10.682 -10.430 -17.117
ATOM   1600 HG1  ARG    99     -10.116 -10.232 -16.208
ATOM   1601 HG2  ARG    99     -11.749 -10.338 -16.915
ATOM   1602 CD   ARG    99     -10.187  -9.535 -18.227
ATOM   1603 HD1  ARG    99     -10.622  -9.856 -19.173
ATOM   1604 HD2  ARG    99      -9.101  -9.619 -18.268
ATOM   1605 NE   ARG    99     -10.607  -8.186 -17.849
ATOM   1606 HE   ARG    99     -11.473  -7.887 -18.274
ATOM   1607 CZ   ARG    99      -9.915  -7.255 -17.207
ATOM   1608 NH1  ARG    99      -8.698  -7.341 -16.717
ATOM   1609 HH11 ARG    99      -8.161  -8.186 -16.849
ATOM   1610 HH12 ARG    99      -8.369  -6.623 -16.087
ATOM   1611 NH2  ARG    99     -10.505  -6.134 -16.928
ATOM   1612 HH21 ARG    99     -11.445  -6.009 -17.274
ATOM   1613 HH22 ARG    99      -9.954  -5.411 -16.487
ATOM   1614 C    ARG    99     -12.082 -13.016 -16.243
ATOM   1615 O    ARG    99     -12.692 -13.725 -17.019
ATOM   1616 N    ILE   100     -12.551 -12.456 -15.103
ATOM   1617 H    ILE   100     -11.942 -11.890 -14.530
ATOM   1618 CA   ILE   100     -13.941 -12.664 -14.615
ATOM   1619 HA   ILE   100     -14.415 -13.344 -15.323
ATOM   1620 CB   ILE   100     -13.821 -13.340 -13.188
ATOM   1621 HB   ILE   100     -14.853 -13.533 -12.893
ATOM   1622 CG2  ILE   100     -12.989 -14.695 -13.363
ATOM   1623 HG21 ILE   100     -12.954 -15.205 -12.400
ATOM   1624 HG22 ILE   100     -13.433 -15.420 -14.045
ATOM   1625 HG23 ILE   100     -11.977 -14.451 -13.687
ATOM   1626 CG1  ILE   100     -13.262 -12.407 -12.153
ATOM   1627 HG11 ILE   100     -13.698 -11.408 -12.152
ATOM   1628 HG12 ILE   100     -12.210 -12.207 -12.357
ATOM   1629 CD1  ILE   100     -13.332 -12.980 -10.721
ATOM   1630 HD11 ILE   100     -12.855 -12.316 -10.001
ATOM   1631 HD12 ILE   100     -14.369 -13.109 -10.409
ATOM   1632 HD13 ILE   100     -12.898 -13.975 -10.622
ATOM   1633 C    ILE   100     -14.861 -11.463 -14.728
ATOM   1634 O    ILE   100     -14.440 -10.302 -14.659
ATOM   1635 N    GLN   101     -16.151 -11.761 -15.034
ATOM   1636 H    GLN   101     -16.356 -12.750 -15.044
ATOM   1637 CA   GLN   101     -17.270 -10.745 -15.097
ATOM   1638 HA   GLN   101     -16.885  -9.755 -15.345
ATOM   1639 CB   GLN   101     -18.398 -11.271 -16.073
ATOM   1640 HB1  GLN   101     -19.134 -10.479 -16.212
ATOM   1641 HB2  GLN   101     -18.909 -12.078 -15.547
ATOM   1642 CG   GLN   101     -17.822 -11.658 -17.462
ATOM   1643 HG1  GLN   101     -18.612 -12.109 -18.063
ATOM   1644 HG2  GLN   101     -17.089 -12.463 -17.411
ATOM   1645 CD   GLN   101     -17.120 -10.543 -18.216
ATOM   1646 OE1  GLN   101     -17.046  -9.397 -17.904
ATOM   1647 NE2  GLN   101     -16.729 -10.965 -19.372
ATOM   1648 HE21 GLN   101     -16.682 -11.966 -19.500
ATOM   1649 HE22 GLN   101     -16.456 -10.343 -20.119
ATOM   1650 C    GLN   101     -17.899 -10.509 -13.635
ATOM   1651 O    GLN   101     -17.688 -11.326 -12.740
ATOM   1652 N    PRO   102     -18.840  -9.544 -13.477
ATOM   1653 CD   PRO   102     -18.873  -8.321 -14.276
ATOM   1654 HD1  PRO   102     -19.428  -8.400 -15.211
ATOM   1655 HD2  PRO   102     -17.844  -8.041 -14.502
ATOM   1656 CG   PRO   102     -19.485  -7.238 -13.390
ATOM   1657 HG1  PRO   102     -19.944  -6.417 -13.941
ATOM   1658 HG2  PRO   102     -18.780  -6.849 -12.655
ATOM   1659 CB   PRO   102     -20.536  -7.998 -12.586
ATOM   1660 HB1  PRO   102     -21.341  -8.366 -13.221
ATOM   1661 HB2  PRO   102     -20.879  -7.500 -11.679
ATOM   1662 CA   PRO   102     -19.707  -9.306 -12.297
ATOM   1663 HA   PRO   102     -19.147  -9.191 -11.369
ATOM   1664 C    PRO   102     -20.630 -10.528 -12.079
ATOM   1665 O    PRO   102     -21.073 -11.222 -13.039
ATOM   1666 N    GLY   103     -21.076 -10.732 -10.859
ATOM   1667 H    GLY   103     -20.738 -10.176 -10.087
ATOM   1668 CA   GLY   103     -21.849 -11.901 -10.488
ATOM   1669 HA1  GLY   103     -22.474 -12.121 -11.353
ATOM   1670 HA2  GLY   103     -22.382 -11.659  -9.569
ATOM   1671 C    GLY   103     -20.995 -13.191 -10.191
ATOM   1672 O    GLY   103     -21.501 -14.201  -9.705
ATOM   1673 N    GLN   104     -19.710 -13.236 -10.667
ATOM   1674 H    GLN   104     -19.228 -12.432 -11.042
ATOM   1675 CA   GLN   104     -18.972 -14.399 -10.535
ATOM   1676 HA   GLN   104     -19.633 -15.252 -10.687
ATOM   1677 CB   GLN   104     -17.860 -14.447 -11.642
ATOM   1678 HB1  GLN   104     -17.317 -15.363 -11.410
ATOM   1679 HB2  GLN   104     -17.199 -13.600 -11.458
ATOM   1680 CG   GLN   104     -18.277 -14.426 -13.167
ATOM   1681 HG1  GLN   104     -17.466 -14.489 -13.893
ATOM   1682 HG2  GLN   104     -18.780 -13.478 -13.358
ATOM   1683 CD   GLN   104     -19.288 -15.472 -13.395
ATOM   1684 OE1  GLN   104     -20.436 -15.254 -13.320
ATOM   1685 NE2  GLN   104     -18.905 -16.740 -13.518
ATOM   1686 HE21 GLN   104     -17.910 -16.875 -13.628
ATOM   1687 HE22 GLN   104     -19.560 -17.444 -13.829
ATOM   1688 C    GLN   104     -18.321 -14.338  -9.194
ATOM   1689 O    GLN   104     -17.846 -13.302  -8.730
ATOM   1690 N    THR   105     -18.226 -15.523  -8.569
ATOM   1691 H    THR   105     -18.598 -16.297  -9.101
ATOM   1692 CA   THR   105     -17.579 -15.944  -7.350
ATOM   1693 HA   THR   105     -17.479 -15.115  -6.649
ATOM   1694 CB   THR   105     -18.572 -16.936  -6.692
ATOM   1695 HB   THR   105     -18.108 -17.514  -5.893
ATOM   1696 CG2  THR   105     -19.815 -16.237  -6.189
ATOM   1697 HG21 THR   105     -19.624 -15.937  -5.159
ATOM   1698 HG22 THR   105     -20.115 -15.369  -6.777
ATOM   1699 HG23 THR   105     -20.594 -16.996  -6.122
ATOM   1700 OG1  THR   105     -19.176 -17.907  -7.540
ATOM   1701 HG1  THR   105     -18.535 -18.605  -7.695
ATOM   1702 C    THR   105     -16.168 -16.461  -7.628
ATOM   1703 O    THR   105     -15.873 -17.093  -8.681
ATOM   1704 N    PHE   106     -15.286 -16.356  -6.566
ATOM   1705 H    PHE   106     -15.708 -16.001  -5.720
ATOM   1706 CA   PHE   106     -13.897 -16.798  -6.555
ATOM   1707 HA   PHE   106     -13.950 -17.771  -7.043
ATOM   1708 CB   PHE   106     -13.013 -15.851  -7.375
ATOM   1709 HB1  PHE   106     -13.480 -15.725  -8.352
ATOM   1710 HB2  PHE   106     -12.108 -16.454  -7.442
ATOM   1711 CG   PHE   106     -12.629 -14.410  -6.877
ATOM   1712 CD1  PHE   106     -13.452 -13.355  -7.360
ATOM   1713 HD1  PHE   106     -14.315 -13.564  -7.974
ATOM   1714 CE1  PHE   106     -13.109 -12.040  -7.063
ATOM   1715 HE1  PHE   106     -13.716 -11.230  -7.440
ATOM   1716 CZ   PHE   106     -11.991 -11.696  -6.287
ATOM   1717 HZ   PHE   106     -11.736 -10.697  -5.967
ATOM   1718 CE2  PHE   106     -11.244 -12.742  -5.743
ATOM   1719 HE2  PHE   106     -10.509 -12.446  -5.009
ATOM   1720 CD2  PHE   106     -11.582 -14.094  -5.992
ATOM   1721 HD2  PHE   106     -10.978 -14.869  -5.544
ATOM   1722 C    PHE   106     -13.399 -17.069  -5.161
ATOM   1723 O    PHE   106     -13.783 -16.330  -4.266
ATOM   1724 N    SER   107     -12.526 -17.995  -4.901
ATOM   1725 H    SER   107     -12.127 -18.498  -5.680
ATOM   1726 CA   SER   107     -11.853 -18.202  -3.644
ATOM   1727 HA   SER   107     -12.509 -17.964  -2.807
ATOM   1728 CB   SER   107     -11.427 -19.631  -3.418
ATOM   1729 HB1  SER   107     -11.155 -19.900  -2.397
ATOM   1730 HB2  SER   107     -10.560 -19.806  -4.055
ATOM   1731 OG   SER   107     -12.421 -20.586  -3.701
ATOM   1732 HG   SER   107     -13.215 -20.220  -3.305
ATOM   1733 C    SER   107     -10.619 -17.283  -3.515
ATOM   1734 O    SER   107     -10.127 -16.851  -4.556
ATOM   1735 N    VAL   108     -10.348 -16.867  -2.276
ATOM   1736 H    VAL   108     -10.900 -17.224  -1.509
ATOM   1737 CA   VAL   108      -9.148 -16.020  -1.972
ATOM   1738 HA   VAL   108      -8.632 -15.861  -2.918
ATOM   1739 CB   VAL   108      -9.631 -14.640  -1.399
ATOM   1740 HB   VAL   108     -10.215 -14.798  -0.492
ATOM   1741 CG1  VAL   108      -8.532 -13.646  -1.358
ATOM   1742 HG11 VAL   108      -8.930 -12.756  -0.870
ATOM   1743 HG12 VAL   108      -7.796 -14.133  -0.719
ATOM   1744 HG13 VAL   108      -8.143 -13.395  -2.345
ATOM   1745 CG2  VAL   108     -10.606 -13.985  -2.422
ATOM   1746 HG21 VAL   108     -10.794 -12.927  -2.243
ATOM   1747 HG22 VAL   108     -10.167 -14.041  -3.419
ATOM   1748 HG23 VAL   108     -11.615 -14.392  -2.358
ATOM   1749 C    VAL   108      -8.142 -16.592  -0.953
ATOM   1750 O    VAL   108      -8.583 -17.203   0.035
ATOM   1751 N    LEU   109      -6.847 -16.436  -1.265
ATOM   1752 H    LEU   109      -6.571 -15.979  -2.122
ATOM   1753 CA   LEU   109      -5.781 -16.641  -0.321
ATOM   1754 HA   LEU   109      -6.112 -16.976   0.663
ATOM   1755 CB   LEU   109      -4.681 -17.600  -0.754
ATOM   1756 HB1  LEU   109      -4.234 -17.265  -1.690
ATOM   1757 HB2  LEU   109      -5.178 -18.540  -0.995
ATOM   1758 CG   LEU   109      -3.548 -17.715   0.176
ATOM   1759 HG   LEU   109      -2.974 -16.789   0.161
ATOM   1760 CD1  LEU   109      -4.010 -18.090   1.609
ATOM   1761 HD11 LEU   109      -3.175 -18.240   2.293
ATOM   1762 HD12 LEU   109      -4.624 -17.261   1.961
ATOM   1763 HD13 LEU   109      -4.644 -18.971   1.501
ATOM   1764 CD2  LEU   109      -2.639 -18.851  -0.223
ATOM   1765 HD21 LEU   109      -1.769 -18.884   0.433
ATOM   1766 HD22 LEU   109      -3.182 -19.795  -0.197
ATOM   1767 HD23 LEU   109      -2.306 -18.749  -1.256
ATOM   1768 C    LEU   109      -5.170 -15.217  -0.083
ATOM   1769 O    LEU   109      -4.722 -14.639  -1.059
ATOM   1770 N    ALA   110      -5.073 -14.816   1.169
ATOM   1771 H    ALA   110      -5.677 -15.253   1.850
ATOM   1772 CA   ALA   110      -4.221 -13.663   1.608
ATOM   1773 HA   ALA   110      -3.776 -13.234   0.711
ATOM   1774 CB   ALA   110      -5.062 -12.608   2.172
ATOM   1775 HB1  ALA   110      -4.427 -11.774   2.470
ATOM   1776 HB2  ALA   110      -5.864 -12.289   1.505
ATOM   1777 HB3  ALA   110      -5.545 -13.004   3.065
ATOM   1778 C    ALA   110      -3.065 -14.010   2.533
ATOM   1779 O    ALA   110      -3.193 -14.953   3.377
ATOM   1780 N    CYS   111      -1.924 -13.296   2.439
ATOM   1781 H    CYS   111      -1.915 -12.541   1.768
ATOM   1782 CA   CYS   111      -0.657 -13.677   3.075
ATOM   1783 HA   CYS   111      -0.878 -14.408   3.853
ATOM   1784 CB   CYS   111       0.286 -14.441   2.132
ATOM   1785 HB1  CYS   111       1.121 -14.879   2.679
ATOM   1786 HB2  CYS   111       0.646 -13.773   1.349
ATOM   1787 SG   CYS   111      -0.609 -15.894   1.506
ATOM   1788 HG   CYS   111      -1.769 -15.909   2.168
ATOM   1789 C    CYS   111       0.100 -12.453   3.752
ATOM   1790 O    CYS   111      -0.120 -11.346   3.237
ATOM   1791 N    TYR   112       0.841 -12.664   4.899
ATOM   1792 H    TYR   112       1.127 -13.595   5.165
ATOM   1793 CA   TYR   112       1.786 -11.712   5.525
ATOM   1794 HA   TYR   112       1.817 -10.751   5.012
ATOM   1795 CB   TYR   112       1.577 -11.462   7.000
ATOM   1796 HB1  TYR   112       2.280 -10.727   7.392
ATOM   1797 HB2  TYR   112       1.769 -12.374   7.565
ATOM   1798 CG   TYR   112       0.190 -10.970   7.512
ATOM   1799 CD1  TYR   112      -0.612 -10.109   6.837
ATOM   1800 HD1  TYR   112      -0.380  -9.732   5.853
ATOM   1801 CE1  TYR   112      -1.859  -9.716   7.323
ATOM   1802 HE1  TYR   112      -2.445  -8.999   6.766
ATOM   1803 CZ   TYR   112      -2.245 -10.133   8.619
ATOM   1804 OH   TYR   112      -3.507  -9.811   9.074
ATOM   1805 HH   TYR   112      -3.690 -10.072   9.979
ATOM   1806 CE2  TYR   112      -1.408 -10.933   9.333
ATOM   1807 HE2  TYR   112      -1.864 -11.306  10.238
ATOM   1808 CD2  TYR   112      -0.186 -11.395   8.817
ATOM   1809 HD2  TYR   112       0.453 -12.123   9.294
ATOM   1810 C    TYR   112       3.253 -12.305   5.370
ATOM   1811 O    TYR   112       3.511 -13.369   6.001
ATOM   1812 N    ASN   113       4.185 -11.586   4.706
ATOM   1813 H    ASN   113       3.870 -10.680   4.389
ATOM   1814 CA   ASN   113       5.488 -12.153   4.397
ATOM   1815 HA   ASN   113       6.024 -11.585   3.637
ATOM   1816 CB   ASN   113       6.361 -12.238   5.672
ATOM   1817 HB1  ASN   113       7.346 -12.563   5.335
ATOM   1818 HB2  ASN   113       5.930 -12.924   6.402
ATOM   1819 CG   ASN   113       6.706 -10.870   6.361
ATOM   1820 OD1  ASN   113       6.666 -10.828   7.572
ATOM   1821 ND2  ASN   113       7.068  -9.848   5.621
ATOM   1822 HD21 ASN   113       6.755  -9.809   4.661
ATOM   1823 HD22 ASN   113       7.448  -9.021   6.059
ATOM   1824 C    ASN   113       5.456 -13.578   3.636
ATOM   1825 O    ASN   113       6.184 -14.534   3.914
ATOM   1826 N    GLY   114       4.580 -13.749   2.612
ATOM   1827 H    GLY   114       4.027 -12.972   2.280
ATOM   1828 CA   GLY   114       4.312 -15.058   2.012
ATOM   1829 HA1  GLY   114       5.249 -15.435   1.604
ATOM   1830 HA2  GLY   114       3.650 -14.987   1.149
ATOM   1831 C    GLY   114       3.668 -16.113   2.863
ATOM   1832 O    GLY   114       3.020 -17.055   2.352
ATOM   1833 N    SER   115       3.489 -15.925   4.235
ATOM   1834 H    SER   115       3.902 -15.134   4.709
ATOM   1835 CA   SER   115       2.740 -16.830   5.106
ATOM   1836 HA   SER   115       2.911 -17.838   4.728
ATOM   1837 CB   SER   115       3.276 -16.641   6.496
ATOM   1838 HB1  SER   115       2.969 -15.683   6.915
ATOM   1839 HB2  SER   115       4.366 -16.628   6.517
ATOM   1840 OG   SER   115       2.826 -17.676   7.373
ATOM   1841 HG   SER   115       3.426 -17.581   8.117
ATOM   1842 C    SER   115       1.252 -16.506   5.001
ATOM   1843 O    SER   115       0.815 -15.381   5.253
ATOM   1844 N    PRO   116       0.360 -17.520   4.692
ATOM   1845 CD   PRO   116       0.609 -18.857   4.137
ATOM   1846 HD1  PRO   116       1.135 -19.478   4.862
ATOM   1847 HD2  PRO   116       1.301 -18.913   3.297
ATOM   1848 CG   PRO   116      -0.732 -19.536   3.775
ATOM   1849 HG1  PRO   116      -0.835 -20.619   3.839
ATOM   1850 HG2  PRO   116      -1.043 -19.279   2.762
ATOM   1851 CB   PRO   116      -1.633 -18.792   4.814
ATOM   1852 HB1  PRO   116      -1.592 -19.334   5.759
ATOM   1853 HB2  PRO   116      -2.659 -18.887   4.458
ATOM   1854 CA   PRO   116      -1.111 -17.384   4.903
ATOM   1855 HA   PRO   116      -1.538 -16.812   4.079
ATOM   1856 C    PRO   116      -1.541 -16.750   6.272
ATOM   1857 O    PRO   116      -1.106 -17.089   7.359
ATOM   1858 N    SER   117      -2.352 -15.768   6.096
ATOM   1859 H    SER   117      -2.533 -15.560   5.124
ATOM   1860 CA   SER   117      -2.915 -14.863   7.058
ATOM   1861 HA   SER   117      -2.885 -15.371   8.022
ATOM   1862 CB   SER   117      -2.088 -13.633   7.262
ATOM   1863 HB1  SER   117      -1.032 -13.904   7.248
ATOM   1864 HB2  SER   117      -2.373 -13.193   8.218
ATOM   1865 OG   SER   117      -2.286 -12.612   6.230
ATOM   1866 HG   SER   117      -1.957 -11.792   6.604
ATOM   1867 C    SER   117      -4.462 -14.517   6.956
ATOM   1868 O    SER   117      -5.058 -13.920   7.886
ATOM   1869 N    GLY   118      -5.154 -14.935   5.812
ATOM   1870 H    GLY   118      -4.685 -15.421   5.061
ATOM   1871 CA   GLY   118      -6.533 -14.717   5.622
ATOM   1872 HA1  GLY   118      -6.742 -13.680   5.358
ATOM   1873 HA2  GLY   118      -7.012 -15.090   6.527
ATOM   1874 C    GLY   118      -7.036 -15.579   4.485
ATOM   1875 O    GLY   118      -6.415 -15.587   3.442
ATOM   1876 N    VAL   119      -8.028 -16.437   4.755
ATOM   1877 H    VAL   119      -8.515 -16.472   5.640
ATOM   1878 CA   VAL   119      -8.560 -17.412   3.714
ATOM   1879 HA   VAL   119      -8.204 -16.947   2.795
ATOM   1880 CB   VAL   119      -7.959 -18.826   3.964
ATOM   1881 HB   VAL   119      -6.885 -18.673   4.068
ATOM   1882 CG1  VAL   119      -8.385 -19.370   5.244
ATOM   1883 HG11 VAL   119      -8.297 -18.677   6.080
ATOM   1884 HG12 VAL   119      -9.317 -19.935   5.237
ATOM   1885 HG13 VAL   119      -7.707 -20.212   5.380
ATOM   1886 CG2  VAL   119      -8.164 -19.721   2.735
ATOM   1887 HG21 VAL   119      -7.446 -20.540   2.785
ATOM   1888 HG22 VAL   119      -9.159 -20.166   2.713
ATOM   1889 HG23 VAL   119      -7.930 -19.229   1.791
ATOM   1890 C    VAL   119     -10.210 -17.407   3.665
ATOM   1891 O    VAL   119     -10.832 -17.635   4.720
ATOM   1892 N    TYR   120     -10.811 -17.101   2.530
ATOM   1893 H    TYR   120     -10.162 -16.922   1.777
ATOM   1894 CA   TYR   120     -12.280 -16.844   2.348
ATOM   1895 HA   TYR   120     -12.773 -17.601   2.958
ATOM   1896 CB   TYR   120     -12.761 -15.489   2.974
ATOM   1897 HB1  TYR   120     -12.806 -15.504   4.062
ATOM   1898 HB2  TYR   120     -13.821 -15.431   2.726
ATOM   1899 CG   TYR   120     -12.017 -14.285   2.445
ATOM   1900 CD1  TYR   120     -12.421 -13.650   1.282
ATOM   1901 HD1  TYR   120     -13.288 -13.952   0.714
ATOM   1902 CE1  TYR   120     -11.737 -12.521   0.877
ATOM   1903 HE1  TYR   120     -12.200 -11.904   0.121
ATOM   1904 CZ   TYR   120     -10.558 -12.018   1.514
ATOM   1905 OH   TYR   120     -10.095 -10.745   1.137
ATOM   1906 HH   TYR   120      -9.366 -10.452   1.689
ATOM   1907 CE2  TYR   120     -10.042 -12.750   2.610
ATOM   1908 HE2  TYR   120      -9.141 -12.380   3.076
ATOM   1909 CD2  TYR   120     -10.792 -13.856   3.067
ATOM   1910 HD2  TYR   120     -10.430 -14.329   3.967
ATOM   1911 C    TYR   120     -12.931 -16.997   0.931
ATOM   1912 O    TYR   120     -12.214 -17.111  -0.070
ATOM   1913 N    GLN   121     -14.280 -17.051   0.769
ATOM   1914 H    GLN   121     -14.809 -17.202   1.616
ATOM   1915 CA   GLN   121     -14.955 -16.902  -0.510
ATOM   1916 HA   GLN   121     -14.346 -17.193  -1.366
ATOM   1917 CB   GLN   121     -16.190 -17.803  -0.565
ATOM   1918 HB1  GLN   121     -16.860 -17.418   0.203
ATOM   1919 HB2  GLN   121     -15.891 -18.795  -0.226
ATOM   1920 CG   GLN   121     -16.855 -18.103  -1.893
ATOM   1921 HG1  GLN   121     -17.139 -17.175  -2.390
ATOM   1922 HG2  GLN   121     -17.848 -18.534  -1.769
ATOM   1923 CD   GLN   121     -15.988 -18.936  -2.915
ATOM   1924 OE1  GLN   121     -14.851 -19.384  -2.788
ATOM   1925 NE2  GLN   121     -16.619 -19.202  -4.016
ATOM   1926 HE21 GLN   121     -17.614 -19.070  -4.126
ATOM   1927 HE22 GLN   121     -16.026 -19.584  -4.740
ATOM   1928 C    GLN   121     -15.379 -15.421  -0.909
ATOM   1929 O    GLN   121     -15.912 -14.706  -0.036
ATOM   1930 N    CYS   122     -15.299 -15.122  -2.221
ATOM   1931 H    CYS   122     -14.949 -15.766  -2.915
ATOM   1932 CA   CYS   122     -15.572 -13.771  -2.740
ATOM   1933 HA   CYS   122     -16.122 -13.269  -1.945
ATOM   1934 CB   CYS   122     -14.173 -13.204  -2.967
ATOM   1935 HB1  CYS   122     -13.737 -13.641  -3.866
ATOM   1936 HB2  CYS   122     -13.541 -13.480  -2.123
ATOM   1937 SG   CYS   122     -14.339 -11.375  -3.089
ATOM   1938 HG   CYS   122     -13.083 -11.115  -2.716
ATOM   1939 C    CYS   122     -16.425 -13.707  -4.049
ATOM   1940 O    CYS   122     -16.508 -14.787  -4.670
ATOM   1941 N    ALA   123     -16.748 -12.532  -4.608
ATOM   1942 H    ALA   123     -16.526 -11.708  -4.066
ATOM   1943 CA   ALA   123     -17.451 -12.331  -5.843
ATOM   1944 HA   ALA   123     -17.114 -13.094  -6.544
ATOM   1945 CB   ALA   123     -18.928 -12.616  -5.484
ATOM   1946 HB1  ALA   123     -19.534 -12.227  -6.303
ATOM   1947 HB2  ALA   123     -19.016 -13.701  -5.446
ATOM   1948 HB3  ALA   123     -19.199 -12.230  -4.502
ATOM   1949 C    ALA   123     -17.167 -10.904  -6.406
ATOM   1950 O    ALA   123     -17.264  -9.919  -5.689
ATOM   1951 N    MET   124     -17.008 -10.858  -7.755
ATOM   1952 H    MET   124     -17.048 -11.736  -8.254
ATOM   1953 CA   MET   124     -16.874  -9.585  -8.463
ATOM   1954 HA   MET   124     -16.118  -8.968  -7.978
ATOM   1955 CB   MET   124     -16.406  -9.926  -9.873
ATOM   1956 HB1  MET   124     -17.157 -10.488 -10.428
ATOM   1957 HB2  MET   124     -15.675 -10.735  -9.879
ATOM   1958 CG   MET   124     -15.880  -8.783 -10.809
ATOM   1959 HG1  MET   124     -16.717  -8.110 -10.996
ATOM   1960 HG2  MET   124     -15.477  -9.171 -11.745
ATOM   1961 SD   MET   124     -14.601  -7.841  -9.902
ATOM   1962 CE   MET   124     -13.106  -8.808 -10.283
ATOM   1963 HE1  MET   124     -13.259  -9.809  -9.881
ATOM   1964 HE2  MET   124     -12.853  -8.839 -11.343
ATOM   1965 HE3  MET   124     -12.237  -8.410  -9.759
ATOM   1966 C    MET   124     -18.196  -8.807  -8.408
ATOM   1967 O    MET   124     -19.302  -9.353  -8.676
ATOM   1968 N    ARG   125     -18.138  -7.482  -8.194
ATOM   1969 H    ARG   125     -17.219  -7.131  -7.963
ATOM   1970 CA   ARG   125     -19.304  -6.588  -8.229
ATOM   1971 HA   ARG   125     -20.258  -7.066  -8.005
ATOM   1972 CB   ARG   125     -19.036  -5.541  -7.109
ATOM   1973 HB1  ARG   125     -19.841  -4.808  -7.063
ATOM   1974 HB2  ARG   125     -18.228  -4.895  -7.451
ATOM   1975 CG   ARG   125     -18.809  -6.119  -5.672
ATOM   1976 HG1  ARG   125     -18.543  -5.287  -5.020
ATOM   1977 HG2  ARG   125     -17.935  -6.769  -5.699
ATOM   1978 CD   ARG   125     -19.873  -6.908  -4.948
ATOM   1979 HD1  ARG   125     -19.781  -6.933  -3.862
ATOM   1980 HD2  ARG   125     -19.829  -7.901  -5.394
ATOM   1981 NE   ARG   125     -21.221  -6.259  -5.153
ATOM   1982 HE   ARG   125     -21.202  -5.273  -5.367
ATOM   1983 CZ   ARG   125     -22.372  -6.819  -5.277
ATOM   1984 NH1  ARG   125     -22.468  -8.118  -5.077
ATOM   1985 HH11 ARG   125     -21.670  -8.582  -4.667
ATOM   1986 HH12 ARG   125     -23.287  -8.600  -5.419
ATOM   1987 NH2  ARG   125     -23.431  -6.233  -5.733
ATOM   1988 HH21 ARG   125     -23.286  -5.261  -5.965
ATOM   1989 HH22 ARG   125     -24.356  -6.611  -5.586
ATOM   1990 C    ARG   125     -19.512  -5.840  -9.575
ATOM   1991 O    ARG   125     -18.529  -5.787 -10.342
ATOM   1992 N    PRO   126     -20.637  -5.209  -9.861
ATOM   1993 CD   PRO   126     -21.864  -5.190  -9.084
ATOM   1994 HD1  PRO   126     -21.803  -4.316  -8.435
ATOM   1995 HD2  PRO   126     -21.997  -6.078  -8.465
ATOM   1996 CG   PRO   126     -22.998  -4.874 -10.014
ATOM   1997 HG1  PRO   126     -23.792  -4.334  -9.498
ATOM   1998 HG2  PRO   126     -23.375  -5.768 -10.510
ATOM   1999 CB   PRO   126     -22.297  -4.045 -11.094
ATOM   2000 HB1  PRO   126     -22.402  -3.001 -10.800
ATOM   2001 HB2  PRO   126     -22.818  -4.161 -12.045
ATOM   2002 CA   PRO   126     -20.848  -4.563 -11.185
ATOM   2003 HA   PRO   126     -20.911  -5.352 -11.934
ATOM   2004 C    PRO   126     -19.813  -3.516 -11.598
ATOM   2005 O    PRO   126     -19.585  -3.235 -12.752
ATOM   2006 N    ASN   127     -19.326  -2.861 -10.577
ATOM   2007 H    ASN   127     -19.477  -3.193  -9.635
ATOM   2008 CA   ASN   127     -18.449  -1.732 -10.611
ATOM   2009 HA   ASN   127     -18.600  -1.245 -11.574
ATOM   2010 CB   ASN   127     -18.699  -0.653  -9.522
ATOM   2011 HB1  ASN   127     -19.704  -0.263  -9.685
ATOM   2012 HB2  ASN   127     -18.080   0.241  -9.597
ATOM   2013 CG   ASN   127     -18.406  -1.143  -8.137
ATOM   2014 OD1  ASN   127     -18.079  -2.285  -7.966
ATOM   2015 ND2  ASN   127     -18.462  -0.315  -7.122
ATOM   2016 HD21 ASN   127     -18.773   0.645  -7.152
ATOM   2017 HD22 ASN   127     -18.314  -0.684  -6.193
ATOM   2018 C    ASN   127     -16.921  -2.121 -10.658
ATOM   2019 O    ASN   127     -16.008  -1.279 -10.448
ATOM   2020 N    PHE   128     -16.635  -3.388 -10.959
ATOM   2021 H    PHE   128     -17.436  -3.993 -11.077
ATOM   2022 CA   PHE   128     -15.360  -3.997 -10.937
ATOM   2023 HA   PHE   128     -15.561  -5.066 -10.874
ATOM   2024 CB   PHE   128     -14.648  -3.752 -12.265
ATOM   2025 HB1  PHE   128     -13.667  -4.214 -12.152
ATOM   2026 HB2  PHE   128     -14.685  -2.724 -12.625
ATOM   2027 CG   PHE   128     -15.192  -4.518 -13.411
ATOM   2028 CD1  PHE   128     -15.043  -5.870 -13.444
ATOM   2029 HD1  PHE   128     -14.606  -6.425 -12.627
ATOM   2030 CE1  PHE   128     -15.573  -6.590 -14.569
ATOM   2031 HE1  PHE   128     -15.404  -7.637 -14.771
ATOM   2032 CZ   PHE   128     -16.190  -5.893 -15.665
ATOM   2033 HZ   PHE   128     -16.449  -6.528 -16.500
ATOM   2034 CE2  PHE   128     -16.300  -4.492 -15.597
ATOM   2035 HE2  PHE   128     -16.855  -3.942 -16.343
ATOM   2036 CD2  PHE   128     -15.773  -3.788 -14.483
ATOM   2037 HD2  PHE   128     -15.889  -2.718 -14.399
ATOM   2038 C    PHE   128     -14.535  -3.761  -9.650
ATOM   2039 O    PHE   128     -13.345  -3.641  -9.673
ATOM   2040 N    THR   129     -15.203  -3.697  -8.487
ATOM   2041 H    THR   129     -16.201  -3.852  -8.492
ATOM   2042 CA   THR   129     -14.540  -3.738  -7.206
ATOM   2043 HA   THR   129     -13.463  -3.823  -7.348
ATOM   2044 CB   THR   129     -14.784  -2.521  -6.324
ATOM   2045 HB   THR   129     -14.178  -2.557  -5.419
ATOM   2046 CG2  THR   129     -14.557  -1.230  -7.079
ATOM   2047 HG21 THR   129     -14.833  -0.358  -6.487
ATOM   2048 HG22 THR   129     -13.488  -1.071  -7.222
ATOM   2049 HG23 THR   129     -15.065  -1.169  -8.041
ATOM   2050 OG1  THR   129     -16.138  -2.569  -5.953
ATOM   2051 HG1  THR   129     -16.649  -2.453  -6.758
ATOM   2052 C    THR   129     -14.889  -5.076  -6.496
ATOM   2053 O    THR   129     -15.729  -5.789  -7.020
ATOM   2054 N    ILE   130     -14.355  -5.323  -5.325
ATOM   2055 H    ILE   130     -13.710  -4.611  -5.014
ATOM   2056 CA   ILE   130     -14.867  -6.371  -4.365
ATOM   2057 HA   ILE   130     -15.862  -6.655  -4.707
ATOM   2058 CB   ILE   130     -14.004  -7.670  -4.423
ATOM   2059 HB   ILE   130     -14.573  -8.333  -3.772
ATOM   2060 CG2  ILE   130     -13.960  -8.247  -5.926
ATOM   2061 HG21 ILE   130     -13.588  -9.268  -6.008
ATOM   2062 HG22 ILE   130     -14.986  -8.266  -6.295
ATOM   2063 HG23 ILE   130     -13.513  -7.602  -6.682
ATOM   2064 CG1  ILE   130     -12.609  -7.383  -3.756
ATOM   2065 HG11 ILE   130     -12.759  -7.142  -2.704
ATOM   2066 HG12 ILE   130     -12.002  -6.625  -4.252
ATOM   2067 CD1  ILE   130     -11.778  -8.656  -3.598
ATOM   2068 HD11 ILE   130     -10.817  -8.220  -3.325
ATOM   2069 HD12 ILE   130     -12.240  -9.233  -2.796
ATOM   2070 HD13 ILE   130     -11.839  -9.250  -4.511
ATOM   2071 C    ILE   130     -15.063  -5.830  -2.962
ATOM   2072 O    ILE   130     -14.278  -5.026  -2.460
ATOM   2073 N    LYS   131     -15.987  -6.460  -2.173
ATOM   2074 H    LYS   131     -16.492  -7.233  -2.582
ATOM   2075 CA   LYS   131     -16.076  -6.386  -0.714
ATOM   2076 HA   LYS   131     -15.782  -5.388  -0.389
ATOM   2077 CB   LYS   131     -17.531  -6.543  -0.272
ATOM   2078 HB1  LYS   131     -17.495  -6.772   0.793
ATOM   2079 HB2  LYS   131     -17.977  -7.335  -0.874
ATOM   2080 CG   LYS   131     -18.275  -5.244  -0.497
ATOM   2081 HG1  LYS   131     -17.641  -4.359  -0.461
ATOM   2082 HG2  LYS   131     -19.051  -5.228   0.269
ATOM   2083 CD   LYS   131     -19.045  -5.200  -1.769
ATOM   2084 HD1  LYS   131     -19.858  -5.927  -1.782
ATOM   2085 HD2  LYS   131     -18.474  -5.526  -2.638
ATOM   2086 CE   LYS   131     -19.611  -3.822  -2.203
ATOM   2087 HE1  LYS   131     -19.893  -3.890  -3.254
ATOM   2088 HE2  LYS   131     -18.800  -3.101  -2.097
ATOM   2089 NZ   LYS   131     -20.733  -3.294  -1.393
ATOM   2090 HZ1  LYS   131     -21.580  -3.844  -1.362
ATOM   2091 HZ2  LYS   131     -20.463  -3.284  -0.420
ATOM   2092 HZ3  LYS   131     -20.982  -2.362  -1.694
ATOM   2093 C    LYS   131     -15.190  -7.522  -0.066
ATOM   2094 O    LYS   131     -15.642  -8.591   0.332
ATOM   2095 N    GLY   132     -13.884  -7.289  -0.178
ATOM   2096 H    GLY   132     -13.615  -6.404  -0.583
ATOM   2097 CA   GLY   132     -12.943  -8.214   0.478
ATOM   2098 HA1  GLY   132     -12.068  -8.074  -0.156
ATOM   2099 HA2  GLY   132     -13.224  -9.267   0.503
ATOM   2100 C    GLY   132     -12.612  -7.946   1.920
ATOM   2101 O    GLY   132     -13.363  -7.170   2.518
ATOM   2102 N    SER   133     -11.485  -8.504   2.418
ATOM   2103 H    SER   133     -10.944  -9.132   1.841
ATOM   2104 CA   SER   133     -10.850  -8.125   3.693
ATOM   2105 HA   SER   133     -11.036  -7.073   3.912
ATOM   2106 CB   SER   133     -11.410  -8.844   4.899
ATOM   2107 HB1  SER   133     -11.201  -9.912   4.836
ATOM   2108 HB2  SER   133     -12.476  -8.628   4.976
ATOM   2109 OG   SER   133     -10.703  -8.421   6.117
ATOM   2110 HG   SER   133      -9.943  -8.993   6.252
ATOM   2111 C    SER   133      -9.335  -8.314   3.544
ATOM   2112 O    SER   133      -8.874  -9.461   3.280
ATOM   2113 N    PHE   134      -8.599  -7.229   3.705
ATOM   2114 H    PHE   134      -9.077  -6.339   3.713
ATOM   2115 CA   PHE   134      -7.138  -7.190   3.624
ATOM   2116 HA   PHE   134      -6.793  -8.197   3.859
ATOM   2117 CB   PHE   134      -6.682  -6.814   2.197
ATOM   2118 HB1  PHE   134      -5.594  -6.867   2.234
ATOM   2119 HB2  PHE   134      -6.965  -5.786   1.970
ATOM   2120 CG   PHE   134      -7.184  -7.662   1.071
ATOM   2121 CD1  PHE   134      -6.598  -8.921   0.862
ATOM   2122 HD1  PHE   134      -5.762  -9.225   1.474
ATOM   2123 CE1  PHE   134      -7.028  -9.777  -0.218
ATOM   2124 HE1  PHE   134      -6.602 -10.757  -0.377
ATOM   2125 CZ   PHE   134      -7.984  -9.280  -1.100
ATOM   2126 HZ   PHE   134      -8.400  -9.939  -1.848
ATOM   2127 CE2  PHE   134      -8.528  -8.045  -0.905
ATOM   2128 HE2  PHE   134      -9.358  -7.730  -1.521
ATOM   2129 CD2  PHE   134      -8.099  -7.175   0.136
ATOM   2130 HD2  PHE   134      -8.502  -6.180   0.254
ATOM   2131 C    PHE   134      -6.483  -6.273   4.639
ATOM   2132 O    PHE   134      -6.920  -5.175   4.968
ATOM   2133 N    LEU   135      -5.373  -6.758   5.248
ATOM   2134 H    LEU   135      -5.019  -7.598   4.812
ATOM   2135 CA   LEU   135      -4.702  -6.159   6.400
ATOM   2136 HA   LEU   135      -5.340  -5.303   6.624
ATOM   2137 CB   LEU   135      -4.782  -7.173   7.579
ATOM   2138 HB1  LEU   135      -4.065  -6.878   8.345
ATOM   2139 HB2  LEU   135      -4.397  -8.127   7.218
ATOM   2140 CG   LEU   135      -6.178  -7.203   8.232
ATOM   2141 HG   LEU   135      -6.959  -7.330   7.482
ATOM   2142 CD1  LEU   135      -6.307  -8.287   9.283
ATOM   2143 HD11 LEU   135      -5.501  -8.163  10.007
ATOM   2144 HD12 LEU   135      -7.264  -8.188   9.796
ATOM   2145 HD13 LEU   135      -6.378  -9.284   8.847
ATOM   2146 CD2  LEU   135      -6.468  -5.934   9.049
ATOM   2147 HD21 LEU   135      -5.758  -5.891   9.874
ATOM   2148 HD22 LEU   135      -6.459  -5.040   8.425
ATOM   2149 HD23 LEU   135      -7.496  -5.955   9.412
ATOM   2150 C    LEU   135      -3.303  -5.561   5.987
ATOM   2151 O    LEU   135      -2.857  -5.614   4.844
ATOM   2152 N    ASN   136      -2.569  -4.847   6.829
ATOM   2153 H    ASN   136      -2.987  -4.546   7.698
ATOM   2154 CA   ASN   136      -1.239  -4.236   6.557
ATOM   2155 HA   ASN   136      -1.227  -3.382   5.880
ATOM   2156 CB   ASN   136      -0.670  -3.777   7.865
ATOM   2157 HB1  ASN   136       0.308  -3.307   7.767
ATOM   2158 HB2  ASN   136      -0.711  -4.686   8.465
ATOM   2159 CG   ASN   136      -1.660  -2.794   8.509
ATOM   2160 OD1  ASN   136      -2.013  -3.017   9.677
ATOM   2161 ND2  ASN   136      -1.998  -1.672   7.899
ATOM   2162 HD21 ASN   136      -1.620  -1.400   7.003
ATOM   2163 HD22 ASN   136      -2.516  -1.032   8.485
ATOM   2164 C    ASN   136      -0.253  -5.206   5.831
ATOM   2165 O    ASN   136       0.184  -6.263   6.338
ATOM   2166 N    GLY   137       0.141  -4.889   4.616
ATOM   2167 H    GLY   137      -0.289  -4.033   4.297
ATOM   2168 CA   GLY   137       1.249  -5.637   3.901
ATOM   2169 HA1  GLY   137       2.087  -5.690   4.596
ATOM   2170 HA2  GLY   137       1.643  -5.112   3.030
ATOM   2171 C    GLY   137       0.903  -6.981   3.232
ATOM   2172 O    GLY   137       1.734  -7.688   2.709
ATOM   2173 N    SER   138      -0.406  -7.405   3.144
ATOM   2174 H    SER   138      -1.091  -6.949   3.729
ATOM   2175 CA   SER   138      -1.018  -8.474   2.271
ATOM   2176 HA   SER   138      -0.262  -9.258   2.237
ATOM   2177 CB   SER   138      -2.285  -9.057   2.879
ATOM   2178 HB1  SER   138      -2.080  -9.458   3.871
ATOM   2179 HB2  SER   138      -2.593  -9.909   2.273
ATOM   2180 OG   SER   138      -3.354  -8.199   3.031
ATOM   2181 HG   SER   138      -4.059  -8.786   3.312
ATOM   2182 C    SER   138      -1.243  -8.071   0.827
ATOM   2183 O    SER   138      -1.761  -8.855   0.060
ATOM   2184 N    CYS   139      -0.868  -6.900   0.385
ATOM   2185 H    CYS   139      -0.549  -6.203   1.042
ATOM   2186 CA   CYS   139      -0.882  -6.565  -1.056
ATOM   2187 HA   CYS   139      -1.898  -6.560  -1.451
ATOM   2188 CB   CYS   139      -0.297  -5.138  -1.357
ATOM   2189 HB1  CYS   139      -0.245  -5.057  -2.443
ATOM   2190 HB2  CYS   139       0.689  -5.140  -0.892
ATOM   2191 SG   CYS   139      -1.206  -3.754  -0.778
ATOM   2192 HG   CYS   139      -2.312  -3.957  -1.499
ATOM   2193 C    CYS   139      -0.096  -7.622  -1.862
ATOM   2194 O    CYS   139       0.883  -8.203  -1.380
ATOM   2195 N    GLY   140      -0.589  -7.942  -3.030
ATOM   2196 H    GLY   140      -1.398  -7.443  -3.371
ATOM   2197 CA   GLY   140      -0.149  -9.115  -3.713
ATOM   2198 HA1  GLY   140       0.934  -9.137  -3.594
ATOM   2199 HA2  GLY   140      -0.474  -8.989  -4.746
ATOM   2200 C    GLY   140      -0.733 -10.444  -3.280
ATOM   2201 O    GLY   140      -0.178 -11.527  -3.528
ATOM   2202 N    SER   141      -1.827 -10.444  -2.602
ATOM   2203 H    SER   141      -2.117  -9.559  -2.210
ATOM   2204 CA   SER   141      -2.754 -11.626  -2.461
ATOM   2205 HA   SER   141      -2.177 -12.494  -2.141
ATOM   2206 CB   SER   141      -3.931 -11.333  -1.463
ATOM   2207 HB1  SER   141      -4.465 -12.253  -1.225
ATOM   2208 HB2  SER   141      -4.584 -10.528  -1.797
ATOM   2209 OG   SER   141      -3.398 -11.106  -0.140
ATOM   2210 HG   SER   141      -2.837 -10.329  -0.081
ATOM   2211 C    SER   141      -3.438 -12.032  -3.766
ATOM   2212 O    SER   141      -3.457 -11.250  -4.684
ATOM   2213 N    VAL   142      -3.898 -13.262  -3.884
ATOM   2214 H    VAL   142      -3.639 -13.896  -3.141
ATOM   2215 CA   VAL   142      -4.598 -13.749  -5.069
ATOM   2216 HA   VAL   142      -4.777 -12.879  -5.701
ATOM   2217 CB   VAL   142      -3.633 -14.630  -5.958
ATOM   2218 HB   VAL   142      -4.199 -14.669  -6.888
ATOM   2219 CG1  VAL   142      -2.206 -14.128  -6.309
ATOM   2220 HG11 VAL   142      -1.793 -14.672  -7.159
ATOM   2221 HG12 VAL   142      -2.249 -13.097  -6.660
ATOM   2222 HG13 VAL   142      -1.569 -14.163  -5.425
ATOM   2223 CG2  VAL   142      -3.588 -16.027  -5.428
ATOM   2224 HG21 VAL   142      -2.857 -16.535  -6.056
ATOM   2225 HG22 VAL   142      -3.434 -16.062  -4.349
ATOM   2226 HG23 VAL   142      -4.587 -16.446  -5.545
ATOM   2227 C    VAL   142      -6.023 -14.403  -4.945
ATOM   2228 O    VAL   142      -6.422 -14.923  -3.885
ATOM   2229 N    GLY   143      -6.718 -14.387  -6.091
ATOM   2230 H    GLY   143      -6.273 -13.950  -6.886
ATOM   2231 CA   GLY   143      -8.120 -14.817  -6.247
ATOM   2232 HA1  GLY   143      -8.760 -14.027  -6.639
ATOM   2233 HA2  GLY   143      -8.405 -15.188  -5.263
ATOM   2234 C    GLY   143      -8.076 -15.860  -7.285
ATOM   2235 O    GLY   143      -7.466 -15.608  -8.332
ATOM   2236 N    PHE   144      -8.761 -16.981  -7.141
ATOM   2237 H    PHE   144      -9.329 -17.010  -6.307
ATOM   2238 CA   PHE   144      -8.509 -18.250  -7.801
ATOM   2239 HA   PHE   144      -8.229 -18.094  -8.843
ATOM   2240 CB   PHE   144      -7.390 -18.988  -7.056
ATOM   2241 HB1  PHE   144      -6.548 -18.296  -7.036
ATOM   2242 HB2  PHE   144      -7.114 -19.847  -7.668
ATOM   2243 CG   PHE   144      -7.686 -19.487  -5.692
ATOM   2244 CD1  PHE   144      -7.525 -18.684  -4.466
ATOM   2245 HD1  PHE   144      -7.229 -17.646  -4.512
ATOM   2246 CE1  PHE   144      -7.550 -19.290  -3.216
ATOM   2247 HE1  PHE   144      -7.393 -18.697  -2.327
ATOM   2248 CZ   PHE   144      -7.767 -20.665  -3.083
ATOM   2249 HZ   PHE   144      -7.776 -21.199  -2.145
ATOM   2250 CE2  PHE   144      -8.072 -21.401  -4.263
ATOM   2251 HE2  PHE   144      -8.263 -22.458  -4.150
ATOM   2252 CD2  PHE   144      -7.927 -20.841  -5.528
ATOM   2253 HD2  PHE   144      -7.951 -21.514  -6.372
ATOM   2254 C    PHE   144      -9.792 -19.202  -7.760
ATOM   2255 O    PHE   144     -10.527 -19.201  -6.789
ATOM   2256 N    ASN   145      -9.994 -19.941  -8.843
ATOM   2257 H    ASN   145      -9.433 -19.879  -9.681
ATOM   2258 CA   ASN   145     -10.924 -21.043  -8.892
ATOM   2259 HA   ASN   145     -11.341 -21.192  -7.896
ATOM   2260 CB   ASN   145     -12.040 -20.759  -9.875
ATOM   2261 HB1  ASN   145     -12.608 -21.663 -10.093
ATOM   2262 HB2  ASN   145     -11.521 -20.363 -10.748
ATOM   2263 CG   ASN   145     -13.018 -19.729  -9.358
ATOM   2264 OD1  ASN   145     -13.488 -19.922  -8.232
ATOM   2265 ND2  ASN   145     -13.377 -18.651 -10.004
ATOM   2266 HD21 ASN   145     -13.159 -18.529 -10.983
ATOM   2267 HD22 ASN   145     -14.018 -18.048  -9.510
ATOM   2268 C    ASN   145     -10.174 -22.373  -9.223
ATOM   2269 O    ASN   145      -9.085 -22.300  -9.793
ATOM   2270 N    ILE   146     -10.687 -23.541  -8.875
ATOM   2271 H    ILE   146     -11.655 -23.515  -8.589
ATOM   2272 CA   ILE   146     -10.091 -24.884  -9.247
ATOM   2273 HA   ILE   146      -9.247 -24.669  -9.903
ATOM   2274 CB   ILE   146      -9.484 -25.701  -8.097
ATOM   2275 HB   ILE   146     -10.370 -26.038  -7.557
ATOM   2276 CG2  ILE   146      -8.703 -26.892  -8.608
ATOM   2277 HG21 ILE   146      -8.455 -27.457  -7.710
ATOM   2278 HG22 ILE   146      -9.325 -27.528  -9.237
ATOM   2279 HG23 ILE   146      -7.834 -26.587  -9.193
ATOM   2280 CG1  ILE   146      -8.475 -24.852  -7.256
ATOM   2281 HG11 ILE   146      -9.080 -24.046  -6.841
ATOM   2282 HG12 ILE   146      -7.773 -24.447  -7.985
ATOM   2283 CD1  ILE   146      -7.796 -25.539  -6.132
ATOM   2284 HD11 ILE   146      -7.196 -24.800  -5.599
ATOM   2285 HD12 ILE   146      -8.396 -26.071  -5.394
ATOM   2286 HD13 ILE   146      -6.996 -26.170  -6.518
ATOM   2287 C    ILE   146     -10.992 -25.780 -10.135
ATOM   2288 O    ILE   146     -12.091 -26.258  -9.739
ATOM   2289 N    ASP   147     -10.491 -26.053 -11.304
ATOM   2290 H    ASP   147      -9.525 -25.824 -11.494
ATOM   2291 CA   ASP   147     -11.202 -26.536 -12.450
ATOM   2292 HA   ASP   147     -12.040 -25.886 -12.698
ATOM   2293 CB   ASP   147     -10.313 -26.349 -13.747
ATOM   2294 HB1  ASP   147      -9.463 -27.016 -13.607
ATOM   2295 HB2  ASP   147      -9.915 -25.335 -13.800
ATOM   2296 CG   ASP   147     -10.990 -26.649 -15.096
ATOM   2297 OD1  ASP   147     -10.208 -26.877 -16.097
ATOM   2298 OD2  ASP   147     -12.226 -26.667 -15.248
ATOM   2299 C    ASP   147     -11.808 -27.914 -12.162
ATOM   2300 O    ASP   147     -13.040 -28.207 -12.153
ATOM   2301 N    TYR   148     -10.856 -28.870 -12.047
ATOM   2302 H    TYR   148      -9.919 -28.624 -12.335
ATOM   2303 CA   TYR   148     -11.039 -30.039 -11.244
ATOM   2304 HA   TYR   148     -11.918 -30.015 -10.600
ATOM   2305 CB   TYR   148     -11.276 -31.292 -12.135
ATOM   2306 HB1  TYR   148     -10.863 -32.201 -11.698
ATOM   2307 HB2  TYR   148     -10.629 -31.036 -12.974
ATOM   2308 CG   TYR   148     -12.710 -31.548 -12.687
ATOM   2309 CD1  TYR   148     -13.077 -31.168 -13.954
ATOM   2310 HD1  TYR   148     -12.345 -30.824 -14.670
ATOM   2311 CE1  TYR   148     -14.451 -31.090 -14.295
ATOM   2312 HE1  TYR   148     -14.691 -30.692 -15.270
ATOM   2313 CZ   TYR   148     -15.429 -31.677 -13.492
ATOM   2314 OH   TYR   148     -16.722 -31.878 -13.827
ATOM   2315 HH   TYR   148     -17.253 -32.281 -13.136
ATOM   2316 CE2  TYR   148     -15.000 -32.210 -12.248
ATOM   2317 HE2  TYR   148     -15.650 -32.721 -11.553
ATOM   2318 CD2  TYR   148     -13.657 -32.119 -11.865
ATOM   2319 HD2  TYR   148     -13.374 -32.594 -10.937
ATOM   2320 C    TYR   148      -9.800 -30.307 -10.371
ATOM   2321 O    TYR   148     -10.009 -30.704  -9.200
ATOM   2322 N    ASP   149      -8.603 -29.998 -10.861
ATOM   2323 H    ASP   149      -8.530 -29.707 -11.825
ATOM   2324 CA   ASP   149      -7.400 -29.886 -10.057
ATOM   2325 HA   ASP   149      -7.745 -29.616  -9.059
ATOM   2326 CB   ASP   149      -6.712 -31.239  -9.968
ATOM   2327 HB1  ASP   149      -7.256 -31.888  -9.281
ATOM   2328 HB2  ASP   149      -5.780 -30.983  -9.465
ATOM   2329 CG   ASP   149      -6.337 -31.990 -11.214
ATOM   2330 OD1  ASP   149      -6.715 -31.493 -12.387
ATOM   2331 OD2  ASP   149      -5.767 -33.139 -11.102
ATOM   2332 C    ASP   149      -6.465 -28.757 -10.587
ATOM   2333 O    ASP   149      -5.507 -28.375  -9.885
ATOM   2334 N    CYS   150      -6.726 -28.148 -11.760
ATOM   2335 H    CYS   150      -7.266 -28.717 -12.397
ATOM   2336 CA   CYS   150      -5.967 -27.019 -12.351
ATOM   2337 HA   CYS   150      -4.919 -27.108 -12.064
ATOM   2338 CB   CYS   150      -6.089 -27.234 -13.870
ATOM   2339 HB1  CYS   150      -7.113 -27.328 -14.234
ATOM   2340 HB2  CYS   150      -5.496 -28.123 -14.085
ATOM   2341 SG   CYS   150      -5.516 -25.775 -14.680
ATOM   2342 HG   CYS   150      -5.801 -26.129 -15.936
ATOM   2343 C    CYS   150      -6.438 -25.688 -11.750
ATOM   2344 O    CYS   150      -7.652 -25.445 -11.626
ATOM   2345 N    VAL   151      -5.468 -24.797 -11.442
ATOM   2346 H    VAL   151      -4.495 -25.054 -11.363
ATOM   2347 CA   VAL   151      -5.804 -23.547 -10.720
ATOM   2348 HA   VAL   151      -6.729 -23.631 -10.150
ATOM   2349 CB   VAL   151      -4.758 -23.294  -9.593
ATOM   2350 HB   VAL   151      -3.844 -23.058 -10.138
ATOM   2351 CG1  VAL   151      -5.134 -22.183  -8.649
ATOM   2352 HG11 VAL   151      -4.278 -22.004  -7.999
ATOM   2353 HG12 VAL   151      -5.358 -21.291  -9.235
ATOM   2354 HG13 VAL   151      -6.023 -22.513  -8.112
ATOM   2355 CG2  VAL   151      -4.348 -24.558  -8.732
ATOM   2356 HG21 VAL   151      -3.751 -24.217  -7.886
ATOM   2357 HG22 VAL   151      -5.167 -24.989  -8.156
ATOM   2358 HG23 VAL   151      -3.908 -25.368  -9.314
ATOM   2359 C    VAL   151      -5.911 -22.374 -11.672
ATOM   2360 O    VAL   151      -4.874 -21.720 -11.991
ATOM   2361 N    SER   152      -7.128 -22.005 -12.027
ATOM   2362 H    SER   152      -7.958 -22.404 -11.612
ATOM   2363 CA   SER   152      -7.486 -20.777 -12.704
ATOM   2364 HA   SER   152      -6.824 -20.565 -13.544
ATOM   2365 CB   SER   152      -8.838 -20.988 -13.363
ATOM   2366 HB1  SER   152      -9.211 -20.035 -13.739
ATOM   2367 HB2  SER   152      -9.525 -21.424 -12.637
ATOM   2368 OG   SER   152      -8.700 -21.883 -14.508
ATOM   2369 HG   SER   152      -9.567 -22.024 -14.895
ATOM   2370 C    SER   152      -7.443 -19.606 -11.757
ATOM   2371 O    SER   152      -8.399 -19.306 -11.068
ATOM   2372 N    PHE   153      -6.335 -18.860 -11.748
ATOM   2373 H    PHE   153      -5.643 -18.953 -12.478
ATOM   2374 CA   PHE   153      -6.243 -17.612 -11.020
ATOM   2375 HA   PHE   153      -6.747 -17.655 -10.054
ATOM   2376 CB   PHE   153      -4.777 -17.241 -10.688
ATOM   2377 HB1  PHE   153      -4.806 -16.265 -10.203
ATOM   2378 HB2  PHE   153      -4.308 -17.101 -11.662
ATOM   2379 CG   PHE   153      -3.850 -18.206  -9.952
ATOM   2380 CD1  PHE   153      -4.102 -18.413  -8.604
ATOM   2381 HD1  PHE   153      -4.839 -17.798  -8.109
ATOM   2382 CE1  PHE   153      -3.388 -19.402  -7.907
ATOM   2383 HE1  PHE   153      -3.625 -19.546  -6.864
ATOM   2384 CZ   PHE   153      -2.362 -20.128  -8.547
ATOM   2385 HZ   PHE   153      -1.829 -20.892  -8.001
ATOM   2386 CE2  PHE   153      -2.156 -19.940  -9.911
ATOM   2387 HE2  PHE   153      -1.507 -20.591 -10.478
ATOM   2388 CD2  PHE   153      -2.831 -18.937 -10.576
ATOM   2389 HD2  PHE   153      -2.647 -18.793 -11.631
ATOM   2390 C    PHE   153      -6.922 -16.447 -11.777
ATOM   2391 O    PHE   153      -6.746 -16.296 -13.009
ATOM   2392 N    CYS   154      -7.663 -15.591 -11.045
ATOM   2393 H    CYS   154      -7.646 -15.657 -10.037
ATOM   2394 CA   CYS   154      -8.627 -14.604 -11.646
ATOM   2395 HA   CYS   154      -8.513 -14.627 -12.730
ATOM   2396 CB   CYS   154     -10.006 -15.057 -11.287
ATOM   2397 HB1  CYS   154      -9.949 -16.128 -11.481
ATOM   2398 HB2  CYS   154     -10.715 -14.575 -11.960
ATOM   2399 SG   CYS   154     -10.529 -14.896  -9.560
ATOM   2400 HG   CYS   154     -11.123 -16.092  -9.544
ATOM   2401 C    CYS   154      -8.333 -13.164 -11.194
ATOM   2402 O    CYS   154      -8.476 -12.321 -12.005
ATOM   2403 N    TYR   155      -7.756 -12.938 -10.029
ATOM   2404 H    TYR   155      -7.563 -13.714  -9.412
ATOM   2405 CA   TYR   155      -7.431 -11.609  -9.458
ATOM   2406 HA   TYR   155      -7.424 -10.849 -10.239
ATOM   2407 CB   TYR   155      -8.685 -11.242  -8.623
ATOM   2408 HB1  TYR   155      -9.021 -12.136  -8.097
ATOM   2409 HB2  TYR   155      -9.513 -11.135  -9.323
ATOM   2410 CG   TYR   155      -8.627 -10.063  -7.693
ATOM   2411 CD1  TYR   155      -8.944  -8.789  -8.121
ATOM   2412 HD1  TYR   155      -9.233  -8.625  -9.148
ATOM   2413 CE1  TYR   155      -9.063  -7.709  -7.279
ATOM   2414 HE1  TYR   155      -9.353  -6.767  -7.720
ATOM   2415 CZ   TYR   155      -8.585  -7.837  -5.939
ATOM   2416 OH   TYR   155      -8.537  -6.713  -5.114
ATOM   2417 HH   TYR   155      -8.216  -6.780  -4.212
ATOM   2418 CE2  TYR   155      -8.140  -9.090  -5.427
ATOM   2419 HE2  TYR   155      -7.938  -9.179  -4.370
ATOM   2420 CD2  TYR   155      -8.201 -10.179  -6.327
ATOM   2421 HD2  TYR   155      -7.958 -11.186  -6.024
ATOM   2422 C    TYR   155      -6.098 -11.538  -8.715
ATOM   2423 O    TYR   155      -5.866 -12.469  -7.996
ATOM   2424 N    MET   156      -5.355 -10.378  -8.789
ATOM   2425 H    MET   156      -5.462  -9.692  -9.522
ATOM   2426 CA   MET   156      -4.334 -10.087  -7.790
ATOM   2427 HA   MET   156      -4.246 -10.867  -7.035
ATOM   2428 CB   MET   156      -2.911 -10.231  -8.370
ATOM   2429 HB1  MET   156      -2.809  -9.791  -9.362
ATOM   2430 HB2  MET   156      -2.728 -11.290  -8.550
ATOM   2431 CG   MET   156      -1.755  -9.437  -7.525
ATOM   2432 HG1  MET   156      -1.803  -9.630  -6.453
ATOM   2433 HG2  MET   156      -1.873  -8.371  -7.718
ATOM   2434 SD   MET   156      -0.118  -9.656  -8.219
ATOM   2435 CE   MET   156       0.157 -11.390  -8.070
ATOM   2436 HE1  MET   156       1.186 -11.615  -8.352
ATOM   2437 HE2  MET   156      -0.051 -11.678  -7.040
ATOM   2438 HE3  MET   156      -0.602 -11.872  -8.686
ATOM   2439 C    MET   156      -4.556  -8.716  -7.087
ATOM   2440 O    MET   156      -4.570  -7.658  -7.685
ATOM   2441 N    HSE   157      -4.798  -8.699  -5.733
ATOM   2442 H    HSE   157      -4.710  -9.549  -5.195
ATOM   2443 CA   HSE   157      -5.063  -7.477  -4.973
ATOM   2444 HA   HSE   157      -5.930  -6.965  -5.391
ATOM   2445 CB   HSE   157      -5.317  -7.821  -3.538
ATOM   2446 HB1  HSE   157      -4.507  -8.475  -3.216
ATOM   2447 HB2  HSE   157      -6.220  -8.422  -3.438
ATOM   2448 CG   HSE   157      -5.600  -6.644  -2.665
ATOM   2449 ND1  HSE   157      -6.360  -5.603  -3.083
ATOM   2450 CE1  HSE   157      -6.404  -4.754  -2.046
ATOM   2451 HE1  HSE   157      -6.956  -3.827  -2.002
ATOM   2452 NE2  HSE   157      -5.603  -5.197  -1.035
ATOM   2453 HE2  HSE   157      -5.609  -4.758  -0.126
ATOM   2454 CD2  HSE   157      -5.160  -6.399  -1.378
ATOM   2455 HD2  HSE   157      -4.417  -6.990  -0.863
ATOM   2456 C    HSE   157      -3.908  -6.473  -5.001
ATOM   2457 O    HSE   157      -2.799  -6.823  -4.662
ATOM   2458 N    HSD   158      -4.234  -5.246  -5.482
ATOM   2459 H    HSD   158      -5.185  -4.984  -5.699
ATOM   2460 CA   HSD   158      -3.295  -4.131  -5.245
ATOM   2461 HA   HSD   158      -2.315  -4.522  -4.969
ATOM   2462 CB   HSD   158      -3.086  -3.332  -6.523
ATOM   2463 HB1  HSD   158      -2.505  -2.442  -6.284
ATOM   2464 HB2  HSD   158      -4.079  -3.005  -6.832
ATOM   2465 CG   HSD   158      -2.445  -4.104  -7.615
ATOM   2466 ND1  HSD   158      -2.674  -5.453  -7.915
ATOM   2467 HD1  HSD   158      -3.395  -6.026  -7.501
ATOM   2468 CE1  HSD   158      -1.848  -5.810  -8.937
ATOM   2469 HE1  HSD   158      -1.725  -6.827  -9.281
ATOM   2470 NE2  HSD   158      -1.040  -4.763  -9.236
ATOM   2471 CD2  HSD   158      -1.434  -3.702  -8.402
ATOM   2472 HD2  HSD   158      -1.047  -2.694  -8.437
ATOM   2473 C    HSD   158      -3.641  -3.120  -4.133
ATOM   2474 O    HSD   158      -2.724  -2.842  -3.358
ATOM   2475 N    MET   159      -4.930  -2.671  -4.112
ATOM   2476 H    MET   159      -5.565  -3.099  -4.770
ATOM   2477 CA   MET   159      -5.311  -1.446  -3.314
ATOM   2478 HA   MET   159      -4.639  -1.377  -2.459
ATOM   2479 CB   MET   159      -5.059  -0.216  -4.234
ATOM   2480 HB1  MET   159      -3.999  -0.254  -4.486
ATOM   2481 HB2  MET   159      -5.323   0.658  -3.638
ATOM   2482 CG   MET   159      -5.893  -0.126  -5.519
ATOM   2483 HG1  MET   159      -6.930   0.064  -5.242
ATOM   2484 HG2  MET   159      -5.731  -1.090  -6.001
ATOM   2485 SD   MET   159      -5.271   1.231  -6.507
ATOM   2486 CE   MET   159      -6.740   1.502  -7.538
ATOM   2487 HE1  MET   159      -7.664   1.533  -6.960
ATOM   2488 HE2  MET   159      -6.519   2.383  -8.141
ATOM   2489 HE3  MET   159      -6.935   0.612  -8.136
ATOM   2490 C    MET   159      -6.674  -1.381  -2.626
ATOM   2491 O    MET   159      -7.568  -2.082  -3.168
ATOM   2492 N    GLU   160      -6.958  -0.599  -1.594
ATOM   2493 H    GLU   160      -6.168  -0.060  -1.269
ATOM   2494 CA   GLU   160      -8.325  -0.212  -1.198
ATOM   2495 HA   GLU   160      -9.030  -0.926  -1.624
ATOM   2496 CB   GLU   160      -8.558  -0.299   0.318
ATOM   2497 HB1  GLU   160      -8.137   0.602   0.762
ATOM   2498 HB2  GLU   160      -8.165  -1.242   0.698
ATOM   2499 CG   GLU   160     -10.034  -0.314   0.737
ATOM   2500 HG1  GLU   160     -10.588  -1.156   0.322
ATOM   2501 HG2  GLU   160     -10.488   0.611   0.381
ATOM   2502 CD   GLU   160     -10.034  -0.447   2.281
ATOM   2503 OE1  GLU   160      -9.918   0.603   2.979
ATOM   2504 OE2  GLU   160     -10.000  -1.602   2.770
ATOM   2505 C    GLU   160      -8.736   1.192  -1.707
ATOM   2506 O    GLU   160      -7.940   2.139  -1.564
ATOM   2507 N    LEU   161     -10.008   1.343  -2.143
ATOM   2508 H    LEU   161     -10.625   0.546  -2.076
ATOM   2509 CA   LEU   161     -10.523   2.632  -2.666
ATOM   2510 HA   LEU   161      -9.575   3.062  -2.991
ATOM   2511 CB   LEU   161     -11.501   2.451  -3.863
ATOM   2512 HB1  LEU   161     -11.857   3.473  -3.998
ATOM   2513 HB2  LEU   161     -12.220   1.695  -3.547
ATOM   2514 CG   LEU   161     -10.849   1.982  -5.186
ATOM   2515 HG   LEU   161     -10.158   1.171  -4.954
ATOM   2516 CD1  LEU   161     -11.895   1.464  -6.169
ATOM   2517 HD11 LEU   161     -11.447   1.195  -7.126
ATOM   2518 HD12 LEU   161     -12.500   0.621  -5.836
ATOM   2519 HD13 LEU   161     -12.497   2.346  -6.385
ATOM   2520 CD2  LEU   161     -10.121   3.186  -5.905
ATOM   2521 HD21 LEU   161      -9.868   3.029  -6.954
ATOM   2522 HD22 LEU   161     -10.765   4.066  -5.930
ATOM   2523 HD23 LEU   161      -9.281   3.366  -5.234
ATOM   2524 C    LEU   161     -11.222   3.366  -1.471
ATOM   2525 O    LEU   161     -11.862   2.670  -0.649
ATOM   2526 N    PRO   162     -11.248   4.728  -1.383
ATOM   2527 CD   PRO   162     -10.554   5.567  -2.356
ATOM   2528 HD1  PRO   162     -11.202   5.716  -3.220
ATOM   2529 HD2  PRO   162      -9.611   5.104  -2.649
ATOM   2530 CG   PRO   162     -10.238   6.796  -1.547
ATOM   2531 HG1  PRO   162     -10.113   7.684  -2.166
ATOM   2532 HG2  PRO   162      -9.300   6.554  -1.046
ATOM   2533 CB   PRO   162     -11.436   6.942  -0.600
ATOM   2534 HB1  PRO   162     -12.213   7.542  -1.075
ATOM   2535 HB2  PRO   162     -11.167   7.470   0.315
ATOM   2536 CA   PRO   162     -11.827   5.497  -0.249
ATOM   2537 HA   PRO   162     -11.255   5.331   0.664
ATOM   2538 C    PRO   162     -13.399   5.436   0.063
ATOM   2539 O    PRO   162     -13.873   6.108   0.982
ATOM   2540 N    THR   163     -14.070   4.452  -0.515
ATOM   2541 H    THR   163     -13.603   4.046  -1.314
ATOM   2542 CA   THR   163     -15.420   3.909  -0.209
ATOM   2543 HA   THR   163     -15.923   4.650   0.414
ATOM   2544 CB   THR   163     -16.262   3.693  -1.533
ATOM   2545 HB   THR   163     -17.242   3.322  -1.230
ATOM   2546 CG2  THR   163     -16.593   5.074  -2.160
ATOM   2547 HG21 THR   163     -17.612   4.988  -2.536
ATOM   2548 HG22 THR   163     -16.448   5.832  -1.390
ATOM   2549 HG23 THR   163     -15.929   5.363  -2.975
ATOM   2550 OG1  THR   163     -15.613   2.975  -2.551
ATOM   2551 HG1  THR   163     -16.298   2.548  -3.071
ATOM   2552 C    THR   163     -15.388   2.626   0.586
ATOM   2553 O    THR   163     -16.421   2.155   1.007
ATOM   2554 N    GLY   164     -14.175   2.129   0.802
ATOM   2555 H    GLY   164     -13.390   2.587   0.363
ATOM   2556 CA   GLY   164     -13.876   0.933   1.589
ATOM   2557 HA1  GLY   164     -14.685   0.904   2.319
ATOM   2558 HA2  GLY   164     -12.912   1.225   2.006
ATOM   2559 C    GLY   164     -13.848  -0.433   0.865
ATOM   2560 O    GLY   164     -14.033  -1.410   1.523
ATOM   2561 N    VAL   165     -13.704  -0.432  -0.464
ATOM   2562 H    VAL   165     -13.511   0.445  -0.926
ATOM   2563 CA   VAL   165     -13.765  -1.662  -1.279
ATOM   2564 HA   VAL   165     -13.862  -2.548  -0.650
ATOM   2565 CB   VAL   165     -14.967  -1.729  -2.202
ATOM   2566 HB   VAL   165     -14.844  -2.490  -2.972
ATOM   2567 CG1  VAL   165     -16.284  -2.055  -1.490
ATOM   2568 HG11 VAL   165     -17.087  -2.203  -2.211
ATOM   2569 HG12 VAL   165     -16.110  -2.950  -0.893
ATOM   2570 HG13 VAL   165     -16.591  -1.232  -0.844
ATOM   2571 CG2  VAL   165     -15.109  -0.383  -2.952
ATOM   2572 HG21 VAL   165     -15.989  -0.393  -3.597
ATOM   2573 HG22 VAL   165     -15.188   0.541  -2.379
ATOM   2574 HG23 VAL   165     -14.218  -0.183  -3.548
ATOM   2575 C    VAL   165     -12.455  -1.752  -2.029
ATOM   2576 O    VAL   165     -11.615  -0.784  -1.993
ATOM   2577 N    HSE   166     -12.161  -2.935  -2.580
ATOM   2578 H    HSE   166     -12.908  -3.613  -2.538
ATOM   2579 CA   HSE   166     -10.844  -3.377  -2.971
ATOM   2580 HA   HSE   166     -10.089  -2.665  -2.637
ATOM   2581 CB   HSE   166     -10.493  -4.748  -2.267
ATOM   2582 HB1  HSE   166      -9.480  -5.043  -2.541
ATOM   2583 HB2  HSE   166     -11.133  -5.570  -2.586
ATOM   2584 CG   HSE   166     -10.571  -4.616  -0.738
ATOM   2585 ND1  HSE   166     -11.652  -5.105   0.028
ATOM   2586 CE1  HSE   166     -11.384  -4.611   1.267
ATOM   2587 HE1  HSE   166     -12.106  -4.632   2.069
ATOM   2588 NE2  HSE   166     -10.245  -4.012   1.314
ATOM   2589 HE2  HSE   166     -10.016  -3.444   2.117
ATOM   2590 CD2  HSE   166      -9.674  -4.004   0.069
ATOM   2591 HD2  HSE   166      -8.739  -3.531  -0.189
ATOM   2592 C    HSE   166     -10.858  -3.558  -4.471
ATOM   2593 O    HSE   166     -11.860  -3.658  -5.184
ATOM   2594 N    ALA   167      -9.628  -3.315  -4.931
ATOM   2595 H    ALA   167      -8.855  -3.170  -4.297
ATOM   2596 CA   ALA   167      -9.286  -3.091  -6.352
ATOM   2597 HA   ALA   167     -10.124  -3.514  -6.905
ATOM   2598 CB   ALA   167      -9.198  -1.541  -6.641
ATOM   2599 HB1  ALA   167      -9.126  -1.448  -7.725
ATOM   2600 HB2  ALA   167     -10.128  -1.093  -6.290
ATOM   2601 HB3  ALA   167      -8.356  -1.187  -6.047
ATOM   2602 C    ALA   167      -8.009  -3.759  -6.785
ATOM   2603 O    ALA   167      -7.011  -3.767  -6.036
ATOM   2604 N    GLY   168      -7.991  -4.336  -7.993
ATOM   2605 H    GLY   168      -8.797  -4.315  -8.601
ATOM   2606 CA   GLY   168      -6.784  -4.984  -8.540
ATOM   2607 HA1  GLY   168      -6.505  -5.791  -7.862
ATOM   2608 HA2  GLY   168      -5.916  -4.334  -8.647
ATOM   2609 C    GLY   168      -7.044  -5.675  -9.855
ATOM   2610 O    GLY   168      -8.044  -5.396 -10.484
ATOM   2611 N    THR   169      -6.041  -6.385 -10.364
ATOM   2612 H    THR   169      -5.250  -6.665  -9.801
ATOM   2613 CA   THR   169      -5.862  -6.725 -11.823
ATOM   2614 HA   THR   169      -6.544  -6.112 -12.412
ATOM   2615 CB   THR   169      -4.444  -6.477 -12.292
ATOM   2616 HB   THR   169      -4.418  -6.753 -13.346
ATOM   2617 CG2  THR   169      -4.089  -4.975 -12.074
ATOM   2618 HG21 THR   169      -3.150  -4.863 -12.616
ATOM   2619 HG22 THR   169      -4.833  -4.252 -12.409
ATOM   2620 HG23 THR   169      -3.926  -4.832 -11.006
ATOM   2621 OG1  THR   169      -3.547  -7.290 -11.560
ATOM   2622 HG1  THR   169      -3.360  -8.042 -12.125
ATOM   2623 C    THR   169      -6.172  -8.191 -12.060
ATOM   2624 O    THR   169      -6.131  -8.959 -11.128
ATOM   2625 N    ASP   170      -6.283  -8.627 -13.326
ATOM   2626 H    ASP   170      -6.386  -8.028 -14.132
ATOM   2627 CA   ASP   170      -6.003 -10.040 -13.633
ATOM   2628 HA   ASP   170      -6.500 -10.699 -12.921
ATOM   2629 CB   ASP   170      -6.471 -10.413 -15.078
ATOM   2630 HB1  ASP   170      -7.552 -10.428 -14.945
ATOM   2631 HB2  ASP   170      -6.212 -11.424 -15.395
ATOM   2632 CG   ASP   170      -6.035  -9.569 -16.300
ATOM   2633 OD1  ASP   170      -4.857  -9.168 -16.294
ATOM   2634 OD2  ASP   170      -6.843  -9.355 -17.236
ATOM   2635 C    ASP   170      -4.469 -10.344 -13.610
ATOM   2636 O    ASP   170      -3.610  -9.418 -13.453
ATOM   2637 N    LEU   171      -4.056 -11.601 -13.780
ATOM   2638 H    LEU   171      -4.721 -12.278 -14.126
ATOM   2639 CA   LEU   171      -2.606 -12.119 -13.723
ATOM   2640 HA   LEU   171      -2.156 -11.488 -12.956
ATOM   2641 CB   LEU   171      -2.566 -13.591 -13.320
ATOM   2642 HB1  LEU   171      -1.613 -14.002 -13.654
ATOM   2643 HB2  LEU   171      -3.265 -14.238 -13.850
ATOM   2644 CG   LEU   171      -2.713 -13.907 -11.879
ATOM   2645 HG   LEU   171      -2.904 -14.972 -11.747
ATOM   2646 CD1  LEU   171      -1.492 -13.545 -10.973
ATOM   2647 HD11 LEU   171      -1.650 -13.919  -9.962
ATOM   2648 HD12 LEU   171      -0.572 -13.915 -11.424
ATOM   2649 HD13 LEU   171      -1.371 -12.463 -10.919
ATOM   2650 CD2  LEU   171      -3.914 -13.229 -11.071
ATOM   2651 HD21 LEU   171      -3.853 -13.519 -10.022
ATOM   2652 HD22 LEU   171      -3.795 -12.148 -11.149
ATOM   2653 HD23 LEU   171      -4.856 -13.548 -11.516
ATOM   2654 C    LEU   171      -1.838 -11.819 -15.055
ATOM   2655 O    LEU   171      -0.636 -11.967 -15.146
ATOM   2656 N    GLU   172      -2.536 -11.259 -16.082
ATOM   2657 H    GLU   172      -3.505 -11.101 -15.846
ATOM   2658 CA   GLU   172      -1.871 -10.575 -17.157
ATOM   2659 HA   GLU   172      -0.879 -11.006 -17.297
ATOM   2660 CB   GLU   172      -2.692 -10.683 -18.453
ATOM   2661 HB1  GLU   172      -2.378  -9.937 -19.183
ATOM   2662 HB2  GLU   172      -3.719 -10.457 -18.165
ATOM   2663 CG   GLU   172      -2.533 -12.079 -19.085
ATOM   2664 HG1  GLU   172      -3.095 -12.125 -20.018
ATOM   2665 HG2  GLU   172      -2.795 -12.860 -18.371
ATOM   2666 CD   GLU   172      -1.143 -12.331 -19.662
ATOM   2667 OE1  GLU   172      -0.318 -13.054 -19.088
ATOM   2668 OE2  GLU   172      -0.762 -11.638 -20.608
ATOM   2669 C    GLU   172      -1.560  -9.091 -16.735
ATOM   2670 O    GLU   172      -0.746  -8.433 -17.482
ATOM   2671 N    GLY   173      -1.945  -8.620 -15.568
ATOM   2672 H    GLY   173      -2.557  -9.168 -14.980
ATOM   2673 CA   GLY   173      -1.704  -7.281 -15.047
ATOM   2674 HA1  GLY   173      -0.740  -6.895 -15.379
ATOM   2675 HA2  GLY   173      -1.743  -7.298 -13.958
ATOM   2676 C    GLY   173      -2.686  -6.190 -15.492
ATOM   2677 O    GLY   173      -2.374  -5.001 -15.394
ATOM   2678 N    ASN   174      -3.914  -6.524 -15.926
ATOM   2679 H    ASN   174      -4.076  -7.515 -15.818
ATOM   2680 CA   ASN   174      -4.949  -5.616 -16.456
ATOM   2681 HA   ASN   174      -4.483  -4.647 -16.638
ATOM   2682 CB   ASN   174      -5.583  -6.107 -17.834
ATOM   2683 HB1  ASN   174      -6.259  -5.364 -18.256
ATOM   2684 HB2  ASN   174      -6.249  -6.939 -17.610
ATOM   2685 CG   ASN   174      -4.522  -6.504 -18.900
ATOM   2686 OD1  ASN   174      -4.129  -5.735 -19.821
ATOM   2687 ND2  ASN   174      -4.044  -7.684 -18.788
ATOM   2688 HD21 ASN   174      -4.432  -8.194 -18.007
ATOM   2689 HD22 ASN   174      -3.680  -8.127 -19.619
ATOM   2690 C    ASN   174      -6.054  -5.298 -15.389
ATOM   2691 O    ASN   174      -6.748  -6.218 -14.918
ATOM   2692 N    PHE   175      -6.158  -4.007 -14.986
ATOM   2693 H    PHE   175      -5.475  -3.391 -15.403
ATOM   2694 CA   PHE   175      -7.140  -3.613 -14.012
ATOM   2695 HA   PHE   175      -6.865  -4.094 -13.073
ATOM   2696 CB   PHE   175      -7.094  -2.090 -13.680
ATOM   2697 HB1  PHE   175      -8.109  -1.731 -13.505
ATOM   2698 HB2  PHE   175      -6.645  -1.493 -14.474
ATOM   2699 CG   PHE   175      -6.226  -1.773 -12.404
ATOM   2700 CD1  PHE   175      -6.712  -1.997 -11.110
ATOM   2701 HD1  PHE   175      -7.640  -2.512 -10.915
ATOM   2702 CE1  PHE   175      -6.068  -1.423  -9.976
ATOM   2703 HE1  PHE   175      -6.414  -1.723  -8.998
ATOM   2704 CZ   PHE   175      -4.827  -0.722 -10.111
ATOM   2705 HZ   PHE   175      -4.234  -0.199  -9.376
ATOM   2706 CE2  PHE   175      -4.250  -0.590 -11.402
ATOM   2707 HE2  PHE   175      -3.327  -0.089 -11.652
ATOM   2708 CD2  PHE   175      -4.993  -1.021 -12.525
ATOM   2709 HD2  PHE   175      -4.640  -0.741 -13.506
ATOM   2710 C    PHE   175      -8.574  -4.116 -14.380
ATOM   2711 O    PHE   175      -9.084  -4.103 -15.484
ATOM   2712 N    TYR   176      -9.290  -4.680 -13.438
ATOM   2713 H    TYR   176      -8.954  -4.734 -12.487
ATOM   2714 CA   TYR   176     -10.721  -4.720 -13.439
ATOM   2715 HA   TYR   176     -11.063  -5.076 -14.411
ATOM   2716 CB   TYR   176     -11.114  -5.665 -12.323
ATOM   2717 HB1  TYR   176     -12.180  -5.621 -12.099
ATOM   2718 HB2  TYR   176     -10.688  -5.346 -11.372
ATOM   2719 CG   TYR   176     -10.928  -7.131 -12.497
ATOM   2720 CD1  TYR   176     -11.617  -7.716 -13.565
ATOM   2721 HD1  TYR   176     -12.310  -7.117 -14.137
ATOM   2722 CE1  TYR   176     -11.305  -9.060 -13.976
ATOM   2723 HE1  TYR   176     -11.833  -9.517 -14.800
ATOM   2724 CZ   TYR   176     -10.386  -9.811 -13.229
ATOM   2725 OH   TYR   176     -10.226 -11.071 -13.567
ATOM   2726 HH   TYR   176      -9.524 -11.422 -13.014
ATOM   2727 CE2  TYR   176      -9.729  -9.258 -12.098
ATOM   2728 HE2  TYR   176      -9.031  -9.813 -11.489
ATOM   2729 CD2  TYR   176      -9.959  -7.907 -11.803
ATOM   2730 HD2  TYR   176      -9.411  -7.436 -11.000
ATOM   2731 C    TYR   176     -11.177  -3.284 -13.169
ATOM   2732 O    TYR   176     -10.695  -2.726 -12.275
ATOM   2733 N    GLY   177     -12.011  -2.614 -13.983
ATOM   2734 H    GLY   177     -12.371  -3.191 -14.730
ATOM   2735 CA   GLY   177     -12.435  -1.218 -13.679
ATOM   2736 HA1  GLY   177     -12.491  -1.115 -12.595
ATOM   2737 HA2  GLY   177     -13.438  -1.095 -14.087
ATOM   2738 C    GLY   177     -11.553  -0.122 -14.203
ATOM   2739 O    GLY   177     -10.490  -0.429 -14.709
ATOM   2740 N    PRO   178     -11.928   1.141 -14.185
ATOM   2741 CD   PRO   178     -13.267   1.627 -13.755
ATOM   2742 HD1  PRO   178     -13.452   1.471 -12.692
ATOM   2743 HD2  PRO   178     -14.051   1.232 -14.400
ATOM   2744 CG   PRO   178     -13.251   3.166 -13.974
ATOM   2745 HG1  PRO   178     -12.800   3.618 -13.091
ATOM   2746 HG2  PRO   178     -14.251   3.570 -14.136
ATOM   2747 CB   PRO   178     -12.356   3.339 -15.156
ATOM   2748 HB1  PRO   178     -11.947   4.342 -15.279
ATOM   2749 HB2  PRO   178     -12.873   3.071 -16.077
ATOM   2750 CA   PRO   178     -11.221   2.293 -14.890
ATOM   2751 HA   PRO   178     -10.908   1.916 -15.864
ATOM   2752 C    PRO   178     -10.071   2.869 -14.089
ATOM   2753 O    PRO   178      -9.681   4.041 -14.192
ATOM   2754 N    PHE   179      -9.537   2.019 -13.169
ATOM   2755 H    PHE   179      -9.857   1.062 -13.224
ATOM   2756 CA   PHE   179      -8.627   2.476 -12.148
ATOM   2757 HA   PHE   179      -8.951   3.432 -11.736
ATOM   2758 CB   PHE   179      -8.643   1.498 -10.942
ATOM   2759 HB1  PHE   179      -8.027   1.803 -10.097
ATOM   2760 HB2  PHE   179      -8.231   0.589 -11.380
ATOM   2761 CG   PHE   179     -10.093   1.226 -10.509
ATOM   2762 CD1  PHE   179     -10.998   2.321 -10.320
ATOM   2763 HD1  PHE   179     -10.597   3.315 -10.453
ATOM   2764 CE1  PHE   179     -12.379   2.064 -10.035
ATOM   2765 HE1  PHE   179     -13.129   2.834  -9.926
ATOM   2766 CZ   PHE   179     -12.792   0.724  -9.898
ATOM   2767 HZ   PHE   179     -13.844   0.577  -9.704
ATOM   2768 CE2  PHE   179     -11.932  -0.329 -10.010
ATOM   2769 HE2  PHE   179     -12.246  -1.356  -9.891
ATOM   2770 CD2  PHE   179     -10.597  -0.092 -10.292
ATOM   2771 HD2  PHE   179      -9.871  -0.885 -10.194
ATOM   2772 C    PHE   179      -7.200   2.644 -12.557
ATOM   2773 O    PHE   179      -6.830   2.252 -13.654
ATOM   2774 N    VAL   180      -6.382   3.217 -11.634
ATOM   2775 H    VAL   180      -6.741   3.213 -10.690
ATOM   2776 CA   VAL   180      -4.994   3.389 -11.870
ATOM   2777 HA   VAL   180      -4.546   2.626 -12.507
ATOM   2778 CB   VAL   180      -4.684   4.784 -12.539
ATOM   2779 HB   VAL   180      -3.622   5.019 -12.469
ATOM   2780 CG1  VAL   180      -4.812   4.582 -14.036
ATOM   2781 HG11 VAL   180      -4.436   5.456 -14.567
ATOM   2782 HG12 VAL   180      -4.120   3.748 -14.157
ATOM   2783 HG13 VAL   180      -5.817   4.378 -14.405
ATOM   2784 CG2  VAL   180      -5.516   5.951 -12.035
ATOM   2785 HG21 VAL   180      -5.376   6.705 -12.810
ATOM   2786 HG22 VAL   180      -6.583   5.729 -12.004
ATOM   2787 HG23 VAL   180      -5.216   6.315 -11.052
ATOM   2788 C    VAL   180      -4.178   3.277 -10.599
ATOM   2789 O    VAL   180      -4.550   3.698  -9.552
ATOM   2790 N    ASP   181      -2.977   2.758 -10.767
ATOM   2791 H    ASP   181      -2.630   2.295 -11.595
ATOM   2792 CA   ASP   181      -2.060   2.450  -9.646
ATOM   2793 HA   ASP   181      -2.778   2.252  -8.851
ATOM   2794 CB   ASP   181      -1.218   1.120  -9.767
ATOM   2795 HB1  ASP   181      -1.899   0.291  -9.574
ATOM   2796 HB2  ASP   181      -0.442   1.136  -9.002
ATOM   2797 CG   ASP   181      -0.386   0.909 -11.002
ATOM   2798 OD1  ASP   181      -0.416   1.758 -11.862
ATOM   2799 OD2  ASP   181       0.270  -0.117 -11.068
ATOM   2800 C    ASP   181      -1.162   3.549  -9.115
ATOM   2801 O    ASP   181       0.045   3.552  -9.343
ATOM   2802 N    ARG   182      -1.849   4.572  -8.626
ATOM   2803 H    ARG   182      -2.856   4.556  -8.558
ATOM   2804 CA   ARG   182      -1.254   5.729  -8.064
ATOM   2805 HA   ARG   182      -0.306   5.469  -7.591
ATOM   2806 CB   ARG   182      -0.771   6.691  -9.105
ATOM   2807 HB1  ARG   182      -0.068   6.205  -9.783
ATOM   2808 HB2  ARG   182      -0.308   7.601  -8.723
ATOM   2809 CG   ARG   182      -1.878   7.208 -10.025
ATOM   2810 HG1  ARG   182      -2.560   7.788  -9.402
ATOM   2811 HG2  ARG   182      -2.492   6.406 -10.435
ATOM   2812 CD   ARG   182      -1.507   8.134 -11.178
ATOM   2813 HD1  ARG   182      -1.008   9.053 -10.871
ATOM   2814 HD2  ARG   182      -2.462   8.458 -11.590
ATOM   2815 NE   ARG   182      -0.792   7.342 -12.169
ATOM   2816 HE   ARG   182      -0.952   6.349 -12.261
ATOM   2817 CZ   ARG   182       0.355   7.700 -12.718
ATOM   2818 NH1  ARG   182       1.011   8.847 -12.603
ATOM   2819 HH11 ARG   182       0.457   9.611 -12.244
ATOM   2820 HH12 ARG   182       1.746   9.100 -13.248
ATOM   2821 NH2  ARG   182       1.003   6.798 -13.387
ATOM   2822 HH21 ARG   182       0.627   5.862 -13.338
ATOM   2823 HH22 ARG   182       2.002   6.933 -13.444
ATOM   2824 C    ARG   182      -2.225   6.510  -7.103
ATOM   2825 O    ARG   182      -3.472   6.377  -7.196
ATOM   2826 N    GLN   183      -1.624   7.358  -6.268
ATOM   2827 H    GLN   183      -0.621   7.476  -6.298
ATOM   2828 CA   GLN   183      -2.408   8.124  -5.209
ATOM   2829 HA   GLN   183      -3.306   7.619  -4.853
ATOM   2830 CB   GLN   183      -1.629   8.235  -3.894
ATOM   2831 HB1  GLN   183      -2.254   8.688  -3.125
ATOM   2832 HB2  GLN   183      -0.728   8.848  -3.902
ATOM   2833 CG   GLN   183      -1.261   6.885  -3.353
ATOM   2834 HG1  GLN   183      -0.367   6.447  -3.798
ATOM   2835 HG2  GLN   183      -2.152   6.257  -3.351
ATOM   2836 CD   GLN   183      -0.940   6.974  -1.896
ATOM   2837 OE1  GLN   183       0.114   7.418  -1.466
ATOM   2838 NE2  GLN   183      -1.809   6.485  -1.034
ATOM   2839 HE21 GLN   183      -2.649   6.104  -1.446
ATOM   2840 HE22 GLN   183      -1.583   6.405  -0.053
ATOM   2841 C    GLN   183      -2.889   9.427  -5.899
ATOM   2842 O    GLN   183      -2.331  10.503  -5.863
ATOM   2843 N    THR   184      -3.994   9.290  -6.687
ATOM   2844 H    THR   184      -4.382   8.358  -6.654
ATOM   2845 CA   THR   184      -4.859  10.296  -7.377
ATOM   2846 HA   THR   184      -4.741  11.305  -6.981
ATOM   2847 CB   THR   184      -4.711  10.359  -8.955
ATOM   2848 HB   THR   184      -5.424  11.098  -9.321
ATOM   2849 CG2  THR   184      -3.291  10.658  -9.431
ATOM   2850 HG21 THR   184      -3.057  10.182 -10.384
ATOM   2851 HG22 THR   184      -3.148  11.737  -9.475
ATOM   2852 HG23 THR   184      -2.595  10.339  -8.655
ATOM   2853 OG1  THR   184      -4.972   9.122  -9.468
ATOM   2854 HG1  THR   184      -4.812   9.242 -10.406
ATOM   2855 C    THR   184      -6.358  10.092  -7.015
ATOM   2856 O    THR   184      -6.765   9.117  -6.384
ATOM   2857 N    ALA   185      -7.209  11.032  -7.328
ATOM   2858 H    ALA   185      -6.898  11.833  -7.859
ATOM   2859 CA   ALA   185      -8.633  11.059  -6.996
ATOM   2860 HA   ALA   185      -8.872  10.687  -6.000
ATOM   2861 CB   ALA   185      -9.144  12.461  -7.065
ATOM   2862 HB1  ALA   185      -8.579  13.042  -6.337
ATOM   2863 HB2  ALA   185      -9.087  12.786  -8.104
ATOM   2864 HB3  ALA   185     -10.177  12.476  -6.717
ATOM   2865 C    ALA   185      -9.453  10.080  -7.906
ATOM   2866 O    ALA   185      -9.549  10.331  -9.117
ATOM   2867 N    GLN   186      -9.951   9.009  -7.356
ATOM   2868 H    GLN   186      -9.664   8.801  -6.410
ATOM   2869 CA   GLN   186     -10.727   7.980  -8.099
ATOM   2870 HA   GLN   186     -10.821   8.414  -9.095
ATOM   2871 CB   GLN   186      -9.920   6.750  -8.317
ATOM   2872 HB1  GLN   186     -10.468   6.003  -8.892
ATOM   2873 HB2  GLN   186      -9.749   6.345  -7.320
ATOM   2874 CG   GLN   186      -8.579   7.008  -9.072
ATOM   2875 HG1  GLN   186      -7.943   7.715  -8.540
ATOM   2876 HG2  GLN   186      -8.776   7.438 -10.055
ATOM   2877 CD   GLN   186      -7.750   5.683  -9.089
ATOM   2878 OE1  GLN   186      -8.236   4.594  -9.165
ATOM   2879 NE2  GLN   186      -6.467   5.758  -8.894
ATOM   2880 HE21 GLN   186      -6.009   6.655  -8.825
ATOM   2881 HE22 GLN   186      -5.948   4.898  -9.002
ATOM   2882 C    GLN   186     -12.077   7.631  -7.439
ATOM   2883 O    GLN   186     -12.346   7.677  -6.193
ATOM   2884 N    ALA   187     -13.044   7.322  -8.306
ATOM   2885 H    ALA   187     -12.843   7.339  -9.296
ATOM   2886 CA   ALA   187     -14.198   6.560  -7.825
ATOM   2887 HA   ALA   187     -13.909   6.063  -6.898
ATOM   2888 CB   ALA   187     -15.298   7.550  -7.491
ATOM   2889 HB1  ALA   187     -16.153   7.005  -7.089
ATOM   2890 HB2  ALA   187     -14.954   8.296  -6.775
ATOM   2891 HB3  ALA   187     -15.578   8.158  -8.351
ATOM   2892 C    ALA   187     -14.641   5.453  -8.767
ATOM   2893 O    ALA   187     -14.744   5.610  -9.989
ATOM   2894 N    ALA   188     -14.862   4.287  -8.226
ATOM   2895 H    ALA   188     -14.883   4.287  -7.216
ATOM   2896 CA   ALA   188     -15.717   3.222  -8.712
ATOM   2897 HA   ALA   188     -15.305   2.963  -9.687
ATOM   2898 CB   ALA   188     -15.584   2.048  -7.804
ATOM   2899 HB1  ALA   188     -15.697   1.070  -8.273
ATOM   2900 HB2  ALA   188     -14.655   2.012  -7.235
ATOM   2901 HB3  ALA   188     -16.392   2.155  -7.081
ATOM   2902 C    ALA   188     -17.207   3.695  -8.922
ATOM   2903 O    ALA   188     -17.639   4.753  -8.354
ATOM   2904 N    GLY   189     -17.923   3.133  -9.898
ATOM   2905 H    GLY   189     -17.381   2.470 -10.434
ATOM   2906 CA   GLY   189     -19.357   3.308 -10.319
ATOM   2907 HA1  GLY   189     -19.474   2.736 -11.240
ATOM   2908 HA2  GLY   189     -19.612   4.328 -10.607
ATOM   2909 C    GLY   189     -20.496   2.781  -9.443
ATOM   2910 O    GLY   189     -20.259   2.182  -8.338
ATOM   2911 N    THR   190     -21.742   2.875  -9.823
ATOM   2912 H    THR   190     -21.892   3.303 -10.726
ATOM   2913 CA   THR   190     -22.932   2.342  -9.159
ATOM   2914 HA   THR   190     -23.058   2.870  -8.213
ATOM   2915 CB   THR   190     -24.195   2.658  -9.992
ATOM   2916 HB   THR   190     -25.088   2.138  -9.644
ATOM   2917 CG2  THR   190     -24.420   4.113  -9.791
ATOM   2918 HG21 THR   190     -23.757   4.718 -10.409
ATOM   2919 HG22 THR   190     -25.422   4.365 -10.140
ATOM   2920 HG23 THR   190     -24.344   4.531  -8.787
ATOM   2921 OG1  THR   190     -23.828   2.403 -11.360
ATOM   2922 HG1  THR   190     -24.588   1.954 -11.736
ATOM   2923 C    THR   190     -22.833   0.837  -8.906
ATOM   2924 O    THR   190     -22.711   0.122  -9.908
ATOM   2925 N    ASP   191     -23.037   0.367  -7.643
ATOM   2926 H    ASP   191     -23.091   1.064  -6.914
ATOM   2927 CA   ASP   191     -23.159  -1.030  -7.247
ATOM   2928 HA   ASP   191     -23.430  -1.670  -8.086
ATOM   2929 CB   ASP   191     -21.828  -1.603  -6.667
ATOM   2930 HB1  ASP   191     -21.380  -0.905  -5.960
ATOM   2931 HB2  ASP   191     -21.139  -1.656  -7.510
ATOM   2932 CG   ASP   191     -22.090  -2.917  -5.875
ATOM   2933 OD1  ASP   191     -22.890  -3.741  -6.368
ATOM   2934 OD2  ASP   191     -21.545  -3.193  -4.802
ATOM   2935 C    ASP   191     -24.313  -1.081  -6.288
ATOM   2936 OT1  ASP   191     -25.477  -1.053  -6.717
ATOM   2937 OT2  ASP   191     -24.194  -1.029  -5.026
ATOM   2938 O    TIP   192      -8.308  -9.762   6.875
ATOM   2939 H1   TIP   192      -7.651  -9.732   7.570
ATOM   2940 H2   TIP   192      -8.802 -10.564   7.046
ATOM   2941 O    TIP   193     -10.030 -21.549   8.616
ATOM   2942 H1   TIP   193     -10.435 -22.238   8.090
ATOM   2943 H2   TIP   193      -9.093 -21.736   8.577
ATOM   2944 O    TIP   194      20.984 -21.850  -4.141
ATOM   2945 H1   TIP   194      20.274 -21.443  -3.646
ATOM   2946 H2   TIP   194      20.543 -22.364  -4.817
ATOM   2947 O    TIP   195      -5.692  -3.186   1.164
ATOM   2948 H1   TIP   195      -6.194  -2.650   1.778
ATOM   2949 H2   TIP   195      -4.966  -3.530   1.683
ATOM   2950 O    TIP   196      17.654  -5.384  -1.853
ATOM   2951 H1   TIP   196      18.215  -5.727  -2.548
ATOM   2952 H2   TIP   196      18.036  -5.725  -1.044
ATOM   2953 O    TIP   197      11.329  -6.524   9.993
ATOM   2954 H1   TIP   197      12.259  -6.335   9.869
ATOM   2955 H2   TIP   197      11.314  -7.356  10.465
ATOM   2956 O    TIP   198      23.402 -16.097  -1.668
ATOM   2957 H1   TIP   198      24.009 -16.776  -1.963
ATOM   2958 H2   TIP   198      22.909 -15.857  -2.452
ATOM   2959 O    TIP   199       3.931 -17.583   9.922
ATOM   2960 H1   TIP   199       3.426 -18.268  10.359
ATOM   2961 H2   TIP   199       4.017 -16.892  10.579
ATOM   2962 O    TIP   200      -8.584 -27.427   2.752
ATOM   2963 H1   TIP   200      -9.309 -27.037   2.264
ATOM   2964 H2   TIP   200      -8.496 -28.308   2.387
ATOM   2965 O    TIP   201      -3.296   2.953   3.694
ATOM   2966 H1   TIP   201      -2.531   2.870   3.126
ATOM   2967 H2   TIP   201      -2.985   2.682   4.558
ATOM   2968 O    TIP   202      -2.283  12.392   1.284
ATOM   2969 H1   TIP   202      -1.877  12.890   0.575
ATOM   2970 H2   TIP   202      -2.821  11.737   0.840
ATOM   2971 O    TIP   203     -21.901 -18.392  -8.111
ATOM   2972 H1   TIP   203     -22.170 -18.068  -8.970
ATOM   2973 H2   TIP   203     -21.123 -17.880  -7.893
ATOM   2974 O    TIP   204      18.884   2.176  -3.160
ATOM   2975 H1   TIP   204      19.631   1.936  -3.707
ATOM   2976 H2   TIP   204      18.945   1.597  -2.400
ATOM   2977 O    TIP   205     -14.263 -29.032  -6.223
ATOM   2978 H1   TIP   205     -14.929 -29.669  -5.966
ATOM   2979 H2   TIP   205     -14.688 -28.495  -6.891
ATOM   2980 O    TIP   206     -15.784 -24.842  -1.084
ATOM   2981 H1   TIP   206     -16.718 -24.853  -1.292
ATOM   2982 H2   TIP   206     -15.751 -24.755  -0.131
ATOM   2983 O    TIP   207      -2.984  -6.832 -23.059
ATOM   2984 H1   TIP   207      -3.644  -6.327 -23.532
ATOM   2985 H2   TIP   207      -3.475  -7.294 -22.380
ATOM   2986 O    TIP   208     -24.868 -12.055  -0.549
ATOM   2987 H1   TIP   208     -25.130 -11.204  -0.200
ATOM   2988 H2   TIP   208     -24.079 -12.285  -0.058
ATOM   2989 O    TIP   209      23.339 -10.435   2.162
ATOM   2990 H1   TIP   209      24.198 -10.230   1.794
ATOM   2991 H2   TIP   209      23.514 -11.102   2.825
ATOM   2992 O    TIP   210     -20.821   1.274   1.137
ATOM   2993 H1   TIP   210     -21.311   2.055   0.881
ATOM   2994 H2   TIP   210     -19.994   1.341   0.660
ATOM   2995 O    TIP   211       1.782 -26.909   3.792
ATOM   2996 H1   TIP   211       1.223 -26.133   3.741
ATOM   2997 H2   TIP   211       2.625 -26.620   3.444
ATOM   2998 O    TIP   212     -12.525  -2.280   3.760
ATOM   2999 H1   TIP   212     -11.683  -2.258   3.306
ATOM   3000 H2   TIP   212     -13.163  -2.020   3.096
ATOM   3001 O    TIP   213     -12.819  -1.597  10.822
ATOM   3002 H1   TIP   213     -12.266  -0.943  10.397
ATOM   3003 H2   TIP   213     -12.792  -1.369  11.751
ATOM   3004 O    TIP   214     -17.139   3.262 -13.649
ATOM   3005 H1   TIP   214     -16.748   2.535 -13.165
ATOM   3006 H2   TIP   214     -18.067   3.037 -13.713
ATOM   3007 O    TIP   215     -15.066   4.117  -5.256
ATOM   3008 H1   TIP   215     -14.366   4.696  -4.955
ATOM   3009 H2   TIP   215     -15.111   3.429  -4.592
ATOM   3010 O    TIP   216      -2.433   6.229   2.364
ATOM   3011 H1   TIP   216      -2.839   5.496   1.900
ATOM   3012 H2   TIP   216      -2.966   6.340   3.151
ATOM   3013 O    TIP   217     -14.281  -5.397  13.557
ATOM   3014 H1   TIP   217     -14.851  -5.814  12.911
ATOM   3015 H2   TIP   217     -13.656  -4.893  13.037
ATOM   3016 O    TIP   218     -29.536 -14.377   1.796
ATOM   3017 H1   TIP   218     -28.792 -13.982   1.342
ATOM   3018 H2   TIP   218     -29.858 -15.046   1.192
ATOM   3019 O    TIP   219       8.182   7.507   1.832
ATOM   3020 H1   TIP   219       7.815   7.291   2.689
ATOM   3021 H2   TIP   219       8.743   8.266   1.995
ATOM   3022 O    TIP   220     -13.036 -18.674 -12.768
ATOM   3023 H1   TIP   220     -13.702 -19.345 -12.617
ATOM   3024 H2   TIP   220     -13.344 -18.198 -13.539
ATOM   3025 O    TIP   221      21.584   2.147  -7.628
ATOM   3026 H1   TIP   221      20.650   1.984  -7.498
ATOM   3027 H2   TIP   221      22.011   1.339  -7.344
ATOM   3028 O    TIP   222     -16.282 -29.214 -11.869
ATOM   3029 H1   TIP   222     -16.847 -29.216 -12.641
ATOM   3030 H2   TIP   222     -15.487 -29.665 -12.152
ATOM   3031 O    TIP   223       1.139 -13.359  -4.963
ATOM   3032 H1   TIP   223       1.599 -13.890  -4.313
ATOM   3033 H2   TIP   223       0.613 -12.749  -4.446
ATOM   3034 O    TIP   224     -15.528 -20.297  -6.581
ATOM   3035 H1   TIP   224     -14.815 -20.078  -7.181
ATOM   3036 H2   TIP   224     -15.510 -21.252  -6.524
ATOM   3037 O    TIP   225      21.907  -7.107 -11.805
ATOM   3038 H1   TIP   225      22.153  -7.182 -10.883
ATOM   3039 H2   TIP   225      22.729  -6.922 -12.259
ATOM   3040 O    TIP   226       7.467 -24.194  -3.116
ATOM   3041 H1   TIP   226       8.140 -24.275  -3.792
ATOM   3042 H2   TIP   226       6.645 -24.125  -3.601
ATOM   3043 O    TIP   227      -6.291  11.019 -15.842
ATOM   3044 H1   TIP   227      -6.488  11.246 -14.933
ATOM   3045 H2   TIP   227      -6.119  10.078 -15.824
ATOM   3046 O    TIP   228      10.853 -15.933 -17.846
ATOM   3047 H1   TIP   228      10.916 -16.885 -17.926
ATOM   3048 H2   TIP   228      10.038 -15.708 -18.295
ATOM   3049 O    TIP   229       4.001  -8.699   3.970
ATOM   3050 H1   TIP   229       4.464  -7.879   3.799
ATOM   3051 H2   TIP   229       3.096  -8.522   3.714
ATOM   3052 O    TIP   230      -3.615  -4.049   2.690
ATOM   3053 H1   TIP   230      -3.481  -4.762   3.315
ATOM   3054 H2   TIP   230      -2.778  -3.587   2.670
ATOM   3055 O    TIP   231       6.118 -30.980  -4.589
ATOM   3056 H1   TIP   231       5.278 -30.811  -4.164
ATOM   3057 H2   TIP   231       5.981 -30.729  -5.503
ATOM   3058 O    TIP   232      25.390 -19.949  -6.023
ATOM   3059 H1   TIP   232      25.464 -20.072  -6.969
ATOM   3060 H2   TIP   232      24.633 -20.478  -5.770
ATOM   3061 O    TIP   233      14.323 -29.204   0.173
ATOM   3062 H1   TIP   233      14.019 -30.094  -0.007
ATOM   3063 H2   TIP   233      14.740 -28.924  -0.642
ATOM   3064 O    TIP   234      -3.801   0.510   9.286
ATOM   3065 H1   TIP   234      -4.641   0.175   8.971
ATOM   3066 H2   TIP   234      -3.924   0.621  10.228
ATOM   3067 O    TIP   235      -9.932  -1.643   5.405
ATOM   3068 H1   TIP   235     -10.778  -1.858   5.799
ATOM   3069 H2   TIP   235     -10.133  -1.466   4.487
ATOM   3070 O    TIP   236      -8.748   8.599  -4.827
ATOM   3071 H1   TIP   236      -7.921   8.827  -5.252
ATOM   3072 H2   TIP   236      -8.790   9.170  -4.060
ATOM   3073 O    TIP   237      -6.050 -11.323  10.920
ATOM   3074 H1   TIP   237      -6.893 -10.974  11.211
ATOM   3075 H2   TIP   237      -5.417 -10.643  11.150
ATOM   3076 O    TIP   238     -15.452 -24.264   1.496
ATOM   3077 H1   TIP   238     -15.346 -25.191   1.706
ATOM   3078 H2   TIP   238     -15.032 -23.802   2.221
ATOM   3079 O    TIP   239     -19.193 -14.613  -2.231
ATOM   3080 H1   TIP   239     -19.526 -15.510  -2.219
ATOM   3081 H2   TIP   239     -19.521 -14.246  -3.052
ATOM   3082 O    TIP   240      -8.675  29.847  -3.515
ATOM   3083 H1   TIP   240      -8.575  30.757  -3.796
ATOM   3084 H2   TIP   240      -8.540  29.333  -4.310
ATOM   3085 O    TIP   241       0.885 -24.573   6.382
ATOM   3086 H1   TIP   241       1.763 -24.952   6.395
ATOM   3087 H2   TIP   241       0.643 -24.557   5.457
ATOM   3088 O    TIP   242      -0.296 -30.207  -0.754
ATOM   3089 H1   TIP   242      -0.366 -30.309   0.195
ATOM   3090 H2   TIP   242      -0.704 -30.996  -1.111
ATOM   3091 O    TIP   243      23.784   3.869 -17.756
ATOM   3092 H1   TIP   243      23.213   3.589 -17.041
ATOM   3093 H2   TIP   243      24.469   3.202 -17.791
ATOM   3094 O    TIP   244     -21.317  -4.333   5.222
ATOM   3095 H1   TIP   244     -20.963  -4.545   4.359
ATOM   3096 H2   TIP   244     -21.054  -3.425   5.373
ATOM   3097 O    TIP   245      -6.797   6.987   4.306
ATOM   3098 H1   TIP   245      -7.619   6.566   4.555
ATOM   3099 H2   TIP   245      -6.613   7.596   5.021
ATOM   3100 O    TIP   246      16.909   3.799  -7.133
ATOM   3101 H1   TIP   246      16.641   4.718  -7.147
ATOM   3102 H2   TIP   246      17.858   3.823  -7.255
ATOM   3103 O    TIP   247       8.389  -7.587  12.326
ATOM   3104 H1   TIP   247       9.275  -7.819  12.048
ATOM   3105 H2   TIP   247       8.047  -7.047  11.614
ATOM   3106 O    TIP   248      -6.374  -9.647 -19.811
ATOM   3107 H1   TIP   248      -7.250  -9.413 -20.116
ATOM   3108 H2   TIP   248      -6.420  -9.558 -18.859
ATOM   3109 O    TIP   249      18.932 -25.462 -23.414
ATOM   3110 H1   TIP   249      18.553 -24.848 -24.043
ATOM   3111 H2   TIP   249      18.260 -26.134 -23.300
ATOM   3112 O    TIP   250      10.178  13.413 -21.517
ATOM   3113 H1   TIP   250      10.032  13.427 -20.571
ATOM   3114 H2   TIP   250       9.386  13.015 -21.877
ATOM   3115 O    TIP   251      -7.365 -11.401   4.619
ATOM   3116 H1   TIP   251      -8.133 -10.888   4.367
ATOM   3117 H2   TIP   251      -7.375 -11.395   5.576
ATOM   3118 O    TIP   252       8.022 -22.681  -0.818
ATOM   3119 H1   TIP   252       7.389 -21.976  -0.681
ATOM   3120 H2   TIP   252       7.641 -23.213  -1.516
ATOM   3121 O    TIP   253     -26.477  -5.625  -9.000
ATOM   3122 H1   TIP   253     -27.367  -5.376  -8.750
ATOM   3123 H2   TIP   253     -25.926  -5.292  -8.292
ATOM   3124 O    TIP   254      -1.574   2.142   1.873
ATOM   3125 H1   TIP   254      -1.907   2.843   1.313
ATOM   3126 H2   TIP   254      -1.942   1.341   1.501
ATOM   3127 O    TIP   255      12.063   9.180  -2.927
ATOM   3128 H1   TIP   255      11.291   8.907  -3.423
ATOM   3129 H2   TIP   255      12.540   9.758  -3.522
ATOM   3130 O    TIP   256      25.995  15.256 -15.911
ATOM   3131 H1   TIP   256      26.140  14.313 -15.833
ATOM   3132 H2   TIP   256      26.401  15.627 -15.128
ATOM   3133 O    TIP   257       5.644  -7.576  10.981
ATOM   3134 H1   TIP   257       4.870  -8.061  10.696
ATOM   3135 H2   TIP   257       6.372  -8.182  10.842
ATOM   3136 O    TIP   258       6.660  14.259   0.469
ATOM   3137 H1   TIP   258       7.368  13.780   0.038
ATOM   3138 H2   TIP   258       6.982  15.158   0.532
ATOM   3139 O    TIP   259     -17.137   2.053  -4.351
ATOM   3140 H1   TIP   259     -17.515   1.318  -3.869
ATOM   3141 H2   TIP   259     -17.833   2.334  -4.944
ATOM   3142 O    TIP   260     -10.908  -6.258 -27.831
ATOM   3143 H1   TIP   260     -10.706  -5.452 -27.357
ATOM   3144 H2   TIP   260     -10.194  -6.855 -27.608
ATOM   3145 O    TIP   261       1.315 -24.470  -4.837
ATOM   3146 H1   TIP   261       2.136 -24.225  -5.264
ATOM   3147 H2   TIP   261       0.634 -24.063  -5.372
ATOM   3148 O    TIP   262       1.377 -15.160   9.200
ATOM   3149 H1   TIP   262       0.838 -14.759   8.518
ATOM   3150 H2   TIP   262       1.897 -15.818   8.739
ATOM   3151 O    TIP   263     -21.541   7.650   2.697
ATOM   3152 H1   TIP   263     -20.748   7.118   2.629
ATOM   3153 H2   TIP   263     -22.244   7.017   2.839
ATOM   3154 O    TIP   264      11.253  -4.601   6.721
ATOM   3155 H1   TIP   264      10.900  -4.821   7.583
ATOM   3156 H2   TIP   264      10.611  -4.949   6.102
ATOM   3157 O    TIP   265      -2.329 -30.206  -4.171
ATOM   3158 H1   TIP   265      -3.002 -29.687  -3.731
ATOM   3159 H2   TIP   265      -2.415 -31.082  -3.794
ATOM   3160 O    TIP   266       5.872 -24.344   4.357
ATOM   3161 H1   TIP   266       6.176 -25.233   4.176
ATOM   3162 H2   TIP   266       6.321 -23.799   3.711
ATOM   3163 O    TIP   267      11.564 -24.722   0.523
ATOM   3164 H1   TIP   267      11.294 -23.943   0.039
ATOM   3165 H2   TIP   267      12.127 -25.201  -0.085
ATOM   3166 O    TIP   268       6.823 -28.073 -10.188
ATOM   3167 H1   TIP   268       7.582 -28.633 -10.029
ATOM   3168 H2   TIP   268       7.146 -27.183 -10.051
ATOM   3169 O    TIP   269      22.664   6.636  -8.753
ATOM   3170 H1   TIP   269      22.348   7.080  -9.539
ATOM   3171 H2   TIP   269      22.670   5.708  -8.987
ATOM   3172 O    TIP   270      12.326  13.310  -1.059
ATOM   3173 H1   TIP   270      11.592  12.701  -1.138
ATOM   3174 H2   TIP   270      12.977  12.985  -1.681
ATOM   3175 O    TIP   271      18.622 -19.129  -5.706
ATOM   3176 H1   TIP   271      18.527 -19.086  -6.657
ATOM   3177 H2   TIP   271      19.235 -19.849  -5.557
ATOM   3178 O    TIP   272     -22.191   2.960 -13.667
ATOM   3179 H1   TIP   272     -22.857   2.638 -13.060
ATOM   3180 H2   TIP   272     -22.489   3.838 -13.906
ATOM   3181 O    TIP   273       8.644  10.673 -14.762
ATOM   3182 H1   TIP   273       8.040  10.681 -14.019
ATOM   3183 H2   TIP   273       9.513  10.728 -14.366
ATOM   3184 O    TIP   274     -21.555 -10.686  -7.530
ATOM   3185 H1   TIP   274     -20.645 -10.462  -7.722
ATOM   3186 H2   TIP   274     -22.064  -9.972  -7.914
ATOM   3187 O    TIP   275      17.175 -12.547  -3.970
ATOM   3188 H1   TIP   275      16.521 -13.140  -4.338
ATOM   3189 H2   TIP   275      17.627 -12.184  -4.731
ATOM   3190 O    TIP   276       7.771   9.334  -8.771
ATOM   3191 H1   TIP   276       8.546   9.289  -8.212
ATOM   3192 H2   TIP   276       8.043   8.923  -9.592
ATOM   3193 O    TIP   277      10.598  14.680  -8.318
ATOM   3194 H1   TIP   277      10.502  13.860  -8.803
ATOM   3195 H2   TIP   277      10.593  14.417  -7.398
ATOM   3196 O    TIP   278       3.338  30.898 -12.717
ATOM   3197 H1   TIP   278       3.489  30.193 -12.088
ATOM   3198 H2   TIP   278       4.110  31.458 -12.641
ATOM   3199 O    TIP   279     -17.404  -8.623  -3.443
ATOM   3200 H1   TIP   279     -17.347  -8.916  -4.352
ATOM   3201 H2   TIP   279     -17.639  -9.410  -2.951
ATOM   3202 O    TIP   280       1.548   3.313 -16.036
ATOM   3203 H1   TIP   280       1.423   4.113 -16.547
ATOM   3204 H2   TIP   280       1.193   2.617 -16.588
ATOM   3205 O    TIP   281     -11.851  -7.092  12.360
ATOM   3206 H1   TIP   281     -12.791  -7.039  12.532
ATOM   3207 H2   TIP   281     -11.769  -6.935  11.419
ATOM   3208 O    TIP   282     -19.454   2.153  -5.706
ATOM   3209 H1   TIP   282     -20.247   1.858  -5.260
ATOM   3210 H2   TIP   282     -19.764   2.498  -6.543
ATOM   3211 O    TIP   283      -4.896 -10.206   4.328
ATOM   3212 H1   TIP   283      -4.694 -10.549   5.199
ATOM   3213 H2   TIP   283      -5.717 -10.635   4.085
ATOM   3214 O    TIP   284     -13.468 -10.384 -19.513
ATOM   3215 H1   TIP   284     -13.660 -11.320 -19.458
ATOM   3216 H2   TIP   284     -14.024  -9.985 -18.844
ATOM   3217 O    TIP   285       3.708 -19.784   2.370
ATOM   3218 H1   TIP   285       4.398 -19.566   2.996
ATOM   3219 H2   TIP   285       3.392 -18.938   2.055
ATOM   3220 O    TIP   286     -19.624   1.988 -13.859
ATOM   3221 H1   TIP   286     -20.475   2.318 -13.570
ATOM   3222 H2   TIP   286     -19.511   1.165 -13.385
ATOM   3223 O    TIP   287      -9.145  10.739  -3.087
ATOM   3224 H1   TIP   287      -8.472  11.389  -3.285
ATOM   3225 H2   TIP   287      -9.224  10.757  -2.133
ATOM   3226 O    TIP   288     -15.596   3.450  10.689
ATOM   3227 H1   TIP   288     -16.477   3.093  10.807
ATOM   3228 H2   TIP   288     -15.654   3.975   9.891
ATOM   3229 O    TIP   289      12.640   1.617  -1.601
ATOM   3230 H1   TIP   289      12.406   1.772  -0.687
ATOM   3231 H2   TIP   289      11.879   1.171  -1.972
ATOM   3232 O    TIP   290     -16.161  30.502   1.670
ATOM   3233 H1   TIP   290     -16.797  30.439   2.381
ATOM   3234 H2   TIP   290     -15.930  29.594   1.472
ATOM   3235 O    TIP   291      19.834 -22.501   0.350
ATOM   3236 H1   TIP   291      19.333 -22.661  -0.450
ATOM   3237 H2   TIP   291      20.730 -22.752   0.127
ATOM   3238 O    TIP   292     -16.032 -16.717 -14.016
ATOM   3239 H1   TIP   292     -15.858 -15.950 -14.560
ATOM   3240 H2   TIP   292     -15.465 -17.399 -14.373
ATOM   3241 O    TIP   293      -3.052 -28.495 -10.795
ATOM   3242 H1   TIP   293      -3.279 -28.913 -11.625
ATOM   3243 H2   TIP   293      -3.889 -28.393 -10.341
ATOM   3244 O    TIP   294      17.871  -2.676 -16.849
ATOM   3245 H1   TIP   294      17.123  -2.723 -17.444
ATOM   3246 H2   TIP   294      17.485  -2.704 -15.974
ATOM   3247 O    TIP   295      -7.569   0.666   4.315
ATOM   3248 H1   TIP   295      -8.349   0.742   3.766
ATOM   3249 H2   TIP   295      -7.218   1.555   4.360
ATOM   3250 O    TIP   296       6.490  -9.885 -20.009
ATOM   3251 H1   TIP   296       6.609  -9.177 -19.377
ATOM   3252 H2   TIP   296       7.346 -10.309 -20.060
ATOM   3253 O    TIP   297      16.832  -2.228 -14.268
ATOM   3254 H1   TIP   297      16.692  -2.838 -13.544
ATOM   3255 H2   TIP   297      16.257  -1.488 -14.074
ATOM   3256 O    TIP   298      21.600 -18.640  -4.809
ATOM   3257 H1   TIP   298      20.659 -18.466  -4.823
ATOM   3258 H2   TIP   298      21.771 -18.961  -3.924
ATOM   3259 O    TIP   299      12.278   7.912  -6.605
ATOM   3260 H1   TIP   299      12.168   7.069  -7.043
ATOM   3261 H2   TIP   299      11.734   7.849  -5.820
ATOM   3262 O    TIP   300       6.981 -23.799  17.147
ATOM   3263 H1   TIP   300       7.397 -23.978  17.990
ATOM   3264 H2   TIP   300       6.730 -22.877  17.193
ATOM   3265 O    TIP   301       1.836  -5.891   8.500
ATOM   3266 H1   TIP   301       1.103  -5.885   7.885
ATOM   3267 H2   TIP   301       2.598  -6.111   7.963
ATOM   3268 O    TIP   302      16.897  -5.787 -16.852
ATOM   3269 H1   TIP   302      16.424  -5.128 -17.360
ATOM   3270 H2   TIP   302      16.774  -5.523 -15.941
ATOM   3271 O    TIP   303      18.783 -11.528  -6.003
ATOM   3272 H1   TIP   303      19.679 -11.648  -5.688
ATOM   3273 H2   TIP   303      18.818 -10.732  -6.533
ATOM   3274 O    TIP   304     -11.155  15.727  -6.725
ATOM   3275 H1   TIP   304     -12.075  15.474  -6.804
ATOM   3276 H2   TIP   304     -10.782  15.549  -7.588
ATOM   3277 O    TIP   305      -5.972 -11.822  14.778
ATOM   3278 H1   TIP   305      -6.192 -12.437  14.079
ATOM   3279 H2   TIP   305      -5.017 -11.855  14.835
ATOM   3280 O    TIP   306     -14.593 -10.562   1.764
ATOM   3281 H1   TIP   306     -14.651 -10.419   2.708
ATOM   3282 H2   TIP   306     -15.091  -9.840   1.380
ATOM   3283 O    TIP   307      18.790   1.804  -7.837
ATOM   3284 H1   TIP   307      18.156   1.463  -7.206
ATOM   3285 H2   TIP   307      18.747   1.194  -8.574
ATOM   3286 O    TIP   308     -21.414  -1.184  -3.196
ATOM   3287 H1   TIP   308     -21.327  -1.859  -3.869
ATOM   3288 H2   TIP   308     -22.341  -0.948  -3.211
ATOM   3289 O    TIP   309       6.871 -26.672   3.698
ATOM   3290 H1   TIP   309       6.635 -27.599   3.651
ATOM   3291 H2   TIP   309       7.826 -26.664   3.643
ATOM   3292 O    TIP   310      -6.011 -13.798 -13.998
ATOM   3293 H1   TIP   310      -5.858 -14.681 -13.663
ATOM   3294 H2   TIP   310      -6.851 -13.856 -14.453
ATOM   3295 O    TIP   311       4.392  11.963  -1.741
ATOM   3296 H1   TIP   311       4.514  11.024  -1.881
ATOM   3297 H2   TIP   311       4.885  12.378  -2.449
ATOM   3298 O    TIP   312      -5.478   5.414  11.363
ATOM   3299 H1   TIP   312      -5.682   6.121  10.751
ATOM   3300 H2   TIP   312      -5.273   4.664  10.805
ATOM   3301 O    TIP   313     -15.274  -3.935  15.508
ATOM   3302 H1   TIP   313     -15.094  -4.553  14.800
ATOM   3303 H2   TIP   313     -16.049  -4.289  15.944
ATOM   3304 O    TIP   314     -18.547   7.354 -19.337
ATOM   3305 H1   TIP   314     -17.983   7.945 -19.837
ATOM   3306 H2   TIP   314     -18.723   6.628 -19.935
ATOM   3307 O    TIP   315     -11.413  28.936  -8.442
ATOM   3308 H1   TIP   315     -10.641  29.029  -9.000
ATOM   3309 H2   TIP   315     -12.120  28.705  -9.045
ATOM   3310 O    TIP   316      -4.601 -21.607   3.847
ATOM   3311 H1   TIP   316      -4.621 -20.943   4.536
ATOM   3312 H2   TIP   316      -3.753 -22.039   3.953
ATOM   3313 O    TIP   317      11.021  16.653  -3.201
ATOM   3314 H1   TIP   317      10.311  16.291  -2.671
ATOM   3315 H2   TIP   317      10.637  16.771  -4.069
ATOM   3316 O    TIP   318     -26.183  -6.805   1.491
ATOM   3317 H1   TIP   318     -26.534  -7.256   2.259
ATOM   3318 H2   TIP   318     -25.739  -6.035   1.846
ATOM   3319 O    TIP   319     -13.113 -25.136  -0.425
ATOM   3320 H1   TIP   319     -12.884 -25.872   0.141
ATOM   3321 H2   TIP   319     -14.014 -25.311  -0.696
ATOM   3322 O    TIP   320      13.444 -26.251  -1.162
ATOM   3323 H1   TIP   320      13.439 -26.450  -2.098
ATOM   3324 H2   TIP   320      14.039 -26.897  -0.781
ATOM   3325 O    TIP   321      10.465   7.982 -20.729
ATOM   3326 H1   TIP   321      10.105   8.443 -21.486
ATOM   3327 H2   TIP   321      11.194   7.472 -21.082
ATOM   3328 O    TIP   322     -15.850   0.246   5.413
ATOM   3329 H1   TIP   322     -15.548   0.319   6.319
ATOM   3330 H2   TIP   322     -16.401  -0.536   5.406
ATOM   3331 O    TIP   323     -19.231 -20.134  -3.734
ATOM   3332 H1   TIP   323     -20.177 -20.182  -3.597
ATOM   3333 H2   TIP   323     -18.928 -21.035  -3.632
ATOM   3334 O    TIP   324      19.725   6.855  -9.684
ATOM   3335 H1   TIP   324      20.372   7.163 -10.319
ATOM   3336 H2   TIP   324      19.456   5.997 -10.011
ATOM   3337 O    TIP   325     -13.299   5.871  -4.331
ATOM   3338 H1   TIP   325     -12.730   6.350  -4.933
ATOM   3339 H2   TIP   325     -13.794   6.551  -3.875
ATOM   3340 O    TIP   326     -10.625  -3.419  -9.566
ATOM   3341 H1   TIP   326     -10.512  -3.025 -10.431
ATOM   3342 H2   TIP   326     -11.548  -3.668  -9.533
ATOM   3343 O    TIP   327      10.566  13.948   1.755
ATOM   3344 H1   TIP   327      11.429  13.745   1.394
ATOM   3345 H2   TIP   327       9.950  13.672   1.077
ATOM   3346 O    TIP   328       5.235  10.090  -6.859
ATOM   3347 H1   TIP   328       5.608  10.359  -6.020
ATOM   3348 H2   TIP   328       5.980   9.758  -7.359
ATOM   3349 O    TIP   329     -13.279  27.380  -9.536
ATOM   3350 H1   TIP   329     -13.020  26.678  -8.940
ATOM   3351 H2   TIP   329     -14.013  27.017 -10.031
ATOM   3352 O    TIP   330      16.222 -24.860  -3.317
ATOM   3353 H1   TIP   330      16.741 -25.175  -4.056
ATOM   3354 H2   TIP   330      15.340 -24.747  -3.672
ATOM   3355 O    TIP   331      28.206   4.058 -22.962
ATOM   3356 H1   TIP   331      28.844   3.368 -22.780
ATOM   3357 H2   TIP   331      28.692   4.705 -23.473
ATOM   3358 O    TIP   332      12.845 -14.559 -19.057
ATOM   3359 H1   TIP   332      12.183 -15.040 -18.560
ATOM   3360 H2   TIP   332      13.162 -15.187 -19.706
ATOM   3361 O    TIP   333     -27.076  -2.058  -4.592
ATOM   3362 H1   TIP   333     -26.906  -1.741  -3.705
ATOM   3363 H2   TIP   333     -26.356  -1.705  -5.115
ATOM   3364 O    TIP   334       2.121  22.042  -3.820
ATOM   3365 H1   TIP   334       2.436  21.870  -4.707
ATOM   3366 H2   TIP   334       2.914  22.078  -3.286
ATOM   3367 O    TIP   335     -15.057 -21.652 -11.085
ATOM   3368 H1   TIP   335     -15.486 -22.167 -10.402
ATOM   3369 H2   TIP   335     -15.454 -21.956 -11.901
ATOM   3370 O    TIP   336       5.128   9.116   2.544
ATOM   3371 H1   TIP   336       4.184   9.093   2.385
ATOM   3372 H2   TIP   336       5.387  10.010   2.324
ATOM   3373 O    TIP   337      -2.063   1.697 -13.647
ATOM   3374 H1   TIP   337      -1.729   2.358 -14.254
ATOM   3375 H2   TIP   337      -1.395   1.638 -12.965
ATOM   3376 O    TIP   338      -4.995   6.005  -5.140
ATOM   3377 H1   TIP   338      -5.916   5.919  -5.386
ATOM   3378 H2   TIP   338      -4.521   5.981  -5.972
ATOM   3379 O    TIP   339      16.880 -10.488   5.033
ATOM   3380 H1   TIP   339      17.026 -10.079   4.180
ATOM   3381 H2   TIP   339      17.710 -10.919   5.237
ATOM   3382 O    TIP   340     -16.933   7.996 -12.399
ATOM   3383 H1   TIP   340     -17.467   7.611 -11.704
ATOM   3384 H2   TIP   340     -16.390   7.274 -12.713
ATOM   3385 O    TIP   341      -9.755  28.846   1.728
ATOM   3386 H1   TIP   341      -8.861  28.525   1.843
ATOM   3387 H2   TIP   341      -9.950  28.692   0.804
ATOM   3388 O    TIP   342     -15.463  -6.600 -19.863
ATOM   3389 H1   TIP   342     -16.063  -6.235 -19.213
ATOM   3390 H2   TIP   342     -16.012  -6.772 -20.628
ATOM   3391 O    TIP   343      -9.669  25.970  -4.591
ATOM   3392 H1   TIP   343     -10.311  26.578  -4.957
ATOM   3393 H2   TIP   343     -10.173  25.419  -3.994
ATOM   3394 O    TIP   344      -2.319  13.161  -6.421
ATOM   3395 H1   TIP   344      -2.128  12.224  -6.465
ATOM   3396 H2   TIP   344      -1.820  13.543  -7.142
ATOM   3397 O    TIP   345      16.026 -25.665   6.530
ATOM   3398 H1   TIP   345      16.792 -26.173   6.797
ATOM   3399 H2   TIP   345      16.203 -24.779   6.846
ATOM   3400 O    TIP   346      -2.424  16.970  -8.821
ATOM   3401 H1   TIP   346      -2.202  17.228  -9.716
ATOM   3402 H2   TIP   346      -3.156  17.538  -8.582
ATOM   3403 O    TIP   347       7.292  -7.189   6.640
ATOM   3404 H1   TIP   347       6.999  -6.489   6.057
ATOM   3405 H2   TIP   347       8.145  -6.896   6.960
ATOM   3406 O    TIP   348      11.310   3.746 -21.780
ATOM   3407 H1   TIP   348      11.289   4.685 -21.962
ATOM   3408 H2   TIP   348      10.490   3.572 -21.317
ATOM   3409 O    TIP   349     -19.823 -17.877 -11.058
ATOM   3410 H1   TIP   349     -19.073 -18.408 -10.790
ATOM   3411 H2   TIP   349     -19.477 -17.297 -11.737
ATOM   3412 O    TIP   350      -7.384  29.719   2.911
ATOM   3413 H1   TIP   350      -7.534  29.926   3.833
ATOM   3414 H2   TIP   350      -6.446  29.540   2.854
ATOM   3415 O    TIP   351      11.283   4.874  -3.860
ATOM   3416 H1   TIP   351      10.909   5.688  -4.195
ATOM   3417 H2   TIP   351      12.067   5.146  -3.384
ATOM   3418 O    TIP   352      -4.664   6.358  -2.214
ATOM   3419 H1   TIP   352      -4.523   7.087  -2.818
ATOM   3420 H2   TIP   352      -5.117   5.697  -2.737
ATOM   3421 O    TIP   353     -14.536  -9.047 -17.053
ATOM   3422 H1   TIP   353     -15.444  -8.957 -17.339
ATOM   3423 H2   TIP   353     -14.578  -9.630 -16.296
ATOM   3424 O    TIP   354      13.197  11.110 -18.555
ATOM   3425 H1   TIP   354      13.781  11.717 -19.010
ATOM   3426 H2   TIP   354      12.472  10.971 -19.163
ATOM   3427 O    TIP   355       2.523  13.244  -0.431
ATOM   3428 H1   TIP   355       2.907  14.084  -0.179
ATOM   3429 H2   TIP   355       3.190  12.830  -0.979
ATOM   3430 O    TIP   356      26.816 -26.435 -12.763
ATOM   3431 H1   TIP   356      27.077 -27.351 -12.849
ATOM   3432 H2   TIP   356      26.779 -26.110 -13.663
ATOM   3433 O    TIP   357     -10.973 -23.162 -18.341
ATOM   3434 H1   TIP   357     -11.719 -23.697 -18.608
ATOM   3435 H2   TIP   357     -10.604 -22.835 -19.161
ATOM   3436 O    TIP   358      27.003  -4.529 -16.583
ATOM   3437 H1   TIP   358      26.728  -5.286 -17.099
ATOM   3438 H2   TIP   358      26.801  -4.768 -15.679
ATOM   3439 O    TIP   359      -8.497  19.977  -5.104
ATOM   3440 H1   TIP   359      -8.205  20.772  -5.549
ATOM   3441 H2   TIP   359      -7.919  19.899  -4.345
ATOM   3442 O    TIP   360      -0.540   4.521 -12.727
ATOM   3443 H1   TIP   360      -0.653   4.268 -13.643
ATOM   3444 H2   TIP   360      -0.636   3.705 -12.238
ATOM   3445 O    TIP   361      -2.920 -20.349   8.547
ATOM   3446 H1   TIP   361      -2.816 -21.293   8.426
ATOM   3447 H2   TIP   361      -2.027 -20.006   8.540
ATOM   3448 O    TIP   362      18.672  -9.875  -3.602
ATOM   3449 H1   TIP   362      18.058  -9.415  -4.174
ATOM   3450 H2   TIP   362      18.240 -10.706  -3.405
ATOM   3451 O    TIP   363     -15.969 -13.050   2.080
ATOM   3452 H1   TIP   363     -15.915 -13.490   1.232
ATOM   3453 H2   TIP   363     -15.347 -12.326   2.016
ATOM   3454 O    TIP   364     -15.646  26.114 -11.086
ATOM   3455 H1   TIP   364     -15.298  26.373 -11.939
ATOM   3456 H2   TIP   364     -16.524  25.783 -11.275
ATOM   3457 O    TIP   365     -14.659 -26.591 -10.328
ATOM   3458 H1   TIP   365     -13.825 -26.281  -9.975
ATOM   3459 H2   TIP   365     -14.422 -27.318 -10.903
ATOM   3460 O    TIP   366      12.434 -23.038 -20.197
ATOM   3461 H1   TIP   366      11.730 -22.827 -19.584
ATOM   3462 H2   TIP   366      12.001 -23.104 -21.048
ATOM   3463 O    TIP   367     -10.439 -11.707 -22.357
ATOM   3464 H1   TIP   367     -10.270 -11.250 -23.180
ATOM   3465 H2   TIP   367      -9.575 -11.986 -22.055
ATOM   3466 O    TIP   368     -21.047   0.605 -12.118
ATOM   3467 H1   TIP   368     -21.330   0.211 -12.942
ATOM   3468 H2   TIP   368     -21.705   0.329 -11.480
ATOM   3469 O    TIP   369      21.920 -12.165 -10.290
ATOM   3470 H1   TIP   369      22.085 -11.374 -10.802
ATOM   3471 H2   TIP   369      20.972 -12.286 -10.331
ATOM   3472 O    TIP   370     -29.993 -22.257   1.133
ATOM   3473 H1   TIP   370     -29.869 -21.698   0.367
ATOM   3474 H2   TIP   370     -30.155 -21.646   1.852
ATOM   3475 O    TIP   371       9.996 -10.304   6.542
ATOM   3476 H1   TIP   371      10.603  -9.565   6.540
ATOM   3477 H2   TIP   371      10.330 -10.892   5.865
ATOM   3478 O    TIP   372      12.704 -23.231   5.637
ATOM   3479 H1   TIP   372      12.490 -23.149   4.708
ATOM   3480 H2   TIP   372      12.891 -24.162   5.760
ATOM   3481 O    TIP   373      15.368   7.115 -13.799
ATOM   3482 H1   TIP   373      14.628   6.643 -13.418
ATOM   3483 H2   TIP   373      14.969   7.728 -14.417
ATOM   3484 O    TIP   374      21.701  -9.459  -0.331
ATOM   3485 H1   TIP   374      21.680  -9.549  -1.283
ATOM   3486 H2   TIP   374      21.524 -10.340  -0.002
ATOM   3487 O    TIP   375      -4.163 -24.608   3.272
ATOM   3488 H1   TIP   375      -4.619 -23.797   3.051
ATOM   3489 H2   TIP   375      -3.237 -24.411   3.128
ATOM   3490 O    TIP   376       6.485  -9.586   2.511
ATOM   3491 H1   TIP   376       5.587  -9.266   2.597
ATOM   3492 H2   TIP   376       6.884  -9.012   1.859
ATOM   3493 O    TIP   377     -18.264   6.506 -10.542
ATOM   3494 H1   TIP   377     -17.697   5.912 -10.051
ATOM   3495 H2   TIP   377     -18.780   6.954  -9.873
ATOM   3496 O    TIP   378      10.872  11.622  -4.026
ATOM   3497 H1   TIP   378      10.615  11.882  -3.141
ATOM   3498 H2   TIP   378      10.298  10.886  -4.237
ATOM   3499 O    TIP   379      -8.275  26.937  -8.229
ATOM   3500 H1   TIP   379      -7.914  27.137  -9.092
ATOM   3501 H2   TIP   379      -9.210  26.804  -8.384
ATOM   3502 O    TIP   380       0.036  13.164 -18.386
ATOM   3503 H1   TIP   380       0.802  13.586 -18.773
ATOM   3504 H2   TIP   380      -0.691  13.755 -18.584
ATOM   3505 O    TIP   381       5.871 -20.987  -0.863
ATOM   3506 H1   TIP   381       5.733 -20.042  -0.933
ATOM   3507 H2   TIP   381       5.276 -21.266  -0.167
ATOM   3508 O    TIP   382     -29.008   4.290  -1.789
ATOM   3509 H1   TIP   382     -29.036   3.664  -1.066
ATOM   3510 H2   TIP   382     -29.178   3.764  -2.570
ATOM   3511 O    TIP   383      -3.398  -1.854 -19.533
ATOM   3512 H1   TIP   383      -3.342  -2.549 -20.189
ATOM   3513 H2   TIP   383      -3.722  -1.094 -20.016
ATOM   3514 O    TIP   384      -6.852 -20.027   8.059
ATOM   3515 H1   TIP   384      -6.773 -20.861   7.596
ATOM   3516 H2   TIP   384      -6.767 -20.256   8.984
ATOM   3517 O    TIP   385     -11.111  -1.852 -20.736
ATOM   3518 H1   TIP   385     -10.519  -1.166 -21.042
ATOM   3519 H2   TIP   385     -11.591  -2.123 -21.518
ATOM   3520 O    TIP   386       8.783  -2.886   4.383
ATOM   3521 H1   TIP   386       9.071  -1.985   4.243
ATOM   3522 H2   TIP   386       9.480  -3.424   4.008
ATOM   3523 O    TIP   387     -28.520   2.368   0.052
ATOM   3524 H1   TIP   387     -27.759   1.840   0.294
ATOM   3525 H2   TIP   387     -29.206   1.728  -0.140
ATOM   3526 O    TIP   388      13.074  -6.249   3.931
ATOM   3527 H1   TIP   388      13.975  -5.925   3.918
ATOM   3528 H2   TIP   388      13.134  -7.138   3.582
ATOM   3529 O    TIP   389     -28.381  -2.046 -10.863
ATOM   3530 H1   TIP   389     -28.188  -1.155 -11.153
ATOM   3531 H2   TIP   389     -27.523  -2.446 -10.725
ATOM   3532 O    TIP   390      16.309  -0.973  -3.434
ATOM   3533 H1   TIP   390      15.549  -0.876  -2.861
ATOM   3534 H2   TIP   390      16.897  -1.557  -2.956
ATOM   3535 O    TIP   391      -0.597 -12.235 -27.140
ATOM   3536 H1   TIP   391      -1.488 -11.904 -27.252
ATOM   3537 H2   TIP   391      -0.648 -12.812 -26.378
ATOM   3538 O    TIP   392       1.997   9.289  -1.420
ATOM   3539 H1   TIP   392       2.755   8.723  -1.566
ATOM   3540 H2   TIP   392       1.241   8.724  -1.580
ATOM   3541 O    TIP   393      -5.908  24.447  -8.887
ATOM   3542 H1   TIP   393      -6.231  23.969  -8.124
ATOM   3543 H2   TIP   393      -6.593  25.087  -9.078
ATOM   3544 O    TIP   394     -11.011 -30.095   0.911
ATOM   3545 H1   TIP   394     -11.232 -30.970   0.590
ATOM   3546 H2   TIP   394     -10.055 -30.062   0.880
ATOM   3547 O    TIP   395      -5.304 -11.327   7.337
ATOM   3548 H1   TIP   395      -4.701 -11.034   8.020
ATOM   3549 H2   TIP   395      -5.254 -12.283   7.365
ATOM   3550 O    TIP   396      -8.042 -12.879  16.427
ATOM   3551 H1   TIP   396      -7.933 -13.746  16.818
ATOM   3552 H2   TIP   396      -7.291 -12.784  15.842
ATOM   3553 O    TIP   397      16.692  -3.991   3.745
ATOM   3554 H1   TIP   397      16.522  -4.554   2.990
ATOM   3555 H2   TIP   397      17.388  -3.402   3.453
ATOM   3556 O    TIP   398      -4.417   0.098 -21.164
ATOM   3557 H1   TIP   398      -4.492   1.038 -21.002
ATOM   3558 H2   TIP   398      -5.321  -0.218 -21.166
ATOM   3559 O    TIP   399      17.688  13.261  -7.533
ATOM   3560 H1   TIP   399      17.979  14.096  -7.167
ATOM   3561 H2   TIP   399      16.896  13.476  -8.024
ATOM   3562 O    TIP   400      19.411   3.912   1.678
ATOM   3563 H1   TIP   400      19.557   2.976   1.811
ATOM   3564 H2   TIP   400      18.784   3.958   0.956
ATOM   3565 O    TIP   401      16.204  -8.712 -16.652
ATOM   3566 H1   TIP   401      16.201  -7.766 -16.507
ATOM   3567 H2   TIP   401      16.537  -8.818 -17.543
ATOM   3568 O    TIP   402      11.012  30.252  -9.627
ATOM   3569 H1   TIP   402      10.338  30.525  -9.005
ATOM   3570 H2   TIP   402      10.567  30.234 -10.473
ATOM   3571 O    TIP   403       0.835 -26.862  -3.530
ATOM   3572 H1   TIP   403       1.078 -26.004  -3.879
ATOM   3573 H2   TIP   403       0.255 -26.667  -2.795
ATOM   3574 O    TIP   404      22.679   7.750   0.870
ATOM   3575 H1   TIP   404      21.872   7.873   1.369
ATOM   3576 H2   TIP   404      22.533   8.228   0.054
ATOM   3577 O    TIP   405     -17.321 -10.866   0.464
ATOM   3578 H1   TIP   405     -16.726 -10.150   0.684
ATOM   3579 H2   TIP   405     -17.362 -11.397   1.259
ATOM   3580 O    TIP   406      20.696 -16.623  12.862
ATOM   3581 H1   TIP   406      21.459 -16.066  13.016
ATOM   3582 H2   TIP   406      19.991 -16.011  12.649
ATOM   3583 O    TIP   407      -1.139  -9.828 -24.192
ATOM   3584 H1   TIP   407      -0.676  -9.663 -23.371
ATOM   3585 H2   TIP   407      -0.638 -10.525 -24.615
ATOM   3586 O    TIP   408       2.917 -30.026  -5.469
ATOM   3587 H1   TIP   408       2.512 -29.213  -5.771
ATOM   3588 H2   TIP   408       2.398 -30.286  -4.708
ATOM   3589 O    TIP   409      -9.316 -10.589   9.961
ATOM   3590 H1   TIP   409      -9.819 -10.022   9.377
ATOM   3591 H2   TIP   409      -8.814  -9.986  10.509
ATOM   3592 O    TIP   410      15.720 -21.156 -13.549
ATOM   3593 H1   TIP   410      15.778 -21.909 -12.961
ATOM   3594 H2   TIP   410      15.293 -20.476 -13.029
ATOM   3595 O    TIP   411      27.257 -23.727  -6.241
ATOM   3596 H1   TIP   411      26.665 -23.502  -6.958
ATOM   3597 H2   TIP   411      27.399 -24.669  -6.332
ATOM   3598 O    TIP   412      14.005  11.698 -15.956
ATOM   3599 H1   TIP   412      13.837  11.688 -16.898
ATOM   3600 H2   TIP   412      13.834  10.800 -15.672
ATOM   3601 O    TIP   413      10.636  14.216  -5.695
ATOM   3602 H1   TIP   413      11.352  14.119  -5.068
ATOM   3603 H2   TIP   413       9.871  13.858  -5.245
ATOM   3604 O    TIP   414     -20.384  -1.682   5.743
ATOM   3605 H1   TIP   414     -20.729  -1.045   5.118
ATOM   3606 H2   TIP   414     -20.145  -1.162   6.510
ATOM   3607 O    TIP   415      29.041  -5.272  -9.662
ATOM   3608 H1   TIP   415      29.180  -6.171  -9.365
ATOM   3609 H2   TIP   415      29.344  -5.268 -10.570
ATOM   3610 O    TIP   416      26.899  -8.471 -12.177
ATOM   3611 H1   TIP   416      26.535  -8.219 -11.328
ATOM   3612 H2   TIP   416      27.797  -8.740 -11.983
ATOM   3613 O    TIP   417     -18.361 -21.814 -16.857
ATOM   3614 H1   TIP   417     -19.080 -22.387 -16.591
ATOM   3615 H2   TIP   417     -18.722 -20.930 -16.795
ATOM   3616 O    TIP   418      22.575 -11.978  -7.584
ATOM   3617 H1   TIP   418      22.404 -12.575  -8.313
ATOM   3618 H2   TIP   418      22.942 -11.196  -7.996
ATOM   3619 O    TIP   419      13.295 -10.967 -18.237
ATOM   3620 H1   TIP   419      12.644 -11.250 -17.595
ATOM   3621 H2   TIP   419      13.019 -10.085 -18.486
ATOM   3622 O    TIP   420     -20.506 -10.052  -2.994
ATOM   3623 H1   TIP   420     -20.766  -9.283  -2.487
ATOM   3624 H2   TIP   420     -19.577 -10.170  -2.793
ATOM   3625 O    TIP   421      19.160  -6.740  -0.142
ATOM   3626 H1   TIP   421      19.470  -6.494   0.730
ATOM   3627 H2   TIP   421      19.335  -7.679  -0.204
ATOM   3628 O    TIP   422     -16.215   1.085 -11.480
ATOM   3629 H1   TIP   422     -16.449   0.661 -12.305
ATOM   3630 H2   TIP   422     -15.784   0.400 -10.971
ATOM   3631 O    TIP   423     -18.607  10.537  -9.074
ATOM   3632 H1   TIP   423     -18.271  11.060  -8.346
ATOM   3633 H2   TIP   423     -19.237   9.940  -8.670
ATOM   3634 O    TIP   424      -3.106  30.137  -9.951
ATOM   3635 H1   TIP   424      -2.550  30.067 -10.726
ATOM   3636 H2   TIP   424      -3.297  29.231  -9.709
ATOM   3637 O    TIP   425      11.300 -21.790   7.371
ATOM   3638 H1   TIP   425      11.806 -22.323   6.758
ATOM   3639 H2   TIP   425      11.899 -21.092   7.634
ATOM   3640 O    TIP   426       9.604  -8.241  30.899
ATOM   3641 H1   TIP   426       9.617  -9.155  30.615
ATOM   3642 H2   TIP   426       9.773  -7.739  30.101
ATOM   3643 O    TIP   427       8.317  12.221   2.467
ATOM   3644 H1   TIP   427       8.810  11.407   2.566
ATOM   3645 H2   TIP   427       8.592  12.567   1.618
ATOM   3646 O    TIP   428       0.490 -23.261 -17.555
ATOM   3647 H1   TIP   428      -0.228 -23.005 -16.976
ATOM   3648 H2   TIP   428       0.850 -24.053 -17.155
ATOM   3649 O    TIP   429       6.415   2.685 -24.666
ATOM   3650 H1   TIP   429       7.162   2.563 -24.081
ATOM   3651 H2   TIP   429       6.529   2.019 -25.344
ATOM   3652 O    TIP   430     -20.330   7.445  -5.304
ATOM   3653 H1   TIP   430     -20.490   6.756  -4.660
ATOM   3654 H2   TIP   430     -20.905   8.162  -5.038
ATOM   3655 O    TIP   431      13.197   1.310  -4.333
ATOM   3656 H1   TIP   431      12.321   0.929  -4.383
ATOM   3657 H2   TIP   431      13.288   1.584  -3.420
ATOM   3658 O    TIP   432      -1.684 -13.141 -22.539
ATOM   3659 H1   TIP   432      -1.141 -12.500 -22.080
ATOM   3660 H2   TIP   432      -1.374 -13.989 -22.221
ATOM   3661 O    TIP   433      26.652  -7.485  -2.495
ATOM   3662 H1   TIP   433      25.710  -7.321  -2.458
ATOM   3663 H2   TIP   433      26.959  -6.960  -3.234
ATOM   3664 O    TIP   434      -8.407   0.661 -23.976
ATOM   3665 H1   TIP   434      -9.070   0.426 -23.327
ATOM   3666 H2   TIP   434      -8.702   1.500 -24.328
ATOM   3667 O    TIP   435     -16.336 -22.605 -13.107
ATOM   3668 H1   TIP   435     -16.670 -22.023 -13.789
ATOM   3669 H2   TIP   435     -16.091 -23.405 -13.572
ATOM   3670 O    TIP   436     -13.319  -7.238 -18.689
ATOM   3671 H1   TIP   436     -13.965  -6.939 -19.328
ATOM   3672 H2   TIP   436     -13.836  -7.502 -17.929
ATOM   3673 O    TIP   437      -8.650 -22.845   1.934
ATOM   3674 H1   TIP   437      -9.578 -23.056   1.831
ATOM   3675 H2   TIP   437      -8.602 -21.899   1.798
ATOM   3676 O    TIP   438      -2.617   2.832 -20.378
ATOM   3677 H1   TIP   438      -2.675   3.383 -21.158
ATOM   3678 H2   TIP   438      -3.505   2.825 -20.022
ATOM   3679 O    TIP   439      -6.884  -1.624   2.923
ATOM   3680 H1   TIP   439      -7.768  -1.847   2.631
ATOM   3681 H2   TIP   439      -6.993  -0.818   3.427
ATOM   3682 O    TIP   440      11.196  -6.794  16.693
ATOM   3683 H1   TIP   440      10.950  -6.754  17.617
ATOM   3684 H2   TIP   440      10.548  -6.248  16.247
ATOM   3685 O    TIP   441       0.683   1.209   3.879
ATOM   3686 H1   TIP   441       1.341   1.902   3.836
ATOM   3687 H2   TIP   441      -0.012   1.500   3.290
ATOM   3688 O    TIP   442       7.588 -30.387 -13.528
ATOM   3689 H1   TIP   442       7.075 -31.083 -13.939
ATOM   3690 H2   TIP   442       6.949 -29.702 -13.330
ATOM   3691 O    TIP   443      24.066 -25.099  -9.367
ATOM   3692 H1   TIP   443      23.753 -25.071 -10.270
ATOM   3693 H2   TIP   443      23.294 -25.330  -8.851
ATOM   3694 O    TIP   444      17.278   1.823 -30.172
ATOM   3695 H1   TIP   444      17.524   2.748 -30.173
ATOM   3696 H2   TIP   444      16.749   1.714 -30.962
ATOM   3697 O    TIP   445     -19.010   0.497  -2.762
ATOM   3698 H1   TIP   445     -18.906   0.234  -1.848
ATOM   3699 H2   TIP   445     -19.908   0.252  -2.982
ATOM   3700 O    TIP   446       8.595 -22.830   4.264
ATOM   3701 H1   TIP   446       8.617 -22.623   5.198
ATOM   3702 H2   TIP   446       8.051 -22.144   3.878
ATOM   3703 O    TIP   447      15.834 -27.346  -6.454
ATOM   3704 H1   TIP   447      16.014 -28.272  -6.619
ATOM   3705 H2   TIP   447      15.158 -27.115  -7.091
ATOM   3706 O    TIP   448       7.453 -18.836 -26.675
ATOM   3707 H1   TIP   448       7.120 -17.959 -26.483
ATOM   3708 H2   TIP   448       8.357 -18.824 -26.361
ATOM   3709 O    TIP   449       2.918  -3.714 -20.216
ATOM   3710 H1   TIP   449       2.346  -4.137 -20.856
ATOM   3711 H2   TIP   449       3.260  -2.944 -20.670
ATOM   3712 O    TIP   450      10.024   9.745  -7.134
ATOM   3713 H1   TIP   450       9.781   9.930  -6.227
ATOM   3714 H2   TIP   450      10.962   9.558  -7.098
ATOM   3715 O    TIP   451       2.280 -13.016 -18.262
ATOM   3716 H1   TIP   451       1.394 -12.766 -18.524
ATOM   3717 H2   TIP   451       2.498 -13.757 -18.827
ATOM   3718 O    TIP   452       8.090 -19.300 -18.271
ATOM   3719 H1   TIP   452       7.222 -19.272 -18.672
ATOM   3720 H2   TIP   452       7.921 -19.300 -17.330
ATOM   3721 O    TIP   453      16.173   5.792  -4.476
ATOM   3722 H1   TIP   453      15.808   6.543  -4.944
ATOM   3723 H2   TIP   453      16.914   6.149  -3.987
ATOM   3724 O    TIP   454       5.007 -18.789 -18.840
ATOM   3725 H1   TIP   454       5.053 -17.979 -19.347
ATOM   3726 H2   TIP   454       4.597 -19.420 -19.431
ATOM   3727 O    TIP   455     -18.101 -11.313  -2.145
ATOM   3728 H1   TIP   455     -18.888 -11.744  -1.814
ATOM   3729 H2   TIP   455     -17.552 -11.186  -1.371
ATOM   3730 O    TIP   456      10.679 -22.320  -0.554
ATOM   3731 H1   TIP   456      10.635 -21.677   0.153
ATOM   3732 H2   TIP   456       9.769 -22.449  -0.820
ATOM   3733 O    TIP   457       9.825  -4.263  11.974
ATOM   3734 H1   TIP   457      10.710  -4.058  11.675
ATOM   3735 H2   TIP   457       9.667  -5.156  11.666
ATOM   3736 O    TIP   458     -17.565  -7.049 -21.636
ATOM   3737 H1   TIP   458     -18.250  -7.616 -21.283
ATOM   3738 H2   TIP   458     -18.039  -6.327 -22.048
ATOM   3739 O    TIP   459      20.435  -1.808 -17.191
ATOM   3740 H1   TIP   459      20.757  -2.089 -16.334
ATOM   3741 H2   TIP   459      19.611  -2.282 -17.305
ATOM   3742 O    TIP   460      -6.979 -27.288 -17.194
ATOM   3743 H1   TIP   460      -6.559 -27.543 -18.015
ATOM   3744 H2   TIP   460      -7.581 -28.006 -16.999
ATOM   3745 O    TIP   461      15.179  13.555  -8.819
ATOM   3746 H1   TIP   461      14.349  13.326  -9.235
ATOM   3747 H2   TIP   461      14.938  13.822  -7.932
ATOM   3748 O    TIP   462       4.713  29.982   5.389
ATOM   3749 H1   TIP   462       5.600  30.197   5.679
ATOM   3750 H2   TIP   462       4.516  30.632   4.715
ATOM   3751 O    TIP   463      -9.178   1.492 -18.540
ATOM   3752 H1   TIP   463      -8.652   1.523 -17.741
ATOM   3753 H2   TIP   463      -9.710   2.287 -18.508
ATOM   3754 O    TIP   464       7.731 -19.618 -15.251
ATOM   3755 H1   TIP   464       7.428 -19.694 -14.347
ATOM   3756 H2   TIP   464       8.664 -19.827 -15.211
ATOM   3757 O    TIP   465     -21.441  -8.393 -17.739
ATOM   3758 H1   TIP   465     -21.613  -8.897 -16.943
ATOM   3759 H2   TIP   465     -20.933  -8.985 -18.293
ATOM   3760 O    TIP   466     -13.754  12.965   5.410
ATOM   3761 H1   TIP   466     -14.548  12.504   5.138
ATOM   3762 H2   TIP   466     -13.658  13.675   4.775
ATOM   3763 O    TIP   467      19.618 -26.278  -2.425
ATOM   3764 H1   TIP   467      20.116 -26.254  -3.242
ATOM   3765 H2   TIP   467      19.149 -25.444  -2.404
ATOM   3766 O    TIP   468       4.784   3.788 -16.052
ATOM   3767 H1   TIP   468       4.686   4.498 -16.687
ATOM   3768 H2   TIP   468       4.380   3.030 -16.474
ATOM   3769 O    TIP   469      30.646 -20.792  -4.771
ATOM   3770 H1   TIP   469      30.009 -20.080  -4.720
ATOM   3771 H2   TIP   469      31.158 -20.601  -5.557
ATOM   3772 O    TIP   470      21.632 -17.153   0.435
ATOM   3773 H1   TIP   470      22.508 -17.404   0.141
ATOM   3774 H2   TIP   470      21.544 -16.237   0.174
ATOM   3775 O    TIP   471       4.333  30.387  -7.200
ATOM   3776 H1   TIP   471       3.555  30.805  -6.830
ATOM   3777 H2   TIP   471       4.676  31.027  -7.823
ATOM   3778 O    TIP   472      12.848  10.214  -8.565
ATOM   3779 H1   TIP   472      13.076  11.091  -8.876
ATOM   3780 H2   TIP   472      12.925  10.269  -7.613
ATOM   3781 O    TIP   473     -20.302 -17.186  -2.361
ATOM   3782 H1   TIP   473     -20.300 -17.449  -1.441
ATOM   3783 H2   TIP   473     -19.845 -17.895  -2.814
ATOM   3784 O    TIP   474     -18.178  -7.011 -18.500
ATOM   3785 H1   TIP   474     -18.175  -7.674 -17.811
ATOM   3786 H2   TIP   474     -18.434  -7.486 -19.290
ATOM   3787 O    TIP   475      -6.328 -24.568 -24.795
ATOM   3788 H1   TIP   475      -6.501 -23.972 -24.065
ATOM   3789 H2   TIP   475      -7.114 -24.517 -25.339
ATOM   3790 O    TIP   476     -25.201  -3.725  -7.302
ATOM   3791 H1   TIP   476     -25.467  -2.903  -6.890
ATOM   3792 H2   TIP   476     -24.285  -3.837  -7.047
ATOM   3793 O    TIP   477     -10.311  14.810  -9.385
ATOM   3794 H1   TIP   477      -9.520  14.852  -8.848
ATOM   3795 H2   TIP   477     -10.015  15.037 -10.266
ATOM   3796 O    TIP   478       9.679 -12.456   8.099
ATOM   3797 H1   TIP   478       9.442 -11.713   7.545
ATOM   3798 H2   TIP   478       9.928 -13.146   7.484
ATOM   3799 O    TIP   479     -12.442 -20.030   0.178
ATOM   3800 H1   TIP   479     -12.390 -19.106  -0.065
ATOM   3801 H2   TIP   479     -12.864 -20.452  -0.569
ATOM   3802 O    TIP   480       5.087  -4.872 -22.220
ATOM   3803 H1   TIP   480       5.339  -5.746 -21.923
ATOM   3804 H2   TIP   480       4.307  -4.660 -21.708
ATOM   3805 O    TIP   481      19.363 -29.291  -1.816
ATOM   3806 H1   TIP   481      20.067 -29.939  -1.834
ATOM   3807 H2   TIP   481      19.752 -28.503  -2.195
ATOM   3808 O    TIP   482      -8.769 -13.907  12.035
ATOM   3809 H1   TIP   482      -9.187 -13.508  12.798
ATOM   3810 H2   TIP   482      -7.967 -14.300  12.378
ATOM   3811 O    TIP   483       2.344 -16.388 -19.200
ATOM   3812 H1   TIP   483       2.321 -16.966 -19.963
ATOM   3813 H2   TIP   483       2.986 -15.716 -19.427
ATOM   3814 O    TIP   484      -5.368   3.298 -20.187
ATOM   3815 H1   TIP   484      -5.089   4.136 -20.555
ATOM   3816 H2   TIP   484      -6.077   3.007 -20.761
ATOM   3817 O    TIP   485      -2.963  -5.801  10.529
ATOM   3818 H1   TIP   485      -2.115  -5.717  10.964
ATOM   3819 H2   TIP   485      -3.311  -4.909  10.506
ATOM   3820 O    TIP   486      13.212  -8.659   2.847
ATOM   3821 H1   TIP   486      14.141  -8.666   3.079
ATOM   3822 H2   TIP   486      12.989  -9.581   2.721
ATOM   3823 O    TIP   487       7.932  -7.003  17.660
ATOM   3824 H1   TIP   487       7.763  -7.945  17.671
ATOM   3825 H2   TIP   487       7.836  -6.752  16.741
ATOM   3826 O    TIP   488      13.659  11.111 -12.516
ATOM   3827 H1   TIP   488      14.586  10.955 -12.699
ATOM   3828 H2   TIP   488      13.254  10.245 -12.573
ATOM   3829 O    TIP   489      20.282 -27.837  -8.502
ATOM   3830 H1   TIP   489      20.982 -28.216  -9.033
ATOM   3831 H2   TIP   489      20.704 -27.129  -8.016
ATOM   3832 O    TIP   490     -12.326 -20.989   2.658
ATOM   3833 H1   TIP   490     -12.045 -21.873   2.423
ATOM   3834 H2   TIP   490     -12.427 -20.538   1.819
ATOM   3835 O    TIP   491      11.181 -17.803   7.146
ATOM   3836 H1   TIP   491      11.887 -17.507   7.719
ATOM   3837 H2   TIP   491      10.592 -18.290   7.722
ATOM   3838 O    TIP   492     -10.783  15.656 -17.982
ATOM   3839 H1   TIP   492     -11.520  16.266 -17.977
ATOM   3840 H2   TIP   492     -10.169  16.016 -17.341
ATOM   3841 O    TIP   493      11.678 -11.764 -16.308
ATOM   3842 H1   TIP   493      11.151 -12.549 -16.454
ATOM   3843 H2   TIP   493      11.088 -11.158 -15.859
ATOM   3844 O    TIP   494      18.539 -29.344   0.787
ATOM   3845 H1   TIP   494      19.063 -29.358  -0.013
ATOM   3846 H2   TIP   494      17.689 -29.696   0.524
ATOM   3847 O    TIP   495     -22.315   0.920   5.288
ATOM   3848 H1   TIP   495     -21.401   1.150   5.120
ATOM   3849 H2   TIP   495     -22.774   1.160   4.483
ATOM   3850 O    TIP   496       1.248  15.170 -10.173
ATOM   3851 H1   TIP   496       2.193  15.025 -10.215
ATOM   3852 H2   TIP   496       0.980  15.279 -11.085
ATOM   3853 O    TIP   497       0.999 -26.803 -18.285
ATOM   3854 H1   TIP   497       1.625 -26.358 -18.855
ATOM   3855 H2   TIP   497       0.984 -27.706 -18.602
ATOM   3856 O    TIP   498      16.965   0.611  -5.531
ATOM   3857 H1   TIP   498      16.903   0.120  -4.712
ATOM   3858 H2   TIP   498      16.915   1.529  -5.265
ATOM   3859 O    TIP   499       3.607 -24.738   2.796
ATOM   3860 H1   TIP   499       4.490 -24.505   3.083
ATOM   3861 H2   TIP   499       3.035 -24.416   3.493
ATOM   3862 O    TIP   500      10.272  -2.183   8.197
ATOM   3863 H1   TIP   500      11.186  -2.467   8.190
ATOM   3864 H2   TIP   500      10.204  -1.609   8.960
ATOM   3865 O    TIP   501      -3.483 -24.158 -21.586
ATOM   3866 H1   TIP   501      -3.026 -24.745 -20.984
ATOM   3867 H2   TIP   501      -3.947 -23.544 -21.017
ATOM   3868 O    TIP   502     -17.463   5.267  -5.669
ATOM   3869 H1   TIP   502     -16.662   4.742  -5.684
ATOM   3870 H2   TIP   502     -18.128   4.702  -6.063
ATOM   3871 O    TIP   503     -15.758   5.372 -12.814
ATOM   3872 H1   TIP   503     -16.272   4.590 -13.015
ATOM   3873 H2   TIP   503     -15.447   5.232 -11.920
ATOM   3874 O    TIP   504      -8.920   0.935  12.133
ATOM   3875 H1   TIP   504      -8.282   1.316  12.736
ATOM   3876 H2   TIP   504      -8.594   0.052  11.964
ATOM   3877 O    TIP   505     -23.182 -25.316  -6.587
ATOM   3878 H1   TIP   505     -23.199 -25.858  -7.375
ATOM   3879 H2   TIP   505     -22.343 -25.519  -6.173
ATOM   3880 O    TIP   506      -5.929 -30.778 -17.542
ATOM   3881 H1   TIP   506      -6.596 -31.124 -18.134
ATOM   3882 H2   TIP   506      -6.329 -30.827 -16.674
ATOM   3883 O    TIP   507      19.525   4.495  -7.885
ATOM   3884 H1   TIP   507      20.370   4.797  -8.217
ATOM   3885 H2   TIP   507      19.395   3.641  -8.298
ATOM   3886 O    TIP   508     -14.369 -29.707 -18.839
ATOM   3887 H1   TIP   508     -14.152 -30.581 -18.514
ATOM   3888 H2   TIP   508     -14.890 -29.313 -18.140
ATOM   3889 O    TIP   509     -21.659  -8.000 -24.753
ATOM   3890 H1   TIP   509     -22.199  -7.538 -24.113
ATOM   3891 H2   TIP   509     -22.129  -7.901 -25.581
ATOM   3892 O    TIP   510     -20.117   2.998   7.279
ATOM   3893 H1   TIP   510     -19.635   3.181   6.472
ATOM   3894 H2   TIP   510     -20.955   3.445   7.165
ATOM   3895 O    TIP   511      -0.068 -21.813   6.284
ATOM   3896 H1   TIP   511       0.412 -21.084   6.676
ATOM   3897 H2   TIP   511       0.354 -22.596   6.636
ATOM   3898 O    TIP   512       0.402  -9.865 -22.058
ATOM   3899 H1   TIP   512       1.244 -10.321 -22.087
ATOM   3900 H2   TIP   512      -0.106 -10.340 -21.401
ATOM   3901 O    TIP   513     -12.581  11.100  -7.924
ATOM   3902 H1   TIP   513     -13.121  10.643  -8.568
ATOM   3903 H2   TIP   513     -11.822  11.407  -8.420
ATOM   3904 O    TIP   514      22.902 -14.545 -10.566
ATOM   3905 H1   TIP   514      22.619 -13.657 -10.351
ATOM   3906 H2   TIP   514      23.718 -14.662 -10.080
ATOM   3907 O    TIP   515      18.951 -29.377 -16.622
ATOM   3908 H1   TIP   515      18.164 -29.797 -16.968
ATOM   3909 H2   TIP   515      19.656 -29.997 -16.807
ATOM   3910 O    TIP   516       5.423  11.294 -13.388
ATOM   3911 H1   TIP   516       4.861  10.743 -12.842
ATOM   3912 H2   TIP   516       5.478  12.124 -12.915
ATOM   3913 O    TIP   517      -9.902  20.541  -2.234
ATOM   3914 H1   TIP   517      -9.418  21.365  -2.194
ATOM   3915 H2   TIP   517      -9.259  19.873  -1.997
ATOM   3916 O    TIP   518      19.711  28.424 -13.602
ATOM   3917 H1   TIP   518      19.469  27.498 -13.604
ATOM   3918 H2   TIP   518      19.718  28.673 -14.526
ATOM   3919 O    TIP   519     -18.812  -4.126 -19.286
ATOM   3920 H1   TIP   519     -18.653  -3.525 -18.559
ATOM   3921 H2   TIP   519     -18.805  -4.995 -18.885
ATOM   3922 O    TIP   520      -1.527  -8.610  13.500
ATOM   3923 H1   TIP   520      -0.954  -8.676  14.263
ATOM   3924 H2   TIP   520      -1.073  -8.010  12.909
ATOM   3925 O    TIP   521     -25.953 -17.983  -8.289
ATOM   3926 H1   TIP   521     -26.693 -18.301  -8.806
ATOM   3927 H2   TIP   521     -25.635 -18.756  -7.823
ATOM   3928 O    TIP   522      17.080 -11.505 -20.186
ATOM   3929 H1   TIP   522      17.232 -12.343 -19.749
ATOM   3930 H2   TIP   522      16.127 -11.435 -20.248
ATOM   3931 O    TIP   523      19.380 -11.665   2.463
ATOM   3932 H1   TIP   523      18.869 -12.313   1.979
ATOM   3933 H2   TIP   523      20.291 -11.870   2.252
ATOM   3934 O    TIP   524      -4.875 -21.951 -20.121
ATOM   3935 H1   TIP   524      -5.090 -21.048 -19.890
ATOM   3936 H2   TIP   524      -3.947 -22.041 -19.902
ATOM   3937 O    TIP   525       6.951 -11.149  10.364
ATOM   3938 H1   TIP   525       7.377 -11.779   9.784
ATOM   3939 H2   TIP   525       6.903 -10.343   9.850
ATOM   3940 O    TIP   526     -25.814  -4.026  -1.081
ATOM   3941 H1   TIP   526     -25.007  -4.436  -0.771
ATOM   3942 H2   TIP   526     -25.527  -3.213  -1.497
ATOM   3943 O    TIP   527     -25.308 -13.558 -10.259
ATOM   3944 H1   TIP   527     -25.136 -12.978  -9.517
ATOM   3945 H2   TIP   527     -24.750 -14.320 -10.103
ATOM   3946 O    TIP   528     -11.192 -23.786   1.809
ATOM   3947 H1   TIP   528     -11.593 -24.162   1.025
ATOM   3948 H2   TIP   528     -11.468 -24.364   2.521
ATOM   3949 O    TIP   529       4.254  15.516  -9.863
ATOM   3950 H1   TIP   529       5.141  15.541  -9.505
ATOM   3951 H2   TIP   529       3.882  16.370  -9.646
ATOM   3952 O    TIP   530      20.272 -23.077 -11.275
ATOM   3953 H1   TIP   530      19.821 -22.451 -11.842
ATOM   3954 H2   TIP   530      19.577 -23.462 -10.742
ATOM   3955 O    TIP   531      -2.133 -15.190 -28.932
ATOM   3956 H1   TIP   531      -1.659 -14.698 -29.602
ATOM   3957 H2   TIP   531      -2.891 -15.552 -29.390
ATOM   3958 O    TIP   532      -5.255   8.981  -3.061
ATOM   3959 H1   TIP   532      -5.697   8.878  -3.904
ATOM   3960 H2   TIP   532      -4.848   9.846  -3.106
ATOM   3961 O    TIP   533     -12.062  -6.263   9.525
ATOM   3962 H1   TIP   533     -13.018  -6.240   9.492
ATOM   3963 H2   TIP   533     -11.784  -5.613   8.880
ATOM   3964 O    TIP   534      10.871  -0.094  -3.199
ATOM   3965 H1   TIP   534      10.059  -0.563  -3.391
ATOM   3966 H2   TIP   534      11.324  -0.649  -2.565
ATOM   3967 O    TIP   535      -0.982   1.317  10.129
ATOM   3968 H1   TIP   535      -0.538   0.537  10.460
ATOM   3969 H2   TIP   535      -1.911   1.148  10.282
ATOM   3970 O    TIP   536      -1.457 -29.585 -21.091
ATOM   3971 H1   TIP   536      -1.114 -29.613 -21.984
ATOM   3972 H2   TIP   536      -2.053 -28.836 -21.086
ATOM   3973 O    TIP   537      -3.023 -16.033  10.626
ATOM   3974 H1   TIP   537      -2.741 -15.144  10.415
ATOM   3975 H2   TIP   537      -3.733 -15.917  11.257
ATOM   3976 O    TIP   538      11.141   9.309  -0.260
ATOM   3977 H1   TIP   538      11.325   8.949  -1.128
ATOM   3978 H2   TIP   538      10.876  10.213  -0.427
ATOM   3979 O    TIP   539       7.638  -3.514   8.280
ATOM   3980 H1   TIP   539       8.467  -3.086   8.066
ATOM   3981 H2   TIP   539       7.101  -2.820   8.661
ATOM   3982 O    TIP   540      -9.701  17.522  -4.989
ATOM   3983 H1   TIP   540      -9.908  16.998  -5.763
ATOM   3984 H2   TIP   540      -9.426  18.369  -5.339
ATOM   3985 O    TIP   541     -30.010  -1.085 -13.990
ATOM   3986 H1   TIP   541     -29.807  -0.153 -14.062
ATOM   3987 H2   TIP   541     -30.438  -1.172 -13.138
ATOM   3988 O    TIP   542      -9.284  23.601 -14.530
ATOM   3989 H1   TIP   542      -9.203  23.218 -15.403
ATOM   3990 H2   TIP   542      -9.082  24.528 -14.654
ATOM   3991 O    TIP   543       7.066 -21.117   2.946
ATOM   3992 H1   TIP   543       6.908 -20.201   3.173
ATOM   3993 H2   TIP   543       6.241 -21.416   2.564
ATOM   3994 O    TIP   544       4.938  -5.924   3.678
ATOM   3995 H1   TIP   544       4.973  -5.585   2.784
ATOM   3996 H2   TIP   544       5.588  -5.411   4.156
ATOM   3997 O    TIP   545      -2.577  15.491 -13.946
ATOM   3998 H1   TIP   545      -3.176  14.964 -13.416
ATOM   3999 H2   TIP   545      -3.147  15.974 -14.544
ATOM   4000 O    TIP   546       5.309 -29.172 -12.313
ATOM   4001 H1   TIP   546       5.247 -28.340 -12.782
ATOM   4002 H2   TIP   546       5.802 -28.964 -11.519
ATOM   4003 O    TIP   547       1.325   9.316   1.128
ATOM   4004 H1   TIP   547       1.597   9.412   0.216
ATOM   4005 H2   TIP   547       0.385   9.142   1.082
ATOM   4006 O    TIP   548      -5.682  -9.770  16.587
ATOM   4007 H1   TIP   548      -4.894  -9.276  16.362
ATOM   4008 H2   TIP   548      -5.922 -10.222  15.779
ATOM   4009 O    TIP   549       6.691  -4.594   5.581
ATOM   4010 H1   TIP   549       6.467  -4.190   6.419
ATOM   4011 H2   TIP   549       7.501  -4.160   5.313
ATOM   4012 O    TIP   550      -0.476   3.250  -0.823
ATOM   4013 H1   TIP   550       0.090   2.478  -0.828
ATOM   4014 H2   TIP   550      -1.089   3.104  -1.543
ATOM   4015 O    TIP   551      -1.798  -8.065 -26.127
ATOM   4016 H1   TIP   551      -1.674  -8.463 -25.266
ATOM   4017 H2   TIP   551      -1.467  -7.172 -26.029
ATOM   4018 O    TIP   552      12.456   1.002 -17.088
ATOM   4019 H1   TIP   552      12.122   1.892 -16.974
ATOM   4020 H2   TIP   552      12.161   0.744 -17.961
ATOM   4021 O    TIP   553       0.207   5.125   2.832
ATOM   4022 H1   TIP   553      -0.717   5.373   2.813
ATOM   4023 H2   TIP   553       0.561   5.450   2.005
ATOM   4024 O    TIP   554     -25.289 -11.506 -12.764
ATOM   4025 H1   TIP   554     -25.429 -12.049 -11.989
ATOM   4026 H2   TIP   554     -26.025 -11.714 -13.339
ATOM   4027 O    TIP   555      19.538 -17.113  -3.148
ATOM   4028 H1   TIP   555      20.381 -17.490  -2.899
ATOM   4029 H2   TIP   555      18.892 -17.758  -2.862
ATOM   4030 O    TIP   556     -24.677  -1.145 -11.424
ATOM   4031 H1   TIP   556     -24.874  -2.001 -11.044
ATOM   4032 H2   TIP   556     -24.052  -0.750 -10.817
ATOM   4033 O    TIP   557     -26.017  -3.399 -10.532
ATOM   4034 H1   TIP   557     -26.007  -3.925  -9.732
ATOM   4035 H2   TIP   557     -25.833  -4.024 -11.233
ATOM   4036 O    TIP   558      20.540  -0.861  -2.026
ATOM   4037 H1   TIP   558      21.193  -0.746  -2.716
ATOM   4038 H2   TIP   558      20.591  -0.057  -1.510
ATOM   4039 O    TIP   559     -24.708  -2.132  -2.764
ATOM   4040 H1   TIP   559     -24.544  -1.825  -3.655
ATOM   4041 H2   TIP   559     -24.695  -1.338  -2.230
ATOM   4042 O    TIP   560       4.379 -24.068 -18.619
ATOM   4043 H1   TIP   560       4.987 -23.419 -18.971
ATOM   4044 H2   TIP   560       4.716 -24.265 -17.745
ATOM   4045 O    TIP   561      -5.889 -26.259   1.789
ATOM   4046 H1   TIP   561      -5.581 -25.424   2.139
ATOM   4047 H2   TIP   561      -6.726 -26.410   2.227
ATOM   4048 O    TIP   562      19.546 -14.359  -3.336
ATOM   4049 H1   TIP   562      19.463 -15.309  -3.410
ATOM   4050 H2   TIP   562      18.699 -14.020  -3.624
ATOM   4051 O    TIP   563       2.180   6.392   6.906
ATOM   4052 H1   TIP   563       2.953   6.712   6.441
ATOM   4053 H2   TIP   563       2.228   5.440   6.825
ATOM   4054 O    TIP   564       1.415   5.972 -17.694
ATOM   4055 H1   TIP   564       1.561   6.738 -18.249
ATOM   4056 H2   TIP   564       0.621   5.569 -18.044
ATOM   4057 O    TIP   565     -21.321 -10.754   2.333
ATOM   4058 H1   TIP   565     -21.736 -11.603   2.184
ATOM   4059 H2   TIP   565     -20.382 -10.939   2.309
ATOM   4060 O    TIP   566      -5.611 -26.288  -3.533
ATOM   4061 H1   TIP   566      -6.040 -27.061  -3.900
ATOM   4062 H2   TIP   566      -6.313 -25.643  -3.445
ATOM   4063 O    TIP   567       6.173 -17.695 -16.440
ATOM   4064 H1   TIP   567       6.663 -18.280 -15.862
ATOM   4065 H2   TIP   567       5.635 -18.280 -16.974
ATOM   4066 O    TIP   568     -17.872 -20.349  -7.858
ATOM   4067 H1   TIP   568     -18.131 -21.268  -7.794
ATOM   4068 H2   TIP   568     -17.129 -20.266  -7.261
ATOM   4069 O    TIP   569      -9.655 -20.927  -0.102
ATOM   4070 H1   TIP   569      -9.777 -21.775  -0.530
ATOM   4071 H2   TIP   569     -10.543 -20.614   0.069
ATOM   4072 O    TIP   570       2.932  27.763 -21.683
ATOM   4073 H1   TIP   570       3.342  27.393 -20.902
ATOM   4074 H2   TIP   570       2.251  27.133 -21.919
ATOM   4075 O    TIP   571      25.551 -16.360 -12.034
ATOM   4076 H1   TIP   571      25.602 -16.308 -12.988
ATOM   4077 H2   TIP   571      24.613 -16.359 -11.843
ATOM   4078 O    TIP   572      -8.811  15.261 -12.376
ATOM   4079 H1   TIP   572      -9.284  14.960 -13.152
ATOM   4080 H2   TIP   572      -7.938  14.878 -12.463
ATOM   4081 O    TIP   573      18.379  -2.275  -2.428
ATOM   4082 H1   TIP   573      19.222  -1.887  -2.196
ATOM   4083 H2   TIP   573      18.263  -2.991  -1.804
ATOM   4084 O    TIP   574       5.613 -22.954 -21.447
ATOM   4085 H1   TIP   574       4.755 -22.971 -21.871
ATOM   4086 H2   TIP   574       5.504 -22.360 -20.706
ATOM   4087 O    TIP   575      14.314 -21.454 -16.698
ATOM   4088 H1   TIP   575      13.588 -20.855 -16.528
ATOM   4089 H2   TIP   575      14.156 -22.196 -16.115
ATOM   4090 O    TIP   576      -6.803 -30.324  -0.911
ATOM   4091 H1   TIP   576      -6.130 -29.724  -0.590
ATOM   4092 H2   TIP   576      -6.342 -31.153  -1.043
ATOM   4093 O    TIP   577      14.045   0.943 -27.974
ATOM   4094 H1   TIP   577      14.916   1.334 -28.046
ATOM   4095 H2   TIP   577      13.442   1.675 -28.096
ATOM   4096 O    TIP   578       1.139  29.753 -21.665
ATOM   4097 H1   TIP   578       1.995  29.328 -21.634
ATOM   4098 H2   TIP   578       1.328  30.656 -21.922
ATOM   4099 O    TIP   579     -11.532 -29.498 -17.154
ATOM   4100 H1   TIP   579     -11.574 -28.604 -16.816
ATOM   4101 H2   TIP   579     -12.011 -29.464 -17.982
ATOM   4102 O    TIP   580       3.742  26.058   4.663
ATOM   4103 H1   TIP   580       3.609  25.114   4.747
ATOM   4104 H2   TIP   580       3.403  26.272   3.794
ATOM   4105 O    TIP   581      -6.325 -28.892  -4.247
ATOM   4106 H1   TIP   581      -7.209 -28.922  -4.612
ATOM   4107 H2   TIP   581      -5.932 -29.727  -4.500
ATOM   4108 O    TIP   582     -14.251   8.115 -19.746
ATOM   4109 H1   TIP   582     -14.308   9.054 -19.569
ATOM   4110 H2   TIP   582     -14.865   7.717 -19.129
ATOM   4111 O    TIP   583     -11.773  -9.019   8.748
ATOM   4112 H1   TIP   583     -11.444  -8.210   9.137
ATOM   4113 H2   TIP   583     -11.528  -8.959   7.825
ATOM   4114 O    TIP   584      20.269  -4.285 -15.643
ATOM   4115 H1   TIP   584      19.386  -3.921 -15.601
ATOM   4116 H2   TIP   584      20.193  -5.033 -16.236
ATOM   4117 O    TIP   585     -24.847  -7.821  -8.287
ATOM   4118 H1   TIP   585     -25.333  -7.038  -8.546
ATOM   4119 H2   TIP   585     -25.511  -8.509  -8.232
ATOM   4120 O    TIP   586     -13.762 -24.354 -15.792
ATOM   4121 H1   TIP   586     -14.559 -24.625 -15.337
ATOM   4122 H2   TIP   586     -13.163 -25.093 -15.688
ATOM   4123 O    TIP   587      14.469  -8.304   6.905
ATOM   4124 H1   TIP   587      13.673  -8.549   7.376
ATOM   4125 H2   TIP   587      14.458  -7.347   6.895
ATOM   4126 O    TIP   588       7.747 -16.867   4.214
ATOM   4127 H1   TIP   588       7.233 -16.195   3.768
ATOM   4128 H2   TIP   588       7.918 -16.503   5.082
ATOM   4129 O    TIP   589      14.197 -16.472 -20.777
ATOM   4130 H1   TIP   589      13.563 -17.083 -21.152
ATOM   4131 H2   TIP   589      14.232 -15.748 -21.401
ATOM   4132 O    TIP   590     -18.371   3.409   2.505
ATOM   4133 H1   TIP   590     -18.261   4.324   2.246
ATOM   4134 H2   TIP   590     -17.698   2.938   2.013
ATOM   4135 O    TIP   591      -1.641   0.660 -21.898
ATOM   4136 H1   TIP   591      -1.790   1.447 -21.374
ATOM   4137 H2   TIP   591      -2.456   0.163 -21.821
ATOM   4138 O    TIP   592     -23.741   8.560 -18.423
ATOM   4139 H1   TIP   592     -22.870   8.591 -18.817
ATOM   4140 H2   TIP   592     -24.333   8.405 -19.160
ATOM   4141 O    TIP   593      17.489 -22.986 -22.485
ATOM   4142 H1   TIP   593      17.280 -23.605 -21.785
ATOM   4143 H2   TIP   593      18.265 -22.522 -22.171
ATOM   4144 O    TIP   594      26.996 -20.558  -2.910
ATOM   4145 H1   TIP   594      27.422 -20.400  -3.753
ATOM   4146 H2   TIP   594      27.492 -20.028  -2.287
ATOM   4147 O    TIP   595      -3.302  30.034 -14.752
ATOM   4148 H1   TIP   595      -2.899  29.733 -15.566
ATOM   4149 H2   TIP   595      -2.837  29.558 -14.064
ATOM   4150 O    TIP   596       9.099 -26.193 -13.052
ATOM   4151 H1   TIP   596       9.407 -26.022 -13.942
ATOM   4152 H2   TIP   596       8.216 -25.824 -13.028
ATOM   4153 O    TIP   597     -21.106 -23.528  -4.022
ATOM   4154 H1   TIP   597     -21.582 -23.089  -3.318
ATOM   4155 H2   TIP   597     -21.116 -24.454  -3.778
ATOM   4156 O    TIP   598      -8.656 -29.608 -25.241
ATOM   4157 H1   TIP   598      -9.082 -28.778 -25.454
ATOM   4158 H2   TIP   598      -9.025 -29.859 -24.395
ATOM   4159 O    TIP   599     -30.631  -6.184  -5.556
ATOM   4160 H1   TIP   599     -31.201  -6.203  -4.787
ATOM   4161 H2   TIP   599     -30.038  -5.449  -5.396
ATOM   4162 O    TIP   600      -1.205  10.218 -14.351
ATOM   4163 H1   TIP   600      -1.464  11.120 -14.166
ATOM   4164 H2   TIP   600      -0.842  10.247 -15.236
ATOM   4165 O    TIP   601     -20.096 -19.297 -14.048
ATOM   4166 H1   TIP   601     -19.599 -19.923 -13.522
ATOM   4167 H2   TIP   601     -21.004 -19.416 -13.769
ATOM   4168 O    TIP   602      -9.357  -4.435   4.128
ATOM   4169 H1   TIP   602      -8.620  -4.721   4.667
ATOM   4170 H2   TIP   602      -9.491  -3.519   4.371
ATOM   4171 O    TIP   603     -14.806  12.492  -7.588
ATOM   4172 H1   TIP   603     -15.345  12.254  -6.834
ATOM   4173 H2   TIP   603     -14.086  11.861  -7.578
ATOM   4174 O    TIP   604     -22.203 -12.088  -2.876
ATOM   4175 H1   TIP   604     -21.729 -11.263  -2.982
ATOM   4176 H2   TIP   604     -22.965 -11.860  -2.343
ATOM   4177 O    TIP   605      19.248 -24.052  -6.278
ATOM   4178 H1   TIP   605      18.474 -23.505  -6.408
ATOM   4179 H2   TIP   605      18.908 -24.869  -5.915
ATOM   4180 O    TIP   606      -1.308  27.063 -10.168
ATOM   4181 H1   TIP   606      -2.133  26.735  -9.810
ATOM   4182 H2   TIP   606      -1.419  27.009 -11.117
ATOM   4183 O    TIP   607      28.818  13.737 -21.014
ATOM   4184 H1   TIP   607      28.561  12.894 -21.387
ATOM   4185 H2   TIP   607      29.549  13.530 -20.432
ATOM   4186 O    TIP   608       9.052 -16.016  13.285
ATOM   4187 H1   TIP   608       9.278 -16.231  12.380
ATOM   4188 H2   TIP   608       9.391 -15.130  13.413
ATOM   4189 O    TIP   609     -16.990 -25.451 -11.525
ATOM   4190 H1   TIP   609     -16.400 -25.952 -10.962
ATOM   4191 H2   TIP   609     -16.463 -25.235 -12.293
ATOM   4192 O    TIP   610      15.087  -7.408 -19.766
ATOM   4193 H1   TIP   610      15.793  -7.909 -19.358
ATOM   4194 H2   TIP   610      14.712  -6.895 -19.051
ATOM   4195 O    TIP   611      14.905 -13.762 -27.323
ATOM   4196 H1   TIP   611      14.224 -13.093 -27.397
ATOM   4197 H2   TIP   611      15.333 -13.577 -26.488
ATOM   4198 O    TIP   612     -26.244  -6.809  -4.886
ATOM   4199 H1   TIP   612     -26.807  -6.306  -4.298
ATOM   4200 H2   TIP   612     -26.646  -7.676  -4.921
ATOM   4201 O    TIP   613     -10.701   2.693   1.828
ATOM   4202 H1   TIP   613     -10.388   1.989   2.396
ATOM   4203 H2   TIP   613     -10.919   2.258   1.004
ATOM   4204 O    TIP   614      -2.655  -0.016 -15.671
ATOM   4205 H1   TIP   614      -2.691  -0.784 -15.101
ATOM   4206 H2   TIP   614      -2.394   0.700 -15.092
ATOM   4207 O    TIP   615      10.510 -28.095 -11.189
ATOM   4208 H1   TIP   615      11.187 -28.043 -11.863
ATOM   4209 H2   TIP   615       9.870 -27.429 -11.440
ATOM   4210 O    TIP   616       0.926   3.066  11.196
ATOM   4211 H1   TIP   616       0.184   2.594  10.818
ATOM   4212 H2   TIP   616       0.971   3.882  10.699
ATOM   4213 O    TIP   617      -3.928  15.342  -6.949
ATOM   4214 H1   TIP   617      -3.701  16.252  -6.759
ATOM   4215 H2   TIP   617      -3.140  14.846  -6.728
ATOM   4216 O    TIP   618       6.005 -24.418   0.809
ATOM   4217 H1   TIP   618       5.401 -23.681   0.901
ATOM   4218 H2   TIP   618       6.866 -24.049   1.004
ATOM   4219 O    TIP   619      16.638 -26.513  -0.882
ATOM   4220 H1   TIP   619      17.380 -26.894  -1.351
ATOM   4221 H2   TIP   619      16.139 -26.051  -1.556
ATOM   4222 O    TIP   620     -23.640  -4.400   0.673
ATOM   4223 H1   TIP   620     -23.672  -4.067   1.569
ATOM   4224 H2   TIP   620     -22.921  -5.032   0.676
ATOM   4225 O    TIP   621      -8.548 -17.366   9.443
ATOM   4226 H1   TIP   621      -7.887 -17.280   8.756
ATOM   4227 H2   TIP   621      -9.231 -17.910   9.052
ATOM   4228 O    TIP   622      -6.605 -23.263 -21.705
ATOM   4229 H1   TIP   622      -5.985 -22.662 -21.293
ATOM   4230 H2   TIP   622      -7.049 -22.734 -22.367
ATOM   4231 O    TIP   623       6.080   1.982  16.381
ATOM   4232 H1   TIP   623       6.561   2.694  16.803
ATOM   4233 H2   TIP   623       5.305   2.402  16.009
ATOM   4234 O    TIP   624     -24.389 -29.209 -11.626
ATOM   4235 H1   TIP   624     -24.253 -29.910 -10.989
ATOM   4236 H2   TIP   624     -24.353 -29.647 -12.477
ATOM   4237 O    TIP   625      23.746  -6.231 -15.987
ATOM   4238 H1   TIP   625      23.933  -5.643 -16.719
ATOM   4239 H2   TIP   625      23.445  -7.041 -16.400
ATOM   4240 O    TIP   626     -14.150  30.207  -7.894
ATOM   4241 H1   TIP   626     -13.940  29.328  -8.208
ATOM   4242 H2   TIP   626     -15.105  30.215  -7.824
ATOM   4243 O    TIP   627      25.939 -23.120  -8.454
ATOM   4244 H1   TIP   627      25.274 -23.718  -8.797
ATOM   4245 H2   TIP   627      25.546 -22.252  -8.534
ATOM   4246 O    TIP   628     -18.472  -1.856 -28.780
ATOM   4247 H1   TIP   628     -19.113  -1.388 -29.314
ATOM   4248 H2   TIP   628     -18.927  -2.031 -27.956
ATOM   4249 O    TIP   629       0.935  -0.951 -19.564
ATOM   4250 H1   TIP   629       0.859  -1.634 -20.230
ATOM   4251 H2   TIP   629       0.221  -1.130 -18.953
ATOM   4252 O    TIP   630       7.594  14.666 -12.993
ATOM   4253 H1   TIP   630       7.777  13.854 -12.521
ATOM   4254 H2   TIP   630       7.530  15.333 -12.310
ATOM   4255 O    TIP   631       5.816 -18.704   7.775
ATOM   4256 H1   TIP   631       5.435 -18.220   8.508
ATOM   4257 H2   TIP   631       5.633 -19.622   7.972
ATOM   4258 O    TIP   632      14.566   8.903 -17.107
ATOM   4259 H1   TIP   632      14.012   9.362 -17.737
ATOM   4260 H2   TIP   632      14.032   8.844 -16.315
ATOM   4261 O    TIP   633       3.111   1.000 -17.446
ATOM   4262 H1   TIP   633       3.953   0.679 -17.767
ATOM   4263 H2   TIP   633       2.583   1.121 -18.234
ATOM   4264 O    TIP   634     -16.586   0.105 -18.877
ATOM   4265 H1   TIP   634     -16.301  -0.799 -18.745
ATOM   4266 H2   TIP   634     -17.477   0.130 -18.530
ATOM   4267 O    TIP   635     -18.385   3.198   5.261
ATOM   4268 H1   TIP   635     -18.658   3.276   4.347
ATOM   4269 H2   TIP   635     -17.430   3.246   5.232
ATOM   4270 O    TIP   636      19.255  -6.182   5.918
ATOM   4271 H1   TIP   636      18.323  -6.357   5.789
ATOM   4272 H2   TIP   636      19.549  -6.873   6.512
ATOM   4273 O    TIP   637      16.615  -6.798  29.363
ATOM   4274 H1   TIP   637      16.352  -7.190  28.531
ATOM   4275 H2   TIP   637      17.571  -6.830  29.352
ATOM   4276 O    TIP   638      -3.678  10.497  -0.226
ATOM   4277 H1   TIP   638      -4.080  10.890  -1.001
ATOM   4278 H2   TIP   638      -4.289   9.810   0.040
ATOM   4279 O    TIP   639      24.183  -6.946 -13.295
ATOM   4280 H1   TIP   639      24.158  -6.875 -14.249
ATOM   4281 H2   TIP   639      24.317  -7.879 -13.127
ATOM   4282 O    TIP   640      -5.059 -28.556   0.402
ATOM   4283 H1   TIP   640      -4.582 -29.084   1.042
ATOM   4284 H2   TIP   640      -5.301 -27.762   0.878
ATOM   4285 O    TIP   641     -23.499  -3.553   3.192
ATOM   4286 H1   TIP   641     -24.066  -3.586   3.962
ATOM   4287 H2   TIP   641     -22.640  -3.827   3.514
ATOM   4288 O    TIP   642      -6.429 -19.168 -19.992
ATOM   4289 H1   TIP   642      -6.495 -18.802 -20.873
ATOM   4290 H2   TIP   642      -6.439 -18.406 -19.413
ATOM   4291 O    TIP   643     -16.803  10.989   2.259
ATOM   4292 H1   TIP   643     -15.876  10.874   2.048
ATOM   4293 H2   TIP   643     -17.082  11.730   1.721
ATOM   4294 O    TIP   644      -4.058  11.282  -3.639
ATOM   4295 H1   TIP   644      -3.620  11.096  -4.469
ATOM   4296 H2   TIP   644      -3.593  12.041  -3.287
ATOM   4297 O    TIP   645      11.798   4.234   2.053
ATOM   4298 H1   TIP   645      10.976   4.693   1.881
ATOM   4299 H2   TIP   645      12.465   4.919   2.031
ATOM   4300 O    TIP   646      25.310  -9.608  -5.943
ATOM   4301 H1   TIP   646      26.027 -10.193  -5.699
ATOM   4302 H2   TIP   646      24.860  -9.423  -5.119
ATOM   4303 O    TIP   647     -18.377   0.264   0.016
ATOM   4304 H1   TIP   647     -18.193  -0.431   0.648
ATOM   4305 H2   TIP   647     -17.738   0.947   0.217
ATOM   4306 O    TIP   648      -4.702  -2.220 -17.039
ATOM   4307 H1   TIP   648      -4.835  -1.282 -17.172
ATOM   4308 H2   TIP   648      -4.418  -2.546 -17.893
ATOM   4309 O    TIP   649     -10.546 -15.984  19.218
ATOM   4310 H1   TIP   649      -9.617 -16.200  19.298
ATOM   4311 H2   TIP   649     -10.602 -15.453  18.424
ATOM   4312 O    TIP   650       2.753 -26.440 -14.355
ATOM   4313 H1   TIP   650       2.180 -26.456 -13.589
ATOM   4314 H2   TIP   650       3.603 -26.731 -14.026
ATOM   4315 O    TIP   651     -23.718 -15.632 -10.092
ATOM   4316 H1   TIP   651     -23.337 -16.387 -10.541
ATOM   4317 H2   TIP   651     -22.966 -15.153  -9.745
ATOM   4318 O    TIP   652      20.659 -11.022 -19.609
ATOM   4319 H1   TIP   652      20.352 -10.143 -19.832
ATOM   4320 H2   TIP   652      20.903 -11.411 -20.448
ATOM   4321 O    TIP   653       4.358 -15.333  18.520
ATOM   4322 H1   TIP   653       4.396 -14.381  18.611
ATOM   4323 H2   TIP   653       4.737 -15.667  19.332
ATOM   4324 O    TIP   654      25.849   4.358 -14.801
ATOM   4325 H1   TIP   654      25.842   5.308 -14.922
ATOM   4326 H2   TIP   654      26.501   4.041 -15.426
ATOM   4327 O    TIP   655      -0.487  28.705   6.609
ATOM   4328 H1   TIP   655      -0.877  28.304   7.386
ATOM   4329 H2   TIP   655       0.452  28.544   6.700
ATOM   4330 O    TIP   656     -13.346 -17.185  17.058
ATOM   4331 H1   TIP   656     -12.575 -16.649  16.875
ATOM   4332 H2   TIP   656     -13.104 -18.063  16.764
ATOM   4333 O    TIP   657      13.127  13.294 -21.542
ATOM   4334 H1   TIP   657      12.249  13.309 -21.924
ATOM   4335 H2   TIP   657      13.488  12.446 -21.801
ATOM   4336 O    TIP   658     -12.720  -7.264 -22.201
ATOM   4337 H1   TIP   658     -13.031  -7.690 -22.999
ATOM   4338 H2   TIP   658     -12.168  -7.921 -21.776
ATOM   4339 O    TIP   659       2.922 -17.858 -16.558
ATOM   4340 H1   TIP   659       2.816 -17.661 -17.489
ATOM   4341 H2   TIP   659       2.946 -17.002 -16.132
ATOM   4342 O    TIP   660      13.248   6.629  -2.824
ATOM   4343 H1   TIP   660      14.062   6.961  -3.200
ATOM   4344 H2   TIP   660      12.600   7.307  -3.014
ATOM   4345 O    TIP   661      -1.455 -27.886   1.719
ATOM   4346 H1   TIP   661      -1.880 -28.664   1.359
ATOM   4347 H2   TIP   661      -1.643 -27.922   2.657
ATOM   4348 O    TIP   662       1.746  -1.217   8.197
ATOM   4349 H1   TIP   662       2.141  -2.014   8.549
ATOM   4350 H2   TIP   662       2.299  -0.982   7.453
ATOM   4351 O    TIP   663       3.396  18.237  -9.855
ATOM   4352 H1   TIP   663       2.463  18.344 -10.041
ATOM   4353 H2   TIP   663       3.538  18.726  -9.045
ATOM   4354 O    TIP   664     -14.948   0.681 -21.895
ATOM   4355 H1   TIP   664     -14.941   0.603 -22.849
ATOM   4356 H2   TIP   664     -15.369   1.524 -21.726
ATOM   4357 O    TIP   665      17.150 -13.991   3.655
ATOM   4358 H1   TIP   665      16.203 -13.996   3.797
ATOM   4359 H2   TIP   665      17.252 -13.816   2.720
ATOM   4360 O    TIP   666     -11.447  -9.290 -21.230
ATOM   4361 H1   TIP   666     -11.273 -10.083 -21.737
ATOM   4362 H2   TIP   666     -11.980  -9.588 -20.493
ATOM   4363 O    TIP   667       7.949  11.584  -5.351
ATOM   4364 H1   TIP   667       8.105  12.217  -4.651
ATOM   4365 H2   TIP   667       8.357  10.776  -5.039
ATOM   4366 O    TIP   668      20.131  -7.893 -24.164
ATOM   4367 H1   TIP   668      20.102  -7.169 -23.540
ATOM   4368 H2   TIP   668      19.213  -8.089 -24.349
ATOM   4369 O    TIP   669      27.691 -15.443   1.710
ATOM   4370 H1   TIP   669      27.571 -16.326   1.363
ATOM   4371 H2   TIP   669      26.914 -15.288   2.247
ATOM   4372 O    TIP   670      -4.245 -30.101 -12.807
ATOM   4373 H1   TIP   670      -5.124 -30.464 -12.704
ATOM   4374 H2   TIP   670      -3.798 -30.713 -13.391
ATOM   4375 O    TIP   671     -10.607 -19.009  12.345
ATOM   4376 H1   TIP   671     -10.386 -19.783  12.863
ATOM   4377 H2   TIP   671      -9.764 -18.599  12.153
ATOM   4378 O    TIP   672     -11.349  10.316   3.062
ATOM   4379 H1   TIP   672     -10.808  10.263   2.274
ATOM   4380 H2   TIP   672     -11.494  11.253   3.192
ATOM   4381 O    TIP   673     -20.404 -27.195 -13.542
ATOM   4382 H1   TIP   673     -20.637 -26.280 -13.698
ATOM   4383 H2   TIP   673     -20.235 -27.243 -12.601
ATOM   4384 O    TIP   674      -9.332  -2.748   8.918
ATOM   4385 H1   TIP   674      -9.855  -2.269   9.560
ATOM   4386 H2   TIP   674      -8.577  -2.183   8.753
ATOM   4387 O    TIP   675      23.343  -7.421  -9.552
ATOM   4388 H1   TIP   675      23.491  -6.773  -8.863
ATOM   4389 H2   TIP   675      23.617  -8.252  -9.165
ATOM   4390 O    TIP   676      14.729 -25.630   4.131
ATOM   4391 H1   TIP   676      15.016 -26.103   3.349
ATOM   4392 H2   TIP   676      15.399 -25.820   4.787
ATOM   4393 O    TIP   677     -12.148  18.222  -3.549
ATOM   4394 H1   TIP   677     -12.804  17.695  -4.005
ATOM   4395 H2   TIP   677     -11.432  18.313  -4.177
ATOM   4396 O    TIP   678      17.304 -25.307 -15.067
ATOM   4397 H1   TIP   678      17.862 -25.892 -15.578
ATOM   4398 H2   TIP   678      17.144 -24.561 -15.644
ATOM   4399 O    TIP   679      15.567  -7.902   3.708
ATOM   4400 H1   TIP   679      16.376  -8.405   3.619
ATOM   4401 H2   TIP   679      15.716  -7.338   4.466
ATOM   4402 O    TIP   680     -12.265   6.944 -11.229
ATOM   4403 H1   TIP   680     -11.456   6.761 -11.706
ATOM   4404 H2   TIP   680     -12.662   6.085 -11.089
ATOM   4405 O    TIP   681      -8.421 -30.175   1.479
ATOM   4406 H1   TIP   681      -8.021 -30.449   0.653
ATOM   4407 H2   TIP   681      -7.960 -30.680   2.148
ATOM   4408 O    TIP   682       5.739 -21.338   8.752
ATOM   4409 H1   TIP   682       6.370 -22.053   8.836
ATOM   4410 H2   TIP   682       5.040 -21.697   8.205
ATOM   4411 O    TIP   683     -11.872 -13.660 -21.170
ATOM   4412 H1   TIP   683     -11.591 -12.851 -21.597
ATOM   4413 H2   TIP   683     -12.774 -13.488 -20.899
ATOM   4414 O    TIP   684      -4.366 -19.884   6.174
ATOM   4415 H1   TIP   684      -3.959 -20.130   7.005
ATOM   4416 H2   TIP   684      -4.985 -19.192   6.404
ATOM   4417 O    TIP   685     -26.975  -0.641  -8.801
ATOM   4418 H1   TIP   685     -26.358  -0.771  -8.081
ATOM   4419 H2   TIP   685     -26.688  -1.254  -9.477
ATOM   4420 O    TIP   686      21.815   7.587 -14.074
ATOM   4421 H1   TIP   686      22.156   6.739 -14.359
ATOM   4422 H2   TIP   686      22.115   8.203 -14.742
ATOM   4423 O    TIP   687      24.912 -22.335  -2.030
ATOM   4424 H1   TIP   687      25.311 -21.586  -2.474
ATOM   4425 H2   TIP   687      24.868 -23.016  -2.700
ATOM   4426 O    TIP   688       8.585   8.102 -11.239
ATOM   4427 H1   TIP   688       8.682   7.401 -11.884
ATOM   4428 H2   TIP   688       9.443   8.526 -11.215
ATOM   4429 O    TIP   689      12.926 -19.013 -20.197
ATOM   4430 H1   TIP   689      12.006 -19.155 -19.978
ATOM   4431 H2   TIP   689      13.089 -19.593 -20.941
ATOM   4432 O    TIP   690       6.431 -13.437  12.358
ATOM   4433 H1   TIP   690       5.565 -13.550  12.747
ATOM   4434 H2   TIP   690       6.445 -12.526  12.063
ATOM   4435 O    TIP   691     -19.645 -27.432 -10.839
ATOM   4436 H1   TIP   691     -19.088 -26.686 -11.061
ATOM   4437 H2   TIP   691     -19.136 -27.931 -10.201
ATOM   4438 O    TIP   692       4.569 -25.142 -15.944
ATOM   4439 H1   TIP   692       4.044 -25.682 -15.354
ATOM   4440 H2   TIP   692       4.931 -24.455 -15.384
ATOM   4441 O    TIP   693     -20.067  -7.306 -28.938
ATOM   4442 H1   TIP   693     -20.164  -6.674 -28.226
ATOM   4443 H2   TIP   693     -20.699  -7.023 -29.599
ATOM   4444 O    TIP   694      -9.636  -7.614 -23.611
ATOM   4445 H1   TIP   694      -8.755  -7.348 -23.348
ATOM   4446 H2   TIP   694     -10.125  -6.794 -23.677
ATOM   4447 O    TIP   695      -8.419 -31.025  -7.055
ATOM   4448 H1   TIP   695      -8.649 -30.248  -6.546
ATOM   4449 H2   TIP   695      -8.916 -30.937  -7.868
ATOM   4450 O    TIP   696      18.225   0.823   2.747
ATOM   4451 H1   TIP   696      18.991   0.858   3.319
ATOM   4452 H2   TIP   696      17.636   1.494   3.092
ATOM   4453 O    TIP   697     -25.904 -20.909 -16.728
ATOM   4454 H1   TIP   697     -26.568 -21.566 -16.935
ATOM   4455 H2   TIP   697     -26.136 -20.599 -15.853
ATOM   4456 O    TIP   698       4.630  13.172 -11.392
ATOM   4457 H1   TIP   698       5.328  12.737 -10.903
ATOM   4458 H2   TIP   698       4.457  13.975 -10.901
ATOM   4459 O    TIP   699      14.152   5.560  -6.917
ATOM   4460 H1   TIP   699      14.746   5.524  -6.168
ATOM   4461 H2   TIP   699      13.548   4.831  -6.780
ATOM   4462 O    TIP   700      11.145 -27.904  -0.146
ATOM   4463 H1   TIP   700      11.911 -27.452  -0.500
ATOM   4464 H2   TIP   700      10.847 -28.466  -0.861
ATOM   4465 O    TIP   701     -23.291 -23.122 -13.075
ATOM   4466 H1   TIP   701     -23.988 -22.845 -13.670
ATOM   4467 H2   TIP   701     -23.725 -23.231 -12.230
ATOM   4468 O    TIP   702      -9.937 -12.504  14.064
ATOM   4469 H1   TIP   702      -9.458 -12.580  14.889
ATOM   4470 H2   TIP   702     -10.094 -11.565  13.963
ATOM   4471 O    TIP   703       5.595  -4.902  10.361
ATOM   4472 H1   TIP   703       5.478  -5.828  10.151
ATOM   4473 H2   TIP   703       6.529  -4.741  10.227
ATOM   4474 O    TIP   704     -16.643 -23.491  -9.730
ATOM   4475 H1   TIP   704     -16.722 -24.106 -10.458
ATOM   4476 H2   TIP   704     -17.246 -23.826  -9.066
ATOM   4477 O    TIP   705      23.349  -0.943   0.139
ATOM   4478 H1   TIP   705      23.688  -1.786  -0.160
ATOM   4479 H2   TIP   705      24.112  -0.489   0.494
ATOM   4480 O    TIP   706      17.989   4.844 -20.794
ATOM   4481 H1   TIP   706      18.905   4.897 -21.064
ATOM   4482 H2   TIP   706      17.838   5.646 -20.294
ATOM   4483 O    TIP   707     -13.303  -0.187 -19.573
ATOM   4484 H1   TIP   707     -12.725  -0.798 -20.029
ATOM   4485 H2   TIP   707     -13.782   0.258 -20.272
ATOM   4486 O    TIP   708       0.793  18.304 -10.803
ATOM   4487 H1   TIP   708       0.503  17.409 -10.631
ATOM   4488 H2   TIP   708       0.129  18.856 -10.389
ATOM   4489 O    TIP   709      12.351   3.439  -6.278
ATOM   4490 H1   TIP   709      12.294   3.673  -5.352
ATOM   4491 H2   TIP   709      11.503   3.043  -6.478
ATOM   4492 O    TIP   710      -3.556 -27.743 -20.797
ATOM   4493 H1   TIP   710      -4.403 -27.402 -21.084
ATOM   4494 H2   TIP   710      -3.044 -26.964 -20.579
ATOM   4495 O    TIP   711     -17.014  -0.053 -13.591
ATOM   4496 H1   TIP   711     -17.893  -0.330 -13.849
ATOM   4497 H2   TIP   711     -16.485  -0.166 -14.381
ATOM   4498 O    TIP   712      -9.588 -14.817   7.841
ATOM   4499 H1   TIP   712      -9.793 -15.190   8.698
ATOM   4500 H2   TIP   712      -9.183 -13.973   8.036
ATOM   4501 O    TIP   713     -10.977 -29.666  -3.651
ATOM   4502 H1   TIP   713     -11.322 -30.558  -3.620
ATOM   4503 H2   TIP   713     -11.749 -29.106  -3.574
ATOM   4504 O    TIP   714      -6.413 -12.440 -19.335
ATOM   4505 H1   TIP   714      -6.132 -12.414 -20.249
ATOM   4506 H2   TIP   714      -6.547 -11.522 -19.099
ATOM   4507 O    TIP   715       7.918  23.416   7.739
ATOM   4508 H1   TIP   715       8.633  22.893   8.102
ATOM   4509 H2   TIP   715       7.341  23.586   8.483
ATOM   4510 O    TIP   716     -15.317 -22.146  -3.794
ATOM   4511 H1   TIP   716     -15.836 -21.595  -3.208
ATOM   4512 H2   TIP   716     -15.897 -22.323  -4.534
ATOM   4513 O    TIP   717      -4.895 -19.462 -24.228
ATOM   4514 H1   TIP   717      -4.630 -18.796 -23.593
ATOM   4515 H2   TIP   717      -4.384 -20.236 -23.993
ATOM   4516 O    TIP   718      -6.278   5.636   2.104
ATOM   4517 H1   TIP   718      -7.109   5.206   1.903
ATOM   4518 H2   TIP   718      -6.441   6.107   2.921
ATOM   4519 O    TIP   719       8.902 -24.937   2.239
ATOM   4520 H1   TIP   719       9.555 -24.620   1.617
ATOM   4521 H2   TIP   719       8.896 -24.282   2.937
ATOM   4522 O    TIP   720       1.338  26.714 -13.526
ATOM   4523 H1   TIP   720       1.175  27.072 -12.654
ATOM   4524 H2   TIP   720       1.603  27.469 -14.050
ATOM   4525 O    TIP   721      -3.804   4.307   1.268
ATOM   4526 H1   TIP   721      -4.502   4.314   0.614
ATOM   4527 H2   TIP   721      -4.243   4.077   2.087
ATOM   4528 O    TIP   722     -22.258   2.038  -5.137
ATOM   4529 H1   TIP   722     -22.786   1.807  -4.373
ATOM   4530 H2   TIP   722     -22.564   2.909  -5.386
ATOM   4531 O    TIP   723      19.912   4.839 -13.704
ATOM   4532 H1   TIP   723      19.061   5.176 -13.982
ATOM   4533 H2   TIP   723      20.547   5.332 -14.222
ATOM   4534 O    TIP   724     -16.664  -4.308   5.345
ATOM   4535 H1   TIP   724     -15.998  -4.419   4.667
ATOM   4536 H2   TIP   724     -16.625  -5.117   5.855
ATOM   4537 O    TIP   725      21.477   2.490  -4.114
ATOM   4538 H1   TIP   725      22.408   2.670  -4.243
ATOM   4539 H2   TIP   725      21.029   3.164  -4.624
ATOM   4540 O    TIP   726     -10.402   2.017   5.188
ATOM   4541 H1   TIP   726     -11.081   2.607   4.862
ATOM   4542 H2   TIP   726     -10.308   1.357   4.501
ATOM   4543 O    TIP   727       5.755  11.748   2.023
ATOM   4544 H1   TIP   727       5.599  12.430   1.370
ATOM   4545 H2   TIP   727       6.689  11.815   2.223
ATOM   4546 O    TIP   728       4.478 -22.386   1.431
ATOM   4547 H1   TIP   728       4.019 -21.740   1.968
ATOM   4548 H2   TIP   728       3.848 -22.627   0.752
ATOM   4549 O    TIP   729     -13.844 -22.063 -22.952
ATOM   4550 H1   TIP   729     -12.994 -22.335 -22.605
ATOM   4551 H2   TIP   729     -13.792 -22.252 -23.889
ATOM   4552 O    TIP   730     -29.262 -18.577  -5.758
ATOM   4553 H1   TIP   730     -28.828 -18.916  -6.540
ATOM   4554 H2   TIP   730     -28.585 -18.588  -5.082
ATOM   4555 O    TIP   731       1.554  10.896   5.212
ATOM   4556 H1   TIP   731       1.800  10.941   4.288
ATOM   4557 H2   TIP   731       1.144  10.037   5.311
ATOM   4558 O    TIP   732      13.517  15.553   0.144
ATOM   4559 H1   TIP   732      13.153  14.815  -0.345
ATOM   4560 H2   TIP   732      13.322  16.319  -0.395
ATOM   4561 O    TIP   733      17.947   4.654  -0.775
ATOM   4562 H1   TIP   733      18.026   5.550  -1.101
ATOM   4563 H2   TIP   733      18.273   4.108  -1.490
ATOM   4564 O    TIP   734       3.915  -1.660 -18.214
ATOM   4565 H1   TIP   734       3.295  -1.968 -18.875
ATOM   4566 H2   TIP   734       3.618  -2.065 -17.398
ATOM   4567 O    TIP   735     -18.630   4.340 -23.400
ATOM   4568 H1   TIP   735     -18.665   5.294 -23.333
ATOM   4569 H2   TIP   735     -18.474   4.169 -24.328
ATOM   4570 O    TIP   736     -21.179  19.565 -13.393
ATOM   4571 H1   TIP   736     -20.479  19.152 -12.888
ATOM   4572 H2   TIP   736     -20.746  20.272 -13.872
ATOM   4573 O    TIP   737      -5.579  -8.126  13.768
ATOM   4574 H1   TIP   737      -6.311  -7.597  14.085
ATOM   4575 H2   TIP   737      -4.900  -8.021  14.434
ATOM   4576 O    TIP   738      -5.347 -14.150  11.235
ATOM   4577 H1   TIP   738      -5.611 -13.236  11.137
ATOM   4578 H2   TIP   738      -5.727 -14.593  10.477
ATOM   4579 O    TIP   739       9.672 -19.601  15.055
ATOM   4580 H1   TIP   739       9.878 -20.223  15.752
ATOM   4581 H2   TIP   739      10.483 -19.110  14.923
ATOM   4582 O    TIP   740      10.419 -30.938   3.155
ATOM   4583 H1   TIP   740       9.748 -30.777   2.491
ATOM   4584 H2   TIP   740      11.181 -30.444   2.852
ATOM   4585 O    TIP   741       9.882  12.137  -9.024
ATOM   4586 H1   TIP   741       9.193  12.254  -8.369
ATOM   4587 H2   TIP   741      10.263  11.283  -8.823
ATOM   4588 O    TIP   742       4.325 -13.491  13.905
ATOM   4589 H1   TIP   742       3.689 -13.633  14.607
ATOM   4590 H2   TIP   742       4.638 -12.597  14.042
ATOM   4591 O    TIP   743     -16.296 -20.879 -18.777
ATOM   4592 H1   TIP   743     -16.991 -21.481 -18.510
ATOM   4593 H2   TIP   743     -15.548 -21.119 -18.232
ATOM   4594 O    TIP   744     -19.226   8.143 -14.380
ATOM   4595 H1   TIP   744     -18.714   7.805 -13.645
ATOM   4596 H2   TIP   744     -19.083   9.089 -14.358
ATOM   4597 O    TIP   745     -16.771 -25.546  -5.970
ATOM   4598 H1   TIP   745     -16.046 -25.863  -6.507
ATOM   4599 H2   TIP   745     -17.498 -25.443  -6.583
ATOM   4600 O    TIP   746      -4.748 -28.121   4.395
ATOM   4601 H1   TIP   746      -5.589 -27.699   4.221
ATOM   4602 H2   TIP   746      -4.958 -28.838   4.993
ATOM   4603 O    TIP   747       8.591  26.726  -5.710
ATOM   4604 H1   TIP   747       8.857  26.912  -6.610
ATOM   4605 H2   TIP   747       8.908  25.839  -5.544
ATOM   4606 O    TIP   748      -4.572  26.455  -5.493
ATOM   4607 H1   TIP   748      -5.497  26.452  -5.251
ATOM   4608 H2   TIP   748      -4.107  26.565  -4.663
ATOM   4609 O    TIP   749       2.732  -1.673  17.643
ATOM   4610 H1   TIP   749       3.484  -1.110  17.824
ATOM   4611 H2   TIP   749       1.973  -1.148  17.897
ATOM   4612 O    TIP   750       7.550 -25.028 -16.740
ATOM   4613 H1   TIP   750       7.949 -24.223 -17.070
ATOM   4614 H2   TIP   750       7.079 -24.758 -15.952
ATOM   4615 O    TIP   751     -14.000   3.505 -23.295
ATOM   4616 H1   TIP   751     -14.737   3.554 -22.687
ATOM   4617 H2   TIP   751     -13.958   4.374 -23.694
ATOM   4618 O    TIP   752       3.185  10.801   7.519
ATOM   4619 H1   TIP   752       2.489  11.044   6.909
ATOM   4620 H2   TIP   752       3.355  11.600   8.019
ATOM   4621 O    TIP   753     -13.179  -4.893 -15.737
ATOM   4622 H1   TIP   753     -14.036  -4.878 -15.310
ATOM   4623 H2   TIP   753     -13.326  -4.475 -16.585
ATOM   4624 O    TIP   754      16.900  18.477  -6.107
ATOM   4625 H1   TIP   754      17.662  19.055  -6.140
ATOM   4626 H2   TIP   754      16.667  18.439  -5.179
ATOM   4627 O    TIP   755       5.490   3.420   7.290
ATOM   4628 H1   TIP   755       6.135   4.127   7.322
ATOM   4629 H2   TIP   755       5.365   3.250   6.357
ATOM   4630 O    TIP   756     -23.612 -22.379 -20.590
ATOM   4631 H1   TIP   756     -22.908 -22.653 -21.178
ATOM   4632 H2   TIP   756     -23.682 -23.087 -19.951
ATOM   4633 O    TIP   757      19.683  -6.870 -16.644
ATOM   4634 H1   TIP   757      19.482  -7.713 -16.239
ATOM   4635 H2   TIP   757      18.839  -6.547 -16.958
ATOM   4636 O    TIP   758       8.979   1.209   5.037
ATOM   4637 H1   TIP   758       9.748   1.284   5.602
ATOM   4638 H2   TIP   758       9.336   1.034   4.167
ATOM   4639 O    TIP   759       8.978  24.557  -4.034
ATOM   4640 H1   TIP   759       9.927  24.491  -3.936
ATOM   4641 H2   TIP   759       8.682  23.651  -4.124
ATOM   4642 O    TIP   760       8.708 -30.197   1.087
ATOM   4643 H1   TIP   760       8.196 -30.371   0.297
ATOM   4644 H2   TIP   760       8.487 -29.296   1.323
ATOM   4645 O    TIP   761       1.956  16.992  -0.262
ATOM   4646 H1   TIP   761       1.526  16.270   0.196
ATOM   4647 H2   TIP   761       2.887  16.773  -0.236
ATOM   4648 O    TIP   762     -18.421  12.194  -6.779
ATOM   4649 H1   TIP   762     -18.143  13.079  -6.547
ATOM   4650 H2   TIP   762     -19.132  11.997  -6.170
ATOM   4651 O    TIP   763     -16.976 -21.208  -1.021
ATOM   4652 H1   TIP   763     -17.616 -21.560  -1.640
ATOM   4653 H2   TIP   763     -17.499 -20.913  -0.275
ATOM   4654 O    TIP   764       4.305   7.563   5.387
ATOM   4655 H1   TIP   764       3.730   7.732   4.641
ATOM   4656 H2   TIP   764       4.857   8.342   5.447
ATOM   4657 O    TIP   765       0.534 -15.535  11.639
ATOM   4658 H1   TIP   765       1.250 -16.013  12.058
ATOM   4659 H2   TIP   765       0.881 -15.281  10.785
ATOM   4660 O    TIP   766       5.355 -26.854 -13.761
ATOM   4661 H1   TIP   766       5.875 -26.102 -13.480
ATOM   4662 H2   TIP   766       5.787 -27.162 -14.557
ATOM   4663 O    TIP   767      23.762  -7.741   0.238
ATOM   4664 H1   TIP   767      24.367  -8.287   0.740
ATOM   4665 H2   TIP   767      23.007  -8.305   0.074
ATOM   4666 O    TIP   768      -6.049 -24.945  20.372
ATOM   4667 H1   TIP   768      -5.797 -24.357  19.659
ATOM   4668 H2   TIP   768      -5.421 -24.760  21.069
ATOM   4669 O    TIP   769      21.020 -11.769 -14.501
ATOM   4670 H1   TIP   769      21.492 -12.473 -14.057
ATOM   4671 H2   TIP   769      20.099 -12.026 -14.447
ATOM   4672 O    TIP   770       8.682  -5.726   9.972
ATOM   4673 H1   TIP   770       8.314  -5.061   9.390
ATOM   4674 H2   TIP   770       9.627  -5.667   9.836
ATOM   4675 O    TIP   771       3.143 -26.638   1.115
ATOM   4676 H1   TIP   771       3.283 -25.821   1.594
ATOM   4677 H2   TIP   771       2.196 -26.684   0.990
ATOM   4678 O    TIP   772      22.134 -25.246 -11.527
ATOM   4679 H1   TIP   772      21.570 -26.015 -11.604
ATOM   4680 H2   TIP   772      21.535 -24.502 -11.584
ATOM   4681 O    TIP   773      22.119   6.767  -5.447
ATOM   4682 H1   TIP   773      21.638   7.374  -6.010
ATOM   4683 H2   TIP   773      21.667   5.930  -5.556
ATOM   4684 O    TIP   774     -16.648 -15.438   3.170
ATOM   4685 H1   TIP   774     -16.952 -15.476   4.076
ATOM   4686 H2   TIP   774     -16.265 -14.565   3.081
ATOM   4687 O    TIP   775       8.626  -2.051 -19.051
ATOM   4688 H1   TIP   775       7.854  -2.344 -19.534
ATOM   4689 H2   TIP   775       8.532  -1.100 -19.000
ATOM   4690 O    TIP   776      -3.309 -10.781 -22.624
ATOM   4691 H1   TIP   776      -2.716 -10.359 -23.246
ATOM   4692 H2   TIP   776      -2.928 -11.646 -22.479
ATOM   4693 O    TIP   777     -12.351  29.520   1.404
ATOM   4694 H1   TIP   777     -11.495  29.250   1.735
ATOM   4695 H2   TIP   777     -12.931  28.788   1.614
ATOM   4696 O    TIP   778      23.012   4.957 -14.532
ATOM   4697 H1   TIP   778      23.924   4.727 -14.707
ATOM   4698 H2   TIP   778      22.505   4.380 -15.103
ATOM   4699 O    TIP   779     -13.606   9.761 -10.028
ATOM   4700 H1   TIP   779     -13.777  10.459 -10.660
ATOM   4701 H2   TIP   779     -13.505   8.973 -10.562
ATOM   4702 O    TIP   780      17.070 -21.228 -15.760
ATOM   4703 H1   TIP   780      16.430 -21.229 -15.048
ATOM   4704 H2   TIP   780      16.627 -20.782 -16.481
ATOM   4705 O    TIP   781      21.366 -22.591   4.136
ATOM   4706 H1   TIP   781      20.566 -22.496   3.620
ATOM   4707 H2   TIP   781      22.010 -22.938   3.519
ATOM   4708 O    TIP   782     -25.503   0.196  -1.467
ATOM   4709 H1   TIP   782     -25.150   0.688  -0.726
ATOM   4710 H2   TIP   782     -25.337   0.753  -2.228
ATOM   4711 O    TIP   783       5.726 -22.021 -16.546
ATOM   4712 H1   TIP   783       4.984 -21.440 -16.377
ATOM   4713 H2   TIP   783       5.689 -22.668 -15.842
ATOM   4714 O    TIP   784     -29.174  -3.770  -5.228
ATOM   4715 H1   TIP   784     -28.495  -3.096  -5.216
ATOM   4716 H2   TIP   784     -29.962  -3.324  -4.920
ATOM   4717 O    TIP   785      -9.543  -4.859  10.936
ATOM   4718 H1   TIP   785      -9.294  -4.242  10.248
ATOM   4719 H2   TIP   785     -10.488  -4.743  11.032
ATOM   4720 O    TIP   786      28.503  11.487 -13.156
ATOM   4721 H1   TIP   786      28.396  11.933 -12.316
ATOM   4722 H2   TIP   786      27.609  11.304 -13.447
ATOM   4723 O    TIP   787       8.770 -27.378   0.987
ATOM   4724 H1   TIP   787       9.683 -27.494   0.725
ATOM   4725 H2   TIP   787       8.744 -26.511   1.390
ATOM   4726 O    TIP   788      17.719   6.665 -14.624
ATOM   4727 H1   TIP   788      17.617   6.500 -15.561
ATOM   4728 H2   TIP   788      16.843   6.540 -14.261
ATOM   4729 O    TIP   789      15.497   4.802   3.733
ATOM   4730 H1   TIP   789      15.610   4.898   2.788
ATOM   4731 H2   TIP   789      14.741   5.350   3.942
ATOM   4732 O    TIP   790      11.468  -8.125   5.348
ATOM   4733 H1   TIP   790      11.572  -8.339   4.421
ATOM   4734 H2   TIP   790      12.359  -8.126   5.697
ATOM   4735 O    TIP   791     -22.327  -7.008  -2.116
ATOM   4736 H1   TIP   791     -23.196  -7.399  -2.029
ATOM   4737 H2   TIP   791     -22.479  -6.182  -2.574
ATOM   4738 O    TIP   792      16.264   3.017  -4.162
ATOM   4739 H1   TIP   792      16.161   3.969  -4.188
ATOM   4740 H2   TIP   792      17.112   2.879  -3.742
ATOM   4741 O    TIP   793      -4.298   3.817   7.414
ATOM   4742 H1   TIP   793      -5.194   4.019   7.146
ATOM   4743 H2   TIP   793      -4.344   3.734   8.366
ATOM   4744 O    TIP   794       3.891  -6.200   6.524
ATOM   4745 H1   TIP   794       4.149  -5.983   5.629
ATOM   4746 H2   TIP   794       4.447  -6.942   6.762
ATOM   4747 O    TIP   795      -4.534   9.592 -12.296
ATOM   4748 H1   TIP   795      -4.234  10.423 -12.663
ATOM   4749 H2   TIP   795      -4.097   8.924 -12.825
ATOM   4750 O    TIP   796     -11.960 -16.030   6.716
ATOM   4751 H1   TIP   796     -11.017 -15.942   6.854
ATOM   4752 H2   TIP   796     -12.039 -16.576   5.934
ATOM   4753 O    TIP   797      -2.685  25.903   5.013
ATOM   4754 H1   TIP   797      -1.901  26.392   4.764
ATOM   4755 H2   TIP   797      -2.360  25.192   5.564
ATOM   4756 O    TIP   798       5.342  15.372   8.830
ATOM   4757 H1   TIP   798       6.171  15.688   8.472
ATOM   4758 H2   TIP   798       4.806  15.178   8.061
ATOM   4759 O    TIP   799       3.558 -25.100   5.933
ATOM   4760 H1   TIP   799       4.303 -24.936   5.356
ATOM   4761 H2   TIP   799       3.821 -24.734   6.777
ATOM   4762 O    TIP   800      11.186   8.555   4.725
ATOM   4763 H1   TIP   800      10.698   9.342   4.966
ATOM   4764 H2   TIP   800      11.209   8.570   3.769
ATOM   4765 O    TIP   801       3.696   4.913 -18.573
ATOM   4766 H1   TIP   801       3.185   4.500 -19.269
ATOM   4767 H2   TIP   801       3.056   5.415 -18.070
ATOM   4768 O    TIP   802       1.334 -13.073 -21.426
ATOM   4769 H1   TIP   802       0.938 -13.542 -22.160
ATOM   4770 H2   TIP   802       0.594 -12.673 -20.968
ATOM   4771 O    TIP   803       2.965  -3.547  10.157
ATOM   4772 H1   TIP   803       3.865  -3.834  10.314
ATOM   4773 H2   TIP   803       2.532  -4.310   9.775
ATOM   4774 O    TIP   804       1.713  30.742 -17.389
ATOM   4775 H1   TIP   804       1.921  31.293 -16.635
ATOM   4776 H2   TIP   804       2.504  30.762 -17.927
ATOM   4777 O    TIP   805      11.900   7.593   1.996
ATOM   4778 H1   TIP   805      12.467   7.078   1.423
ATOM   4779 H2   TIP   805      11.779   8.422   1.533
ATOM   4780 O    TIP   806       7.364 -24.659 -20.015
ATOM   4781 H1   TIP   806       7.351 -23.800 -19.594
ATOM   4782 H2   TIP   806       6.540 -24.701 -20.500
ATOM   4783 O    TIP   807      15.121   6.497 -18.342
ATOM   4784 H1   TIP   807      14.238   6.236 -18.603
ATOM   4785 H2   TIP   807      15.000   7.324 -17.876
ATOM   4786 O    TIP   808     -14.117  27.016 -13.081
ATOM   4787 H1   TIP   808     -13.279  26.611 -13.301
ATOM   4788 H2   TIP   808     -13.945  27.957 -13.113
ATOM   4789 O    TIP   809      20.229   1.980 -13.931
ATOM   4790 H1   TIP   809      20.060   2.915 -13.817
ATOM   4791 H2   TIP   809      19.363   1.574 -13.900
ATOM   4792 O    TIP   810      10.033 -10.368   9.657
ATOM   4793 H1   TIP   810       9.718 -11.174   9.248
ATOM   4794 H2   TIP   810       9.238  -9.875   9.860
ATOM   4795 O    TIP   811      12.255 -27.865 -13.186
ATOM   4796 H1   TIP   811      11.980 -27.693 -14.086
ATOM   4797 H2   TIP   811      13.177 -27.609 -13.164
ATOM   4798 O    TIP   812      17.957 -26.204  -5.142
ATOM   4799 H1   TIP   812      17.283 -26.527  -5.739
ATOM   4800 H2   TIP   812      18.525 -26.958  -4.988
ATOM   4801 O    TIP   813      20.514 -25.075   2.047
ATOM   4802 H1   TIP   813      20.630 -24.193   1.696
ATOM   4803 H2   TIP   813      19.567 -25.169   2.154
ATOM   4804 O    TIP   814      -1.612   9.046   1.482
ATOM   4805 H1   TIP   814      -1.982   9.555   0.761
ATOM   4806 H2   TIP   814      -1.896   8.148   1.313
ATOM   4807 O    TIP   815      -0.747 -27.000   7.206
ATOM   4808 H1   TIP   815       0.058 -26.488   7.275
ATOM   4809 H2   TIP   815      -1.109 -26.767   6.352
ATOM   4810 O    TIP   816      -2.726  13.844  -3.713
ATOM   4811 H1   TIP   816      -3.672  13.941  -3.821
ATOM   4812 H2   TIP   816      -2.407  13.608  -4.584
ATOM   4813 O    TIP   817     -12.082   6.854   5.646
ATOM   4814 H1   TIP   817     -12.806   6.323   5.977
ATOM   4815 H2   TIP   817     -12.410   7.226   4.828
ATOM   4816 O    TIP   818       0.917   5.246   0.213
ATOM   4817 H1   TIP   818       0.402   4.517  -0.133
ATOM   4818 H2   TIP   818       0.991   5.858  -0.519
ATOM   4819 O    TIP   819     -13.634  29.588  -4.458
ATOM   4820 H1   TIP   819     -13.051  29.954  -5.122
ATOM   4821 H2   TIP   819     -13.739  28.670  -4.710
ATOM   4822 O    TIP   820       0.207  17.871   8.308
ATOM   4823 H1   TIP   820      -0.095  18.513   8.950
ATOM   4824 H2   TIP   820       0.699  17.231   8.821
ATOM   4825 O    TIP   821     -14.412 -27.770 -14.366
ATOM   4826 H1   TIP   821     -14.095 -27.907 -13.474
ATOM   4827 H2   TIP   821     -13.624 -27.572 -14.873
ATOM   4828 O    TIP   822     -21.663  -6.919 -20.049
ATOM   4829 H1   TIP   822     -21.695  -7.359 -19.200
ATOM   4830 H2   TIP   822     -22.553  -6.596 -20.186
ATOM   4831 O    TIP   823      15.648  -3.531 -18.508
ATOM   4832 H1   TIP   823      15.299  -2.713 -18.154
ATOM   4833 H2   TIP   823      15.001  -4.193 -18.267
ATOM   4834 O    TIP   824      -0.699  25.509  -4.052
ATOM   4835 H1   TIP   824      -1.229  25.155  -4.766
ATOM   4836 H2   TIP   824      -0.926  26.438  -4.021
ATOM   4837 O    TIP   825       7.589  21.835  -5.196
ATOM   4838 H1   TIP   825       7.950  22.332  -5.929
ATOM   4839 H2   TIP   825       8.269  21.199  -4.977
ATOM   4840 O    TIP   826     -19.562 -22.397  -5.951
ATOM   4841 H1   TIP   826     -20.049 -21.622  -6.230
ATOM   4842 H2   TIP   826     -20.151 -22.847  -5.347
ATOM   4843 O    TIP   827      17.144  25.598   2.192
ATOM   4844 H1   TIP   827      17.238  26.504   1.897
ATOM   4845 H2   TIP   827      16.937  25.106   1.398
ATOM   4846 O    TIP   828     -21.237 -24.636 -13.948
ATOM   4847 H1   TIP   828     -22.037 -24.138 -13.780
ATOM   4848 H2   TIP   828     -20.950 -24.344 -14.813
ATOM   4849 O    TIP   829      18.917  -0.702 -26.786
ATOM   4850 H1   TIP   829      18.562  -0.052 -26.180
ATOM   4851 H2   TIP   829      18.905  -0.268 -27.639
ATOM   4852 O    TIP   830      16.678   7.543   3.323
ATOM   4853 H1   TIP   830      17.342   6.992   3.739
ATOM   4854 H2   TIP   830      16.008   7.661   3.996
ATOM   4855 O    TIP   831     -18.501 -25.397  -2.143
ATOM   4856 H1   TIP   831     -18.291 -25.979  -1.413
ATOM   4857 H2   TIP   831     -18.853 -25.977  -2.818
ATOM   4858 O    TIP   832      10.666 -13.232 -19.926
ATOM   4859 H1   TIP   832      11.564 -13.221 -19.597
ATOM   4860 H2   TIP   832      10.704 -13.777 -20.711
ATOM   4861 O    TIP   833       1.224 -27.885  -6.023
ATOM   4862 H1   TIP   833       1.835 -27.229  -6.358
ATOM   4863 H2   TIP   833       1.046 -27.611  -5.124
ATOM   4864 O    TIP   834      19.668 -11.703   5.336
ATOM   4865 H1   TIP   834      20.466 -11.188   5.447
ATOM   4866 H2   TIP   834      19.523 -11.721   4.390
ATOM   4867 O    TIP   835     -11.621  15.052   4.871
ATOM   4868 H1   TIP   835     -12.058  15.788   5.299
ATOM   4869 H2   TIP   835     -10.692  15.281   4.890
ATOM   4870 O    TIP   836       1.491  -5.322 -21.663
ATOM   4871 H1   TIP   836       0.619  -5.238 -21.278
ATOM   4872 H2   TIP   836       1.577  -6.254 -21.864
ATOM   4873 O    TIP   837      17.572  -2.427  11.333
ATOM   4874 H1   TIP   837      18.083  -3.180  11.036
ATOM   4875 H2   TIP   837      17.303  -2.655  12.223
ATOM   4876 O    TIP   838     -15.942   6.723 -17.687
ATOM   4877 H1   TIP   838     -16.862   6.829 -17.928
ATOM   4878 H2   TIP   838     -15.937   5.985 -17.078
ATOM   4879 O    TIP   839      -5.643  -2.757  10.925
ATOM   4880 H1   TIP   839      -4.773  -2.406  11.110
ATOM   4881 H2   TIP   839      -5.635  -2.941   9.986
ATOM   4882 O    TIP   840      14.165   1.838  20.876
ATOM   4883 H1   TIP   840      13.537   1.596  21.556
ATOM   4884 H2   TIP   840      14.656   2.569  21.252
ATOM   4885 O    TIP   841      -0.103  18.702  -7.366
ATOM   4886 H1   TIP   841      -0.602  19.030  -6.618
ATOM   4887 H2   TIP   841      -0.476  17.839  -7.544
ATOM   4888 O    TIP   842      -1.816 -23.117   9.764
ATOM   4889 H1   TIP   842      -2.393 -23.429   9.068
ATOM   4890 H2   TIP   842      -0.995 -23.589   9.625
ATOM   4891 O    TIP   843     -23.262 -12.882  -7.018
ATOM   4892 H1   TIP   843     -22.667 -12.132  -7.023
ATOM   4893 H2   TIP   843     -24.115 -12.515  -7.249
ATOM   4894 O    TIP   844      18.895  -9.367 -15.793
ATOM   4895 H1   TIP   844      19.230 -10.222 -15.524
ATOM   4896 H2   TIP   844      17.944  -9.454 -15.742
ATOM   4897 O    TIP   845      -0.877  13.669  -0.803
ATOM   4898 H1   TIP   845      -0.258  13.006  -1.108
ATOM   4899 H2   TIP   845      -0.771  14.397  -1.416
ATOM   4900 O    TIP   846      26.322 -11.753 -14.660
ATOM   4901 H1   TIP   846      27.065 -12.356 -14.658
ATOM   4902 H2   TIP   846      25.672 -12.174 -15.222
ATOM   4903 O    TIP   847      22.597 -22.002 -12.887
ATOM   4904 H1   TIP   847      23.251 -22.575 -13.286
ATOM   4905 H2   TIP   847      21.829 -22.559 -12.767
ATOM   4906 O    TIP   848       0.162   2.489  13.890
ATOM   4907 H1   TIP   848      -0.437   3.205  13.679
ATOM   4908 H2   TIP   848       0.809   2.500  13.184
ATOM   4909 O    TIP   849      12.572   6.269 -21.336
ATOM   4910 H1   TIP   849      13.416   6.719 -21.355
ATOM   4911 H2   TIP   849      12.766   5.410 -20.962
ATOM   4912 O    TIP   850      -9.850  23.595   0.003
ATOM   4913 H1   TIP   850     -10.666  23.165  -0.252
ATOM   4914 H2   TIP   850      -9.187  23.211  -0.570
ATOM   4915 O    TIP   851      16.497  -5.229   0.997
ATOM   4916 H1   TIP   851      17.105  -5.950   1.162
ATOM   4917 H2   TIP   851      15.883  -5.576   0.350
ATOM   4918 O    TIP   852     -20.049  -2.905   1.252
ATOM   4919 H1   TIP   852     -20.354  -2.169   1.782
ATOM   4920 H2   TIP   852     -20.076  -3.656   1.845
ATOM   4921 O    TIP   853      -9.528  29.189 -24.773
ATOM   4922 H1   TIP   853     -10.308  29.009 -24.249
ATOM   4923 H2   TIP   853      -8.812  28.780 -24.287
ATOM   4924 O    TIP   854     -22.751  -8.882  -9.169
ATOM   4925 H1   TIP   854     -23.347  -8.378  -8.615
ATOM   4926 H2   TIP   854     -23.232  -9.010  -9.986
ATOM   4927 O    TIP   855     -11.484 -23.325 -22.350
ATOM   4928 H1   TIP   855     -10.902 -23.223 -21.597
ATOM   4929 H2   TIP   855     -10.899 -23.337 -23.107
ATOM   4930 O    TIP   856     -21.006  30.657 -13.006
ATOM   4931 H1   TIP   856     -21.831  30.202 -13.180
ATOM   4932 H2   TIP   856     -20.652  30.851 -13.874
ATOM   4933 O    TIP   857      13.560   5.924   0.778
ATOM   4934 H1   TIP   857      13.973   6.518   0.151
ATOM   4935 H2   TIP   857      14.169   5.190   0.850
ATOM   4936 O    TIP   858     -16.323 -28.949 -16.457
ATOM   4937 H1   TIP   858     -15.590 -28.546 -15.993
ATOM   4938 H2   TIP   858     -17.032 -28.970 -15.814
ATOM   4939 O    TIP   859     -28.981   5.976 -10.264
ATOM   4940 H1   TIP   859     -28.216   5.838 -10.821
ATOM   4941 H2   TIP   859     -28.652   6.485  -9.524
ATOM   4942 O    TIP   860       5.760 -23.010  12.830
ATOM   4943 H1   TIP   860       6.508 -22.693  12.325
ATOM   4944 H2   TIP   860       6.032 -23.871  13.148
ATOM   4945 O    TIP   861      -7.933  -9.691  12.408
ATOM   4946 H1   TIP   861      -7.560  -9.854  13.274
ATOM   4947 H2   TIP   861      -8.121  -8.752  12.401
ATOM   4948 O    TIP   862      -9.828   0.572 -21.217
ATOM   4949 H1   TIP   862     -10.393   1.322 -21.402
ATOM   4950 H2   TIP   862      -9.611   0.657 -20.289
ATOM   4951 O    TIP   863      16.369  25.472  -3.632
ATOM   4952 H1   TIP   863      17.285  25.199  -3.679
ATOM   4953 H2   TIP   863      16.398  26.344  -3.239
ATOM   4954 O    TIP   864      -9.885   6.308 -12.398
ATOM   4955 H1   TIP   864      -9.210   6.970 -12.544
ATOM   4956 H2   TIP   864      -9.629   5.575 -12.957
ATOM   4957 O    TIP   865     -11.241  -4.246   7.648
ATOM   4958 H1   TIP   865     -10.440  -3.857   7.999
ATOM   4959 H2   TIP   865     -11.749  -3.502   7.327
ATOM   4960 O    TIP   866       9.845 -13.702 -16.849
ATOM   4961 H1   TIP   866      10.432 -14.426 -17.064
ATOM   4962 H2   TIP   866       9.123 -13.784 -17.473
ATOM   4963 O    TIP   867      -5.676   3.626 -17.364
ATOM   4964 H1   TIP   867      -6.447   3.121 -17.107
ATOM   4965 H2   TIP   867      -5.619   3.513 -18.312
ATOM   4966 O    TIP   868     -19.038 -16.676   2.506
ATOM   4967 H1   TIP   868     -19.393 -16.707   3.394
ATOM   4968 H2   TIP   868     -18.241 -16.151   2.584
ATOM   4969 O    TIP   869      23.212 -21.895  -5.825
ATOM   4970 H1   TIP   869      22.723 -22.129  -6.614
ATOM   4971 H2   TIP   869      22.541 -21.769  -5.155
ATOM   4972 O    TIP   870     -24.103  -8.353 -13.537
ATOM   4973 H1   TIP   870     -24.093  -8.351 -12.580
ATOM   4974 H2   TIP   870     -24.976  -8.672 -13.768
ATOM   4975 O    TIP   871      27.905 -10.212 -17.265
ATOM   4976 H1   TIP   871      26.966 -10.026 -17.274
ATOM   4977 H2   TIP   871      28.099 -10.424 -16.352
ATOM   4978 O    TIP   872     -18.039 -23.321   1.267
ATOM   4979 H1   TIP   872     -17.857 -22.439   1.589
ATOM   4980 H2   TIP   872     -17.348 -23.863   1.647
ATOM   4981 O    TIP   873       4.342 -12.797   8.670
ATOM   4982 H1   TIP   873       3.992 -13.278   7.920
ATOM   4983 H2   TIP   873       5.191 -12.472   8.374
ATOM   4984 O    TIP   874     -18.528  12.563  -3.231
ATOM   4985 H1   TIP   874     -18.449  11.728  -2.769
ATOM   4986 H2   TIP   874     -17.905  13.141  -2.791
ATOM   4987 O    TIP   875      -6.775 -22.623   7.126
ATOM   4988 H1   TIP   875      -7.290 -23.293   7.576
ATOM   4989 H2   TIP   875      -7.050 -22.682   6.212
ATOM   4990 O    TIP   876     -16.597 -13.942 -20.346
ATOM   4991 H1   TIP   876     -16.327 -14.759 -19.926
ATOM   4992 H2   TIP   876     -17.553 -13.986 -20.365
ATOM   4993 O    TIP   877      -0.009  29.881  -5.190
ATOM   4994 H1   TIP   877      -0.013  30.638  -4.605
ATOM   4995 H2   TIP   877      -0.226  30.240  -6.050
ATOM   4996 O    TIP   878      28.174  -7.145 -18.231
ATOM   4997 H1   TIP   878      27.869  -7.950 -17.813
ATOM   4998 H2   TIP   878      29.014  -6.959 -17.811
ATOM   4999 O    TIP   879      -1.800 -13.667  10.987
ATOM   5000 H1   TIP   879      -1.344 -14.477  11.214
ATOM   5001 H2   TIP   879      -1.347 -12.988  11.486
ATOM   5002 O    TIP   880      -0.574  -7.319 -21.562
ATOM   5003 H1   TIP   880      -0.116  -8.136 -21.757
ATOM   5004 H2   TIP   880      -1.204  -7.220 -22.275
ATOM   5005 O    TIP   881      -2.567 -19.881  15.957
ATOM   5006 H1   TIP   881      -2.910 -19.611  15.105
ATOM   5007 H2   TIP   881      -2.136 -20.719  15.788
ATOM   5008 O    TIP   882     -13.012   3.463 -19.080
ATOM   5009 H1   TIP   882     -13.653   2.986 -18.553
ATOM   5010 H2   TIP   882     -13.536   4.047 -19.627
ATOM   5011 O    TIP   883     -21.790  -6.240   0.397
ATOM   5012 H1   TIP   883     -21.633  -6.594  -0.479
ATOM   5013 H2   TIP   883     -21.895  -7.012   0.953
ATOM   5014 O    TIP   884     -17.886  -5.346   3.111
ATOM   5015 H1   TIP   884     -17.176  -5.067   2.534
ATOM   5016 H2   TIP   884     -17.492  -5.371   3.983
ATOM   5017 O    TIP   885       2.288 -29.910 -22.310
ATOM   5018 H1   TIP   885       1.805 -29.354 -21.699
ATOM   5019 H2   TIP   885       2.630 -29.305 -22.967
ATOM   5020 O    TIP   886     -22.492   3.998   6.415
ATOM   5021 H1   TIP   886     -22.832   4.456   7.183
ATOM   5022 H2   TIP   886     -23.198   3.408   6.153
ATOM   5023 O    TIP   887     -21.203  -0.638  11.172
ATOM   5024 H1   TIP   887     -20.576   0.073  11.303
ATOM   5025 H2   TIP   887     -20.884  -1.346  11.732
ATOM   5026 O    TIP   888     -18.156 -28.923 -14.731
ATOM   5027 H1   TIP   888     -18.902 -28.378 -14.481
ATOM   5028 H2   TIP   888     -18.538 -29.776 -14.933
ATOM   5029 O    TIP   889     -11.447   4.182  12.793
ATOM   5030 H1   TIP   889     -10.919   4.673  12.163
ATOM   5031 H2   TIP   889     -10.831   3.572  13.199
ATOM   5032 O    TIP   890      -2.339 -22.973   5.074
ATOM   5033 H1   TIP   890      -1.881 -23.602   4.516
ATOM   5034 H2   TIP   890      -1.709 -22.757   5.760
ATOM   5035 O    TIP   891     -12.908  -0.747 -16.956
ATOM   5036 H1   TIP   891     -11.979  -0.975 -16.960
ATOM   5037 H2   TIP   891     -13.075  -0.406 -17.835
ATOM   5038 O    TIP   892       9.915  20.227  -5.113
ATOM   5039 H1   TIP   892      10.732  20.550  -4.733
ATOM   5040 H2   TIP   892       9.952  19.278  -4.993
ATOM   5041 O    TIP   893      22.268 -14.970  -3.814
ATOM   5042 H1   TIP   893      22.834 -14.198  -3.803
ATOM   5043 H2   TIP   893      21.380 -14.616  -3.865
ATOM   5044 O    TIP   894       7.978  -8.647   9.473
ATOM   5045 H1   TIP   894       8.304  -7.751   9.400
ATOM   5046 H2   TIP   894       7.762  -8.899   8.575
ATOM   5047 O    TIP   895      22.464  -6.982   7.603
ATOM   5048 H1   TIP   895      22.629  -6.039   7.592
ATOM   5049 H2   TIP   895      22.498  -7.221   8.529
ATOM   5050 O    TIP   896      -9.312   4.075   6.914
ATOM   5051 H1   TIP   896      -9.136   4.623   6.149
ATOM   5052 H2   TIP   896      -9.654   3.258   6.551
ATOM   5053 O    TIP   897     -15.774 -26.808   2.289
ATOM   5054 H1   TIP   897     -15.604 -27.130   3.174
ATOM   5055 H2   TIP   897     -15.458 -27.505   1.715
ATOM   5056 O    TIP   898      19.119  -8.173   7.725
ATOM   5057 H1   TIP   898      18.295  -8.659   7.709
ATOM   5058 H2   TIP   898      19.767  -8.807   8.030
ATOM   5059 O    TIP   899      12.628 -28.852  -9.199
ATOM   5060 H1   TIP   899      12.577 -29.806  -9.257
ATOM   5061 H2   TIP   899      12.080 -28.538  -9.919
ATOM   5062 O    TIP   900     -17.787  17.978   2.615
ATOM   5063 H1   TIP   900     -17.795  18.491   1.807
ATOM   5064 H2   TIP   900     -18.641  17.545   2.634
ATOM   5065 O    TIP   901      -0.242  -0.213  13.887
ATOM   5066 H1   TIP   901       0.603  -0.384  13.471
ATOM   5067 H2   TIP   901      -0.312   0.741  13.906
ATOM   5068 O    TIP   902      -5.109 -12.075 -24.836
ATOM   5069 H1   TIP   902      -6.023 -12.358 -24.808
ATOM   5070 H2   TIP   902      -5.120 -11.280 -25.370
ATOM   5071 O    TIP   903      -6.400  -0.205   8.963
ATOM   5072 H1   TIP   903      -7.063   0.187   9.532
ATOM   5073 H2   TIP   903      -6.827  -0.274   8.110
ATOM   5074 O    TIP   904     -16.670   4.717 -16.021
ATOM   5075 H1   TIP   904     -16.601   4.240 -15.195
ATOM   5076 H2   TIP   904     -17.588   4.627 -16.275
ATOM   5077 O    TIP   905      -9.696 -17.900 -19.838
ATOM   5078 H1   TIP   905      -9.231 -17.827 -20.671
ATOM   5079 H2   TIP   905     -10.376 -17.227 -19.882
ATOM   5080 O    TIP   906      -2.590 -16.643 -20.327
ATOM   5081 H1   TIP   906      -3.283 -16.032 -20.078
ATOM   5082 H2   TIP   906      -1.796 -16.277 -19.939
ATOM   5083 O    TIP   907     -30.229 -13.487 -21.191
ATOM   5084 H1   TIP   907     -30.332 -13.051 -20.345
ATOM   5085 H2   TIP   907     -29.959 -14.378 -20.970
ATOM   5086 O    TIP   908      -9.823  30.450 -17.251
ATOM   5087 H1   TIP   908     -10.632  30.952 -17.150
ATOM   5088 H2   TIP   908      -9.937  29.691 -16.679
ATOM   5089 O    TIP   909       5.316  14.459   3.191
ATOM   5090 H1   TIP   909       5.519  13.574   3.494
ATOM   5091 H2   TIP   909       5.921  14.609   2.464
ATOM   5092 O    TIP   910      11.020  -4.153   3.379
ATOM   5093 H1   TIP   910      11.531  -4.848   3.792
ATOM   5094 H2   TIP   910      11.347  -4.116   2.480
ATOM   5095 O    TIP   911      14.522  12.414  -2.511
ATOM   5096 H1   TIP   911      14.623  11.474  -2.656
ATOM   5097 H2   TIP   911      15.135  12.820  -3.123
ATOM   5098 O    TIP   912     -13.266  29.229   5.061
ATOM   5099 H1   TIP   912     -13.364  28.852   4.187
ATOM   5100 H2   TIP   912     -12.344  29.481   5.113
ATOM   5101 O    TIP   913      20.019 -19.339  -0.197
ATOM   5102 H1   TIP   913      20.209 -20.108   0.340
ATOM   5103 H2   TIP   913      20.636 -18.674   0.108
ATOM   5104 O    TIP   914      18.605 -20.668  10.176
ATOM   5105 H1   TIP   914      19.163 -20.982  10.887
ATOM   5106 H2   TIP   914      17.758 -20.503  10.589
ATOM   5107 O    TIP   915       2.145  -4.417  18.015
ATOM   5108 H1   TIP   915       2.881  -4.528  17.414
ATOM   5109 H2   TIP   915       2.113  -3.477  18.187
ATOM   5110 O    TIP   916     -25.606 -16.646 -12.084
ATOM   5111 H1   TIP   916     -25.080 -16.653 -11.285
ATOM   5112 H2   TIP   916     -25.193 -15.985 -12.639
ATOM   5113 O    TIP   917      13.899 -26.518  -3.968
ATOM   5114 H1   TIP   917      14.612 -26.592  -4.602
ATOM   5115 H2   TIP   917      13.754 -27.414  -3.664
ATOM   5116 O    TIP   918       4.695  29.996 -10.343
ATOM   5117 H1   TIP   918       5.374  29.530  -9.856
ATOM   5118 H2   TIP   918       4.731  30.892 -10.009
ATOM   5119 O    TIP   919      12.830  16.015  -7.285
ATOM   5120 H1   TIP   919      12.543  16.301  -8.152
ATOM   5121 H2   TIP   919      12.104  15.488  -6.953
ATOM   5122 O    TIP   920      22.027 -26.250 -20.867
ATOM   5123 H1   TIP   920      22.622 -26.285 -21.616
ATOM   5124 H2   TIP   920      21.165 -26.444 -21.236
ATOM   5125 O    TIP   921     -23.094 -15.392 -13.357
ATOM   5126 H1   TIP   921     -22.248 -15.386 -12.909
ATOM   5127 H2   TIP   921     -23.105 -14.579 -13.861
ATOM   5128 O    TIP   922      22.606 -29.188  -9.496
ATOM   5129 H1   TIP   922      23.335 -28.900 -10.044
ATOM   5130 H2   TIP   922      22.887 -30.032  -9.143
ATOM   5131 O    TIP   923     -18.518 -13.755   0.154
ATOM   5132 H1   TIP   923     -17.783 -14.365   0.208
ATOM   5133 H2   TIP   923     -18.984 -14.009  -0.642
ATOM   5134 O    TIP   924     -30.901 -13.990 -16.076
ATOM   5135 H1   TIP   924     -30.650 -14.078 -15.157
ATOM   5136 H2   TIP   924     -30.651 -14.824 -16.474
ATOM   5137 O    TIP   925       1.642  28.245  -6.722
ATOM   5138 H1   TIP   925       1.284  28.655  -5.935
ATOM   5139 H2   TIP   925       1.385  27.326  -6.652
ATOM   5140 O    TIP   926      17.562   9.104 -10.465
ATOM   5141 H1   TIP   926      18.123   8.496  -9.983
ATOM   5142 H2   TIP   926      17.944   9.966 -10.301
ATOM   5143 O    TIP   927      22.245 -22.450  -1.353
ATOM   5144 H1   TIP   927      22.055 -22.703  -2.257
ATOM   5145 H2   TIP   927      23.200 -22.399  -1.313
ATOM   5146 O    TIP   928       5.770  23.397   1.145
ATOM   5147 H1   TIP   928       5.841  23.815   0.287
ATOM   5148 H2   TIP   928       4.832  23.254   1.266
ATOM   5149 O    TIP   929      23.968   6.549 -18.626
ATOM   5150 H1   TIP   929      24.091   5.656 -18.303
ATOM   5151 H2   TIP   929      23.117   6.531 -19.063
ATOM   5152 O    TIP   930     -14.892   9.504 -13.702
ATOM   5153 H1   TIP   930     -14.986   9.956 -14.540
ATOM   5154 H2   TIP   930     -15.784   9.252 -13.463
ATOM   5155 O    TIP   931      21.705 -12.178   0.448
ATOM   5156 H1   TIP   931      22.455 -12.674   0.120
ATOM   5157 H2   TIP   931      22.091 -11.412   0.874
ATOM   5158 O    TIP   932      15.985 -23.866 -12.689
ATOM   5159 H1   TIP   932      16.917 -24.041 -12.813
ATOM   5160 H2   TIP   932      15.665 -24.609 -12.178
ATOM   5161 O    TIP   933       9.793 -13.124  13.365
ATOM   5162 H1   TIP   933       9.557 -13.114  12.438
ATOM   5163 H2   TIP   933      10.354 -12.357  13.479
ATOM   5164 O    TIP   934     -29.997  -7.120 -12.206
ATOM   5165 H1   TIP   934     -29.101  -6.962 -11.910
ATOM   5166 H2   TIP   934     -30.155  -6.446 -12.866
ATOM   5167 O    TIP   935     -10.207  11.137 -12.302
ATOM   5168 H1   TIP   935     -10.920  10.502 -12.368
ATOM   5169 H2   TIP   935      -9.716  10.868 -11.526
ATOM   5170 O    TIP   936      14.217  -0.997 -17.453
ATOM   5171 H1   TIP   936      14.470  -0.635 -18.302
ATOM   5172 H2   TIP   936      13.791  -0.271 -16.998
ATOM   5173 O    TIP   937      14.720  14.396  -6.358
ATOM   5174 H1   TIP   937      15.401  14.489  -5.692
ATOM   5175 H2   TIP   937      14.129  15.133  -6.204
ATOM   5176 O    TIP   938      -2.093 -22.255 -19.219
ATOM   5177 H1   TIP   938      -2.051 -22.489 -18.292
ATOM   5178 H2   TIP   938      -1.347 -21.670 -19.353
ATOM   5179 O    TIP   939      -6.201 -28.360 -19.572
ATOM   5180 H1   TIP   939      -5.899 -29.119 -20.071
ATOM   5181 H2   TIP   939      -6.427 -27.709 -20.236
ATOM   5182 O    TIP   940      -2.592  -5.182 -26.623
ATOM   5183 H1   TIP   940      -2.785  -4.307 -26.285
ATOM   5184 H2   TIP   940      -1.671  -5.326 -26.408
ATOM   5185 O    TIP   941     -10.109   9.221 -15.117
ATOM   5186 H1   TIP   941     -10.877   9.294 -14.550
ATOM   5187 H2   TIP   941      -9.554   8.570 -14.688
ATOM   5188 O    TIP   942      -8.800  -8.509 -20.856
ATOM   5189 H1   TIP   942      -8.724  -7.618 -20.516
ATOM   5190 H2   TIP   942      -9.725  -8.600 -21.086
ATOM   5191 O    TIP   943      26.599  -6.712  11.138
ATOM   5192 H1   TIP   943      26.835  -6.316  10.299
ATOM   5193 H2   TIP   943      25.944  -7.374  10.916
ATOM   5194 O    TIP   944      26.006  10.390 -17.745
ATOM   5195 H1   TIP   944      25.470  11.180 -17.675
ATOM   5196 H2   TIP   944      25.404   9.720 -18.068
ATOM   5197 O    TIP   945      29.011 -19.762   2.575
ATOM   5198 H1   TIP   945      29.687 -20.328   2.947
ATOM   5199 H2   TIP   945      29.450 -18.924   2.433
ATOM   5200 O    TIP   946      27.588   4.221 -16.703
ATOM   5201 H1   TIP   946      27.654   4.832 -17.436
ATOM   5202 H2   TIP   946      28.094   3.457 -16.981
ATOM   5203 O    TIP   947       4.171 -30.056  -1.281
ATOM   5204 H1   TIP   947       3.901 -30.625  -2.002
ATOM   5205 H2   TIP   947       3.510 -29.364  -1.260
ATOM   5206 O    TIP   948       3.769   2.005   0.836
ATOM   5207 H1   TIP   948       4.661   1.671   0.924
ATOM   5208 H2   TIP   948       3.876   2.950   0.726
ATOM   5209 O    TIP   949      13.109 -20.441  10.978
ATOM   5210 H1   TIP   949      13.031 -20.107  10.085
ATOM   5211 H2   TIP   949      12.210 -20.642  11.239
ATOM   5212 O    TIP   950      26.622 -18.387 -20.388
ATOM   5213 H1   TIP   950      26.431 -17.628 -20.939
ATOM   5214 H2   TIP   950      27.570 -18.500 -20.454
ATOM   5215 O    TIP   951     -13.749 -29.463 -25.220
ATOM   5216 H1   TIP   951     -13.962 -28.530 -25.214
ATOM   5217 H2   TIP   951     -13.239 -29.588 -26.021
ATOM   5218 O    TIP   952      15.971   9.639 -12.669
ATOM   5219 H1   TIP   952      15.619   8.861 -13.100
ATOM   5220 H2   TIP   952      16.528   9.296 -11.970
ATOM   5221 O    TIP   953     -27.124  -3.040 -14.029
ATOM   5222 H1   TIP   953     -27.276  -3.485 -14.862
ATOM   5223 H2   TIP   953     -27.902  -3.236 -13.506
ATOM   5224 O    TIP   954      -6.436 -14.645  13.597
ATOM   5225 H1   TIP   954      -5.872 -14.635  12.823
ATOM   5226 H2   TIP   954      -5.998 -15.240  14.205
ATOM   5227 O    TIP   955      -7.728   1.725 -16.262
ATOM   5228 H1   TIP   955      -7.545   2.039 -15.377
ATOM   5229 H2   TIP   955      -7.360   0.842 -16.285
ATOM   5230 O    TIP   956     -11.034  27.097   9.311
ATOM   5231 H1   TIP   956     -10.950  27.011   8.362
ATOM   5232 H2   TIP   956     -10.959  26.202   9.641
ATOM   5233 O    TIP   957      -8.373 -29.519 -13.755
ATOM   5234 H1   TIP   957      -7.989 -30.389 -13.649
ATOM   5235 H2   TIP   957      -8.475 -29.414 -14.701
ATOM   5236 O    TIP   958     -16.529  -9.010   3.845
ATOM   5237 H1   TIP   958     -15.950  -9.493   4.435
ATOM   5238 H2   TIP   958     -16.241  -8.101   3.918
ATOM   5239 O    TIP   959      14.317  18.360  -7.124
ATOM   5240 H1   TIP   959      13.953  17.509  -6.882
ATOM   5241 H2   TIP   959      15.144  18.413  -6.646
ATOM   5242 O    TIP   960      -0.779 -20.383 -17.671
ATOM   5243 H1   TIP   960      -0.040 -20.740 -17.179
ATOM   5244 H2   TIP   960      -0.566 -19.457 -17.787
ATOM   5245 O    TIP   961     -16.160 -14.469 -16.073
ATOM   5246 H1   TIP   961     -15.781 -14.739 -16.909
ATOM   5247 H2   TIP   961     -17.073 -14.751 -16.121
ATOM   5248 O    TIP   962     -20.772   5.650  -3.326
ATOM   5249 H1   TIP   962     -20.389   4.876  -2.914
ATOM   5250 H2   TIP   962     -21.205   6.114  -2.611
ATOM   5251 O    TIP   963      15.107   7.175 -21.119
ATOM   5252 H1   TIP   963      15.602   6.920 -20.341
ATOM   5253 H2   TIP   963      15.481   8.017 -21.377
ATOM   5254 O    TIP   964      25.360  -3.623 -22.146
ATOM   5255 H1   TIP   964      25.753  -3.174 -21.398
ATOM   5256 H2   TIP   964      25.732  -4.505 -22.120
ATOM   5257 O    TIP   965      17.112  21.951  -5.210
ATOM   5258 H1   TIP   965      17.815  21.305  -5.273
ATOM   5259 H2   TIP   965      16.952  22.222  -6.113
ATOM   5260 O    TIP   966      -7.497  -3.546 -20.695
ATOM   5261 H1   TIP   966      -7.965  -3.525 -19.861
ATOM   5262 H2   TIP   966      -7.240  -2.637 -20.849
ATOM   5263 O    TIP   967      14.527 -15.626   4.219
ATOM   5264 H1   TIP   967      14.857 -15.841   5.092
ATOM   5265 H2   TIP   967      13.895 -16.317   4.025
ATOM   5266 O    TIP   968     -16.505   3.348 -21.579
ATOM   5267 H1   TIP   968     -17.282   3.874 -21.769
ATOM   5268 H2   TIP   968     -16.840   2.589 -21.101
ATOM   5269 O    TIP   969       1.215   1.123   1.003
ATOM   5270 H1   TIP   969       2.167   1.210   0.952
ATOM   5271 H2   TIP   969       0.923   1.926   1.435
ATOM   5272 O    TIP   970      -1.599  18.932  -0.542
ATOM   5273 H1   TIP   970      -1.572  19.258   0.357
ATOM   5274 H2   TIP   970      -0.701  19.028  -0.860
ATOM   5275 O    TIP   971       4.462   9.416 -20.611
ATOM   5276 H1   TIP   971       4.292   9.802 -21.470
ATOM   5277 H2   TIP   971       4.232   8.493 -20.712
ATOM   5278 O    TIP   972     -19.125  -8.922 -20.536
ATOM   5279 H1   TIP   972     -18.705  -9.510 -21.164
ATOM   5280 H2   TIP   972     -20.005  -9.282 -20.421
ATOM   5281 O    TIP   973      13.903 -24.405 -17.694
ATOM   5282 H1   TIP   973      13.211 -24.361 -18.354
ATOM   5283 H2   TIP   973      13.714 -25.204 -17.201
ATOM   5284 O    TIP   974     -25.971   1.591  -6.752
ATOM   5285 H1   TIP   974     -26.910   1.707  -6.892
ATOM   5286 H2   TIP   974     -25.827   0.650  -6.856
ATOM   5287 O    TIP   975       0.085   6.699 -22.503
ATOM   5288 H1   TIP   975       0.694   6.426 -23.189
ATOM   5289 H2   TIP   975      -0.729   6.240 -22.707
ATOM   5290 O    TIP   976      11.802   4.253   5.057
ATOM   5291 H1   TIP   976      11.841   3.831   4.199
ATOM   5292 H2   TIP   976      12.174   5.123   4.914
ATOM   5293 O    TIP   977      12.365 -14.368 -24.127
ATOM   5294 H1   TIP   977      11.754 -14.340 -24.864
ATOM   5295 H2   TIP   977      12.220 -15.225 -23.727
ATOM   5296 O    TIP   978      -3.426  25.337  -9.281
ATOM   5297 H1   TIP   978      -3.007  24.747  -9.907
ATOM   5298 H2   TIP   978      -4.281  24.941  -9.111
ATOM   5299 O    TIP   979     -11.656  29.146 -23.003
ATOM   5300 H1   TIP   979     -12.213  28.390 -22.821
ATOM   5301 H2   TIP   979     -12.189  29.902 -22.757
ATOM   5302 O    TIP   980      29.887  -1.724  -1.520
ATOM   5303 H1   TIP   980      30.231  -2.609  -1.638
ATOM   5304 H2   TIP   980      28.939  -1.822  -1.600
ATOM   5305 O    TIP   981      23.761 -17.957   6.989
ATOM   5306 H1   TIP   981      22.914 -17.996   6.545
ATOM   5307 H2   TIP   981      24.346 -17.543   6.355
ATOM   5308 O    TIP   982     -16.202  10.154   8.069
ATOM   5309 H1   TIP   982     -15.959  10.956   8.533
ATOM   5310 H2   TIP   982     -17.156  10.198   7.997
ATOM   5311 O    TIP   983      22.142  -1.735 -19.764
ATOM   5312 H1   TIP   983      23.093  -1.759 -19.654
ATOM   5313 H2   TIP   983      21.795  -1.862 -18.881
ATOM   5314 O    TIP   984      13.899 -11.450   9.140
ATOM   5315 H1   TIP   984      14.665 -12.014   9.243
ATOM   5316 H2   TIP   984      13.484 -11.448  10.002
ATOM   5317 O    TIP   985       6.793  28.931  -8.369
ATOM   5318 H1   TIP   985       7.289  29.696  -8.078
ATOM   5319 H2   TIP   985       6.429  28.560  -7.565
ATOM   5320 O    TIP   986       8.597 -22.424   6.959
ATOM   5321 H1   TIP   986       9.444 -22.034   7.174
ATOM   5322 H2   TIP   986       8.232 -22.688   7.803
ATOM   5323 O    TIP   987     -17.064  21.644 -15.248
ATOM   5324 H1   TIP   987     -17.688  22.334 -15.471
ATOM   5325 H2   TIP   987     -16.238  22.105 -15.103
ATOM   5326 O    TIP   988       3.328   6.646 -15.947
ATOM   5327 H1   TIP   988       3.201   7.536 -15.618
ATOM   5328 H2   TIP   988       2.532   6.457 -16.444
ATOM   5329 O    TIP   989      -1.861 -26.496   4.691
ATOM   5330 H1   TIP   989      -2.800 -26.352   4.581
ATOM   5331 H2   TIP   989      -1.463 -26.092   3.920
ATOM   5332 O    TIP   990     -13.596  26.573  -2.887
ATOM   5333 H1   TIP   990     -12.842  26.335  -2.348
ATOM   5334 H2   TIP   990     -14.088  27.195  -2.351
ATOM   5335 O    TIP   991      12.684   5.078 -17.547
ATOM   5336 H1   TIP   991      12.667   4.840 -16.620
ATOM   5337 H2   TIP   991      11.918   5.639 -17.665
ATOM   5338 O    TIP   992      -4.051  28.093   5.470
ATOM   5339 H1   TIP   992      -4.462  28.036   6.333
ATOM   5340 H2   TIP   992      -3.569  27.271   5.379
ATOM   5341 O    TIP   993      -1.177   3.532 -15.332
ATOM   5342 H1   TIP   993      -0.306   3.317 -15.666
ATOM   5343 H2   TIP   993      -1.708   3.670 -16.117
ATOM   5344 O    TIP   994     -10.207  19.939  -7.715
ATOM   5345 H1   TIP   994     -10.952  19.520  -8.145
ATOM   5346 H2   TIP   994      -9.458  19.388  -7.941
ATOM   5347 O    TIP   995     -26.320  -7.033  -1.697
ATOM   5348 H1   TIP   995     -26.518  -6.223  -2.167
ATOM   5349 H2   TIP   995     -26.487  -6.824  -0.778
ATOM   5350 O    TIP   996     -15.740  -1.803  10.594
ATOM   5351 H1   TIP   996     -16.004  -2.369   9.869
ATOM   5352 H2   TIP   996     -14.796  -1.694  10.482
ATOM   5353 O    TIP   997      14.747  20.272 -18.270
ATOM   5354 H1   TIP   997      15.438  20.318 -17.609
ATOM   5355 H2   TIP   997      14.760  19.363 -18.569
ATOM   5356 O    TIP   998      11.183  10.922 -20.335
ATOM   5357 H1   TIP   998      10.784  10.090 -20.587
ATOM   5358 H2   TIP   998      11.009  11.506 -21.073
ATOM   5359 O    TIP   999       0.355 -26.674   0.074
ATOM   5360 H1   TIP   999      -0.234 -26.302  -0.582
ATOM   5361 H2   TIP   999      -0.186 -27.302   0.554
ATOM   5362 O    TIP  1000      -8.047  13.334 -20.100
ATOM   5363 H1   TIP  1000      -8.436  14.208 -20.068
ATOM   5364 H2   TIP  1000      -7.681  13.266 -20.981
ATOM   5365 O    TIP  1001     -13.773  -3.165 -17.881
ATOM   5366 H1   TIP  1001     -14.651  -3.134 -18.260
ATOM   5367 H2   TIP  1001     -13.493  -2.251 -17.847
ATOM   5368 O    TIP  1002     -28.789   2.220 -18.104
ATOM   5369 H1   TIP  1002     -28.352   2.918 -17.617
ATOM   5370 H2   TIP  1002     -29.663   2.565 -18.287
ATOM   5371 O    TIP  1003      -4.427 -29.196 -25.403
ATOM   5372 H1   TIP  1003      -4.082 -29.924 -25.920
ATOM   5373 H2   TIP  1003      -3.672 -28.867 -24.916
ATOM   5374 O    TIP  1004       2.695  28.207  -9.218
ATOM   5375 H1   TIP  1004       3.361  28.893  -9.259
ATOM   5376 H2   TIP  1004       2.174  28.423  -8.445
ATOM   5377 O    TIP  1005     -12.444 -19.976   5.197
ATOM   5378 H1   TIP  1005     -12.388 -20.391   4.336
ATOM   5379 H2   TIP  1005     -11.856 -19.222   5.139
ATOM   5380 O    TIP  1006      -5.913  30.099 -15.023
ATOM   5381 H1   TIP  1006      -4.975  30.181 -14.853
ATOM   5382 H2   TIP  1006      -6.329  30.310 -14.188
ATOM   5383 O    TIP  1007     -30.336   0.080  -0.791
ATOM   5384 H1   TIP  1007     -30.993   0.772  -0.719
ATOM   5385 H2   TIP  1007     -30.828  -0.691  -1.074
ATOM   5386 O    TIP  1008     -12.285  23.763 -12.682
ATOM   5387 H1   TIP  1008     -12.591  23.806 -11.776
ATOM   5388 H2   TIP  1008     -12.328  22.834 -12.906
ATOM   5389 O    TIP  1009     -13.478  21.193 -14.075
ATOM   5390 H1   TIP  1009     -13.901  20.607 -13.447
ATOM   5391 H2   TIP  1009     -14.102  21.907 -14.196
ATOM   5392 O    TIP  1010      19.158  20.247  -6.096
ATOM   5393 H1   TIP  1010      19.721  20.559  -6.805
ATOM   5394 H2   TIP  1010      19.531  19.402  -5.846
ATOM   5395 O    TIP  1011      -4.437   5.824 -20.989
ATOM   5396 H1   TIP  1011      -5.190   6.364 -20.748
ATOM   5397 H2   TIP  1011      -3.680   6.306 -20.657
ATOM   5398 O    TIP  1012      15.456 -30.450  -4.283
ATOM   5399 H1   TIP  1012      15.498 -30.057  -5.155
ATOM   5400 H2   TIP  1012      15.823 -31.326  -4.396
ATOM   5401 O    TIP  1013     -23.110  -9.530  -0.861
ATOM   5402 H1   TIP  1013     -22.245  -9.548  -0.452
ATOM   5403 H2   TIP  1013     -23.710  -9.317  -0.147
ATOM   5404 O    TIP  1014      13.763 -11.789   6.411
ATOM   5405 H1   TIP  1014      14.688 -11.954   6.225
ATOM   5406 H2   TIP  1014      13.756 -11.438   7.301
ATOM   5407 O    TIP  1015      -2.857   4.443  15.414
ATOM   5408 H1   TIP  1015      -3.689   4.675  15.001
ATOM   5409 H2   TIP  1015      -2.198   4.620  14.743
ATOM   5410 O    TIP  1016      12.320 -26.219   2.603
ATOM   5411 H1   TIP  1016      13.009 -25.620   2.889
ATOM   5412 H2   TIP  1016      11.739 -25.680   2.067
ATOM   5413 O    TIP  1017      25.732 -28.775   6.245
ATOM   5414 H1   TIP  1017      25.399 -29.208   5.459
ATOM   5415 H2   TIP  1017      24.951 -28.434   6.681
ATOM   5416 O    TIP  1018       1.952 -28.701  -1.120
ATOM   5417 H1   TIP  1018       1.826 -27.886  -0.634
ATOM   5418 H2   TIP  1018       1.099 -29.134  -1.088
ATOM   5419 O    TIP  1019      25.408 -14.701  -9.485
ATOM   5420 H1   TIP  1019      26.174 -14.192  -9.218
ATOM   5421 H2   TIP  1019      25.686 -15.614  -9.405
ATOM   5422 O    TIP  1020     -10.004  18.206 -11.045
ATOM   5423 H1   TIP  1020     -10.165  17.267 -11.138
ATOM   5424 H2   TIP  1020      -9.051  18.286 -11.019
ATOM   5425 O    TIP  1021      13.837  -5.874   9.605
ATOM   5426 H1   TIP  1021      14.069  -5.210  10.254
ATOM   5427 H2   TIP  1021      14.628  -6.404   9.510
ATOM   5428 O    TIP  1022     -23.384 -17.428 -15.026
ATOM   5429 H1   TIP  1022     -23.002 -16.734 -14.488
ATOM   5430 H2   TIP  1022     -24.306 -17.186 -15.111
ATOM   5431 O    TIP  1023      15.903   3.983   0.761
ATOM   5432 H1   TIP  1023      16.717   4.304   0.374
ATOM   5433 H2   TIP  1023      15.406   3.635   0.022
ATOM   5434 O    TIP  1024     -14.705   5.992   6.762
ATOM   5435 H1   TIP  1024     -14.978   6.874   6.509
ATOM   5436 H2   TIP  1024     -15.438   5.650   7.274
ATOM   5437 O    TIP  1025      24.135 -16.078 -14.532
ATOM   5438 H1   TIP  1025      23.495 -16.233 -15.225
ATOM   5439 H2   TIP  1025      24.977 -16.041 -14.986
ATOM   5440 O    TIP  1026     -10.643 -25.812   6.156
ATOM   5441 H1   TIP  1026     -11.096 -26.454   6.702
ATOM   5442 H2   TIP  1026     -11.317 -25.485   5.560
ATOM   5443 O    TIP  1027      10.434 -22.667 -18.245
ATOM   5444 H1   TIP  1027      10.744 -21.837 -17.884
ATOM   5445 H2   TIP  1027       9.600 -22.826 -17.803
ATOM   5446 O    TIP  1028     -11.042 -22.928 -15.627
ATOM   5447 H1   TIP  1028     -11.819 -23.473 -15.509
ATOM   5448 H2   TIP  1028     -11.125 -22.579 -16.515
ATOM   5449 O    TIP  1029      -1.304  30.594 -17.961
ATOM   5450 H1   TIP  1029      -0.627  30.437 -17.302
ATOM   5451 H2   TIP  1029      -1.138  29.938 -18.637
ATOM   5452 O    TIP  1030     -19.099   3.487 -16.017
ATOM   5453 H1   TIP  1030     -19.628   4.260 -15.819
ATOM   5454 H2   TIP  1030     -19.203   2.922 -15.252
ATOM   5455 O    TIP  1031       9.883  -1.296  10.781
ATOM   5456 H1   TIP  1031       9.673  -0.712  11.509
ATOM   5457 H2   TIP  1031       9.929  -2.167  11.176
ATOM   5458 O    TIP  1032       0.377 -29.682  -3.514
ATOM   5459 H1   TIP  1032       0.630 -28.837  -3.144
ATOM   5460 H2   TIP  1032      -0.574 -29.627  -3.613
ATOM   5461 O    TIP  1033      10.004  -5.608  21.522
ATOM   5462 H1   TIP  1033       9.850  -5.971  22.394
ATOM   5463 H2   TIP  1033       9.987  -4.660  21.650
ATOM   5464 O    TIP  1034      -9.099 -15.981  14.359
ATOM   5465 H1   TIP  1034      -8.445 -15.503  14.869
ATOM   5466 H2   TIP  1034      -8.603 -16.378  13.644
ATOM   5467 O    TIP  1035       3.183  21.665 -12.677
ATOM   5468 H1   TIP  1035       4.002  21.729 -13.169
ATOM   5469 H2   TIP  1035       2.625  22.347 -13.051
ATOM   5470 O    TIP  1036      13.864   5.051   7.415
ATOM   5471 H1   TIP  1036      13.942   4.279   7.975
ATOM   5472 H2   TIP  1036      12.939   5.076   7.169
ATOM   5473 O    TIP  1037      27.200 -14.083 -12.133
ATOM   5474 H1   TIP  1037      26.671 -14.829 -11.852
ATOM   5475 H2   TIP  1037      26.604 -13.336 -12.091
ATOM   5476 O    TIP  1038       5.635  -8.377  20.775
ATOM   5477 H1   TIP  1038       6.293  -9.060  20.650
ATOM   5478 H2   TIP  1038       5.122  -8.387  19.966
ATOM   5479 O    TIP  1039     -15.441 -10.391 -23.098
ATOM   5480 H1   TIP  1039     -15.148 -11.290 -22.950
ATOM   5481 H2   TIP  1039     -16.396 -10.441 -23.068
ATOM   5482 O    TIP  1040      -2.546  24.755  -6.307
ATOM   5483 H1   TIP  1040      -3.206  25.381  -6.008
ATOM   5484 H2   TIP  1040      -2.645  24.738  -7.259
ATOM   5485 O    TIP  1041      -7.744   5.990  -5.427
ATOM   5486 H1   TIP  1041      -8.017   6.789  -4.977
ATOM   5487 H2   TIP  1041      -8.518   5.714  -5.917
ATOM   5488 O    TIP  1042      -0.572 -19.168   8.943
ATOM   5489 H1   TIP  1042      -0.701 -18.376   8.422
ATOM   5490 H2   TIP  1042       0.237 -19.550   8.604
ATOM   5491 O    TIP  1043      24.498 -12.881 -16.611
ATOM   5492 H1   TIP  1043      24.756 -11.987 -16.834
ATOM   5493 H2   TIP  1043      23.562 -12.917 -16.804
ATOM   5494 O    TIP  1044      -9.097  14.312 -15.062
ATOM   5495 H1   TIP  1044      -8.652  13.841 -15.766
ATOM   5496 H2   TIP  1044      -9.077  15.229 -15.336
ATOM   5497 O    TIP  1045     -21.559   7.321 -13.456
ATOM   5498 H1   TIP  1045     -21.857   7.972 -12.821
ATOM   5499 H2   TIP  1045     -20.793   7.720 -13.868
ATOM   5500 O    TIP  1046      -5.979  12.386   0.848
ATOM   5501 H1   TIP  1046      -5.182  12.027   1.239
ATOM   5502 H2   TIP  1046      -6.520  11.619   0.658
ATOM   5503 O    TIP  1047     -22.584   3.308   1.043
ATOM   5504 H1   TIP  1047     -22.831   4.066   0.513
ATOM   5505 H2   TIP  1047     -22.346   3.677   1.893
ATOM   5506 O    TIP  1048       9.617  -2.422 -24.134
ATOM   5507 H1   TIP  1048       9.839  -2.053 -23.279
ATOM   5508 H2   TIP  1048       8.795  -2.889 -23.987
ATOM   5509 O    TIP  1049     -22.625 -27.920 -14.915
ATOM   5510 H1   TIP  1049     -23.018 -28.654 -14.443
ATOM   5511 H2   TIP  1049     -21.887 -27.651 -14.369
ATOM   5512 O    TIP  1050       5.633   0.560 -19.363
ATOM   5513 H1   TIP  1050       6.516   0.320 -19.643
ATOM   5514 H2   TIP  1050       5.200  -0.276 -19.191
ATOM   5515 O    TIP  1051     -13.167 -16.271 -17.743
ATOM   5516 H1   TIP  1051     -12.484 -16.143 -18.401
ATOM   5517 H2   TIP  1051     -13.055 -15.540 -17.135
ATOM   5518 O    TIP  1052      19.851 -20.420  29.870
ATOM   5519 H1   TIP  1052      20.740 -20.247  30.176
ATOM   5520 H2   TIP  1052      19.966 -20.824  29.010
ATOM   5521 O    TIP  1053      28.353  -7.628 -14.946
ATOM   5522 H1   TIP  1053      27.545  -7.768 -14.452
ATOM   5523 H2   TIP  1053      29.032  -8.050 -14.420
ATOM   5524 O    TIP  1054      22.589 -17.527 -12.483
ATOM   5525 H1   TIP  1054      22.285 -18.326 -12.913
ATOM   5526 H2   TIP  1054      23.042 -17.040 -13.172
ATOM   5527 O    TIP  1055      25.422 -12.294 -11.222
ATOM   5528 H1   TIP  1055      24.728 -12.727 -10.725
ATOM   5529 H2   TIP  1055      24.970 -11.891 -11.964
ATOM   5530 O    TIP  1056      18.822 -20.934  -2.793
ATOM   5531 H1   TIP  1056      19.179 -20.342  -2.131
ATOM   5532 H2   TIP  1056      18.184 -20.404  -3.270
ATOM   5533 O    TIP  1057      -8.315 -29.615  19.044
ATOM   5534 H1   TIP  1057      -8.282 -28.740  19.430
ATOM   5535 H2   TIP  1057      -8.417 -30.204  19.791
ATOM   5536 O    TIP  1058      19.044 -30.711 -25.193
ATOM   5537 H1   TIP  1058      19.870 -30.554 -24.736
ATOM   5538 H2   TIP  1058      18.840 -31.629 -25.013
ATOM   5539 O    TIP  1059     -24.544   1.295  -3.745
ATOM   5540 H1   TIP  1059     -25.269   1.602  -4.291
ATOM   5541 H2   TIP  1059     -24.364   0.410  -4.060
ATOM   5542 O    TIP  1060      -8.111  -8.850  17.727
ATOM   5543 H1   TIP  1060      -8.108  -7.966  18.096
ATOM   5544 H2   TIP  1060      -7.193  -9.119  17.744
ATOM   5545 O    TIP  1061      18.968  -1.015   6.242
ATOM   5546 H1   TIP  1061      18.216  -0.711   6.751
ATOM   5547 H2   TIP  1061      19.052  -1.941   6.468
ATOM   5548 O    TIP  1062      30.122   8.477 -19.324
ATOM   5549 H1   TIP  1062      30.606   8.567 -20.145
ATOM   5550 H2   TIP  1062      29.374   9.066 -19.420
ATOM   5551 O    TIP  1063     -13.577 -10.603  10.208
ATOM   5552 H1   TIP  1063     -13.299 -11.473  10.492
ATOM   5553 H2   TIP  1063     -12.762 -10.144  10.007
ATOM   5554 O    TIP  1064     -20.639  30.458 -21.745
ATOM   5555 H1   TIP  1064     -20.154  29.890 -22.343
ATOM   5556 H2   TIP  1064     -20.007  31.126 -21.481
ATOM   5557 O    TIP  1065     -27.451 -17.970  -3.810
ATOM   5558 H1   TIP  1065     -26.647 -18.330  -3.437
ATOM   5559 H2   TIP  1065     -27.234 -17.060  -4.015
ATOM   5560 O    TIP  1066     -10.045  -2.010 -16.806
ATOM   5561 H1   TIP  1066     -10.299  -1.331 -16.183
ATOM   5562 H2   TIP  1066      -9.691  -2.715 -16.263
ATOM   5563 O    TIP  1067      16.384 -23.081   4.354
ATOM   5564 H1   TIP  1067      16.546 -22.968   5.290
ATOM   5565 H2   TIP  1067      15.691 -23.740   4.307
ATOM   5566 O    TIP  1068     -17.115 -20.383   2.734
ATOM   5567 H1   TIP  1068     -16.657 -19.543   2.723
ATOM   5568 H2   TIP  1068     -16.633 -20.911   3.370
ATOM   5569 O    TIP  1069      -8.904 -28.802  -5.396
ATOM   5570 H1   TIP  1069      -9.440 -29.185  -4.703
ATOM   5571 H2   TIP  1069      -9.532 -28.531  -6.065
ATOM   5572 O    TIP  1070     -29.943 -26.509  -0.280
ATOM   5573 H1   TIP  1070     -30.649 -26.401  -0.916
ATOM   5574 H2   TIP  1070     -29.191 -26.792  -0.800
ATOM   5575 O    TIP  1071      16.407   0.282   5.718
ATOM   5576 H1   TIP  1071      16.091  -0.412   5.140
ATOM   5577 H2   TIP  1071      16.461   1.056   5.157
ATOM   5578 O    TIP  1072     -15.031  -3.084  19.488
ATOM   5579 H1   TIP  1072     -14.938  -3.322  20.411
ATOM   5580 H2   TIP  1072     -15.703  -2.403  19.482
ATOM   5581 O    TIP  1073      -9.943  -5.375 -21.042
ATOM   5582 H1   TIP  1073     -10.717  -5.161 -20.523
ATOM   5583 H2   TIP  1073      -9.245  -4.839 -20.666
ATOM   5584 O    TIP  1074     -23.896  -0.132   3.145
ATOM   5585 H1   TIP  1074     -24.400  -0.758   3.664
ATOM   5586 H2   TIP  1074     -24.185  -0.278   2.244
ATOM   5587 O    TIP  1075      24.940 -27.465  -5.223
ATOM   5588 H1   TIP  1075      25.417 -26.747  -5.640
ATOM   5589 H2   TIP  1075      25.589 -28.161  -5.125
ATOM   5590 O    TIP  1076      30.564   4.424   0.274
ATOM   5591 H1   TIP  1076      29.942   3.745   0.013
ATOM   5592 H2   TIP  1076      30.333   5.182  -0.263
ATOM   5593 O    TIP  1077       1.757 -13.812  15.467
ATOM   5594 H1   TIP  1077       1.664 -14.700  15.814
ATOM   5595 H2   TIP  1077       0.861 -13.479  15.416
ATOM   5596 O    TIP  1078       3.904   8.022 -26.792
ATOM   5597 H1   TIP  1078       4.840   8.150 -26.943
ATOM   5598 H2   TIP  1078       3.501   8.845 -27.067
ATOM   5599 O    TIP  1079       5.668  21.226  -1.225
ATOM   5600 H1   TIP  1079       5.377  21.005  -0.340
ATOM   5601 H2   TIP  1079       5.894  22.155  -1.178
ATOM   5602 O    TIP  1080      19.364   8.626 -13.991
ATOM   5603 H1   TIP  1080      20.148   8.080 -13.926
ATOM   5604 H2   TIP  1080      18.642   8.002 -14.063
ATOM   5605 O    TIP  1081      13.855  11.928   0.896
ATOM   5606 H1   TIP  1081      14.796  11.955   0.724
ATOM   5607 H2   TIP  1081      13.451  12.180   0.066
ATOM   5608 O    TIP  1082     -14.921   8.620   5.863
ATOM   5609 H1   TIP  1082     -15.320   9.060   6.613
ATOM   5610 H2   TIP  1082     -14.032   8.973   5.822
ATOM   5611 O    TIP  1083      19.036 -19.159   7.283
ATOM   5612 H1   TIP  1083      19.529 -19.410   8.063
ATOM   5613 H2   TIP  1083      18.434 -19.887   7.134
ATOM   5614 O    TIP  1084      19.109  17.755  -2.100
ATOM   5615 H1   TIP  1084      18.502  18.489  -2.192
ATOM   5616 H2   TIP  1084      19.722  18.034  -1.420
ATOM   5617 O    TIP  1085       3.368 -20.256 -22.599
ATOM   5618 H1   TIP  1085       3.732 -19.877 -23.399
ATOM   5619 H2   TIP  1085       2.474 -20.503 -22.835
ATOM   5620 O    TIP  1086     -14.226 -13.771   6.052
ATOM   5621 H1   TIP  1086     -14.979 -14.287   5.764
ATOM   5622 H2   TIP  1086     -13.626 -14.413   6.433
ATOM   5623 O    TIP  1087      15.508  -9.980 -26.008
ATOM   5624 H1   TIP  1087      16.131  -9.380 -25.598
ATOM   5625 H2   TIP  1087      15.679  -9.899 -26.947
ATOM   5626 O    TIP  1088      14.044   8.464  -0.607
ATOM   5627 H1   TIP  1088      14.590   9.097  -1.072
ATOM   5628 H2   TIP  1088      13.432   8.142  -1.268
ATOM   5629 O    TIP  1089       4.206  15.519   0.342
ATOM   5630 H1   TIP  1089       4.995  14.982   0.411
ATOM   5631 H2   TIP  1089       4.329  16.213   0.990
ATOM   5632 O    TIP  1090     -16.740  24.698  -9.002
ATOM   5633 H1   TIP  1090     -16.124  25.099  -9.615
ATOM   5634 H2   TIP  1090     -17.494  24.459  -9.540
ATOM   5635 O    TIP  1091     -29.689 -17.007 -13.888
ATOM   5636 H1   TIP  1091     -29.453 -16.096 -14.066
ATOM   5637 H2   TIP  1091     -29.304 -17.193 -13.033
ATOM   5638 O    TIP  1092      18.588 -23.673  -2.120
ATOM   5639 H1   TIP  1092      18.514 -22.741  -2.326
ATOM   5640 H2   TIP  1092      17.686 -23.993  -2.128
ATOM   5641 O    TIP  1093       9.086  29.950   7.763
ATOM   5642 H1   TIP  1093       9.316  29.167   8.263
ATOM   5643 H2   TIP  1093       9.748  29.998   7.074
ATOM   5644 O    TIP  1094     -12.696  10.339   5.911
ATOM   5645 H1   TIP  1094     -12.972  11.255   5.881
ATOM   5646 H2   TIP  1094     -12.304  10.177   5.053
ATOM   5647 O    TIP  1095     -15.678  -6.761  11.765
ATOM   5648 H1   TIP  1095     -16.634  -6.767  11.808
ATOM   5649 H2   TIP  1095     -15.432  -7.686  11.763
ATOM   5650 O    TIP  1096      10.612  27.730  -7.481
ATOM   5651 H1   TIP  1096      10.391  26.929  -7.956
ATOM   5652 H2   TIP  1096      10.298  28.438  -8.043
ATOM   5653 O    TIP  1097     -29.143 -20.964  -1.065
ATOM   5654 H1   TIP  1097     -28.959 -20.037  -1.216
ATOM   5655 H2   TIP  1097     -30.018 -21.098  -1.429
ATOM   5656 O    TIP  1098     -16.483  -7.174  15.911
ATOM   5657 H1   TIP  1098     -15.832  -6.608  16.325
ATOM   5658 H2   TIP  1098     -16.235  -8.059  16.175
ATOM   5659 O    TIP  1099      -6.557   9.676  -0.335
ATOM   5660 H1   TIP  1099      -6.320   9.021   0.321
ATOM   5661 H2   TIP  1099      -6.541   9.202  -1.166
ATOM   5662 O    TIP  1100      -7.900  16.833  -7.287
ATOM   5663 H1   TIP  1100      -7.400  17.175  -6.546
ATOM   5664 H2   TIP  1100      -7.246  16.679  -7.968
ATOM   5665 O    TIP  1101       2.055  23.598 -10.865
ATOM   5666 H1   TIP  1101       1.844  23.555 -11.797
ATOM   5667 H2   TIP  1101       2.975  23.860 -10.839
ATOM   5668 O    TIP  1102      -5.127  19.270   0.767
ATOM   5669 H1   TIP  1102      -4.725  18.648   1.373
ATOM   5670 H2   TIP  1102      -4.880  18.953  -0.102
ATOM   5671 O    TIP  1103       9.862  -7.195   7.387
ATOM   5672 H1   TIP  1103      10.367  -7.393   6.599
ATOM   5673 H2   TIP  1103      10.492  -7.280   8.103
ATOM   5674 O    TIP  1104     -25.869 -15.315  -7.519
ATOM   5675 H1   TIP  1104     -25.002 -14.911  -7.538
ATOM   5676 H2   TIP  1104     -25.737 -16.186  -7.894
ATOM   5677 O    TIP  1105     -20.984 -26.219  -3.324
ATOM   5678 H1   TIP  1105     -21.011 -26.497  -2.409
ATOM   5679 H2   TIP  1105     -21.304 -26.976  -3.815
ATOM   5680 O    TIP  1106     -18.545   3.917 -26.120
ATOM   5681 H1   TIP  1106     -19.356   3.905 -26.628
ATOM   5682 H2   TIP  1106     -17.925   4.397 -26.668
ATOM   5683 O    TIP  1107      14.637   3.407  -1.590
ATOM   5684 H1   TIP  1107      13.866   2.844  -1.654
ATOM   5685 H2   TIP  1107      15.234   3.075  -2.260
ATOM   5686 O    TIP  1108       3.407 -10.643 -22.523
ATOM   5687 H1   TIP  1108       3.160 -10.896 -21.633
ATOM   5688 H2   TIP  1108       4.225 -11.113 -22.688
ATOM   5689 O    TIP  1109      -8.701 -29.281 -16.453
ATOM   5690 H1   TIP  1109      -8.955 -30.133 -16.807
ATOM   5691 H2   TIP  1109      -9.530 -28.826 -16.305
ATOM   5692 O    TIP  1110      23.452  -3.633 -11.593
ATOM   5693 H1   TIP  1110      22.947  -2.980 -12.077
ATOM   5694 H2   TIP  1110      22.819  -4.317 -11.380
ATOM   5695 O    TIP  1111      22.734  -8.917 -16.705
ATOM   5696 H1   TIP  1111      21.813  -8.725 -16.531
ATOM   5697 H2   TIP  1111      22.818  -8.847 -17.656
ATOM   5698 O    TIP  1112     -12.740  -8.876  20.208
ATOM   5699 H1   TIP  1112     -12.388  -8.227  19.598
ATOM   5700 H2   TIP  1112     -13.376  -9.371  19.692
ATOM   5701 O    TIP  1113      10.840   9.175 -10.859
ATOM   5702 H1   TIP  1113      11.478   9.049 -11.561
ATOM   5703 H2   TIP  1113      11.303   9.698 -10.205
ATOM   5704 O    TIP  1114     -15.001   0.570   7.926
ATOM   5705 H1   TIP  1114     -14.476   0.202   8.636
ATOM   5706 H2   TIP  1114     -15.891   0.599   8.275
ATOM   5707 O    TIP  1115     -28.704   2.147  -7.058
ATOM   5708 H1   TIP  1115     -29.101   2.721  -7.714
ATOM   5709 H2   TIP  1115     -28.967   1.265  -7.319
ATOM   5710 O    TIP  1116      25.121 -20.612  -8.860
ATOM   5711 H1   TIP  1116      25.344 -19.913  -9.474
ATOM   5712 H2   TIP  1116      24.186 -20.762  -8.995
ATOM   5713 O    TIP  1117      22.679 -21.377 -10.207
ATOM   5714 H1   TIP  1117      22.562 -21.650 -11.116
ATOM   5715 H2   TIP  1117      22.140 -21.985  -9.701
ATOM   5716 O    TIP  1118     -20.872   1.485 -18.349
ATOM   5717 H1   TIP  1118     -21.531   0.873 -18.678
ATOM   5718 H2   TIP  1118     -21.343   2.027 -17.716
ATOM   5719 O    TIP  1119     -15.281  -4.908  28.213
ATOM   5720 H1   TIP  1119     -16.003  -5.263  27.695
ATOM   5721 H2   TIP  1119     -15.688  -4.629  29.033
ATOM   5722 O    TIP  1120       3.427  -7.071 -27.049
ATOM   5723 H1   TIP  1120       4.028  -7.816 -27.077
ATOM   5724 H2   TIP  1120       3.894  -6.369 -27.501
ATOM   5725 O    TIP  1121      20.578 -27.065 -25.350
ATOM   5726 H1   TIP  1121      20.306 -27.907 -24.985
ATOM   5727 H2   TIP  1121      20.270 -26.418 -24.715
ATOM   5728 O    TIP  1122     -20.560  -2.255 -19.893
ATOM   5729 H1   TIP  1122     -19.919  -2.915 -19.629
ATOM   5730 H2   TIP  1122     -20.109  -1.734 -20.558
ATOM   5731 O    TIP  1123      -9.251  26.878 -18.522
ATOM   5732 H1   TIP  1123      -8.624  27.534 -18.218
ATOM   5733 H2   TIP  1123      -9.088  26.115 -17.968
ATOM   5734 O    TIP  1124      22.337 -14.071 -13.651
ATOM   5735 H1   TIP  1124      23.102 -14.503 -14.032
ATOM   5736 H2   TIP  1124      22.286 -14.416 -12.759
ATOM   5737 O    TIP  1125      -9.279   9.797  -0.206
ATOM   5738 H1   TIP  1125      -8.366   9.563  -0.374
ATOM   5739 H2   TIP  1125      -9.242  10.384   0.549
ATOM   5740 O    TIP  1126      -4.637  26.503   2.330
ATOM   5741 H1   TIP  1126      -5.543  26.368   2.608
ATOM   5742 H2   TIP  1126      -4.394  25.684   1.897
ATOM   5743 O    TIP  1127     -22.215   7.102  -1.595
ATOM   5744 H1   TIP  1127     -22.705   7.788  -2.046
ATOM   5745 H2   TIP  1127     -21.626   7.574  -1.007
ATOM   5746 O    TIP  1128      -5.248  -2.741   8.152
ATOM   5747 H1   TIP  1128      -5.732  -1.939   8.347
ATOM   5748 H2   TIP  1128      -4.786  -2.552   7.336
ATOM   5749 O    TIP  1129     -23.681  11.305 -17.811
ATOM   5750 H1   TIP  1129     -23.181  11.386 -16.999
ATOM   5751 H2   TIP  1129     -23.778  10.361 -17.941
ATOM   5752 O    TIP  1130     -15.262  20.068 -17.223
ATOM   5753 H1   TIP  1130     -14.855  19.401 -16.670
ATOM   5754 H2   TIP  1130     -16.152  20.154 -16.881
ATOM   5755 O    TIP  1131     -23.327  10.473  -9.288
ATOM   5756 H1   TIP  1131     -24.094  11.036  -9.392
ATOM   5757 H2   TIP  1131     -23.470  10.022  -8.457
ATOM   5758 O    TIP  1132      -8.012  26.899   0.628
ATOM   5759 H1   TIP  1132      -7.577  26.205   0.133
ATOM   5760 H2   TIP  1132      -7.961  27.668   0.060
ATOM   5761 O    TIP  1133     -28.819  -8.965   0.379
ATOM   5762 H1   TIP  1133     -28.804  -8.269   1.037
ATOM   5763 H2   TIP  1133     -29.448  -8.662  -0.276
ATOM   5764 O    TIP  1134      25.950  30.130 -20.947
ATOM   5765 H1   TIP  1134      26.196  31.011 -21.229
ATOM   5766 H2   TIP  1134      26.141  29.573 -21.701
ATOM   5767 O    TIP  1135      28.185   1.565  -6.086
ATOM   5768 H1   TIP  1135      27.414   1.090  -6.395
ATOM   5769 H2   TIP  1135      27.874   2.068  -5.334
ATOM   5770 O    TIP  1136     -18.815 -19.702 -20.820
ATOM   5771 H1   TIP  1136     -19.341 -19.099 -21.345
ATOM   5772 H2   TIP  1136     -18.004 -19.223 -20.645
ATOM   5773 O    TIP  1137      10.118 -22.540 -21.749
ATOM   5774 H1   TIP  1137       9.572 -23.203 -22.171
ATOM   5775 H2   TIP  1137       9.517 -22.061 -21.178
ATOM   5776 O    TIP  1138      -0.076  -5.728 -25.058
ATOM   5777 H1   TIP  1138       0.777  -6.161 -25.052
ATOM   5778 H2   TIP  1138       0.037  -4.966 -24.491
ATOM   5779 O    TIP  1139     -17.894   7.845  -1.016
ATOM   5780 H1   TIP  1139     -17.006   8.016  -0.703
ATOM   5781 H2   TIP  1139     -17.778   7.551  -1.920
ATOM   5782 O    TIP  1140      23.932  -8.718  -3.762
ATOM   5783 H1   TIP  1140      23.874  -7.958  -3.182
ATOM   5784 H2   TIP  1140      23.088  -9.159  -3.664
ATOM   5785 O    TIP  1141      -8.192 -17.330  12.115
ATOM   5786 H1   TIP  1141      -7.299 -17.562  11.863
ATOM   5787 H2   TIP  1141      -8.558 -16.905  11.339
ATOM   5788 O    TIP  1142      22.382 -10.571 -12.443
ATOM   5789 H1   TIP  1142      22.165 -11.050 -13.243
ATOM   5790 H2   TIP  1142      23.027  -9.920 -12.719
ATOM   5791 O    TIP  1143       8.897 -14.585 -24.669
ATOM   5792 H1   TIP  1143       8.785 -13.799 -25.203
ATOM   5793 H2   TIP  1143       8.498 -15.286 -25.185
ATOM   5794 O    TIP  1144      19.401   3.735   5.427
ATOM   5795 H1   TIP  1144      19.994   4.196   6.021
ATOM   5796 H2   TIP  1144      19.855   2.918   5.221
ATOM   5797 O    TIP  1145       0.625 -10.793  11.984
ATOM   5798 H1   TIP  1145       1.163 -11.270  11.352
ATOM   5799 H2   TIP  1145      -0.001 -10.306  11.448
ATOM   5800 O    TIP  1146      10.737 -16.115 -30.500
ATOM   5801 H1   TIP  1146      10.328 -15.334 -30.873
ATOM   5802 H2   TIP  1146      11.641 -15.853 -30.325
ATOM   5803 O    TIP  1147       4.354  18.586  -2.453
ATOM   5804 H1   TIP  1147       4.889  19.242  -2.008
ATOM   5805 H2   TIP  1147       4.375  18.843  -3.374
ATOM   5806 O    TIP  1148     -12.012   3.851   3.912
ATOM   5807 H1   TIP  1148     -12.941   3.986   3.726
ATOM   5808 H2   TIP  1148     -11.629   3.617   3.067
ATOM   5809 O    TIP  1149      11.912  14.317 -13.899
ATOM   5810 H1   TIP  1149      11.626  14.872 -13.174
ATOM   5811 H2   TIP  1149      12.867  14.315 -13.838
ATOM   5812 O    TIP  1150     -10.104 -10.625 -29.387
ATOM   5813 H1   TIP  1150     -10.107  -9.726 -29.713
ATOM   5814 H2   TIP  1150     -10.917 -10.702 -28.888
ATOM   5815 O    TIP  1151     -11.232  27.334  -6.398
ATOM   5816 H1   TIP  1151     -11.161  27.994  -7.088
ATOM   5817 H2   TIP  1151     -12.082  27.502  -5.991
ATOM   5818 O    TIP  1152       2.178  21.356  -9.454
ATOM   5819 H1   TIP  1152       3.059  20.995  -9.554
ATOM   5820 H2   TIP  1152       2.212  22.203  -9.898
ATOM   5821 O    TIP  1153      -3.620 -26.581   7.787
ATOM   5822 H1   TIP  1153      -4.397 -26.276   7.321
ATOM   5823 H2   TIP  1153      -2.889 -26.349   7.215
ATOM   5824 O    TIP  1154      21.419  -2.915 -13.371
ATOM   5825 H1   TIP  1154      20.918  -2.158 -13.676
ATOM   5826 H2   TIP  1154      21.281  -3.582 -14.043
ATOM   5827 O    TIP  1155      -4.909 -24.251 -27.459
ATOM   5828 H1   TIP  1155      -5.790 -24.550 -27.233
ATOM   5829 H2   TIP  1155      -4.457 -24.175 -26.619
ATOM   5830 O    TIP  1156     -15.247  -2.374 -21.760
ATOM   5831 H1   TIP  1156     -14.615  -2.995 -21.397
ATOM   5832 H2   TIP  1156     -15.038  -1.543 -21.335
ATOM   5833 O    TIP  1157     -22.432   1.860  -1.853
ATOM   5834 H1   TIP  1157     -23.318   1.709  -2.181
ATOM   5835 H2   TIP  1157     -22.248   1.101  -1.299
ATOM   5836 O    TIP  1158     -13.963  -4.947 -21.490
ATOM   5837 H1   TIP  1158     -14.479  -5.322 -20.776
ATOM   5838 H2   TIP  1158     -13.317  -5.621 -21.700
ATOM   5839 O    TIP  1159     -14.641  16.849  -9.352
ATOM   5840 H1   TIP  1159     -15.436  17.257  -9.010
ATOM   5841 H2   TIP  1159     -14.928  16.389 -10.141
ATOM   5842 O    TIP  1160      15.128 -25.433 -10.149
ATOM   5843 H1   TIP  1160      15.236 -26.248 -10.640
ATOM   5844 H2   TIP  1160      15.002 -25.713  -9.243
ATOM   5845 O    TIP  1161      25.872   1.879 -13.257
ATOM   5846 H1   TIP  1161      25.974   2.709 -13.722
ATOM   5847 H2   TIP  1161      26.692   1.412 -13.415
ATOM   5848 O    TIP  1162      22.764 -29.414   5.678
ATOM   5849 H1   TIP  1162      22.960 -28.925   6.477
ATOM   5850 H2   TIP  1162      22.244 -28.810   5.148
ATOM   5851 O    TIP  1163      15.069   8.644   8.645
ATOM   5852 H1   TIP  1163      14.116   8.645   8.550
ATOM   5853 H2   TIP  1163      15.362   9.399   8.134
ATOM   5854 O    TIP  1164      16.726  27.927  -2.059
ATOM   5855 H1   TIP  1164      17.448  27.701  -1.473
ATOM   5856 H2   TIP  1164      16.089  28.369  -1.497
ATOM   5857 O    TIP  1165      -3.624 -17.266 -22.751
ATOM   5858 H1   TIP  1165      -4.550 -17.063 -22.622
ATOM   5859 H2   TIP  1165      -3.187 -16.885 -21.989
ATOM   5860 O    TIP  1166      -1.250  10.164 -20.950
ATOM   5861 H1   TIP  1166      -0.858  10.686 -21.650
ATOM   5862 H2   TIP  1166      -0.556  10.079 -20.296
ATOM   5863 O    TIP  1167       9.418  28.425   1.837
ATOM   5864 H1   TIP  1167       9.039  28.528   2.710
ATOM   5865 H2   TIP  1167       8.775  27.905   1.356
ATOM   5866 O    TIP  1168       9.173  -0.073  13.234
ATOM   5867 H1   TIP  1168       8.249   0.067  13.026
ATOM   5868 H2   TIP  1168       9.525   0.807  13.367
ATOM   5869 O    TIP  1169     -14.939  18.267   0.737
ATOM   5870 H1   TIP  1169     -14.175  18.395   1.299
ATOM   5871 H2   TIP  1169     -15.326  19.138   0.655
ATOM   5872 O    TIP  1170       5.044  20.682  -4.319
ATOM   5873 H1   TIP  1170       4.952  20.959  -3.408
ATOM   5874 H2   TIP  1170       5.712  21.265  -4.681
ATOM   5875 O    TIP  1171      -6.962  25.457 -13.136
ATOM   5876 H1   TIP  1171      -6.177  25.763 -13.589
ATOM   5877 H2   TIP  1171      -6.705  24.622 -12.745
ATOM   5878 O    TIP  1172     -14.411 -22.083  -0.266
ATOM   5879 H1   TIP  1172     -14.659 -22.693   0.428
ATOM   5880 H2   TIP  1172     -15.243 -21.744  -0.596
ATOM   5881 O    TIP  1173     -27.669 -28.668  -8.420
ATOM   5882 H1   TIP  1173     -27.597 -29.577  -8.129
ATOM   5883 H2   TIP  1173     -28.529 -28.384  -8.110
ATOM   5884 O    TIP  1174       2.522 -22.419   4.565
ATOM   5885 H1   TIP  1174       2.295 -21.625   4.081
ATOM   5886 H2   TIP  1174       1.882 -23.068   4.276
ATOM   5887 O    TIP  1175     -18.644 -16.842  11.004
ATOM   5888 H1   TIP  1175     -18.251 -17.116  11.832
ATOM   5889 H2   TIP  1175     -18.657 -15.886  11.049
ATOM   5890 O    TIP  1176     -15.256 -13.164 -22.821
ATOM   5891 H1   TIP  1176     -15.462 -14.014 -23.209
ATOM   5892 H2   TIP  1176     -15.601 -13.215 -21.930
ATOM   5893 O    TIP  1177      30.039  11.208 -17.442
ATOM   5894 H1   TIP  1177      29.993  10.327 -17.072
ATOM   5895 H2   TIP  1177      29.524  11.159 -18.247
ATOM   5896 O    TIP  1178      -0.415  20.567  -9.662
ATOM   5897 H1   TIP  1178      -0.388  20.046  -8.860
ATOM   5898 H2   TIP  1178       0.468  20.926  -9.746
ATOM   5899 O    TIP  1179      -8.461  -1.014 -19.019
ATOM   5900 H1   TIP  1179      -8.395  -0.219 -18.490
ATOM   5901 H2   TIP  1179      -9.171  -1.513 -18.615
ATOM   5902 O    TIP  1180      -1.485  -1.120 -17.764
ATOM   5903 H1   TIP  1180      -1.931  -0.650 -17.060
ATOM   5904 H2   TIP  1180      -2.191  -1.430 -18.331
ATOM   5905 O    TIP  1181      25.294 -10.686  -2.357
ATOM   5906 H1   TIP  1181      26.157 -10.836  -2.742
ATOM   5907 H2   TIP  1181      24.950  -9.925  -2.825
ATOM   5908 O    TIP  1182      24.483  -3.111  -1.160
ATOM   5909 H1   TIP  1182      24.127  -3.671  -0.471
ATOM   5910 H2   TIP  1182      24.354  -3.610  -1.967
ATOM   5911 O    TIP  1183     -17.954  14.927  -6.220
ATOM   5912 H1   TIP  1183     -18.670  15.316  -5.717
ATOM   5913 H2   TIP  1183     -17.161  15.195  -5.756
ATOM   5914 O    TIP  1184     -13.398  -3.187  17.298
ATOM   5915 H1   TIP  1184     -13.895  -3.502  16.543
ATOM   5916 H2   TIP  1184     -14.063  -2.965  17.948
ATOM   5917 O    TIP  1185      -0.148  21.548   7.977
ATOM   5918 H1   TIP  1185      -0.640  21.131   7.269
ATOM   5919 H2   TIP  1185      -0.099  20.881   8.661
ATOM   5920 O    TIP  1186     -14.309  29.575 -17.865
ATOM   5921 H1   TIP  1186     -15.150  29.555 -17.408
ATOM   5922 H2   TIP  1186     -13.768  28.937 -17.401
ATOM   5923 O    TIP  1187      15.930 -22.059   9.564
ATOM   5924 H1   TIP  1187      15.970 -21.180   9.940
ATOM   5925 H2   TIP  1187      16.494 -22.588  10.128
ATOM   5926 O    TIP  1188     -24.289   6.416 -16.356
ATOM   5927 H1   TIP  1188     -24.088   5.745 -17.008
ATOM   5928 H2   TIP  1188     -24.075   7.243 -16.787
ATOM   5929 O    TIP  1189      -5.526  13.449  -7.908
ATOM   5930 H1   TIP  1189      -4.856  13.943  -7.436
ATOM   5931 H2   TIP  1189      -5.237  13.463  -8.821
ATOM   5932 O    TIP  1190     -15.784 -19.522 -12.668
ATOM   5933 H1   TIP  1190     -16.559 -19.013 -12.432
ATOM   5934 H2   TIP  1190     -15.696 -20.166 -11.965
ATOM   5935 O    TIP  1191      -1.038  -0.733   5.126
ATOM   5936 H1   TIP  1191      -1.794  -0.172   4.952
ATOM   5937 H2   TIP  1191      -0.304  -0.285   4.705
ATOM   5938 O    TIP  1192      20.837  -3.480  -0.135
ATOM   5939 H1   TIP  1192      21.113  -2.569  -0.228
ATOM   5940 H2   TIP  1192      19.883  -3.438  -0.075
ATOM   5941 O    TIP  1193      10.974  15.329 -11.608
ATOM   5942 H1   TIP  1193      10.039  15.136 -11.550
ATOM   5943 H2   TIP  1193      11.074  16.172 -11.166
ATOM   5944 O    TIP  1194       9.548 -19.052   9.178
ATOM   5945 H1   TIP  1194       8.613 -19.245   9.108
ATOM   5946 H2   TIP  1194       9.889 -19.728   9.764
ATOM   5947 O    TIP  1195     -15.609   2.851   5.616
ATOM   5948 H1   TIP  1195     -15.526   1.989   5.209
ATOM   5949 H2   TIP  1195     -15.267   2.733   6.501
ATOM   5950 O    TIP  1196      12.509 -17.039  10.251
ATOM   5951 H1   TIP  1196      11.585 -17.267  10.349
ATOM   5952 H2   TIP  1196      12.615 -16.237  10.763
ATOM   5953 O    TIP  1197      -3.309 -19.273 -18.921
ATOM   5954 H1   TIP  1197      -2.574 -19.775 -18.569
ATOM   5955 H2   TIP  1197      -2.906 -18.637 -19.512
ATOM   5956 O    TIP  1198      -7.999 -12.658   8.714
ATOM   5957 H1   TIP  1198      -7.080 -12.913   8.792
ATOM   5958 H2   TIP  1198      -8.168 -12.125   9.491
ATOM   5959 O    TIP  1199     -26.670  -0.518  20.746
ATOM   5960 H1   TIP  1199     -27.241   0.192  21.039
ATOM   5961 H2   TIP  1199     -26.872  -0.620  19.816
ATOM   5962 O    TIP  1200       4.840  19.788   0.979
ATOM   5963 H1   TIP  1200       4.371  19.859   1.810
ATOM   5964 H2   TIP  1200       5.761  19.709   1.229
ATOM   5965 O    TIP  1201       3.706  -7.459  13.171
ATOM   5966 H1   TIP  1201       4.462  -7.564  12.595
ATOM   5967 H2   TIP  1201       3.608  -6.512  13.270
ATOM   5968 O    TIP  1202      15.594 -27.181   1.917
ATOM   5969 H1   TIP  1202      14.899 -27.824   1.776
ATOM   5970 H2   TIP  1202      16.091 -27.181   1.099
ATOM   5971 O    TIP  1203      -3.179  29.661  -2.451
ATOM   5972 H1   TIP  1203      -3.555  29.615  -1.572
ATOM   5973 H2   TIP  1203      -3.833  30.130  -2.968
ATOM   5974 O    TIP  1204      24.922 -22.642   0.600
ATOM   5975 H1   TIP  1204      25.794 -22.796   0.964
ATOM   5976 H2   TIP  1204      25.071 -22.509  -0.335
ATOM   5977 O    TIP  1205      -4.789  29.374  -0.518
ATOM   5978 H1   TIP  1205      -4.548  29.003   0.331
ATOM   5979 H2   TIP  1205      -5.268  28.672  -0.959
ATOM   5980 O    TIP  1206      30.956  -8.017  -9.637
ATOM   5981 H1   TIP  1206      31.356  -7.806 -10.481
ATOM   5982 H2   TIP  1206      31.691  -8.052  -9.025
ATOM   5983 O    TIP  1207      -8.345  -6.900  12.465
ATOM   5984 H1   TIP  1207      -8.797  -6.199  11.996
ATOM   5985 H2   TIP  1207      -8.900  -7.078  13.224
ATOM   5986 O    TIP  1208       4.168  16.716  10.768
ATOM   5987 H1   TIP  1208       3.992  15.965  11.334
ATOM   5988 H2   TIP  1208       4.387  16.332   9.919
ATOM   5989 O    TIP  1209      -7.254  30.894  17.166
ATOM   5990 H1   TIP  1209      -6.299  30.935  17.217
ATOM   5991 H2   TIP  1209      -7.557  31.480  17.859
ATOM   5992 O    TIP  1210     -13.127  22.615 -10.107
ATOM   5993 H1   TIP  1210     -13.789  21.985  -9.821
ATOM   5994 H2   TIP  1210     -12.372  22.078 -10.346
ATOM   5995 O    TIP  1211      21.538 -27.050   4.824
ATOM   5996 H1   TIP  1211      21.189 -27.033   3.933
ATOM   5997 H2   TIP  1211      20.830 -26.702   5.367
ATOM   5998 O    TIP  1212       8.362  12.551 -16.707
ATOM   5999 H1   TIP  1212       8.363  11.836 -16.071
ATOM   6000 H2   TIP  1212       8.574  13.330 -16.194
ATOM   6001 O    TIP  1213      11.465 -15.345  16.067
ATOM   6002 H1   TIP  1213      10.679 -14.823  16.229
ATOM   6003 H2   TIP  1213      12.103 -15.023  16.704
ATOM   6004 O    TIP  1214       0.655  11.642  -1.340
ATOM   6005 H1   TIP  1214       1.395  12.077  -0.917
ATOM   6006 H2   TIP  1214       0.995  10.786  -1.599
ATOM   6007 O    TIP  1215     -24.333 -28.424 -17.732
ATOM   6008 H1   TIP  1215     -23.587 -28.258 -17.156
ATOM   6009 H2   TIP  1215     -24.528 -27.574 -18.124
ATOM   6010 O    TIP  1216       6.773 -27.809 -17.178
ATOM   6011 H1   TIP  1216       6.996 -26.896 -17.364
ATOM   6012 H2   TIP  1216       5.846 -27.787 -16.944
ATOM   6013 O    TIP  1217      27.486  -1.292  -3.982
ATOM   6014 H1   TIP  1217      27.823  -2.071  -4.424
ATOM   6015 H2   TIP  1217      28.220  -0.679  -3.981
ATOM   6016 O    TIP  1218       2.169   3.353   3.143
ATOM   6017 H1   TIP  1218       1.414   3.941   3.147
ATOM   6018 H2   TIP  1218       2.663   3.602   2.362
ATOM   6019 O    TIP  1219       3.328  23.100 -16.334
ATOM   6020 H1   TIP  1219       2.793  23.887 -16.230
ATOM   6021 H2   TIP  1219       3.954  23.137 -15.612
ATOM   6022 O    TIP  1220       4.166  -8.072 -23.243
ATOM   6023 H1   TIP  1220       3.786  -8.937 -23.095
ATOM   6024 H2   TIP  1220       4.444  -7.779 -22.375
ATOM   6025 O    TIP  1221       5.106  16.158  -6.435
ATOM   6026 H1   TIP  1221       5.852  15.968  -7.004
ATOM   6027 H2   TIP  1221       4.338  15.966  -6.973
ATOM   6028 O    TIP  1222     -20.963 -21.344   1.766
ATOM   6029 H1   TIP  1222     -20.603 -22.093   2.241
ATOM   6030 H2   TIP  1222     -21.170 -20.704   2.446
ATOM   6031 O    TIP  1223      -1.289 -17.144  13.446
ATOM   6032 H1   TIP  1223      -0.987 -16.548  12.761
ATOM   6033 H2   TIP  1223      -1.347 -17.996  13.014
ATOM   6034 O    TIP  1224      -7.106  -7.267 -22.845
ATOM   6035 H1   TIP  1224      -6.540  -7.588 -22.144
ATOM   6036 H2   TIP  1224      -7.170  -6.324 -22.691
ATOM   6037 O    TIP  1225      -4.216  29.355   3.015
ATOM   6038 H1   TIP  1225      -3.690  28.716   2.534
ATOM   6039 H2   TIP  1225      -4.435  28.915   3.837
ATOM   6040 O    TIP  1226     -20.526  -9.429   9.898
ATOM   6041 H1   TIP  1226     -20.750  -9.168  10.791
ATOM   6042 H2   TIP  1226     -19.586  -9.267   9.828
ATOM   6043 O    TIP  1227      -3.328 -21.499 -22.997
ATOM   6044 H1   TIP  1227      -3.283 -22.290 -22.460
ATOM   6045 H2   TIP  1227      -3.041 -21.781 -23.865
ATOM   6046 O    TIP  1228     -16.586  -6.429   7.156
ATOM   6047 H1   TIP  1228     -16.389  -7.362   7.239
ATOM   6048 H2   TIP  1228     -17.419  -6.317   7.613
ATOM   6049 O    TIP  1229     -17.819  -1.356   2.375
ATOM   6050 H1   TIP  1229     -17.485  -1.044   3.215
ATOM   6051 H2   TIP  1229     -17.640  -2.296   2.379
ATOM   6052 O    TIP  1230     -12.005  30.580  -6.234
ATOM   6053 H1   TIP  1230     -12.707  30.857  -6.822
ATOM   6054 H2   TIP  1230     -11.349  30.189  -6.810
ATOM   6055 O    TIP  1231      20.021 -19.799 -16.826
ATOM   6056 H1   TIP  1231      19.688 -20.570 -17.286
ATOM   6057 H2   TIP  1231      19.761 -19.060 -17.376
ATOM   6058 O    TIP  1232       8.659 -29.253 -18.352
ATOM   6059 H1   TIP  1232       8.556 -30.049 -17.832
ATOM   6060 H2   TIP  1232       8.076 -28.617 -17.937
ATOM   6061 O    TIP  1233       0.841 -25.459 -15.744
ATOM   6062 H1   TIP  1233       1.546 -25.885 -15.256
ATOM   6063 H2   TIP  1233       0.775 -25.961 -16.557
ATOM   6064 O    TIP  1234      28.019 -25.718 -15.568
ATOM   6065 H1   TIP  1234      28.617 -26.455 -15.449
ATOM   6066 H2   TIP  1234      28.496 -24.963 -15.223
ATOM   6067 O    TIP  1235       8.886  12.553 -11.582
ATOM   6068 H1   TIP  1235       8.910  12.506 -10.626
ATOM   6069 H2   TIP  1235       9.607  11.993 -11.869
ATOM   6070 O    TIP  1236     -23.558 -22.457  -6.115
ATOM   6071 H1   TIP  1236     -23.223 -23.353  -6.138
ATOM   6072 H2   TIP  1236     -22.782 -21.906  -6.216
ATOM   6073 O    TIP  1237     -12.793   8.205   3.313
ATOM   6074 H1   TIP  1237     -12.450   8.993   2.893
ATOM   6075 H2   TIP  1237     -13.279   7.756   2.622
ATOM   6076 O    TIP  1238       7.693   3.722 -21.605
ATOM   6077 H1   TIP  1238       6.858   3.360 -21.308
ATOM   6078 H2   TIP  1238       8.350   3.108 -21.278
ATOM   6079 O    TIP  1239      19.431  13.153 -11.691
ATOM   6080 H1   TIP  1239      19.695  12.499 -12.338
ATOM   6081 H2   TIP  1239      20.209  13.285 -11.151
ATOM   6082 O    TIP  1240      14.956  -5.876  -1.842
ATOM   6083 H1   TIP  1240      15.897  -5.705  -1.879
ATOM   6084 H2   TIP  1240      14.765  -6.349  -2.651
ATOM   6085 O    TIP  1241     -28.935 -11.226  -6.668
ATOM   6086 H1   TIP  1241     -28.973 -12.182  -6.682
ATOM   6087 H2   TIP  1241     -29.257 -10.960  -7.530
ATOM   6088 O    TIP  1242       7.631 -20.671 -21.560
ATOM   6089 H1   TIP  1242       6.932 -21.215 -21.197
ATOM   6090 H2   TIP  1242       7.218 -20.202 -22.286
ATOM   6091 O    TIP  1243      22.238 -16.482   9.372
ATOM   6092 H1   TIP  1243      21.428 -16.979   9.485
ATOM   6093 H2   TIP  1243      22.571 -16.756   8.518
ATOM   6094 O    TIP  1244       2.149  13.580   8.173
ATOM   6095 H1   TIP  1244       1.729  13.962   8.944
ATOM   6096 H2   TIP  1244       2.916  14.131   8.019
ATOM   6097 O    TIP  1245      23.689 -13.600  -0.516
ATOM   6098 H1   TIP  1245      24.593 -13.339  -0.690
ATOM   6099 H2   TIP  1245      23.676 -14.543  -0.676
ATOM   6100 O    TIP  1246       3.731  11.822  10.387
ATOM   6101 H1   TIP  1246       2.839  12.082  10.617
ATOM   6102 H2   TIP  1246       3.833  10.950  10.768
ATOM   6103 O    TIP  1247      -5.457   5.021  19.029
ATOM   6104 H1   TIP  1247      -5.827   4.959  19.909
ATOM   6105 H2   TIP  1247      -6.098   4.585  18.467
ATOM   6106 O    TIP  1248     -13.803 -18.149 -15.421
ATOM   6107 H1   TIP  1248     -13.667 -18.964 -15.904
ATOM   6108 H2   TIP  1248     -13.677 -17.459 -16.072
ATOM   6109 O    TIP  1249      -1.891  30.387   1.224
ATOM   6110 H1   TIP  1249      -2.380  30.735   1.970
ATOM   6111 H2   TIP  1249      -2.115  29.456   1.203
ATOM   6112 O    TIP  1250      -5.744 -12.958 -27.885
ATOM   6113 H1   TIP  1250      -5.364 -13.733 -27.472
ATOM   6114 H2   TIP  1250      -6.569 -12.818 -27.420
ATOM   6115 O    TIP  1251      16.020  -6.737 -22.057
ATOM   6116 H1   TIP  1251      16.737  -6.186 -21.746
ATOM   6117 H2   TIP  1251      15.543  -6.981 -21.264
ATOM   6118 O    TIP  1252       4.039   7.426 -24.062
ATOM   6119 H1   TIP  1252       4.160   7.434 -25.011
ATOM   6120 H2   TIP  1252       3.229   6.936 -23.926
ATOM   6121 O    TIP  1253       2.718  12.682 -15.129
ATOM   6122 H1   TIP  1253       2.053  13.283 -15.465
ATOM   6123 H2   TIP  1253       3.457  13.244 -14.899
ATOM   6124 O    TIP  1254       0.581  15.602  -2.199
ATOM   6125 H1   TIP  1254       1.371  15.096  -2.391
ATOM   6126 H2   TIP  1254       0.906  16.461  -1.929
ATOM   6127 O    TIP  1255     -23.928 -10.257   5.731
ATOM   6128 H1   TIP  1255     -23.219 -10.358   6.366
ATOM   6129 H2   TIP  1255     -24.708 -10.105   6.263
ATOM   6130 O    TIP  1256      25.478   0.775  -9.949
ATOM   6131 H1   TIP  1256      25.345   0.024 -10.528
ATOM   6132 H2   TIP  1256      25.021   1.496 -10.382
ATOM   6133 O    TIP  1257      -1.759 -25.787 -20.106
ATOM   6134 H1   TIP  1257      -1.228 -26.005 -20.872
ATOM   6135 H2   TIP  1257      -1.144 -25.805 -19.373
ATOM   6136 O    TIP  1258     -27.308 -20.847 -10.702
ATOM   6137 H1   TIP  1258     -28.071 -20.995 -11.260
ATOM   6138 H2   TIP  1258     -26.666 -20.431 -11.278
ATOM   6139 O    TIP  1259     -14.099  23.194 -26.201
ATOM   6140 H1   TIP  1259     -13.879  22.430 -26.732
ATOM   6141 H2   TIP  1259     -13.402  23.241 -25.547
ATOM   6142 O    TIP  1260       4.120  24.350  -3.709
ATOM   6143 H1   TIP  1260       3.802  24.011  -4.545
ATOM   6144 H2   TIP  1260       4.661  25.103  -3.946
ATOM   6145 O    TIP  1261      -6.775 -22.415  18.740
ATOM   6146 H1   TIP  1261      -6.989 -21.594  18.298
ATOM   6147 H2   TIP  1261      -7.498 -23.003  18.520
ATOM   6148 O    TIP  1262      15.718 -11.277  17.307
ATOM   6149 H1   TIP  1262      16.564 -10.873  17.113
ATOM   6150 H2   TIP  1262      15.881 -12.218  17.245
ATOM   6151 O    TIP  1263       5.788  11.095 -16.296
ATOM   6152 H1   TIP  1263       5.712  11.132 -15.343
ATOM   6153 H2   TIP  1263       6.570  11.609 -16.496
ATOM   6154 O    TIP  1264     -18.232 -10.464 -22.625
ATOM   6155 H1   TIP  1264     -18.988 -10.241 -23.168
ATOM   6156 H2   TIP  1264     -18.466 -11.297 -22.216
ATOM   6157 O    TIP  1265      -6.494 -17.383 -28.366
ATOM   6158 H1   TIP  1265      -6.954 -16.552 -28.481
ATOM   6159 H2   TIP  1265      -7.184 -18.014 -28.162
ATOM   6160 O    TIP  1266     -29.630   0.160  -4.351
ATOM   6161 H1   TIP  1266     -29.305  -0.477  -3.715
ATOM   6162 H2   TIP  1266     -29.567  -0.288  -5.194
ATOM   6163 O    TIP  1267      -6.095  22.860 -11.393
ATOM   6164 H1   TIP  1267      -5.243  22.453 -11.549
ATOM   6165 H2   TIP  1267      -5.962  23.409 -10.621
ATOM   6166 O    TIP  1268     -16.719 -12.375   5.089
ATOM   6167 H1   TIP  1268     -17.090 -13.251   5.197
ATOM   6168 H2   TIP  1268     -17.473 -11.817   4.899
ATOM   6169 O    TIP  1269       0.584   8.490   5.924
ATOM   6170 H1   TIP  1269      -0.077   8.517   6.615
ATOM   6171 H2   TIP  1269       1.137   7.743   6.148
ATOM   6172 O    TIP  1270       6.558 -19.266 -23.794
ATOM   6173 H1   TIP  1270       6.739 -19.833 -24.544
ATOM   6174 H2   TIP  1270       7.273 -18.630 -23.795
ATOM   6175 O    TIP  1271     -19.796  -9.909 -28.630
ATOM   6176 H1   TIP  1271     -18.857 -10.085 -28.570
ATOM   6177 H2   TIP  1271     -19.875  -8.969 -28.470
ATOM   6178 O    TIP  1272       0.019  29.305 -15.183
ATOM   6179 H1   TIP  1272       0.001  28.350 -15.244
ATOM   6180 H2   TIP  1272       0.945  29.533 -15.263
ATOM   6181 O    TIP  1273      -2.042  12.896 -11.314
ATOM   6182 H1   TIP  1273      -1.815  13.459 -10.574
ATOM   6183 H2   TIP  1273      -1.328  12.261 -11.362
ATOM   6184 O    TIP  1274      15.516 -15.996   6.815
ATOM   6185 H1   TIP  1274      15.403 -15.060   6.977
ATOM   6186 H2   TIP  1274      16.454 -16.149   6.929
ATOM   6187 O    TIP  1275     -22.104  -9.093  15.923
ATOM   6188 H1   TIP  1275     -21.362  -9.054  16.525
ATOM   6189 H2   TIP  1275     -22.253 -10.028  15.784
ATOM   6190 O    TIP  1276      14.730   1.146  12.023
ATOM   6191 H1   TIP  1276      15.573   1.450  11.688
ATOM   6192 H2   TIP  1276      14.854   1.088  12.970
ATOM   6193 O    TIP  1277      19.358 -19.556   3.228
ATOM   6194 H1   TIP  1277      19.436 -20.509   3.260
ATOM   6195 H2   TIP  1277      18.490 -19.374   3.588
ATOM   6196 O    TIP  1278      18.103  -9.066   3.068
ATOM   6197 H1   TIP  1278      18.809  -8.426   3.155
ATOM   6198 H2   TIP  1278      18.543  -9.876   2.810
ATOM   6199 O    TIP  1279     -12.772 -28.444  -0.067
ATOM   6200 H1   TIP  1279     -12.290 -29.135   0.387
ATOM   6201 H2   TIP  1279     -13.427 -28.909  -0.587
ATOM   6202 O    TIP  1280      -2.110   7.621 -20.788
ATOM   6203 H1   TIP  1280      -2.343   8.525 -20.999
ATOM   6204 H2   TIP  1280      -1.217   7.519 -21.118
ATOM   6205 O    TIP  1281       8.113  26.597  -0.321
ATOM   6206 H1   TIP  1281       8.443  26.377   0.550
ATOM   6207 H2   TIP  1281       7.471  27.290  -0.167
ATOM   6208 O    TIP  1282      23.324  -1.733  -8.802
ATOM   6209 H1   TIP  1282      22.750  -1.389  -9.487
ATOM   6210 H2   TIP  1282      24.168  -1.859  -9.236
ATOM   6211 O    TIP  1283     -25.584  -9.671 -15.889
ATOM   6212 H1   TIP  1283     -25.526  -9.193 -16.716
ATOM   6213 H2   TIP  1283     -26.380  -9.340 -15.475
ATOM   6214 O    TIP  1284       5.600 -15.558 -17.837
ATOM   6215 H1   TIP  1284       5.712 -16.468 -17.563
ATOM   6216 H2   TIP  1284       5.005 -15.182 -17.188
ATOM   6217 O    TIP  1285     -21.480 -20.537  -6.245
ATOM   6218 H1   TIP  1285     -21.419 -19.776  -6.821
ATOM   6219 H2   TIP  1285     -21.669 -20.171  -5.382
ATOM   6220 O    TIP  1286      -0.259  21.541  -5.899
ATOM   6221 H1   TIP  1286       0.406  21.210  -6.503
ATOM   6222 H2   TIP  1286       0.240  21.877  -5.154
ATOM   6223 O    TIP  1287      15.026  -3.751 -25.746
ATOM   6224 H1   TIP  1287      14.573  -2.981 -26.089
ATOM   6225 H2   TIP  1287      15.886  -3.425 -25.480
ATOM   6226 O    TIP  1288       5.509   9.839   6.191
ATOM   6227 H1   TIP  1288       6.178   9.942   6.867
ATOM   6228 H2   TIP  1288       4.793  10.407   6.473
ATOM   6229 O    TIP  1289      21.959  -0.735  -6.721
ATOM   6230 H1   TIP  1289      21.118  -0.994  -7.096
ATOM   6231 H2   TIP  1289      22.612  -1.101  -7.318
ATOM   6232 O    TIP  1290       2.695  29.036 -14.760
ATOM   6233 H1   TIP  1290       3.556  28.617 -14.768
ATOM   6234 H2   TIP  1290       2.751  29.686 -14.060
ATOM   6235 O    TIP  1291       8.273  16.011 -17.613
ATOM   6236 H1   TIP  1291       9.169  16.026 -17.950
ATOM   6237 H2   TIP  1291       8.348  15.610 -16.748
ATOM   6238 O    TIP  1292      31.042 -14.138  -0.753
ATOM   6239 H1   TIP  1292      30.374 -13.949  -0.094
ATOM   6240 H2   TIP  1292      31.278 -13.281  -1.109
ATOM   6241 O    TIP  1293      15.423  10.654  -9.558
ATOM   6242 H1   TIP  1293      15.697  11.529  -9.831
ATOM   6243 H2   TIP  1293      15.961  10.060 -10.079
ATOM   6244 O    TIP  1294      21.218 -22.627  -7.681
ATOM   6245 H1   TIP  1294      20.624 -21.901  -7.870
ATOM   6246 H2   TIP  1294      20.648 -23.329  -7.368
ATOM   6247 O    TIP  1295      23.534  -6.640  -2.188
ATOM   6248 H1   TIP  1295      22.811  -6.036  -2.355
ATOM   6249 H2   TIP  1295      23.520  -6.775  -1.241
ATOM   6250 O    TIP  1296     -12.640  -6.279   6.175
ATOM   6251 H1   TIP  1296     -12.113  -5.595   6.589
ATOM   6252 H2   TIP  1296     -12.097  -7.065   6.226
ATOM   6253 O    TIP  1297       6.354  -7.303 -25.108
ATOM   6254 H1   TIP  1297       5.587  -7.676 -24.673
ATOM   6255 H2   TIP  1297       6.934  -7.044 -24.392
ATOM   6256 O    TIP  1298      18.911  -2.437   3.002
ATOM   6257 H1   TIP  1298      19.145  -1.621   3.445
ATOM   6258 H2   TIP  1298      19.464  -2.453   2.221
ATOM   6259 O    TIP  1299      13.793 -26.706  -7.997
ATOM   6260 H1   TIP  1299      13.308 -27.440  -8.374
ATOM   6261 H2   TIP  1299      13.282 -25.932  -8.235
ATOM   6262 O    TIP  1300     -19.964  29.006  -9.124
ATOM   6263 H1   TIP  1300     -20.565  28.850  -8.397
ATOM   6264 H2   TIP  1300     -20.181  28.329  -9.765
ATOM   6265 O    TIP  1301     -25.008  -9.239  -2.803
ATOM   6266 H1   TIP  1301     -24.186  -9.296  -2.317
ATOM   6267 H2   TIP  1301     -25.397  -8.410  -2.522
ATOM   6268 O    TIP  1302       6.230  24.141  -1.297
ATOM   6269 H1   TIP  1302       7.037  24.635  -1.156
ATOM   6270 H2   TIP  1302       5.719  24.681  -1.900
ATOM   6271 O    TIP  1303     -17.751 -28.735  -9.322
ATOM   6272 H1   TIP  1303     -17.296 -28.526 -10.138
ATOM   6273 H2   TIP  1303     -17.823 -29.689  -9.324
ATOM   6274 O    TIP  1304     -18.754  24.222 -15.246
ATOM   6275 H1   TIP  1304     -19.206  23.898 -16.025
ATOM   6276 H2   TIP  1304     -19.254  23.866 -14.512
ATOM   6277 O    TIP  1305      18.329 -16.150   7.444
ATOM   6278 H1   TIP  1305      18.490 -17.033   7.775
ATOM   6279 H2   TIP  1305      18.772 -16.127   6.596
ATOM   6280 O    TIP  1306      19.333  -4.530  10.868
ATOM   6281 H1   TIP  1306      20.021  -4.000  10.467
ATOM   6282 H2   TIP  1306      18.955  -5.023  10.140
ATOM   6283 O    TIP  1307      21.595   0.764   1.395
ATOM   6284 H1   TIP  1307      22.205   0.097   1.083
ATOM   6285 H2   TIP  1307      21.568   1.414   0.692
ATOM   6286 O    TIP  1308       9.284 -16.075   6.428
ATOM   6287 H1   TIP  1308       9.682 -15.290   6.051
ATOM   6288 H2   TIP  1308      10.024 -16.646   6.633
ATOM   6289 O    TIP  1309      20.426   2.678 -24.089
ATOM   6290 H1   TIP  1309      20.476   2.351 -24.986
ATOM   6291 H2   TIP  1309      20.240   1.903 -23.559
ATOM   6292 O    TIP  1310      -4.743   1.995 -24.593
ATOM   6293 H1   TIP  1310      -4.199   2.782 -24.560
ATOM   6294 H2   TIP  1310      -4.122   1.277 -24.711
ATOM   6295 O    TIP  1311      -1.012  -8.858 -28.805
ATOM   6296 H1   TIP  1311      -1.309  -8.708 -27.908
ATOM   6297 H2   TIP  1311      -0.523  -8.068 -29.033
ATOM   6298 O    TIP  1312     -23.030 -14.379  -4.603
ATOM   6299 H1   TIP  1312     -22.593 -13.724  -4.059
ATOM   6300 H2   TIP  1312     -23.123 -13.958  -5.458
ATOM   6301 O    TIP  1313      19.664 -20.357 -25.846
ATOM   6302 H1   TIP  1313      20.107 -21.184 -26.037
ATOM   6303 H2   TIP  1313      20.301 -19.855 -25.339
ATOM   6304 O    TIP  1314       6.562   2.564  29.344
ATOM   6305 H1   TIP  1314       6.719   1.662  29.065
ATOM   6306 H2   TIP  1314       7.428   2.970  29.345
ATOM   6307 O    TIP  1315     -19.873  -3.800 -15.638
ATOM   6308 H1   TIP  1315     -20.817  -3.791 -15.792
ATOM   6309 H2   TIP  1315     -19.785  -3.847 -14.686
ATOM   6310 O    TIP  1316      -4.492  26.138 -14.079
ATOM   6311 H1   TIP  1316      -3.904  25.513 -14.503
ATOM   6312 H2   TIP  1316      -4.697  26.776 -14.763
ATOM   6313 O    TIP  1317     -11.071  16.672  -1.586
ATOM   6314 H1   TIP  1317     -11.147  17.187  -2.389
ATOM   6315 H2   TIP  1317     -10.129  16.577  -1.450
ATOM   6316 O    TIP  1318      12.843  20.247  -2.331
ATOM   6317 H1   TIP  1318      13.510  20.318  -3.013
ATOM   6318 H2   TIP  1318      12.301  21.028  -2.442
ATOM   6319 O    TIP  1319     -14.125  13.567   2.241
ATOM   6320 H1   TIP  1319     -13.642  14.393   2.234
ATOM   6321 H2   TIP  1319     -14.992  13.791   1.904
ATOM   6322 O    TIP  1320      22.152  -3.781  18.880
ATOM   6323 H1   TIP  1320      22.770  -3.051  18.925
ATOM   6324 H2   TIP  1320      22.250  -4.125  17.993
ATOM   6325 O    TIP  1321      -0.334 -15.543 -19.486
ATOM   6326 H1   TIP  1321      -0.353 -14.627 -19.207
ATOM   6327 H2   TIP  1321       0.587 -15.715 -19.684
ATOM   6328 O    TIP  1322     -16.742  29.238  -7.008
ATOM   6329 H1   TIP  1322     -17.467  28.815  -6.549
ATOM   6330 H2   TIP  1322     -15.959  28.950  -6.538
ATOM   6331 O    TIP  1323      10.016  -4.365 -18.173
ATOM   6332 H1   TIP  1323      10.892  -4.089 -17.903
ATOM   6333 H2   TIP  1323       9.579  -3.555 -18.435
ATOM   6334 O    TIP  1324     -17.554 -13.420   8.380
ATOM   6335 H1   TIP  1324     -17.125 -13.408   7.525
ATOM   6336 H2   TIP  1324     -17.803 -14.334   8.512
ATOM   6337 O    TIP  1325     -22.397  -0.621  -0.474
ATOM   6338 H1   TIP  1325     -21.818  -0.320   0.227
ATOM   6339 H2   TIP  1325     -23.206  -0.869  -0.027
ATOM   6340 O    TIP  1326      12.910  -2.624   8.645
ATOM   6341 H1   TIP  1326      13.027  -2.496   9.586
ATOM   6342 H2   TIP  1326      13.792  -2.552   8.281
ATOM   6343 O    TIP  1327       6.164 -29.007   2.820
ATOM   6344 H1   TIP  1327       6.822 -29.632   3.125
ATOM   6345 H2   TIP  1327       5.329 -29.457   2.944
ATOM   6346 O    TIP  1328      -6.178   3.131   3.767
ATOM   6347 H1   TIP  1328      -6.333   4.028   3.472
ATOM   6348 H2   TIP  1328      -5.236   3.092   3.932
ATOM   6349 O    TIP  1329      -1.339  16.171  -4.442
ATOM   6350 H1   TIP  1329      -0.544  16.247  -3.914
ATOM   6351 H2   TIP  1329      -1.680  15.300  -4.239
ATOM   6352 O    TIP  1330      -9.795  20.277 -21.079
ATOM   6353 H1   TIP  1330      -9.989  19.390 -21.381
ATOM   6354 H2   TIP  1330      -9.761  20.802 -21.879
ATOM   6355 O    TIP  1331       9.204  18.779   0.198
ATOM   6356 H1   TIP  1331       9.369  19.524  -0.379
ATOM   6357 H2   TIP  1331       9.660  18.999   1.011
ATOM   6358 O    TIP  1332      12.898  12.598 -10.262
ATOM   6359 H1   TIP  1332      13.222  11.943 -10.880
ATOM   6360 H2   TIP  1332      12.746  13.378 -10.796
ATOM   6361 O    TIP  1333       5.856  -5.292  13.180
ATOM   6362 H1   TIP  1333       5.289  -4.523  13.233
ATOM   6363 H2   TIP  1333       5.704  -5.644  12.303
ATOM   6364 O    TIP  1334      13.946  -5.344   6.771
ATOM   6365 H1   TIP  1334      13.212  -4.898   6.348
ATOM   6366 H2   TIP  1334      13.636  -5.528   7.657
ATOM   6367 O    TIP  1335      -4.853  -5.316 -24.328
ATOM   6368 H1   TIP  1335      -5.101  -4.990 -23.464
ATOM   6369 H2   TIP  1335      -4.382  -4.589 -24.734
ATOM   6370 O    TIP  1336       0.665  17.604 -14.885
ATOM   6371 H1   TIP  1336       0.632  18.517 -14.598
ATOM   6372 H2   TIP  1336       0.221  17.603 -15.732
ATOM   6373 O    TIP  1337      22.416   9.544  -4.379
ATOM   6374 H1   TIP  1337      22.664  10.469  -4.397
ATOM   6375 H2   TIP  1337      22.699   9.202  -5.226
ATOM   6376 O    TIP  1338      -0.550   3.935 -18.967
ATOM   6377 H1   TIP  1338      -0.945   3.514 -19.731
ATOM   6378 H2   TIP  1338      -1.260   3.985 -18.327
ATOM   6379 O    TIP  1339       4.075 -20.029 -28.720
ATOM   6380 H1   TIP  1339       4.190 -20.974 -28.625
ATOM   6381 H2   TIP  1339       4.135 -19.873 -29.663
ATOM   6382 O    TIP  1340      16.790 -20.294 -18.533
ATOM   6383 H1   TIP  1340      16.082 -20.719 -19.015
ATOM   6384 H2   TIP  1340      17.542 -20.875 -18.647
ATOM   6385 O    TIP  1341     -20.384 -17.795   0.390
ATOM   6386 H1   TIP  1341     -19.961 -17.381   1.142
ATOM   6387 H2   TIP  1341     -19.813 -18.530   0.167
ATOM   6388 O    TIP  1342     -20.449  30.601 -18.607
ATOM   6389 H1   TIP  1342     -20.014  31.062 -19.324
ATOM   6390 H2   TIP  1342     -21.337  30.957 -18.596
ATOM   6391 O    TIP  1343      14.296   2.716   8.925
ATOM   6392 H1   TIP  1343      14.673   3.319   9.566
ATOM   6393 H2   TIP  1343      13.514   2.368   9.353
ATOM   6394 O    TIP  1344      -6.889  19.124  -2.764
ATOM   6395 H1   TIP  1344      -5.997  19.271  -2.448
ATOM   6396 H2   TIP  1344      -7.200  18.370  -2.264
ATOM   6397 O    TIP  1345      -3.664  14.813   3.063
ATOM   6398 H1   TIP  1345      -3.311  14.048   2.611
ATOM   6399 H2   TIP  1345      -3.042  14.984   3.770
ATOM   6400 O    TIP  1346      -3.417  28.221 -12.487
ATOM   6401 H1   TIP  1346      -3.728  27.640 -13.181
ATOM   6402 H2   TIP  1346      -4.178  28.346 -11.919
ATOM   6403 O    TIP  1347       0.911 -20.686 -23.936
ATOM   6404 H1   TIP  1347       1.154 -21.273 -24.651
ATOM   6405 H2   TIP  1347       0.429 -19.976 -24.360
ATOM   6406 O    TIP  1348     -25.849 -24.218  -8.128
ATOM   6407 H1   TIP  1348     -25.641 -25.145  -8.246
ATOM   6408 H2   TIP  1348     -25.209 -23.907  -7.489
ATOM   6409 O    TIP  1349      18.530   8.212  -1.308
ATOM   6410 H1   TIP  1349      17.809   8.199  -0.679
ATOM   6411 H2   TIP  1349      19.190   8.776  -0.907
ATOM   6412 O    TIP  1350      11.313 -22.552   3.338
ATOM   6413 H1   TIP  1350      11.169 -21.933   2.623
ATOM   6414 H2   TIP  1350      10.448 -22.669   3.732
ATOM   6415 O    TIP  1351       2.728  -9.811  13.755
ATOM   6416 H1   TIP  1351       2.893  -8.931  13.418
ATOM   6417 H2   TIP  1351       2.062 -10.172  13.170
ATOM   6418 O    TIP  1352       2.176  30.648  -2.866
ATOM   6419 H1   TIP  1352       1.909  29.891  -2.345
ATOM   6420 H2   TIP  1352       1.364  31.129  -3.025
ATOM   6421 O    TIP  1353      -0.804 -17.244 -24.115
ATOM   6422 H1   TIP  1353      -0.641 -17.853 -24.834
ATOM   6423 H2   TIP  1353      -1.745 -17.308 -23.953
ATOM   6424 O    TIP  1354      13.374  -7.241  15.321
ATOM   6425 H1   TIP  1354      12.501  -7.004  15.631
ATOM   6426 H2   TIP  1354      13.554  -8.086  15.733
ATOM   6427 O    TIP  1355      -0.528  27.404   3.992
ATOM   6428 H1   TIP  1355      -0.285  27.355   4.916
ATOM   6429 H2   TIP  1355       0.259  27.725   3.553
ATOM   6430 O    TIP  1356      -0.467  -2.341 -25.480
ATOM   6431 H1   TIP  1356       0.080  -2.720 -24.793
ATOM   6432 H2   TIP  1356      -1.346  -2.670 -25.298
ATOM   6433 O    TIP  1357      24.635 -28.343 -11.300
ATOM   6434 H1   TIP  1357      25.415 -28.518 -11.826
ATOM   6435 H2   TIP  1357      24.200 -27.618 -11.749
ATOM   6436 O    TIP  1358     -19.667  20.533 -22.459
ATOM   6437 H1   TIP  1358     -20.107  21.381 -22.516
ATOM   6438 H2   TIP  1358     -18.738  20.749 -22.385
ATOM   6439 O    TIP  1359      -5.413  21.427   6.686
ATOM   6440 H1   TIP  1359      -6.240  21.652   6.260
ATOM   6441 H2   TIP  1359      -4.816  22.135   6.443
ATOM   6442 O    TIP  1360      -9.186 -27.732 -21.895
ATOM   6443 H1   TIP  1360      -8.767 -28.593 -21.888
ATOM   6444 H2   TIP  1360     -10.086 -27.901 -21.616
ATOM   6445 O    TIP  1361      23.795   5.466   4.432
ATOM   6446 H1   TIP  1361      23.242   5.273   3.675
ATOM   6447 H2   TIP  1361      24.572   5.884   4.063
ATOM   6448 O    TIP  1362       6.796   7.133   4.144
ATOM   6449 H1   TIP  1362       6.352   6.912   4.962
ATOM   6450 H2   TIP  1362       6.144   7.621   3.641
ATOM   6451 O    TIP  1363     -11.357  20.716  -5.280
ATOM   6452 H1   TIP  1363     -10.774  20.135  -4.792
ATOM   6453 H2   TIP  1363     -10.923  20.839  -6.124
ATOM   6454 O    TIP  1364      29.837  -5.101  -3.438
ATOM   6455 H1   TIP  1364      30.027  -4.191  -3.667
ATOM   6456 H2   TIP  1364      29.385  -5.048  -2.597
ATOM   6457 O    TIP  1365      -0.003   1.766   7.355
ATOM   6458 H1   TIP  1365      -0.316   1.421   8.191
ATOM   6459 H2   TIP  1365      -0.773   1.756   6.787
ATOM   6460 O    TIP  1366      14.365  -5.241  29.451
ATOM   6461 H1   TIP  1366      14.555  -4.915  28.572
ATOM   6462 H2   TIP  1366      15.025  -5.916  29.605
ATOM   6463 O    TIP  1367      15.304  11.946 -19.925
ATOM   6464 H1   TIP  1367      15.724  12.788 -20.104
ATOM   6465 H2   TIP  1367      15.915  11.295 -20.269
ATOM   6466 O    TIP  1368     -26.446   1.949 -12.590
ATOM   6467 H1   TIP  1368     -26.421   1.081 -12.992
ATOM   6468 H2   TIP  1368     -27.071   1.863 -11.870
ATOM   6469 O    TIP  1369     -23.062  -3.086 -15.362
ATOM   6470 H1   TIP  1369     -23.234  -4.013 -15.201
ATOM   6471 H2   TIP  1369     -23.786  -2.800 -15.918
ATOM   6472 O    TIP  1370      10.631 -13.670   5.883
ATOM   6473 H1   TIP  1370      10.421 -13.049   5.185
ATOM   6474 H2   TIP  1370      11.587 -13.699   5.898
ATOM   6475 O    TIP  1371     -16.908  29.631 -16.578
ATOM   6476 H1   TIP  1371     -17.043  30.222 -15.838
ATOM   6477 H2   TIP  1371     -17.602  28.978 -16.495
ATOM   6478 O    TIP  1372      25.480  -0.677 -12.140
ATOM   6479 H1   TIP  1372      24.726  -0.829 -12.710
ATOM   6480 H2   TIP  1372      25.755   0.218 -12.338
ATOM   6481 O    TIP  1373       1.718 -20.180   7.589
ATOM   6482 H1   TIP  1373       2.486 -20.722   7.407
ATOM   6483 H2   TIP  1373       1.995 -19.290   7.376
ATOM   6484 O    TIP  1374      -6.293 -28.070 -23.964
ATOM   6485 H1   TIP  1374      -5.546 -28.449 -24.427
ATOM   6486 H2   TIP  1374      -7.015 -28.675 -24.137
ATOM   6487 O    TIP  1375      29.643 -10.450  -9.940
ATOM   6488 H1   TIP  1375      29.841  -9.577  -9.601
ATOM   6489 H2   TIP  1375      28.694 -10.534  -9.845
ATOM   6490 O    TIP  1376       8.294 -29.998  -2.900
ATOM   6491 H1   TIP  1376       8.097 -30.544  -2.139
ATOM   6492 H2   TIP  1376       7.761 -30.365  -3.604
ATOM   6493 O    TIP  1377      -9.224  17.047 -16.186
ATOM   6494 H1   TIP  1377      -9.123  17.745 -16.833
ATOM   6495 H2   TIP  1377      -9.800  17.420 -15.518
ATOM   6496 O    TIP  1378      21.403  -9.778  -3.114
ATOM   6497 H1   TIP  1378      20.479  -9.531  -3.122
ATOM   6498 H2   TIP  1378      21.465 -10.495  -3.745
ATOM   6499 O    TIP  1379      17.524  20.045  -2.129
ATOM   6500 H1   TIP  1379      17.955  20.873  -2.338
ATOM   6501 H2   TIP  1379      16.730  20.299  -1.659
ATOM   6502 O    TIP  1380       3.803 -14.356 -20.402
ATOM   6503 H1   TIP  1380       2.996 -14.210 -20.897
ATOM   6504 H2   TIP  1380       4.499 -14.299 -21.056
ATOM   6505 O    TIP  1381     -12.367 -12.026 -25.049
ATOM   6506 H1   TIP  1381     -11.984 -11.180 -24.814
ATOM   6507 H2   TIP  1381     -13.245 -12.006 -24.669
ATOM   6508 O    TIP  1382      21.600 -19.737 -14.006
ATOM   6509 H1   TIP  1382      21.639 -20.513 -13.447
ATOM   6510 H2   TIP  1382      21.018 -19.988 -14.724
ATOM   6511 O    TIP  1383      13.655  24.863   4.251
ATOM   6512 H1   TIP  1383      13.745  24.337   5.045
ATOM   6513 H2   TIP  1383      12.884  25.407   4.409
ATOM   6514 O    TIP  1384      16.569  -1.090   1.539
ATOM   6515 H1   TIP  1384      16.412  -1.063   2.482
ATOM   6516 H2   TIP  1384      17.203  -0.391   1.380
ATOM   6517 O    TIP  1385      17.150 -19.464 -25.421
ATOM   6518 H1   TIP  1385      16.794 -19.417 -26.308
ATOM   6519 H2   TIP  1385      18.022 -19.843 -25.532
ATOM   6520 O    TIP  1386      24.727  -9.362   5.581
ATOM   6521 H1   TIP  1386      24.596  -8.769   6.321
ATOM   6522 H2   TIP  1386      25.676  -9.389   5.460
ATOM   6523 O    TIP  1387      15.965 -12.610  12.691
ATOM   6524 H1   TIP  1387      15.636 -13.186  13.381
ATOM   6525 H2   TIP  1387      16.549 -12.002  13.143
ATOM   6526 O    TIP  1388     -14.698  29.607   8.536
ATOM   6527 H1   TIP  1388     -14.483  30.506   8.785
ATOM   6528 H2   TIP  1388     -15.261  29.697   7.768
ATOM   6529 O    TIP  1389      12.084  -9.060   8.240
ATOM   6530 H1   TIP  1389      11.314  -9.501   8.598
ATOM   6531 H2   TIP  1389      12.827  -9.521   8.627
ATOM   6532 O    TIP  1390      23.517 -25.733 -22.971
ATOM   6533 H1   TIP  1390      24.444 -25.751 -23.209
ATOM   6534 H2   TIP  1390      23.155 -25.000 -23.468
ATOM   6535 O    TIP  1391      11.329  -6.684 -24.818
ATOM   6536 H1   TIP  1391      12.066  -6.377 -24.290
ATOM   6537 H2   TIP  1391      11.490  -6.321 -25.689
ATOM   6538 O    TIP  1392     -28.398 -18.785  -9.208
ATOM   6539 H1   TIP  1392     -28.305 -19.531  -9.800
ATOM   6540 H2   TIP  1392     -28.973 -18.178  -9.675
ATOM   6541 O    TIP  1393      15.939 -15.302 -29.571
ATOM   6542 H1   TIP  1393      16.752 -15.758 -29.352
ATOM   6543 H2   TIP  1393      15.840 -14.643 -28.884
ATOM   6544 O    TIP  1394     -22.872 -20.414  -0.266
ATOM   6545 H1   TIP  1394     -23.635 -19.995   0.131
ATOM   6546 H2   TIP  1394     -22.375 -20.762   0.474
ATOM   6547 O    TIP  1395      -9.197   3.209  14.177
ATOM   6548 H1   TIP  1395      -8.752   3.866  13.641
ATOM   6549 H2   TIP  1395      -8.488   2.708  14.579
ATOM   6550 O    TIP  1396     -19.779  16.555  -4.660
ATOM   6551 H1   TIP  1396     -19.449  16.673  -3.770
ATOM   6552 H2   TIP  1396     -20.659  16.197  -4.545
ATOM   6553 O    TIP  1397       0.750 -22.834 -22.501
ATOM   6554 H1   TIP  1397       0.800 -21.985 -22.939
ATOM   6555 H2   TIP  1397       0.925 -22.641 -21.581
ATOM   6556 O    TIP  1398      -7.816  18.880   0.746
ATOM   6557 H1   TIP  1398      -8.065  19.003   1.662
ATOM   6558 H2   TIP  1398      -6.892  19.126   0.712
ATOM   6559 O    TIP  1399      19.188 -22.374   8.194
ATOM   6560 H1   TIP  1399      20.004 -22.052   7.813
ATOM   6561 H2   TIP  1399      19.014 -21.784   8.927
ATOM   6562 O    TIP  1400     -14.367   1.090  10.750
ATOM   6563 H1   TIP  1400     -14.375   0.927  11.693
ATOM   6564 H2   TIP  1400     -14.756   1.958  10.652
ATOM   6565 O    TIP  1401       8.831  16.210   3.168
ATOM   6566 H1   TIP  1401       9.101  17.049   2.796
ATOM   6567 H2   TIP  1401       9.409  15.567   2.757
ATOM   6568 O    TIP  1402     -19.322 -21.413 -12.422
ATOM   6569 H1   TIP  1402     -19.115 -21.217 -11.509
ATOM   6570 H2   TIP  1402     -18.660 -22.051 -12.688
ATOM   6571 O    TIP  1403     -19.129 -16.830 -18.804
ATOM   6572 H1   TIP  1403     -18.408 -17.444 -18.666
ATOM   6573 H2   TIP  1403     -19.732 -17.293 -19.385
ATOM   6574 O    TIP  1404     -22.248  -9.857 -15.445
ATOM   6575 H1   TIP  1404     -21.628 -10.229 -14.818
ATOM   6576 H2   TIP  1404     -23.034  -9.677 -14.930
ATOM   6577 O    TIP  1405     -10.384 -11.810   6.733
ATOM   6578 H1   TIP  1405     -11.316 -11.705   6.922
ATOM   6579 H2   TIP  1405     -10.032 -12.258   7.502
ATOM   6580 O    TIP  1406     -23.124  -4.738  -3.112
ATOM   6581 H1   TIP  1406     -24.032  -4.438  -3.142
ATOM   6582 H2   TIP  1406     -22.643  -4.106  -3.646
ATOM   6583 O    TIP  1407      22.730 -14.141 -21.768
ATOM   6584 H1   TIP  1407      22.817 -14.387 -22.689
ATOM   6585 H2   TIP  1407      21.994 -14.662 -21.448
ATOM   6586 O    TIP  1408      -7.699 -10.436 -23.258
ATOM   6587 H1   TIP  1408      -7.516 -10.053 -24.116
ATOM   6588 H2   TIP  1408      -8.198  -9.763 -22.796
ATOM   6589 O    TIP  1409      23.182 -24.640 -15.790
ATOM   6590 H1   TIP  1409      23.228 -24.852 -16.722
ATOM   6591 H2   TIP  1409      22.311 -24.263 -15.671
ATOM   6592 O    TIP  1410     -26.309   3.770   8.530
ATOM   6593 H1   TIP  1410     -27.158   4.055   8.193
ATOM   6594 H2   TIP  1410     -26.515   3.040   9.114
ATOM   6595 O    TIP  1411       7.278 -10.199  17.300
ATOM   6596 H1   TIP  1411       7.055 -10.560  16.442
ATOM   6597 H2   TIP  1411       7.976 -10.768  17.626
ATOM   6598 O    TIP  1412      18.489  -2.184 -21.284
ATOM   6599 H1   TIP  1412      18.060  -1.353 -21.483
ATOM   6600 H2   TIP  1412      19.389  -2.069 -21.588
ATOM   6601 O    TIP  1413     -13.405 -15.044   9.303
ATOM   6602 H1   TIP  1413     -12.940 -15.320   8.513
ATOM   6603 H2   TIP  1413     -13.095 -15.640   9.985
ATOM   6604 O    TIP  1414     -14.949  -5.928   4.174
ATOM   6605 H1   TIP  1414     -14.418  -6.442   3.565
ATOM   6606 H2   TIP  1414     -14.389  -5.811   4.942
ATOM   6607 O    TIP  1415      27.168 -29.897  -5.603
ATOM   6608 H1   TIP  1415      28.036 -30.300  -5.639
ATOM   6609 H2   TIP  1415      26.800 -30.042  -6.475
ATOM   6610 O    TIP  1416      15.986  -7.520   9.573
ATOM   6611 H1   TIP  1416      15.596  -8.033  10.280
ATOM   6612 H2   TIP  1416      16.368  -8.171   8.985
ATOM   6613 O    TIP  1417      -9.262   8.179 -19.449
ATOM   6614 H1   TIP  1417      -9.092   8.329 -18.519
ATOM   6615 H2   TIP  1417      -9.674   8.988 -19.751
ATOM   6616 O    TIP  1418     -21.865 -28.670  -4.445
ATOM   6617 H1   TIP  1418     -22.597 -28.440  -5.016
ATOM   6618 H2   TIP  1418     -22.272 -28.875  -3.603
ATOM   6619 O    TIP  1419     -18.576  -1.033 -21.548
ATOM   6620 H1   TIP  1419     -18.278  -0.357 -20.939
ATOM   6621 H2   TIP  1419     -17.924  -1.029 -22.249
ATOM   6622 O    TIP  1420     -20.426   8.441   0.212
ATOM   6623 H1   TIP  1420     -20.548   8.290   1.149
ATOM   6624 H2   TIP  1420     -19.479   8.524   0.102
ATOM   6625 O    TIP  1421      -3.958  -9.878  11.964
ATOM   6626 H1   TIP  1421      -3.023  -9.782  12.146
ATOM   6627 H2   TIP  1421      -4.387  -9.320  12.612
ATOM   6628 O    TIP  1422     -15.503  -3.743   2.361
ATOM   6629 H1   TIP  1422     -15.221  -2.941   1.922
ATOM   6630 H2   TIP  1422     -14.697  -4.242   2.492
ATOM   6631 O    TIP  1423      -7.405  26.563   3.457
ATOM   6632 H1   TIP  1423      -7.621  27.359   3.942
ATOM   6633 H2   TIP  1423      -7.768  26.708   2.584
ATOM   6634 O    TIP  1424      29.423  14.552 -14.589
ATOM   6635 H1   TIP  1424      30.286  14.150 -14.499
ATOM   6636 H2   TIP  1424      28.819  13.813 -14.658
ATOM   6637 O    TIP  1425     -26.679   3.596   1.547
ATOM   6638 H1   TIP  1425     -27.382   3.336   0.953
ATOM   6639 H2   TIP  1425     -26.650   4.550   1.483
ATOM   6640 O    TIP  1426     -18.431 -13.999  11.802
ATOM   6641 H1   TIP  1426     -19.012 -14.114  12.554
ATOM   6642 H2   TIP  1426     -18.655 -13.136  11.454
ATOM   6643 O    TIP  1427       8.104 -14.690  10.607
ATOM   6644 H1   TIP  1427       7.671 -15.165   9.898
ATOM   6645 H2   TIP  1427       7.390 -14.404  11.177
ATOM   6646 O    TIP  1428     -22.457 -18.012 -10.866
ATOM   6647 H1   TIP  1428     -21.505 -17.926 -10.817
ATOM   6648 H2   TIP  1428     -22.612 -18.509 -11.669
ATOM   6649 O    TIP  1429      18.218  11.209  -5.787
ATOM   6650 H1   TIP  1429      17.318  11.001  -6.036
ATOM   6651 H2   TIP  1429      18.365  12.091  -6.126
ATOM   6652 O    TIP  1430     -18.381  10.755 -13.779
ATOM   6653 H1   TIP  1430     -17.812  11.390 -14.214
ATOM   6654 H2   TIP  1430     -17.979  10.622 -12.920
ATOM   6655 O    TIP  1431      25.266   0.726  -7.152
ATOM   6656 H1   TIP  1431      24.552   1.252  -6.792
ATOM   6657 H2   TIP  1431      25.304   0.972  -8.076
ATOM   6658 O    TIP  1432      -7.397  26.827 -10.772
ATOM   6659 H1   TIP  1432      -6.882  27.574 -11.076
ATOM   6660 H2   TIP  1432      -7.366  26.204 -11.498
ATOM   6661 O    TIP  1433      -6.002 -28.390 -29.179
ATOM   6662 H1   TIP  1433      -6.363 -28.110 -30.020
ATOM   6663 H2   TIP  1433      -5.188 -28.841 -29.405
ATOM   6664 O    TIP  1434     -30.124 -10.151  -4.453
ATOM   6665 H1   TIP  1434     -29.326  -9.744  -4.115
ATOM   6666 H2   TIP  1434     -29.864 -10.523  -5.296
ATOM   6667 O    TIP  1435     -28.582 -15.480  -9.001
ATOM   6668 H1   TIP  1435     -29.107 -15.123  -8.284
ATOM   6669 H2   TIP  1435     -27.742 -15.700  -8.599
ATOM   6670 O    TIP  1436      13.070  -2.221 -20.756
ATOM   6671 H1   TIP  1436      13.609  -1.543 -20.348
ATOM   6672 H2   TIP  1436      13.062  -1.996 -21.686
ATOM   6673 O    TIP  1437      20.605  17.894  -4.935
ATOM   6674 H1   TIP  1437      21.476  18.286  -4.886
ATOM   6675 H2   TIP  1437      20.360  17.734  -4.024
ATOM   6676 O    TIP  1438     -11.052   8.407  12.349
ATOM   6677 H1   TIP  1438     -10.196   8.788  12.545
ATOM   6678 H2   TIP  1438     -11.366   8.074  13.189
ATOM   6679 O    TIP  1439      24.744   4.078 -20.390
ATOM   6680 H1   TIP  1439      24.131   4.031 -19.657
ATOM   6681 H2   TIP  1439      24.975   3.167 -20.570
ATOM   6682 O    TIP  1440      21.782 -16.991 -15.760
ATOM   6683 H1   TIP  1440      21.949 -17.911 -15.559
ATOM   6684 H2   TIP  1440      21.014 -17.004 -16.331
ATOM   6685 O    TIP  1441     -21.831 -13.112 -19.102
ATOM   6686 H1   TIP  1441     -22.085 -13.621 -18.332
ATOM   6687 H2   TIP  1441     -22.210 -13.589 -19.841
ATOM   6688 O    TIP  1442       7.716 -29.215   9.100
ATOM   6689 H1   TIP  1442       8.277 -29.897   8.731
ATOM   6690 H2   TIP  1442       7.144 -28.957   8.377
ATOM   6691 O    TIP  1443      24.978   4.117  -7.582
ATOM   6692 H1   TIP  1443      24.267   4.749  -7.686
ATOM   6693 H2   TIP  1443      25.219   4.176  -6.658
ATOM   6694 O    TIP  1444      -5.284  -3.090 -26.503
ATOM   6695 H1   TIP  1444      -5.992  -2.651 -26.033
ATOM   6696 H2   TIP  1444      -5.562  -4.004 -26.558
ATOM   6697 O    TIP  1445     -16.678  13.925  -1.794
ATOM   6698 H1   TIP  1445     -16.900  14.692  -2.322
ATOM   6699 H2   TIP  1445     -15.803  13.674  -2.090
ATOM   6700 O    TIP  1446     -23.040  -0.140 -19.238
ATOM   6701 H1   TIP  1446     -22.698  -1.031 -19.312
ATOM   6702 H2   TIP  1446     -23.422   0.042 -20.097
ATOM   6703 O    TIP  1447       0.941  -7.818  10.585
ATOM   6704 H1   TIP  1447       1.811  -8.093  10.873
ATOM   6705 H2   TIP  1447       1.108  -7.138   9.931
ATOM   6706 O    TIP  1448       9.374   9.812 -22.412
ATOM   6707 H1   TIP  1448       9.327   9.854 -23.367
ATOM   6708 H2   TIP  1448       8.792  10.509 -22.111
ATOM   6709 O    TIP  1449       6.891   3.992   2.627
ATOM   6710 H1   TIP  1449       7.716   4.283   3.013
ATOM   6711 H2   TIP  1449       7.001   3.049   2.506
ATOM   6712 O    TIP  1450      28.670 -15.349   4.762
ATOM   6713 H1   TIP  1450      28.789 -15.088   3.849
ATOM   6714 H2   TIP  1450      28.426 -14.540   5.213
ATOM   6715 O    TIP  1451      -7.708  -1.276  12.132
ATOM   6716 H1   TIP  1451      -7.813  -1.838  12.900
ATOM   6717 H2   TIP  1451      -6.856  -1.519  11.770
ATOM   6718 O    TIP  1452     -12.968  23.785  -0.050
ATOM   6719 H1   TIP  1452     -13.531  24.346   0.481
ATOM   6720 H2   TIP  1452     -13.508  23.020  -0.249
ATOM   6721 O    TIP  1453      -6.924  -8.496 -25.262
ATOM   6722 H1   TIP  1453      -6.155  -8.250 -25.775
ATOM   6723 H2   TIP  1453      -6.825  -8.021 -24.437
ATOM   6724 O    TIP  1454      -1.435  27.388  -1.013
ATOM   6725 H1   TIP  1454      -2.042  27.542  -1.737
ATOM   6726 H2   TIP  1454      -1.930  27.624  -0.229
ATOM   6727 O    TIP  1455     -12.605 -27.741   3.546
ATOM   6728 H1   TIP  1455     -12.504 -28.018   4.457
ATOM   6729 H2   TIP  1455     -13.063 -28.467   3.123
ATOM   6730 O    TIP  1456     -26.523 -30.227 -18.715
ATOM   6731 H1   TIP  1456     -25.907 -29.595 -18.345
ATOM   6732 H2   TIP  1456     -26.804 -29.835 -19.542
ATOM   6733 O    TIP  1457     -10.335 -13.875 -25.197
ATOM   6734 H1   TIP  1457     -10.662 -14.554 -24.608
ATOM   6735 H2   TIP  1457     -11.066 -13.265 -25.290
ATOM   6736 O    TIP  1458     -19.521  28.050 -18.700
ATOM   6737 H1   TIP  1458     -19.917  28.903 -18.521
ATOM   6738 H2   TIP  1458     -20.262  27.479 -18.901
ATOM   6739 O    TIP  1459     -25.475  -1.721   5.053
ATOM   6740 H1   TIP  1459     -25.089  -2.472   5.503
ATOM   6741 H2   TIP  1459     -25.757  -1.137   5.757
ATOM   6742 O    TIP  1460      -3.795  -5.663 -28.935
ATOM   6743 H1   TIP  1460      -3.413  -5.783 -28.066
ATOM   6744 H2   TIP  1460      -3.341  -4.901 -29.294
ATOM   6745 O    TIP  1461     -14.100 -12.989 -19.550
ATOM   6746 H1   TIP  1461     -13.704 -13.787 -19.199
ATOM   6747 H2   TIP  1461     -14.942 -13.273 -19.904
ATOM   6748 O    TIP  1462      -9.785   1.963 -27.626
ATOM   6749 H1   TIP  1462      -9.788   2.913 -27.739
ATOM   6750 H2   TIP  1462      -8.880   1.751 -27.399
ATOM   6751 O    TIP  1463      23.512 -12.536  -3.255
ATOM   6752 H1   TIP  1463      24.395 -12.182  -3.150
ATOM   6753 H2   TIP  1463      23.098 -12.407  -2.402
ATOM   6754 O    TIP  1464      28.668 -16.509  -4.785
ATOM   6755 H1   TIP  1464      28.404 -17.427  -4.855
ATOM   6756 H2   TIP  1464      29.619 -16.525  -4.885
ATOM   6757 O    TIP  1465     -24.545  -7.448 -19.766
ATOM   6758 H1   TIP  1465     -25.321  -6.904 -19.901
ATOM   6759 H2   TIP  1465     -24.893  -8.309 -19.535
ATOM   6760 O    TIP  1466       6.091  28.404   0.374
ATOM   6761 H1   TIP  1466       5.338  28.016  -0.072
ATOM   6762 H2   TIP  1466       5.826  28.457   1.292
ATOM   6763 O    TIP  1467     -23.450 -25.784 -16.321
ATOM   6764 H1   TIP  1467     -24.324 -25.878 -15.942
ATOM   6765 H2   TIP  1467     -22.923 -26.447 -15.877
ATOM   6766 O    TIP  1468       0.783  -6.735 -28.938
ATOM   6767 H1   TIP  1468       1.682  -6.947 -28.689
ATOM   6768 H2   TIP  1468       0.692  -5.803 -28.741
ATOM   6769 O    TIP  1469      -6.234  30.049   7.559
ATOM   6770 H1   TIP  1469      -5.978  29.127   7.555
ATOM   6771 H2   TIP  1469      -6.801  30.139   8.324
ATOM   6772 O    TIP  1470     -28.565  -5.575  -2.963
ATOM   6773 H1   TIP  1470     -28.398  -4.749  -3.416
ATOM   6774 H2   TIP  1470     -28.982  -5.317  -2.140
ATOM   6775 O    TIP  1471      22.397   0.866 -12.824
ATOM   6776 H1   TIP  1471      21.634   1.373 -13.102
ATOM   6777 H2   TIP  1471      22.620   0.330 -13.584
ATOM   6778 O    TIP  1472      -9.021  -4.203 -28.152
ATOM   6779 H1   TIP  1472      -8.401  -3.944 -28.833
ATOM   6780 H2   TIP  1472      -8.536  -4.105 -27.334
ATOM   6781 O    TIP  1473       9.005 -30.430 -11.024
ATOM   6782 H1   TIP  1473       8.694 -30.716 -11.883
ATOM   6783 H2   TIP  1473       9.509 -29.636 -11.202
ATOM   6784 O    TIP  1474     -29.867 -16.232 -17.320
ATOM   6785 H1   TIP  1474     -28.934 -16.230 -17.107
ATOM   6786 H2   TIP  1474     -30.225 -16.966 -16.821
ATOM   6787 O    TIP  1475      18.084  -3.285 -25.968
ATOM   6788 H1   TIP  1475      18.576  -2.686 -26.529
ATOM   6789 H2   TIP  1475      17.750  -2.733 -25.261
ATOM   6790 O    TIP  1476      -2.882  -0.960  21.102
ATOM   6791 H1   TIP  1476      -3.080  -0.704  20.201
ATOM   6792 H2   TIP  1476      -2.385  -1.774  21.017
ATOM   6793 O    TIP  1477      20.232 -22.955 -23.424
ATOM   6794 H1   TIP  1477      21.152 -23.218 -23.411
ATOM   6795 H2   TIP  1477      19.750 -23.752 -23.204
ATOM   6796 O    TIP  1478      -9.908 -21.145  13.716
ATOM   6797 H1   TIP  1478     -10.574 -21.763  13.416
ATOM   6798 H2   TIP  1478      -9.284 -21.682  14.205
ATOM   6799 O    TIP  1479      21.105  -3.066 -21.899
ATOM   6800 H1   TIP  1479      21.345  -2.581 -21.110
ATOM   6801 H2   TIP  1479      21.869  -2.987 -22.471
ATOM   6802 O    TIP  1480       0.534 -16.378  15.392
ATOM   6803 H1   TIP  1480      -0.108 -16.276  14.689
ATOM   6804 H2   TIP  1480       1.283 -16.801  14.973
ATOM   6805 O    TIP  1481      -7.303  10.456 -11.155
ATOM   6806 H1   TIP  1481      -7.842  10.296 -10.380
ATOM   6807 H2   TIP  1481      -6.611   9.797 -11.107
ATOM   6808 O    TIP  1482      -8.840   4.935   2.016
ATOM   6809 H1   TIP  1482      -9.440   4.195   1.926
ATOM   6810 H2   TIP  1482      -8.958   5.233   2.918
ATOM   6811 O    TIP  1483     -19.943  12.736 -10.605
ATOM   6812 H1   TIP  1483     -20.576  13.327 -10.200
ATOM   6813 H2   TIP  1483     -19.848  12.018  -9.978
ATOM   6814 O    TIP  1484       6.038  26.237  -4.091
ATOM   6815 H1   TIP  1484       6.210  26.640  -4.942
ATOM   6816 H2   TIP  1484       6.897  26.189  -3.670
ATOM   6817 O    TIP  1485     -30.850 -16.975   1.179
ATOM   6818 H1   TIP  1485     -29.934 -16.847   0.933
ATOM   6819 H2   TIP  1485     -31.204 -17.550   0.501
ATOM   6820 O    TIP  1486      20.825  -4.117   4.730
ATOM   6821 H1   TIP  1486      20.122  -3.920   4.111
ATOM   6822 H2   TIP  1486      20.416  -4.680   5.387
ATOM   6823 O    TIP  1487      13.640  -5.527 -18.183
ATOM   6824 H1   TIP  1487      13.028  -4.809 -18.021
ATOM   6825 H2   TIP  1487      13.360  -6.221 -17.587
ATOM   6826 O    TIP  1488      22.445  11.621  -6.493
ATOM   6827 H1   TIP  1488      22.004  12.320  -6.011
ATOM   6828 H2   TIP  1488      23.372  11.729  -6.279
ATOM   6829 O    TIP  1489      11.102  10.313 -16.565
ATOM   6830 H1   TIP  1489      11.601   9.565 -16.237
ATOM   6831 H2   TIP  1489      11.378  11.046 -16.015
ATOM   6832 O    TIP  1490      11.497 -27.703 -15.885
ATOM   6833 H1   TIP  1490      11.021 -28.519 -15.732
ATOM   6834 H2   TIP  1490      10.817 -27.031 -15.923
ATOM   6835 O    TIP  1491     -14.378 -15.499 -24.431
ATOM   6836 H1   TIP  1491     -14.884 -15.324 -25.224
ATOM   6837 H2   TIP  1491     -13.522 -15.785 -24.751
ATOM   6838 O    TIP  1492      13.361  27.730  -1.803
ATOM   6839 H1   TIP  1492      12.407  27.727  -1.728
ATOM   6840 H2   TIP  1492      13.642  26.950  -1.326
ATOM   6841 O    TIP  1493       0.972  28.343  -1.639
ATOM   6842 H1   TIP  1493       0.144  28.099  -1.225
ATOM   6843 H2   TIP  1493       1.047  27.758  -2.392
ATOM   6844 O    TIP  1494     -16.061   6.204   3.078
ATOM   6845 H1   TIP  1494     -15.624   6.327   2.235
ATOM   6846 H2   TIP  1494     -16.148   7.088   3.435
ATOM   6847 O    TIP  1495     -23.703 -12.904   4.440
ATOM   6848 H1   TIP  1495     -23.688 -12.054   4.879
ATOM   6849 H2   TIP  1495     -23.439 -13.528   5.116
ATOM   6850 O    TIP  1496     -21.482  -1.162   2.680
ATOM   6851 H1   TIP  1496     -22.348  -0.815   2.891
ATOM   6852 H2   TIP  1496     -20.920  -0.390   2.623
ATOM   6853 O    TIP  1497     -14.640 -19.244  11.107
ATOM   6854 H1   TIP  1497     -14.727 -18.314  11.316
ATOM   6855 H2   TIP  1497     -14.094 -19.264  10.322
ATOM   6856 O    TIP  1498       3.480  -4.397  14.269
ATOM   6857 H1   TIP  1498       3.661  -3.457  14.275
ATOM   6858 H2   TIP  1498       3.769  -4.704  15.128
ATOM   6859 O    TIP  1499     -12.132 -16.863 -25.968
ATOM   6860 H1   TIP  1499     -12.415 -17.761 -26.138
ATOM   6861 H2   TIP  1499     -11.731 -16.577 -26.788
ATOM   6862 O    TIP  1500       8.131   7.953 -19.464
ATOM   6863 H1   TIP  1500       8.212   8.393 -18.618
ATOM   6864 H2   TIP  1500       9.022   7.941 -19.814
ATOM   6865 O    TIP  1501     -22.869 -19.449 -13.250
ATOM   6866 H1   TIP  1501     -23.332 -18.966 -13.934
ATOM   6867 H2   TIP  1501     -23.345 -20.275 -13.173
ATOM   6868 O    TIP  1502      17.524   7.092  -7.608
ATOM   6869 H1   TIP  1502      18.311   7.111  -8.153
ATOM   6870 H2   TIP  1502      17.715   7.696  -6.890
ATOM   6871 O    TIP  1503     -12.011   6.747 -16.855
ATOM   6872 H1   TIP  1503     -11.231   6.729 -16.300
ATOM   6873 H2   TIP  1503     -12.744   6.683 -16.243
ATOM   6874 O    TIP  1504     -20.495 -24.415   1.259
ATOM   6875 H1   TIP  1504     -20.283 -24.352   2.190
ATOM   6876 H2   TIP  1504     -19.892 -23.807   0.832
ATOM   6877 O    TIP  1505      -2.147  15.182   5.457
ATOM   6878 H1   TIP  1505      -1.585  14.417   5.584
ATOM   6879 H2   TIP  1505      -2.875  15.049   6.063
ATOM   6880 O    TIP  1506       8.693 -22.451 -16.299
ATOM   6881 H1   TIP  1506       9.162 -21.688 -15.962
ATOM   6882 H2   TIP  1506       7.768 -22.233 -16.188
ATOM   6883 O    TIP  1507      11.027 -16.238 -21.796
ATOM   6884 H1   TIP  1507      10.738 -17.130 -21.604
ATOM   6885 H2   TIP  1507      10.348 -15.883 -22.369
ATOM   6886 O    TIP  1508     -20.216  23.457 -17.452
ATOM   6887 H1   TIP  1508     -19.986  22.682 -17.964
ATOM   6888 H2   TIP  1508     -21.078  23.715 -17.779
ATOM   6889 O    TIP  1509      20.639  15.852  -7.172
ATOM   6890 H1   TIP  1509      20.632  16.273  -8.031
ATOM   6891 H2   TIP  1509      20.711  16.576  -6.550
ATOM   6892 O    TIP  1510      13.453  10.039  16.380
ATOM   6893 H1   TIP  1510      12.553  10.052  16.706
ATOM   6894 H2   TIP  1510      13.451   9.369  15.696
ATOM   6895 O    TIP  1511      18.393  -3.160   8.054
ATOM   6896 H1   TIP  1511      18.222  -4.079   8.263
ATOM   6897 H2   TIP  1511      19.255  -2.984   8.431
ATOM   6898 O    TIP  1512     -13.476  12.255 -11.929
ATOM   6899 H1   TIP  1512     -14.306  12.113 -12.383
ATOM   6900 H2   TIP  1512     -12.905  12.648 -12.589
ATOM   6901 O    TIP  1513       4.962  21.121 -10.177
ATOM   6902 H1   TIP  1513       4.486  21.529 -10.900
ATOM   6903 H2   TIP  1513       5.577  20.522 -10.601
ATOM   6904 O    TIP  1514       3.140 -17.068 -27.579
ATOM   6905 H1   TIP  1514       2.249 -17.187 -27.909
ATOM   6906 H2   TIP  1514       3.623 -17.822 -27.917
ATOM   6907 O    TIP  1515      28.497   5.612 -13.945
ATOM   6908 H1   TIP  1515      27.992   5.342 -14.711
ATOM   6909 H2   TIP  1515      28.206   5.026 -13.246
ATOM   6910 O    TIP  1516     -29.533  -4.833   1.728
ATOM   6911 H1   TIP  1516     -29.136  -4.716   0.865
ATOM   6912 H2   TIP  1516     -29.404  -5.760   1.929
ATOM   6913 O    TIP  1517       3.633   4.095 -22.279
ATOM   6914 H1   TIP  1517       2.920   4.055 -21.642
ATOM   6915 H2   TIP  1517       4.370   3.667 -21.844
ATOM   6916 O    TIP  1518      -2.287  27.629   1.851
ATOM   6917 H1   TIP  1518      -3.036  27.120   2.162
ATOM   6918 H2   TIP  1518      -1.573  27.392   2.442
ATOM   6919 O    TIP  1519       4.037  15.736  -2.334
ATOM   6920 H1   TIP  1519       4.346  15.418  -1.486
ATOM   6921 H2   TIP  1519       4.081  16.689  -2.264
ATOM   6922 O    TIP  1520     -21.941   5.723 -20.434
ATOM   6923 H1   TIP  1520     -21.577   6.582 -20.223
ATOM   6924 H2   TIP  1520     -22.044   5.731 -21.385
ATOM   6925 O    TIP  1521      19.382  -6.984  30.869
ATOM   6926 H1   TIP  1521      19.352  -6.397  31.625
ATOM   6927 H2   TIP  1521      19.769  -6.457  30.170
ATOM   6928 O    TIP  1522     -22.617   4.802   3.401
ATOM   6929 H1   TIP  1522     -22.093   4.720   4.197
ATOM   6930 H2   TIP  1522     -23.488   4.496   3.654
ATOM   6931 O    TIP  1523      13.195  25.692  -7.551
ATOM   6932 H1   TIP  1523      12.751  26.193  -6.867
ATOM   6933 H2   TIP  1523      13.953  25.305  -7.113
ATOM   6934 O    TIP  1524      27.884 -12.423 -19.108
ATOM   6935 H1   TIP  1524      27.935 -11.562 -18.694
ATOM   6936 H2   TIP  1524      28.439 -12.351 -19.884
ATOM   6937 O    TIP  1525      -0.024  -8.272  15.896
ATOM   6938 H1   TIP  1525       0.923  -8.405  15.943
ATOM   6939 H2   TIP  1525      -0.271  -7.989  16.776
ATOM   6940 O    TIP  1526       6.232  13.742 -19.469
ATOM   6941 H1   TIP  1526       6.412  14.047 -18.580
ATOM   6942 H2   TIP  1526       6.555  12.841 -19.485
ATOM   6943 O    TIP  1527      -7.859 -22.151 -23.735
ATOM   6944 H1   TIP  1527      -8.706 -22.355 -24.131
ATOM   6945 H2   TIP  1527      -7.758 -21.207 -23.858
ATOM   6946 O    TIP  1528      -9.808  24.420 -11.090
ATOM   6947 H1   TIP  1528     -10.054  23.818 -11.792
ATOM   6948 H2   TIP  1528      -9.749  23.868 -10.310
ATOM   6949 O    TIP  1529      -1.900  23.491  -0.161
ATOM   6950 H1   TIP  1529      -1.372  23.517  -0.959
ATOM   6951 H2   TIP  1529      -1.323  23.836   0.520
ATOM   6952 O    TIP  1530      28.552 -15.930 -13.871
ATOM   6953 H1   TIP  1530      28.264 -15.226 -13.290
ATOM   6954 H2   TIP  1530      28.601 -16.702 -13.307
ATOM   6955 O    TIP  1531     -19.332  24.192  -6.238
ATOM   6956 H1   TIP  1531     -19.443  25.123  -6.432
ATOM   6957 H2   TIP  1531     -19.321  23.767  -7.095
ATOM   6958 O    TIP  1532     -12.208  10.142  -0.267
ATOM   6959 H1   TIP  1532     -12.098  10.806  -0.947
ATOM   6960 H2   TIP  1532     -11.342   9.746  -0.175
ATOM   6961 O    TIP  1533     -14.235  10.888   1.594
ATOM   6962 H1   TIP  1533     -13.585  10.462   1.036
ATOM   6963 H2   TIP  1533     -13.875  11.759   1.760
ATOM   6964 O    TIP  1534     -17.666   7.475  -3.895
ATOM   6965 H1   TIP  1534     -17.734   6.624  -4.326
ATOM   6966 H2   TIP  1534     -18.417   7.971  -4.221
ATOM   6967 O    TIP  1535      24.788 -20.716 -16.306
ATOM   6968 H1   TIP  1535      23.960 -20.608 -16.774
ATOM   6969 H2   TIP  1535      25.406 -20.158 -16.777
ATOM   6970 O    TIP  1536      18.698 -13.919 -25.756
ATOM   6971 H1   TIP  1536      18.562 -14.441 -24.966
ATOM   6972 H2   TIP  1536      17.980 -13.287 -25.754
ATOM   6973 O    TIP  1537      25.810   0.369 -23.601
ATOM   6974 H1   TIP  1537      25.829  -0.577 -23.750
ATOM   6975 H2   TIP  1537      25.432   0.731 -24.403
ATOM   6976 O    TIP  1538      11.734  17.187  11.197
ATOM   6977 H1   TIP  1538      11.918  16.382  11.681
ATOM   6978 H2   TIP  1538      11.071  17.637  11.721
ATOM   6979 O    TIP  1539     -22.969  22.274 -20.582
ATOM   6980 H1   TIP  1539     -22.913  21.459 -20.082
ATOM   6981 H2   TIP  1539     -23.903  22.480 -20.603
ATOM   6982 O    TIP  1540      18.229  -3.026   0.225
ATOM   6983 H1   TIP  1540      17.757  -2.273   0.581
ATOM   6984 H2   TIP  1540      17.621  -3.759   0.323
ATOM   6985 O    TIP  1541       0.381 -24.491   9.279
ATOM   6986 H1   TIP  1541       1.232 -24.510   9.716
ATOM   6987 H2   TIP  1541       0.589 -24.375   8.352
ATOM   6988 O    TIP  1542     -11.909  -4.891 -18.972
ATOM   6989 H1   TIP  1542     -12.595  -4.224 -18.945
ATOM   6990 H2   TIP  1542     -12.376  -5.721 -18.872
ATOM   6991 O    TIP  1543      -0.876 -19.334  11.817
ATOM   6992 H1   TIP  1543      -1.044 -19.232  10.881
ATOM   6993 H2   TIP  1543      -1.298 -20.160  12.050
ATOM   6994 O    TIP  1544       8.867  20.904 -11.434
ATOM   6995 H1   TIP  1544       8.415  20.311 -10.834
ATOM   6996 H2   TIP  1544       8.715  20.529 -12.302
ATOM   6997 O    TIP  1545      19.913 -29.982   4.107
ATOM   6998 H1   TIP  1545      20.666 -29.922   3.520
ATOM   6999 H2   TIP  1545      19.422 -29.175   3.953
ATOM   7000 O    TIP  1546      -4.149 -18.913  13.894
ATOM   7001 H1   TIP  1546      -4.752 -19.564  13.536
ATOM   7002 H2   TIP  1546      -3.893 -18.381  13.140
ATOM   7003 O    TIP  1547       1.755 -17.605  24.868
ATOM   7004 H1   TIP  1547       1.931 -18.546  24.875
ATOM   7005 H2   TIP  1547       2.524 -17.220  24.449
ATOM   7006 O    TIP  1548     -26.388   6.231   0.912
ATOM   7007 H1   TIP  1548     -26.957   6.357   0.153
ATOM   7008 H2   TIP  1548     -25.566   5.906   0.545
ATOM   7009 O    TIP  1549      25.868  -5.459   0.393
ATOM   7010 H1   TIP  1549      25.203  -4.900   0.795
ATOM   7011 H2   TIP  1549      25.392  -6.244   0.125
ATOM   7012 O    TIP  1550      13.642   6.350  17.517
ATOM   7013 H1   TIP  1550      12.737   6.325  17.207
ATOM   7014 H2   TIP  1550      14.125   5.810  16.892
ATOM   7015 O    TIP  1551      11.376  16.017   5.194
ATOM   7016 H1   TIP  1551      10.737  15.328   5.010
ATOM   7017 H2   TIP  1551      10.847  16.789   5.393
ATOM   7018 O    TIP  1552      27.293   3.148  -9.339
ATOM   7019 H1   TIP  1552      27.146   2.213  -9.482
ATOM   7020 H2   TIP  1552      26.426   3.499  -9.137
ATOM   7021 O    TIP  1553     -24.030   5.375   8.257
ATOM   7022 H1   TIP  1553     -23.964   6.217   7.809
ATOM   7023 H2   TIP  1553     -24.925   5.080   8.085
ATOM   7024 O    TIP  1554       6.072  -1.386   8.523
ATOM   7025 H1   TIP  1554       5.299  -1.032   8.083
ATOM   7026 H2   TIP  1554       6.813  -1.016   8.045
ATOM   7027 O    TIP  1555     -24.825 -26.023  -1.732
ATOM   7028 H1   TIP  1555     -24.296 -25.490  -1.140
ATOM   7029 H2   TIP  1555     -24.639 -25.672  -2.603
ATOM   7030 O    TIP  1556      -4.448  24.155   0.843
ATOM   7031 H1   TIP  1556      -3.525  24.045   0.612
ATOM   7032 H2   TIP  1556      -4.798  23.265   0.868
ATOM   7033 O    TIP  1557      10.247 -13.088  10.662
ATOM   7034 H1   TIP  1557      10.202 -12.783   9.756
ATOM   7035 H2   TIP  1557       9.438 -13.583  10.790
ATOM   7036 O    TIP  1558      27.821  -9.057   5.866
ATOM   7037 H1   TIP  1558      27.604  -9.682   6.557
ATOM   7038 H2   TIP  1558      28.762  -8.911   5.960
ATOM   7039 O    TIP  1559       5.630  10.745  13.007
ATOM   7040 H1   TIP  1559       4.723  11.037  13.103
ATOM   7041 H2   TIP  1559       6.145  11.402  13.474
ATOM   7042 O    TIP  1560       4.050  -9.644  10.226
ATOM   7043 H1   TIP  1560       4.660  -9.863   9.522
ATOM   7044 H2   TIP  1560       3.690 -10.486  10.504
ATOM   7045 O    TIP  1561       8.394 -22.054  20.472
ATOM   7046 H1   TIP  1561       8.206 -21.349  21.093
ATOM   7047 H2   TIP  1561       9.046 -21.683  19.878
ATOM   7048 O    TIP  1562       0.641 -29.469 -19.330
ATOM   7049 H1   TIP  1562       0.114 -29.922 -19.988
ATOM   7050 H2   TIP  1562       0.786 -30.123 -18.646
ATOM   7051 O    TIP  1563     -19.180 -13.854 -19.726
ATOM   7052 H1   TIP  1563     -20.021 -13.440 -19.533
ATOM   7053 H2   TIP  1563     -19.219 -14.698 -19.277
ATOM   7054 O    TIP  1564       0.228 -30.319   8.024
ATOM   7055 H1   TIP  1564       0.396 -30.142   7.098
ATOM   7056 H2   TIP  1564      -0.528 -29.773   8.240
ATOM   7057 O    TIP  1565     -19.040  -8.629  20.807
ATOM   7058 H1   TIP  1565     -19.261  -7.713  20.976
ATOM   7059 H2   TIP  1565     -19.113  -9.055  21.661
ATOM   7060 O    TIP  1566       2.277 -27.927  11.482
ATOM   7061 H1   TIP  1566       2.074 -28.242  10.602
ATOM   7062 H2   TIP  1566       2.467 -28.719  11.984
ATOM   7063 O    TIP  1567      26.441 -13.089 -26.133
ATOM   7064 H1   TIP  1567      27.375 -13.203 -26.311
ATOM   7065 H2   TIP  1567      26.264 -13.672 -25.395
ATOM   7066 O    TIP  1568     -27.075   1.600 -20.430
ATOM   7067 H1   TIP  1568     -27.876   1.689 -19.914
ATOM   7068 H2   TIP  1568     -26.376   1.878 -19.839
ATOM   7069 O    TIP  1569       4.795  16.916   2.557
ATOM   7070 H1   TIP  1569       4.936  17.475   3.321
ATOM   7071 H2   TIP  1569       4.895  16.024   2.891
ATOM   7072 O    TIP  1570      28.568 -27.755  -2.868
ATOM   7073 H1   TIP  1570      28.723 -26.844  -3.116
ATOM   7074 H2   TIP  1570      28.166 -28.150  -3.642
ATOM   7075 O    TIP  1571      29.391   9.930  -7.159
ATOM   7076 H1   TIP  1571      29.221  10.870  -7.100
ATOM   7077 H2   TIP  1571      28.549   9.548  -7.407
ATOM   7078 O    TIP  1572      16.081  30.408 -13.735
ATOM   7079 H1   TIP  1572      15.296  30.913 -13.527
ATOM   7080 H2   TIP  1572      16.807  31.002 -13.544
ATOM   7081 O    TIP  1573      12.352  10.802   3.068
ATOM   7082 H1   TIP  1573      12.905  11.143   3.772
ATOM   7083 H2   TIP  1573      12.797  11.066   2.263
ATOM   7084 O    TIP  1574       8.315 -16.311 -18.677
ATOM   7085 H1   TIP  1574       7.871 -16.539 -19.494
ATOM   7086 H2   TIP  1574       7.639 -16.396 -18.005
ATOM   7087 O    TIP  1575      22.450  -1.189 -24.628
ATOM   7088 H1   TIP  1575      22.968  -1.958 -24.390
ATOM   7089 H2   TIP  1575      21.884  -1.491 -25.338
ATOM   7090 O    TIP  1576      13.586 -28.788  -2.711
ATOM   7091 H1   TIP  1576      14.085 -29.447  -3.194
ATOM   7092 H2   TIP  1576      12.960 -29.294  -2.192
ATOM   7093 O    TIP  1577      -7.613  20.548 -15.873
ATOM   7094 H1   TIP  1577      -8.186  20.751 -15.133
ATOM   7095 H2   TIP  1577      -6.997  21.279 -15.908
ATOM   7096 O    TIP  1578       2.328 -19.299  12.062
ATOM   7097 H1   TIP  1578       1.472 -19.228  11.640
ATOM   7098 H2   TIP  1578       2.130 -19.414  12.992
ATOM   7099 O    TIP  1579     -11.254 -28.795  -6.690
ATOM   7100 H1   TIP  1579     -11.664 -29.581  -6.330
ATOM   7101 H2   TIP  1579     -11.778 -28.582  -7.462
ATOM   7102 O    TIP  1580      30.111 -27.388   1.837
ATOM   7103 H1   TIP  1580      30.651 -26.598   1.821
ATOM   7104 H2   TIP  1580      30.377 -27.877   1.059
ATOM   7105 O    TIP  1581      18.717   6.564  -3.646
ATOM   7106 H1   TIP  1581      18.896   7.071  -4.438
ATOM   7107 H2   TIP  1581      18.859   7.181  -2.929
ATOM   7108 O    TIP  1582     -26.198  27.584 -12.655
ATOM   7109 H1   TIP  1582     -27.118  27.832 -12.566
ATOM   7110 H2   TIP  1582     -26.221  26.673 -12.945
ATOM   7111 O    TIP  1583     -25.493 -11.460  -8.184
ATOM   7112 H1   TIP  1583     -25.837 -10.598  -8.416
ATOM   7113 H2   TIP  1583     -25.865 -11.643  -7.321
ATOM   7114 O    TIP  1584       4.818 -29.715  -9.129
ATOM   7115 H1   TIP  1584       5.364 -29.013  -9.484
ATOM   7116 H2   TIP  1584       3.921 -29.395  -9.229
ATOM   7117 O    TIP  1585       8.702 -13.041  16.014
ATOM   7118 H1   TIP  1585       8.062 -13.721  15.807
ATOM   7119 H2   TIP  1585       9.173 -12.896  15.193
ATOM   7120 O    TIP  1586       2.724   8.492   8.972
ATOM   7121 H1   TIP  1586       2.422   7.799   8.385
ATOM   7122 H2   TIP  1586       2.974   9.209   8.389
ATOM   7123 O    TIP  1587      14.676   5.069  15.408
ATOM   7124 H1   TIP  1587      14.559   5.654  14.660
ATOM   7125 H2   TIP  1587      14.139   4.304  15.202
ATOM   7126 O    TIP  1588      -8.077 -25.870 -20.300
ATOM   7127 H1   TIP  1588      -8.524 -26.545 -20.809
ATOM   7128 H2   TIP  1588      -7.296 -25.660 -20.812
ATOM   7129 O    TIP  1589      14.804 -13.646  15.478
ATOM   7130 H1   TIP  1589      14.444 -14.416  15.916
ATOM   7131 H2   TIP  1589      14.040 -13.108  15.269
ATOM   7132 O    TIP  1590       4.211 -18.074  17.044
ATOM   7133 H1   TIP  1590       4.150 -17.273  17.564
ATOM   7134 H2   TIP  1590       5.109 -18.379  17.176
ATOM   7135 O    TIP  1591      22.522   4.001  -9.343
ATOM   7136 H1   TIP  1591      22.293   3.347  -8.683
ATOM   7137 H2   TIP  1591      23.005   3.512 -10.009
ATOM   7138 O    TIP  1592      -8.018   8.102 -13.511
ATOM   7139 H1   TIP  1592      -7.214   7.773 -13.913
ATOM   7140 H2   TIP  1592      -7.921   9.054 -13.525
ATOM   7141 O    TIP  1593     -14.324   5.374 -20.370
ATOM   7142 H1   TIP  1593     -13.960   6.197 -20.044
ATOM   7143 H2   TIP  1593     -15.149   5.624 -20.787
ATOM   7144 O    TIP  1594     -17.812 -23.814   8.946
ATOM   7145 H1   TIP  1594     -17.651 -24.440   8.240
ATOM   7146 H2   TIP  1594     -17.028 -23.266   8.965
ATOM   7147 O    TIP  1595      20.848 -10.155   8.665
ATOM   7148 H1   TIP  1595      21.005  -9.704   9.494
ATOM   7149 H2   TIP  1595      21.721 -10.386   8.347
ATOM   7150 O    TIP  1596     -21.769   6.328  -7.668
ATOM   7151 H1   TIP  1596     -21.978   6.320  -8.602
ATOM   7152 H2   TIP  1596     -20.999   6.891  -7.599
ATOM   7153 O    TIP  1597      12.272  -8.838 -26.736
ATOM   7154 H1   TIP  1597      12.804  -8.248 -27.270
ATOM   7155 H2   TIP  1597      12.108  -8.350 -25.929
ATOM   7156 O    TIP  1598     -10.869 -28.125  13.294
ATOM   7157 H1   TIP  1598     -10.668 -27.365  12.748
ATOM   7158 H2   TIP  1598     -11.489 -27.796  13.945
ATOM   7159 O    TIP  1599      18.185 -30.022 -13.887
ATOM   7160 H1   TIP  1599      18.946 -29.928 -13.315
ATOM   7161 H2   TIP  1599      18.281 -29.321 -14.532
ATOM   7162 O    TIP  1600     -14.595 -16.950 -29.336
ATOM   7163 H1   TIP  1600     -13.735 -16.999 -29.753
ATOM   7164 H2   TIP  1600     -15.191 -16.699 -30.041
ATOM   7165 O    TIP  1601      -1.643  13.830 -21.285
ATOM   7166 H1   TIP  1601      -1.099  13.097 -21.573
ATOM   7167 H2   TIP  1601      -2.122  13.492 -20.528
ATOM   7168 O    TIP  1602     -22.300 -15.524   0.036
ATOM   7169 H1   TIP  1602     -21.612 -16.169   0.198
ATOM   7170 H2   TIP  1602     -22.243 -15.341  -0.901
ATOM   7171 O    TIP  1603     -11.596   2.657 -21.540
ATOM   7172 H1   TIP  1603     -12.246   2.827 -22.223
ATOM   7173 H2   TIP  1603     -12.073   2.776 -20.719
ATOM   7174 O    TIP  1604     -13.141 -18.799   8.487
ATOM   7175 H1   TIP  1604     -13.131 -19.624   8.003
ATOM   7176 H2   TIP  1604     -12.220 -18.547   8.551
ATOM   7177 O    TIP  1605     -18.720  -8.982   2.387
ATOM   7178 H1   TIP  1605     -19.424  -8.857   3.024
ATOM   7179 H2   TIP  1605     -17.922  -9.013   2.913
ATOM   7180 O    TIP  1606     -20.765 -30.255  -8.591
ATOM   7181 H1   TIP  1606     -20.343 -30.734  -9.304
ATOM   7182 H2   TIP  1606     -21.509 -30.801  -8.341
ATOM   7183 O    TIP  1607      12.755 -28.828   2.739
ATOM   7184 H1   TIP  1607      12.769 -28.840   1.782
ATOM   7185 H2   TIP  1607      12.487 -27.938   2.965
ATOM   7186 O    TIP  1608      -4.997  -3.022   4.910
ATOM   7187 H1   TIP  1608      -4.571  -3.360   4.123
ATOM   7188 H2   TIP  1608      -5.837  -3.479   4.945
ATOM   7189 O    TIP  1609       3.343  17.145 -19.032
ATOM   7190 H1   TIP  1609       3.930  17.667 -19.579
ATOM   7191 H2   TIP  1609       2.496  17.586 -19.101
ATOM   7192 O    TIP  1610      -4.344  25.023   8.071
ATOM   7193 H1   TIP  1610      -3.526  24.529   8.117
ATOM   7194 H2   TIP  1610      -4.885  24.538   7.448
ATOM   7195 O    TIP  1611      19.350  10.270   0.492
ATOM   7196 H1   TIP  1611      19.524   9.611   1.163
ATOM   7197 H2   TIP  1611      19.084  11.048   0.983
ATOM   7198 O    TIP  1612     -29.821  -7.622  -1.897
ATOM   7199 H1   TIP  1612     -29.239  -6.970  -2.287
ATOM   7200 H2   TIP  1612     -30.702  -7.316  -2.113
ATOM   7201 O    TIP  1613     -27.699   1.668 -10.216
ATOM   7202 H1   TIP  1613     -27.970   2.323  -9.574
ATOM   7203 H2   TIP  1613     -27.579   0.867  -9.706
ATOM   7204 O    TIP  1614      22.326  -0.205  -3.935
ATOM   7205 H1   TIP  1614      22.915   0.545  -3.861
ATOM   7206 H2   TIP  1614      22.267  -0.373  -4.875
ATOM   7207 O    TIP  1615     -19.908   0.930   4.033
ATOM   7208 H1   TIP  1615     -19.835   1.418   3.213
ATOM   7209 H2   TIP  1615     -19.331   1.393   4.641
ATOM   7210 O    TIP  1616      -5.104 -14.907 -19.684
ATOM   7211 H1   TIP  1616      -5.568 -15.427 -19.028
ATOM   7212 H2   TIP  1616      -5.499 -14.038 -19.625
ATOM   7213 O    TIP  1617       4.430  15.053   6.391
ATOM   7214 H1   TIP  1617       3.690  15.214   5.807
ATOM   7215 H2   TIP  1617       5.174  14.912   5.805
ATOM   7216 O    TIP  1618      -3.588  16.598 -16.381
ATOM   7217 H1   TIP  1618      -3.689  16.702 -17.328
ATOM   7218 H2   TIP  1618      -3.470  17.489 -16.053
ATOM   7219 O    TIP  1619      20.139  10.750   6.414
ATOM   7220 H1   TIP  1619      20.431   9.869   6.182
ATOM   7221 H2   TIP  1619      19.531  10.619   7.140
ATOM   7222 O    TIP  1620      24.458 -19.425  -1.193
ATOM   7223 H1   TIP  1620      24.833 -20.219  -1.573
ATOM   7224 H2   TIP  1620      24.912 -18.709  -1.636
ATOM   7225 O    TIP  1621      -5.668  -5.038 -21.943
ATOM   7226 H1   TIP  1621      -6.188  -4.375 -21.489
ATOM   7227 H2   TIP  1621      -5.049  -5.351 -21.283
ATOM   7228 O    TIP  1622      13.704   3.778 -19.923
ATOM   7229 H1   TIP  1622      12.786   3.520 -19.998
ATOM   7230 H2   TIP  1622      13.749   4.271 -19.104
ATOM   7231 O    TIP  1623      -7.803  28.614  -6.164
ATOM   7232 H1   TIP  1623      -8.203  29.367  -6.598
ATOM   7233 H2   TIP  1623      -7.814  27.922  -6.825
ATOM   7234 O    TIP  1624     -10.550 -18.656   8.138
ATOM   7235 H1   TIP  1624     -10.396 -18.809   7.206
ATOM   7236 H2   TIP  1624     -10.390 -19.504   8.551
ATOM   7237 O    TIP  1625      15.058  -4.742  15.985
ATOM   7238 H1   TIP  1625      15.494  -4.690  15.135
ATOM   7239 H2   TIP  1625      15.320  -5.592  16.338
ATOM   7240 O    TIP  1626      -3.966  29.834 -19.812
ATOM   7241 H1   TIP  1626      -3.380  29.241 -20.282
ATOM   7242 H2   TIP  1626      -4.520  29.258 -19.286
ATOM   7243 O    TIP  1627     -19.229   2.186 -20.607
ATOM   7244 H1   TIP  1627     -19.728   1.960 -21.391
ATOM   7245 H2   TIP  1627     -19.863   2.127 -19.893
ATOM   7246 O    TIP  1628     -10.218  29.320   4.646
ATOM   7247 H1   TIP  1628      -9.643  29.228   3.887
ATOM   7248 H2   TIP  1628     -10.284  30.265   4.785
ATOM   7249 O    TIP  1629      14.743  28.477   4.170
ATOM   7250 H1   TIP  1629      15.144  29.266   3.806
ATOM   7251 H2   TIP  1629      15.479  27.892   4.348
ATOM   7252 O    TIP  1630      -6.957  12.278  -3.500
ATOM   7253 H1   TIP  1630      -6.137  12.706  -3.746
ATOM   7254 H2   TIP  1630      -7.334  12.848  -2.830
ATOM   7255 O    TIP  1631      22.119  10.784 -17.338
ATOM   7256 H1   TIP  1631      21.183  10.655 -17.189
ATOM   7257 H2   TIP  1631      22.295  10.335 -18.164
ATOM   7258 O    TIP  1632     -21.724   6.268 -23.009
ATOM   7259 H1   TIP  1632     -20.777   6.321 -23.139
ATOM   7260 H2   TIP  1632     -22.064   5.947 -23.844
ATOM   7261 O    TIP  1633     -16.190 -18.741 -21.820
ATOM   7262 H1   TIP  1633     -15.527 -19.011 -22.455
ATOM   7263 H2   TIP  1633     -15.693 -18.509 -21.036
ATOM   7264 O    TIP  1634      -8.746  26.327 -15.199
ATOM   7265 H1   TIP  1634      -8.130  26.232 -14.473
ATOM   7266 H2   TIP  1634      -8.707  27.255 -15.429
ATOM   7267 O    TIP  1635      26.316   3.585   5.653
ATOM   7268 H1   TIP  1635      26.446   2.834   6.231
ATOM   7269 H2   TIP  1635      25.381   3.780   5.718
ATOM   7270 O    TIP  1636      -3.318  12.049 -13.648
[truncated: 931,375 more chars]
